# Supplementary material for: Adaptive switch to sexually dimorphic movements by partner-seeking termites
Source: Sci Adv. 2019 Jun 19;5(6):eaau6108. doi: 10.1126/sciadv.aau6108 (PMC6584256; doi:10.1126/sciadv.aau6108)
Supplement: Data file S1 [file aau6108_Data_file_S1.zip › Dataset/CfExperimetns/170627_174_F_12_set1_before-position_5FPS.txt]

"time" "x" "y"
"1" 0 70.2352299469261 5.6860907207188
"2" 0.2 61.9064640300414 10.7911353323465
"3" 0.4 54.5779436948069 16.3242501143681
"4" 0.6 47.4154621437311 23.032607268743
"5" 0.8 39.9794007595235 30.8804158415766
"6" 1 31.3063124171526 39.2270604457369
"7" 1.2 21.5895153157656 46.0483204130103
"8" 1.4 11.6219712163018 54.252053964681
"9" 1.6 2.46779764258407 62.7128775024119
"10" 1.8 5.14226012001924 67.7390894282499
"11" 2 9.26725146735853 75.4504965741512
"12" 2.2 15.0461568860883 83.7978044012053
"13" 2.4 21.2434287208959 90.7523462807045
"14" 2.6 28.2685102308153 97.5052504603276
"15" 2.8 36.5419299892231 101.112582475648
"16" 3 45.9849977832354 105.741643718921
"17" 3.2 55.0482167220263 110.007379121588
"18" 3.4 64.2608667107194 111.821955976057
"19" 3.6 74.1262149492548 111.328610638789
"20" 3.8 82.7820060364589 109.401127315881
"21" 4 90.4301008940618 108.910394036061
"22" 4.2 95.2877477984658 108.546560192755
"23" 4.4 97.8685221768745 104.219984703063
"24" 4.6 102.71655520699 99.4616720775442
"25" 4.8 108.274157596967 92.9497285197175
"26" 5 112.736675810359 86.8995362713675
"27" 5.2 115.797226077339 81.6393713160388
"28" 5.4 119.258050446996 75.0866949675652
"29" 5.6 121.05902919061 68.745070355424
"30" 5.8 122.351669534964 61.6808748112172
"31" 6 122.658983645967 52.704330645994
"32" 6.2 120.217170707732 43.980183449194
"33" 6.4 116.724671969712 33.9616942531195
"34" 6.6 111.980329213645 24.2916725392172
"35" 6.8 105.568666665115 18.5112787729066
"36" 7 98.1313307042982 12.0264582291488
"37" 7.2 89.3129054640796 7.32529633435883
"38" 7.4 80.7477162923071 3.8371379770506
"39" 7.6 71.4567243795009 4.05819331520206
"40" 7.8 62.2482080764148 4.97197883616133
"41" 8 52.6406369211339 4.49768795200022
"42" 8.2 45.9741809638306 3.20430677371994
"43" 8.4 38.2988702976732 5.28722143570239
"44" 8.6 31.8260669768563 7.72798977395368
"45" 8.8 27.2883532188582 10.0294689982399
"46" 9 21.811816162064 13.0872753848221
"47" 9.2 16.9483397460808 18.1569422545112
"48" 9.4 12.3947039746105 23.0063311239679
"49" 9.6 9.92289024161948 27.677733596173
"50" 9.8 8.42907385724884 31.2614910900406
"51" 10 6.04124895085394 32.9022775948723
"52" 10.2 6.40450421715732 33.9014804441032
"53" 10.4 7.08818751050743 36.0373103185319
"54" 10.6 6.9630199701555 40.78344360079
"55" 10.8 6.81849731330178 48.478148509656
"56" 11 5.77805373817321 57.8109666529314
"57" 11.2 4.1272858791059 67.4219627126248
"58" 11.4 3.34754635096076 75.2308850329322
"59" 11.6 6.14704955583379 77.050120050033
"60" 11.8 10.3381831387389 81.9591363674213
"61" 12 15.0222308649725 86.8185326246568
"62" 12.2 16.795564908564 89.7732658244281
"63" 12.4 16.223254473077 89.5149767262869
"64" 12.6 15.1298054016818 88.393069289301
"65" 12.8 13.666443554746 86.9428895329098
"66" 13 10.7175333372685 84.2819214447528
"67" 13.2 6.37709700870176 79.103540231756
"68" 13.4 3.70339057739838 74.3421489849149
"69" 13.6 4.18422672918585 67.3968677206686
"70" 13.8 4.35048198789124 58.4726881465915
"71" 14 3.7760037880255 49.7790801900505
"72" 14.2 5.47798522685819 44.732321000163
"73" 14.4 10.1242166223649 39.5081905395125
"74" 14.6 15.4743162895755 34.0760970076704
"75" 14.8 21.7287399554518 28.800133459731
"76" 15 28.0330432223123 22.4705487512757
"77" 15.2 33.7495748721659 17.9553673787271
"78" 15.4 40.7889376049577 14.825721074542
"79" 15.6 47.821269108106 12.6258015122423
"80" 15.8 56.1103796026596 10.3628727784181
"81" 16 65.1069720767813 7.71261672070147
"82" 16.2 75.0945931685303 3.16213243421429
"83" 16.4 80.3761121710501 3.85452506888096
"84" 16.6 86.732353300316 7.23109830233631
"85" 16.8 96.1697131100679 10.2972972117962
"86" 17 100.205952557192 13.9408216219579
"87" 17.2 107.498001354767 19.0052632829223
"88" 17.4 110.118050751441 22.7834688391776
"89" 17.6 113.183642932871 28.4991935832507
"90" 17.8 118.051057429529 34.9203671666614
"91" 18 119.675298211037 41.1488996539592
"92" 18.2 121.329420452252 48.620954490556
"93" 18.4 122.351781451877 54.7973131644809
"94" 18.6 122.560769255941 62.2582201033592
"95" 18.8 121.064280676525 67.7377320491117
"96" 19 118.207489701736 73.2032476652927
"97" 19.2 115.814602650662 78.7437273566827
"98" 19.4 113.03397342341 84.7459287162288
"99" 19.6 111.785805519845 89.0925028085296
"100" 19.8 109.434945392007 90.4924926458539
"101" 20 105.028123799041 94.2408832092922
"102" 20.2 101.42818090188 99.7761484516865
"103" 20.4 100.829272368929 101.128616516718
"104" 20.6 101.919041786111 100.851493022314
"105" 20.8 100.731904654679 99.4958348469868
"106" 21 100.558568723816 98.1144208477177
"107" 21.2 100.205819404762 96.163012886451
"108" 21.4 99.5665154989412 90.3242015771379
"109" 21.6 99.7735067534918 84.034890399471
"110" 21.8 99.4128710324183 76.8427929215324
"111" 22 97.7362355010713 69.597205730481
"112" 22.2 97.7626054713967 62.7178854477784
"113" 22.4 99.6034378126018 56.100209689522
"114" 22.6 101.335874005644 48.7451324185616
"115" 22.8 101.574093772807 40.984080102881
"116" 23 101.343718060684 32.4918987443272
"117" 23.2 99.5862710530646 24.5383244662529
"118" 23.4 97.9987327515198 16.5985222913728
"119" 23.6 95.0710356260738 12.737576375337
"120" 23.8 87.9452768264018 9.32009942878095
"121" 24 79.5591002079902 5.99500539867435
"122" 24.2 71.664085858064 5.46150146204902
"123" 24.4 64.8601645373637 8.07070164783334
"124" 24.6 58.588596890626 12.5045471670906
"125" 24.8 54.3716119993723 19.0375037237334
"126" 25 51.485478514012 27.612247345881
"127" 25.2 49.5124246816611 35.6360071201776
"128" 25.4 47.4597812412518 43.733095235206
"129" 25.6 46.1838408466887 52.1150443058375
"130" 25.8 45.14076523673 60.8604090528553
"131" 26 43.3864819748582 69.1724494795989
"132" 26.2 39.8303858229322 79.4389649517157
"133" 26.4 35.8209789097434 87.1358022165889
"134" 26.6 31.5723527101423 93.5591370514215
"135" 26.8 29.7252625102904 92.9808890146262
"136" 27 26.3768501723494 93.1489088438716
"137" 27.2 22.3223223912129 95.5172125061587
"138" 27.4 23.1913122809879 96.159118177881
"139" 27.6 26.8015316313365 95.3404345396973
"140" 27.8 32.4966722800245 92.5535013780253
"141" 28 39.176784688246 88.2348842027656
"142" 28.2 45.4644920815441 82.7598227322463
"143" 28.4 50.7205986921251 76.9112500300679
"144" 28.6 55.2521689216865 71.3914121530674
"145" 28.8 56.1501059688912 65.8384703193283
"146" 29 54.3899078475934 61.0609209470574
"147" 29.2 50.5039357138679 55.2458328288326
"148" 29.4 47.2201440073373 47.7520750504182
"149" 29.6 42.7331822333043 40.2394719079553
"150" 29.8 37.4636222254898 33.641256212241
"151" 30 31.2698486403875 27.0867707927857
"152" 30.2 28.0789324552178 21.022400445441
"153" 30.4 27.9578261729952 14.6862842311842
"154" 30.6 29.0759245881659 13.4315135781887
"155" 30.8 30.6209604573456 13.4174830535669
"156" 31 29.3983157127026 13.031636690965
"157" 31.2 29.3325533282882 13.4295670702115
"158" 31.4 29.7919058644811 14.0814925725189
"159" 31.6 30.550474906534 16.1987708754911
"160" 31.8 31.1597601136531 20.5884566769066
"161" 32 32.056904330575 26.3429896422649
"162" 32.2 32.31190493128 33.6473522778288
"163" 32.4 31.438825414324 41.3915820180754
"164" 32.6 30.3848708649061 49.5276031341157
"165" 32.8 28.4900538972941 57.1820731811886
"166" 33 26.1745443333329 65.4105576609482
"167" 33.2 23.7446367104831 73.4938946607708
"168" 33.4 21.6080278106293 80.9947666447801
"169" 33.6 22.5618918022504 82.1697460440161
"170" 33.8 27.4932502801544 83.5935584230915
"171" 34 35.2352647171643 85.9807146203899
"172" 34.2 43.6091244720678 87.1143192463858
"173" 34.4 52.2378805278109 86.97468724099
"174" 34.6 60.5228192473446 85.9067615231381
"175" 34.8 68.7482940161431 83.2994336426241
"176" 35 76.1825854435242 79.0660480659241
"177" 35.2 81.2146923213645 72.9426943801013
"178" 35.4 82.5765708591402 65.8669404112143
"179" 35.6 82.4575290519292 58.8388488009252
"180" 35.8 81.6844495798582 52.448504303804
"181" 36 79.070577869753 48.1134696000658
"182" 36.2 73.221969286064 43.6394640410826
"183" 36.4 65.6156143584018 39.578739427206
"184" 36.6 57.0468298531919 36.736081028717
"185" 36.8 48.4014316479902 35.012193628881
"186" 37 39.4521944093221 33.5335246124742
"187" 37.2 30.3510038338627 33.0411324221505
"188" 37.4 21.9590118491526 32.7347792955759
"189" 37.6 15.3355449274113 30.533278773381
"190" 37.8 12.515704340786 29.9251576106967
"191" 38 13.632928165064 31.9357011450154
"192" 38.2 14.78571636628 36.7326388058897
"193" 38.4 16.5818079028938 43.1979749153854
"194" 38.6 19.6645444133518 50.4384851565559
"195" 38.8 23.6040474965191 57.4856277080049
"196" 39 28.3185655733313 63.0828267895449
"197" 39.2 33.7745542679858 68.338435920657
"198" 39.4 40.3899195564778 72.1986135538479
"199" 39.6 46.9924162128518 75.272064717562
"200" 39.8 53.3368275404867 77.8850077016509
"201" 40 59.1160124168991 79.5241512135837
"202" 40.2 63.9180269297788 79.3601716555978
"203" 40.4 67.2457474526279 76.0150081132201
"204" 40.6 69.7482971324861 71.1943581209223
"205" 40.8 68.0030374237044 68.1904503102399
"206" 41 65.043751957987 64.45874432534
"207" 41.2 59.979960148064 62.7202631697381
"208" 41.4 53.0454424487268 62.375766923606
"209" 41.6 45.1279451887423 61.8728076922281
"210" 41.8 36.8239525326372 61.6168444712084
"211" 42 28.7572941250894 60.9973029558314
"212" 42.2 20.4367803619076 59.1400741584016
"213" 42.4 13.2892774088875 56.0374378297857
"214" 42.6 5.91479290104245 53.5483659416945
"215" 42.8 4.14981725099847 52.9214155160545
"216" 43 5.24234666811505 53.4034900266863
"217" 43.2 6.24727338970177 56.949139649406
"218" 43.4 6.14623674708872 62.5731834920636
"219" 43.6 6.25026931937102 70.2809434572143
"220" 43.8 7.31094690537296 77.4150080346352
"221" 44 10.0650864315249 84.0256030174964
"222" 44.2 12.9346457340223 89.8766256621613
"223" 44.4 16.7759688906018 91.9001822323532
"224" 44.6 21.6159556864455 91.7491721199747
"225" 44.8 27.7622926484768 89.7553185099002
"226" 45 33.5391375061961 86.6464762083243
"227" 45.2 38.4249673374896 82.0981282658155
"228" 45.4 42.2461827236836 77.0219365225628
"229" 45.6 44.4510295427486 71.0471807192021
"230" 45.8 43.857859096207 64.2703376582494
"231" 46 41.5817794087969 57.9371448864419
"232" 46.2 37.0609093593518 52.68600421226
"233" 46.4 31.4544135549566 47.528656251018
"234" 46.6 25.0943368088415 43.12026874279
"235" 46.8 18.985989567532 38.4691248789972
"236" 47 12.3341464976732 35.0183757059762
"237" 47.2 9.41855103451557 35.4856021705792
"238" 47.4 7.26880287441169 39.7051565173603
"239" 47.6 4.59788014245545 44.5938099970273
"240" 47.8 3.53608800865096 50.938997772922
"241" 48 1.70046716623292 57.4131526745285
"242" 48.2 1.78346915215096 62.9168228177088
"243" 48.4 4.45922808801704 68.3977675149403
"244" 48.6 7.42652247765963 74.7607524147735
"245" 48.8 9.41440524278439 80.902020692794
"246" 49 11.2788659375161 86.2813953951095
"247" 49.2 13.7831323640973 89.651852885704
"248" 49.4 17.8169399273541 91.0102419857984
"249" 49.6 21.9689136506018 89.983758147179
"250" 49.8 28.4401217361402 89.1111936310156
"251" 50 34.6903800085729 88.4483441916983
"252" 50.2 40.8391585064253 87.5983960073515
"253" 50.4 47.2304261810184 85.2431155469643
"254" 50.6 51.8002760489261 80.5030914757728
"255" 50.8 54.503395854207 74.6254794790125
"256" 51 54.8276045005762 67.1951358979066
"257" 51.2 51.9322049158018 61.966822523756
"258" 51.4 47.4593212363026 56.6876268357786
"259" 51.6 42.1522985464243 51.4579146551068
"260" 51.8 36.5296036430112 45.9419112221723
"261" 52 30.62007339546 40.9401240744006
"262" 52.2 24.6831330338808 35.920958961881
"263" 52.4 18.8746136922317 30.2312088567314
"264" 52.6 15.5274308047502 24.8555239361778
"265" 52.8 18.2875673761757 22.014027114394
"266" 53 21.595945796017 17.5421152720928
"267" 53.2 24.4038731817671 15.2473143110463
"268" 53.4 26.1622165443018 15.574352274106
"269" 53.6 26.616813795296 15.3938062452859
"270" 53.8 31.4618699862603 13.2683206612468
"271" 54 35.0905984587969 11.4666221439054
"272" 54.2 35.6127577997922 10.9020929574524
"273" 54.4 37.2242358477711 8.89251905781644
"274" 54.6 38.3580985846824 7.0990685792116
"275" 54.8 37.8641930019143 9.11238163838096
"276" 55 39.0401128966765 3.166581218666
"277" 55.2 38.8145531391597 2.41143305136517
"278" 55.4 39.5801966885597 1.69116173714146
"279" 55.6 40.3431435977792 2.44426365925999
"280" 55.8 42.478951523263 3.52473119803418
"281" 56 46.0053090408 5.02965265465682
"282" 56.2 49.8919937372119 4.92722022587248
"283" 56.4 53.8863696201592 2.77549925194653
"284" 56.6 56.2109401265211 2.04851101424386
"285" 56.8 59.3458491239561 2.35184223478647
"286" 57 64.5302889035618 2.07230642724896
"287" 57.2 70.4210195218497 2.15823464211236
"288" 57.4 76.3320220428395 3.18093202931538
"289" 57.6 81.984358209869 5.36540339344992
"290" 57.8 87.7595291869095 7.53618975129122
"291" 58 91.9482450922458 9.03316722678774
"292" 58.2 96.4502641511272 12.1588358842369
"293" 58.4 101.060953400703 15.7317497752087
"294" 58.6 105.708420769946 19.9013789501499
"295" 58.8 110.420642165974 23.7722578219058
"296" 59 114.130700778702 28.508030316981
"297" 59.2 115.075750148807 31.3971051613425
"298" 59.4 115.501330139297 36.2697224129233
"299" 59.6 116.80842483749 42.2409070350965
"300" 59.8 118.957058845051 46.5840989224572
"301" 60 121.673453042602 49.4637789243932
"302" 60.2 120.959968615492 50.159009815402
"303" 60.4 120.644850522833 53.9364827061887
"304" 60.6 120.733350973981 59.0049414230361
"305" 60.8 121.473808317585 63.6726666939986
"306" 61 120.649046502761 67.1484486278978
"307" 61.2 120.014844392964 71.3706411327861
"308" 61.4 119.178908297354 72.0183625787074
"309" 61.6 117.578839076973 73.4147094580314
"310" 61.8 114.970626864988 75.3142451675196
"311" 62 113.041936752331 79.3101176795566
"312" 62.2 113.094934079289 84.1938961102201
"313" 62.4 113.728936888752 85.0367955624916
"314" 62.6 112.695303112976 83.9466667836027
"315" 62.8 112.077323871518 83.6131078861865
"316" 63 111.883084710675 83.2851411341103
"317" 63.2 111.24815278112 82.6528252440595
"318" 63.4 111.540193267683 80.7732649531512
"319" 63.6 112.19412845528 77.4084068336691
"320" 63.8 109.521962304202 75.3139605706201
"321" 64 106.424678810907 70.3616248023555
"322" 64.2 104.044071344551 64.4122501162656
"323" 64.4 103.015158511915 58.9547495329318
"324" 64.6 102.125878542098 52.9149779812281
"325" 64.8 102.624787491147 46.5933187816578
"326" 65 102.31505809815 39.3370134931331
"327" 65.2 101.615703907102 32.1759663395987
"328" 65.4 100.613057857883 24.7089191391537
"329" 65.6 100.394181673784 17.2156286011702
"330" 65.8 98.5753185072953 14.4110698299858
"331" 66 94.429491630992 11.5204514493444
"332" 66.2 90.0220458371136 7.45789717104631
"333" 66.4 87.0136876636098 6.53370765775999
"334" 66.6 81.0661652996272 6.7656546949318
"335" 66.8 74.5208488596531 6.80385138770147
"336" 67 68.2185779193518 6.83722271540596
"337" 67.2 64.313796827188 5.82538190559647
"338" 67.4 63.4684819092877 4.85878050180658
"339" 67.6 62.9488472383579 5.31424917519804
"340" 67.8 59.2359937047289 5.04604184326231
"341" 68 51.8513792433276 4.3727725802116
"342" 68.2 46.0250208583679 5.92751511420353
"343" 68.4 43.5544651316506 9.94356944295413
"344" 68.6 41.7620223319864 15.4254712135989
"345" 68.8 39.3717697775518 21.306065052956
"346" 69 35.9249526931018 28.063384421906
"347" 69.2 31.6018261804018 33.171943829556
"348" 69.4 27.5805395818768 37.261387828056
"349" 69.6 21.2187033932657 40.9436432379465
"350" 69.8 15.1531736531018 44.11764535826
"351" 70 8.48770193901121 49.1159453717392
"352" 70.2 4.09552238362502 52.616880196067
"353" 70.4 1.40742741493235 58.6347276745256
"354" 70.6 2.4602545757903 65.23768603934
"355" 70.8 5.51536613438866 70.466811152176
"356" 71 9.77380217621777 76.240020667473
"357" 71.2 13.6051920265509 82.207479936025
"358" 71.4 17.7128041952774 88.2223336865837
"359" 71.6 20.8618066774629 94.3812558399087
"360" 71.8 20.9608714324841 97.3618958244986
"361" 72 18.4824004980345 99.282374858054
"362" 72.2 17.5648970368326 98.7730668142848
"363" 72.4 15.6718614766765 98.2193098139744
"364" 72.6 14.3367828182364 96.4399865843714
"365" 72.8 13.8929047479036 94.2301351597206
"366" 73 12.9048646149654 91.3969517900173
"367" 73.2 10.5304001927639 87.4012870150701
"368" 73.4 6.74682158415639 83.9676984944776
"369" 73.6 6.57634804134091 80.8410600369157
"370" 73.8 6.02957742032078 74.8862843438892
"371" 74 3.46125852596178 68.7123279433769
"372" 74.2 2.01795491137597 64.3607072402358
"373" 74.4 2.88822836070612 59.2813080746375
"374" 74.6 2.73171636339666 52.1056367972143
"375" 74.8 3.91927625379378 46.549878296649
"376" 75 6.56171059572042 40.6925270602115
"377" 75.2 8.57635275275303 34.1448845775784
"378" 75.4 11.7794239644736 28.4843957607015
"379" 75.6 14.8108162062227 22.3041364722519
"380" 75.8 18.7201567458701 18.5435925942712
"381" 76 23.1163547139172 13.8399586564271
"382" 76.2 27.5667844603399 10.9175481501905
"383" 76.4 31.2663619489058 9.90534430323296
"384" 76.6 36.6921889988313 8.11635780736457
"385" 76.8 42.4252618663127 5.24201499694346
"386" 77 45.0033329074589 3.71233729569048
"387" 77.2 49.7241648038498 2.79516433784096
"388" 77.4 55.8621513252446 0.837671446404765
"389" 77.6 60.710696883346 0.714604981439095
"390" 77.8 67.4316552451673 1.24953966468423
"391" 78 74.924284483675 0.441113818100473
"392" 78.2 80.5712952672018 2.04348558383095
"393" 78.4 86.1153919773034 3.78228450669547
"394" 78.6 89.7463420577969 6.35283812719803
"395" 78.8 95.2251362618268 9.72904382863095
"396" 79 98.2732777818641 11.3917438670531
"397" 79.2 101.474229450499 14.4368144227528
"398" 79.4 104.150510068077 17.693722854281
"399" 79.6 107.435047628777 21.322293005331
"400" 79.8 110.278184884877 23.084648633256
"401" 80 109.63711020975 22.6067001576549
"402" 80.2 109.261048494309 21.1463978337346
"403" 80.4 108.651718405692 20.7103129783892
"404" 80.6 107.346719286346 19.5588912779967
"405" 80.8 107.054046971309 19.2750378622956
"406" 81 105.675937591327 17.310743178231
"407" 81.2 104.715766293061 16.5751458015422
"408" 81.4 103.481790651074 14.7351754675896
"409" 81.6 102.014751916323 12.8219319321023
"410" 81.8 100.366924333864 10.3982536741905
"411" 82 99.9060188458616 9.75178851778647
"412" 82.2 98.3481354178616 9.03724749667623
"413" 82.4 95.6469084716494 7.52667886345238
"414" 82.6 92.336334302532 5.71734304383444
"415" 82.8 89.5268936347502 4.60303937217783
"416" 83 87.6153348483579 4.93427760739315
"417" 83.2 85.3423132654518 5.45784676353095
"418" 83.4 82.1339788962404 6.06043563709944
"419" 83.6 79.8953396845766 7.84087384052801
"420" 83.8 75.7963611019324 9.7030254587074
"421" 84 71.1878698660887 9.99800450016791
"422" 84.2 67.3988045832469 7.70840201677612
"423" 84.4 65.6051048273399 5.08784944938095
"424" 84.6 65.8165854095466 2.85478097925891
"425" 84.8 67.3487596720518 2.17980038378096
"426" 85 70.0407451431732 2.30900579507143
"427" 85.2 73.3974669725703 1.54836692349513
"428" 85.4 75.4603016666955 1.97715382849814
"429" 85.6 79.7127567769624 3.39162937818423
"430" 85.8 84.8747388441179 3.57812639617128
"431" 86 87.5021739169624 4.80585552286457
"432" 86.2 91.5577022453454 6.36444836954763
"433" 86.4 96.1471499887329 8.65906309990555
"434" 86.6 98.6423066500892 10.8944562739818
"435" 86.8 101.643971953174 13.2552208350181
"436" 87 105.730898044908 16.3047174232281
"437" 87.2 108.931739802212 19.3478657461249
"438" 87.4 111.709490284352 22.244040700231
"439" 87.6 112.425116380889 22.826863619299
"440" 87.8 112.796092516932 26.2378336604347
"441" 88 116.304319085387 30.7372873175238
"442" 88.2 118.232007969972 34.5488576093465
"443" 88.4 120.321570729048 39.9884080497239
"444" 88.6 123.113823712024 45.4003214871396
"445" 88.8 122.497601195361 48.0698995934792
"446" 89 122.022633810947 52.7499051593206
"447" 89.2 121.640164935166 57.6813947927271
"448" 89.4 122.262739382758 63.8262636406723
"449" 89.6 122.111607756727 65.1753205361845
"450" 89.8 122.08342236576 64.0038575981967
"451" 90 121.895519759312 62.2273238645125
"452" 90.2 121.680054243568 61.888983362364
"453" 90.4 121.714616629114 60.6254437286614
"454" 90.6 122.507569794677 58.1305345823059
"455" 90.8 123.330249704126 55.3481362336667
"456" 91 123.903173698927 52.3079452701559
"457" 91.2 122.922334798932 50.3077763765173
"458" 91.4 121.306701318927 46.8715812245309
"459" 91.6 120.674809819525 43.0512715746502
"460" 91.8 120.415653717536 39.9029260298974
"461" 92 119.294435224427 36.781040437756
"462" 92.2 116.978165488768 32.9566529947143
"463" 92.4 114.786762927741 27.7994348895554
"464" 92.6 112.284651481643 23.257835469258
"465" 92.8 108.526511594106 21.1875115552117
"466" 93 105.439167808138 18.2744460670761
"467" 93.2 101.370305602894 13.6609579479785
"468" 93.4 97.3704715658018 10.7631388861271
"469" 93.6 93.4030188522629 8.03892270607104
"470" 93.8 89.0363990567878 5.42750426653212
"471" 94 85.2262267968343 3.8303718374391
"472" 94.2 82.4135639771372 4.43719800455025
"473" 94.4 79.417501490274 4.9312974382339
"474" 94.6 75.3329122405518 4.26671505920596
"475" 94.8 70.7795033560541 3.58251367669048
"476" 95 66.1349088344018 0.840619821634803
"477" 95.2 66.293693106871 1.30498892036557
"478" 95.4 65.3933808562711 3.45892081255812
"479" 95.6 64.5520749296252 5.73798179140439
"480" 95.8 62.5225666357268 10.2351530933263
"481" 96 58.6374415021687 14.2813039176999
"482" 96.2 54.681273254528 17.1699590405777
"483" 96.4 51.198865111669 21.4461709207717
"484" 96.6 47.0508368414018 27.132419250057
"485" 96.8 42.1715459449058 31.734406896369
"486" 97 35.9657112711599 36.349678819974
"487" 97.2 29.8431349288195 41.6646071379616
"488" 97.4 24.0306363618637 47.7781828305476
"489" 97.6 19.5586636749051 54.1569209192826
"490" 97.8 16.4800150472882 61.2486668686521
"491" 98 11.8083979331858 66.328766298537
"492" 98.2 6.23489957601584 71.1569148031231
"493" 98.4 4.98543037814276 73.2122614556187
"494" 98.6 6.90612825612677 73.956033738406
"495" 98.8 9.79954556138866 74.1412452210859
"496" 99 15.5129391057543 75.8175174008386
"497" 99.2 22.1149652219768 78.2330265007827
"498" 99.4 30.1274814289757 81.4337330801766
"499" 99.6 36.8687589144159 84.3922729938279
"500" 99.8 42.7383322611654 86.4046435321082
"501" 100 49.3709703752446 87.6950818748631
"502" 100.2 56.5180806467788 89.5519001878898
"503" 100.4 63.1643083887381 91.80412586779
"504" 100.6 69.862806301498 93.9766116773338
"505" 100.8 76.7510644575755 96.5622546789862
"506" 101 84.2409762309351 98.7195284414921
"507" 101.2 91.8356579424351 100.497390779464
"508" 101.4 99.6058198973541 101.479504472129
"509" 101.6 102.111728111772 98.6098451742866
"510" 101.8 101.571612866687 96.7800669970602
"511" 102 101.623493324242 92.373461447841
"512" 102.2 100.662891274798 86.8361595384435
"513" 102.4 99.9033751392569 79.606606755381
"514" 102.6 98.7978656126531 72.4113823331117
"515" 102.8 95.6977272409916 65.4173252787454
"516" 103 91.1679936161494 59.2521179193095
"517" 103.2 86.7394750531298 53.784688936281
"518" 103.4 83.176693021008 48.5219639810685
"519" 103.6 78.8915773659864 43.412780421404
"520" 103.8 73.204264893901 37.8887579112904
"521" 104 65.7058627129002 33.7683996016874
"522" 104.2 57.6724860535058 31.232768432553
"523" 104.4 49.8490859309323 29.3912710062454
"524" 104.6 42.0347097046348 29.4952262826165
"525" 104.8 34.7152326069654 31.0885161521619
"526" 105 26.4365628201555 33.1646211336909
"527" 105.2 19.6320885086018 33.2073286818078
"528" 105.4 12.6781491747469 31.4504198237358
"529" 105.6 9.77785761879225 35.2285663272143
"530" 105.8 7.34177025504532 41.3191087970745
"531" 106 4.52124743580338 48.5023333935181
"532" 106.2 2.53464517273622 56.0207098564692
"533" 106.4 3.73093351936039 63.4234211455534
"534" 106.6 7.00569459618241 70.0520071828487
"535" 106.8 10.8040824166018 76.523295804131
"536" 107 14.5486471489757 82.4768376363158
"537" 107.2 18.1357004790754 87.969980947802
"538" 107.4 21.2554581868938 94.3530763277217
"539" 107.6 24.422924714177 98.2615714767305
"540" 107.8 29.4636876205235 101.669284128655
"541" 108 35.0022776866375 104.824844746131
"542" 108.2 40.7443483606961 107.795478594098
"543" 108.4 47.1722394688991 110.541469915205
"544" 108.6 53.9500348796875 112.305467135224
"545" 108.8 61.1925236590718 113.143942251651
"546" 109 68.2403202244756 113.991589649842
"547" 109.2 75.3226397891454 114.725156118366
"548" 109.4 81.5228673070072 116.197569207854
"549" 109.6 81.6985970255184 115.199915631214
"550" 109.8 82.6644887952279 113.368634176909
"551" 110 85.5716683256851 109.166723559353
"552" 110.2 88.6553994180969 103.85778482693
"553" 110.4 92.5624156527194 97.5833596451457
"554" 110.6 96.4056126313848 92.0145603788621
"555" 110.8 99.6467123522684 85.7588038113254
"556" 111 102.771835865494 80.229409251935
"557" 111.2 106.842812777365 74.5024886820652
"558" 111.4 110.617506134215 68.5789278930664
"559" 111.6 114.524778280247 61.7223562734616
"560" 111.8 118.557686186602 54.840933900465
"561" 112 121.08106459624 47.6290856770742
"562" 112.2 119.151469624323 41.5310419075203
"563" 112.4 115.496189859856 35.3186624999629
"564" 112.6 110.489199377413 29.3449326545817
"565" 112.8 104.033668810977 24.762618908831
"566" 113 97.0255116638875 22.0941980609902
"567" 113.2 90.2023079391628 18.8665684269054
"568" 113.4 82.7390330615286 15.8014644466127
"569" 113.6 74.8862873268945 12.8028554906858
"570" 113.8 68.1871949370728 11.1772209339636
"571" 114 61.5136356656535 11.3652690956827
"572" 114.2 56.9319040265362 8.89849190543833
"573" 114.4 55.4301966593692 4.88405655909026
"574" 114.6 55.4664500936721 3.08471157809189
"575" 114.8 56.4968851384994 4.02932694958174
"576" 115 56.4799923013814 5.15496165920299
"577" 115.2 56.187630020577 7.32113757292228
"578" 115.4 54.1810033112603 10.5990203974175
"579" 115.6 49.5254747481864 14.5769573550579
"580" 115.8 44.1687524996018 18.2303969437922
"581" 116 38.2167583543195 22.0120333295019
"582" 116.2 31.7736879236494 25.9987252240238
"583" 116.4 25.2763731940315 30.0738248717638
"584" 116.6 18.6831396744827 34.6999987355714
"585" 116.8 12.9192574773823 40.5312806512468
"586" 117 6.97428565610177 45.9915625500238
"587" 117.2 2.22645044695891 52.4085585748809
"588" 117.4 2.79136865192178 58.268277442065
"589" 117.6 5.13797884685797 65.0851375706248
"590" 117.8 7.19083145259377 72.195755288385
"591" 118 8.88002980680691 79.6415592681887
"592" 118.2 11.6425762494091 86.6974775417709
"593" 118.4 14.7154655798678 92.9468768894131
"594" 118.6 17.6089080390531 98.1995318711907
"595" 118.8 21.096912528292 102.980028142509
"596" 119 23.9545195376286 106.431412031256
"597" 119.2 27.967460332075 106.813928051524
"598" 119.4 33.6316005978311 107.75391570967
"599" 119.6 39.7350792082988 108.165835910851
"600" 119.8 45.5685338965424 108.849698280723
"601" 120 51.7901626032488 109.874601691057
"602" 120.2 58.034671262893 111.087573939396
"603" 120.4 64.5260946020249 112.112443666535
"604" 120.6 70.9615404640342 114.236179937016
"605" 120.8 74.3325988727742 116.44517781576
"606" 121 74.236585942207 116.982143383276
"607" 121.2 75.1466652794479 115.741263478391
"608" 121.4 75.6815268409841 112.971276838381
"609" 121.6 77.5284293664864 108.678359283179
"610" 121.8 79.4693218423959 103.910351900528
"611" 122 81.7449007829618 98.675099914101
"612" 122.2 83.9609164742244 93.432822178881
"613" 122.4 86.405543496592 87.360101826046
"614" 122.6 88.9614416987563 82.3824717725446
"615" 122.8 88.6483216554479 75.3573798411887
"616" 123 87.7928459909897 68.3320969467085
"617" 123.2 87.1887791956865 61.7272539386945
"618" 123.4 83.7113101710481 54.2572039925421
"619" 123.6 82.8371923832115 48.5296821535395
"620" 123.8 80.8964725224113 41.129358914619
"621" 124 78.1306112300018 33.201154143831
"622" 124.2 74.1209160260303 25.3217877820952
"623" 124.4 69.6383350550436 17.6248861446717
"624" 124.6 65.4679399917893 10.6672223253106
"625" 124.8 61.2628718326174 6.59603477323252
"626" 125 55.8145696007165 7.62792304407768
"627" 125.2 50.5290875973813 10.3221946548101
"628" 125.4 46.6500587659727 15.5229463088406
"629" 125.6 43.8954947209002 21.9492154493406
"630" 125.8 41.2906288783814 28.3680848564996
"631" 126 39.210363017627 35.0220122219146
"632" 126.2 38.6688416124335 42.5249772629744
"633" 126.4 39.4125872035255 49.8450921997115
"634" 126.6 40.3587115072105 56.900455792281
"635" 126.8 40.4636993034453 64.700033041594
"636" 127 40.4687793581018 72.4081109156568
"637" 127.2 40.5371075786281 80.7476880381704
"638" 127.4 41.2647367891552 89.0730173427547
"639" 127.6 42.7756452034095 96.4774357052367
"640" 127.8 43.6865504861732 104.256402757224
"641" 128 44.1616712112927 110.820925621854
"642" 128.2 44.4296601610872 114.668437061522
"643" 128.4 44.0885673231606 115.197370070057
"644" 128.6 44.2926750450109 113.84817637399
"645" 128.8 45.6429178929195 112.720729386759
"646" 129 48.8500394670724 112.322158743381
"647" 129.2 54.7331494957268 112.325636161747
"648" 129.4 61.3444172933018 112.119633897741
"649" 129.6 68.1352632772616 111.693785659664
"650" 129.8 74.8998577400304 111.040614161538
"651" 130 81.9437513752338 111.646096123683
"652" 130.2 88.586295833244 112.641953621376
"653" 130.4 90.0626501201306 111.846554908391
"654" 130.6 90.6924888529073 108.708734681214
"655" 130.8 90.1031767430077 106.069416222336
"656" 131 91.1076274515724 100.867133537499
"657" 131.2 91.3095631816304 94.3860984669667
"658" 131.4 90.980880748728 88.418857553813
"659" 131.6 91.7083235668673 81.5970440997836
"660" 131.8 92.9835821251858 75.1897315054208
"661" 132 94.5500534430268 68.970806768806
"662" 132.2 97.3889873934296 62.358155604799
"663" 132.4 101.009150933085 55.7467281880203
"664" 132.6 105.961775989672 50.1774038204391
"665" 132.8 112.017571718671 45.0305824427887
"666" 133 118.215328739723 41.0709781704374
"667" 133.2 117.919209371848 41.3905770082744
"668" 133.4 116.427051498308 40.386236882612
"669" 133.6 115.196454504761 36.0038715252759
"670" 133.8 112.540361445952 30.578717040031
"671" 134 108.603832644585 25.8085503442006
"672" 134.2 103.467286669889 20.6975434420941
"673" 134.4 98.0169318544285 16.4709274759518
"674" 134.6 92.4469108152268 12.127535189656
"675" 134.8 86.6019216081592 8.21851409772522
"676" 135 78.6049995033641 3.98222043183178
"677" 135.2 70.1707207804624 2.33175786569243
"678" 135.4 62.6731469379971 3.09671743239258
"679" 135.6 56.4228355613091 5.63089214836877
"680" 135.8 49.3202409779043 7.75250650322549
"681" 136 42.0019344777208 9.71204311661905
"682" 136.2 34.8853494940783 13.2231248243731
"683" 136.4 29.075211271578 17.3870918303571
"684" 136.6 23.6576349446252 22.4395875263497
"685" 136.8 18.7158742794296 28.4263052846924
"686" 137 14.4093481639133 34.5684522426269
"687" 137.2 10.142298602675 41.351385951759
"688" 137.4 6.55026496501305 48.5243196515745
"689" 137.6 4.51353796869268 56.4652784380132
"690" 137.8 3.94876204745544 64.2921693579785
"691" 138 5.35574693070014 68.9536211012088
"692" 138.2 8.81890550244429 72.1069927333849
"693" 138.4 13.4037212263335 76.5684174278078
"694" 138.6 18.1625724179043 82.1021658180911
"695" 138.8 22.7512717756281 87.515598281302
"696" 139 26.3612794267684 93.3029985598809
"697" 139.2 29.0802342092178 98.982781891131
"698" 139.4 29.3154031493077 103.799619990204
"699" 139.6 28.766950427329 105.736560615926
"700" 139.8 30.7583235315477 109.162532556638
"701" 140 35.5260401183563 110.934226234799
"702" 140.2 41.4003515430883 113.408115772584
"703" 140.4 47.4996556385161 114.538433382024
"704" 140.6 54.2541930727732 114.979833686624
"705" 140.8 60.908786927324 115.607417546409
"706" 141 67.6981642742224 116.83464867276
"707" 141.2 74.1151309630605 117.412078337844
"708" 141.4 80.4817852983123 117.778167152407
"709" 141.6 80.3263847643315 115.173015241692
"710" 141.8 79.8053359151018 112.634470279655
"711" 142 81.157461154498 107.68525099306
"712" 142.2 83.1591127392684 101.950694069937
"713" 142.4 86.1948625219225 95.8210868680319
"714" 142.6 89.8558477526851 92.8305848351865
"715" 142.8 95.0645101520923 91.2245959047583
"716" 143 101.306628410492 89.9347307201378
"717" 143.2 107.819418272173 88.8321976805685
"718" 143.4 111.32030165261 88.3087403820027
"719" 143.6 112.36340620875 86.1547972076375
"720" 143.8 115.259548056292 81.9712512443095
"721" 144 119.339743667458 78.196722253041
"722" 144.2 118.855516841955 78.030722573486
"723" 144.4 116.977083625277 78.126617498781
"724" 144.6 115.035945471186 75.6953951829657
"725" 144.8 112.532342928308 71.2002546864356
"726" 145 109.401928663028 65.1610688215695
"727" 145.2 106.014149577271 59.5166699457487
"728" 145.4 101.541838744567 54.0425455036741
"729" 145.6 96.1357523860894 49.9762433329553
"730" 145.8 89.8413349497481 46.4113406630273
"731" 146 83.3691525781384 45.1036051838322
"732" 146.2 76.7970092955156 45.8838025510017
"733" 146.4 70.0636551935849 46.7323208466709
"734" 146.6 63.6361132725065 48.5478514289048
"735" 146.8 57.9792634530614 51.3762514108971
"736" 147 51.2837201067481 52.8455258778566
"737" 147.2 43.6022494348745 53.2368547225504
"738" 147.4 34.8183110375937 52.4849869957438
"739" 147.6 27.3879305747225 50.8932035737948
"740" 147.8 20.5578798899952 49.1672246119793
"741" 148 15.0526650448437 47.0418176797681
"742" 148.2 9.31729287519701 44.1431214985476
"743" 148.4 6.65518138250932 42.9652539861078
"744" 148.6 8.4381588772397 43.3220244140103
"745" 148.8 8.76490166938227 43.7135425316127
"746" 149 9.96291119927947 45.4345625128975
"747" 149.2 11.1416238260018 49.5716302744723
"748" 149.4 13.1863458252518 54.982311821556
"749" 149.6 14.390734941517 61.6381377256521
"750" 149.8 16.0802474451915 68.0240097730605
"751" 150 17.0657537544411 74.3417953491488
"752" 150.2 18.1766974113912 81.0517486195125
"753" 150.4 20.0601555766558 86.3732243024485
"754" 150.6 22.9479504837944 90.9494988246149
"755" 150.8 26.1256298880381 95.8156756948901
"756" 151 30.4317149826111 99.664355890881
"757" 151.2 35.8411574481109 102.213619682154
"758" 151.4 41.1853301095726 104.235911872561
"759" 151.6 46.8426197293902 106.187992745631
"760" 151.8 52.2704480744937 108.685343038151
"761" 152 56.9848916350877 112.02186579289
"762" 152.2 58.7703034254629 114.842900678964
"763" 152.4 58.0133391899414 115.500387906636
"764" 152.6 57.0251854891718 114.413617245471
"765" 152.8 57.0431302679102 114.486087944189
"766" 153 57.0708597987654 114.58817100229
"767" 153.2 57.0717777435462 114.612103134075
"768" 153.4 57.1294771297684 114.63013419227
"769" 153.6 57.0249650339697 114.747165966211
"770" 153.8 56.6093504510826 114.625279676602
"771" 154 55.673416148043 115.369195448146
"772" 154.2 53.8983776703449 117.669343491092
"773" 154.4 53.1446132687962 117.836056339242
"774" 154.6 51.5497924303202 116.377571307774
"775" 154.8 48.2726213446573 114.92223733502
"776" 155 43.5787619934533 113.955237039812
"777" 155.2 39.0146334948167 114.606205124386
"778" 155.4 38.154423688621 114.217084259169
"779" 155.6 37.3176060605563 112.223020707054
"780" 155.8 34.1543027784073 109.235241580492
"781" 156 29.4250336148999 107.360150228718
"782" 156.2 24.2300083481851 105.957195200742
"783" 156.4 20.9456674899381 103.626336699817
"784" 156.6 18.4433557189757 99.4543802984114
"785" 156.8 14.7404774697669 95.7946592107801
"786" 157 12.0305739750491 93.6685545396968
"787" 157.2 9.5750046030784 89.6545908745258
"788" 157.4 6.63134450325663 86.0949155014208
"789" 157.6 6.62037518169743 83.8111986594288
"790" 157.8 5.82502738954439 79.7502640387006
"791" 158 3.69228123918715 75.3968384270761
"792" 158.2 1.89024252691582 72.4432398772529
"793" 158.4 2.07317130015639 69.3969064325952
"794" 158.6 0.742751944101773 64.8302167410965
"795" 158.8 0.181077030494333 61.2612418837157
"796" 159 0.0298509406365516 56.0944204534462
"797" 159.2 0.823891705976776 54.414333488431
"798" 159.4 2.22341270217935 51.1987367460965
"799" 159.6 2.66456715651161 47.1209064206924
"800" 159.8 3.04316314418715 44.1346776859297
"801" 160 3.23176527812278 43.5838253472255
"802" 160.2 2.82252632048177 44.197474320369
"803" 160.4 3.78433387495891 45.0611599471905
"804" 160.6 4.37671307594076 43.6993741002708
"805" 160.8 4.30409986531363 43.9535203374657
"806" 161 4.73403662091885 44.3278298995639
"807" 161.2 4.59526783792677 44.359494196881
"808" 161.4 4.74154324312764 44.5810896844844
"809" 161.6 5.09974548784526 44.4069080403418
"810" 161.8 5.56786311693512 44.0166266902912
"811" 162 6.5188300671307 42.5441093758231
"812" 162.2 7.13447125051305 41.0898235344858
"813" 162.4 8.39974899272178 40.153208941281
"814" 162.6 10.5050624416919 40.2508958939383
"815" 162.8 12.1272846871787 41.0040529673425
"816" 163 14.5955978535505 41.9061606788553
"817" 163.2 18.1240573502978 43.739456592537
"818" 163.4 22.6776229149788 45.8247984867416
"819" 163.6 27.7218602925594 47.7888180987708
"820" 163.8 32.5837027093649 49.5046092025125
"821" 164 37.0782964511821 48.939254184997
"822" 164.2 42.3195841449379 47.6356314057633
"823" 164.4 48.0499142571844 48.2000155172114
"824" 164.6 52.3891414895608 50.4952563866678
"825" 164.8 54.6752655396175 52.79598496544
"826" 165 57.559583834992 54.8847066250761
"827" 165.2 61.6725943760854 55.5647622958154
"828" 165.4 66.7379171612742 55.362045907131
"829" 165.6 71.4616717862941 57.0222902654963
"830" 165.8 73.9632730601018 60.097362410156
"831" 166 76.8748818055776 63.6948377105261
"832" 166.2 82.018519515197 67.873024428619
"833" 166.4 88.0083646677009 70.9111065885587
"834" 166.6 94.5231499120646 73.6953404009967
"835" 166.8 101.113491486233 74.6254794790125
"836" 167 107.891930996135 73.5634237037334
"837" 167.2 114.977172593677 71.4653566983431
"838" 167.4 120.210562506553 69.0006503690273
"839" 167.6 119.549066549874 66.8361470434182
"840" 167.8 119.079181062924 62.5755082628386
"841" 168 120.434532816455 56.4364482712689
"842" 168.2 122.458676544618 50.2423886739858
"843" 168.4 121.277597417454 45.8662994797006
"844" 168.6 118.937500741362 39.8371259813024
"845" 168.8 117.418005072266 32.9914145101842
"846" 169 113.896701621529 29.5564352011493
"847" 169.2 109.07841615466 25.0983899961537
"848" 169.4 105.017292117836 20.0050020583487
"849" 169.6 101.335100888082 14.9007772493062
"850" 169.8 96.7185867379378 11.5034773096351
"851" 170 90.1325451593138 7.98291615308096
"852" 170.2 84.4502547424378 6.22008166754489
"853" 170.4 77.7111319627083 3.72682970593014
"854" 170.6 74.2730794236245 1.47344187494914
"855" 170.8 74.1549657475315 1.78850388213877
"856" 171 72.1044348789654 4.09271385745947
"857" 171.2 68.1366653978399 7.73377844614286
"858" 171.4 64.8107079206018 12.9865084151249
"859" 171.6 60.4435265076837 17.5721994338728
"860" 171.8 57.0985411985191 22.8549091091372
"861" 172 53.5847832188371 28.2373644356877
"862" 172.2 50.4577491249296 34.2396366830285
"863" 172.4 49.3334747337322 40.4410787051505
"864" 172.6 47.1774148699268 47.231841767256
"865" 172.8 45.3306738896518 53.9210037362309
"866" 173 45.6617241181018 61.8532268571309
"867" 173.2 46.4190285622685 69.0725851572912
"868" 173.4 48.9008234121518 75.828739442481
"869" 173.6 51.6920312206518 82.319920392481
"870" 173.8 54.9406041301423 88.8118030917729
"871" 174 58.6974064330482 95.2236926374078
"872" 174.2 62.4602171344965 101.495552200986
"873" 174.4 66.7270424028319 108.105188889049
"874" 174.6 70.0551344605501 113.732311846312
"875" 174.8 71.878882732824 113.39680981177
"876" 175 74.047780887564 110.955336490513
"877" 175.2 79.4046303218422 108.221480008621
"878" 175.4 85.6418349007161 105.28757321671
"879" 175.6 91.9413947893565 102.203264968117
"880" 175.8 98.5770963718282 100.061175254617
"881" 176 104.637580467218 97.5361758508452
"882" 176.2 108.510716733903 93.7705933645978
"883" 176.4 112.609101387807 88.5827449254707
"884" 176.6 116.198141911277 82.933336992256
"885" 176.8 117.411620304118 77.5570961800203
"886" 177 118.256582666904 70.8206024224692
"887" 177.2 118.853034919827 64.180315227706
"888" 177.4 119.326726099153 57.1064132624233
"889" 177.6 120.138479665014 49.6222600628978
"890" 177.8 120.910605165668 41.5495102451372
"891" 178 118.020593311223 36.6611629831148
"892" 178.2 113.772758514887 31.6553257661667
"893" 178.4 110.107445543331 25.6138149157006
"894" 178.6 106.088336974586 19.0847201139858
"895" 178.8 102.127669630416 14.9670080694132
"896" 179 97.0311186640436 12.6583779294391
"897" 179.2 90.7044344289612 8.93590265630283
"898" 179.4 84.3854518594285 6.13308291731403
"899" 179.6 77.3457783601816 4.39454768572969
"900" 179.8 70.4627849916994 4.89311402088096
"901" 180 65.1518972664034 6.80291601939336
"902" 180.2 59.5824511362338 5.47472383400095
"903" 180.4 57.6371981823692 3.31711566929956
"904" 180.6 57.82088625217 3.2024564370855
"905" 180.8 58.347925887258 1.77937565892783
"906" 181 59.5126678499827 2.56556199452381
"907" 181.2 59.955524610034 3.20430677371994
"908" 181.4 59.7312224578791 5.46477432639356
"909" 181.6 58.4786656003437 8.90194173984063
"910" 181.8 55.3462494525286 13.6514586587834
"911" 182 50.9504910730779 17.5416437577381
"912" 182.2 46.5214097902603 21.7638516314175
"913" 182.4 41.2588035761628 26.2443497017834
"914" 182.6 36.6254809412258 30.488100153969
"915" 182.8 33.0886366780001 36.1707043984318
"916" 183 30.0136142094757 42.3892298614692
"917" 183.2 26.7485000077058 48.992639511753
"918" 183.4 23.5068242141402 54.7520413383681
"919" 183.6 22.7478553646018 61.309523394914
"920" 183.8 24.3223828463197 68.5200025738553
"921" 184 26.3100888127725 75.8274728705883
"922" 184.2 28.1372899263315 82.9837752226107
"923" 184.4 29.9530662191018 90.5417500480733
"924" 184.6 32.2284882980612 96.8713937091512
"925" 184.8 35.4022418060754 102.151503118039
"926" 185 40.1785133420357 103.511299167098
"927" 185.2 46.6403944767172 103.735075328948
"928" 185.4 53.7001665636381 104.093701728217
"929" 185.6 60.9314239389978 103.859843934604
"930" 185.8 67.2647524467474 100.938644034658
"931" 186 73.3829229217008 97.4547836031483
"932" 186.2 80.1373134551161 94.4380279145667
"933" 186.4 87.130663949798 91.6783833651053
"934" 186.6 94.0037889718407 88.3834876168898
"935" 186.8 100.777646080879 86.036353314247
"936" 187 107.349197452407 83.7511970699163
"937" 187.2 114.397734532955 81.5976086364241
"938" 187.4 114.977172593677 79.6147889162423
"939" 187.6 114.314147196854 77.2105143090549
"940" 187.8 115.075951025317 71.719821901131
"941" 188 116.701208434902 64.9722393036059
"942" 188.2 118.657467976412 58.7055405576165
"943" 188.4 120.693593823007 52.3560109195714
"944" 188.6 121.522690130215 46.0587178552439
"945" 188.8 120.524194776044 39.5709180862252
"946" 189 117.96091632507 34.4028601913164
"947" 189.2 114.276597798149 28.6786556448095
"948" 189.4 111.295012418774 22.9066732211433
"949" 189.6 106.69767041215 18.9308163075906
"950" 189.8 101.393149131673 15.343915350381
"951" 190 96.4583559458598 11.4900384024858
"952" 190.2 90.9676895991208 7.35084360194966
"953" 190.4 85.3453288534522 3.68892328716442
"954" 190.6 81.0522708363034 4.03983781535676
"955" 190.8 76.7332166551449 5.46612861508785
"956" 191 70.2509357644113 5.34131461028572
"957" 191.2 65.206360854697 4.35836435214286
"958" 191.4 63.9351532808343 2.21814363869491
"959" 191.6 64.3647489240369 2.21934208147638
"960" 191.8 65.5645224825373 1.67160373327612
"961" 192 66.9543808489676 1.50503420795413
"962" 192.2 68.297399402316 1.75570989504762
"963" 192.4 69.0335533543734 1.66490151062899
"964" 192.6 69.4750850889589 1.687707047
"965" 192.8 71.7596879481281 1.62604896228697
"966" 193 74.6001896871506 1.1135873083396
"967" 193.2 78.3611779773458 0.956861892800957
"968" 193.4 80.8265095035774 2.52462458156389
"969" 193.6 82.8398352300742 3.40678691831403
"970" 193.8 86.0248859084249 4.0732279347348
"971" 194 88.9609920931494 5.452591998
"972" 194.2 92.741784583992 7.57824643336877
"973" 194.4 95.5047206984589 8.80945986071429
"974" 194.6 99.4802153945679 11.6901506156437
"975" 194.8 102.912356882236 14.401902505198
"976" 195 106.057818366665 16.854264933629
"977" 195.2 108.538778392751 18.9212205054243
"978" 195.4 111.059605514436 21.770184490881
"979" 195.6 113.231898653672 24.9553918872763
"980" 195.8 115.242510251818 28.568787770673
"981" 196 117.667919431992 32.8621878410517
"982" 196.2 119.256158715271 36.1967000369471
"983" 196.4 120.951047420747 40.226077682268
"984" 196.6 122.644087444031 45.0167262680685
"985" 196.8 123.912910470352 49.573378250268
"986" 197 124.386979505307 53.6940252285859
"987" 197.2 123.652995001734 58.4222890252529
"988" 197.4 122.481605070877 62.856114313906
"989" 197.6 121.478717614102 66.0279363681098
"990" 197.8 121.316710829047 70.5980476470406
"991" 198 120.482509099709 71.6127978846413
"992" 198.2 119.748630129494 74.493594719476
"993" 198.4 118.90599345709 76.4924231142468
"994" 198.6 116.431300943142 79.2391221564374
"995" 198.8 113.649065881436 83.5286748483934
"996" 199 111.397913598752 87.000061857431
"997" 199.2 108.728013456262 91.5033335295232
"998" 199.4 106.894240345115 96.0867386380845
"999" 199.6 104.953779349619 98.4166704905801
"1000" 199.8 103.288244643471 100.527015639563
"1001" 200 100.18823961929 100.943535402863
"1002" 200.2 95.5497863071905 103.031276850928
"1003" 200.4 90.8516584326752 106.063826577918
"1004" 200.6 86.9220306657381 111.259965497017
"1005" 200.8 86.4459926833082 114.035473201468
"1006" 201 85.5077771421206 112.711629600381
"1007" 201.2 83.104815439498 111.980453180164
"1008" 201.4 79.1908794659513 111.537545123696
"1009" 201.6 75.337340803256 112.666130668488
"1010" 201.8 71.149435446455 115.346810857606
"1011" 202 67.7595586950303 118.522395690086
"1012" 202.2 67.0223460014232 118.529350526818
"1013" 202.4 64.9864868029646 118.400316763907
"1014" 202.6 61.9603327105221 118.707068146854
"1015" 202.8 59.331022297767 119.490115863733
"1016" 203 57.875857903728 119.228649231832
"1017" 203.2 56.009362036075 118.706698863488
"1018" 203.4 52.9003181889161 118.247679639167
"1019" 203.6 48.0193700291867 117.477136218579
"1020" 203.8 43.6323115078848 117.355885857438
"1021" 204 40.3686817079382 116.40796282733
"1022" 204.2 36.7166449411107 114.259080773283
"1023" 204.4 32.1915963352875 112.40190753791
"1024" 204.6 29.9920133048018 110.356177591307
"1025" 204.8 28.1232246926794 108.121917001079
"1026" 205 24.6425784527099 105.58010242153
"1027" 205.2 20.629680528286 103.104681794381
"1028" 205.4 18.5716804609715 101.006230272141
"1029" 205.6 16.69762705155 98.0628248668378
"1030" 205.8 14.3380421692035 93.6051544164916
"1031" 206 10.9045546086974 89.1012289084201
"1032" 206.2 7.20796817030178 85.153320877156
"1033" 206.4 6.74124161871654 82.345672290676
"1034" 206.6 6.51561129971748 77.9344570842115
"1035" 206.8 5.80426370139517 72.0022687416413
"1036" 207 3.05219241646896 66.2033323406544
"1037" 207.2 1.9157645645939 62.0175508473219
"1038" 207.4 1.02784461142577 56.716625547777
"1039" 207.6 2.1474009365608 52.7554643108974
"1040" 207.8 3.40738172407677 48.254202766881
"1041" 208 3.38738469889209 43.0403187134939
"1042" 208.2 5.27549610504081 38.3907741526127
"1043" 208.4 6.71987324144853 35.4644823660422
"1044" 208.6 7.61457574500978 34.678806575289
"1045" 208.8 9.45796046549523 32.5827893487416
"1046" 209 11.396204776431 30.1137268339297
"1047" 209.2 13.0079430455937 26.8113193738245
"1048" 209.4 14.3407617873283 24.642532061256
"1049" 209.6 15.6455534763823 21.7796837800761
"1050" 209.8 16.6502996274098 20.794949464953
"1051" 210 18.4217329222326 20.017565634381
"1052" 210.2 21.1497884354827 18.2927661248095
"1053" 210.4 24.7014411833138 15.389093969793
"1054" 210.6 28.5512684398995 11.1177105929344
"1055" 210.8 31.2824805223262 8.60177614475497
"1056" 211 33.361679482846 7.9692400771863
"1057" 211.2 37.3152730779739 6.29098229057863
"1058" 211.4 42.1163029039827 4.284179427
"1059" 211.6 46.069947275624 2.46108489161429
"1060" 211.8 48.0178199535471 2.11407717666221
"1061" 212 50.5269434008701 3.23073841173462
"1062" 212.2 53.7390565421744 4.96954244174386
"1063" 212.4 57.4043241027753 6.60978997459996
"1064" 212.6 61.7683658982985 9.00703296394653
"1065" 212.8 66.5467214304855 11.7647083660903
"1066" 213 71.7889956724696 14.5408328807818
"1067" 213.2 76.9857632822824 16.494327167486
"1068" 213.4 83.3388416741743 16.0474756081874
"1069" 213.6 88.0539798864898 12.3909124346198
"1070" 213.8 91.2483606183875 8.60236027802381
"1071" 214 91.218657669844 10.4390167450372
"1072" 214.2 94.5875252603291 12.2490704825669
"1073" 214.4 99.6261569459268 13.967784988981
"1074" 214.6 103.841251661387 17.2541771728095
"1075" 214.8 108.638948869397 21.0103970813236
"1076" 215 111.645370082285 24.7149641413688
"1077" 215.2 113.890473437428 28.7452534753355
"1078" 215.4 117.189864536818 33.572709341409
"1079" 215.6 118.966469648081 37.220268074352
"1080" 215.8 119.668160944164 41.9711687762694
"1081" 216 121.780243438876 46.9695771175826
"1082" 216.2 123.095179992138 51.1071559551493
"1083" 216.4 123.156060590677 56.3087219187885
"1084" 216.6 122.507595350507 61.2570093312904
"1085" 216.8 122.538210369161 66.5065234381521
"1086" 217 121.177762860965 70.6062893145264
"1087" 217.2 120.574701925699 73.7186306692712
"1088" 217.4 119.748817890927 74.634362147681
"1089" 217.6 118.222044635041 77.6545028257834
"1090" 217.8 116.866650328858 81.8518896019322
"1091" 218 114.504431958 85.1126217470403
"1092" 218.2 111.91357741422 90.2642457151521
"1093" 218.4 109.17591917108 95.769647320881
"1094" 218.6 107.002224956146 97.0597695346935
"1095" 218.8 103.757793620602 100.064546129266
"1096" 219 101.080181478727 104.491012582988
"1097" 219.2 99.6683496221018 105.460390371872
"1098" 219.4 99.0954871479707 105.351386657172
"1099" 219.6 98.7948221285447 105.205969799052
"1100" 219.8 98.635884425715 105.263918023598
"1101" 220 98.4891184161851 105.47756905277
"1102" 220.2 98.4852400376301 105.5615325464
"1103" 220.4 98.425318802798 105.630175840629
"1104" 220.6 98.2866553913161 105.65107934991
"1105" 220.8 97.3110260139439 105.827561382355
"1106" 221 95.762618291998 105.995094443815
"1107" 221.2 92.2315615012775 107.506404227773
"1108" 221.4 88.6066817996286 109.936649744256
"1109" 221.6 85.9017828884126 113.580044349097
"1110" 221.8 85.7885372916752 114.69650172023
"1111" 222 85.9806959458037 113.823868490083
"1112" 222.2 85.0886718864616 114.103896916292
"1113" 222.4 83.5477967864563 113.752578981817
"1114" 222.6 80.6396610995926 114.42137093134
"1115" 222.8 77.8390250839646 116.09795806943
"1116" 223 76.292885778824 118.33010733377
"1117" 223.2 74.1226020470563 118.776753037117
"1118" 223.4 70.7006005299702 120.114992294407
"1119" 223.6 67.97958443892 119.608804413436
"1120" 223.8 64.1652990718589 119.353035023795
"1121" 224 59.496201044629 120.00181591459
"1122" 224.2 55.1382527839137 120.352761964551
"1123" 224.4 50.4548121315818 119.075583403761
"1124" 224.6 45.3408743168589 118.169785467767
"1125" 224.8 41.018954209495 116.63847896926
"1126" 225 36.8409304493795 113.422053293242
"1127" 225.2 32.4326973420018 111.300261399538
"1128" 225.4 28.6259803359906 110.259405685937
"1129" 225.6 27.3043197270265 107.119448489916
"1130" 225.8 25.2999144012597 102.359904190644
"1131" 226 21.5655331201375 98.6524271463542
"1132" 226.2 17.0969872939472 96.4246664894719
"1133" 226.4 13.4461685005747 95.0433368037729
"1134" 226.6 12.1188416126563 91.6625001016082
"1135" 226.8 11.2533850284453 86.5273345491157
"1136" 227 8.44151638462764 82.2993276805016
"1137" 227.2 6.34857837764276 77.8124869059219
"1138" 227.4 5.76093414006332 72.7209617322656
"1139" 227.6 4.87302756470662 66.9456630088729
"1140" 227.8 3.52422298117677 61.333932381131
"1141" 228 4.44272508560177 55.5428716621667
"1142" 228.2 4.60825019982678 49.682262575881
"1143" 228.4 4.40760886079029 44.566999161676
"1144" 228.6 6.92001512684767 40.3977455613318
"1145" 228.8 11.028898927553 35.5599859724663
"1146" 229 15.1212498123641 31.0791764499957
"1147" 229.2 16.0607798466464 25.7379188465685
"1148" 229.4 18.5776674079432 20.6651005145151
"1149" 229.6 22.3862038545303 17.096534206881
"1150" 229.8 27.5094506808276 13.6603961620584
"1151" 230 33.090132262594 10.1529990844278
"1152" 230.2 39.1117168407424 7.70967800496689
"1153" 230.4 44.6373346244299 4.00361938132627
"1154" 230.6 49.545865649346 3.64318429376468
"1155" 230.8 54.9149025623268 4.39004749725596
"1156" 231 60.564837102487 3.86410222110227
"1157" 231.2 66.6667799734924 1.74590550715439
"1158" 231.4 70.9703393205402 1.05632675781942
"1159" 231.6 75.5739660958306 2.58379388290638
"1160" 231.8 80.6921063374448 4.6399043177074
"1161" 232 86.0577916152877 4.41137183136856
"1162" 232.2 88.6514321835198 6.35416179864325
"1163" 232.4 93.1262048547257 9.62899380820327
"1164" 232.6 97.8840664682847 12.3120588822712
"1165" 232.8 102.391453237028 16.4899812328646
"1166" 233 108.01886884422 19.3970527435674
"1167" 233.2 110.391463908529 21.9760024234419
"1168" 233.4 113.500747122697 27.5782459218571
"1169" 233.6 116.201387501752 33.726939800781
"1170" 233.8 118.058777237552 37.7706773020132
"1171" 234 120.597619609741 41.5118876030777
"1172" 234.2 120.866911031649 43.8872224490227
"1173" 234.4 122.21098720061 49.5899912433686
"1174" 234.6 123.021873152551 54.8653887428473
"1175" 234.8 123.063960565114 60.8717710267157
"1176" 235 122.7829540554 66.5364229954692
"1177" 235.2 120.783233940887 69.1383501493767
"1178" 235.4 118.000339960205 73.7880464520965
"1179" 235.6 117.808200251703 79.2351366522759
"1180" 235.8 115.010947480643 83.3289265853974
"1181" 236 112.813837721628 88.5288760837853
"1182" 236.2 110.410094954896 93.3250222095327
"1183" 236.4 108.855381209124 95.0803183704385
"1184" 236.6 105.659119531593 97.0124134191264
"1185" 236.8 102.975311262447 98.6021626445173
"1186" 237 100.511022930884 100.425594384108
"1187" 237.2 98.3547706407654 104.401737769663
"1188" 237.4 98.2237668070472 106.713778402581
"1189" 237.6 98.1906513705429 105.781339350822
"1190" 237.8 97.2036678856321 105.592967825214
"1191" 238 94.8756943540184 105.268408777714
"1192" 238.2 91.804314233798 106.547434307582
"1193" 238.4 88.7206778962472 109.100172562745
"1194" 238.6 86.2601900726293 112.799171215028
"1195" 238.8 85.0563596625491 114.201184807855
"1196" 239 82.5480115295831 114.165775463666
"1197" 239.2 78.3790304793315 115.176523988151
"1198" 239.4 74.3171835345061 117.515667953898
"1199" 239.6 70.1833192961821 120.542775760774
"1200" 239.8 65.7685957040342 119.836139286313
"1201" 240 60.9301619272199 120.182388766472
"1202" 240.2 56.8858226564279 120.712715684403
"1203" 240.4 52.9373066539289 118.766627456638
"1204" 240.6 47.7635685097118 118.670533712481
"1205" 240.8 42.13357635469 117.266911290587
"1206" 241 36.0954220245924 114.977476408629
"1207" 241.2 31.3162142186018 112.297816814818
"1208" 241.4 27.1345271223912 108.229298333855
"1209" 241.6 22.7550677878795 105.409051031631
"1210" 241.8 19.3158514879608 100.816124408163
"1211" 242 14.6987909866018 95.3269154919836
"1212" 242.2 10.629452415823 92.1230971730403
"1213" 242.4 8.15102025396076 87.1080817660605
"1214" 242.6 6.01068103576557 81.4330907744154
"1215" 242.8 4.05325422860177 76.2646955308003
"1216" 243 2.66918424091582 71.0237634480214
"1217" 243.2 1.78497595743378 66.063926115777
"1218" 243.4 0.724443485012041 62.8943124171887
"1219" 243.6 1.32695822960177 59.6961365153852
"1220" 243.8 3.63432759250092 54.6919269325868
"1221" 244 5.28545943997246 48.9391342740189
"1222" 244.2 5.47814760787008 44.8281257971736
"1223" 244.4 7.19898038129409 39.6791862913938
"1224" 244.6 8.23511504062721 33.9659032757538
"1225" 244.8 11.2890433735274 31.017703269071
"1226" 245 16.0856872090896 28.6698348762712
"1227" 245.2 21.062276573651 25.7798188875367
"1228" 245.4 25.4103036821264 22.3096973993482
"1229" 245.6 29.5208485607237 18.7050805105883
"1230" 245.8 33.6466545924542 16.2377828910367
"1231" 246 38.0151129590018 12.773407694181
"1232" 246.2 42.5986022729561 9.2089826777156
"1233" 246.4 48.2535964486096 7.1021600103219
"1234" 246.6 54.744142624755 4.1686144696874
"1235" 246.8 60.7903635902792 3.3990954377116
"1236" 247 68.2308511606438 3.55996727787255
"1237" 247.2 75.5541624929323 4.13177550945722
"1238" 247.4 82.5725427184085 4.54509944557843
"1239" 247.6 88.7397973746818 6.12280334004896
"1240" 247.8 90.9115881990652 9.7155865022712
"1241" 248 94.419915734626 15.78364051151
"1242" 248.2 99.6099289935518 19.615112415481
"1243" 248.4 105.830570723958 22.0474349314572
"1244" 248.6 110.628708656177 23.529294528331
"1245" 248.8 113.497680812458 27.400375199673
"1246" 249 116.685607781526 33.3070313053768
"1247" 249.2 119.799523591298 39.6283809995531
"1248" 249.4 121.265136821553 45.4399617356552
"1249" 249.6 123.205371746802 52.389085032031
"1250" 249.8 122.343623616359 56.9594027327999
"1251" 250 121.356222747787 63.3619029456713
"1252" 250.2 120.290831500252 68.8182640164809
"1253" 250.4 119.055531542941 72.8484407106549
"1254" 250.6 116.950293751356 78.1576431433216
"1255" 250.8 114.971167599097 83.9737604084375
"1256" 251 112.329453075085 87.8779115659064
"1257" 251.2 109.174979177056 91.57044335359
"1258" 251.4 106.42794967625 96.8363062445566
"1259" 251.6 106.026100741463 98.9539321980199
"1260" 251.8 105.645799965487 97.9618118588524
"1261" 252 103.35719502483 97.6984553745953
"1262" 252.2 99.7889001254589 98.3587012083667
"1263" 252.4 95.0939041790357 99.3116275675602
"1264" 252.6 91.1991956090357 100.913602035975
"1265" 252.8 88.1176537427406 101.77759591127
"1266" 253 85.0631924846018 101.883267837642
"1267" 253.2 80.363327815996 103.817463394852
"1268" 253.4 76.993075627845 106.773076217746
"1269" 253.6 76.5727278020018 110.293369642826
"1270" 253.8 76.9644896640429 110.783367024057
"1271" 254 75.4326403842381 109.903898785826
"1272" 254.2 72.1123765107139 109.364728170367
"1273" 254.4 67.0237759678541 109.5794831289
"1274" 254.6 61.7365350396212 109.779254361512
"1275" 254.8 58.0913903197377 109.011656458881
"1276" 255 52.8831629249768 107.626038986862
"1277" 255.2 48.0514155791791 106.486118633592
"1278" 255.4 42.8499501917404 107.191555028148
"1279" 255.6 39.0520344516752 109.193885942431
"1280" 255.8 36.8337180261018 110.730111205118
"1281" 256 36.923873317074 111.831713960492
"1282" 256.2 37.6840627305518 110.698065269691
"1283" 256.4 37.6664438108304 110.966429236395
"1284" 256.6 37.7103425602231 111.053542505289
"1285" 256.8 37.6739653379629 111.204233135325
"1286" 257 37.7295009972018 111.274296675738
"1287" 257.2 37.6998270271447 111.341063108367
"1288" 257.4 37.5765976237129 111.330450542687
"1289" 257.6 37.4312706649569 111.290242968059
"1290" 257.8 37.3713837689414 111.27867078689
"1291" 258 37.3133091623105 111.250168569017
"1292" 258.2 37.2510082300303 111.36331858591
"1293" 258.4 37.2584267225446 111.437503511052
"1294" 258.6 37.2250435062303 111.430085018538
"1295" 258.8 37.2384622500429 111.352299942616
"1296" 259 37.2032160186402 111.337246864621
"1297" 259.2 37.2256854911595 111.28481809541
"1298" 259.4 37.2149961304464 111.250168569017
"1299" 259.6 37.1876711005452 111.326436080673
"1300" 259.8 37.2444100515922 111.299797743756
"1301" 260 37.2919190343371 111.295024816587
"1302" 260.2 37.2732637075732 111.404120294738
"1303" 260.4 37.3380328537556 111.385930721746
"1304" 260.6 37.3400301402018 111.404120294738
"1305" 260.8 37.2843914463446 111.370737078424
"1306" 261 37.2032160186402 111.326012128362
"1307" 261.2 37.1842417974018 111.185274765567
"1308" 261.4 37.1031632730829 111.054541331447
"1309" 261.6 37.1696208849707 110.872041523386
"1310" 261.8 37.1358076010826 110.899092150496
"1311" 262 37.1360215960589 110.881116572481
"1312" 262.2 37.169196817256 110.817054076376
"1313" 262.4 37.1178602865546 110.88919992989
"1314" 262.6 37.1174753647732 110.86998883371
"1315" 262.8 37.0163204060971 110.882572538302
"1316" 263 36.6461950208795 110.746244257187
"1317" 263.2 35.7142955000074 110.573214140249
"1318" 263.4 33.7440372243868 110.445782792133
"1319" 263.6 31.8083637560836 111.058148780208
"1320" 263.8 32.0029128348912 111.32115031267
"1321" 264 32.5126967612774 112.039704653394
"1322" 264.2 32.8777038582407 112.437557515825
"1323" 264.4 33.1212618443133 111.741697369968
"1324" 264.6 33.3933921226018 111.608128838881
"1325" 264.8 33.5974006667446 111.894436284354
"1326" 265 33.3807878877474 112.116079503512
"1327" 265.2 33.1739557400442 112.520340816633
"1328" 265.4 33.6458931063449 112.556198570294
"1329" 265.6 35.1941352516621 113.534218910424
"1330" 265.8 36.1380702269469 114.691727010527
"1331" 266 37.294758314089 114.341082459368
"1332" 266.2 40.1126415924666 114.951964214746
"1333" 266.4 43.0950760830072 115.523889887638
"1334" 266.6 47.0624845679663 116.975789497348
"1335" 266.8 51.5546637967639 118.646674236557
"1336" 267 53.2776700430587 120.168653508976
"1337" 267.2 55.0050036005575 120.264951574854
"1338" 267.4 57.4207480698326 120.978731082086
"1339" 267.6 58.7220992937394 120.37777385445
"1340" 267.8 61.4445669422446 119.760356628408
"1341" 268 65.4757477801961 120.240174751258
"1342" 268.2 69.8324693245752 120.285631443368
"1343" 268.4 73.6090400425446 119.842655529738
"1344" 268.6 77.4024079212256 119.009266164257
"1345" 268.8 80.206660232967 118.067700559907
"1346" 269 83.0408025299045 116.311555182285
"1347" 269.2 86.4605045943649 114.740977750013
"1348" 269.4 90.0334123202623 113.535235403486
"1349" 269.6 93.8019448385393 111.532784774283
"1350" 269.8 96.161357535872 110.001122960449
"1351" 270 98.0376520773583 107.507960280551
"1352" 270.2 99.4318851732089 105.489031654051
"1353" 270.4 100.999918903467 102.33451194653
"1354" 270.6 103.726214902467 98.3696284473404
"1355" 270.8 106.554264548791 97.1801633975837
"1356" 271 107.044793353386 96.3840711728724
"1357" 271.2 108.683048971513 93.38456915235
"1358" 271.4 111.197014275736 90.2941452724692
"1359" 271.6 114.025661668784 87.3783206746082
"1360" 271.8 116.45834327448 85.124110562881
"1361" 272 116.314983168377 84.621044039256
"1362" 272.2 115.560453939254 83.2557793503157
"1363" 272.4 114.923753755637 80.6412445537592
"1364" 272.6 115.230955949727 76.623909108856
"1365" 272.8 116.904085344593 71.5795463806013
"1366" 273 117.991480654997 66.1829536462591
"1367" 273.2 121.188914496098 61.511545403188
"1368" 273.4 121.748834498795 58.672548191631
"1369" 273.6 120.570497758492 53.5856987841331
"1370" 273.8 121.277649326138 47.9850562396858
"1371" 274 121.311582482555 46.490850461566
"1372" 274.2 120.281094728827 43.035293283081
"1373" 274.4 117.556649521089 38.7652764326991
"1374" 274.6 116.022880025627 33.100540839106
"1375" 274.8 114.596482592236 28.0238832110029
"1376" 275 111.047338715791 23.0367314510463
"1377" 275.2 108.345950301846 19.8354959248078
"1378" 275.4 104.207919775003 16.595329907299
"1379" 275.6 100.555808025266 12.7647858202474
"1380" 275.8 96.6369170067908 9.917390299503
"1381" 276 92.0072465241366 7.048789927067
"1382" 276.2 89.1555870198972 5.06719569181277
"1383" 276.4 86.4064069363026 4.22866242757387
"1384" 276.6 82.3401420760768 3.95189278313096
"1385" 276.8 77.9119838917866 4.67601401935995
"1386" 277 72.1535765780069 4.63010927549302
"1387" 277.2 68.0230635491378 2.89175311037696
"1388" 277.4 67.8007400904837 1.32143114855025
"1389" 277.6 68.6804903557538 2.28417857345696
"1390" 277.8 68.1457566876858 3.95598386356163
"1391" 278 66.8432589555705 6.79685568387314
"1392" 278.2 64.5625772939647 10.1049041449293
"1393" 278.4 60.983039416151 13.3774067609383
"1394" 278.6 57.568984173258 15.6999160556075
"1395" 278.8 54.6104339880976 15.9023714965752
"1396" 279 50.896547464876 17.486005063881
"1397" 279.2 46.7953439592098 20.657855723289
"1398" 279.4 41.6418655793858 23.677033806753
"1399" 279.6 36.1513524189189 26.8238063426858
"1400" 279.8 30.1666470116502 28.4257388939697
"1401" 280 24.7531474630398 30.4769503436495
"1402" 280.2 19.4199377165774 32.3523926542468
"1403" 280.4 16.6325347309002 36.0800975916229
"1404" 280.6 17.66182417319 41.7412027212507
"1405" 280.8 20.3450182129408 48.323515377025
"1406" 281 23.0096845121648 54.1420857227045
"1407" 281.2 26.6785654423917 59.6241334998053
"1408" 281.4 28.8236007338018 65.115045284506
"1409" 281.6 33.4774582365444 70.8882058499137
"1410" 281.8 38.603503642139 75.5718818029058
"1411" 282 44.4856101459746 79.5769013510335
"1412" 282.2 50.1508882066807 83.3304947740652
"1413" 282.4 54.2069405008887 87.2757959351766
"1414" 282.6 60.3826698887639 89.8714445225296
"1415" 282.8 66.9527976341018 91.5332976482494
"1416" 283 73.7060753243471 92.7604338125508
"1417" 283.2 80.5467597942532 91.9070968950369
"1418" 283.4 87.499155662929 91.0039402888628
"1419" 283.6 94.2806694336018 89.6715434395198
"1420" 283.8 100.893412499574 88.3236726638719
"1421" 284 107.781196908567 87.4857715276462
"1422" 284.2 113.830315784395 85.7071976792516
"1423" 284.4 113.710937743935 82.4111298068553
"1424" 284.6 115.049119662858 76.9518801873682
"1425" 284.8 118.20684053856 70.959388099757
"1426" 285 121.741455890649 65.0694524659286
"1427" 285.2 122.017861155817 63.0798454721868
"1428" 285.4 123.033460148094 57.7585480352842
"1429" 285.6 123.452555917378 51.971312626089
"1430" 285.8 121.25376461911 47.8277993286137
"1431" 286 119.761800252827 41.428725997956
"1432" 286.2 118.094183679098 35.2632574871124
"1433" 286.4 115.140393505828 30.7688458239858
"1434" 286.6 111.111739408681 25.8458283409046
"1435" 286.8 107.985484908037 20.6790714792855
"1436" 287 103.82945625829 16.280203290609
"1437" 287.2 100.074425825718 12.4742095396949
"1438" 287.4 96.2867534510065 9.79550115740476
"1439" 287.6 90.5659436081245 6.48935442722187
"1440" 287.8 85.7274063492529 3.86660168460188
"1441" 288 79.9571375483419 3.02038276097545
"1442" 288.2 75.0689196665439 2.33204808242641
"1443" 288.4 70.4757385678745 1.07216887076732
"1444" 288.6 70.4128567276898 0.505075698680958
"1445" 288.8 71.4773536056565 0.982177498505956
"1446" 289 71.4317124896018 2.46028485810784
"1447" 289.2 70.2113704710018 5.29232164930595
"1448" 289.4 67.5338881527458 9.11705528866496
"1449" 289.6 63.7844831227922 12.9390873603333
"1450" 289.8 59.3953696567496 14.5836005034549
"1451" 290 55.6062133335018 13.802259874756
"1452" 290.2 54.4632461918258 11.749878281985
"1453" 290.4 54.0281919110585 9.56471983844001
"1454" 290.6 52.6404984278343 8.15983857339259
"1455" 290.8 48.8067012883768 8.18738835300596
"1456" 291 44.0965119374163 10.475529637881
"1457" 291.2 39.4888204275857 13.3557294432761
"1458" 291.4 34.0455529586721 16.9809100462091
"1459" 291.6 29.9439379958908 22.0075182943653
"1460" 291.8 26.7294706547588 27.6605288570793
"1461" 292 25.1110853104662 33.9923080796182
"1462" 292.2 26.5420553263437 39.2869503738568
"1463" 292.4 28.9218151238279 45.2739040350549
"1464" 292.6 31.3882172341816 51.3634238941919
"1465" 292.8 34.621807206585 57.2840354934608
"1466" 293 36.8258838421966 63.2118981801137
"1467" 293.2 37.4364705428875 69.3621322489345
"1468" 293.4 38.1302608645496 76.3096512832984
"1469" 293.6 39.4089360967965 83.2617735151022
"1470" 293.8 40.4312615232532 89.2308246758351
"1471" 294 41.6191608709073 96.0329007705198
"1472" 294.2 44.1223018469321 102.540723229275
"1473" 294.4 47.9476724364396 107.962541267503
"1474" 294.6 52.945512426207 110.344056759144
"1475" 294.8 58.7622255113918 110.222910824151
"1476" 295 65.3114561653161 108.84474037731
"1477" 295.2 71.9250422418018 107.320240165624
"1478" 295.4 77.7671050968018 104.033847981795
"1479" 295.6 83.0861642295446 100.84760544691
"1480" 295.8 88.6389058764875 97.0530465258524
"1481" 296 93.9254916080357 93.6569516343243
"1482" 296.2 100.355955250168 90.5996801925624
"1483" 296.4 106.552417840128 87.4780177600125
"1484" 296.6 112.315903241523 84.5774847986704
"1485" 296.8 114.055268779386 83.5919680248551
"1486" 297 113.534172251398 80.4581616800081
"1487" 297.2 114.676180018534 74.612798224525
"1488" 297.4 116.891261700094 69.1483565297088
"1489" 297.6 120.184669282779 63.540933904131
"1490" 297.8 122.106896415715 60.5382392324213
"1491" 298 122.782188627449 55.751516764131
"1492" 298.2 123.091126962082 51.5756102353769
"1493" 298.4 122.354235434919 48.4980178562224
"1494" 298.6 120.549370487846 44.6096421456858
"1495" 298.8 119.296760805003 38.4990311439125
"1496" 299 118.994653489577 36.5574113379541
"1497" 299.2 117.009379910823 33.6075446364219
"1498" 299.4 115.250429492577 28.271102212306
"1499" 299.6 112.389554707137 22.7846202114391
"1500" 299.8 108.641393038453 19.570282697045
"1501" 300 104.783197361297 15.6451467163419
"1502" 300.2 100.920220233887 12.1385083765
"1503" 300.4 98.0817842317646 9.73281777104374
"1504" 300.6 95.0170460266182 8.68460217249572
"1505" 300.8 91.1700955223618 7.21332173964895
"1506" 301 87.5338982336955 4.35049186334189
"1507" 301.2 85.0825050890811 3.72899313976525
"1508" 301.4 81.3919507997657 4.34615221624162
"1509" 301.6 76.3274577251142 5.0840942207322
"1510" 301.8 70.8890071970608 5.57522008464325
"1511" 302 64.9470227205518 4.96451701133095
"1512" 302.2 60.6037789115191 3.84808753405451
"1513" 302.4 55.5479436626483 2.04605186467166
"1514" 302.6 53.5651202621844 1.22636345904631
"1515" 302.8 53.8512533953477 2.4434913082744
"1516" 303 54.2592932863768 4.40302985915596
"1517" 303.2 54.2531508052299 7.0732924821041
"1518" 303.4 54.5759245800936 11.5385935344465
"1519" 303.6 53.922026927017 16.5189291223471
"1520" 303.8 51.0323782582083 19.599363320717
"1521" 304 47.4871708584311 21.2002271391736
"1522" 304.2 42.9972241617458 23.268868348617
"1523" 304.4 37.0305306325058 25.468599748953
"1524" 304.6 30.9367297938326 25.5284118203938
"1525" 304.8 24.8420593169952 25.3041536605449
"1526" 305 20.0182865012572 24.2575613927297
"1527" 305.2 14.8154293942971 26.8515620783028
"1528" 305.4 12.4856073865065 31.961338582381
"1529" 305.6 11.7016560583087 39.1049951347689
"1530" 305.8 11.7385886395759 46.1289005903206
"1531" 306 14.3346515674554 53.2508288835151
"1532" 306.2 18.6520265979542 58.7667235218072
"1533" 306.4 23.7831987261268 63.930404761131
"1534" 306.6 29.2520186765018 68.4774770166059
"1535" 306.8 34.4759535907147 73.1269424167439
"1536" 307 39.5150750800633 78.2001842162143
"1537" 307.2 45.0005038213306 82.4418225703216
"1538" 307.4 51.1182672697235 86.0769030362375
"1539" 307.6 56.9308779030839 88.9156557213542
"1540" 307.8 63.3527771904159 90.6203600610757
"1541" 308 69.7512178658795 91.9218195021865
"1542" 308.2 75.944572052822 93.400664034725
"1543" 308.4 82.3935467920745 94.6331005472719
"1544" 308.6 88.8195843016485 95.5184932168342
"1545" 308.8 95.4114695542373 96.5158298039183
"1546" 309 101.978376310638 96.9988030530644
"1547" 309.2 104.627733198387 96.67598604418
"1548" 309.4 104.029351282363 94.6548316568076
"1549" 309.6 104.234622426835 91.0523180622641
"1550" 309.8 105.676028589191 85.5123681150305
"1551" 310 107.309912084907 79.898709898131
"1552" 310.2 109.64894944077 74.5385763178641
"1553" 310.4 111.699753512927 68.685194807006
"1554" 310.6 114.945658077328 63.0321090748245
"1555" 310.8 118.652679078553 58.5767636922468
"1556" 311 122.078257397909 54.3017344991959
"1557" 311.2 121.686435404502 49.412878566456
"1558" 311.4 119.510441340916 42.9528928373024
"1559" 311.6 117.36710860748 36.3072633891493
"1560" 311.8 112.934700688664 30.91362140717
"1561" 312 108.558021933127 26.288046432081
"1562" 312.2 103.575621768134 21.8078752189777
"1563" 312.4 97.6138908514268 19.017923768081
"1564" 312.6 91.4703073206592 16.4037868628728
"1565" 312.8 85.2355812245854 14.2265809245613
"1566" 313 78.8735027489737 12.9507617786496
"1567" 313.2 70.8743662632052 11.5969371054499
"1568" 313.4 64.1122353919324 10.9004069364264
"1569" 313.6 58.2305349737066 10.5100794719697
"1570" 313.8 53.3564338639133 9.69658792388096
"1571" 314 48.5959407569065 7.92266987988877
"1572" 314.2 42.7270821499002 8.98674587805837
"1573" 314.4 37.399378080316 11.6995809027381
"1574" 314.6 31.7119166093138 13.790705572665
"1575" 314.8 25.5380489260783 16.4971142160294
"1576" 315 20.4992697136408 20.4861477592091
"1577" 315.2 16.2390184024178 25.203759566193
"1578" 315.4 12.2290994845315 30.241175630631
"1579" 315.6 8.48191477997274 35.8633759050664
"1580" 315.8 5.69768673593511 41.6826548146429
"1581" 316 2.90368702165015 47.1800170161229
"1582" 316.2 1.87791700291885 52.7378672669785
"1583" 316.4 3.15648939819841 58.2200746959986
"1584" 316.6 4.49655439104081 64.124348582198
"1585" 316.8 5.85695123028212 70.2241899625695
"1586" 317 6.41279850392677 76.747241546906
"1587" 317.2 8.26160747105311 82.3794324585358
"1588" 317.4 12.248645228017 87.3102082828216
"1589" 317.6 17.0322873178582 91.6419219988297
"1590" 317.8 22.0807062114073 95.1601975539087
"1591" 318 27.1320823511981 99.0426317705324
"1592" 318.2 31.9574981296966 102.823770342924
"1593" 318.4 36.3793353596018 106.843716909739
"1594" 318.6 40.7300910014736 110.679390641419
"1595" 318.8 42.7287822668403 114.510699109551
"1596" 319 43.9579379990238 115.75057422312
"1597" 319.2 48.2345370535177 115.712739148012
"1598" 319.4 53.1339307173376 114.879439087456
"1599" 319.6 58.3958938053076 113.769310261057
"1600" 319.8 63.9373490291472 113.897745392154
"1601" 320 69.3365035274073 114.82486962077
"1602" 320.2 74.0801143172018 115.292759189045
"1603" 320.4 78.3723771016112 113.325229912824
"1604" 320.6 82.5369916047945 110.315847860762
"1605" 320.8 87.0779551871595 106.787178679477
"1606" 321 92.1134098347854 103.427916111075
"1607" 321.2 96.1501295472018 99.274885033881
"1608" 321.4 100.021758362713 94.4678049192421
"1609" 321.6 104.15779071698 90.9100334745296
"1610" 321.8 109.110521296294 87.4642645156245
"1611" 322 114.078771331102 84.264029087006
"1612" 322.2 117.273397988726 79.6307475109801
"1613" 322.4 118.950323473334 73.7597942557834
"1614" 322.6 120.125388207635 67.8030214968053
"1615" 322.8 121.000730653238 61.756932065352
"1616" 323 120.913205929738 55.143163285497
"1617" 323.2 119.816975290902 49.091565109431
"1618" 323.4 117.236148321397 42.9380920093681
"1619" 323.6 114.694386556682 36.6328949370422
"1620" 323.8 112.392111248771 30.0527219901471
"1621" 324 109.169553996497 23.6295937436552
"1622" 324.2 105.084990464071 17.875475920881
"1623" 324.4 100.551669525778 15.881385133041
"1624" 324.6 94.1433353573043 13.980767350881
"1625" 324.8 87.7333782753899 11.0696377248301
"1626" 325 81.5419928512329 8.88891475321702
"1627" 325.2 75.7802926094915 6.15454981494395
"1628" 325.4 70.3737011064128 3.37611992169985
"1629" 325.6 66.5815832235237 3.25814781909971
"1630" 325.8 63.096397672987 5.99661478238096
"1631" 326 58.025878308578 8.84037024619048
"1632" 326.2 52.7642837389739 12.0032215265786
"1633" 326.4 47.2686872069432 14.2499138780761
"1634" 326.6 41.9218052476787 15.0659596532912
"1635" 326.8 35.6440143815858 16.479612369393
"1636" 327 29.1772155436494 18.5585954399048
"1637" 327.2 23.348666996718 21.5679011775554
"1638" 327.4 17.7364608217971 25.3332342842169
"1639" 327.6 12.1190700413114 28.4477251520261
"1640" 327.8 10.2847879406018 32.1215896120841
"1641" 328 8.10251472598271 37.5035706982619
"1642" 328.2 5.34033370134396 43.1789106615997
"1643" 328.4 2.81181587191427 48.9327340255606
"1644" 328.6 2.39954860562558 53.4811489509048
"1645" 328.8 2.5460336763091 55.4071675308078
"1646" 329 3.97938906606728 59.6294377971913
"1647" 329.2 5.20868443770176 65.4071484272559
"1648" 329.4 6.74124161871654 71.3702558450531
"1649" 329.6 7.76154939696076 77.5510661212143
"1650" 329.8 7.98232787421941 83.7151424625574
"1651" 330 8.49465124925316 86.3437379560553
"1652" 330.2 11.8771378161239 88.6833457103323
"1653" 330.4 17.20043567968 90.7742602419679
"1654" 330.6 21.8561720867334 93.7778796925389
"1655" 330.8 25.812376055207 97.9527339666968
"1656" 331 30.0460480002774 101.752060034259
"1657" 331.2 33.2079298097446 106.11844437831
"1658" 331.4 37.2823562846814 109.873317646934
"1659" 331.6 41.056432288354 113.102823779757
"1660" 331.8 45.2666893917161 115.981330176052
"1661" 332 49.8178032484779 118.469249658952
"1662" 332.2 54.8792010671018 119.307849660299
"1663" 332.4 60.0569795164709 119.756684214619
"1664" 332.6 65.2851542373108 119.792917909472
"1665" 332.8 70.586104592872 119.667719456259
"1666" 333 75.6843131984666 117.825627565043
"1667" 333.2 81.1377362153649 116.305694000065
"1668" 333.4 86.0693255318518 113.779068245492
"1669" 333.6 90.769476508721 111.126947718918
"1670" 333.8 95.4895774453908 108.514991788028
"1671" 334 99.2665981524937 104.86080939734
"1672" 334.2 103.306827365128 100.87034898317
"1673" 334.4 105.890950516281 96.5628815433947
"1674" 334.6 107.934779233749 91.874938750881
"1675" 334.8 110.038011189727 88.2479913950685
"1676" 335 113.144368560736 82.1774416980154
"1677" 335.2 115.558760587702 76.523295804131
"1678" 335.4 118.59631139556 71.8284553013272
"1679" 335.6 120.83169344844 67.536151082389
"1680" 335.8 122.386382746941 61.7008491348301
"1681" 336 121.043333525992 55.6003197444419
"1682" 336.2 117.383091538507 50.6497576412857
"1683" 336.4 114.675541192634 46.64920592876
"1684" 336.6 110.758450453568 42.3597740823684
"1685" 336.8 105.821023532478 39.0388716628231
"1686" 337 100.388870707552 35.258858504981
"1687" 337.2 97.146211733626 32.14141650551
"1688" 337.4 93.9649383921938 27.665215382433
"1689" 337.6 90.0259031702815 22.013603776506
"1690" 337.8 86.556675219712 17.5197387601565
"1691" 338 83.6938624080065 12.5557985804286
"1692" 338.2 82.4793858235286 6.62515108412486
"1693" 338.4 81.2962790395549 4.80081754174814
"1694" 338.6 79.002645978114 6.25467880551511
"1695" 338.8 73.2992571727575 6.51058861825801
"1696" 339 68.2468459654244 8.0821684037358
"1697" 339.2 62.9568266412818 10.132795283721
"1698" 339.4 57.9015582460164 12.4418825012712
"1699" 339.6 53.7552556411923 16.4525272779833
"1700" 339.8 49.1236872914351 20.0299297885714
"1701" 340 44.3069518359566 23.0516692461713
"1702" 340.2 39.2249853309082 27.2950170510664
"1703" 340.4 34.2034485882629 31.6872068910215
"1704" 340.6 28.781461264028 34.747225750758
"1705" 340.8 22.7538936724622 36.8357626027414
"1706" 341 17.3043915898127 40.699076689295
"1707" 341.2 12.083772375316 45.2373491444048
"1708" 341.4 7.28523416290017 49.8183679828971
"1709" 341.6 2.87875617546115 54.7108993180841
"1710" 341.8 2.24299368526577 59.657909459841
"1711" 342 4.6437423021179 63.8518824109293
"1712" 342.2 8.13955733309371 69.0971754043971
"1713" 342.4 10.9771805752685 74.6316990990861
"1714" 342.6 13.9464797585505 80.2241011483169
"1715" 342.8 16.0356233876558 85.7697199114215
"1716" 343 18.3013964138518 91.5900480314087
"1717" 343.2 21.2729148042962 96.9164226220476
"1718" 343.4 25.0320493097099 101.769603766557
"1719" 343.6 29.7616596013454 105.592967825214
"1720" 343.8 33.6460218676828 109.337969879611
"1721" 344 37.7424833591018 112.704796778328
"1722" 344.2 41.249414423654 116.655445365394
"1723" 344.4 43.525758160215 116.407928488513
"1724" 344.6 49.1096867050724 115.17064167791
"1725" 344.8 54.12234275221 113.902125570489
"1726" 345 59.3393913621691 112.614261886131
"1727" 345.2 64.3987675910826 111.344736688794
"1728" 345.4 69.7074531615241 111.087573939396
"1729" 345.6 75.4550199274791 111.429315174975
"1730" 345.8 81.0010478452373 111.767071774292
"1731" 346 86.904671196825 111.272856191755
"1732" 346.2 91.0539623940927 111.507810587835
"1733" 346.4 90.313100669265 110.366856073544
"1734" 346.6 90.1425415779768 105.644356341068
"1735" 346.8 90.4288152621066 100.269359163891
"1736" 347 90.4459736686112 94.7077880975508
"1737" 347.2 90.1228362072357 89.9345393026131
"1738" 347.4 88.8206589430875 84.6752917657667
"1739" 347.6 88.9961526566286 79.3492777962917
"1740" 347.8 88.6128435409439 73.4502340859599
"1741" 348 87.7003722705594 67.5660161932115
"1742" 348.2 88.3242381523399 62.5100725485
"1743" 348.4 88.3033281856942 56.305449054444
"1744" 348.6 86.6548096088774 50.4836934207314
"1745" 348.8 84.6420573302847 44.0871812399541
"1746" 349 81.2972853003813 38.1555607818337
"1747" 349.2 76.5531009241687 32.4944332068573
"1748" 349.4 71.6460724186483 27.3163702607182
"1749" 349.6 66.9389974856254 22.343657327566
"1750" 349.8 61.5061067096927 17.2234072890855
"1751" 350 58.4946378985553 12.3806157678577
"1752" 350.2 57.8160646432603 8.32235742031999
"1753" 350.4 55.505675507625 5.40637018902049
"1754" 350.6 50.5934637566738 6.73037787696896
"1755" 350.8 45.7017097927538 9.43486350797696
"1756" 351 41.2182157041472 12.9244751781082
"1757" 351.2 37.1612501335789 17.1976182461023
"1758" 351.4 32.9215940925774 21.7860166395395
"1759" 351.6 28.696708615876 26.7987557977922
"1760" 351.8 24.5812181792603 32.447385546198
"1761" 352 21.1401196669058 38.212086189993
"1762" 352.2 17.2485268637618 43.125650521905
"1763" 352.4 13.5113798372115 48.384026385881
"1764" 352.6 9.92358512967435 53.9423618154858
"1765" 352.8 5.97300821664902 58.7300488102825
"1766" 353 2.29910202227106 61.8672825639125
"1767" 353.2 3.02369648488004 64.8388878688722
"1768" 353.4 3.95124995653033 70.4014939605714
"1769" 353.6 4.51575087128927 75.618007889497
"1770" 353.8 7.23775123583707 80.8290215880658
"1771" 354 11.1726494705424 84.9502789374403
"1772" 354.2 15.5355632217927 89.1203175986446
"1773" 354.4 19.7807955630927 93.5036350619719
"1774" 354.6 23.82933247645 97.915214452747
"1775" 354.8 27.530276788845 102.106443426665
"1776" 355 29.6080087054439 106.770490825618
"1777" 355.2 29.6853050049143 109.696707876997
"1778" 355.4 30.9447744197962 109.660774553881
"1779" 355.6 34.2609050906859 109.317409281199
"1780" 355.8 39.8733383363422 108.592226305189
"1781" 356 44.657578167061 107.525308494412
"1782" 356.2 49.9663043995161 105.929272819195
"1783" 356.4 55.7077812236606 104.803843866587
"1784" 356.6 61.783632447879 104.199184879317
"1785" 356.8 67.3960525618304 102.027145756681
"1786" 357 72.5626759397364 99.2224562646694
"1787" 357.2 78.0563569731532 98.0809930610211
"1788" 357.4 84.5333717692234 96.3977129371242
"1789" 357.6 90.3390801122962 93.7754122845754
"1790" 357.8 95.8518992149569 91.3471511409277
"1791" 358 101.608988892326 88.7658869096568
"1792" 358.2 107.172618456084 85.6573147123452
"1793" 358.4 112.550098217377 81.700012611756
"1794" 358.6 117.526546130774 77.5570961800203
"1795" 358.8 119.884420244187 71.600289178759
"1796" 359 120.068564511171 65.9415516865016
"1797" 359.2 118.764985191134 59.9477511589051
"1798" 359.4 117.311379444202 53.989161136206
"1799" 359.6 116.031118832217 47.7515523445989
"1800" 359.8 114.713778163167 41.6873854475505
"1801" 360 113.69085835753 34.900026022065
"1802" 360.2 112.572817350702 28.683292202631
"1803" 360.4 111.179726161658 23.3469132829293
"1804" 360.6 106.506620991494 19.9580184372363
"1805" 360.8 101.172565806027 17.8938761188495
"1806" 361 94.8997456994117 15.6513076383438
"1807" 361.2 88.5024714234324 13.5159150376874
"1808" 361.4 82.2882126284768 11.679643704106
"1809" 361.6 75.2053250788539 10.007510036612
"1810" 361.8 68.5358082141663 8.27062204421966
"1811" 362 61.8247646836018 7.30103304947619
"1812" 362.2 55.7425281334518 7.16502735338096
"1813" 362.4 49.2952758731367 6.67441483971817
"1814" 362.6 42.8432952281985 7.12105483726805
"1815" 362.8 36.7473393189719 8.85324551699119
"1816" 363 30.412520120719 10.7554618163497
"1817" 363.2 24.2144565604924 13.3144070564825
"1818" 363.4 20.0127077552154 17.2234072890855
"1819" 363.6 16.4059204647908 22.0737877573613
"1820" 363.8 13.0901952074299 27.0888958817872
"1821" 364 8.98249476250802 31.8112300229122
"1822" 364.2 5.45834524347101 37.0434339446194
"1823" 364.4 3.79464557955378 41.760944638977
"1824" 364.6 4.33187568784023 43.8891332388117
"1825" 364.8 5.7131419286732 47.8430946400476
"1826" 365 6.50090441121154 52.8961887535639
"1827" 365.2 7.59360816641325 58.9327274936433
"1828" 365.4 8.19429479362742 64.8483243236759
"1829" 365.6 9.76339953526305 70.6958904545019
"1830" 365.8 11.1479395696288 76.5838216805566
"1831" 366 10.9493895864917 82.2096298684498
"1832" 366.2 10.8506229592621 87.8736768332111
"1833" 366.4 13.1640903477089 92.556512750631
"1834" 366.6 18.2689405091018 95.2236926374078
"1835" 366.8 23.2959995337129 97.6232401032698
"1836" 367 28.523252036872 100.064352987259
"1837" 367.2 33.5716045450472 103.102321364945
"1838" 367.4 38.6600205582504 106.194133051935
"1839" 367.6 42.8403786837625 109.383740224051
"1840" 367.8 45.4267778341593 113.409575162704
"1841" 368 48.7125791646018 114.976525439962
"1842" 368.2 52.8840814883187 115.875161750164
"1843" 368.4 57.2027917625047 114.464248456881
"1844" 368.6 61.9240415687194 112.024328088028
"1845" 368.8 66.8315472729603 109.529726183758
"1846" 369 71.8773570278998 106.749729558612
"1847" 369.2 77.1272771323357 104.588125073872
"1848" 369.4 82.2134997784335 102.309672800802
"1849" 369.6 86.4356135997447 101.812009473767
"1850" 369.8 90.9346493665452 102.478833970711
"1851" 370 96.7807014109161 101.685895101024
"1852" 370.2 101.713964903134 99.7858422132479
"1853" 370.4 104.814413630796 96.1302684847699
"1854" 370.6 105.154009900413 91.7132716026923
"1855" 370.8 105.87577323343 86.1812457461667
"1856" 371 106.160689711557 80.7332903059881
"1857" 371.2 106.380690277035 75.1690516369075
"1858" 371.4 106.920565580033 69.1647587789154
"1859" 371.6 107.188382752677 63.245585170906
"1860" 371.8 107.19448446277 57.031318000233
"1861" 372 105.856429974023 50.793810255914
"1862" 372.2 103.637243117245 44.8880617885238
"1863" 372.4 100.217725180553 39.0842222638566
"1864" 372.6 95.8385528616018 33.8849446443932
"1865" 372.8 91.6446414196877 29.0514638721388
"1866" 373 87.0166322517424 24.2591466863966
"1867" 373.2 82.6374330524207 19.1420228810463
"1868" 373.4 78.0889469057646 14.3943914393228
"1869" 373.6 73.0728415969605 9.25657504727027
"1870" 373.8 68.9610996486323 5.48970805628554
"1871" 374 64.646053574553 4.85511686410047
"1872" 374.2 60.3480210174768 6.90213452490596
"1873" 374.4 54.794396928884 8.7448970394374
"1874" 374.6 49.2033757730164 10.7921726110517
"1875" 374.8 44.3511237739113 13.7458484212619
"1876" 375 38.7284273002474 17.0474670122983
"1877" 375.2 32.8357890377165 19.5834014003482
"1878" 375.4 27.1639523399405 21.9272291912842
"1879" 375.6 21.088770847775 24.9994192343534
"1880" 375.8 15.6339267422111 28.2207955599435
"1881" 376 10.352255333153 31.1788190521093
"1882" 376.2 10.9392266757247 33.4351558964383
"1883" 376.4 12.3641662449238 36.7417082819996
"1884" 376.6 14.0463440808582 42.0659435945476
"1885" 376.8 15.5393439096187 48.1386817499742
"1886" 377 17.2028465530763 54.4527304740505
"1887" 377.2 18.4933813419492 60.1099597019996
"1888" 377.4 21.2564669609676 65.9482121076614
"1889" 377.6 24.4596425989969 71.0036980672922
"1890" 377.8 26.838935795274 76.2699215561246
"1891" 378 28.9008116229965 81.9912616517494
"1892" 378.2 30.3479969479289 87.9947898390866
"1893" 378.4 31.4217717405924 94.1608050891613
"1894" 378.6 32.4846267896018 100.14672805322
"1895" 378.8 32.5828411796279 104.415900346281
"1896" 379 32.1388349072186 107.06066225933
"1897" 379.2 33.2532285693451 111.089983244465
"1898" 379.4 37.3700945572333 112.653550612934
"1899" 379.6 41.5572113066821 113.445364875622
"1900" 379.8 46.7340172788806 114.022348830669
"1901" 380 52.2228585715435 114.668437061522
"1902" 380.2 57.8669989272304 114.601490568395
"1903" 380.4 63.5136964817244 113.982921265683
"1904" 380.6 69.1353041346489 113.84697389107
"1905" 380.8 74.7585943895831 114.293172472965
"1906" 381 80.1298949626018 115.130910284178
"1907" 381.2 84.5013893899912 114.946778722191
"1908" 381.4 88.2222338802684 111.164564807298
"1909" 381.6 92.1165454361431 107.778927599569
"1910" 381.8 96.2623167500357 103.511299167098
"1911" 382 100.790396614887 100.257835292024
"1912" 382.2 105.150765965007 95.9099971792593
"1913" 382.4 109.137359832914 91.7567065264345
"1914" 382.6 113.034281305511 88.2924506199636
"1915" 382.8 114.338418569102 83.030704706506
"1916" 383 115.158970417397 77.7008626046758
"1917" 383.2 116.840768825327 72.093064805756
"1918" 383.4 118.83397747832 66.1365740814451
"1919" 383.6 121.206088014202 60.4933244481059
"1920" 383.8 122.680927242941 56.1112140225587
"1921" 384 121.070092452659 51.2263123395613
"1922" 384.2 117.967095132954 46.667587882217
"1923" 384.4 114.927140458741 41.4367694178288
"1924" 384.6 112.197375820271 36.0706749095987
"1925" 384.8 108.650725815686 29.5334187161247
"1926" 385 104.904219933545 23.8808652643003
"1927" 385.2 101.643063430114 18.2552904756413
"1928" 385.4 97.3388453608724 12.5722298906028
"1929" 385.6 92.1849452983161 8.48799185176191
"1930" 385.8 87.2860261562603 5.82721079173462
"1931" 386 81.2404869301816 4.99675472512465
"1932" 386.2 75.471647480856 3.72910225052503
"1933" 386.4 70.0120283979566 2.61387193569547
"1934" 386.6 64.7681606841228 3.53705722746078
"1935" 386.8 60.304408395469 6.94594999631846
"1936" 387 55.4032451876993 11.1119820139541
"1937" 387.2 50.5372095597658 14.1572463329591
"1938" 387.4 45.4816461949727 16.5971320595987
"1939" 387.6 39.6321959572658 18.828900578817
"1940" 387.8 33.9677318130578 20.558151183897
"1941" 388 28.0685298142631 22.50201279476
"1942" 388.2 22.4016590472684 24.7870381133571
"1943" 388.4 16.2709856796884 27.369978072629
"1944" 388.6 11.3472644384978 30.164060400945
"1945" 388.8 10.226058208197 34.2827085316429
"1946" 389 8.89001623903769 40.115260498804
"1947" 389.2 7.95445397955177 46.332813205681
"1948" 389.4 7.6905159609238 52.6109954045081
"1949" 389.6 7.45376028257656 58.8091902780154
"1950" 389.8 6.69474608938402 65.2024668343971
"1951" 390 6.2259222325274 71.8702992776991
"1952" 390.2 7.06217509728319 78.3020517166686
"1953" 390.4 9.19495282320702 84.2290108739862
"1954" 390.6 13.0386570976195 89.3451015027571
"1955" 390.8 17.0788906682684 93.8980234802976
"1956" 391 20.3553915287446 98.5759239423006
"1957" 391.2 22.4557522218518 102.567356260187
"1958" 391.4 22.4405664315559 104.495223768532
"1959" 391.6 24.782504841688 104.29100107145
"1960" 391.8 28.8881616686558 103.990640275394
"1961" 392 33.9386513224018 103.44407782691
"1962" 392.2 38.7088119948659 103.654595048447
"1963" 392.4 43.7458984262875 104.601362659138
"1964" 392.6 48.5791493339629 106.242085920214
"1965" 392.8 53.3085779381719 108.174476112059
"1966" 393 58.2361540042715 110.523089234211
"1967" 393.2 63.5100222283565 112.120074808145
"1968" 393.4 68.9858355076418 112.676577223251
"1969" 393.6 74.576598662013 113.051961610937
"1970" 393.8 79.8476697039061 114.775825142481
"1971" 394 85.5536372674907 114.319999991325
"1972" 394.2 89.8842101198991 111.734443711422
"1973" 394.4 93.2602800543588 107.293616790619
"1974" 394.6 96.8428487821678 102.563341798173
"1975" 394.8 100.656451611157 97.8215817434087
"1976" 395 104.182351942196 92.5661618033945
"1977" 395.2 108.193625416699 87.6941586664473
"1978" 395.4 112.735096874452 83.397456430181
"1979" 395.6 117.364545307221 79.6251529866667
"1980" 395.8 117.569524590742 75.6233820815173
"1981" 396 118.161669600913 70.2085767900406
"1982" 396.2 119.865195492245 63.2333755686428
"1983" 396.4 120.249869910119 56.6614012662603
"1984" 396.6 119.573556005277 50.574799956506
"1985" 396.8 118.177952101027 44.262126482631
"1986" 397 116.191405265501 38.2130549578389
"1987" 397.2 113.667314216045 32.3455746160342
"1988" 397.4 109.46894190182 27.0165860351751
"1989" 397.6 104.919873332138 22.4446340237346
"1990" 397.8 100.295154282586 17.9454589654981
"1991" 398 94.6577761364113 14.1940490106667
"1992" 398.2 88.6720796998679 11.2167806237842
"1993" 398.4 82.9466418436919 8.56967634583997
"1994" 398.6 76.9873050448249 6.64841518355864
"1995" 398.8 71.0549073515286 4.68412965858828
"1996" 399 65.0443904348018 3.03819415260895
"1997" 399.2 60.4036953771633 4.75629989931942
"1998" 399.4 55.9765197515065 8.45089938919048
"1999" 399.6 52.4684066538111 12.5557266958112
"2000" 399.8 48.5381286765705 16.6188238588419
"2001" 400 44.2975291539324 19.9170570261229
"2002" 400.2 39.1784592424311 22.808773442881
"2003" 400.4 34.3768060365268 26.044627146456
"2004" 400.6 29.2652104313356 29.3428799443245
"2005" 400.8 24.1110033641018 33.0169535827744
"2006" 401 19.7598349496978 37.479880978833
"2007" 401.2 15.0388052268399 41.9546662068333
"2008" 401.4 10.6993859496663 46.7905461591229
"2009" 401.6 6.45808221864938 50.9557704575
"2010" 401.8 2.45612179950875 54.1264571611833
"2011" 402 2.33359059846332 59.6357395802887
"2012" 402.2 3.72493995245302 64.7825734337818
"2013" 402.4 6.12938516793241 70.4948732379858
"2014" 402.6 9.38031429748606 75.3948495951785
"2015" 402.8 11.7016560583087 80.6709365973551
"2016" 403 14.7363715078912 86.1148697605125
"2017" 403.2 18.8255736365841 90.9202181545181
"2018" 403.4 22.8236815491504 95.283670410819
"2019" 403.6 27.2062717539439 99.794179509881
"2020" 403.8 31.2340322946476 103.869926521055
"2021" 404 36.2134496242129 106.664012681964
"2022" 404.2 41.2387882542807 109.075972747193
"2023" 404.4 46.8542467897732 110.32472963391
"2024" 404.6 52.4431710841678 111.635073363579
"2025" 404.8 57.7047019070357 113.63386719573
"2026" 405 62.3548777945184 115.308101980381
"2027" 405.2 67.4776559794875 116.144537011367
"2028" 405.4 72.4505960708607 116.491583364301
"2029" 405.6 76.8809177844974 117.498734438377
"2030" 405.8 78.6801978837684 116.231292159937
"2031" 406 81.5542455253446 113.188267744424
"2032" 406.2 84.9394353898541 108.978897227918
"2033" 406.4 88.7256477912532 105.792268916156
"2034" 406.6 92.3198428862527 102.386977636513
"2035" 406.8 95.1931440128589 98.5849652300524
"2036" 407 98.2031073202814 94.8016420840654
"2037" 407.2 101.678297437691 90.8873519349167
"2038" 407.4 105.683709142831 87.2084347211378
"2039" 407.6 110.131568862984 84.3700046716462
"2040" 407.8 114.643665012122 82.8141084826578
"2041" 408 115.928757901852 81.751942059356
"2042" 408.2 115.543672977926 78.6294208664215
"2043" 408.4 115.082666040093 74.395755289312
"2044" 408.6 113.857631098737 69.7378113110589
"2045" 408.8 112.477980096822 63.9089508579911
"2046" 409 112.02177609056 58.9859249526205
"2047" 409.2 112.788451215431 53.5833040053444
"2048" 409.4 113.573779457195 48.4852448006945
"2049" 409.6 114.781095827331 43.3794322862334
"2050" 409.8 116.003406482777 37.287352551856
"2051" 410 115.27500324903 32.0138862376905
"2052" 410.2 110.961395091395 28.2527820611124
"2053" 410.4 105.441208977717 24.5093555595339
"2054" 410.6 100.654692483529 20.4846140198078
"2055" 410.8 94.6454630737671 17.5986619233438
"2056" 411 88.9382638685345 14.7957105726709
"2057" 411.2 83.0224939446183 13.5526712849223
"2058" 411.4 76.6727815221621 13.3999185727689
"2059" 411.6 70.2316356212847 14.8008726513932
"2060" 411.8 64.2459751779518 16.015752578706
"2061" 412 58.0858444564018 17.028376806906
"2062" 412.2 52.8099392374311 18.8982327242224
"2063" 412.4 48.629121123816 22.549126204881
"2064" 412.6 44.7718041491502 26.9997730143084
"2065" 412.8 40.2612743933067 31.4399158503318
"2066" 413 36.2722308739268 35.697013219106
"2067" 413.2 32.104578614626 40.3297271845342
"2068" 413.4 28.555916795578 45.592818577381
"2069" 413.6 24.8428316679808 50.9113990977035
"2070" 413.8 21.4066936231582 55.8865752064777
"2071" 414 18.9567962968679 61.9453597480342
"2072" 414.2 17.5257002903268 67.928972226331
"2073" 414.4 16.9916081221611 74.2596339728386
"2074" 414.6 17.223800824033 80.3480306345323
"2075" 414.8 17.3241130597129 85.2322969120476
"2076" 415 15.991071964721 89.5738448801654
"2077" 415.2 14.9766377973588 91.3871902009931
"2078" 415.4 16.0600843629732 91.3964459837095
"2079" 415.6 19.4250724674937 92.1416034817999
"2080" 415.8 24.6314780548199 91.8289103768719
"2081" 416 30.1440924013446 91.797044579481
"2082" 416.2 35.8229484210304 92.1790969439667
"2083" 416.4 41.3368989786111 93.0833903819464
"2084" 416.6 46.7800618646304 94.8237895253096
"2085" 416.8 51.7563529227927 96.82829992309
"2086" 417 56.6623002515409 99.7930506088462
"2087" 417.2 61.849325908818 102.555562973476
"2088" 417.4 66.9946566514429 104.301607029367
"2089" 417.6 73.2115943060918 104.318532632031
"2090" 417.8 79.3406701896711 103.890693111396
"2091" 418 85.3571327540357 103.180616363985
"2092" 418.2 91.6517411488518 101.557617001298
"2093" 418.4 97.2787457191064 98.8635746895725
"2094" 418.6 102.607084270374 95.7129970144082
"2095" 418.8 107.704663466093 91.7045452509435
"2096" 419 112.332867489378 87.1072782600189
"2097" 419.2 114.323015766848 82.0523517133216
"2098" 419.4 114.000544278627 75.8267421560348
"2099" 419.6 113.541978889063 69.4854445280375
"2100" 419.8 111.157739903602 63.943387123031
"2101" 420 108.097611741459 58.3495346634048
"2102" 420.2 104.294114144995 52.6373461001679
"2103" 420.4 99.5717735152847 48.1117134289541
"2104" 420.6 94.6846805359298 43.748803893105
"2105" 420.8 89.6509751780821 39.5447757284558
"2106" 421 84.7129706286948 35.3563771769275
"2107" 421.2 80.1079248116941 30.8808066150117
"2108" 421.4 75.1377711132424 26.4529629980919
"2109" 421.6 69.7130950571256 22.4811233568333
"2110" 421.8 64.7764344851858 18.009453895689
"2111" 422 59.6286643805178 13.7488686726672
"2112" 422.2 55.1977218067413 11.2786245833228
"2113" 422.4 50.2534365442083 11.5417859185203
"2114" 422.6 45.0318199187138 12.329410917201
"2115" 422.8 39.1267654361134 13.2652278694158
"2116" 423 33.8125077429955 15.7349195572117
"2117" 423.2 30.0778186029846 20.1453607593341
"2118" 423.4 27.3869558145131 25.5643844526229
"2119" 423.6 25.2469600303518 30.990907030356
"2120" 423.8 23.1466735221698 36.660434295705
"2121" 424 21.2374683825774 42.130327665759
"2122" 424.2 19.7040915241816 48.1821997513011
"2123" 424.4 18.9962856565762 54.4790788573938
"2124" 424.6 18.9336159799324 60.7945206087983
"2125" 424.8 20.6299064067009 66.9455851354677
"2126" 425 23.1635091363581 72.5584933894188
"2127" 425.2 26.4218637823018 77.779339317956
"2128" 425.4 29.6567296974713 83.2354591316897
"2129" 425.6 33.0605110482428 88.4629077387015
"2130" 425.8 36.6679610839857 93.5406221482292
"2131" 426 39.9089150011643 98.9236657789077
"2132" 426.2 43.6149177946935 104.073594767376
"2133" 426.4 47.2739931162234 108.699378023989
"2134" 426.6 51.3067537814336 112.506554237624
"2135" 426.8 56.6163953352057 112.567024084168
"2136" 427 61.2283472656216 111.869061459247
"2137" 427.2 66.3798260848614 110.191303766141
"2138" 427.4 71.8616001336489 109.033701979088
"2139" 427.6 77.5989299132899 107.582405607505
"2140" 427.8 83.5282191070135 106.163173524352
"2141" 428 89.5142879931732 105.213388291567
"2142" 428.2 95.2904086924907 103.028951349964
"2143" 428.4 100.482697777647 100.666358186617
"2144" 428.6 105.397111864156 97.7417861149628
"2145" 428.8 108.543723791304 93.601242008935
"2146" 429 109.599856475602 88.3029346052524
"2147" 429.2 110.89345610778 82.3085608258185
"2148" 429.4 112.689218527737 77.1278557926098
"2149" 429.6 114.429960864551 71.4060814885476
"2150" 429.8 116.333081461025 65.9685255594149
"2151" 430 118.370866832431 60.3752957798566
"2152" 430.2 120.778635701726 54.5887370361041
"2153" 430.4 121.579330918827 50.061996661456
"2154" 430.6 119.094006710995 45.0458567727416
"2155" 430.8 116.593828899187 39.2534652496013
"2156" 431 113.884035902602 34.103428295881
"2157" 431.2 109.726589056054 29.5163270912143
"2158" 431.4 105.172019765282 25.0168390939055
"2159" 431.6 100.36109696611 20.9337798635531
"2160" 431.8 95.0738106059299 17.1878164389903
"2161" 432 89.067832344884 14.7157365487681
"2162" 432.2 83.1061014281768 13.062265246456
"2163" 432.4 77.0694627638805 11.4332448600121
"2164" 432.6 71.196066256795 10.3740708432003
"2165" 432.8 63.8643903011142 8.81142688524459
"2166" 433 58.3796106289819 8.44126863272393
"2167" 433.2 53.2038326285191 9.95087054952559
"2168" 433.4 48.5152472637218 10.995862702833
"2169" 433.6 42.8825168121984 12.0694145736709
"2170" 433.8 36.9391997165393 14.2698277525606
"2171" 434 31.3510449456506 17.074369198759
"2172" 434.2 25.8452220226333 20.1049665747313
"2173" 434.4 20.9262357657199 24.2082107217077
"2174" 434.6 16.246452082397 28.2194538788416
"2175" 434.8 12.0298589122762 32.5787555611135
"2176" 435 9.02843033737596 37.78874393201
"2177" 435.2 6.20524574355093 43.4848350688725
"2178" 435.4 5.59213907821155 49.7202597326615
"2179" 435.6 7.42103163913118 55.6050560847129
"2180" 435.8 9.57550768069934 61.2840611128566
"2181" 436 13.1492832759566 66.1635804008648
"2182" 436.2 17.0648264428768 70.8564948347809
"2183" 436.4 20.7647995843768 75.530145118781
"2184" 436.6 24.8362249598949 79.898709898131
"2185" 436.8 29.5720621198627 83.4522081303679
"2186" 437 34.5904098977882 86.1814029176183
"2187" 437.2 39.7220113235931 89.771796123081
"2188" 437.4 44.6743813314965 92.4283973371441
"2189" 437.6 49.7087024468354 95.1144627016286
"2190" 437.8 55.1496669400184 97.4537481562421
"2191" 438 60.7359609355735 99.6055678369942
"2192" 438.2 66.426290734824 101.525161096548
"2193" 438.4 72.2885483750018 103.056647055351
"2194" 438.6 78.0527170586018 104.679711738098
"2195" 438.8 83.8986360607008 105.174790095366
"2196" 439 89.9043152371118 105.152000266011
"2197" 439.2 94.9594614986589 103.52197199831
"2198" 439.4 96.7546667013376 98.980944764447
"2199" 439.6 97.3577388647076 93.4178425305348
"2200" 439.8 96.7877349816489 88.4615573720791
"2201" 440 95.3389637563428 82.8058316521667
"2202" 440.2 93.418507451012 77.3147205584194
"2203" 440.4 90.9244096440444 71.8746525287088
"2204" 440.6 87.4542881558559 66.9934972799138
"2205" 440.8 83.3857077698065 62.5848902846841
"2206" 441 79.8160693639167 58.3252444549754
"2207" 441.2 79.0551256577657 53.8536444322744
"2208" 441.4 78.5512397555618 48.649905157593
"2209" 441.6 78.8759887888457 42.8744386527102
"2210" 441.8 77.6089014308576 36.9233180667182
"2211" 442 75.9913713032603 31.1966458021736
"2212" 442.2 73.1539039353986 25.0167892129044
"2213" 442.4 68.9415523645309 19.9301646940306
"2214" 442.6 64.6039887734249 15.0413264537887
"2215" 442.8 60.0670745919846 11.2635995750919
"2216" 443 55.4450071546333 9.23658297466836
"2217" 443.2 50.2351505682338 8.26645093697696
"2218" 443.4 47.8027915983813 6.40601918718017
"2219" 443.6 47.9166605158095 5.83183865057326
"2220" 443.8 47.2512312481659 7.66934218103481
"2221" 444 45.7688286037768 11.085700647181
"2222" 444.2 44.5770687206502 15.7804996175019
"2223" 444.4 42.8056045001018 20.9242027113318
"2224" 444.6 41.7647772098432 26.6184251590534
"2225" 444.8 39.989304731627 32.2629875794692
"2226" 445 38.9802085402458 38.2203772984064
"2227" 445.2 38.3130240004965 44.4551537056178
"2228" 445.4 37.6316856153 50.3996499877689
"2229" 445.6 37.4893273020518 56.900455792281
"2230" 445.8 38.2749899733186 62.9644825693234
"2231" 446 39.2858823337423 69.4497861829553
"2232" 446.2 40.8827966976858 75.6709873810742
"2233" 446.4 42.7099449913649 81.6803682483546
"2234" 446.6 44.6085859674207 87.5068216391827
"2235" 446.8 46.6806608708954 93.2577389495874
"2236" 447 48.4390222531375 98.7602271157024
"2237" 447.2 51.3466320658912 103.975866606091
"2238" 447.4 54.7809716916637 108.377473824474
"2239" 447.6 58.909857011715 108.967565418466
"2240" 447.8 63.2313857298311 107.764635091055
"2241" 448 67.9500790709654 105.356924881578
"2242" 448.2 72.7768294309073 102.776516535242
"2243" 448.4 78.0123002715546 100.469017378456
"2244" 448.6 83.576462386246 97.9903801881983
"2245" 448.8 88.5576115626851 94.309131607131
"2246" 449 92.8873838082625 89.9901779964703
"2247" 449.2 97.1584263214351 85.6650423087143
"2248" 449.4 101.075145217645 80.7481592672775
"2249" 449.6 104.625102671904 76.0048195442171
"2250" 449.8 108.216126682846 71.0651625541005
"2251" 450 111.400361093208 65.6941969618892
"2252" 450.2 115.141564686644 60.3542041377454
"2253" 450.4 118.040468888506 54.996722243265
"2254" 450.6 120.785459488642 49.126617486561
"2255" 450.8 120.594427225667 47.6348802565695
"2256" 451 117.979971082052 43.327396425831
"2257" 451.2 115.105258081331 38.7517739761776
"2258" 451.4 112.980591209725 33.1318794094301
"2259" 451.6 110.498885037177 27.411020736431
"2260" 451.8 107.831275698733 21.8723407812416
"2261" 452 104.098580620477 17.5894582602716
"2262" 452.2 99.3243170317518 15.084268112381
"2263" 452.4 93.7432847811837 13.5976812620285
"2264" 452.6 88.5013901320526 12.0014892251433
"2265" 452.8 82.6354908093018 10.537195856906
"2266" 453 77.2547767662115 8.47117961771023
"2267" 453.2 71.6044616600453 7.11163215524386
"2268" 453.4 66.1497151645026 7.47241964134376
"2269" 453.6 62.0349553048399 10.6609919507381
"2270" 453.8 57.9092843345618 13.983883117737
"2271" 454 53.6437484305526 17.4668507594383
"2272" 454.2 49.9341981368313 21.6839901208892
"2273" 454.4 47.6512710792768 27.122163184156
"2274" 454.6 44.7958665913814 32.4608294554826
"2275" 454.8 41.4911403577268 37.787173485006
"2276" 455 38.4586591085439 43.2747695786248
"2277" 455.2 35.1317620453091 48.5708457400517
"2278" 455.4 32.9714653608518 54.6670418778292
"2279" 455.6 31.3399211403322 60.5784153636027
"2280" 455.8 28.9761703091886 66.2986128854099
"2281" 456 26.8775339557671 71.9958312068149
"2282" 456.2 24.8580212373641 77.9657213414629
"2283" 456.4 23.6907848078649 84.9464571895125
"2284" 456.6 22.032071086872 90.3205640693404
"2285" 456.8 22.0141200893607 93.627557607381
"2286" 457 25.2701428194589 96.4113469233667
"2287" 457.2 29.7368920278311 96.6450634673489
"2288" 457.4 34.7736866378188 96.4787782208904
"2289" 457.6 40.0849804067862 96.6431207962887
"2290" 457.8 45.3944401966312 96.9113314997339
"2291" 458 49.8898146999998 96.6355582553761
"2292" 458.2 55.5143661563214 95.4456949258062
"2293" 458.4 61.150438118893 93.652135865347
"2294" 458.6 66.7075752426573 92.3906270152421
"2295" 458.8 72.4053896321018 90.9914168993532
"2296" 459 77.7347087441706 90.2598852888259
"2297" 459.2 83.2023872789351 88.7158973552143
"2298" 459.4 88.8245686891423 87.5521631128269
"2299" 459.6 94.6462254134175 86.1148697605125
"2300" 459.8 100.24910926285 84.6438780607394
"2301" 460 105.767332328148 81.4214100344272
"2302" 460.2 110.68627518197 78.2605408110125
"2303" 460.4 115.964380236333 77.1573733579054
"2304" 460.6 118.25545680157 75.330216745521
"2305" 460.8 119.320795751943 71.3659733786127
"2306" 461 121.126937485199 66.465106225639
"2307" 461.2 122.066196763946 61.5845792421835
"2308" 461.4 120.398518527807 56.4064602779323
"2309" 461.6 118.863936775012 51.093678331163
"2310" 461.8 117.435482022364 45.2011473200589
"2311" 462 115.250484502585 39.3557838645759
"2312" 462.2 113.098709420454 33.5405045708728
"2313" 462.4 110.833180856102 27.9028049693571
"2314" 462.6 109.565855051578 22.0823793841905
"2315" 462.8 107.465682836431 20.0286481384419
"2316" 463 102.86892061632 18.1361701235503
"2317" 463.2 97.6877478249189 15.6146450924419
"2318" 463.4 92.0704223201268 14.285852855531
"2319" 463.6 86.3927654102225 12.9835876566654
"2320" 463.8 80.5050632175086 11.452507380864
"2321" 464 74.5508368529897 9.78724062335509
"2322" 464.2 68.5546535782147 8.13870449588096
"2323" 464.4 63.0035631441218 10.157721418569
"2324" 464.6 58.981208641634 13.4907878856229
"2325" 464.8 55.2639982738178 18.380230151553
"2326" 465 51.3260775929952 22.9864828229875
"2327" 465.2 47.5346673044067 27.2164436294175
"2328" 465.4 43.1966585719676 31.6494452538078
"2329" 465.6 39.1496038747147 37.00980221801
"2330" 465.8 36.197163507134 42.6791159025664
"2331" 466 34.0105863768641 49.1097616986514
"2332" 466.2 32.2751634715514 55.5068701543767
"2333" 466.4 31.524615291207 62.1589956439862
"2334" 466.6 31.444908936567 68.9130917034027
"2335" 466.8 31.600697279367 75.2428398054288
"2336" 467 32.4776719528696 81.8251996729345
"2337" 467.2 34.199026543312 87.9256314626099
"2338" 467.4 35.6775529663282 94.1015362918432
"2339" 467.6 38.1474641174867 100.229605630244
"2340" 467.8 40.7095431606109 104.596473198163
"2341" 468 45.5742342879061 109.638196533185
"2342" 468.2 50.6309437094367 110.43719542091
"2343" 468.4 55.8926201337854 109.782649788044
"2344" 468.6 60.7783076334806 109.121809832578
"2345" 468.8 66.4101853236212 108.047432492522
"2346" 469 72.9895959176018 104.868755676087
"2347" 469.2 77.9034805619943 101.604430346778
"2348" 469.4 81.8545243232623 98.5638327353213
"2349" 469.6 86.3116831757326 94.284562183909
"2350" 469.8 90.06258203082 89.4531381491719
"2351" 470 93.7648837040612 83.1206163345296
"2352" 470.2 95.3098166678563 78.0982923455446
"2353" 470.4 96.6714043834916 72.0713358525759
"2354" 470.6 97.5326446767493 65.6782350415203
"2355" 470.8 97.3315244801018 59.428770772306
"2356" 471 97.0183899110738 53.220735135345
"2357" 471.2 95.9843384009706 46.7027041070285
"2358" 471.4 93.9290212057593 40.7683888933613
"2359" 471.6 91.206066164114 34.9393657450517
"2360" 471.8 87.3041954316256 29.1732218124286
"2361" 472 83.0683417536262 24.3159939951736
"2362" 472.2 78.989230951388 19.3293022496825
"2363" 472.4 74.3187424930779 14.4227858631905
"2364" 472.6 69.798350213346 9.78716254178793
"2365" 472.8 66.2773091164924 7.03723222842783
"2366" 473 62.2617319865774 6.70747825714925
"2367" 473.2 58.2780706889043 7.52667886345239
"2368" 473.4 54.8071336250585 5.73441196132977
"2369" 473.6 53.1949625900751 2.81990019685042
"2370" 473.8 53.2965893307208 3.24249943645239
"2371" 474 52.5296063888067 5.26236644541375
"2372" 474.2 50.4651980211018 8.84655232328572
"2373" 474.4 48.4686363966421 12.7683822637681
"2374" 474.6 47.1071992906262 17.8659766316858
"2375" 474.8 44.805204875675 22.5934562211249
"2376" 475 42.9237772814992 27.7653726400861
"2377" 475.2 41.0431670505682 33.1695710029062
"2378" 475.4 40.6440412437518 39.380758408231
"2379" 475.6 40.2805896582908 45.2758962133515
"2380" 475.8 40.3730619440933 51.6142140586267
"2381" 476 40.1361781395133 57.7566023487305
"2382" 476.2 40.8322854913018 64.005053342056
"2383" 476.4 42.1148762708069 70.1344757844963
"2384" 476.6 43.7020589726794 75.9737837616396
"2385" 476.8 45.3032980395583 82.0230194203331
"2386" 477 47.2704843697639 87.460935704881
"2387" 477.2 48.9792438955207 93.4573834040972
"2388" 477.4 51.34917884502 99.0199586547537
"2389" 477.6 54.4541698275061 104.18899123829
"2390" 477.8 58.9071496671281 108.577772258539
"2391" 478 64.4246534746281 110.200567496039
"2392" 478.2 70.0233580513428 110.865120447997
"2393" 478.4 75.7660218288889 110.164644441485
"2394" 478.6 80.4043791856303 107.168161069081
"2395" 478.8 85.3413859538875 103.96337230291
"2396" 479 90.2631547375207 100.313473985881
"2397" 479.2 95.0740359941573 96.9957592781032
"2398" 479.4 99.8230459905363 92.9632732017501
"2399" 479.6 104.05710918663 88.6041047944087
"2400" 479.8 107.86773608526 84.0001113352231
"2401" 480 112.013298835372 78.8947051069301
"2402" 480.2 117.095574280815 73.2856862893154
"2403" 480.4 120.505040471602 68.435284340431
"2404" 480.6 121.315391125682 66.562473939889
"2405" 480.8 120.393763083887 62.5337099020994
"2406" 481 119.899560567862 57.1662123770574
"2407" 481.2 119.630439248865 51.6159512167757
"2408" 481.4 119.601729912509 45.7144600355196
"2409" 481.6 119.471952520407 39.5703228959742
"2410" 481.8 118.018173278135 35.05369462184
"2411" 482 113.800347949858 30.728014201881
"2412" 482.2 109.558355482643 26.5587606015367
"2413" 482.4 105.203509441786 22.175234182161
"2414" 482.6 100.611835225299 18.2770233936019
"2415" 482.8 96.2596880159189 14.1074245401493
"2416" 483 90.6997864622868 10.6411314195975
"2417" 483.2 85.0501010272236 8.8260060082339
"2418" 483.4 79.1302530963018 6.34389296320596
"2419" 483.6 73.0382797747268 4.56206379243095
"2420" 483.8 67.7804232052268 4.56855497338095
"2421" 484 64.4544477568343 8.03907241618328
"2422" 484.2 60.8665427338399 11.7954030977143
"2423" 484.4 57.9529050705458 16.510770037953
"2424" 484.6 55.104846881078 21.2539810534286
"2425" 484.8 53.8568400674768 27.011813108006
"2426" 485 51.9855009278123 32.6446207876441
"2427" 485.2 50.5547870474365 38.185898298319
"2428" 485.4 47.8814951773969 43.4592418880777
"2429" 485.6 45.9311081275268 49.390159433131
"2430" 485.8 44.4656442184624 55.1242132936351
"2431" 486 42.5883376997092 60.7237077257074
"2432" 486.2 41.5995539891396 66.6247903327717
"2433" 486.4 40.3591384025597 72.3621215287465
"2434" 486.6 40.0396720864513 78.3399648089429
"2435" 486.8 40.0097601337803 83.9464248762381
"2436" 487 40.9386455754917 90.0204857712204
"2437" 487.2 42.6654677898728 95.2928185146473
"2438" 487.4 44.5722583424396 101.16609937553
"2439" 487.6 47.7454527551706 106.092411594945
"2440" 487.8 51.8010147323912 109.858926393407
"2441" 488 56.6318199236018 111.047526847745
"2442" 488.2 62.0723664311791 110.212190337675
"2443" 488.4 67.8893823140304 109.371453345824
"2444" 488.6 73.3332466737782 108.320536604793
"2445" 488.8 79.3257097671295 107.316736988603
"2446" 489 85.1605601988518 105.82099136115
"2447" 489.2 90.8975430454038 104.118205790237
"2448" 489.4 96.5835220397887 101.73910718518
"2449" 489.6 100.939440873584 98.2268543641355
"2450" 489.8 105.694807971345 94.5426417890934
"2451" 490 109.731998373512 91.148158312372
"2452" 490.2 112.865665383069 86.7543546965531
"2453" 490.4 115.998766093089 81.8130718171454
"2454" 490.6 118.816269296577 77.0686614167334
"2455" 490.8 119.00461995693 72.2385843131187
"2456" 491 118.608349062309 67.1641211246371
"2457" 491.2 118.042683400486 61.0230530951372
"2458" 491.4 118.225789282376 55.2274244587331
"2459" 491.6 117.412377818983 49.3334991248386
"2460" 491.8 116.1602057472 43.705055461758
"2461" 492 115.435428149652 37.706033723131
"2462" 492.2 114.554436558094 31.589957901799
"2463" 492.4 113.594269584994 27.266397224865
"2464" 492.6 109.157837963292 23.6835373518571
"2465" 492.8 104.172803550192 20.8028921165285
"2466" 493 98.4193568737914 18.9163032111396
"2467" 493.2 92.5729895221402 17.0632460994451
"2468" 493.4 86.2251675207753 15.3390871992611
"2469" 493.6 80.753262918296 13.9067357003768
"2470" 493.8 74.7929441714421 12.0465045232591
"2471" 494 68.4603184512828 10.7844203175706
"2472" 494.2 62.0939112107969 10.8555012056858
"2473" 494.4 57.0181498865937 12.8374819319455
"2474" 494.6 52.9936675530541 16.2650448375714
"2475" 494.8 48.1074335857147 19.5275861691229
"2476" 495 44.0752794939218 23.271984115473
"2477" 495.2 39.4123013247435 27.2258431885424
"2478" 495.4 35.7248966244788 31.8996191569547
"2479" 495.6 31.9374363293538 36.6473274747983
"2480" 495.8 29.3688599336018 42.1417634491702
"2481" 496 27.7404688504552 48.2239852003896
"2482" 496.2 26.5619837572914 54.1667732770275
"2483" 496.4 27.1099289630018 60.042187372081
"2484" 496.6 28.3535726568069 65.8636116004707
"2485" 496.8 30.1981642584207 71.9481324035103
"2486" 497 32.4107616270673 77.7431901550792
"2487" 497.2 34.7407507630342 83.6785070215837
"2488" 497.4 37.1965286756286 89.4129265477024
"2489" 497.6 39.6845745244126 94.8924607060161
"2490" 497.8 41.7836743310708 100.746602343076
"2491" 498 44.5916065729161 106.333580661224
"2492" 498.2 48.821350304845 109.34147862607
"2493" 498.4 53.855885482043 109.19875520391
"2494" 498.6 59.2985030363263 108.256559899391
"2495" 498.8 64.6594571023493 106.720206562357
"2496" 499 68.9638154245729 103.162103779708
"2497" 499.2 73.7235986865633 99.1026190779002
"2498" 499.4 78.6461964597446 95.6509514406524
"2499" 499.6 83.3143185401883 91.9048980475733
"2500" 499.8 87.264398310325 87.8237463544077
"2501" 500 90.790107434054 83.2727128658375
"2502" 500.2 94.2465053233386 78.5611849813283
"2503" 500.4 97.5328611095679 73.1737364139149
"2504" 500.6 100.066002639963 67.6557426013011
"2505" 500.8 102.483444976498 61.982271534417
"2506" 501 104.011939857797 55.8719886817623
"2507" 501.2 104.600583016077 49.7163146726678
"2508" 501.4 105.312458281189 42.9496740698892
"2509" 501.6 105.629872025677 36.8580891192003
"2510" 501.8 105.109859116041 30.7850099370517
"2511" 502 104.483340136465 24.5373121119858
"2512" 502.2 104.213276487263 19.0669926952623
"2513" 502.4 102.309348284651 17.3958795763107
"2514" 502.6 98.0445074199324 16.3050289168487
"2515" 502.8 93.0843608783538 14.3766757427074
"2516" 503 88.3928490735444 12.3271124006678
"2517" 503.2 83.7608019387938 8.97061424643296
"2518" 503.4 80.525547896697 5.46186511364286
"2519" 503.6 80.7667462589561 4.95240354766836
"2520" 503.8 81.5348505682204 5.09555085050808
"2521" 504 81.6259576196494 5.10330464211905
"2522" 504.2 81.1360280098518 5.73372195390596
"2523" 504.4 78.2144464822713 7.47198319830468
"2524" 504.6 75.0285904042488 9.9944185792339
"2525" 504.8 70.5578577096102 12.5341613105952
"2526" 505 65.5569209911564 14.3898753939482
"2527" 505.2 60.5458410980811 16.4720933287157
"2528" 505.4 55.4365472934983 17.5095076155965
"2529" 505.6 50.4960036256102 18.7732392522708
"2530" 505.8 46.3265466831421 21.1105967491874
"2531" 506 42.3778250342165 24.7263321431924
"2532" 506.2 37.9870710572978 28.705881512337
"2533" 506.4 33.2447231395534 32.5246055744939
"2534" 506.6 28.3112724032115 36.1077783160517
"2535" 506.8 23.7760584270818 39.308836123305
"2536" 507 19.322427253446 42.5015266659465
"2537" 507.2 14.6663350818518 45.5826761071466
"2538" 507.4 9.67758140764115 48.3216701594321
"2539" 507.6 4.95021741441996 51.5942104193355
"2540" 507.8 3.23380754547378 55.442276903673
"2541" 508 4.11119204203979 59.7355461298479
"2542" 508.2 5.38394632335178 65.066361427381
"2543" 508.4 8.28179496174462 69.6292798010574
"2544" 508.6 11.7997635623221 73.899868520186
"2545" 508.8 13.8272793877496 78.6837301594462
"2546" 509 16.0721882191807 83.6072240671967
"2547" 509.2 18.8044629374768 88.0080495278095
"2548" 509.4 23.4509708940531 91.6509068419872
"2549" 509.6 28.1218385657761 94.6548316568076
"2550" 509.8 33.3254470509756 96.9125804900211
"2551" 510 38.7345317684414 98.9552249908715
"2552" 510.2 44.3727610437447 100.89953489451
"2553" 510.4 50.3372290252304 102.208898823281
"2554" 510.6 56.1798867593471 103.72073160907
"2555" 510.8 62.2168320129818 104.435373889131
"2556" 511 68.0705789936918 103.894009397901
"2557" 511.2 74.1617177348589 102.824633701967
"2558" 511.4 79.4856758720923 100.208145389334
"2559" 511.6 85.2051491521064 97.6187239129931
"2560" 511.8 90.930498821074 94.6481155011865
"2561" 512 96.2486499010597 91.114196609638
"2562" 512.2 101.720026458084 87.5698948136845
"2563" 512.4 107.122958481523 83.5901420120652
"2564" 512.6 112.065432314131 79.283120630352
"2565" 512.8 117.127444468039 74.6989466707465
"2566" 513 120.32915040715 70.7649901226793
"2567" 513.2 119.52966997755 65.7499110039418
"2568" 513.4 118.599878862777 59.772803362656
"2569" 513.6 117.66475300226 54.2862514057834
"2570" 513.8 116.928989875511 48.1415459074182
"2571" 514 115.362109728758 42.1439796496842
"2572" 514.2 113.718596954496 36.263325673934
"2573" 514.4 112.10831284272 29.9094652820844
"2574" 514.6 109.901087841563 23.6262565437716
"2575" 514.8 106.620095315697 19.448814541619
"2576" 515 102.222441564494 17.7145375502198
"2577" 515.2 96.5247634191732 16.7888849584944
"2578" 515.4 90.1655879977362 15.6270181161835
"2579" 515.6 83.7322181645931 15.8332939489592
"2580" 515.8 77.4734200696186 16.926345260965
"2581" 516 70.9070534012464 17.3443792976991
"2582" 516.2 64.3206237588768 18.248718825506
"2583" 516.4 58.208701929992 19.7911659085639
"2584" 516.6 52.1766532910896 21.6276951529541
"2585" 516.8 46.36395187542 22.7068458081289
"2586" 517 40.3235529368475 23.6680297686352
"2587" 517.2 34.2749363741985 25.2534359458245
"2588" 517.4 28.2900874804827 27.8997139308095
"2589" 517.6 23.0391668999189 31.3613001482224
"2590" 517.8 17.2952633666018 34.2608522118337
"2591" 518 12.5694791883577 38.4438305500069
"2592" 518.2 9.05717579933778 43.543163280609
"2593" 518.4 5.01147617836368 48.164562649
"2594" 518.6 2.47407161310959 53.551614970295
"2595" 518.8 2.69329861317555 58.9423046458646
"2596" 519 4.13439399047677 64.813205370331
"2597" 519.2 6.20352610296312 70.07111648757
"2598" 519.4 8.95994854998703 75.3383892487498
"2599" 519.6 11.4077622449518 80.038270288556
"2600" 519.8 14.3024873075491 85.0899464526178
"2601" 520 17.4227892224336 89.441607555819
"2602" 520.2 21.1829544436828 94.2468513574755
"2603" 520.4 25.6488672620691 97.5823247674791
"2604" 520.6 30.9793745584937 100.359087689854
"2605" 520.8 36.7094582764875 101.708150578567
"2606" 521 42.3732918488318 102.889174586841
"2607" 521.2 48.7072802413773 103.237154874993
"2608" 521.4 54.6960340798988 103.424099312416
"2609" 521.6 61.0910825798953 103.30894556189
"2610" 521.8 67.12462301219 102.661754153087
"2611" 522 73.1993109944479 101.907558230718
"2612" 522.2 79.4399751587732 101.296424244024
"2613" 522.4 85.3936526056927 100.817032265639
"2614" 522.6 91.5367275058056 100.420609982143
"2615" 522.8 97.1701722679161 98.9447621169953
"2616" 523 102.773093717998 96.3428308462772
"2617" 523.2 107.886844824898 93.4097179754996
"2618" 523.4 110.333991807823 88.5110134727217
"2619" 523.6 111.512436576941 83.4282895396935
"2620" 523.8 112.671596191245 77.2342212307853
"2621" 524 113.407269853516 71.3504960884586
"2622" 524.2 114.303724326093 65.2499051645878
"2623" 524.4 114.505174769369 59.0485890190792
"2624" 524.6 115.217973587827 53.216710603156
"2625" 524.8 115.64001226649 46.8608372008896
"2626" 525 116.194230558653 40.6944735681887
"2627" 525.2 116.049229819483 34.3916807380674
"2628" 525.4 114.14051671087 28.3943554896127
"2629" 525.6 110.888593376407 22.8657691780517
"2630" 525.8 106.058917267377 19.173712110881
"2631" 526 100.590097317002 16.294873359556
"2632" 526.2 95.0498743761768 13.675681846231
"2633" 526.4 89.0822698996942 11.8468597982423
"2634" 526.6 82.932956231967 10.7701728079592
"2635" 526.8 76.7829787361872 10.8586676354175
"2636" 527 70.4757385678745 10.7941876117901
"2637" 527.2 63.8792234542768 12.020430703981
"2638" 527.4 57.1428056879858 13.603759561305
"2639" 527.6 52.5455168191098 16.8452626862358
"2640" 527.8 47.6959764706582 20.2814007310584
"2641" 528 42.8601304200818 24.197366871705
"2642" 528.2 37.4711307128313 27.8165599266023
"2643" 528.4 32.2962761292493 31.6378436629055
"2644" 528.6 28.3426351357922 36.3289760501667
"2645" 528.8 24.9897674406102 41.5186479458221
"2646" 529 22.0935443248418 47.727638168217
"2647" 529.2 20.0279969004282 53.4235432325173
"2648" 529.4 19.2198985182768 59.2502632961809
"2649" 529.6 20.2114666429819 65.2428571738727
"2650" 529.8 21.7876082516535 70.7797198325103
"2651" 530 23.6699359405762 76.6156703022656
"2652" 530.2 26.3336732549121 81.6278262029154
"2653" 530.4 29.5260148408123 86.7879027326968
"2654" 530.6 33.3118215301327 91.9025119088987
"2655" 530.8 36.7973912336293 96.8308660780278
"2656" 531 40.4409600111732 101.587368247318
"2657" 531.2 44.9619867221155 104.488077514275
"2658" 531.4 50.2222423912589 105.632533118624
"2659" 531.6 55.8636968445184 105.351351645409
"2660" 531.8 61.6986503108589 105.165168090224
"2661" 532 67.3872074361402 104.573935636333
"2662" 532.2 72.8977395834036 103.639898034975
"2663" 532.4 78.4862789560169 102.33921234273
"2664" 532.6 83.8480434107618 101.128766313201
"2665" 532.8 89.3282802029253 99.9049114202045
"2666" 533 94.2724079305745 97.8834118811446
"2667" 533.2 98.9651383525184 94.9185813741032
"2668" 533.4 103.979327502565 91.6462586146608
"2669" 533.6 108.817374117447 88.2670223573991
"2670" 533.8 113.430772405231 84.7905981623465
"2671" 534 115.578234130552 80.924316488231
"2672" 534.2 114.973899729333 76.4597476881079
"2673" 534.4 114.286936789153 71.474723861812
"2674" 534.6 113.807473255499 65.7238015492399
"2675" 534.8 113.432525440062 60.2416332150757
"2676" 535 113.294920320585 54.485736478881
"2677" 535.2 112.490309612676 48.4988290902859
"2678" 535.4 111.31483739214 42.8114293619146
"2679" 535.6 109.498397680921 36.7926318323095
"2680" 535.8 106.870341709189 31.4103928934843
"2681" 536 103.257497722992 26.4153369072956
"2682" 536.2 98.5046107013858 21.813805226865
"2683" 536.4 93.7174189291215 17.8233420266369
"2684" 536.6 88.5377632009876 14.0114343474951
"2685" 536.8 83.7185907163875 10.1973361685952
"2686" 537 78.0370125885614 7.73038827483257
"2687" 537.2 72.1295144417268 5.93819415383095
"2688" 537.4 66.9994697615935 7.11191769106277
"2689" 537.6 62.8698448165518 10.670265066381
"2690" 537.8 58.7324086441428 14.3893925123236
"2691" 538 55.3855131812018 18.947299719345
"2692" 538.2 51.0842350336506 23.359732216198
"2693" 538.4 47.0559868692629 27.8600924366991
"2694" 538.6 42.8275907581582 31.8932858788729
"2695" 538.8 38.578159016838 36.0548715137628
"2696" 539 34.3691631944405 40.7945794977277
"2697" 539.2 31.0522752907175 46.0203781821041
"2698" 539.4 27.467506143523 51.0816998547077
"2699" 539.6 24.0427627438582 56.2533349837271
"2700" 539.8 21.1605161575009 62.0427802504188
"2701" 540 18.0677138996518 67.7959030168559
"2702" 540.2 17.0988915059295 73.6156285727045
"2703" 540.4 17.3991222618018 79.2709199691095
"2704" 540.6 18.3503753246563 85.2964219117355
"2705" 540.8 20.4216521550654 90.2462424397901
"2706" 541 24.0127739886637 94.0118584972526
"2707" 541.2 28.5934588637563 97.0407385723628
"2708" 541.4 33.6043555034768 100.105988023372
"2709" 541.6 38.8190395959037 102.813191027192
"2710" 541.8 44.14396799052 105.00718792009
"2711" 542 49.7428308199688 106.656965681239
"2712" 542.2 54.7855782649383 106.629892371843
"2713" 542.4 60.662475868215 106.303731726721
"2714" 542.6 66.1165807940724 105.884434577675
"2715" 542.8 71.6950689738589 105.283863970452
"2716" 543 77.3546089186961 104.433536762447
"2717" 543.2 82.8473679972037 103.245219013007
"2718" 543.4 88.6867987913959 102.012636058087
"2719" 543.6 94.1004288751843 100.042482936512
"2720" 543.8 99.9023894490146 97.9885592676424
"2721" 544 105.344002201838 95.3235261574082
"2722" 544.2 108.137570439774 91.2447040913719
"2723" 544.4 109.352011384784 86.2205300360718
"2724" 544.6 110.900410944512 80.8862967140952
"2725" 544.8 112.797444940215 75.2029677798053
"2726" 545 114.81104091761 69.6847562041206
"2727" 545.2 116.874270829486 64.1677888578562
"2728" 545.4 117.624919848408 57.5295003193011
"2729" 545.6 118.927353440703 51.3336630175674
"2730" 545.8 119.422822270594 45.4257504775203
"2731" 546 117.811473116047 40.2422308514524
"2732" 546.2 114.156998383576 36.3270738725989
"2733" 546.4 110.53651779285 31.9414895166661
"2734" 546.6 106.819731171163 27.7832345513932
"2735" 546.8 102.839528998407 23.3533993567346
"2736" 547 98.5063218192493 18.6161090259957
"2737" 547.2 94.2110839738178 14.747245997457
"2738" 547.4 89.263683958858 11.0066262610628
"2739" 547.6 83.8884981255857 7.1964362934616
"2740" 547.8 78.5866690399727 4.8501884694374
"2741" 548 73.5230728057614 5.00657331815826
"2742" 548.2 68.199787658707 6.14010404548622
"2743" 548.4 62.7240307274067 7.58457929283218
"2744" 548.6 58.4271855814798 10.1905509620273
"2745" 548.8 53.2262867499938 12.531935762841
"2746" 549 48.0570235347753 14.8273031805586
"2747" 549.2 42.9473718920498 16.809883656129
"2748" 549.4 37.8094236626486 19.2051537686075
"2749" 549.6 32.7131592759406 21.7734032582942
"2750" 549.8 28.2294162693208 25.5972989452033
"2751" 550 23.8782707788213 29.5406030524907
"2752" 550.2 18.9964720699778 33.507278237433
"2753" 550.4 14.7906174488213 37.3965152168566
"2754" 550.6 10.6491316455373 41.6206346218487
"2755" 550.8 7.34211924326844 46.2759380964048
"2756" 551 3.95043392235378 50.936878029897
"2757" 551.2 3.45606558120177 56.1344964401809
"2758" 551.4 4.39363212043369 62.4584340221751
"2759" 551.6 6.50943334290823 68.3213745844051
"2760" 551.8 9.75458391678665 72.5454019320406
"2761" 552 12.9234529967768 77.613814203731
"2762" 552.2 16.790271492695 81.8081072775759
"2763" 552.4 20.7483398041107 86.2693403447738
"2764" 552.6 24.5297707014956 90.9891510495624
"2765" 552.8 28.4195247196643 95.5957764025774
"2766" 553 33.372339643845 98.8643616981242
"2767" 553.2 38.6316526741395 101.071594930796
"2768" 553.4 43.9777619831883 102.574152582121
"2769" 553.6 49.4325101426927 103.256142683214
"2770" 553.8 54.9122693474131 103.599481247928
"2771" 554 60.7269358277862 103.044811678823
"2772" 554.2 66.4172752057268 102.697734680977
"2773" 554.4 72.6383084779547 102.38301520641
"2774" 554.6 78.3972489705633 101.574261055016
"2775" 554.8 84.4317203183979 100.711767807279
"2776" 555 89.8666663876018 99.664355890881
"2777" 555.2 96.072492452275 98.6309084683463
"2778" 555.4 102.064131361721 97.1059968669177
"2779" 555.6 106.321810095852 94.1360334484643
"2780" 555.8 108.931207393673 89.6863193332261
"2781" 556 111.445609667471 84.5461132330723
"2782" 556.2 115.361450145271 80.0073432983272
"2783" 556.4 117.703363016408 77.3608675396148
"2784" 556.6 117.921550453502 72.930427148306
"2785" 556.8 117.376291253702 67.9581825406059
"2786" 557 117.479399103172 62.1528404571785
"2787" 557.2 117.360063301327 56.588879106681
"2788" 557.4 117.29526340874 50.4835876724672
"2789" 557.6 117.485809127166 44.2829315497784
"2790" 557.8 117.792174502153 37.8862199529499
"2791" 558 116.30595551756 32.0469785327297
"2792" 558.2 112.897589223807 27.1046582781515
"2793" 558.4 108.192015099069 22.9609437503974
"2794" 558.6 103.430507186148 18.7427849721835
"2795" 558.8 98.1691959265065 15.279003540881
"2796" 559 92.3833291657575 12.7580842506269
"2797" 559.2 85.9762143297001 10.3095256660449
"2798" 559.4 79.8166016010481 8.66336358423633
"2799" 559.6 73.6631889571673 6.66063066972522
"2800" 559.8 67.8832002369351 5.5175038075
"2801" 560 62.6476962189158 6.98316699453385
"2802" 560.2 57.1138699187411 8.57606111398752
"2803" 560.4 51.4077604119406 9.94121424728591
"2804" 560.6 46.3017139898908 12.6602177263653
"2805" 560.8 41.5444607726732 16.3299566470714
"2806" 561 36.3856682190652 20.1331403195883
"2807" 561.2 31.5882256107922 24.4408417960238
"2808" 561.4 27.6481649178395 29.2020546146187
"2809" 561.6 23.6257609848887 34.6833780692826
"2810" 561.8 20.1798808521871 39.5465210046858
"2811" 562 16.7696360311384 44.856623664759
"2812" 562.2 13.7278412310555 50.3717459977969
"2813" 562.4 11.0237839256787 55.8904946126758
"2814" 562.6 8.63677902503153 61.7440569956991
"2815" 562.8 7.06158084818798 67.4692175480103
"2816" 563 6.32192197062677 72.907708014981
"2817" 563.2 8.89193453675431 77.8737915017793
"2818" 563.4 12.8018640577423 81.7808841430132
"2819" 563.6 17.3917988781659 85.5268966628553
"2820" 563.8 22.7683538307597 87.5429295695125
"2821" 564 28.2448607059439 90.1052378392494
"2822" 564.2 33.6052096062333 92.5343060789599
"2823" 564.4 39.2066052844907 94.3596185700754
"2824" 564.6 44.929990992829 96.0741427181719
"2825" 564.8 50.4627485188565 97.5957512447395
"2826" 565 56.4335438509472 99.2111534390991
"2827" 565.2 61.7342454630146 101.207946810367
"2828" 565.4 66.698413515791 104.218708795259
"2829" 565.6 71.8753705962713 106.539363192707
"2830" 565.8 77.3676656404857 108.208372816318
"2831" 566 82.8880344907904 109.327642248522
"2832" 566.2 87.9256142200289 108.013401058415
"2833" 566.4 93.2271008332556 105.865930306189
"2834" 566.6 98.1865057423732 104.30091371231
"2835" 566.8 102.128447650033 101.072167979486
"2836" 567 103.698445680487 96.3223250131953
"2837" 567.2 105.519345294923 90.7922812309635
"2838" 567.4 107.501857802517 85.5037834108998
"2839" 567.6 109.930734371814 79.75308915735
"2840" 567.8 112.032341126339 74.3214188976704
"2841" 568 113.798941429644 68.4150471292339
"2842" 568.2 115.422115727703 62.7537406889233
"2843" 568.4 116.877307892287 56.6937849665503
"2844" 568.6 116.818497359653 50.6514630418637
"2845" 568.8 117.040966345114 44.391158494198
"2846" 569 116.155949235102 37.611911599356
"2847" 569.2 114.387498229943 31.3233029914419
"2848" 569.4 111.40993824543 25.7287407423564
"2849" 569.6 107.470330338134 20.5358131457116
"2850" 569.8 101.96815893885 16.2017168660049
"2851" 570 96.2984365289068 13.9543625470165
"2852" 570.2 90.1429576793197 11.9268911220861
"2853" 570.4 83.6416238565518 9.34281856210596
"2854" 570.6 77.4669275582359 7.64157502800291
"2855" 570.8 71.4923677870034 6.34139226234817
"2856" 571 65.4376610074798 6.96079263568584
"2857" 571.2 60.3652632168752 9.56575005785752
"2858" 571.4 55.4665997366755 12.9879359039383
"2859" 571.6 50.4485677228001 16.8615641857157
"2860" 571.8 45.6976670208828 20.5663654783355
"2861" 572 40.9395177561293 24.8368841522983
"2862" 572.2 36.1941770833231 29.6362188486514
"2863" 572.4 32.7981838354916 34.886770810525
"2864" 572.6 29.6875179075109 40.1654402574512
"2865" 572.8 27.0287341911187 46.3233514842962
"2866" 573 25.5461543791816 51.9656309335868
"2867" 573.2 24.0831840171732 58.2233475603432
"2868" 573.4 23.0143354246544 64.7657172570652
"2869" 573.6 23.7349625366535 70.6185594778896
"2870" 573.8 24.1334065549912 76.8131011837128
"2871" 574 25.1374901143306 83.0722372625843
"2872" 574.2 26.6356090978696 88.7869912418095
"2873" 574.4 28.8854987807178 94.5977573315149
"2874" 574.6 32.0606894850796 98.3029312137571
"2875" 574.8 36.4472247750422 99.843012247303
"2876" 575 42.017209609961 101.135270098386
"2877" 575.2 47.5000517716115 101.683554314551
"2878" 575.4 53.8869776933161 101.485595803138
"2879" 575.6 59.3425370883218 100.719821913351
"2880" 575.8 64.903255450978 99.9805599529998
"2881" 576 70.3714862677684 98.8168961557421
"2882" 576.2 75.6649331128821 96.8361422844417
"2883" 576.4 80.4488901407161 93.562645797881
"2884" 576.6 84.9357954753027 89.6436711308716
"2885" 576.8 88.9474687995036 85.3860760797917
"2886" 577 91.7688646312105 80.1196922756897
"2887" 577.2 94.0384092874321 74.6721500939256
"2888" 577.4 95.0044361095268 68.798790473631
"2889" 577.6 96.1532101076526 63.0672977348132
"2890" 577.8 97.143446673089 56.6394770299835
"2891" 578 98.2205340449931 50.201557051881
"2892" 578.2 98.1055568975849 44.5460474645196
"2893" 578.4 98.0012243683579 38.2197869471005
"2894" 578.6 97.4548569181518 32.055460706156
"2895" 578.8 97.7459614176787 25.4917949022143
"2896" 579 98.465935627078 18.7100563287381
"2897" 579.2 98.0424633460541 13.4552907977857
"2898" 579.4 94.9390606442446 11.6346690932381
"2899" 579.6 90.6871516596818 10.073595713457
"2900" 579.8 85.1777427366606 9.00274068283894
"2901" 580 79.7522262527836 7.6301392445917
"2902" 580.2 73.8015436364323 5.63024812876231
"2903" 580.4 68.8255033381768 6.51266366790596
"2904" 580.6 64.235924317126 9.34480779497773
"2905" 580.8 59.8611824462268 11.939290942106
"2906" 581 54.8142892576018 14.6488840242712
"2907" 581.2 50.2514640142116 17.4036778908566
"2908" 581.4 44.805204875675 20.1299738898566
"2909" 581.6 39.8939203731698 23.181626876649
"2910" 581.8 35.4072676008084 26.8751496082529
"2911" 582 31.2111189079827 31.2411266007857
"2912" 582.2 26.6955319711538 35.236528842513
"2913" 582.4 22.0814950702033 39.1168513327325
"2914" 582.6 19.5940913518213 44.131511256198
"2915" 582.8 17.4271809149405 49.3503747756955
"2916" 583 16.8025993765505 54.8652209036502
"2917" 583.2 16.4648213739902 60.9168337705008
"2918" 583.4 16.2913686576104 66.4317477651396
"2919" 583.6 17.67130419405 72.1294378024586
"2920" 583.8 19.3311337554654 77.5282486366628
"2921" 584 21.2347783183805 83.1825006858013
"2922" 584.2 23.7667389458607 88.4531590786667
"2923" 584.4 27.3197520012774 92.1486209747188
"2924" 584.6 31.5074090029472 96.5875361205809
"2925" 584.8 35.9509174169018 99.9405261349355
"2926" 585 40.726672222872 103.316960955178
"2927" 585.2 45.4633824779629 106.635162988853
"2928" 585.4 50.3863765381375 109.355920877122
"2929" 585.6 56.1222318864055 110.831613734582
"2930" 585.8 61.5280249830303 110.86363012584
"2931" 586 67.4246565570056 110.187558854054
"2932" 586.2 72.7389463561661 108.66460321997
"2933" 586.4 78.4648755383396 106.935738978366
"2934" 586.6 84.4660038372018 105.057599948767
"2935" 586.8 89.8972131214841 102.971039833646
"2936" 587 95.3336832321573 100.717369689437
"2937" 587.2 101.182958510435 98.2615395633532
"2938" 587.4 105.766453503463 95.2215031517698
"2939" 587.6 108.882410160075 90.6040338490915
"2940" 587.8 111.47766239328 85.7129534062024
"2941" 588 113.640616616977 80.268707212281
"2942" 588.2 114.639675941397 74.3454213751374
"2943" 588.4 115.178943281858 68.416809440804
"2944" 588.6 114.676407646153 62.2315060228378
"2945" 588.8 114.53539233586 56.5539610298465
"2946" 589 114.758749138815 50.0770540730039
"2947" 589.2 114.402201477567 43.4687912804375
"2948" 589.4 113.484404936289 37.2338708653331
"2949" 589.6 112.208329358198 30.4694579186625
"2950" 589.8 109.850004424407 24.3508247222224
"2951" 590 105.991618205379 18.4773854271537
"2952" 590.2 100.881455570135 14.6926689993318
"2953" 590.4 95.4047519883579 11.8180958441249
"2954" 590.6 89.6159725026363 10.2203590763982
"2955" 590.8 83.4468884280518 9.17080226693096
"2956" 591 77.2380738493768 8.20037071490596
"2957" 591.2 70.8272537195378 7.29433167790496
"2958" 591.4 65.4344945777481 6.91962904917364
"2959" 591.6 61.4971145975542 9.60385676745238
"2960" 591.8 56.8830914442469 12.5296743191551
"2961" 592 52.1312677982684 15.6375640124048
"2962" 592.2 46.7891124254978 18.227557575609
"2963" 592.4 41.5937385690233 21.1908063565008
"2964" 592.6 36.809969803114 24.5883069521005
"2965" 592.8 32.2110315594778 28.7677848472281
"2966" 593 27.9554576299727 33.2972655004777
"2967" 593.2 23.4881718696431 37.6258327684182
"2968" 593.4 19.3242808958114 42.4718168980342
"2969" 593.6 15.4613769690742 47.4323272576211
"2970" 593.8 11.5996415538338 52.435561887633
"2971" 594 8.96454774738143 58.0767898044403
"2972" 594.2 8.53047573254961 63.5180736581766
"2973" 594.4 7.45952803531488 69.4292863282006
"2974" 594.6 7.61914723900343 74.9106097828646
"2975" 594.8 9.44973601838991 79.9498692056183
"2976" 595 11.3036715218607 85.4208502634524
"2977" 595.2 14.3402872313816 90.2205808904131
"2978" 595.4 18.9288772390184 93.1587500943254
"2979" 595.6 23.77464216942 96.0281143441628
"2980" 595.8 29.3969299052774 98.6783981357729
"2981" 596 34.977968257312 99.882750763965
"2982" 596.2 41.0088946031867 101.475762801268
"2983" 596.4 47.0448449820633 103.079715713804
"2984" 596.6 52.7917100718728 104.134170960002
"2985" 596.8 58.4493505896018 105.441506936381
"2986" 597 64.5635437228902 106.187992745631
"2987" 597.2 70.5144540226485 106.136123963273
"2988" 597.4 76.8917943117748 105.487694185448
"2989" 597.6 82.680992097126 105.094260266143
"2990" 597.8 88.7427647716875 103.915152101567
"2991" 598 94.9134020232911 102.220494719347
"2992" 598.2 99.4699742790503 99.5151193942735
"2993" 598.4 104.54394775788 96.2961542201587
"2994" 598.6 109.255999322575 91.6784489491512
"2995" 598.8 112.477240307059 86.8386776689844
"2996" 599 115.10027822797 81.5061312860125
"2997" 599.2 116.399093470686 75.8901306114657
"2998" 599.4 118.403185350767 69.2630976729884
"2999" 599.6 120.251884414552 63.450057370831
"3000" 599.8 121.227898382194 57.146601373905
"3001" 600 121.377326440585 51.1349996017157
"3002" 600.2 119.816975290902 45.011857882356
"3003" 600.4 117.281269092232 39.1752770751331
"3004" 600.6 114.200893548975 33.8074744525674
"3005" 600.8 110.323623151527 28.790396688306
"3006" 601 105.207135990094 24.3528232065613
"3007" 601.2 99.6584478206526 20.3575274841352
"3008" 601.4 93.7821030984505 17.1783558154944
"3009" 601.6 88.0148022025274 13.7554536319553
"3010" 601.8 83.1094534314542 11.6982127381351
"3011" 602 76.095376341371 8.94094788508609
"3012" 602.2 69.8333240924738 6.99521805972896
"3013" 602.4 63.8579527662877 6.9348854833355
"3014" 602.6 59.6135066485034 7.71730979814325
"3015" 602.8 54.0278370863043 7.55610759408757
"3016" 603 46.9397418756346 7.12991112856948
"3017" 603.2 40.8851648678213 7.19827486556389
"3018" 603.4 36.264409532946 7.48426576075801
"3019" 603.6 34.5607824603813 9.60152023437702
"3020" 603.8 32.9666767847411 13.7924166905285
"3021" 604 32.0984287969463 19.6853699034104
"3022" 604.2 31.5596335042268 24.4199772858274
"3023" 604.4 32.2475575722974 30.1082475337853
"3024" 604.6 32.9236066538475 35.8769509554403
"3025" 604.8 34.2819390231346 41.7225849519465
"3026" 605 36.6347260855034 47.3890666828892
"3027" 605.2 40.0870979182418 52.310931213393
"3028" 605.4 43.6033915781502 56.8288434088971
"3029" 605.6 46.6021664141378 60.804511662849
"3030" 605.8 49.5508104053892 64.6457124571565
"3031" 606 52.6555941974855 68.4100744051135
"3032" 606.2 55.4068712604566 72.0778838180503
"3033" 606.4 57.6569072192258 76.853826738105
"3034" 606.6 59.2293392682711 81.3560847178729
"3035" 606.8 60.6181686952488 84.9037376970154
"3036" 607 62.3545288062953 87.6787043561067
"3037" 607.2 65.0648541577967 90.4820853470335
"3038" 607.4 66.2311310461312 92.8404337325196
"3039" 607.6 66.3939227864554 93.3504950058566
"3040" 607.8 66.8570802200933 94.1622548856352
"3041" 608 69.1865275492488 97.0100629074608
"3042" 608.2 71.3737746761638 100.253390327501
"3043" 608.4 73.5386859782903 103.335597575717
"3044" 608.6 76.0184560534448 106.12442208922
"3045" 608.8 78.3669120356774 108.733462989595
"3046" 609 80.3204425324244 111.232268522583
"3047" 609.2 82.6845233662299 113.360211234145
"3048" 609.4 85.4229579372543 114.226605222101
"3049" 609.6 88.8098377535935 113.897745392154
"3050" 609.8 89.805572919837 112.942366536671
"3051" 610 89.9032530438654 112.392971626472
"3052" 610.2 90.474787550286 111.946353530486
"3053" 610.4 91.9483598957409 109.858332234968
"3054" 610.6 93.7818734237596 106.299026103986
"3055" 610.8 95.8570990928875 101.955974594122
"3056" 611 98.2878145307714 97.1084533918185
"3057" 611.2 100.885901039546 92.0423748202454
"3058" 611.4 103.500464661512 86.7979079364167
"3059" 611.6 105.655638898356 81.29321360222
"3060" 611.8 108.301620285602 75.7401930767015
"3061" 612 110.159334452721 69.5792777069048
"3062" 612.2 110.755177589224 63.3028330230658
"3063" 612.4 111.88371358105 57.2650005144329
"3064" 612.6 113.012515050462 50.5176030751842
"3065" 612.8 114.24328919311 44.1479712314413
"3066" 613 115.084112770919 37.7004924711005
"3067" 613.2 115.463905588658 31.412729095639
"3068" 613.4 112.170364131802 27.313133727705
"3069" 613.6 107.343500518932 22.7132833429553
"3070" 613.8 101.881842326052 20.137652481956
"3071" 614 95.981578882534 17.5388146716098
"3072" 614.2 89.6309066954978 15.093096118473
"3073" 614.4 83.6393891877001 12.7932004754383
"3074" 614.6 77.3402703689677 10.2918767134419
"3075" 614.8 70.7911777743704 8.48633137650906
"3076" 615 63.9136479958723 7.8098889362826
"3077" 615.2 59.6208541991494 9.54512703504762
"3078" 615.4 54.0103814630248 12.6895216634425
"3079" 615.6 48.1828150419082 15.4883964747519
"3080" 615.8 42.0630767280164 18.0084659696127
"3081" 616 35.5392370647505 20.4891150604181
"3082" 616.2 29.5573135740857 23.2966589788003
"3083" 616.4 23.7780685992469 26.7233743415987
"3084" 616.6 17.687952991015 29.9941352316661
"3085" 616.8 12.5826659969018 33.9636182446502
"3086" 617 8.84650579939704 38.4192969527156
"3087" 617.2 6.80226936092677 44.193969082656
"3088" 617.4 7.11665525508917 50.4142932342759
"3089" 617.6 8.59143638842787 56.4297040607766
"3090" 617.8 10.6259772864034 62.4006855479967
"3091" 618 13.5968996088084 68.2137794962777
"3092" 618.2 17.7758201498356 73.7739665824052
"3093" 618.4 21.8956798142428 78.4198857252912
"3094" 618.6 25.9408146427099 83.1100900951512
"3095" 618.8 30.9096613064702 87.5053490482231
"3096" 619 35.4818590369496 91.0824502244636
"3097" 619.2 40.5695045797397 94.8228302374844
"3098" 619.4 45.9770100499589 98.447259462756
"3099" 619.6 51.3426665888071 101.110961931167
"3100" 619.8 56.9771997401867 102.544970531334
"3101" 620 63.0139980236867 102.974858175381
"3102" 620.2 69.2234862154791 103.052017496107
"3103" 620.4 75.7678213642018 102.843179933252
"3104" 620.6 81.8435667334018 100.984847558424
"3105" 620.8 87.7065456159073 98.9431135631032
"3106" 621 93.6206315949476 96.5449491203295
"3107" 621.2 99.4031385147161 94.7866970627381
"3108" 621.4 104.572466605886 94.0223881550736
"3109" 621.6 108.383614150233 93.1697585298546
"3110" 621.8 108.82768816781 90.8995682568288
"3111" 622 108.930674730393 87.8492263471628
"3112" 622.2 109.16750809306 83.3458842952938
"3113" 622.4 109.828166977981 77.6189623817258
"3114" 622.6 110.082534033422 71.5825084579579
"3115" 622.8 108.525454111464 65.5789408886051
"3116" 623 106.642518442788 58.7303087000843
"3117" 623.2 104.62153947282 52.3656330234374
"3118" 623.4 102.219383735452 46.102376281956
"3119" 623.6 98.9587205182458 40.3294610070759
"3120" 623.8 94.5897732883637 35.0307398601667
"3121" 624 89.1248171361732 30.143807916381
"3122" 624.2 83.4002137459827 26.2769186933095
"3123" 624.4 77.6980769286506 21.8525116639054
"3124" 624.6 71.3663051701056 17.84574532111
"3125" 624.8 65.1596738084738 14.149018761105
"3126" 625 59.516900195071 11.0297766266887
"3127" 625.2 54.5617976521451 8.83484531902269
"3128" 625.4 49.3627115066252 9.12455260266221
"3129" 625.6 44.4024350138018 11.095437418606
"3130" 625.8 38.8844119118258 14.049314221713
"3131" 626 33.7849569089405 17.6587542343245
"3132" 626.2 28.2939203682818 21.100294616841
"3133" 626.4 23.6597871273335 25.3989129634176
"3134" 626.6 18.5402931553723 29.9937658649137
"3135" 626.8 13.8945178347481 35.1831808343932
"3136" 627 9.16311187244177 39.009722505129
"3137" 627.2 4.7103004835407 43.402168884255
"3138" 627.4 4.11341639350422 49.1376366620273
"3139" 627.6 5.13984519098833 55.0323048244188
"3140" 627.8 6.355248643553 61.3790540048078
"3141" 628 8.96438674247983 67.2844454544419
"3142" 628.2 10.9495744034121 73.1400475262258
"3143" 628.4 13.2303658506858 79.3627783617129
"3144" 628.6 16.5686874821144 84.2164361846625
"3145" 628.8 20.7501384687828 88.0507378360275
"3146" 629 25.56620811162 91.7403942730082
"3147" 629.2 30.9959017380784 94.674033040909
"3148" 629.4 36.8209674920928 97.038905024497
"3149" 629.6 42.6966241226844 98.7103309475874
"3150" 629.8 48.3218950027513 100.523375725012
"3151" 630 54.613003096033 102.376359381367
"3152" 630.2 60.6801729601247 103.63052700345
"3153" 630.4 66.6015101944547 104.612926779822
"3154" 630.6 72.9131577120223 104.141450789105
"3155" 630.8 79.2325846548076 102.547203901028
"3156" 631 85.294670446781 101.211216558777
"3157" 631.2 91.1454896999943 98.9327330660492
"3158" 631.4 96.4097767852018 95.7807750596524
"3159" 631.6 101.799719954216 92.0142907088901
"3160" 631.8 107.563174012391 88.4626023432204
"3161" 632 112.915351976217 85.2705782355989
"3162" 632.2 115.520468074871 81.2348567667885
"3163" 632.4 116.23395250198 75.9884552224944
"3164" 632.6 118.084527376858 69.906851155633
"3165" 632.8 120.759452886255 63.9837999592681
"3166" 633 122.794369167626 58.3614464704907
"3167" 633.2 122.069155433314 55.193015555193
"3168" 633.4 119.460118660138 50.5941943386127
"3169" 633.6 117.305335930903 44.7993276646999
"3170" 633.8 114.60686740839 38.7253691723132
"3171" 634 111.384399172839 33.2851138449711
"3172" 634.2 107.11104270648 28.1125432434907
"3173" 634.4 102.969352617407 22.6377862373688
"3174" 634.6 98.1992655494978 17.638677639825
"3175" 634.8 92.871608202992 13.3569806937346
"3176" 635 87.2429729261985 9.43903461521966
"3177" 635.2 81.1402158685292 5.77361130780837
"3178" 635.4 74.892143820823 3.92690460867742
"3179" 635.6 68.9017613028084 5.13559449934376
"3180" 635.8 62.6686182071018 6.82049544141942
"3181" 636 57.2567847871599 10.4694913300205
"3182" 636.2 52.4063702290065 14.9915369559524
"3183" 636.4 47.1598886813618 19.779209469897
"3184" 636.6 42.398430422329 25.001826973757
"3185" 636.8 37.6371346846674 30.2778880474793
"3186" 637 33.7385329633579 36.0159518538322
"3187" 637.2 30.3749929808518 42.129773540556
"3188" 637.4 27.571547700069 48.4712848838974
"3189" 637.6 24.8698000337742 55.2042430598982
"3190" 637.8 23.3926096404757 61.7907696958894
"3191" 638 23.2441722089204 68.2447423297128
"3192" 638.2 23.8726203395587 74.8859513679499
"3193" 638.4 25.363858731531 82.0382146280668
"3194" 638.6 27.314065412188 88.074240387743
"3195" 638.8 30.2098412531416 93.3673359285889
"3196" 639 32.9602637654071 99.0818729277571
"3197" 639.2 36.011108367529 103.64403992059
"3198" 639.4 40.0963905562333 107.638259226302
"3199" 639.6 45.0969307102092 108.4110705579
"3200" 639.8 50.7125977478754 108.060024836588
"3201" 640 56.5761812297446 107.246055240481
"3202" 640.2 62.353427874375 106.630664518664
"3203" 640.4 68.5988631429319 105.851798562466
"3204" 640.6 74.4426218071787 104.17697495516
"3205" 640.8 80.1066246912716 102.070991846872
"3206" 641 85.7702900599319 99.7021685954441
"3207" 641.2 91.2909078548665 97.4802644182927
"3208" 641.4 97.0574523955462 94.8644881995199
"3209" 641.6 102.940938814327 92.3126626344119
"3210" 641.8 108.909430865465 89.9736128398901
"3211" 642 113.34328297718 86.8536615862529
"3212" 642.2 115.88932800104 81.6617897487239
"3213" 642.4 117.75583442219 75.6906245671415
"3214" 642.6 120.448956668194 69.911898182937
"3215" 642.8 122.506665285856 64.027772475381
"3216" 643 121.900112311839 59.7116692076433
"3217" 643.2 120.709353052323 53.8440672800531
"3218" 643.4 118.752421615102 48.0258922645016
"3219" 643.6 116.736739109575 42.0807480423283
"3220" 643.8 114.25134175148 36.2471012242468
"3221" 644 110.877188862542 31.1339880612962
"3222" 644.2 106.917532992715 25.6774566369132
"3223" 644.4 102.388260852954 21.0710523787252
"3224" 644.6 96.6756555569138 18.227557575609
"3225" 644.8 90.6147483888887 14.9320978048646
"3226" 645 84.4822317895768 12.000957161131
"3227" 645.2 78.1899895737739 9.60081640166784
"3228" 645.4 71.5793345079808 7.3032266897358
"3229" 645.6 65.0165258531628 5.48840281044193
"3230" 645.8 58.5420817460303 3.94107414821429
"3231" 646 51.9612854064578 2.72661746700896
"3232" 646.2 48.2778209986483 3.28692412999724
"3233" 646.4 43.7193630492172 6.26325252294249
"3234" 646.6 38.6605218077446 9.28857083559524
"3235" 646.8 33.6281132257538 12.871554350145
"3236" 647 27.7450177314324 17.5425411560261
"3237" 647.2 23.5024551500393 21.9892618479435
"3238" 647.4 20.3434361069241 27.2485266281867
"3239" 647.6 16.8321917177278 32.5281669031329
"3240" 647.8 13.1981526189482 37.60662154244
"3241" 648 9.74141327720662 42.46239421601
"3242" 648.2 6.07660282716277 47.2947745581736
"3243" 648.4 3.70339057739838 52.8915464455674
"3244" 648.6 3.01681112154393 58.8053223474264
"3245" 648.8 4.90819025616277 64.092684284881
"3246" 649 7.56822871302676 69.399224711506
"3247" 649.2 10.5234958852147 75.517162756881
"3248" 649.4 13.4750622648974 80.6751115848027
"3249" 649.6 16.4776964436431 85.8365310836744
"3250" 649.8 20.2972909457788 90.4273479549518
"3251" 650 24.534418928822 93.7436842390553
"3252" 650.2 29.7801702779102 96.2064370670492
"3253" 650.4 35.1648944145927 98.4853213874173
"3254" 650.6 40.8064398717394 100.864926606037
"3255" 650.8 46.0589367505467 102.87302405222
"3256" 651 51.3836037218493 103.574489049277
"3257" 651.2 56.8596236324131 102.625804105428
"3258" 651.4 62.7310091696309 101.853711485085
"3259" 651.6 67.7766782931403 99.3947222206502
"3260" 651.8 72.8338075748018 96.3965099383381
"3261" 652 78.5261914337782 93.8719314784398
"3262" 652.2 84.0246035326018 91.5792293964921
"3263" 652.4 89.8307330644857 89.4337910578988
"3264" 652.6 95.5682836911381 87.0809065656264
"3265" 652.8 101.35723688382 84.8396788157991
"3266" 653 107.324526732075 82.6916259121441
"3267" 653.2 113.351426183627 80.5003924400348
"3268" 653.4 117.727017874406 76.7494728903575
"3269" 653.6 119.687790148717 71.9768088190695
"3270" 653.8 119.135401291152 66.640472807756
"3271" 654 118.628499069693 60.5498942853933
"3272" 654.2 116.237364047017 54.9148145416776
"3273" 654.4 113.484663244153 49.1288618948894
"3274" 654.6 111.524864072085 43.5837448669547
"3275" 654.8 108.568904207072 38.389789632444
"3276" 655 105.52925784115 33.2030386802358
"3277" 655.2 102.351898819724 27.40642941332
"3278" 655.4 99.080950952528 21.5499099897908
"3279" 655.6 96.0462706520018 15.806606728497
"3280" 655.8 92.8280760273104 9.74872181812505
"3281" 656 89.3013714166805 5.98894803322741
"3282" 656.2 84.3964711870255 6.15174300508434
"3283" 656.4 78.2247333537768 5.54872329683095
"3284" 656.6 71.5089629075191 5.04546901177352
"3285" 656.8 65.4369770586578 5.99505689895295
"3286" 657 59.3227094810563 7.34045017740162
"3287" 657.2 52.9252455811357 8.29383271858434
"3288" 657.4 47.3030655868875 9.06601606016667
"3289" 657.6 41.1664535310742 10.1535261734321
"3290" 657.8 34.4541460827237 11.2228070545639
"3291" 658 28.4611415652711 13.1798393788245
"3292" 658.2 22.5914536818695 15.8943879396054
"3293" 658.4 17.2703372317538 20.006660450385
"3294" 658.6 14.1734110284611 24.058325775756
"3295" 658.8 12.9097581881871 29.461442309198
"3296" 659 12.9358080596774 35.3525715207129
"3297" 659.2 13.4704598222172 41.2969883127784
"3298" 659.4 14.4334992434279 47.6852366453505
"3299" 659.6 16.845357376619 53.219956193631
"3300" 659.8 19.0906290244798 58.8395773599785
"3301" 660 22.3711540438969 64.4619367094137
"3302" 660.2 25.6083388017278 69.4329079403851
"3303" 660.4 28.8017903658098 74.937630121665
"3304" 660.6 31.7893730283456 80.0105620657405
"3305" 660.8 35.1773477147225 85.0054786351741
"3306" 661 38.6920339883363 89.8000586100491
"3307" 661.2 42.494711096707 93.7744632815125
"3308" 661.4 46.8359323863786 97.8491435037917
"3309" 661.6 51.3113698235125 102.199393879747
"3310" 661.8 55.6897664831659 106.072316572291
"3311" 662 60.6914395771964 108.916920304476
"3312" 662.2 66.0825198341682 111.086536599713
"3313" 662.4 71.3065254284232 113.354951998104
"3314" 662.6 76.9173727679131 113.428109007126
"3315" 662.8 82.0238638341812 111.5268374139
"3316" 663 86.8722300166485 109.848836805703
"3317" 663.2 91.430673571215 108.445821440221
"3318" 663.4 95.9353082002904 107.707296513268
"3319" 663.6 96.846456230929 106.770428709054
"3320" 663.8 98.2831561023942 103.52599618057
"3321" 664 101.024480128683 99.2397975692864
"3322" 664.2 103.236049642356 94.8731294991074
"3323" 664.4 106.130350033886 89.9525963557801
"3324" 664.6 108.856002226196 84.7802534098539
"3325" 664.8 111.770241080422 79.4418306235733
"3326" 665 114.743557793912 73.7544713782172
"3327" 665.2 116.755176435197 68.2717173097157
"3328" 665.4 119.680660490952 62.4406787331059
"3329" 665.6 122.095111573734 56.1820269056495
"3330" 665.8 122.705550813652 50.110680518581
"3331" 666 120.2317826929 44.7426832658648
"3332" 666.2 116.749428636245 39.6394783346667
"3333" 666.4 112.278266713495 34.6259151559547
"3334" 666.6 107.976541943626 29.790168378225
"3335" 666.8 103.678632877309 24.6073055304907
"3336" 667 99.0841433366018 19.1779686229793
"3337" 667.2 93.9545271712359 14.6868811810517
"3338" 667.4 88.1883066411698 11.472575031801
"3339" 667.6 81.8370755524518 8.57036802905596
"3340" 667.8 75.1719202237671 6.39735132532724
"3341" 668 68.7242618546502 5.08261462603418
"3342" 668.2 62.6573525211555 5.81797319094707
"3343" 668.4 56.5913149544738 7.39715198415296
"3344" 668.6 50.8140989971643 9.80004112027158
"3345" 668.8 44.7745960549351 13.0256364396667
"3346" 669 39.4123013247435 16.7591972441251
"3347" 669.2 34.2449123952553 21.043376671125
"3348" 669.4 29.6045061664085 25.5765257235784
"3349" 669.6 24.6243967665109 30.3546371819471
"3350" 669.8 20.1535833849238 35.3356524762199
"3351" 670 16.4629264544647 40.4742083089052
"3352" 670.2 12.2106753279719 46.5092506595345
"3353" 670.4 8.63356025761831 51.9879729662198
"3354" 670.6 5.29132825369934 57.8231534161005
"3355" 670.8 3.52305020478664 63.7021224730994
"3356" 671 5.01416183480669 68.6024588530941
"3357" 671.2 8.31888742431606 73.8016363629524
"3358" 671.4 12.2388572403776 78.4583392287086
"3359" 671.6 15.9981560776366 83.1304713354549
"3360" 671.8 19.3451099823912 87.4985162261704
"3361" 672 23.6991293162124 91.3476021037925
"3362" 672.2 28.8912069957716 94.8400612187961
"3363" 672.4 34.4865797928728 96.566788607638
"3364" 672.6 39.9774743779412 98.5816983709636
"3365" 672.8 45.2692756551614 100.768452173569
"3366" 673 50.7828637790973 103.042067748049
"3367" 673.2 56.6214799893451 104.934275717014
"3368" 673.4 62.0135990385109 106.515502329926
"3369" 673.6 68.064791529555 107.810484656918
"3370" 673.8 73.8231363498728 108.756862440283
"3371" 674 80.0692297200784 109.484845350563
"3372" 674.2 86.3566645050972 109.125996526991
"3373" 674.4 91.2983661111532 106.860466959002
"3374" 674.6 96.4124460558728 103.642782495563
"3375" 674.8 101.865553136121 100.292653216796
"3376" 675 106.219678212097 96.7772691711012
"3377" 675.2 109.400127830986 92.2910400938297
"3378" 675.4 111.442222964367 86.6323223453505
"3379" 675.6 113.768514885695 81.299814803186
"3380" 675.8 116.177586504935 75.4539153527528
"3381" 676 118.341313488268 69.0359682391117
"3382" 676.2 120.479290332296 63.0734079373603
"3383" 676.4 122.627975880659 57.2152248619547
"3384" 676.6 122.73013217102 51.2710057165941
"3385" 676.8 120.923967107703 45.010794201444
"3386" 677 119.224407484178 38.9399082037115
"3387" 677.2 116.395014679846 33.0585064844175
"3388" 677.4 112.465249209245 27.7142516179524
"3389" 677.6 107.317301862856 22.7374768652334
"3390" 677.8 101.91809794648 19.3953621921005
"3391" 678 96.0043779883917 15.977214601049
"3392" 678.2 89.797999349453 13.5816401916413
"3393" 678.4 83.4054447342941 11.8103827460604
"3394" 678.6 77.034346539069 11.0246196985695
"3395" 678.8 70.0233858706898 10.179531786561
"3396" 679 63.5305619070198 9.8977081205285
"3397" 679.2 57.781686263316 12.048868258619
"3398" 679.4 52.2027211079506 14.3038168214158
"3399" 679.6 46.5119624097493 17.0358789094793
"3400" 679.8 41.6591781871582 20.1683285467681
"3401" 680 35.8328198021985 23.6138892736148
"3402" 680.2 30.0496672584364 27.2534434854951
"3403" 680.4 25.1743206244827 30.9567510544048
"3404" 680.6 20.803520233532 35.1208831703693
"3405" 680.8 15.7280326380338 39.470855999817
"3406" 681 11.5145345048301 43.5989526808495
"3407" 681.2 6.70845634100653 47.9636451434048
"3408" 681.4 3.00324079812977 52.7814120086489
"3409" 681.6 2.61029662725751 58.1537857796433
"3410" 681.8 4.81288333812244 63.2214712383686
"3411" 682 8.28635551042145 67.5298178043072
"3412" 682.2 11.4821694183208 72.6878662006578
"3413" 682.4 14.5524643651865 77.2466774099996
"3414" 682.6 17.5354370617518 82.209570316331
"3415" 682.8 21.2097755395001 86.0559800992623
"3416" 683 25.4810446531062 90.3032687438721
"3417" 683.2 29.5583322424126 94.3029913008269
"3418" 683.4 34.2039125547369 98.6327844317999
"3419" 683.6 39.2377732565125 102.759258236685
"3420" 683.8 43.9687539514126 105.597646153827
"3421" 684 48.9733752841858 108.115528823306
"3422" 684.2 54.0377970458471 110.293970884287
"3423" 684.4 59.203083833893 111.397638116813
"3424" 684.6 63.9363855885609 109.774701403207
"3425" 684.8 69.3004414110184 107.706207845603
"3426" 685 74.4009457558394 105.452432686495
"3427" 685.2 79.4562818451489 102.544970531334
"3428" 685.4 84.2055697893897 99.0821166299113
"3429" 685.6 89.2432559399285 95.4727239942572
"3430" 685.8 93.770903296611 91.453309749725
"3431" 686 98.4199564286821 87.691604456497
"3432" 686.2 103.641635645707 83.9966949241967
"3433" 686.4 108.911791294902 80.301163117031
"3434" 686.6 114.862541196222 76.4795742134347
"3435" 686.8 119.536112973699 72.011925043881
"3436" 687 120.431615637905 67.4787396591269
"3437" 687.2 120.64366569189 61.4136968928047
"3438" 687.4 120.223944113941 55.0851829283505
"3439" 687.6 119.198002680314 49.102457091025
"3440" 687.8 116.30627132026 42.9792641422494
"3441" 688 112.888012071585 37.8821469112006
"3442" 688.2 108.642141253471 32.5668274283728
"3443" 688.4 103.946247261086 27.904350488631
"3444" 688.6 98.9046216134533 23.4893331956075
"3445" 688.8 93.1797651444818 20.162448793185
"3446" 689 87.3688599580418 16.831694024121
"3447" 689.2 80.6768567672411 14.3191600627006
"3448" 689.4 73.976938704207 13.1095825391704
"3449" 689.6 67.4201626625018 12.150254322981
"3450" 689.8 61.0189999078249 12.3520710397901
"3451" 690 54.6065714672018 13.714628931931
"3452" 690.2 49.0371382121018 15.6343681928894
"3453" 690.4 43.8229023785858 17.925328190577
"3454" 690.6 38.8865540015393 21.517636982045
"3455" 690.8 33.4838430046919 24.4741338013646
"3456" 691 28.0602378540818 28.606176972945
"3457" 691.2 23.4342179404624 33.0616469598072
"3458" 691.4 18.943272282172 37.5872075594595
"3459" 691.6 14.870493192376 42.3775900777922
"3460" 691.8 10.9369970741494 47.385620935
"3461" 692 7.87071238068443 52.8892278419223
"3462" 692.2 4.86520194743228 58.5322726711013
"3463" 692.4 3.04866670062558 64.4234254094762
"3464" 692.6 4.43612388463566 69.7345107105759
"3465" 692.8 7.12358281795177 74.932956471381
"3466" 693 10.3956129812115 79.7918428946858
"3467" 693.2 14.4878276057268 83.842102325256
"3468" 693.4 18.7210048966911 87.6463980177381
"3469" 693.6 23.4014890637409 90.7776469450723
"3470" 693.8 28.3829021784937 93.8643979933945
"3471" 694 34.0035631319018 96.4069632686991
"3472" 694.2 40.3080753637085 98.5526623767256
"3473" 694.4 45.9231913133775 100.213982988143
"3474" 694.6 51.4400999147244 101.990158272777
"3475" 694.8 57.2035202641522 102.440675669679
"3476" 695 63.4679607755161 102.394361136138
"3477" 695.2 69.0608559134949 101.30542726892
"3478" 695.4 74.8987667852488 100.443297604881
"3479" 695.6 80.9186346855829 99.1720059395791
"3480" 695.8 86.8100271204533 98.4188203779008
"3481" 696 92.5631863271981 97.2024712993856
"3482" 696.2 98.6873926504989 95.3947361220866
"3483" 696.4 104.228699293156 92.9619165063264
"3484" 696.6 109.82241125103 89.931061884247
"3485" 696.8 112.567893006533 85.0021211277861
"3486" 697 113.745410682314 79.1643262906521
"3487" 697.2 115.152230263412 73.080555825071
"3488" 697.4 115.897966402474 66.6824990433938
"3489" 697.6 116.334852514943 60.3562972014663
"3490" 697.8 116.90488969261 53.8933480325196
"3491" 698 116.913987146042 46.9999745833216
"3492" 698.2 115.982672256023 40.5967550908231
"3493" 698.4 114.069034559677 34.230006324406
"3494" 698.6 111.383053622527 27.9180302501372
"3495" 698.8 107.448029990677 22.166146528831
"3496" 699 101.820095637841 19.1404515142777
"3497" 699.2 95.5529408998018 15.902156912081
"3498" 699.4 89.4057925401518 13.523139093906
"3499" 699.6 82.4056266368371 11.9221356781667
"3500" 699.8 75.6648137714214 10.989503473758
"3501" 700 69.0791828775614 10.4001481816874
"3502" 700.2 62.2239723120268 10.689738609231
"3503" 700.4 56.452064143448 11.4708440502143
"3504" 700.6 50.6676348507289 12.2182466929318
"3505" 700.8 45.0567460535618 14.491753115265
"3506" 701 39.7848685332098 17.489120830737
"3507" 701.2 34.4604789421872 21.2097264283688
"3508" 701.4 29.8987956898477 25.0774943913072
"3509" 701.6 24.9346384551346 29.3297499775695
"3510" 701.8 20.3770287985779 33.729412631619
"3511" 702 16.6968081473091 38.8815707610273
"3512" 702.2 12.3872972824554 43.9921883480029
"3513" 702.4 9.06117477569625 49.0730115764794
"3514" 702.6 6.56423300584569 55.1633524414663
"3515" 702.8 4.73073714792109 60.9889179314776
"3516" 703 4.02771515601161 66.9839201276924
"3517" 703.2 5.8215775551421 72.5176089791794
"3518" 703.4 7.36892648023009 78.1193795448013
"3519" 703.6 10.1289995978018 83.472105011106
"3520" 703.8 13.3093273886558 87.980230180881
"3521" 704 17.060859610074 92.9027090679643
"3522" 704.2 21.4043595643082 95.769647320881
"3523" 704.4 26.7008025674242 98.0373140864043
"3524" 704.6 32.1972502349221 99.2597599520557
"3525" 704.8 37.8369589630275 100.319900897713
"3526" 705 43.6390721340818 100.638033033381
"3527" 705.2 49.1906796076499 101.233474055141
"3528" 705.4 55.1873746092911 101.649522880444
"3529" 705.6 61.1968677570922 102.135997867996
"3530" 705.8 67.2269397421843 102.693153526386
"3531" 706 72.9132290828959 102.039364450234
"3532" 706.2 78.7240906311446 100.71778182791
"3533" 706.4 84.5772471951339 98.3029944549452
"3534" 706.6 90.0826346509849 95.5330528750398
"3535" 706.8 95.8188474908607 92.365254740497
"3536" 707 101.353079063161 88.9128163614039
"3537" 707.2 105.92189690428 85.0033181521592
"3538" 707.4 111.130646278767 81.0950627697418
"3539" 707.6 116.178668368427 77.324956651456
"3540" 707.8 118.171381759334 71.80610711132
"3541" 708 118.984847771699 65.9939721244293
"3542" 708.2 119.481000718283 59.5857902011482
"3543" 708.4 119.421013252952 53.878811060056
"3544" 708.6 119.153347497308 47.3934394442675
"3545" 708.8 117.595464069308 40.9655338715952
"3546" 709 114.233001790474 35.579263196673
"3547" 709.2 109.872486075502 30.442402240081
"3548" 709.4 105.051738120717 25.6745493631206
"3549" 709.6 99.9081477943869 21.4740578888644
"3550" 709.8 94.423056628634 18.0607886673568
"3551" 710 88.8856604924163 14.3670973138729
"3552" 710.2 83.0934915110854 10.989503473758
"3553" 710.4 76.6257213776264 8.04293297366785
"3554" 710.6 70.6091500396178 6.59016836844896
"3555" 710.8 64.2409860884613 7.20204317863302
"3556" 711 58.5173534376494 9.14020098530953
"3557" 711.2 53.1327156099246 11.5764748163298
"3558" 711.4 47.0913671419676 13.7907815669785
"3559" 711.6 41.6748826571985 16.6662317277761
"3560" 711.8 36.1563318850292 19.7034762335745
"3561" 712 30.3219552828457 22.7961077239541
"3562" 712.2 25.0386800116805 25.7507606514006
"3563" 712.4 19.879070027675 29.1099686089785
"3564" 712.6 14.6468615390018 33.164543883273
"3565" 712.8 9.93681807656078 36.653079042799
"3566" 713 5.0426358411421 39.8491704013003
"3567" 713.2 7.55235854227894 41.8294669762117
"3568" 713.4 8.91206278888046 46.903824303676
"3569" 713.6 10.4123732213432 52.1824864107603
"3570" 713.8 11.5060101193306 57.5949021339149
"3571" 714 13.828334262487 62.7220873892088
"3572" 714.2 15.9927706645034 68.0948697853646
"3573" 714.4 18.5822105462539 73.7526904395158
"3574" 714.6 21.2935926233265 79.1474599193764
"3575" 714.8 23.7044504519702 84.3451688488809
"3576" 715 26.4785762053386 89.527864375802
"3577" 715.2 28.7609942035177 94.6339939808436
"3578" 715.4 32.3502076442655 98.9646870061818
"3579" 715.6 36.7027352676464 102.564522808185
"3580" 715.8 41.6599987810883 105.569576182151
"3581" 716 46.8003123441964 108.088856140043
"3582" 716.2 51.7947309763964 110.249617397202
"3583" 716.4 56.0584322730184 112.819815949548
"3584" 716.6 60.9894844179603 111.914316619541
"3585" 716.8 65.6509552324629 110.501021865742
"3586" 717 70.7267702384318 108.388503087681
"3587" 717.2 75.7195318311532 105.801251824544
"3588" 717.4 80.4111794704351 102.498838239048
"3589" 717.6 85.6253532498942 99.2675365271451
"3590" 717.8 90.9853334597326 95.6422503115819
"3591" 718 95.7254038358679 91.964266929092
"3592" 718.2 100.875013795129 87.1213078444613
"3593" 718.4 105.308783759097 82.5379781171376
"3594" 718.6 109.692273289127 77.5404308529911
"3595" 718.8 113.393106250921 72.2966642418558
"3596" 719 117.230952129016 66.8823088785151
"3597" 719.2 120.366633472833 60.6400197729636
"3598" 719.4 121.554099070295 54.4166368107035
"3599" 719.6 120.440128662102 48.2347292240309
"3600" 719.8 118.030015993247 42.3838718658084
"3601" 720 114.583168014758 36.6083856657662
"3602" 720.2 110.213768165449 31.5630661240928
"3603" 720.4 105.671146481578 26.6972999357857
"3604" 720.6 100.468213324288 22.391406601633
"3605" 720.8 94.9946993381018 18.69591862784
"3606" 721 89.0805690410585 15.8269205470542
"3607" 721.2 83.1696675050408 13.4804714532712
"3608" 721.4 76.8282206841938 11.248239818169
"3609" 721.6 70.4320706233018 9.22922289548096
"3610" 721.8 64.305716046695 8.61729156592333
"3611" 722 59.4128349686266 10.4497794985752
"3612" 722.2 55.8157857470303 13.8973093100952
"3613" 722.4 51.5032676786258 17.962717392849
"3614" 722.6 47.2658247544658 22.268707187841
"3615" 722.8 43.3773477181778 27.085682747217
"3616" 723 39.9447352375042 32.1624068703444
"3617" 723.2 36.1845999311018 37.2902890384762
"3618" 723.4 32.4846267896018 42.595970156385
"3619" 723.6 29.517682130992 48.0325526856615
"3620" 723.8 26.8781309852066 54.002038801639
"3621" 724 24.2582423466262 59.9414949066127
"3622" 724.2 22.6463965699211 65.8000285179482
"3623" 724.4 20.9314438677311 72.1630128763378
"3624" 724.6 20.2776978571423 78.6890695562323
"3625" 724.8 20.6672610495754 84.8781289689862
"3626" 725 22.0903999729687 90.3313478313947
"3627" 725.2 25.0477479253345 95.2962387791827
"3628" 725.4 28.9966223003628 99.2404185863588
"3629" 725.6 33.5511217531625 102.234135564171
"3630" 725.8 38.884681545496 103.087205537977
"3631" 726 44.8904190875724 103.776709939793
"3632" 726.2 50.1042883602818 103.531801500891
"3633" 726.4 56.1164594966624 103.16565955482
"3634" 726.6 61.5301649327941 102.12101821965
"3635" 726.8 67.0696388912018 100.944045849595
"3636" 727 71.9971942146691 99.226201176756
"3637" 727.2 77.1403455139629 96.613500844381
"3638" 727.4 81.5433951133962 93.3054251695819
"3639" 727.6 86.4386210967099 89.9030232406648
"3640" 727.8 90.7034386227927 86.3019648516264
"3641" 728 95.5293366054381 82.53471947119
"3642" 728.2 100.131685641636 78.2938213666999
"3643" 728.4 104.206176035803 73.399619525965
"3644" 728.6 107.699998636577 68.6333445201493
"3645" 728.8 111.202433280635 63.3765261243318
"3646" 729 115.046410165741 58.1147595030205
"3647" 729.2 118.254764408935 52.8227577402619
"3648" 729.4 120.900596810742 47.4935174993028
"3649" 729.6 119.987927905165 45.9435605396373
"3650" 729.8 118.678318752929 42.818843992642
"3651" 730 116.224133908946 38.0232288258557
"3652" 730.2 112.934905242686 33.9386941238725
"3653" 730.4 109.023972216961 30.6747532299835
"3654" 730.6 105.061140976704 26.3549004846999
"3655" 730.8 100.190889688577 22.412811404931
"3656" 731 95.2242654936506 19.0787192189297
"3657" 731.2 89.3285265475534 15.6234549170987
"3658" 731.4 83.4496703627446 13.5665681855
"3659" 731.6 77.5924333185109 11.6632548133603
"3660" 731.8 70.8604885660018 10.056848466606
"3661" 732 64.2837767611312 9.39548440418348
"3662" 732.2 59.2261464586596 9.57105599476525
"3663" 732.4 54.6090841824082 11.6973374070181
"3664" 732.6 49.6998668478034 14.3451110558164
"3665" 732.8 45.007371199755 17.8126580407197
"3666" 733 39.9494848821018 21.3250749400238
"3667" 733.2 34.8245676984578 24.973192818849
"3668" 733.4 30.2522938287481 28.9991435683688
"3669" 733.6 25.8605064537458 33.821970689889
"3670" 733.8 22.3178795384738 38.448884471049
"3671" 734 18.8102129993419 43.3168163119991
"3672" 734.2 15.7912092440408 48.7038357887834
"3673" 734.4 13.1547412229215 54.2558848255695
"3674" 734.6 10.6807499785518 60.477096495731
"3675" 734.8 9.54949382264486 65.1693249872775
"3676" 735 8.13451606624043 72.1722953967633
"3677" 735.2 8.42362802559358 78.409462727717
"3678" 735.4 11.4692943486679 83.0812661779554
"3679" 735.6 14.7974998539406 86.5317848449306
"3680" 735.8 19.5562623240531 90.0275371636951
"3681" 736 25.429344981823 93.612047705996
"3682" 736.2 30.7688497709261 96.2328018535296
"3683" 736.4 35.5712743291906 98.3758261396847
"3684" 736.6 41.2786603457887 99.9482692258903
"3685" 736.8 46.9442050145338 101.199551696143
"3686" 737 53.9500348796875 102.335013196024
"3687" 737.2 58.6570683800018 102.153260129424
"3688" 737.4 64.7350825114756 101.097457393823
"3689" 737.6 70.1434627318326 98.8891590889675
"3690" 737.8 75.6654049536573 96.7252934051865
"3691" 738 81.0526952814396 94.9626356352053
"3692" 738.2 86.9013493330597 92.744878328666
"3693" 738.4 92.4737607000654 90.2214579307082
"3694" 738.6 97.8148856329857 87.5698948136845
"3695" 738.8 103.642645715054 85.2911879160288
"3696" 739 109.286948265704 81.9817132209323
"3697" 739.2 114.646883779536 78.5267102882446
"3698" 739.4 118.198642740305 75.3163418462403
"3699" 739.6 118.493838505126 70.6264303558646
"3700" 739.8 119.146801768619 65.0309053969818
"3701" 740 118.901718776952 58.977633696281
"3702" 740.2 118.308025380833 52.7381108384963
"3703" 740.4 117.908568091602 46.728775243631
"3704" 740.6 116.394674484916 40.3682226044843
"3705" 740.8 113.855538035016 34.6670527881249
"3706" 741 110.07232931852 29.9043791108482
"3707" 741.2 105.165125288753 25.2426935604356
"3708" 741.4 99.8041734924001 21.4494437851162
"3709" 741.6 93.4995818746596 17.0997529742942
"3710" 741.8 88.42680443142 13.491514704071
"3711" 742 82.3305636261384 10.193717391759
"3712" 742.2 75.9495744308018 7.47335844850596
"3713" 742.4 69.6680111290408 5.71005289166145
"3714" 742.6 64.2265016351018 5.78617488384063
"3715" 742.8 58.6425028032359 6.78347257071023
"3716" 743 52.483646192697 6.101710093
"3717" 743.2 46.8183810070663 5.243740015503
"3718" 743.4 41.366387973844 6.08485427342002
"3719" 743.6 36.9952427613692 8.32589203955538
"3720" 743.8 32.306496707718 11.2333372743693
"3721" 744 27.7711094100034 15.0817125293298
"3722" 744.2 22.9395480520315 19.0804013847247
"3723" 744.4 19.2088839553262 22.9784641574794
"3724" 744.6 15.7593661966582 28.2341443594777
"3725" 744.8 12.688653148151 33.6426608612334
"3726" 745 9.77499275379692 39.3787002289054
"3727" 745.2 7.49617660448178 45.406391860497
"3728" 745.4 6.01042710663537 51.2521465064776
"3729" 745.6 4.18649425862808 57.0617103927231
"3730" 745.8 3.7760037880255 63.2158247565505
"3731" 746 4.64578254096076 69.1025444539835
"3732" 746.2 5.93517740962577 75.105881531889
"3733" 746.4 8.54174623632308 80.3344703242006
"3734" 746.6 11.9303023114268 84.747622067781
"3735" 746.8 16.3964844658326 88.5661008717528
"3736" 747 21.2292763350146 91.4425903683397
"3737" 747.2 26.4355478934937 93.6994869097999
"3738" 747.4 31.4074416265477 96.3766604583675
"3739" 747.6 36.3442478950072 98.580153234908
"3740" 747.8 41.3763199399791 101.156102758258
"3741" 748 46.6534323187962 103.411209783687
"3742" 748.2 52.1807244150304 104.953741053567
"3743" 748.4 57.9967222963315 105.945012053313
"3744" 748.6 63.8332858660152 106.236676602756
"3745" 748.8 69.5383442639879 105.768636748614
"3746" 749 75.6185242023518 104.338006174881
"3747" 749.2 81.4231379364864 102.892470109477
"3748" 749.4 87.1816227535177 100.785449572713
"3749" 749.6 92.6578741961018 98.3611264847656
"3750" 749.8 98.5126767520317 96.8288624553389
"3751" 750 104.717045916546 94.7130273106865
"3752" 750.2 109.24901082756 91.2150914311702
"3753" 750.4 113.161204396814 86.5147635664064
"3754" 750.6 116.957255522123 80.7832014872423
"3755" 750.8 118.246764073871 74.8364069732171
"3756" 751 118.383815268298 68.9517968817381
"3757" 751.2 118.117852718783 62.5101791360361
"3758" 751.4 116.561648044477 57.1763309826559
"3759" 751.6 114.759540638998 51.1349996017157
"3760" 751.8 112.360983201651 44.7141343268322
"3761" 752 109.23531175345 39.483319067241
"3762" 752.2 105.730898044908 33.8405622904677
"3763" 752.4 101.984592970846 28.4260197869297
"3764" 752.6 97.8256052780315 23.5372878007405
"3765" 752.8 93.001431821992 18.70824694032
"3766" 753 88.0329077692268 14.4858623685528
"3767" 753.2 81.7706909539967 10.8617276305364
"3768" 753.4 75.8963784113091 8.21469880944193
"3769" 753.6 69.4628913069719 6.34775189361324
"3770" 753.8 63.313981073453 6.86407260024459
"3771" 754 57.1029540248114 9.14064968445353
"3772" 754.2 51.6559402545698 11.834003987097
"3773" 754.4 46.0362971827575 14.7788633693236
"3774" 754.6 41.2586262560978 18.511092359505
"3775" 754.8 36.5662813709618 22.574052339729
"3776" 755 32.3733494018875 27.9800809330476
"3777" 755.2 29.2295370254067 33.3593173089297
"3778" 755.4 26.1372174507257 39.167622359352
"3779" 755.6 23.6642573810723 45.3839007367213
"3780" 755.8 21.9306050417165 51.175234194381
"3781" 756 20.3818199083268 57.312645782606
"3782" 756.2 20.0119822133805 63.8362294309547
"3783" 756.4 21.6096603600932 69.3863542665189
"3784" 756.6 23.3916088472464 75.3369117817405
"3785" 756.8 25.9408726385191 81.1628807996744
"3786" 757 29.0176406786286 86.3215016202649
"3787" 757.2 32.5121999476195 91.3613886828013
"3788" 757.4 36.5740707881018 95.9748150044792
"3789" 757.6 41.3033597659589 100.029484819318
"3790" 757.8 46.3396919062129 103.061407254714
"3791" 758 51.2435442139137 105.64577070389
"3792" 758.2 56.4558090555345 107.925631953785
"3793" 758.4 61.7806961156844 107.668160658587
"3794" 758.6 67.1887270955537 106.101859767641
"3795" 758.8 72.4844406476315 104.314869292287
"3796" 759 77.8219195137129 102.116579805325
"3797" 759.2 82.864684095555 99.5405987961333
"3798" 759.4 88.2613474065056 96.938059891881
"3799" 759.6 93.7181004179351 94.0639092156865
"3800" 759.8 98.5088698689229 90.5171504420736
"3801" 760 102.99301448322 86.617082181381
"3802" 760.2 107.297497781124 82.1002542336066
"3803" 760.4 111.337495683756 77.2814324509835
"3804" 760.6 115.180143836553 72.3886263645859
"3805" 760.8 118.013087106898 66.3811006197962
"3806" 761 120.371971262127 60.652358381381
"3807" 761.2 122.328903997065 54.8087123115151
"3808" 761.4 121.290419720428 49.6897730331785
"3809" 761.6 118.071652307205 45.2671866074099
"3810" 761.8 113.792395700955 40.3567811035112
"3811" 762 109.697990864767 36.4412756711014
"3812" 762.2 105.105237150061 32.0189216391955
"3813" 762.4 99.9353256127873 27.9608865807761
"3814" 762.6 95.3181854631307 24.5705121403851
"3815" 762.8 90.595594084446 20.2793411284301
"3816" 763 85.0209998084268 16.538292645181
"3817" 763.2 79.3373427079002 13.5410421897519
"3818" 763.4 73.5259164419952 11.1874312863318
"3819" 763.6 67.0061928322389 9.79081474412289
"3820" 763.8 61.2724642027713 9.70979032581316
"3821" 764 55.7563151872051 9.60324366889748
"3822" 764.2 50.2382663350898 10.646896814961
"3823" 764.4 44.4692890664207 11.7604767960148
"3824" 764.6 38.4240573588518 13.516647912956
"3825" 764.8 32.8955645442317 16.1458573118416
"3826" 765 27.7922819044658 20.290195234281
"3827" 765.2 23.469801343431 24.7086312819054
"3828" 765.4 19.638270585697 29.2443156990238
"3829" 765.6 15.7405463683335 35.4143302048078
"3830" 765.8 12.5587952024405 41.0238647603164
"3831" 766 9.98943920737678 46.845616500731
"3832" 766.2 7.6828607866942 52.8231213918558
"3833" 766.4 6.23429102780178 58.695267324956
"3834" 766.6 5.4147657959295 64.7101646912171
"3835" 766.8 6.63706088967496 70.7073559944176
"3836" 767 8.14599882758482 76.3324110761945
"3837" 767.2 10.3317930440328 81.7016913654499
"3838" 767.4 14.2567191805242 85.1297064085275
"3839" 767.6 18.7557790803518 88.6722364357292
"3840" 767.8 23.8606292417446 91.4298292000238
"3841" 768 28.87671039612 94.2365484019628
"3842" 768.2 33.9046444275133 96.338343704996
"3843" 768.4 39.2771414607669 98.4137613959268
"3844" 768.6 44.888045523791 100.408210140286
"3845" 768.8 50.0326548419102 102.263254880582
"3846" 769 56.0419417324173 103.184718685706
"3847" 769.2 61.9657160413732 103.355055916738
"3848" 769.4 67.6668275386018 103.440695867087
"3849" 769.6 73.4244420200775 102.477621110376
"3850" 769.8 79.1954098560263 101.038526650485
"3851" 770 84.5681641056111 98.0919128046753
"3852" 770.2 90.0929304092875 94.886846711681
"3853" 770.4 95.4995689675462 91.6513536292698
"3854" 770.6 101.003172468365 88.3838636144991
"3855" 770.8 106.337591407336 85.1753253850553
"3856" 771 112.161122450449 81.9335300959318
"3857" 771.2 117.741053744505 78.2842903779858
"3858" 771.4 119.193821919702 73.923577833656
"3859" 771.6 119.836923798212 68.6016802228322
"3860" 771.8 119.63118569161 62.8937249799986
"3861" 772 120.131933936324 56.7931058417801
"3862" 772.2 119.696642978501 50.5681178584692
"3863" 772.4 117.673125257144 44.9800070876945
"3864" 772.6 115.435318129636 39.5406174916267
"3865" 772.8 112.319819615138 34.0875961472224
"3866" 773 108.667010955207 28.7712372348568
"3867" 773.2 104.807807051074 23.857748284401
"3868" 773.4 100.12058644366 19.304608652352
"3869" 773.6 95.0596111476018 15.201109369481
"3870" 773.8 89.9158737270614 11.6125332688003
"3871" 774 84.0194105878418 8.31941897352896
"3872" 774.2 78.0016389134214 5.78272504943833
"3873" 774.4 72.1076536463786 4.35021525051732
"3874" 774.6 66.0921926758921 4.34450453413902
"3875" 774.8 60.6262330329938 4.16298598762496
"3876" 775 54.9311305147018 4.45171371628096
"3877" 775.2 49.6612115932002 4.3758640113219
"3878" 775.4 45.2823957313361 3.55025096184971
"3879" 775.6 44.7202432331138 4.12559678535295
"3880" 775.8 41.5545768988291 5.63959983013096
"3881" 776 38.0900112007326 7.67733132681942
"3882" 776.2 33.7949395953227 10.3608017885321
"3883" 776.4 29.7887582013049 13.48480055642
"3884" 776.6 25.130681001523 17.0045332170384
"3885" 776.8 21.3061850149002 21.0729060210906
"3886" 777 17.4947484396994 25.4464094093932
"3887" 777.2 14.9552717948701 29.9965689338566
"3888" 777.4 12.5904554140418 34.959225592329
"3889" 777.6 10.8477206078623 40.386236882612
"3890" 777.8 9.06728240443369 45.9697434543936
"3891" 778 8.26292618730612 51.4512504973853
"3892" 778.2 8.0638384254778 57.4051585226743
"3893" 778.4 8.70710090970346 63.2092235555843
"3894" 778.6 9.94001046063456 68.6854608390121
"3895" 778.8 12.3326508338598 74.00953363301
"3896" 779 14.7158170349952 78.9393984839629
"3897" 779.2 18.2574854838959 83.1625738657213
"3898" 779.4 21.7417223173518 87.908827190431
"3899" 779.6 25.5723962644666 91.6714314562323
"3900" 779.8 29.330608331575 96.1730278513452
"3901" 780 33.2336092069095 100.020538640445
"3902" 780.2 36.9391997165393 103.89637404239
"3903" 780.4 41.3888595936752 106.628380664211
"3904" 780.6 46.4291394360223 108.578506627264
"3905" 780.8 51.3919944122962 110.100732373825
"3906" 781 56.7764805276304 111.775044920452
"3907" 781.2 62.1480754270729 111.835320172131
"3908" 781.4 67.3895343718057 111.174543159891
"3909" 781.6 72.6552388611206 109.213740394117
"3910" 781.8 78.1188536192244 107.57869764539
"3911" 782 83.5787941239603 105.443956438626
"3912" 782.2 89.1544911062304 103.629540139767
"3913" 782.4 94.7777084320589 100.584248962652
"3914" 782.6 99.8135160324381 97.6745138760264
"3915" 782.8 105.341156450462 94.9251871449557
"3916" 783 110.002757362153 90.5151482587689
"3917" 783.2 112.879780469676 85.3344033672116
"3918" 783.4 115.944047047065 79.8624987647322
"3919" 783.6 118.460318472352 74.0176999574309
"3920" 783.8 119.875395919452 68.1788826929059
"3921" 784 121.376561323741 62.204921169258
"3922" 784.2 122.155503037741 55.8967702394875
"3923" 784.4 120.956006727075 49.7847549066704
"3924" 784.6 118.739439253202 43.749323187581
"3925" 784.8 115.103948752213 38.1022103455752
"3926" 785 110.568705466982 33.5444356884512
"3927" 785.2 105.847953886502 29.150657231031
"3928" 785.4 100.167461434644 25.0757774788641
"3929" 785.6 94.4765050622628 21.3906154353301
"3930" 785.8 88.4710624833518 18.0356615152922
"3931" 786 82.5879603438332 14.8981160636496
"3932" 786.2 76.2969573080937 12.1527670381874
"3933" 786.4 70.3692359917058 9.95831233978496
"3934" 786.6 64.126759098553 8.21469880944193
"3935" 786.8 58.4314438835328 7.84995886051889
"3936" 787 52.7338107531187 7.55779881086401
"3937" 787.2 47.066035704114 6.9892905032712
"3938" 787.4 41.4392900708701 7.21410701422242
"3939" 787.6 36.0781039936408 9.03327037055283
"3940" 787.8 30.5250057059561 11.7482099973691
"3941" 788 25.3296702392308 15.3878878664939
"3942" 788.2 21.3512372133283 19.8897705094278
"3943" 788.4 17.5834084721871 25.0601049821249
"3944" 788.6 15.4315970343456 31.1464539656
"3945" 788.8 14.630123948453 37.1204862845421
"3946" 789 14.5423368816531 43.3342204878553
"3947" 789.2 15.7864729037698 50.0968253928557
"3948" 789.4 17.5570925141648 55.6050560847129
"3949" 789.6 20.0215593656018 61.824016542856
"3950" 789.8 22.9645770511582 67.3602610179374
"3951" 790 26.5247408181984 72.0348350942927
"3952" 790.2 29.8709876500646 77.2231094858892
"3953" 790.4 33.4285985277543 81.9632355002793
"3954" 790.6 36.4267492030626 86.3376791752723
"3955" 790.8 39.6795884110228 90.6074502601178
"3956" 791 42.9020950277369 94.9135131847729
"3957" 791.2 47.4580109191745 98.6198658652901
"3958" 791.4 52.4422782749382 100.96016547118
"3959" 791.6 57.9029111750836 102.716391152099
"3960" 791.8 63.3116125464886 103.908118530834
"3961" 792 69.2066799084073 105.005155328075
"3962" 792.2 74.4313870709191 104.46907809791
"3963" 792.4 80.3670727280826 104.057137768391
"3964" 792.6 85.9908412530927 102.673903422245
"3965" 792.8 91.6548030266584 101.707240763447
"3966" 793 97.82879530645 100.29376861514
"3967" 793.2 102.870080766359 97.9906838297188
"3968" 793.4 107.384952645358 94.4691533288114
"3969" 793.6 110.675209638292 89.3106350552349
"3970" 793.8 112.982781026899 83.7443322650793
"3971" 794 115.046063705454 77.6975610792662
"3972" 794.2 116.481581205073 71.9153620214843
"3973" 794.4 118.725506962382 67.0057996380517
"3974" 794.6 121.878921919917 63.4098324936054
"3975" 794.8 122.189501928127 61.2203367145059
"3976" 795 122.274162330517 55.8950928851437
"3977" 795.2 121.65348017814 50.0850486758553
"3978" 795.4 120.137555872658 44.1993086024697
"3979" 795.6 117.607113247483 38.586743952025
"3980" 795.8 114.190504773684 33.2787290768236
"3981" 796 110.226255437277 28.436627326531
"3982" 796.2 105.284519380042 23.907600554097
"3983" 796.4 100.133734290212 19.7865236005674
"3984" 796.6 94.7581199332299 15.9667468448396
"3985" 796.8 88.8027459977481 12.400718914759
"3986" 797 82.9631656236578 9.81498706440896
"3987" 797.2 76.5984831328679 6.85721974059063
"3988" 797.4 70.618769351578 4.67983236109524
"3989" 797.6 65.5993059368414 4.75899871199666
"3990" 797.8 60.3645086170898 5.23169401923296
"3991" 798 54.5727321960198 6.40523994382358
"3992" 798.2 48.4969044427147 7.41315798001805
"3993" 798.4 42.2245905986755 8.49625151214325
"3994" 798.6 36.4173325163823 10.8460019164907
"3995" 798.8 30.7557561560896 13.2651542315151
"3996" 799 25.2637114650614 16.807571958139
"3997" 799.2 19.9120206870705 20.3553098931856
"3998" 799.4 14.8026498818018 24.4725130525271
"3999" 799.6 10.7604775369376 29.3663527323695
"4000" 799.8 7.91923134193785 34.4120254230121
"4001" 800 6.52639417055178 40.409610588806
"4002" 800.2 5.20920373217778 46.369163819001
"4003" 800.4 4.01274925947378 52.451140721913
"4004" 800.6 4.64070610457677 58.5459701631059
"4005" 800.8 5.79496790110576 64.365833179257
"4006" 801 7.53252721780177 70.428076892081
"4007" 801.2 9.8985899479463 76.0277295946289
"4008" 801.4 12.3132819874768 81.398172697581
"4009" 801.6 15.5930071209207 85.9892282998378
"4010" 801.8 18.8141997089018 90.6427945850991
"4011" 802 22.978780563 94.5150686310756
"4012" 802.2 27.5036875725559 98.074314318725
"4013" 802.4 32.4263881567793 100.490616494049
"4014" 802.6 37.2267950947407 102.884702884409
"4015" 802.8 42.9113180184304 104.389935622481
"4016" 803 48.4604944675144 106.032015339308
"4017" 803.2 54.1110779880184 106.490914523298
"4018" 803.4 59.6346402310718 106.577463602631
"4019" 803.6 65.7522442642231 105.540450179988
"4020" 803.8 71.2993680236309 104.084661054308
"4021" 804 77.0846037854875 102.075365958024
"4022" 804.2 82.4047859010421 99.5535889498993
"4023" 804.4 87.9804055703665 97.4802644182927
"4024" 804.6 93.3637901244143 94.6290540968095
"4025" 804.8 98.4386314532406 91.2474579257143
"4026" 805 103.067368010465 87.3747800304537
"4027" 805.2 107.725736026961 82.9603835795476
"4028" 805.4 112.063259646127 78.288897022531
"4029" 805.6 116.089973297577 73.4740369496678
"4030" 805.8 120.208148752741 67.9416353498236
"4031" 806 121.81910881026 62.7374523597102
"4032" 806.2 120.292304289207 58.5309968087297
"4033" 806.4 117.596778580397 52.8735825216269
"4034" 806.6 115.090445630382 47.1142880634663
"4035" 806.8 111.861405737677 41.5873780970574
"4036" 807 108.235099092395 35.8973546675173
"4037" 807.2 103.705659726358 30.8077483930778
"4038" 807.4 99.194074626884 25.7748243511632
"4039" 807.6 93.9684745402922 21.1797961282857
"4040" 807.8 88.5313377350303 16.7503378895476
"4041" 808 82.5507862185444 13.7445309294219
"4042" 808.2 76.3918330733786 10.9165007734925
"4043" 808.4 69.8294990453579 8.26219525541755
"4044" 808.6 64.3990720554798 7.42625780624682
"4045" 808.8 58.9175669204215 7.46830384038915
"4046" 809 53.1752660677268 7.50581435325596
"4047" 809.2 47.1855554493149 7.35337801373342
"4048" 809.4 41.2538065542424 7.97135373701377
"4049" 809.6 35.8278446260898 9.49717884509696
"4050" 809.8 30.0797987995541 11.9963206033095
"4051" 810 25.2288153906884 15.7747866528101
"4052" 810.2 21.3661611338161 20.4039454528333
"4053" 810.4 18.4604571701886 25.7872062225834
"4054" 810.6 15.4605659410646 31.2784234295421
"4055" 810.8 13.2428351933538 37.2427994462446
"4056" 811 12.2799719799702 42.856273345302
"4057" 811.2 11.4017002329902 48.8432372035008
"4058" 811.4 11.5765329496518 55.173801659581
"4059" 811.6 11.9239522431061 61.127061266507
"4060" 811.8 13.0177989543776 67.2744821195103
"4061" 812 14.6338791771018 72.933672738781
"4062" 812.2 16.0059805296363 78.434836676993
"4063" 812.4 19.2963377698087 83.2495022712861
"4064" 812.6 22.3139711642597 88.3492025717231
"4065" 812.8 26.0281400826104 93.039993814493
"4066" 813 30.0030425680088 96.5451423901287
"4067" 813.2 35.1374377212433 98.9074596970885
"4068" 813.4 40.7035538466672 100.618013503348
"4069" 813.6 46.582700583582 101.777524501138
"4070" 813.8 52.3909150362684 102.23197857777
"4071" 814 57.5730411613518 102.657511551159
"4072" 814.2 63.3033114555462 102.026424514353
"4073" 814.4 68.5743074892354 101.781380648237
"4074" 814.6 74.2790091432037 99.9366073637353
"4075" 814.8 79.7416724096306 97.821859144304
"4076" 815 85.3192335109629 95.5208187177976
"4077" 815.2 90.3085431091522 92.832536821303
"4078" 815.4 95.9097835198142 89.8172918338102
"4079" 815.6 101.283102688513 85.8157372764916
"4080" 815.8 105.196102662681 80.8057670256178
"4081" 816 108.834824435066 75.6493046547917
"4082" 816.2 111.779584129064 69.9434747781331
"4083" 816.4 113.890420670749 63.9511552576105
"4084" 816.6 116.073582149098 57.7913294668641
"4085" 816.8 116.533769254499 51.2667764898297
"4086" 817 116.699972019483 44.9344273667381
"4087" 817.2 116.620318333833 38.3110450757784
"4088" 817.4 115.10154143877 32.0142498892843
"4089" 817.6 112.01948250846 26.0482305185581
"4090" 817.8 107.937705259114 20.7980406982117
"4091" 818 102.589381049602 18.368805673081
"4092" 818.2 96.5855887709323 16.5585363281437
"4093" 818.4 90.3292312149631 15.1197241427801
"4094" 818.6 84.4573489292685 13.4847745500861
"4095" 818.8 78.2883632914085 12.4785226167381
"4096" 819 71.637713604048 11.515191512352
"4097" 819.2 65.5507025489018 10.852018132981
"4098" 819.4 59.3774285270811 11.5956606976826
"4099" 819.6 54.0706595679698 13.934030848041
"4100" 819.8 48.4374767338637 16.9543464336905
"4101" 820 43.4454494794589 20.2679397567381
"4102" 820.2 38.3298560743335 23.9708531544175
"4103" 820.4 33.5426381727908 28.7346594219597
"4104" 820.6 29.5145157012603 33.7551210253932
"4105" 820.8 26.2044092204768 39.244443608281
"4106" 821 22.7864805735605 45.4410000477239
"4107" 821.2 20.9536263738069 51.1402816815733
"4108" 821.4 19.9225954593149 56.9247179112416
"4109" 821.6 20.3558839065664 63.3574000710757
"4110" 821.8 21.9449987734176 69.3266259771967
"4111" 822 23.6403927452268 75.143919852256
"4112" 822.2 26.3363133461915 81.1162224275989
"4113" 822.4 29.4550260524071 86.3878803053588
"4114" 822.6 33.4300090407813 91.1226275228297
"4115" 822.8 37.6967628671931 94.8179837485592
"4116" 823 42.2284795029109 98.0569034447173
"4117" 823.2 47.3638560116573 100.327898832437
"4118" 823.4 52.6541684859073 102.343771138575
"4119" 823.6 57.3900817690885 104.424172293686
"4120" 823.8 62.3566968570265 106.571431974315
"4121" 824 68.1848737105729 106.963189547544
"4122" 824.2 74.0294452930872 106.803394512395
"4123" 824.4 80.3561589842875 105.536092715938
"4124" 824.6 85.9003728314242 104.210609165582
"4125" 824.8 91.5321179570589 102.724484053024
"4126" 825 97.3690423149504 100.311091901129
"4127" 825.2 102.799356642071 97.4088116233853
"4128" 825.4 107.529696064521 93.7135218956377
"4129" 825.6 111.347482115986 88.6992533014964
"4130" 825.8 114.797165054728 83.610956280923
"4131" 826 117.868869960172 78.4945226141124
"4132" 826.2 119.029484216626 72.6832081470029
"4133" 826.4 119.424995237904 66.3956898286541
"4134" 826.6 120.009047670807 60.1846604719066
"4135" 826.8 119.502153014827 53.9924067266809
"4136" 827 118.581812699867 47.5235140794119
"4137" 827.2 117.08460689682 41.0835417464697
"4138" 827.4 115.052448473602 34.3331162371887
"4139" 827.6 111.99461943104 28.6712218248314
"4140" 827.8 108.34731819949 22.720493381961
"4141" 828 104.088534745197 17.2325399029762
"4142" 828.2 98.1670022862469 12.9505541162358
"4143" 828.4 92.3689119473598 9.84735083626805
"4144" 828.6 86.2316050556018 6.44576262553418
"4145" 828.8 80.1256032727175 3.86418137112063
"4146" 829 74.2660130119715 3.19995219997339
"4147" 829.2 68.410938525553 4.10150658795413
"4148" 829.4 62.2807567338084 6.15272500192228
"4149" 829.6 56.6118470591403 7.95561990498352
"4150" 829.8 50.6794069924518 9.15781990503095
"4151" 830 45.2623866660578 11.160998346201
"4152" 830.2 39.5940154491256 13.3749237955476
"4153" 830.4 34.0297406813067 16.5665984506351
"4154" 830.6 28.3728361025854 19.3407802107416
"4155" 830.8 22.632929537946 21.5594871420121
"4156" 831 17.6847342236018 24.2851397147647
"4157" 831.2 12.4917894636018 27.1609557179286
"4158" 831.4 10.9610784209739 30.4230796549275
"4159" 831.6 10.351828006151 35.7368648136269
"4160" 831.8 10.0550999992941 41.4334695532656
"4161" 832 10.6418028928518 47.543418452856
"4162" 832.2 12.1985671517225 52.9009929917775
"4163" 832.4 15.1564192435768 58.406409772681
"4164" 832.6 18.6786638506658 63.016706130609
"4165" 832.8 22.0147337514253 67.8782973767297
"4166" 833 25.895809894734 72.372426994162
"4167" 833.2 29.8565451806279 76.5772008285418
"4168" 833.4 33.9159321890768 80.836685545406
"4169" 833.6 38.1968660256018 84.1675154755125
"4170" 833.8 42.8438858236531 87.4875661908297
"4171" 834 47.9635083717876 90.0688969007217
"4172" 834.2 53.4221627717178 92.118358036506
"4173" 834.4 58.7665611303659 93.8296415426168
"4174" 834.6 64.106801876299 95.8232442278076
"4175" 834.8 69.6011994617018 97.2815023748719
"4176" 835 75.4778819484351 98.6149483039643
"4177" 835.2 81.4851564805737 99.5478786252361
"4178" 835.4 87.0436150499131 100.252236429749
"4179" 835.6 93.0666431586288 99.7450570594485
"4180" 835.8 98.6805099029836 98.106472462881
"4181" 836 104.204434511657 96.4306758396424
"4182" 836.2 109.526830689914 93.0537835769792
"4183" 836.4 112.627569050889 88.1902057733505
"4184" 836.6 114.791701035441 82.7355760133132
"4185" 836.8 116.865722627503 75.724667721676
"4186" 837 118.108804520907 69.9556509429403
"4187" 837.2 119.282907782395 63.5644364558465
"4188" 837.4 120.165823918731 56.8351251969132
"4189" 837.6 119.776761633309 50.8316765684907
"4190" 837.8 119.455449517992 44.230770778042
"4191" 838 117.293502093389 37.6076018808564
"4192" 838.2 114.229534243489 31.84931336276
"4193" 838.4 109.508979942302 27.024795469906
"4194" 838.6 104.71890718707 22.4329131265826
"4195" 838.8 99.1589217411458 18.118505735649
"4196" 839 94.0797519280065 14.175502779381
"4197" 839.2 88.8613380322051 10.1279027572529
"4198" 839.4 83.0778410428213 6.53015819217364
"4199" 839.6 77.1492723657247 4.47065519511867
"4200" 839.8 71.1252436185198 3.53528666150391
"4201" 840 65.1310791094243 2.55419494954224
"4202" 840.2 59.8273209707986 1.53610012484946
"4203" 840.4 55.2561083480695 1.23816036016321
"4204" 840.6 52.443462691578 3.37232305545238
"4205" 840.8 49.4794442628808 5.51505973050886
"4206" 841 45.5429830031628 8.80048830980779
"4207" 841.2 41.3146613756486 12.6936878781388
"4208" 841.4 37.762416906901 16.9707995207628
"4209" 841.6 34.6043698145854 21.8595712449465
"4210" 841.8 32.0919103421268 27.508388450681
"4211" 842 29.8413327765198 33.4032320557006
"4212" 842.2 28.6604258747483 38.9236897358206
"4213" 842.4 27.6800040050177 44.7868781461553
"4214" 842.6 28.4049195625268 51.197953327706
"4215" 842.8 29.7021908472504 57.0611563801242
"4216" 843 31.1181212827138 62.9903026925103
"4217" 843.2 33.3472564563456 68.4970310286413
"4218" 843.4 35.4815720282119 73.9922853337115
"4219" 843.6 37.9207157851865 79.2369395012793
"4220" 843.8 39.9402117664589 84.621044039256
"4221" 844 42.5065465206196 89.8719457720238
"4222" 844.2 44.6998491227836 94.6897508537446
"4223" 844.4 47.4989069833082 99.3392013221929
"4224" 844.6 50.5672022931732 103.562541879247
"4225" 844.8 54.6030308230472 107.166980854363
"4226" 845 59.3400848644073 109.999758447937
"4227" 845.2 64.6303973386573 111.878594711798
"4228" 845.4 68.2041844311583 114.901133157342
"4229" 845.6 68.5606574110088 116.873453138677
"4230" 845.8 68.7674560961416 115.846353002518
"4231" 846 70.5809266369318 113.643712767862
"4232" 846.2 73.4331599491851 111.128502690909
"4233" 846.4 77.4460413005826 108.311357898698
"4234" 846.6 80.6748970859285 104.326437733584
"4235" 846.8 84.3591490123326 100.506961110352
"4236" 847 87.3312874753665 96.1362081274692
"4237" 847.2 90.6418988553446 91.797044579481
"4238" 847.4 92.8195413442904 86.7273097824187
"4239" 847.6 95.376957771824 81.6260852731587
"4240" 847.8 97.4442660439702 75.9681290123546
"4241" 848 99.4340069878052 70.0084605506691
"4242" 848.2 100.750031287972 63.3715631743011
"4243" 848.4 101.251199130679 57.1188257770605
"4244" 848.6 101.401494935752 50.610501451731
"4245" 848.8 101.437196430977 43.885637987531
"4246" 849 101.580002411877 36.725865399681
"4247" 849.2 100.380197617039 30.0439855538725
"4248" 849.4 99.3819739919547 22.9353241975364
"4249" 849.6 98.1721324131268 16.142330607231
"4250" 849.8 95.6511461857873 11.4429249923648
"4251" 850 90.6275179251838 8.8154899195203
"4252" 850.2 84.3690549088195 6.09084160262289
"4253" 850.4 77.8962629536531 3.97769106639378
"4254" 850.6 71.2163952678457 3.80069576344194
"4255" 850.8 65.738471831992 5.58022927266145
"4256" 851 59.7974390492978 8.09508375989696
"4257" 851.2 54.240275735577 10.6429055433686
"4258" 851.4 48.4014316479902 13.2275757761867
"4259" 851.6 43.0003399286018 15.772333293081
"4260" 851.8 37.0840921484589 18.5555044013571
"4261" 852 31.0672082608477 21.7510301864383
"4262" 852.2 25.9470802613875 25.5072500949524
"4263" 852.4 20.4271240596679 29.6046643746661
"4264" 852.6 15.1740956412877 33.3738410155504
"4265" 852.8 10.925728169838 38.422363652377
"4266" 853 7.1564575085695 43.483184768631
"4267" 853.2 4.04079116117778 48.668599758729
"4268" 853.4 3.22238306700178 54.592840964556
"4269" 853.6 3.84686796249922 60.5241991677528
"4270" 853.8 4.87725868638689 66.7202714165421
"4271" 854 7.19520399935806 72.1232024315952
"4272" 854.2 9.64950350992145 77.5954047889056
"4273" 854.4 12.6551881564811 82.3228302322172
"4274" 854.6 15.9517675663082 86.9047189152204
"4275" 854.8 20.2367932602597 89.4082899898809
"4276" 855 24.9934530986558 92.257392114962
"4277" 855.2 29.8726708587119 94.8513536488718
"4278" 855.4 34.7021545519802 97.1275322006918
"4279" 855.6 39.8995527209479 99.0764046932944
"4280" 855.8 45.0798999173541 101.365164404019
"4281" 856 50.3112643014304 102.66513611291
"4282" 856.2 56.0122071965563 102.886342071517
"4283" 856.4 61.6332427110176 102.282679771109
"4284" 856.6 67.0892944297793 101.50615265389
"4285" 856.8 72.3585088807962 99.3001285153532
"4286" 857 77.7808223093754 96.9821509322961
"4287" 857.2 83.3646668026851 93.8475365173532
"4288" 857.4 88.4169693087684 90.8327435872421
"4289" 857.6 93.5733127057793 87.5507202638155
"4290" 857.8 97.9440559188381 83.62523787079
"4291" 858 102.595982250568 79.4580797336437
"4292" 858.2 106.856916422884 74.6882888817271
"4293" 858.4 109.50494340961 69.5343667350658
"4294" 858.6 112.085503814992 63.833037046881
"4295" 858.8 114.565609902352 57.653432782481
"4296" 859 116.514560379389 51.7785947843236
"4297" 859.2 118.797859881752 45.871939358231
"4298" 859.4 119.657368606366 39.8789429092087
"4299" 859.6 117.049311765848 34.8141575998979
"4300" 859.8 113.346501744594 29.8525094654843
"4301" 860 109.204052759138 25.0379399740029
"4302" 860.2 104.451931196384 21.1765555233568
"4303" 860.4 98.9620211187289 17.6147284827199
"4304" 860.6 93.3857377649215 14.5458193319383
"4305" 860.8 86.9254522966438 11.0384623051415
"4306" 861 80.9785766372216 8.5056439809884
"4307" 861.2 74.5035068294889 6.31384507719547
"4308" 861.4 68.2862402292543 5.32659288432163
"4309" 861.6 62.2906023753076 5.2782210587549
"4310" 861.8 56.5303611289211 5.80515221822549
"4311" 862 50.3427122588279 6.09990922706356
"4312" 862.2 44.0242713752308 6.9577283488487
"4313" 862.4 38.2230401423356 8.59727502105837
"4314" 862.6 32.4694130842502 10.9562827269903
"4315" 862.8 26.7074757441018 14.5989750604048
"4316" 863 21.9321132546648 19.1082891847707
"4317" 863.2 17.6755341246175 23.5059364992432
"4318" 863.4 13.7027841816338 28.808701818585
"4319" 863.6 10.345944521453 33.9854068240628
"4320" 863.8 6.99663234461817 39.267641599217
"4321" 864 5.25905600187377 45.316034621673
"4322" 864.2 4.00781596195177 51.619880089456
"4323" 864.4 3.6510138353067 58.2208258451924
"4324" 864.6 4.28627098065307 64.4122501162656
"4325" 864.8 5.98113497075177 70.379393034956
"4326" 865 8.63602797930177 76.033211642406
"4327" 865.2 12.1542480542018 80.434655664394
"4328" 865.4 16.2577653693833 84.4488095531246
"4329" 865.6 21.4871996958912 87.5087654592494
"4330" 865.8 26.2601105705207 90.0223206202864
"4331" 866 31.4784937423518 91.972306465131
"4332" 866.2 36.6778083528167 93.614817906451
"4333" 866.4 42.4232149314109 94.6047753940355
"4334" 866.6 47.8180944296918 95.641121938071
"4335" 866.8 53.1766059903999 96.0483512368993
"4336" 867 58.6793238575446 95.7362641045667
"4337" 867.2 64.0471907949978 94.620515485376
"4338" 867.4 69.7007309029351 93.0072892054921
"4339" 867.6 75.1870691015926 90.4492610266333
"4340" 867.8 80.9428092124148 88.3551413796753
"4341" 868 86.4723688581108 85.61153924149
"4342" 868.2 91.7832729733649 82.4114802079862
"4343" 868.4 96.7538639232909 78.7638441866625
"4344" 868.6 101.952928673529 75.4443348730517
"4345" 868.8 105.795273393172 72.1921760190215
"4346" 869 111.388306650946 66.9643827371609
"4347" 869.2 115.877031303656 62.5124874223653
"4348" 869.4 120.622198371675 57.7756569701249
"4349" 869.6 122.059731515528 55.0667503803072
"4350" 869.8 121.267754233227 50.425502794656
"4351" 870 119.581617633231 43.8412466855503
"4352" 870.2 116.922552340684 38.3693680408727
"4353" 870.4 114.10659067803 34.6390870936036
"4354" 870.6 110.256303323287 29.5281926908003
"4355" 870.8 105.890460652078 25.3696490241229
"4356" 871 99.9338979336927 20.8978985218975
"4357" 871.2 95.2970933774798 18.1034588615639
"4358" 871.4 89.6370609787919 16.0343409605173
"4359" 871.6 83.2413701287175 14.1803309305008
"4360" 871.8 76.7811113545505 12.9488360203681
"4361" 872 70.0036526806018 12.5560363526246
"4362" 872.2 63.5351908639268 12.838319503681
"4363" 872.4 57.6104063626186 14.4782427312507
"4364" 872.6 51.2985818979082 16.5971320595987
"4365" 872.8 46.2543061209566 19.3548369986793
"4366" 873 40.9399134593114 22.0528649516068
"4367" 873.2 35.8642287422792 24.9456283330342
"4368" 873.4 30.6930608474018 27.805424890953
"4369" 873.6 25.8129593448945 31.5829502294419
"4370" 873.8 21.5952749422603 35.3953316264175
"4371" 874 17.6847342236018 40.1422550734278
"4372" 874.2 15.3574083707969 45.4265810164663
"4373" 874.4 13.1733634633518 50.8961134135309
"4374" 874.6 12.7719351677597 57.2291145330125
"4375" 874.8 13.4804462544479 63.223864680804
"4376" 875 14.9876485388768 69.311593768681
"4377" 875.2 17.3403261103869 74.8895031113025
"4378" 875.4 20.1611197560268 80.408267602706
"4379" 875.6 23.5165478455228 85.2300193046967
"4380" 875.8 27.1989508731732 89.2599201395953
"4381" 876 31.123172141654 93.6021573340984
"4382" 876.2 35.2660691046372 96.9242733128721
"4383" 876.4 39.5281704959131 100.476365885192
"4384" 876.6 44.2716315939036 103.048343242739
"4385" 876.8 49.484308455324 105.25037771952
"4386" 877 54.5726730777962 106.141111994325
"4387" 877.2 60.000021594324 106.858748110464
"4388" 877.4 65.1807052347518 106.577463602631
"4389" 877.6 70.5956007415467 105.20984919422
"4390" 877.8 76.0379543560441 103.839932867371
"4391" 878 81.6351140923282 102.052620580032
"4392" 878.2 86.4172406977233 99.4714404196567
"4393" 878.4 90.7754317206018 96.9825708469667
"4394" 878.6 94.4068187992338 93.3556628581545
"4395" 878.8 98.6112144388161 89.3086039967203
"4396" 879 102.274095117745 84.9609037275667
"4397" 879.2 106.013337888097 80.4312689612897
"4398" 879.4 109.371545973222 74.882593860562
"4399" 879.6 112.166533270913 69.3494767263564
"4400" 879.8 115.065430835502 63.430583827981
"4401" 880 117.507096732005 56.9240204155616
"4402" 880.2 119.783176383197 50.490302687243
"4403" 880.4 120.630463289958 43.1415726186352
"4404" 880.6 117.219084669686 38.0788675197129
"4405" 880.8 113.58729620203 32.3817198248572
"4406" 881 108.990111117512 27.6186321140285
"4407" 881.2 104.451931196384 23.425435633131
"4408" 881.4 99.0809245691886 19.2981711175256
"4409" 881.6 93.1133038272711 16.2013794145826
"4410" 881.8 87.1371247981268 13.500419960581
"4411" 882 80.8898108014035 10.8952180613723
"4412" 882.2 74.7212927859158 8.41229972600492
"4413" 882.4 67.4234082529768 7.30783333428095
"4414" 882.6 61.7496601106266 7.74923363888096
"4415" 882.8 55.9858682583335 8.52184249341755
"4416" 883 50.1234722140646 9.49058680943468
"4417" 883.2 44.0970898619138 9.25726479718496
"4418" 883.4 37.6012630101895 9.46171618569012
"4419" 883.6 32.0286609082359 10.9631598165639
"4420" 883.8 26.2712080011832 13.0689828639507
"4421" 884 21.5672718293205 16.7983455819903
"4422" 884.2 17.2595866468766 21.0566500963771
"4423" 884.4 13.0780242431486 27.3262296852716
"4424" 884.6 10.1106343053579 32.8621878410517
"4425" 884.8 7.60758490676983 38.5599785783599
"4426" 885 5.46629312300673 44.8970283548892
"4427" 885.2 4.71210909502677 51.353741670506
"4428" 885.4 4.9191026627588 57.2313450823603
"4429" 885.6 6.42462920469047 63.2739579134455
"4430" 885.8 9.10370965067496 68.6681752471981
"4431" 886 12.6844309627631 73.8462071445906
"4432" 886.2 17.5034288246535 78.0117907461137
"4433" 886.4 22.6135550690845 81.5606760551568
"4434" 886.6 27.5675572199768 84.7253665902381
"4435" 886.8 33.0144475049801 86.896027524908
"4436" 887 38.2439701705487 89.3485481475093
"4437" 887.2 44.0018364180304 90.7139446723953
"4438" 887.4 49.516764360074 91.8965760207143
"4439" 887.6 55.0495945670393 93.3180673728006
"4440" 887.8 60.6212646480072 95.0819330148269
"4441" 888 65.4808784943585 97.7485803240161
"4442" 888.2 70.7580331693856 99.2608500480431
"4443" 888.4 76.3696465694232 100.679762053774
"4444" 888.6 81.6222710599137 101.693892099835
"4445" 888.8 87.119317909845 103.411697109584
"4446" 889 93.0819242413401 105.08782857247
"4447" 889.2 95.1858285549629 106.725318279825
"4448" 889.4 94.8771232303282 106.454376114805
"4449" 889.6 96.0273872165109 104.636993903487
"4450" 889.8 95.1537034953174 104.034290368964
"4451" 890 94.3553792520829 102.456788450504
"4452" 890.2 94.0469869194018 100.810512984338
"4453" 890.4 94.7700046129095 97.2488875950637
"4454" 890.6 95.7150313600289 92.5177547284538
"4455" 890.8 96.4534447297745 88.02625855489
"4456" 891 97.026496419531 82.755116736527
"4457" 891.2 97.5702870489583 77.4306500108375
"4458" 891.4 97.1709531618649 71.9709281115652
"4459" 891.6 96.8782609827311 65.9650542382172
"4460" 891.8 95.9716493449463 59.8761440543347
"4461" 892 95.3477562531872 53.706794764881
"4462" 892.2 94.9070683952768 47.2610520815309
"4463" 892.4 94.0780179307725 40.7845950297834
"4464" 892.6 93.4211114400614 34.2740835369858
"4465" 892.8 93.1111927345772 27.806982774381
"4466" 893 92.5896335758582 21.4772491454451
"4467" 893.2 91.9908670197435 14.5757070851959
"4468" 893.4 90.8740976710418 8.28514553811296
"4469" 893.6 88.6704344696732 8.30252953890476
"4470" 893.8 85.2323888405116 7.6694240370367
"4471" 894 80.2312207140164 5.88420652690535
"4472" 894.2 74.8803604199608 5.17606293408609
"4473" 894.4 69.59289926311 6.01896147089735
"4474" 894.6 64.2183194742404 7.35321705319188
"4475" 894.8 58.830643580838 8.38097376913293
"4476" 895 53.576907889008 9.50793797752158
"4477" 895.2 48.0194885534889 11.3078665500181
"4478" 895.4 42.8408715462081 14.1831695285345
"4479" 895.6 37.7698680287346 17.2638849657481
"4480" 895.8 32.920463224816 20.8181446182143
"4481" 896 28.0201963874613 24.3773860955917
"4482" 896.2 23.7480165253778 28.911522124833
"4483" 896.4 19.8715173141346 33.2372280838646
"4484" 896.6 16.4996775988838 37.7884217890348
"4485" 896.8 13.0235470070258 42.801610768881
"4486" 897 9.54447143556046 47.8389817705752
"4487" 897.2 7.64813205948273 53.7747976129286
"4488" 897.4 6.82948238875562 59.8251489115989
"4489" 897.6 5.98729327062743 66.1365740814451
"4490" 897.8 6.94973917351773 71.9824692647801
"4491" 898 8.64643532727121 77.435548135162
"4492" 898.2 10.8963537491142 82.7851395759388
"4493" 898.4 13.4945650034638 87.2247910185965
"4494" 898.6 17.7022779558991 91.3766967536377
"4495" 898.8 21.9830762272199 94.5162592901719
"4496" 899 27.3143118347486 97.1202893754314
"4497" 899.2 32.5173860205644 98.8198957149557
"4498" 899.4 38.0670424066018 99.7385408160238
"4499" 899.6 43.3053029581395 100.832768461881
"4500" 899.8 49.0583470211463 101.503738057109
"4501" 900 54.9466094846595 102.177191900948
"4502" 900.2 60.7506579490452 102.059969086768
"4503" 900.4 65.8276596027684 102.23197857777
"4504" 900.6 71.8805312867161 102.472255307538
"4505" 900.8 77.3331232847161 102.060528972995
"4506" 901 82.8428446082466 101.48067325203
"4507" 901.2 88.4774323338167 99.3986421286286
"4508" 901.4 94.2695416948304 97.9135916575096
"4509" 901.6 100.681331163015 95.8196711006791
"4510" 901.8 106.862841095216 92.832536821303
"4511" 902 111.800200377115 88.9355988642912
"4512" 902.2 115.131609216894 84.5858175084907
"4513" 902.4 117.287814820921 78.9045773534776
"4514" 902.6 119.362378039908 72.7683353859884
"4515" 902.8 119.920834186102 66.8365834864572
"4516" 903 119.851521575958 60.3410017358132
"4517" 903.2 119.949129077422 53.9331538954451
"4518" 903.4 119.552636947341 47.4032580373011
"4519" 903.6 117.846901872577 40.688731369656
"4520" 903.8 115.545112463653 34.5062143958553
"4521" 904 112.058994779304 28.7001907315504
"4522" 904.2 107.568814237858 23.6499446602033
"4523" 904.4 101.684803575279 19.8134075238568
"4524" 904.6 96.1025639187278 16.5008728961751
"4525" 904.8 90.2983299207768 13.351122798731
"4526" 905 83.8213550799051 11.2193551270695
"4527" 905.2 77.2322743516428 10.1914074553154
"4528" 905.4 70.5961809929608 9.50018809000916
"4529" 905.6 64.5413239111768 9.54079958108095
"4530" 905.8 58.4980344467268 11.011052066256
"4531" 906 53.0543416484163 12.8563272959939
"4532" 906.2 47.8561620650695 15.5480734609051
"4533" 906.4 42.6396005282657 18.4149888293482
"4534" 906.6 37.7456242531098 21.7858889609213
"4535" 906.8 33.771706262344 26.2521420874513
"4536" 907 30.2169013157792 31.6294507821955
"4537" 907.2 27.2830986498332 37.4906445370628
"4538" 907.4 25.1878736396531 43.4007967027271
"4539" 907.6 23.5674375158539 49.6054973055157
"4540" 907.8 22.7642196863245 56.4232721708473
"4541" 908 22.786163973487 63.1339049347252
"4542" 908.2 23.5979178437931 69.2212816858984
"4543" 908.4 25.1618729287099 76.296104470881
"4544" 908.6 26.3358125516549 82.1933136419163
"4545" 908.8 28.5686743546745 87.2614794175082
"4546" 909 31.3056879792234 92.1380947353404
"4547" 909.2 34.6560129834956 96.386596731527
"4548" 909.4 38.824931641845 99.7906707634215
"4549" 909.6 43.6189112897194 102.455563699381
"4550" 909.8 48.4529319266018 104.622896894353
"4551" 910 53.6748664267668 105.774888948279
"4552" 910.2 58.9322459200877 105.979607637563
"4553" 910.4 63.5614617755074 104.323309161409
"4554" 910.6 68.9247301770678 102.201588367065
"4555" 910.8 73.4464751921595 99.3198239789194
"4556" 911 78.0098395330605 96.005473711358
"4557" 911.2 82.4162331416573 92.4158704967143
"4558" 911.4 86.6429153999102 88.0930675319744
"4559" 911.6 89.8511828367119 82.8313539887984
"4560" 911.8 92.0292545672597 77.1331251723283
"4561" 912 94.4328397411182 71.8618829924138
"4562" 912.2 96.2637252138268 66.293194626931
"4563" 912.4 97.3997651003454 60.4476365206502
"4564" 912.6 97.5419643786421 53.8889666173487
"4565" 912.8 96.918305400114 47.1047887742712
"4566" 913 95.9550612376274 40.6179109210861
"4567" 913.2 94.7903867573805 34.2907148282088
"4568" 913.4 92.1328674808658 27.817887958377
"4569" 913.6 89.5497740892553 21.1353776609676
"4570" 913.8 86.3069865117953 15.4350012766148
"4571" 914 82.3859636801844 9.56165313877859
"4572" 914.2 78.3668064594082 4.30995470005031
"4573" 914.4 75.4661548785254 2.07663520257561
"4574" 914.6 73.9693585422424 1.57246926614658
"4575" 914.8 74.2848129536715 1.7169640862763
"4576" 915 75.5420784762877 1.51126239205451
"4577" 915.2 75.9326136031582 2.37830488509063
"4578" 915.4 75.471647480856 3.46505421188096
"4579" 915.6 73.8569049689043 5.01966477553641
"4580" 915.8 70.6783098481919 7.28314556411047
"4581" 916 66.4962867115526 9.36138759613505
"4582" 916.2 62.1410017042428 10.6386413643169
"4583" 916.4 58.2251097931472 12.4196651554677
"4584" 916.6 53.9644354828035 15.4862849493684
"4585" 916.8 49.9485000174818 17.791350215769
"4586" 917 45.7459485320811 20.3603643638892
"4587" 917.2 41.6717417631905 23.8494563242197
"4588" 917.4 37.6617394009432 27.2512743564663
"4589" 917.6 34.0488430770652 31.0984864804907
"4590" 917.8 30.3295547142018 35.5542072382059
"4591" 918 27.4116038471526 40.4152766196352
"4592" 918.2 24.7795950019518 45.907640853456
"4593" 918.4 23.1795188977768 51.184970965806
"4594" 918.6 21.3616031617204 56.7037400034911
"4595" 918.8 20.447962803869 62.0132680426223
"4596" 919 19.2594051885414 67.3617773115965
"4597" 919.2 19.5914480713496 72.6215316026636
"4598" 919.4 19.8963723044232 78.000039470256
"4599" 919.6 21.9655269474974 83.0898308982027
"4600" 919.8 24.1059233094453 87.7634811822027
"4601" 920 27.0181251181375 92.313093465006
"4602" 920.2 30.2044519540745 96.8176779906264
"4603" 920.4 34.1920392073428 100.102510605006
"4604" 920.6 38.4824779874018 102.861557562435
"4605" 920.8 42.9038654961339 105.338481770844
"4606" 921 47.6379280962129 107.215763062714
"4607" 921.2 52.4514993918018 109.13035233911
"4608" 921.4 57.0359877940735 109.977985094645
"4609" 921.6 62.0109268542433 110.058818668739
"4610" 921.8 67.0763797329576 110.288671480391
"4611" 922 72.3841808230572 110.091377646604
"4612" 922.2 77.3538534647326 108.851500218619
"4613" 922.4 82.3111767120263 106.211875392522
"4614" 922.6 87.1277661537474 103.506126674493
"4615" 922.8 92.1880079787119 100.454016986266
"4616" 923 97.4251472822652 97.1103258478617
"4617" 923.2 102.47861410862 93.6329172980736
"4618" 923.4 107.245487601304 89.8714445225296
"4619" 923.6 111.8258838738 85.6736226053723
"4620" 923.8 115.809043499085 80.6154001226924
"4621" 924 117.009379910823 74.8403773332416
"4622" 924.2 116.741274689731 68.5939825229672
"4623" 924.4 116.142312300333 62.1246018590322
"4624" 924.6 114.273506759602 56.290284782981
"4625" 924.8 112.543607036427 50.003576032906
"4626" 925 110.685941873577 44.0745155210273
"4627" 925.2 107.694694866777 38.137697256306
"4628" 925.4 104.274906187039 32.7048242659818
"4629" 925.6 100.944256149634 27.291323359713
"4630" 925.8 96.2719797470821 22.1688554468652
"4631" 926 90.9669215586268 18.398015987356
"4632" 926.2 85.2767732771502 14.662341350631
"4633" 926.4 79.2013260267035 11.4690103832793
"4634" 926.6 72.8938243953887 9.82428328683178
"4635" 926.8 66.6801680342018 8.28475606725596
"4636" 927 60.5068913075345 9.18929395047759
"4637" 927.2 54.7656054004768 10.598862075931
"4638" 927.4 49.1622121865042 12.3975524850273
"4639" 927.6 43.9847505199167 15.5907846731251
"4640" 927.8 39.2738827688258 19.427127815169
"4641" 928 35.2971171585936 24.1038172488072
"4642" 928.2 32.0856566434067 29.1289671873688
"4643" 928.4 29.2658593763786 34.8351614211537
"4644" 928.6 27.3389906365255 40.6232144500674
"4645" 928.8 25.6197795970887 46.2052473887505
"4646" 929 23.9426727394662 52.0531939228725
"4647" 929.2 23.0351699312411 58.1090924026105
"4648" 929.4 22.7756747115303 63.9477918529613
"4649" 929.6 22.2253152981268 70.168429654081
"4650" 929.8 22.3687244418584 75.6722617707305
"4651" 930 22.6065429297611 81.6142773235447
"4652" 930.2 23.9595424752685 87.331112085881
"4653" 930.4 25.453098884845 92.9731763926918
"4654" 930.6 27.9348990510109 98.2445575849082
"4655" 930.8 30.3925134250088 102.008074322385
"4656" 931 32.8319926890883 105.274841479557
"4657" 931.2 37.3220732284148 106.75126952246
"4658" 931.4 42.2922110976927 107.184684075136
"4659" 931.6 47.4483155104148 106.904145933619
"4660" 931.8 52.5707354535241 106.08117185524
"4661" 932 57.6504360111402 104.150760570554
"4662" 932.2 62.8521188993422 102.22962067016
"4663" 932.4 68.9502267435732 99.0486210121953
"4664" 932.6 73.1509982547369 95.5521050403945
"4665" 932.8 77.3021004978381 91.3580047043173
"4666" 933 81.2649899676637 86.925556886704
"4667" 933.2 85.216930980786 82.3807325087494
"4668" 933.4 88.5919327493173 77.4813045788206
"4669" 933.6 91.8406511585505 72.4113823331117
"4670" 933.8 95.4001321154706 67.4595853546843
"4671" 934 98.7295032066506 61.9300127781249
"4672" 934.2 101.483152901148 56.4527279499482
"4673" 934.4 104.37471545809 50.740584717969
"4674" 934.6 106.978909151036 44.5318829368646
"4675" 934.8 108.766195715577 38.4659310632694
"4676" 935 110.485017514238 32.157146933352
"4677" 935.2 111.602411354507 25.6526262622353
"4678" 935.4 108.693168320506 21.832499828001
"4679" 935.6 104.00082343537 18.240020643033
"4680" 935.8 98.5691405504861 14.9109911333024
"4681" 936 92.6277931136506 12.5432082526858
"4682" 936.2 86.897889910139 10.7008433568066
"4683" 936.4 80.5826411969295 9.58203767182213
"4684" 936.6 74.3527439171018 9.12558404031316
"4685" 936.8 67.8665561832172 8.69794470080404
"4686" 937 61.4782193780453 10.0515089467922
"4687" 937.2 56.2961783720408 13.0530034394907
"4688" 937.4 51.6453662741372 16.5506616671487
"4689" 937.6 47.1620244892873 20.5735038738084
"4690" 937.8 42.7490684079566 24.1761093010584
"4691" 938 38.6876626340164 29.1447993360273
"4692" 938.2 35.4503515941346 34.7504181348318
"4693" 938.4 32.4175867240526 40.1742786761678
"4694" 938.6 30.1019815467782 46.1039308925196
"4695" 938.8 28.5769358577018 52.178121651156
"4696" 939 27.8689143190398 58.5993212329801
"4697" 939.2 29.3656411661886 64.5282908081372
"4698" 939.4 30.9436768771235 70.3930809600027
"4699" 939.6 33.214059496356 76.2730002674996
"4700" 939.8 35.6105537549148 81.4608267050114
"4701" 940 38.8830765831732 86.5401698692843
"4702" 940.2 42.9655657449411 90.4387649656935
"4703" 940.4 47.1074871478745 94.2542516227355
"4704" 940.6 51.961616284354 97.7928277904296
"4705" 940.8 56.7175749746844 100.704135885257
"4706" 941 61.4841265640238 103.28750679912
"4707" 941.2 66.6452248545083 104.72383711733
"4708" 941.4 72.2555931486402 105.244274899823
"4709" 941.6 77.8579816301018 105.491439097535
"4710" 941.8 83.527778529121 105.457734888756
"4711" 942 89.1339119226691 104.622619493458
"4712" 942.2 94.7739991858018 104.01530175051
"4713" 942.4 98.8749830615462 100.973410715798
"4714" 942.6 102.715598456963 97.0462462410476
"4715" 942.8 105.956302009648 91.7803009725445
"4716" 943 109.439895230762 86.617082181381
"4717" 943.2 112.453794184039 80.8061115376541
"4718" 943.4 114.766376959168 75.0587590048367
"4719" 943.6 117.249463564371 69.1225173184451
"4720" 943.8 119.066731429523 63.054095332881
"4721" 944 119.112682157827 56.9880867351059
"4722" 944.2 118.894347435873 50.6702423204742
"4723" 944.4 117.923970893856 44.362794797364
"4724" 944.6 115.739563725382 38.2007883687102
"4725" 944.8 112.363843202699 32.8386949753003
"4726" 945 108.412131300122 28.0081557377074
"4727" 945.2 103.459408689836 23.720679669889
"4728" 945.4 97.8596205573899 20.2023992614318
"4729" 945.6 91.945972547651 17.6775481083072
"4730" 945.8 85.0948567819189 16.6817319120273
"4731" 946 78.8050282866531 16.2044129275989
"4732" 946.2 72.3186587269715 15.4764663563347
"4733" 946.4 66.0180675773018 15.032338664781
"4734" 946.6 59.807263765755 15.68627279726
"4735" 946.8 54.1565877828332 16.63625046679
"4736" 947 48.5334011119324 18.1265397791124
"4737" 947.2 42.9909172465776 19.7160398096068
"4738" 947.4 37.3701492198098 22.081761176481
"4739" 947.6 33.0751148631179 25.7968106092197
"4740" 947.8 29.0410552956268 30.364508068681
"4741" 948 26.3389086901611 36.1971092022962
"4742" 948.2 24.8421153237333 41.9030946689599
"4743" 948.4 23.0040861915754 48.1209627368546
"4744" 948.6 23.1572990860633 54.3692281028553
"4745" 948.8 23.9934906055242 60.7374152352085
"4746" 949 25.1253209438539 67.047018292907
"4747" 949.2 27.3185050913786 72.6170533175669
"4748" 949.4 30.032653742054 78.0673501944549
"4749" 949.6 33.5581262946102 83.3523999977045
"4750" 949.8 37.8544993135487 87.446000244288
"4751" 950 41.6163274189053 91.7636613631667
"4752" 950.2 46.5339027948381 94.8667830614719
"4753" 950.4 51.9433326545732 97.483319091681
"4754" 950.6 57.8773918153282 98.9074596970885
"4755" 950.8 63.6569923630735 99.3373473411357
"4756" 951 69.0874688550875 100.32831097091
"4757" 951.2 74.6068272857161 100.14655790431
"4758" 951.4 80.6120969760304 99.5159860405953
"4759" 951.6 86.121377454564 97.955828074796
"4760" 951.8 91.5335526655169 95.8541551483432
"4761" 952 96.9837826434946 93.2137448218185
"4762" 952.2 101.859561786034 89.9731981698539
"4763" 952.4 106.543205731825 86.4675531916399
"4764" 952.6 110.840882257229 81.6760832582538
"4765" 952.8 114.289468679971 77.11654717784
"4766" 953 117.473399320714 71.818747498809
"4767" 953.2 120.361715196226 66.2695667282729
"4768" 953.4 122.332557569833 60.8670666743425
"4769" 953.6 121.545811333165 56.305449054444
"4770" 953.8 119.716676075578 50.8454403235342
"4771" 954 117.261631906165 45.1711645543263
"4772" 954.2 114.323015766848 39.4482006781013
"4773" 954.4 111.119114694643 34.1238138228314
"4774" 954.6 107.057213401041 29.3949472848322
"4775" 954.8 102.480329209642 24.325113312801
"4776" 955 98.0022798449351 19.8691957840952
"4777" 955.2 92.599144463697 16.2495896448333
"4778" 955.4 86.72961697111 12.505885908799
"4779" 955.6 80.9768395246494 9.83568465852381
"4780" 955.8 74.8364415943437 7.37546725192128
"4781" 956 68.9094250347446 6.32426486842857
"4782" 956.2 63.2933294617298 7.50931959096896
"4783" 956.4 57.5821288146818 10.587697244697
"4784" 956.6 52.483646192697 13.0101812469286
"4785" 956.8 47.2388782395471 15.1856928147247
"4786" 957 41.9814841666898 18.339725182425
"4787" 957.2 36.9890807176919 21.4796775401678
"4788" 957.4 32.4657814255534 25.5832298166713
"4789" 957.6 28.4271066318395 30.1470003004547
"4790" 957.8 24.8073772564178 35.364275283609
"4791" 958 21.7741782221018 40.5541723809465
"4792" 958.2 19.3657836491146 46.1503943769322
"4793" 958.4 18.3496844672603 52.3990592856858
"4794" 958.6 18.8705338864321 58.3248063550238
"4795" 958.8 20.3724050136431 64.3931025767818
"4796" 959 22.2197592873136 69.9688533448725
"4797" 959.2 24.2681582713123 75.6162386766441
"4798" 959.4 27.1388807789204 80.9456282416155
"4799" 959.6 29.3548249477639 85.7907723901783
"4800" 959.8 31.4330554757018 90.8162861486719
"4801" 960 32.8455126295743 95.6731728884131
"4802" 960.2 36.0001137356807 99.7361005224336
"4803" 960.4 40.2635176902234 102.366090664665
"4804" 960.6 45.0450619278518 103.783759186073
"4805" 960.8 49.6832230449756 105.808531653647
"4806" 961 54.6957003748614 107.169159712304
"4807" 961.2 60.2467144798348 107.510492087726
"4808" 961.4 65.6278330519547 107.44613634741
"4809" 961.6 71.2631914457076 106.820882888256
"4810" 961.8 76.7457427403998 105.73485838316
"4811" 962 82.4606535803494 104.756596348292
"4812" 962.2 88.0120432590304 102.58724194151
"4813" 962.4 93.6866651391206 100.057501001249
"4814" 962.6 99.4492722650393 97.814369320131
"4815" 962.8 104.713767542329 95.3730951755719
"4816" 963 109.475628702248 92.1468968493034
"4817" 963.2 112.461620598776 86.9879261713071
"4818" 963.4 114.675959978502 82.086237878281
"4819" 963.6 117.093147013585 77.8378940618149
"4820" 963.8 119.061148513943 72.9270232363444
"4821" 964 121.207987872041 67.3952704950517
"4822" 964.2 122.32042529266 61.4897743700545
"4823" 964.4 122.267396099527 55.144591345306
"4824" 964.6 121.049012164436 49.5513660344099
"4825" 964.8 119.884420244187 43.5393888963688
"4826" 965 117.641284170131 37.2148313327549
"4827" 965.2 114.489515806341 31.7164192339314
"4828" 965.4 110.844263360163 26.4881647911249
"4829" 965.6 106.45955602231 22.2577897370463
"4830" 965.8 101.259480562285 18.7874076836127
"4831" 966 95.4360996427018 15.642509674081
"4832" 966.2 89.1795511358213 13.3379821153444
"4833" 966.4 82.8740976676707 11.3652690956827
"4834" 966.6 76.6552039834841 9.27111555909104
"4835" 966.8 69.9466569454311 7.94871871197852
"4836" 967 63.9630360553665 7.87032961962885
"4837" 967.2 58.2599358012247 8.52498296880719
"4838" 967.4 52.7145799817092 9.68049408681484
"4839" 967.6 47.0227438615526 9.23049984911047
"4840" 967.8 41.5104593486494 9.42148549314286
"4841" 968 35.7134658298921 9.6840243478487
"4842" 968.2 30.3222845915378 11.625247607745
"4843" 968.4 24.9457994258111 13.1686149436484
"4844" 968.6 20.1166972848689 16.2373198734993
"4845" 968.8 18.3141191285138 18.807090210825
"4846" 969 17.6068400522018 23.150469208089
"4847" 969.2 17.6139213405109 28.3847515250545
"4848" 969.4 17.5832754289211 34.1579760349566
"4849" 969.6 18.4570747366357 39.4052928718216
"4850" 969.8 19.5764498147446 44.706417817402
"4851" 970 21.9137386125268 49.851033280581
"4852" 970.2 24.6211779990976 54.6241434776495
"4853" 970.4 28.2166753149768 59.087983772431
"4854" 970.6 31.2220920948268 63.787598780231
"4855" 970.8 35.0444554061744 68.1611889899938
"4856" 971 38.9853070287969 72.2652394224176
"4857" 971.2 43.5196344046018 76.2561587419579
"4858" 971.4 47.8291184353052 79.3986689249488
"4859" 971.6 52.8559329709916 82.2965961490674
"4860" 971.8 57.4141780486281 84.7722202271704
"4861" 972 61.7300285291964 87.1697097487458
"4862" 972.2 65.7721044504937 89.3275888213134
"4863" 972.4 69.7451964849779 89.384469142358
"4864" 972.6 74.085884255824 88.174965609381
"4865" 972.8 79.2075828171844 86.0769030362375
"4866" 973 83.6810879389646 83.8649363467394
"4867" 973.2 88.2954677166274 80.5736262763938
"4868" 973.4 92.6041540778949 77.2261340173379
"4869" 973.6 96.0000407779189 72.952354674198
"4870" 973.8 98.1251940836522 67.7081084308137
"4871" 974 99.9134476614207 61.8991127914327
"4872" 974.2 101.041316214635 56.0043455347465
"4873" 974.4 102.306129517238 49.9343993565834
"4874" 974.6 102.669190651446 43.4241256632662
"4875" 974.8 102.042865492199 36.9752523839213
"4876" 975 101.349874592007 30.5147325420952
"4877" 975.2 100.00874081826 23.5813822974175
"4878" 975.4 97.6204867288437 17.4451734417761
"4879" 975.6 94.7048962200978 11.3035385464636
"4880" 975.8 90.8743449541256 8.24998188359524
"4881" 976 85.5793205308701 6.65048252197852
"4882" 976.2 79.5333500686844 5.4735650777322
"4883" 976.4 73.4273482858001 5.6827849595917
"4884" 976.6 67.6774688188477 6.71170881490555
"4885" 976.8 62.1498430255778 9.05473995154496
"4886" 977 57.0460190889827 11.8603149072143
"4887" 977.2 51.9270119710418 15.211495259001
"4888" 977.4 47.5663316017237 18.8792341458322
"4889" 977.6 43.0421839049737 22.665001831757
"4890" 977.8 39.2987835722359 27.1562814645151
"4891" 978 35.5607864398052 32.1109658042793
"4892" 978.2 31.8891548181555 37.6934268840958
"4893" 978.4 29.6063421634798 43.4760603017346
"4894" 978.6 27.2950108403454 49.033144480881
"4895" 978.8 25.7620211274713 55.0784095221418
"4896" 979 24.3486465988814 61.176053658025
"4897" 979.2 23.2604922191146 67.0320241714707
"4898" 979.4 22.6212773360768 73.417265719556
"4899" 979.6 23.5166369692887 80.5464168668375
"4900" 979.8 25.91673188292 86.1709610179082
"4901" 980 29.5809824539321 90.8108487308631
"4902" 980.2 33.9460041645398 94.3703095514827
"4903" 980.4 38.3745193989702 98.0108129541441
"4904" 980.6 43.3429300342962 100.140375827214
"4905" 980.8 48.7270040111573 102.098548747131
"4906" 981 53.8374610563882 103.196062497075
"4907" 981.2 59.6092700266485 104.163290276414
"4908" 981.4 65.6080209014414 103.382700299221
"4909" 981.6 71.5117906097326 102.401571633535
"4910" 981.8 77.4721169847407 100.987835562353
"4911" 982 82.6317295642653 99.1729674264417
"4912" 982.2 88.0297228439943 97.0763766448342
"4913" 982.4 93.1960521075927 93.7089924229355
"4914" 982.6 98.3087747497302 89.7131968381745
"4915" 982.8 102.954937029418 85.7083168483809
"4916" 983 107.030014581551 80.9464530796758
"4917" 983.2 110.844182857712 76.2201906597708
"4918" 983.4 114.495601711114 70.7920121942694
"4919" 983.6 117.562735425862 64.9294466023011
"4920" 983.8 120.251884414552 59.376841324706
"4921" 984 122.674489708114 53.3849180235587
"4922" 984.2 121.647702903296 48.6147047171619
"4923" 984.4 119.304963603285 43.4190645665639
"4924" 984.6 116.107265377977 38.303222370531
"4925" 984.8 113.120798658642 32.9800352056632
"4926" 985 109.735862171697 27.3155076453095
"4927" 985.2 105.499146791155 22.7132833429553
"4928" 985.4 101.189819108187 17.647492980198
"4929" 985.6 96.7628970288818 13.139510299761
"4930" 985.8 91.5876082810658 9.83056589868896
"4931" 986 85.8170070465373 6.79126096642128
"4932" 986.2 79.8578835704113 4.25017800297619
"4933" 986.4 73.9701058821544 4.66763089314411
"4934" 986.6 68.5819257310652 5.71955218085657
"4935" 986.8 63.3731488224067 8.18936737158828
"4936" 987 58.3875298186494 10.6208084496191
"4937" 987.2 53.7552556411923 13.7599649752589
"4938" 987.4 48.8360699241384 17.0870349176858
"4939" 987.6 44.1561889235695 20.5672220857922
"4940" 987.8 39.7202650548049 24.7824981504903
"4941" 988 35.6583314590398 29.3021002378231
"4942" 988.2 32.3218152018395 33.8980515871351
"4943" 988.4 28.6793049736674 38.9356336555449
"4944" 988.6 25.4103036821264 44.6691554520367
"4945" 988.8 23.0407631992051 50.3979018640876
"4946" 989 21.2350346803869 56.4491846009471
"4947" 989.2 20.6651764597967 62.799949095686
"4948" 989.4 20.5907860027556 68.4700704127015
"4949" 989.6 20.7550628129518 74.102085309781
"4950" 989.8 22.4847917155755 79.9687463241704
"4951" 990 24.6531046920883 85.3591965756647
"4952" 990.2 27.705067763786 91.085747803802
"4953" 990.4 30.7036827798654 95.5642899599173
"4954" 990.6 34.0558254605761 99.8807285892143
"4955" 990.8 38.4748953689469 103.41775202604
"4956" 991 43.0327958333518 106.123080936131
"4957" 991.2 47.8256425816991 108.608399022872
"4958" 991.4 52.306643564286 111.365563656013
"4959" 991.6 57.5017595013868 111.974546903722
"4960" 991.8 62.7854594642018 111.578269406511
"4961" 992 67.6706458803371 109.767688122469
"4962" 992.2 72.8185199336859 107.890562777049
"4963" 992.4 77.6261537390304 105.328374925538
"4964" 992.6 82.1588526652589 102.464836815024
"4965" 992.8 86.3565296701112 98.6576104680696
"4966" 993 90.4148105567129 94.5255043054643
"4967" 993.2 94.0974604011812 89.7892677129277
"4968" 993.4 97.6155880868128 84.800147036569
"4969" 993.6 101.055204543332 79.8758496521766
"4970" 993.8 103.724505513166 74.2622011065476
"4971" 994 105.775960788693 68.6483130970628
"4972" 994.2 107.188846408459 62.5224367026905
"4973" 994.4 107.613227818467 56.3414505622339
"4974" 994.6 107.357153457377 49.750419975856
"4975" 994.8 106.419714271337 43.2103942303603
"4976" 995 104.654853545331 36.9212393049957
"4977" 995.2 102.112668720634 30.537952423665
"4978" 995.4 99.3437905746018 24.6479413787143
"4979" 995.6 95.8632811699827 18.8800634488571
"4980" 995.8 92.183206589133 13.6338948688653
"4981" 996 87.9313887183227 8.84518651555537
"4982" 996.2 82.7720084586565 5.19941662195908
"4983" 996.4 76.7272597871985 5.0449238979374
"4984" 996.6 71.0552239945018 6.28547233465595
"4985" 996.8 64.8605601902978 8.42847081348896
"4986" 997 59.7164291110418 11.329249756425
"4987" 997.2 55.016940760431 15.2980021192712
"4988" 997.4 50.3789870241096 20.0845059379278
"4989" 997.6 46.1569384067066 24.8074289966793
"4990" 997.8 42.7945219960408 29.8160824391493
"4991" 998 40.0952704214706 35.6315161391924
"4992" 998.2 37.4124233107967 41.2239237379826
"4993" 998.4 35.0722975683136 47.0923913968471
"4994" 998.6 33.7529036829095 52.9444971045989
"4995" 998.8 32.521559370869 59.156029255493
"4996" 999 32.1084711755761 65.5307305261117
"4997" 999.2 32.7095797845932 71.4109312214413
"4998" 999.4 32.8537774279757 77.1901940904288
"4999" 999.6 34.4934764730754 82.8761121075652
"5000" 999.8 36.4460015423315 88.0609313494485
"5001" 1000 38.6530030653315 93.6433469664485
"5002" 1000.2 41.1251098763795 98.8096837324643
"5003" 1000.4 44.4215669155491 103.333581333144
"5004" 1000.6 48.8736995488964 106.62267004139
"5005" 1000.8 53.8707497409411 108.990791948685
"5006" 1001 59.7071699925546 110.444615272372
"5007" 1001.2 65.3351439260671 111.024565244564
"5008" 1001.4 71.3066530401064 110.712464972019
"5009" 1001.6 77.1036181740678 109.786816902425
"5010" 1001.8 81.6975763995829 109.434195596192
"5011" 1002 87.6832691589654 107.453773030881
"5012" 1002.2 92.5002312301732 104.809080449538
"5013" 1002.4 96.7014980937782 100.638033033381
"5014" 1002.6 100.266848416116 97.327530748881
"5015" 1002.8 104.290560358951 93.6055120871734
"5016" 1003 109.14665402382 88.4652984300537
"5017" 1003.2 113.075638409501 84.2000718629398
"5018" 1003.4 116.402614111202 80.168093907556
"5019" 1003.6 119.512209024659 75.1021528272908
"5020" 1003.8 122.088255337455 68.1868779279785
"5021" 1004 121.79454902335 62.8315405574524
"5022" 1004.2 119.901679881659 58.7890702103236
"5023" 1004.4 117.21503665326 53.566721912802
"5024" 1004.6 114.708415883252 48.052976157431
"5025" 1004.8 112.086723669069 42.7058392466678
"5026" 1005 109.933688638745 37.1722840962759
"5027" 1005.2 107.035048392919 31.7032745592468
"5028" 1005.4 103.509390948027 26.6769039491487
"5029" 1005.6 99.3545197993125 21.9987169772198
"5030" 1005.8 94.5989466930857 17.2630015893084
"5031" 1006 89.3315397629433 13.7116208236858
"5032" 1006.2 83.8593734720563 10.5688738928644
"5033" 1006.4 77.6728233538231 8.20574456143014
"5034" 1006.6 71.7356897438457 6.80247114910047
"5035" 1006.8 65.8481777034725 5.91603460507061
"5036" 1007 61.2863159031592 7.57046013074981
"5037" 1007.2 55.7687525044898 9.27595939832096
"5038" 1007.4 50.591829256028 10.1084054693974
"5039" 1007.6 44.7715050163875 11.3472025083095
"5040" 1007.8 39.3922819093538 13.398118948809
"5041" 1008 34.1297516895698 15.996668506713
"5042" 1008.2 29.3158918970498 18.863174014233
"5043" 1008.4 24.3284579259268 21.964919919381
"5044" 1008.6 19.3560855390742 25.8335615422589
"5045" 1008.8 15.0588486799221 29.9582007110919
"5046" 1009 11.4189270761858 34.828363384377
"5047" 1009.2 8.85672813160179 40.0911469185395
"5048" 1009.4 6.67590072533565 45.4211163716068
"5049" 1009.6 5.48027544864977 51.382432690305
"5050" 1009.8 5.62079395884145 56.9834999915421
"5051" 1010 6.82615357801204 63.0407800899066
"5052" 1010.2 9.46845702432977 68.9771681261369
"5053" 1010.4 12.0508368266535 74.5300555848292
"5054" 1010.6 15.264688813012 80.1608537441887
"5055" 1010.8 18.83621327908 84.6003004827418
"5056" 1011 22.6712927174992 89.1286698874194
"5057" 1011.2 26.6012041975752 92.6814536228987
"5058" 1011.4 30.8365880706295 96.5594076697976
"5059" 1011.6 35.0144007965376 99.3570669578351
"5060" 1011.8 39.5816512949351 102.473594757575
"5061" 1012 44.1218717482962 104.586834777964
"5062" 1012.2 49.1988053602904 106.663808556777
"5063" 1012.4 53.8631063065127 107.542464414158
"5064" 1012.6 58.8098317064367 107.945338190201
"5065" 1012.8 63.8537223862589 109.645937568852
"5066" 1013 69.2017333349204 110.169729095624
"5067" 1013.2 74.4672941691606 110.81391375794
"5068" 1013.4 80.0515108907527 110.727532781702
"5069" 1013.6 85.4971742966875 109.842527620481
"5070" 1013.8 91.0910579502807 107.357298598413
"5071" 1014 95.9683764806017 104.287047371161
"5072" 1014.2 100.676493212124 100.836215106633
"5073" 1014.4 104.63501302749 96.4284718546847
"5074" 1014.6 108.810195380216 92.0393025987892
"5075" 1014.8 112.688992845653 86.7485702057528
"5076" 1015 115.563840642358 81.4913070329505
"5077" 1015.2 118.035146120127 76.296104470881
"5078" 1015.4 119.972080351497 69.7878414657494
"5079" 1015.6 120.676027677114 63.7222120062712
"5080" 1015.8 121.790965801179 57.5880733053292
"5081" 1016 121.778801717036 50.6612603585039
"5082" 1016.2 120.721762158158 44.3029581047358
"5083" 1016.4 119.389595937154 37.972172142081
"5084" 1016.6 116.431300943142 32.1005848834052
"5085" 1016.8 112.479977098795 26.2769186933095
"5086" 1017 107.999374672617 21.0094992233028
"5087" 1017.2 103.326130087427 16.294873359556
"5088" 1017.4 97.9000262955614 12.2815436925181
"5089" 1017.6 92.0425102420418 9.18560215949696
"5090" 1017.8 86.4216668338178 5.79253205331296
"5091" 1018 79.7566520579768 0.157594668451268
"5092" 1018.2 76.0661137725087 1.7441364716484
"5093" 1018.4 73.8798150193161 2.80048092414286
"5094" 1018.6 69.1224876445545 4.84200235985733
"5095" 1018.8 63.5402910775303 6.621004569
"5096" 1019 57.9858396998908 8.43080763863096
"5097" 1019.2 52.5470495753858 11.076872641089
"5098" 1019.4 46.9583770932359 13.7052879642224
"5099" 1019.6 40.9906703064818 16.289550591177
"5100" 1019.8 35.2514277577298 19.015846590177
"5101" 1020 29.9466814509542 22.130923891217
"5102" 1020.2 24.7107884838818 25.203759566193
"5103" 1020.4 19.3278144015705 28.28469312242
"5104" 1020.6 13.468022189153 31.1389519565109
"5105" 1020.8 8.36570170167435 33.652186523389
"5106" 1021 6.22542502455301 35.6803103022712
"5107" 1021.2 6.63762440683059 38.197273095025
"5108" 1021.4 5.74096127560177 42.606875340381
"5109" 1021.6 5.7811447767208 47.5958115562381
"5110" 1021.8 5.89381811732757 52.927853050881
"5111" 1022 6.4273331047496 58.5768738289331
"5112" 1022.2 6.73664242132211 64.3776361265843
"5113" 1022.4 7.46272041938866 69.8762200985285
"5114" 1022.6 7.92221265929598 75.3723182232859
"5115" 1022.8 10.0603471077543 80.6594983094742
"5116" 1023 12.6988635005191 85.0640269045008
"5117" 1023.2 15.9216831120036 89.2112362824702
"5118" 1023.4 19.5408611006558 93.4819446293134
"5119" 1023.6 23.551358303818 97.0573572715026
"5120" 1023.8 28.2352215462625 100.478071788542
"5121" 1024 33.090076940029 102.921748513063
"5122" 1024.2 38.1841154915928 105.210838184765
"5123" 1024.4 43.7328309899321 106.86063392756
"5124" 1024.6 49.0187669452621 108.758132976494
"5125" 1024.8 54.5204779093386 110.637868107407
"5126" 1025 59.6676061571821 112.516894171881
"5127" 1025.2 64.6869508258541 113.470551784348
"5128" 1025.4 70.2521721798304 113.57032010891
"5129" 1025.6 76.1599614918728 113.121119987414
"5130" 1025.8 81.4036361301489 111.895945352702
"5131" 1026 86.3197871364319 109.504006410183
"5132" 1026.2 91.0963165147338 106.700551090456
"5133" 1026.4 95.9900137504351 104.262275730464
"5134" 1026.6 100.581283603418 101.036436708202
"5135" 1026.8 105.339803561867 97.5136495655004
"5136" 1027 109.586069896593 92.9365053345624
"5137" 1027.2 111.260232234391 89.2955484260125
"5138" 1027.4 112.156383126679 86.332468862804
"5139" 1027.6 113.737568229884 82.0249877605989
"5140" 1027.8 115.515950981106 76.7821383502777
"5141" 1028 117.849557355693 71.1847018186826
"5142" 1028.2 119.544345691002 65.462323465331
"5143" 1028.4 121.326174861777 59.412542819931
"5144" 1028.6 122.776434509626 52.899811149177
"5145" 1028.8 121.446002062114 47.677785898521
"5146" 1029 118.624181210968 42.6686207201493
"5147" 1029.2 115.544075620962 37.3394416186596
"5148" 1029.4 112.846566119731 31.7755565069154
"5149" 1029.6 109.232732307118 26.3257165641514
"5150" 1029.8 105.064405527957 21.5094902882116
"5151" 1030 101.083631515846 16.3789264861093
"5152" 1030.2 96.0425614057446 11.8263134831905
"5153" 1030.4 90.4628164460498 8.78989976878495
"5154" 1030.6 84.6522547299719 5.58107697825891
"5155" 1030.8 78.8724903947066 3.62838070030031
"5156" 1031 72.7405899598477 4.01414427256948
"5157" 1031.2 66.4807589554178 4.62723524916896
"5158" 1031.4 60.3559338207009 5.44459617101319
"5159" 1031.6 54.7984571089432 6.63465037331999
"5160" 1031.8 49.0355803286738 7.68380253490496
"5161" 1032 43.5892198643858 9.29776976631296
"5162" 1032.2 38.0144947512922 10.5218952160952
"5163" 1032.4 32.1792816377138 12.737576375337
"5164" 1032.6 26.8435811511179 14.857076779131
"5165" 1032.8 21.3147243204846 17.8146210994747
"5166" 1033 16.8053820542815 21.17684998217
"5167" 1033.2 12.7320142704128 25.4747576818731
"5168" 1033.4 9.60243499913777 30.076818928977
"5169" 1033.6 8.33436695594036 32.5680339987314
"5170" 1033.8 8.17229801223378 33.513509771145
"5171" 1034 8.40234546510176 34.7834567763571
"5172" 1034.2 8.53888409887764 37.1207082685017
"5173" 1034.4 8.83456312347983 40.7370985838078
"5174" 1034.6 8.98218793147572 45.1122529961247
"5175" 1034.8 9.2483993889238 49.9639138171013
"5176" 1035 8.68540351964276 55.069942764381
"5177" 1035.2 8.25013846351557 60.5661823584241
"5178" 1035.4 7.51228353483907 66.4372108280081
"5179" 1035.6 7.69830199283254 72.0718436372656
"5180" 1035.8 7.63706939520702 77.4474349867494
"5181" 1036 10.4438218738768 82.255008582981
"5182" 1036.2 14.0519112298604 86.2477563687086
"5183" 1036.4 18.3953477170755 89.7191833932757
"5184" 1036.6 22.7340687855929 93.4535020473942
"5185" 1036.8 27.3443132264937 96.2608718252053
"5186" 1037 32.3502076442655 98.6027893071995
"5187" 1037.2 37.5402581064287 99.4995797590733
"5188" 1037.4 42.8827638208282 100.968715836494
"5189" 1037.6 48.4235378996584 101.924021712155
"5190" 1037.8 53.3967556879802 103.8257291918
"5191" 1038 58.4517771993027 104.62191950989
"5192" 1038.2 63.9812792436573 105.982438682214
"5193" 1038.4 69.2521049412532 107.328713581386
"5194" 1038.6 74.878162148715 108.791201256805
"5195" 1038.8 79.9064485414383 109.176432590689
"5196" 1039 85.1687500065924 110.30746603918
"5197" 1039.2 88.6441606420184 109.570619262909
"5198" 1039.4 91.0149121828348 106.213516321211
"5199" 1039.6 93.3624623828563 101.746254653754
"5200" 1039.8 95.4890277335248 97.132795320381
"5201" 1040 97.6946797386558 91.8398512862864
"5202" 1040.2 99.3113346698518 86.8911542659365
"5203" 1040.4 101.062245320839 81.8956021430125
"5204" 1040.6 102.467459737845 76.4146390795331
"5205" 1040.8 104.329017544202 70.963599320456
"5206" 1041 105.791342275594 65.1834155100859
"5207" 1041.2 106.715840873354 58.9211979743024
"5208" 1041.4 107.369250658238 52.828071261071
"5209" 1041.6 107.433220279518 46.1170223498978
"5210" 1041.8 106.749057497725 39.5709180862252
"5211" 1042 105.850374326856 33.0351339395335
"5212" 1042.2 104.224514895519 26.2120835211289
"5213" 1042.4 101.476607172459 20.0052014801905
"5214" 1042.6 98.3849358137986 13.9654338525739
"5215" 1042.8 93.8099349372277 8.96818822949164
"5216" 1043 87.5526902025458 5.86107892414496
"5217" 1043.2 81.0829903118457 4.16166875285657
"5218" 1043.4 75.2387901167768 3.39689681190596
"5219" 1043.6 68.9364585244153 4.07896590172841
"5220" 1043.8 63.3230569422247 6.0349233912662
"5221" 1044 57.5615245499889 8.20152237604225
"5222" 1044.2 52.7673028929041 11.5684633606251
"5223" 1044.4 48.0696926033138 15.202147958433
"5224" 1044.6 43.5923356312418 19.483211618577
"5225" 1044.8 39.4184849978313 23.452570897758
"5226" 1045 35.1694217956428 27.8293294628974
"5227" 1045.2 31.7120179350652 32.4790498435151
"5228" 1045.4 28.4029722082418 37.367713372017
"5229" 1045.6 25.9442023979121 43.3555994878896
"5230" 1045.8 24.7672126651816 49.5797128264188
"5231" 1046 23.6066885364479 55.5609423490605
"5232" 1046.2 22.7283818217518 61.642263476256
"5233" 1046.4 22.9808721166531 67.7776777780348
"5234" 1046.6 23.8999036138791 73.7596346038641
"5235" 1046.8 25.7952940000755 79.4801995474073
"5236" 1047 27.6572380094176 84.8405484476967
"5237" 1047.2 30.3407505125376 89.9025725759819
"5238" 1047.4 33.245865282829 94.328605149981
"5239" 1047.6 37.6154819926887 98.2250070715331
"5240" 1047.8 42.376465315074 101.276332493464
"5241" 1048 47.7222104139446 103.462624058195
"5242" 1048.2 53.1706732510169 104.69440875157
"5243" 1048.4 58.4028100469414 105.355774357796
"5244" 1048.6 63.6851371438718 105.592102334421
"5245" 1048.8 68.5957596473688 106.882801191978
"5246" 1049 72.300809494574 106.400759232325
"5247" 1049.2 76.4169394592018 104.771987986967
"5248" 1049.4 80.7790130576018 102.027145756681
"5249" 1049.6 84.9471002099191 99.0651699570348
"5250" 1049.8 88.0815916263518 94.9719810464483
"5251" 1050 90.4018826281961 90.750617220296
"5252" 1050.2 92.9163412193836 85.5301044259355
"5253" 1050.4 95.4603710149496 80.1433991974201
"5254" 1050.6 96.4322008648472 74.076120585981
"5255" 1050.8 96.4102131671144 68.1008521521583
"5256" 1051 95.5888920558326 61.146686776804
"5257" 1051.2 93.5070483597247 54.958209321799
"5258" 1051.4 90.9209598096421 49.0959623610422
"5259" 1051.6 87.5257523127199 43.632686377125
"5260" 1051.8 83.2383330659163 38.3289777013971
"5261" 1052 78.8378903063138 33.307869158649
"5262" 1052.2 73.8557791035698 28.624871574081
"5263" 1052.4 69.136050934114 23.977186013881
"5264" 1052.6 63.9191847870002 19.4881286881466
"5265" 1052.8 58.14544529967 15.7363367441764
"5266" 1053 52.8250563858276 12.6584509734858
"5267" 1053.2 46.8371106851638 10.7459061005917
"5268" 1053.4 40.8304308681732 10.7537231071667
"5269" 1053.6 34.5586382638701 10.2855438539785
"5270" 1053.8 29.8757902554113 10.6486277965476
"5271" 1054 28.2915332888356 13.883399636631
"5272" 1054.2 26.3590291507058 18.853826713665
"5273" 1054.4 24.3875604012152 23.9466392799986
"5274" 1054.6 24.1694239926518 29.520654545181
"5275" 1054.8 23.3622792165932 35.1263488800706
"5276" 1055 23.7961810880268 40.912677112431
"5277" 1055.2 25.3077108264223 46.160380809163
"5278" 1055.4 27.7128171839189 51.3224731769053
"5279" 1055.6 29.5233052734466 56.7587689805103
"5280" 1055.8 32.029698645711 62.0035058782843
"5281" 1056 35.1362742076768 66.734594931531
"5282" 1056.2 38.1786263435935 72.0666440899058
"5283" 1056.4 42.253585888734 76.1029784260876
"5284" 1056.6 46.5517860483645 79.8277469877454
"5285" 1056.8 51.6743179980594 82.5903495920589
"5286" 1057 56.9474256180673 84.864463324881
"5287" 1057.2 62.3180944358018 86.3621558022537
"5288" 1057.4 67.4441026142623 87.6193443409085
"5289" 1057.6 73.1490935066589 88.0284503822238
"5290" 1057.8 78.5732248394522 87.8309936842735
"5291" 1058 84.4364984692472 87.1410975162537
"5292" 1058.2 90.1768005885462 86.162699514881
"5293" 1058.4 95.5227656802504 84.2048189905026
"5294" 1058.6 100.412338823294 81.0962495631374
"5295" 1058.8 105.345132827703 77.8081677980574
"5296" 1059 110.208203516701 74.0944675602364
"5297" 1059.2 115.371686880979 70.7158171099301
"5298" 1059.4 120.181528388771 66.8639997646632
"5299" 1059.6 121.10809212115 63.8864322450181
"5300" 1059.8 120.582290889519 59.4329819930049
"5301" 1060 119.962444320397 53.9930724888297
"5302" 1060.2 119.156376925461 48.2091400230958
"5303" 1060.4 117.436278719033 42.7311031137344
"5304" 1060.6 116.056206698553 36.8772207408566
"5305" 1060.8 113.224448160908 30.8944815843084
"5306" 1061 110.045863424747 25.4827212084132
"5307" 1061.2 106.07280839461 20.536340815905
"5308" 1061.4 101.461800100707 16.7761630180584
"5309" 1061.6 96.3189002519018 13.571822951031
"5310" 1061.8 89.7863517758475 11.647242809364
"5311" 1062 83.7906971845759 11.056378415993
"5312" 1062.2 77.72649360573 10.1160180775733
"5313" 1062.4 71.2615235436858 9.26129696605742
"5314" 1062.6 65.3812485619965 9.08846676119675
"5315" 1062.8 59.8807392093454 10.0061673230348
"5316" 1063 55.2906581821582 12.912863388139
"5317" 1063.2 50.6370844926578 15.977973905577
"5318" 1063.4 45.7831720197469 19.5778404732519
"5319" 1063.6 41.5599159654113 23.2569740322857
"5320" 1063.8 37.5820213660178 27.898897896633
"5321" 1064 34.0201635290854 32.480633058381
"5322" 1064.2 30.1258153895453 37.2485101626229
"5323" 1064.4 27.0190524297018 42.603629749906
"5324" 1064.6 24.4781275325854 48.1201226357826
"5325" 1064.8 22.6884445559068 54.5385460866098
"5326" 1065 22.1819575381915 60.6739956512143
"5327" 1065.2 22.5599527581544 66.6344940884599
"5328" 1065.4 23.7428061253413 72.6697707771331
"5329" 1065.6 25.6073037933454 78.5230788583425
"5330" 1065.8 28.1072406617813 83.9057658307271
"5331" 1066 31.4448786981464 88.5296622827202
"5332" 1066.2 34.7895861342109 92.7955062310628
"5333" 1066.4 38.8530016135207 96.717008864935
"5334" 1066.6 43.2705134059802 100.201194099178
"5335" 1066.8 48.250984074824 102.949614693909
"5336" 1067 52.8388650009261 105.204666550367
"5337" 1067.2 58.5322934572962 106.292572883159
"5338" 1067.4 64.1089255273282 106.395588060919
"5339" 1067.6 70.00483289532 105.931296044426
"5340" 1067.8 75.395831707384 104.650354089901
"5341" 1068 81.0386602956018 102.735611791795
"5342" 1068.2 85.9192935193282 100.307350230268
"5343" 1068.4 91.1017451413315 97.4222669032864
"5344" 1068.6 95.9356172496391 93.8113732922267
"5345" 1068.8 100.26671848422 89.6797393750628
"5346" 1069 104.710606252905 85.253934181881
"5347" 1069.2 108.706364509543 80.8650230958557
"5348" 1069.4 112.923341122002 76.464875175581
"5349" 1069.6 116.793984826041 71.2678140569298
"5350" 1069.8 119.596275138602 65.673286846206
"5351" 1070 122.227578245651 60.2138078635395
"5352" 1070.2 122.682246409913 56.4075516912908
"5353" 1070.4 122.356623234389 50.479294466299
"5354" 1070.6 120.240200288842 45.278645419401
"5355" 1070.8 117.607377295522 40.290302682945
"5356" 1071 114.40542430794 35.3671146517922
"5357" 1071.2 110.614444422408 30.8752930973851
"5358" 1071.4 106.806520411053 26.0447867656596
"5359" 1071.6 102.822425086987 21.6424891279301
"5360" 1071.8 98.5957085733149 17.3551173168564
"5361" 1072 93.6602827952657 13.6583365594301
"5362" 1072.2 88.7077531057969 10.0353959051736
"5363" 1072.4 82.8840869458497 7.30826250326939
"5364" 1072.6 76.8102728370976 5.80187935388096
"5365" 1072.8 70.7389651455936 5.1378634665367
"5366" 1073 64.6081830749618 6.56212646674496
"5367" 1073.2 59.4489924559018 8.51194740050595
"5368" 1073.4 54.7218548408738 10.431908901897
"5369" 1073.6 50.0138820542632 12.8430217764951
"5370" 1073.8 45.4836061128338 15.775449059937
"5371" 1074 40.6543146876175 18.5317496484243
"5372" 1074.2 36.4521632434311 22.6124547995151
"5373" 1074.4 32.6366154167237 26.5958234020029
"5374" 1074.6 28.5899182196018 31.6099564731041
"5375" 1074.8 26.0834848011663 36.8747437756632
"5376" 1075 22.8468192708887 42.967614740717
"5377" 1075.2 20.5386719320387 48.3785716119734
"5378" 1075.4 19.9822849934673 54.2697274321415
"5379" 1075.6 19.5175382565429 60.0201500854944
"5380" 1075.8 21.0708775423125 66.1537683518148
"5381" 1076 23.3369709466186 71.5733612217129
"5382" 1076.2 25.8075120123899 76.5535513085589
"5383" 1076.4 28.8877488749547 81.3952271196709
"5384" 1076.6 32.303557005207 85.9645476753546
"5385" 1076.8 36.4699880590759 89.9846620914758
"5386" 1077 40.2499174163363 93.8912259309252
"5387" 1077.2 44.9963780707268 97.5952919630685
"5388" 1077.4 48.9258608243875 100.749310421095
"5389" 1077.6 53.6899239859053 103.972877246443
"5390" 1077.8 58.0449442720088 106.661044737872
"5391" 1078 62.1268996514563 109.259501549699
"5392" 1078.2 65.9249332419322 112.767510201603
"5393" 1078.4 70.6635894105184 113.876435959742
"5394" 1078.6 74.8444026722255 112.239251580752
"5395" 1078.8 78.1688093332845 108.498603503025
"5396" 1079 81.5979938316672 104.385325064049
"5397" 1079.2 84.458189211592 100.197515025221
"5398" 1079.4 87.5534455399654 95.7539111246385
"5399" 1079.6 89.9279039437339 90.9122843684847
"5400" 1079.8 91.5976479742684 85.4991565733254
"5401" 1080 92.0215066351107 80.9593224997827
"5402" 1080.2 90.6319424574965 78.2161274676704
"5403" 1080.4 87.8775427643148 74.6535534652723
"5404" 1080.6 84.3746080094258 71.201825661321
"5405" 1080.8 80.10861240211 68.7493085204875
"5406" 1081 75.5195200559295 66.8768008873011
"5407" 1081.2 70.4385618042518 65.4331131510559
"5408" 1081.4 65.2950064645235 65.7566844101505
"5409" 1081.6 60.3254082969542 66.4507919873728
"5410" 1081.8 55.0409304907713 68.0842104690505
"5411" 1082 49.8114062758178 69.989792354337
"5412" 1082.2 45.0648521136749 72.4583916360517
"5413" 1082.4 40.3129910153018 74.472082623931
"5414" 1082.6 35.2660978266768 76.425928089881
"5415" 1082.8 29.6739454382518 78.561526622431
"5416" 1083 24.8261524377311 81.6748313063465
"5417" 1083.2 20.4240125845018 84.578851363081
"5418" 1083.4 17.2523555603221 88.306989628703
"5419" 1083.6 15.1379334891322 90.1206265428288
"5420" 1083.8 14.1459214367225 89.5616161605965
"5421" 1084 12.256703450818 88.6433832617188
"5422" 1084.2 10.6081878486464 87.2847465076667
"5423" 1084.4 9.56496233882499 85.7164308245685
"5424" 1084.6 8.65287286209764 83.7700824043851
"5425" 1084.8 6.91363035870014 81.9274699770121
"5426" 1085 5.66410569315378 80.075529667209
"5427" 1085.2 4.33055747878577 78.078323112513
"5428" 1085.4 4.19738911268838 76.1090357915345
"5429" 1085.6 3.27431251460177 73.1463361908571
"5430" 1085.8 2.21211926823814 70.0838833633603
"5431" 1086 2.13705761216178 67.8554920579769
"5432" 1086.2 1.92243020104806 65.0078871527074
"5433" 1086.4 1.20640772624462 61.6538548708095
"5434" 1086.6 1.00186272086624 59.1915744370132
"5435" 1086.8 1.32052069477533 55.8633689317405
"5436" 1087 1.65751752840008 52.800211341444
"5437" 1087.2 2.21855680306459 49.3035209435917
"5438" 1087.4 2.67095192465916 46.0099567630203
"5439" 1087.6 3.1719938996272 42.3032200959403
"5440" 1087.8 3.57342613277777 39.539402870649
"5441" 1088 4.49380323078212 39.4336455710531
"5442" 1088.2 5.39755686405338 39.004269913131
"5443" 1088.4 6.3429659604808 37.9583522084455
"5444" 1088.6 7.3463411495774 36.3737584135151
"5445" 1088.8 8.27305830733732 35.099100349038
"5446" 1089 9.55734650521335 33.3577471784843
"5447" 1089.2 10.9033593017194 30.8327458609062
"5448" 1089.4 11.5079195576266 28.8031912887735
"5449" 1089.6 12.4638934793538 27.1262134664843
"5450" 1089.8 13.1439985971494 25.5010680178571
"5451" 1090 13.8398779232978 24.973192818849
"5452" 1090.2 15.3169986961256 24.4686611429524
"5453" 1090.4 17.1274425908213 24.68013341432
"5454" 1090.6 19.7760945397614 24.6601237071078
"5455" 1090.8 22.7841619699153 24.3578552695928
"5456" 1091 26.3496560999985 24.0458530520297
"5457" 1091.2 30.293028068856 24.4799774874657
"5458" 1091.4 34.4957737149725 25.0571842236654
"5459" 1091.6 38.218685121232 25.5176141653768
"5460" 1091.8 42.1078025479768 25.742787232281
"5461" 1092 45.5901546871146 25.6748794931117
"5462" 1092.2 49.3143886526781 26.770594222703
"5463" 1092.4 53.4643533963186 27.5295278718279
"5464" 1092.6 57.7767299428862 28.3206814047344
"5465" 1092.8 61.9796802625766 29.863978014923
"5466" 1093 66.1539223723026 32.0344282576447
"5467" 1093.2 70.6819810898768 33.765886886481
"5468" 1093.4 75.2934150547713 34.9989912269488
"5469" 1093.6 79.6335105370135 36.3638866031751
"5470" 1093.8 84.1458437718332 38.3790243431124
"5471" 1094 88.1789593406018 40.4774513458078
"5472" 1094.2 92.0125113297505 42.7790793969884
"5473" 1094.4 95.0323900661985 45.8828277907922
"5474" 1094.6 97.8662741488399 49.8831800814762
"5475" 1094.8 100.692281068731 53.8795439353245
"5476" 1095 103.326130087427 58.526496620256
"5477" 1095.2 105.17840453343 63.4244118854383
"5478" 1095.4 107.652502190602 68.6722124451059
"5479" 1095.6 110.347133892285 74.2442580047346
"5480" 1095.8 112.221420815577 79.4806014781163
"5481" 1096 114.744117378477 83.936224449031
"5482" 1096.2 113.815878502627 84.202362867981
"5483" 1096.4 113.198153596911 84.7955304298367
"5484" 1096.6 112.576998111314 85.8117356635166
"5485" 1096.8 111.540317471097 87.6631388636774
"5486" 1097 110.44150959878 90.5414961557284
"5487" 1097.2 110.256876877845 91.0858369275679
"5488" 1097.4 110.112133458683 90.0153031273675
"5489" 1097.6 110.084924724774 89.3752439777719
"5490" 1097.8 109.700701608218 88.7869912418095
"5491" 1098 109.947598312209 87.7611528238185
"5492" 1098.2 109.732062179354 87.1048140344131
"5493" 1098.4 109.582469383771 86.3493209671935
"5494" 1098.6 109.288963072207 84.669727896381
"5495" 1098.8 109.533190292872 82.2293947338269
"5496" 1099 110.234425371921 78.2098836820016
"5497" 1099.2 110.688459444758 74.5402932303072
"5498" 1099.4 110.864040568815 70.4636187681023
"5499" 1099.6 111.214817529197 65.9113341200103
"5500" 1099.8 112.278266713495 60.9503142282662
"5501" 1100 114.012812556932 56.4927677500342
"5502" 1100.2 116.779940178037 52.1175023968003
"5503" 1100.4 118.755512653649 46.9157830757619
"5504" 1100.6 119.777176902782 41.6970458793564
"5505" 1100.8 117.234721688221 36.9440927211429
"5506" 1101 114.203845305504 32.5740427354663
"5507" 1101.2 110.078714086667 28.5603854157908
"5508" 1101.4 105.511995691968 25.0632714118566
"5509" 1101.6 100.927638726402 21.711763862331
"5510" 1101.8 95.8839911282518 19.894233196331
"5511" 1102 90.1890250347797 19.2155197169996
"5512" 1102.2 84.7502842747044 19.0372308703938
"5513" 1102.4 79.3239499358498 17.915980890009
"5514" 1102.6 73.8081448373984 18.1494257609742
"5515" 1102.8 68.6651264019466 17.3987098717947
"5516" 1103 63.1523158843437 16.4557918292358
"5517" 1103.2 57.7020465642656 16.3568668650154
"5518" 1103.4 53.3509174242338 18.760353707985
"5519" 1103.6 49.4170319168805 21.7382606501433
"5520" 1103.8 45.6316430356506 25.7218887960517
"5521" 1104 41.9851617931428 29.6521807690203
"5522" 1104.2 38.5388404366262 33.7551210253932
"5523" 1104.4 35.3185813994798 37.9886375766858
"5524" 1104.6 32.9057619439189 42.671787149881
"5525" 1104.8 29.9076279524518 46.913773900706
"5526" 1105 27.3338747057768 51.902246460781
"5527" 1105.2 24.5451675981346 56.5544013586842
"5528" 1105.4 22.2211119924296 61.7899112396679
"5529" 1105.6 20.9655311037543 67.080827922203
"5530" 1105.8 21.4177133699323 72.5763277264827
"5531" 1106 22.4487973851196 77.419310603122
"5532" 1106.2 24.9955642935594 81.7354940669488
"5533" 1106.4 28.2730605732289 85.6698098427454
"5534" 1106.6 31.5734793718495 89.1093383534681
"5535" 1106.8 35.1378970029143 92.7929771995238
"5536" 1107 38.6422953390673 95.9509527198292
"5537" 1107.2 42.8249026056288 98.8503267122864
"5538" 1107.4 46.8667233453654 101.629413396654
"5539" 1107.6 50.8871247828518 104.139793328015
"5540" 1107.8 54.8063869503583 107.467319843298
"5541" 1108 58.744613156708 110.145602582359
"5542" 1108.2 59.7162900143071 110.527810866488
"5543" 1108.4 60.4471918375462 109.945665273353
"5544" 1108.6 63.5866566557446 109.460475255995
"5545" 1108.8 67.8579567554629 109.516526088325
"5546" 1109 72.6542182351851 109.213604310659
"5547" 1109.2 77.645542980829 108.675295264199
"5548" 1109.4 82.3041372546391 107.795924998713
"5549" 1109.6 87.3199395064709 105.917729090189
"5550" 1109.8 91.9707888162999 103.544367447409
"5551" 1110 96.5793812195651 100.78989093634
"5552" 1110.2 101.392643325365 97.60724163709
"5553" 1110.4 106.45884613813 94.5976285382421
"5554" 1110.6 110.432985439271 90.5236442122462
"5555" 1110.8 112.593702019845 85.5553507581679
"5556" 1111 113.674572584551 79.8340708273263
"5557" 1111.2 115.65866832928 74.0507203126983
"5558" 1111.4 118.11671505099 68.4905934938148
"5559" 1111.6 119.868904738502 63.034621790031
"5560" 1111.8 121.516969216129 57.2989679370327
"5561" 1112 121.887662013952 50.610501451731
"5562" 1112.2 120.228641798892 44.3343670448164
"5563" 1112.4 117.811200377352 38.566115199006
"5564" 1112.6 114.534200962271 33.0051623577277
"5565" 1112.8 110.59728184109 28.2075361354419
"5566" 1113 106.59263067811 23.4781099703482
"5567" 1113.2 101.52147708686 19.0219022338245
"5568" 1113.4 95.7654588912404 16.0917648531078
"5569" 1113.6 90.3606294257481 12.9548441178078
"5570" 1113.8 84.6311743911228 10.6980844133095
"5571" 1114 78.8523386411151 9.86892016149158
"5572" 1114.2 73.2141556910072 9.00185612490798
"5573" 1114.4 67.0177094436018 10.073076418981
"5574" 1114.6 61.6520332583221 12.4558899277115
"5575" 1114.8 57.2511424339133 15.7142319029383
"5576" 1115 54.0108725990362 20.1037600043728
"5577" 1115.2 50.0509988557208 24.5892116463095
"5578" 1115.4 46.7984597260658 29.506633594329
"5579" 1115.6 43.6037005185444 34.2077128422908
"5580" 1115.8 40.7529015406674 39.7433068262088
"5581" 1116 37.911468648296 44.7875902628396
"5582" 1116.2 34.6364532745268 50.548835232706
"5583" 1116.4 31.9224067621582 55.7075442480181
"5584" 1116.6 29.1978727280896 60.9864167180761
"5585" 1116.8 27.4446098519831 66.4141066246267
"5586" 1117 25.6358807872713 71.8567968211776
"5587" 1117.2 25.3112817324927 77.931882070281
"5588" 1117.4 25.9922867001464 83.8003733048631
"5589" 1117.6 26.8354794058261 89.6946299345912
"5590" 1117.8 29.0262698279073 94.6661465593809
"5591" 1118 30.600429940872 95.1450904510972
"5592" 1118.2 33.502163262845 95.4608776324485
"5593" 1118.4 37.919515566829 96.7185399542991
"5594" 1118.6 42.6843541389603 97.4965464038055
"5595" 1118.8 47.8443837125393 97.765685463006
"5596" 1119 52.810378148483 97.7015770174849
"5597" 1119.2 57.9075356898977 96.9976727781565
"5598" 1119.4 63.6041119322488 97.3198940654104
"5599" 1119.6 68.9345169947194 96.7089593877633
"5600" 1119.8 74.5513740541718 96.521326074891
"5601" 1120 80.0452777823607 95.6653247698988
"5602" 1120.2 85.5608496907684 94.6913900408532
"5603" 1120.4 91.2514516569351 93.2308743271032
"5604" 1120.6 96.9314316906381 91.5102524029628
"5605" 1120.8 102.744448150074 89.4227148364365
"5606" 1121 108.196357891818 86.8574313138539
"5607" 1121.2 113.820788498474 84.6813787339835
"5608" 1121.4 114.753854149902 82.641233849506
"5609" 1121.6 115.509653392689 79.1544818909505
"5610" 1121.8 117.27609405032 74.6017398023938
"5611" 1122 119.125664519727 69.350540854381
"5612" 1122.2 120.689526667023 63.173669718802
"5613" 1122.4 122.294675153354 57.3633145463024
"5614" 1122.6 122.674489708114 54.9943017301702
"5615" 1122.8 123.063960565114 54.3054855037405
"5616" 1123 121.965556185352 54.5506482883809
"5617" 1123.2 119.230408575965 52.8473838655504
"5618" 1123.4 116.5514203434 49.7466289079902
"5619" 1123.6 113.177097204182 46.2152082802339
"5620" 1123.8 110.362704352536 42.1482009839967
"5621" 1124 108.728497948076 37.4117301800589
"5622" 1124.2 107.081725934653 32.5209231470361
"5623" 1124.4 106.290963574808 27.2034638844016
"5624" 1124.6 105.063666494072 21.6687256962003
"5625" 1124.8 103.214418957207 17.1279431469616
"5626" 1125 99.7281502654994 13.3520939202904
"5627" 1125.2 95.0010841062493 10.1499064623564
"5628" 1125.4 90.4017930122603 7.73340149022242
"5629" 1125.6 84.7938084751768 5.95117651573095
"5630" 1125.8 79.0111540371322 5.188886091994
"5631" 1126 73.5885300926522 4.69892406977171
"5632" 1126.2 68.3670237787821 6.70213166268423
"5633" 1126.4 63.3270094177446 8.61472443221429
"5634" 1126.6 58.7047061377175 11.515191512352
"5635" 1126.8 54.4322672967739 14.3925848963974
"5636" 1127 50.9670771335774 17.7804830289297
"5637" 1127.2 47.1323823020861 21.5145942409747
"5638" 1127.4 43.2242856713768 24.749636546931
"5639" 1127.6 39.2375489069405 28.4288797879777
"5640" 1127.8 35.4770612075518 32.568264001206
"5641" 1128 31.8684966633641 37.2500548645941
"5642" 1128.2 29.3688599336018 42.428367864256
"5643" 1128.4 26.9858263848391 48.062767938864
"5644" 1128.6 25.3151174303268 53.596444688731
"5645" 1128.8 23.2850565466707 58.964651334381
"5646" 1129 21.5927580365761 64.7784192980605
"5647" 1129.2 20.6906503250633 70.9367191737015
"5648" 1129.4 20.1787142728123 76.6889917389073
"5649" 1129.6 22.1938666455932 81.9937945081999
"5650" 1129.8 24.2617116522453 86.8456846409244
"5651" 1130 26.749757748455 91.7641718098993
"5652" 1130.2 29.0811427239261 96.6117464711512
"5653" 1130.4 32.9257973178849 100.484657341907
"5654" 1130.6 36.9928381254956 103.469451697323
"5655" 1130.8 41.8934227560754 105.725069051565
"5656" 1131 46.5484551671431 108.429236736945
"5657" 1131.2 51.3543111548953 110.390883530459
"5658" 1131.4 55.7193453443446 112.157097284938
"5659" 1131.6 59.1797601095831 113.565189562685
"5660" 1131.8 63.2457432042927 113.572006129936
"5661" 1132 68.3664325965462 112.542137653353
"5662" 1132.2 73.5501427585177 111.31936228447
"5663" 1132.4 78.8022647456584 109.665673558372
"5664" 1132.6 84.3543555248618 108.123662904921
"5665" 1132.8 89.5662174407732 106.240849504795
"5666" 1133 94.4140017990612 103.383627137908
"5667" 1133.2 98.7614389122304 100.064954486652
"5668" 1133.4 103.255975401006 95.3202578704963
"5669" 1133.6 106.761767915796 90.6163708889087
"5670" 1133.8 110.18923272823 85.2367009581199
"5671" 1134 112.954006356145 79.3682237308379
"5672" 1134.2 115.062350275051 73.7909487042454
"5673" 1134.4 117.702127254831 68.5418035556924
"5674" 1134.6 120.439609367626 62.938811959209
"5675" 1134.8 122.722511641295 57.7051528371471
"5676" 1135 122.697859582442 51.9459937475196
"5677" 1135.2 120.315054687699 46.2276877385883
"5678" 1135.4 117.687867939302 40.708204912506
"5679" 1135.6 113.934836449167 35.3271570175853
"5680" 1135.8 110.239475281407 31.4024637347346
"5681" 1136 104.894797251521 26.0386594478406
"5682" 1136.2 100.307730945677 22.127199443131
"5683" 1136.4 94.7402869234485 18.4659639943971
"5684" 1136.6 90.4578466691638 15.6802765450628
"5685" 1136.8 84.8571913701555 12.9346679415834
"5686" 1137 77.9888693771264 10.1084054693974
"5687" 1137.2 71.732523314114 8.30019241219803
"5688" 1137.4 66.8009960008616 7.74003353989671
"5689" 1137.6 62.0158650507698 9.95208080607296
"5690" 1137.8 57.2317306791421 12.8940180240906
"5691" 1138 51.8086128305138 16.264624456329
"5692" 1138.2 47.6770812511494 18.5153209002381
"5693" 1138.4 42.7481415867739 21.5179861490531
"5694" 1138.6 37.5839777777646 24.0285116306949
"5695" 1138.8 32.9746062548598 27.2981579450745
"5696" 1139 28.0959551814554 30.1580568501736
"5697" 1139.2 23.5142335025695 33.8092312237922
"5698" 1139.4 18.9497098169985 37.0979549126495
"5699" 1139.6 15.3296526351799 40.9303250106388
"5700" 1139.8 11.804980640505 44.4976935332358
"5701" 1140 8.01087732165563 48.7724985996579
"5702" 1140.2 4.58353378005563 52.7361135520502
"5703" 1140.4 3.18881891184569 57.8484848539541
"5704" 1140.6 4.29788055200673 62.0981214111537
"5705" 1140.8 6.73522021135789 66.818980283881
"5706" 1141 9.81484789827121 70.9787007042363
"5707" 1141.2 13.6809738136418 74.305129449897
"5708" 1141.4 17.7528916235768 77.860479079831
"5709" 1141.6 21.5963763091235 81.0781292542201
"5710" 1141.8 25.6285967034466 84.0989516404327
"5711" 1142 29.6093158540105 87.2690225289679
"5712" 1142.2 34.5394213110156 89.4508184167948
"5713" 1142.4 39.2498798241573 91.7379027086032
"5714" 1142.6 44.0085962593401 92.8613555943109
"5715" 1142.8 49.0427020814875 93.9669536399095
"5716" 1143 53.8181659753681 95.1253824452828
"5717" 1143.2 59.1803962111551 95.6940219117547
"5718" 1143.4 64.215478874998 96.1921864581923
"5719" 1143.6 69.6190350430036 95.3910962075352
"5720" 1143.8 75.0912688440546 94.4175220814847
"5721" 1144 80.7967162783745 92.6078520908719
"5722" 1144.2 86.2316050556018 90.2037547099355
"5723" 1144.4 91.3157786753585 87.3661995504755
"5724" 1144.6 96.0982000996018 84.0411082675389
"5725" 1144.8 100.531676688452 80.839931135881
"5726" 1145 104.932751920291 77.0357718127465
"5727" 1145.2 109.371873534919 72.9903518309785
"5728" 1145.4 113.852626962521 68.7956495796229
"5729" 1145.6 117.653108712279 63.9115593970826
"5730" 1145.8 121.255250728938 58.7507616014383
"5731" 1146 122.744497899352 53.5748772165422
"5732" 1146.2 121.398908012258 48.8831024294137
"5733" 1146.4 119.057954787403 43.4563247095275
"5734" 1146.6 115.676261964898 37.7186860249826
"5735" 1146.8 111.976627346525 32.7452735124963
"5736" 1147 108.804550439879 27.5075156868557
"5737" 1147.2 104.520641497536 23.0158474797983
"5738" 1147.4 100.044020330625 18.7188183277707
"5739" 1147.6 94.5126493429624 15.149179921881
"5740" 1147.8 88.3704491786268 12.792881237031
"5741" 1148 82.6971570283268 10.413863418856
"5742" 1148.2 76.3704647855093 8.82927887257843
"5743" 1148.4 69.7418595976596 7.91982831178178
"5744" 1148.6 63.9403252227844 8.44012107216791
"5745" 1148.8 59.361334690015 9.97983945624459
"5746" 1149 55.9288725231628 13.2239906450029
"5747" 1149.2 53.1114864409506 18.083797542067
"5748" 1149.4 50.0610696587308 22.7689887854455
"5749" 1149.6 47.4110973841268 27.868648993406
"5750" 1149.8 45.1760047159811 33.2864348314844
"5751" 1150 44.2307921051416 39.0309814099606
"5752" 1150.2 44.2661202138518 44.8026851720879
"5753" 1150.4 44.3884540086787 50.720851527881
"5754" 1150.6 45.6552329371518 56.507739344806
"5755" 1150.8 47.0685103088623 62.147511909444
"5756" 1151 48.8523045850509 67.9455852487623
"5757" 1151.2 51.6433473635268 72.7292005388559
"5758" 1151.4 54.9430742876498 76.872521339241
"5759" 1151.6 58.4525961800768 80.612739802631
"5760" 1151.8 61.6671217176732 84.7497085188006
"5761" 1152 65.1330286298432 88.9706948603206
"5762" 1152.2 68.8544314271931 92.975617259794
"5763" 1152.4 72.5723057136732 96.4581761573631
"5764" 1152.6 76.8532846848318 99.0680863487482
"5765" 1152.8 80.2689096342743 101.915014914076
"5766" 1153 83.6692967858649 105.731901873618
"5767" 1153.2 86.7577323536544 107.91840493046
"5768" 1153.4 89.7746554731649 106.633237341862
"5769" 1153.6 92.6900149949804 103.351094585784
"5770" 1153.8 95.6567997950018 99.612426443281
"5771" 1154 98.5036113044697 95.2662746094753
"5772" 1154.2 100.991829293574 90.187231703881
"5773" 1154.4 103.475516577455 85.6255394032388
"5774" 1154.6 105.770059715102 80.6076151860915
"5775" 1154.8 107.490509887248 75.5723090729164
"5776" 1155 109.547490646089 70.2216682474188
"5777" 1155.2 110.424236456252 64.8456612750809
"5778" 1155.4 111.047889149063 59.345800164522
"5779" 1155.6 110.922769882436 52.9793533294925
"5780" 1155.8 110.610549443354 47.1340717070793
"5781" 1156 110.281430475352 41.120394902831
"5782" 1156.2 108.887409785968 34.8918692990761
"5783" 1156.4 106.9218419878 28.9930985661537
"5784" 1156.6 104.819415795328 23.0673737162116
"5785" 1156.8 101.325900789098 17.317336582503
"5786" 1157 96.8283281328578 12.890248951281
"5787" 1157.2 92.0611043345695 9.11866342639708
"5788" 1157.4 85.8745901033518 6.71389027735596
"5789" 1157.6 79.5132327723518 5.52924975398096
"5790" 1157.8 73.8774574475425 4.57075537370299
"5791" 1158 68.7247290950811 5.78900428422807
"5792" 1158.2 64.6063953398805 9.00064819579899
"5793" 1158.4 60.9190903891494 12.6763490837857
"5794" 1158.6 56.9108895927908 16.6365292576684
"5795" 1158.8 53.5099675854611 21.0612258214981
"5796" 1159 50.2247050875444 25.3105384286924
"5797" 1159.2 48.4880481514133 29.9426877197334
"5798" 1159.4 46.2997597090408 35.2116787019785
"5799" 1159.6 44.790596725064 40.4124197973684
"5800" 1159.8 43.0164337656679 45.9849717405586
"5801" 1160 42.8445515858018 51.4608461561809
"5802" 1160.2 42.5809097749095 56.952385239881
"5803" 1160.4 43.7115475805148 62.430941961681
"5804" 1160.6 44.6327308248974 67.9478813186636
"5805" 1160.8 46.7419232043967 73.033869942163
"5806" 1161 48.4791148413581 78.1125441820994
"5807" 1161.2 51.1359533859351 82.7539973134451
"5808" 1161.4 54.2724634097092 87.0628814681124
"5809" 1161.6 57.6054970661018 90.9764226509599
"5810" 1161.8 61.6241281815109 94.2046826045719
"5811" 1162 66.3139287721807 96.7296588192757
"5812" 1162.2 70.6010711043186 100.191692537969
"5813" 1162.4 75.2442391356476 101.043582962459
"5814" 1162.6 80.4859826032875 100.465553082424
"5815" 1162.8 85.1127615027654 98.4605368783355
"5816" 1163 89.8874871566867 96.1480954177772
"5817" 1163.2 94.5308749538563 93.2274648179173
"5818" 1163.4 99.1875426791681 89.8862247288544
"5819" 1163.6 103.680601198494 85.9065610233404
"5820" 1163.8 108.134216145312 81.8375231555652
"5821" 1164 112.398155490182 77.6772532242759
"5822" 1164.2 116.390630392525 72.6810160033425
"5823" 1164.4 119.543727483292 67.5670116124048
"5824" 1164.6 122.209773566995 61.9622999796515
"5825" 1164.8 122.069415080552 58.266849382256
"5826" 1165 121.264178582703 52.1291077339827
"5827" 1165.2 119.410052734299 46.1855378870777
"5828" 1165.4 118.075972231891 40.3964574063546
"5829" 1165.6 115.519169748519 34.7482547009967
"5830" 1165.8 112.490806820651 29.6450952336371
"5831" 1166 109.736171275552 24.259552385206
"5832" 1166.2 106.11954489745 18.953531253057
"5833" 1166.4 102.068042107161 15.1369131232353
"5834" 1166.6 96.3831787754554 12.2898938741493
"5835" 1166.8 90.7089620276738 10.273004792241
"5836" 1167 84.9998638899676 8.10387376883218
"5837" 1167.2 79.0792038088306 6.69634208478774
"5838" 1167.4 73.2386018753559 6.4467409367826
"5839" 1167.6 67.3714788053768 7.25914947715595
"5840" 1167.8 62.5112719808738 9.73086135929696
"5841" 1168 57.6704088756018 12.4102182039541
"5842" 1168.2 53.5586514425861 15.9220361537403
"5843" 1168.4 49.2350400703335 19.1927106892712
"5844" 1168.6 44.9599610122474 22.9447304612038
"5845" 1168.8 40.7469728273875 26.7374834369048
"5846" 1169 37.4812529062359 31.3043044130517
"5847" 1169.2 33.9418969128768 35.972888409481
"5848" 1169.4 30.9170065901768 40.863993255306
"5849" 1169.6 28.8722845909268 45.524661177406
"5850" 1169.8 26.3206871932795 50.4300895382198
"5851" 1170 24.4344622114408 55.201966783703
"5852" 1170.2 23.1534200586679 60.7043951212281
"5853" 1170.4 22.8189761297931 66.579653264507
"5854" 1170.6 23.1166463530885 72.8494597186686
"5855" 1170.8 24.7669542811544 78.1580484802231
"5856" 1171 26.9078070182483 83.2965073747172
"5857" 1171.2 29.6425421574396 88.0433876171512
"5858" 1171.4 32.5583104652504 92.6152842538269
"5859" 1171.6 36.0889404223649 96.4870936364073
"5860" 1171.8 40.1740912317876 100.460530828642
"5861" 1172 44.5939546278862 103.63052700345
"5862" 1172.2 49.7619867515184 105.235952872964
"5863" 1172.4 55.0375373500877 106.354518836358
"5864" 1172.6 60.3093235925826 106.240421514843
"5865" 1172.8 65.7591415816295 105.571330555381
"5866" 1173 70.9520863416295 103.649219751853
"5867" 1173.2 76.2727988429662 101.174920429713
"5868" 1173.4 80.7525441644076 98.095128651512
"5869" 1173.6 85.2762991799414 95.0972589545508
"5870" 1173.8 88.7272435567668 90.3775556501819
"5871" 1174 90.4264563043908 85.9614133533122
"5872" 1174.2 92.1665692159412 80.3801887786883
"5873" 1174.4 92.7192772591423 75.2610242653404
"5874" 1174.6 92.1317468980491 69.3539572654073
"5875" 1174.8 90.8095379255933 64.031073075864
"5876" 1175 89.1169349878768 58.335006782231
"5877" 1175.2 86.3188465275698 53.043136424553
"5878" 1175.4 84.0182706731384 47.7254090016858
"5879" 1175.6 80.9402783343283 42.2021907780294
"5880" 1175.8 77.2203801464647 37.1480015543648
"5881" 1176 73.2708804254351 32.0602518159048
"5882" 1176.2 68.6962882673908 27.1436652210528
"5883" 1176.4 63.8508309265781 23.1685995364873
"5884" 1176.6 58.854799738171 18.8821082897425
"5885" 1176.8 53.3244086776494 15.2759125023333
"5886" 1177 48.0055232561638 14.370238207881
"5887" 1177.2 41.9262523307815 13.9168697884044
"5888" 1177.4 36.6168175894798 14.8958655433444
"5889" 1177.6 30.9723844776565 16.3388916803731
"5890" 1177.8 26.3029453472978 18.554713095489
"5891" 1178 21.3395287456898 21.013053144873
"5892" 1178.2 17.024459411344 23.6171283205606
"5893" 1178.4 13.3286524845402 26.2790586430733
"5894" 1178.6 13.4722174342898 28.447272863289
"5895" 1178.8 13.7082040449883 31.9487926023936
"5896" 1179 14.7781872494613 36.3608571750215
"5897" 1179.2 17.1335339429323 40.9763787017538
"5898" 1179.4 18.6338648835177 45.8028273728221
"5899" 1179.6 20.4110302226018 50.5452078080574
"5900" 1179.8 22.6587391515594 55.2283715875674
"5901" 1180 24.9282264016531 59.8850675049835
"5902" 1180.2 27.5534751125439 64.7117605506909
"5903" 1180.4 29.912155414795 69.3641777891499
"5904" 1180.6 32.4715353322236 74.2178356120994
"5905" 1180.8 34.6972241582483 78.6564321645965
"5906" 1181 37.8599961176794 83.1051294536051
"5907" 1181.2 41.3942034740708 87.0289562292703
"5908" 1181.4 45.2381470561103 90.9144640103132
"5909" 1181.6 49.5687133007099 93.471418389935
"5910" 1181.8 54.8737411952747 95.1071828725258
"5911" 1182 59.6734018544589 96.2666863193381
"5912" 1182.2 64.9904637007556 96.8369472655444
"5913" 1182.4 70.3954418165125 97.3553500958095
"5914" 1182.6 75.8702105580546 97.7500698861923
"5915" 1182.8 81.2516718646406 98.0119407014732
"5916" 1183 87.7749288253962 97.0363375847688
"5917" 1183.2 94.1147836982129 95.250352844881
"5918" 1183.4 100.00012109288 93.238086750381
"5919" 1183.6 106.013917594034 91.3626617677999
"5920" 1183.8 111.608876979627 88.191193561756
"5921" 1184 114.946829258144 83.6564435480843
"5922" 1184.2 116.106310792543 78.0372683021751
"5923" 1184.4 116.450370656762 72.4639894314702
"5924" 1184.6 116.28410844873 66.4394958591117
"5925" 1184.8 115.954556185115 60.1114266355476
"5926" 1185 115.583545096784 54.3505482475256
"5927" 1185.2 115.438646466257 48.4767575423095
"5928" 1185.4 114.353975944932 42.1288883795173
"5929" 1185.6 113.020708836252 36.437007847406
"5930" 1185.8 111.390783940987 30.2715032793318
"5931" 1186 109.451034278212 24.16083893832
"5932" 1186.2 106.424412633449 19.2606101784374
"5933" 1186.4 102.589381049602 17.6437246671289
"5934" 1186.6 97.0751228325768 17.093288616406
"5935" 1186.8 91.2913973858582 15.6884472623425
"5936" 1187 86.0738854523538 14.933522505195
"5937" 1187.2 80.5927443868626 14.4650658948027
"5938" 1187.4 75.0334857141659 14.8961903053681
"5939" 1187.6 69.1867138098213 14.8167048000517
"5940" 1187.8 63.4442593206187 15.4858411711521
"5941" 1188 58.0567133028701 16.6658997633688
"5942" 1188.2 52.8523947272738 19.124898430137
"5943" 1188.4 48.2741584184706 22.2394649497252
"5944" 1188.6 43.6272930154798 25.8517124150517
"5945" 1188.8 39.7686974457257 30.0295416732115
"5946" 1189 36.1894280822216 34.7257233291041
"5947" 1189.2 33.1752011662993 39.8265770796961
"5948" 1189.4 30.5135655828713 44.7862187880288
"5949" 1189.6 28.6503533525845 50.5540953276137
"5950" 1189.8 27.8006365713451 56.1125528019252
"5951" 1190 27.6043876162366 61.9263231991331
"5952" 1190.2 28.2004473626018 67.1204351279996
"5953" 1190.4 28.9323839731707 72.8714469351913
"5954" 1190.6 29.6429320181573 78.1028165019643
"5955" 1190.8 30.5338560935754 83.5593943128283
"5956" 1191 33.0210033207333 88.2569594740125
"5957" 1191.2 35.4693898118836 93.1247861374355
"5958" 1191.4 38.5701089302268 97.4701049018899
"5959" 1191.6 41.9855718241247 101.13291114067
"5960" 1191.8 46.5198701501156 103.97354720778
"5961" 1192 50.852914504872 106.194133051935
"5962" 1192.2 55.8929172696672 107.956081238974
"5963" 1192.4 60.8498627899791 109.239460167692
"5964" 1192.6 66.1933294629518 108.937656996051
"5965" 1192.8 71.3501090719446 108.318027408795
"5966" 1193 76.8697448293962 107.184419354077
"5967" 1193.2 81.8680889725462 105.488387687687
"5968" 1193.4 87.2601106197182 103.521251756318
"5969" 1193.6 92.1576714287782 101.462794848204
"5970" 1193.8 98.0632003133979 98.2728483629586
"5971" 1194 102.789379597791 94.7205321295026
"5972" 1194.2 106.877101120756 90.9508306265446
"5973" 1194.4 110.592490164239 86.8635172811641
"5974" 1194.6 113.391564488379 81.6746648183768
"5975" 1194.8 115.714881811576 76.595697437804
"5976" 1195 117.913932703957 71.104232633352
"5977" 1195.2 119.119173338777 65.523989684356
"5978" 1195.4 119.560150305489 59.8875279303157
"5979" 1195.6 118.578366055115 54.3099575965181
"5980" 1195.8 117.526733918072 48.1592897008894
"5981" 1196 116.290173654746 42.0160678539149
"5982" 1196.2 114.140437550127 36.553849104506
"5983" 1196.4 112.058803835475 30.9656574366606
"5984" 1196.6 108.642407285477 25.363053146706
"5985" 1196.8 104.841402053384 20.8750296985826
"5986" 1197 100.305951105739 16.7007815618648
"5987" 1197.2 94.7297314599788 13.5338335805531
"5988" 1197.4 89.4455312332847 11.6281100602224
"5989" 1197.6 83.5713210662628 9.50845369634706
"5990" 1197.8 77.1819488823823 8.23053095810047
"5991" 1198 71.323707966232 8.27616479835154
"5992" 1198.2 65.2033452073335 8.82898617739315
"5993" 1198.4 59.8041228717469 10.9529455271068
"5994" 1198.6 55.7344790690738 14.018156553153
"5995" 1198.8 52.4795580449405 18.4973729344777
"5996" 1199 48.7790005510669 22.367976969067
"5997" 1199.2 45.4113499957446 26.8240325162381
"5998" 1199.4 42.4412607951663 31.0892170128084
"5999" 1199.6 40.0176422820768 35.930695733306
"6000" 1199.8 36.9051210165518 40.753643179156
"6001" 1200 34.1463691128018 45.904395262981
"6002" 1200.2 32.2948006576186 50.6859409748726
"6003" 1200.4 30.4906691541915 56.1867587688553
"6004" 1200.6 29.1177960753704 61.496211904881
"6005" 1200.8 27.7911729027035 67.1501405323471
"6006" 1201 26.6095579297713 72.3914940994318
"6007" 1201.2 24.2374105720755 77.2766144354336
"6008" 1201.4 21.6058475974662 81.9104258925504
"6009" 1201.6 20.0852909603836 86.3692370905628
"6010" 1201.8 20.9752169780691 90.4662918194884
"6011" 1202 23.5643775998912 94.006779231302
"6012" 1202.2 27.5215532081981 96.3592132970736
"6013" 1202.4 32.3102922155161 96.8935489367953
"6014" 1202.6 37.5477479306018 97.1838424715411
"6015" 1202.8 42.5704522845546 96.8351807975791
"6016" 1203 47.8214597603979 96.7754652622596
"6017" 1203.2 52.5910597822268 96.2377613316983
"6018" 1203.4 57.7245020501851 95.5893367389365
"6019" 1203.6 62.5730876195357 94.8033186851168
"6020" 1203.8 67.4530004014253 93.8299297193515
"6021" 1204 72.2035729152927 92.5264172753173
"6022" 1204.2 77.1179870018018 90.6953984411095
"6023" 1204.4 81.9257883587684 89.4804142226587
"6024" 1204.6 86.6715628755462 87.9982612390754
"6025" 1204.8 91.1423245569061 85.3961757122636
"6026" 1205 95.722394886707 83.7062999869599
"6027" 1205.2 101.05199608776 83.8087923177494
"6028" 1205.4 105.918839880239 84.0303752948456
"6029" 1205.6 111.634505952688 83.6624756800016
"6030" 1205.8 114.869168070308 82.5832768767381
"6031" 1206 114.552627540452 81.018438612006
"6032" 1206.2 114.316414565881 76.8010963447878
"6033" 1206.4 114.693195183093 72.1395103246223
"6034" 1206.6 114.621980684286 67.5090953111967
"6035" 1206.8 115.084636147734 62.2011219683768
"6036" 1207 114.816102910807 56.8758225927784
"6037" 1207.2 114.296225892927 51.4121622990559
"6038" 1207.4 112.820354990627 46.264301245402
"6039" 1207.6 111.540665031913 40.8935308560154
"6040" 1207.8 108.930846051884 35.2509015734939
"6041" 1208 106.003532836368 30.0935536122519
"6042" 1208.2 102.560170735327 24.924898432581
"6043" 1208.4 98.2640380360896 20.449783292759
"6044" 1208.6 93.748709238675 16.6722326228322
"6045" 1208.8 88.1233206467446 13.3720145827969
"6046" 1209 82.3535405393198 11.5107897791374
"6047" 1209.2 76.2115820982382 9.67727531940162
"6048" 1209.4 69.9751548130164 8.31285813112486
"6049" 1209.6 64.2296425291098 9.07155001627611
"6050" 1209.8 58.6482738767792 11.1068493335019
"6051" 1210 53.9815924513596 14.6288711988575
"6052" 1210.2 49.8398281490896 18.1604545967346
"6053" 1210.4 45.3276657814067 21.9665031342468
"6054" 1210.6 41.2247208246411 26.3027665904558
"6055" 1210.8 37.7016517369969 30.7500004599374
"6056" 1211 34.9341087910646 35.5722591587818
"6057" 1211.2 32.3781048458069 40.5679787599322
"6058" 1211.4 30.7070418525249 46.1570519984194
"6059" 1211.6 29.4612767471272 51.7759434822962
"6060" 1211.8 28.4891929979638 57.6048608422689
"6061" 1212 28.1413312503786 63.0819146798095
"6062" 1212.2 28.0905966080633 68.5732635457528
"6063" 1212.4 28.5725311277714 73.6463116759345
"6064" 1212.6 29.2312021306966 79.1835608245016
"6065" 1212.8 31.6257936177556 83.9190810737015
"6066" 1213 33.0852126905831 88.850169758666
"6067" 1213.2 34.575470337707 94.0443597525915
"6068" 1213.4 35.9025065533681 98.940012895152
"6069" 1213.6 38.4670395029801 103.573099446719
"6070" 1213.8 41.9581447649629 106.822685994075
"6071" 1214 46.5933995015135 107.690510218469
"6072" 1214.2 51.8571957137129 107.497047570548
"6073" 1214.4 56.5232174730922 106.397707822477
"6074" 1214.6 61.9842622726589 105.569475932252
"6075" 1214.8 66.8979692124853 103.683846385939
"6076" 1215 71.6630813155424 101.970331856089
"6077" 1215.2 76.0436644200176 99.691348920574
"6078" 1215.4 81.1175251108821 97.4585676727314
"6079" 1215.6 85.3070667595457 95.5949314224137
"6080" 1215.8 89.9619497776935 93.2863239666149
"6081" 1216 94.4723715999756 90.2988557501239
"6082" 1216.2 98.9102724182982 87.5490303034881
"6083" 1216.4 103.257045375887 84.0037000022675
"6084" 1216.6 106.966619884911 79.8599351446686
"6085" 1216.8 110.111822198916 75.4260768306471
"6086" 1217 113.617059911916 70.7147358185503
"6087" 1217.2 117.128553455131 65.5228899388231
"6088" 1217.4 120.137734622724 60.5906130016127
"6089" 1217.6 122.004194167197 55.6386938571428
"6090" 1217.8 120.135206800669 50.1360997649902
"6091" 1218 117.489055405412 45.6373448599305
"6092" 1218.2 115.101132330727 40.500487122106
"6093" 1218.4 113.079129464802 35.356226219231
"6094" 1218.6 110.253266260486 30.1293234630215
"6095" 1218.8 106.468634426864 25.2166924714762
"6096" 1219 102.52656316944 20.8813114865987
"6097" 1219.2 97.9607935093869 16.9323770688066
"6098" 1219.4 92.4339284533268 13.980767350881
"6099" 1219.6 87.0459532111472 11.8306307188479
"6100" 1219.8 81.1269829216428 9.6167783220367
"6101" 1220 75.0142006205191 8.39620588893881
"6102" 1220.2 68.8559682504505 7.83760097618348
"6103" 1220.4 63.0501729897725 9.24062204251511
"6104" 1220.6 59.0278446358658 12.556861897689
"6105" 1220.8 55.1751375844285 16.1213237145502
"6106" 1221 51.678630072884 19.7128989155987
"6107" 1221.2 47.6074951882359 23.5022215541249
"6108" 1221.4 44.1080972022001 27.4941291351515
"6109" 1221.6 41.1077046896266 32.343835443319
"6110" 1221.8 39.2987303549295 37.6206665114776
"6111" 1222 38.4916007281964 42.9559956130972
"6112" 1222.2 39.6611061874378 48.8128699797908
"6113" 1222.4 41.1994533163197 54.4025162102912
"6114" 1222.6 43.3125603676844 59.7870464084595
"6115" 1222.8 45.6705257193899 64.6053775599149
"6116" 1223 47.7551299744768 69.808169111356
"6117" 1223.2 50.7672256967092 74.5708451373934
"6118" 1223.4 53.4694497171915 79.5383661351374
"6119" 1223.6 57.0047877781865 83.2240648848047
"6120" 1223.8 60.7884140698604 87.2449360629241
"6121" 1224 64.74413170573 90.8263633666502
"6122" 1224.2 69.2478937557089 93.627557607381
"6123" 1224.4 74.0258665906911 95.3001958414613
"6124" 1224.6 78.6016855046589 96.6190647137667
"6125" 1224.8 83.2291388125472 98.6942193925355
"6126" 1225 88.1217893065467 101.047156089587
"6127" 1225.2 92.7681017971395 102.122431394022
"6128" 1225.4 97.8838649682108 101.218698674726
"6129" 1225.6 101.943869166241 98.3516948543254
"6130" 1225.8 105.577684716038 94.53042186679
"6131" 1226 109.013863626538 90.552881713358
"6132" 1226.2 111.42791338098 85.3942840402593
"6133" 1226.4 113.105094188602 80.2238190457115
"6134" 1226.6 114.489879457935 74.5085331015733
"6135" 1226.8 114.794947080544 68.7770637935917
"6136" 1227 115.129011120704 63.0241360361887
"6137" 1227.2 114.382426575542 56.8951748315081
"6138" 1227.4 113.477777508662 50.9267786476741
"6139" 1227.6 111.625759504871 45.2595318916288
"6140" 1227.8 109.073291876938 39.688959679737
"6141" 1228 106.241468429995 34.1310956245203
"6142" 1228.2 102.11371582261 29.0743592516678
"6143" 1228.4 97.9412698381919 24.7710255202252
"6144" 1228.6 93.1060747855065 20.4163096070238
"6145" 1228.8 87.5495744356898 16.937630097225
"6146" 1229 81.8342460633197 13.8476149211374
"6147" 1229.2 76.2481687545018 11.432978828006
"6148" 1229.4 70.3386813747953 9.23173561068741
"6149" 1229.6 64.5900077683018 8.23282661965595
"6150" 1229.8 59.8426544691057 9.23964967432977
"6151" 1230 56.1301814597858 10.942894666281
"6152" 1230.2 51.3466038310894 12.8187923147074
"6153" 1230.4 46.4082099273518 13.863926093781
"6154" 1230.6 41.599501201005 16.220224778631
"6155" 1230.8 36.7657151780542 17.9527518845714
"6156" 1231 31.987151409232 20.0159292022087
"6157" 1231.2 27.1025688838144 22.0523208597314
"6158" 1231.4 22.7634341988818 25.253611835889
"6159" 1231.6 18.4416896795453 28.5639382303245
"6160" 1231.8 15.1063767671832 31.7816989235321
"6161" 1232 11.8490561367493 35.6027846825285
"6162" 1232.2 8.62474822224113 39.4815313321596
"6163" 1232.4 6.68697108946244 44.247760754299
"6164" 1232.6 4.94712176925752 49.4768858671351
"6165" 1232.8 4.80274016350093 54.8948445219482
"6166" 1233 5.09508877107678 60.162274219656
"6167" 1233.2 6.88990030375176 65.423376379631
"6168" 1233.4 8.64643532727121 70.7887934268562
"6169" 1233.6 11.3861604460526 75.4756617639219
"6170" 1233.8 14.1324914071707 80.1673104891654
"6171" 1234 17.0615808524018 84.5122462020288
"6172" 1234.2 20.1432690084143 88.4983655174256
"6173" 1234.4 23.7232868803315 92.0538848203134
"6174" 1234.6 27.9970953222212 95.7937738341464
"6175" 1234.8 32.4067326182018 98.50302460819
"6176" 1235 37.0510832597486 101.286555607193
"6177" 1235.2 42.1709112516573 103.072225889631
"6178" 1235.4 47.1658234753732 104.542014719024
"6179" 1235.6 51.8552905452999 105.326380330853
"6180" 1235.8 56.8085242939073 106.325028787909
"6181" 1236 61.2081024933518 106.738494822352
"6182" 1236.2 66.3874977008833 106.292923000794
"6183" 1236.4 71.6823620510374 105.332892126426
"6184" 1236.6 77.0128676831163 102.96540499924
"6185" 1236.8 81.6141284528998 100.102510605006
"6186" 1237 85.9695312079008 96.7342246770024
"6187" 1237.2 89.469983107324 92.1490108354365
"6188" 1237.4 92.7227860056018 87.2445630065476
"6189" 1237.6 95.2833250624857 81.6269868260685
"6190" 1237.8 96.6818319443097 76.1582386807925
"6191" 1238 97.800209748695 70.2989133931776
"6192" 1238.2 97.1659993658768 64.063473970606
"6193" 1238.4 95.7898690044768 58.5914084297559
"6194" 1238.6 93.475124518987 53.0427788775367
"6195" 1238.8 90.20911451646 48.1867353743298
"6196" 1239 86.2858755848559 43.1016948718154
"6197" 1239.2 81.7226091176506 38.3179462687834
"6198" 1239.4 76.9759446892488 34.3772579460406
"6199" 1239.6 71.8825173398301 30.4520112323534
"6200" 1239.8 66.1831290357446 26.8209414776905
"6201" 1240 60.3017119826506 23.9486881462956
"6202" 1240.2 54.5722980317858 21.823152527433
"6203" 1240.4 49.2511862450811 19.9612372046496
"6204" 1240.6 44.0542022475429 19.3646291976457
"6205" 1240.8 38.6859429351104 19.1479712209068
"6206" 1241 33.7414066979043 20.4479472956877
"6207" 1241.2 28.8337333089433 22.4826311805151
"6208" 1241.4 23.9954286788945 23.6732087596371
"6209" 1241.6 20.4016075405776 23.3594768589616
"6210" 1241.8 20.198591573329 23.4664749176495
"6211" 1242 20.3898961450901 25.5984716744158
"6212" 1242.2 20.4496554315605 29.2312873547322
"6213" 1242.4 19.7878768514018 33.580888229406
"6214" 1242.6 19.1793702474736 38.1545909708297
"6215" 1242.8 19.2759057590377 43.0079970349835
"6216" 1243 19.4456751069608 48.0544741222656
"6217" 1243.2 20.51957128111 53.0363941093892
"6218" 1243.4 21.8706992605757 58.3262577992114
"6219" 1243.6 23.1944038471966 62.8324998452775
"6220" 1243.8 24.7612216592628 67.6188258009403
"6221" 1244 26.0118279449469 72.5185818224562
"6222" 1244.2 28.0997221409638 77.2764966281568
"6223" 1244.4 30.2951689988991 81.8434326232864
"6224" 1244.6 32.4951530289802 86.5100654143675
"6225" 1244.8 34.5471289801496 91.2788790045158
"6226" 1245 37.4698537592018 95.7802692533446
"6227" 1245.2 39.8881137167563 100.407891163335
"6228" 1245.4 43.5045655916821 104.508399674818
"6229" 1245.6 47.6459202409261 107.688859043665
"6230" 1245.8 52.2614743777965 109.532099816465
"6231" 1246 56.9411056041606 109.58058937744
"6232" 1246.2 61.8553114174841 107.400316246587
"6233" 1246.4 66.2748298459907 105.326108163937
"6234" 1246.6 70.6309312882934 102.594487104759
"6235" 1246.8 74.801171371721 99.632197746725
"6236" 1247 78.3897591463902 95.5674220682079
"6237" 1247.2 82.0501043090836 91.7545568496264
"6238" 1247.4 85.1855976110875 87.4646449511381
"6239" 1247.6 88.5719076159678 83.0492509377917
"6240" 1247.8 90.420187090429 78.1443207195537
"6241" 1248 91.2286552476464 72.8465054517381
"6242" 1248.2 90.8365251883665 66.9946240037045
"6243" 1248.4 89.6861798928945 61.4265504507834
"6244" 1248.6 88.4616398013276 56.0499016948971
"6245" 1248.8 86.0996875072631 50.83601764151
"6246" 1249 83.0844292595211 45.920518518889
"6247" 1249.2 78.3762291414324 41.8153700503487
"6248" 1249.4 73.2848399543598 38.809534484631
"6249" 1249.6 67.8838764016174 35.6572547357872
"6250" 1249.8 61.6918252977458 32.896587933657
"6251" 1250 55.6316587628258 30.927423280665
"6252" 1250.2 50.2338456744223 28.9371140218297
"6253" 1250.4 43.7149062943373 27.9405616220297
"6254" 1250.6 37.8415013735933 28.2591650405589
"6255" 1250.8 31.7988917764223 28.4677517069835
"6256" 1251 25.8348907639378 28.9530486568646
"6257" 1251.2 20.3054110071441 29.5959082361945
"6258" 1251.4 15.1044897959768 30.117843192581
"6259" 1251.6 13.6538691751384 29.040307154881
"6260" 1251.8 14.4990623419864 29.5396287664194
"6261" 1252 13.3718233399378 30.9770201596351
"6262" 1252.2 10.3491886334915 32.8379035689361
"6263" 1252.4 9.28462677982578 35.769324974889
"6264" 1252.6 8.74906952072373 39.3628680802468
"6265" 1252.8 8.04942159328244 43.8587459521667
"6266" 1253 9.00319580431973 47.9546097999579
"6267" 1253.2 10.6140966326993 52.2692356666858
"6268" 1253.4 11.845890136015 56.7292173658975
"6269" 1253.6 13.4463748974253 61.028192303612
"6270" 1253.8 16.2588748149238 65.4008222763301
"6271" 1254 18.4113101080892 69.2659918588137
"6272" 1254.2 20.6231810146262 73.0315154174907
"6273" 1254.4 23.1507562511535 76.9575334263034
"6274" 1254.6 25.7514018041781 80.3162358592369
"6275" 1254.8 28.3802031427556 83.7126948075989
"6276" 1255 31.3023045451375 86.8570240486399
"6277" 1255.2 35.0212674147583 90.2696414794201
"6278" 1255.4 38.7430205607052 93.5167598635792
"6279" 1255.6 42.6847342341363 96.0919680301223
"6280" 1255.8 45.6514748850228 99.0254870289599
"6281" 1256 48.347023184786 101.567296832539
"6282" 1256.2 51.586564418244 102.740818348468
"6283" 1256.4 55.3454941573633 104.06644851312
"6284" 1256.6 59.4580686204159 104.985975388297
"6285" 1256.8 63.9872552515161 104.705221554338
"6286" 1257 68.6646147817732 103.622121647252
"6287" 1257.2 73.0081421488875 101.467049571852
"6288" 1257.4 77.167899771825 98.6887881131528
"6289" 1257.6 81.1123102333037 95.3240027825829
"6290" 1257.8 85.2877522580072 91.5766953018269
"6291" 1258 88.3196015945184 87.103920752631
"6292" 1258.2 91.2529971762089 82.4963414175863
"6293" 1258.4 93.5461410629439 77.8779027760652
"6294" 1258.6 94.5986272801357 72.7545601525674
"6295" 1258.8 94.4035997630973 67.5485200897659
"6296" 1259 94.1260099918366 61.8518157308375
"6297" 1259.2 92.2684033391018 56.0883132839137
"6298" 1259.4 89.9814690920067 49.8764615431454
"6299" 1259.6 87.6181213065218 44.026107143289
"6300" 1259.8 84.1049705348399 38.3196048748333
"6301" 1260 79.2990238010018 34.083954753031
"6302" 1260.2 74.5205159785787 29.5775772088963
"6303" 1260.4 68.9328674710898 26.082405819585
"6304" 1260.6 62.7534223453195 23.37832222301
"6305" 1260.8 56.254912642634 21.0854695971229
"6306" 1261 50.2972856543786 18.6994803786661
"6307" 1261.2 43.8411024135541 18.1073038119524
"6308" 1261.4 38.2356037183679 18.7643489251632
"6309" 1261.6 32.5722577324268 19.994846501056
"6310" 1261.8 28.1132058906338 21.982056637089
"6311" 1262 23.1095068746732 24.66648761
"6312" 1262.2 18.5634577274117 27.843998599633
"6313" 1262.4 13.9953281208576 31.0057763634624
"6314" 1262.6 10.0670522646411 34.8343250485187
"6315" 1262.8 6.25924150457833 38.4322345919122
"6316" 1263 5.88439543530338 39.3434864660019
"6317" 1263.2 7.20829545673623 39.4894720522087
"6318" 1263.4 9.23768596440506 40.4041303294793
"6319" 1263.6 11.8302083011778 41.259306175161
"6320" 1263.8 15.0095163697821 43.2230054666187
"6321" 1264 18.7347476540738 45.110394009177
"6322" 1264.2 22.2940091593373 46.8379451050628
"6323" 1264.4 26.8099398400894 48.7402366462777
"6324" 1264.6 31.1534026308395 50.8336490984875
"6325" 1264.8 35.3673768935505 52.4684771682656
"6326" 1265 40.2123777105768 54.385123174156
"6327" 1265.2 44.864006260858 56.2303084168479
"6328" 1265.4 49.7650017809215 57.7419682341269
"6329" 1265.6 54.2763001804658 59.6766040609769
"6330" 1265.8 56.9343840604447 60.6271447033107
"6331" 1266 60.0464049371276 59.9819760729241
"6332" 1266.2 62.7925407525109 57.4630963361124
"6333" 1266.4 65.6056115549706 53.9494159544875
"6334" 1266.6 68.8574051177237 50.1825584734907
"6335" 1266.8 71.3182446021293 45.4635060749912
"6336" 1267 73.7467272636098 40.944613722705
"6337" 1267.2 75.7095590571384 35.791135342881
"6338" 1267.4 77.3555969532152 30.6363740002339
"6339" 1267.6 77.3344306420034 24.73271691134
"6340" 1267.8 77.4637611285042 18.70824694032
"6341" 1268 77.0790399161018 12.1025127340584
"6342" 1268.2 75.8048262067829 5.81414615252662
"6343" 1268.4 73.5258673283941 2.76400666928096
"6344" 1268.6 72.5652470734077 3.40111123535857
"6345" 1268.8 72.9769301986749 3.1357455197834
"6346" 1269 74.431958328695 2.42206445923689
"6347" 1269.2 75.7692871147389 2.99392011067128
"6348" 1269.4 77.0961766338098 3.12231985772096
"6349" 1269.6 78.8192946184113 2.95194181297619
"6350" 1269.8 81.1313914520303 3.10649374035714
"6351" 1270 84.173425729992 3.70570287149071
"6352" 1270.2 86.1407285223018 5.06837590653095
"6353" 1270.4 88.6950082261268 6.27248997275595
"6354" 1270.6 90.7228840652922 7.23612123997619
"6355" 1270.8 93.9111714410633 8.49821605618865
"6356" 1271 96.3192221286431 9.98305822365782
"6357" 1271.2 97.8960935795345 10.8584547661919
"6358" 1271.4 99.7034658469133 12.4867316043564
"6359" 1271.6 101.662069485316 14.4876976726905
"6360" 1271.8 104.69635453829 16.5921375232252
"6361" 1272 107.253608651578 18.5978815427358
"6362" 1272.2 109.223155154897 20.6368881446924
"6363" 1272.4 110.792610975164 22.3270061067481
"6364" 1272.6 112.268689561274 24.8029493609629
"6365" 1272.8 114.342053630434 27.406606733385
"6366" 1273 115.130970823803 28.9942407094293
"6367" 1273.2 115.780312042421 31.1972946607252
"6368" 1273.4 117.340992104403 34.4746594708727
"6369" 1273.6 119.233807594354 38.071876681473
"6370" 1273.8 119.481109024973 40.3265862905261
"6371" 1274 119.986818918073 44.2822437789636
"6372" 1274.2 120.696418392714 48.8954866779758
"6373" 1274.4 121.359363641795 52.9875300370342
"6374" 1274.6 122.128882673771 57.5198400906713
"6375" 1274.8 122.401316611421 61.6462539563482
"6376" 1275 121.762839796667 65.0972211400941
"6377" 1275.2 121.147667385652 68.2567768643059
"6378" 1275.4 120.213755544938 71.4555381053095
"6379" 1275.6 118.541592349536 73.0290555464595
"6380" 1275.8 116.755176435197 75.9323837531868
"6381" 1276 115.11038628704 78.8678996340462
"6382" 1276.2 113.076826142529 81.9811226254777
"6383" 1276.4 111.636823524159 85.3883533272173
"6384" 1276.6 110.300220735996 88.4516949025125
"6385" 1276.8 108.704756786707 91.3488114528283
"6386" 1277 107.448994895953 94.4959723560972
"6387" 1277.2 105.336920913529 95.9395982402991
"6388" 1277.4 103.426022149824 96.9921530664643
"6389" 1277.6 100.319222090331 99.2117275976107
"6390" 1277.8 97.3608209604956 102.21831965227
"6391" 1278 93.9705352326573 104.687808703853
"6392" 1278.2 90.698456654469 107.40552000435
"6393" 1278.4 87.1570449818678 109.393981061624
"6394" 1278.6 83.5457258436489 110.510751832994
"6395" 1278.8 79.7598369832092 112.531453830087
"6396" 1279 75.69110740752 113.777363490899
"6397" 1279.2 71.5933796377904 114.438528683305
"6398" 1279.4 67.7574591216772 115.779631162598
"6399" 1279.6 63.8787597984946 116.025609303247
"6400" 1279.8 59.9202766878942 115.121939809739
"6401" 1280 55.9050394850928 113.685306742881
"6402" 1280.2 51.4437741680923 112.491174398305
"6403" 1280.4 46.9210132224018 111.036904915281
"6404" 1280.6 42.2733276622018 109.786888926624
"6405" 1280.8 37.2078460917654 108.130036064399
"6406" 1281 33.191444270824 105.921133084353
"6407" 1281.2 28.3735455212684 104.24424467227
"6408" 1281.4 24.4843951490238 102.086936083964
"6409" 1281.6 20.9759384025747 99.0608514998539
"6410" 1281.8 17.1408785223855 95.7064898846107
"6411" 1282 13.4996307163649 92.189248565302
"6412" 1282.2 11.5175478705844 89.2062167046549
"6413" 1282.4 10.0422227577333 85.2880982921441
"6414" 1282.6 8.36361657035806 81.0515763634944
"6415" 1282.8 6.03127551021594 76.9983786933455
"6416" 1283 3.4219345329808 73.1929011909132
"6417" 1283.2 3.57758900160997 70.773280023258
"6418" 1283.4 4.03729230823292 68.5513807079138
"6419" 1283.6 2.58300174342677 64.245227037206
"6420" 1283.8 1.46944756752862 60.5526158448322
"6421" 1284 2.10920054408483 58.2352186276267
"6422" 1284.2 3.40950074595715 54.328016875633
"6423" 1284.4 4.79946729915639 49.9953665981751
"6424" 1284.6 5.16973735200178 45.823255501106
"6425" 1284.8 6.38686060318855 41.475478594633
"6426" 1285 8.68287737224525 37.3117650367331
"6427" 1285.2 10.2490864453768 33.188171781931
"6428" 1285.4 11.9059999632359 29.7052573985395
"6429" 1285.6 14.5206858564034 27.5349969279636
"6430" 1285.8 17.9602136102603 24.0753453355639
"6431" 1286 20.5450081974098 20.545688116473
"6432" 1286.2 23.0639013879051 16.9369150031924
"6433" 1286.4 24.5407088137671 14.1320494193024
"6434" 1286.6 26.332902679446 14.1946570838236
"6435" 1286.8 29.2281267667867 15.0575397202339
"6436" 1287 33.1315990396596 16.8004076048644
"6437" 1287.2 37.0856638629746 18.202235368703
"6438" 1287.4 40.4785161295268 19.533972653606
"6439" 1287.6 44.0075921449811 21.3840711412689
"6440" 1287.8 47.6198029629322 23.0977721077853
"6441" 1288 51.6177917477698 25.2361478317465
"6442" 1288.2 56.0165214268287 27.0918619150994
"6443" 1288.4 59.7795106203395 29.9586496401023
"6444" 1288.6 62.5068887834323 33.2265687675504
"6445" 1288.8 66.6206019031312 36.052964490444
"6446" 1289 69.8922292595703 39.7809116023849
"6447" 1289.2 73.4019768250135 44.6016861583768
"6448" 1289.4 77.4540263197423 47.8808257469471
"6449" 1289.6 82.637707310114 49.9989055490517
"6450" 1289.8 87.2115639861179 52.4096055395503
"6451" 1290 91.2479896937618 56.096587943433
"6452" 1290.2 95.5139938141018 59.727365096006
"6453" 1290.4 99.3478795074837 63.8667707431565
"6454" 1290.6 102.766413257329 68.3167800535008
"6455" 1290.8 106.637914243795 72.9283270603515
"6456" 1291 110.147756155788 76.8935131583132
"6457" 1291.2 115.119024688474 79.5683254318297
"6458" 1291.4 115.085736581038 78.9757971194707
"6459" 1291.6 115.011646764773 75.0868901910524
"6460" 1291.8 116.702574999312 78.243458755881
"6461" 1292 116.629969087669 80.5541009831247
"6462" 1292.2 116.089888544018 80.2252794884031
"6463" 1292.4 115.702666768763 79.8376487891945
"6464" 1292.6 115.808088512397 79.728108347522
"6465" 1292.8 115.493848778202 79.671518564881
"6466" 1293 115.529550273427 79.460555184006
"6467" 1293.2 115.567342148958 79.4085707263979
"6468" 1293.4 115.715514560726 79.1833388405421
"6469" 1293.6 115.677565563408 79.1271321289062
"6470" 1293.8 115.371106447511 79.3346209089636
"6471" 1294 115.515344164298 78.9425908680367
"6472" 1294.2 115.188763273552 78.396001508206
"6473" 1294.4 114.721889174803 77.6641617668978
"6474" 1294.6 114.438536783754 76.9628257684572
"6475" 1294.8 114.312453845302 76.117596994756
"6476" 1295 113.884035902602 74.8766280416496
"6477" 1295.2 113.624388664602 73.4028923903095
"6478" 1295.4 112.690496179537 70.9503028691552
"6479" 1295.6 111.88722500084 67.9008437755476
"6480" 1295.8 110.725721810123 63.9508601632843
"6481" 1296 109.783326218155 59.4329819930049
"6482" 1296.2 108.895563342527 54.677226316906
"6483" 1296.4 107.622796786254 49.8880000059911
"6484" 1296.6 107.375251750025 44.8446824678894
"6485" 1296.8 107.0076406077 39.3857598099465
"6486" 1297 106.417594595236 33.9007767930517
"6487" 1297.2 105.33452241265 28.5011203501632
"6488" 1297.4 103.507645671797 22.9575956402712
"6489" 1297.6 100.182323457979 18.2872934663974
"6490" 1297.8 96.8585955823161 14.385693400619
"6491" 1298 91.8406238732165 12.3877676980695
"6492" 1298.2 86.7047638653456 11.6342859066413
"6493" 1298.4 81.27702497311 12.5186554450941
"6494" 1298.6 76.0152372860315 13.8391415846991
"6495" 1298.8 70.3379484995268 15.386108026556
"6496" 1299 64.9478016622658 16.174267217505
"6497" 1299.2 59.5621244667446 17.7085598393095
"6498" 1299.4 54.7477942332359 19.7088387355395
"6499" 1299.6 50.1691368411871 22.4129697264175
"6500" 1299.8 45.7606373516256 25.1332344306905
"6501" 1300 42.0060809928457 28.8978178169541
"6502" 1300.2 38.5354460239538 32.818693762257
"6503" 1300.4 36.2176059359323 37.3226139670166
"6504" 1300.6 34.0916031827698 42.2026765938305
"6505" 1300.8 32.7917704735774 46.7659807929785
"6506" 1301 32.0217310989051 52.3659934538974
"6507" 1301.2 31.8131253120156 57.4772755615275
"6508" 1301.4 32.2644910878192 63.1590831291157
"6509" 1301.6 33.0017393560387 68.1990380824944
"6510" 1301.8 34.4548911250135 73.6156285727045
"6511" 1302 35.7218799679687 78.4542732564589
"6512" 1302.2 37.4436652015759 83.5684654731396
"6513" 1302.4 39.7181627973381 87.5801373914173
"6514" 1302.6 42.8125593368339 91.4576485469524
"6515" 1302.8 45.1933064657639 95.5521050403945
"6516" 1303 47.4936796306573 99.0729371821032
"6517" 1303.2 50.7930858793454 103.073058092317
"6518" 1303.4 54.3374825114563 106.696075181808
"6519" 1303.6 56.5964134820563 110.697003076445
"6520" 1303.8 57.5116067702178 113.236719773658
"6521" 1304 57.9084188437684 112.668355060714
"6522" 1304.2 59.1560319873659 111.31541332057
"6523" 1304.4 61.3638908361518 109.506284447271
"6524" 1304.6 64.6897072659998 107.767618478755
"6525" 1304.8 68.5511706066414 105.136228624376
"6526" 1305 72.5339884999791 102.798494013721
"6527" 1305.2 75.9547183855169 99.9325763867395
"6528" 1305.4 79.5925694284073 96.938059891881
"6529" 1305.6 83.6399858950036 93.9460501306286
"6530" 1305.8 87.2748305654232 90.5013584962827
"6531" 1306 91.2628603992109 87.1021504305537
"6532" 1306.2 94.4541406486449 83.6423306356741
"6533" 1306.4 97.1567619160633 79.1888410070605
"6534" 1306.6 98.8021127160156 74.4125428262516
"6535" 1306.8 100.457028107527 69.068174483056
"6536" 1307 101.272146281212 63.7507098738566
"6537" 1307.2 102.271313183052 57.8092211252809
"6538" 1307.4 102.790501246249 52.0084464376351
"6539" 1307.6 104.242177543593 46.1137494855532
"6540" 1307.8 105.714725057823 40.005082320258
"6541" 1308 106.651910395382 33.843781057881
"6542" 1308.2 107.69112739956 27.8697487389388
"6543" 1308.4 108.010308750285 22.0234988694175
"6544" 1308.6 105.860936248402 19.293798958456
"6545" 1308.8 101.678521787263 16.7353313959535
"6546" 1309 96.7927564612518 13.961293808031
"6547" 1309.2 91.6936963427969 12.0555780740029
"6548" 1309.4 86.5458000326774 10.5475326534608
"6549" 1309.6 81.0419891063454 10.1027028345989
"6550" 1309.8 75.6612293401807 9.7717489664599
"6551" 1310 69.9589235345597 9.81768390462885
"6552" 1310.2 64.8532551570808 9.74568088904902
"6553" 1310.4 60.0849237423577 11.5151408231014
"6554" 1310.6 56.9893669398641 14.80121005784
"6555" 1310.8 54.2887632478898 19.367928244905
"6556" 1311 50.5203730591768 22.688686595306
"6557" 1311.2 47.1816990493538 26.873810601009
"6558" 1311.4 43.9337824784365 30.9951718971785
"6559" 1311.6 40.9964495514566 35.6278088544616
"6560" 1311.8 37.7581878291421 39.9622425855906
"6561" 1312 34.7662768935268 45.047559377581
"6562" 1312.2 32.4424341134268 50.162609966181
"6563" 1312.4 30.4096307951648 55.8374294531751
"6564" 1312.6 29.4535275112105 61.5029853110897
"6565" 1312.8 28.8473650572797 67.4141885709911
"6566" 1313 29.6173154803087 72.931882068174
"6567" 1313.2 31.8390174410612 79.2715214685026
"6568" 1313.4 33.9797988084238 84.2538522355166
"6569" 1313.6 36.9793310041693 88.6363657687999
"6570" 1313.8 39.7161532425477 93.6714169381242
"6571" 1314 43.4041032941156 97.5705033936149
"6572" 1314.2 47.5862715511153 100.401192647367
"6573" 1314.4 52.4248329187099 102.601176677449
"6574" 1314.6 57.7419938617793 104.177849934619
"6575" 1314.8 63.1666915146114 104.053392856304
"6576" 1315 68.4470546349681 103.859843934604
"6577" 1315.2 73.7829624781573 103.007314080131
"6578" 1315.4 78.9477510472845 102.589132230468
"6579" 1315.6 84.2438339835546 101.203868052041
"6580" 1315.8 89.6339636742999 100.322047243739
"6581" 1316 94.9800023246301 98.348973185164
"6582" 1316.2 100.008251460938 95.808594406581
"6583" 1316.4 105.475833288863 93.5019805553576
"6584" 1316.6 109.820996707966 90.1586264996945
"6585" 1316.8 112.705886560177 85.779719838831
"6586" 1317 115.469012955437 80.6446312568636
"6587" 1317.2 117.858554074446 75.7278601057498
"6588" 1317.4 118.221024937331 69.9523503424572
"6589" 1317.6 118.220144777202 64.180315227706
"6590" 1317.8 118.875154028022 58.8648289718725
"6591" 1318 120.347320868354 54.3441107126991
"6592" 1318.2 121.980596726577 48.8843222834907
"6593" 1318.4 120.197391223215 44.3300384177801
"6594" 1318.6 118.033027098246 39.0034652212777
"6595" 1318.8 115.374325214924 33.4832791076
"6596" 1319 112.90078160788 28.6912731628154
"6597" 1319.2 109.26646942201 23.720654542737
"6598" 1319.4 104.938189910279 19.6071232696963
"6599" 1319.6 100.375223894058 15.8821211409597
"6600" 1319.8 94.7666758021659 12.9787953170604
"6601" 1320 89.1589182711179 9.92587318646966
"6602" 1320.2 83.6571366788221 7.33995917898265
"6603" 1320.4 78.1975615921968 5.90166114369088
"6604" 1320.6 73.0250023591472 5.6409409832198
"6605" 1320.8 67.3407106076738 7.24136364135296
"6606" 1321 62.5026142352657 9.38373428465145
"6607" 1321.2 57.4424259349189 11.7769322576127
"6608" 1321.4 52.7371113536018 13.8984401778566
"6609" 1321.6 48.3818380400065 16.6977902342381
"6610" 1321.8 44.4113736892083 19.9696798732744
"6611" 1322 40.7560939247411 24.1708573143564
"6612" 1322.2 36.9765240070018 27.949788755281
"6613" 1322.4 33.3338009532247 31.9921982950941
"6614" 1322.6 30.0264910527985 36.0976042139629
"6615" 1322.8 27.0159409545357 40.8639127861206
"6616" 1323 23.773778597675 45.2745923893444
"6617" 1323.2 21.1742674665614 50.4025742683971
"6618" 1323.4 19.4357166479295 55.7163334724272
"6619" 1323.6 18.476878339534 61.2585686701013
"6620" 1323.8 19.3086886005571 66.9696684130774
"6621" 1324 20.0118225941768 72.566921015106
"6622" 1324.2 21.9267209744268 78.149336632106
"6623" 1324.4 23.7301491189823 83.3031332521287
"6624" 1324.6 26.2530930776018 88.6409396704345
"6625" 1324.8 28.4443216375457 93.3745835460585
"6626" 1325 31.2706005146288 97.6608616625296
"6627" 1325.2 35.0742663475491 100.12898779046
"6628" 1325.4 40.0637296668218 101.272870530291
"6629" 1325.6 44.9963780707268 101.847639637333
"6630" 1325.8 50.0108153546018 101.912998952051
"6631" 1326 55.3484207186304 101.311261229052
"6632" 1326.2 60.4310699502194 100.271472226793
"6633" 1326.4 66.2824583706114 99.1138538141598
"6634" 1326.6 71.7304328556503 97.6262511149295
"6635" 1326.8 77.167899771825 96.1931496119877
"6636" 1327 82.6434244749073 94.6841776175754
"6637" 1327.2 87.9481617957129 93.3138171947976
"6638" 1327.4 92.9673644306821 90.953422883872
"6639" 1327.6 98.1052030744126 88.7556631484215
"6640" 1327.8 103.466537153628 86.131090285907
"6641" 1328 108.421103970345 83.809790030704
"6642" 1328.2 113.786668188352 82.238780630606
"6643" 1328.4 115.962277934626 80.0024623805285
"6644" 1328.6 115.609295236089 76.6984503975339
"6645" 1328.8 115.298780468627 72.2116536884964
"6646" 1329 114.439031873827 66.851436188631
"6647" 1329.2 114.170506202379 61.885682761881
"6648" 1329.4 112.892358006207 56.6589184036541
"6649" 1329.6 111.854860008988 51.4026982663263
"6650" 1329.8 110.751766044186 46.0956100509657
"6651" 1330 109.583628523227 40.240839884106
"6652" 1330.2 108.248163501308 34.3576207599734
"6653" 1330.4 105.893392153152 29.082499831056
"6654" 1330.6 103.51360157534 23.717538775881
"6655" 1330.8 99.9855799169163 18.5444863445987
"6656" 1331 95.3886989259971 14.9529349164158
"6657" 1331.2 90.4184167683518 12.098324875381
"6658" 1331.4 84.8604101375687 10.4851859401206
"6659" 1331.6 79.4677945057018 8.83975203848095
"6660" 1331.8 73.3632346259432 8.74349257463706
"6661" 1332 67.8093168765286 10.4343660513688
"6662" 1332.2 62.1302320224253 12.0923246240826
"6663" 1332.4 57.2264319190216 15.0867456623619
"6664" 1332.6 53.4843887702847 18.9362298810029
"6665" 1332.8 49.9671946186178 23.536824298233
"6666" 1333 47.3339759723637 28.406644252619
"6667" 1333.2 45.2765097732001 33.7416247675203
"6668" 1333.4 43.7054164800673 39.2325804155103
"6669" 1333.6 42.9186766843921 44.8369100861068
"6670" 1333.8 43.0574175541966 50.7118981748465
"6671" 1334 43.1782878201621 56.0369048921051
"6672" 1334.2 44.0696765798386 61.626035523881
"6673" 1334.4 45.5059357753018 67.046171617131
"6674" 1334.6 47.73723761673 72.2249689314707
"6675" 1334.8 50.3270523752428 77.5011339600605
"6676" 1335 52.7371113536018 82.6774346663425
"6677" 1335.2 55.4941550518386 87.0748812589073
"6678" 1335.4 57.4984802990883 91.7275713995837
"6679" 1335.6 61.1176896158339 94.6360089335417
"6680" 1335.8 66.2767350144037 96.6000285820319
"6681" 1336 71.3661940276765 97.3348105779838
"6682" 1336.2 76.9456100854629 97.9838612671587
"6683" 1336.4 83.0099626268251 97.2594678806674
"6684" 1336.6 88.3718041338736 95.8830854345703
"6685" 1336.8 93.535953946429 93.7939678826446
"6686" 1337 98.1033849057927 90.6073881435537
"6687" 1337.2 102.840766784574 87.4385116252355
"6688" 1337.4 107.40949900632 84.0489046927015
"6689" 1337.6 111.852296265252 80.405022012231
"6690" 1337.8 115.969047990507 75.7723333183637
"6691" 1338 118.890620951457 70.9188939290745
"6692" 1338.2 121.264827881159 66.1187840437006
"6693" 1338.4 121.910381147277 60.6620951528059
"6694" 1338.6 122.503895035213 55.2614594254677
"6695" 1338.8 121.975292956777 49.614105175906
"6696" 1339 120.771020569065 44.54314712132
"6697" 1339.2 117.603163348544 39.7464992102826
"6698" 1339.4 114.168775100577 35.4311202649818
"6699" 1339.6 110.595880306618 30.9067877100121
"6700" 1339.8 106.708035362377 26.995585155631
"6701" 1340 102.55426482479 23.0599076566842
"6702" 1340.2 98.0945042737329 19.3343954425941
"6703" 1340.4 93.7437189454178 15.946816237017
"6704" 1340.6 88.0588724930268 13.393315474906
"6705" 1340.8 82.8304500716276 11.8588226817085
"6706" 1341 77.7057934380808 9.92896129234314
"6707" 1341.2 72.1435040558432 9.31047457426889
"6708" 1341.4 66.5005088969405 8.48734373077612
"6709" 1341.6 61.5316145761824 9.45473908525999
"6710" 1341.8 58.7318467845458 12.095728403001
"6711" 1342 55.914034790453 15.9152465662281
"6712" 1342.2 53.6898665079158 20.2380512021867
"6713" 1342.4 52.1963584281803 25.1595465770049
"6714" 1342.6 51.3090515446018 30.3322104854175
"6715" 1342.8 50.0140077386756 35.4623197832826
"6716" 1343 49.2384748415679 40.8509558833979
"6717" 1343.2 48.4764344783173 45.8535849845103
"6718" 1343.4 48.5955060796107 51.0187503679077
"6719" 1343.6 49.0673557785932 56.4733808525361
"6720" 1343.8 50.3936285901146 61.3930187718297
"6721" 1344 51.9386960967518 66.5041580078059
"6722" 1344.2 54.357179204148 71.2100732794692
"6723" 1344.4 56.9498877901518 75.646986375881
"6724" 1344.6 61.0254374426514 79.0256192372942
"6725" 1344.8 64.3530796636268 82.8749163637059
"6726" 1345 67.916488344371 85.9363403843169
"6727" 1345.2 72.0819594856366 88.9352804563071
"6728" 1345.4 76.1156120066807 91.345395041802
"6729" 1345.6 81.0807652531153 93.8258017823404
"6730" 1345.8 85.4035408911693 96.3485904866918
"6731" 1346 89.6129202231927 99.3563198494355
"6732" 1346.2 93.7625551723199 101.661279194045
"6733" 1346.4 97.6273725349383 101.199769846362
"6734" 1346.6 100.044838117202 98.573837491281
"6735" 1346.8 101.586854213991 95.0952857444087
"6736" 1347 104.307420717863 90.9831596857875
"6737" 1347.2 107.538162122492 87.1155334157984
"6738" 1347.4 109.645470179575 82.306587155935
"6739" 1347.6 111.943282818568 77.7714728868047
"6740" 1347.8 113.715705277966 72.5169169177878
"6741" 1348 115.03901844405 67.0293840801913
"6742" 1348.2 116.460289850135 61.7516026307826
"6743" 1348.4 116.617225191106 56.5571699749606
"6744" 1348.6 116.348502754039 51.9525394762087
"6745" 1348.8 117.071805774182 47.3770751225448
"6746" 1349 116.663141509331 43.3561116500335
"6747" 1349.2 114.302238216266 40.2668578143072
"6748" 1349.4 111.347566035585 36.7009916306625
"6749" 1349.6 107.42754919561 34.6764428900879
"6750" 1349.8 102.684294115593 32.8782860762423
"6751" 1350 97.6594123383454 31.1208138696246
"6752" 1350.2 91.9251408888645 29.5992088366776
"6753" 1350.4 85.9632301793497 28.8166614246709
"6754" 1350.6 80.4197597670932 28.2266711978723
"6755" 1350.8 73.913764052856 28.1469446241352
"6756" 1351 68.0509777554788 28.585924488381
"6757" 1351.2 62.0344797604479 29.2633374747015
"6758" 1351.4 56.3110792178371 30.7443785236036
"6759" 1351.6 50.9216746169405 32.6722275928729
"6760" 1351.8 45.4408145728679 35.1723792232922
"6761" 1352 40.6602141861187 38.2467821022708
"6762" 1352.2 35.3809299087208 40.9717159486905
"6763" 1352.4 30.8887462048213 44.6539721619297
"6764" 1352.6 26.5380717534554 48.1275455776127
"6765" 1352.8 22.8586804052115 52.126746328759
"6766" 1353 20.8224873376582 56.7157712246068
"6767" 1353.2 20.3943861688838 62.1886045395476
"6768" 1353.4 20.6917299393585 67.3944147032323
"6769" 1353.6 22.4991176744169 73.0297858550322
"6770" 1353.8 25.0648769037035 77.6130440636183
"6771" 1354 28.6102384382279 81.5556543919331
"6772" 1354.2 33.1762733115156 84.5958627338465
"6773" 1354.4 37.3343856350279 87.8447620567071
"6774" 1354.6 42.125800822429 90.1364824709991
"6775" 1354.8 46.7330561952478 92.6745603333942
"6776" 1355 51.8747115988161 94.0483252296756
"6777" 1355.2 56.5105695624603 95.7145335203621
"6778" 1355.4 61.4947457642747 96.5158298039183
"6779" 1355.6 66.6695461017381 97.3310713930355
"6780" 1355.8 71.3297948821625 97.7242814349838
"6781" 1356 76.2000005519382 96.8361422844417
"6782" 1356.2 80.9622934608959 95.1548943014986
"6783" 1356.4 85.9413390395357 92.800850599598
"6784" 1356.6 90.6958228976301 90.5999728322111
"6785" 1356.8 95.7668082300491 88.2467102409336
"6786" 1357 100.417994855708 85.7950574079783
"6787" 1357.2 105.561658642497 82.8658628744862
"6788" 1357.4 110.112818092138 79.9248329434176
"6789" 1357.6 115.215260061364 77.6784067748236
"6790" 1357.8 118.959720619634 73.4567362875906
"6791" 1358 119.887037128263 68.7835013284182
"6792" 1358.2 120.162983458063 63.2335905974114
"6793" 1358.4 120.016493694839 57.5707556356441
"6794" 1358.6 119.798711968229 51.3237612161182
"6795" 1358.8 118.352701525023 45.5586544671178
"6796" 1359 116.646638506915 39.9366895495928
"6797" 1359.2 114.562364311877 34.450706476706
"6798" 1359.4 111.225334019279 29.9361974182281
"6799" 1359.6 107.369250658238 25.333360017319
"6800" 1359.8 102.9181966092 21.4796775401678
"6801" 1360 98.0170565170164 18.2174503319054
"6802" 1360.2 92.826859485296 15.4517440587239
"6803" 1360.4 86.0046959476105 13.523562431794
"6804" 1360.6 80.3605732938828 12.7898234079884
"6805" 1360.8 74.9580026813585 11.7807833207999
"6806" 1361 68.7368254306824 11.5528562826471
"6807" 1361.2 63.1096856306274 11.4375559427784
"6808" 1361.4 57.4202609267969 12.9136805312956
"6809" 1361.6 53.0229327083357 15.7616542534535
"6810" 1361.8 49.177154594577 18.9956069806826
"6811" 1362 45.594718379263 22.8537929236632
"6812" 1362.2 42.0060809928457 27.0676214320273
"6813" 1362.4 39.5047585178415 32.1603657007653
"6814" 1362.6 36.6487193690268 37.001740590056
"6815" 1362.8 34.3992524311564 42.2223137798978
"6816" 1363 32.4586620658018 47.254560900581
"6817" 1363.2 31.0380207493161 52.8394857135784
"6818" 1363.4 29.9014696525762 58.3305128877271
"6819" 1363.6 29.3352848597225 64.2527254703723
"6820" 1363.8 29.798620879257 69.574374680243
"6821" 1364 29.618520739371 74.8447429866758
"6822" 1364.2 30.2427147135934 79.9682582654524
"6823" 1364.4 31.1285600784109 85.4876166960809
"6824" 1364.6 32.7836847690839 90.9673325573363
"6825" 1364.8 34.2279725304589 96.2333031030238
"6826" 1365 37.1302071019261 100.825750968962
"6827" 1365.2 41.2887180044176 103.408742375723
"6828" 1365.4 46.3932302790056 105.180611394352
"6829" 1365.6 50.8402440315462 106.173567899075
"6830" 1365.8 55.8292739152382 106.899072113336
"6831" 1366 60.595939141384 107.064302173881
"6832" 1366.2 65.6569218735381 106.104787607999
"6833" 1366.4 70.5516581492653 104.824844746131
"6834" 1366.6 75.0279480663868 101.986621374675
"6835" 1366.8 79.474821655721 99.1962762370553
"6836" 1367 83.3877329488282 95.3838507172489
"6837" 1367.2 87.1511890235184 91.5287424335476
"6838" 1367.4 90.9198149978074 87.2449674414978
"6839" 1367.6 93.9027899711553 83.0249090092292
"6840" 1367.8 96.3713941500192 78.3348997396983
"6841" 1368 97.4121046574121 73.3112804030103
"6842" 1368.2 98.4075202375763 67.9653888516606
"6843" 1368.4 98.6946724796018 62.3964642136842
"6844" 1368.6 99.0270657110069 56.8326341430448
"6845" 1368.8 98.7971648103912 50.9019213122757
"6846" 1369 98.1784690421494 45.0797061784762
"6847" 1369.2 97.3123701756592 39.1622929247826
"6848" 1369.4 95.9060611434818 33.108460079865
"6849" 1369.6 94.8093112101698 27.394143665961
"6850" 1369.8 92.3569194429654 21.2616192395917
"6851" 1370 89.3257346417684 15.8817560576667
"6852" 1370.2 86.0925083209589 11.2235609664048
"6853" 1370.4 81.846224539775 7.42416347477072
"6854" 1370.6 78.6908500781479 3.68076114806557
"6855" 1370.8 78.5686827238582 4.88312758865019
"6856" 1371 74.9820129463869 7.91017200954211
"6857" 1371.2 70.3261177987631 10.5666155641148
"6858" 1371.4 66.1284176534518 13.727611293831
"6859" 1371.6 61.9758708630936 16.6432156684055
"6860" 1371.8 58.3493225552903 20.3048802010203
"6861" 1372 54.6476652426648 24.0824760355896
"6862" 1372.2 51.9549240491268 28.021191745731
"6863" 1372.4 49.2813302573637 32.3786287863095
"6864" 1372.6 46.4042518901872 36.3484269756614
"6865" 1372.8 43.5423535379268 41.156096398056
"6866" 1373 41.9079216711628 46.2498527467102
"6867" 1373.2 40.2740439296018 51.5990701269986
"6868" 1373.4 39.6463842840233 56.9062495736248
"6869" 1373.6 39.532034796869 62.3993813922344
"6870" 1373.8 39.8915279093339 67.341752178247
"6871" 1374 40.061605280329 72.9518051285421
"6872" 1374.2 41.5633267665673 78.1528060564068
"6873" 1374.4 43.136821169089 83.4630340018297
"6874" 1374.6 45.396281182825 88.4879332623274
"6875" 1374.8 48.2303771511732 92.848615893381
"6876" 1375 51.4400040646366 97.0328875788027
"6877" 1375.2 54.8548591385393 100.707581400702
"6878" 1375.4 59.2395813139496 103.894348068211
"6879" 1375.6 63.8613727066643 106.653966806685
"6880" 1375.8 68.8106788843856 109.004638965962
"6881" 1376 74.0779303684709 109.39748740133
"6882" 1376.2 79.2548338383806 108.26641895366
"6883" 1376.4 84.1655548903732 105.981202266795
"6884" 1376.6 89.0140747358999 103.59276866966
"6885" 1376.8 93.7625882624522 101.051163334965
"6886" 1377 98.5107556860184 98.5572489177421
"6887" 1377.2 103.191290555874 95.2916603600173
"6888" 1377.4 107.155837519749 91.5354916736791
"6889" 1377.6 111.327509251525 87.7139253213938
"6890" 1377.8 114.303212163949 83.6069345408386
"6891" 1378 117.094029578844 78.9815688477761
"6892" 1378.2 116.950293751356 73.8239547090759
"6893" 1378.4 116.214369863652 68.6949315784309
"6894" 1378.6 114.599129935126 63.3477946676678
"6895" 1378.8 113.86406303814 58.3671298059066
"6896" 1379 112.617437401266 53.317323907881
"6897" 1379.2 110.797974450949 48.191491357703
"6898" 1379.4 108.360631021511 43.0558933945256
"6899" 1379.6 105.378494928763 37.6662490656955
"6900" 1379.8 102.385222939078 32.6816502748971
"6901" 1380 98.8556108502629 27.8407798322198
"6902" 1380.2 94.956365592334 22.7361948842274
"6903" 1380.4 91.0401901247041 18.1116117948101
"6904" 1380.6 86.388649756005 14.3168430097439
"6905" 1380.8 81.3430742987742 10.9757982386827
"6906" 1381 75.6348819783458 8.22906173470496
"6907" 1381.2 70.0963838370303 6.80664870765406
"6908" 1381.4 65.3363352560652 6.87213260319804
"6909" 1381.6 62.2277371969778 9.42551620740896
"6910" 1381.8 58.9624629885065 13.0905482491667
"6911" 1382 56.467165577553 17.5145029314663
"6912" 1382.2 54.4784645241555 22.6714393665834
"6913" 1382.4 52.4417626203768 27.842684269606
"6914" 1382.6 51.246267991151 33.1350717935039
"6915" 1382.8 50.0795455058371 37.6992152557465
"6916" 1383 49.2747814468814 42.8610215775759
"6917" 1383.2 47.4727636031518 47.767364195631
"6918" 1383.4 46.5502710186346 52.9055063623646
"6919" 1383.6 46.0179474629189 58.3551136110273
"6920" 1383.8 45.6091231690242 63.5442914115189
"6921" 1384 44.6004160327768 68.9123861402559
"6922" 1384.2 44.2609955973123 74.533236381302
"6923" 1384.4 43.9147497667757 80.9765281610897
"6924" 1384.6 43.4358391596109 86.1036887789719
"6925" 1384.8 43.2886981592652 91.4892128059675
"6926" 1385 43.4231940019161 96.6747034076238
"6927" 1385.2 45.1608009089414 101.310421399711
"6928" 1385.4 47.0717528689073 106.332241211186
"6929" 1385.6 50.2555271320088 108.93238362958
"6930" 1385.8 54.4012141062381 109.627728541772
"6931" 1386 58.5104440573665 108.820739372116
"6932" 1386.2 62.8708434597749 106.80590323991
"6933" 1386.4 67.1548128917046 104.651038826302
"6934" 1386.6 71.4753914642186 101.673588723255
"6935" 1386.8 75.7375291864351 99.0008129493254
"6936" 1387 79.2575287751158 95.5694520205538
"6937" 1387.2 83.1194444112407 92.3257152057421
"6938" 1387.4 86.8830835800381 88.837066066281
"6939" 1387.6 90.9293818528673 85.2608274713854
"6940" 1387.8 93.9390283309702 81.3182286795652
"6941" 1388 97.5779595798849 78.1435060580668
"6942" 1388.2 101.672979033131 75.346973810965
"6943" 1388.4 106.467861667227 72.411132672306
"6944" 1388.6 110.983256959666 69.525543092793
"6945" 1388.8 116.032407404118 66.9645083729213
"6946" 1389 120.99501993686 63.836177940889
"6947" 1389.2 120.710858404163 62.5379672866127
"6948" 1389.4 120.588260740192 59.0761664942912
"6949" 1389.6 120.295577153551 54.7737485412003
"6950" 1389.8 119.282357371348 50.019591159676
"6951" 1390 118.892437997577 44.9388723312611
"6952" 1390.2 117.232176127064 39.9018529596204
"6953" 1390.4 115.59963893385 34.9800059547487
"6954" 1390.6 112.369773210586 30.746708803017
"6955" 1390.8 108.907821481759 26.9234311194512
"6956" 1391 104.073839643905 23.8356569866105
"6957" 1391.2 99.2214158517739 21.5722566783072
"6958" 1391.4 93.8110466031322 20.0869930480201
"6959" 1391.6 88.4086472819095 18.6710616885989
"6960" 1391.8 82.9913352207247 18.5937623374793
"6961" 1392 77.5171946302268 19.498271158381
"6962" 1392.2 72.0862853585093 20.1893910124692
"6963" 1392.4 66.9527976341018 21.5626795260859
"6964" 1392.6 61.6157803213091 22.5554590643444
"6965" 1392.8 56.1763902924324 24.596989098139
"6966" 1393 51.2758166981378 26.527960479993
"6967" 1393.2 46.6751859180373 28.9534090873245
"6968" 1393.4 42.2584906771732 31.8346060019286
"6969" 1393.6 38.2764353404727 35.6403724304939
"6970" 1393.8 34.6644072311985 39.8774384473729
"6971" 1394 31.3353685230444 44.4967667120531
"6972" 1394.2 29.4810275404178 49.687455520641
"6973" 1394.4 28.5347431815268 55.047223631056
"6974" 1394.6 28.7516476432713 60.6446569802538
"6975" 1394.8 28.5455882033579 65.9988749833688
"6976" 1395 29.1403274472629 71.6160166520545
"6977" 1395.2 30.3623406790001 76.8770101558979
"6978" 1395.4 31.1062386261322 81.6233884540201
"6979" 1395.6 31.5267390061693 86.1346295432053
"6980" 1395.8 31.9337535954666 90.3977564914485
"6981" 1396 31.8534154006707 92.7109580904758
"6982" 1396.2 31.8088782086531 94.7244007473938
"6983" 1396.4 31.6418924352311 95.0981458432948
"6984" 1396.6 31.8705961591964 95.3100015346918
"6985" 1396.8 31.8814639579646 95.3767298191288
"6986" 1397 31.84453990288 95.4479105259679
"6987" 1397.2 31.9910732035759 95.4137515377603
"6988" 1397.4 32.1050577340509 95.8191563281267
"6989" 1397.6 32.2106769495086 97.6179835913894
"6990" 1397.8 32.7292531130067 99.896107144633
"6991" 1398 33.170509095292 102.083900506934
"6992" 1398.2 32.9366911771911 102.644503430604
"6993" 1398.4 33.0453305233862 102.756620195165
"6994" 1398.6 33.3967209333454 102.823397286548
"6995" 1398.8 33.8683565823579 102.906779936149
"6996" 1399 35.1160097226102 103.143410689125
"6997" 1399.2 37.7527325921807 103.330164922118
"6998" 1399.4 40.7789135590462 103.501365074659
"6999" 1399.6 44.5020496753037 103.791249010246
"7000" 1399.8 47.764145503574 103.295811011242
"7001" 1400 51.0985267570342 102.709947817692
"7002" 1400.2 54.6628283687684 101.51794867327
"7003" 1400.4 58.7575300216205 99.9919482005071
"7004" 1400.6 63.0754761559321 98.7671819524345
"7005" 1400.8 67.0403392487486 97.6383928090553
"7006" 1401 71.5109853189027 96.4486363370668
"7007" 1401.2 76.6165432734143 95.8844021269613
"7008" 1401.4 80.9193629159801 95.1275467187999
"7009" 1401.6 86.0013092445061 94.0356553314549
"7010" 1401.8 90.9659985007853 93.0540707032663
"7011" 1402 95.6737333105235 91.2551720827853
"7012" 1402.2 100.679607285891 89.5039494986178
"7013" 1402.4 105.578740697628 87.3140300307494
"7014" 1402.6 110.248974570602 85.5169102306246
"7015" 1402.8 114.245238713529 83.3882431410906
"7016" 1403 114.572852129032 80.7701911752611
"7017" 1403.2 115.150634403938 77.4121512123684
"7018" 1403.4 116.07923527842 72.9743365004347
"7019" 1403.6 116.427449933967 68.750529954394
"7020" 1403.8 116.309977257644 63.7637244367369
"7021" 1404 115.139383932754 57.9979290286131
"7022" 1404.2 114.502039245941 53.1950107461785
"7023" 1404.4 113.870720659627 48.9532530230348
"7024" 1404.6 112.982781026899 43.7929911321537
"7025" 1404.8 111.957001836228 38.4022834363331
"7026" 1405 110.375579422189 32.0766777480215
"7027" 1405.2 107.897491923231 27.5934019818326
"7028" 1405.4 104.769779371987 23.3312603029547
"7029" 1405.6 100.230024535709 19.6812044396991
"7030" 1405.8 95.9458451087092 16.3819678411454
"7031" 1406 90.7247688448945 13.4583064451493
"7032" 1406.2 85.1787135015086 11.841978237864
"7033" 1406.4 79.9182497349883 10.4166180796793
"7034" 1406.6 74.3843676191659 10.2524993180604
"7035" 1406.8 69.0216535112428 10.2691433717784
"7036" 1407 63.5384364544018 11.316137570906
"7037" 1407.2 58.9439167572208 13.3007388704048
"7038" 1407.4 55.0382597758766 16.8765277685756
"7039" 1407.6 52.2019847289433 20.991242776881
"7040" 1407.8 50.3111699985594 25.7804140777877
"7041" 1408 47.7601845825936 30.6386274478154
"7042" 1408.2 46.0771596989018 35.378945352556
"7043" 1408.4 44.6612239138249 40.1493464203851
"7044" 1408.6 43.7922640045018 44.8885254443059
"7045" 1408.8 43.2374091459061 50.2151038642983
"7046" 1409 43.3283153871281 55.6746475160388
"7047" 1409.2 43.7626375888838 60.887039538804
"7048" 1409.4 44.7059536816707 65.9314791643378
"7049" 1409.6 46.0839191104695 71.5194536296578
"7050" 1409.8 48.0370562657374 76.5139441027623
"7051" 1410 49.5769311542596 81.4924656419073
"7052" 1410.2 50.3968087932357 85.1357019574345
"7053" 1410.4 51.7599567927357 89.5346361905149
"7054" 1410.6 53.0528985349531 94.3450962583404
"7055" 1410.8 54.3441172320342 98.6854156286918
"7056" 1411 56.0582355705654 103.279353572672
"7057" 1411.2 57.8568828010745 107.790134225563
"7058" 1411.4 60.9809111601018 111.626159897075
"7059" 1411.6 63.3707376878403 112.824183104927
"7060" 1411.8 65.8862191862623 112.016656373899
"7061" 1412 69.7282324795457 111.359401344535
"7062" 1412.2 73.7385783349095 109.944139568429
"7063" 1412.4 77.9048623814073 107.991098565075
"7064" 1412.6 82.1279984804836 106.143734693699
"7065" 1412.8 86.3214829456787 104.015943735439
"7066" 1413 90.7742184157513 101.662668979601
"7067" 1413.2 94.8356951808862 99.3499207035782
"7068" 1413.4 98.2324033315737 96.3556735636567
"7069" 1413.6 101.694347060919 92.5602576627175
"7070" 1413.8 104.874044916111 88.6757138540952
"7071" 1414 107.611142453575 84.1372212821641
"7072" 1414.2 109.694592630007 79.3136264260161
"7073" 1414.4 111.556867062841 74.1009050950628
"7074" 1414.6 113.65166253414 68.8765210018137
"7075" 1414.8 115.471624734949 63.5161794005081
"7076" 1415 116.046707409358 58.2252899920273
"7077" 1415.2 116.635870974192 52.704386165717
"7078" 1415.4 116.669243459803 47.09233592457
"7079" 1415.6 116.407274446243 41.4434559854963
"7080" 1415.8 115.79022660109 35.4079973453444
"7081" 1416 115.291156418215 30.9510176764535
"7082" 1416.2 113.030315784058 28.191779981097
"7083" 1416.4 108.939032972331 24.6944083024547
"7084" 1416.6 104.590564640041 21.3617150554907
"7085" 1416.8 99.5742274983268 18.096176073181
"7086" 1417 94.3589927739902 15.625557499038
"7087" 1417.2 89.1673643726522 13.4080160905868
"7088" 1417.4 84.0083755802268 11.377803789931
"7089" 1417.6 78.9939382963518 9.33308179068096
"7090" 1417.8 73.3336285079518 8.29124724820596
"7091" 1418 67.8451939020974 8.26401251074182
"7092" 1418.2 63.1091672092821 9.13153594282358
"7093" 1418.4 59.9203359500453 11.062876817389
"7094" 1418.6 57.1092358128276 14.3482519498245
"7095" 1418.8 53.9237803710236 18.3105878939356
"7096" 1419 50.8150885064555 22.3401418425883
"7097" 1419.2 48.0858077581182 26.1756745126842
"7098" 1419.4 45.408258957197 30.7743797800952
"7099" 1419.6 42.9722980268978 35.227181541945
"7100" 1419.8 41.5414745150933 40.3822706148047
"7101" 1420 40.9588635198268 45.586327396431
"7102" 1420.2 40.8978866297522 51.0632182399341
"7103" 1420.4 40.5303623568582 56.3631857382656
"7104" 1420.6 40.6232246979466 61.6439422299499
"7105" 1420.8 40.7649735812824 66.693520484007
"7106" 1421 41.8708744433018 71.901574967731
"7107" 1421.2 42.9424021151638 76.859388768195
"7108" 1421.4 44.6891958571859 81.6315105473057
"7109" 1421.6 46.0747470475752 86.76356458335
"7110" 1421.8 48.4973452699439 91.2087386007494
"7111" 1422 51.4239397030088 95.1078915284562
"7112" 1422.2 55.2213038468991 98.2468223212593
"7113" 1422.4 59.7171064516626 101.740404893846
"7114" 1422.6 64.486755525527 103.42802753703
"7115" 1422.8 69.7856469807716 104.1983845469
"7116" 1423 75.0680592039681 103.616906667366
"7117" 1423.2 80.3895422006018 102.916638305005
"7118" 1423.4 85.4717550502782 101.802627262646
"7119" 1423.6 90.68760986069 100.282927251999
"7120" 1423.8 95.3709357485047 98.374942665279
"7121" 1424 99.9686425725924 95.6750095425445
"7122" 1424.2 104.196833495765 91.7049878314628
"7123" 1424.4 108.392139506189 87.9337795282112
"7124" 1424.6 111.91357741422 83.3428865021945
"7125" 1424.8 114.553539524552 78.9193999126578
"7126" 1425 117.073834409106 73.6599339594512
"7127" 1425.2 119.308359854529 68.9715396440745
"7128" 1425.4 121.692607347044 63.9703095620531
"7129" 1425.6 122.303097594752 60.993145381256
"7130" 1425.8 121.290527914291 57.2283967996036
"7131" 1426 119.439628457825 52.7733522150462
"7132" 1426.2 117.724473943348 47.864731909881
"7133" 1426.4 115.181199170131 42.5795158173686
"7134" 1426.6 112.617437401266 37.5912107323768
"7135" 1426.8 109.29338760452 32.5827893487416
"7136" 1427 105.09134183497 28.534514335257
"7137" 1427.2 100.955583810492 24.5360876956776
"7138" 1427.4 95.9251019409351 21.250890014881
"7139" 1427.6 90.9210874882603 18.1034588615639
"7140" 1427.8 85.5782991019243 14.7879771109535
"7141" 1428 80.4811824022488 12.4785226167381
"7142" 1428.2 75.1381768120518 10.030883742806
"7143" 1428.4 69.0132241033921 7.99108247750193
"7144" 1428.6 63.5059805496518 8.04133678163096
"7145" 1428.8 59.5905420791985 10.1331721910019
"7146" 1429 55.7021152972147 13.104457922631
"7147" 1429.2 51.815680301675 16.3429239307346
"7148" 1429.4 48.1560402077411 19.8196378218072
"7149" 1429.6 44.596531965487 23.9569675814137
"7150" 1429.8 41.1943258739647 28.1933127373729
"7151" 1430 38.1677855349458 33.046144742745
"7152" 1430.2 35.0582502126578 37.448723310273
"7153" 1430.4 32.7547436742953 42.2362498474293
"7154" 1430.6 30.6223669775597 46.915601249965
"7155" 1430.8 29.1103036503833 52.0147238987549
"7156" 1431 27.4743152563306 57.0238982503471
"7157" 1431.2 26.7690587428582 62.4549093990348
"7158" 1431.4 26.6563505136106 67.4003143654208
"7159" 1431.6 28.1238847154992 72.6377414636759
"7160" 1431.8 29.6784393327556 77.7874116840092
"7161" 1432 31.9969110317369 83.8960493020701
"7162" 1432.2 34.9232055789261 88.5802258254485
"7163" 1432.4 37.6937995019768 93.1998351483542
"7164" 1432.6 41.0182114599411 97.1258404836488
"7165" 1432.8 44.3927844084956 101.084373528792
"7166" 1433 48.2060352226107 103.89637404239
"7167" 1433.2 51.9099166130708 106.909203160031
"7168" 1433.4 55.952016245929 109.903898785826
"7169" 1433.6 59.4598695699261 112.5239116648
"7170" 1433.8 60.0108402292407 114.413761493937
"7171" 1434 60.2622446977803 114.026093742756
"7172" 1434.2 61.133204251621 112.206066468698
"7173" 1434.4 63.5898665803902 109.899200623391
"7174" 1434.6 66.6559679032814 107.431085408143
"7175" 1434.8 69.7212528495811 104.42232460784
"7176" 1435 72.4727980496595 100.907666703612
"7177" 1435.2 75.2900219140877 97.2692921160585
"7178" 1435.4 77.8879409267941 93.140719036131
"7179" 1435.6 80.6797361724841 89.0760942589104
"7180" 1435.8 82.5424505490184 84.1973141716865
"7181" 1436 83.9263586317369 79.0399442021782
"7182" 1436.2 85.1861832815491 73.7406290231967
"7183" 1436.4 86.7365969295086 68.4571783236352
"7184" 1436.6 86.5640801774311 62.8736088381737
"7185" 1436.8 85.5444898038213 57.5065104429297
"7186" 1437 83.8947799136018 51.90706249826
"7187" 1437.2 81.9003122184808 47.1988623801713
"7188" 1437.4 79.1645935374566 41.5735212117277
"7189" 1437.6 75.4552224453813 36.7847460331802
"7190" 1437.8 71.5283012621378 31.893311006025
"7191" 1438 66.8645581430627 27.1345369978419
"7192" 1438.2 61.7196693729827 23.3775245356429
"7193" 1438.4 56.0859473838695 19.4609596458337
"7194" 1438.6 51.4858978917435 16.0201226257235
"7195" 1438.8 47.2784810477413 14.0954952002298
"7196" 1439 42.8471054930608 14.7373623763646
"7197" 1439.2 39.2101235397481 17.1345313636614
"7198" 1439.4 35.5006891062098 20.966316642033
"7199" 1439.6 31.8791468858623 24.3361101369986
"7200" 1439.8 29.3398910268828 29.070348984071
"7201" 1440 27.239972622034 33.6556468303471
"7202" 1440.2 25.8047106624001 38.3145137525196
"7203" 1440.4 24.222518524012 43.0113258457271
"7204" 1440.6 23.2066388317458 47.6765976823471
"7205" 1440.8 22.9307373322366 52.9515599726114
"7206" 1441 23.0198134630242 57.843243866812
"7207" 1441.2 24.6585927314223 62.6845973403425
"7208" 1441.4 26.6234096301592 67.4755472750531
"7209" 1441.6 29.5008293975439 71.8284553013272
"7210" 1441.8 32.1402186763869 76.2767918664016
"7211" 1442 35.2515632258539 80.3025742433244
"7212" 1442.2 38.0278714870759 84.9248984578637
"7213" 1442.4 41.1425984071593 88.9177175534827
"7214" 1442.6 44.0696144632745 93.0327293894173
"7215" 1442.8 47.4792547841018 96.6279256909365
"7216" 1443 50.8216228659927 100.751333646326
"7217" 1443.2 54.1967803915757 104.466700892846
"7218" 1443.4 57.4784956996887 108.090473214498
"7219" 1443.6 61.3200298658074 110.831613734582
"7220" 1443.8 63.4579921762 113.740945436738
"7221" 1444 62.7118927467684 113.941347769242
"7222" 1444.2 63.1327073124055 112.82628690875
"7223" 1444.4 65.0531336581222 111.22925582833
"7224" 1444.6 67.0657441826318 108.672816813291
"7225" 1444.8 69.9361443987218 105.743995968651
"7226" 1445 72.8970483872255 102.637445304218
"7227" 1445.2 75.8432889259008 99.1074489645165
"7228" 1445.4 78.7006218487513 95.2309399672735
"7229" 1445.6 81.2191151260118 90.983050488351
"7230" 1445.8 83.2113687871678 86.3010963917394
"7231" 1446 85.2210860752775 81.5872941317458
"7232" 1446.2 86.7338174764702 76.7368214932757
"7233" 1446.4 87.8590368509232 71.4242413400149
"7234" 1446.6 88.6583080876787 65.6938422525476
"7235" 1446.8 88.6523678823 60.1632814718723
"7236" 1447 88.6749521413967 54.4258178854964
"7237" 1447.2 87.9984728458945 48.5328485832712
"7238" 1447.4 85.9117956526994 42.8839379419054
"7239" 1447.6 83.3469875700164 37.5738352818322
"7240" 1447.8 79.4174744418084 32.8845883687405
"7241" 1448 74.664637245675 28.6983327438566
"7242" 1448.2 70.4271249616256 24.511935682619
"7243" 1448.4 65.1970378835937 20.4321636434455
"7244" 1448.6 59.8124985891018 17.5663720661191
"7245" 1448.8 54.7139214177026 15.9412130932591
"7246" 1449 50.0861968107953 17.8126580407197
"7247" 1449.2 45.1342474812404 19.9046518144944
"7248" 1449.4 39.7654786783125 22.3109374163024
"7249" 1449.6 34.6441318666262 24.4141533168566
"7250" 1449.8 29.4718604908249 27.0875882575256
"7251" 1450 25.5514273272922 30.6105547370714
"7252" 1450.2 21.9753511854282 35.2536011848727
"7253" 1450.4 20.5595572443391 39.2699682520165
"7254" 1450.6 21.5307589364768 43.953795387506
"7255" 1450.8 24.2051254878768 48.332096938281
"7256" 1451 26.7606821453313 52.8384662968154
"7257" 1451.2 29.7104450294952 57.0811447308564
"7258" 1451.4 32.9325182751518 61.275511752581
"7259" 1451.6 36.7269622402299 64.8372924798066
"7260" 1451.8 40.9744632934002 68.0481168057035
"7261" 1452 45.2268149944518 70.9798272728309
"7262" 1452.2 49.8448113827657 73.3591111230121
"7263" 1452.4 54.3015405102908 75.8902692921583
"7264" 1452.6 59.2599015325757 77.7693203212723
"7265" 1452.8 64.1954094238287 79.0682205707045
"7266" 1453 69.5808642576637 79.0155071803765
"7267" 1453.2 74.6691889884143 78.6990005618363
"7268" 1453.4 80.2870498698123 77.464517041881
"7269" 1453.6 85.3638366549175 76.2926880598546
"7270" 1453.8 90.6676121048221 74.3355477839488
"7271" 1454 95.2745292395597 71.8679190127213
"7272" 1454.2 100.002181785245 69.0939846549286
"7273" 1454.4 104.737855531249 65.7452751070695
"7274" 1454.6 109.665287579578 62.941927726065
"7275" 1454.8 114.79489516494 59.7718610944535
"7276" 1455 119.832034830706 56.482943033577
"7277" 1455.2 121.404532688959 53.6635202252143
"7278" 1455.4 121.195322153114 49.3561203135151
"7279" 1455.6 120.872164640085 44.2222216817088
"7280" 1455.8 120.168379222331 39.9069841452454
"7281" 1456 117.547076462835 36.3988441800965
"7282" 1456.2 115.521133742195 31.9426351796437
"7283" 1456.4 113.62854302041 27.475153604217
"7284" 1456.6 110.369740727811 23.2827806099275
"7285" 1456.8 106.978655787221 19.6868245097857
"7286" 1457 102.145639663348 16.9496845394875
"7287" 1457.2 97.7129484185687 14.7629278322942
"7288" 1457.4 92.6812424475218 13.245446372865
"7289" 1457.6 87.8154532074018 12.095079284906
"7290" 1457.8 82.6075457252119 11.518519390525
"7291" 1458 77.2601097004965 11.0016569359336
"7292" 1458.2 72.1248385910424 10.7032710712115
"7293" 1458.4 66.8639709474176 10.1851347006441
"7294" 1458.6 61.7987999598018 10.767632780631
"7295" 1458.8 58.5544459002208 12.8989038592143
"7296" 1459 55.7325538797969 16.1339395684419
"7297" 1459.2 53.4838653934696 20.0706752966991
"7298" 1459.4 51.2951035524778 24.3580734911124
"7299" 1459.6 48.6460579713952 28.3042823397239
"7300" 1459.8 45.9117942038805 32.3497453113564
"7301" 1460 42.7621511400233 36.5958271961867
"7302" 1460.2 40.4027946261307 41.4207595486082
"7303" 1460.4 37.6722509094788 46.2749246411433
"7304" 1460.6 35.7376661607739 51.2837752528892
"7305" 1460.8 33.6966869566449 56.3290080348551
"7306" 1461 32.9422550465768 61.716912057181
"7307" 1461.2 31.9440681001449 66.9857364841482
"7308" 1461.4 31.2679327074034 72.459333714319
"7309" 1461.6 30.6425348983856 77.9136365886918
"7310" 1461.8 29.9977303082073 83.7567939150644
"7311" 1462 29.8281416045923 88.953907323381
"7312" 1462.2 29.5903938155651 94.211763892881
"7313" 1462.4 32.0066398287381 98.5171871848082
"7314" 1462.6 35.7361724764825 101.404468802431
"7315" 1462.8 40.6934740832941 102.480529779958
"7316" 1463 45.7150674863047 103.620762814465
"7317" 1463.2 50.618866794612 103.253051644667
"7318" 1463.4 56.0100958032532 103.391127485844
"7319" 1463.6 60.7886723396595 102.701479593064
"7320" 1463.8 66.0440323011018 101.77759591127
"7321" 1464 70.8048498721447 100.306055493367
"7322" 1464.2 75.8747052757668 98.9496957746382
"7323" 1464.4 80.8008525449102 96.9344199773295
"7324" 1464.6 85.7099284948495 95.4552121335782
"7325" 1464.8 90.3776993605745 93.0221074569537
"7326" 1465 95.3052233997639 90.9837171501783
"7327" 1465.2 99.9104988940626 88.3189004913157
"7328" 1465.4 104.428935365254 85.5599469980952
"7329" 1465.6 108.902054523477 82.482199916231
"7330" 1465.8 113.475091502752 79.703974469631
"7331" 1466 117.417541661674 76.2772591068326
"7332" 1466.2 119.256818298758 72.1268508705367
"7333" 1466.4 119.991066635725 66.8977257577006
"7334" 1466.6 120.547233147777 61.817525361906
"7335" 1466.8 121.31061267155 56.2566637944707
"7336" 1467 120.622553230179 51.4706948445189
"7337" 1467.2 118.80553127742 46.4677868525421
"7338" 1467.4 116.996557168127 41.386533321781
"7339" 1467.6 114.348782639526 36.5438941421247
"7340" 1467.8 110.457958932894 32.6500370490273
"7341" 1468 106.851213788085 28.3241489943318
"7342" 1468.2 102.962889986233 24.3368612861924
"7343" 1468.4 99.2582969718457 20.1806367655639
"7344" 1468.6 94.7870888399489 16.5718751185256
"7345" 1468.8 90.2795480611428 13.2656733183564
"7346" 1469 85.0567013036518 10.462547275981
"7347" 1469.2 79.7490074853704 8.38011205187269
"7348" 1469.4 74.3008144695018 7.41169222948095
"7349" 1469.6 69.0016806467813 7.52953212980404
"7350" 1469.8 63.8553392371915 8.5814363247784
"7351" 1470 60.5050615959719 12.254215441503
"7352" 1470.2 57.2034626330695 16.3081698108568
"7353" 1470.4 54.3892216018437 19.9641704362439
"7354" 1470.6 51.4705394609189 23.9138574192468
"7355" 1470.8 48.9732649915538 27.185387286609
"7356" 1471 45.8425115544778 30.4640752739967
"7357" 1471.2 42.4301545939538 33.955948664697
"7358" 1471.4 39.1215932789706 37.8821469112006
"7359" 1471.6 35.8062115781628 42.0796647900517
"7360" 1471.8 31.9069116850518 45.771326053506
"7361" 1472 28.8031998793875 50.2386495144524
"7362" 1472.2 25.8668678110768 54.901172059681
"7363" 1472.4 24.0868626085026 60.6013945640049
"7364" 1472.6 23.3042423031732 65.872031533528
"7365" 1472.8 22.3125644067782 71.4031722757969
"7366" 1473 21.8228620792268 76.5638656850685
"7367" 1473.2 22.0482503066573 82.0516182465476
"7368" 1473.4 23.6039895007099 86.5276091466647
"7369" 1473.6 26.9987466841659 90.4668518063425
"7370" 1473.8 30.8266958020055 93.8365855443947
"7371" 1474 35.2505911166296 96.9452723151587
"7372" 1474.2 39.813110530033 99.2784581610094
"7373" 1474.4 44.6368321534275 101.586698285982
"7374" 1474.6 49.1481556059195 102.90751975618
"7375" 1474.8 54.1675977723027 104.035893267115
"7376" 1475 59.0079494640146 105.127667270266
"7377" 1475.2 64.2284297086513 105.309755243831
"7378" 1475.4 69.3359883543161 104.642164367967
"7379" 1475.6 74.635661426432 103.125502563466
"7380" 1475.8 79.3634362888902 101.192280022189
"7381" 1476 84.1321716740589 98.3178994995381
"7382" 1476.2 88.4082739573401 95.027104752395
"7383" 1476.4 92.4702850218587 91.4676022582388
"7384" 1476.6 95.8097031684906 87.2193195250754
"7385" 1476.8 99.2839588197583 83.1033777106201
"7386" 1477 102.4785833058 78.6631471793723
"7387" 1477.2 105.416290353327 74.186470662131
"7388" 1477.4 107.600802519319 69.189122991819
"7389" 1477.6 109.766297012781 63.9828335303425
"7390" 1477.8 111.29659473088 58.2720705495418
"7391" 1478 110.946501472686 52.3271437629657
"7392" 1478.2 110.911075027502 46.391233834231
"7393" 1478.4 109.812295124874 40.3038472562198
"7394" 1478.6 107.572692588758 34.9898469403646
"7395" 1478.8 105.016331679172 29.7752590475669
"7396" 1479 101.380463509474 24.711468402945
"7397" 1479.2 97.4840672324268 20.462211529456
"7398" 1479.4 92.0139909244485 16.3584241149858
"7399" 1479.6 86.86892100342 13.0473248010462
"7400" 1479.8 81.8508626062051 10.3564352435917
"7401" 1480 75.9297816495444 8.96553197098752
"7402" 1480.2 70.5489118804018 9.40773037160595
"7403" 1480.4 65.3256015959577 10.1256659866776
"7404" 1480.6 60.7260920732216 12.2555080173934
"7405" 1480.8 56.2233504882115 14.7533762054175
"7406" 1481 53.0393407386338 18.517323893217
"7407" 1481.2 50.8831013235853 22.6038452509058
"7408" 1481.4 48.9796752987739 26.846075168176
"7409" 1481.6 46.9899615645934 31.6607805400742
"7410" 1481.8 45.1408202583952 36.2771692222777
"7411" 1482 44.2940605144626 40.9897246080549
"7412" 1482.2 43.0389651375605 45.6115947206248
"7413" 1482.4 41.6449813462418 50.326187726121
"7414" 1482.6 40.7214526000398 55.7378370026248
"7415" 1482.8 39.7457182453235 60.6969499722549
"7416" 1483 39.3652785966018 66.1166012169835
"7417" 1483.2 39.0987985365491 71.2363997409073
"7418" 1483.4 39.1588923304992 76.5923686270605
"7419" 1483.6 39.2600766984466 82.1113072667775
"7420" 1483.8 39.2690700218071 87.3299529464256
"7421" 1484 39.4164590617845 92.0883987398137
"7422" 1484.2 40.3425619507407 97.3563804419921
"7423" 1484.4 41.0384259853962 101.888343681788
"7424" 1484.6 43.0467905812715 106.26392169711
"7425" 1484.8 46.4325518559143 108.789101683452
"7426" 1485 51.1792279256018 109.672229579087
"7427" 1485.2 56.0738280227076 110.333610425429
"7428" 1485.4 61.2411539192899 110.633856175193
"7429" 1485.6 65.9755142799629 110.681332447687
"7430" 1485.8 70.5366785009191 109.397382403794
"7431" 1486 75.9314243326115 107.760055937842
"7432" 1486.2 80.7790130576018 105.825413923995
"7433" 1486.4 85.588610716215 103.386374552588
"7434" 1486.6 89.5935468872527 100.601290499702
"7435" 1486.8 94.2157576241018 97.4393233096865
"7436" 1487 97.85199917082 93.6983704904719
"7437" 1487.2 102.083432926957 89.8329466875445
"7438" 1487.4 106.016724591202 86.0599695207157
"7439" 1487.6 109.753594971786 82.2304104235915
"7440" 1487.8 113.043427969577 77.539165622806
"7441" 1488 116.472871599131 72.8923255525616
"7442" 1488.2 119.528222435094 68.6574502432681
"7443" 1488.4 120.740686704408 63.5482978489062
"7444" 1488.6 121.475417013619 58.2616234314911
"7445" 1488.8 120.629268244955 52.5249521643292
"7446" 1489 119.312713023418 47.2224466369336
"7447" 1489.2 117.729235465356 41.6728054036776
"7448" 1489.4 115.371106447511 36.685952683757
"7449" 1489.6 112.504659950727 31.922391496681
"7450" 1489.8 108.535936085748 28.3183611760517
"7451" 1490 104.562274407192 24.3208993658236
"7452" 1490.2 99.5947101743497 21.210524687965
"7453" 1490.4 94.3585636050018 18.320121815956
"7454" 1490.6 89.1396541212018 15.713912664531
"7455" 1490.8 84.0551502664841 13.9120371996457
"7456" 1491 78.8316587726018 12.432620694306
"7457" 1491.2 73.2734475591441 12.0235112644318
"7458" 1491.4 67.6294207331272 11.7198560199911
"7459" 1491.6 61.5081217104311 12.8155212096127
"7460" 1491.8 56.7371685980362 14.7756709852498
"7461" 1492 52.832933548578 18.6111430952143
"7462" 1492.2 50.5498430206898 22.586515407153
"7463" 1492.4 48.7721703339788 27.2068145685121
"7464" 1492.6 47.3499766424925 31.8244237573011
"7465" 1492.8 47.0325088010723 37.1264639954524
"7466" 1493 46.9245042777026 42.2354052372759
"7467" 1493.2 47.7761465029624 47.6508421769383
"7468" 1493.4 49.0998496212797 52.2479293513725
"7469" 1493.6 51.5053701879676 56.9618845290761
"7470" 1493.8 53.2791249629268 61.600070800081
"7471" 1494 55.6749303180414 65.7468162580016
"7472" 1494.2 58.3720746259113 69.6287343236667
"7473" 1494.4 61.197465684232 73.0756059558557
"7474" 1494.6 63.7535727373161 77.1110476926709
"7475" 1494.8 65.6068828583628 80.8801419913234
"7476" 1495 66.7853934938123 84.4715760568546
"7477" 1495.2 68.9471570225328 88.5946540328723
"7478" 1495.4 70.6663175880192 92.9688438535853
"7479" 1495.6 72.8016933111544 97.1157132652494
"7480" 1495.8 75.2230217170354 101.473844385792
"7481" 1496 77.816984697786 105.031537613223
"7482" 1496.2 81.9037780325587 107.379907868346
"7483" 1496.4 86.14378319569 108.045615999852
"7484" 1496.6 89.9705252828018 105.554638947224
"7485" 1496.8 93.5136381433633 102.687221441542
"7486" 1497 97.3843032410971 99.6497962326753
"7487" 1497.2 101.009242144059 96.0997702377667
"7488" 1497.4 104.623670793754 92.6225836995863
"7489" 1497.6 108.281914914861 88.6583267622649
"7490" 1497.8 111.302112721283 84.5052100343724
"7491" 1498 113.787472880205 80.0266559028066
"7492" 1498.2 116.054857072766 75.2649644150531
"7493" 1498.4 117.298397082302 69.915273597031
"7494" 1498.6 118.021747656884 64.7318159476502
"7495" 1498.8 118.438864569212 59.3244167870335
"7496" 1499 117.637729162309 54.0257579667344
"7497" 1499.2 116.112856521232 49.1869691050742
"7498" 1499.4 112.931996029935 44.545907598522
"7499" 1499.6 109.034804494544 40.0848919221023
"7500" 1499.8 104.615257684803 36.3690598403648
"7501" 1500 100.281287364266 32.9371439809301
"7502" 1500.2 95.1992533596354 29.523600123091
"7503" 1500.4 89.8893855209268 27.436985460231
"7504" 1500.6 84.3774574714223 25.5250830096502
"7505" 1500.8 79.1916738505009 24.5161176759482
"7506" 1501 73.5738022031018 23.610434290206
"7507" 1501.2 67.5370039196018 23.9486881462956
"7508" 1501.4 61.6729548065453 25.0492778353003
"7509" 1501.6 55.8559692481494 26.8889443257381
"7510" 1501.8 51.0706868670936 29.1222450127744
"7511" 1502 46.2278402271837 31.784693330299
"7512" 1502.2 42.5158761796506 35.661311723881
"7513" 1502.4 38.5571265683268 39.598212970056
"7514" 1502.6 35.9643254300116 44.6180773068564
"7515" 1502.8 33.3552087052488 49.2426077989314
"7516" 1503 31.348401892734 54.6498936169553
"7517" 1503.2 30.2058806350491 61.1443215691704
"7518" 1503.4 30.2034403414589 66.4185998790658
"7519" 1503.6 31.7716970852628 71.2428851313301
"7520" 1503.8 33.4247288582225 76.5143424510965
"7521" 1504 36.1880163421281 81.3763076670125
"7522" 1504.2 38.8343927260482 85.4764889573095
"7523" 1504.4 42.2755854642713 89.5618205306114
"7524" 1504.6 45.2258876828875 93.5023705462024
"7525" 1504.8 48.7937189264768 96.7850534837738
"7526" 1505 52.2787076015575 100.226158985492
"7527" 1505.2 56.593568321575 103.204367787542
"7528" 1505.4 61.1992508829654 104.808911847435
"7529" 1505.6 66.5633267771018 104.716022006675
"7530" 1505.8 71.4135129168448 103.91941600147
"7531" 1506 76.08057826452 101.756876586217
"7532" 1506.2 80.4514207479756 98.8417352022641
"7533" 1506.4 84.1906279684383 95.6910041670637
"7534" 1506.6 88.286153154455 92.1786545567984
"7535" 1506.8 91.6143862396112 88.2962159705225
"7536" 1507 94.9678392789983 84.3138321132603
"7537" 1507.2 97.7894158930612 79.9627445210161
"7538" 1507.4 100.359077851397 75.0577868742656
"7539" 1507.6 101.331852265559 70.6256728409996
"7540" 1507.8 102.209728785635 64.8672621797549
"7541" 1508 102.2838478773 59.7268055114413
"7542" 1508.2 101.636625895288 54.1220157611868
"7543" 1508.4 99.9517450830896 48.805161540198
"7544" 1508.6 97.5417151013399 43.6980119476905
"7545" 1508.8 93.5790036832922 39.0212706251429
"7546" 1509 89.4314976167138 34.706848476993
"7547" 1509.2 84.2998296048818 30.930539047521
"7548" 1509.4 79.0698475611803 28.1723128757818
"7549" 1509.6 73.1810307456187 25.8068188816521
"7550" 1509.8 67.0485691563149 24.1229715532498
"7551" 1510 61.2543920624215 23.1844106355613
"7552" 1510.2 55.178668154627 22.7651352516204
"7553" 1510.4 49.0162737019053 22.597810062006
"7554" 1510.6 43.509647972371 22.289478966881
"7555" 1510.8 37.9882969327821 21.964919919381
"7556" 1511 32.723545886753 23.638990031612
"7557" 1511.2 27.4673257494253 24.9743186841835
"7558" 1511.4 22.7634341988818 27.447111702513
"7559" 1511.6 17.959279253946 29.4765996449629
"7560" 1511.8 13.5438800719778 31.616007755841
"7561" 1512 10.2659425765534 34.1829976107519
"7562" 1512.2 7.57085609579225 37.0182776462857
"7563" 1512.4 5.24905146923459 40.3461187251388
"7564" 1512.6 5.45846508065777 40.654847405097
"7565" 1512.8 6.88847004354245 42.0094666529488
"7566" 1513 8.82676883490947 44.1298062555733
"7567" 1513.2 10.8084462357278 47.4588967311583
"7568" 1513.4 12.7053010353456 50.9289984872694
"7569" 1513.6 14.8211657094296 54.5751232329465
"7570" 1513.8 17.2276692509241 57.7624417055421
"7571" 1514 20.4975793019351 61.2396557054286
"7572" 1514.2 23.0500847496338 65.051301887577
"7573" 1514.4 26.0052479867836 68.2298733333438
"7574" 1514.6 29.5394546065026 71.5645163734429
"7575" 1514.8 32.7727718951871 74.9567046943688
"7576" 1515 36.3493760629095 78.0071131930861
"7577" 1515.2 40.1309050676274 81.0696190771887
"7578" 1515.4 43.9553902040279 83.5605826297071
"7579" 1515.6 48.3987446769322 85.7551662413244
"7580" 1515.8 52.9561887106643 87.4238432423095
"7581" 1516 57.4254586510735 88.5093226658621
"7582" 1516.2 62.0510287052875 89.4045807436238
"7583" 1516.4 66.9438648162807 90.0454976611195
"7584" 1516.6 72.0104589032747 90.2442570318529
"7585" 1516.8 76.8170322486654 91.0818344602628
"7586" 1517 81.7870552757194 91.680203322381
"7587" 1517.2 86.3324501882178 92.6469256281488
"7588" 1517.4 90.8426618090125 93.7179704848988
"7589" 1517.6 95.5311403298187 94.1015362918432
"7590" 1517.8 100.726236679629 94.7766720728539
"7591" 1518 105.403859129432 93.77085348873
"7592" 1518.2 108.992843338115 90.6538949829891
"7593" 1518.4 111.099660916154 86.4428452190388
"7594" 1518.6 112.823063568016 81.698333858062
"7595" 1518.8 114.24328919311 76.5445600175879
"7596" 1519 115.460465561887 71.5297230304524
"7597" 1519.2 116.330299136651 65.8029227037735
"7598" 1519.4 117.288660310877 60.220694848206
"7599" 1519.6 118.685327896039 54.7999314559566
"7600" 1519.8 120.919638480666 50.4748148305826
"7601" 1520 121.128827128748 48.7924958212712
"7602" 1520.2 119.930570957527 45.154663863256
"7603" 1520.4 118.391245649422 40.9940665351117
"7604" 1520.6 116.12594797861 36.9824579642927
"7605" 1520.8 113.513877650081 32.2730225602281
"7606" 1521 110.282235167205 28.0693123185586
"7607" 1521.2 106.886542838502 23.496838623581
"7608" 1521.4 102.452287307938 19.875798242433
"7609" 1521.6 98.3743012907792 16.5437368614616
"7610" 1521.8 93.5224994986418 13.772010971529
"7611" 1522 88.9484783725776 10.8021826147197
"7612" 1522.2 83.6509648242603 8.39835173388096
"7613" 1522.4 78.6985895631268 6.26275320133096
"7614" 1522.6 73.5969064064831 5.79857875339791
"7615" 1522.8 68.6639154976428 7.04052437450391
"7616" 1523 63.4932010371565 9.03935585269346
"7617" 1523.2 58.8473344707985 11.3502428740941
"7618" 1523.4 55.0439771989095 15.032338664781
"7619" 1523.6 52.353822573697 18.9480662969048
"7620" 1523.8 49.9088110825303 23.3589783043571
"7621" 1524 47.1232540788752 27.8374101850841
"7622" 1524.2 44.8446936563786 32.575586697071
"7623" 1524.4 42.9277267179747 37.481042790203
"7624" 1524.6 41.7420494675249 42.7483497969835
"7625" 1524.8 40.3972099271146 48.310792549522
"7626" 1525 40.3045242575409 53.7338883897157
"7627" 1525.2 39.8747544795682 59.0022892743431
"7628" 1525.4 40.6088522101807 64.4274925654599
"7629" 1525.6 41.2559032329631 69.7536486461499
"7630" 1525.8 43.120177115371 75.646986375881
"7631" 1526 45.5818768480088 80.645770148173
"7632" 1526.2 47.9313796485322 85.4842299929766
"7633" 1526.4 50.3933313748696 89.8023974047024
"7634" 1526.6 52.4895971641064 94.4811175696847
"7635" 1526.8 55.0530719854053 98.7532722789702
"7636" 1527 57.5132539683912 103.555648049855
"7637" 1527.2 60.595461388646 108.156888560332
"7638" 1527.4 63.7242892142333 111.215241570855
"7639" 1527.6 68.2528884472304 111.426375772281
"7640" 1527.8 72.9712246507621 110.440941019004
"7641" 1528 77.0735800442746 108.352831925077
"7642" 1528.2 81.2412822056298 106.409117554629
"7643" 1528.4 85.5861962068589 104.24898426471
"7644" 1528.6 89.5847636720589 101.693313593538
"7645" 1528.8 93.6686438011732 98.8928326693952
"7646" 1529 97.4798092559321 95.2694095228993
"7647" 1529.2 101.640947388574 92.1706481052698
"7648" 1529.4 106.053621830286 89.083730942381
"7649" 1529.6 109.965620410871 86.7474702508984
"7650" 1529.8 113.052728359089 85.0804723716205
"7651" 1530 115.348575075618 82.8108897152446
"7652" 1530.2 116.916114805858 78.5943044039223
"7653" 1530.4 117.742127554422 74.0591436511887
"7654" 1530.6 118.18485938332 69.1724494795989
"7655" 1530.8 118.279492717316 64.0719561440322
"7656" 1531 117.179810297551 58.7175500763684
"7657" 1531.2 116.243965247983 53.257913099186
"7658" 1531.4 114.656695828586 48.0500446563568
"7659" 1531.6 113.555000178585 42.5330101778465
"7660" 1531.8 110.46180017552 36.4136502372662
"7661" 1532 107.472251215461 31.0305783387239
"7662" 1532.2 104.600583016077 25.594660611258
"7663" 1532.4 100.028610164827 21.069136948281
"7664" 1532.6 95.284427658553 17.226357825881
"7665" 1532.8 90.0880050167165 14.0031140393974
"7666" 1533 84.0512340185505 11.4042678353425
"7667" 1533.2 78.2209684688258 10.625086446969
"7668" 1533.4 71.9151935534638 9.66637035738958
"7669" 1533.6 65.694381293627 9.06165224104062
"7670" 1533.8 59.7159224822847 10.583188248759
"7671" 1534 55.8026239054727 13.6478325860261
"7672" 1534.2 53.3945381602178 18.891215915937
"7673" 1534.4 50.8541577614915 23.3955353114321
"7674" 1534.6 48.025770341505 28.1870309493568
"7675" 1534.8 45.0158516135768 32.642912582131
"7676" 1535 42.4852333112792 37.6191356555745
"7677" 1535.2 40.1987680496774 42.1044906634944
"7678" 1535.4 38.6331585156837 47.5774173432416
"7679" 1535.6 37.22152447773 53.3106662863938
"7680" 1535.8 36.4702118929018 58.039658049006
"7681" 1536 35.9505901304673 64.575977253091
"7682" 1536.2 35.7053814418366 70.5082288655505
"7683" 1536.4 36.1678123941621 76.4169747368465
"7684" 1536.6 36.4627934003875 81.1714450201131
"7685" 1536.8 37.5760730838381 86.5781350956809
"7686" 1537 39.4881473788696 92.5669450057292
"7687" 1537.2 41.3964281265927 97.41250620859
"7688" 1537.4 44.097289957033 101.243678081652
"7689" 1537.6 47.2314096932836 105.449768439408
"7690" 1537.8 51.2008651954351 108.488755771242
"7691" 1538 56.3195414887099 111.320411629205
"7692" 1538.2 60.1405982807563 111.638814421554
"7693" 1538.4 63.9693038993471 110.360107444909
"7694" 1538.6 68.7089896177302 109.040241475908
"7695" 1538.8 73.2039835453082 107.110752826551
"7696" 1539 77.6632462016018 105.226604732114
"7697" 1539.2 81.9325886435732 103.017514507338
"7698" 1539.4 86.1467698194236 100.208072631841
"7699" 1539.6 89.5912461865457 97.6405634003015
"7700" 1539.8 93.4184446432621 94.3660825343338
"7701" 1540 97.2296903569412 90.974510714514
"7702" 1540.2 100.763513086969 86.5902837279177
"7703" 1540.4 103.65347106962 82.2807414788899
"7704" 1540.6 106.262494131998 77.0582586479413
"7705" 1540.8 108.077674542827 71.937276462956
"7706" 1541 109.914051452677 66.6378817901499
"7707" 1541.2 110.864040568815 60.8896589308646
"7708" 1541.4 111.808986254651 55.1082513732662
"7709" 1541.6 112.77356114504 49.0621133876
"7710" 1541.8 113.678034788155 44.1373992453686
"7711" 1542 114.637012892802 38.553132837106
"7712" 1542.2 115.042288364289 31.7914389766462
"7713" 1542.4 113.605842433316 27.9398974319286
"7714" 1542.6 109.397331629962 24.150630368865
"7715" 1542.8 105.025910730994 21.228041057937
"7716" 1543 100.306826436856 18.1276742627088
"7717" 1543.2 95.4564107572873 15.6831319032519
"7718" 1543.4 90.4263977285362 12.8602405409875
"7719" 1543.6 84.9955983689241 10.8263752859223
"7720" 1543.8 79.8745394144861 9.04317813899666
"7721" 1544 74.0941608071264 8.06208727811047
"7722" 1544.2 68.9312441303749 7.8310552474944
"7723" 1544.4 63.6992910847725 8.88281548283218
"7724" 1544.6 59.8124985891018 11.7521285580476
"7725" 1544.8 55.9910775459566 15.5166645208245
"7726" 1545 52.8505792410742 19.5682941339833
"7727" 1545.2 49.6084694279489 23.9074460532611
"7728" 1545.4 46.5510159082518 28.089349145706
"7729" 1545.6 42.9162142234898 32.208003458481
"7730" 1545.8 39.6882282603952 36.1773874324677
"7731" 1546 36.3825017893335 40.4552863376858
"7732" 1546.2 33.6623866611698 45.200751248001
"7733" 1546.4 31.4038451614268 50.3378718518309
"7734" 1546.6 29.7190564184673 55.5723274412675
"7735" 1546.8 28.2588679911518 60.769199638481
"7736" 1547 27.5358457167119 66.2055934601654
"7737" 1547.2 26.3329845354479 71.3960950563169
"7738" 1547.4 25.612236485629 77.1139932705809
"7739" 1547.6 25.8636222206018 82.3880165548998
"7740" 1547.8 26.9009978677513 87.4306030836193
"7741" 1548 26.7736008584522 92.410006189937
"7742" 1548.2 27.5593714386903 96.9277199576243
"7743" 1548.4 30.2305211216549 98.9888135194473
"7744" 1548.6 34.2144387941153 100.362596436313
"7745" 1548.8 38.7630412529073 100.05743295952
"7746" 1549 43.5037126400074 99.8737883328527
"7747" 1549.2 48.018085824126 98.6434128676771
"7748" 1549.4 53.1265822106018 97.1091358757969
"7749" 1549.6 57.5418335606306 95.0805834969579
"7750" 1549.8 62.070119413088 92.95402314367
"7751" 1550 66.0409990389756 90.5245304523109
"7752" 1550.2 70.37109988795 87.3786368035506
"7753" 1550.4 74.454419937292 84.2371739799783
"7754" 1550.6 79.2211296296018 80.1004001633631
"7755" 1550.8 83.1628433030328 76.3363945595361
"7756" 1551 86.8349656455444 72.3024319945941
"7757" 1551.2 89.7175301641224 67.6730265708562
"7758" 1551.4 92.3826695822712 63.0058138216826
"7759" 1551.6 94.1096822280896 58.0606356459785
"7760" 1551.8 96.1904714321142 52.683226727476
"7761" 1552 97.4629313139676 47.2884416987102
"7762" 1552.2 97.3141091165774 41.3577188112224
"7763" 1552.4 96.6720423146774 35.3198428772675
"7764" 1552.6 94.8886239420896 29.3759487064419
"7765" 1552.8 92.864780588883 23.4984614188185
"7766" 1553 90.5096510832789 17.5749393540621
"7767" 1553.2 87.1125510416732 12.4723405396429
"7768" 1553.4 83.0099021264978 8.26645093697696
"7769" 1553.6 78.2191844410292 5.28991363056644
"7770" 1553.8 74.6365955586441 5.82828415774536
"7771" 1554 69.7946683183091 7.50225211980779
"7772" 1554.2 65.1436426854566 9.76882848606644
"7773" 1554.4 61.3541540647268 13.104457922631
"7774" 1554.6 57.6537914523698 17.149502243433
"7775" 1554.8 54.7277401782684 21.3250749400238
"7776" 1555 51.1231441221938 25.505988951225
"7777" 1555.2 48.2677736503231 30.2236175182252
"7778" 1555.4 45.3371650706018 34.833686152756
"7779" 1555.6 42.607676687528 39.7177677536187
"7780" 1555.8 40.1195430937671 44.3337440575752
"7781" 1556 38.2163395684518 49.591386042581
"7782" 1556.2 36.5397057124841 54.7868399985784
"7783" 1556.4 35.3909303275514 60.4358038572507
"7784" 1556.6 34.3303799814713 66.0513275802288
"7785" 1556.8 33.2137162339058 71.575717684041
"7786" 1557 32.9321766340491 76.6582440396704
"7787" 1557.2 32.5707929084071 81.5660242970137
"7788" 1557.4 32.7491730320923 86.8375373834564
"7789" 1557.6 31.7093593289697 91.9778178451828
"7790" 1557.8 31.1649634003493 97.3350932897936
"7791" 1558 33.8189250959907 101.543192154742
"7792" 1558.2 37.6256421020018 103.700690227063
"7793" 1558.4 41.3723517463418 103.636958632281
"7794" 1558.6 46.0615808646218 102.523071981261
"7795" 1558.8 50.8691637481843 101.101238664279
"7796" 1559 55.8755658323396 99.6227619158615
"7797" 1559.2 61.3162888425184 98.4706998384087
"7798" 1559.4 66.2502227548077 97.4038975835868
"7799" 1559.6 71.3104621284603 96.7763927436923
"7800" 1559.8 76.189080808284 95.769647320881
"7801" 1560 81.4355496451161 94.4491556533381
"7802" 1560.2 86.2926985233665 92.9708028289104
"7803" 1560.4 91.3748043167326 91.0996369514324
"7804" 1560.6 96.4899892355125 89.0130234356042
"7805" 1560.8 101.817394172334 88.1401914257202
"7806" 1561 107.270177587859 86.6831850332571
"7807" 1561.2 112.355857878949 85.1714191698047
"7808" 1561.4 115.375960556432 81.50684763026
"7809" 1561.6 115.789197511427 78.574508984331
"7810" 1561.8 117.202720347963 74.0443738018389
"7811" 1562 118.907882671467 69.3903607039062
"7812" 1562.2 120.722495033427 64.274437351481
"7813" 1562.4 121.708283769651 59.0897253087834
"7814" 1562.6 123.022116588742 54.0093589017239
"7815" 1562.8 121.921583669239 48.6059828957842
"7816" 1563 120.203936951904 43.3743620291751
"7817" 1563.2 117.833919510677 38.186381113431
"7818" 1563.4 115.036354636536 33.2225589471289
"7819" 1563.6 112.159685092174 28.3409347557519
"7820" 1563.8 108.493759241722 23.817243315273
"7821" 1564 104.028170083312 20.5760217805752
"7822" 1564.2 98.8960091090679 17.2483618291013
"7823" 1564.4 93.6218950363621 15.4292126868314
"7824" 1564.6 88.375331201274 13.4702005131331
"7825" 1564.8 83.1924554173723 11.5513630707416
"7826" 1565 77.9692590178161 10.5868070255952
"7827" 1565.2 71.9619165134169 10.5017125526373
"7828" 1565.4 66.2128030058018 11.088946237656
"7829" 1565.6 60.8460943249864 11.6605862625989
"7830" 1565.8 56.3312833567829 14.3242377129597
"7831" 1566 51.7618763276738 17.158849544001
"7832" 1566.2 47.6804277474282 20.1929884584016
"7833" 1566.4 43.6995474514049 23.5948707894243
"7834" 1566.6 40.0011076597356 27.4159785675502
"7835" 1566.8 35.9297023376993 31.0763214723688
"7836" 1567 32.6563619706412 35.1900622092432
"7837" 1567.2 29.3913913054943 39.7276878892529
"7838" 1567.4 27.6678376436274 44.5725380844707
"7839" 1567.6 26.4930349448607 49.7599249193899
"7840" 1567.8 26.8988823618582 55.5010237556758
"7841" 1568 27.7872695838713 60.6258292070636
"7842" 1568.2 30.0082412571768 65.6440765319309
"7843" 1568.4 32.5170826943518 70.210622330256
"7844" 1568.6 35.5784073875453 74.9078293193164
"7845" 1568.8 38.316703212371 78.8060277715476
"7846" 1569 42.0134603841696 82.8477964297369
"7847" 1569.2 45.5889781246966 86.613724673993
"7848" 1569.4 48.8390452762138 90.3741329484758
"7849" 1569.6 50.8037920544396 94.4398324127458
"7850" 1569.8 53.2058550399027 98.9646870061818
"7851" 1570 54.4067873424073 104.04950924377
"7852" 1570.2 55.2025690722256 108.46496800823
"7853" 1570.4 55.6652240694109 111.575082826772
"7854" 1570.6 57.0879569633315 111.285324164611
"7855" 1570.8 59.3840806464018 109.905584806852
"7856" 1571 62.1623060930018 108.332864393824
"7857" 1571.2 66.1040451061112 106.909983532428
"7858" 1571.4 69.4011702545629 105.045103750211
"7859" 1571.6 73.1315525851064 102.536248471937
"7860" 1571.8 76.5903642181678 100.017084214202
"7861" 1572 79.8125483383795 97.3780177118254
"7862" 1572.2 82.7336471717046 93.7458548303015
"7863" 1572.4 85.8386254521423 89.9486369446377
"7864" 1572.6 88.2234702956875 85.6471142851381
"7865" 1572.8 90.7673895495133 81.2385930455535
"7866" 1573 91.6181261046464 76.8003301339613
"7867" 1573.2 91.9619067081583 71.5310132030636
"7868" 1573.4 91.7244871422569 66.4384627799154
"7869" 1573.6 90.6702853184365 61.1904290006248
"7870" 1573.8 87.9214579475439 56.9899375263685
"7871" 1574 84.3309872734418 53.283050472465
"7872" 1574.2 80.3895422006018 50.0242369869054
"7873" 1574.4 76.3283662481743 46.2031989796148
"7874" 1574.6 70.8716469597009 42.1514197514099
"7875" 1574.8 65.9136893876258 39.299488822737
"7876" 1575 60.5807990228559 36.5126141435531
"7877" 1575.2 54.3599065911018 34.168340105381
"7878" 1575.4 48.8265706349433 32.7735278085639
"7879" 1575.6 43.061496509453 31.7000819606743
"7880" 1575.8 37.0889644634577 31.2792144825504
"7881" 1576 31.3668770943091 30.987661439881
"7882" 1576.2 25.4576483611865 31.8832243709488
"7883" 1576.4 20.5138505288498 33.444962900313
"7884" 1576.6 16.7186049659274 35.818307728253
"7885" 1576.8 13.7708713491592 38.8175154448154
"7886" 1577 10.5908007568161 42.8788867325714
"7887" 1577.2 7.17213685145777 46.475099892105
"7888" 1577.4 5.01602618710576 50.372924228961
"7889" 1577.6 3.78062462870177 54.907663240631
"7890" 1577.8 3.75141431442677 59.457981086581
"7891" 1578 6.34179785940343 63.2922841214595
"7892" 1578.2 9.70837107224177 67.288422490185
"7893" 1578.4 12.9285689275255 70.978837092686
"7894" 1578.6 16.6216703270362 74.9521107758236
"7895" 1578.8 20.0962079465268 78.334335289181
"7896" 1579 23.9330554725414 82.134809818493
"7897" 1579.2 27.48475305273 85.5202390413682
"7898" 1579.4 31.5724450455754 88.3287041055652
"7899" 1579.6 35.5901444125228 91.1643252574073
"7900" 1579.8 39.8401597292597 93.9896971761704
"7901" 1580 43.9486167978192 96.9346731887766
"7902" 1580.2 48.4564093449678 98.8819367585149
"7903" 1580.4 52.8979020743816 100.636246469817
"7904" 1580.6 57.695652357074 101.636953657353
"7905" 1580.8 62.4846021599871 103.323238070404
"7906" 1581 66.9843262272875 104.720058539367
"7907" 1581.2 71.8137648540875 105.432233820738
"7908" 1581.4 76.9097838894616 104.763876177395
"7909" 1581.6 82.1796788919504 102.887316560734
"7910" 1581.8 86.7345140262911 100.031139125143
"7911" 1582 91.6733784186851 97.3094996906865
"7912" 1582.2 95.8737387022653 93.7822539758155
"7913" 1582.4 100.256162119241 90.1331385292976
"7914" 1582.6 104.286361212245 85.7233856613006
"7915" 1582.8 107.252691399345 80.8456755438013
"7916" 1583 110.667543824964 76.1181565793206
"7917" 1583.2 113.599057226748 70.7928495971736
"7918" 1583.4 115.785570086778 65.6134752503095
"7919" 1583.6 118.488024732504 60.4671222420761
"7920" 1583.8 120.040791210058 55.180552487769
"7921" 1584 121.50653696103 49.3407937292675
"7922" 1584.2 120.305476891982 45.1094670041619
"7923" 1584.4 117.323816328711 40.8215278404356
"7924" 1584.6 113.836150141495 36.0880270617416
"7925" 1584.8 109.966980644085 32.0847774332334
"7926" 1585 105.849992439197 27.7152479031041
"7927" 1585.2 101.286990503794 24.639805765257
"7928" 1585.4 96.4454782804268 21.448871033856
"7929" 1585.6 91.3888483203768 18.991959044281
"7930" 1585.8 85.9708576174408 17.0569270010843
"7931" 1586 80.3175391850219 15.4175547981331
"7932" 1586.2 74.396927585753 14.8742593169398
"7933" 1586.4 68.6137762889547 14.4455140878053
"7934" 1586.6 62.6155085447836 14.904553598476
"7935" 1586.8 56.8680563450608 16.5889451391514
"7936" 1587 51.8159818664113 19.1397106868571
"7937" 1587.2 47.8561620650695 22.9857104720019
"7938" 1587.4 44.0822034202684 27.1176811782619
"7939" 1587.6 40.4113164447739 31.7687314099301
"7940" 1587.8 37.5576497320509 36.3984458317623
"7941" 1588 34.7952690168455 41.7902956864188
"7942" 1588.2 33.1004567771659 47.0225427917528
"7943" 1588.4 31.7284042089268 52.4604880224809
"7944" 1588.6 31.660991698569 58.3165973674056
"7945" 1588.8 31.8022205871659 64.0161216377784
"7946" 1589 32.9189040283805 70.0576774693765
"7947" 1589.2 34.9121046310759 75.1579094663723
"7948" 1589.4 37.1288212945009 80.1875401765364
"7949" 1589.6 41.4627767192279 83.929733268081
"7950" 1589.8 45.7691236574563 86.8755492046628
"7951" 1590 50.1820482313863 89.877221855062
"7952" 1590.2 54.8381101051247 91.9035237679085
"7953" 1590.4 59.4076849407654 94.1834387396446
"7954" 1590.6 64.017473698088 96.2520194832204
"7955" 1590.8 68.9867009984351 98.1100786745198
"7956" 1591 73.9131982356304 98.9929823183381
"7957" 1591.2 79.3689843067962 99.4335583459921
"7958" 1591.4 84.6304470879351 99.2906212301234
"7959" 1591.6 89.7994362991911 98.9723496360327
"7960" 1591.8 94.9153626820462 97.7819134153809
"7961" 1592 100.126441534859 97.2570550699953
"7962" 1592.2 104.158083112518 97.7891258386587
"7963" 1592.4 103.945180542366 97.5075691639093
"7964" 1592.6 104.09112453425 95.6959636452323
"7965" 1592.8 105.117335408463 92.5853624437421
"7966" 1593 105.850744487658 88.7336924930212
"7967" 1593.2 106.41977333129 84.5285893748076
"7968" 1593.4 106.707674741213 80.0032900356587
"7969" 1593.6 106.403509442291 75.5037327273292
"7970" 1593.8 105.163849426381 70.5629614318216
"7971" 1594 103.898258519848 65.8314694770613
"7972" 1594.2 101.673345593938 61.1877509861369
"7973" 1594.4 99.0101116860976 56.7968114815752
"7974" 1594.6 95.1861891761268 52.853204469956
"7975" 1594.8 91.2787642762329 49.2246875253072
"7976" 1595 86.031960330585 47.3705293938557
"7977" 1595.2 80.3764507432236 46.4148530052507
"7978" 1595.4 74.7313095901058 45.587106338145
"7979" 1595.6 69.0562621386431 45.4989378611619
"7980" 1595.8 63.357556151627 45.8551932023347
"7981" 1596 57.6451042718984 47.2343172176182
"7982" 1596.2 52.2188638422711 48.7944365362681
"7983" 1596.4 46.2033482565698 51.0895506058409
"7984" 1596.6 41.5865913846884 54.4918698782038
"7985" 1596.8 36.6091870129133 58.3293669037006
"7986" 1597 32.1653883822247 62.0133781248318
"7987" 1597.2 28.4672502331451 66.2710632777077
"7988" 1597.4 25.5092675884133 70.5881217469793
"7989" 1597.6 23.4302615670377 76.2628163634451
"7990" 1597.8 22.2377519412743 81.5901508102792
"7991" 1598 21.7463588751732 86.8006898711095
"7992" 1598.2 23.4079754612119 89.8780754586352
"7993" 1598.4 26.585486309007 93.3656720311223
"7994" 1598.6 30.2210354839608 97.327530748881
"7995" 1598.8 34.3043957938604 99.7180760090879
"7996" 1599 38.4588953483541 102.165544880789
"7997" 1599.2 42.7091467644896 103.402548135171
"7998" 1599.4 47.3979574692911 104.678320515949
"7999" 1599.6 52.1416703318422 105.603786460131
"8000" 1599.8 57.1635974398902 105.704899086468
"8001" 1600 62.5867201296952 105.546457805946
"8002" 1600.2 68.0421591895721 105.016688064307
"8003" 1600.4 72.9463213779351 104.015414151911
"8004" 1600.6 78.2128732988634 102.36153257347
"8005" 1600.8 83.0250877086503 100.231546459328
"8006" 1601 87.8000147229802 97.3064782701242
"8007" 1601.2 92.1545014846961 93.9839601840696
"8008" 1601.4 96.9974370935926 90.9137675533305
"8009" 1601.6 101.455434926124 87.0944424795624
"8010" 1601.8 105.62315404097 82.9956864934862
"8011" 1602 109.655495169459 79.0093090125028
"8012" 1602.2 113.893937704051 74.6193994254911
"8013" 1602.4 117.37607121367 69.9490497419742
"8014" 1602.6 121.258855033537 65.5165562352035
"8015" 1602.8 121.935282190165 61.5682149204608
"8016" 1603 121.987648019677 56.3709063413347
"8017" 1603.2 121.433279347452 50.818219242131
"8018" 1603.4 120.194784026195 45.3661773442115
"8019" 1603.6 118.638825948477 40.123998627006
"8020" 1603.8 116.873307950345 34.6826413652656
"8021" 1604 114.044974273263 29.2763500985173
"8022" 1604.2 110.067876076871 24.715762400965
"8023" 1604.4 105.359649564715 20.504404205631
"8024" 1604.6 100.719277182519 17.4731299942281
"8025" 1604.8 95.5274053449902 14.8433970176248
"8026" 1605 89.5204700702685 13.241771365804
"8027" 1605.2 83.6463243668949 12.0602731249844
"8028" 1605.4 77.8628097812216 10.8489066578148
"8029" 1605.6 71.8805941552967 10.6174554586521
"8030" 1605.8 65.8233321488018 10.748159237781
"8031" 1606 60.0863947608945 11.9225880252712
"8032" 1606.2 55.6903431275466 14.5726403855345
"8033" 1606.4 52.5232216206592 18.2904858504711
"8034" 1606.6 49.4553405257657 22.437392762299
"8035" 1606.8 46.1441486863058 27.007788575817
"8036" 1607 43.5702972803091 31.5639516510517
"8037" 1607.2 41.4193522972204 36.8671311003555
"8038" 1607.4 40.0176422820768 42.058370550106
"8039" 1607.6 38.7161605016018 47.5085491603169
"8040" 1607.8 38.6162078037876 53.0140191696863
"8041" 1608 39.5182064189831 58.6015852812454
"8042" 1608.2 40.9649313628887 63.931251436907
"8043" 1608.4 42.2407108190811 69.1890660224843
"8044" 1608.6 44.7349580312068 73.5043511849902
"8045" 1608.8 46.9116925523197 78.1169639476246
"8046" 1609 49.7825048522225 82.3664778282603
"8047" 1609.2 52.8336468651659 86.4323331851117
"8048" 1609.4 55.8632181438584 90.2722489411022
"8049" 1609.6 59.4373887519027 93.3638892838367
"8050" 1609.8 63.5229979699802 95.9977158407458
"8051" 1610 68.7791001662504 97.709984112962
"8052" 1610.2 73.87633760095 99.1392657176042
"8053" 1610.4 79.3222422559383 99.8328769347752
"8054" 1610.6 84.4165952365726 100.292046786629
"8055" 1610.8 89.9465578454479 99.9676937698906
"8056" 1611 95.1967145957046 99.40228204318
"8057" 1611.2 100.414835431352 97.8828873412698
"8058" 1611.4 104.360956452239 94.2014239586243
"8059" 1611.6 107.854192455834 89.8128296598006
"8060" 1611.8 110.329229171438 84.9281949196628
"8061" 1612 112.113108587012 79.5050780277015
"8062" 1612.2 113.75645062186 74.006284432312
"8063" 1612.4 114.907603940007 68.3940304714181
"8064" 1612.6 115.372606720458 62.2190434106691
"8065" 1612.8 114.841210042686 56.6113231899657
"8066" 1613 113.98685620885 50.802900055089
"8067" 1613.2 112.245012712727 44.797648911006
"8068" 1613.4 110.012431535983 39.7485553220589
"8069" 1613.6 107.649229326257 34.4165323181751
"8070" 1613.8 104.68479863561 28.9866610313272
"8071" 1614 101.267734043061 23.5483424199711
"8072" 1614.2 97.1807615677147 18.946520777631
"8073" 1614.4 92.0382614690563 14.9721477141537
"8074" 1614.6 86.4508869666858 12.1054160814608
"8075" 1614.8 80.7619310024702 10.2124659888546
"8076" 1615 74.9173130165345 9.30057133819188
"8077" 1615.2 68.9958693331102 8.68990477655045
"8078" 1615.4 62.8987600771472 9.73521313283964
"8079" 1615.6 58.5396185746877 12.9766627976778
"8080" 1615.8 55.8848020503395 17.6168928109055
"8081" 1616 54.7263096149737 23.0190662472115
"8082" 1616.2 53.8738596272847 28.3436926139054
"8083" 1616.4 53.8576381634952 33.7448171515941
"8084" 1616.6 54.2495565149518 39.052953770256
"8085" 1616.8 55.9646116521837 44.0689872461678
"8086" 1617 57.5438308470768 49.117529833231
"8087" 1617.2 59.6270362762446 52.4332868832619
"8088" 1617.4 61.899099175126 55.5316541835664
"8089" 1617.6 62.4835390808415 58.7473845339884
"8090" 1617.8 62.5842328547518 61.992787247556
"8091" 1618 63.6004513732299 66.1730809562942
"8092" 1618.2 64.4791748770398 70.8660438447735
"8093" 1618.4 65.6160544384662 75.4445495462538
"8094" 1618.6 66.4634190355235 80.3770817116201
"8095" 1618.8 66.5514733162366 83.706210863194
"8096" 1619 66.443627018299 87.2941897722204
"8097" 1619.2 65.9791204916018 90.4028103739635
"8098" 1619.4 65.1588190405752 93.9015658651818
"8099" 1619.6 64.6249053099229 97.1202893754314
"8100" 1619.8 64.4552684977085 100.133233427463
"8101" 1620 65.1064172749906 103.310235857798
"8102" 1620.2 67.076070520033 106.953535232899
"8103" 1620.4 70.0838046540713 109.973480140516
"8104" 1620.6 73.8728601825839 112.09264913122
"8105" 1620.8 77.6103084152134 111.930797251153
"8106" 1621 81.2575058247732 110.543575163081
"8107" 1621.2 85.2597825362304 108.421886303995
"8108" 1621.4 89.2625366754236 106.277648165683
"8109" 1621.6 93.2153520894547 103.303235564616
"8110" 1621.8 97.3406242664803 100.381419057507
"8111" 1622 100.671700734659 97.015954063281
"8112" 1622.2 104.042002083818 93.4784358828539
"8113" 1622.4 106.909291747886 89.44878543067
"8114" 1622.6 110.068600161903 84.6921310872704
"8115" 1622.8 112.554684960941 80.1039063207239
"8116" 1623 114.969446487684 75.5810104383564
"8117" 1623.2 115.766478378102 70.382638625431
"8118" 1623.4 116.669243459803 65.263278765444
"8119" 1623.6 116.490757515681 59.5727724970652
"8120" 1623.8 116.490494714833 54.3525840491374
"8121" 1624 116.838073334932 48.5710604132538
"8122" 1624.2 116.065072701802 43.053987884217
"8123" 1624.4 114.844730683202 37.491824751781
"8124" 1624.6 113.101875421189 31.8352701920297
"8125" 1624.8 110.815765492577 26.2696811396371
"8126" 1625 107.060629155948 21.4420476271093
"8127" 1625.2 102.098584441187 18.264946777881
"8128" 1625.4 96.6443176373786 15.6319950338644
"8129" 1625.6 90.6532447850723 13.3589231254188
"8130" 1625.8 84.9159135890976 12.2428763839314
"8131" 1626 79.1146076858069 10.7584785510861
"8132" 1626.2 73.4530984251059 10.0796212460545
"8133" 1626.4 67.7641952528518 10.326232476031
"8134" 1626.6 61.9633159408539 11.2806542666373
"8135" 1626.8 57.9237232541384 13.5786307749541
"8136" 1627 54.2471090204952 17.6073156586842
"8137" 1627.2 51.5717415236721 22.3270061067481
"8138" 1627.4 48.2062670505018 26.641815793856
"8139" 1627.6 45.2960014840896 31.1649815048566
"8140" 1627.8 41.9974524718268 35.242630552606
"8141" 1628 39.5916652379985 39.975532980071
"8142" 1628.2 37.3153745621396 44.9944298797213
"8143" 1628.4 36.0987843185424 50.4491020881098
"8144" 1628.6 34.3428648615594 55.7564676648555
"8145" 1628.8 32.7062222772052 60.9455806932603
"8146" 1629 31.3330017555414 65.9952718047085
"8147" 1629.2 30.4197597460242 71.1926932412258
"8148" 1629.4 29.9495888007357 76.6021172870952
"8149" 1629.6 29.4627502294857 81.8877932035238
"8150" 1629.8 29.0922264276952 86.4733055566006
"8151" 1630 28.0004488144126 91.6012565270431
"8152" 1630.2 27.8567966064253 96.1056613935868
"8153" 1630.4 30.7946619405322 99.3663260176984
"8154" 1630.6 34.017030815742 100.039267089675
"8155" 1630.8 38.4128226225922 100.544410231218
"8156" 1631 43.0797466081843 100.465985227619
"8157" 1631.2 48.2192494124018 100.498936298738
"8158" 1631.4 52.6501421331066 99.3618542543761
"8159" 1631.6 57.2506053973401 97.6660428021613
"8160" 1631.8 61.3418693531158 95.0489442397034
"8161" 1632 65.0592274198304 91.6709302067381
"8162" 1632.2 68.0122298276844 87.7336844090186
"8163" 1632.4 70.3173930931851 83.0649637170754
"8164" 1632.6 72.1520612428142 78.1435060580668
"8165" 1632.8 73.5536571587742 72.9016645016827
"8166" 1633 75.2051104647985 68.5992664690203
"8167" 1633.2 77.5094215774085 65.2240043933095
"8168" 1633.4 80.2392739171923 62.4131551036447
"8169" 1633.6 82.9638495724798 58.6812558733932
"8170" 1633.8 86.0476030759167 54.9825418240306
"8171" 1634 89.7368427686018 51.1469661483084
"8172" 1634.2 92.9492225503692 46.9076601139972
"8173" 1634.4 96.7410866608898 43.169271257889
"8174" 1634.6 99.9536596685088 38.9793618932065
"8175" 1634.8 103.393051071983 34.7463643137857
"8176" 1635 106.280225967891 29.2857549345528
"8177" 1635.2 108.297465929794 23.929410922089
"8178" 1635.4 107.611001197643 21.1604391327908
"8179" 1635.6 105.346834717162 18.779048309121
"8180" 1635.8 102.180755888159 15.8930054110695
"8181" 1636 98.2833912546098 13.223636004873
"8182" 1636.2 94.0906836496994 11.5014528709541
"8183" 1636.4 89.6830134631628 10.5895211082224
"8184" 1636.6 84.6350964186431 9.82211985299666
"8185" 1636.8 79.7414882336264 9.26561607392194
"8186" 1637 74.7006046398069 9.46024236108609
"8187" 1637.2 69.8897909819706 9.65827931499572
"8188" 1637.4 64.700415288531 10.8753404291376
"8189" 1637.6 59.7153991054695 11.5924419302694
"8190" 1637.8 55.6389884766592 14.1340017864219
"8191" 1638 51.9047744414647 16.9300668244535
"8192" 1638.2 48.485119600734 20.4504898514595
"8193" 1638.4 45.2841970340498 24.695889568665
"8194" 1638.6 42.6555624486346 28.8349304461351
"8195" 1638.8 40.2366547273298 33.675529647657
"8196" 1639 37.9599379209268 37.887786789731
"8197" 1639.2 35.8568744538701 42.6749535796127
"8198" 1639.4 33.6328943162742 47.3376032499758
"8199" 1639.6 32.133464541487 52.2797990839056
"8200" 1639.8 30.1244999723967 57.6747371712399
"8201" 1640 29.1262387439952 63.4882595669138
"8202" 1640.2 28.2724503781816 68.5852360751499
"8203" 1640.4 27.7044545618069 74.5085331015733
"8204" 1640.6 28.6813592034192 79.655713950394
"8205" 1640.8 30.2290825221061 84.864463324881
"8206" 1641 33.420052330075 89.0269331090685
"8207" 1641.2 36.5917740088745 93.3088996334719
"8208" 1641.4 40.6221550495752 96.6761148907128
"8209" 1641.6 45.2370154216589 99.3156867427095
"8210" 1641.8 50.1546739594396 100.727506068097
"8211" 1642 54.9765687813518 102.239191001048
"8212" 1642.2 59.6654048556476 103.237483019321
"8213" 1642.4 64.3569207752899 105.199129812835
"8214" 1642.6 69.4086277601851 104.976305634964
"8215" 1642.8 74.4987954884768 104.802375273612
"8216" 1643 79.0682532184429 104.119611301797
"8217" 1643.2 83.9207446374018 102.876563149567
"8218" 1643.4 88.752142865998 100.766631901258
"8219" 1643.6 93.6655827727085 98.4732556971431
"8220" 1643.8 98.0700494070546 95.7329047872017
"8221" 1644 102.935577366935 92.9423773959921
"8222" 1644.2 106.94938666115 89.2175756469252
"8223" 1644.4 110.91882080645 85.3292100618053
"8224" 1644.6 114.915967233115 81.139524102804
"8225" 1644.8 117.282483219328 77.8037335947519
"8226" 1645 117.518024312131 73.8401849345917
"8227" 1645.2 118.025409348702 69.042209759256
"8228" 1645.4 118.523522076339 63.887699623302
"8229" 1645.6 118.421204946115 58.8731090389322
"8230" 1645.8 117.342268512171 52.8942779770016
"8231" 1646 116.214315315913 47.5079896963263
"8232" 1646.2 113.710222462288 42.0387628919471
"8233" 1646.4 110.745737674709 37.349018770881
"8234" 1646.6 107.330498726153 32.3073645275109
"8235" 1646.8 103.308160598699 27.8687281541493
"8236" 1647 98.5572121771312 24.1888312414944
"8237" 1647.2 93.5399111369547 21.0272442846709
"8238" 1647.4 88.124240294577 19.2337957692611
"8239" 1647.6 82.7590959860471 17.4401849630574
"8240" 1647.8 76.8778669527753 16.0536535649967
"8241" 1648 70.9057603921146 15.1624951648553
"8242" 1648.2 65.1760522643363 14.9113614339783
"8243" 1648.4 59.5336970466592 15.149179921881
"8244" 1648.6 54.0181807840646 15.5354320114677
"8245" 1648.8 49.4001250508258 17.691645676377
"8246" 1649 44.3135970331968 19.7294859508975
"8247" 1649.2 39.3569028792469 22.2884320022116
"8248" 1649.4 34.6873718005034 24.3496308224875
"8249" 1649.6 29.9390452682498 27.322481028273
"8250" 1649.8 25.486714939634 30.0684264601874
"8251" 1650 21.1240131624324 33.5296916570745
"8252" 1650.2 17.1496075989433 36.5447456190273
"8253" 1650.4 13.2977344903538 40.190598143553
"8254" 1650.6 9.37709553007284 43.2973009505173
"8255" 1650.8 5.98206228231606 46.7303207629048
"8256" 1651 3.12865674694325 50.7335172468078
"8257" 1651.2 2.68527807798195 54.7947381505504
"8258" 1651.4 4.87474317908076 59.2837556079734
"8259" 1651.6 7.36217329823592 63.7285448657346
"8260" 1651.8 9.5927529467588 67.2803369464429
"8261" 1652 12.5412460803637 70.8496945499762
"8262" 1652.2 15.4107269617631 74.98321077551
"8263" 1652.4 18.7100079326274 78.2134994591887
"8264" 1652.6 22.6472420598768 81.566943402281
"8265" 1652.8 26.117473761325 84.8888052534435
"8266" 1653 30.4677241372803 87.6290109259077
"8267" 1653.2 34.6250231515496 90.2662547763157
"8268" 1653.4 38.7544121036286 93.0294416484167
"8269" 1653.6 42.4444587963381 95.9183543753719
"8270" 1653.8 45.6924718173386 98.5779371845125
"8271" 1654 49.5726606404768 101.469136022872
"8272" 1654.2 53.3506141194956 104.61718439981
"8273" 1654.4 57.6619157416485 106.696670804189
"8274" 1654.6 62.1443305149864 108.790706645775
"8275" 1654.8 66.386456984244 110.290835970863
"8276" 1655 71.0422416326018 110.896548436626
"8277" 1655.2 75.860988902543 110.833005466616
"8278" 1655.4 80.739344729574 109.458826702103
"8279" 1655.6 85.7282323441961 108.037979316381
"8280" 1655.8 90.3299818719229 106.013802798119
"8281" 1656 94.2231061308376 102.92341862823
"8282" 1656.2 97.1594766743396 98.5035058607936
"8283" 1656.4 99.3883015296875 93.7369803719667
"8284" 1656.6 101.546027928097 88.6233930640002
"8285" 1656.8 102.986131735705 83.4994953681053
"8286" 1657 102.624155233262 78.194774898756
"8287" 1657.2 101.347734642243 73.1437206967015
"8288" 1657.4 100.399405574995 67.7117836965121
"8289" 1657.6 98.3945883766674 62.7284721573564
"8290" 1657.8 96.0190393563091 57.8104876971737
"8291" 1658 92.6227579712903 53.205590465299
"8292" 1658.2 88.9027260165268 48.961741490431
"8293" 1658.4 84.7338837925042 45.1447687703444
"8294" 1658.6 79.9252929390578 42.315551139345
"8295" 1658.8 75.2029303000652 39.1538837179541
"8296" 1659 69.4687793703218 36.473488284345
"8297" 1659.2 63.9846527964808 34.8048946243487
"8298" 1659.4 58.8284355570818 32.859198731385
"8299" 1659.6 53.0946583698641 31.506955915881
"8300" 1659.8 47.9906331857725 30.00290179332
"8301" 1660 42.4128330426187 28.8862791323386
"8302" 1660.2 36.5672379660491 29.1086353754073
"8303" 1660.4 30.6878242644505 29.5792388169482
"8304" 1660.6 25.6146162628477 31.1972946607252
"8305" 1660.8 20.2526013994153 32.0779597994488
"8306" 1661 16.23539185411 32.6817532550285
"8307" 1661.2 12.3146572376781 32.7512822979911
"8308" 1661.4 11.0637296546018 33.0711722033444
"8309" 1661.6 9.99423031712558 35.7694980730476
"8310" 1661.8 8.96831206859351 39.7566567959719
"8311" 1662 8.47584065437038 44.0376174555586
"8312" 1662.2 8.39451128119659 48.2978503629241
"8313" 1662.4 8.82346753499847 53.0533849799967
"8314" 1662.6 9.42262595801204 57.7746014935476
"8315" 1662.8 10.6841605990509 62.1926386068047
"8316" 1663 12.4383326793076 66.4447827938221
"8317" 1663.2 14.3103842576264 70.4380796955121
"8318" 1663.4 16.4564030592172 74.8547294189066
"8319" 1663.6 18.2803955343076 79.4380542416373
"8320" 1663.8 20.6964183505759 83.108486960993
"8321" 1664 23.6507196240109 86.8684679163537
"8322" 1664.2 26.7655547315491 90.4844594631704
"8323" 1664.4 30.816450729531 93.0088848743588
"8324" 1664.6 35.1188660405836 94.9730023861082
"8325" 1664.8 39.6824891373659 95.7402532939376
"8326" 1665 44.4969177587406 96.5882573629087
"8327" 1665.2 49.3256351432129 97.1904947066032
"8328" 1665.4 54.3365887566212 96.9645287850751
"8329" 1665.6 59.4306644155724 96.8655113989104
"8330" 1665.8 64.4025125031691 95.6048711890733
"8331" 1666 69.0763411163161 93.9632443936524
"8332" 1666.2 73.4457329573315 91.0398570935296
"8333" 1666.4 77.5003765704927 87.9519050276446
"8334" 1666.6 80.6908309767716 83.6813537404093
"8335" 1666.8 83.6934432841357 79.3689635206013
"8336" 1667 85.9279498111611 74.352050786364
"8337" 1667.2 88.0667389241781 69.222917635703
"8338" 1667.4 89.948081199517 63.8594418507454
"8339" 1667.6 90.7990360149654 58.4544766993851
"8340" 1667.8 91.7558596912898 52.990168388001
"8341" 1668 91.7304054603645 47.0296799876691
"8342" 1668.2 90.8440987587505 41.1471643184843
"8343" 1668.4 89.7808152847147 35.2257744214293
"8344" 1668.6 88.0426445406518 29.666706116556
"8345" 1668.8 86.1176135852603 24.138673930198
"8346" 1669 83.6112451297058 18.554713095489
"8347" 1669.2 79.730437673371 14.0796330299656
"8348" 1669.4 75.5349566365781 10.1197924771565
"8349" 1669.6 70.8977605082308 6.14737769476805
"8350" 1669.8 68.3982728066262 4.95010975605169
"8351" 1670 67.0401985744522 5.39707499857387
"8352" 1670.2 66.6292855512711 4.81249774134063
"8353" 1670.4 66.8203775427218 2.49605071966496
"8354" 1670.6 67.5588142875938 2.15954789921695
"8355" 1670.8 68.7776570527873 2.3374732629858
"8356" 1671 69.4810853402572 3.80215923936835
"8357" 1671.2 69.4352652394337 5.36986126040196
"8358" 1671.4 69.0535276105752 6.81174626627918
"8359" 1671.6 67.4553406753921 8.85482832971966
"8360" 1671.8 64.9040521755852 10.9583447498644
"8361" 1672 61.7076067835286 13.8382780129541
"8362" 1672.2 59.1963864989323 16.0304402508555
"8363" 1672.4 56.0086665524018 18.944183952489
"8364" 1672.6 53.1016560757538 21.729679521753
"8365" 1672.8 49.7851695406256 24.7746739591667
"8366" 1673 46.6312134019243 27.1568177147116
"8367" 1673.2 43.1111649692115 30.4145376584419
"8368" 1673.4 39.5704836717953 33.4354648368326
"8369" 1673.6 36.2336795919433 36.7473971218566
"8370" 1673.8 32.9577855993456 40.522723440319
"8371" 1674 30.1703330194943 44.3176502205091
"8372" 1674.2 28.0154487055268 49.013670938031
"8373" 1674.4 25.9323523718371 53.706794764881
"8374" 1674.6 24.8601207331964 58.6260573010431
"8375" 1674.8 24.2278446212018 63.5790343140549
"8376" 1675 24.1678730025133 68.2654221982261
"8377" 1675.2 24.7259573488386 73.3853222764599
"8378" 1675.4 25.0151321392803 78.2782329395417
"8379" 1675.6 26.2566018240612 83.2644749393674
"8380" 1675.8 27.7864152803856 87.7416354216377
"8381" 1676 30.2834209638786 92.3687321588631
"8382" 1676.2 32.1666184751706 96.6772216115048
"8383" 1676.4 33.6419116218304 100.513773283767
"8384" 1676.6 36.723999834823 103.262653012191
"8385" 1676.8 40.1730700037129 104.695021127131
"8386" 1677 44.4838698293563 105.414361997863
"8387" 1677.2 49.1200453747305 104.816168415158
"8388" 1677.4 53.8136675904037 103.412094326164
"8389" 1677.6 57.3254489736875 100.728909566681
"8390" 1677.8 61.1844695529998 97.7359079581625
"8391" 1678 64.7342697150223 94.990705606881
"8392" 1678.2 68.146453686574 91.4025250261865
"8393" 1678.4 71.7604401854183 87.7122456462479
"8394" 1678.6 74.4224198961064 83.517394397459
"8395" 1678.8 77.2419095472109 79.5393345164446
"8396" 1679 79.3953665919439 75.5547432781704
"8397" 1679.2 81.7328865972035 71.170271920703
"8398" 1679.4 83.7966205919189 66.666991656759
"8399" 1679.6 84.4946906691421 61.7192153794535
"8400" 1679.8 85.0443471205534 56.822561620881
"8401" 1680 84.9179660633475 51.6208152595928
"8402" 1680.2 84.5280658599433 46.3321799197346
"8403" 1680.4 83.2203303807481 40.2906319916371
"8404" 1680.6 81.4071918592147 35.0247572049132
"8405" 1680.8 79.0064606533026 29.5105344362983
"8406" 1681 76.0497240797446 24.496480489881
"8407" 1681.2 72.9241648136258 19.579800391113
"8408" 1681.4 69.0349687542172 14.6578474561271
"8409" 1681.6 65.0144311381095 10.3257331544194
"8410" 1681.8 61.9627022787893 7.36280552295127
"8411" 1682 61.2133053483117 6.20324245078935
"8412" 1682.2 61.4181270670646 6.12053732779005
"8413" 1682.4 60.8603606567446 5.971886474
"8414" 1682.6 58.6596433939324 6.25572555914542
"8415" 1682.8 55.5026817247362 7.6314105224776
"8416" 1683 52.1626418395268 9.23246848595596
"8417" 1683.2 48.3578642370978 11.2452712528967
"8418" 1683.4 44.8685334703091 13.622960791198
"8419" 1683.6 41.4911403577268 16.4697295463966
"8420" 1683.8 38.1226811004589 20.3792171444524
"8421" 1684 35.1729256318213 24.4648161925639
"8422" 1684.2 33.6211155198641 28.9658181931596
"8423" 1684.4 32.1475217621144 33.7979609570574
"8424" 1684.6 31.3263743279148 38.9712495578636
"8425" 1684.8 31.4893123772684 44.1464503092912
"8426" 1685 31.6690681574223 49.1563104783938
"8427" 1685.2 32.5110315934662 54.5187424837115
"8428" 1685.4 32.8103050062311 59.2869720436223
"8429" 1685.6 33.9665964064916 64.5954757584657
"8430" 1685.8 35.2992901259043 69.68164563057
"8431" 1686 37.6132052174925 74.5091205387633
"8432" 1686.2 39.4784581618838 79.2687324649066
"8433" 1686.4 42.3238905453912 83.5457286687231
"8434" 1686.6 45.132357119938 87.6209768903723
"8435" 1686.8 48.4981383653607 91.0264486695595
"8436" 1687 51.5037869731018 95.0966143486967
"8437" 1687.2 54.4549560264411 98.9966915645952
"8438" 1687.4 57.5484194405069 102.981573190157
"8439" 1687.6 61.1688137665491 105.984716289565
"8440" 1687.8 65.064559461325 109.495017611765
"8441" 1688 69.1956125692397 111.69094735445
"8442" 1688.2 73.3678320383422 111.666799128237
"8443" 1688.4 77.6150260002589 110.443425514138
"8444" 1688.6 82.0624122625732 108.50719896791
"8445" 1688.8 86.8452053680452 106.884263758853
"8446" 1689 91.2619669656391 104.090491985386
"8447" 1689.2 95.7495309514304 101.585745452081
"8448" 1689.4 99.8595763041423 98.6608544034756
"8449" 1689.6 104.171825702818 95.3240365205296
"8450" 1689.8 107.698115894575 90.8679285170161
"8451" 1690 111.024587473858 86.1427266504194
"8452" 1690.2 113.877544721652 81.304050573806
"8453" 1690.4 116.391848250114 76.9357232766859
"8454" 1690.6 118.91496936947 72.4174897379471
"8455" 1690.8 120.155176820398 66.8926936946691
"8456" 1691 120.408504960038 61.3530730429066
"8457" 1691.2 119.989162406628 54.9811160776967
"8458" 1691.4 118.73921921317 49.7196693813555
"8459" 1691.6 117.844201759492 44.0747549989062
"8460" 1691.8 116.030953767222 38.1472730893603
"8461" 1692 113.466296999529 33.2689974544052
"8462" 1692.2 110.372413421454 28.2283774721187
"8463" 1692.4 106.54542361283 23.9904750457471
"8464" 1692.6 102.433592706802 20.112596523489
"8465" 1692.8 97.6048086528707 16.7627020437381
"8466" 1693 92.5053314437768 13.925592312806
"8467" 1693.2 87.3283549889138 11.581626871761
"8468" 1693.4 80.6524350290768 9.32659060973095
"8469" 1693.6 74.8346315876272 8.59418736254197
"8470" 1693.8 69.2545065512903 8.47071243955309
"8471" 1694 63.4954456822083 9.16665216763506
"8472" 1694.2 58.6642686815597 10.9926422043179
"8473" 1694.4 54.9044720769071 14.2334774489344
"8474" 1694.6 51.1262598890498 17.968948926561
"8475" 1694.8 47.8841808338399 22.0205586132381
"8476" 1695 44.6964226929566 25.9161645815261
"8477" 1695.2 41.8102900877684 30.4776400795238
"8478" 1695.4 39.0992465904542 35.0058088607334
"8479" 1695.6 36.4336058888559 40.0242366247006
"8480" 1695.8 34.308815077089 45.1683952075733
"8481" 1696 32.3625045717289 50.6372363156437
"8482" 1696.2 31.1478835939662 55.9016940861098
"8483" 1696.4 30.8456035997268 61.178144038331
"8484" 1696.6 31.0390232483045 66.1663534424215
"8485" 1696.8 30.2165317988371 71.3475335819398
"8486" 1697 30.6144649267099 76.5136467513674
"8487" 1697.2 31.4484199223541 82.2739461567617
"8488" 1697.4 32.5466663951416 87.6010992581376
"8489" 1697.6 33.2378487300263 93.0800938555602
"8490" 1697.8 34.4462735831155 97.6205271734131
"8491" 1698 38.0095983273982 100.787962080102
"8492" 1698.2 42.5820193784907 102.899127730964
"8493" 1698.4 47.5254291640554 103.61527674952
"8494" 1698.6 52.5924507495732 103.473751796967
"8495" 1698.8 57.97205787269 103.425422500146
"8496" 1699 63.0638732847503 102.799403482376
"8497" 1699.2 68.3953523131843 101.660866691813
"8498" 1699.4 73.8393505146927 99.9228229141628
"8499" 1699.6 78.95644069766 97.6413761967547
"8500" 1699.8 83.6681786877108 94.8136733991537
"8501" 1700 87.4318834239927 91.173891208281
"8502" 1700.2 91.7224486556286 87.5594625585863
"8503" 1700.4 95.2577629871281 83.2075039771178
"8504" 1700.6 98.4361161963833 78.6558396632927
"8505" 1700.8 101.700089259452 74.170242709756
"8506" 1701 105.277679891821 70.0899021967346
"8507" 1701.2 109.832900512987 66.7444913221596
"8508" 1701.4 113.890527083552 63.015148247181
"8509" 1701.6 118.399463650946 59.3662931556622
"8510" 1701.8 121.536359300938 55.925220766353
"8511" 1702 121.908371972221 53.4687847967143
"8512" 1702.2 121.743685492225 50.0738616889301
"8513" 1702.4 119.966272452752 45.966061482006
"8514" 1702.6 117.665148805977 41.873371893031
"8515" 1702.8 114.888291335527 37.3973002820793
"8516" 1703 111.288654477383 33.2906669836541
"8517" 1703.2 107.984977312431 29.3506172685883
"8518" 1703.4 103.558308547504 26.443834774881
"8519" 1703.6 98.8332976998899 23.6020177589742
"8520" 1703.8 94.0404957384518 20.971769234031
"8521" 1704 89.0094013332133 19.1951705603024
"8522" 1704.2 83.4574232954952 17.888245457176
"8523" 1704.4 78.2058423528069 16.7969412399579
"8524" 1704.6 72.3128104939624 15.8419272658892
"8525" 1704.8 66.6664220039547 16.5008728961751
"8526" 1705 61.1789753993454 17.0732325316758
"8527" 1705.2 55.9646116521837 19.1556219344629
"8528" 1705.4 51.2828774278679 21.7827480669132
"8529" 1705.6 48.2379440135378 25.727208398001
"8530" 1705.8 44.4985463704485 29.7386325893406
"8531" 1706 41.1511449652847 33.6664609929053
"8532" 1706.2 37.7871767361346 37.5661008878973
"8533" 1706.4 35.3235796480646 42.1932637277818
"8534" 1706.6 32.9665144601272 47.1022931982962
"8535" 1706.8 31.6664107034673 52.6954796824188
"8536" 1707 30.1910761872685 58.1940316472399
"8537" 1707.2 29.674642837858 63.7203801874182
"8538" 1707.4 29.8328382588974 69.217894982794
"8539" 1707.6 30.8907418538119 74.8265883801835
"8540" 1707.8 31.9292701972129 80.0429583636865
"8541" 1708 33.8616844625661 85.2678438553452
"8542" 1708.2 37.1975814720146 89.3487378710736
"8543" 1708.4 40.3122955316286 93.4154350870506
"8544" 1708.6 44.4121717852268 96.5903180552738
"8545" 1708.8 48.6724518641836 99.352779205281
"8546" 1709 53.2089702765056 100.765360044323
"8547" 1709.2 57.6833912375018 100.856136713301
"8548" 1709.4 62.3938046584709 100.836408376432
"8549" 1709.6 67.1730124644616 100.290421193722
"8550" 1709.8 72.2212761360654 99.8024410129082
"8551" 1710 76.8583397638018 98.911378900681
"8552" 1710.2 81.5506062648659 97.3459020157206
"8553" 1710.4 86.3974907909907 95.7804659557976
"8554" 1710.6 91.1216280379351 94.1540645066587
"8555" 1710.8 95.8300597276485 91.984136187423
"8556" 1711 100.364835794304 89.4223249757188
"8557" 1711.2 104.884477171209 86.9370046710595
"8558" 1711.4 109.007183432341 83.8349055811592
"8559" 1711.6 113.218689855227 80.599757440731
"8560" 1711.8 116.495406074946 76.0854071220121
"8561" 1712 118.567108868626 70.9597255511793
"8562" 1712.2 120.11871050861 65.8589136820826
"8563" 1712.4 121.670207452127 61.009373333631
"8564" 1712.6 122.750779687368 55.8645889484213
"8565" 1712.8 122.80967793947 50.4880273516578
"8566" 1713 121.465735252202 46.680091386506
"8567" 1713.2 119.044524757852 42.191439759581
"8568" 1713.4 115.856929260192 38.3833512107826
"8569" 1713.6 112.66412305299 34.3394712395173
"8570" 1713.8 108.556975833717 30.7634206434264
"8571" 1714 104.307634830484 27.3962382991415
"8572" 1714.2 99.0197679883373 25.0533272523686
"8573" 1714.4 93.7975553104378 22.6640520315367
"8574" 1714.6 88.2373799691518 20.494667434206
"8575" 1714.8 82.6019984975093 19.4595422636373
"8576" 1715 77.0119998505526 18.5778004171105
"8577" 1715.2 71.5457039599432 18.8634019971736
"8578" 1715.4 66.1394908444841 19.2958990464104
"8579" 1715.6 60.0061698895772 20.1229143088154
"8580" 1715.8 54.3666574192898 21.502228541265
"8581" 1716 48.8781042788268 22.636757147706
"8582" 1716.2 43.6707405840936 24.0527391036269
"8583" 1716.4 38.2784081334034 25.1080462983934
"8584" 1716.6 33.7113066541687 27.8391831208258
"8585" 1716.8 29.5635953621018 30.9953628410081
"8586" 1717 25.6261399907237 34.6797185070517
"8587" 1717.2 22.0338254601018 38.397344494306
"8588" 1717.4 20.0666221093869 43.8219600388727
"8589" 1717.6 19.4856208358838 48.8067853503169
"8590" 1717.8 20.8745327301059 53.9642961579388
"8591" 1718 22.8322407169518 58.523251029781
"8592" 1718.2 25.6093395949572 63.0154701239223
"8593" 1718.4 28.1377359534238 67.6716354086691
"8594" 1718.6 31.2679327074034 71.883174347352
"8595" 1718.8 34.6883827221268 75.848212985331
"8596" 1719 38.5408986159518 78.746525279506
"8597" 1719.2 42.8452117058984 81.299814803186
[truncated: 19,102 more chars]
