# Supplementary material for: Adaptive switch to sexually dimorphic movements by partner-seeking termites
Source: Sci Adv. 2019 Jun 19;5(6):eaau6108. doi: 10.1126/sciadv.aau6108 (PMC6584256; doi:10.1126/sciadv.aau6108)
Supplement: Data file S1 [file aau6108_Data_file_S1.zip › Dataset/CfExperimetns/170627_174_F_12_set1_tandem-position_5FPS.txt]

"time" "x" "y"
"1" 0 112.465113936174 65.3606736167698
"2" 0.2 112.054023274098 63.9520920378017
"3" 0.4 111.842440562519 62.8593698362331
"4" 0.6 110.911836121109 61.8029547710501
"5" 0.8 110.229091882082 60.9691052412536
"6" 1 109.321768836809 60.4526839835464
"7" 1.2 107.663564330397 61.0662899909617
"8" 1.4 105.364828137879 61.4015387226803
"9" 1.6 102.047359504534 61.9164442314888
"10" 1.8 99.0788905746115 62.5040685240446
"11" 2 96.4731447158508 63.4496291831666
"12" 2.2 92.8948341906496 63.4201005600881
"13" 2.4 88.6230632774921 62.8963335929757
"14" 2.6 84.6329026657722 62.105047416118
"15" 2.8 80.2128860205282 61.0219686157541
"16" 3 78.9434660869659 59.9950440873464
"17" 3.2 79.5684376053462 61.1002422797437
"18" 3.4 80.5905638189845 62.9741415771235
"19" 3.6 82.3937614160281 64.4200220040908
"20" 3.8 83.9608196704935 66.3030368422994
"21" 4 86.3654427272464 68.0528767700856
"22" 4.2 89.5410721520263 68.792673041704
"23" 4.4 93.6656861562069 68.5323295973978
"24" 4.6 98.243874201185 68.302146669922
"25" 4.8 103.200145712065 67.4297982988534
"26" 5 106.266367055357 67.3192894663791
"27" 5.2 110.23358864257 68.3024640147033
"28" 5.4 113.979990311456 68.5630486570148
"29" 5.6 114.9127405104 67.0153718467537
"30" 5.8 114.071726779456 65.6113669090818
"31" 6 113.914791045696 63.6953264732659
"32" 6.2 114.604668795545 60.8478689493381
"33" 6.4 116.32121296975 56.2889321926811
"34" 6.6 117.279708492707 52.201090130053
"35" 6.8 117.594400928822 47.788079936177
"36" 7 117.489679229733 45.0658427925581
"37" 7.2 117.774660548605 45.2357782298375
"38" 7.4 117.325162005481 45.4236865704263
"39" 7.6 116.54251031532 45.712777288097
"40" 7.8 115.466603586693 45.7360064988401
"41" 8 114.775511164667 45.8938347183361
"42" 8.2 114.390740969364 46.1564153421081
"43" 8.4 113.215135536288 46.6591238810856
"44" 8.6 112.335884803659 47.4380352540301
"45" 8.8 111.044445468742 48.7100653006469
"46" 9 108.748523732065 49.6330718445512
"47" 9.2 106.277166484703 50.6485932478926
"48" 9.4 103.100162079067 52.3924373795379
"49" 9.6 101.035302471635 53.4583385135767
"50" 9.8 97.972824403891 54.8207951889026
"51" 10 95.0111275691403 54.5042649446111
"52" 10.2 92.1094834331369 53.9132172024614
"53" 10.4 89.554060265109 53.0838997282427
"54" 10.6 86.9945652615929 52.0954737267944
"55" 10.8 84.6840875094098 50.4637789146836
"56" 11 81.9243068393657 48.3883847598746
"57" 11.2 79.4461728864069 45.4698551937343
"58" 11.4 77.4158883496136 41.191905127292
"59" 11.6 75.8331272630958 37.2039974928215
"60" 11.8 74.2839937604093 32.5992250074235
"61" 12 73.4311648969887 27.4842178391145
"62" 12.2 72.4518538661298 23.2177189626585
"63" 12.4 71.8179640942815 18.9775942906141
"64" 12.6 71.0561477738738 14.2442632885894
"65" 12.8 70.5871852098079 10.0654992112543
"66" 13 70.5352176678543 6.98844639428994
"67" 13.2 70.9231381881834 8.37129520152896
"68" 13.4 69.4798975941622 9.34379135119272
"69" 13.6 67.5510762672147 9.80953733245238
"70" 13.8 64.4872938425447 10.3229644575099
"71" 14 62.5687176953861 10.6134020129125
"72" 14.2 59.9894271540725 11.9425275084619
"73" 14.4 57.1650245941838 14.1230165007136
"74" 14.6 54.0893291333914 15.652915284017
"75" 14.8 51.0609634893062 17.144179753384
"76" 15 47.7136275990484 18.4354946139751
"77" 15.2 44.6711426762748 18.2327163445135
"78" 15.4 43.3406172571208 18.126748836145
"79" 15.6 42.3357324794753 17.8487806034195
"80" 15.8 43.2057020844235 18.4288251781263
"81" 16 43.5962305086048 19.461890386127
"82" 16.2 44.2374212488875 20.5985166610808
"83" 16.4 45.5964660535355 22.8538056584926
"84" 16.6 47.5931353653507 25.4246340705208
"85" 16.8 50.7200777798639 28.1876222163164
"86" 17 54.2778679708157 30.4352152503582
"87" 17.2 58.1248950472308 33.6952207068429
"88" 17.4 61.7092289038989 36.8541407495409
"89" 17.6 64.4597004455166 39.9218933129281
"90" 17.8 66.621289502722 43.0180890190611
"91" 18 68.724612683263 45.9890589726624
"92" 18.2 71.5550221953473 46.1555338416433
"93" 18.4 73.4729960420942 44.9247348896758
"94" 18.6 76.1060073705609 43.3764817999784
"95" 18.8 79.1110812143888 40.9067566911433
"96" 19 82.6496927849634 37.4834346591548
"97" 19.2 85.1715369018346 33.3913282830224
"98" 19.4 87.1701267957402 29.0449551474986
"99" 19.6 88.7268311011932 24.7578691236916
"100" 19.8 89.8508382527211 20.3238518388954
"101" 20 90.8553045346528 15.6583480425852
"102" 20.2 92.6067794119788 12.7333669543598
"103" 20.4 93.4101883928915 14.1105091920363
"104" 20.6 94.1221818497717 15.3261980652501
"105" 20.8 93.8413857364774 15.9479315900347
"106" 21 94.2026942584054 17.8580881601288
"107" 21.2 94.1626397292926 19.9427132075598
"108" 21.4 94.087699490429 23.0111843516628
"109" 21.6 94.5166880825413 25.9556599666196
"110" 21.8 94.4367288481125 28.5328388619881
"111" 22 95.7234564791066 32.1055511449994
"112" 22.2 97.4875215725466 35.3593582977171
"113" 22.4 100.092539667336 38.2497242967026
"114" 22.6 103.734102742145 40.3031011694623
"115" 22.8 107.63013265446 41.0107248427191
"116" 23 112.247406959112 40.4221797367199
"117" 23.2 114.559466871211 39.6554293372192
"118" 23.4 113.625597395114 40.3914099724412
"119" 23.6 113.249164826422 41.73241888121
"120" 23.8 112.717950335593 42.5560070374776
"121" 24 112.443373049894 43.3188717025798
"122" 24.2 111.518747321035 44.4310672564577
"123" 24.4 110.415567632365 46.3846265535648
"124" 24.6 109.432711700064 48.7554972691753
"125" 24.8 108.126882003947 50.0807426507533
"126" 25 106.812484372831 51.9560736259014
"127" 25.2 105.654565244035 53.5191729538339
"128" 25.4 103.934603800587 55.2109888693815
"129" 25.6 101.121034861424 57.7552265734667
"130" 25.8 98.1680934310397 60.6679628377858
"131" 26 94.8641968783325 62.6327221522722
"132" 26.2 90.8644422346279 64.7845414852544
"133" 26.4 88.2746227042396 67.0801329358459
"134" 26.6 85.8747827704448 70.0883263325459
"135" 26.8 82.5083390887662 72.828348999591
"136" 27 79.3100946449561 74.9518003871418
"137" 27.2 76.5368631360956 76.9855269288552
"138" 27.4 74.935212183694 78.0853395915513
"139" 27.6 73.1667870726368 78.1767947326571
"140" 27.8 70.1312230140964 78.1359648455902
"141" 28 66.0834353657677 78.7325385475497
"142" 28.2 63.2895976583838 79.1382929127908
"143" 28.4 60.6841241101418 79.5199484751491
"144" 28.6 57.5341478257705 80.1816443010815
"145" 28.8 55.7409123623934 81.3029584385365
"146" 29 54.1733912856986 82.1954015582002
"147" 29.2 51.4940286607589 83.7049266413777
"148" 29.4 48.7760866548263 85.3178222366497
"149" 29.6 45.2401285329306 86.7164111427294
"150" 29.8 41.6750831678412 88.1389677791916
"151" 30 37.4437614641383 89.0687109029747
"152" 30.2 33.6404858178713 89.0319701486737
"153" 30.4 29.093647181769 89.0606037932925
"154" 30.6 26.182763419788 88.7842137217086
"155" 30.8 21.2707956598922 88.3731432116423
"156" 31 16.9541401271775 87.7504967175937
"157" 31.2 12.1480615752728 88.2411653475971
"158" 31.4 9.88439883628937 88.3827959042062
"159" 31.6 9.2433552892101 86.4878535677126
"160" 31.8 8.7430673152752 84.3967217900963
"161" 32 9.19056275197076 83.3626595434118
"162" 32.2 10.438556095488 81.1939268421454
"163" 32.4 11.2878937494061 78.5207326820285
"164" 32.6 12.7633131737863 75.3911297251304
"165" 32.8 15.0650292258851 71.8851100600556
"166" 33 17.4493973984625 67.9935914076094
"167" 33.2 18.5749058163611 64.8744326618511
"168" 33.4 19.0493879670969 61.1345694552584
"169" 33.6 20.1988539396768 57.3439579219525
"170" 33.8 21.3997222058457 53.3437433249142
"171" 34 23.014093074733 49.0434892241361
"172" 34.2 24.1612890678299 45.1865597756352
"173" 34.4 24.9359874077891 41.8688451051672
"174" 34.6 25.5055969320697 37.7555227495068
"175" 34.8 27.2124485790045 34.1593738769046
"176" 35 30.8548669491957 30.9747742329916
"177" 35.2 34.2099267385809 28.6033191803724
"178" 35.4 38.5509411726505 25.8150876724661
"179" 35.6 43.3700665801649 23.8315542168098
"180" 35.8 47.4370560737362 22.1421279416213
"181" 36 51.6599319035571 19.1797145109238
"182" 36.2 54.5582193343749 15.7202672916588
"183" 36.4 56.2966725107158 10.5778573300703
"184" 36.6 58.8720456709102 6.85582510120649
"185" 36.8 62.9018517053877 5.55919373855141
"186" 37 68.1750239310131 4.56532353578954
"187" 37.2 73.055529399018 3.66536008548055
"188" 37.4 77.4733570217861 4.22029582413731
"189" 37.6 82.6663225737412 6.48724664570961
"190" 37.8 87.7617102276816 8.02407697801381
"191" 38 91.5043335948488 9.99058409860832
"192" 38.2 95.1449093094697 13.4603052557017
"193" 38.4 98.2454494672753 16.1495020450793
"194" 38.6 101.784718432222 18.6065015367763
"195" 38.8 105.337552335955 21.6594920173389
"196" 39 107.947337211148 24.3719447442726
"197" 39.2 108.043271725926 27.4290899651899
"198" 39.4 109.02315943061 30.4435436347901
"199" 39.6 110.822498458674 34.3083337121472
"200" 39.8 113.124808153639 37.9897642540429
"201" 40 115.575058994984 42.5602657315537
"202" 40.2 117.675501487823 46.5288645651188
"203" 40.4 119.181625842285 49.5726992229552
"204" 40.6 119.205018478036 50.6057643678457
"205" 40.8 119.106066982622 51.0757074727387
"206" 41 118.766336823501 52.5656265326545
"207" 41.2 119.219676359721 54.3330599814419
"208" 41.4 119.006050063605 56.0992998744171
"209" 41.6 118.299702965496 57.6497181020946
"210" 41.8 118.293926144274 59.5410505206548
"211" 42 118.100161818768 61.1562872039387
"212" 42.2 118.012272151067 63.1394738254738
"213" 42.4 117.555515830813 64.6678941885986
"214" 42.6 116.791717649048 65.5622623024125
"215" 42.8 115.886648162218 67.2928252321676
"216" 43 115.739960002073 68.9936702986287
"217" 43.2 115.296726717056 71.2058560153027
"218" 43.4 113.915395981185 73.478423247356
"219" 43.6 112.384352096869 75.2914062538499
"220" 43.8 110.809121856025 77.4143368265316
"221" 44 109.151359302009 79.3316075811028
"222" 44.2 107.639300684182 81.4740446836901
"223" 44.4 106.218884414096 84.0454337543426
"224" 44.6 104.578861554137 86.1991709578309
"225" 44.8 102.313350181609 88.4354294989615
"226" 45 99.6171959177069 91.5211733373658
"227" 45.2 98.1494357328639 93.0193352184814
"228" 45.4 96.0454530975798 95.7205813807647
"229" 45.6 93.3462723069222 98.6284034929746
"230" 45.8 90.8633606645122 101.860155757401
"231" 46 89.7367937678613 103.318060625937
"232" 46.2 87.8778829693024 105.27786326168
"233" 46.4 85.6506206475338 108.178465628068
"234" 46.6 84.5418222724739 110.180118718682
"235" 46.8 85.0645272553158 112.086459177624
"236" 47 84.9270405922465 112.102686556636
"237" 47.2 84.4745317518271 111.637439985516
"238" 47.4 83.9959146889984 111.513398980801
"239" 47.6 83.0765071947657 111.724982776556
"240" 47.8 82.7139233189532 111.527170112877
"241" 48 81.9115080784027 111.081084102953
"242" 48.2 81.3207216476939 110.645281267663
"243" 48.4 80.1368947424565 110.61177310981
"244" 48.6 77.8446432692974 110.490693528383
"245" 48.8 76.224085812343 110.355143152077
"246" 49 73.6481213083731 109.57706493638
"247" 49.2 70.7888021964177 108.844079750519
"248" 49.4 67.2761070796669 107.997088481993
"249" 49.6 63.6717553847124 107.19493304306
"250" 49.8 59.9017426788801 106.871843379454
"251" 50 55.5790577540512 106.286111176218
"252" 50.2 50.6233849111684 104.936380440605
"253" 50.4 45.7551123398578 103.957652559315
"254" 50.6 42.0161546583094 103.53131637336
"255" 50.8 36.9781857483926 103.331818233492
"256" 51 32.2873240655167 103.287014980299
"257" 51.2 28.549598037393 102.028213881643
"258" 51.4 24.0667517489224 99.424858476047
"259" 51.6 19.8128428109567 97.953275333948
"260" 51.8 16.9675037713554 97.6995102962842
"261" 52 17.1894215712949 98.529007028995
"262" 52.2 18.5051896487372 98.7662726285023
"263" 52.4 19.4479043142738 98.6180776259152
"264" 52.6 20.2842642273588 98.5696464977686
"265" 52.8 20.8281599999807 98.3330821136778
"266" 53 21.697312618744 99.0047975667583
"267" 53.2 22.1340876353698 99.0620120563161
"268" 53.4 23.0679343711195 99.8598774318453
"269" 53.6 24.448545056051 100.755817187545
"270" 53.8 27.04814751107 101.363338255286
"271" 54 30.5363292269157 102.765520169595
"272" 54.2 33.7080509401016 104.38011967249
"273" 54.4 37.4097069813277 106.408711773568
"274" 54.6 41.9657344965785 108.788942555642
"275" 54.8 45.5765497215426 111.713163033228
"276" 55 47.9909876437838 113.129124008976
"277" 55.2 48.6244552204468 114.004363237316
"278" 55.4 49.8009243739863 115.598585165291
"279" 55.6 51.5640660674958 116.897326280077
"280" 55.8 53.0599636069374 117.714028166729
"281" 56 55.9581666292872 117.809904120113
"282" 56.2 59.6519916993849 117.037852107881
"283" 56.4 64.1270852200097 116.215514202751
"284" 56.6 66.9980731434052 115.229191890086
"285" 56.8 71.0416750021802 114.93962793046
"286" 57 75.5856892954007 114.262824994947
"287" 57.2 79.4640559399201 112.834465574387
"288" 57.4 83.4039423249388 110.73151398233
"289" 57.6 87.2053494957792 108.764151119213
"290" 57.8 91.208265660833 106.338874615646
"291" 58 93.9611635506558 104.756294018998
"292" 58.2 97.6469167983175 101.310834071145
"293" 58.4 100.140990386072 97.6738229556126
"294" 58.6 102.881868432466 93.0602245601898
"295" 58.8 105.582657359193 88.3613727831831
"296" 59 106.800463594488 83.8747257536239
"297" 59.2 109.236791404821 79.3937260801541
"298" 59.4 111.053272859029 74.6979666961304
"299" 59.6 113.475810484166 70.2196361757111
"300" 59.8 114.773473436776 65.6653811926819
"301" 60 115.345873849689 60.4769497563921
"302" 60.2 116.222430058015 55.31327107404
"303" 60.4 117.092372416306 50.5490477562795
"304" 60.6 118.005954840523 46.6310162021254
"305" 60.8 116.986115665122 46.0419976051551
"306" 61 115.570182651568 42.8456969819634
"307" 61.2 113.796634667314 38.1358335779277
"308" 61.4 112.041678106606 33.3912382498181
"309" 61.6 111.001000090683 28.7695301788203
"310" 61.8 110.417844580552 28.9251750558075
"311" 62 108.030248408858 28.0404880257957
"312" 62.2 105.733988233134 25.3277301712109
"313" 62.4 104.132561124469 21.9104532755704
"314" 62.6 102.792305329966 19.6950849552505
"315" 62.8 100.798734907115 19.0245820383059
"316" 63 99.3742574526743 17.6681900653148
"317" 63.2 97.2807211023823 16.089746769558
"318" 63.4 95.1034223038415 14.6894120194326
"319" 63.6 93.1780495016758 13.4592619907921
"320" 63.8 90.4584282569466 11.4055101411684
"321" 64 89.003926186954 9.96822601525188
"322" 64.2 88.6904107371337 8.83004167079554
"323" 64.4 88.8204849757237 8.79322921847506
"324" 64.6 88.4721392696921 10.7006087077295
"325" 64.8 87.4096918184972 12.7109744803789
"326" 65 85.0907687648212 15.0772408124138
"327" 65.2 82.6342055098669 16.377761334888
"328" 65.4 79.9873196899679 18.334151031454
"329" 65.6 76.3505004676457 21.8530849331507
"330" 65.8 73.1587482802863 24.8123189178754
"331" 66 69.4855370792771 27.3085858173969
"332" 66.2 65.3503348645147 30.104839700135
"333" 66.4 61.6012695858033 32.0054789131341
"334" 66.6 56.3068770055139 33.8635893251762
"335" 66.8 50.9995328050756 35.880160289084
"336" 67 46.5576607849419 37.0359624788678
"337" 67.2 43.7352956867159 40.0535712096292
"338" 67.4 40.8810521972718 44.6708321771588
"339" 67.6 38.6438954786164 48.9296550917576
"340" 67.8 37.0091893136248 52.0382904727296
"341" 68 34.5626337791401 57.6260718408713
"342" 68.2 33.4022427217017 62.3235460475245
"343" 68.4 32.6279274997162 68.4522793266545
"344" 68.6 32.1350146027485 71.8387567886595
"345" 68.8 32.2704984930727 76.3579572463087
"346" 69 31.3673608843278 80.8337817600719
"347" 69.2 31.16678674854 82.984564487753
"348" 69.4 31.7143207661977 84.4006270889411
"349" 69.6 33.8594932845683 86.481442892739
"350" 69.8 37.457513313366 89.1190897367413
"351" 70 41.1507296278285 91.53126092365
"352" 70.2 44.3842590671901 93.4503074513808
"353" 70.4 48.7687858712649 95.6778716233231
"354" 70.6 53.5484758160768 97.4856797047484
"355" 70.8 58.1779424382405 99.4087388390342
"356" 71 62.7203446062038 101.127705502641
"357" 71.2 67.3598271660542 103.384559648229
"358" 71.4 71.3224695616157 104.710110785023
"359" 71.6 75.8490904163874 104.731967007532
"360" 71.8 80.174715090099 103.533306493583
"361" 72 86.3865061022002 101.451351345189
"362" 72.2 90.8489498565778 99.3005565462624
"363" 72.4 93.4445241802661 97.8322736478086
"364" 72.6 97.3263262698527 94.2842127570987
"365" 72.8 99.5326478077998 90.6442864525244
"366" 73 101.205541116979 86.2315159384465
"367" 73.2 102.4885239336 81.7496729129489
"368" 73.4 104.825507168831 77.6527539732786
"369" 73.6 108.912340176106 73.4076475506609
"370" 73.8 113.85208287898 70.3997787717054
"371" 74 117.052520417098 68.1644736755861
"372" 74.2 116.092440575347 66.4256666946618
"373" 74.4 115.136491731218 65.8558703900726
"374" 74.6 113.819363295455 64.3293854751918
"375" 74.8 112.324830072762 63.2457311589849
"376" 75 109.968871409114 61.0702791208583
"377" 75.2 106.715296714379 59.4547986016328
"378" 75.4 102.459596540717 56.5186087166099
"379" 75.6 99.1374721263252 53.8396715600786
"380" 75.8 94.9896777635708 50.8515952166676
"381" 76 90.1192557826523 47.2013822786835
"382" 76.2 86.0578673637572 43.4353015142905
"383" 76.4 82.3934037644972 39.7541168425114
"384" 76.6 77.5166495376545 36.1229157349277
"385" 76.8 74.0003909360661 32.7058520115519
"386" 77 69.0285885440841 29.0839359596131
"387" 77.2 64.2218975582761 26.3948664274118
"388" 77.4 58.8013968983955 23.4568571304179
"389" 77.6 53.2153627877597 22.2479604240081
"390" 77.8 49.6212007919147 22.3207993243513
"391" 78 45.4369889974143 24.1894101775226
"392" 78.2 40.6892200496623 26.5187042316665
"393" 78.4 36.0838060760717 28.6533951814428
"394" 78.6 31.8390453068693 31.6072943441799
"395" 78.8 26.6319721211922 35.8769823236598
"396" 79 23.0110937556917 39.4557117855354
"397" 79.2 20.6455151063996 43.9032606259204
"398" 79.4 19.1676663714305 49.0269696257629
"399" 79.6 19.2554784203525 52.9496155390824
"400" 79.8 21.0909589420572 57.1084956844351
"401" 80 22.5343040528859 62.524395019784
"402" 80.2 24.1093059816501 67.8548850618743
"403" 80.4 24.1394576338485 71.5793418325261
"404" 80.6 24.6150512351494 75.9576794379314
"405" 80.8 26.2784297940882 79.233455562711
"406" 81 27.426857035801 83.3335452573398
"407" 81.2 27.4396502963317 87.7834806670701
"408" 81.4 27.9730133383931 90.3382993991092
"409" 81.6 27.7788486240497 92.0950612571093
"410" 81.8 27.8639940993459 95.8027750821963
"411" 82 28.7097446526454 100.326421942498
"412" 82.2 29.9040303037798 104.510735658427
"413" 82.4 32.3292939150271 108.227904885871
"414" 82.6 35.5359352842313 109.79993794235
"415" 82.8 39.3547561969059 110.348162994864
"416" 83 42.17743855972 110.57255667057
"417" 83.2 45.8582850469444 110.188598618999
"418" 83.4 50.1020781636874 110.47182722182
"419" 83.6 54.1425752290878 110.130230806533
"420" 83.8 58.6906755871098 109.026634943186
"421" 84 63.6323138727989 107.838297924922
"422" 84.2 68.5381461734683 107.081074209538
"423" 84.4 73.321226659943 106.675164524458
"424" 84.6 78.3508189405011 105.27497345702
"425" 84.8 83.2857634419521 103.483772389668
"426" 85 87.7559480387547 101.657228367877
"427" 85.2 92.6169705881854 99.8139501399747
"428" 85.4 96.6354259830521 98.500049754348
"429" 85.6 101.300317240886 96.3699773764151
"430" 85.8 102.458366430807 94.8838559114885
"431" 86 102.668077910566 93.598167062696
"432" 86.2 102.575193195167 91.9969113223589
"433" 86.4 102.287896616839 89.9287222113541
"434" 86.6 102.016847483515 86.5495938850117
"435" 86.8 101.815364544275 84.2205374001938
"436" 87 103.003274041946 81.4066702909821
"437" 87.2 104.863575886521 78.9407303906063
"438" 87.4 106.095132044249 74.8385859865825
"439" 87.6 106.887497560537 70.4137500251442
"440" 87.8 107.904981480052 65.8133117650429
"441" 88 109.724412327626 61.5569560717827
"442" 88.2 111.89663416669 57.0943075236826
"443" 88.4 113.279771508833 51.7817542205049
"444" 88.6 113.681160456953 46.7213781459638
"445" 88.8 112.285630942846 43.6351845133564
"446" 89 110.479879804217 38.7119150258872
"447" 89.2 109.863920941808 34.1055545663173
"448" 89.4 107.801214758489 28.9587921707387
"449" 89.6 105.961384202592 24.0542389453163
"450" 89.8 103.582313357188 20.7548608366869
"451" 90 100.762762930669 19.3948050735725
"452" 90.2 98.6283623068406 17.6465538570594
"453" 90.4 96.7878109532055 14.4451403310028
"454" 90.6 96.1772090645021 15.6260215293838
"455" 90.8 94.551610472758 17.4413907243631
"456" 91 91.9442295835278 18.9217685771325
"457" 91.2 88.4638521392115 19.7363475825877
"458" 91.4 84.9046413470368 20.3752177810928
"459" 91.6 80.064331161498 21.2811730679379
"460" 91.8 76.4652633792997 21.7671442391776
"461" 92 71.8550810373783 22.9883488414998
"462" 92.2 66.66016234497 24.2930643683711
"463" 92.4 62.0932249535021 25.8319829934109
"464" 92.6 57.0368558318834 27.7062367139621
"465" 92.8 51.9991192494212 29.7532108647634
"466" 93 47.3251566504646 32.1429898068067
"467" 93.2 42.4907751540006 34.984956773261
"468" 93.4 37.7142334114581 37.4144191676724
"469" 93.6 34.4612281123541 40.5558185174702
"470" 93.8 29.9373109899825 43.91511150027
"471" 94 26.6156765437274 48.2538082120245
"472" 94.2 24.9584688338559 52.0508603447589
"473" 94.4 23.676347322447 56.744302235013
"474" 94.6 23.3233541695656 60.9127745808116
"475" 94.8 24.0514953399055 64.1199824333633
"476" 95 24.6103013521229 65.7455999234503
"477" 95.2 24.833645509478 66.7903978311416
"478" 95.4 25.5493977368921 67.410010558187
"479" 95.6 25.5043090353053 67.9085560980125
"480" 95.8 25.1183068177751 68.3398145013807
"481" 96 24.9122229630833 68.6386761963784
"482" 96.2 24.6238481645403 68.7428321707981
"483" 96.4 24.4816066341577 68.6581645931894
"484" 96.6 24.20617476222 68.6119495826858
"485" 96.8 23.8890834450164 68.9152543208805
"486" 97 23.5107995790342 69.3813692103365
"487" 97.2 23.480746743057 69.4039522662732
"488" 97.4 23.449266955743 69.4158486975255
"489" 97.6 23.3410669294147 69.4770574154911
"490" 97.8 23.149792874918 69.5017141817954
"491" 98 22.6034849524412 69.7907020879424
"492" 98.2 22.303956538062 70.1618607715198
"493" 98.4 21.981380303918 70.487042161898
"494" 98.6 21.9133089452376 70.7544190112856
"495" 98.8 22.0272346719109 70.7857197058666
"496" 99 22.131325395002 71.2623578499094
"497" 99.2 22.3344368660011 71.5775026691372
"498" 99.4 22.3828996882996 71.8311157812522
"499" 99.6 22.2880042168976 72.1829312390434
"500" 99.8 21.9381057642513 72.5575624444108
"501" 100 21.8811831005359 72.8856167431916
"502" 100.2 21.628617150845 73.3866178910597
"503" 100.4 21.3489062626359 74.2320731345344
"504" 100.6 21.145848807277 74.9543061797954
"505" 100.8 20.8602973693086 75.3375128202143
"506" 101 20.7820870689663 75.720408195213
"507" 101.2 20.7755186120526 74.6447267806415
"508" 101.4 20.7546274549721 74.9088506951588
"509" 101.6 20.7379015236726 75.0496811885315
"510" 101.8 20.6937216433836 75.1057826238191
"511" 102 20.7389802035604 75.0721649224434
"512" 102.2 20.7294621376931 75.1083825627844
"513" 102.4 20.594976438535 75.2855075790085
"514" 102.6 20.4752283942305 75.3499848189929
"515" 102.8 20.1699674522575 75.7113857043173
"516" 103 19.9588982040325 76.1343408917536
"517" 103.2 19.575788939978 76.3631815268784
"518" 103.4 19.1726524388727 76.7560687949047
"519" 103.6 19.0120811206359 77.029940726087
"520" 103.8 19.1453211506622 77.5076792206942
"521" 104 19.1120338184501 78.0454162694911
"522" 104.2 19.1152742536872 78.4828455680006
"523" 104.4 19.0545688504904 79.0268640292506
"524" 104.6 19.2273150152938 79.3457083528521
"525" 104.8 19.2202465786876 80.0357644765295
"526" 105 18.8569821067864 80.6648662811725
"527" 105.2 18.7306147870057 81.3562805965071
"528" 105.4 18.6226102636359 82.0532463215001
"529" 105.6 18.4422996816915 82.7911588728916
"530" 105.8 18.2692015230248 83.4294583329749
"531" 106 17.9518548988026 84.107426121086
"532" 106.2 17.9518548988026 84.4355913802249
"533" 106.4 18.1779930906005 84.8766661683761
"534" 106.6 18.4024745618533 85.2022092579285
"535" 106.8 18.813988184748 85.8610397945898
"536" 107 19.0798151827229 86.5399569841459
"537" 107.2 19.4962881320413 87.1849866267497
"538" 107.4 19.8050578204738 87.9077883973983
"539" 107.6 20.3803091747925 88.3924835822242
"540" 107.8 20.8934233959749 88.7855994501924
"541" 108 21.2981057160707 89.4999354973459
"542" 108.2 21.6977366823837 90.2450101803024
"543" 108.4 22.1608539814664 90.5712243115229
"544" 108.6 22.7624168729549 91.0953938123743
"545" 108.8 23.5010684982997 91.0181711424519
"546" 109 23.8962561922035 90.8937316343983
"547" 109.2 24.573998271478 91.0161684187468
"548" 109.4 25.1810213020466 91.2157844344273
"549" 109.6 25.5788984399664 91.5421174692677
"550" 109.8 25.6611556613116 91.8937243753443
"551" 110 26.1025371690555 92.3633324952308
"552" 110.2 26.6839855020583 92.5189769448571
"553" 110.4 27.1909691176359 92.703756634059
"554" 110.6 27.7531618329577 93.0729072724329
"555" 110.8 28.2260493231765 93.2726617339118
"556" 111 28.5868602422819 93.2382263372433
"557" 111.2 29.1878924207996 93.4691515356416
"558" 111.4 29.8122773204011 93.6859005343198
"559" 111.6 30.1403256983723 93.9471384965052
"560" 111.8 30.4825148559987 94.7788765414823
"561" 112 30.7069262120212 95.2128375743205
"562" 112.2 31.0161293203145 95.9172540653558
"563" 112.4 31.1178358317919 96.7385628581645
"564" 112.6 31.478625963002 97.1517375853112
"565" 112.8 31.7867252302359 97.2927393404503
"566" 113 31.8997068662305 97.1393003322361
"567" 113.2 32.4937646321744 96.7946334684877
"568" 113.4 33.0295232261768 96.5287784482903
"569" 113.6 33.6299779590658 96.326484458492
"570" 113.8 34.4833472591788 96.3549451236987
"571" 114 35.1194829922788 96.3727958713112
"572" 114.2 35.7857968648301 96.2559478619425
"573" 114.4 36.2516779229378 95.9272270387831
"574" 114.6 36.9385591775526 95.7627021379749
"575" 114.8 37.6510435627788 95.7206640137273
"576" 115 38.4578046237073 95.9967379137232
"577" 115.2 38.9537379814532 96.14301876543
"578" 115.4 39.7698251747981 96.1884300417226
"579" 115.6 40.0682919077177 96.1494191606325
"580" 115.8 40.8552083435985 96.326484458492
"581" 116 41.1755208241219 96.344684031249
"582" 116.2 41.0712777157192 96.570493545086
"583" 116.4 41.0280031760526 96.7183482222804
"584" 116.6 41.2551945093026 96.8986588042249
"585" 116.8 41.6657071149479 97.1280337151645
"586" 117 41.7925856109814 97.2895065783961
"587" 117.2 41.9301185224524 97.2852513088159
"588" 117.4 42.311814519497 97.2881296612249
"589" 117.6 42.4871785279545 97.1019151044734
"590" 117.8 42.5222892081406 96.99622873595
"591" 118 42.8322657048906 96.5702213781699
"592" 118.2 43.0836488455097 96.237041509661
"593" 118.4 43.3634628592767 95.8211017594668
"594" 118.6 43.8316626209661 95.3650662734906
"595" 118.8 44.2257692181967 94.9287572707537
"596" 119 44.6233961800248 94.4031603501138
"597" 119.2 44.9840173439137 94.2769429427527
"598" 119.4 45.1845227110359 94.3185689285273
"599" 119.6 45.0809087660604 94.5236622522359
"600" 119.8 45.3675362011214 94.7131895157678
"601" 120 45.8422957139692 94.6519889531971
"602" 120.2 46.3419199446662 94.3031699364901
"603" 120.4 46.756368301834 93.689606737717
"604" 120.6 47.0467704013581 93.1698359696138
"605" 120.8 47.5627510612575 92.7674022437497
"606" 121 48.3697627469332 91.9077593611821
"607" 121.2 48.6685165591086 91.2491676507416
"608" 121.4 48.8727045330121 90.3748234424122
"609" 121.6 49.004814528002 89.7517913023112
"610" 121.8 49.2693216461339 89.4994072878254
"611" 122 48.1078303017032 89.879268853902
"612" 122.2 47.1558088579362 86.4735113027512
"613" 122.4 46.1990011643137 83.9978617255871
"614" 122.6 46.6598191165698 81.1331536003764
"615" 122.8 48.1597265173936 78.5170691434616
"616" 123 49.9805846907533 77.1310130476896
"617" 123.2 51.9946809867602 75.6295415318632
"618" 123.4 54.5205469609787 74.108065125876
"619" 123.6 57.7629236918288 72.470618577455
"620" 123.8 60.9594994074378 72.4323710214987
"621" 124 65.2976859747758 71.8158714918422
"622" 124.2 70.3735828905975 72.0664446428548
"623" 124.4 75.3689610232669 71.7323284159771
"624" 124.6 80.6610608873583 71.5605737240536
"625" 124.8 86.0589033394439 71.9017230820381
"626" 125 91.3938609949923 71.9648422036542
"627" 125.2 96.7886079136895 71.5690787166332
"628" 125.4 100.900709744469 73.2174715292552
"629" 125.6 103.555489512814 74.8571270821245
"630" 125.8 106.579913947238 74.9959140369407
"631" 126 108.92584933716 73.8630336986901
"632" 126.2 110.571694347474 73.9162449325276
"633" 126.4 111.574300606134 75.0783054474992
"634" 126.6 111.50754194266 74.9164265345587
"635" 126.8 111.187762732362 74.6595043933224
"636" 127 110.898503928808 74.6114198356509
"637" 127.2 110.43820583929 75.0508422442851
"638" 127.4 109.561752627393 74.5807230714214
"639" 127.6 109.300789275584 74.5766483287937
"640" 127.8 108.43816710106 74.5881538696935
"641" 128 108.046335792212 74.6097758751352
"642" 128.2 107.630419097642 73.6247539822616
"643" 128.4 107.258586424007 72.954480781935
"644" 128.6 106.524487154858 72.0441225066914
"645" 128.8 106.136401068953 71.4113649366552
"646" 129 105.197699165023 70.959284487947
"647" 129.2 104.076281318777 70.1230549940422
"648" 129.4 102.632073307018 68.3790809031459
"649" 129.6 100.120102378578 65.8809605275119
"650" 129.8 97.352293602594 63.0675953125487
"651" 130 94.2296782118981 58.7330317398188
"652" 130.2 91.6937068672882 55.2494833595587
"653" 130.4 88.7392931214097 52.0586244128365
"654" 130.6 85.5369192748901 48.8659801897909
"655" 130.8 82.4255184417541 45.4127396778141
"656" 131 78.2551070119237 42.0183111435352
"657" 131.2 73.5872588614698 38.4414822945792
"658" 131.4 69.3086892306911 35.4261441344486
"659" 131.6 65.8301299078688 31.3680825090643
"660" 131.8 61.7581769995427 27.1233899789394
"661" 132 58.3478946627653 23.027821069667
"662" 132.2 53.8079155114509 20.4172458272831
"663" 132.4 49.475852578484 20.449485105476
"664" 132.6 46.8220984992514 22.8455972048309
"665" 132.8 43.9338960498519 26.9878728334002
"666" 133 41.8251602973383 31.4037606020363
"667" 133.2 40.8449290244973 36.7278891871089
"668" 133.4 40.3798395452767 41.4823587320512
"669" 133.6 39.8925186350176 47.2638641982231
"670" 133.8 39.4171333766851 52.3910299668796
"671" 134 39.2385107716402 57.1731902402228
"672" 134.2 38.6432351429143 61.7708062095126
"673" 134.4 37.0215822343608 66.3852527613888
"674" 134.6 35.8473697925413 71.7215043528809
"675" 134.8 35.0062935329272 76.7148675151167
"676" 135 34.1357335920789 82.2825068963981
"677" 135.2 32.5260834482293 85.1954237895579
"678" 135.4 31.0955034390733 86.215508843229
"679" 135.6 30.0426415369187 87.4121291781569
"680" 135.8 28.4762513012882 90.6727144949565
"681" 136 27.0114375416611 95.0950250445962
"682" 136.2 26.6249503064698 98.0379061008814
"683" 136.4 28.0768138618119 99.3735453873417
"684" 136.6 30.3508810906938 100.451009411511
"685" 136.8 33.3563035975367 101.600986060323
"686" 137 37.153234749396 102.547663337027
"687" 137.2 41.3809680985916 103.507970599987
"688" 137.4 45.620411614518 105.358413202878
"689" 137.6 49.0891001563358 107.131864976273
"690" 137.8 52.6690249800215 107.501370059944
"691" 138 57.0452951508493 106.939914090948
"692" 138.2 61.7845712383788 105.483384332685
"693" 138.4 66.2816808255738 104.097508066192
"694" 138.6 71.2380376359008 102.274703938949
"695" 138.8 75.9816087012247 101.074127243896
"696" 139 80.9832155123352 99.5085517795782
"697" 139.2 82.8590425316861 99.2449389582139
"698" 139.4 83.1136165987988 99.103755798237
"699" 139.6 83.3508163593983 98.1559473475749
"700" 139.8 83.2598298050984 96.9665599105191
"701" 140 82.7571761086136 95.9896882888499
"702" 140.2 82.5796683360124 95.3253253864017
"703" 140.4 81.9569525697828 93.8368181171428
"704" 140.6 81.2354111665291 91.5249058089923
"705" 140.8 80.3203677416978 89.1856871571496
"706" 141 79.1397421956589 85.905068502461
"707" 141.2 77.9488127036566 82.5706487766938
"708" 141.4 76.6719269533561 79.3074617830577
"709" 141.6 75.4890871796609 75.5478116839681
"710" 141.8 73.7089275694054 72.3218933432192
"711" 142 72.6307676265353 69.1777002295081
"712" 142.2 72.8382453180988 66.3412462471431
"713" 142.4 73.2593479578779 62.8378971161652
"714" 142.6 73.456098494246 58.1411080227241
"715" 142.8 73.0787294793234 53.2818469959452
"716" 143 72.807567684839 48.3042729684155
"717" 143.2 71.8678430687758 43.2702054850626
"718" 143.4 71.0812301876924 37.4245137154268
"719" 143.6 69.5947095730124 32.1028809406781
"720" 143.8 67.6200831269015 26.3223031432535
"721" 144 64.7401490662868 21.1199962147432
"722" 144.2 61.8371162647293 16.5601113005662
"723" 144.4 58.0814099737464 12.2919853250761
"724" 144.6 56.1634868253682 8.99709814545606
"725" 144.8 55.1615751314483 9.54705092426091
"726" 145 53.8590976261889 9.9446849471631
"727" 145.2 51.9152495829218 10.3623430328959
"728" 145.4 49.3444827313908 11.2865584085832
"729" 145.6 46.5719391360728 12.1684611525343
"730" 145.8 42.4762552239873 13.3674872792675
"731" 146 38.3242544679203 14.5300725049138
"732" 146.2 34.1360587421975 16.2561742187469
"733" 146.4 30.2190776513604 18.8876421962722
"734" 146.6 26.5779570334562 20.7028149594725
"735" 146.8 23.1843411452041 23.2474912236744
"736" 147 20.4220754715175 27.0245009357686
"737" 147.2 16.6246217168969 29.8588438458607
"738" 147.4 12.3008920877113 31.5065881081716
"739" 147.6 9.11150246541046 32.1082452184484
"740" 147.8 8.35723653259264 31.9986568998508
"741" 148 8.28663999839656 30.8064103729757
"742" 148.2 8.87431532985845 30.7583828774015
"743" 148.4 9.37645485494528 30.7145515651309
"744" 148.6 10.0048019720063 30.8075311344643
"745" 148.8 10.5395069200197 30.9414589610143
"746" 149 11.0858614286707 30.7522581423652
"747" 149.2 11.590732829456 30.9430133456855
"748" 149.4 12.0282049679209 30.4598479198099
"749" 149.6 12.6135544601424 30.3529972909383
"750" 149.8 12.6934918441392 30.3816249564585
"751" 150 13.0513256845539 30.207890313028
"752" 150.2 13.3328328144908 29.8033797034922
"753" 150.4 13.805597907576 29.4392350158229
"754" 150.6 14.3101808273236 29.0060453824915
"755" 150.8 14.4181971893186 28.5837232806373
"756" 151 14.7771632290794 28.302828327603
"757" 151.2 15.1997579485259 28.1599347450262
"758" 151.4 15.7967751150949 28.0901167733678
"759" 151.6 15.961473221094 28.181103780652
"760" 151.8 16.1986633558871 28.1849008468186
"761" 152 17.0234140212646 28.3584845384544
"762" 152.2 18.463072109453 27.8642090698615
"763" 152.4 20.0902377657118 27.0384795781109
"764" 152.6 22.3224385918072 25.8642128756315
"765" 152.8 24.7210189557402 24.5088865335857
"766" 153 26.8315376921647 23.0287407765161
"767" 153.2 29.2888204020968 22.3330585582664
"768" 153.4 32.4110299718405 21.3526843732967
"769" 153.6 36.0131278043605 19.6827991109021
"770" 153.8 39.8175472655498 17.7824852791271
"771" 154 44.3240496105873 15.3553940755968
"772" 154.2 49.6640568972675 13.7219358849518
"773" 154.4 54.5569243641999 11.4140634934542
"774" 154.6 59.7951247103233 9.34662047534578
"775" 154.8 64.9952626576642 5.70587859043931
"776" 155 69.3335711614999 4.7323736443123
"777" 155.2 75.4173467464907 4.97183082513179
"778" 155.4 80.1928334575536 6.07137304520395
"779" 155.6 85.1874153051775 7.44510112332826
"780" 155.8 89.0885500539818 9.06700380759036
"781" 156 90.8762040798439 10.657450304088
"782" 156.2 93.2399145406461 12.8985605755707
"783" 156.4 95.4686577970049 15.4600031863359
"784" 156.6 98.8024911926242 18.6320973040001
"785" 156.8 103.121964709585 21.8442509291455
"786" 157 107.365540114945 25.4652509456581
"787" 157.2 110.46186565742 28.1645496537301
"788" 157.4 110.898252534113 30.1918488885235
"789" 157.6 111.199241649399 33.8265137416548
"790" 157.8 111.505537422353 36.2640514121526
"791" 158 113.461523390392 40.5157359124373
"792" 158.2 115.95156754279 44.893642316057
"793" 158.4 117.598114007595 48.8398483053538
"794" 158.6 117.952610736734 51.5133582758565
"795" 158.8 117.708441219996 53.9451803484259
"796" 159 117.354446453783 56.6570551660644
"797" 159.2 117.396408887544 59.3344108626861
"798" 159.4 116.99394234025 62.5383544151974
"799" 159.6 116.026857995773 65.7449872367824
"800" 159.8 114.973621647729 69.927865684387
"801" 160 113.309996459202 73.2771712625218
"802" 160.2 111.781711170728 77.2595499249976
"803" 160.4 110.675816783817 82.1231767060407
"804" 160.6 108.449957805708 86.0395612983737
"805" 160.8 106.16888145781 88.6800999433361
"806" 161 103.84986459543 92.6602619576201
"807" 161.2 101.676394009946 95.9883035320281
"808" 161.4 101.919605373125 97.3586500521641
"809" 161.6 101.971833409041 96.5950097011547
"810" 161.8 101.512095263172 96.6717267985974
"811" 162 100.670415987093 96.9134101340705
"812" 162.2 100.361164767419 97.0202939123824
"813" 162.4 100.262770280732 96.8605889369897
"814" 162.6 100.118440211162 97.0227686197523
"815" 162.8 99.6727212368701 96.8941990964861
"816" 163 98.7752142236912 96.6083546117219
"817" 163.2 97.8571009190132 96.9592724230379
"818" 163.4 96.9377991326471 96.7844778649197
"819" 163.6 95.0981258435711 97.0634081781559
"820" 163.8 92.7014928014141 97.5626135147792
"821" 164 90.0793087364171 98.4974031955338
"822" 164.2 86.9559899177973 99.4095885648918
"823" 164.4 83.2348321331873 100.697695854943
"824" 164.6 79.5583164373835 102.435237529283
"825" 164.8 76.6167010187634 104.257201487539
"826" 165 73.1571353798226 106.988427095261
"827" 165.2 69.5206436749648 109.137072411268
"828" 165.4 65.3815802818078 111.846349920059
"829" 165.6 62.194149739832 114.036698604392
"830" 165.8 58.4113298897736 116.002917013858
"831" 166 54.4355839909251 115.853196471737
"832" 166.2 50.4867595312387 115.947004618611
"833" 166.4 46.1005519844368 116.22506263759
"834" 166.6 42.4653870240485 116.566328507991
"835" 166.8 40.6361764964385 116.673212666244
"836" 167 41.0193915565739 116.085827263316
"837" 167.2 40.4352164154359 114.86747299694
"838" 167.4 40.0329172880588 114.751720017893
"839" 167.6 39.7699210256587 114.214872398549
"840" 167.8 38.8670590286944 113.203086228682
"841" 168 36.8051418648863 111.62229070535
"842" 168.2 34.9348088891796 109.619657031025
"843" 168.4 32.340753994495 107.177350084897
"844" 168.6 29.3138889652808 104.698198078895
"845" 168.8 25.7420165918251 102.969555120742
"846" 169 22.1430309015303 102.087373459632
"847" 169.2 19.1671449352489 102.613529036443
"848" 169.4 18.0217786111459 101.808585943323
"849" 169.6 15.9617155184911 99.7277564360567
"850" 169.8 14.9934319686854 97.6547770014301
"851" 170 14.4987212588434 95.4061033149277
"852" 170.2 12.7839725536343 92.4557514662863
"853" 170.4 10.7209072774775 89.4673345468208
"854" 170.6 9.0668214960264 86.4826527491441
"855" 170.8 7.70793101441222 82.8593879284804
"856" 171 6.22262247531957 78.6970247934728
"857" 171.2 5.20130620121169 74.0504861040227
"858" 171.4 4.453686640853 69.5262721322227
"859" 171.6 3.24289531432564 65.1921555568267
"860" 171.8 2.26772196277279 60.2749556306319
"861" 172 2.82609265912421 55.9538811378864
"862" 172.2 3.90308329344516 51.6950720900715
"863" 172.4 4.9045521291635 47.2947847227817
"864" 172.6 6.82447959768546 42.6930387682985
"865" 172.8 9.62540703810329 38.3200118693626
"866" 173 13.0373395783084 34.6413404514486
"867" 173.2 16.1145176760645 30.9701514192708
"868" 173.4 19.6673232561354 27.2309157051516
"869" 173.6 22.7330225519398 23.3494592033924
"870" 173.8 25.4116342597499 19.8837684353831
"871" 174 29.7396257667728 18.7017939555772
"872" 174.2 33.2759434184306 17.0213610865397
"873" 174.4 37.5389011497751 14.3165921596372
"874" 174.6 40.562735683984 11.9240908631639
"875" 174.8 42.7668152189481 10.3548161161384
"876" 175 46.9944316561787 10.2310544900784
"877" 175.2 51.68607367641 10.5266671702497
"878" 175.4 56.684050257951 11.0437226634417
"879" 175.6 61.9855188954604 10.4930777665709
"880" 175.8 67.4048806601137 9.47419759823926
"881" 176 73.0694338400488 7.39564071949373
"882" 176.2 77.740400313537 5.02372738980458
"883" 176.4 82.1221266004863 5.22524659129771
"884" 176.6 86.7609739680179 7.84914542055025
"885" 176.8 90.7258175509416 9.71819303910856
"886" 177 92.6138967415436 11.688464734287
"887" 177.2 93.7625773050529 13.8567826350998
"888" 177.4 95.4705111441692 16.4053167763086
"889" 177.6 98.3814871421378 19.3728288106291
"890" 177.8 101.234799819553 22.3991327646082
"891" 178 104.18886848123 25.209146207671
"892" 178.2 107.486699451034 28.2196412486341
"893" 178.4 110.742370315143 32.3932829199958
"894" 178.6 114.439850223902 35.7475402479656
"895" 178.8 114.845419850672 38.1617908573459
"896" 179 115.014332264348 41.3784565917714
"897" 179.2 116.100428190443 44.6693894154812
"898" 179.4 116.949643881646 47.988565700247
"899" 179.6 117.690866182544 50.3613968688654
"900" 179.8 117.811383502859 51.6691432112115
"901" 180 118.355964801731 51.6847232668197
"902" 180.2 118.505833369601 51.3051749503886
"903" 180.4 118.384818431446 50.4407285809768
"904" 180.6 118.131109705645 50.6912856900731
"905" 180.8 118.348767018993 51.1137663321464
"906" 181 118.018786091527 51.83987615983
"907" 181.2 117.726118070846 52.5824063012897
"908" 181.4 117.674123416604 54.0693340168773
"909" 181.6 117.505330118075 54.9722162069707
"910" 181.8 117.826292855229 55.97507574886
"911" 182 117.942239330664 57.6114758902491
"912" 182.2 117.91437037646 58.7201866617135
"913" 182.4 118.14793416556 60.4274700401238
"914" 182.6 118.658459119899 61.3518315670812
"915" 182.8 118.690921304528 61.3585538525065
"916" 183 118.389418972549 61.3775655883627
"917" 183.2 118.206824555705 61.4815144347277
"918" 183.4 117.570609916112 61.8644215028091
"919" 183.6 117.35144963139 62.054007848292
"920" 183.8 117.222504767763 62.3518847634858
"921" 184 116.925529189663 63.1764825390625
"922" 184.2 116.449761720897 63.40775126719
"923" 184.4 116.403309661178 63.6435290526033
"924" 184.6 116.261277682607 64.1057355302029
"925" 184.8 115.901403631445 65.5817445408392
"926" 185 115.380635836965 66.7398831202566
"927" 185.2 114.986176624085 67.7128815374073
"928" 185.4 114.259553089961 68.8701005238149
"929" 185.6 113.390609492711 70.6803118670489
"930" 185.8 112.640843175729 73.2732971964527
"931" 186 111.874890927818 76.0829057841462
"932" 186.2 110.333471755659 79.0746226597499
"933" 186.4 108.925947264515 82.3780387645587
"934" 186.6 107.9546461242 86.1905567121636
"935" 186.8 106.692903534486 89.0310480145196
"936" 187 104.630229872072 92.0561704994105
"937" 187.2 102.660392503757 95.7748922943818
"938" 187.4 101.569918776099 97.7125367272448
"939" 187.6 100.335068540839 98.6895226157293
"940" 187.8 99.4085997849567 98.8576933328474
"941" 188 97.5650770248325 99.4894934788544
"942" 188.2 94.7109239894941 101.42682447234
"943" 188.4 92.4614570016672 103.817992999767
"944" 188.6 90.2848998369319 105.795727465148
"945" 188.8 89.1402289348303 106.524833538997
"946" 189 87.664097104552 107.22791956505
"947" 189.2 85.7231630260931 108.687692821759
"948" 189.4 83.4346555719063 110.06726763809
"949" 189.6 81.0863151005765 111.105542825254
"950" 189.8 77.8420172242183 112.263077446305
"951" 190 74.7965264441539 113.542201745661
"952" 190.2 72.082727233613 114.767434167472
"953" 190.4 68.9287923543924 115.672766279173
"954" 190.6 65.5500820411701 116.770708332295
"955" 190.8 63.181832755834 118.776701082596
"956" 191 63.0554498034437 119.313458392453
"957" 191.2 62.7725277351087 118.902575486025
"958" 191.4 62.8506069960258 118.358712915928
"959" 191.6 62.9787018371656 118.157480178221
"960" 191.8 63.3659540263419 117.42308121506
"961" 192 63.6026092557685 116.703492401178
"962" 192.2 63.7533181243159 116.405234369315
"963" 192.4 61.9124453020933 115.965886187368
"964" 192.6 57.7015168690822 113.613782631549
"965" 192.8 57.434227839462 115.0720839625
"966" 193 56.6392933608026 114.641220067558
"967" 193.2 56.7135949289095 114.522623333849
"968" 193.4 56.8458680501548 114.368304692396
"969" 193.6 56.9654701481032 114.005549434651
"970" 193.8 56.9075955067362 113.742879964569
"971" 194 56.948629331626 113.44262784116
"972" 194.2 57.4475735207836 113.322294211091
"973" 194.4 57.6416699217195 113.212695002729
"974" 194.6 58.0365157917181 113.261093764951
"975" 194.8 58.3783543361627 112.894267512017
"976" 195 58.9108248302334 112.391849143507
"977" 195.2 60.696991243596 112.192311488608
"978" 195.4 62.2828152643395 111.370102372472
"979" 195.6 64.6600988431382 110.701206976726
"980" 195.8 67.494212901129 110.108250835865
"981" 196 70.7570550179754 108.865479177723
"982" 196.2 74.7082034218104 106.89681181991
"983" 196.4 78.9695829040576 104.489568662231
"984" 196.6 83.1178159708621 102.184971664157
"985" 196.8 88.0921983215942 101.264951883023
"986" 197 91.2700170789535 99.3916474692751
"987" 197.2 94.9120125551007 95.229906571579
"988" 197.4 97.9757348886465 91.3975787965644
"989" 197.6 101.246427015358 87.1013895092206
"990" 197.8 104.575486846134 82.9193294127269
"991" 198 106.8520166912 77.9531164287178
"992" 198.2 108.30609123216 73.007624438254
"993" 198.4 109.541479343213 68.091781320266
"994" 198.6 110.612428357367 62.7459855259048
"995" 198.8 110.526394962025 57.1780041033635
"996" 199 109.45406044849 52.5046995445361
"997" 199.2 107.593446825572 47.0262865404984
"998" 199.4 106.301160283344 41.9611512511042
"999" 199.6 105.593290886544 36.1363886633232
"1000" 199.8 105.346894473135 30.5530216433101
"1001" 200 106.163308865577 24.6708846460849
"1002" 200.2 105.696117855041 22.2015706751663
"1003" 200.4 104.00671565891 22.3553228884
"1004" 200.6 104.232381934244 22.0178160875285
"1005" 200.8 104.589865656008 21.3097805506072
"1006" 201 104.596572164098 21.3603645697591
"1007" 201.2 104.261999359509 21.1205251725844
"1008" 201.4 103.652553345823 20.7379276254781
"1009" 201.6 102.376004008804 20.5584148925636
"1010" 201.8 101.41010810721 19.9108922496857
"1011" 202 100.244415890468 19.0120165188099
"1012" 202.2 99.7525651554266 17.9709661457792
"1013" 202.4 99.6608782673323 17.3793351843874
"1014" 202.6 99.8099121875248 17.5880910021318
"1015" 202.8 99.6766754557054 18.1698617502239
"1016" 203 99.3826886286601 18.4873229212638
"1017" 203.2 98.8922004545774 18.6923506448182
"1018" 203.4 98.5773875964064 19.2736906767384
"1019" 203.6 98.2511397061633 19.6614696864761
"1020" 203.8 98.1801811141648 20.0300488908687
"1021" 204 98.1986140987829 20.2551160934644
"1022" 204.2 98.0709698805211 20.7504852923816
"1023" 204.4 98.4876587947296 21.3604988951086
"1024" 204.6 98.3429535065954 22.0192608304968
"1025" 204.8 97.6923784663682 22.6432814415963
"1026" 205 96.6389780605762 23.6049233846907
"1027" 205.2 95.4370458069823 25.4515966764048
"1028" 205.4 94.0700553174128 27.4465458112032
"1029" 205.6 92.3709540553676 30.1065818588237
"1030" 205.8 90.794441255852 32.7062358915437
"1031" 206 89.0314767142059 36.2870235827093
"1032" 206.2 87.1334165138312 39.2293101169563
"1033" 206.4 85.9147828653152 41.86710112101
"1034" 206.6 84.2809120579594 43.2725518761818
"1035" 206.8 83.611043531054 44.1157921026459
"1036" 207 83.0076209290849 45.3146264058547
"1037" 207.2 83.0430622163317 46.631876821788
"1038" 207.4 83.2026556692551 48.0931312286902
"1039" 207.6 83.7169342696822 49.9269773370842
"1040" 207.8 84.1896715006567 52.0856215554607
"1041" 208 85.3757453719885 54.0588136097543
"1042" 208.2 86.4967494346513 55.3536845750145
"1043" 208.4 88.3151822087432 57.2115035612731
"1044" 208.6 90.2695118205925 59.3441452569869
"1045" 208.8 92.1182907475461 61.5206053000303
"1046" 209 93.4222807869769 63.3743427302963
"1047" 209.2 95.2093775996967 65.1777783600036
"1048" 209.4 97.4032368482882 66.9962453863911
"1049" 209.6 100.06575033698 68.5499348034123
"1050" 209.8 103.413007103886 68.80396534111
"1051" 210 107.030979520064 68.3481618656803
"1052" 210.2 110.634200746008 67.2202176331999
"1053" 210.4 113.558713610583 65.2149049685364
"1054" 210.6 116.044101606768 63.8514912533826
"1055" 210.8 117.20395826394 64.4141558642385
"1056" 211 116.624760424835 65.5461454874035
"1057" 211.2 115.852840017173 67.1903477492158
"1058" 211.4 115.767817217517 67.6752233778052
"1059" 211.6 115.282087506655 67.7793120548597
"1060" 211.8 114.483965692493 68.1434760176877
"1061" 212 113.859683767374 68.5333322695327
"1062" 212.2 113.248557320926 68.970261435936
"1063" 212.4 112.711313201819 69.5964305794409
"1064" 212.6 112.050308337225 70.5500151356467
"1065" 212.8 111.164770628316 71.926973055986
"1066" 213 109.847064488699 73.7297135098266
"1067" 213.2 108.835284821553 75.8060741561441
"1068" 213.4 107.89299713406 78.4552442530602
"1069" 213.6 106.323544248873 80.9163537770985
"1070" 213.8 104.287080721107 83.6628709898005
"1071" 214 102.709625182216 86.915553468852
"1072" 214.2 100.191970025821 89.5206570462777
"1073" 214.4 97.2735390680222 92.0712181044395
"1074" 214.6 94.8676345262914 94.6585851918875
"1075" 214.8 92.516523955662 96.8810239547163
"1076" 215 90.3048295975387 99.9533082599813
"1077" 215.2 89.0788629059233 102.994031701699
"1078" 215.4 87.6097900186988 105.252600230631
"1079" 215.6 85.0806231425055 106.113118759708
"1080" 215.8 82.8266505237576 107.457834218693
"1081" 216 79.9363632389854 109.112968792772
"1082" 216.2 76.9031518548686 109.99903390972
"1083" 216.4 74.4117678878713 111.34203969341
"1084" 216.6 72.22365072799 113.07548618235
"1085" 216.8 70.2807342515964 113.879860479057
"1086" 217 67.775843117151 114.314278476489
"1087" 217.2 64.993002596471 114.618758075122
"1088" 217.4 62.1266459089393 115.107926673314
"1089" 217.6 58.7794598997651 115.133116498006
"1090" 217.8 55.7561621112715 114.778558409521
"1091" 218 51.9957618696863 114.653001417421
"1092" 218.2 48.9158470168503 114.114644620645
"1093" 218.4 46.1191485081405 114.317095336521
"1094" 218.6 42.6485095335281 113.71096999776
"1095" 218.8 39.8190528518345 112.491047027466
"1096" 219 36.2125021749148 111.501559687114
"1097" 219.2 32.8582898775268 110.818603773807
"1098" 219.4 30.2772761343112 111.057206262968
"1099" 219.6 30.397664529718 110.575547893641
"1100" 219.8 30.3315560613151 110.429231645183
"1101" 220 30.8453168259545 110.295346267617
"1102" 220.2 31.2588820307899 110.244330782786
"1103" 220.4 31.5723111481441 109.91247697438
"1104" 220.6 32.3471986188146 109.674577396049
"1105" 220.8 33.4607025879249 108.855380963656
"1106" 221 34.2562514865352 108.293600763084
"1107" 221.2 34.8210954061902 107.263386198238
"1108" 221.4 35.2572430398452 105.573625861677
"1109" 221.6 36.0993407715766 102.880741697396
"1110" 221.8 37.6271475124175 100.254680566818
"1111" 222 38.5908026595238 97.5928696042823
"1112" 222.2 39.8480336014996 94.0864205423332
"1113" 222.4 41.1052849313581 90.9420412893177
"1114" 222.6 41.8340797497057 87.1851406959848
"1115" 222.8 41.7337923206768 83.9220210786412
"1116" 223 41.7921141577912 80.2141832667122
"1117" 223.2 42.2506824527103 76.3861516794633
"1118" 223.4 42.4793411359186 72.8014991305266
"1119" 223.6 42.9280499609093 69.015587328671
"1120" 223.8 42.5003089021555 65.1765439740239
"1121" 224 41.0922780219059 60.4091276787074
"1122" 224.2 39.6149793075101 57.1343015947831
"1123" 224.4 37.2794585060905 53.8725110619534
"1124" 224.6 33.533930056555 51.0779896265185
"1125" 224.8 29.8545537277721 48.5050168312946
"1126" 225 25.7461649212665 46.4056809961044
"1127" 225.2 21.0504987788352 45.2167781189418
"1128" 225.4 17.2273212286626 45.3027930827068
"1129" 225.6 13.4754133639924 44.0564187600598
"1130" 225.8 9.96781357817438 41.9001390215763
"1131" 226 8.01876818524758 39.3849427661611
"1132" 226.2 6.97619040096349 36.2306278389811
"1133" 226.4 7.59096156077849 33.5500142855641
"1134" 226.6 8.95526437976357 31.8820956633892
"1135" 226.8 9.86925345465852 29.9454073151079
"1136" 227 10.1658430121985 29.8712061530682
"1137" 227.2 11.4515264608194 29.9508474538443
"1138" 227.4 13.7011678690695 29.0731918198243
"1139" 227.6 16.0493835178416 27.5871777497359
"1140" 227.8 19.4193055695921 25.7186179648731
"1141" 228 21.8910858874487 24.1806758527359
"1142" 228.2 24.9074669271309 22.2193380827742
"1143" 228.4 27.8621635440309 19.5148456730987
"1144" 228.6 31.1753686858215 17.8237642869357
"1145" 228.8 34.3578598121441 17.5889951944588
"1146" 229 37.5951847629306 18.2822899515158
"1147" 229.2 40.9616535837661 19.2316706630811
"1148" 229.4 44.0015841154587 20.3897059213668
"1149" 229.6 47.8772988516571 21.3946061830585
"1150" 229.8 51.7137064469448 22.6498959825756
"1151" 230 56.0612551986854 23.822773390653
"1152" 230.2 59.750919437006 24.6940450456009
"1153" 230.4 63.5585982575764 25.5687387342882
"1154" 230.6 66.8282045183181 26.8241478288903
"1155" 230.8 70.7845218895442 28.3447018799061
"1156" 231 75.4280650615 29.4205627515149
"1157" 231.2 80.0194483059232 30.4440414131798
"1158" 231.4 83.4076134443603 32.7070551742258
"1159" 231.6 86.6202333067691 35.2290156096046
"1160" 231.8 90.0420006617273 37.4406365078714
"1161" 232 94.0951517863591 38.1878161308434
"1162" 232.2 97.8161813573544 36.5661343192084
"1163" 232.4 100.645554561083 33.6548638575821
"1164" 232.6 104.359114138745 31.2053158361169
"1165" 232.8 107.979259946532 30.1766983407769
"1166" 233 110.666568290527 31.8500019442573
"1167" 233.2 110.686611224455 33.5028869187811
"1168" 233.4 111.505685777049 36.5175989774834
"1169" 233.6 112.251697580241 38.5031058502537
"1170" 233.8 113.074234382414 40.8828872221199
"1171" 234 113.142960193669 43.9725331976004
"1172" 234.2 114.142164683314 48.3468228844245
"1173" 234.4 115.649019127393 53.4276508816513
"1174" 234.6 117.467270011761 56.7341640878043
"1175" 234.8 117.355039828818 58.2498500389413
"1176" 235 118.037460174566 57.9178656014344
"1177" 235.2 117.74143748193 57.6366894768441
"1178" 235.4 117.813523009163 58.0831819861369
"1179" 235.6 117.871539076028 58.2296388492231
"1180" 235.8 117.465112711374 59.1195992367646
"1181" 236 116.978633425355 59.4376850387915
"1182" 236.2 116.467879637068 61.5226364624683
"1183" 236.4 116.591858747947 63.2982395613151
"1184" 236.6 116.723040472394 63.6089532605228
"1185" 236.8 116.154617627841 64.0048644573953
"1186" 237 115.422154508143 64.7453231504858
"1187" 237.2 115.069328695976 65.7310205319963
"1188" 237.4 113.964815298185 67.4262705636362
"1189" 237.6 112.851388229238 69.6267603687014
"1190" 237.8 111.272417215377 72.5263770793884
"1191" 238 110.469937839636 75.1190017989067
"1192" 238.2 109.667322148661 78.1517019916038
"1193" 238.4 109.021865575074 81.769672303971
"1194" 238.6 109.335956836746 84.5855103438995
"1195" 238.8 108.279690653257 86.9919121546395
"1196" 239 106.298224561456 88.5116431254378
"1197" 239.2 104.119311401204 90.741683939264
"1198" 239.4 102.231914134071 93.4490511797075
"1199" 239.6 99.9232853862265 95.7819762122274
"1200" 239.8 96.9133658018173 98.0271912696591
"1201" 240 93.8801574962885 100.621830265421
"1202" 240.2 91.3048301463871 103.638871746859
"1203" 240.4 88.508941037037 106.021491099111
"1204" 240.6 85.7631828779355 109.019625032968
"1205" 240.8 83.3471892624094 112.12913299642
"1206" 241 80.4526537022442 113.94668776271
"1207" 241.2 77.9103824035381 115.924463118738
"1208" 241.4 76.7318668399705 115.928872879071
"1209" 241.6 75.8685198241848 114.922393512084
"1210" 241.8 74.6227355702749 114.549306448637
"1211" 242 73.5056667346361 114.46972685329
"1212" 242.2 71.2396880204425 114.292506431716
"1213" 242.4 68.8814407092691 113.878309103124
"1214" 242.6 66.046753276832 113.610387270908
"1215" 242.8 63.0342265202136 113.023651276818
"1216" 243 59.4818112923364 112.348513939628
"1217" 243.2 55.612918510126 111.473655496565
"1218" 243.4 52.1257561879594 111.432231882609
"1219" 243.6 49.7742925302848 112.040140510121
"1220" 243.8 47.7903325984398 112.946074810244
"1221" 244 45.9638948460015 113.44274209348
"1222" 244.2 43.4659279982488 113.055053269942
"1223" 244.4 40.6135968714974 111.788228243021
"1224" 244.6 37.6223623472929 110.227187939467
"1225" 244.8 33.9160591906546 108.087636150903
"1226" 245 30.1167819699013 106.276844334934
"1227" 245.2 26.8414178812751 104.699127285422
"1228" 245.4 23.1853837914033 104.740734039833
"1229" 245.6 22.9301492500343 106.119871832497
"1230" 245.8 23.6974249422948 105.972217306626
"1231" 246 24.1761702446484 105.531850689759
"1232" 246.2 24.0793050301386 105.453658296547
"1233" 246.4 23.8795010021101 105.257694158405
"1234" 246.6 22.8879755454801 104.762912114143
"1235" 246.8 22.7537486117042 104.298676275629
"1236" 247 22.6110480856811 103.668634993499
"1237" 247.2 22.2731386762404 103.460905751015
"1238" 247.4 22.0155606344407 102.57398398862
"1239" 247.6 21.7345680040514 102.162706493776
"1240" 247.8 21.502050903363 102.024688050295
"1241" 248 20.8136707689059 101.295954957705
"1242" 248.2 20.7057731624141 100.587443580926
"1243" 248.4 20.2347147768505 99.8811413311281
"1244" 248.6 20.1241606576748 98.9377927509001
"1245" 248.8 20.2097435521734 97.8914174075621
"1246" 249 19.9466300476551 96.8959599326062
"1247" 249.2 19.9359639702454 95.4717386123931
"1248" 249.4 19.4482345508872 93.3722827269995
"1249" 249.6 19.8489933256493 91.2060726242993
"1250" 249.8 20.6480674344247 88.3236826152932
"1251" 250 21.9929750301615 84.5751792285451
"1252" 250.2 23.892932626744 81.1856028423107
"1253" 250.4 26.5971597953215 78.0618994742939
"1254" 250.6 28.4601746543469 73.7278136686947
"1255" 250.8 31.0902733753022 70.2719887235991
"1256" 251 33.7249931658922 66.7771006082956
"1257" 251.2 36.6510870681823 62.7485230584399
"1258" 251.4 40.6340611938807 59.4486615945521
"1259" 251.6 44.0494779149456 56.9881982453617
"1260" 251.8 46.6357599052017 53.7741007131667
"1261" 252 47.5799178732739 50.562053438834
"1262" 252.2 49.4562501200633 46.9616510028369
"1263" 252.4 51.7077350285106 43.1821583053014
"1264" 252.6 55.0435277455994 39.9362449566819
"1265" 252.8 58.5932881059542 36.5073686145236
"1266" 253 61.340169096029 34.3489426297935
"1267" 253.2 65.2981863226966 31.3033295386163
"1268" 253.4 69.8837465504445 28.4025356754518
"1269" 253.6 73.769540999219 24.7083917484515
"1270" 253.8 78.3095177002199 21.3201717205593
"1271" 254 82.7905886332576 19.469633821805
"1272" 254.2 87.2186913068886 19.6217834151865
"1273" 254.4 91.8309065353806 19.6421994988876
"1274" 254.6 96.0171667561729 20.7413486193296
"1275" 254.8 100.371518442611 21.7960272484677
"1276" 255 103.644604874396 20.60825207708
"1277" 255.2 103.041565884047 20.9528456305507
"1278" 255.4 102.861387439271 21.8505920274849
"1279" 255.6 103.056237909655 23.2704977571708
"1280" 255.8 103.798072737801 24.6189155935698
"1281" 256 105.350149164441 26.9750004614667
"1282" 256.2 107.012021614787 29.8704189701711
"1283" 256.4 108.550124692915 33.7812368744521
"1284" 256.6 109.352316452531 38.1052586207308
"1285" 256.8 111.00937618901 42.5424045683502
"1286" 257 112.329709652286 46.6873711409659
"1287" 257.2 112.983925921486 51.1025299971103
"1288" 257.4 114.585717591199 55.8604074514173
"1289" 257.6 115.0183146863 60.5815868720804
"1290" 257.8 113.687519856047 65.1710570140305
"1291" 258 112.907572992303 69.9809961598793
"1292" 258.2 111.962305949516 72.7021885947485
"1293" 258.4 109.445192041509 75.8634684077444
"1294" 258.6 106.907529642991 80.9821197404274
"1295" 258.8 104.995913979685 86.1690475952565
"1296" 259 103.600124943619 91.0076455584729
"1297" 259.2 100.520434280372 94.5228989158422
"1298" 259.4 96.2742137973509 98.0317903573288
"1299" 259.6 93.3416669529896 101.874303513335
"1300" 259.8 90.8986589351032 102.972034346684
"1301" 260 86.6758953018349 104.08223588582
"1302" 260.2 82.2856833428295 106.75293670461
"1303" 260.4 77.9866774663787 109.606654384963
"1304" 260.6 73.6571364128944 112.691618123641
"1305" 260.8 68.2744079227775 113.937186868993
"1306" 261 63.7668420889312 115.203860622811
"1307" 261.2 59.433057404042 114.970607798484
"1308" 261.4 54.3322177612049 115.39968551777
"1309" 261.6 49.6689572927117 115.313764990206
"1310" 261.8 44.9572495756048 113.438959587977
"1311" 262 39.3917905574015 112.422824454983
"1312" 262.2 34.5602706084902 110.554860980484
"1313" 262.4 29.8861477393799 108.698597445659
"1314" 262.6 25.4697163661368 107.65991818908
"1315" 262.8 24.9680327357089 108.05713635745
"1316" 263 25.7186654787885 108.401481268258
"1317" 263.2 25.1916455487516 108.212242177278
"1318" 263.4 25.5693073632467 107.813593568191
"1319" 263.6 26.1597524273895 107.470119515293
"1320" 263.8 26.1850118686596 106.109293299095
"1321" 264 26.4328984343118 104.275330820089
"1322" 264.2 26.0193170615861 102.866521123469
"1323" 264.4 25.625645085877 101.657227109258
"1324" 264.6 24.8417250124031 98.561441164793
"1325" 264.8 23.8073412871947 95.1765787225282
"1326" 265 22.5593585884517 91.3757948846934
"1327" 265.2 21.2294366042813 87.3618639584295
"1328" 265.4 19.6526089083549 82.6030330531583
"1329" 265.6 17.9148822362911 78.9751259084597
"1330" 265.8 15.5240443436114 74.6749999647851
"1331" 266 13.2819375206939 70.8309617651597
"1332" 266.2 12.5966436798793 66.4889856685382
"1333" 266.4 10.7998677638541 61.3863641657407
"1334" 266.6 8.06477465374707 57.4193730079608
"1335" 266.8 5.07345776267288 55.7039888091053
"1336" 267 2.56490889810412 54.6356071603024
"1337" 267.2 3.36245920575329 52.6381896239645
"1338" 267.4 4.83524272111033 50.4716592532845
"1339" 267.6 6.99197583167852 47.9978717409495
"1340" 267.8 9.3049217125627 45.4529402018118
"1341" 268 12.0112821187502 41.8807371053874
"1342" 268.2 15.6106986542242 38.7964800628751
"1343" 268.4 19.5529956751134 36.4398888160411
"1344" 268.6 23.9135362992777 34.3430601681609
"1345" 268.8 27.6829538039208 31.8564596884853
"1346" 269 31.7751564307613 28.4101433634125
"1347" 269.2 35.7695104283312 25.0495293535626
"1348" 269.4 40.404592663851 21.5754342453807
"1349" 269.6 44.7270812898574 18.4663973253763
"1350" 269.8 48.87024470378 15.5105272715877
"1351" 270 53.445358013774 12.9735855639467
"1352" 270.2 58.5368472032648 11.3427411405957
"1353" 270.4 63.6959072411955 11.3842217762716
"1354" 270.6 69.6718470816806 11.426283862825
"1355" 270.8 75.4756387993627 11.4508635093735
"1356" 271 80.4682136391813 11.8244095008216
"1357" 271.2 83.7329050814876 13.3192678952544
"1358" 271.4 88.0176596086722 15.2855452867469
"1359" 271.6 92.8727005453821 17.9902348670216
"1360" 271.8 96.8545984590782 21.1426797663074
"1361" 272 100.700257749171 25.31930816892
"1362" 272.2 103.606539737622 29.4770215108294
"1363" 272.4 105.872674736973 34.4505073244397
"1364" 272.6 108.419531535475 39.5297136336608
"1365" 272.8 110.444997329879 44.2829173044652
"1366" 273 112.493238363597 49.3538820659171
"1367" 273.2 114.610024924966 54.359552458056
"1368" 273.4 116.420580767043 59.3734878327195
"1369" 273.6 115.110503716853 63.643938785781
"1370" 273.8 112.926377357868 67.2137491956914
"1371" 274 110.632015886501 71.8421560378376
"1372" 274.2 108.271329697177 76.2119701124172
"1373" 274.4 105.398519216193 81.1927336666949
"1374" 274.6 102.712320147569 85.1067595733369
"1375" 274.8 99.9299337057855 89.3419990615756
"1376" 275 96.7654694697739 93.9028550361754
"1377" 275.2 93.7621798811384 98.811933420108
"1378" 275.4 91.57301340742 103.232044566262
"1379" 275.6 87.3051130624589 104.206968622407
"1380" 275.8 81.970179551678 105.254824256011
"1381" 276 76.9008013411822 106.262949748305
"1382" 276.2 72.3097916720585 108.403618415226
"1383" 276.4 66.515500890053 110.257896354022
"1384" 276.6 61.1335757785391 111.156832299202
"1385" 276.8 56.0902797646757 112.012953923875
"1386" 277 50.4002087881343 111.995562242584
"1387" 277.2 45.451087705157 110.906291423644
"1388" 277.4 39.3538518583198 109.143491184607
"1389" 277.6 34.3083767283697 107.408670337642
"1390" 277.8 29.7793062590874 105.411510844371
"1391" 278 28.0608145373286 105.980349728892
"1392" 278.2 28.5535732588509 107.127684331975
"1393" 278.4 29.536719858912 107.678640610533
"1394" 278.6 29.7296202912944 106.948406320599
"1395" 278.8 30.3636443027681 105.617680830663
"1396" 279 29.8036000987546 104.180748194419
"1397" 279.2 29.7640221163697 102.974826109998
"1398" 279.4 29.6063043490778 101.857625574351
"1399" 279.6 29.1609983265626 99.0187247407662
"1400" 279.8 28.6461393256286 95.2812528737436
"1401" 280 28.3485957479381 91.2051787540767
"1402" 280.2 27.5300233127498 86.762293321589
"1403" 280.4 26.7433184918011 82.0494228354458
"1404" 280.6 26.4396421448006 77.2268426935787
"1405" 280.8 25.6895882864187 72.905873295089
"1406" 281 26.0638502074545 68.3262330988969
"1407" 281.2 26.1344915158566 63.5497191694534
"1408" 281.4 26.0834643641998 58.2909880495711
"1409" 281.6 26.3479051839192 53.3156088333919
"1410" 281.8 24.6178412646 48.0912420363077
"1411" 282 23.5356432627536 42.7167941102615
"1412" 282.2 23.5559550360847 39.0563280047756
"1413" 282.4 21.8465972621493 34.7324341669532
"1414" 282.6 18.9014862494842 31.8760729364625
"1415" 282.8 16.993598204008 31.8993540356514
"1416" 283 17.1223736924855 31.3001753683204
"1417" 283.2 18.3002830302939 30.2653879965764
"1418" 283.4 20.0504420753829 28.9908965063083
"1419" 283.6 22.4813043327813 27.6083518760769
"1420" 283.8 25.5809121130206 26.3278294668141
"1421" 284 28.4927194708109 24.9445674546367
"1422" 284.2 31.7728086469237 23.5455934323058
"1423" 284.4 35.5160793269192 22.1736642552588
"1424" 284.6 40.1813654633949 20.6994753587112
"1425" 284.8 43.989059931501 19.9684138585302
"1426" 285 48.3035186954328 18.7791778466131
"1427" 285.2 52.5360848426064 17.685276458016
"1428" 285.4 56.7750299526423 16.9366800472113
"1429" 285.6 61.8282521829595 15.7517696655154
"1430" 285.8 66.5937643490684 15.8514715841584
"1431" 286 71.7431872180661 16.3436830696105
"1432" 286.2 77.0029083715539 17.1153477101057
"1433" 286.4 82.0149835706907 17.9062797265798
"1434" 286.6 87.5221091184155 17.9430018687104
"1435" 286.8 92.5904223943424 18.9687960211882
"1436" 287 97.6569704103823 19.8949399303481
"1437" 287.2 102.355898118721 21.0798837683785
"1438" 287.4 104.287380402729 22.733541852224
"1439" 287.6 104.415197501021 24.9749826101532
"1440" 287.8 104.182827488648 28.4604818565908
"1441" 288 104.381770023517 31.9296629353898
"1442" 288.2 104.724537251438 35.7581284814018
"1443" 288.4 104.591826893899 40.0644213270407
"1444" 288.6 106.013441080953 43.8764714519654
"1445" 288.8 107.561269917268 47.5983476543735
"1446" 289 109.984615141055 52.1069993944241
"1447" 289.2 112.58394314931 55.7232974842716
"1448" 289.4 114.734774530084 59.02204103402
"1449" 289.6 114.939182307237 63.2394954097424
"1450" 289.8 113.511067829089 66.8082092034158
"1451" 290 112.133735115611 69.8375466570376
"1452" 290.2 109.263843169757 73.9590024992364
"1453" 290.4 106.481205408385 77.8498991503976
"1454" 290.6 105.354421736945 81.2354354717308
"1455" 290.8 105.088018846683 86.1054937292576
"1456" 291 104.156500228883 90.004013502509
"1457" 291.2 102.006523386754 92.4600713684179
"1458" 291.4 98.6128943785341 95.0828001239737
"1459" 291.6 94.497185939416 97.9760251604743
"1460" 291.8 91.6375174741287 101.011169089776
"1461" 292 87.5651345363592 104.008862746484
"1462" 292.2 83.0519240030388 106.049562993555
"1463" 292.4 79.8496129820908 108.370961696814
"1464" 292.6 77.7374771617333 109.129659434122
"1465" 292.8 74.4404198662484 110.039388788835
"1466" 293 71.2208780935957 111.434164433476
"1467" 293.2 67.9236698806595 113.50884086228
"1468" 293.4 64.6203340321973 115.397721708762
"1469" 293.6 63.2300777653653 117.464506020841
"1470" 293.8 64.2663791628753 118.215305506507
"1471" 294 64.7207493238723 117.911694868971
"1472" 294.2 64.6683231660263 117.346009943473
"1473" 294.4 64.2433287497607 116.691902603348
"1474" 294.6 64.0385741418996 115.790071606763
"1475" 294.8 63.9372621738231 115.235819855349
"1476" 295 63.8356203971163 114.836847702453
"1477" 295.2 63.1854203392288 114.319813176527
"1478" 295.4 62.3004671681394 113.751757434763
"1479" 295.6 61.1100862523592 113.600627949298
"1480" 295.8 59.7161444845702 113.001959831698
"1481" 296 57.6904638542835 111.846294859742
"1482" 296.2 55.2806278302004 110.109174910682
"1483" 296.4 52.5526860255677 107.837125998972
"1484" 296.6 49.8533690163157 105.610105862587
"1485" 296.8 47.1720495088707 103.11984933125
"1486" 297 43.3461581576535 100.862069961358
"1487" 297.2 39.4025928402306 98.6644117633281
"1488" 297.4 35.3245192846415 96.7188543639939
"1489" 297.6 30.5323015379114 94.6125444229784
"1490" 297.8 26.123258470371 91.7774101450261
"1491" 298 21.8616424665529 89.789345574997
"1492" 298.2 18.7156341379604 87.9653841884511
"1493" 298.4 17.6242608998094 84.5566301906939
"1494" 298.6 16.233005849764 79.7251661793864
"1495" 298.8 15.2982006442451 76.4687683075969
"1496" 299 15.5585299165645 73.3236759585684
"1497" 299.2 16.359043990645 69.1102783829355
"1498" 299.4 18.2443575315817 64.5943521717689
"1499" 299.6 19.4865479639523 60.3830267795297
"1500" 299.8 21.1724964302276 56.1687007394876
"1501" 300 23.4775106280653 52.2719412086195
"1502" 300.2 25.8120828425927 49.0527585916745
"1503" 300.4 29.0991909241731 46.4477735710878
"1504" 300.6 32.9626164964157 43.709253744913
"1505" 300.8 36.5048430066263 41.1188479231188
"1506" 301 40.3331451115965 39.2233704415899
"1507" 301.2 43.5657710494971 38.2350122704348
"1508" 301.4 46.9762583247158 37.9213034902942
"1509" 301.6 51.2143798820378 37.0258568484318
"1510" 301.8 55.5162980730714 35.8017005205926
"1511" 302 59.2241639969778 33.9751157839051
"1512" 302.2 62.6417420153383 31.2714309227295
"1513" 302.4 66.810968506612 28.0188908110728
"1514" 302.6 71.674132172382 25.5971866630734
"1515" 302.8 76.9023838657507 24.9226912232356
"1516" 303 82.8459346475508 23.6689178146223
"1517" 303.2 88.5940039400291 23.2384145320893
"1518" 303.4 93.6790452310554 23.3962072138087
"1519" 303.6 98.0232339703793 23.3904378372086
"1520" 303.8 102.050130983491 23.4936316343258
"1521" 304 105.873008044119 22.5806504706682
"1522" 304.2 106.108043684826 23.3618616616501
"1523" 304.4 106.617229827464 24.9611417289737
"1524" 304.6 108.044020148632 28.0498319685051
"1525" 304.8 109.649673637388 31.7910822940299
"1526" 305 111.601240620902 35.4091630213116
"1527" 305.2 112.909231964238 39.4439081480258
"1528" 305.4 113.460958452747 44.1586241702848
"1529" 305.6 114.342468791014 48.7676116392081
"1530" 305.8 114.186760827755 53.4027468567856
"1531" 306 111.765871673726 56.1868917819498
"1532" 306.2 108.936889231373 59.4580011704974
"1533" 306.4 107.897942166024 62.1362212062901
"1534" 306.6 106.931993980158 66.1067105148305
"1535" 306.8 106.004596092638 70.8570568574973
"1536" 307 105.684318929569 75.0582166942195
"1537" 307.2 104.280183977808 80.2886421684088
"1538" 307.4 103.062855106155 84.8146537555951
"1539" 307.6 101.854105587003 88.6015729643238
"1540" 307.8 99.7296491103037 89.0684278117116
"1541" 308 96.8517725315061 90.8474859348823
"1542" 308.2 92.426275467116 92.8653092776543
"1543" 308.4 88.1179626123702 94.669717338414
"1544" 308.6 82.7802447885515 96.6810314400519
"1545" 308.8 78.0693103046504 98.8345255037506
"1546" 309 72.1302184234943 100.244545592543
"1547" 309.2 66.842002134575 102.302993991655
"1548" 309.4 60.5306178797778 103.258958061105
"1549" 309.6 53.8568738563655 103.610522346975
"1550" 309.8 47.7939810155763 104.035199931702
"1551" 310 41.4340228959043 104.456963083714
"1552" 310.2 35.9179220375158 104.557952608498
"1553" 310.4 30.5988997354052 104.100051309127
"1554" 310.6 27.3945138361473 100.624163408046
"1555" 310.8 23.9935130680972 97.3936588381478
"1556" 311 19.5043248242227 94.1504987646241
"1557" 311.2 14.8235000148477 91.7436817541448
"1558" 311.4 10.9916291244687 91.8798515365005
"1559" 311.6 10.6452268848162 93.0350596378038
"1560" 311.8 11.6205867676366 93.4070579161974
"1561" 312 11.3521024690049 92.9433981360203
"1562" 312.2 11.6612186929171 92.1791853925745
"1563" 312.4 12.0898638861352 91.6485995306532
"1564" 312.6 11.9167782881237 91.0881680843584
"1565" 312.8 11.9751258085079 89.5397647141956
"1566" 313 11.7227964613774 87.8635843145812
"1567" 313.2 10.7604320487744 85.2467435298253
"1568" 313.4 9.45035684595211 82.3703857467611
"1569" 313.6 7.81830954903722 79.0298993690815
"1570" 313.8 7.53176052681 75.0494356255435
"1571" 314 8.24046379186151 70.4596772428226
"1572" 314.2 9.14960461722683 66.1303733261341
"1573" 314.4 9.37847026550413 61.1091268073041
"1574" 314.6 10.3470848576088 56.4689576318057
"1575" 314.8 12.3362724536645 51.9535829040842
"1576" 315 14.9793418302114 47.7034763296254
"1577" 315.2 17.3983835454696 43.8000275868063
"1578" 315.4 20.6763849839059 40.1272009582091
"1579" 315.6 25.0332172783105 36.7310487573773
"1580" 315.8 28.1373586825457 33.2837605577932
"1581" 316 31.5628110792747 29.9786011440226
"1582" 316.2 35.9513100325544 27.0059629848179
"1583" 316.4 40.4907425911507 24.9359295953788
"1584" 316.6 45.3269346769184 22.8289686717984
"1585" 316.8 51.5592113647303 21.131979236132
"1586" 317 56.5789650659049 18.8993609205482
"1587" 317.2 62.1393252800719 17.614647374976
"1588" 317.4 67.2431701017589 16.6536541569482
"1589" 317.6 72.646834377684 16.8074680334366
"1590" 317.8 78.4852268234487 16.9812173074897
"1591" 318 83.9797777133173 17.8329754292772
"1592" 318.2 89.0035305917763 18.7236679221679
"1593" 318.4 93.9541167174614 20.4964668542455
"1594" 318.6 99.3036058400266 21.8986688407637
"1595" 318.8 102.144661555066 25.1558360938873
"1596" 319 104.267209626928 30.1418964752953
"1597" 319.2 105.940528067281 34.9114423210158
"1598" 319.4 108.058558740121 39.6491821943834
"1599" 319.6 109.996061072359 44.6451448716333
"1600" 319.8 111.994913609728 49.1618196555582
"1601" 320 113.118176627967 54.2922975548437
"1602" 320.2 114.524833325548 59.1927675353866
"1603" 320.4 112.623725328265 63.4341054858267
"1604" 320.6 110.349814468517 67.4254288416938
"1605" 320.8 108.102027183674 71.2021753674642
"1606" 321 104.459732910649 74.3813460269403
"1607" 321.2 102.209829582123 76.1800321879099
"1608" 321.4 101.074643314474 77.328917822128
"1609" 321.6 99.4699867706272 78.0054651611894
"1610" 321.8 98.9315009770359 78.4762168926938
"1611" 322 98.6231698819087 78.7568899124679
"1612" 322.2 98.4472024331142 78.7369930317285
"1613" 322.4 98.4607195376096 78.6795082027205
"1614" 322.6 98.3862417772359 78.703126000685
"1615" 322.8 98.3432656826704 78.645756417926
"1616" 323 98.2761155349118 78.5685337480036
"1617" 323.2 98.1019963798464 78.4745235411416
"1618" 323.4 97.9884989728306 78.4417804159955
"1619" 323.6 97.8935953072412 78.5701830498784
"1620" 323.8 97.6950128276695 78.616893140129
"1621" 324 97.5676814760583 78.6558289400898
"1622" 324.2 97.5565297550913 78.6762138063737
"1623" 324.4 97.429910815762 78.6823504270197
"1624" 324.6 97.3589707817641 78.5161336754364
"1625" 324.8 96.9735247595723 78.3187351983416
"1626" 325 96.4689519092675 78.3856968544573
"1627" 325.2 96.1027495814197 78.3359280559929
"1628" 325.4 96.0816971026629 78.3394368024524
"1629" 325.6 95.9882140719931 78.3945429187219
"1630" 325.8 95.744921237945 78.5028486943779
"1631" 326 95.8317302455198 78.3597687350612
"1632" 326.2 95.8095845811885 78.3481163331679
"1633" 326.4 95.2863294870961 78.4279938369867
"1634" 326.6 94.6220585755278 78.5008391395875
"1635" 326.8 94.0637985467412 78.6590097365626
"1636" 327 93.8941063513607 78.7192827494397
"1637" 327.2 93.4653621666185 78.6116850168677
"1638" 327.4 93.8980538060931 78.2946250976701
"1639" 327.6 93.8925799669563 78.2797881126416
"1640" 327.8 93.798197958834 78.3106372894337
"1641" 328 93.7237192320074 78.3205898214701
"1642" 328.2 93.6619224691213 78.3176008172047
"1643" 328.4 93.6818832141263 78.3022575851608
"1644" 328.6 93.6619224691213 78.3176008172047
"1645" 328.8 93.6301153117536 78.3332448969357
"1646" 329 93.5537484770477 78.3561549473474
"1647" 329.2 93.3336063900782 78.3284719697666
"1648" 329.4 93.2944614599661 78.110772457717
"1649" 329.6 93.1508959086451 77.9046097641553
"1650" 329.8 93.0567503893948 77.5982141128916
"1651" 330 92.6621121537013 77.6391631515948
"1652" 330.2 92.4457089319755 77.5853542261038
"1653" 330.4 91.9367541817994 77.489611662382
"1654" 330.6 91.9100102136662 77.6109997723385
"1655" 330.8 91.8238506441409 77.7090783419881
"1656" 331 91.778815091324 77.625905848137
"1657" 331.2 91.6043049107208 77.6147482530472
"1658" 331.4 91.5185723321359 77.5333023033916
"1659" 331.6 91.4643799040213 77.4115182204306
"1660" 331.8 91.4683575361076 77.3465277571887
"1661" 332 91.1062946231494 77.2833041181551
"1662" 332.2 91.0337093376968 77.2434569627111
"1663" 332.4 91.0400631523704 77.2354547527212
"1664" 332.6 90.783093307975 77.1384691664763
"1665" 332.8 90.6957712873927 77.0096218943172
"1666" 333 90.3070874389443 76.8019828047724
"1667" 333.2 89.9378820521494 76.6657647412902
"1668" 333.4 89.6479320038177 76.4988441029052
"1669" 333.6 89.1095555515331 76.2632754511649
"1670" 333.8 88.648091694335 76.1842281032964
"1671" 334 88.2579130442163 76.1168338889451
"1672" 334.2 88.0475608459632 76.0208571420416
"1673" 334.4 88.0276956389368 75.9739827734115
"1674" 334.6 87.9692873198323 75.9568726441058
"1675" 334.8 87.7858610606272 75.9192560489111
"1676" 335 87.6382886086915 75.7698648119749
"1677" 335.2 87.3746487792341 75.6856340115523
"1678" 335.4 87.3398745955734 75.6925888482844
"1679" 335.6 87.0512488711895 75.7238856135791
"1680" 335.8 86.6291341408792 75.7499819153713
"1681" 336 86.1158233307163 75.7795243074362
"1682" 336.2 86.202758789868 75.8629823482219
"1683" 336.4 85.9833653038632 75.8863126641688
"1684" 336.6 85.8367046767277 75.767879741348
"1685" 336.8 85.8372723698228 75.4879736517163
"1686" 337 85.598722597983 75.3056470228234
"1687" 337.2 85.4168622391359 75.1015589493869
"1688" 337.4 85.0413010556002 74.9379890628469
"1689" 337.6 84.7978817699752 74.9240793893826
"1690" 337.8 84.6657398720645 74.9310342261148
"1691" 338 84.4261030415043 74.7438027004047
"1692" 338.2 84.3284302905555 74.5380859507487
"1693" 338.4 84.2304186099415 74.4427789288638
"1694" 338.6 84.0253890863995 74.4098640517234
"1695" 338.8 83.8640588657925 74.408786464372
"1696" 339 83.8437386471664 74.4053997612676
"1697" 339.2 84.6673145520793 74.5614437043019
"1698" 339.4 84.5284977605502 74.5853788405273
"1699" 339.6 84.4215478268026 74.5762087595027
"1700" 339.8 84.3931613168378 74.567309026192
"1701" 340 84.3546689927723 74.5621117503688
"1702" 340.2 84.3546689927723 74.5621117503688
"1703" 340.4 84.3405064161541 74.5444085295961
"1704" 340.6 84.3263438395359 74.5302459529779
"1705" 340.8 84.2923089988792 74.5043769222632
"1706" 341 84.2180780875442 74.5029927378801
"1707" 341.2 84.2180780875442 74.5029927378801
"1708" 341.4 84.2180780875442 74.5029927378801
"1709" 341.6 84.2180780875442 74.5029927378801
"1710" 341.8 84.1847180733541 74.4948395114325
"1711" 342 84.2180780875442 74.5029927378801
"1712" 342.2 84.1847180733541 74.4948395114325
"1713" 342.4 84.1573349263607 74.5029927378801
"1714" 342.6 84.1847180733541 74.4948395114325
"1715" 342.8 84.1573349263607 74.5029927378801
"1716" 343 84.1573349263607 74.5029927378801
"1717" 343.2 84.1573349263607 74.5029927378801
"1718" 343.4 84.1573349263607 74.5029927378801
"1719" 343.6 84.1907502819137 74.4968721034471
"1720" 343.8 84.1103645461086 74.4912988672779
"1721" 344 84.162911676178 74.5197563810434
"1722" 344.2 84.1933358676171 74.5136784105189
"1723" 344.4 84.0901133851499 74.516116466492
"1724" 344.6 84.1823131075133 74.4989813970472
"1725" 344.8 84.1847861626648 74.5011718173243
"1726" 345 84.1612823810931 74.5074846691273
"1727" 345.2 84.1435921297129 74.5161514656704
"1728" 345.4 84.1847861626648 74.5011718173243
"1729" 345.6 84.1649916273502 74.474101452813
"1730" 345.8 84.0904567733152 74.4585646100001
"1731" 346 84.0904567733152 74.4585646100001
"1732" 346.2 84.0719138123929 74.4469580900154
"1733" 346.4 84.0861701443859 74.4247478706693
"1734" 346.6 84.1228726161125 74.425118602707
"1735" 346.8 84.1001648923057 74.3993720511553
"1736" 347 84.1394692907185 74.3422020171003
"1737" 347.2 84.1374322743181 74.3450404825761
"1738" 347.4 84.0937532997013 74.3523203116789
"1739" 347.6 84.0937532997013 74.3523203116789
"1740" 347.8 84.0251292226084 74.3386288899719
"1741" 348 83.9935232890086 74.4240266283416
"1742" 348.2 84.0724388000686 74.52738620193
"1743" 348.4 84.002274692485 74.5724664644057
"1744" 348.6 83.9474949149995 74.6789530074688
"1745" 348.8 83.8731413877541 74.7957942645688
"1746" 349 83.9795293144931 74.9711404512702
"1747" 349.2 83.9344168600143 75.1078813132902
"1748" 349.4 83.83266321269 75.2692836504254
"1749" 349.6 83.7334017591125 75.2659388640808
"1750" 349.8 83.6915746708464 75.2630971764047
"1751" 350 83.6676900273881 75.2949937572256
"1752" 350.2 83.4325753728687 75.435979355064
"1753" 350.4 83.3678319339457 75.4328595473141
"1754" 350.6 83.2956370358323 75.7586597972398
"1755" 350.8 83.2884381697412 75.92588091551
"1756" 351 83.3011773295003 76.0782875904466
"1757" 351.2 83.2814875404118 76.1779884877968
"1758" 351.4 83.1915522570462 76.1493492367441
"1759" 351.6 83.1203271857911 76.164558458245
"1760" 351.8 82.7946489691618 76.2585686651071
"1761" 352 82.7691436937412 76.2470235519837
"1762" 352.2 82.4991036759805 76.4371654866668
"1763" 352.4 82.5022683464624 76.6510918015506
"1764" 352.6 82.285585481751 76.8666637642345
"1765" 352.8 82.1272244648323 77.083556194713
"1766" 353 81.7716081436607 77.3720957021126
"1767" 353.2 81.5637638034308 77.7138902862313
"1768" 353.4 81.5353560710681 77.8309064469466
"1769" 353.6 81.1479229761055 78.1239997698416
"1770" 353.8 80.81252456528 78.2071749020144
"1771" 354 80.4419545828411 78.6193268084877
"1772" 354.2 80.1073059983527 79.3448013410752
"1773" 354.4 79.7171689831233 79.6871197807928
"1774" 354.6 79.3484852375008 80.3745097489389
"1775" 354.8 79.2039553942098 80.6640270981024
"1776" 355 78.9200854434894 81.0698767520122
"1777" 355.2 78.7446115047412 81.3887221465889
"1778" 355.4 78.6046953687644 81.5456263080361
"1779" 355.6 78.5109669506637 81.7633885558082
"1780" 355.8 78.4244178713303 82.2466209154193
"1781" 356 78.2264883696645 82.8829627177559
"1782" 356.2 78.3608878812434 82.9643581402958
"1783" 356.4 78.5475253347093 83.3965061605682
"1784" 356.6 78.7261816911313 83.703795093614
"1785" 356.8 78.8138887283303 84.1543068723916
"1786" 357 79.1478106922873 84.6721125454214
"1787" 357.2 79.4878639249841 84.9529539571326
"1788" 357.4 79.7058032178541 85.3787796425052
"1789" 357.6 79.9642702411359 85.6114061751152
"1790" 357.8 80.5168978085008 85.9113116619659
"1791" 358 80.8389293691444 86.1913274705144
"1792" 358.2 81.2495240692359 86.482383031372
"1793" 358.4 81.6475764874919 86.7524295526331
"1794" 358.6 81.959892281918 86.9413536674621
"1795" 358.8 82.1237470464663 87.1472049461237
"1796" 359 82.3682455308945 87.4357107595295
"1797" 359.2 82.4092817323026 87.567170087257
"1798" 359.4 82.3768258275526 87.9408290932249
"1799" 359.6 82.255888944377 88.2599788232666
"1800" 359.8 82.4453438486915 89.0154801616138
"1801" 360 82.2656889415905 89.1601875995597
"1802" 360.2 82.2326748271765 89.3077782347226
"1803" 360.4 82.3064550738286 89.4100791177333
"1804" 360.6 82.4462617934723 89.5390365240961
"1805" 360.8 82.492224599997 89.5347746376138
"1806" 361 82.5827662707877 89.6752880982576
"1807" 361.2 82.6076233724415 89.8917895898638
"1808" 361.4 82.5827662707877 89.9813009144719
"1809" 361.6 82.4993395580954 90.1253161597767
"1810" 361.8 82.6004109491637 90.2812604468638
"1811" 362 82.8607404434197 90.2972447362902
"1812" 362.2 83.0663714530307 90.4524605994047
"1813" 362.4 83.4361748627711 90.6411018893172
"1814" 362.6 84.0897763560248 90.5950008594471
"1815" 362.8 84.6768676108359 90.5799859055325
"1816" 363 85.3637525768177 90.3533846796416
"1817" 363.2 86.2340230559256 90.1713889520715
"1818" 363.4 86.7800102386359 90.2640565014306
"1819" 363.6 87.2778581263871 90.2077571168982
"1820" 363.8 87.9268110036188 90.0793231336631
"1821" 364 88.3978122600205 90.001362943507
"1822" 364.2 88.8887668607711 89.7814590067497
"1823" 364.4 89.6135000514891 89.8853050258159
"1824" 364.6 90.0692686582086 89.7868816149143
"1825" 364.8 91.1279212604177 89.921426092787
"1826" 365 91.49225673369 90.0481237376686
"1827" 365.2 91.6466415779062 90.2656660181551
"1828" 365.4 92.3905951314567 90.5628171216133
"1829" 365.6 92.8236413441885 90.8180165792205
"1830" 365.8 93.0259687971915 91.0674145841416
"1831" 366 93.5386726105411 91.3908544625123
"1832" 366.2 93.8583750800763 91.2466664617517
"1833" 366.4 94.6181112357609 91.2157844344273
"1834" 366.6 95.3449224478837 91.0082471825619
"1835" 366.8 95.9745771372242 90.6435786515239
"1836" 367 96.5636624149415 90.6058194943638
"1837" 367.2 97.0706163685442 90.3819696966691
"1838" 367.4 97.9188767488359 89.9564953301273
"1839" 367.6 98.5809772057359 89.9037228720143
"1840" 367.8 99.2430776626359 89.5744429656416
"1841" 368 99.8910155429177 89.2770288566598
"1842" 368.2 100.752277233511 89.1063289548243
"1843" 368.4 101.115396277939 88.8598175399535
"1844" 368.6 102.070347587525 88.2906316221971
"1845" 368.8 102.454504027373 87.8628210414574
"1846" 369 102.837928139193 86.9963526909867
"1847" 369.2 103.257623419405 86.5452251889749
"1848" 369.4 103.683740916109 86.187437477088
"1849" 369.6 104.352227177645 85.5947589359325
"1850" 369.8 105.095480451893 85.0041920242079
"1851" 370 105.932410452162 84.1218509676416
"1852" 370.2 106.602027013138 83.701632411596
"1853" 370.4 106.995392651753 83.4544143557084
"1854" 370.6 108.566265787553 83.313639805091
"1855" 370.8 109.133230053891 83.3569178647584
"1856" 371 109.599984396773 83.1635168653735
"1857" 371.2 109.67697261512 83.0449698978978
"1858" 371.4 109.697312372963 82.6296529870718
"1859" 371.6 109.923399068435 81.9013182958741
"1860" 371.8 110.171008115761 81.6335894777835
"1861" 372 110.429529359894 81.2249913185212
"1862" 372.2 111.441802543548 79.8671643613335
"1863" 372.4 112.900700669282 77.6214344823957
"1864" 372.6 113.775388720413 75.1973443486039
"1865" 372.8 113.895495399157 73.2025013471422
"1866" 373 114.101868212681 70.6072624109594
"1867" 373.2 114.41336285461 67.4567803374524
"1868" 373.4 114.625232980901 64.0653352221342
"1869" 373.6 115.05509663493 60.2316498661896
"1870" 373.8 117.022110054165 56.5048436129258
"1871" 374 118.206859514487 54.3748050812264
"1872" 374.2 118.320890551943 52.8509496643293
"1873" 374.4 118.187644308854 51.0269855998728
"1874" 374.6 118.285339111899 48.589809748448
"1875" 374.8 117.939112913766 47.884074752816
"1876" 375 117.486747785148 47.2884394815466
"1877" 375.2 117.216241431854 47.0342642389898
"1878" 375.4 116.783430452563 45.8198917979049
"1879" 375.6 116.223496305461 44.5647735808189
"1880" 375.8 116.15552012881 42.8548839687198
"1881" 376 115.994970317277 42.3963647734954
"1882" 376.2 115.708119137529 42.0526185397361
"1883" 376.4 115.273987787481 41.5964097582963
"1884" 376.6 114.5718352202 40.6040677044932
"1885" 376.8 114.664562122237 39.8948961753821
"1886" 377 114.249933096286 38.727601469173
"1887" 377.2 113.706085999842 36.3255649379351
"1888" 377.4 113.32798628792 33.9148760830811
"1889" 377.6 112.61090386974 32.6533076184577
"1890" 377.8 112.680004705956 31.1928774837275
"1891" 378 111.926192634011 30.1798262944527
"1892" 378.2 111.598401058947 29.1170819663731
"1893" 378.4 111.219476078614 28.0485614362124
"1894" 378.6 110.481553972267 26.3971017314965
"1895" 378.8 110.45094215569 25.7632759388584
"1896" 379 110.455154810612 25.4865207952445
"1897" 379.2 109.91220958394 26.1138364030865
"1898" 379.4 109.425541691556 25.7832133884511
"1899" 379.6 108.497844392193 24.6936997811856
"1900" 379.8 107.359243072554 23.2981551195848
"1901" 380 107.336500638944 23.1236917566709
"1902" 380.2 106.777855817402 23.1750936049164
"1903" 380.4 105.928466699651 23.2429431476392
"1904" 380.6 105.096915557878 23.6518793550283
"1905" 380.8 104.001954452574 23.5995170302599
"1906" 381 102.893135928895 23.5500910644989
"1907" 381.2 101.922022384268 22.9344464665725
"1908" 381.4 101.058516735471 22.4124334699234
"1909" 381.6 99.4753500911901 21.8788628088929
"1910" 381.8 98.1338371827454 21.3045786547884
"1911" 382 96.3177447605949 20.4245279485962
"1912" 382.2 94.4199394252243 19.5268194504768
"1913" 382.4 91.9344656345828 18.5827040039673
"1914" 382.6 88.8977632405927 17.5090535848469
"1915" 382.8 85.2242806288007 16.5114098433204
"1916" 383 81.9837680998529 15.5700972985853
"1917" 383.2 78.1153089718556 14.4039130079201
"1918" 383.4 74.1645393968592 12.860465673456
"1919" 383.6 70.5048799343724 10.6523704247567
"1920" 383.8 67.2442060558177 8.34818098310755
"1921" 384 64.9185900156548 7.70049736148539
"1922" 384.2 62.534976013742 8.0305869939756
"1923" 384.4 59.7691855070364 8.70446968509357
"1924" 384.6 56.2468238414429 9.14275613631668
"1925" 384.8 54.7732948250856 8.29724641697456
"1926" 385 54.4860443016769 6.78311218853743
"1927" 385.2 55.4101061948742 5.80951222508709
"1928" 385.4 57.3839061336623 4.99123750759079
"1929" 385.6 59.5326550618988 4.56565644850957
"1930" 385.8 62.5963425431448 3.12030794589576
"1931" 386 65.7081443835874 2.66678906620396
"1932" 386.2 69.2047349041505 2.88283194209222
"1933" 386.4 73.281806269063 3.0666334499001
"1934" 386.6 76.2671348205173 2.99867347285331
"1935" 386.8 79.4959340617911 4.09674953189561
"1936" 387 82.9941094648522 5.92442719548544
"1937" 387.2 86.8112726757121 7.30713659110615
"1938" 387.4 89.0064186745078 8.43925542586089
"1939" 387.6 91.5033818110619 10.6510139390864
"1940" 387.8 94.6914318241272 12.8085055421964
"1941" 388 98.1607482851949 14.9430542012422
"1942" 388.2 99.8647696380282 16.8948183696777
"1943" 388.4 101.525852065517 19.4422438504698
"1944" 388.6 104.295923391337 21.9756517281131
"1945" 388.8 107.738243858834 24.9264738112025
"1946" 389 110.438480856472 27.4058298365678
"1947" 389.2 110.387836959854 29.2336547075793
"1948" 389.4 110.936626903214 31.5983507476755
"1949" 389.6 112.451077887297 34.8068460468918
"1950" 389.8 114.244932648558 38.7258899630982
"1951" 390 116.518105633113 42.6499416232943
"1952" 390.2 118.663859321562 46.1258091040082
"1953" 390.4 117.983191513164 48.157281635355
"1954" 390.6 117.315638461874 50.3312866247402
"1955" 390.8 116.741459266481 54.0742572517575
"1956" 391 116.793871786817 58.2132494110682
"1957" 391.2 116.595385838038 62.5362612401542
"1958" 391.4 115.994694701792 67.3493107269957
"1959" 391.6 115.641741945163 71.9951131561345
"1960" 391.8 113.975861092774 75.8621693901946
"1961" 392 112.086162304066 79.3945776487349
"1962" 392.2 110.380415592246 83.3151116040971
"1963" 392.4 108.660590082183 87.7699715988353
"1964" 392.6 107.398002494744 90.9700988625254
"1965" 392.8 105.405112940126 92.1729786078424
"1966" 393 104.592436507655 92.2527551157289
"1967" 393.2 102.934185273501 93.0623481724546
"1968" 393.4 100.527591139345 94.6122551621689
"1969" 393.6 97.5619438461436 96.2798129528545
"1970" 393.8 94.0827588094111 98.5644436150053
"1971" 394 90.3168586272637 101.491074652664
"1972" 394.2 86.2138231178279 104.782800682574
"1973" 394.4 82.0804669980509 107.627908836024
"1974" 394.6 77.4525418957634 111.336488720505
"1975" 394.8 73.2297113611535 113.645641262274
"1976" 395 68.2717390957457 114.162610905012
"1977" 395.2 62.7671303656084 114.172105797715
"1978" 395.4 57.327019780351 114.848683628347
"1979" 395.6 51.6331531011397 114.485864734113
"1980" 395.8 45.8602032019515 112.878596357075
"1981" 396 40.5880214900963 110.813348880371
"1982" 396.2 35.3579157985934 107.736477112714
"1983" 396.4 29.6267315024811 106.052490492489
"1984" 396.6 24.9759093401549 104.562381285988
"1985" 396.8 24.4055109587015 105.919071538339
"1986" 397 25.358151569476 106.544515966793
"1987" 397.2 25.5925952446422 105.688093400371
"1988" 397.4 26.2179950739237 104.886592789188
"1989" 397.6 26.5642141133815 103.213692152726
"1990" 397.8 26.2119378525466 100.960254235146
"1991" 398 25.0433918599208 97.9763469141944
"1992" 398.2 23.8046108108537 94.9167292516743
"1993" 398.4 23.2341903321739 90.9765658272102
"1994" 398.6 21.3969246586294 86.7158298747746
"1995" 398.8 19.966179417545 82.4501194792714
"1996" 399 17.9326958397325 78.0163356387365
"1997" 399.2 15.9073155039745 73.5500473614942
"1998" 399.4 14.7967102512688 69.0464568298354
"1999" 399.6 14.0966695360663 64.2739054949161
"2000" 399.8 12.0476377053345 59.0587885244997
"2001" 400 9.57924074851346 54.6574414422667
"2002" 400.2 6.23132016361502 51.9181761907689
"2003" 400.4 4.97465113026853 49.6522783407659
"2004" 400.6 6.20538877173962 46.3344506646344
"2005" 400.8 7.91635240046027 42.3081851700527
"2006" 401 9.20352960553311 37.6405558743526
"2007" 401.2 11.4009520497855 33.3151532024705
"2008" 401.4 13.9561977419066 30.3558146141348
"2009" 401.6 17.1981612353663 27.4297115557921
"2010" 401.8 21.2104222134932 25.7553794229343
"2011" 402 25.7867583833374 24.8145711146289
"2012" 402.2 30.0984418904967 22.6463282914254
"2013" 402.4 35.1593921929774 20.5371845177879
"2014" 402.6 39.9889468312018 18.1974281505086
"2015" 402.8 45.5830035215776 16.7412063398215
"2016" 403 51.0208927091384 15.6172252464419
"2017" 403.2 56.8221653311577 14.5201897195941
"2018" 403.4 62.906360177352 14.403461043343
"2019" 403.6 69.0173856841591 14.5781143694717
"2020" 403.8 75.163036929331 14.8959238672181
"2021" 404 81.711086617876 15.2999637352662
"2022" 404.2 87.6379521024311 16.2967216480335
"2023" 404.4 94.0120864485081 18.102743523698
"2024" 404.6 100.016522971069 20.2469452443099
"2025" 404.8 105.392589059523 22.6704958593128
"2026" 405 107.948897543681 26.4072975311858
"2027" 405.2 109.640419945765 30.8982932502113
"2028" 405.4 111.570363020946 35.8838041426443
"2029" 405.6 113.928313105633 40.8960801474269
"2030" 405.8 115.28618550286 46.341106551994
"2031" 406 116.603690059001 51.5856799073816
"2032" 406.2 117.165730665713 56.543431356375
"2033" 406.4 116.814522015596 60.910304764997
"2034" 406.6 115.007807025854 62.8345535180517
"2035" 406.8 112.770214412498 66.4374587637757
"2036" 407 111.176462310961 71.2411961928903
"2037" 407.2 109.409323116078 75.5071343309856
"2038" 407.4 108.727096504241 79.7209035959299
"2039" 407.6 109.322380508453 84.1531993891416
"2040" 407.8 108.441248763304 85.308415478353
"2041" 408 107.992778091241 84.8758845736403
"2042" 408.2 107.786513661184 84.925091781037
"2043" 408.4 106.694726681318 84.8553698849729
"2044" 408.6 104.502826053313 85.4388673610858
"2045" 408.8 101.951362526376 87.0981043374861
"2046" 409 98.2124281557664 90.110196453652
"2047" 409.2 94.4588152899831 93.136516504355
"2048" 409.4 90.6240068368993 96.1505479888296
"2049" 409.6 86.3633331233743 99.5982118889189
"2050" 409.8 82.0993357945068 103.084996670602
"2051" 410 77.165473027975 105.796904067092
"2052" 410.2 72.090877489272 107.47007055243
"2053" 410.4 66.7282129154538 109.804426232909
"2054" 410.6 61.7962938845159 111.707976144538
"2055" 410.8 56.0782532934316 113.032776727544
"2056" 411 51.0527187660755 113.165172119011
"2057" 411.2 46.5258016826834 113.058950704324
"2058" 411.4 43.4794655632731 113.600146614331
"2059" 411.6 44.6970443593044 114.203716708287
"2060" 411.8 45.7407328664582 115.024819723584
"2061" 412 46.1345091583787 114.256015585128
"2062" 412.2 46.6383547921641 113.964596837913
"2063" 412.4 47.9594952311153 114.285712429041
"2064" 412.6 49.4507745252266 114.777938802304
"2065" 412.8 51.0957702357125 114.70031420957
"2066" 413 53.5863146998141 114.22958432096
"2067" 413.2 57.3166150673027 114.398393371569
"2068" 413.4 61.5207661207279 114.71024569821
"2069" 413.6 65.281454575227 115.380977258109
"2070" 413.8 69.1115496053539 114.81802531168
"2071" 414 73.0693656978052 113.365034963649
"2072" 414.2 77.6207454986971 112.180234051628
"2073" 414.4 81.6323623203399 110.416135676997
"2074" 414.6 85.6419573816447 107.681408658669
"2075" 414.8 90.3298883228067 105.270137847299
"2076" 415 94.3491852998219 102.974279073277
"2077" 415.2 97.750362501224 100.96034125322
"2078" 415.4 100.611345731609 97.4957951260849
"2079" 415.6 103.472111587394 95.1957112398328
"2080" 415.8 104.36312780625 93.4073402797722
"2081" 416 105.123688966174 90.466719374133
"2082" 416.2 106.268717729855 86.996536785126
"2083" 416.4 108.365653350942 83.0716747350904
"2084" 416.6 110.656384542686 79.9254092881284
"2085" 416.8 113.103999029798 75.9483208084913
"2086" 417 115.787460360637 71.7102699634471
"2087" 417.2 117.23564521446 70.1255954265667
"2088" 417.4 116.776787164501 69.1705673282724
"2089" 417.6 116.194555887285 66.2774363830286
"2090" 417.8 116.000609894107 62.9074489574535
"2091" 418 117.088261734871 58.1072892487699
"2092" 418.2 118.890516135163 54.6537792632276
"2093" 418.4 118.006128215985 52.5270867292963
"2094" 418.6 117.695285960898 48.9743023911442
"2095" 418.8 117.299919559157 45.5827121213195
"2096" 419 116.221592607249 43.5615326922229
"2097" 419.2 115.079890705803 41.1850104806283
"2098" 419.4 114.007147629502 37.2878850719775
"2099" 419.6 113.528920064954 33.2662279687279
"2100" 419.8 111.884481214716 30.280791207543
"2101" 420 110.235112761378 26.9912865707616
"2102" 420.2 109.270719757442 23.9821577860094
"2103" 420.4 107.959558172528 23.6046854990993
"2104" 420.6 106.540904235989 22.9505462473911
"2105" 420.8 105.786955050661 22.6966626407701
"2106" 421 104.545200965775 21.6833414172211
"2107" 421.2 102.817254455416 20.0747376938241
"2108" 421.4 101.171569283593 17.8130513152912
"2109" 421.6 100.773221237768 17.0310905659803
"2110" 421.8 99.7886070127244 16.4851801514967
"2111" 422 99.0251017945482 15.698830279087
"2112" 422.2 97.6854290806005 14.3627059566542
"2113" 422.4 96.0704288062669 12.6502738838344
"2114" 422.6 94.8191607254994 11.4628030552556
"2115" 422.8 92.8068977602996 10.5917402562791
"2116" 423 91.5668548232656 9.88414882949744
"2117" 423.2 91.1663133678646 8.90687750729588
"2118" 423.4 90.7941798968639 9.23332700542074
"2119" 423.6 90.2500477616309 9.57087657481624
"2120" 423.8 89.829899364054 9.50459296299499
"2121" 424 89.4713084436625 9.47908997916912
"2122" 424.2 88.6461614433933 9.27572253388323
"2123" 424.4 87.0804152486465 8.3488879501974
"2124" 424.6 85.7376922696199 7.99306258608824
"2125" 424.8 84.3002956724462 7.46156630981942
"2126" 425 83.1432805140361 6.45264373094179
"2127" 425.2 81.6085100313851 5.69242599902043
"2128" 425.4 78.9064208414779 4.81657851133017
"2129" 425.6 76.2271990326212 4.46859441245955
"2130" 425.8 73.9366760737816 3.78604592116207
"2131" 426 70.4853660566587 3.41336266283613
"2132" 426.2 66.5796881808064 2.84884594533521
"2133" 426.4 63.638632676785 1.68495750855418
"2134" 426.6 63.349672220373 0.921586947800116
"2135" 426.8 63.272979964915 0.940033731387862
"2136" 427 63.3020731608635 0.688191774827448
"2137" 427.2 64.1115200847534 0.0589789143455904
"2138" 427.4 64.3205047888174 0.342330289278353
"2139" 427.6 64.9076899210763 0.864368212555416
"2140" 427.8 65.1590256514633 1.06035764223048
"2141" 428 65.4298628113188 1.62529241203682
"2142" 428.2 65.4697707641579 1.78603826806452
"2143" 428.4 65.220125016513 2.02506136038192
"2144" 428.6 64.9706006786263 2.40154393784335
"2145" 428.8 64.6975155097399 3.559048999727
"2146" 429 64.6931982503012 4.302833719711
"2147" 429.2 65.0495611327675 5.1874706840538
"2148" 429.4 64.6579520829123 6.73145514079677
"2149" 429.6 64.4096950749644 8.30830764342729
"2150" 429.8 63.8769646088437 9.97809645365408
"2151" 430 62.6438294710051 13.0267979910978
"2152" 430.2 61.582052540665 16.2519972798745
"2153" 430.4 60.1798026057002 20.4636015102464
"2154" 430.6 59.2536447045975 24.5056473264698
"2155" 430.8 57.6164974375566 27.8828424885492
"2156" 431 55.7577703861294 30.773105472536
"2157" 431.2 54.3909460865072 34.6220686529248
"2158" 431.4 52.7438671067888 37.9176668426793
"2159" 431.6 50.5777206545954 40.8708251180654
"2160" 431.8 47.023764578129 43.7544239381812
"2161" 432 43.3564412080336 46.9649349998848
"2162" 432.2 39.8346429186974 49.7655414055432
"2163" 432.4 34.6709132947892 52.5070305296284
"2164" 432.6 29.9147236323665 54.7148594526233
"2165" 432.8 24.445941039048 56.5087765022085
"2166" 433 19.0180533886094 59.0028294887649
"2167" 433.2 13.8234557918583 61.3486083516072
"2168" 433.4 8.61933268953042 64.1290928566757
"2169" 433.6 5.89342024326322 66.5628984190082
"2170" 433.8 6.45470387526875 69.6548438160798
"2171" 434 7.22740994799518 74.0326332043475
"2172" 434.2 8.84472249590292 77.8647871912738
"2173" 434.4 10.525300108755 81.3261098335815
"2174" 434.6 13.7942513002507 85.207669485217
"2175" 434.8 17.4325972655339 88.5988357050093
"2176" 435 21.2650530477822 92.6909616607989
"2177" 435.2 24.2816821316435 96.4054451224124
"2178" 435.4 28.2002403172206 101.034006416116
"2179" 435.6 32.620650503803 103.360426196073
"2180" 435.8 36.970588900188 105.900655529857
"2181" 436 42.1082550625353 107.111809591847
"2182" 436.2 47.3439961349594 108.155384301721
"2183" 436.4 52.7075453362888 108.284658539505
"2184" 436.6 57.7471683126962 108.540967059777
"2185" 436.8 62.5054921829253 108.042140017676
"2186" 437 67.2009736452798 108.463255607001
"2187" 437.2 71.7185129426959 109.17233183218
"2188" 437.4 76.1815029000715 108.848067703564
"2189" 437.6 80.9341910202202 107.266695872621
"2190" 437.8 86.1801563371147 104.933750304903
"2191" 438 91.1909470149156 102.652001360162
"2192" 438.2 95.9773321884444 99.6721420477903
"2193" 438.4 101.19717328688 96.4781814943576
"2194" 438.6 104.570539713372 93.7407624870616
"2195" 438.8 104.628026050843 93.1455842057939
"2196" 439 104.079137976614 92.658636187327
"2197" 439.2 103.701584006961 91.7926475852384
"2198" 439.4 103.399115393082 90.4611823817722
"2199" 439.6 103.122549469954 88.9786556407871
"2200" 439.8 103.668772501109 86.9622247683095
"2201" 440 104.933365008307 84.0254324547942
"2202" 440.2 106.797225243752 81.5140280958265
"2203" 440.4 108.617290668245 77.2887454816905
"2204" 440.6 109.905058693728 72.8857810675333
"2205" 440.8 109.126919694395 68.8232705109478
"2206" 441 108.336887843736 64.3062404341215
"2207" 441.2 108.035292151328 59.1396124018071
"2208" 441.4 108.016164283931 53.9236484164506
"2209" 441.6 108.029499939687 48.7907093643791
"2210" 441.8 108.303194168495 43.5710581676449
"2211" 442 108.614754971161 38.4551162589633
"2212" 442.2 107.905297245292 32.9981349532592
"2213" 442.4 108.300656958363 27.9504590924788
"2214" 442.6 108.675473864883 26.5886608233605
"2215" 442.8 108.084769252682 26.9505593759674
"2216" 443 106.451782728384 26.5621705896706
"2217" 443.2 104.002816530524 25.3008203663508
"2218" 443.4 100.735892691907 23.7653239103759
"2219" 443.6 97.2238658879578 21.1091024307344
"2220" 443.8 93.5743134301449 17.9267261615081
"2221" 444 91.0605975782476 14.0973289160785
"2222" 444.2 87.6095964211483 11.2776396909618
"2223" 444.4 82.6706578107201 9.470908373809
"2224" 444.6 78.4126438432303 6.93632736728818
"2225" 444.8 73.757972131181 5.68249978051854
"2226" 445 69.279177291134 7.05056223707913
"2227" 445.2 64.4122123872554 9.08195357921109
"2228" 445.4 60.9668144088386 10.1050864672851
"2229" 445.6 56.6955303364792 11.0634998880581
"2230" 445.8 53.6672273498503 13.3956200123002
"2231" 446 49.812183191123 15.7056632187795
"2232" 446.2 45.8754293169397 17.6889044935767
"2233" 446.4 41.5841984647938 20.2533746221192
"2234" 446.6 36.7394507841197 22.4678659824052
"2235" 446.8 32.0516657456058 24.603400227293
"2236" 447 27.5925919469851 26.2456427905748
"2237" 447.2 22.5526015070023 27.6593988399855
"2238" 447.4 17.0058923422843 29.4319341447368
"2239" 447.6 12.8793674750327 31.5955815259267
"2240" 447.8 10.3538181140041 36.1546415146281
"2241" 448 7.9844195116084 40.3997801303703
"2242" 448.2 6.12769961652732 44.1403596853318
"2243" 448.4 5.36347614900422 49.1430960630439
"2244" 448.6 4.86544505431952 53.7695372273994
"2245" 448.8 4.3225015053892 58.608888409281
"2246" 449 4.80923684412491 63.8189951796571
"2247" 449.2 6.42227537279591 68.7394517537272
"2248" 449.4 7.82098397597232 73.5755699407024
"2249" 449.6 9.37268897066718 78.4213638694669
"2250" 449.8 11.6817088361991 83.2915425015562
"2251" 450 14.1255505320263 87.8057190502417
"2252" 450.2 17.4874824073455 92.2686171350704
"2253" 450.4 21.4088518089906 95.8163998959984
"2254" 450.6 25.4781862309218 99.6307225234489
"2255" 450.8 29.9566840651351 102.274708219675
"2256" 451 34.9058355956431 104.642725411492
"2257" 451.2 40.5401302984324 106.994875618048
"2258" 451.4 45.8212732452709 108.984188760801
"2259" 451.6 51.2381939003732 110.772511745543
"2260" 451.8 56.0776283934501 112.239156872239
"2261" 452 59.7880073156699 113.140048312683
"2262" 452.2 62.0395098788642 111.142571848539
"2263" 452.4 64.8257025136372 108.725924469764
"2264" 452.6 69.0517582698041 106.857269887416
"2265" 452.8 73.2848265459652 104.889385338555
"2266" 453 77.3017052094623 104.782535524652
"2267" 453.2 81.1835835600539 104.297186448937
"2268" 453.4 85.6257788913567 101.945089285934
"2269" 453.6 88.861835093939 99.2096613435303
"2270" 453.8 92.4846139777809 95.7965313258198
"2271" 454 96.7298395442785 92.6615351295786
"2272" 454.2 99.899644182793 89.1697942288509
"2273" 454.4 101.857991437174 84.7541239044388
"2274" 454.6 103.567280442445 80.4939396385181
"2275" 454.8 106.331203287225 75.616144889962
"2276" 455 108.828531402793 70.6961412712738
"2277" 455.2 111.260728688615 65.9510747609633
"2278" 455.4 113.687742025148 62.1788693980505
"2279" 455.6 117.348157565189 58.2300264549984
"2280" 455.8 118.548400108648 56.0163672650091
"2281" 456 117.862100316394 55.801615318414
"2282" 456.2 116.911529978871 55.3369797241149
"2283" 456.4 115.320048126875 54.8173403543822
"2284" 456.6 113.540137721536 53.0678996117717
"2285" 456.8 111.321322701431 49.8438762020602
"2286" 457 108.805152502315 45.581409761668
"2287" 457.2 105.80630911836 41.2068785981641
"2288" 457.4 102.547618138599 37.077074438332
"2289" 457.6 99.3533749134465 32.1316203781807
"2290" 457.8 96.2422670458999 27.5411278108093
"2291" 458 92.9206930470919 22.3190818970228
"2292" 458.2 89.2141826360943 17.4107519085242
"2293" 458.4 86.1350535579401 12.4681257003072
"2294" 458.6 83.8638462351089 7.56773156650385
"2295" 458.8 84.9002076059216 7.17670801123882
"2296" 459 85.2742421243937 8.16572062687389
"2297" 459.2 84.6728974443772 8.30663696058824
"2298" 459.4 81.7628418773805 8.49019013682865
"2299" 459.6 78.6560359345926 8.55408615246888
"2300" 459.8 74.7988021851188 7.70224797303403
"2301" 460 71.5458503206562 7.08629495726826
"2302" 460.2 66.8885145618158 6.09903335460306
"2303" 460.4 62.6422741789934 7.20283861941502
"2304" 460.6 57.9181220160484 8.41367361991376
"2305" 460.8 53.2527436468867 9.56619464979043
"2306" 461 48.2378233930554 10.4700431427975
"2307" 461.2 43.9662448737678 10.3573867125498
"2308" 461.4 39.7893457057455 10.70072698773
"2309" 461.6 35.5412795020436 11.7681515919944
"2310" 461.8 30.6213860335326 12.5979859241553
"2311" 462 27.1483858441939 14.3325585820084
"2312" 462.2 23.338847602461 16.8302898274069
"2313" 462.4 19.5855204756665 19.6960532083233
"2314" 462.6 16.2322273566508 23.0361190100471
"2315" 462.8 12.2048184662477 25.4516148466085
"2316" 463 9.36449724963827 27.9955733770715
"2317" 463.2 9.03276593318535 30.7745141196082
"2318" 463.4 8.72567633192656 33.4381132238525
"2319" 463.6 7.33806668429869 36.9936974285875
"2320" 463.8 5.62662750252373 41.6382520548156
"2321" 464 3.07193671479276 45.2496934793817
"2322" 464.2 1.08226287396423 48.8690903024816
"2323" 464.4 0.585020244465239 53.4718501452495
"2324" 464.6 0.580779365157278 58.3284011623611
"2325" 464.8 0.496772379644645 63.8807800198167
"2326" 465 0.366476794203167 68.3831503098516
"2327" 465.2 2.65530025502683 72.4474260756838
"2328" 465.4 4.11093811813436 76.9337298422575
"2329" 465.6 5.15849352420378 80.786680723002
"2330" 465.8 7.81405316638275 85.2797418206728
"2331" 466 11.0956741317826 88.3542113973882
"2332" 466.2 14.6797147168332 91.916265640768
"2333" 466.4 17.4951920083187 95.553446856394
"2334" 466.6 20.3784054256037 98.8870772745218
"2335" 466.8 23.8696810767477 102.323647307131
"2336" 467 27.7604159499014 104.117555035594
"2337" 467.2 31.7085350344185 104.269665867208
"2338" 467.4 36.0471697913728 105.4346653453
"2339" 467.6 41.002471335297 106.476656699983
"2340" 467.8 44.6837540060076 107.077254674959
"2341" 468 49.3998386830515 107.870140041438
"2342" 468.2 53.7897932588986 109.083926029525
"2343" 468.4 57.8384722838087 110.828362911237
"2344" 468.6 60.9607547399346 111.763627224061
"2345" 468.8 65.1966074195943 112.833795156167
"2346" 469 70.385297624854 114.392119627922
"2347" 469.2 71.6512375383344 115.176533466254
"2348" 469.4 71.076682990213 115.564090956381
"2349" 469.6 71.4450182134278 114.560361616148
"2350" 469.8 72.0664538443967 112.339903856955
"2351" 470 72.4998400163805 110.015132561593
"2352" 470.2 73.9843711837202 108.149194431434
"2353" 470.4 75.4771650052027 106.676208429821
"2354" 470.6 78.5191665268355 104.808602958481
"2355" 470.8 80.9929152392984 101.770024492152
"2356" 471 83.2985448405536 97.6097150778852
"2357" 471.2 86.0234592099798 93.2802765596131
"2358" 471.4 88.6543366606428 90.2712732523508
"2359" 471.6 92.2093149752017 88.2566878407851
"2360" 471.8 95.8059772271105 86.0048000432175
"2361" 472 99.798572754964 83.3915915419178
"2362" 472.2 103.362936407007 80.3821513658885
"2363" 472.4 106.951811159096 76.8677794969502
"2364" 472.6 110.349962566338 73.3690224211471
"2365" 472.8 114.097147813931 69.3430728643568
"2366" 473 117.252327891927 66.2082136014329
"2367" 473.2 116.35896721286 63.7031829273906
"2368" 473.4 113.916691252312 62.2611253061117
"2369" 473.6 111.534126574775 59.4186221876074
"2370" 473.8 108.919908428032 55.600257532994
"2371" 474 106.676710882429 53.1055943877528
"2372" 474.2 103.000438253238 49.4306472350869
"2373" 474.4 99.7109324880271 46.2438047292799
"2374" 474.6 96.3770664717008 42.9894792255856
"2375" 474.8 92.3608682178049 39.2885642524533
"2376" 475 87.3960439465078 36.1554160778859
"2377" 475.2 82.5389015509542 34.0429608344389
"2378" 475.4 76.4880791811892 32.1750495188911
"2379" 475.6 71.4585723263954 30.3847954127708
"2380" 475.8 66.6335755480989 27.9340924588801
"2381" 476 61.8682749396854 25.5999331762723
"2382" 476.2 56.5021974617222 23.6416968094072
"2383" 476.4 51.1029896906608 22.7561539463817
"2384" 476.6 46.6939385950719 22.2610788145624
"2385" 476.8 42.3628572712773 23.8296065429263
"2386" 477 37.2946637917252 25.1741345839528
"2387" 477.2 31.8871555182345 27.1581849976225
"2388" 477.4 26.7485554871193 29.3323592271813
"2389" 477.6 22.3277175016994 32.286963298712
"2390" 477.8 19.1643470086052 36.1189603700546
"2391" 478 15.3637326118795 40.5148396160769
"2392" 478.2 11.4310881351144 44.0452059143595
"2393" 478.4 8.60721199577018 47.8496822042376
"2394" 478.6 4.47962052786509 51.7100153208995
"2395" 478.8 0.923592793832718 53.6966807251418
"2396" 479 0 52.9059905592341
"2397" 479.2 0.657772915796607 53.1658830343449
"2398" 479.4 1.97769618402172 54.7071063864294
"2399" 479.6 3.8781129744057 55.8580187933334
"2400" 479.8 5.79534668646698 57.5465614483346
"2401" 480 7.04837088619855 59.9302834370775
"2402" 480.2 8.68240216096478 63.6328951973746
"2403" 480.4 11.0731109383969 67.5801773392021
"2404" 480.6 13.7330593642017 71.2842946913217
"2405" 480.8 16.4780160915964 75.1902898755217
"2406" 481 18.9941183893473 78.8288603991285
"2407" 481.2 21.767916524398 82.1445359582817
"2408" 481.4 24.7999491821232 85.8088076960479
"2409" 481.6 26.1943494517971 88.5342848462038
"2410" 481.8 28.3658930900364 92.5359148474381
"2411" 482 31.2477529493644 96.7580231300639
"2412" 482.2 33.4084992877678 100.432773914795
"2413" 482.4 35.4319193615772 103.922942678269
"2414" 482.6 38.4405261180937 107.056044286152
"2415" 482.8 40.619195582852 110.554400502971
"2416" 483 40.3508155351794 111.696915831057
"2417" 483.2 41.2246737100556 110.617377340515
"2418" 483.4 43.8898492888945 108.557781558434
"2419" 483.6 46.1793966443927 106.632256460966
"2420" 483.8 48.8006530483272 105.527126799202
"2421" 484 52.6930149177052 104.346779268083
"2422" 484.2 56.7504604829037 102.315998432883
"2423" 484.4 61.5223302228841 99.5769950677652
"2424" 484.6 65.9488970257701 97.1825619506771
"2425" 484.8 71.1886077325647 94.2804216692825
"2426" 485 75.947077062955 91.9258220673826
"2427" 485.2 80.8182809459585 89.7642691086809
"2428" 485.4 85.8409037872856 86.454650857087
"2429" 485.6 90.0660691945181 83.8173188334263
"2430" 485.8 94.8167782296281 80.6982975586107
"2431" 486 99.4790656889826 77.1114777212922
"2432" 486.2 103.803109718473 74.3227231357885
"2433" 486.4 107.43630832483 70.9435453122188
"2434" 486.6 111.39528701697 67.344800332476
"2435" 486.8 115.740595946383 63.3850675330068
"2436" 487 118.193472807745 60.6826417255104
"2437" 487.2 117.005682351597 58.8018647026072
"2438" 487.4 115.823941277681 55.0306453496349
"2439" 487.6 115.508822510741 50.9831895079687
"2440" 487.8 114.974723943693 47.6227857955558
"2441" 488 114.009524724739 43.6569008052545
"2442" 488.2 112.840589412519 39.6424299614923
"2443" 488.4 111.931801050643 35.4157406446713
"2444" 488.6 111.323371936766 32.3250109944408
"2445" 488.8 112.176514191471 32.4900257180728
"2446" 489 112.499284695737 33.514129443388
"2447" 489.2 112.766251049162 34.5159921530262
"2448" 489.4 112.062961443497 35.472103507282
"2449" 489.6 111.63485493602 36.0187511057344
"2450" 489.8 111.420259530023 36.256960899102
"2451" 490 110.642274830183 36.7131342531911
"2452" 490.2 109.260063125113 36.3704530142416
"2453" 490.4 107.352346122099 35.3142010509179
"2454" 490.6 104.830751731512 33.6500341223189
"2455" 490.8 101.85843825963 31.9900763184039
"2456" 491 98.8368599659292 29.8879451265262
"2457" 491.2 95.2464367204137 27.9311560482419
"2458" 491.4 91.1856487190876 25.5193868742884
"2459" 491.6 86.727487150752 23.5625611983812
"2460" 491.8 82.8075510825498 21.3995932220343
"2461" 492 78.2444787051175 18.6918079348531
"2462" 492.2 73.3515679452621 15.8932806455914
"2463" 492.4 68.3961984584131 13.9094347189992
"2464" 492.6 62.6982941553904 11.7268411694641
"2465" 492.8 57.5161106216796 11.7191010266345
"2466" 493 52.5745000634368 12.4360990778305
"2467" 493.2 48.2325014774852 15.584994740634
"2468" 493.4 44.1967086092993 18.1728879427995
"2469" 493.6 40.7984335128554 22.130688779292
"2470" 493.8 37.4933126757751 26.4832110906839
"2471" 494 35.0919559536254 30.0819338275853
"2472" 494.2 32.8159286178053 34.2376797872189
"2473" 494.4 30.826269382841 38.2022938236533
"2474" 494.6 29.0664899987978 43.1027766334126
"2475" 494.8 26.7169046481615 48.186425600726
"2476" 495 24.7531125089345 53.9596025491164
"2477" 495.2 23.9435311423046 59.5058338498619
"2478" 495.4 22.2172515998236 64.4475255270868
"2479" 495.6 21.511199473142 69.6254278754778
"2480" 495.8 21.0647300350831 75.0613127027165
"2481" 496 20.4534969894541 80.7370047752067
"2482" 496.2 19.2104494260539 85.6626437331564
"2483" 496.4 19.4844210985582 89.8619404320348
"2484" 496.6 21.7310529431368 92.0642789204988
"2485" 496.8 24.7922717445523 95.0424521396801
"2486" 497 27.079206560861 98.636004820597
"2487" 497.2 30.750264908178 102.24630325928
"2488" 497.4 35.1414857453581 104.144968704162
"2489" 497.6 40.3227962773131 105.578012601482
"2490" 497.8 44.9693014290048 106.084751847706
"2491" 498 49.9082708547169 106.748183627815
"2492" 498.2 54.9895214086581 106.46376952929
"2493" 498.4 59.910880064975 105.900472395973
"2494" 498.6 65.2859759188736 104.89445683198
"2495" 498.8 69.5694792314588 103.947072323375
"2496" 499 74.1095383566078 102.512560864309
"2497" 499.2 79.3493230267324 101.276916709138
"2498" 499.4 84.5327114960844 99.612461429834
"2499" 499.6 89.2591647307459 97.8977647668525
"2500" 499.8 94.3929698927338 96.5356763303641
"2501" 500 99.8960120687247 96.0655866531255
"2502" 500.2 103.725020575609 93.7782000555436
"2503" 500.4 104.443425303555 90.2923386461029
"2504" 500.6 105.322165392131 85.4933686081797
"2505" 500.8 107.04632636101 80.499130316379
"2506" 501 107.833856395883 75.4899172027172
"2507" 501.2 108.785279786417 70.2654615890764
"2508" 501.4 109.805655164919 64.486655569224
"2509" 501.6 110.233928928339 58.6269598359342
"2510" 501.8 110.705449251177 52.0757495001651
"2511" 502 110.792511889149 46.2724795032917
"2512" 502.2 109.716041917847 41.230392518048
"2513" 502.4 108.714136078848 35.4894473883144
"2514" 502.6 107.338425627696 29.4018560211899
"2515" 502.8 106.786576801923 24.882252192023
"2516" 503 106.521992855638 22.893768897152
"2517" 503.2 104.988649972446 23.4037241364511
"2518" 503.4 101.696772760626 24.4876995134589
"2519" 503.6 97.4936556905094 25.1200062140035
"2520" 503.8 92.4029785267712 25.0766615125109
"2521" 504 86.3407605254892 24.7473019747197
"2522" 504.2 80.3249854153986 25.0293993234452
"2523" 504.4 74.3584639445914 25.508361692637
"2524" 504.6 68.6947065567554 27.1039718572734
"2525" 504.8 62.6106518708365 28.3550269914408
"2526" 505 58.0012874899241 29.1063788638524
"2527" 505.2 53.5987523950709 31.1321265294959
"2528" 505.4 48.4182076378479 33.7704219218854
"2529" 505.6 44.647438761963 37.0174849147959
"2530" 505.8 39.3164839485052 39.1338588115449
"2531" 506 33.4054957646402 41.0307817622236
"2532" 506.2 28.4116063534738 43.17462132308
"2533" 506.4 22.6823687889095 45.1424107769422
"2534" 506.6 17.01088477253 47.7857011996181
"2535" 506.8 13.9378887540575 51.025707834913
"2536" 507 13.7028846775347 56.1927041480696
"2537" 507.2 14.7228762542791 61.2369544227964
"2538" 507.4 15.3889221800906 65.7359167332294
"2539" 507.6 16.7874527128063 70.1097587844301
"2540" 507.8 19.0645933999899 75.5117386326852
"2541" 508 21.3774401781519 79.6880666674437
"2542" 508.2 23.8345769624214 85.3104749940361
"2543" 508.4 26.3694779008635 90.4256498524047
"2544" 508.6 28.8666741194115 95.4080689043296
"2545" 508.8 31.472505037833 98.6623502570108
"2546" 509 35.0243914780621 102.91787328449
"2547" 509.2 39.0291435719054 105.60347945496
"2548" 509.4 44.1378871079883 108.824537914438
"2549" 509.6 49.2230572985241 111.156745974546
"2550" 509.8 54.6685467554333 112.338553736211
"2551" 510 59.6281135479067 112.009048345311
"2552" 510.2 65.3465719286615 111.260791505236
"2553" 510.4 71.2313982226275 110.839686165879
"2554" 510.6 76.3957279087637 110.29425623794
"2555" 510.8 81.8558033133425 109.141071016357
"2556" 511 85.6841714099251 108.257471297718
"2557" 511.2 85.2490742069667 107.255254289025
"2558" 511.4 85.2002744042438 104.971462969581
"2559" 511.6 85.5964741261474 102.242856294271
"2560" 511.8 85.6677208114147 98.3699369282023
"2561" 512 85.7435186202078 94.7200963067741
"2562" 512.2 85.7896404037866 90.3831763624153
"2563" 512.4 85.3651438752014 85.9244856294967
"2564" 512.6 83.3029123210608 80.8364472164317
"2565" 512.8 81.2920291183095 75.6376852211706
"2566" 513 78.8425411623928 70.5815445018452
"2567" 513.2 76.7302000454026 65.8909858631003
"2568" 513.4 75.1723265779217 60.6464821496438
"2569" 513.6 74.1086894319271 55.3788448960653
"2570" 513.8 72.4495121071265 49.6793736792027
"2571" 514 70.2788652007872 44.7129650101594
"2572" 514.2 67.8918388575676 38.7879109584634
"2573" 514.4 65.5069483228384 32.2025848550066
"2574" 514.6 63.7098217367401 27.4910743796477
"2575" 514.8 61.0680487240029 22.4591946523656
"2576" 515 57.7920296919496 18.3492415986388
"2577" 515.2 53.2904968134925 14.2982583732206
"2578" 515.4 49.6363960504056 12.3399986070726
"2579" 515.6 46.0403682457585 12.5807917051225
"2580" 515.8 41.1919928514213 12.9628045423476
"2581" 516 37.9248738031061 11.3796438056693
"2582" 516.2 37.314565056061 9.38505861656541
"2583" 516.4 38.5519255651033 8.14397077725738
"2584" 516.6 40.2628841762728 6.6959983651486
"2585" 516.8 40.7892134348018 6.53852291416181
"2586" 517 40.6027233591209 6.57875792118234
"2587" 517.2 41.4127203544704 6.79119143251561
"2588" 517.4 42.3346106955596 6.74787227136766
"2589" 517.6 43.1273673770564 6.8679605560023
"2590" 517.8 44.4971624321523 6.95941594441782
"2591" 518 46.8299424591355 6.82990001918271
"2592" 518.2 49.2958092423259 6.57610279997062
"2593" 518.4 52.8901197995486 6.06306007269127
"2594" 518.6 56.1486716059675 5.51043729446869
"2595" 518.8 59.9344076251451 3.68029536963378
"2596" 519 62.4031360732923 1.73452809460794
"2597" 519.2 62.0916947654164 1.31289004280693
"2598" 519.4 61.4782939874718 1.36241916933622
"2599" 519.6 61.4708011850605 2.05944345988463
"2600" 519.8 61.8830547069553 2.7809513874735
"2601" 520 62.6330744924675 3.56351223944416
"2602" 520.2 63.2785134464074 4.89641430574763
"2603" 520.4 65.011038505631 6.28175258507319
"2604" 520.6 65.9544308112678 7.39015113175319
"2605" 520.8 67.6818370777051 9.50532878399686
"2606" 521 70.0337319475708 11.4326377933545
"2607" 521.2 72.064980054495 13.9227391095485
"2608" 521.4 74.7935887118096 16.1473103204017
"2609" 521.6 78.6697379258089 19.1692388001875
"2610" 521.8 82.7544298642953 22.3282581936219
"2611" 522 87.0445040478575 25.0126030671143
"2612" 522.2 91.0927153796922 28.4054303822402
"2613" 522.4 94.4336424957014 32.2639618439216
"2614" 522.6 96.7496931713496 36.3498072158778
"2615" 522.8 98.8993152163195 40.2167451855403
"2616" 523 100.80026047254 45.3794777133908
"2617" 523.2 101.67715508864 50.2156465834343
"2618" 523.4 102.235237002056 55.4613041385382
"2619" 523.6 101.479438493625 60.4449829484687
"2620" 523.8 99.5535537043809 64.7722578973796
"2621" 524 97.03324140909 69.4453396081114
"2622" 524.2 95.4132535134088 73.7936836371077
"2623" 524.4 92.5609334306763 77.4601008604037
"2624" 524.6 89.8840340893468 81.3737582179624
"2625" 524.8 89.4941073174301 86.030294873465
"2626" 525 89.1921152267357 90.5204772965606
"2627" 525.2 91.065471347934 92.0858662645428
"2628" 525.4 94.1548437287876 92.8689033976356
"2629" 525.6 98.2042325662515 92.7369882957474
"2630" 525.8 102.416619990888 91.5865675868615
"2631" 526 104.19318014242 89.4868487398524
"2632" 526.2 103.533105906949 89.2088834042464
"2633" 526.4 103.53362320372 88.9112859932977
"2634" 526.6 103.897112690851 86.7647071799568
"2635" 526.8 103.72046437542 83.7498877460279
"2636" 527 103.311669994293 79.7035765815092
"2637" 527.2 102.894223538424 75.63460657579
"2638" 527.4 102.818112582726 71.6146313580188
"2639" 527.6 101.912715998028 67.5794489661508
"2640" 527.8 100.829819894692 62.9438083062472
"2641" 528 99.8504901009188 57.7954158222619
"2642" 528.2 99.2998535417102 52.5334752945138
"2643" 528.4 98.3434840120718 47.2190639952497
"2644" 528.6 97.136809359451 42.0156599744725
"2645" 528.8 95.682209417433 35.9872616865252
"2646" 529 94.5922372683184 30.3139965894944
"2647" 529.2 93.8484158404323 24.2856253288185
"2648" 529.4 93.5482789876205 19.962249787924
"2649" 529.6 93.5063290624921 16.3577648503066
"2650" 529.8 91.3873158638835 13.6040178968844
"2651" 530 88.2910646763196 12.4883589452495
"2652" 530.2 85.6356831543727 13.4411771805102
"2653" 530.4 82.6982141277775 16.3383333511593
"2654" 530.6 78.3899571702785 19.0547510371474
"2655" 530.8 75.0017208551749 21.8370210922244
"2656" 531 71.1832381377574 25.2938600849736
"2657" 531.2 67.8073439455617 28.754235307446
"2658" 531.4 63.5494227968312 32.2212228144446
"2659" 531.6 59.7460082117209 35.9314650369602
"2660" 531.8 55.9582058136989 40.0958676946366
"2661" 532 52.9529436295876 44.3139257009985
"2662" 532.2 48.6296898602495 47.7743814375539
"2663" 532.4 44.1355033531964 51.3215010897799
"2664" 532.6 39.7441814597685 53.7360046372884
"2665" 532.8 35.3225859598511 56.8007841514606
"2666" 533 30.7782514657061 59.8702773121973
"2667" 533.2 26.2073996410674 63.4605891089268
"2668" 533.4 21.5383399177976 66.2728472203043
"2669" 533.6 16.1965796551825 69.0521276456161
"2670" 533.8 13.3136592784989 73.0897574890157
"2671" 534 13.0559929501726 77.894925344579
"2672" 534.2 14.8117846022683 82.9708467962232
"2673" 534.4 16.8746631909834 84.8233116871223
"2674" 534.6 20.3554591312807 88.1975310572158
"2675" 534.8 24.2328879780089 91.2264759589199
"2676" 535 27.6673440561628 95.2384369765694
"2677" 535.2 30.9559913130752 99.5291154865055
"2678" 535.4 35.1415585218077 103.785200540989
"2679" 535.6 39.3773297657083 107.023421115513
"2680" 535.8 44.7153249400404 108.794226554018
"2681" 536 50.5234752775417 110.707428898925
"2682" 536.2 55.7715073808356 112.019106789174
"2683" 536.4 60.0001391700151 111.605219145365
"2684" 536.6 64.0397837195344 109.829173096504
"2685" 536.8 68.8932007717179 107.633320527702
"2686" 537 73.4321540947002 104.721926494172
"2687" 537.2 77.5704221129907 102.647231458479
"2688" 537.4 82.4897293340388 99.8565055980696
"2689" 537.6 87.4328623458323 97.3524394296681
"2690" 537.8 92.5264510231102 95.082526445535
"2691" 538 97.637837544987 92.662750407254
"2692" 538.2 101.769956154607 90.3023283632791
"2693" 538.4 106.187303742846 87.3485864295003
"2694" 538.6 109.717394017656 86.1966638872771
"2695" 538.8 109.598687929832 84.9812993005131
"2696" 539 108.981248691659 82.0254097536615
"2697" 539.2 108.456113827644 78.5594154698936
"2698" 539.4 108.620561996769 73.7827795722302
"2699" 539.6 108.98868107362 68.5021744091667
"2700" 539.8 109.730387678336 63.2854160999448
"2701" 540 110.391435247094 58.5061662371755
"2702" 540.2 111.604275697738 53.2504656356405
"2703" 540.4 113.580241750785 47.9619689675545
"2704" 540.6 115.558487205455 43.7239597357098
"2705" 540.8 115.945403647281 41.9944282304822
"2706" 541 113.69954179624 40.4130003057587
"2707" 541.2 111.235714317623 37.9112667342071
"2708" 541.4 108.245412679599 34.8285055384029
"2709" 541.6 105.297089561471 31.1466516300171
"2710" 541.8 102.345210420146 27.6871895325177
"2711" 542 98.1425359020522 23.841150649973
"2712" 542.2 94.0970680010381 19.4435697169232
"2713" 542.4 89.9438935773001 15.110269306812
"2714" 542.6 86.2136695319402 10.6239491098879
"2715" 542.8 83.759633094539 6.71280135804743
"2716" 543 80.6301151284441 6.13208749125122
"2717" 543.2 76.0990373322202 7.59733272357321
"2718" 543.4 71.3961669627292 8.88995080294498
"2719" 543.6 67.9565737362569 10.4506364701514
"2720" 543.8 62.8496407820153 12.1299139375559
"2721" 544 57.2540279204618 12.5059999221526
"2722" 544.2 52.7145841092895 12.3316048175487
"2723" 544.4 49.2466423024377 14.4559941533739
"2724" 544.6 45.9006136136009 18.277290750856
"2725" 544.8 42.5715534125109 22.4041566757259
"2726" 545 39.5273469203309 26.7171808943662
"2727" 545.2 36.9204775226178 30.527463387167
"2728" 545.4 34.3082275218053 35.5748195039062
"2729" 545.6 31.976567345368 40.3805847389903
"2730" 545.8 30.6728124610277 45.8970937957697
"2731" 546 29.3710789764412 51.2786061195582
"2732" 546.2 29.4453226139379 55.5814847503972
"2733" 546.4 30.2956624722381 60.7719546366606
"2734" 546.6 32.2079360294781 65.6024077229675
"2735" 546.8 34.5401164263281 71.5820093775641
"2736" 547 35.2226097281312 77.3370293909314
"2737" 547.2 35.9415734293041 82.4305627861463
"2738" 547.4 35.1523860945245 87.3617809148494
"2739" 547.6 35.4194512842564 93.2592627910887
"2740" 547.8 36.9650148313054 98.4432048248162
"2741" 548 40.5402839027538 102.183494961959
"2742" 548.2 45.317523469399 104.449301424803
"2743" 548.4 50.223337143627 106.539694811433
"2744" 548.6 54.7451128110489 106.984132860821
"2745" 548.8 56.864753408193 105.710219953684
"2746" 549 57.7625407525496 105.217558681403
"2747" 549.2 58.6951042754865 103.670513150568
"2748" 549.4 60.7332284622949 101.501069059213
"2749" 549.6 63.1421251449432 99.8130326102284
"2750" 549.8 65.7638573275748 98.0320699093183
"2751" 550 68.1208185321438 96.4118192630987
"2752" 550.2 69.8762107727324 95.2790458008811
"2753" 550.4 71.8082922944397 93.5455183704148
"2754" 550.6 72.3912257994675 92.8705204035872
"2755" 550.8 72.6761165189415 91.9725737055027
"2756" 551 72.959254686963 91.4744783614733
"2757" 551.2 72.8282177631125 91.4744783614733
"2758" 551.4 72.960876103445 90.6720426535506
"2759" 551.6 73.0830117817107 89.9966730536042
"2760" 551.8 73.1016494923304 89.6321423518638
"2761" 552 73.090956290862 89.4796152787198
"2762" 552.2 73.4415266681694 88.9562919724199
"2763" 552.4 73.6570059920286 88.745014370334
"2764" 552.6 73.7088873705131 88.6392059337931
"2765" 552.8 74.1818497503233 87.6101064671973
"2766" 553 75.4043985159064 85.9332109408719
"2767" 553.2 77.7227379080817 83.3725860252269
"2768" 553.4 80.8469824337018 80.5737628782208
"2769" 553.6 84.563482036562 77.5741952596449
"2770" 553.8 88.2723783038556 74.7817027881247
"2771" 554 92.8379738428157 72.031516320664
"2772" 554.2 99.1922257312836 69.5022786338808
"2773" 554.4 104.796291159025 67.8705431740007
"2774" 554.6 110.862573104318 66.7357979480366
"2775" 554.8 115.564303636709 64.81995008297
"2776" 555 115.811411516041 61.3891285590065
"2777" 555.2 114.728172823517 58.4644608186189
"2778" 555.4 113.729782482903 55.0652111716631
"2779" 555.6 112.53086620632 49.8226041175261
"2780" 555.8 111.926329810278 45.2386076101039
"2781" 556 111.655004215726 40.7316439878617
"2782" 556.2 111.993648326653 37.4040819225181
"2783" 556.4 112.064217801286 37.4935977171225
"2784" 556.6 113.038854195449 38.2725161060905
"2785" 556.8 113.596582152229 39.03741037726
"2786" 557 114.081447357089 40.2819344208475
"2787" 557.2 114.496610714219 41.4819779817556
"2788" 557.4 114.801625273715 42.9328938046475
"2789" 557.6 115.559356757523 44.5808925282703
"2790" 557.8 116.260222352299 46.4088038691874
"2791" 558 116.824285054586 48.6515134658583
"2792" 558.2 117.831061381806 51.1239599099028
"2793" 558.4 118.160948670832 52.7319868195883
"2794" 558.6 117.037481069279 54.1334052772206
"2795" 558.8 115.967821805802 56.2016511109451
"2796" 559 114.878861861804 58.4533700209342
"2797" 559.2 113.255193568755 61.3287403379979
"2798" 559.4 111.389122807093 64.19909142582
"2799" 559.6 109.361585575824 68.1011215526418
"2800" 559.8 108.213187712556 72.3318312547332
"2801" 560 106.835959456363 77.2854838370439
"2802" 560.2 106.552850202876 82.6098289330313
"2803" 560.4 105.281759692621 87.433489514828
"2804" 560.6 103.54828638358 91.1712051655386
"2805" 560.8 100.561433838119 94.4007743150127
"2806" 561 96.9145423167985 97.1013291680588
"2807" 561.2 93.5926306611148 100.215751951689
"2808" 561.4 90.056850297956 102.593950998045
"2809" 561.6 85.6467345222402 104.474626888623
"2810" 561.8 81.0771578568113 107.156096750851
"2811" 562 77.0849028266037 110.285855537408
"2812" 562.2 75.3279681158269 112.540832956411
"2813" 562.4 74.9476019414795 112.031910235474
"2814" 562.6 73.9867647678528 111.056300711529
"2815" 562.8 71.3444234802672 109.999307388311
"2816" 563 67.7805238610055 109.184071713959
"2817" 563.2 64.2555243633914 108.700302642843
"2818" 563.4 60.5515713127369 107.632924161851
"2819" 563.6 56.4039837016587 106.268177602941
"2820" 563.8 52.0285663772909 105.092224332147
"2821" 564 47.2643325507593 103.375097590613
"2822" 564.2 43.3962990473251 102.169875528361
"2823" 564.4 38.2747621817852 100.987399706555
"2824" 564.6 33.299417467294 99.8045450933369
"2825" 564.8 28.2780104421521 98.3616246037919
"2826" 565 24.9656296933657 95.9795554984147
"2827" 565.2 21.1506808423114 94.4345503501652
"2828" 565.4 17.3146975772356 95.4518686896555
"2829" 565.6 16.4586082022708 97.7213562097824
"2830" 565.8 17.8787791571497 99.0720588227128
"2831" 566 19.8611479630903 100.112981348915
"2832" 566.2 22.3935252632776 101.777101848012
"2833" 566.4 25.3818483836456 103.309897999194
"2834" 566.6 28.7956720538684 104.930606962511
"2835" 566.8 32.3512231540496 106.471742327281
"2836" 567 35.3824100743237 108.560073019264
"2837" 567.2 39.0947520649701 110.520013922354
"2838" 567.4 42.1081631618765 112.487253321029
"2839" 567.6 45.0800362839609 114.133664315132
"2840" 567.8 48.4416469677915 113.907953150399
"2841" 568 52.0383858570113 113.314982497039
"2842" 568.2 56.6817517188386 113.384335808155
"2843" 568.4 60.5708520923907 113.291857029511
"2844" 568.6 64.4521864388111 112.54739216262
"2845" 568.8 68.9100077295891 111.085592792782
"2846" 569 74.0345085738855 109.601643102338
"2847" 569.2 78.839299904932 108.33604150122
"2848" 569.4 84.2168217057657 107.337375056782
"2849" 569.6 89.042730775463 105.841944780935
"2850" 569.8 92.6294494956114 103.015111578644
"2851" 570 95.5730291352904 98.7244102857811
"2852" 570.2 99.5346471288524 94.5349852090241
"2853" 570.4 103.082429439885 90.8056649775946
"2854" 570.6 105.869378416384 86.1490459781278
"2855" 570.8 107.301735281655 82.7527684265247
"2856" 571 107.599127493291 81.29075729793
"2857" 571.2 108.18382726586 79.9600907546616
"2858" 571.4 108.497216226374 76.7961463437639
"2859" 571.6 109.043410204318 72.395047289541
"2860" 571.8 109.725614187165 67.4149864913823
"2861" 572 110.009062169678 62.8677834800812
"2862" 572.2 111.138125612961 57.933858368734
"2863" 572.4 111.411175228769 53.0045072215169
"2864" 572.6 112.31291135147 47.9695631475933
"2865" 572.8 112.463190994798 42.1716814075335
"2866" 573 111.281942030189 37.1884791767983
"2867" 573.2 109.680581056126 32.4126219009088
"2868" 573.4 108.192591292885 27.8421294161427
"2869" 573.6 104.021454483935 25.7162019657775
"2870" 573.8 99.8102681259047 23.6255411364589
"2871" 574 94.66596264953 21.1650332253093
"2872" 574.2 89.3439838044748 18.8990039509708
"2873" 574.4 84.4936785546917 16.5188210650019
"2874" 574.6 78.8968642415943 14.4483194211948
"2875" 574.8 73.2091480584481 13.8343207373018
"2876" 575 67.4164233748164 14.2854851180028
"2877" 575.2 62.3815728569291 15.9818161358001
"2878" 575.4 56.7013713876548 17.8979778344775
"2879" 575.6 51.7124338718302 20.5694381862893
"2880" 575.8 47.0456543218404 23.7325405160111
"2881" 576 42.757694155583 27.4353424757348
"2882" 576.2 38.058698056374 31.3743990983367
"2883" 576.4 33.0821983069002 34.3362137226853
"2884" 576.6 28.5154092729964 37.7596594173053
"2885" 576.8 24.0163165175304 41.4029323850039
"2886" 577 19.3602706898786 45.15310645195
"2887" 577.2 15.5197288733538 49.1706307838161
"2888" 577.4 12.5044998150549 53.5572440103335
"2889" 577.6 11.525450209704 58.7909812219022
"2890" 577.8 10.6902283328516 64.1796920411292
"2891" 578 10.7199215731686 69.1060665172703
"2892" 578.2 12.2942083665035 74.4150930847225
"2893" 578.4 14.189786850242 79.4492464230648
"2894" 578.6 16.2309189126811 84.0837335353304
"2895" 578.8 19.1158332657564 88.126628571819
"2896" 579 22.0749996088655 92.5731996135447
"2897" 579.2 25.3132187625121 96.2433493397684
"2898" 579.4 29.5902459857235 98.4961626869487
"2899" 579.6 34.9079038984908 100.582123725301
"2900" 579.8 38.3569135622292 102.22721022277
"2901" 580 43.142301626991 103.994273678422
"2902" 580.2 48.4517031200877 105.487714876031
"2903" 580.4 54.0757584094366 106.393663244981
"2904" 580.6 59.381396708934 107.403061865288
"2905" 580.8 63.8732336613906 108.469043249
"2906" 581 69.0157053615024 109.692388470503
"2907" 581.2 74.1387726028423 111.107188282471
"2908" 581.4 78.6380177373565 111.368179220968
"2909" 581.6 82.3583201451157 108.929430800405
"2910" 581.8 86.6039385658498 106.282113234633
"2911" 582 90.8880719074473 103.137018028353
"2912" 582.2 94.3360326890736 99.7360538397269
"2913" 582.4 98.087261663108 95.8675518506002
"2914" 582.6 101.807744199793 91.435459111695
"2915" 582.8 105.554369141968 87.2145859215987
"2916" 583 109.076805201467 83.4397938834436
"2917" 583.2 112.696676879547 80.7903067822105
"2918" 583.4 113.902453154707 77.4263109675851
"2919" 583.6 112.93187396219 75.4139921071053
"2920" 583.8 112.534298360943 70.7011732576345
"2921" 584 112.742393949809 65.9596242393512
"2922" 584.2 113.08876753966 61.9616783997717
"2923" 584.4 114.306928669896 56.8388236676677
"2924" 584.6 116.099885862336 52.5286553392811
"2925" 584.8 117.110720782072 47.7653170765276
"2926" 585 116.067566487366 44.4429258862479
"2927" 585.2 113.367970140429 40.9779963574909
"2928" 585.4 110.86474353025 36.8948206284515
"2929" 585.6 108.52758547568 32.6801403264186
"2930" 585.8 104.937802872894 28.4327430498152
"2931" 586 101.106102210541 24.5158728860938
"2932" 586.2 97.1717170881673 20.152957282356
"2933" 586.4 92.7849110900662 16.0941132328114
"2934" 586.6 88.3580226270849 13.089580886306
"2935" 586.8 83.8621983349737 10.8552374407545
"2936" 587 79.271591352311 7.92687376707109
"2937" 587.2 74.1924908513872 5.78879633940836
"2938" 587.4 69.2635493174475 4.68491165436045
"2939" 587.6 64.6594678278213 4.41027763036123
"2940" 587.8 60.7333278290448 6.7606449918131
"2941" 588 56.893963592406 10.1931507209312
"2942" 588.2 53.2224639774744 13.7648209499371
"2943" 588.4 50.2008873123013 17.3670021221191
"2944" 588.6 47.3571834958853 20.9350697321843
"2945" 588.8 43.7372269180373 24.9803497861849
"2946" 589 40.4273681165036 29.507988494004
"2947" 589.2 37.6996409393057 33.676842232929
"2948" 589.4 36.537378143373 39.4830616697026
"2949" 589.6 36.0496346074906 44.9683802331792
"2950" 589.8 35.5353067016186 49.8469369236547
"2951" 590 35.250717284237 55.1423861247838
"2952" 590.2 34.5008756660322 61.3665599678849
"2953" 590.4 33.7561391551918 67.2694121473472
"2954" 590.6 32.5154735105573 72.3643734441559
"2955" 590.8 30.8277538462217 77.2276936053191
"2956" 591 28.7859032186741 81.9240192639802
"2957" 591.2 26.6960217873042 87.6690439786007
"2958" 591.4 24.6981243476517 93.3239818691779
"2959" 591.6 24.7514284784867 96.2153738418822
"2960" 591.8 27.2608766882891 96.2968945972025
"2961" 592 31.0858545199487 97.1535643349045
"2962" 592.2 35.4802707495731 97.9095754166749
"2963" 592.4 40.3465121990476 99.0379481720911
"2964" 592.6 45.8136223618001 100.536053502833
"2965" 592.8 50.3735947861708 102.212185480112
"2966" 593 55.7526840977352 103.617556705131
"2967" 593.2 60.3985821956496 104.511934825306
"2968" 593.4 66.1451141101313 105.363430399598
"2969" 593.6 70.6660145236537 104.769382177874
"2970" 593.8 75.2846890523828 104.112399724055
"2971" 594 80.7451390816097 103.600096592635
"2972" 594.2 84.9477792360625 101.213149530132
"2973" 594.4 87.4339284822522 97.0463625534121
"2974" 594.6 90.3066491624485 92.0995099220692
"2975" 594.8 92.5720744590655 87.4352956422159
"2976" 595 95.1783363487001 83.1102373293325
"2977" 595.2 96.8225231534742 78.0183301753127
"2978" 595.4 99.5055498550873 72.7732096694103
"2979" 595.6 102.259656257287 67.3699090597042
"2980" 595.8 104.171101672284 61.4805388178638
"2981" 596 105.443610845806 55.5593740736046
"2982" 596.2 106.791091905241 49.7743828084319
"2983" 596.4 108.105978295051 44.4562810589234
"2984" 596.6 108.96048409321 37.9283721313931
"2985" 596.8 108.366896366835 32.4339340660426
"2986" 597 105.849926214545 29.9669102767855
"2987" 597.2 103.773648313269 28.3925020709373
"2988" 597.4 100.323008529361 24.3328186839876
"2989" 597.6 96.4290357268505 22.5874812499176
"2990" 597.8 92.6236008027381 22.3523939284488
"2991" 598 86.9445349581448 22.3486688292225
"2992" 598.2 81.2131090283693 22.5445874860911
"2993" 598.4 75.4386823211309 22.6796216202115
"2994" 598.6 69.6676427655812 23.7403620246585
"2995" 598.8 63.6917521898057 25.6956822694136
"2996" 599 58.1927956713463 27.4151337807273
"2997" 599.2 51.9161427437526 29.8521600164801
"2998" 599.4 46.5502566425712 31.6954869988526
"2999" 599.6 42.0342215695918 33.9051015169059
"3000" 599.8 37.2598417653834 37.4876185998986
"3001" 600 32.5793751532122 41.9616928599018
"3002" 600.2 28.4729815365126 45.727966649929
"3003" 600.4 23.7878821171596 49.8769679659259
"3004" 600.6 19.1113660862021 54.7041312233201
"3005" 600.8 14.8476483687795 59.1948268673206
"3006" 601 11.1325094738619 64.1963401239934
"3007" 601.2 9.3196563787557 69.4589632212374
"3008" 601.4 9.35349746288303 74.1116466596526
"3009" 601.6 11.9165771526918 78.5004468788052
"3010" 601.8 14.6262566515848 82.3654470160084
"3011" 602 16.8443638253841 84.3104157601599
"3012" 602.2 19.3455449079769 87.5480249263812
"3013" 602.4 20.3928796384198 89.8931498033072
"3014" 602.6 20.0636577068231 93.0718884545692
"3015" 602.8 18.6910466641239 95.6533835112232
"3016" 603 17.8705719623116 95.4841055498828
"3017" 603.2 19.0256442838955 95.7397569712668
"3018" 603.4 21.8190177672147 95.6832688592225
"3019" 603.6 25.094439053202 95.4351496755011
"3020" 603.8 29.0666609760699 96.1190449763228
"3021" 604 33.9600029120198 97.1711212023665
"3022" 604.2 36.7194505426816 97.7259062355948
"3023" 604.4 41.3629235513411 98.1095229693967
"3024" 604.6 46.4721478610958 97.9166079295413
"3025" 604.8 51.3302820294507 96.663081949122
"3026" 605 56.430972388273 95.2669931615444
"3027" 605.2 60.4080932816763 93.642608051303
"3028" 605.4 65.8925070555462 91.51774261878
"3029" 605.6 70.6084802965225 89.5368404394174
"3030" 605.8 76.0611496954102 88.144794863433
"3031" 606 81.2434874912155 87.7257444123723
"3032" 606.2 86.6101290161047 87.3390799318671
"3033" 606.4 92.1259562360721 88.277612492818
"3034" 606.6 97.7673851078901 88.2265684891864
"3035" 606.8 102.36539584037 88.4277836689486
"3036" 607 107.614759444663 89.0926834726847
"3037" 607.2 107.21946047194 88.7400183025959
"3038" 607.4 106.887330823388 86.7819376959308
"3039" 607.6 105.952764182517 84.6178384103138
"3040" 607.8 106.410950948374 81.1302826742998
"3041" 608 108.130691004078 77.2185062611275
"3042" 608.2 109.964307500107 74.0199165053873
"3043" 608.4 112.152042352291 70.1881408998214
"3044" 608.6 114.764520038758 65.9340976622377
"3045" 608.8 117.813971021425 62.1434202765357
"3046" 609 116.5556759454 60.9497326926608
"3047" 609.2 114.152840290367 58.4738731317297
"3048" 609.4 111.740936294533 55.4250133760383
"3049" 609.6 109.396691443279 51.0805877170908
"3050" 609.8 108.734070440993 47.4745864797656
"3051" 610 108.862090805168 43.8249881837954
"3052" 610.2 108.391017348306 39.3221675115526
"3053" 610.4 107.00117307852 34.0535890515051
"3054" 610.6 105.158698481932 29.2782175085324
"3055" 610.8 102.399604568959 24.2117684318383
"3056" 611 99.5730006716708 20.1492542224076
"3057" 611.2 98.295771897967 16.6632712531274
"3058" 611.4 98.5345657888647 16.8886472979827
"3059" 611.6 97.3963604706269 17.7293435221334
"3060" 611.8 95.5614486760388 18.6007943065362
"3061" 612 92.2874728642122 18.5077941198398
"3062" 612.2 88.1468441293795 18.9515332119863
"3063" 612.4 83.8183715500123 19.8735567624212
"3064" 612.6 79.0463924653853 20.8712383113141
"3065" 612.8 74.4936446541823 21.752528027558
"3066" 613 71.2208627050518 22.263891974165
"3067" 613.2 66.4831265206359 23.8586469617263
"3068" 613.4 61.3953041424918 25.742831114472
"3069" 613.6 56.8973449306449 27.8878594624993
"3070" 613.8 51.9890257359234 29.5559538137514
"3071" 614 46.6949299660416 30.7900364147776
"3072" 614.2 41.3227765716405 31.0183434647926
"3073" 614.4 35.5296745580287 31.2684370128038
"3074" 614.6 30.6569488928025 31.4448469582337
"3075" 614.8 24.5745986876287 32.4812640739722
"3076" 615 20.124386102374 35.4156980016606
"3077" 615.2 18.383264855567 39.1630130205679
"3078" 615.4 17.4241959008645 43.9634170217248
"3079" 615.6 16.7329441224287 48.8278450073792
"3080" 615.8 16.8739766577373 53.6943994019034
"3081" 616 17.195728983706 59.1268659484117
"3082" 616.2 18.0152366228324 64.1940603974697
"3083" 616.4 18.6025008223836 69.5688571028427
"3084" 616.6 19.3611457383536 74.5559555179902
"3085" 616.8 19.7890799197687 80.1093106771161
"3086" 617 20.901959915676 85.7838315355598
"3087" 617.2 21.5334651561035 90.08963060191
"3088" 617.4 23.1564996502947 94.1363803764348
"3089" 617.6 26.9131473629388 95.8654432307492
"3090" 617.8 31.3102549954412 97.3079501731048
"3091" 618 35.2633059889035 97.7892395041011
"3092" 618.2 39.8799337049287 97.6808077626817
"3093" 618.4 43.8897918466271 97.0150683983129
"3094" 618.6 48.7057561085413 95.9563477606718
"3095" 618.8 53.8422546411692 94.7279776018887
"3096" 619 59.371693831178 93.7163547997126
"3097" 619.2 64.5875713884372 92.3512838678433
"3098" 619.4 70.0783335420901 91.0645336342849
"3099" 619.6 76.2429889679762 90.2071088517363
"3100" 619.8 80.7706890252305 90.131138518811
"3101" 620 86.2314969910892 90.0198907254644
"3102" 620.2 90.2744296672373 89.8361522080483
"3103" 620.4 95.9982871156354 89.080958592048
"3104" 620.6 100.98910194921 87.116453971777
"3105" 620.8 106.170147264492 85.4553612080794
"3106" 621 110.588454123791 82.8200134996294
"3107" 621.2 111.7291654822 80.5299437969621
"3108" 621.4 110.196157106142 79.5448928688203
"3109" 621.6 108.861949300469 77.0400959523122
"3110" 621.8 107.877261454514 73.6073607651323
"3111" 622 106.798462833484 68.8012682608511
"3112" 622.2 105.208631304868 64.2203170503477
"3113" 622.4 104.299384765631 59.3026531319038
"3114" 622.6 104.316371665715 53.7766085437312
"3115" 622.8 104.877773273596 49.1086545867244
"3116" 623 105.469244461204 43.9748540824773
"3117" 623.2 106.298279607213 38.3042957054472
"3118" 623.4 105.629670279892 32.6752090769367
"3119" 623.6 104.874684542963 27.3106883599459
"3120" 623.8 103.951752681315 22.1015850920807
"3121" 624 101.262080589625 19.7822099509939
"3122" 624.2 97.8029002141791 19.3389176828655
"3123" 624.4 93.1768598775452 17.5626853035598
"3124" 624.6 89.4002805767487 17.2745989382481
"3125" 624.8 84.7620478446256 17.7510614266821
"3126" 625 79.8737454592469 18.2077995613623
"3127" 625.2 74.3124005813559 19.4262031430652
"3128" 625.4 69.512240877334 20.8296113442463
"3129" 625.6 63.6939055617512 23.3773365728722
"3130" 625.8 59.2065437399939 26.4158472455048
"3131" 626 54.1704049820983 28.901447738875
"3132" 626.2 48.7357929986491 31.928654563199
"3133" 626.4 44.2411697466037 35.2329786487166
"3134" 626.6 39.8654945521804 38.7377573203218
"3135" 626.8 36.2594934052213 43.3760457861309
"3136" 627 32.5070248365987 46.8019068679453
"3137" 627.2 28.2026498142532 49.8081824971327
"3138" 627.4 24.6938627082941 53.3427401000689
"3139" 627.6 20.5628618604435 58.18914296308
"3140" 627.8 18.2930023933351 63.0077467108677
"3141" 628 16.2123673967867 67.9596231585568
"3142" 628.2 14.162351822853 71.9871351834716
"3143" 628.4 10.6715325428714 75.2044550418066
"3144" 628.6 8.56484088733511 77.9780677919252
"3145" 628.8 10.411472998428 79.5499337397417
"3146" 629 13.8317837582985 81.1415436701179
"3147" 629.2 17.299437786493 83.4231570060087
"3148" 629.4 20.0903657361801 85.5306130345478
"3149" 629.6 23.4062385596274 87.9608904960486
"3150" 629.8 27.5276057208545 90.203603371045
"3151" 630 32.4373688172602 91.3165005405227
"3152" 630.2 37.1941641805687 93.038423815363
"3153" 630.4 40.7418130816591 94.5463858574805
"3154" 630.6 45.2167641012182 95.5176468295793
"3155" 630.8 50.0346698505761 95.5591477472716
"3156" 631 55.7036502290184 94.9866412179276
"3157" 631.2 60.9636733283575 94.2542550040458
"3158" 631.4 65.3904230029118 93.7143534660682
"3159" 631.6 70.4586633379645 92.3611762354612
"3160" 631.8 74.5822412662429 89.818925140975
"3161" 632 79.231830140986 86.7902723537316
"3162" 632.2 84.1826409062808 83.0491571744227
"3163" 632.4 88.3097713588988 79.7844109786035
"3164" 632.6 92.5336642402143 76.4418971748053
"3165" 632.8 96.7438418804124 72.8957083340432
"3166" 633 101.163849256364 70.1664816416761
"3167" 633.2 106.054585378531 67.2908498574855
"3168" 633.4 110.613631154713 65.3426706242806
"3169" 633.6 115.440853790379 63.5396459956044
"3170" 633.8 117.578692917367 62.5460333987974
"3171" 634 116.947017513383 60.6885882182718
"3172" 634.2 116.745498947148 57.4598432908825
"3173" 634.4 117.379799085972 53.523206850936
"3174" 634.6 117.929158472861 48.6337404656501
"3175" 634.8 117.481150673097 46.0589196079198
"3176" 635 115.46527170538 43.8045930889622
"3177" 635.2 113.187071764539 40.0347183174613
"3178" 635.4 111.044848341131 35.3934646053402
"3179" 635.6 108.479725636956 31.9330618185104
"3180" 635.8 104.844805073118 28.7838646442365
"3181" 636 101.261102114025 24.921626063652
"3182" 636.2 97.0658374780933 22.6817442267253
"3183" 636.4 92.4502719461473 20.5791011573638
"3184" 636.6 86.9282668511766 18.2513109422899
"3185" 636.8 81.6166594801589 16.6545396410788
"3186" 637 75.8579179063521 15.2066419520382
"3187" 637.2 70.3425244732915 13.8803997797073
"3188" 637.4 64.552851051295 12.4679615848408
"3189" 637.6 59.5389940408268 11.4383743017947
"3190" 637.8 54.963737595946 11.2343586997619
"3191" 638 51.8054439381311 13.7110086412526
"3192" 638.2 49.1262265367963 17.337476950657
"3193" 638.4 46.4382326694952 20.7959265259071
"3194" 638.6 42.6521661495709 24.3773535652255
"3195" 638.8 39.9447982812423 28.1554483430431
"3196" 639 37.2122313260096 32.7896223575782
"3197" 639.2 34.6631476546687 38.0879762341421
"3198" 639.4 32.2867439952492 43.0887358336671
"3199" 639.6 30.586122631562 48.4734190914625
"3200" 639.8 28.8287416781675 54.073560760641
"3201" 640 27.5404724890295 59.651507871265
"3202" 640.2 27.0061949646592 65.2094683782101
"3203" 640.4 26.5700584047942 70.4921251385813
"3204" 640.6 26.9932005532377 76.5100531446809
"3205" 640.8 28.0139431135706 81.4709990589976
"3206" 641 28.5089177843093 85.8151761117783
"3207" 641.2 29.7456342119044 91.1536042461669
"3208" 641.4 31.0938349720465 97.0817272133349
"3209" 641.6 32.7877655414728 101.841405608698
"3210" 641.8 35.3138330712152 104.002671590736
"3211" 642 39.7867124090302 104.779303478475
"3212" 642.2 45.3485711846945 105.629935227958
"3213" 642.4 51.1698214414806 106.013712021064
"3214" 642.6 56.2857145613373 106.450313464978
"3215" 642.8 62.3427619551716 105.778692329274
"3216" 643 67.7108134039546 104.896219382673
"3217" 643.2 72.9317271101769 102.677077377656
"3218" 643.4 78.1736730111377 100.166583765044
"3219" 643.6 83.2842595869955 97.8256059926048
"3220" 643.8 88.0099753497877 95.4996051172293
"3221" 644 92.0798078053076 93.0344086431361
"3222" 644.2 97.0127536312941 90.3940337036697
"3223" 644.4 101.691723782276 87.3657809357773
"3224" 644.6 105.987888406847 83.9908163566349
"3225" 644.8 110.640777682943 80.2755861025826
"3226" 645 112.604691393447 75.9511955644574
"3227" 645.2 112.372358442366 71.7461144256898
"3228" 645.4 110.479052011101 66.83487197816
"3229" 645.6 108.962667487946 61.0533339036364
"3230" 645.8 107.616245109321 55.1770024296373
"3231" 646 105.618565960979 50.1260241842381
"3232" 646.2 103.254196714326 44.8668030351517
"3233" 646.4 100.105425328671 39.2862766436983
"3234" 646.6 96.7554887994394 34.7109876194142
"3235" 646.8 93.501426004291 30.6164398240646
"3236" 647 89.5214171706757 26.8996197407774
"3237" 647.2 85.0051272412816 23.0317883036782
"3238" 647.4 79.9961898103511 20.5508072511256
"3239" 647.6 74.8122027720073 17.6432274759362
"3240" 647.8 69.178812411984 16.0400429164817
"3241" 648 63.0932482625966 15.3703176313759
"3242" 648.2 57.4324098756063 15.0110177001076
"3243" 648.4 51.5630230314893 16.6499504955397
"3244" 648.6 47.1197026757506 20.3079707529298
"3245" 648.8 43.2698752153464 24.1574646496137
"3246" 649 39.9284635382586 28.307010217406
"3247" 649.2 36.2331847971187 31.8582158960137
"3248" 649.4 33.4663190932702 36.1050182114606
"3249" 649.6 30.597844685926 41.262269857835
"3250" 649.8 28.8746769905174 46.8155470261101
"3251" 650 27.6839907220581 52.6466831720452
"3252" 650.2 26.2196987158868 57.9594548131911
"3253" 650.4 26.1372386233288 63.320200428906
"3254" 650.6 26.6905513413197 68.5091652817707
"3255" 650.8 29.0154208792989 73.9547028106162
"3256" 651 31.2476035980198 79.374955025743
"3257" 651.2 33.3991626284091 84.1320170127847
"3258" 651.4 36.1766378955905 89.170770555631
"3259" 651.6 38.6775946353373 94.3952833685234
"3260" 651.8 42.372047565814 99.6127382669056
"3261" 652 46.0797739225252 103.875937791624
"3262" 652.2 49.810920527092 107.550468919061
"3263" 652.4 54.6174954782731 109.128801513779
"3264" 652.6 59.2670900080682 108.444786047323
"3265" 652.8 63.5044599825835 106.028260712115
"3266" 653 68.4871633552655 103.482118589191
"3267" 653.2 72.9129051123411 102.095721024575
"3268" 653.4 77.4544440386449 100.03557170621
"3269" 653.6 82.1175560485993 98.4430330734702
"3270" 653.8 86.9182599963884 96.8083030243566
"3271" 654 91.0784026661829 94.1426888501652
"3272" 654.2 94.2045620372169 90.896474582088
"3273" 654.4 98.1242900075845 87.4323779729119
"3274" 654.6 102.089079704589 83.719220877923
"3275" 654.8 106.044985663125 79.341914563604
"3276" 655 108.81742023667 74.9503118086719
"3277" 655.2 112.037956334774 70.2417427461951
"3278" 655.4 114.636168213607 66.8810686083175
"3279" 655.6 117.048621391417 65.3502165524866
"3280" 655.8 115.966827743018 64.7096182190372
"3281" 656 114.635549269822 63.0227313841504
"3282" 656.2 112.567907949578 61.3982371865414
"3283" 656.4 109.740941711202 58.6950298205
"3284" 656.6 106.882172821265 56.3351843816573
"3285" 656.8 104.066994760497 52.9415397279182
"3286" 657 100.90109526498 49.6511561474416
"3287" 657.2 96.9628214346286 45.4155920978475
"3288" 657.4 93.2639608574934 42.6055213318506
"3289" 657.6 89.6695386254872 40.5204200788278
"3290" 657.8 85.1011206251253 38.3961776173753
"3291" 658 79.9001734654792 38.0425343373626
"3292" 658.2 74.3987554453999 38.0528912082154
"3293" 658.4 69.6502331350157 39.8718445369185
"3294" 658.6 65.1022558548062 41.9505601851008
"3295" 658.8 60.6370058204217 45.2773546386843
"3296" 659 56.1774146269012 48.8443647796987
"3297" 659.2 51.881942944578 52.2910464758051
"3298" 659.4 47.5186025838605 55.3008692911222
"3299" 659.6 43.5257908306291 59.0168951886123
"3300" 659.8 40.0178966954512 62.860546783724
"3301" 660 37.0634555492493 67.4449131363388
"3302" 660.2 34.0596138333202 72.658040055121
"3303" 660.4 30.7185094109228 77.7631609615989
"3304" 660.6 27.891875791292 82.5748529700295
"3305" 660.8 25.8548720000082 87.8023496112372
"3306" 661 24.1045356481647 93.3887084494212
"3307" 661.2 24.0574184905996 97.7909094514065
"3308" 661.4 26.2148798445721 99.2615141792121
"3309" 661.6 27.8856986532336 99.8048629129852
"3310" 661.8 31.6053967976425 100.930809034913
"3311" 662 35.4631347193562 101.124247427978
"3312" 662.2 40.6783394874871 102.09706394266
"3313" 662.4 45.5541217030308 102.402368099903
"3314" 662.6 50.9709687575223 103.041567736193
"3315" 662.8 57.0208622765871 103.054630570502
"3316" 663 62.095468488975 102.007001144354
"3317" 663.2 66.9027719341956 101.021492848636
"3318" 663.4 71.2475681735267 99.8554106722922
"3319" 663.6 76.5668692951793 99.0557414580269
"3320" 663.8 80.5471201551344 98.228232824974
"3321" 664 85.3973305002349 97.1992494700618
"3322" 664.2 91.0285348875484 95.7173739470794
"3323" 664.4 96.4652314242802 94.3503737225691
"3324" 664.6 101.410361369275 92.4981308590754
"3325" 664.8 105.257423172136 89.7034688235532
"3326" 665 106.471186470117 85.1671748814148
"3327" 665.2 107.721031710766 80.2320818742605
"3328" 665.4 108.749006184233 75.8718949270659
"3329" 665.6 110.0189844792 71.6906548671619
"3330" 665.8 111.116858736119 68.6886449396808
"3331" 666 112.218948381686 65.5408454982666
"3332" 666.2 113.377865613715 63.5865134511017
"3333" 666.4 114.571911733175 62.821339389947
"3334" 666.6 114.801724920851 62.2683313902749
"3335" 666.8 115.008687769679 60.2512947121931
"3336" 667 114.395098339381 55.9879785451212
"3337" 667.2 114.644700989563 51.2172030683327
"3338" 667.4 114.752480089459 46.3321340316102
"3339" 667.6 114.343038689675 40.7619761881915
"3340" 667.8 112.602026948073 35.3765255167427
"3341" 668 109.960108887005 30.4596026861942
"3342" 668.2 106.565855253475 25.375407104918
"3343" 668.4 102.698641320489 21.5590295386623
"3344" 668.6 97.77882194431 18.2469641748968
"3345" 668.8 92.5574369542975 16.2721018416391
"3346" 669 86.7894149253371 15.653774540674
"3347" 669.2 80.598357896281 15.8496493576468
"3348" 669.4 74.893090049826 16.8451953043089
"3349" 669.6 69.020853795784 17.8866480733695
"3350" 669.8 63.4220091436369 19.7058250307097
"3351" 670 57.9547841718472 22.0115477324882
"3352" 670.2 52.7530646392822 23.8648507344588
"3353" 670.4 47.3641341972107 26.7912776530981
"3354" 670.6 42.7503469127626 29.786101838197
"3355" 670.8 38.0430200480333 33.5001869087556
"3356" 671 33.7711464962335 37.2350341893066
"3357" 671.2 28.910364773137 40.5336242955718
"3358" 671.4 24.1247310799693 44.6768270681239
"3359" 671.6 20.7557086721182 48.5053088398633
"3360" 671.8 17.3374072792671 53.2660437731936
"3361" 672 15.0585513366222 58.9985244790376
"3362" 672.2 13.5597519519715 64.8375419454538
"3363" 672.4 12.0956239656026 70.6873282305129
"3364" 672.6 11.6964876764037 76.1895280301769
"3365" 672.8 13.0366743845261 81.3355191135114
"3366" 673 16.2035586978944 85.5530438390624
"3367" 673.2 20.4230913027926 89.0066167436027
"3368" 673.4 24.7069133301564 92.7709846383267
"3369" 673.6 30.3366175390338 97.6711591726349
"3370" 673.8 35.1117300323964 100.333584657037
"3371" 674 39.9919235600713 102.334897173451
"3372" 674.2 45.5435132183099 103.78439395163
"3373" 674.4 50.6610874090815 104.944255540946
"3374" 674.6 56.3057445625773 105.003046579783
"3375" 674.8 61.6533788024854 103.64721929041
"3376" 675 66.4599259830533 102.251567925071
"3377" 675.2 71.4670572205363 100.282966684424
"3378" 675.4 76.492999297434 98.3224284493189
"3379" 675.6 80.96805261642 95.3806389504125
"3380" 675.8 85.3482384855424 92.5160087481953
"3381" 676 90.301013965703 88.7609393624859
"3382" 676.2 94.4079575530044 84.9399794444233
"3383" 676.4 98.723396405197 82.0790521995863
"3384" 676.6 103.274548679449 80.0202556019699
"3385" 676.8 107.928539227202 77.3768493438495
"3386" 677 111.188808067482 73.6033707877058
"3387" 677.2 112.927146534695 69.0241709431001
"3388" 677.4 112.635982576864 63.8101217817167
"3389" 677.6 111.989278059652 58.9816114936982
"3390" 677.8 109.98175007564 55.2441891052392
"3391" 678 106.906063782302 51.5308799710966
"3392" 678.2 102.48792467409 48.5102207432762
"3393" 678.4 97.1524300826375 45.8816408471837
"3394" 678.6 91.7478638969279 43.865734617226
"3395" 678.8 85.870981846017 43.0277278662794
"3396" 679 79.9058296340717 42.8672347526815
"3397" 679.2 73.8850879754733 42.7187408393235
"3398" 679.4 68.8309971527068 43.7185346310145
"3399" 679.6 63.3527129014102 44.9914547958641
"3400" 679.8 58.062352612733 46.9320887511165
"3401" 680 53.4690151637983 49.529465613579
"3402" 680.2 50.2887260130348 53.2186752332443
"3403" 680.4 46.866407618465 57.0886471200366
"3404" 680.6 43.7974269829784 61.1621924407558
"3405" 680.8 40.8490824397945 65.3588957962819
"3406" 681 38.5102054608623 69.9301503317263
"3407" 681.2 36.6948541544412 74.9652239399027
"3408" 681.4 35.6367563669728 80.3459295077311
"3409" 681.6 34.4913619983794 85.4066868332351
"3410" 681.8 33.5187429827664 90.4424241735064
"3411" 682 32.6723023821294 95.5427160302135
"3412" 682.2 32.4067987531868 101.019540946191
"3413" 682.4 32.9798400462936 104.667254445174
"3414" 682.6 35.0820465927705 104.5987207679
"3415" 682.8 38.304399973373 104.179540260343
"3416" 683 43.1029946656442 103.979101554194
"3417" 683.2 46.8799936306052 102.366621793
"3418" 683.4 51.652494746471 100.046798084233
"3419" 683.6 55.245375405289 97.1886519645852
"3420" 683.8 58.6055696211089 93.8882656541035
"3421" 684 61.6156958461582 90.7248416456879
"3422" 684.2 64.2009356309443 86.3821190403562
"3423" 684.4 67.2162692555545 81.8210439866842
"3424" 684.6 70.2519690923774 77.6626784450955
"3425" 684.8 73.4679086081976 74.129993658129
"3426" 685 76.8239667094023 70.0066267147203
"3427" 685.2 80.4274370036835 65.9494646881805
"3428" 685.4 82.8797913855937 60.8079524842181
"3429" 685.6 84.8654257276925 56.2146031726448
"3430" 685.8 85.6089038044216 51.2035685600879
"3431" 686 86.0132357916979 45.922926220249
"3432" 686.2 85.1974593117196 40.4944082080813
"3433" 686.4 83.8762410006438 35.2581178144948
"3434" 686.6 81.4612269538837 29.7561526488275
"3435" 686.8 78.538309170781 24.4138810039873
"3436" 687 75.9195394075677 19.8072805873169
"3437" 687.2 71.9916684104917 15.1737104163253
"3438" 687.4 68.2872880391186 10.9184394140115
"3439" 687.6 63.9456427848524 8.17288873785805
"3440" 687.8 60.5415731180452 8.87867002220277
"3441" 688 57.614825185513 11.7955342730562
"3442" 688.2 54.4440808785837 15.5255427335198
"3443" 688.4 51.8086936803653 18.3054690673134
"3444" 688.6 48.19867450006 21.3259479921809
"3445" 688.8 44.0984093681366 23.8122019780817
"3446" 689 40.406554770558 26.7307432770383
"3447" 689.2 36.7655466248292 30.3931122095594
"3448" 689.4 34.0430810944101 35.0750214703682
"3449" 689.6 31.7785677886803 40.0758894630191
"3450" 689.8 29.9991517361494 45.3059175105055
"3451" 690 29.1110234011964 50.4286688108248
"3452" 690.2 29.522438006834 56.0394759844527
"3453" 690.4 30.9292112579755 61.2587595981628
"3454" 690.6 32.0803610284785 66.7188451236724
"3455" 690.8 34.1968004823832 71.941074938101
"3456" 691 35.9381892702203 76.3735683642569
"3457" 691.2 38.2992151482755 81.3834131688924
"3458" 691.4 40.8958982068668 86.4953190741584
"3459" 691.6 43.2193556750658 91.7289563540806
"3460" 691.8 45.5819880524197 96.0500590397982
"3461" 692 48.5423141114361 100.276168160031
"3462" 692.2 52.0687867362251 103.438314419115
"3463" 692.4 56.236004382031 106.179817080146
"3464" 692.6 61.0496775675783 107.652584556831
"3465" 692.8 66.0386271356496 107.526291030901
"3466" 693 70.6678399347678 106.442134344287
"3467" 693.2 76.0204909626044 104.757008347718
"3468" 693.4 80.160575919004 102.080969356752
"3469" 693.6 83.7827191463429 99.6450488325727
"3470" 693.8 86.9994316487698 96.4147665642797
"3471" 694 90.6122668471473 92.5971825755866
"3472" 694.2 93.7837193717966 88.6408353810185
"3473" 694.4 96.5031316601849 83.8710027885174
"3474" 694.6 98.448148719501 78.9468364638855
"3475" 694.8 99.9976059194839 73.6787563455253
"3476" 695 100.521882753706 68.2459368341503
"3477" 695.2 101.01294234617 62.5720504308052
"3478" 695.4 100.863635071689 57.2651379534595
"3479" 695.6 100.22587999414 52.1734508509763
"3480" 695.8 98.3256377647643 47.2325415410375
"3481" 696 95.9617705240325 42.738562421871
"3482" 696.2 92.6411228872443 37.8117768982176
"3483" 696.4 89.7853710152804 34.283990752253
"3484" 696.6 85.7416060025775 31.444327956689
"3485" 696.8 80.5767826231133 27.6299625727134
"3486" 697 75.5541320626413 24.6692730701756
"3487" 697.2 70.6154500070877 23.2771005719012
"3488" 697.4 64.9937513054656 21.9968410849895
"3489" 697.6 59.2385818197163 21.2853367815873
"3490" 697.8 53.2689290560151 21.5413900259861
"3491" 698 47.0253601850024 22.5513676911074
"3492" 698.2 42.3672323908695 24.5110594565858
"3493" 698.4 38.1762536725421 27.3853704528774
"3494" 698.6 34.4870162142405 31.2709249111379
"3495" 698.8 30.1449855670776 35.1723917288754
"3496" 699 25.7657386986692 39.2873199565426
"3497" 699.2 22.6946729421147 43.5598711746255
"3498" 699.4 18.9612018123718 47.9171375403117
"3499" 699.6 15.7437017261096 52.3649895127447
"3500" 699.8 13.5040642415059 57.0757223486966
"3501" 700 11.9534462748911 62.4762754705475
"3502" 700.2 11.4339103634607 67.4246412911628
"3503" 700.4 12.0666336468552 71.7131140294757
"3504" 700.6 13.4826780891062 76.9970532820254
"3505" 700.8 14.920696925299 81.5838413972988
"3506" 701 17.4221326211152 85.3877927506527
"3507" 701.2 21.0051890970644 89.0106553024542
"3508" 701.4 25.3876962019192 92.3150897112963
"3509" 701.6 30.7602405218755 95.2331132058064
"3510" 701.8 35.896101294222 96.1965048679243
"3511" 702 40.922563717004 97.0981316228063
"3512" 702.2 46.3010479574334 97.888731564569
"3513" 702.4 51.9415402465404 98.8434206694713
"3514" 702.6 57.0395832720679 98.7898291338298
"3515" 702.8 61.3224036216866 98.4795323947754
"3516" 703 64.5107607418519 98.4050198223748
"3517" 703.2 66.1533281845771 97.7686043295828
"3518" 703.4 66.9280192917397 97.4667391999434
"3519" 703.6 67.2605894649303 97.3638668146078
"3520" 703.8 69.1051264081138 96.5615082399101
"3521" 704 71.9528819472281 94.9852117295753
"3522" 704.2 74.663704015208 93.0597038260772
"3523" 704.4 76.5227662677078 89.9401422850869
"3524" 704.6 78.6781658314769 85.7015093486911
"3525" 704.8 79.7738034255522 80.4599088198123
"3526" 705 80.651350276025 75.3883544912519
"3527" 705.2 81.2780975162608 70.0880751305834
"3528" 705.4 81.319078948708 64.8883102646116
"3529" 705.6 80.6651825602332 59.2612139885835
"3530" 705.8 80.0229624920814 54.1641167394223
"3531" 706 78.0582925676168 48.8614990607625
"3532" 706.2 74.5704315144123 44.4475696235912
"3533" 706.4 70.3029224192352 39.8299205400181
"3534" 706.6 65.8749758368202 35.2971422678386
"3535" 706.8 61.0223480908502 30.6005547293525
"3536" 707 56.0012864114901 27.2435024488726
"3537" 707.2 50.8470977029803 23.8884264847426
"3538" 707.4 45.2983896141449 20.834830557439
"3539" 707.6 39.9660087196503 19.0397600798106
"3540" 707.8 34.3837433770516 17.8724338498593
"3541" 708 30.447767697308 19.7008329790778
"3542" 708.2 26.2126259761096 22.6991632768152
"3543" 708.4 21.9938970605056 26.4764368827085
"3544" 708.6 18.3308578986372 29.9472982459761
"3545" 708.8 15.5429726974673 34.588834709001
"3546" 709 13.0927358280368 39.2260672742926
"3547" 709.2 11.6924136698612 44.5132486120424
"3548" 709.4 11.1548765315239 49.7757473286843
"3549" 709.6 12.3056571031771 55.3285441430474
"3550" 709.8 14.3496091371728 60.4960762077036
"3551" 710 17.036409100915 65.9150941156451
"3552" 710.2 20.3204129054471 70.6308287941058
"3553" 710.4 23.02085669435 75.5399534727828
"3554" 710.6 25.832305692876 80.6731706740902
"3555" 710.8 29.5766986436217 85.2971139925485
"3556" 711 33.1743917031068 89.9705336230334
"3557" 711.2 37.6046616451705 94.2601973146861
"3558" 711.4 42.5762576029856 97.6547242166169
"3559" 711.6 47.2504554393671 100.638851061109
"3560" 711.8 52.0599257248813 103.016019755319
"3561" 712 57.2697119336801 103.681492668613
"3562" 712.2 63.2621255988613 103.487939434994
"3563" 712.4 67.9899599150481 101.87367763455
"3564" 712.6 73.165176222689 100.225862338711
"3565" 712.8 77.818479296473 97.9298509329572
"3566" 713 82.5173919332064 95.066467283311
"3567" 713.2 86.9961442456388 91.262390190612
"3568" 713.4 90.8847456128873 87.7895897844609
"3569" 713.6 94.8701828711746 83.9810581496406
"3570" 713.8 98.3632018455662 79.7027986321975
"3571" 714 102.398658804883 75.4976440991058
"3572" 714.2 106.196055046811 71.3939358560099
"3573" 714.4 109.634331627896 66.9544336374083
"3574" 714.6 112.890722173972 62.1772993435386
"3575" 714.8 115.559423477187 57.0481024696382
"3576" 715 118.589413038822 52.5646555897533
"3577" 715.2 117.277769967632 50.4755387763411
"3578" 715.4 116.140989036456 47.3439410230573
"3579" 715.6 114.574153256543 43.0636567442549
"3580" 715.8 112.452341518158 38.8049042914875
"3581" 716 110.363835275633 34.2346383502904
"3582" 716.2 108.05684210651 29.6940146123765
"3583" 716.4 105.846261400375 24.8280088430282
"3584" 716.6 102.849887571954 20.4305346761025
"3585" 716.8 99.4334596165627 16.7048568513986
"3586" 717 95.3589377792332 14.7747787606727
"3587" 717.2 90.4209506341585 12.5799938628519
"3588" 717.4 85.4104147066911 10.4044778063579
"3589" 717.6 80.0422253553831 8.8466762539141
"3590" 717.8 74.965286434118 8.01737098711977
"3591" 718 69.5083667742501 7.90678125576607
"3592" 718.2 63.9265177078246 8.37354990942232
"3593" 718.4 58.9651628909969 9.45090899734335
"3594" 718.6 54.6781363717391 12.1581351076398
"3595" 718.8 50.4843397341869 15.2331507099769
"3596" 719 46.7520208937992 19.0379251144717
"3597" 719.2 43.5143150319255 22.9537954012972
"3598" 719.4 40.1940344261363 27.9632570966739
"3599" 719.6 37.1197383016259 32.5084105481764
"3600" 719.8 34.3567243153799 37.6831332487466
"3601" 720 32.3640723733442 43.1340711300942
"3602" 720.2 30.4145511315046 48.4354169178479
"3603" 720.4 28.8808006534329 54.1241859428242
"3604" 720.6 27.4064510298304 59.6063456865659
"3605" 720.8 26.9281324398174 65.9731215981498
"3606" 721 27.5219175311072 71.6209826031353
"3607" 721.2 28.1641524981411 77.1653077232395
"3608" 721.4 29.5539795893618 82.6116282967457
"3609" 721.6 32.4517873612426 87.2567706565462
"3610" 721.8 35.5521964349 91.3550308441304
"3611" 722 39.0701297345114 95.8721356985833
"3612" 722.2 41.8947097009069 99.1331695331234
"3613" 722.4 45.1351701536989 101.325683212915
"3614" 722.6 49.5280101789673 102.182276969145
"3615" 722.8 54.2494860328863 103.00001019258
"3616" 723 59.1282020540784 103.203622768357
"3617" 723.2 63.0293175530094 102.952370037873
"3618" 723.4 67.6310920023696 102.606418289585
"3619" 723.6 72.3204483430211 101.534082623845
"3620" 723.8 76.9679541852066 100.300071156633
"3621" 724 80.9825735423551 98.3050930382261
"3622" 724.2 84.2989516466923 95.3709652956232
"3623" 724.4 87.4940834105866 92.2786013180403
"3624" 724.6 90.0184825913909 87.8211738877888
"3625" 724.8 92.6930403811341 82.7604780308803
"3626" 725 94.1010581884307 78.020756976946
"3627" 725.2 95.1699776571898 73.0824190192724
"3628" 725.4 96.237103075906 67.3463719521771
"3629" 725.6 96.7329000393337 62.184772704263
"3630" 725.8 97.6317075207747 57.0099519956379
"3631" 726 97.9871044159423 51.8128268671382
"3632" 726.2 98.0640367021862 46.394353278794
"3633" 726.4 97.5076136280385 41.5407481656337
"3634" 726.6 97.0690472425483 35.545988866345
"3635" 726.8 96.8069496947338 30.1031915087739
"3636" 727 96.0216496127284 24.7746253072165
"3637" 727.2 93.7109611822858 19.2590947916329
"3638" 727.4 91.5988674733947 14.3442563953771
"3639" 727.6 88.9720621214755 9.53894952309956
"3640" 727.8 85.470595343281 6.13506928934352
"3641" 728 81.3722327651366 5.45840149663474
"3642" 728.2 77.282556333218 5.40803471834568
"3643" 728.4 72.1678765362661 5.83099637640626
"3644" 728.6 67.2824814411383 5.82103340184347
"3645" 728.8 62.5122602548148 7.11939216833362
"3646" 729 57.3005807853195 9.42466339430806
"3647" 729.2 53.5512830726538 12.8382770695737
"3648" 729.4 50.0939953242326 16.640466924772
"3649" 729.6 46.2603148802438 21.3043516790649
"3650" 729.8 42.8297252298785 26.1187755427694
"3651" 730 40.2091702263086 30.9119847104673
"3652" NA NA NA
"3653" NA NA NA
"3654" NA NA NA
"3655" NA NA NA
"3656" NA NA NA
"3657" NA NA NA
"3658" NA NA NA
"3659" NA NA NA
"3660" NA NA NA
"3661" NA NA NA
"3662" NA NA NA
"3663" NA NA NA
"3664" NA NA NA
"3665" NA NA NA
"3666" NA NA NA
"3667" NA NA NA
"3668" NA NA NA
"3669" NA NA NA
"3670" NA NA NA
"3671" NA NA NA
"3672" NA NA NA
"3673" NA NA NA
"3674" NA NA NA
"3675" NA NA NA
"3676" NA NA NA
"3677" NA NA NA
"3678" NA NA NA
"3679" NA NA NA
"3680" NA NA NA
"3681" NA NA NA
"3682" NA NA NA
"3683" NA NA NA
"3684" NA NA NA
"3685" NA NA NA
"3686" NA NA NA
"3687" NA NA NA
"3688" NA NA NA
"3689" NA NA NA
"3690" NA NA NA
"3691" NA NA NA
"3692" NA NA NA
"3693" NA NA NA
"3694" NA NA NA
"3695" NA NA NA
"3696" NA NA NA
"3697" NA NA NA
"3698" NA NA NA
"3699" NA NA NA
"3700" NA NA NA
"3701" NA NA NA
"3702" NA NA NA
"3703" NA NA NA
"3704" NA NA NA
"3705" NA NA NA
"3706" NA NA NA
"3707" NA NA NA
"3708" NA NA NA
"3709" NA NA NA
"3710" NA NA NA
"3711" NA NA NA
"3712" NA NA NA
"3713" NA NA NA
"3714" NA NA NA
"3715" NA NA NA
"3716" NA NA NA
"3717" NA NA NA
"3718" NA NA NA
"3719" NA NA NA
"3720" NA NA NA
"3721" NA NA NA
"3722" NA NA NA
"3723" NA NA NA
"3724" NA NA NA
"3725" NA NA NA
"3726" NA NA NA
"3727" NA NA NA
"3728" NA NA NA
"3729" NA NA NA
"3730" NA NA NA
"3731" NA NA NA
"3732" NA NA NA
"3733" NA NA NA
"3734" NA NA NA
"3735" NA NA NA
"3736" NA NA NA
"3737" NA NA NA
"3738" NA NA NA
"3739" NA NA NA
"3740" NA NA NA
"3741" NA NA NA
"3742" NA NA NA
"3743" NA NA NA
"3744" NA NA NA
"3745" NA NA NA
"3746" NA NA NA
"3747" NA NA NA
"3748" NA NA NA
"3749" NA NA NA
"3750" NA NA NA
"3751" NA NA NA
"3752" NA NA NA
"3753" NA NA NA
"3754" NA NA NA
"3755" NA NA NA
"3756" NA NA NA
"3757" NA NA NA
"3758" NA NA NA
"3759" NA NA NA
"3760" NA NA NA
"3761" NA NA NA
"3762" NA NA NA
"3763" NA NA NA
"3764" NA NA NA
"3765" NA NA NA
"3766" NA NA NA
"3767" NA NA NA
"3768" NA NA NA
"3769" NA NA NA
"3770" NA NA NA
"3771" NA NA NA
"3772" NA NA NA
"3773" NA NA NA
"3774" NA NA NA
"3775" NA NA NA
"3776" NA NA NA
"3777" NA NA NA
"3778" NA NA NA
"3779" NA NA NA
"3780" NA NA NA
"3781" NA NA NA
"3782" NA NA NA
"3783" NA NA NA
"3784" NA NA NA
"3785" NA NA NA
"3786" NA NA NA
"3787" NA NA NA
"3788" NA NA NA
"3789" NA NA NA
"3790" NA NA NA
"3791" NA NA NA
"3792" NA NA NA
"3793" NA NA NA
"3794" NA NA NA
"3795" NA NA NA
"3796" NA NA NA
"3797" NA NA NA
"3798" NA NA NA
"3799" NA NA NA
"3800" NA NA NA
"3801" NA NA NA
"3802" NA NA NA
"3803" NA NA NA
"3804" NA NA NA
"3805" NA NA NA
"3806" NA NA NA
"3807" NA NA NA
"3808" NA NA NA
"3809" NA NA NA
"3810" NA NA NA
"3811" NA NA NA
"3812" NA NA NA
"3813" NA NA NA
"3814" NA NA NA
"3815" NA NA NA
"3816" NA NA NA
"3817" NA NA NA
"3818" NA NA NA
"3819" NA NA NA
"3820" NA NA NA
"3821" NA NA NA
"3822" NA NA NA
"3823" NA NA NA
"3824" NA NA NA
"3825" NA NA NA
"3826" NA NA NA
"3827" NA NA NA
"3828" NA NA NA
"3829" NA NA NA
"3830" NA NA NA
"3831" NA NA NA
"3832" NA NA NA
"3833" NA NA NA
"3834" NA NA NA
"3835" NA NA NA
"3836" NA NA NA
"3837" NA NA NA
"3838" NA NA NA
"3839" NA NA NA
"3840" NA NA NA
"3841" NA NA NA
"3842" NA NA NA
"3843" NA NA NA
"3844" NA NA NA
"3845" NA NA NA
"3846" NA NA NA
"3847" NA NA NA
"3848" NA NA NA
"3849" NA NA NA
"3850" NA NA NA
"3851" NA NA NA
"3852" NA NA NA
"3853" NA NA NA
"3854" NA NA NA
"3855" NA NA NA
"3856" NA NA NA
"3857" NA NA NA
"3858" NA NA NA
"3859" NA NA NA
"3860" NA NA NA
"3861" NA NA NA
"3862" NA NA NA
"3863" NA NA NA
"3864" NA NA NA
"3865" NA NA NA
"3866" NA NA NA
"3867" NA NA NA
"3868" NA NA NA
"3869" NA NA NA
"3870" NA NA NA
"3871" NA NA NA
"3872" NA NA NA
"3873" NA NA NA
"3874" NA NA NA
"3875" NA NA NA
"3876" NA NA NA
"3877" NA NA NA
"3878" NA NA NA
"3879" NA NA NA
"3880" NA NA NA
"3881" NA NA NA
"3882" NA NA NA
"3883" NA NA NA
"3884" NA NA NA
"3885" NA NA NA
"3886" NA NA NA
"3887" NA NA NA
"3888" NA NA NA
"3889" NA NA NA
"3890" NA NA NA
"3891" NA NA NA
"3892" NA NA NA
"3893" NA NA NA
"3894" NA NA NA
"3895" NA NA NA
"3896" NA NA NA
"3897" NA NA NA
"3898" NA NA NA
"3899" NA NA NA
"3900" NA NA NA
"3901" NA NA NA
"3902" NA NA NA
"3903" NA NA NA
"3904" NA NA NA
"3905" NA NA NA
"3906" NA NA NA
"3907" NA NA NA
"3908" NA NA NA
"3909" NA NA NA
"3910" NA NA NA
"3911" NA NA NA
"3912" NA NA NA
"3913" NA NA NA
"3914" NA NA NA
"3915" NA NA NA
"3916" NA NA NA
"3917" NA NA NA
"3918" NA NA NA
"3919" NA NA NA
"3920" NA NA NA
"3921" NA NA NA
"3922" NA NA NA
"3923" NA NA NA
"3924" NA NA NA
"3925" NA NA NA
"3926" NA NA NA
"3927" NA NA NA
"3928" NA NA NA
"3929" NA NA NA
"3930" NA NA NA
"3931" NA NA NA
"3932" NA NA NA
"3933" NA NA NA
"3934" NA NA NA
"3935" NA NA NA
"3936" NA NA NA
"3937" NA NA NA
"3938" NA NA NA
"3939" NA NA NA
"3940" NA NA NA
"3941" NA NA NA
"3942" NA NA NA
"3943" NA NA NA
"3944" NA NA NA
"3945" NA NA NA
"3946" NA NA NA
"3947" NA NA NA
"3948" NA NA NA
"3949" NA NA NA
"3950" NA NA NA
"3951" NA NA NA
"3952" NA NA NA
"3953" NA NA NA
"3954" NA NA NA
"3955" NA NA NA
"3956" NA NA NA
"3957" NA NA NA
"3958" NA NA NA
"3959" NA NA NA
"3960" NA NA NA
"3961" NA NA NA
"3962" NA NA NA
"3963" NA NA NA
"3964" NA NA NA
"3965" NA NA NA
"3966" NA NA NA
"3967" NA NA NA
"3968" NA NA NA
"3969" NA NA NA
"3970" NA NA NA
"3971" NA NA NA
"3972" NA NA NA
"3973" NA NA NA
"3974" NA NA NA
"3975" NA NA NA
"3976" NA NA NA
"3977" NA NA NA
"3978" NA NA NA
"3979" NA NA NA
"3980" NA NA NA
"3981" NA NA NA
"3982" NA NA NA
"3983" NA NA NA
"3984" NA NA NA
"3985" NA NA NA
"3986" NA NA NA
"3987" NA NA NA
"3988" NA NA NA
"3989" NA NA NA
"3990" NA NA NA
"3991" NA NA NA
"3992" NA NA NA
"3993" NA NA NA
"3994" NA NA NA
"3995" NA NA NA
"3996" NA NA NA
"3997" NA NA NA
"3998" NA NA NA
"3999" NA NA NA
"4000" NA NA NA
"4001" NA NA NA
"4002" NA NA NA
"4003" NA NA NA
"4004" NA NA NA
"4005" NA NA NA
"4006" NA NA NA
"4007" NA NA NA
"4008" NA NA NA
"4009" NA NA NA
"4010" NA NA NA
"4011" NA NA NA
"4012" NA NA NA
"4013" NA NA NA
"4014" NA NA NA
"4015" NA NA NA
"4016" NA NA NA
"4017" NA NA NA
"4018" NA NA NA
"4019" NA NA NA
"4020" NA NA NA
"4021" NA NA NA
"4022" NA NA NA
"4023" NA NA NA
"4024" NA NA NA
"4025" NA NA NA
"4026" NA NA NA
"4027" NA NA NA
"4028" NA NA NA
"4029" NA NA NA
"4030" NA NA NA
"4031" NA NA NA
"4032" NA NA NA
"4033" NA NA NA
"4034" NA NA NA
"4035" NA NA NA
"4036" NA NA NA
"4037" NA NA NA
"4038" NA NA NA
"4039" NA NA NA
"4040" NA NA NA
"4041" NA NA NA
"4042" NA NA NA
"4043" NA NA NA
"4044" NA NA NA
"4045" NA NA NA
"4046" NA NA NA
"4047" NA NA NA
"4048" NA NA NA
"4049" NA NA NA
"4050" NA NA NA
"4051" NA NA NA
"4052" NA NA NA
"4053" NA NA NA
"4054" NA NA NA
"4055" NA NA NA
"4056" NA NA NA
"4057" NA NA NA
"4058" NA NA NA
"4059" NA NA NA
"4060" NA NA NA
"4061" NA NA NA
"4062" NA NA NA
"4063" NA NA NA
"4064" NA NA NA
"4065" NA NA NA
"4066" NA NA NA
"4067" NA NA NA
"4068" NA NA NA
"4069" NA NA NA
"4070" NA NA NA
"4071" NA NA NA
"4072" NA NA NA
"4073" NA NA NA
"4074" NA NA NA
"4075" NA NA NA
"4076" NA NA NA
"4077" NA NA NA
"4078" NA NA NA
"4079" NA NA NA
"4080" NA NA NA
"4081" NA NA NA
"4082" NA NA NA
"4083" NA NA NA
"4084" NA NA NA
"4085" NA NA NA
"4086" NA NA NA
"4087" NA NA NA
"4088" NA NA NA
"4089" NA NA NA
"4090" NA NA NA
"4091" NA NA NA
"4092" NA NA NA
"4093" NA NA NA
"4094" NA NA NA
"4095" NA NA NA
"4096" NA NA NA
"4097" NA NA NA
"4098" NA NA NA
"4099" NA NA NA
"4100" NA NA NA
"4101" NA NA NA
"4102" NA NA NA
"4103" NA NA NA
"4104" NA NA NA
"4105" NA NA NA
"4106" NA NA NA
"4107" NA NA NA
"4108" NA NA NA
"4109" NA NA NA
"4110" NA NA NA
"4111" NA NA NA
"4112" NA NA NA
"4113" NA NA NA
"4114" NA NA NA
"4115" NA NA NA
"4116" NA NA NA
"4117" NA NA NA
"4118" NA NA NA
"4119" NA NA NA
"4120" NA NA NA
"4121" NA NA NA
"4122" NA NA NA
"4123" NA NA NA
"4124" NA NA NA
"4125" NA NA NA
"4126" NA NA NA
"4127" NA NA NA
"4128" NA NA NA
"4129" NA NA NA
"4130" NA NA NA
"4131" NA NA NA
"4132" NA NA NA
"4133" NA NA NA
"4134" NA NA NA
"4135" NA NA NA
"4136" NA NA NA
"4137" NA NA NA
"4138" NA NA NA
"4139" NA NA NA
"4140" NA NA NA
"4141" NA NA NA
"4142" NA NA NA
"4143" NA NA NA
"4144" NA NA NA
"4145" NA NA NA
"4146" NA NA NA
"4147" NA NA NA
"4148" NA NA NA
"4149" NA NA NA
"4150" NA NA NA
"4151" NA NA NA
"4152" NA NA NA
"4153" NA NA NA
"4154" NA NA NA
"4155" NA NA NA
"4156" NA NA NA
"4157" NA NA NA
"4158" NA NA NA
"4159" NA NA NA
"4160" NA NA NA
"4161" NA NA NA
"4162" NA NA NA
"4163" NA NA NA
"4164" NA NA NA
"4165" NA NA NA
"4166" NA NA NA
"4167" NA NA NA
"4168" NA NA NA
"4169" NA NA NA
"4170" NA NA NA
"4171" NA NA NA
"4172" NA NA NA
"4173" NA NA NA
"4174" NA NA NA
"4175" NA NA NA
"4176" NA NA NA
"4177" NA NA NA
"4178" NA NA NA
"4179" NA NA NA
"4180" NA NA NA
"4181" NA NA NA
"4182" NA NA NA
"4183" NA NA NA
"4184" NA NA NA
"4185" NA NA NA
"4186" NA NA NA
"4187" NA NA NA
"4188" NA NA NA
"4189" NA NA NA
"4190" NA NA NA
"4191" NA NA NA
"4192" NA NA NA
"4193" NA NA NA
"4194" NA NA NA
"4195" NA NA NA
"4196" NA NA NA
"4197" NA NA NA
"4198" NA NA NA
"4199" NA NA NA
"4200" NA NA NA
"4201" NA NA NA
"4202" NA NA NA
"4203" NA NA NA
"4204" NA NA NA
"4205" NA NA NA
"4206" NA NA NA
"4207" NA NA NA
"4208" NA NA NA
"4209" NA NA NA
"4210" NA NA NA
"4211" NA NA NA
"4212" NA NA NA
"4213" NA NA NA
"4214" NA NA NA
"4215" NA NA NA
"4216" NA NA NA
"4217" NA NA NA
"4218" NA NA NA
"4219" NA NA NA
"4220" NA NA NA
"4221" NA NA NA
"4222" NA NA NA
"4223" NA NA NA
"4224" NA NA NA
"4225" NA NA NA
"4226" NA NA NA
"4227" NA NA NA
"4228" NA NA NA
"4229" NA NA NA
"4230" NA NA NA
"4231" NA NA NA
"4232" NA NA NA
"4233" NA NA NA
"4234" NA NA NA
"4235" NA NA NA
"4236" NA NA NA
"4237" NA NA NA
"4238" NA NA NA
"4239" NA NA NA
"4240" NA NA NA
"4241" NA NA NA
"4242" NA NA NA
"4243" NA NA NA
"4244" NA NA NA
"4245" NA NA NA
"4246" NA NA NA
"4247" NA NA NA
"4248" NA NA NA
"4249" NA NA NA
"4250" NA NA NA
"4251" NA NA NA
"4252" NA NA NA
"4253" NA NA NA
"4254" NA NA NA
"4255" NA NA NA
"4256" NA NA NA
"4257" NA NA NA
"4258" NA NA NA
"4259" NA NA NA
"4260" NA NA NA
"4261" NA NA NA
"4262" NA NA NA
"4263" NA NA NA
"4264" NA NA NA
"4265" NA NA NA
"4266" NA NA NA
"4267" NA NA NA
"4268" NA NA NA
"4269" NA NA NA
"4270" NA NA NA
"4271" NA NA NA
"4272" NA NA NA
"4273" NA NA NA
"4274" NA NA NA
"4275" NA NA NA
"4276" NA NA NA
"4277" NA NA NA
"4278" NA NA NA
"4279" NA NA NA
"4280" NA NA NA
"4281" NA NA NA
"4282" NA NA NA
"4283" NA NA NA
"4284" NA NA NA
"4285" NA NA NA
"4286" NA NA NA
"4287" NA NA NA
"4288" NA NA NA
"4289" NA NA NA
"4290" NA NA NA
"4291" NA NA NA
"4292" NA NA NA
"4293" NA NA NA
"4294" NA NA NA
"4295" NA NA NA
"4296" NA NA NA
"4297" NA NA NA
"4298" NA NA NA
"4299" NA NA NA
"4300" NA NA NA
"4301" NA NA NA
"4302" NA NA NA
"4303" NA NA NA
"4304" NA NA NA
"4305" NA NA NA
"4306" NA NA NA
"4307" NA NA NA
"4308" NA NA NA
"4309" NA NA NA
"4310" NA NA NA
"4311" NA NA NA
"4312" NA NA NA
"4313" NA NA NA
"4314" NA NA NA
"4315" NA NA NA
"4316" NA NA NA
"4317" NA NA NA
"4318" NA NA NA
"4319" NA NA NA
"4320" NA NA NA
"4321" NA NA NA
"4322" NA NA NA
"4323" NA NA NA
"4324" NA NA NA
"4325" NA NA NA
"4326" NA NA NA
"4327" NA NA NA
"4328" NA NA NA
"4329" NA NA NA
"4330" NA NA NA
"4331" NA NA NA
"4332" NA NA NA
"4333" NA NA NA
"4334" NA NA NA
"4335" NA NA NA
"4336" NA NA NA
"4337" NA NA NA
"4338" NA NA NA
"4339" NA NA NA
"4340" NA NA NA
"4341" NA NA NA
"4342" NA NA NA
"4343" NA NA NA
"4344" NA NA NA
"4345" NA NA NA
"4346" NA NA NA
"4347" NA NA NA
"4348" NA NA NA
"4349" NA NA NA
"4350" NA NA NA
"4351" NA NA NA
"4352" NA NA NA
"4353" NA NA NA
"4354" NA NA NA
"4355" NA NA NA
"4356" NA NA NA
"4357" NA NA NA
"4358" NA NA NA
"4359" NA NA NA
"4360" NA NA NA
"4361" NA NA NA
"4362" NA NA NA
"4363" NA NA NA
"4364" NA NA NA
"4365" NA NA NA
"4366" NA NA NA
"4367" NA NA NA
"4368" NA NA NA
"4369" NA NA NA
"4370" NA NA NA
"4371" NA NA NA
"4372" NA NA NA
"4373" NA NA NA
"4374" NA NA NA
"4375" NA NA NA
"4376" NA NA NA
"4377" NA NA NA
"4378" NA NA NA
"4379" NA NA NA
"4380" NA NA NA
"4381" NA NA NA
"4382" NA NA NA
"4383" NA NA NA
"4384" NA NA NA
"4385" NA NA NA
"4386" NA NA NA
"4387" NA NA NA
"4388" NA NA NA
"4389" NA NA NA
"4390" NA NA NA
"4391" NA NA NA
"4392" NA NA NA
"4393" NA NA NA
"4394" NA NA NA
"4395" NA NA NA
"4396" NA NA NA
"4397" NA NA NA
"4398" NA NA NA
"4399" NA NA NA
"4400" NA NA NA
"4401" NA NA NA
"4402" NA NA NA
"4403" NA NA NA
"4404" NA NA NA
"4405" NA NA NA
"4406" NA NA NA
"4407" NA NA NA
"4408" NA NA NA
"4409" NA NA NA
"4410" NA NA NA
"4411" NA NA NA
"4412" NA NA NA
"4413" NA NA NA
"4414" NA NA NA
"4415" NA NA NA
"4416" NA NA NA
"4417" NA NA NA
"4418" NA NA NA
"4419" NA NA NA
"4420" NA NA NA
"4421" NA NA NA
"4422" NA NA NA
"4423" NA NA NA
"4424" NA NA NA
"4425" NA NA NA
"4426" NA NA NA
"4427" NA NA NA
"4428" NA NA NA
"4429" NA NA NA
"4430" NA NA NA
"4431" NA NA NA
"4432" NA NA NA
"4433" NA NA NA
"4434" NA NA NA
"4435" NA NA NA
"4436" NA NA NA
"4437" NA NA NA
"4438" NA NA NA
"4439" NA NA NA
"4440" NA NA NA
"4441" NA NA NA
"4442" NA NA NA
"4443" NA NA NA
"4444" NA NA NA
"4445" NA NA NA
"4446" NA NA NA
"4447" NA NA NA
"4448" NA NA NA
"4449" NA NA NA
"4450" NA NA NA
"4451" NA NA NA
"4452" NA NA NA
"4453" NA NA NA
"4454" NA NA NA
"4455" NA NA NA
"4456" NA NA NA
"4457" NA NA NA
"4458" NA NA NA
"4459" NA NA NA
"4460" NA NA NA
"4461" NA NA NA
"4462" NA NA NA
"4463" NA NA NA
"4464" NA NA NA
"4465" NA NA NA
"4466" NA NA NA
"4467" NA NA NA
"4468" NA NA NA
"4469" NA NA NA
"4470" NA NA NA
"4471" NA NA NA
"4472" NA NA NA
"4473" NA NA NA
"4474" NA NA NA
"4475" NA NA NA
"4476" NA NA NA
"4477" NA NA NA
"4478" NA NA NA
"4479" NA NA NA
"4480" NA NA NA
"4481" NA NA NA
"4482" NA NA NA
"4483" NA NA NA
"4484" NA NA NA
"4485" NA NA NA
"4486" NA NA NA
"4487" NA NA NA
"4488" NA NA NA
"4489" NA NA NA
"4490" NA NA NA
"4491" NA NA NA
"4492" NA NA NA
"4493" NA NA NA
"4494" NA NA NA
"4495" NA NA NA
"4496" NA NA NA
"4497" NA NA NA
"4498" NA NA NA
"4499" NA NA NA
"4500" NA NA NA
"4501" NA NA NA
"4502" NA NA NA
"4503" NA NA NA
"4504" NA NA NA
"4505" NA NA NA
"4506" NA NA NA
"4507" NA NA NA
"4508" NA NA NA
"4509" NA NA NA
"4510" NA NA NA
"4511" NA NA NA
"4512" NA NA NA
"4513" NA NA NA
"4514" NA NA NA
"4515" NA NA NA
"4516" NA NA NA
"4517" NA NA NA
"4518" NA NA NA
"4519" NA NA NA
"4520" NA NA NA
"4521" NA NA NA
"4522" NA NA NA
"4523" NA NA NA
"4524" NA NA NA
"4525" NA NA NA
"4526" NA NA NA
"4527" NA NA NA
"4528" NA NA NA
"4529" NA NA NA
"4530" NA NA NA
"4531" NA NA NA
"4532" NA NA NA
"4533" NA NA NA
"4534" NA NA NA
"4535" NA NA NA
"4536" NA NA NA
"4537" NA NA NA
"4538" NA NA NA
"4539" NA NA NA
"4540" NA NA NA
"4541" NA NA NA
"4542" NA NA NA
"4543" NA NA NA
"4544" NA NA NA
"4545" NA NA NA
"4546" NA NA NA
"4547" NA NA NA
"4548" NA NA NA
"4549" NA NA NA
"4550" NA NA NA
"4551" NA NA NA
"4552" NA NA NA
"4553" NA NA NA
"4554" NA NA NA
"4555" NA NA NA
"4556" NA NA NA
"4557" NA NA NA
"4558" NA NA NA
"4559" NA NA NA
"4560" NA NA NA
"4561" NA NA NA
"4562" NA NA NA
"4563" NA NA NA
"4564" NA NA NA
"4565" NA NA NA
"4566" NA NA NA
"4567" NA NA NA
"4568" NA NA NA
"4569" NA NA NA
"4570" NA NA NA
"4571" NA NA NA
"4572" NA NA NA
"4573" NA NA NA
"4574" NA NA NA
"4575" NA NA NA
"4576" NA NA NA
"4577" NA NA NA
"4578" NA NA NA
"4579" NA NA NA
"4580" NA NA NA
"4581" NA NA NA
"4582" NA NA NA
"4583" NA NA NA
"4584" NA NA NA
"4585" NA NA NA
"4586" NA NA NA
"4587" NA NA NA
"4588" NA NA NA
"4589" NA NA NA
"4590" NA NA NA
"4591" NA NA NA
"4592" NA NA NA
"4593" NA NA NA
"4594" NA NA NA
"4595" NA NA NA
"4596" NA NA NA
"4597" NA NA NA
"4598" NA NA NA
"4599" NA NA NA
"4600" NA NA NA
"4601" NA NA NA
"4602" NA NA NA
"4603" NA NA NA
"4604" NA NA NA
"4605" NA NA NA
"4606" NA NA NA
"4607" NA NA NA
"4608" NA NA NA
"4609" NA NA NA
"4610" NA NA NA
"4611" NA NA NA
"4612" NA NA NA
"4613" NA NA NA
"4614" NA NA NA
"4615" NA NA NA
"4616" NA NA NA
"4617" NA NA NA
"4618" NA NA NA
"4619" NA NA NA
"4620" NA NA NA
"4621" NA NA NA
"4622" NA NA NA
"4623" NA NA NA
"4624" NA NA NA
"4625" NA NA NA
"4626" NA NA NA
"4627" NA NA NA
"4628" NA NA NA
"4629" NA NA NA
"4630" NA NA NA
"4631" NA NA NA
"4632" NA NA NA
"4633" NA NA NA
"4634" NA NA NA
"4635" NA NA NA
"4636" NA NA NA
"4637" NA NA NA
"4638" NA NA NA
"4639" NA NA NA
"4640" NA NA NA
"4641" NA NA NA
"4642" NA NA NA
"4643" NA NA NA
"4644" NA NA NA
"4645" NA NA NA
"4646" NA NA NA
"4647" NA NA NA
"4648" NA NA NA
"4649" NA NA NA
"4650" NA NA NA
"4651" NA NA NA
"4652" NA NA NA
"4653" NA NA NA
"4654" NA NA NA
"4655" NA NA NA
"4656" NA NA NA
"4657" NA NA NA
"4658" NA NA NA
"4659" NA NA NA
"4660" NA NA NA
"4661" NA NA NA
"4662" NA NA NA
"4663" NA NA NA
"4664" NA NA NA
"4665" NA NA NA
"4666" NA NA NA
"4667" NA NA NA
"4668" NA NA NA
"4669" NA NA NA
"4670" NA NA NA
"4671" NA NA NA
"4672" NA NA NA
"4673" NA NA NA
"4674" NA NA NA
"4675" NA NA NA
"4676" NA NA NA
"4677" NA NA NA
"4678" NA NA NA
"4679" NA NA NA
"4680" NA NA NA
"4681" NA NA NA
"4682" NA NA NA
"4683" NA NA NA
"4684" NA NA NA
"4685" NA NA NA
"4686" NA NA NA
"4687" NA NA NA
"4688" NA NA NA
"4689" NA NA NA
"4690" NA NA NA
"4691" NA NA NA
"4692" NA NA NA
"4693" NA NA NA
"4694" NA NA NA
"4695" NA NA NA
"4696" NA NA NA
"4697" NA NA NA
"4698" NA NA NA
"4699" NA NA NA
"4700" NA NA NA
"4701" NA NA NA
"4702" NA NA NA
"4703" NA NA NA
"4704" NA NA NA
"4705" NA NA NA
"4706" NA NA NA
"4707" NA NA NA
"4708" NA NA NA
"4709" NA NA NA
"4710" NA NA NA
"4711" NA NA NA
"4712" NA NA NA
"4713" NA NA NA
"4714" NA NA NA
"4715" NA NA NA
"4716" NA NA NA
"4717" NA NA NA
"4718" NA NA NA
"4719" NA NA NA
"4720" NA NA NA
"4721" NA NA NA
"4722" NA NA NA
"4723" NA NA NA
"4724" NA NA NA
"4725" NA NA NA
"4726" NA NA NA
"4727" NA NA NA
"4728" NA NA NA
"4729" NA NA NA
"4730" NA NA NA
"4731" NA NA NA
"4732" NA NA NA
"4733" NA NA NA
"4734" NA NA NA
"4735" NA NA NA
"4736" NA NA NA
"4737" NA NA NA
"4738" NA NA NA
"4739" NA NA NA
"4740" NA NA NA
"4741" NA NA NA
"4742" NA NA NA
"4743" NA NA NA
"4744" NA NA NA
"4745" NA NA NA
"4746" NA NA NA
"4747" NA NA NA
"4748" NA NA NA
"4749" NA NA NA
"4750" NA NA NA
"4751" NA NA NA
"4752" NA NA NA
"4753" NA NA NA
"4754" NA NA NA
"4755" NA NA NA
"4756" NA NA NA
"4757" NA NA NA
"4758" NA NA NA
"4759" NA NA NA
"4760" NA NA NA
"4761" NA NA NA
"4762" NA NA NA
"4763" NA NA NA
"4764" NA NA NA
"4765" NA NA NA
"4766" NA NA NA
"4767" NA NA NA
"4768" NA NA NA
"4769" NA NA NA
"4770" NA NA NA
"4771" NA NA NA
"4772" NA NA NA
"4773" NA NA NA
"4774" NA NA NA
"4775" NA NA NA
"4776" NA NA NA
"4777" NA NA NA
"4778" NA NA NA
"4779" NA NA NA
"4780" NA NA NA
"4781" NA NA NA
"4782" NA NA NA
"4783" NA NA NA
"4784" NA NA NA
"4785" NA NA NA
"4786" NA NA NA
"4787" NA NA NA
"4788" NA NA NA
"4789" NA NA NA
"4790" NA NA NA
"4791" NA NA NA
"4792" NA NA NA
"4793" NA NA NA
"4794" NA NA NA
"4795" NA NA NA
"4796" NA NA NA
"4797" NA NA NA
"4798" NA NA NA
"4799" NA NA NA
"4800" NA NA NA
"4801" NA NA NA
"4802" NA NA NA
"4803" NA NA NA
"4804" NA NA NA
"4805" NA NA NA
"4806" NA NA NA
"4807" NA NA NA
"4808" NA NA NA
"4809" NA NA NA
"4810" NA NA NA
"4811" NA NA NA
"4812" NA NA NA
"4813" NA NA NA
"4814" NA NA NA
"4815" NA NA NA
"4816" NA NA NA
"4817" NA NA NA
"4818" NA NA NA
"4819" NA NA NA
"4820" NA NA NA
"4821" NA NA NA
"4822" NA NA NA
"4823" NA NA NA
"4824" NA NA NA
"4825" NA NA NA
"4826" NA NA NA
"4827" NA NA NA
"4828" NA NA NA
"4829" NA NA NA
"4830" NA NA NA
"4831" NA NA NA
"4832" NA NA NA
"4833" NA NA NA
"4834" NA NA NA
"4835" NA NA NA
"4836" NA NA NA
"4837" NA NA NA
"4838" NA NA NA
"4839" NA NA NA
"4840" NA NA NA
"4841" NA NA NA
"4842" NA NA NA
"4843" NA NA NA
"4844" NA NA NA
"4845" NA NA NA
"4846" NA NA NA
"4847" NA NA NA
"4848" NA NA NA
"4849" NA NA NA
"4850" NA NA NA
"4851" NA NA NA
"4852" NA NA NA
"4853" NA NA NA
"4854" NA NA NA
"4855" NA NA NA
"4856" NA NA NA
"4857" NA NA NA
"4858" NA NA NA
"4859" NA NA NA
"4860" NA NA NA
"4861" NA NA NA
"4862" NA NA NA
"4863" NA NA NA
"4864" NA NA NA
"4865" NA NA NA
"4866" NA NA NA
"4867" NA NA NA
"4868" NA NA NA
"4869" NA NA NA
"4870" NA NA NA
"4871" NA NA NA
"4872" NA NA NA
"4873" NA NA NA
"4874" NA NA NA
"4875" NA NA NA
"4876" NA NA NA
"4877" NA NA NA
"4878" NA NA NA
"4879" NA NA NA
"4880" NA NA NA
"4881" NA NA NA
"4882" NA NA NA
"4883" NA NA NA
"4884" NA NA NA
"4885" NA NA NA
"4886" NA NA NA
"4887" NA NA NA
"4888" NA NA NA
"4889" NA NA NA
"4890" NA NA NA
"4891" NA NA NA
"4892" NA NA NA
"4893" NA NA NA
"4894" NA NA NA
"4895" NA NA NA
"4896" NA NA NA
"4897" NA NA NA
"4898" NA NA NA
"4899" NA NA NA
"4900" NA NA NA
"4901" NA NA NA
"4902" NA NA NA
"4903" NA NA NA
"4904" NA NA NA
"4905" NA NA NA
"4906" NA NA NA
"4907" NA NA NA
"4908" NA NA NA
"4909" NA NA NA
"4910" NA NA NA
"4911" NA NA NA
"4912" NA NA NA
"4913" NA NA NA
"4914" NA NA NA
"4915" NA NA NA
"4916" NA NA NA
"4917" NA NA NA
"4918" NA NA NA
"4919" NA NA NA
"4920" NA NA NA
"4921" NA NA NA
"4922" NA NA NA
"4923" NA NA NA
"4924" NA NA NA
"4925" NA NA NA
"4926" NA NA NA
"4927" NA NA NA
"4928" NA NA NA
"4929" NA NA NA
"4930" NA NA NA
"4931" NA NA NA
"4932" NA NA NA
"4933" NA NA NA
"4934" NA NA NA
"4935" NA NA NA
"4936" NA NA NA
"4937" NA NA NA
"4938" NA NA NA
"4939" NA NA NA
"4940" NA NA NA
"4941" NA NA NA
"4942" NA NA NA
"4943" NA NA NA
"4944" NA NA NA
"4945" NA NA NA
"4946" NA NA NA
"4947" NA NA NA
"4948" NA NA NA
"4949" NA NA NA
"4950" NA NA NA
"4951" NA NA NA
"4952" NA NA NA
"4953" NA NA NA
"4954" NA NA NA
"4955" NA NA NA
"4956" NA NA NA
"4957" NA NA NA
"4958" NA NA NA
"4959" NA NA NA
"4960" NA NA NA
"4961" NA NA NA
"4962" NA NA NA
"4963" NA NA NA
"4964" NA NA NA
"4965" NA NA NA
"4966" NA NA NA
"4967" NA NA NA
"4968" NA NA NA
"4969" NA NA NA
"4970" NA NA NA
"4971" NA NA NA
"4972" NA NA NA
"4973" NA NA NA
"4974" NA NA NA
"4975" NA NA NA
"4976" NA NA NA
"4977" NA NA NA
"4978" NA NA NA
"4979" NA NA NA
"4980" NA NA NA
"4981" NA NA NA
"4982" NA NA NA
"4983" NA NA NA
"4984" NA NA NA
"4985" NA NA NA
"4986" NA NA NA
"4987" NA NA NA
"4988" NA NA NA
"4989" NA NA NA
"4990" NA NA NA
"4991" NA NA NA
"4992" NA NA NA
"4993" NA NA NA
"4994" NA NA NA
"4995" NA NA NA
"4996" NA NA NA
"4997" NA NA NA
"4998" NA NA NA
"4999" NA NA NA
"5000" NA NA NA
"5001" NA NA NA
"5002" NA NA NA
"5003" NA NA NA
"5004" NA NA NA
"5005" NA NA NA
"5006" NA NA NA
"5007" NA NA NA
"5008" NA NA NA
"5009" NA NA NA
"5010" NA NA NA
"5011" NA NA NA
"5012" NA NA NA
"5013" NA NA NA
"5014" NA NA NA
"5015" NA NA NA
"5016" NA NA NA
"5017" NA NA NA
"5018" NA NA NA
"5019" NA NA NA
"5020" NA NA NA
"5021" NA NA NA
"5022" NA NA NA
"5023" NA NA NA
"5024" NA NA NA
"5025" NA NA NA
"5026" NA NA NA
"5027" NA NA NA
"5028" NA NA NA
"5029" NA NA NA
"5030" NA NA NA
"5031" NA NA NA
"5032" NA NA NA
"5033" NA NA NA
"5034" NA NA NA
"5035" NA NA NA
"5036" NA NA NA
"5037" NA NA NA
"5038" NA NA NA
"5039" NA NA NA
"5040" NA NA NA
"5041" NA NA NA
"5042" NA NA NA
"5043" NA NA NA
"5044" NA NA NA
"5045" NA NA NA
"5046" NA NA NA
"5047" NA NA NA
"5048" NA NA NA
"5049" NA NA NA
"5050" NA NA NA
"5051" NA NA NA
"5052" NA NA NA
"5053" NA NA NA
"5054" NA NA NA
"5055" NA NA NA
"5056" NA NA NA
"5057" NA NA NA
"5058" NA NA NA
"5059" NA NA NA
"5060" NA NA NA
"5061" NA NA NA
"5062" NA NA NA
"5063" NA NA NA
"5064" NA NA NA
"5065" NA NA NA
"5066" NA NA NA
"5067" NA NA NA
"5068" NA NA NA
"5069" NA NA NA
"5070" NA NA NA
"5071" NA NA NA
"5072" NA NA NA
"5073" NA NA NA
"5074" NA NA NA
"5075" NA NA NA
"5076" NA NA NA
"5077" NA NA NA
"5078" NA NA NA
"5079" NA NA NA
"5080" NA NA NA
"5081" NA NA NA
"5082" NA NA NA
"5083" NA NA NA
"5084" NA NA NA
"5085" NA NA NA
"5086" NA NA NA
"5087" NA NA NA
"5088" NA NA NA
"5089" NA NA NA
"5090" NA NA NA
"5091" NA NA NA
"5092" NA NA NA
"5093" NA NA NA
"5094" NA NA NA
"5095" NA NA NA
"5096" NA NA NA
"5097" NA NA NA
"5098" NA NA NA
"5099" NA NA NA
"5100" NA NA NA
"5101" NA NA NA
"5102" NA NA NA
"5103" NA NA NA
"5104" NA NA NA
"5105" NA NA NA
"5106" NA NA NA
"5107" NA NA NA
"5108" NA NA NA
"5109" NA NA NA
"5110" NA NA NA
"5111" NA NA NA
"5112" NA NA NA
"5113" NA NA NA
"5114" NA NA NA
"5115" NA NA NA
"5116" NA NA NA
"5117" NA NA NA
"5118" NA NA NA
"5119" NA NA NA
"5120" NA NA NA
"5121" NA NA NA
"5122" NA NA NA
"5123" NA NA NA
"5124" NA NA NA
"5125" NA NA NA
"5126" NA NA NA
"5127" NA NA NA
"5128" NA NA NA
"5129" NA NA NA
"5130" NA NA NA
"5131" NA NA NA
"5132" NA NA NA
"5133" NA NA NA
"5134" NA NA NA
"5135" NA NA NA
"5136" NA NA NA
"5137" NA NA NA
"5138" NA NA NA
"5139" NA NA NA
"5140" NA NA NA
"5141" NA NA NA
"5142" NA NA NA
"5143" NA NA NA
"5144" NA NA NA
"5145" NA NA NA
"5146" NA NA NA
"5147" NA NA NA
"5148" NA NA NA
"5149" NA NA NA
"5150" NA NA NA
"5151" NA NA NA
"5152" NA NA NA
"5153" NA NA NA
"5154" NA NA NA
"5155" NA NA NA
"5156" NA NA NA
"5157" NA NA NA
"5158" NA NA NA
"5159" NA NA NA
"5160" NA NA NA
"5161" NA NA NA
"5162" NA NA NA
"5163" NA NA NA
"5164" NA NA NA
"5165" NA NA NA
"5166" NA NA NA
"5167" NA NA NA
"5168" NA NA NA
"5169" NA NA NA
"5170" NA NA NA
"5171" NA NA NA
"5172" NA NA NA
"5173" NA NA NA
"5174" NA NA NA
"5175" NA NA NA
"5176" NA NA NA
"5177" NA NA NA
"5178" NA NA NA
"5179" NA NA NA
"5180" NA NA NA
"5181" NA NA NA
"5182" NA NA NA
"5183" NA NA NA
"5184" NA NA NA
"5185" NA NA NA
"5186" NA NA NA
"5187" NA NA NA
"5188" NA NA NA
"5189" NA NA NA
"5190" NA NA NA
"5191" NA NA NA
"5192" NA NA NA
"5193" NA NA NA
"5194" NA NA NA
"5195" NA NA NA
"5196" NA NA NA
"5197" NA NA NA
"5198" NA NA NA
"5199" NA NA NA
"5200" NA NA NA
"5201" NA NA NA
"5202" NA NA NA
"5203" NA NA NA
"5204" NA NA NA
"5205" NA NA NA
"5206" NA NA NA
"5207" NA NA NA
"5208" NA NA NA
"5209" NA NA NA
"5210" NA NA NA
"5211" NA NA NA
"5212" NA NA NA
"5213" NA NA NA
"5214" NA NA NA
"5215" NA NA NA
"5216" NA NA NA
"5217" NA NA NA
"5218" NA NA NA
"5219" NA NA NA
"5220" NA NA NA
"5221" NA NA NA
"5222" NA NA NA
"5223" NA NA NA
"5224" NA NA NA
"5225" NA NA NA
"5226" NA NA NA
"5227" NA NA NA
"5228" NA NA NA
"5229" NA NA NA
"5230" NA NA NA
"5231" NA NA NA
"5232" NA NA NA
"5233" NA NA NA
"5234" NA NA NA
"5235" NA NA NA
"5236" NA NA NA
"5237" NA NA NA
"5238" NA NA NA
"5239" NA NA NA
"5240" NA NA NA
"5241" NA NA NA
"5242" NA NA NA
"5243" NA NA NA
"5244" NA NA NA
"5245" NA NA NA
"5246" NA NA NA
"5247" NA NA NA
"5248" NA NA NA
"5249" NA NA NA
"5250" NA NA NA
"5251" NA NA NA
"5252" NA NA NA
"5253" NA NA NA
"5254" NA NA NA
"5255" NA NA NA
"5256" NA NA NA
"5257" NA NA NA
"5258" NA NA NA
"5259" NA NA NA
"5260" NA NA NA
"5261" NA NA NA
"5262" NA NA NA
"5263" NA NA NA
"5264" NA NA NA
"5265" NA NA NA
"5266" NA NA NA
"5267" NA NA NA
"5268" NA NA NA
"5269" NA NA NA
"5270" NA NA NA
"5271" NA NA NA
"5272" NA NA NA
"5273" NA NA NA
"5274" NA NA NA
"5275" NA NA NA
"5276" NA NA NA
"5277" NA NA NA
"5278" NA NA NA
"5279" NA NA NA
"5280" NA NA NA
"5281" NA NA NA
"5282" NA NA NA
"5283" NA NA NA
"5284" NA NA NA
"5285" NA NA NA
"5286" NA NA NA
"5287" NA NA NA
"5288" NA NA NA
"5289" NA NA NA
"5290" NA NA NA
"5291" NA NA NA
"5292" NA NA NA
"5293" NA NA NA
"5294" NA NA NA
"5295" NA NA NA
"5296" NA NA NA
"5297" NA NA NA
"5298" NA NA NA
"5299" NA NA NA
"5300" NA NA NA
"5301" NA NA NA
"5302" NA NA NA
"5303" NA NA NA
"5304" NA NA NA
"5305" NA NA NA
"5306" NA NA NA
"5307" NA NA NA
"5308" NA NA NA
"5309" NA NA NA
"5310" NA NA NA
"5311" NA NA NA
"5312" NA NA NA
"5313" NA NA NA
"5314" NA NA NA
"5315" NA NA NA
"5316" NA NA NA
"5317" NA NA NA
"5318" NA NA NA
"5319" NA NA NA
"5320" NA NA NA
"5321" NA NA NA
"5322" NA NA NA
"5323" NA NA NA
"5324" NA NA NA
"5325" NA NA NA
"5326" NA NA NA
"5327" NA NA NA
"5328" NA NA NA
"5329" NA NA NA
"5330" NA NA NA
"5331" NA NA NA
"5332" NA NA NA
"5333" NA NA NA
"5334" NA NA NA
"5335" NA NA NA
"5336" NA NA NA
"5337" NA NA NA
"5338" NA NA NA
"5339" NA NA NA
"5340" NA NA NA
"5341" NA NA NA
"5342" NA NA NA
"5343" NA NA NA
"5344" NA NA NA
"5345" NA NA NA
"5346" NA NA NA
"5347" NA NA NA
"5348" NA NA NA
"5349" NA NA NA
"5350" NA NA NA
"5351" NA NA NA
"5352" NA NA NA
"5353" NA NA NA
"5354" NA NA NA
"5355" NA NA NA
"5356" NA NA NA
"5357" NA NA NA
"5358" NA NA NA
"5359" NA NA NA
"5360" NA NA NA
"5361" NA NA NA
"5362" NA NA NA
"5363" NA NA NA
"5364" NA NA NA
"5365" NA NA NA
"5366" NA NA NA
"5367" NA NA NA
"5368" NA NA NA
"5369" NA NA NA
"5370" NA NA NA
"5371" NA NA NA
"5372" NA NA NA
"5373" NA NA NA
"5374" NA NA NA
"5375" NA NA NA
"5376" NA NA NA
"5377" NA NA NA
"5378" NA NA NA
"5379" NA NA NA
"5380" NA NA NA
"5381" NA NA NA
"5382" NA NA NA
"5383" NA NA NA
"5384" NA NA NA
"5385" NA NA NA
"5386" NA NA NA
"5387" NA NA NA
"5388" NA NA NA
"5389" NA NA NA
"5390" NA NA NA
"5391" NA NA NA
"5392" NA NA NA
"5393" NA NA NA
"5394" NA NA NA
"5395" NA NA NA
"5396" NA NA NA
"5397" NA NA NA
"5398" NA NA NA
"5399" NA NA NA
"5400" NA NA NA
"5401" NA NA NA
"5402" NA NA NA
"5403" NA NA NA
"5404" NA NA NA
"5405" NA NA NA
"5406" NA NA NA
"5407" NA NA NA
"5408" NA NA NA
"5409" NA NA NA
"5410" NA NA NA
"5411" NA NA NA
"5412" NA NA NA
"5413" NA NA NA
"5414" NA NA NA
"5415" NA NA NA
"5416" NA NA NA
"5417" NA NA NA
"5418" NA NA NA
"5419" NA NA NA
"5420" NA NA NA
"5421" NA NA NA
"5422" NA NA NA
"5423" NA NA NA
"5424" NA NA NA
"5425" NA NA NA
"5426" NA NA NA
"5427" NA NA NA
"5428" NA NA NA
"5429" NA NA NA
"5430" NA NA NA
"5431" NA NA NA
"5432" NA NA NA
"5433" NA NA NA
"5434" NA NA NA
"5435" NA NA NA
"5436" NA NA NA
"5437" NA NA NA
"5438" NA NA NA
"5439" NA NA NA
"5440" NA NA NA
"5441" NA NA NA
"5442" NA NA NA
"5443" NA NA NA
"5444" NA NA NA
"5445" NA NA NA
"5446" NA NA NA
"5447" NA NA NA
"5448" NA NA NA
"5449" NA NA NA
"5450" NA NA NA
"5451" NA NA NA
"5452" NA NA NA
"5453" NA NA NA
"5454" NA NA NA
"5455" NA NA NA
"5456" NA NA NA
"5457" NA NA NA
"5458" NA NA NA
"5459" NA NA NA
"5460" NA NA NA
"5461" NA NA NA
"5462" NA NA NA
"5463" NA NA NA
"5464" NA NA NA
"5465" NA NA NA
"5466" NA NA NA
"5467" NA NA NA
"5468" NA NA NA
"5469" NA NA NA
"5470" NA NA NA
"5471" NA NA NA
"5472" NA NA NA
"5473" NA NA NA
"5474" NA NA NA
"5475" NA NA NA
"5476" NA NA NA
"5477" NA NA NA
"5478" NA NA NA
"5479" NA NA NA
"5480" NA NA NA
"5481" NA NA NA
"5482" NA NA NA
"5483" NA NA NA
"5484" NA NA NA
"5485" NA NA NA
"5486" NA NA NA
"5487" NA NA NA
"5488" NA NA NA
"5489" NA NA NA
"5490" NA NA NA
"5491" NA NA NA
"5492" NA NA NA
"5493" NA NA NA
"5494" NA NA NA
"5495" NA NA NA
"5496" NA NA NA
"5497" NA NA NA
"5498" NA NA NA
"5499" NA NA NA
"5500" NA NA NA
"5501" NA NA NA
"5502" NA NA NA
"5503" NA NA NA
"5504" NA NA NA
"5505" NA NA NA
"5506" NA NA NA
"5507" NA NA NA
"5508" NA NA NA
"5509" NA NA NA
"5510" NA NA NA
"5511" NA NA NA
"5512" NA NA NA
"5513" NA NA NA
"5514" NA NA NA
"5515" NA NA NA
"5516" NA NA NA
"5517" NA NA NA
"5518" NA NA NA
"5519" NA NA NA
"5520" NA NA NA
"5521" NA NA NA
"5522" NA NA NA
"5523" NA NA NA
"5524" NA NA NA
"5525" NA NA NA
"5526" NA NA NA
"5527" NA NA NA
"5528" NA NA NA
"5529" NA NA NA
"5530" NA NA NA
"5531" NA NA NA
"5532" NA NA NA
"5533" NA NA NA
"5534" NA NA NA
"5535" NA NA NA
"5536" NA NA NA
"5537" NA NA NA
"5538" NA NA NA
"5539" NA NA NA
"5540" NA NA NA
"5541" NA NA NA
"5542" NA NA NA
"5543" NA NA NA
"5544" NA NA NA
"5545" NA NA NA
"5546" NA NA NA
"5547" NA NA NA
"5548" NA NA NA
"5549" NA NA NA
"5550" NA NA NA
"5551" NA NA NA
"5552" NA NA NA
"5553" NA NA NA
"5554" NA NA NA
"5555" NA NA NA
"5556" NA NA NA
"5557" NA NA NA
"5558" NA NA NA
"5559" NA NA NA
"5560" NA NA NA
"5561" NA NA NA
"5562" NA NA NA
"5563" NA NA NA
"5564" NA NA NA
"5565" NA NA NA
"5566" NA NA NA
"5567" NA NA NA
"5568" NA NA NA
"5569" NA NA NA
"5570" NA NA NA
"5571" NA NA NA
"5572" NA NA NA
"5573" NA NA NA
"5574" NA NA NA
"5575" NA NA NA
"5576" NA NA NA
"5577" NA NA NA
"5578" NA NA NA
"5579" NA NA NA
"5580" NA NA NA
"5581" NA NA NA
"5582" NA NA NA
"5583" NA NA NA
"5584" NA NA NA
"5585" NA NA NA
"5586" NA NA NA
"5587" NA NA NA
"5588" NA NA NA
"5589" NA NA NA
"5590" NA NA NA
"5591" NA NA NA
"5592" NA NA NA
"5593" NA NA NA
"5594" NA NA NA
"5595" NA NA NA
"5596" NA NA NA
"5597" NA NA NA
"5598" NA NA NA
"5599" NA NA NA
"5600" NA NA NA
"5601" NA NA NA
"5602" NA NA NA
"5603" NA NA NA
"5604" NA NA NA
"5605" NA NA NA
"5606" NA NA NA
"5607" NA NA NA
"5608" NA NA NA
"5609" NA NA NA
"5610" NA NA NA
"5611" NA NA NA
"5612" NA NA NA
"5613" NA NA NA
"5614" NA NA NA
"5615" NA NA NA
"5616" NA NA NA
"5617" NA NA NA
"5618" NA NA NA
"5619" NA NA NA
"5620" NA NA NA
"5621" NA NA NA
"5622" NA NA NA
"5623" NA NA NA
"5624" NA NA NA
"5625" NA NA NA
"5626" NA NA NA
"5627" NA NA NA
"5628" NA NA NA
"5629" NA NA NA
"5630" NA NA NA
"5631" NA NA NA
"5632" NA NA NA
"5633" NA NA NA
"5634" NA NA NA
"5635" NA NA NA
"5636" NA NA NA
"5637" NA NA NA
"5638" NA NA NA
"5639" NA NA NA
"5640" NA NA NA
"5641" NA NA NA
"5642" NA NA NA
"5643" NA NA NA
"5644" NA NA NA
"5645" NA NA NA
"5646" NA NA NA
"5647" NA NA NA
"5648" NA NA NA
"5649" NA NA NA
"5650" NA NA NA
"5651" NA NA NA
"5652" NA NA NA
"5653" NA NA NA
"5654" NA NA NA
"5655" NA NA NA
"5656" NA NA NA
"5657" NA NA NA
"5658" NA NA NA
"5659" NA NA NA
"5660" NA NA NA
"5661" NA NA NA
"5662" NA NA NA
"5663" NA NA NA
"5664" NA NA NA
"5665" NA NA NA
"5666" NA NA NA
"5667" NA NA NA
"5668" NA NA NA
"5669" NA NA NA
"5670" NA NA NA
"5671" NA NA NA
"5672" NA NA NA
"5673" NA NA NA
"5674" NA NA NA
"5675" NA NA NA
"5676" NA NA NA
"5677" NA NA NA
"5678" NA NA NA
"5679" NA NA NA
"5680" NA NA NA
"5681" NA NA NA
"5682" NA NA NA
"5683" NA NA NA
"5684" NA NA NA
"5685" NA NA NA
"5686" NA NA NA
"5687" NA NA NA
"5688" NA NA NA
"5689" NA NA NA
"5690" NA NA NA
"5691" NA NA NA
"5692" NA NA NA
"5693" NA NA NA
"5694" NA NA NA
"5695" NA NA NA
"5696" NA NA NA
"5697" NA NA NA
"5698" NA NA NA
"5699" NA NA NA
"5700" NA NA NA
"5701" NA NA NA
"5702" NA NA NA
"5703" NA NA NA
"5704" NA NA NA
"5705" NA NA NA
"5706" NA NA NA
"5707" NA NA NA
"5708" NA NA NA
"5709" NA NA NA
"5710" NA NA NA
"5711" NA NA NA
"5712" NA NA NA
"5713" NA NA NA
"5714" NA NA NA
"5715" NA NA NA
"5716" NA NA NA
"5717" NA NA NA
"5718" NA NA NA
"5719" NA NA NA
"5720" NA NA NA
"5721" NA NA NA
"5722" NA NA NA
"5723" NA NA NA
"5724" NA NA NA
"5725" NA NA NA
"5726" NA NA NA
"5727" NA NA NA
"5728" NA NA NA
"5729" NA NA NA
"5730" NA NA NA
"5731" NA NA NA
"5732" NA NA NA
"5733" NA NA NA
"5734" NA NA NA
"5735" NA NA NA
"5736" NA NA NA
"5737" NA NA NA
"5738" NA NA NA
"5739" NA NA NA
"5740" NA NA NA
"5741" NA NA NA
"5742" NA NA NA
"5743" NA NA NA
"5744" NA NA NA
"5745" NA NA NA
"5746" NA NA NA
"5747" NA NA NA
"5748" NA NA NA
"5749" NA NA NA
"5750" NA NA NA
"5751" NA NA NA
"5752" NA NA NA
"5753" NA NA NA
"5754" NA NA NA
"5755" NA NA NA
"5756" NA NA NA
"5757" NA NA NA
"5758" NA NA NA
"5759" NA NA NA
"5760" NA NA NA
"5761" NA NA NA
"5762" NA NA NA
"5763" NA NA NA
"5764" NA NA NA
"5765" NA NA NA
"5766" NA NA NA
"5767" NA NA NA
"5768" NA NA NA
"5769" NA NA NA
"5770" NA NA NA
"5771" NA NA NA
"5772" NA NA NA
"5773" NA NA NA
"5774" NA NA NA
"5775" NA NA NA
"5776" NA NA NA
"5777" NA NA NA
"5778" NA NA NA
"5779" NA NA NA
"5780" NA NA NA
"5781" NA NA NA
"5782" NA NA NA
"5783" NA NA NA
"5784" NA NA NA
"5785" NA NA NA
"5786" NA NA NA
"5787" NA NA NA
"5788" NA NA NA
"5789" NA NA NA
"5790" NA NA NA
"5791" NA NA NA
"5792" NA NA NA
"5793" NA NA NA
"5794" NA NA NA
"5795" NA NA NA
"5796" NA NA NA
"5797" NA NA NA
"5798" NA NA NA
"5799" NA NA NA
"5800" NA NA NA
"5801" NA NA NA
"5802" NA NA NA
"5803" NA NA NA
"5804" NA NA NA
"5805" NA NA NA
"5806" NA NA NA
"5807" NA NA NA
"5808" NA NA NA
"5809" NA NA NA
"5810" NA NA NA
"5811" NA NA NA
"5812" NA NA NA
"5813" NA NA NA
"5814" NA NA NA
"5815" NA NA NA
"5816" NA NA NA
"5817" NA NA NA
"5818" NA NA NA
"5819" NA NA NA
"5820" NA NA NA
"5821" NA NA NA
"5822" NA NA NA
"5823" NA NA NA
"5824" NA NA NA
"5825" NA NA NA
"5826" NA NA NA
"5827" NA NA NA
"5828" NA NA NA
"5829" NA NA NA
"5830" NA NA NA
"5831" NA NA NA
"5832" NA NA NA
"5833" NA NA NA
"5834" NA NA NA
"5835" NA NA NA
"5836" NA NA NA
"5837" NA NA NA
"5838" NA NA NA
"5839" NA NA NA
"5840" NA NA NA
"5841" NA NA NA
"5842" NA NA NA
"5843" NA NA NA
"5844" NA NA NA
"5845" NA NA NA
"5846" NA NA NA
"5847" NA NA NA
"5848" NA NA NA
"5849" NA NA NA
"5850" NA NA NA
"5851" NA NA NA
"5852" NA NA NA
"5853" NA NA NA
"5854" NA NA NA
"5855" NA NA NA
"5856" NA NA NA
"5857" NA NA NA
"5858" NA NA NA
"5859" NA NA NA
"5860" NA NA NA
"5861" NA NA NA
"5862" NA NA NA
"5863" NA NA NA
"5864" NA NA NA
"5865" NA NA NA
"5866" NA NA NA
"5867" NA NA NA
"5868" NA NA NA
"5869" NA NA NA
"5870" NA NA NA
"5871" NA NA NA
"5872" NA NA NA
"5873" NA NA NA
"5874" NA NA NA
"5875" NA NA NA
"5876" NA NA NA
"5877" NA NA NA
"5878" NA NA NA
"5879" NA NA NA
"5880" NA NA NA
"5881" NA NA NA
"5882" NA NA NA
"5883" NA NA NA
"5884" NA NA NA
"5885" NA NA NA
"5886" NA NA NA
"5887" NA NA NA
"5888" NA NA NA
"5889" NA NA NA
"5890" NA NA NA
"5891" NA NA NA
"5892" NA NA NA
"5893" NA NA NA
"5894" NA NA NA
"5895" NA NA NA
"5896" NA NA NA
"5897" NA NA NA
"5898" NA NA NA
"5899" NA NA NA
"5900" NA NA NA
"5901" NA NA NA
"5902" NA NA NA
"5903" NA NA NA
"5904" NA NA NA
"5905" NA NA NA
"5906" NA NA NA
"5907" NA NA NA
"5908" NA NA NA
"5909" NA NA NA
"5910" NA NA NA
"5911" NA NA NA
"5912" NA NA NA
"5913" NA NA NA
"5914" NA NA NA
"5915" NA NA NA
"5916" NA NA NA
"5917" NA NA NA
"5918" NA NA NA
"5919" NA NA NA
"5920" NA NA NA
"5921" NA NA NA
"5922" NA NA NA
"5923" NA NA NA
"5924" NA NA NA
"5925" NA NA NA
"5926" NA NA NA
"5927" NA NA NA
"5928" NA NA NA
"5929" NA NA NA
"5930" NA NA NA
"5931" NA NA NA
"5932" NA NA NA
"5933" NA NA NA
"5934" NA NA NA
"5935" NA NA NA
"5936" NA NA NA
"5937" NA NA NA
"5938" NA NA NA
"5939" NA NA NA
"5940" NA NA NA
"5941" NA NA NA
"5942" NA NA NA
"5943" NA NA NA
"5944" NA NA NA
"5945" NA NA NA
"5946" NA NA NA
"5947" NA NA NA
"5948" NA NA NA
"5949" NA NA NA
"5950" NA NA NA
"5951" NA NA NA
"5952" NA NA NA
"5953" NA NA NA
"5954" NA NA NA
"5955" NA NA NA
"5956" NA NA NA
"5957" NA NA NA
"5958" NA NA NA
"5959" NA NA NA
"5960" NA NA NA
"5961" NA NA NA
"5962" NA NA NA
"5963" NA NA NA
"5964" NA NA NA
"5965" NA NA NA
"5966" NA NA NA
"5967" NA NA NA
"5968" NA NA NA
"5969" NA NA NA
"5970" NA NA NA
"5971" NA NA NA
"5972" NA NA NA
"5973" NA NA NA
"5974" NA NA NA
"5975" NA NA NA
"5976" NA NA NA
"5977" NA NA NA
"5978" NA NA NA
"5979" NA NA NA
"5980" NA NA NA
"5981" NA NA NA
"5982" NA NA NA
"5983" NA NA NA
"5984" NA NA NA
"5985" NA NA NA
"5986" NA NA NA
"5987" NA NA NA
"5988" NA NA NA
"5989" NA NA NA
"5990" NA NA NA
"5991" NA NA NA
"5992" NA NA NA
"5993" NA NA NA
"5994" NA NA NA
"5995" NA NA NA
"5996" NA NA NA
"5997" NA NA NA
"5998" NA NA NA
"5999" NA NA NA
"6000" NA NA NA
"6001" NA NA NA
"6002" NA NA NA
"6003" NA NA NA
"6004" NA NA NA
"6005" NA NA NA
"6006" NA NA NA
"6007" NA NA NA
"6008" NA NA NA
"6009" NA NA NA
"6010" NA NA NA
"6011" NA NA NA
"6012" NA NA NA
"6013" NA NA NA
"6014" NA NA NA
"6015" NA NA NA
"6016" NA NA NA
"6017" NA NA NA
"6018" NA NA NA
"6019" NA NA NA
"6020" NA NA NA
"6021" NA NA NA
"6022" NA NA NA
"6023" NA NA NA
"6024" NA NA NA
"6025" NA NA NA
"6026" NA NA NA
"6027" NA NA NA
"6028" NA NA NA
"6029" NA NA NA
"6030" NA NA NA
"6031" NA NA NA
"6032" NA NA NA
"6033" NA NA NA
"6034" NA NA NA
"6035" NA NA NA
"6036" NA NA NA
"6037" NA NA NA
"6038" NA NA NA
"6039" NA NA NA
"6040" NA NA NA
"6041" NA NA NA
"6042" NA NA NA
"6043" NA NA NA
"6044" NA NA NA
"6045" NA NA NA
"6046" NA NA NA
"6047" NA NA NA
"6048" NA NA NA
"6049" NA NA NA
"6050" NA NA NA
"6051" NA NA NA
"6052" NA NA NA
"6053" NA NA NA
"6054" NA NA NA
"6055" NA NA NA
"6056" NA NA NA
"6057" NA NA NA
"6058" NA NA NA
"6059" NA NA NA
"6060" NA NA NA
"6061" NA NA NA
"6062" NA NA NA
"6063" NA NA NA
"6064" NA NA NA
"6065" NA NA NA
"6066" NA NA NA
"6067" NA NA NA
"6068" NA NA NA
"6069" NA NA NA
"6070" NA NA NA
"6071" NA NA NA
"6072" NA NA NA
"6073" NA NA NA
"6074" NA NA NA
"6075" NA NA NA
"6076" NA NA NA
"6077" NA NA NA
"6078" NA NA NA
"6079" NA NA NA
"6080" NA NA NA
"6081" NA NA NA
"6082" NA NA NA
"6083" NA NA NA
"6084" NA NA NA
"6085" NA NA NA
"6086" NA NA NA
"6087" NA NA NA
"6088" NA NA NA
"6089" NA NA NA
"6090" NA NA NA
"6091" NA NA NA
"6092" NA NA NA
"6093" NA NA NA
"6094" NA NA NA
"6095" NA NA NA
"6096" NA NA NA
"6097" NA NA NA
"6098" NA NA NA
"6099" NA NA NA
"6100" NA NA NA
"6101" NA NA NA
"6102" NA NA NA
"6103" NA NA NA
"6104" NA NA NA
"6105" NA NA NA
"6106" NA NA NA
"6107" NA NA NA
"6108" NA NA NA
"6109" NA NA NA
"6110" NA NA NA
"6111" NA NA NA
"6112" NA NA NA
"6113" NA NA NA
"6114" NA NA NA
"6115" NA NA NA
"6116" NA NA NA
"6117" NA NA NA
"6118" NA NA NA
"6119" NA NA NA
"6120" NA NA NA
"6121" NA NA NA
"6122" NA NA NA
"6123" NA NA NA
"6124" NA NA NA
"6125" NA NA NA
"6126" NA NA NA
"6127" NA NA NA
"6128" NA NA NA
"6129" NA NA NA
"6130" NA NA NA
"6131" NA NA NA
"6132" NA NA NA
"6133" NA NA NA
"6134" NA NA NA
"6135" NA NA NA
"6136" NA NA NA
"6137" NA NA NA
"6138" NA NA NA
"6139" NA NA NA
"6140" NA NA NA
"6141" NA NA NA
"6142" NA NA NA
"6143" NA NA NA
"6144" NA NA NA
"6145" NA NA NA
"6146" NA NA NA
"6147" NA NA NA
"6148" NA NA NA
"6149" NA NA NA
"6150" NA NA NA
"6151" NA NA NA
"6152" NA NA NA
"6153" NA NA NA
"6154" NA NA NA
"6155" NA NA NA
"6156" NA NA NA
"6157" NA NA NA
"6158" NA NA NA
"6159" NA NA NA
"6160" NA NA NA
"6161" NA NA NA
"6162" NA NA NA
"6163" NA NA NA
"6164" NA NA NA
"6165" NA NA NA
"6166" NA NA NA
"6167" NA NA NA
"6168" NA NA NA
"6169" NA NA NA
"6170" NA NA NA
"6171" NA NA NA
"6172" NA NA NA
"6173" NA NA NA
"6174" NA NA NA
"6175" NA NA NA
"6176" NA NA NA
"6177" NA NA NA
"6178" NA NA NA
"6179" NA NA NA
"6180" NA NA NA
"6181" NA NA NA
"6182" NA NA NA
"6183" NA NA NA
"6184" NA NA NA
"6185" NA NA NA
"6186" NA NA NA
"6187" NA NA NA
"6188" NA NA NA
"6189" NA NA NA
"6190" NA NA NA
"6191" NA NA NA
"6192" NA NA NA
"6193" NA NA NA
"6194" NA NA NA
"6195" NA NA NA
"6196" NA NA NA
"6197" NA NA NA
"6198" NA NA NA
"6199" NA NA NA
"6200" NA NA NA
"6201" NA NA NA
"6202" NA NA NA
"6203" NA NA NA
"6204" NA NA NA
"6205" NA NA NA
"6206" NA NA NA
"6207" NA NA NA
"6208" NA NA NA
"6209" NA NA NA
"6210" NA NA NA
"6211" NA NA NA
"6212" NA NA NA
"6213" NA NA NA
"6214" NA NA NA
"6215" NA NA NA
"6216" NA NA NA
"6217" NA NA NA
"6218" NA NA NA
"6219" NA NA NA
"6220" NA NA NA
"6221" NA NA NA
"6222" NA NA NA
"6223" NA NA NA
"6224" NA NA NA
"6225" NA NA NA
"6226" NA NA NA
"6227" NA NA NA
"6228" NA NA NA
"6229" NA NA NA
"6230" NA NA NA
"6231" NA NA NA
"6232" NA NA NA
"6233" NA NA NA
"6234" NA NA NA
"6235" NA NA NA
"6236" NA NA NA
"6237" NA NA NA
"6238" NA NA NA
"6239" NA NA NA
"6240" NA NA NA
"6241" NA NA NA
"6242" NA NA NA
"6243" NA NA NA
"6244" NA NA NA
"6245" NA NA NA
"6246" NA NA NA
"6247" NA NA NA
"6248" NA NA NA
"6249" NA NA NA
"6250" NA NA NA
"6251" NA NA NA
"6252" NA NA NA
"6253" NA NA NA
"6254" NA NA NA
"6255" NA NA NA
"6256" NA NA NA
"6257" NA NA NA
"6258" NA NA NA
"6259" NA NA NA
"6260" NA NA NA
"6261" NA NA NA
"6262" NA NA NA
"6263" NA NA NA
"6264" NA NA NA
"6265" NA NA NA
"6266" NA NA NA
"6267" NA NA NA
"6268" NA NA NA
"6269" NA NA NA
"6270" NA NA NA
"6271" NA NA NA
"6272" NA NA NA
"6273" NA NA NA
"6274" NA NA NA
"6275" NA NA NA
"6276" NA NA NA
"6277" NA NA NA
"6278" NA NA NA
"6279" NA NA NA
"6280" NA NA NA
"6281" NA NA NA
"6282" NA NA NA
"6283" NA NA NA
"6284" NA NA NA
"6285" NA NA NA
"6286" NA NA NA
"6287" NA NA NA
"6288" NA NA NA
"6289" NA NA NA
"6290" NA NA NA
"6291" NA NA NA
"6292" NA NA NA
"6293" NA NA NA
"6294" NA NA NA
"6295" NA NA NA
"6296" NA NA NA
"6297" NA NA NA
"6298" NA NA NA
"6299" NA NA NA
"6300" NA NA NA
"6301" NA NA NA
"6302" NA NA NA
"6303" NA NA NA
"6304" NA NA NA
"6305" NA NA NA
"6306" NA NA NA
"6307" NA NA NA
"6308" NA NA NA
"6309" NA NA NA
"6310" NA NA NA
"6311" NA NA NA
"6312" NA NA NA
"6313" NA NA NA
"6314" NA NA NA
"6315" NA NA NA
"6316" NA NA NA
"6317" NA NA NA
"6318" NA NA NA
"6319" NA NA NA
"6320" NA NA NA
"6321" NA NA NA
"6322" NA NA NA
"6323" NA NA NA
"6324" NA NA NA
"6325" NA NA NA
"6326" NA NA NA
"6327" NA NA NA
"6328" NA NA NA
"6329" NA NA NA
"6330" NA NA NA
"6331" NA NA NA
"6332" NA NA NA
"6333" NA NA NA
"6334" NA NA NA
"6335" NA NA NA
"6336" NA NA NA
"6337" NA NA NA
"6338" NA NA NA
"6339" NA NA NA
"6340" NA NA NA
"6341" NA NA NA
"6342" NA NA NA
"6343" NA NA NA
"6344" NA NA NA
"6345" NA NA NA
"6346" NA NA NA
"6347" NA NA NA
"6348" NA NA NA
"6349" NA NA NA
"6350" NA NA NA
"6351" NA NA NA
"6352" NA NA NA
"6353" NA NA NA
"6354" NA NA NA
"6355" NA NA NA
"6356" NA NA NA
"6357" NA NA NA
"6358" NA NA NA
"6359" NA NA NA
"6360" NA NA NA
"6361" NA NA NA
"6362" NA NA NA
"6363" NA NA NA
"6364" NA NA NA
"6365" NA NA NA
"6366" NA NA NA
"6367" NA NA NA
"6368" NA NA NA
"6369" NA NA NA
"6370" NA NA NA
"6371" NA NA NA
"6372" NA NA NA
"6373" NA NA NA
"6374" NA NA NA
"6375" NA NA NA
"6376" NA NA NA
"6377" NA NA NA
"6378" NA NA NA
"6379" NA NA NA
"6380" NA NA NA
"6381" NA NA NA
"6382" NA NA NA
"6383" NA NA NA
"6384" NA NA NA
"6385" NA NA NA
"6386" NA NA NA
"6387" NA NA NA
"6388" NA NA NA
"6389" NA NA NA
"6390" NA NA NA
"6391" NA NA NA
"6392" NA NA NA
"6393" NA NA NA
"6394" NA NA NA
"6395" NA NA NA
"6396" NA NA NA
"6397" NA NA NA
"6398" NA NA NA
"6399" NA NA NA
"6400" NA NA NA
"6401" NA NA NA
"6402" NA NA NA
"6403" NA NA NA
"6404" NA NA NA
"6405" NA NA NA
"6406" NA NA NA
"6407" NA NA NA
"6408" NA NA NA
"6409" NA NA NA
"6410" NA NA NA
"6411" NA NA NA
"6412" NA NA NA
"6413" NA NA NA
"6414" NA NA NA
"6415" NA NA NA
"6416" NA NA NA
"6417" NA NA NA
"6418" NA NA NA
"6419" NA NA NA
"6420" NA NA NA
"6421" NA NA NA
"6422" NA NA NA
"6423" NA NA NA
"6424" NA NA NA
"6425" NA NA NA
"6426" NA NA NA
"6427" NA NA NA
"6428" NA NA NA
"6429" NA NA NA
"6430" NA NA NA
"6431" NA NA NA
"6432" NA NA NA
"6433" NA NA NA
"6434" NA NA NA
"6435" NA NA NA
"6436" NA NA NA
"6437" NA NA NA
"6438" NA NA NA
"6439" NA NA NA
"6440" NA NA NA
"6441" NA NA NA
"6442" NA NA NA
"6443" NA NA NA
"6444" NA NA NA
"6445" NA NA NA
"6446" NA NA NA
"6447" NA NA NA
"6448" NA NA NA
"6449" NA NA NA
"6450" NA NA NA
"6451" NA NA NA
"6452" NA NA NA
"6453" NA NA NA
"6454" NA NA NA
"6455" NA NA NA
"6456" NA NA NA
"6457" NA NA NA
"6458" NA NA NA
"6459" NA NA NA
"6460" NA NA NA
"6461" NA NA NA
"6462" NA NA NA
"6463" NA NA NA
"6464" NA NA NA
"6465" NA NA NA
"6466" NA NA NA
"6467" NA NA NA
"6468" NA NA NA
"6469" NA NA NA
"6470" NA NA NA
"6471" NA NA NA
"6472" NA NA NA
"6473" NA NA NA
"6474" NA NA NA
"6475" NA NA NA
"6476" NA NA NA
"6477" NA NA NA
"6478" NA NA NA
"6479" NA NA NA
"6480" NA NA NA
"6481" NA NA NA
"6482" NA NA NA
"6483" NA NA NA
"6484" NA NA NA
"6485" NA NA NA
"6486" NA NA NA
"6487" NA NA NA
"6488" NA NA NA
"6489" NA NA NA
"6490" NA NA NA
"6491" NA NA NA
"6492" NA NA NA
"6493" NA NA NA
"6494" NA NA NA
"6495" NA NA NA
"6496" NA NA NA
"6497" NA NA NA
"6498" NA NA NA
"6499" NA NA NA
"6500" NA NA NA
"6501" NA NA NA
"6502" NA NA NA
"6503" NA NA NA
"6504" NA NA NA
"6505" NA NA NA
"6506" NA NA NA
"6507" NA NA NA
"6508" NA NA NA
"6509" NA NA NA
"6510" NA NA NA
"6511" NA NA NA
"6512" NA NA NA
"6513" NA NA NA
"6514" NA NA NA
"6515" NA NA NA
"6516" NA NA NA
"6517" NA NA NA
"6518" NA NA NA
"6519" NA NA NA
"6520" NA NA NA
"6521" NA NA NA
"6522" NA NA NA
"6523" NA NA NA
"6524" NA NA NA
"6525" NA NA NA
"6526" NA NA NA
"6527" NA NA NA
"6528" NA NA NA
"6529" NA NA NA
"6530" NA NA NA
"6531" NA NA NA
"6532" NA NA NA
"6533" NA NA NA
"6534" NA NA NA
"6535" NA NA NA
"6536" NA NA NA
"6537" NA NA NA
"6538" NA NA NA
"6539" NA NA NA
"6540" NA NA NA
"6541" NA NA NA
"6542" NA NA NA
"6543" NA NA NA
"6544" NA NA NA
"6545" NA NA NA
"6546" NA NA NA
"6547" NA NA NA
"6548" NA NA NA
"6549" NA NA NA
"6550" NA NA NA
"6551" NA NA NA
"6552" NA NA NA
"6553" NA NA NA
"6554" NA NA NA
"6555" NA NA NA
"6556" NA NA NA
"6557" NA NA NA
"6558" NA NA NA
"6559" NA NA NA
"6560" NA NA NA
"6561" NA NA NA
"6562" NA NA NA
"6563" NA NA NA
"6564" NA NA NA
"6565" NA NA NA
"6566" NA NA NA
"6567" NA NA NA
"6568" NA NA NA
"6569" NA NA NA
"6570" NA NA NA
"6571" NA NA NA
"6572" NA NA NA
"6573" NA NA NA
"6574" NA NA NA
"6575" NA NA NA
"6576" NA NA NA
"6577" NA NA NA
"6578" NA NA NA
"6579" NA NA NA
"6580" NA NA NA
"6581" NA NA NA
"6582" NA NA NA
"6583" NA NA NA
"6584" NA NA NA
"6585" NA NA NA
"6586" NA NA NA
"6587" NA NA NA
"6588" NA NA NA
"6589" NA NA NA
"6590" NA NA NA
"6591" NA NA NA
"6592" NA NA NA
"6593" NA NA NA
"6594" NA NA NA
"6595" NA NA NA
"6596" NA NA NA
"6597" NA NA NA
"6598" NA NA NA
"6599" NA NA NA
"6600" NA NA NA
"6601" NA NA NA
"6602" NA NA NA
"6603" NA NA NA
"6604" NA NA NA
"6605" NA NA NA
"6606" NA NA NA
"6607" NA NA NA
"6608" NA NA NA
"6609" NA NA NA
"6610" NA NA NA
"6611" NA NA NA
"6612" NA NA NA
"6613" NA NA NA
"6614" NA NA NA
"6615" NA NA NA
"6616" NA NA NA
"6617" NA NA NA
"6618" NA NA NA
"6619" NA NA NA
"6620" NA NA NA
"6621" NA NA NA
"6622" NA NA NA
"6623" NA NA NA
"6624" NA NA NA
"6625" NA NA NA
"6626" NA NA NA
"6627" NA NA NA
"6628" NA NA NA
"6629" NA NA NA
"6630" NA NA NA
"6631" NA NA NA
"6632" NA NA NA
"6633" NA NA NA
"6634" NA NA NA
"6635" NA NA NA
"6636" NA NA NA
"6637" NA NA NA
"6638" NA NA NA
"6639" NA NA NA
"6640" NA NA NA
"6641" NA NA NA
"6642" NA NA NA
"6643" NA NA NA
"6644" NA NA NA
"6645" NA NA NA
"6646" NA NA NA
"6647" NA NA NA
"6648" NA NA NA
"6649" NA NA NA
"6650" NA NA NA
"6651" NA NA NA
"6652" NA NA NA
"6653" NA NA NA
"6654" NA NA NA
"6655" NA NA NA
"6656" NA NA NA
"6657" NA NA NA
"6658" NA NA NA
"6659" NA NA NA
"6660" NA NA NA
"6661" NA NA NA
"6662" NA NA NA
"6663" NA NA NA
"6664" NA NA NA
"6665" NA NA NA
"6666" NA NA NA
"6667" NA NA NA
"6668" NA NA NA
"6669" NA NA NA
"6670" NA NA NA
"6671" NA NA NA
"6672" NA NA NA
"6673" NA NA NA
"6674" NA NA NA
"6675" NA NA NA
"6676" NA NA NA
"6677" NA NA NA
"6678" NA NA NA
"6679" NA NA NA
"6680" NA NA NA
"6681" NA NA NA
"6682" NA NA NA
"6683" NA NA NA
"6684" NA NA NA
"6685" NA NA NA
"6686" NA NA NA
"6687" NA NA NA
"6688" NA NA NA
"6689" NA NA NA
"6690" NA NA NA
"6691" NA NA NA
"6692" NA NA NA
"6693" NA NA NA
"6694" NA NA NA
"6695" NA NA NA
"6696" NA NA NA
"6697" NA NA NA
"6698" NA NA NA
"6699" NA NA NA
"6700" NA NA NA
"6701" NA NA NA
"6702" NA NA NA
"6703" NA NA NA
"6704" NA NA NA
"6705" NA NA NA
"6706" NA NA NA
"6707" NA NA NA
"6708" NA NA NA
"6709" NA NA NA
"6710" NA NA NA
"6711" NA NA NA
"6712" NA NA NA
"6713" NA NA NA
"6714" NA NA NA
"6715" NA NA NA
"6716" NA NA NA
"6717" NA NA NA
"6718" NA NA NA
"6719" NA NA NA
"6720" NA NA NA
"6721" NA NA NA
"6722" NA NA NA
"6723" NA NA NA
"6724" NA NA NA
"6725" NA NA NA
"6726" NA NA NA
"6727" NA NA NA
"6728" NA NA NA
"6729" NA NA NA
"6730" NA NA NA
"6731" NA NA NA
"6732" NA NA NA
"6733" NA NA NA
"6734" NA NA NA
"6735" NA NA NA
"6736" NA NA NA
"6737" NA NA NA
"6738" NA NA NA
"6739" NA NA NA
"6740" NA NA NA
"6741" NA NA NA
"6742" NA NA NA
"6743" NA NA NA
"6744" NA NA NA
"6745" NA NA NA
"6746" NA NA NA
"6747" NA NA NA
"6748" NA NA NA
"6749" NA NA NA
"6750" NA NA NA
"6751" NA NA NA
"6752" NA NA NA
"6753" NA NA NA
"6754" NA NA NA
"6755" NA NA NA
"6756" NA NA NA
"6757" NA NA NA
"6758" NA NA NA
"6759" NA NA NA
"6760" NA NA NA
"6761" NA NA NA
"6762" NA NA NA
"6763" NA NA NA
"6764" NA NA NA
"6765" NA NA NA
"6766" NA NA NA
"6767" NA NA NA
"6768" NA NA NA
"6769" NA NA NA
"6770" NA NA NA
"6771" NA NA NA
"6772" NA NA NA
"6773" NA NA NA
"6774" NA NA NA
"6775" NA NA NA
"6776" NA NA NA
"6777" NA NA NA
"6778" NA NA NA
"6779" NA NA NA
"6780" NA NA NA
"6781" NA NA NA
"6782" NA NA NA
"6783" NA NA NA
"6784" NA NA NA
"6785" NA NA NA
"6786" NA NA NA
"6787" NA NA NA
"6788" NA NA NA
"6789" NA NA NA
"6790" NA NA NA
"6791" NA NA NA
"6792" NA NA NA
"6793" NA NA NA
"6794" NA NA NA
"6795" NA NA NA
"6796" NA NA NA
"6797" NA NA NA
"6798" NA NA NA
"6799" NA NA NA
"6800" NA NA NA
"6801" NA NA NA
"6802" NA NA NA
"6803" NA NA NA
"6804" NA NA NA
"6805" NA NA NA
"6806" NA NA NA
"6807" NA NA NA
"6808" NA NA NA
"6809" NA NA NA
"6810" NA NA NA
"6811" NA NA NA
"6812" NA NA NA
"6813" NA NA NA
"6814" NA NA NA
"6815" NA NA NA
"6816" NA NA NA
"6817" NA NA NA
"6818" NA NA NA
"6819" NA NA NA
"6820" NA NA NA
"6821" NA NA NA
"6822" NA NA NA
"6823" NA NA NA
"6824" NA NA NA
"6825" NA NA NA
"6826" NA NA NA
"6827" NA NA NA
"6828" NA NA NA
"6829" NA NA NA
"6830" NA NA NA
"6831" NA NA NA
"6832" NA NA NA
"6833" NA NA NA
"6834" NA NA NA
"6835" NA NA NA
"6836" NA NA NA
"6837" NA NA NA
"6838" NA NA NA
"6839" NA NA NA
"6840" NA NA NA
"6841" NA NA NA
"6842" NA NA NA
"6843" NA NA NA
"6844" NA NA NA
"6845" NA NA NA
"6846" NA NA NA
"6847" NA NA NA
"6848" NA NA NA
"6849" NA NA NA
"6850" NA NA NA
"6851" NA NA NA
"6852" NA NA NA
"6853" NA NA NA
"6854" NA NA NA
"6855" NA NA NA
"6856" NA NA NA
"6857" NA NA NA
"6858" NA NA NA
"6859" NA NA NA
"6860" NA NA NA
"6861" NA NA NA
"6862" NA NA NA
"6863" NA NA NA
"6864" NA NA NA
"6865" NA NA NA
"6866" NA NA NA
"6867" NA NA NA
"6868" NA NA NA
"6869" NA NA NA
"6870" NA NA NA
"6871" NA NA NA
"6872" NA NA NA
"6873" NA NA NA
"6874" NA NA NA
"6875" NA NA NA
"6876" NA NA NA
"6877" NA NA NA
"6878" NA NA NA
"6879" NA NA NA
"6880" NA NA NA
"6881" NA NA NA
"6882" NA NA NA
"6883" NA NA NA
"6884" NA NA NA
"6885" NA NA NA
"6886" NA NA NA
"6887" NA NA NA
"6888" NA NA NA
"6889" NA NA NA
"6890" NA NA NA
"6891" NA NA NA
"6892" NA NA NA
"6893" NA NA NA
"6894" NA NA NA
"6895" NA NA NA
"6896" NA NA NA
"6897" NA NA NA
"6898" NA NA NA
"6899" NA NA NA
"6900" NA NA NA
"6901" NA NA NA
"6902" NA NA NA
"6903" NA NA NA
"6904" NA NA NA
"6905" NA NA NA
"6906" NA NA NA
"6907" NA NA NA
"6908" NA NA NA
"6909" NA NA NA
"6910" NA NA NA
"6911" NA NA NA
"6912" NA NA NA
"6913" NA NA NA
"6914" NA NA NA
"6915" NA NA NA
"6916" NA NA NA
"6917" NA NA NA
"6918" NA NA NA
"6919" NA NA NA
"6920" NA NA NA
"6921" NA NA NA
"6922" NA NA NA
"6923" NA NA NA
"6924" NA NA NA
"6925" NA NA NA
"6926" NA NA NA
"6927" NA NA NA
"6928" NA NA NA
"6929" NA NA NA
"6930" NA NA NA
"6931" NA NA NA
"6932" NA NA NA
"6933" NA NA NA
"6934" NA NA NA
"6935" NA NA NA
"6936" NA NA NA
"6937" NA NA NA
"6938" NA NA NA
"6939" NA NA NA
"6940" NA NA NA
"6941" NA NA NA
"6942" NA NA NA
"6943" NA NA NA
"6944" NA NA NA
"6945" NA NA NA
"6946" NA NA NA
"6947" NA NA NA
"6948" NA NA NA
"6949" NA NA NA
"6950" NA NA NA
"6951" NA NA NA
"6952" NA NA NA
"6953" NA NA NA
"6954" NA NA NA
"6955" NA NA NA
"6956" NA NA NA
"6957" NA NA NA
"6958" NA NA NA
"6959" NA NA NA
"6960" NA NA NA
"6961" NA NA NA
"6962" NA NA NA
"6963" NA NA NA
"6964" NA NA NA
"6965" NA NA NA
"6966" NA NA NA
"6967" NA NA NA
"6968" NA NA NA
"6969" NA NA NA
"6970" NA NA NA
"6971" NA NA NA
"6972" NA NA NA
"6973" NA NA NA
"6974" NA NA NA
"6975" NA NA NA
"6976" NA NA NA
"6977" NA NA NA
"6978" NA NA NA
"6979" NA NA NA
"6980" NA NA NA
"6981" NA NA NA
"6982" NA NA NA
"6983" NA NA NA
"6984" NA NA NA
"6985" NA NA NA
"6986" NA NA NA
"6987" NA NA NA
"6988" NA NA NA
"6989" NA NA NA
"6990" NA NA NA
"6991" NA NA NA
"6992" NA NA NA
"6993" NA NA NA
"6994" NA NA NA
"6995" NA NA NA
"6996" NA NA NA
"6997" NA NA NA
"6998" NA NA NA
"6999" NA NA NA
"7000" NA NA NA
"7001" NA NA NA
"7002" NA NA NA
"7003" NA NA NA
"7004" NA NA NA
"7005" NA NA NA
"7006" NA NA NA
"7007" NA NA NA
"7008" NA NA NA
"7009" NA NA NA
"7010" NA NA NA
"7011" NA NA NA
"7012" NA NA NA
"7013" NA NA NA
"7014" NA NA NA
"7015" NA NA NA
"7016" NA NA NA
"7017" NA NA NA
"7018" NA NA NA
"7019" NA NA NA
"7020" NA NA NA
"7021" NA NA NA
"7022" NA NA NA
"7023" NA NA NA
"7024" NA NA NA
"7025" NA NA NA
"7026" NA NA NA
"7027" NA NA NA
"7028" NA NA NA
"7029" NA NA NA
"7030" NA NA NA
"7031" NA NA NA
"7032" NA NA NA
"7033" NA NA NA
"7034" NA NA NA
"7035" NA NA NA
"7036" NA NA NA
"7037" NA NA NA
"7038" NA NA NA
"7039" NA NA NA
"7040" NA NA NA
"7041" NA NA NA
"7042" NA NA NA
"7043" NA NA NA
"7044" NA NA NA
"7045" NA NA NA
"7046" NA NA NA
"7047" NA NA NA
"7048" NA NA NA
"7049" NA NA NA
"7050" NA NA NA
"7051" NA NA NA
"7052" NA NA NA
"7053" NA NA NA
"7054" NA NA NA
"7055" NA NA NA
"7056" NA NA NA
"7057" NA NA NA
"7058" NA NA NA
"7059" NA NA NA
"7060" NA NA NA
"7061" NA NA NA
"7062" NA NA NA
"7063" NA NA NA
"7064" NA NA NA
"7065" NA NA NA
"7066" NA NA NA
"7067" NA NA NA
"7068" NA NA NA
"7069" NA NA NA
"7070" NA NA NA
"7071" NA NA NA
"7072" NA NA NA
"7073" NA NA NA
"7074" NA NA NA
"7075" NA NA NA
"7076" NA NA NA
"7077" NA NA NA
"7078" NA NA NA
"7079" NA NA NA
"7080" NA NA NA
"7081" NA NA NA
"7082" NA NA NA
"7083" NA NA NA
"7084" NA NA NA
"7085" NA NA NA
"7086" NA NA NA
"7087" NA NA NA
"7088" NA NA NA
"7089" NA NA NA
"7090" NA NA NA
"7091" NA NA NA
"7092" NA NA NA
"7093" NA NA NA
"7094" NA NA NA
"7095" NA NA NA
"7096" NA NA NA
"7097" NA NA NA
"7098" NA NA NA
"7099" NA NA NA
"7100" NA NA NA
"7101" NA NA NA
"7102" NA NA NA
"7103" NA NA NA
"7104" NA NA NA
"7105" NA NA NA
"7106" NA NA NA
"7107" NA NA NA
"7108" NA NA NA
"7109" NA NA NA
"7110" NA NA NA
"7111" NA NA NA
"7112" NA NA NA
"7113" NA NA NA
"7114" NA NA NA
"7115" NA NA NA
"7116" NA NA NA
"7117" NA NA NA
"7118" NA NA NA
"7119" NA NA NA
"7120" NA NA NA
"7121" NA NA NA
"7122" NA NA NA
"7123" NA NA NA
"7124" NA NA NA
"7125" NA NA NA
"7126" NA NA NA
"7127" NA NA NA
"7128" NA NA NA
"7129" NA NA NA
"7130" NA NA NA
"7131" NA NA NA
"7132" NA NA NA
"7133" NA NA NA
"7134" NA NA NA
"7135" NA NA NA
"7136" NA NA NA
"7137" NA NA NA
"7138" NA NA NA
"7139" NA NA NA
"7140" NA NA NA
"7141" NA NA NA
"7142" NA NA NA
"7143" NA NA NA
"7144" NA NA NA
"7145" NA NA NA
"7146" NA NA NA
"7147" NA NA NA
"7148" NA NA NA
"7149" NA NA NA
"7150" NA NA NA
"7151" NA NA NA
"7152" NA NA NA
"7153" NA NA NA
"7154" NA NA NA
"7155" NA NA NA
"7156" NA NA NA
"7157" NA NA NA
"7158" NA NA NA
"7159" NA NA NA
"7160" NA NA NA
"7161" NA NA NA
"7162" NA NA NA
"7163" NA NA NA
"7164" NA NA NA
"7165" NA NA NA
"7166" NA NA NA
"7167" NA NA NA
"7168" NA NA NA
"7169" NA NA NA
"7170" NA NA NA
"7171" NA NA NA
"7172" NA NA NA
"7173" NA NA NA
"7174" NA NA NA
"7175" NA NA NA
"7176" NA NA NA
"7177" NA NA NA
"7178" NA NA NA
"7179" NA NA NA
"7180" NA NA NA
"7181" NA NA NA
"7182" NA NA NA
"7183" NA NA NA
"7184" NA NA NA
"7185" NA NA NA
"7186" NA NA NA
"7187" NA NA NA
"7188" NA NA NA
"7189" NA NA NA
"7190" NA NA NA
"7191" NA NA NA
"7192" NA NA NA
"7193" NA NA NA
"7194" NA NA NA
"7195" NA NA NA
"7196" NA NA NA
"7197" NA NA NA
"7198" NA NA NA
"7199" NA NA NA
"7200" NA NA NA
"7201" NA NA NA
"7202" NA NA NA
"7203" NA NA NA
"7204" NA NA NA
"7205" NA NA NA
"7206" NA NA NA
"7207" NA NA NA
"7208" NA NA NA
"7209" NA NA NA
"7210" NA NA NA
"7211" NA NA NA
"7212" NA NA NA
"7213" NA NA NA
"7214" NA NA NA
"7215" NA NA NA
"7216" NA NA NA
"7217" NA NA NA
"7218" NA NA NA
"7219" NA NA NA
"7220" NA NA NA
"7221" NA NA NA
"7222" NA NA NA
"7223" NA NA NA
"7224" NA NA NA
"7225" NA NA NA
"7226" NA NA NA
"7227" NA NA NA
"7228" NA NA NA
"7229" NA NA NA
"7230" NA NA NA
"7231" NA NA NA
"7232" NA NA NA
"7233" NA NA NA
"7234" NA NA NA
"7235" NA NA NA
"7236" NA NA NA
"7237" NA NA NA
"7238" NA NA NA
"7239" NA NA NA
"7240" NA NA NA
"7241" NA NA NA
"7242" NA NA NA
"7243" NA NA NA
"7244" NA NA NA
"7245" NA NA NA
"7246" NA NA NA
"7247" NA NA NA
"7248" NA NA NA
"7249" NA NA NA
"7250" NA NA NA
"7251" NA NA NA
"7252" NA NA NA
"7253" NA NA NA
"7254" NA NA NA
"7255" NA NA NA
"7256" NA NA NA
"7257" NA NA NA
"7258" NA NA NA
"7259" NA NA NA
"7260" NA NA NA
"7261" NA NA NA
"7262" NA NA NA
"7263" NA NA NA
"7264" NA NA NA
"7265" NA NA NA
"7266" NA NA NA
"7267" NA NA NA
"7268" NA NA NA
"7269" NA NA NA
"7270" NA NA NA
"7271" NA NA NA
"7272" NA NA NA
"7273" NA NA NA
"7274" NA NA NA
"7275" NA NA NA
"7276" NA NA NA
"7277" NA NA NA
"7278" NA NA NA
"7279" NA NA NA
"7280" NA NA NA
"7281" NA NA NA
"7282" NA NA NA
"7283" NA NA NA
"7284" NA NA NA
"7285" NA NA NA
"7286" NA NA NA
"7287" NA NA NA
"7288" NA NA NA
"7289" NA NA NA
"7290" NA NA NA
"7291" NA NA NA
"7292" NA NA NA
"7293" NA NA NA
"7294" NA NA NA
"7295" NA NA NA
"7296" NA NA NA
"7297" NA NA NA
"7298" NA NA NA
"7299" NA NA NA
"7300" NA NA NA
"7301" NA NA NA
"7302" NA NA NA
"7303" NA NA NA
"7304" NA NA NA
"7305" NA NA NA
"7306" NA NA NA
"7307" NA NA NA
"7308" NA NA NA
"7309" NA NA NA
"7310" NA NA NA
"7311" NA NA NA
"7312" NA NA NA
"7313" NA NA NA
"7314" NA NA NA
"7315" NA NA NA
"7316" NA NA NA
"7317" NA NA NA
"7318" NA NA NA
"7319" NA NA NA
"7320" NA NA NA
"7321" NA NA NA
"7322" NA NA NA
"7323" NA NA NA
"7324" NA NA NA
"7325" NA NA NA
"7326" NA NA NA
"7327" NA NA NA
"7328" NA NA NA
"7329" NA NA NA
"7330" NA NA NA
"7331" NA NA NA
"7332" NA NA NA
"7333" NA NA NA
"7334" NA NA NA
"7335" NA NA NA
"7336" NA NA NA
"7337" NA NA NA
"7338" NA NA NA
"7339" NA NA NA
"7340" NA NA NA
"7341" NA NA NA
"7342" NA NA NA
"7343" NA NA NA
"7344" NA NA NA
"7345" NA NA NA
"7346" NA NA NA
"7347" NA NA NA
"7348" NA NA NA
"7349" NA NA NA
"7350" NA NA NA
"7351" NA NA NA
"7352" NA NA NA
"7353" NA NA NA
"7354" NA NA NA
"7355" NA NA NA
"7356" NA NA NA
"7357" NA NA NA
"7358" NA NA NA
"7359" NA NA NA
"7360" NA NA NA
"7361" NA NA NA
"7362" NA NA NA
"7363" NA NA NA
"7364" NA NA NA
"7365" NA NA NA
"7366" NA NA NA
"7367" NA NA NA
"7368" NA NA NA
"7369" NA NA NA
"7370" NA NA NA
"7371" NA NA NA
"7372" NA NA NA
"7373" NA NA NA
"7374" NA NA NA
"7375" NA NA NA
"7376" NA NA NA
"7377" NA NA NA
"7378" NA NA NA
"7379" NA NA NA
"7380" NA NA NA
"7381" NA NA NA
"7382" NA NA NA
"7383" NA NA NA
"7384" NA NA NA
"7385" NA NA NA
"7386" NA NA NA
"7387" NA NA NA
"7388" NA NA NA
"7389" NA NA NA
"7390" NA NA NA
"7391" NA NA NA
"7392" NA NA NA
"7393" NA NA NA
"7394" NA NA NA
"7395" NA NA NA
"7396" NA NA NA
"7397" NA NA NA
"7398" NA NA NA
"7399" NA NA NA
"7400" NA NA NA
"7401" NA NA NA
"7402" NA NA NA
"7403" NA NA NA
"7404" NA NA NA
"7405" NA NA NA
"7406" NA NA NA
"7407" NA NA NA
"7408" NA NA NA
"7409" NA NA NA
"7410" NA NA NA
"7411" NA NA NA
"7412" NA NA NA
"7413" NA NA NA
"7414" NA NA NA
"7415" NA NA NA
"7416" NA NA NA
"7417" NA NA NA
"7418" NA NA NA
"7419" NA NA NA
"7420" NA NA NA
"7421" NA NA NA
"7422" NA NA NA
"7423" NA NA NA
"7424" NA NA NA
"7425" NA NA NA
"7426" NA NA NA
"7427" NA NA NA
"7428" NA NA NA
"7429" NA NA NA
"7430" NA NA NA
"7431" NA NA NA
"7432" NA NA NA
"7433" NA NA NA
"7434" NA NA NA
"7435" NA NA NA
"7436" NA NA NA
"7437" NA NA NA
"7438" NA NA NA
"7439" NA NA NA
"7440" NA NA NA
"7441" NA NA NA
"7442" NA NA NA
"7443" NA NA NA
"7444" NA NA NA
"7445" NA NA NA
"7446" NA NA NA
"7447" NA NA NA
"7448" NA NA NA
"7449" NA NA NA
"7450" NA NA NA
"7451" NA NA NA
"7452" NA NA NA
"7453" NA NA NA
"7454" NA NA NA
"7455" NA NA NA
"7456" NA NA NA
"7457" NA NA NA
"7458" NA NA NA
"7459" NA NA NA
"7460" NA NA NA
"7461" NA NA NA
"7462" NA NA NA
"7463" NA NA NA
"7464" NA NA NA
"7465" NA NA NA
"7466" NA NA NA
"7467" NA NA NA
"7468" NA NA NA
"7469" NA NA NA
"7470" NA NA NA
"7471" NA NA NA
"7472" NA NA NA
"7473" NA NA NA
"7474" NA NA NA
"7475" NA NA NA
"7476" NA NA NA
"7477" NA NA NA
"7478" NA NA NA
"7479" NA NA NA
"7480" NA NA NA
"7481" NA NA NA
"7482" NA NA NA
"7483" NA NA NA
"7484" NA NA NA
"7485" NA NA NA
"7486" NA NA NA
"7487" NA NA NA
"7488" NA NA NA
"7489" NA NA NA
"7490" NA NA NA
"7491" NA NA NA
"7492" NA NA NA
"7493" NA NA NA
"7494" NA NA NA
"7495" NA NA NA
"7496" NA NA NA
"7497" NA NA NA
"7498" NA NA NA
"7499" NA NA NA
"7500" NA NA NA
"7501" NA NA NA
"7502" NA NA NA
"7503" NA NA NA
"7504" NA NA NA
"7505" NA NA NA
"7506" NA NA NA
"7507" NA NA NA
"7508" NA NA NA
"7509" NA NA NA
"7510" NA NA NA
"7511" NA NA NA
"7512" NA NA NA
"7513" NA NA NA
"7514" NA NA NA
"7515" NA NA NA
"7516" NA NA NA
"7517" NA NA NA
"7518" NA NA NA
"7519" NA NA NA
"7520" NA NA NA
"7521" NA NA NA
"7522" NA NA NA
"7523" NA NA NA
"7524" NA NA NA
"7525" NA NA NA
"7526" NA NA NA
"7527" NA NA NA
"7528" NA NA NA
"7529" NA NA NA
"7530" NA NA NA
"7531" NA NA NA
"7532" NA NA NA
"7533" NA NA NA
"7534" NA NA NA
"7535" NA NA NA
"7536" NA NA NA
"7537" NA NA NA
"7538" NA NA NA
"7539" NA NA NA
"7540" NA NA NA
"7541" NA NA NA
"7542" NA NA NA
"7543" NA NA NA
"7544" NA NA NA
"7545" NA NA NA
"7546" NA NA NA
"7547" NA NA NA
"7548" NA NA NA
"7549" NA NA NA
"7550" NA NA NA
"7551" NA NA NA
"7552" NA NA NA
"7553" NA NA NA
"7554" NA NA NA
"7555" NA NA NA
"7556" NA NA NA
"7557" NA NA NA
"7558" NA NA NA
"7559" NA NA NA
"7560" NA NA NA
"7561" NA NA NA
"7562" NA NA NA
"7563" NA NA NA
"7564" NA NA NA
"7565" NA NA NA
"7566" NA NA NA
"7567" NA NA NA
"7568" NA NA NA
"7569" NA NA NA
"7570" NA NA NA
"7571" NA NA NA
"7572" NA NA NA
"7573" NA NA NA
"7574" NA NA NA
"7575" NA NA NA
"7576" NA NA NA
"7577" NA NA NA
"7578" NA NA NA
"7579" NA NA NA
"7580" NA NA NA
"7581" NA NA NA
"7582" NA NA NA
"7583" NA NA NA
"7584" NA NA NA
"7585" NA NA NA
"7586" NA NA NA
"7587" NA NA NA
"7588" NA NA NA
"7589" NA NA NA
"7590" NA NA NA
"7591" NA NA NA
"7592" NA NA NA
"7593" NA NA NA
"7594" NA NA NA
"7595" NA NA NA
"7596" NA NA NA
"7597" NA NA NA
"7598" NA NA NA
"7599" NA NA NA
"7600" NA NA NA
"7601" NA NA NA
"7602" NA NA NA
"7603" NA NA NA
"7604" NA NA NA
"7605" NA NA NA
"7606" NA NA NA
"7607" NA NA NA
"7608" NA NA NA
"7609" NA NA NA
"7610" NA NA NA
"7611" NA NA NA
"7612" NA NA NA
"7613" NA NA NA
"7614" NA NA NA
"7615" NA NA NA
"7616" NA NA NA
"7617" NA NA NA
"7618" NA NA NA
"7619" NA NA NA
"7620" NA NA NA
"7621" NA NA NA
"7622" NA NA NA
"7623" NA NA NA
"7624" NA NA NA
"7625" NA NA NA
"7626" NA NA NA
"7627" NA NA NA
"7628" NA NA NA
"7629" NA NA NA
"7630" NA NA NA
"7631" NA NA NA
"7632" NA NA NA
"7633" NA NA NA
"7634" NA NA NA
"7635" NA NA NA
"7636" NA NA NA
"7637" NA NA NA
"7638" NA NA NA
"7639" NA NA NA
"7640" NA NA NA
"7641" NA NA NA
"7642" NA NA NA
"7643" NA NA NA
"7644" NA NA NA
"7645" NA NA NA
"7646" NA NA NA
"7647" NA NA NA
"7648" NA NA NA
"7649" NA NA NA
"7650" NA NA NA
"7651" NA NA NA
"7652" NA NA NA
"7653" NA NA NA
"7654" NA NA NA
"7655" NA NA NA
"7656" NA NA NA
"7657" NA NA NA
"7658" NA NA NA
"7659" NA NA NA
"7660" NA NA NA
"7661" NA NA NA
"7662" NA NA NA
"7663" NA NA NA
"7664" NA NA NA
"7665" NA NA NA
"7666" NA NA NA
"7667" NA NA NA
"7668" NA NA NA
"7669" NA NA NA
"7670" NA NA NA
"7671" NA NA NA
"7672" NA NA NA
"7673" NA NA NA
"7674" NA NA NA
"7675" NA NA NA
"7676" NA NA NA
"7677" NA NA NA
"7678" NA NA NA
"7679" NA NA NA
"7680" NA NA NA
"7681" NA NA NA
"7682" NA NA NA
"7683" NA NA NA
"7684" NA NA NA
"7685" NA NA NA
"7686" NA NA NA
"7687" NA NA NA
"7688" NA NA NA
"7689" NA NA NA
"7690" NA NA NA
"7691" NA NA NA
"7692" NA NA NA
"7693" NA NA NA
"7694" NA NA NA
"7695" NA NA NA
"7696" NA NA NA
"7697" NA NA NA
"7698" NA NA NA
"7699" NA NA NA
"7700" NA NA NA
"7701" NA NA NA
"7702" NA NA NA
"7703" NA NA NA
"7704" NA NA NA
"7705" NA NA NA
"7706" NA NA NA
"7707" NA NA NA
"7708" NA NA NA
"7709" NA NA NA
"7710" NA NA NA
"7711" NA NA NA
"7712" NA NA NA
"7713" NA NA NA
"7714" NA NA NA
"7715" NA NA NA
"7716" NA NA NA
"7717" NA NA NA
"7718" NA NA NA
"7719" NA NA NA
"7720" NA NA NA
"7721" NA NA NA
"7722" NA NA NA
"7723" NA NA NA
"7724" NA NA NA
"7725" NA NA NA
"7726" NA NA NA
"7727" NA NA NA
"7728" NA NA NA
"7729" NA NA NA
"7730" NA NA NA
"7731" NA NA NA
"7732" NA NA NA
"7733" NA NA NA
"7734" NA NA NA
"7735" NA NA NA
"7736" NA NA NA
"7737" NA NA NA
"7738" NA NA NA
"7739" NA NA NA
"7740" NA NA NA
"7741" NA NA NA
"7742" NA NA NA
"7743" NA NA NA
"7744" NA NA NA
"7745" NA NA NA
"7746" NA NA NA
"7747" NA NA NA
"7748" NA NA NA
"7749" NA NA NA
"7750" NA NA NA
"7751" NA NA NA
"7752" NA NA NA
"7753" NA NA NA
"7754" NA NA NA
"7755" NA NA NA
"7756" NA NA NA
"7757" NA NA NA
"7758" NA NA NA
"7759" NA NA NA
"7760" NA NA NA
"7761" NA NA NA
"7762" NA NA NA
"7763" NA NA NA
"7764" NA NA NA
"7765" NA NA NA
"7766" NA NA NA
"7767" NA NA NA
"7768" NA NA NA
"7769" NA NA NA
"7770" NA NA NA
"7771" NA NA NA
"7772" NA NA NA
"7773" NA NA NA
"7774" NA NA NA
"7775" NA NA NA
"7776" NA NA NA
"7777" NA NA NA
"7778" NA NA NA
"7779" NA NA NA
"7780" NA NA NA
"7781" NA NA NA
"7782" NA NA NA
"7783" NA NA NA
"7784" NA NA NA
"7785" NA NA NA
"7786" NA NA NA
"7787" NA NA NA
"7788" NA NA NA
"7789" NA NA NA
"7790" NA NA NA
"7791" NA NA NA
"7792" NA NA NA
"7793" NA NA NA
"7794" NA NA NA
"7795" NA NA NA
"7796" NA NA NA
"7797" NA NA NA
"7798" NA NA NA
"7799" NA NA NA
"7800" NA NA NA
"7801" NA NA NA
"7802" NA NA NA
"7803" NA NA NA
"7804" NA NA NA
"7805" NA NA NA
"7806" NA NA NA
"7807" NA NA NA
"7808" NA NA NA
"7809" NA NA NA
"7810" NA NA NA
"7811" NA NA NA
"7812" NA NA NA
"7813" NA NA NA
"7814" NA NA NA
"7815" NA NA NA
"7816" NA NA NA
"7817" NA NA NA
"7818" NA NA NA
"7819" NA NA NA
"7820" NA NA NA
"7821" NA NA NA
"7822" NA NA NA
"7823" NA NA NA
"7824" NA NA NA
"7825" NA NA NA
"7826" NA NA NA
"7827" NA NA NA
"7828" NA NA NA
"7829" NA NA NA
"7830" NA NA NA
"7831" NA NA NA
"7832" NA NA NA
"7833" NA NA NA
"7834" NA NA NA
"7835" NA NA NA
"7836" NA NA NA
"7837" NA NA NA
"7838" NA NA NA
"7839" NA NA NA
"7840" NA NA NA
"7841" NA NA NA
"7842" NA NA NA
"7843" NA NA NA
"7844" NA NA NA
"7845" NA NA NA
"7846" NA NA NA
"7847" NA NA NA
"7848" NA NA NA
"7849" NA NA NA
"7850" NA NA NA
"7851" NA NA NA
"7852" NA NA NA
"7853" NA NA NA
"7854" NA NA NA
"7855" NA NA NA
"7856" NA NA NA
"7857" NA NA NA
"7858" NA NA NA
"7859" NA NA NA
"7860" NA NA NA
"7861" NA NA NA
"7862" NA NA NA
"7863" NA NA NA
"7864" NA NA NA
"7865" NA NA NA
"7866" NA NA NA
"7867" NA NA NA
"7868" NA NA NA
"7869" NA NA NA
"7870" NA NA NA
"7871" NA NA NA
"7872" NA NA NA
"7873" NA NA NA
"7874" NA NA NA
"7875" NA NA NA
"7876" NA NA NA
"7877" NA NA NA
"7878" NA NA NA
"7879" NA NA NA
"7880" NA NA NA
"7881" NA NA NA
"7882" NA NA NA
"7883" NA NA NA
"7884" NA NA NA
"7885" NA NA NA
"7886" NA NA NA
"7887" NA NA NA
"7888" NA NA NA
"7889" NA NA NA
"7890" NA NA NA
"7891" NA NA NA
"7892" NA NA NA
"7893" NA NA NA
"7894" NA NA NA
"7895" NA NA NA
"7896" NA NA NA
"7897" NA NA NA
"7898" NA NA NA
"7899" NA NA NA
"7900" NA NA NA
"7901" NA NA NA
"7902" NA NA NA
"7903" NA NA NA
"7904" NA NA NA
"7905" NA NA NA
"7906" NA NA NA
"7907" NA NA NA
"7908" NA NA NA
"7909" NA NA NA
"7910" NA NA NA
"7911" NA NA NA
"7912" NA NA NA
"7913" NA NA NA
"7914" NA NA NA
"7915" NA NA NA
"7916" NA NA NA
"7917" NA NA NA
"7918" NA NA NA
"7919" NA NA NA
"7920" NA NA NA
"7921" NA NA NA
"7922" NA NA NA
"7923" NA NA NA
"7924" NA NA NA
"7925" NA NA NA
"7926" NA NA NA
"7927" NA NA NA
"7928" NA NA NA
"7929" NA NA NA
"7930" NA NA NA
"7931" NA NA NA
"7932" NA NA NA
"7933" NA NA NA
"7934" NA NA NA
"7935" NA NA NA
"7936" NA NA NA
"7937" NA NA NA
"7938" NA NA NA
"7939" NA NA NA
"7940" NA NA NA
"7941" NA NA NA
"7942" NA NA NA
"7943" NA NA NA
"7944" NA NA NA
"7945" NA NA NA
"7946" NA NA NA
"7947" NA NA NA
"7948" NA NA NA
"7949" NA NA NA
"7950" NA NA NA
"7951" NA NA NA
"7952" NA NA NA
"7953" NA NA NA
"7954" NA NA NA
"7955" NA NA NA
"7956" NA NA NA
"7957" NA NA NA
"7958" NA NA NA
"7959" NA NA NA
"7960" NA NA NA
"7961" NA NA NA
"7962" NA NA NA
"7963" NA NA NA
"7964" NA NA NA
"7965" NA NA NA
"7966" NA NA NA
"7967" NA NA NA
"7968" NA NA NA
"7969" NA NA NA
"7970" NA NA NA
"7971" NA NA NA
"7972" NA NA NA
"7973" NA NA NA
"7974" NA NA NA
"7975" NA NA NA
"7976" NA NA NA
"7977" NA NA NA
"7978" NA NA NA
"7979" NA NA NA
"7980" NA NA NA
"7981" NA NA NA
"7982" NA NA NA
"7983" NA NA NA
"7984" NA NA NA
"7985" NA NA NA
"7986" NA NA NA
"7987" NA NA NA
"7988" NA NA NA
"7989" NA NA NA
"7990" NA NA NA
"7991" NA NA NA
"7992" NA NA NA
"7993" NA NA NA
"7994" NA NA NA
"7995" NA NA NA
"7996" NA NA NA
"7997" NA NA NA
"7998" NA NA NA
"7999" NA NA NA
"8000" NA NA NA
"8001" NA NA NA
"8002" NA NA NA
"8003" NA NA NA
"8004" NA NA NA
"8005" NA NA NA
"8006" NA NA NA
"8007" NA NA NA
"8008" NA NA NA
"8009" NA NA NA
"8010" NA NA NA
"8011" NA NA NA
"8012" NA NA NA
"8013" NA NA NA
"8014" NA NA NA
"8015" NA NA NA
"8016" NA NA NA
"8017" NA NA NA
"8018" NA NA NA
"8019" NA NA NA
"8020" NA NA NA
"8021" NA NA NA
"8022" NA NA NA
"8023" NA NA NA
"8024" NA NA NA
"8025" NA NA NA
"8026" NA NA NA
"8027" NA NA NA
"8028" NA NA NA
"8029" NA NA NA
"8030" NA NA NA
"8031" NA NA NA
"8032" NA NA NA
"8033" NA NA NA
"8034" NA NA NA
"8035" NA NA NA
"8036" NA NA NA
"8037" NA NA NA
"8038" NA NA NA
"8039" NA NA NA
"8040" NA NA NA
"8041" NA NA NA
"8042" NA NA NA
"8043" NA NA NA
"8044" NA NA NA
"8045" NA NA NA
"8046" NA NA NA
"8047" NA NA NA
"8048" NA NA NA
"8049" NA NA NA
"8050" NA NA NA
"8051" NA NA NA
"8052" NA NA NA
"8053" NA NA NA
"8054" NA NA NA
"8055" NA NA NA
"8056" NA NA NA
"8057" NA NA NA
"8058" NA NA NA
"8059" NA NA NA
"8060" NA NA NA
"8061" NA NA NA
"8062" NA NA NA
"8063" NA NA NA
"8064" NA NA NA
"8065" NA NA NA
"8066" NA NA NA
"8067" NA NA NA
"8068" NA NA NA
"8069" NA NA NA
"8070" NA NA NA
"8071" NA NA NA
"8072" NA NA NA
"8073" NA NA NA
"8074" NA NA NA
"8075" NA NA NA
"8076" NA NA NA
"8077" NA NA NA
"8078" NA NA NA
"8079" NA NA NA
"8080" NA NA NA
"8081" NA NA NA
"8082" NA NA NA
"8083" NA NA NA
"8084" NA NA NA
"8085" NA NA NA
"8086" NA NA NA
"8087" NA NA NA
"8088" NA NA NA
"8089" NA NA NA
"8090" NA NA NA
"8091" NA NA NA
"8092" NA NA NA
"8093" NA NA NA
"8094" NA NA NA
"8095" NA NA NA
"8096" NA NA NA
"8097" NA NA NA
"8098" NA NA NA
"8099" NA NA NA
"8100" NA NA NA
"8101" NA NA NA
"8102" NA NA NA
"8103" NA NA NA
"8104" NA NA NA
"8105" NA NA NA
"8106" NA NA NA
"8107" NA NA NA
"8108" NA NA NA
"8109" NA NA NA
"8110" NA NA NA
"8111" NA NA NA
"8112" NA NA NA
"8113" NA NA NA
"8114" NA NA NA
"8115" NA NA NA
"8116" NA NA NA
"8117" NA NA NA
"8118" NA NA NA
"8119" NA NA NA
"8120" NA NA NA
"8121" NA NA NA
"8122" NA NA NA
"8123" NA NA NA
"8124" NA NA NA
"8125" NA NA NA
"8126" NA NA NA
"8127" NA NA NA
"8128" NA NA NA
"8129" NA NA NA
"8130" NA NA NA
"8131" NA NA NA
"8132" NA NA NA
"8133" NA NA NA
"8134" NA NA NA
"8135" NA NA NA
"8136" NA NA NA
"8137" NA NA NA
"8138" NA NA NA
"8139" NA NA NA
"8140" NA NA NA
"8141" NA NA NA
"8142" NA NA NA
"8143" NA NA NA
"8144" NA NA NA
"8145" NA NA NA
"8146" NA NA NA
"8147" NA NA NA
"8148" NA NA NA
"8149" NA NA NA
"8150" NA NA NA
"8151" NA NA NA
"8152" NA NA NA
"8153" NA NA NA
"8154" NA NA NA
"8155" NA NA NA
"8156" NA NA NA
"8157" NA NA NA
"8158" NA NA NA
"8159" NA NA NA
"8160" NA NA NA
"8161" NA NA NA
"8162" NA NA NA
"8163" NA NA NA
"8164" NA NA NA
"8165" NA NA NA
"8166" NA NA NA
"8167" NA NA NA
"8168" NA NA NA
"8169" NA NA NA
"8170" NA NA NA
"8171" NA NA NA
"8172" NA NA NA
"8173" NA NA NA
"8174" NA NA NA
"8175" NA NA NA
"8176" NA NA NA
"8177" NA NA NA
"8178" NA NA NA
"8179" NA NA NA
"8180" NA NA NA
"8181" NA NA NA
"8182" NA NA NA
"8183" NA NA NA
"8184" NA NA NA
"8185" NA NA NA
"8186" NA NA NA
"8187" NA NA NA
"8188" NA NA NA
"8189" NA NA NA
"8190" NA NA NA
"8191" NA NA NA
"8192" NA NA NA
"8193" NA NA NA
"8194" NA NA NA
"8195" NA NA NA
"8196" NA NA NA
"8197" NA NA NA
"8198" NA NA NA
"8199" NA NA NA
"8200" NA NA NA
"8201" NA NA NA
"8202" NA NA NA
"8203" NA NA NA
"8204" NA NA NA
"8205" NA NA NA
"8206" NA NA NA
"8207" NA NA NA
"8208" NA NA NA
"8209" NA NA NA
"8210" NA NA NA
"8211" NA NA NA
"8212" NA NA NA
"8213" NA NA NA
"8214" NA NA NA
"8215" NA NA NA
"8216" NA NA NA
"8217" NA NA NA
"8218" NA NA NA
"8219" NA NA NA
"8220" NA NA NA
"8221" NA NA NA
"8222" NA NA NA
"8223" NA NA NA
"8224" NA NA NA
"8225" NA NA NA
"8226" NA NA NA
"8227" NA NA NA
"8228" NA NA NA
"8229" NA NA NA
"8230" NA NA NA
"8231" NA NA NA
"8232" NA NA NA
"8233" NA NA NA
"8234" NA NA NA
"8235" NA NA NA
"8236" NA NA NA
"8237" NA NA NA
"8238" NA NA NA
"8239" NA NA NA
"8240" NA NA NA
"8241" NA NA NA
"8242" NA NA NA
"8243" NA NA NA
"8244" NA NA NA
"8245" NA NA NA
"8246" NA NA NA
"8247" NA NA NA
"8248" NA NA NA
"8249" NA NA NA
"8250" NA NA NA
"8251" NA NA NA
"8252" NA NA NA
"8253" NA NA NA
"8254" NA NA NA
"8255" NA NA NA
"8256" NA NA NA
"8257" NA NA NA
"8258" NA NA NA
"8259" NA NA NA
"8260" NA NA NA
"8261" NA NA NA
"8262" NA NA NA
"8263" NA NA NA
"8264" NA NA NA
"8265" NA NA NA
"8266" NA NA NA
"8267" NA NA NA
"8268" NA NA NA
"8269" NA NA NA
"8270" NA NA NA
"8271" NA NA NA
"8272" NA NA NA
"8273" NA NA NA
"8274" NA NA NA
"8275" NA NA NA
"8276" NA NA NA
"8277" NA NA NA
"8278" NA NA NA
"8279" NA NA NA
"8280" NA NA NA
"8281" NA NA NA
"8282" NA NA NA
"8283" NA NA NA
"8284" NA NA NA
"8285" NA NA NA
"8286" NA NA NA
"8287" NA NA NA
"8288" NA NA NA
"8289" NA NA NA
"8290" NA NA NA
"8291" NA NA NA
"8292" NA NA NA
"8293" NA NA NA
"8294" NA NA NA
"8295" NA NA NA
"8296" NA NA NA
"8297" NA NA NA
"8298" NA NA NA
"8299" NA NA NA
"8300" NA NA NA
"8301" NA NA NA
"8302" NA NA NA
"8303" NA NA NA
"8304" NA NA NA
"8305" NA NA NA
"8306" NA NA NA
"8307" NA NA NA
"8308" NA NA NA
"8309" NA NA NA
"8310" NA NA NA
"8311" NA NA NA
"8312" NA NA NA
"8313" NA NA NA
"8314" NA NA NA
"8315" NA NA NA
"8316" NA NA NA
"8317" NA NA NA
"8318" NA NA NA
"8319" NA NA NA
"8320" NA NA NA
"8321" NA NA NA
"8322" NA NA NA
"8323" NA NA NA
"8324" NA NA NA
"8325" NA NA NA
"8326" NA NA NA
"8327" NA NA NA
"8328" NA NA NA
"8329" NA NA NA
"8330" NA NA NA
"8331" NA NA NA
"8332" NA NA NA
"8333" NA NA NA
"8334" NA NA NA
"8335" NA NA NA
"8336" NA NA NA
"8337" NA NA NA
"8338" NA NA NA
"8339" NA NA NA
"8340" NA NA NA
"8341" NA NA NA
"8342" NA NA NA
"8343" NA NA NA
"8344" NA NA NA
"8345" NA NA NA
"8346" NA NA NA
"8347" NA NA NA
"8348" NA NA NA
"8349" NA NA NA
"8350" NA NA NA
"8351" NA NA NA
"8352" NA NA NA
"8353" NA NA NA
"8354" NA NA NA
"8355" NA NA NA
"8356" NA NA NA
"8357" NA NA NA
"8358" NA NA NA
"8359" NA NA NA
"8360" NA NA NA
"8361" NA NA NA
"8362" NA NA NA
"8363" NA NA NA
"8364" NA NA NA
"8365" NA NA NA
"8366" NA NA NA
"8367" NA NA NA
"8368" NA NA NA
"8369" NA NA NA
"8370" NA NA NA
"8371" NA NA NA
"8372" NA NA NA
"8373" NA NA NA
"8374" NA NA NA
"8375" NA NA NA
"8376" NA NA NA
"8377" NA NA NA
"8378" NA NA NA
"8379" NA NA NA
"8380" NA NA NA
"8381" NA NA NA
"8382" NA NA NA
"8383" NA NA NA
"8384" NA NA NA
"8385" NA NA NA
"8386" NA NA NA
"8387" NA NA NA
"8388" NA NA NA
"8389" NA NA NA
"8390" NA NA NA
"8391" NA NA NA
"8392" NA NA NA
"8393" NA NA NA
"8394" NA NA NA
"8395" NA NA NA
"8396" NA NA NA
"8397" NA NA NA
"8398" NA NA NA
"8399" NA NA NA
"8400" NA NA NA
"8401" NA NA NA
"8402" NA NA NA
"8403" NA NA NA
"8404" NA NA NA
"8405" NA NA NA
"8406" NA NA NA
"8407" NA NA NA
"8408" NA NA NA
"8409" NA NA NA
"8410" NA NA NA
"8411" NA NA NA
"8412" NA NA NA
"8413" NA NA NA
"8414" NA NA NA
"8415" NA NA NA
"8416" NA NA NA
"8417" NA NA NA
"8418" NA NA NA
"8419" NA NA NA
"8420" NA NA NA
"8421" NA NA NA
"8422" NA NA NA
"8423" NA NA NA
"8424" NA NA NA
"8425" NA NA NA
"8426" NA NA NA
"8427" NA NA NA
"8428" NA NA NA
"8429" NA NA NA
"8430" NA NA NA
"8431" NA NA NA
"8432" NA NA NA
"8433" NA NA NA
"8434" NA NA NA
"8435" NA NA NA
"8436" NA NA NA
"8437" NA NA NA
"8438" NA NA NA
"8439" NA NA NA
"8440" NA NA NA
"8441" NA NA NA
"8442" NA NA NA
"8443" NA NA NA
"8444" NA NA NA
"8445" NA NA NA
"8446" NA NA NA
"8447" NA NA NA
"8448" NA NA NA
"8449" NA NA NA
"8450" NA NA NA
"8451" NA NA NA
"8452" NA NA NA
"8453" NA NA NA
"8454" NA NA NA
"8455" NA NA NA
"8456" NA NA NA
"8457" NA NA NA
"8458" NA NA NA
"8459" NA NA NA
"8460" NA NA NA
"8461" NA NA NA
"8462" NA NA NA
"8463" NA NA NA
"8464" NA NA NA
"8465" NA NA NA
"8466" NA NA NA
"8467" NA NA NA
"8468" NA NA NA
"8469" NA NA NA
"8470" NA NA NA
"8471" NA NA NA
"8472" NA NA NA
"8473" NA NA NA
"8474" NA NA NA
"8475" NA NA NA
"8476" NA NA NA
"8477" NA NA NA
"8478" NA NA NA
"8479" NA NA NA
"8480" NA NA NA
"8481" NA NA NA
"8482" NA NA NA
"8483" NA NA NA
"8484" NA NA NA
"8485" NA NA NA
"8486" NA NA NA
"8487" NA NA NA
"8488" NA NA NA
"8489" NA NA NA
"8490" NA NA NA
"8491" NA NA NA
"8492" NA NA NA
"8493" NA NA NA
"8494" NA NA NA
"8495" NA NA NA
"8496" NA NA NA
"8497" NA NA NA
"8498" NA NA NA
"8499" NA NA NA
"8500" NA NA NA
"8501" NA NA NA
"8502" NA NA NA
"8503" NA NA NA
"8504" NA NA NA
"8505" NA NA NA
"8506" NA NA NA
"8507" NA NA NA
"8508" NA NA NA
"8509" NA NA NA
"8510" NA NA NA
"8511" NA NA NA
"8512" NA NA NA
"8513" NA NA NA
"8514" NA NA NA
"8515" NA NA NA
"8516" NA NA NA
"8517" NA NA NA
"8518" NA NA NA
"8519" NA NA NA
"8520" NA NA NA
"8521" NA NA NA
"8522" NA NA NA
"8523" NA NA NA
"8524" NA NA NA
"8525" NA NA NA
"8526" NA NA NA
"8527" NA NA NA
"8528" NA NA NA
"8529" NA NA NA
"8530" NA NA NA
"8531" NA NA NA
"8532" NA NA NA
"8533" NA NA NA
"8534" NA NA NA
"8535" NA NA NA
"8536" NA NA NA
"8537" NA NA NA
"8538" NA NA NA
"8539" NA NA NA
"8540" NA NA NA
"8541" NA NA NA
"8542" NA NA NA
"8543" NA NA NA
"8544" NA NA NA
"8545" NA NA NA
"8546" NA NA NA
"8547" NA NA NA
"8548" NA NA NA
"8549" NA NA NA
"8550" NA NA NA
"8551" NA NA NA
"8552" NA NA NA
"8553" NA NA NA
"8554" NA NA NA
"8555" NA NA NA
"8556" NA NA NA
"8557" NA NA NA
"8558" NA NA NA
"8559" NA NA NA
"8560" NA NA NA
"8561" NA NA NA
"8562" NA NA NA
"8563" NA NA NA
"8564" NA NA NA
"8565" NA NA NA
"8566" NA NA NA
"8567" NA NA NA
"8568" NA NA NA
"8569" NA NA NA
"8570" NA NA NA
"8571" NA NA NA
"8572" NA NA NA
"8573" NA NA NA
"8574" NA NA NA
"8575" NA NA NA
"8576" NA NA NA
"8577" NA NA NA
"8578" NA NA NA
"8579" NA NA NA
"8580" NA NA NA
"8581" NA NA NA
"8582" NA NA NA
"8583" NA NA NA
"8584" NA NA NA
"8585" NA NA NA
"8586" NA NA NA
"8587" NA NA NA
"8588" NA NA NA
"8589" NA NA NA
"8590" NA NA NA
"8591" NA NA NA
"8592" NA NA NA
"8593" NA NA NA
"8594" NA NA NA
"8595" NA NA NA
"8596" NA NA NA
"8597" NA NA NA
"8598" NA NA NA
"8599" NA NA NA
"8600" NA NA NA
"8601" NA NA NA
"8602" NA NA NA
"8603" NA NA NA
"8604" NA NA NA
"8605" NA NA NA
"8606" NA NA NA
"8607" NA NA NA
"8608" NA NA NA
"8609" NA NA NA
"8610" NA NA NA
"8611" NA NA NA
"8612" NA NA NA
"8613" NA NA NA
"8614" NA NA NA
"8615" NA NA NA
"8616" NA NA NA
"8617" NA NA NA
"8618" NA NA NA
"8619" NA NA NA
"8620" NA NA NA
"8621" NA NA NA
"8622" NA NA NA
"8623" NA NA NA
"8624" NA NA NA
"8625" NA NA NA
"8626" NA NA NA
"8627" NA NA NA
"8628" NA NA NA
"8629" NA NA NA
"8630" NA NA NA
"8631" NA NA NA
"8632" NA NA NA
"8633" NA NA NA
"8634" NA NA NA
"8635" NA NA NA
"8636" NA NA NA
"8637" NA NA NA
"8638" NA NA NA
"8639" NA NA NA
"8640" NA NA NA
"8641" NA NA NA
"8642" NA NA NA
"8643" NA NA NA
"8644" NA NA NA
"8645" NA NA NA
"8646" NA NA NA
"8647" NA NA NA
"8648" NA NA NA
"8649" NA NA NA
"8650" NA NA NA
"8651" NA NA NA
"8652" NA NA NA
"8653" NA NA NA
"8654" NA NA NA
"8655" NA NA NA
"8656" NA NA NA
"8657" NA NA NA
"8658" NA NA NA
"8659" NA NA NA
"8660" NA NA NA
"8661" NA NA NA
"8662" NA NA NA
"8663" NA NA NA
"8664" NA NA NA
"8665" NA NA NA
"8666" NA NA NA
"8667" NA NA NA
"8668" NA NA NA
"8669" NA NA NA
"8670" NA NA NA
"8671" NA NA NA
"8672" NA NA NA
"8673" NA NA NA
"8674" NA NA NA
"8675" NA NA NA
"8676" NA NA NA
"8677" NA NA NA
"8678" NA NA NA
"8679" NA NA NA
"8680" NA NA NA
"8681" NA NA NA
"8682" NA NA NA
"8683" NA NA NA
"8684" NA NA NA
"8685" NA NA NA
"8686" NA NA NA
"8687" NA NA NA
"8688" NA NA NA
"8689" NA NA NA
"8690" NA NA NA
"8691" NA NA NA
"8692" NA NA NA
"8693" NA NA NA
"8694" NA NA NA
"8695" NA NA NA
"8696" NA NA NA
"8697" NA NA NA
"8698" NA NA NA
"8699" NA NA NA
"8700" NA NA NA
"8701" NA NA NA
"8702" NA NA NA
"8703" NA NA NA
"8704" NA NA NA
"8705" NA NA NA
"8706" NA NA NA
"8707" NA NA NA
"8708" NA NA NA
"8709" NA NA NA
"8710" NA NA NA
"8711" NA NA NA
"8712" NA NA NA
"8713" NA NA NA
"8714" NA NA NA
"8715" NA NA NA
"8716" NA NA NA
"8717" NA NA NA
"8718" NA NA NA
"8719" NA NA NA
"8720" NA NA NA
"8721" NA NA NA
"8722" NA NA NA
"8723" NA NA NA
"8724" NA NA NA
"8725" NA NA NA
"8726" NA NA NA
"8727" NA NA NA
"8728" NA NA NA
"8729" NA NA NA
"8730" NA NA NA
"8731" NA NA NA
"8732" NA NA NA
"8733" NA NA NA
"8734" NA NA NA
"8735" NA NA NA
"8736" NA NA NA
"8737" NA NA NA
"8738" NA NA NA
"8739" NA NA NA
"8740" NA NA NA
"8741" NA NA NA
"8742" NA NA NA
"8743" NA NA NA
"8744" NA NA NA
"8745" NA NA NA
"8746" NA NA NA
"8747" NA NA NA
"8748" NA NA NA
"8749" NA NA NA
"8750" NA NA NA
"8751" NA NA NA
"8752" NA NA NA
"8753" NA NA NA
"8754" NA NA NA
"8755" NA NA NA
"8756" NA NA NA
"8757" NA NA NA
"8758" NA NA NA
"8759" NA NA NA
"8760" NA NA NA
"8761" NA NA NA
"8762" NA NA NA
"8763" NA NA NA
"8764" NA NA NA
"8765" NA NA NA
"8766" NA NA NA
"8767" NA NA NA
"8768" NA NA NA
"8769" NA NA NA
"8770" NA NA NA
"8771" NA NA NA
"8772" NA NA NA
"8773" NA NA NA
"8774" NA NA NA
"8775" NA NA NA
"8776" NA NA NA
"8777" NA NA NA
"8778" NA NA NA
"8779" NA NA NA
"8780" NA NA NA
"8781" NA NA NA
"8782" NA NA NA
"8783" NA NA NA
"8784" NA NA NA
"8785" NA NA NA
"8786" NA NA NA
"8787" NA NA NA
"8788" NA NA NA
"8789" NA NA NA
"8790" NA NA NA
"8791" NA NA NA
"8792" NA NA NA
"8793" NA NA NA
"8794" NA NA NA
"8795" NA NA NA
"8796" NA NA NA
"8797" NA NA NA
"8798" NA NA NA
"8799" NA NA NA
"8800" NA NA NA
"8801" NA NA NA
"8802" NA NA NA
"8803" NA NA NA
"8804" NA NA NA
"8805" NA NA NA
"8806" NA NA NA
"8807" NA NA NA
"8808" NA NA NA
"8809" NA NA NA
"8810" NA NA NA
"8811" NA NA NA
"8812" NA NA NA
"8813" NA NA NA
"8814" NA NA NA
"8815" NA NA NA
"8816" NA NA NA
"8817" NA NA NA
"8818" NA NA NA
"8819" NA NA NA
"8820" NA NA NA
"8821" NA NA NA
"8822" NA NA NA
"8823" NA NA NA
"8824" NA NA NA
"8825" NA NA NA
"8826" NA NA NA
"8827" NA NA NA
"8828" NA NA NA
"8829" NA NA NA
"8830" NA NA NA
"8831" NA NA NA
"8832" NA NA NA
"8833" NA NA NA
"8834" NA NA NA
"8835" NA NA NA
"8836" NA NA NA
"8837" NA NA NA
"8838" NA NA NA
"8839" NA NA NA
"8840" NA NA NA
"8841" NA NA NA
"8842" NA NA NA
"8843" NA NA NA
"8844" NA NA NA
"8845" NA NA NA
"8846" NA NA NA
"8847" NA NA NA
"8848" NA NA NA
"8849" NA NA NA
"8850" NA NA NA
"8851" NA NA NA
"8852" NA NA NA
"8853" NA NA NA
"8854" NA NA NA
"8855" NA NA NA
"8856" NA NA NA
"8857" NA NA NA
"8858" NA NA NA
"8859" NA NA NA
"8860" NA NA NA
"8861" NA NA NA
"8862" NA NA NA
"8863" NA NA NA
"8864" NA NA NA
"8865" NA NA NA
"8866" NA NA NA
"8867" NA NA NA
"8868" NA NA NA
"8869" NA NA NA
"8870" NA NA NA
"8871" NA NA NA
"8872" NA NA NA
"8873" NA NA NA
"8874" NA NA NA
"8875" NA NA NA
"8876" NA NA NA
"8877" NA NA NA
"8878" NA NA NA
"8879" NA NA NA
"8880" NA NA NA
"8881" NA NA NA
"8882" NA NA NA
"8883" NA NA NA
"8884" NA NA NA
"8885" NA NA NA
"8886" NA NA NA
"8887" NA NA NA
"8888" NA NA NA
"8889" NA NA NA
"8890" NA NA NA
"8891" NA NA NA
"8892" NA NA NA
"8893" NA NA NA
"8894" NA NA NA
"8895" NA NA NA
"8896" NA NA NA
"8897" NA NA NA
"8898" NA NA NA
"8899" NA NA NA
"8900" NA NA NA
"8901" NA NA NA
"8902" NA NA NA
"8903" NA NA NA
"8904" NA NA NA
"8905" NA NA NA
"8906" NA NA NA
"8907" NA NA NA
"8908" NA NA NA
"8909" NA NA NA
"8910" NA NA NA
"8911" NA NA NA
"8912" NA NA NA
"8913" NA NA NA
"8914" NA NA NA
"8915" NA NA NA
"8916" NA NA NA
"8917" NA NA NA
"8918" NA NA NA
"8919" NA NA NA
"8920" NA NA NA
"8921" NA NA NA
"8922" NA NA NA
"8923" NA NA NA
"8924" NA NA NA
"8925" NA NA NA
"8926" NA NA NA
"8927" NA NA NA
"8928" NA NA NA
"8929" NA NA NA
"8930" NA NA NA
"8931" NA NA NA
"8932" NA NA NA
"8933" NA NA NA
"8934" NA NA NA
"8935" NA NA NA
"8936" NA NA NA
"8937" NA NA NA
"8938" NA NA NA
"8939" NA NA NA
"8940" NA NA NA
"8941" NA NA NA
"8942" NA NA NA
"8943" NA NA NA
"8944" NA NA NA
"8945" NA NA NA
"8946" NA NA NA
"8947" NA NA NA
"8948" NA NA NA
"8949" NA NA NA
"8950" NA NA NA
"8951" NA NA NA
"8952" NA NA NA
"8953" NA NA NA
"8954" NA NA NA
"8955" NA NA NA
"8956" NA NA NA
"8957" NA NA NA
"8958" NA NA NA
"8959" NA NA NA
"8960" NA NA NA
"8961" NA NA NA
"8962" NA NA NA
"8963" NA NA NA
"8964" NA NA NA
"8965" NA NA NA
"8966" NA NA NA
"8967" NA NA NA
"8968" NA NA NA
"8969" NA NA NA
"8970" NA NA NA
"8971" NA NA NA
"8972" NA NA NA
"8973" NA NA NA
"8974" NA NA NA
"8975" NA NA NA
"8976" NA NA NA
"8977" NA NA NA
"8978" NA NA NA
"8979" NA NA NA
"8980" NA NA NA
"8981" NA NA NA
"8982" NA NA NA
"8983" NA NA NA
"8984" NA NA NA
"8985" NA NA NA
"8986" NA NA NA
"8987" NA NA NA
"8988" NA NA NA
"8989" NA NA NA
"8990" NA NA NA
"8991" NA NA NA
"8992" NA NA NA
"8993" NA NA NA
"8994" NA NA NA
"8995" NA NA NA
"8996" NA NA NA
"8997" NA NA NA
"8998" NA NA NA
"8999" NA NA NA
"9000" NA NA NA
"9001" NA NA NA
