# Supplementary material for: Adaptive switch to sexually dimorphic movements by partner-seeking termites
Source: Sci Adv. 2019 Jun 19;5(6):eaau6108. doi: 10.1126/sciadv.aau6108 (PMC6584256; doi:10.1126/sciadv.aau6108)
Supplement: Data file S1 [file aau6108_Data_file_S1.zip › Dataset/CfExperimetns/170627_174_F_15_set1_after-position_5FPS.txt]

"time" "x" "y"
"1" 0 26.199943338019 62.6000465646626
"2" 0.2 26.2874180759549 62.4287418695382
"3" 0.4 26.4308549133155 62.5556602285223
"4" 0.6 26.2725265431872 62.3775760902853
"5" 0.8 26.240882036056 62.4534417676384
"6" 1 26.2652239646185 62.3986724283728
"7" 1.2 26.326477834034 62.2474332328779
"8" 1.4 26.4359862816554 62.3935089889808
"9" 1.6 26.6739327974179 62.3664782647901
"10" 1.8 26.6555062192372 62.4619614426353
"11" 2 26.3722194565835 62.7863267235398
"12" 2.2 26.1362117432372 62.7234633037639
"13" 2.4 26.0188060356198 62.8265964768701
"14" 2.6 25.9609498575872 62.9098529281853
"15" 2.8 26.1252578753841 62.9524513031697
"16" 3 26.3365110411229 63.180318801102
"17" 3.2 26.4245364373745 63.2629925485248
"18" 3.4 26.4419754309715 63.472260471689
"19" 3.6 26.6111149172566 63.2396467990321
"20" 3.8 26.5231698850308 63.2459285870482
"21" 4 26.562338680896 63.3966914994353
"22" 4.2 26.3940683106303 63.4974167210732
"23" 4.4 26.4477884288372 63.7692288409136
"24" 4.6 26.2428037672583 63.7759131233563
"25" 4.8 26.0239524962196 63.6658845917735
"26" 5 26.0026788779801 63.9277881226171
"27" 5.2 25.9504641037449 63.7322356223892
"28" 5.4 26.0308900466964 63.7916478614635
"29" 5.6 26.0996250869736 63.6032290751171
"30" 5.8 26.3565061967278 63.7192220528884
"31" 6 26.4964722859622 63.5975124100759
"32" 6.2 26.6332507416944 63.6192462748639
"33" 6.4 26.7788386572872 63.5784445660353
"34" 6.6 26.922456035806 63.5427430708103
"35" 6.8 26.947706245285 63.3792525058383
"36" 7 27.0409825033449 63.2828461720045
"37" 7.2 27.0759672304501 63.3087464672095
"38" 7.4 27.2857408787463 63.219659291708
"39" 7.6 27.3742569826099 63.2078571445262
"40" 7.8 27.50408060161 63.0780335255262
"41" 8 27.7686026395329 62.9394865803483
"42" 8.2 27.892781753359 63.0975327252179
"43" 8.4 27.9649808717775 63.1525455890771
"44" 8.6 28.0613105506944 63.2449496070976
"45" 8.8 28.2490911424622 62.9423088329353
"46" 9 28.2059711547229 62.8848155159496
"47" 9.2 28.3450678893658 62.6789523486782
"48" 9.4 28.5109313469994 62.554592349165
"49" 9.6 28.6515032779385 62.4057593189669
"50" 9.8 28.4986729416473 62.3022290911568
"51" 10 28.8332974279622 62.0286751142228
"52" 10.2 29.2130315135372 61.7657822857478
"53" 10.4 29.5303077726543 61.4350882806426
"54" 10.6 29.6104794844758 61.4634144743269
"55" 10.8 30.0080102628254 61.2843848514706
"56" 11 30.207865097652 61.2233479517316
"57" 11.2 30.3096500590902 60.9566331182305
"58" 11.4 30.5907846701747 60.6363168004478
"59" 11.6 30.7812679643182 60.557005250929
"60" 11.8 31.2002601958015 60.4014751467924
"61" 12 31.611713791649 60.0976442401412
"62" 12.2 31.5658936908254 60.1801204216235
"63" 12.4 31.8006378902884 59.9721977445938
"64" 12.6 32.2073751023549 59.7127553932235
"65" 12.8 32.5338571219577 59.7131418278088
"66" 13 32.9032678836122 59.7697441436228
"67" 13.2 33.3680206074836 59.5684779538012
"68" 13.4 33.7717403982762 59.4212389712768
"69" 13.6 34.3206636096229 59.4370711199353
"70" 13.8 34.5785936039853 59.4250504144723
"71" 14 34.8165434686247 59.2829055723728
"72" 14.2 35.0912260022589 59.187590791857
"73" 14.4 35.4786439255247 59.3705365151978
"74" 14.6 35.9043308225811 59.4449871942646
"75" 14.8 36.4942595714517 59.3705951704474
"76" 15 36.9980116437739 59.3590126148404
"77" 15.2 37.3483904147549 59.4653268487765
"78" 15.4 37.8295014734019 59.4195067479529
"79" 15.6 38.6212493181449 59.3771525265507
"80" 15.8 38.9429299234137 59.3278665463059
"81" 16 39.4786386684637 59.3705951704474
"82" 16.2 39.9478220095997 59.1563275438478
"83" 16.4 40.1209974442301 59.0290540316496
"84" 16.6 40.6634747093372 58.9027969955891
"85" 16.8 41.0120751677631 58.8384399878797
"86" 17 41.5313696437631 58.5451347745834
"87" 17.2 41.7608661240607 58.3060782979412
"88" 17.4 42.1353122503256 58.1388349299353
"89" 17.6 42.6380013797093 58.1026050827725
"90" 17.8 42.9539342731229 57.8606414606496
"91" 18 43.1950352798372 57.5593782890329
"92" 18.2 43.5753421166725 57.4629884427882
"93" 18.4 43.916277607615 57.6123280306575
"94" 18.6 44.4440280281476 57.456141761056
"95" 18.8 44.9077685666444 57.5030120248329
"96" 19 45.267404901652 57.6556025703242
"97" 19.2 45.7477117401746 57.6390922037847
"98" 19.4 46.4313526391944 57.5870845491853
"99" 19.6 46.8286213434395 57.9396736962421
"100" 19.8 47.2325498307372 58.026321126802
"101" 20 47.4975427471666 58.1502899551412
"102" 20.2 47.9969818461431 58.3473163886824
"103" 20.4 48.3707744999698 58.507189897098
"104" 20.6 48.6883858558953 58.5962367503655
"105" 20.8 49.1729600616977 58.5917080194702
"106" 21 49.5922060229752 58.7006578328491
"107" 21.2 50.3863364608729 58.968778779971
"108" 21.4 50.6653678622951 59.0186636731582
"109" 21.6 51.0950975496668 59.1479185139807
"110" 21.8 51.4483165866013 59.3006833853679
"111" 22 51.8607618480872 59.0284217737648
"112" 22.2 52.0319947248717 58.7812380101594
"113" 22.4 52.7857551334622 58.6743573583103
"114" 22.6 53.2347284825039 58.3191455118797
"115" 22.8 53.4363484968599 57.9529511118217
"116" 23 53.7376084779407 57.7023589695043
"117" 23.2 54.0146212852878 57.1394783902705
"118" 23.4 54.0018266382793 56.7305903048879
"119" 23.6 54.2928607749985 56.4406582362418
"120" 23.8 54.3313338503207 56.1080226041496
"121" 24 54.5290748262417 55.318453274469
"122" 24.2 54.8913319541185 54.9662702406228
"123" 24.4 55.0634267716437 54.5728732661127
"124" 24.6 55.4086663122754 53.9749976216712
"125" 24.8 55.7202523086776 53.610200390563
"126" 25 56.0869582542417 53.3098339108398
"127" 25.2 56.2694813747093 52.6092545067144
"128" 25.4 56.4956744393211 52.0601580596611
"129" 25.6 56.5098027098043 51.5542095069188
"130" 25.8 56.7548884505613 50.6918835435043
"131" 26 56.9850208561744 49.8739010459237
"132" 26.2 57.342790596907 49.1130742555051
"133" 26.4 57.5708373571039 48.5145773080686
"134" 26.6 57.8218296871706 47.9173886606686
"135" 26.8 58.2053316421475 47.4104796563663
"136" 27 58.3617550483605 46.7309618045516
"137" 27.2 58.7648120980465 46.1739279044237
"138" 27.4 58.964179183144 45.9634448434921
"139" 27.6 59.0583145677586 45.4766560003903
"140" 27.8 59.1589643397923 44.7852358272892
"141" 28 59.4364176843889 44.4245364193663
"142" 28.2 59.7345643404372 43.602917055902
"143" 28.4 60.1327841804568 43.0383724634244
"144" 28.6 60.7125689369039 42.8845596974353
"145" 28.8 60.9295454660233 42.5011271482958
"146" 29 61.2539483503889 42.136954719056
"147" 29.2 61.6722573328605 41.5591511220632
"148" 29.4 61.7347332340759 41.3296268062307
"149" 29.6 62.1179469182165 40.7312782926422
"150" 29.8 62.4340104545986 40.1081045729126
"151" 30 62.5598885883488 39.8110609964585
"152" 30.2 62.8316124420698 39.6661416078074
"153" 30.4 63.07575220761 39.5637305341512
"154" 30.6 63.3937997256303 39.3121718366767
"155" 30.8 63.5802939996327 39.0680403525148
"156" 31 63.7554735447209 38.6018898474004
"157" 31.2 63.6747111770872 38.1506341617567
"158" 31.4 63.929932609894 37.8642213399694
"159" 31.6 64.1870768644327 37.8841623274128
"160" 31.8 64.487584064235 37.9261826126739
"161" 32 64.5052872850077 37.7668536257194
"162" 32.2 64.3813647395986 37.5499891712535
"163" 32.4 64.07161169903 37.2082956811582
"164" 32.6 64.2045811726125 36.8251516825364
"165" 32.8 64.4100052950441 36.5500624255387
"166" 33 64.6116525153098 36.0524134184133
"167" 33.2 65.0673645445418 35.5229703927762
"168" 33.4 65.6268062122192 35.065968710469
"169" 33.6 65.6761586366706 34.554210811602
"170" 33.8 65.7179579079395 34.0049192115148
"171" 34 65.7751809656725 33.4532556112588
"172" 34.2 65.5369164413902 32.4864514838823
"173" 34.4 65.8330288429622 31.8274230564694
"174" 34.6 66.0592655907784 31.4050971044471
"175" 34.8 66.1829798630019 30.768197703
"176" 35 66.0941513493599 30.5749201867989
"177" 35.2 66.2665469992658 30.1572084776139
"178" 35.4 66.2096292549751 29.5933071177456
"179" 35.6 65.8555896548006 29.3512390241182
"180" 35.8 65.8983364561787 28.6530412682768
"181" 36 65.9596068714872 27.9305015838728
"182" 36.2 66.163955821141 27.0427915055366
"183" 36.4 66.2218986646891 26.3056027229168
"184" 36.6 65.9089756600772 25.3168275743553
"185" 36.8 65.8817127000872 24.4398690280103
"186" 37 66.1047956909638 24.2277553112707
"187" 37.2 66.2281606135814 23.9242730155748
"188" 37.4 66.1034295433794 23.9569017032305
"189" 37.6 65.6326030934996 23.8679285454743
"190" 37.8 65.0925217530083 23.7014117846721
"191" 38 64.6108743517593 24.0095543116561
"192" 38.2 64.0365945150497 23.8994782139228
"193" 38.4 64.1475813842676 23.9713947471695
"194" 38.6 64.6639493698098 24.4442705822161
"195" 38.8 65.4532947573872 24.9510495278228
"196" 39 66.3192182961172 24.7300248164753
"197" 39.2 67.2107819995997 24.7271037850478
"198" 39.4 68.0369602128102 24.3706590040975
"199" 39.6 68.5739299990997 24.1672394281103
"200" 39.8 69.4510706151543 24.117130677606
"201" 40 70.4483787054668 23.7427883182131
"202" 40.2 71.3002259980997 23.6365853854478
"203" 40.4 72.3771950350541 23.2483462886883
"204" 40.6 73.3362798959592 23.219447848667
"205" 40.8 74.3380986826997 22.9404062285603
"206" 41 75.2075165000061 23.1547416514872
"207" 41.2 76.3000581248372 22.6969869429353
"208" 41.4 77.3945205331157 22.8227022195619
"209" 41.6 78.5035028363578 22.3421949978599
"210" 41.8 79.244837775325 21.8942970059475
"211" 42 79.5167989067261 20.9587929329908
"212" 42.2 79.9773876118605 20.0793804854237
"213" 42.4 80.2144867382296 19.2188642895999
"214" 42.6 80.4716194727047 18.3447674264594
"215" 42.8 80.3390151603928 18.1988389586946
"216" 43 79.7371384378622 18.8071467586478
"217" 43.2 79.5684554518237 19.323327222165
"218" 43.4 79.5532852833078 20.0279660699647
"219" 43.6 79.4380804583801 20.8275268293353
"220" 43.8 78.9249849966728 22.0167467474901
"221" 44 78.4011509060214 23.3375640103695
"222" 44.2 78.1175887908372 24.3919064132131
"223" 44.4 77.3178752977972 25.5920536466353
"224" 44.6 77.1507444703899 26.5250754979221
"225" 44.8 76.7284760675372 27.8672125696103
"226" 45 76.6254388408119 28.8866155627264
"227" 45.2 76.535790485653 30.1379301582511
"228" 45.4 76.6237029214992 31.5917333461114
"229" 45.6 76.8102100924569 32.2719359696043
"230" 45.8 76.7985808217972 33.3243483942753
"231" 46 76.180220938068 34.3411669240122
"232" 46.2 75.9105872678372 35.527887954102
"233" 46.4 75.3716682912907 37.0032478413423
"234" 46.6 74.7133250037261 38.254183953102
"235" 46.8 74.5450351272446 39.5428035787316
"236" 47 73.9928130479258 40.7728717174986
"237" 47.2 73.715387892019 42.06178143676
"238" 47.4 73.5788201889151 43.3212391431626
"239" 47.6 73.5636459996814 44.5402323449418
"240" 47.8 73.4406518329385 45.7373926415366
"241" 48 73.1432943365214 46.8800523927116
"242" 48.2 72.7996286940224 48.3900427994723
"243" 48.4 72.3233556902056 49.8830776848432
"244" 48.6 72.3313993921157 51.1949146503847
"245" 48.8 72.2430700310872 51.9559850750603
"246" 49 72.0257387195334 52.8711183387391
"247" 49.2 71.3207471682549 54.0148808554986
"248" 49.4 70.7348480477047 54.7673311859052
"249" 49.6 70.3155059319104 55.6452715162158
"250" 49.8 69.8210958683902 56.6886287388706
"251" 50 69.0948472703372 57.7674789965167
"252" 50.2 68.9433863815039 58.870174650302
"253" 50.4 68.6837391435039 60.1126347669538
"254" 50.6 68.3852940423545 61.2926535363318
"255" 50.8 68.3639571555775 61.7831693775782
"256" 51 68.5211672242156 62.3440675615975
"257" 51.2 68.5721363833109 62.2077804622774
"258" 51.4 68.5809621117955 62.3310559601436
"259" 51.6 68.6752061356823 62.3709020591677
"260" 51.8 68.8580068843237 62.8335376926921
"261" 52 68.6248857695572 63.3239902727953
"262" 52.2 68.3645894134622 64.4244618165186
"263" 52.4 68.5406002815295 65.5986998063199
"264" 52.6 68.6173453292208 66.7258670442024
"265" 52.8 68.7999621928944 67.9423727875639
"266" 53 68.7721428459658 68.8214641505067
"267" 53.2 69.0694469970546 69.8765834390875
"268" 53.4 69.5065736048801 71.0080648190924
"269" 53.6 69.8596777214024 72.2359866017831
"270" 53.8 70.062342335742 73.671303631721
"271" 54 70.0425596890372 74.8211699714353
"272" 54.2 69.958985734306 75.9266992269822
"273" 54.4 70.0360685080872 77.2164157419853
"274" 54.6 69.9280595135913 77.9028847306484
"275" 54.8 69.6855447367872 78.8586845223353
"276" 55 69.8259032232307 79.7672370297304
"277" 55.2 69.8921602511768 80.452575633341
"278" 55.4 70.0611759061014 81.6577307380202
"279" 55.6 70.0150676285431 82.9542378676118
"280" 55.8 70.2145759842122 83.4335761247389
"281" 56 70.6283887697747 84.8175886344353
"282" 56.2 71.2668962805295 85.6339794693007
"283" 56.4 71.8476981004963 87.3934072568671
"284" 56.6 72.6199559454291 88.7281939741088
"285" 56.8 73.4738978035295 90.0604655555891
"286" 57 74.1534396804419 91.2846163529934
"287" 57.2 74.9410534323266 92.4164136529247
"288" 57.4 75.4821693251372 94.0947844481753
"289" 57.6 76.1238689276229 96.0380585622924
"290" 57.8 76.4160707205393 97.3883820401587
"291" 58 76.6213715818622 99.2864309719853
"292" 58.2 77.0695005496421 101.12786818246
"293" 58.4 77.1425869175311 102.073532114986
"294" 58.6 77.3597811543489 104.073752401459
"295" 58.8 78.1375616552988 105.589367674435
"296" 59 79.5975780474372 106.926550950135
"297" 59.2 80.6579212274859 107.04900620157
"298" 59.4 81.6981242028572 106.511115369335
"299" 59.6 82.4910219558997 106.830806031123
"300" 59.8 83.5119839941131 107.151727778953
"301" 60 84.6861114713053 107.912381793137
"302" 60.2 85.7960657473281 107.874263368835
"303" 60.4 86.8292012933889 108.34028539428
"304" 60.6 88.4273748100441 108.608885985315
"305" 60.8 89.9403897302236 108.823156002253
"306" 61 90.9876033282411 108.14839093357
"307" 61.2 91.5828945535172 107.554897266095
"308" 61.4 92.2514297463155 106.484021744501
"309" 61.6 92.7193295173109 105.080322431514
"310" 61.8 93.1072235692218 104.031484246435
"311" 62 93.5244067756622 103.01561442776
"312" 62.2 94.9488391600137 101.415920157759
"313" 62.4 96.0721952985372 100.201687485935
"314" 62.6 96.9517503172622 99.3643251433853
"315" 62.8 97.7776055663099 98.8456207747444
"316" 63 98.9645288734161 97.3763155671721
"317" 63.2 99.9556241114766 96.0100871970747
"318" 63.4 101.213423436542 94.6948249586812
"319" 63.6 102.595242045928 93.3682442676626
"320" 63.8 103.785572890266 91.8280640604353
"321" 64 105.002880071019 90.5829375327535
"322" 64.2 106.35113488479 89.4356002245781
"323" 64.4 107.185097084937 87.7775671476353
"324" 64.6 107.569947101261 85.8011675783845
"325" 64.8 107.507980988966 84.0637740724998
"326" 65 107.784379661676 82.2671826998869
"327" 65.2 107.859561696028 80.3232185861972
"328" 65.4 107.615772829707 78.4618758086092
"329" 65.6 107.467975917916 76.9871745621195
"330" 65.8 107.087488956578 75.4510549376945
"331" 66 106.773777862788 74.2876265616426
"332" 66.2 106.359700413295 72.3685984703269
"333" 66.4 106.076032454052 70.9635538640067
"334" 66.6 105.732280213709 69.1617659292144
"335" 66.8 105.705107828337 67.6947805998996
"336" 67 105.313398633079 66.1229874984353
"337" 67.2 104.559338911814 64.8685290404237
"338" 67.4 104.225118571737 63.751542724702
"339" 67.6 104.005380075874 62.1850043887686
"340" 67.8 103.920414901261 60.5604272584588
"341" 68 103.94310413191 58.7136563755076
"342" 68.2 103.704643881019 56.842074008333
"343" 68.4 103.567654672659 55.528452876471
"344" 68.6 103.711387965123 54.1282124143996
"345" 68.8 103.145049390252 51.8978019287402
"346" 69 102.096774888484 50.1730104017647
"347" 69.2 101.615663829837 48.4841808543028
"348" 69.4 101.504386442123 46.8770574869418
"349" 69.6 101.066650694066 45.7719621151943
"350" 69.8 100.541099658114 44.6927055235076
"351" 70 99.4643010006944 44.3218926220782
"352" 70.2 98.6052832057313 43.9552227200118
"353" 70.4 97.45683134532 43.3949008204008
"354" 70.6 96.1676538419196 42.9563445220588
"355" 70.8 95.0671189551628 42.7003913076911
"356" 71 93.4887052804372 42.252751418302
"357" 71.2 92.0988288887901 41.8979001930353
"358" 71.4 90.2032619735581 41.7267141651911
"359" 71.6 88.6480546138145 41.8430202086398
"360" 71.8 87.1456759897666 41.7008737594941
"361" 72 85.4861983382165 41.8235873628491
"362" 72.2 83.9669451075788 41.99767474966
"363" 72.4 82.4032955545313 42.1270006971529
"364" 72.6 80.5709601362577 42.4980393772308
"365" 72.8 78.8231519375763 43.0976397677505
"366" 73 76.8931160207236 43.7151358053558
"367" 73.2 74.8448922854966 44.3511386021826
"368" 73.4 73.3660443354372 45.212729931502
"369" 73.6 72.5037872439691 46.5852461555232
"370" 73.8 71.4316724123372 47.573402107063
"371" 74 69.8374098383537 48.6139185315452
"372" 74.2 68.3351651042109 49.6068552219188
"373" 74.4 66.2691119035925 50.8258980937119
"374" 74.6 64.2899622410437 52.0004355533049
"375" 74.8 62.5627436578263 52.8936784970766
"376" 75 60.8736254845329 54.104424856881
"377" 75.2 59.2470975903856 55.3601906974676
"378" 75.4 57.7131829705606 56.8419798422651
"379" 75.6 56.1576414117285 57.9102324703918
"380" 75.8 54.2683066983319 59.4322881444985
"381" 76 52.7370712763372 61.1427324972225
"382" 76.2 51.4670576122068 62.7235842574462
"383" 76.4 49.9718281916372 64.115048857902
"384" 76.6 48.5206259114242 65.788550566881
"385" 76.8 47.0654019212747 67.5469903193415
"386" 77 45.9427307764746 69.4013905364793
"387" 77.2 44.9786347726895 71.1020183407648
"388" 77.4 43.5407453663878 72.5908293708623
"389" 77.6 42.2594098877338 74.2660620832974
"390" 77.8 40.7380030832076 76.2348049338797
"391" 78 39.3594868400144 77.9698035664226
"392" 78.2 37.9955993388872 79.7788094219978
"393" 78.4 36.8687654134318 81.5386650680704
"394" 78.6 35.8217650829331 83.2863812925312
"395" 78.8 35.5389985703167 84.4974756012846
"396" 79 36.0666936734293 85.7246457619221
"397" 79.2 36.0528270639696 87.0570460621853
"398" 79.4 36.3506577193225 88.0192681794794
"399" 79.6 36.8937455934492 88.5146552770025
"400" 79.8 37.9314511977343 89.3881436915824
"401" 80 38.5614775840578 90.3790033718912
"402" 80.2 39.3183022878526 91.4206176254199
"403" 80.4 40.090557434185 92.0312662466962
"404" 80.6 40.7863078257757 93.1462731148968
"405" 80.8 41.7792560834453 94.4490976656515
"406" 81 42.8753203972253 95.9436665493308
"407" 81.2 43.8766092795872 96.707268407852
"408" 81.4 45.4344927075872 97.388842407602
"409" 81.6 46.7660990531753 98.3503295389282
"410" 81.8 47.9187603883086 99.2780851679067
"411" 82 49.3726422577911 100.156748540897
"412" 82.2 50.8528002991612 100.846234326745
"413" 82.4 51.8157111146283 101.413697540928
"414" 82.6 53.1992046066581 101.925241353107
"415" 82.8 54.6195137518372 102.451963548602
"416" 83 56.2742804775984 103.163409898495
"417" 83.2 57.4543190443298 103.442433796047
"418" 83.4 58.8550093217122 104.08016810356
"419" 83.6 60.2132183791851 104.75962541387
"420" 83.8 61.4371629202049 105.327811265568
"421" 84 62.8747685835431 106.164028105597
"422" 84.2 64.497397806185 106.83680331787
"423" 84.4 65.8859460789676 107.660901073261
"424" 84.6 67.1108037017068 108.78415760287
"425" 84.8 68.6640688982009 109.283439742344
"426" 85 69.8501846899736 108.740540971981
"427" 85.2 70.9986040713447 108.325352003211
"428" 85.4 72.2357412784017 107.576506616871
"429" 85.6 74.0666861792278 106.859204947779
"430" 85.8 75.5964978670308 106.238485769435
"431" 86 77.5901803386497 105.228295734092
"432" 86.2 79.4577679962065 104.111375704281
"433" 86.4 80.9922546401229 103.215450069864
"434" 86.6 82.6243229932658 102.906346215102
"435" 86.8 84.2192988838372 102.479782895531
"436" 87 85.2702519900277 102.312866813959
"437" 87.2 86.9179275541979 102.765171897173
"438" 87.4 88.3197279577911 102.924987555266
"439" 87.6 89.4517551800546 102.863071675435
"440" 87.8 90.8338122718872 103.077280646785
"441" 88 92.280165409019 103.028301735981
"442" 88.2 93.8195316750614 102.18933185959
"443" 88.4 95.223396113361 101.15681839715
"444" 88.6 96.2205347451651 99.5344792145173
"445" 88.8 96.8933296887122 97.973048693102
"446" 89 97.8416363704569 96.2109825779423
"447" 89.2 98.7445645634911 94.4495025210122
"448" 89.4 99.4563190783688 92.6316558286758
"449" 89.6 100.2955093665 90.3055870739808
"450" 89.8 100.954096894659 88.1094176586682
"451" 90 101.724715669797 86.1573683825153
"452" 90.2 102.508597014179 84.3331248854841
"453" 90.4 103.463275578288 82.3810209558865
"454" 90.6 104.451201654581 80.666399256167
"455" 90.8 105.674607098572 78.726827521351
"456" 91 106.316806174331 76.6936847584235
"457" 91.2 106.729787106873 74.1025035091139
"458" 91.4 106.599013831452 71.7351217752064
"459" 91.6 106.252658033178 69.6007331509412
"460" 91.8 105.922486911314 67.5767101158423
"461" 92 105.621649787551 65.2744974171139
"462" 92.2 104.861254304837 63.0489496628281
"463" 92.4 104.142798595144 60.8075954614239
"464" 92.6 103.264121875744 58.6007654812609
"465" 92.8 102.394605543837 56.4586757677609
"466" 93 101.090331045977 54.1580804729237
"467" 93.2 99.9503401654234 52.3616838844353
"468" 93.4 98.9799424487442 50.3901763679934
"469" 93.6 97.864208908389 48.6057522864698
"470" 93.8 96.8369876967586 46.3868800257387
"471" 94 95.4593688061213 44.7817548569126
"472" 94.2 93.9590208456327 43.4761423249239
"473" 94.4 92.0665892033914 42.0977972834955
"474" 94.6 90.0919084727196 40.7478156623647
"475" 94.8 88.0838159145349 39.7703024184004
"476" 95 86.059473204314 39.1589237475283
"477" 95.2 83.8283006901431 38.7867153471176
"478" 95.4 81.8685640683729 38.6281996173639
"479" 95.6 79.3297790938256 38.7332230433655
"480" 95.8 77.0326342606229 38.7858425832924
"481" 96 74.5655541919186 39.2494983654353
"482" 96.2 72.0064938579095 39.9862082997606
"483" 96.4 69.6971684794186 41.0519332617841
"484" 96.6 67.2138314280131 41.8816365748309
"485" 96.8 64.6815735705114 42.7241035391207
"486" 97 62.1103365681372 43.3259600020353
"487" 97.2 59.7454067525735 43.6620747782595
"488" 97.4 57.5621824491706 43.4428012591353
"489" 97.6 55.5086545842907 42.8271957727609
"490" 97.8 53.3487696223313 42.4752334634118
"491" 98 51.3143571457666 42.1544927576471
"492" 98.2 49.3646077191327 41.5199364295376
"493" 98.4 47.5317276313765 40.8205100245701
"494" 98.6 46.0836108025872 40.3298163378281
"495" 98.8 44.1775640327236 39.4530854043217
"496" 99 42.5077337674843 38.8875195689294
"497" 99.2 40.4546620209457 38.4189400318329
"498" 99.4 38.9108558528372 37.9983232373228
"499" 99.6 37.9557249416229 38.4520104201496
"500" 99.8 36.9046280661977 39.5936819134818
"501" 100 35.8785470376229 40.5709173445424
"502" 100.2 34.8700957114622 42.1129943254239
"503" 100.4 34.1431953619752 43.918671972918
"504" 100.6 33.3993903531977 45.7301122766795
"505" 100.8 32.7052868646372 47.4803158100353
"506" 101 31.9096535424801 49.1207299672567
"507" 101.2 30.8904734371744 50.8792793046911
"508" 101.4 30.1546345854607 52.7206080075529
"509" 101.6 30.0272110669801 54.4342252306139
"510" 101.8 29.7137127236806 56.1750571750618
"511" 102 29.0091320648725 58.2648402072
"512" 102.2 28.371680614018 60.32315642311
"513" 102.4 27.6258175642076 62.7379568400649
"514" 102.6 26.4185781145622 64.9010226845978
"515" 102.8 26.0216614911784 65.8893049842353
"516" 103 25.5090637991449 66.6672480550122
"517" 103.2 25.168785367578 67.4789230746575
"518" 103.4 24.0135955725872 68.1920514262478
"519" 103.6 23.2569428534155 68.4879671602184
"520" 103.8 23.6454981162762 68.4408140620451
"521" 104 24.3446458010372 68.3770500833228
"522" 104.2 25.5879177055905 68.5609739019937
"523" 104.4 26.9578097891944 68.6267287220067
"524" 104.6 28.2050438431586 69.1413866401853
"525" 104.8 29.7311183279651 70.1807303806679
"526" 105 31.1393454189062 71.1771552864008
"527" 105.2 32.4692704426799 72.0832044336488
"528" 105.4 34.0121779625705 73.2070296418686
"529" 105.6 35.8694823066013 74.5950726574465
"530" 105.8 37.6278930297784 75.8964150040941
"531" 106 39.8100046214668 76.7300579989538
"532" 106.2 41.3450487090872 77.0379082658603
"533" 106.4 43.4915642277804 77.8292422344012
"534" 106.6 45.4938632650567 78.9090307550694
"535" 106.8 47.3478269478493 79.5949252146642
"536" 107 49.3292012775872 79.9832816219228
"537" 107.2 51.7098418909997 80.3727524789228
"538" 107.4 54.3234525719226 80.7566425035207
"539" 107.6 56.6123063034872 80.6843291645228
"540" 107.8 58.9085014610224 80.1727880435464
"541" 108 60.9824542977031 79.7497178488377
"542" 108.2 63.4317304847697 78.9334208219218
"543" 108.4 65.9382100157631 78.1244598326575
"544" 108.6 68.323117979615 77.6051653566575
"545" 108.8 70.5553629840872 77.2375120800728
"546" 109 72.8360585025784 77.4405524018471
"547" 109.2 74.8031761563673 77.4082575115076
"548" 109.4 76.9524218103122 77.2959327086228
"549" 109.6 79.1530494628613 76.7607035564955
"550" 109.8 81.0164552102153 75.874007857228
"551" 110 82.5501380681229 74.7701678353996
"552" 110.2 84.125705112 73.817301289633
"553" 110.4 85.6798145975872 72.6280781218996
"554" 110.6 87.3307382858706 71.437100969502
"555" 110.8 89.1132117124327 70.2277477665926
"556" 111 90.8596388854542 68.6959811388289
"557" 111.2 92.6749537169471 67.3812779595122
"558" 111.4 94.3671784356706 66.4735112697353
"559" 111.6 96.2206072993486 65.2334006546057
"560" 111.8 97.8878713414087 63.2169357192815
"561" 112 99.2788386878372 61.1797035442045
"562" 112.2 101.081782430354 59.0993838413005
"563" 112.4 102.555473941294 57.1228239986309
"564" 112.6 102.736997506035 55.5259562684133
"565" 112.8 102.285916002349 54.4796203664934
"566" 113 102.137908842633 54.4388617884353
"567" 113.2 101.81967237398 53.873201734221
"568" 113.4 101.354489255143 52.6839519268941
"569" 113.6 100.738235232458 51.0142042527456
"570" 113.8 99.3168358446177 48.8912768984841
"571" 114 97.8646885523015 46.9786402537567
"572" 114.2 96.5704493949062 44.6707536278146
"573" 114.4 95.6269766522019 42.3423551710235
"574" 114.6 94.9297474513372 40.274177643971
"575" 114.8 94.2291475763889 38.4795100044698
"576" 115 93.2168393488842 37.0501335259059
"577" 115.2 91.8699390518027 36.4829122777801
"578" 115.4 90.7746279749901 35.6342924104588
"579" 115.6 89.112306317182 34.3341075495043
"580" 115.8 87.5358394761977 33.430079164912
"581" 116 85.8003651009443 32.9159603813639
"582" 116.2 84.9951123178613 32.7270346156763
"583" 116.4 83.333177205314 32.6194363346446
"584" 116.6 81.2512623529062 33.0358713595043
"585" 116.8 79.3800115686993 34.2759107547801
"586" 117 77.0391675920986 35.6291897174126
"587" 117.2 75.0644954060786 36.7156994566767
"588" 117.4 73.051412976449 36.9630753343412
"589" 117.6 70.69261626803 37.0487534023871
"590" 117.8 67.872089928593 37.3293164658074
"591" 118 65.5544164076083 37.9966222350859
"592" 118.2 63.3677487044517 38.4424021316522
"593" 118.4 61.3597749010814 39.3717740996097
"594" 118.6 59.4498477139407 40.1985537870905
"595" 118.8 58.0880621812068 40.892049371044
"596" 119 56.4724508593827 41.7766331307421
"597" 119.2 54.4640107356724 42.960171255754
"598" 119.4 52.3629166889945 44.023798421469
"599" 119.6 50.5170873914372 44.8189316205353
"600" 119.8 48.8127290541742 46.0652383629353
"601" 120 47.1839016394416 47.7022999321935
"602" 120.2 45.7663805077727 49.4762492556934
"603" 120.4 44.3811510716099 51.2788368805035
"604" 120.6 43.0880377916504 53.0136552457869
"605" 120.8 41.6984169304664 54.8764694929297
"606" 121 40.4017335419985 56.8510683866289
"607" 121.2 38.7464126021039 58.818245202702
"608" 121.4 36.7751859886284 60.867270878699
"609" 121.6 34.9364827893599 63.2771947592194
"610" 121.8 33.1457814230582 65.5659535983074
"611" 122 31.7631804658486 67.5392451602535
"612" 122.2 30.3827870874924 69.5789817697456
"613" 122.4 29.3780929719801 71.009919442221
"614" 122.6 27.9093981618485 71.3917842605477
"615" 122.8 27.0462436481299 71.0008725001304
"616" 123 26.814875903251 70.939891430987
"617" 123.2 27.250478365825 70.734892402667
"618" 123.4 28.2316611195409 70.6571975990649
"619" 123.6 29.4237452336064 71.0163392915122
"620" 123.8 30.4410972157992 71.5459994313467
"621" 124 31.9095444470019 72.2445529684588
"622" 124.2 33.0871210381666 73.2709232269059
"623" 124.4 34.6405860993015 74.417789440971
"624" 124.6 36.0083706566229 75.3080085426853
"625" 124.8 37.4479653167884 76.2492297804353
"626" 125 39.2075955534086 77.4640079296496
"627" 125.2 40.8485935734668 78.5139306896575
"628" 125.4 42.7093987791335 79.2303647352501
"629" 125.6 44.8442760693557 80.1391300682501
"630" 125.8 47.5441265163372 80.6956887311853
"631" 126 50.1440153073635 81.2047339741063
"632" 126.2 52.1285230622747 81.9695829926228
"633" 126.4 53.9528519245399 82.7281301178272
"634" 126.6 55.9745477751497 82.8897078922853
"635" 126.8 57.6521934916772 82.2159233096753
"636" 127 59.5078723287987 81.3173441375507
"637" 127.2 61.2105590241449 80.5933278008199
"638" 127.4 63.4529291612955 79.8085606680186
"639" 127.6 65.8500998058502 78.8440161394093
"640" 127.8 68.1852602688625 77.5063825467011
"641" 128 70.3849694841497 76.1810723804603
"642" 128.2 72.7764923715078 75.1541293707529
"643" 128.4 75.3358802715324 74.0263961087768
"644" 128.6 77.8181093060986 72.8192307557194
"645" 128.8 80.1372312273259 71.8721084443785
"646" 129 82.5942653080786 71.0518083439181
"647" 129.2 84.9803338917683 70.1967631291249
"648" 129.4 86.9672321526706 68.8882305831353
"649" 129.6 89.0636954493481 67.5962033488266
"650" 129.8 91.3466155669372 66.3133954729686
"651" 130 93.3404550832566 64.5734797877901
"652" 130.2 95.3930834708717 62.5461229611594
"653" 130.4 97.3695848127611 60.433326283131
"654" 130.6 98.9105347252394 58.1684685820983
"655" 130.8 100.053404324792 55.5066245874016
"656" 131 100.641986687337 52.9783460746853
"657" 131.2 100.56232219386 50.7787208936739
"658" 131.4 99.9989069001977 49.203648873412
"659" 131.6 99.3922289373436 46.8121350064226
"660" 131.8 98.4910453634509 44.8746967659694
"661" 132 97.9180368983191 42.6421179993028
"662" 132.2 98.2981229153914 40.7088409741943
"663" 132.4 99.1315997053128 39.9761939888621
"664" 132.6 99.6964640646204 39.4231179040979
"665" 132.8 100.254806835378 39.3915406779882
"666" 133 100.561029262006 39.4420457554128
"667" 133.2 101.027314237348 39.0796227788715
"668" 133.4 101.043887465305 39.0589062439247
"669" 133.6 101.255826625 39.0801632102179
"670" 133.8 101.255826625 39.0166625270114
"671" 134 100.845573726224 38.6564404695489
"672" 134.2 100.382339449337 37.7472536312924
"673" 134.4 99.5596200033488 36.4371564794237
"674" 134.6 98.8518284711264 34.5148466219052
"675" 134.8 98.2356131780158 32.9298700548282
"676" 135 96.8997817661625 31.4131570257967
"677" 135.2 95.4995288902817 29.6137008663242
"678" 135.4 94.0907022100224 28.3443143694353
"679" 135.6 92.4516436651313 26.8918171733294
"680" 135.8 91.0953141330158 25.4047367106496
"681" 136 89.9409229597649 23.8959002437004
"682" 136.2 88.6054825829086 22.5625267661139
"683" 136.4 87.3364768661307 21.905345092294
"684" 136.6 85.1593470165963 21.4699191223871
"685" 136.8 81.2177142469577 21.7514643202184
"686" 137 78.5195084880153 21.653951976586
"687" 137.2 77.412161656271 21.4933812222064
"688" 137.4 76.14520826603 21.1273724650257
"689" 137.6 75.0883710141705 20.444306739176
"690" 137.8 72.8643687791586 19.3818481006139
"691" 138 70.8610523195233 18.0052217353539
"692" 138.2 69.7096860951518 16.68206904466
"693" 138.4 68.8250331224155 16.2847950623269
"694" 138.6 68.9771002670581 16.4790394236213
"695" 138.8 69.771995464894 16.1512210622194
"696" 139 68.4434908370786 14.9277148472629
"697" 139.2 69.221651735407 15.3106268526213
"698" 139.4 70.7999696808616 16.0094873495694
"699" 139.6 72.1061219451909 16.3419624713987
"700" 139.8 74.4710241001917 17.0397994947391
"701" 140 76.9745076576909 18.7832797945451
"702" 140.2 79.5606282481834 20.5748700938968
"703" 140.4 81.4410734372372 21.9478282944706
"704" 140.6 83.3155916139151 22.4921353882795
"705" 140.8 85.8088466091543 22.8774734376426
"706" 141 87.9257632062872 23.2276409855978
"707" 141.2 90.2898513082772 23.3123508969953
"708" 141.4 91.3486489489216 23.2530387086522
"709" 141.6 92.157772771578 23.2427269709538
"710" 141.8 92.7134728126944 23.0586384530067
"711" 142 93.4890219234104 22.5117508036304
"712" 142.2 93.3929603614247 22.5898824572603
"713" 142.4 93.1484662373957 23.5442125084872
"714" 142.6 93.1804152687359 25.4750480558404
"715" 142.8 93.7863009609141 27.9348706479738
"716" 143 94.8924231608747 30.3939047543978
"717" 143.2 96.5432695731944 32.5774916603996
"718" 143.4 98.3262774351746 34.876162959122
"719" 143.6 99.7656772590872 37.5432450871496
"720" 143.8 100.992510458637 39.7535194744941
"721" 144 102.380180697282 41.7161471264353
"722" 144.2 103.952488971837 43.6858847940215
"723" 144.4 105.643362448569 44.8208314783743
"724" 144.6 107.159613189356 45.5579645923983
"725" 144.8 108.712688335171 46.1830412764723
"726" 145 109.519072440179 46.9059254567036
"727" 145.2 109.356998147985 47.7120750113612
"728" 145.4 109.134742374978 49.8705977363294
"729" 145.6 108.687884635605 52.5200053710207
"730" 145.8 108.43380796843 56.0592528848427
"731" 146 108.616023129681 59.259195901695
"732" 146.2 108.856067834066 62.6224422053992
"733" 146.4 109.140625449652 65.8921899535464
"734" 146.6 109.653368641175 69.2971749829853
"735" 146.8 110.345510600154 72.7677402904231
"736" 147 111.087979734652 75.619344814176
"737" 147.2 112.351920707138 78.4875141031943
"738" 147.4 112.760522199376 81.4271948920891
"739" 147.6 111.580924824277 83.7789996824353
"740" 147.8 109.663042186811 86.2844269270327
"741" 148 107.452317367379 89.2802755375603
"742" 148.2 105.599845434553 91.9438526935974
"743" 148.4 103.383656535956 94.6722262398432
"744" 148.6 100.923840597008 96.9116836675932
"745" 148.8 98.0377248901972 99.2903256805553
"746" 149 95.7983292832182 101.985216727911
"747" 149.2 93.293286569732 104.776261850172
"748" 149.4 90.5559279064563 107.27089264434
"749" 149.6 87.4610140269268 109.26705765745
"750" 149.8 85.7790108135133 111.093157719365
"751" 150 85.1979692424526 112.224353248558
"752" 150.2 85.3957006006218 112.745645011005
"753" 150.4 86.1728352459324 113.341692351864
"754" 150.6 86.2092182898208 113.351117485796
"755" 150.8 85.9955220347009 113.508608433435
"756" 151 85.4927158525578 113.919080169979
"757" 151.2 85.3297901478988 113.15309144602
"758" 151.4 85.8680588451372 112.015636814935
"759" 151.6 86.606503340673 111.307419908301
"760" 151.8 87.9841838348372 110.4184406009
"761" 152 89.6954951762009 109.395560140572
"762" 152.2 91.2460022622122 108.03370300092
"763" 152.4 92.7691115065515 106.430130159388
"764" 152.6 94.3567328571303 104.55973207547
"765" 152.8 95.5359577400576 102.337175998469
"766" 153 96.7033056012243 100.490649734677
"767" 153.2 97.9294044509076 98.4490686294353
"768" 153.4 98.9881069213443 96.6169099500269
"769" 153.6 99.6083909514526 95.1934917222045
"770" 153.8 100.488248191153 93.6985490973432
"771" 154 101.745487448837 92.5961871395186
"772" 154.2 102.75845331814 90.9363807825669
"773" 154.4 103.957418982685 89.9398699056125
"774" 154.6 105.82681747115 89.0092687328978
"775" 154.8 107.537618142683 87.6637218202045
"776" 155 109.315924990524 86.2769312431943
"777" 155.2 110.674862668002 84.4387882118737
"778" 155.4 110.478622434645 82.4208448990507
"779" 155.6 110.060531924301 79.6642242460816
"780" 155.8 109.690391016244 77.1006311887609
"781" 156 109.217932635954 74.2007142338769
"782" 156.2 108.798113400487 71.337850531773
"783" 156.4 108.424191404059 68.1424660162131
"784" 156.6 108.67838534641 65.401041519606
"785" 156.8 109.063692934689 62.1369215669168
"786" 157 108.658986195584 58.8919683341341
"787" 157.2 108.265166266423 55.621523293228
"788" 157.4 107.601459977301 52.6769698162924
"789" 157.6 105.971087925801 50.6248971765938
"790" 157.8 103.822665352837 48.256571518125
"791" 158 102.113824228326 45.7074686222027
"792" 158.2 100.112764522825 42.6356038162941
"793" 158.4 97.8229595319086 40.2556314126853
"794" 158.6 95.32849142398 38.0115374271139
"795" 158.8 93.0426125558734 36.3918146074474
"796" 159 90.6108477541395 35.6038699946795
"797" 159.2 87.5251646105158 34.6407598909353
"798" 159.4 84.8351694666543 33.9583942837524
"799" 159.6 81.9195662044086 33.4769838777567
"800" 159.8 78.6321336222397 32.5952462842524
"801" 160 75.2301863730782 32.0654034007726
"802" 160.2 71.8906916366586 31.5620854975067
"803" 160.4 68.5154492670224 30.8638542344723
"804" 160.6 65.0979026003747 29.8924610260103
"805" 160.8 62.7267749245614 28.894945581056
"806" 161 60.6548367669395 28.1008950838103
"807" 161.2 58.2053316421475 27.1266583567456
"808" 161.4 56.1095348335418 26.2863149546057
"809" 161.6 54.1360326879751 25.5284848400905
"810" 161.8 52.5065224356993 24.4137923872974
"811" 162 51.1174424685689 23.9698916950816
"812" 162.2 49.7564737177666 24.9352988681647
"813" 162.4 48.0208925654234 26.5715504686077
"814" 162.6 46.4770930635451 28.6987766100757
"815" 162.8 45.0654011396163 30.9166335179934
"816" 163 43.9784536703545 33.4253422165043
"817" 163.2 42.9414263496977 36.1473177021213
"818" 163.4 42.8536472446891 38.6244216813612
"819" 163.6 42.7867947429818 42.0133337241461
"820" 163.8 42.9105902719159 45.1046894515701
"821" 164 42.8637612175614 47.8089038664008
"822" 164.2 43.5120464425116 50.7026587997725
"823" 164.4 44.142904112536 53.7537684737124
"824" 164.6 44.7247641880541 56.9586913090257
"825" 164.8 44.6521144860255 60.4138029358235
"826" 165 45.0976227996648 63.1459976144698
"827" 165.2 45.8556373993433 65.9446755398088
"828" 165.4 46.1426215384963 68.5483287442989
"829" 165.6 46.1184708484298 71.229383179102
"830" 165.8 46.2451082563433 74.020330297604
"831" 166 45.8679791066454 76.8734501950791
"832" 166.2 44.8297157782316 79.4637357269423
"833" 166.4 43.8556567334828 81.8891621906631
"834" 166.6 43.3474369195329 84.0950919721744
"835" 166.8 42.7597443220137 86.5358424153177
"836" 167 42.5073757979466 88.6757843115915
"837" 167.2 43.2909918677937 90.7499635722179
"838" 167.4 44.8641960955515 92.5012922561067
"839" 167.6 46.5341751273519 94.6803653367
"840" 167.8 48.3268865720725 97.0343730165088
"841" 168 49.9161894977801 98.6994427517924
"842" 168.2 52.0738419184024 99.5271691176527
"843" 168.4 54.3211131947327 99.7744321428085
"844" 168.6 57.2395904262009 100.402323988026
"845" 168.8 60.0430073524752 100.571013298608
"846" 169 63.3342192308918 100.453073220908
"847" 169.2 66.1153952142872 99.8966019812853
"848" 169.4 68.6209910609872 98.6892423245853
"849" 169.6 71.2241674475422 97.3700428125009
"850" 169.8 73.4719005170834 95.6748377557276
"851" 170 75.8515765319281 93.5216721810262
"852" 170.2 77.8279822561449 91.9359175285276
"853" 170.4 80.0172138041461 90.4420060105235
"854" 170.6 82.1886249627626 88.805305170286
"855" 170.8 84.3161821815984 88.1426234135995
"856" 171 86.6803031396633 87.9954450473483
"857" 171.2 88.6714853471902 87.3262391545235
"858" 171.4 90.4934889277944 85.8691599483353
"859" 171.6 92.6037409442539 84.6228532059353
"860" 171.8 94.6557690346164 83.2394729541236
"861" 172 96.9847603472153 81.1936098064963
"862" 172.2 98.9557549087349 79.2410740910262
"863" 172.4 100.901633925337 77.486881614902
"864" 172.6 102.957174559504 75.2452604601686
"865" 172.8 104.709047303251 72.663411890125
"866" 173 106.888836668995 69.882037680042
"867" 173.2 108.812407926576 66.626759585207
"868" 173.4 109.257350644768 64.2338300081594
"869" 173.6 108.379638713432 62.3663192321821
"870" 173.8 106.908472912145 60.1311281599738
"871" 174 105.524449659729 57.6250149438931
"872" 174.2 103.796700629037 54.6771263127176
"873" 174.4 102.136467882802 52.1744963407609
"874" 174.6 100.175934482051 49.2006975656375
"875" 174.8 98.253679765389 46.3808440574008
"876" 175 96.2471621305077 43.5779358443671
"877" 175.2 93.8350983002236 40.971136585583
"878" 175.4 91.2344108676586 38.2758212229353
"879" 175.6 88.9994337092642 35.1622424054578
"880" 175.8 86.9833343069651 32.1484483215283
"881" 176 84.735538686449 30.2046104628706
"882" 176.2 82.1964657505814 29.3451638973074
"883" 176.4 79.1546504061431 28.8712455289059
"884" 176.6 75.6731050379592 28.0973328503621
"885" 176.8 72.2423152426046 27.4883842302144
"886" 177 68.4859909305967 27.5752326771315
"887" 177.2 64.8153044011586 28.3767702741853
"888" 177.4 60.9047675820441 28.9576190522974
"889" 177.6 57.5302183005531 30.114636446708
"890" 177.8 54.5295223795759 32.1549326407648
"891" 178 52.0474787589431 34.2505253655882
"892" 178.2 49.9980751406959 36.6205700806853
"893" 178.4 48.0262243374552 39.350148137469
"894" 178.6 45.5405153297706 41.811351113702
"895" 178.8 43.0799643448145 44.0116647532989
"896" 179 40.348902094068 46.6237652512705
"897" 179.2 37.7107421655698 49.3395108002725
"898" 179.4 34.7465136126065 51.6226878993584
"899" 179.6 32.0287287774395 54.2352747495489
"900" 179.8 30.6253270259444 56.859144971221
"901" 180 29.9392801115902 59.5294749899294
"902" 180.2 28.780187765644 62.5513627075376
"903" 180.4 27.1751135232348 64.7105690893148
"904" 180.6 25.139341392399 65.5365931744128
"905" 180.8 22.992366755686 65.4074480169702
"906" 181 20.8857945047136 65.0202160831094
"907" 181.2 18.9371970160077 64.8218007716398
"908" 181.4 17.4852090732397 63.8811552483865
"909" 181.6 15.5154320474651 62.9800482570632
"910" 181.8 13.8862341214579 62.4207760186767
"911" 182 12.4052003070039 61.895064973002
"912" 182.2 11.281068660314 61.9293826893423
"913" 182.4 9.72869609762036 61.946733730604
"914" 182.6 8.99241274692813 61.3918017469239
"915" 182.8 8.42343946534885 60.9013607760981
"916" 183 6.92384346793134 60.5879193189529
"917" 183.2 5.28337210210552 60.4851593611304
"918" 183.4 5.17181068248837 60.978349201319
"919" 183.6 5.17909829542343 61.2747468302629
"920" 183.8 5.38502541521653 61.5164873621939
"921" 184 5.41161250623966 61.6535719321304
"922" 184.2 5.52380238725101 61.5657308038836
"923" 184.4 6.57996643965203 60.9156178918797
"924" 184.6 7.0921117592451 60.6447724177379
"925" 184.8 7.39866894864491 60.8900970095122
"926" 185 8.55741932222683 60.9232986543314
"927" 185.2 9.65185772071222 61.4931526858478
"928" 185.4 10.9431390739801 62.7846658670067
"929" 185.6 12.1656071239714 63.8811552483865
"930" 185.8 13.7831125612137 64.9041728165294
"931" 186 15.7351518228147 66.0092094952668
"932" 186.2 18.0271598999062 66.8079190055732
"933" 186.4 20.6374266901047 67.5721813849469
"934" 186.6 23.1350981058147 68.4204279470308
"935" 186.8 25.6338380984777 69.575712286896
"936" 187 28.2944929418035 70.6172186235926
"937" 187.2 30.8426129856668 71.7526117041626
"938" 187.4 33.0600408437473 73.2034801571544
"939" 187.6 35.0067624429095 75.0995868892907
"940" 187.8 36.7098926376977 76.7790912951911
"941" 188 38.5358098423928 78.6293294621019
"942" 188.2 40.3966150480594 80.1198969395094
"943" 188.4 42.9485347374322 81.4651812577264
"944" 188.6 45.3924202384668 83.0914153299538
"945" 188.8 47.863350346618 84.7589012450243
"946" 189 50.5591092470609 86.3037274308827
"947" 189.2 52.9212804654588 86.8228372360164
"948" 189.4 55.8762063837572 87.4452186829953
"949" 189.6 58.7311878220838 88.2107867858326
"950" 189.8 61.1984627822879 88.8384638200832
"951" 190 62.0009138035515 89.6025163061496
"952" 190.2 62.0476825607068 90.4000042514353
"953" 190.4 62.8903601456289 90.9355266798103
"954" 190.6 64.243395073359 91.4724602344788
"955" 190.8 66.1034947158789 92.5420939649353
"956" 191 68.0718005825837 93.7150777901254
"957" 191.2 69.7255575387626 95.1647248353308
"958" 191.4 71.4927088899268 96.594722310286
"959" 191.6 73.1447797326198 98.1103983190005
"960" 191.8 74.4486604277937 99.9279289850005
"961" 192 75.8027337997449 101.828477296328
"962" 192.2 77.8134305977515 103.261815648078
"963" 192.4 80.008034092166 104.093728447326
"964" 192.6 82.4074127230111 104.229041927522
"965" 192.8 85.252624716148 104.470077553868
"966" 193 88.2358419270526 104.458903545912
"967" 193.2 91.0025829765872 103.274855966951
"968" 193.4 93.3888409581296 101.85843659302
"969" 193.6 95.9364706059463 99.5395870290353
"970" 193.8 97.9697838629206 97.340158550477
"971" 194 100.062905018377 95.0411986306853
"972" 194.2 101.999799469618 92.2282053518737
"973" 194.4 103.258431931799 89.5361778634738
"974" 194.6 104.587182220282 86.6351193004353
"975" 194.8 105.071601434356 83.343515390853
"976" 195 105.211144790191 80.4384163154841
"977" 195.2 104.892918602154 77.4366409298255
"978" 195.4 104.721931396642 74.316124429228
"979" 195.6 104.744860715389 70.8772179597456
"980" 195.8 104.624789855944 67.8014214297924
"981" 196 104.753559711803 64.6491943691058
"982" 196.2 104.50261655735 61.5807836286728
"983" 196.4 104.039038051171 58.2951041009538
"984" 196.6 102.724510269767 55.3873378754824
"985" 196.8 100.867354655152 53.4411162221881
"986" 197 98.0307616233599 51.3540755687876
"987" 197.2 95.3841301178372 49.0623732912284
"988" 197.4 92.6936475309751 46.7613615613663
"989" 197.6 90.2706068659313 44.9220268473882
"990" 197.8 87.319792372896 42.4614874331647
"991" 198 84.7654534189407 40.1090202567456
"992" 198.2 81.9690228211706 37.9339523595686
"993" 198.4 78.8183412797577 36.2665056652308
"994" 198.6 75.4350705238256 34.5396182342725
"995" 198.8 72.1050346771505 32.9851177136883
"996" 199 69.003345081042 32.0560185608449
"997" 199.2 65.0570198914396 31.3896949259775
"998" 199.4 61.2372727303622 30.3452208972728
"999" 199.6 57.8588476668854 30.4418260932787
"1000" 199.8 54.4444028238837 31.5370696506562
"1001" 200 51.5708970435958 33.0582547420905
"1002" 200.2 48.0855500183031 35.3946220421739
"1003" 200.4 45.3751767437338 38.2556761786077
"1004" 200.6 43.3508236226372 41.0150995838353
"1005" 200.8 42.0490060914234 43.6321646758146
"1006" 201 40.257966817049 47.4925345035882
"1007" 201.2 39.3909013277442 50.7705897632027
"1008" 201.4 38.5944107815247 54.0591277028603
"1009" 201.6 38.6054752945077 56.0542806839467
"1010" 201.8 38.8100516310255 58.7734433263412
"1011" 202 38.6686239783616 61.9955463431548
"1012" 202.2 39.1815855948982 64.5603544258377
"1013" 202.4 40.4776926338717 66.4542615607111
"1014" 202.6 41.7653922559714 68.9537756785816
"1015" 202.8 42.9017866345666 71.3464789923176
"1016" 203 44.3226892727791 74.3698064588655
"1017" 203.2 45.4631302706019 76.7761609399059
"1018" 203.4 47.2095810366065 79.5247795521276
"1019" 203.6 48.9745904664298 82.1393754572871
"1020" 203.8 50.8844531457426 84.9807453448002
"1021" 204 53.4078266411705 87.554703268352
"1022" 204.2 56.4896756147291 89.5543963547056
"1023" 204.4 59.5112677157572 90.9556493407553
"1024" 204.6 63.2838291937937 92.4828266606092
"1025" 204.8 66.9048226821295 93.4698335191738
"1026" 205 70.5838243159449 94.4584903100199
"1027" 205.2 73.8585990212551 95.8622845792114
"1028" 205.4 77.0225547870981 97.037942335957
"1029" 205.6 79.2634233411416 98.2853779793918
"1030" 205.8 82.0278761951172 99.9861802783953
"1031" 206 84.4954026369217 102.48091482514
"1032" 206.2 87.2664446840801 104.580452692492
"1033" 206.4 90.2071636494065 105.405617321389
"1034" 206.6 93.1430764980503 104.763604327353
"1035" 206.8 95.1579857492566 103.361426858048
"1036" 207 96.7023391722987 101.367104127266
"1037" 207.2 98.2722063189757 98.9583766732045
"1038" 207.4 99.7440399892539 96.5071236618936
"1039" 207.6 101.349183769785 94.02139993933
"1040" 207.8 102.478815458864 91.4438563231245
"1041" 208 102.978811829337 88.9070326329353
"1042" 208.2 103.249541571398 86.1094919649719
"1043" 208.4 103.449627865331 83.3484454017011
"1044" 208.6 103.839098722331 80.2030984806125
"1045" 208.8 103.821101212849 77.6147239899172
"1046" 209 103.76262192905 74.6670044238728
"1047" 209.2 103.150637207425 71.5343414056941
"1048" 209.4 102.651086352105 68.5025594418133
"1049" 209.6 102.264781924837 65.2767298338427
"1050" 209.8 101.69176733063 62.0492118677456
"1051" 210 101.451429131102 58.7934275148931
"1052" 210.2 101.23077498292 55.7355706417412
"1053" 210.4 100.128166701295 52.8762859404714
"1054" 210.6 97.7255918176586 50.2520500756853
"1055" 210.8 95.4154668534579 47.9297741323663
"1056" 211 92.5638239119751 45.2482448985387
"1057" 211.2 89.5332156524509 43.4938455456967
"1058" 211.4 86.0187146262558 41.790116397726
"1059" 211.6 82.4536976654372 39.812067381102
"1060" 211.8 78.7944220404552 37.7966407865139
"1061" 212 75.4422949278729 36.217189550221
"1062" 212.2 71.88157840232 34.9877023210215
"1063" 212.4 67.7739310505119 34.3834588629172
"1064" 212.6 63.7844777762979 33.0485971927499
"1065" 212.8 60.1258258680441 31.9301322597456
"1066" 213 56.3645847235116 31.2925181823074
"1067" 213.2 52.4803745751327 30.1943009401853
"1068" 213.4 48.8492357214607 29.6960073437294
"1069" 213.6 45.3513739271299 30.2061750516792
"1070" 213.8 43.1950352798372 31.2066905473871
"1071" 214 42.4873382348006 32.6664909532158
"1072" 214.2 41.7159733348015 33.4213451838996
"1073" 214.4 39.7454362606943 33.1199689255067
"1074" 214.6 38.3171502781421 31.745059901289
"1075" 214.8 35.818837219825 30.7808820479841
"1076" 215 30.9748143902019 30.2641765939412
"1077" 215.2 28.7276178356665 28.9997653238987
"1078" 215.4 28.6690562835955 27.4669349663034
"1079" 215.6 28.8258516615784 26.6168965683882
"1080" 215.8 28.5762919496512 26.107121307133
"1081" 216 28.1822923617558 25.1153292410516
"1082" 216.2 28.3095447232878 24.5994022828968
"1083" 216.4 28.3012943145601 24.9516947355678
"1084" 216.6 28.8796064627884 25.8317523773255
"1085" 216.8 29.5832753282296 26.8850311583973
"1086" 217 30.3674630794141 28.0447214025122
"1087" 217.2 30.9267032843372 29.5976116143968
"1088" 217.4 31.2130789144843 31.7991499715294
"1089" 217.6 31.2869638270622 34.2983500958228
"1090" 217.8 32.1951151294318 36.9126732234353
"1091" 218 33.2255312695567 39.1545054734841
"1092" 218.2 34.3746658713078 41.4855192856235
"1093" 218.4 35.4145714928717 43.5605378515387
"1094" 218.6 36.2660770099535 45.399514921319
"1095" 218.8 36.9499153751512 47.6593516380981
"1096" 219 37.5069492752791 50.0958088597958
"1097" 219.2 37.9915234810814 52.5639671977609
"1098" 219.4 38.1463389853928 55.3043525817686
"1099" 219.6 38.0549257136163 58.1116625445632
"1100" 219.8 37.9394697153784 60.8170198230706
"1101" 220 38.2773791577167 63.7157760569775
"1102" 220.2 38.8042150229444 66.4846390085067
"1103" 220.4 39.8528318790698 69.4742483609934
"1104" 220.6 40.8629025578011 72.1668244118811
"1105" 220.8 42.0022807802747 75.0321333523103
"1106" 221 43.6213479746616 78.5439499649218
"1107" 221.2 44.3941955500741 81.7838156430669
"1108" 221.4 45.4731730324263 85.079014278175
"1109" 221.6 47.5626727476229 88.4507953433067
"1110" 221.8 49.4599522081515 90.8376953097782
"1111" 222 51.6726954411112 92.1321714419284
"1112" 222.2 54.3895404838944 93.040987586521
"1113" 222.4 57.2473950719179 94.5920507875321
"1114" 222.6 59.8011695014894 94.9776979474788
"1115" 222.8 63.1675876653685 95.1872502020603
"1116" 223 66.2931698151437 95.2327931651772
"1117" 223.2 69.792898883268 95.4171878041738
"1118" 223.4 72.9089756630269 95.2258615370215
"1119" 223.6 76.1183050582372 94.7620778498353
"1120" 223.8 79.3509131713372 93.6160893584808
"1121" 224 82.0164852195146 92.0227994889353
"1122" 224.2 84.1779913687009 89.9043140697989
"1123" 224.4 85.9311160315086 87.6217788048353
"1124" 224.6 87.8251041890203 85.0863783808156
"1125" 224.8 89.8444196386662 82.1579126504485
"1126" 225 91.8394523180524 79.4931769184859
"1127" 225.2 93.2648016881879 76.269462032747
"1128" 225.4 94.4721983551055 72.9007303391548
"1129" 225.6 94.7788079424999 70.05992784811
"1130" 225.8 95.7125995153071 66.7142324138811
"1131" 226 96.6823663078372 63.929416004987
"1132" 226.2 97.7791520545613 61.0195762687801
"1133" 226.4 98.906872139017 57.6115176460196
"1134" 226.6 100.031225570678 54.7044101000262
"1135" 226.8 101.860215298186 51.5902900552609
"1136" 227 102.165250483604 50.379709967702
"1137" 227.2 102.721402929596 49.536901002056
"1138" 227.4 103.064145331714 49.3844928015252
"1139" 227.6 103.315173024019 48.857921439833
"1140" 227.8 104.445818724037 48.094814273302
"1141" 228 104.704258300465 47.4963173258655
"1142" 228.2 104.02667389698 46.700446784471
"1143" 228.4 102.6013616778 45.2502345325464
"1144" 228.6 100.575547541143 43.6115719638353
"1145" 228.8 98.3793464704801 41.5863235074353
"1146" 229 96.2400602570581 40.4088534746446
"1147" 229.2 93.5665994518372 39.0525245986767
"1148" 229.4 90.6729404741264 37.7620012368931
"1149" 229.6 87.5205280526944 36.9590388016496
"1150" 229.8 84.4320219221987 36.2557344284955
"1151" 230 80.9737084088372 35.2297744586205
"1152" 230.2 77.088986271068 34.2363093855891
"1153" 230.4 73.3457791851543 33.7399106322646
"1154" 230.6 69.6694369914668 32.8496747769538
"1155" 230.8 65.8568046801628 31.2336446806679
"1156" 231 62.1101801541384 29.8505811778329
"1157" 231.2 58.3268632353259 28.3487401746285
"1158" 231.4 54.3106230721475 27.596709391056
"1159" 231.6 50.7942457222326 26.9449365227725
"1160" 231.8 47.0399278099884 26.8815342902376
"1161" 232 44.1343473467196 28.3580603996824
"1162" 232.2 41.7548988551163 30.9166335179934
"1163" 232.4 38.8029301936686 33.5200535895678
"1164" 232.6 36.707141003736 36.5971525291568
"1165" 232.8 35.0209555650224 39.812067381102
"1166" 233 32.8534385239666 43.0434027136235
"1167" 233.2 31.9553645478254 46.1316775091294
"1168" 233.4 31.3505392169549 49.8385236657529
"1169" 233.6 30.5274956559122 53.1000557174978
"1170" 233.8 29.6276454258625 57.0566975487771
"1171" 234 29.3523963864637 60.7923984194955
"1172" 234.2 29.2688205822426 64.3387899238002
"1173" 234.4 29.4209321541048 68.0648562784071
"1174" 234.6 30.154973993615 71.4505641596205
"1175" 234.8 31.5531413495119 74.5318040736642
"1176" 235 33.0584071083172 78.0044451093153
"1177" 235.2 34.1055534481612 81.2684668812099
"1178" 235.4 35.2639923736554 84.1195759296821
"1179" 235.6 37.8266531968643 86.8649421935299
"1180" 235.8 40.2286545059742 88.9950637170517
"1181" 236 42.7622898831705 91.3790907113936
"1182" 236.2 45.0335668253813 93.6780506311853
"1183" 236.4 47.8517520483155 96.4001132513049
"1184" 236.6 50.0017874883295 99.0842057193122
"1185" 236.8 52.2427428809141 101.259250659174
"1186" 237 54.2671353574086 103.356401427635
"1187" 237.2 56.8320007798654 104.762884916858
"1188" 237.4 59.5960858135039 105.706827139245
"1189" 237.6 62.8574124847463 106.327001873299
"1190" 237.8 66.6818213084894 106.757780245435
"1191" 238 69.7321632181554 107.017427483435
"1192" 238.2 73.5418382850995 107.489900326353
"1193" 238.4 76.7075045598526 107.844304072143
"1194" 238.6 80.3307723909325 107.66036350134
"1195" 238.8 83.3990496547009 107.017427483435
"1196" 239 87.5168188064372 106.433221197935
"1197" 239.2 90.8361155941598 105.742224516161
"1198" 239.4 94.6886464446229 104.6945120149
"1199" 239.6 97.8730923133528 103.390480127623
"1200" 239.8 99.7710865765456 101.310597564894
"1201" 240 101.173561775945 98.4648579885029
"1202" 240.2 101.926254513268 95.2347015564733
"1203" 240.4 103.178671874377 92.2277841505142
"1204" 240.6 104.699851967702 88.7333496831921
"1205" 240.8 105.204711727255 85.6458304569163
"1206" 241 104.956913813574 81.5942048311063
"1207" 241.2 105.052744142862 77.7876396655853
"1208" 241.4 104.574630730422 74.3322238739028
"1209" 241.6 103.485123943437 70.8355848681353
"1210" 241.8 103.098649016106 67.0866782087045
"1211" 242 102.409030390393 63.3053341379168
"1212" 242.2 101.566420388148 59.7571534909181
"1213" 242.4 100.907966784801 55.9729969934475
"1214" 242.6 99.7553677364019 52.3265551404706
"1215" 242.8 98.1873586318002 48.4525504678797
"1216" 243 96.4776444471064 44.6571514183968
"1217" 243.2 93.8962639225563 40.9780487981881
"1218" 243.4 91.5352416486607 37.1509377477176
"1219" 243.6 88.8166777916747 34.1571669101603
"1220" 243.8 85.8699134682658 31.4832640145424
"1221" 244 82.7587831700872 28.9934324644353
"1222" 244.2 78.8651937692165 27.6190927736422
"1223" 244.4 75.3171078666943 26.6797901115424
"1224" 244.6 71.4363089701586 25.2378206290782
"1225" 244.8 67.2155330748131 24.6373025979895
"1226" 245 63.2749694641537 24.3411455607771
"1227" 245.2 58.2590517603545 24.8614600390215
"1228" 245.4 53.9008472895158 25.1033604522567
"1229" 245.6 50.2736681058122 25.8955163560478
"1230" 245.8 46.7047496693545 27.5743260084698
"1231" 246 43.7040028770531 29.4994495248558
"1232" 246.2 40.6589459784419 31.4555524945399
"1233" 246.4 37.5544228681131 33.9714967516077
"1234" 246.6 35.2108827113372 36.5371120398996
"1235" 246.8 33.2078897324801 39.527691834721
"1236" 247 31.6628981969592 43.0159665313012
"1237" 247.2 30.1363065451313 46.2095716805294
"1238" 247.4 27.8758482378372 49.3896503208996
"1239" 247.6 25.6960191002093 51.6763359422725
"1240" 247.8 24.34558428503 52.4211212039775
"1241" 248 23.2161076273015 52.8253396665781
"1242" 248.2 22.4935137277666 52.8305762495294
"1243" 248.4 22.5396498292855 52.9436518316767
"1244" 248.6 23.1957067728872 53.3337382316978
"1245" 248.8 24.6926405407983 54.2061908868509
"1246" 249 26.2428037672583 55.0999373220274
"1247" 249.2 27.6874456688006 56.671194749289
"1248" 249.4 29.3441981354924 58.6648444207112
"1249" 249.6 31.1169099819419 60.874188390726
"1250" 249.8 32.7957157302855 62.6087964324008
"1251" 250 34.8789473218486 64.7155814470035
"1252" 250.2 36.8031312149549 66.6865747385647
"1253" 250.4 38.3109811995269 68.9030036156422
"1254" 250.6 40.3816810892725 70.9340980849059
"1255" 250.8 42.7661797294327 72.5733250626825
"1256" 251 45.4310562000255 74.5767961003765
"1257" 251.2 47.6739501353372 76.9215306645424
"1258" 251.4 50.407284764283 79.1256832182787
"1259" 251.6 52.8548182796163 81.1221442238306
"1260" 251.8 55.8799531920018 82.5349936117644
"1261" 252 58.6326863741747 83.7319386205478
"1262" 252.2 60.9826494885769 85.4471442662983
"1263" 252.4 63.650258098166 88.0400598348189
"1264" 252.6 65.9483327151004 90.1881867678037
"1265" 252.8 68.070369581272 92.8948755383049
"1266" 253 70.5760167416554 95.4572243188444
"1267" 253.2 72.8587633883596 97.8154518620771
"1268" 253.4 75.4388338354147 100.204430238449
"1269" 253.6 78.242077192618 102.397129371627
"1270" 253.8 81.052731481272 104.951538589783
"1271" 254 83.8316565285133 106.732181221971
"1272" 254.2 86.8486842940062 106.814463797393
"1273" 254.4 88.8985936730111 105.702257777914
"1274" 254.6 91.1242926193997 104.479781430795
"1275" 254.8 94.4848065025826 103.214775661453
"1276" 255 97.7635536348216 101.796083806779
"1277" 255.2 99.8657125819468 99.2920329500654
"1278" 255.4 101.620721892915 96.6787465521626
"1279" 255.6 103.335405276331 93.5275732546171
"1280" 255.8 104.162204048683 89.9506148010507
"1281" 256 104.445818724037 86.8012935327553
"1282" 256.2 104.701850620749 83.2153351088024
"1283" 256.4 104.092299023068 79.0903697500891
"1284" 256.6 103.558436104755 75.337409774047
"1285" 256.8 102.660585641301 71.8083120817158
"1286" 257 101.597548906256 68.3601805607376
"1287" 257.2 100.374791564512 64.7779544225167
"1288" 257.4 98.6879173875614 61.6328809516422
"1289" 257.6 96.7057053854103 58.7361694465701
"1290" 257.8 94.8205428777078 55.6622584804235
"1291" 258 93.0243949254254 52.7847561487059
"1292" 258.2 91.0909973378027 49.4876575603663
"1293" 258.4 89.8834012723428 46.6319403402555
"1294" 258.6 88.1898594559496 43.4417801744915
"1295" 258.8 86.3621522656843 40.3720908356118
"1296" 259 84.657644515049 37.0363874956588
"1297" 259.2 83.1248555841279 33.0043784607493
"1298" 259.4 82.0550627882725 29.989255989
"1299" 259.6 81.8840378818252 28.0017677120738
"1300" 259.8 81.3948803821047 27.2166603764934
"1301" 260 80.042559693251 26.8132910005387
"1302" 260.2 78.1146382540418 26.804134162208
"1303" 260.4 75.53881963161 26.4323665259808
"1304" 260.6 72.5444462894801 25.9193946288282
"1305" 260.8 69.5142774240295 25.9975027952045
"1306" 261 66.3963706182658 26.5036009143281
"1307" 261.2 63.1044145650515 27.6024651180067
"1308" 261.4 60.2153593983889 29.1590694955732
"1309" 261.6 57.628100643314 30.4456455048772
"1310" 261.8 54.9733187794416 32.7483309832045
"1311" 262 53.0559237911339 34.9781586370177
"1312" 262.2 51.8071549042867 37.0789641511432
"1313" 262.4 51.0818201340872 39.2450725602421
"1314" 262.6 50.7516652409407 41.4564998884353
"1315" 262.8 50.1113529162328 44.2912200087979
"1316" 263 49.9926603537558 46.3867782565051
"1317" 263.2 49.6059881506799 48.9993980215701
"1318" 263.4 49.9155712900706 51.6087068942353
"1319" 263.6 50.7175117200956 54.3338359393566
"1320" 263.8 51.5883510520394 57.1389013251656
"1321" 264 52.5464791548266 58.1429782369247
"1322" 264.2 53.8208162697285 58.4351714515657
"1323" 264.4 55.2989240246039 58.454739069502
"1324" 264.6 56.5551984980507 58.4254679763791
"1325" 264.8 57.4742222435437 58.8542759607288
"1326" 265 59.1500630012577 59.2851184749694
"1327" 265.2 60.5063433720096 59.1617555141249
"1328" 265.4 62.0608323969361 59.1595909672375
"1329" 265.6 64.4062173379911 59.2494688573144
"1330" 265.8 67.0909568931921 59.598303679016
"1331" 266 69.631974661035 59.4249447379408
"1332" 266.2 72.2625435739372 59.2033886057353
"1333" 266.4 74.8943816984234 58.7140878624008
"1334" 266.6 77.2715953175735 57.9184201042705
"1335" 266.8 79.8908938283867 57.0667200983034
"1336" 267 82.6530397384824 56.6877418982095
"1337" 267.2 85.6992881404372 56.312649356002
"1338" 267.4 88.9119121683653 55.9923691393904
"1339" 267.6 92.4127738043204 55.7210523626038
"1340" 267.8 95.6830263569302 55.8155959806213
"1341" 268 98.8621954454651 56.9432499735632
"1342" 268.2 101.248576355423 57.9440995014353
"1343" 268.4 103.965919001389 59.0946053663663
"1344" 268.6 106.445997791941 60.813649148987
"1345" 268.8 108.665523949242 62.9984684883454
"1346" 269 110.1626231862 63.8161216531276
"1347" 269.2 110.276964592894 63.901233291458
"1348" 269.4 110.106984492343 63.7604829592705
"1349" 269.6 110.338925865599 64.2818525380717
"1350" 269.8 111.1248792485 65.7947817200645
"1351" 270 112.432902793611 67.2076428958869
"1352" 270.2 114.087483407927 69.1206002742218
"1353" 270.4 115.089605051219 70.6128425465477
"1354" 270.6 115.592356629905 70.9426893538103
"1355" 270.8 115.448594268113 70.3310634246422
"1356" 271 115.209604465126 69.2293695145076
"1357" 271.2 115.441879253337 68.1765611080717
"1358" 271.4 115.389949805737 67.0836822790353
"1359" 271.6 115.907931458624 65.6328668694016
"1360" 271.8 116.58622340059 64.3769327575027
"1361" 272 116.853164100332 62.8409297147274
"1362" 272.2 116.999762681337 61.3254146690262
"1363" 272.4 117.283014213701 59.8206409033444
"1364" 272.6 117.610829025941 57.8724726771594
"1365" 272.8 118.406185220504 56.5376769622686
"1366" 273 120.204045641201 55.4567969828671
"1367" 273.2 121.383473549571 55.157219146902
"1368" 273.4 122.116382566431 55.1407653109408
"1369" 273.6 121.408660304118 56.3074466866263
"1370" 273.8 121.017579855561 56.9055105494353
"1371" 274 120.203160480162 57.5448918730103
"1372" 274.2 119.090606229442 58.3284457418958
"1373" 274.4 118.106679853864 58.6974181327379
"1374" 274.6 116.593462836689 58.9442221959538
"1375" 274.8 115.032716049635 59.0993838413005
"1376" 275 113.75657634743 59.1750197408427
"1377" 275.2 112.013629965558 59.9684422116562
"1378" 275.4 110.060308411614 60.9728081658706
"1379" 275.6 108.279942938504 62.3278103696686
"1380" 275.8 105.895417451644 63.8348462135603
"1381" 276 104.395679947044 65.4425326678146
"1382" 276.2 102.505250673667 67.4374516408103
"1383" 276.4 100.57559960944 69.5529865231512
"1384" 276.6 99.4025529600607 71.3281509519882
"1385" 276.8 98.1058441067549 73.5366798116824
"1386" 277 96.2850747508975 75.6298303452064
"1387" 277.2 94.1508057373372 77.4964638343996
"1388" 277.4 92.0249439762122 79.1215773508103
"1389" 277.6 89.4533270675714 80.809489814929
"1390" 277.8 87.4460990981925 82.2962772970142
"1391" 278 85.1879828102218 83.424481338243
"1392" 278.2 82.4302227096728 84.65753211786
"1393" 278.4 80.0000312663372 85.5478464913103
"1394" 278.6 77.1791494877801 86.5924629684781
"1395" 278.8 74.3131923036198 87.4422835403049
"1396" 279 71.3356760743443 88.1582611965902
"1397" 279.2 68.5208902179161 88.8250387683037
"1398" 279.4 66.0926760809622 89.9618495373103
"1399" 279.6 62.7024451608807 91.3708591413483
"1400" 279.8 60.1507313219076 93.2762373878719
"1401" 280 58.420349858868 95.7467400677891
"1402" 280.2 57.8961068821208 97.4434199986741
"1403" 280.4 57.8211639250218 99.899098589343
"1404" 280.6 58.8408098633841 101.729143503232
"1405" 280.8 59.824260659019 102.172646065299
"1406" 281 59.2857455433229 102.015508905678
"1407" 281.2 58.1961544552872 103.297980799085
"1408" 281.4 56.6472350390753 104.173672019626
"1409" 281.6 55.3907048020163 104.279505488704
"1410" 281.8 55.3355721503841 103.792121948904
"1411" 282 55.2933601552182 103.567828464292
"1412" 282.2 55.5418427465238 103.041336943316
"1413" 282.4 55.8725939004459 102.575201911566
"1414" 282.6 56.5533043751507 102.088005293346
"1415" 282.8 58.0514639379824 101.602526213532
"1416" 283 60.0022007242218 100.444357789143
"1417" 283.2 62.4274771231229 98.7210800216258
"1418" 283.4 64.6336356356099 97.0151077468444
"1419" 283.6 66.1993549154274 94.6501315816484
"1420" 283.8 67.5998783653911 91.7861210450661
"1421" 284 68.353596284434 88.8819054808708
"1422" 284.2 68.6469557847872 85.1875859485853
"1423" 284.4 69.2347276485555 81.5591986477029
"1424" 284.6 69.2998319319161 77.7661162761195
"1425" 284.8 68.8360892352071 74.5366250530791
"1426" 285 68.2809530435295 71.2060815038968
"1427" 285.2 68.0862176150295 67.6908573586661
"1428" 285.4 67.9018129784924 64.336793568056
"1429" 285.6 67.2547068729383 61.2436615933229
"1430" 285.8 66.7263210120698 57.4232954484702
"1431" 286 67.209350121449 54.1043750524235
"1432" 286.2 68.2086916687361 50.8110939181769
"1433" 286.4 69.6191349624526 48.4427225504463
"1434" 286.6 70.8567392424801 46.213608213221
"1435" 286.8 71.7913602038019 43.5932439235059
"1436" 287 72.9143171520531 40.6613302220603
"1437" 287.2 73.8065493047338 37.6378948192284
"1438" 287.4 74.2964469382705 34.9350267606686
"1439" 287.6 74.0201219844215 32.0946123969521
"1440" 287.8 73.5103598933023 29.2636467411911
"1441" 288 72.3043756289483 26.4979340103242
"1442" 288.2 70.2610215030786 24.5839060949525
"1443" 288.4 68.0755937509542 22.5063948214247
"1444" 288.6 65.5506624716372 20.8491640991686
"1445" 288.8 62.8042365182305 19.3077152716263
"1446" 289 59.8031853961944 18.6956375430424
"1447" 289.2 56.7279744555963 18.9970138014353
"1448" 289.4 53.2285464054086 19.1036546313282
"1449" 289.6 50.1811687772747 19.5179310726728
"1450" 289.8 47.5465306574298 19.9827116493983
"1451" 290 45.086080525271 20.888059046869
"1452" 290.2 43.0791213343015 21.514664698471
"1453" 290.4 41.1405765091622 22.6726450143728
"1454" 290.6 39.8030158392209 24.2186405237725
"1455" 290.8 37.6246962785582 26.5735805893539
"1456" 291 36.1358759967122 28.8045981095262
"1457" 291.2 34.3451312280059 31.3052313666281
"1458" 291.4 33.2171628481229 33.6253537280424
"1459" 291.6 32.4703377785445 36.2619719135694
"1460" 291.8 31.767502134449 38.9241756495882
"1461" 292 31.4634131238616 41.8523036048987
"1462" 292.2 31.6188352290059 44.842862962351
"1463" 292.4 32.1984939223187 47.0292989410649
"1464" 292.6 33.3655326984086 49.5148373820781
"1465" 292.8 34.3826705877167 51.8580308083148
"1466" 293 35.4056181398372 54.253183821726
"1467" 293.2 36.9993149799751 56.7846402834698
"1468" 293.4 38.4815527490986 59.2320088126512
"1469" 293.6 39.1995224880255 62.5444376241176
"1470" 293.8 39.8269975278259 65.7556456674012
"1471" 294 40.5813573599698 69.0839044956281
"1472" 294.2 41.5490572532301 71.9882331425424
"1473" 294.4 41.8518601447988 74.9609800226661
"1474" 294.6 42.4000879141797 77.8391245117504
"1475" 294.8 43.0343785513247 81.1030103357978
"1476" 295 44.0338955872218 84.1734637555507
"1477" 295.2 45.2544291264399 87.2397772519421
"1478" 295.4 46.8371141047561 89.8386048179218
"1479" 295.6 48.7079678331471 92.4259841085057
"1480" 295.8 50.4288836973519 95.0469261432882
"1481" 296 52.6543754094399 97.8515243008873
"1482" 296.2 55.2908873243801 100.018079796207
"1483" 296.4 58.1734353219622 101.759570913935
"1484" 296.6 60.8638469755696 103.764523001731
"1485" 296.8 63.8969092942218 105.651283554266
"1486" 297 67.6744241448078 106.421766172729
"1487" 297.2 70.971107668742 106.36212731134
"1488" 297.4 74.5533403419281 106.433221197935
"1489" 297.6 78.0186755573134 106.003566839816
"1490" 297.8 80.7760664814044 104.761984311555
"1491" 298 83.5937850832009 103.630211242253
"1492" 298.2 87.1598038541872 102.493074361285
"1493" 298.4 90.1479108181705 101.255731630673
"1494" 298.6 93.1666589481436 99.8499073570321
"1495" 298.8 95.8292396686943 98.0595977724353
"1496" 299 97.5022113538509 96.4163508689284
"1497" 299.2 99.9695003409172 94.5076235565953
"1498" 299.4 102.467631329525 92.5437167601728
"1499" 299.6 103.679859371937 89.9147884754228
"1500" 299.8 103.711631994482 86.7803167690537
"1501" 300 103.641898288407 83.6935461610682
"1502" 300.2 103.611701971962 79.9492029219353
"1503" 300.4 102.955443577917 76.6387006374353
"1504" 300.6 101.425564959159 73.2447403121496
"1505" 300.8 100.187604020837 69.9326392146077
"1506" 301 99.0705170666512 66.6709639367725
"1507" 301.2 97.5354929469801 63.4013280572567
"1508" 301.4 96.5072553798837 60.4032003776097
"1509" 301.6 95.4726462217009 57.1297513458898
"1510" 301.8 94.2899024719801 54.4666811353639
"1511" 302 92.7115542370441 51.596172199987
"1512" 302.2 91.3263872356047 48.6466149732841
"1513" 302.4 89.3473318343372 45.352683726833
"1514" 302.6 87.0783358865338 43.0435571634016
"1515" 302.8 84.0013806662301 41.215398881721
"1516" 303 80.9065582610786 39.6031558102974
"1517" 303.2 77.6179188153837 37.9406951366795
"1518" 303.4 74.1144393155549 36.5369483966824
"1519" 303.6 70.6622299875324 35.4830301995694
"1520" 303.8 67.5324351114419 36.0295706988423
"1521" 304 64.0426663219496 37.5472043949521
"1522" 304.2 59.9056260501784 38.4384825808588
"1523" 304.4 56.2555864049168 39.6876530795603
"1524" 304.6 52.4681509226944 40.241721739221
"1525" 304.8 48.7959971281229 40.7702893308639
"1526" 305 45.3674171711039 41.4781371582686
"1527" 305.2 41.6809126222867 41.8663924383117
"1528" 305.4 37.9186324790515 42.1148910990782
"1529" 305.6 33.7895379171131 42.7771194610215
"1530" 305.8 30.3096500590902 43.5571398922546
"1531" 306 27.4758103420814 44.8243660976097
"1532" 306.2 26.44331175232 46.161486908056
"1533" 306.4 24.8578309302608 47.2634339994706
"1534" 306.6 23.4707985448717 47.0971123001594
"1535" 306.8 21.3846672878372 45.960746181789
"1536" 307 20.1559794651586 44.1874324452567
"1537" 307.2 19.1520029564302 42.1705297929353
"1538" 307.4 18.7287575882951 39.939284100122
"1539" 307.6 17.9197196634924 38.0676557648836
"1540" 307.8 17.1089546185981 36.899973086794
"1541" 308 16.621861024524 35.5987956335558
"1542" 308.2 16.0559978352463 35.3592156006285
"1543" 308.4 15.4575475790096 35.2115361468836
"1544" 308.6 14.4682020686993 34.9474122323663
"1545" 308.8 15.1714616161666 35.3914458760941
"1546" 309 14.4337579929078 35.6434564306235
"1547" 309.2 13.2465378688953 36.2107199346562
"1548" 309.4 12.4878390363673 36.4715857468329
"1549" 309.6 12.4407472503015 36.4675636725782
"1550" 309.8 11.5852223915958 36.4829122777801
"1551" 310 10.7985678493794 35.8381090517124
"1552" 310.2 10.9914843060956 35.5954740329072
"1553" 310.4 10.6417628155872 35.7767165571853
"1554" 310.6 10.4153351506843 35.6617844709529
"1555" 310.8 10.0807393191944 35.5124327613639
"1556" 311 10.0425159888616 35.7015138510572
"1557" 311.2 9.92108531613843 36.0258058502666
"1558" 311.4 10.189754971386 36.7939321084963
"1559" 311.6 10.1861780785409 37.6723818086946
"1560" 311.8 10.1836826409511 38.7318472263847
"1561" 312 9.89527700633722 40.4654073824109
"1562" 312.2 9.26357427486161 41.7620603575451
"1563" 312.4 8.93158629606797 43.3039898511276
"1564" 312.6 8.17340584907405 44.9429473407906
"1565" 312.8 7.77881037553459 46.3470922726063
"1566" 313 7.75318729283722 47.9138911293805
"1567" 313.2 8.14778276637668 49.729339188659
"1568" 313.4 8.4988814946543 51.1806055945085
"1569" 313.6 8.53687865143477 52.7622372454963
"1570" 313.8 8.6969051386449 54.1192959570507
"1571" 314 9.06364217639016 56.1112954684941
"1572" 314.2 9.26725524942471 57.8369950157603
"1573" 314.4 10.1228593745842 59.4832132495799
"1574" 314.6 11.1966796260689 61.4445875698377
"1575" 314.8 12.3830221054247 63.7715571992978
"1576" 315 14.0774521612658 65.3069533218639
"1577" 315.2 16.0815234093837 66.9517452522841
"1578" 315.4 18.1919120066163 68.3103645208888
"1579" 315.6 20.0604663740372 70.2147225019765
"1580" 315.8 21.3891439643545 72.1978375323318
"1581" 316 22.6889417856977 73.8716460603772
"1582" 316.2 24.1567833876607 75.1403833405059
"1583" 316.4 26.2625522895324 76.9094303794963
"1584" 316.6 27.9864387280965 78.2783248625834
"1585" 316.8 30.1148841603307 79.3902869518249
"1586" 317 32.7078200084226 80.2816780437646
"1587" 317.2 35.3863850110965 81.6296975456575
"1588" 317.4 38.2966902706449 82.7004650015122
"1589" 317.6 41.3994228871749 83.5733051172665
"1590" 317.8 44.2835563929911 84.6128667737045
"1591" 318 47.1817022466289 85.8940428086436
"1592" 318.2 50.2676002627503 86.7705874246092
"1593" 318.4 53.1551796963519 87.2861465663029
"1594" 318.6 56.0876661490578 86.8680381462882
"1595" 318.8 59.1757045710277 86.5052956814353
"1596" 319 62.1887951900546 86.3472495365657
"1597" 319.2 65.4007752024281 86.2338462962535
"1598" 319.4 68.4939493766801 85.874723817721
"1599" 319.6 70.6938719860485 84.7627335841536
"1600" 319.8 72.9354626657539 83.2597052064353
"1601" 320 75.0342778395872 82.3577726954879
"1602" 320.2 77.5827154805572 81.5408404908753
"1603" 320.4 80.5842375518372 80.8979139838584
"1604" 320.6 83.6151197338757 79.7544674934353
"1605" 320.8 85.8003651009443 78.150218487221
"1606" 321 88.1961743013056 76.135839530929
"1607" 321.2 90.6522830391131 73.9124046384353
"1608" 321.4 92.9853437031327 71.9119406911171
"1609" 321.6 95.8514951462372 69.3815603353353
"1610" 321.8 98.0925194107682 67.2152965686422
"1611" 322 100.216919031579 65.1472164265966
"1612" 322.2 102.697527321504 62.6783341409686
"1613" 322.4 104.041389928326 60.5137604818592
"1614" 322.6 103.710257097362 58.3098221354475
"1615" 322.8 102.399413826022 55.9005795727316
"1616" 323 100.25694163553 53.1730815031853
"1617" 323.2 98.3257805907078 50.241740553
"1618" 323.4 96.3162345284103 47.5202839803791
"1619" 323.6 93.7007505248039 45.225712293402
"1620" 323.8 91.2687213955372 43.0360205862686
"1621" 324 89.1436430528027 41.4923133005732
"1622" 324.2 86.8784447350786 40.8297651760215
"1623" 324.4 84.3964699403548 39.7810115349882
"1624" 324.6 81.3311051952608 38.2002180565765
"1625" 324.8 78.3874468752754 37.245255078851
"1626" 325 74.9550854319972 36.8295861072753
"1627" 325.2 71.6310443986586 37.0656796315424
"1628" 325.4 68.4708087380986 37.1959247557989
"1629" 325.6 65.0688055043721 37.8863503659353
"1630" 325.8 62.3676233767009 38.6387372487762
"1631" 326 59.7366065097249 39.8840295369521
"1632" 326.2 57.2765704873706 41.4781371582686
"1633" 326.4 55.1611916104234 43.4575742916422
"1634" 326.6 53.0216845949142 45.4767521779078
"1635" 326.8 50.4899557137586 47.5596686737836
"1636" 327 48.6476272778372 50.0134456770287
"1637" 327.2 46.499117715046 53.2190904231056
"1638" 327.4 44.6289961624281 55.8861000866058
"1639" 327.6 43.1864754807823 59.1852703644023
"1640" 327.8 42.3495985414714 62.1047881688987
"1641" 328 41.5194048485582 65.3757469007027
"1642" 328.2 41.0265000143187 68.5367451553983
"1643" 328.4 40.7822158242762 72.1075396913621
"1644" 328.6 40.4402414132519 75.3800448190816
"1645" 328.8 40.4277423485214 78.7602918847774
"1646" 329 41.3845221067561 81.859715369111
"1647" 329.2 42.6082999627983 82.7083763309418
"1648" 329.4 44.8677626784911 83.8738707886276
"1649" 329.6 47.5432373134674 85.7299107789147
"1650" 329.8 50.1189616265039 87.4681541890186
"1651" 330 53.1786544311048 89.2498766971959
"1652" 330.2 56.3623513767687 90.4462428006682
"1653" 330.4 59.6640886615515 91.483104158521
"1654" 330.6 63.1415070276229 92.1285130072639
"1655" 330.8 66.5846275687139 92.7137101188189
"1656" 331 69.5887414730546 92.8102079606962
"1657" 331.2 73.3221040336218 92.8706475853276
"1658" 331.4 76.4258871709449 92.5051441656814
"1659" 331.6 79.6621080227637 91.3068604135677
"1660" 331.8 82.811524015306 90.0024194182478
"1661" 332 85.6195393459086 87.9723025761353
"1662" 332.2 88.0064393123801 85.5909664790496
"1663" 332.4 90.6251163583304 83.1530008620517
"1664" 332.6 92.8601566419541 80.6649188474613
"1665" 332.8 95.2687313453928 77.9225119808797
"1666" 333 97.5330928464607 74.8013145944117
"1667" 333.2 99.5250558962855 71.5934862025043
"1668" 333.4 101.456990517726 68.3107558926945
"1669" 333.6 103.177923334882 64.8101643849521
"1670" 333.8 104.647972645051 61.3797888471139
"1671" 334 105.22754237273 57.9116435966853
"1672" 334.2 105.354584057037 53.9806607802
"1673" 334.4 104.676446564849 51.5292853861412
"1674" 334.6 103.01869739903 49.8215205440016
"1675" 334.8 101.183961193163 47.5269271816763
"1676" 335 97.9820777662349 44.6445548959239
"1677" 335.2 95.231923116251 41.747483862056
"1678" 335.4 92.0988288887901 39.2082602746941
"1679" 335.6 89.4632457798729 37.3902386790424
"1680" 335.8 86.0102747186781 35.469860730458
"1681" 336 81.4750961787683 33.5730725415732
"1682" 336.2 77.3183132569939 32.2718698791823
"1683" 336.4 74.2199296840418 31.9513456018785
"1684" 336.6 69.9952122515196 31.8358060521882
"1685" 336.8 65.6038584911299 31.7973059918621
"1686" 337 60.2108827218717 32.0778625848146
"1687" 337.2 56.8533753339407 32.7448873858836
"1688" 337.4 52.9635078211047 33.9146533707144
"1689" 337.6 48.8467885115304 35.5362478083558
"1690" 337.8 45.25746049986 37.7889826516853
"1691" 338 41.5386649684579 40.2567505818146
"1692" 338.2 38.614326904894 43.1442069354353
"1693" 338.4 37.1953294589086 46.3851608526139
"1694" 338.6 36.207469904249 49.6506612523765
"1695" 338.8 34.6358404460019 53.1421529351294
"1696" 339 33.5928957560224 56.665096440176
"1697" 339.2 32.7627801816229 60.3922020311496
"1698" 339.4 31.8291357578738 63.7006687536792
"1699" 339.6 31.5011727984122 67.4277148693853
"1700" 339.8 32.4546274156449 71.0712646687815
"1701" 340 33.4582638548372 74.271916198743
"1702" 340.2 34.2272191366064 78.0867333108968
"1703" 340.4 35.0215566002955 81.6855938260603
"1704" 340.6 36.3464178723307 84.6000919220847
"1705" 340.8 37.8761422327477 88.8343701596144
"1706" 341 39.3058905792229 91.8113724522781
"1707" 341.2 41.1578031047603 93.5537195499122
"1708" 341.4 43.406953246146 95.1500213701412
"1709" 341.6 46.452427902019 97.6642258418444
"1710" 341.8 49.4210051224515 99.4561289882496
"1711" 342 52.9085547133745 100.774267775704
"1712" 342.2 56.2582709097061 102.503396403124
"1713" 342.4 59.3403726245645 104.155406791844
"1714" 342.6 62.7539416053441 105.955719256819
"1715" 342.8 66.1794603480111 107.751213156044
"1716" 343 69.3583128500725 109.205337297759
"1717" 343.2 73.2646582710753 109.644810248911
"1718" 343.4 76.788442215361 108.94623553715
"1719" 343.6 80.1485582880745 107.677547580045
"1720" 343.8 83.6246229516437 105.748506304177
"1721" 344 87.1078744065872 103.817275275085
"1722" 344.2 90.0634556681759 101.464326877177
"1723" 344.4 92.537996932068 98.7965964710661
"1724" 344.6 95.4145575285403 96.1244144517165
"1725" 344.8 97.7728847074372 93.7079100635553
"1726" 345 99.8680381894526 90.9242919435507
"1727" 345.2 101.552374815575 88.4104572902603
"1728" 345.4 103.838497501496 85.6582757282036
"1729" 345.6 105.043007371437 82.1156345639978
"1730" 345.8 105.243177277012 78.024492291412
"1731" 346 105.2231376428 74.0925349097978
"1732" 346.2 104.758922746331 69.9306378768706
"1733" 346.4 104.74070380148 65.7566994305424
"1734" 346.6 103.907201662884 61.4538659453306
"1735" 346.8 102.898067871179 57.5308804214475
"1736" 347 101.384698554174 53.5965178419004
"1737" 347.2 99.4489523954924 50.2889826569525
"1738" 347.4 97.6522251086019 46.5990425375294
"1739" 347.6 95.0610463387349 43.5381035976285
"1740" 347.8 92.2915460509443 40.6404657118639
"1741" 348 89.7820900002907 37.1391097682027
"1742" 348.2 86.5653971414801 34.5202093875782
"1743" 348.4 83.2239844715039 32.205364964139
"1744" 348.6 79.5998606605186 30.0434344818419
"1745" 348.8 75.9838994291549 27.9456794922706
"1746" 349 71.8963819576213 25.5472054873444
"1747" 349.2 68.0273217285601 23.6753565053992
"1748" 349.4 63.9139791260582 22.2305276607144
"1749" 349.6 59.6478041657884 20.7163851457524
"1750" 349.8 55.9316596153015 19.6739512433639
"1751" 350 51.7206473324592 19.2914917664841
"1752" 350.2 48.2487715809095 18.518386965122
"1753" 350.4 45.6173540245933 18.2560692442158
"1754" 350.6 43.919632223093 18.9426690306911
"1755" 350.8 42.4703236851663 18.5681028576505
"1756" 351 40.4687392808372 16.9919601302131
"1757" 351.2 39.5614492162349 14.8854407769694
"1758" 351.4 39.6944341246586 13.6232432863996
"1759" 351.6 40.0121182760786 12.8505369432629
"1760" 351.8 40.720470444508 11.5305724940694
"1761" 352 41.3094263746055 10.1816734283621
"1762" 352.2 41.660900074825 8.93726654380115
"1763" 352.4 41.1536707879752 8.11868986453874
"1764" 352.6 40.7373398718717 7.67549888933185
"1765" 352.8 40.2105507351855 7.37415317006451
"1766" 353 39.8181459174395 7.57401059783302
"1767" 353.2 39.1976091211779 7.28720869427046
"1768" 353.4 39.0306930396065 7.41988557962211
"1769" 353.6 38.7610593693757 6.98333582781991
"1770" 353.8 38.6326623835515 7.10317301458914
"1771" 354 38.5878800202031 7.60736605648408
"1772" 354.2 38.258718603907 8.30468015751669
"1773" 354.4 38.1124405959872 8.6419573909478
"1774" 354.6 37.4289667383982 9.06075730333773
"1775" 354.8 36.3913159878002 9.7122209018427
"1776" 355 34.9762015539141 10.4985599730507
"1777" 355.2 33.5166844833872 11.2027282757228
"1778" 355.4 31.2837182365872 11.907716892471
"1779" 355.6 29.1013832011972 12.4019739562353
"1780" 355.8 27.2555798359483 12.4817914405094
"1781" 356 26.7707642614714 12.4567531905938
"1782" 356.2 26.6313321660441 12.555076293125
"1783" 356.4 26.1380887112228 13.0188707674835
"1784" 356.6 25.4931098647275 13.7201586535451
"1785" 356.8 25.2144640483372 13.8968001978639
"1786" 357 25.5828008278256 13.9791799693888
"1787" 357.2 25.8796191786255 14.0621889427412
"1788" 357.4 26.0768638031229 14.471733367721
"1789" 357.6 26.2095239045549 14.4150037190824
"1790" 357.8 26.4115585816744 14.9528571118888
"1791" 358 26.780888503903 15.9273684942906
"1792" 358.2 27.0417314857622 17.4586039162853
"1793" 358.4 27.5263231097603 19.356525361743
"1794" 358.6 27.8740938646075 21.3496283025029
"1795" 358.8 28.2941687879483 22.934996911102
"1796" 359 28.7944735925334 25.1052972422328
"1797" 359.2 29.3712239974298 27.2624508777686
"1798" 359.4 29.8627828944836 29.4462319160694
"1799" 359.6 30.1867086560372 31.7473159824728
"1800" 359.8 30.6165690833928 33.7776732386946
"1801" 360 31.2820954413497 35.9097857666603
"1802" 360.2 31.7418748455 38.375453302633
"1803" 360.4 32.4085923987762 41.135107270667
"1804" 360.6 32.4703377785445 43.7331628655329
"1805" 360.8 32.2806872636725 46.4111801241529
"1806" 361 31.6813030697747 49.2540310046228
"1807" 361.2 31.2280795427301 51.9675764696139
"1808" 361.4 31.0834415560567 54.8520808684231
"1809" 361.6 30.6662739763433 58.1271038800257
"1810" 361.8 30.2522537514836 61.1358606709963
"1811" 362 30.2626055409911 64.2355518068199
"1812" 362.2 30.3044998420567 67.1156632193255
"1813" 362.4 30.0023262503182 70.5501372400302
"1814" 362.6 30.1165077361335 73.5517834745464
"1815" 362.8 30.4296154800083 76.5259590735669
"1816" 363 30.6466043803304 79.3543262019969
"1817" 363.2 30.9972595990111 82.0912926354353
"1818" 363.4 32.1674461573515 83.8272198837782
"1819" 363.6 34.1220099632457 86.1286243361677
"1820" 363.8 36.1950860932156 88.4333518609083
"1821" 364 38.3746278613155 91.263613543044
"1822" 364.2 40.8415185296801 93.6474493495639
"1823" 364.4 43.3668606579255 95.3905768994647
"1824" 364.6 46.0645190939107 96.6735397225235
"1825" 364.8 49.6652769364501 97.9528073761611
"1826" 365 52.8988007000067 98.5744914477912
"1827" 365.2 55.6094188467122 98.7715991828884
"1828" 365.4 58.9058935791592 98.9243550989946
"1829" 365.6 62.4066925535786 98.5430788362974
"1830" 365.8 65.3453051106736 97.6701269154353
"1831" 366 67.8307172853287 96.4753095405709
"1832" 366.2 71.0486927362872 95.1320751639853
"1833" 366.4 73.8313154344985 93.3356931843063
"1834" 366.6 76.4744480608074 90.9270493912562
"1835" 366.8 79.2898197035725 88.8268474564941
"1836" 367 82.1860050200626 86.7320298892663
"1837" 367.2 84.764192383302 84.7243350489564
"1838" 367.4 87.3999775493372 82.736994319409
"1839" 367.6 90.3258773625497 80.8255123501853
"1840" 367.8 92.9346868967047 78.5672852425799
"1841" 368 94.9561930033557 75.6626193538427
"1842" 368.2 96.5570714197326 72.6353025259469
"1843" 368.4 97.8125954614843 69.0417279208941
"1844" 368.6 98.8985318510019 65.5273261877294
"1845" 368.8 100.094436482496 61.8663001319294
"1846" 369 100.539982415266 58.7508605623639
"1847" 369.2 100.836722115837 55.313969146139
"1848" 369.4 101.024584529214 51.9279202633059
"1849" 369.6 100.1347129168 48.7314308346205
"1850" 369.8 98.6594392526083 47.3533076430136
"1851" 370 96.0159383969706 45.5935458805686
"1852" 370.2 93.1189318001131 43.4710043211939
"1853" 370.4 89.9136314137683 41.3132462398836
"1854" 370.6 87.0083186538147 38.724369120042
"1855" 370.8 83.580872145696 36.9722393545059
"1856" 371 80.172383312251 35.0145623801249
"1857" 371.2 76.7846323306395 33.2851597762609
"1858" 371.4 72.9804983785465 32.1756207069004
"1859" 371.6 68.8062634425601 31.3240010464835
"1860" 371.8 64.6063158504668 31.296599631139
"1861" 372 60.277408217093 31.4872536108074
"1862" 372.2 56.6642357510872 32.2853885176496
"1863" 372.4 52.976064756769 33.7437967051171
"1864" 372.6 49.0231884613729 35.2203296186139
"1865" 372.8 45.6070991101213 37.0852796259694
"1866" 373 42.375803477182 39.1868248941939
"1867" 373.2 39.3049632676586 41.2895838068639
"1868" 373.4 36.3340079733837 43.945792303912
"1869" 373.6 33.6352960625645 46.5166704926398
"1870" 373.8 31.2915524204924 49.1966735867456
"1871" 374 29.1509016387301 52.2225871497924
"1872" 374.2 27.5505071203433 54.837717485363
"1873" 374.4 26.2947820207301 57.4804437192924
"1874" 374.6 24.4870041142855 59.0095485125387
"1875" 374.8 22.1636090018372 59.811789292958
"1876" 375 19.9073640371476 59.6676199605732
"1877" 375.2 19.2402313643553 59.220437731604
"1878" 375.4 17.3857979072442 58.9087191821446
"1879" 375.6 14.8707672045122 58.3773858298478
"1880" 375.8 12.4963859441586 58.5885810386139
"1881" 376 9.87007595088428 58.9246496590588
"1882" 376.2 7.74433568245086 59.2054539814921
"1883" 376.4 6.8823479608934 59.4232135426263
"1884" 376.6 5.37926968826577 58.741587446721
"1885" 376.8 4.60241182047767 57.9528516555252
"1886" 377 3.77870758345168 57.0666169681943
"1887" 377.2 4.25242625635445 56.9055105494353
"1888" 377.4 4.51061597176746 57.0564682459469
"1889" 377.6 4.64658445700192 56.8031789909294
"1890" 377.8 4.67817901489535 56.7756869304353
"1891" 378 4.88943099136662 56.8810731623294
"1892" 378.2 5.11034933462293 57.0631535153639
"1893" 378.4 4.34417179156663 56.5786604968941
"1894" 378.6 4.56142612327624 56.1439841989597
"1895" 378.8 4.98465951416252 55.7105075986401
"1896" 379 3.543906107568 54.0419011072622
"1897" 379.2 0.220655186177645 51.480540598031
"1898" 379.4 0.255873295587218 51.7223025608603
"1899" 379.6 1.98628548041616 52.0268756038563
"1900" 379.8 3.17557091878242 52.3367862040791
"1901" 380 3.4595085766421 52.3727663884963
"1902" 380.2 3.62385772464445 52.209962305604
"1903" 380.4 3.87747730122747 52.1447834478134
"1904" 380.6 3.88166151194436 52.1994043606853
"1905" 380.8 4.03679068146374 52.0175730870859
"1906" 381 4.20948332235573 51.8760473837316
"1907" 381.2 4.49832370219435 51.8052969458639
"1908" 381.4 4.65492474501699 51.73444617466
"1909" 381.6 4.77172073235447 51.466348580987
"1910" 381.8 5.54924044322544 51.4147351340823
"1911" 382 6.46106044961369 51.3139309122706
"1912" 382.2 7.51040026509697 51.1207724093184
"1913" 382.4 8.96968268568906 51.0442145656946
"1914" 382.6 10.9478343224068 50.9730641622201
"1915" 382.8 12.7506145543433 50.6473864576401
"1916" 383 14.6078743760372 50.0080580388
"1917" 383.2 17.1149127073928 49.289191568102
"1918" 383.4 19.0675621892296 49.0257098772201
"1919" 383.6 21.1830588442137 49.1099840626588
"1920" 383.8 23.6253267861335 48.952611815139
"1921" 384 25.5465709806628 48.4609370065748
"1922" 384.2 27.5527987673023 47.3876277843772
"1923" 384.4 29.9942642325784 46.3928520838235
"1924" 384.6 32.3686727668015 45.4624858461496
"1925" 384.8 34.7194075822658 44.4841721458281
"1926" 385 37.3982597337907 43.1577931281213
"1927" 385.2 39.3799912033145 41.6305815593671
"1928" 385.4 40.8257542330872 39.8476143243996
"1929" 385.6 42.4840245292675 37.3655463129702
"1930" 385.8 44.3589191199419 34.9970200547027
"1931" 386 45.8631344841131 32.5434369426077
"1932" 386.2 47.0393417389313 29.8838697571059
"1933" 386.4 48.0403877696114 27.0795810488546
"1934" 386.6 49.3203496672009 24.3035542280603
"1935" 386.8 50.3638669883537 21.7447092980727
"1936" 387 51.6758725929383 20.034144061087
"1937" 387.2 53.2909853840706 19.1095276045686
"1938" 387.4 54.8278021955076 17.9612781157869
"1939" 387.6 56.5752437541921 16.1743970528547
"1940" 387.8 57.8408514628482 13.9895313542924
"1941" 388 57.4695950619767 12.1495726876679
"1942" 388.2 56.4088898980541 10.8791272639654
"1943" 388.4 55.228341758182 10.5405718603663
"1944" 388.6 55.3173157039622 10.7694419473103
"1945" 388.8 56.1449412750872 11.1146547523785
"1946" 389 57.4666800168027 10.459991683056
"1947" 389.2 59.2358001111628 10.0074829741679
"1948" 389.4 61.536821639496 9.54432700154118
"1949" 389.6 63.5973163272988 9.0890463953364
"1950" 389.8 65.509424380896 8.47213664227059
"1951" 390 67.3512858756279 7.93785295499344
"1952" 390.2 68.6329167190116 6.94153215801669
"1953" 390.4 69.209148500109 6.0725080794679
"1954" 390.6 68.9613769204664 5.96943243863754
"1955" 390.8 68.5452606165706 6.16611279026863
"1956" 391 68.1596892235845 5.50677049084189
"1957" 391.2 67.5085193415451 4.50782270562631
"1958" 391.4 66.5717534575981 3.97698553365269
"1959" 391.6 65.763178091435 3.23191085069617
"1960" 391.8 64.952293609519 2.17895406734439
"1961" 392 65.0725534195958 2.20500018526288
"1962" 392.2 65.5961736729046 2.93681104649148
"1963" 392.4 65.8146371636039 3.20180682310196
"1964" 392.6 66.0872667635039 3.3792324357353
"1965" 392.8 66.3512414554706 3.70811893720197
"1966" 393 66.6541632331372 3.93314654346863
"1967" 393.2 66.9527575568372 3.8382829177499
"1968" 393.4 66.8856074090786 3.99567079215943
"1969" 393.6 66.5986931413827 4.05992127444666
"1970" 393.8 66.6125301415269 4.65821891671116
"1971" 394 66.995556552112 4.76206797306167
"1972" 394.2 66.9778847089018 4.75410643953207
"1973" 394.4 67.143067180144 4.99376617020802
"1974" 394.6 67.5822511512907 5.44705096255157
"1975" 394.8 68.1352473877288 6.06939680101361
"1976" 395 69.2145039794155 6.22893907978469
"1977" 395.2 70.6847757688499 6.42055612792897
"1978" 395.4 72.2999633229431 6.6118405488353
"1979" 395.6 74.19785398103 6.96564901411
"1980" 395.8 76.1382001063437 7.45451385761712
"1981" 396 78.2873581387603 7.55755568108914
"1982" 396.2 80.1322590264298 7.52445250758344
"1983" 396.4 82.0295029007047 7.8384391273871
"1984" 396.6 83.047867158907 8.88435771212134
"1985" 396.8 84.6404340381543 10.3906577906548
"1986" 397 86.3645550270689 11.6920604103865
"1987" 397.2 88.1886560347622 12.6632439894728
"1988" 397.4 89.5124871977486 13.0957908162581
"1989" 397.6 90.2820618911372 13.3448179892228
"1990" 397.8 90.9052152623372 14.2990215888728
"1991" 398 91.4846719032397 15.7340079629109
"1992" 398.2 91.8928020783015 17.8239646726139
"1993" 398.4 92.0166320981665 19.8139526722158
"1994" 398.6 92.1048816675409 21.6079110279908
"1995" 398.8 92.8671747044747 23.1643519713353
"1996" 399 93.3394081185872 23.8422167248281
"1997" 399.2 93.6176015878729 24.0601349424353
"1998" 399.4 93.6200562361313 23.9501667004588
"1999" 399.6 93.5840148153616 24.1123810330085
"2000" 399.8 93.8118218432816 24.3678650022872
"2001" 400 94.0969764318982 24.6490908725329
"2002" 400.2 94.5634593834444 24.8205304251496
"2003" 400.4 95.017302915314 25.147030357319
"2004" 400.6 95.2701386474958 25.6037694366426
"2005" 400.8 95.6751140914579 26.6118405572629
"2006" 401 96.4576715826449 27.5953319521276
"2007" 401.2 97.1300339595614 28.9486656992629
"2008" 401.4 98.0447322373433 30.6295228918329
"2009" 401.6 98.6345288750224 32.2197898106946
"2010" 401.8 99.1363493499104 34.1531297122524
"2011" 402 100.103067710791 35.6174561873655
"2012" 402.2 101.582005854541 36.9222897878057
"2013" 402.4 103.396780553923 38.5940474109719
"2014" 402.6 104.896206817645 40.1782365628968
"2015" 402.8 105.794061048763 42.3989231967316
"2016" 403 105.51524078555 44.4294607635353
"2017" 403.2 105.225393723984 46.0082426277646
"2018" 403.4 105.724106406727 47.0341658608377
"2019" 403.6 106.351821782245 47.9861470959168
"2020" 403.8 107.521128917372 49.1085455246097
"2021" 404 108.702133569398 49.4137378042158
"2022" 404.2 109.669364765659 49.718845926221
"2023" 404.4 109.285584229621 50.0174824004467
"2024" 404.6 108.956736611198 51.7035083276446
"2025" 404.8 108.528771541587 54.110886329909
"2026" 405 107.84272086532 56.5831898401939
"2027" 405.2 107.004107686684 58.9567237296353
"2028" 405.4 106.556782051777 61.5478780336763
"2029" 405.6 106.854046856487 64.2291854562728
"2030" 405.8 107.912891421331 66.4139175361943
"2031" 406 109.067539560437 68.2520948500353
"2032" 406.2 110.526569341199 69.6094555315799
"2033" 406.4 111.938932545378 70.9432621050706
"2034" 406.6 112.037366761975 71.848656763987
"2035" 406.8 111.879645805166 72.8674828269719
"2036" 407 111.65381151323 74.6820732367924
"2037" 407.2 112.229977185799 77.402852318891
"2038" 407.4 112.301770468775 80.0903861075978
"2039" 407.6 112.156343049414 82.6505328403584
"2040" 407.8 112.449103194285 85.2429318072116
"2041" 408 112.459352427364 87.6156292649879
"2042" 408.2 112.394681210189 88.0485510960269
"2043" 408.4 112.318322980197 86.8688018146353
"2044" 408.6 112.484497212517 87.1336419973953
"2045" 408.8 112.413230878508 86.7393198367379
"2046" 409 112.372477975551 86.0277302258282
"2047" 409.2 112.036384076886 85.686773595789
"2048" 409.4 112.042636773571 85.5423002291062
"2049" 409.6 112.136435031915 84.6961951205652
"2050" 409.8 112.684004536202 83.222863368611
"2051" 410 113.164972704722 81.1625544379737
"2052" 410.2 113.634335019568 78.9505596988584
"2053" 410.4 113.419227269317 76.7529454221553
"2054" 410.6 112.624081065042 74.4520329342787
"2055" 410.8 112.008126697635 71.950260320891
"2056" 411 111.044481553953 69.1662946601097
"2057" 411.2 110.188499360354 66.5079816789181
"2058" 411.4 109.583392928464 63.8190092961823
"2059" 411.6 109.217060556113 61.1986433294698
"2060" 411.8 108.522906016632 58.3148006785799
"2061" 412 107.360358970587 55.1250723460067
"2062" 412.2 105.768510060872 52.4235765400051
"2063" 412.4 104.097408360488 49.9644756638306
"2064" 412.6 102.184201747527 47.0299621524008
"2065" 412.8 100.076778980227 44.4218613321792
"2066" 413 98.2054190087884 42.1562808591426
"2067" 413.2 95.4647102951476 39.4419954556767
"2068" 413.4 93.060433206972 36.9082971463904
"2069" 413.6 90.7769748582031 33.5831723605451
"2070" 413.8 88.5660439103553 30.756218230857
"2071" 414 86.4851739084767 27.8461539709469
"2072" 414.2 85.0075137134801 24.6072487653639
"2073" 414.4 84.0152903396944 20.8470003721853
"2074" 414.6 83.4067557625666 17.6132467565647
"2075" 414.8 82.4536976654372 14.4012576888353
"2076" 415 81.9790866676046 12.0227682225981
"2077" 415.2 81.8139152014664 11.8158713706825
"2078" 415.4 81.1080087043545 11.6418342836077
"2079" 415.6 79.7067550185963 11.5219887990136
"2080" 415.8 78.3611904130058 11.2382292007499
"2081" 416 76.3582549195614 10.8539392165732
"2082" 416.2 74.3429670684122 11.2660172899853
"2083" 416.4 71.491775939652 11.5778343896946
"2084" 416.6 68.7433118864216 12.3861253585911
"2085" 416.8 67.1920709749938 14.1075121990979
"2086" 417 66.3821374640233 16.293361456912
"2087" 417.2 65.5988826729801 18.7373665634353
"2088" 417.4 65.5035636703256 21.1934482856795
"2089" 417.6 65.9171191416327 23.834418877583
"2090" 417.8 66.3286657016445 26.6175038227365
"2091" 418 66.9527575568372 29.764458104106
"2092" 418.2 68.0009630732076 31.7485781565464
"2093" 418.4 69.4843181273372 33.7209120538743
"2094" 418.6 70.8237179038494 35.9389960809353
"2095" 418.8 71.5820377432043 38.2980062717518
"2096" 419 72.3371921548622 40.7976450220103
"2097" 419.2 73.0833173429483 43.4711701240279
"2098" 419.4 73.4393019490158 46.1904254241139
"2099" 419.6 74.4646767112247 48.9132440047478
"2100" 419.8 75.0971354779005 51.8062359955492
"2101" 420 76.0654371266445 54.2277028900618
"2102" 420.2 77.4318146151784 55.8821949643765
"2103" 420.4 79.287382464167 56.87512629818
"2104" 420.6 81.4145380601669 57.524669347743
"2105" 420.8 83.4774496324086 57.0752798973584
"2106" 421 85.3905647211889 56.2535391880836
"2107" 421.2 87.1211518221668 55.2797647751398
"2108" 421.4 89.0933291015111 53.9350897016636
"2109" 421.6 90.4767973196372 52.9718548937353
"2110" 421.8 92.4780783386834 52.072077349743
"2111" 422 93.9381636027682 52.1065133229525
"2112" 422.2 95.9347613294579 53.1092888628146
"2113" 422.4 98.3971793851779 53.9209939456111
"2114" 422.6 101.213492836196 53.9858902482288
"2115" 422.8 104.001732413527 53.265972540918
"2116" 423 106.384518101104 52.1409837321353
"2117" 423.2 108.257607692224 51.0215691076611
"2118" 423.4 108.794909960537 49.6094231616353
"2119" 423.6 109.405080969837 48.7492005731309
"2120" 423.8 110.395691627859 47.1489833563266
"2121" 424 110.972021859628 45.5308481172841
"2122" 424.2 111.398501700289 44.0739115618224
"2123" 424.4 112.520847825837 41.765742666278
"2124" 424.6 113.286807177937 39.5351103272353
"2125" 424.8 114.171673162894 38.1341954567535
"2126" 425 114.516885967962 38.5413695345262
"2127" 425.2 115.139703588423 39.392752013987
"2128" 425.4 115.288381915578 40.2163024928118
"2129" 425.6 116.030614269733 40.8254967170167
"2130" 425.8 116.894560783182 41.7743439211594
"2131" 426 117.821232822251 43.2516471718491
"2132" 426.2 119.3037672455 44.2250979655364
"2133" 426.4 120.059571080872 44.6618002747801
"2134" 426.6 120.459713085384 44.6522743235865
"2135" 426.8 120.332908620314 44.6432168617958
"2136" 427 120.529622115182 44.6931370104008
"2137" 427.2 120.66688888309 44.5847798643389
"2138" 427.4 120.957818920849 44.5941647042666
"2139" 427.6 120.892232913079 44.4424431254353
"2140" 427.8 120.409897045535 44.711147825226
"2141" 428 120.583342233389 45.4273119592284
"2142" 428.2 120.985347784637 46.316230693002
"2143" 428.4 121.102792872523 46.9845707346911
"2144" 428.6 121.21455362232 47.8760540141594
"2145" 428.8 122.055845192391 49.1739665889895
"2146" 429 122.607705414433 50.6054182970645
"2147" 429.2 122.964934140561 51.6275089356077
"2148" 429.4 123.329809610108 53.1650629855412
"2149" 429.6 123.691788406614 54.3792956573647
"2150" 429.8 123.806229563194 55.2827153119353
"2151" 430 123.708861848944 56.2471193387924
"2152" 430.2 123.774744100779 57.6995480330865
"2153" 430.4 123.945326297837 58.7972261405781
"2154" 430.6 124.218403565389 59.1930922497456
"2155" 430.8 124.183093150612 59.445093927851
"2156" 431 124.218403565389 60.1690077305043
"2157" 431.2 124.483799263008 60.7279309679467
"2158" 431.4 124.581462030937 61.4190450366686
"2159" 431.6 124.419401311039 61.7687908387162
"2160" 431.8 124.257486460377 61.9919707680083
"2161" 432 124.245263624492 62.5550763141939
"2162" 432.2 124.038057454266 63.3239332074683
"2163" 432.4 123.864186535962 63.6303740136353
"2164" 432.6 123.762393016519 64.4677363561853
"2165" 432.8 123.886747347801 64.8548323908865
"2166" 433 124.121515495051 65.1956759341496
"2167" 433.2 124.26912167699 65.3028076936941
"2168" 433.4 124.028784338623 65.6407854850067
"2169" 433.6 124.040738837102 65.9305982799172
"2170" 433.8 123.760468753392 65.5176143185331
"2171" 434 123.558910114225 65.7289346313529
"2172" 434.2 123.04583408048 65.8540671447924
"2173" 434.4 122.880772622037 66.062403142902
"2174" 434.6 122.54009261965 66.5381377526001
"2175" 434.8 122.158087809604 67.3952589646353
"2176" 435 121.275090497951 68.6899545104807
"2177" 435.2 120.567058937486 70.6254418013364
"2178" 435.4 119.851245741516 73.1566457135424
"2179" 435.6 118.743324076047 75.5291615680748
"2180" 435.8 117.685973238909 77.9415733852567
"2181" 436 117.01401161513 80.9608772212158
"2182" 436.2 117.370034270739 83.4187848522522
"2183" 436.4 117.487935056892 84.4227825602161
"2184" 436.6 117.80866369203 85.3918084877045
"2185" 436.8 117.345958998671 86.3538347926019
"2186" 437 115.752403314999 87.9491448495029
"2187" 437.2 113.850241684397 89.5120106974753
"2188" 437.4 111.669204885197 91.4126284796353
"2189" 437.6 109.622001447154 93.4352475969163
"2190" 437.8 107.975312955324 95.4306694876853
"2191" 438 106.197071016127 98.0852208551327
"2192" 438.2 104.149820872717 100.796279660955
"2193" 438.4 102.258037840733 103.461609139656
"2194" 438.6 100.10159587325 105.556911769685
"2195" 438.8 97.2994730995221 108.404583960422
"2196" 439 94.9779676526801 110.600559367835
"2197" 439.2 92.8032365721172 112.470019481435
"2198" 439.4 90.2454400045835 113.63261905457
"2199" 439.6 87.5352104857955 115.510055893019
"2200" 439.8 85.5038694297319 117.338405193935
"2201" 440 84.8470761099605 117.911941044997
"2202" 440.2 84.428145575272 117.273493384435
"2203" 440.4 83.257423888519 116.600770995072
"2204" 440.6 81.2759842978521 115.719485288346
"2205" 440.8 78.6548588448526 114.920689950866
"2206" 441 75.9734051479985 114.561854890806
"2207" 441.2 72.6974526975872 114.845791709135
"2208" 441.4 69.4407206433447 115.300949442017
"2209" 441.6 66.0085857822918 115.166810112481
"2210" 441.8 62.5286120406028 115.226742891138
"2211" 442 58.9091024962955 115.591195654894
"2212" 442.2 55.2332254052918 115.444160571253
"2213" 442.4 51.2660698087449 115.010567840943
"2214" 442.6 47.3514195818841 114.642536605638
"2215" 442.8 43.8294958694662 113.845731056968
"2216" 443 41.5532658210988 112.248320685912
"2217" 443.2 39.2325926477503 110.263017958435
"2218" 443.4 35.9636659349417 108.156775065107
"2219" 443.6 33.5203534117503 106.881959359261
"2220" 443.8 30.8817643392988 104.794447668866
"2221" 444 28.6767601027449 102.002241217143
"2222" 444.2 26.3241468869324 99.141461264102
"2223" 444.4 24.3520642935515 95.9515094829591
"2224" 444.6 21.6384134522463 93.1853109863444
"2225" 444.8 19.4258579776313 90.4076409349059
"2226" 445 17.2032648925455 87.5438846334353
"2227" 445.2 14.968384579568 85.4467338649738
"2228" 445.4 13.7600262796449 83.099922290743
"2229" 445.6 13.4689352752967 80.5281460877461
"2230" 445.8 12.7124495386372 77.3241693457553
"2231" 446 11.1647547997233 73.9518447252201
"2232" 446.2 9.46122815968059 70.5338622644594
"2233" 446.4 8.17511405458721 67.5417741917924
"2234" 446.6 7.92974741467723 64.4145086723953
"2235" 446.8 7.91297020852952 60.8551444967045
"2236" 447 7.71272278821385 57.3421899951626
"2237" 447.2 7.87262502231722 53.6651130191953
"2238" 447.4 8.39689607037888 50.051905329727
"2239" 447.6 8.43865600115724 46.5300069189553
"2240" 447.8 9.76203697631089 42.8726022588432
"2241" 448 11.2104080508646 39.5909522674627
"2242" 448.2 12.1888276086705 35.803763144477
"2243" 448.4 12.7622152592539 32.882731716977
"2244" 448.6 14.3118765247172 31.2523634350353
"2245" 448.8 16.5308867324747 29.6393049689603
"2246" 449 19.186206792403 26.9555432872379
"2247" 449.2 20.8317148365409 23.9976272740279
"2248" 449.4 22.7478152873372 21.0991577860122
"2249" 449.6 25.0608922063494 18.6075429444353
"2250" 449.8 27.8259160766834 15.8263215681661
"2251" 450 29.7777642561872 13.1306090178728
"2252" 450.2 31.2405709749784 11.4596072159647
"2253" 450.4 33.5269940060725 10.7173215826235
"2254" 450.6 36.7664199293553 9.84679487191722
"2255" 450.8 39.9831027801335 8.4813006624353
"2256" 451 42.7719064475409 6.73589422921307
"2257" 451.2 45.2163397275587 4.6309621900682
"2258" 451.4 47.2322331877641 3.79340144464261
"2259" 451.6 50.0280303153056 4.10838104016947
"2260" 451.8 53.345025784825 4.26836590439871
"2261" 452 56.4973849731471 4.30683133599868
"2262" 452.2 59.6153189422446 4.33175313662048
"2263" 452.4 62.3999775388027 3.4405629040215
"2264" 452.6 64.3294251177338 1.96773632984909
"2265" 452.8 65.673754495578 1.90357063310196
"2266" 453 67.2309510261229 3.46454509964958
"2267" 453.2 69.7825837836473 4.96620292773909
"2268" 453.4 73.0382396974622 5.7744782062853
"2269" 453.6 75.9875197828002 6.66857827862048
"2270" 453.8 79.3133326500477 7.5076235199353
"2271" 454 82.6938713605872 7.66990304368529
"2272" 454.2 85.7560482343256 7.46686494187715
"2273" 454.4 87.8511937861055 8.59529213277676
"2274" 454.6 89.8460445170811 10.2861656095085
"2275" 454.8 92.6676941405334 11.6414376160682
"2276" 455 95.7095108338119 12.410519308372
"2277" 455.2 97.7302283754801 12.6820220486496
"2278" 455.4 97.4210179331821 13.0430340335043
"2279" 455.6 97.8945747984999 14.1732060785919
"2280" 455.8 98.8659057310179 16.0173271243871
"2281" 456 100.338561717349 18.0097504662492
"2282" 456.2 102.083956169802 20.3926177056853
"2283" 456.4 103.629513139203 21.813553047789
"2284" 456.6 105.218269257087 22.2637006145228
"2285" 456.8 106.521142004909 22.9056320448996
"2286" 457 107.489800755414 24.2113412751529
"2287" 457.2 108.065681193325 25.5087765446914
"2288" 457.4 108.626139255837 26.1403675198235
"2289" 457.6 109.276900687787 25.9877691840429
"2290" 457.8 109.405080969837 25.0338120849353
"2291" 458 109.653315142431 24.7834379625782
"2292" 458.2 109.8714843418 25.1468067162871
"2293" 458.4 110.390489162247 25.2285475134353
"2294" 458.6 111.000961554618 25.2712943148133
"2295" 458.8 111.501883374384 25.7946388753539
"2296" 459 112.243293881768 26.2134163472284
"2297" 459.2 112.569531682962 25.9897860066626
"2298" 459.4 112.095147121674 26.7637872869585
"2299" 459.6 112.071101717159 27.6441941383996
"2300" 459.8 111.96988905252 28.1685775193255
"2301" 460 112.187686008404 29.5268042003269
"2302" 460.2 112.389338185811 31.5865328023833
"2303" 460.4 112.710458637798 33.7302863524221
"2304" 460.6 113.443522832301 36.1337315094353
"2305" 460.8 114.492243521763 38.0955106409909
"2306" 461 115.819619060428 39.033647047098
"2307" 461.2 116.80960926292 39.4419427888941
"2308" 461.4 117.697187239221 40.2684628168888
"2309" 461.6 119.182610972895 41.4776339659469
"2310" 461.8 119.567136663975 42.7054926367456
"2311" 462 119.885387667292 44.5339097660944
"2312" 462.2 120.258648346235 46.593135608869
"2313" 462.4 121.321034570909 48.6199817225424
"2314" 462.6 122.029636310154 51.0333666119841
"2315" 462.8 122.145001171705 53.5754565150859
"2316" 463 122.674909454766 56.0894763728639
"2317" 463.2 123.851316090975 59.143848808056
"2318" 463.4 123.829248709084 60.3634008249177
"2319" 463.6 123.240795682532 62.4657611583133
"2320" 463.8 122.041246552504 64.7766684865834
"2321" 464 120.985347784637 67.425551142402
"2322" 464.2 120.354025736287 69.9870635291207
"2323" 464.4 120.612104880012 72.0964967676728
"2324" 464.6 121.173296978508 73.8681465865035
"2325" 464.8 121.321138763219 75.10269759466
"2326" 465 120.272725606126 75.9160679630016
"2327" 465.2 118.960703159023 77.1866770757725
"2328" 465.4 116.827410635423 78.617391658056
"2329" 465.6 115.188947030113 80.564745943056
"2330" 465.8 114.088347818208 82.7404107304353
"2331" 466 113.641243441865 85.5004964384901
"2332" 466.2 113.985477668358 88.4819059932522
"2333" 466.4 114.760305253587 90.2485433626019
"2334" 466.6 114.420834033635 90.6964933272596
"2335" 466.8 113.414985145429 92.0639407766466
"2336" 467 111.403681420232 93.8061660446721
"2337" 467.2 109.314382277111 95.3333017734353
"2338" 467.4 106.994305665116 97.1327557329923
"2339" 467.6 105.189058942812 99.0770903863478
"2340" 467.8 103.932516107376 101.060520657781
"2341" 468 102.624019884262 104.221773660586
"2342" 468.2 102.119379471557 107.033006317715
"2343" 468.4 101.515664555743 107.280583467895
"2344" 468.6 99.6579236553172 107.749632694595
"2345" 468.8 96.783791010181 108.739618929232
"2346" 469 92.9415914575086 110.667325800464
"2347" 469.2 89.5481527449778 112.135317963701
"2348" 469.4 86.9356084506065 113.422725116251
"2349" 469.6 84.2498456177196 115.688881564288
"2350" 469.8 82.1304949841059 118.033058438883
"2351" 470 78.9768975070753 119.635046834816
"2352" 470.2 76.9408005024824 119.310886631
"2353" 470.4 74.3527038398372 118.521797413281
"2354" 470.6 71.0391105167896 118.336810644816
"2355" 470.8 67.8030108362034 118.624756123041
"2356" 471 64.7565746687539 119.410173780477
"2357" 471.2 62.2012131014372 120.710110041678
"2358" 471.4 60.1781588470485 121.422363687407
"2359" 471.6 58.0126310666099 120.495479565072
"2360" 471.8 56.2756922056515 118.523509373092
"2361" 472 54.2248499500772 115.751960569755
"2362" 472.2 51.9959947845455 113.405831401727
"2363" 472.4 49.5172676845632 110.970823442846
"2364" 472.6 47.3201350610203 108.010303893534
"2365" 472.8 44.8252490098515 105.364958275878
"2366" 473 41.6191762738219 103.038832882697
"2367" 473.2 38.5614775840578 100.436515502656
"2368" 473.4 35.3242361697178 98.2398007062711
"2369" 473.6 32.0753600872285 96.5468703858266
"2370" 473.8 28.3951427138372 94.9497319900262
"2371" 474 24.8716485544153 94.7612664522165
"2372" 474.2 21.5059778826405 95.2056064104845
"2373" 474.4 18.3735343934193 95.1647248353308
"2374" 474.6 17.8679745496313 94.0560664629794
"2375" 474.8 16.8427497937049 91.7249688335824
"2376" 475 15.8827057445837 88.0320945809423
"2377" 475.2 15.1474060632343 84.5426680294941
"2378" 475.4 14.3682907882463 80.9464843587989
"2379" 475.6 13.1486568984772 77.3189764009953
"2380" 475.8 12.0872988809911 74.3118619276661
"2381" 476 10.489469724068 71.2809797456276
"2382" 476.2 8.8934453440541 68.4738899003269
"2383" 476.4 7.54871509291223 65.7822004985603
"2384" 476.6 7.90581776382372 63.1072199165299
"2385" 476.8 8.66370699906696 59.5177722885029
"2386" 477 8.35736644279875 55.9567994875122
"2387" 477.2 7.68502989286221 52.5061126605728
"2388" 477.4 8.05729467433037 48.9009063149284
"2389" 477.6 9.19747505421221 45.8596842995186
"2390" 477.8 10.0426443576345 42.1757929126245
"2391" 478 10.342345666133 38.8874550335761
"2392" 478.2 12.1321028742426 36.0389953550299
"2393" 478.4 14.3844410949161 33.4125601269748
"2394" 478.6 15.5057625950129 30.6390345539218
"2395" 478.8 16.5899652509859 27.5390570569894
"2396" 479 18.3303958303109 25.6538906862116
"2397" 479.2 20.6956034639141 23.4909083052815
"2398" 479.4 23.2221708182988 20.4999718521661
"2399" 479.6 25.5374003005997 17.4245252162978
"2400" 479.8 28.1068331183957 15.254047123773
"2401" 480 31.6057806760295 13.5993471807045
"2402" 480.2 34.4875796911943 11.5321557089353
"2403" 480.4 37.3205165200872 9.57089175047101
"2404" 480.6 40.3938410391065 7.97199261866607
"2405" 480.8 43.6032758166927 6.3650192587365
"2406" 481 46.0112091689141 4.25703982881991
"2407" 481.2 47.3185579783247 4.1971212354353
"2408" 481.4 49.7910737682603 5.09590013620453
"2409" 481.6 52.1996014936772 6.0198448461953
"2410" 481.8 54.898394118578 6.87052613039826
"2411" 482 57.9392891519801 6.56640228218529
"2412" 482.2 61.0262311424878 5.95677872188108
"2413" 482.4 64.2951917090725 4.88900475787059
"2414" 482.6 67.3829869918954 4.21070742812134
"2415" 482.8 71.0398553453553 4.00473201691722
"2416" 483 73.8890480576944 4.00702236475672
"2417" 483.2 77.3530719233928 3.90862430432418
"2418" 483.4 79.906100059649 5.37927983668235
"2419" 483.6 82.7709052549939 6.19609214003771
"2420" 483.8 85.8050016587658 6.62204097604244
"2421" 484 88.7490482889457 7.97921172630277
"2422" 484.2 91.5369179938128 10.3716592122646
"2423" 484.4 94.2157175468372 12.2883782896103
"2424" 484.6 97.1221438171997 14.1237597032228
"2425" 484.8 100.403976719171 16.2322515449538
"2426" 485 102.291372304632 18.5277718050498
"2427" 485.2 104.014234351605 21.4383311245816
"2428" 485.4 105.788565869123 23.7077565480067
"2429" 485.6 107.590716733569 24.5350994021914
"2430" 485.8 109.296620731179 25.3567277954859
"2431" 486 110.911347778235 27.1477472786522
"2432" 486.2 111.012207839527 28.6576817256422
"2433" 486.4 110.901003125133 29.579114018333
"2434" 486.6 111.695540533623 31.2004339874353
"2435" 486.8 112.891549002982 33.2385083917365
"2436" 487 113.059375430578 35.4798051322501
"2437" 487.2 113.242793804666 38.3280673135085
"2438" 487.4 113.774145070799 41.7760657198199
"2439" 487.6 114.80203427398 44.5954495335424
"2440" 487.8 116.473091863349 46.9371219859921
"2441" 488 118.014677914578 49.3711586373529
"2442" 488.2 118.79619700925 52.3454559320603
"2443" 488.4 119.531323251837 55.1111626725424
"2444" 488.6 121.254843710975 58.3111869758491
"2445" 488.8 122.365805600004 59.8265419769353
"2446" 489 122.879022191219 59.2044096903791
"2447" 489.2 122.44579056377 58.5173655943229
"2448" 489.4 120.928046325217 58.2440368280905
"2449" 489.6 120.279284329485 58.0768736572307
"2450" 489.8 119.823426394587 58.2269295285424
"2451" 490 119.083655600113 58.3693837705732
"2452" 490.2 118.215777245971 58.4374292536353
"2453" 490.4 118.269776345468 58.0118335635223
"2454" 490.6 118.161755403046 57.914140204743
"2455" 490.8 117.672485070701 57.7316608521626
"2456" 491 117.147001663862 57.1984052996182
"2457" 491.2 116.672148960449 56.6794647187059
"2458" 491.4 116.193705907673 54.9417228949416
"2459" 491.6 115.519304182741 53.5285323154474
"2460" 491.8 114.096846177419 52.3148869985167
"2461" 492 112.290705955792 50.8451079715717
"2462" 492.2 110.270068570849 48.9998559831213
"2463" 492.4 107.758041562524 46.9169125863751
"2464" 492.6 105.134647573084 45.3206617245529
"2465" 492.8 102.570342393947 43.2724473395694
"2466" 493 99.9580378652884 41.059112957106
"2467" 493.2 97.5737162773128 38.874276442228
"2468" 493.4 95.8815266340059 36.2463495885678
"2469" 493.6 94.8884399362009 32.8662227610976
"2470" 493.8 94.3968667826512 29.911255259226
"2471" 494 94.2692697896747 26.8205096414228
"2472" 494.2 93.7645013100689 23.7086612422158
"2473" 494.4 93.7300244781078 20.7244316024824
"2474" 494.6 94.1159750102884 19.7949540938255
"2475" 494.8 92.8877626970662 19.7947251952907
"2476" 495 91.04431199698 18.9228288762924
"2477" 495.2 88.5915729094444 17.9213323868639
"2478" 495.4 85.7322433667987 16.5503379048968
"2479" 495.6 82.8970212829113 15.3956104447316
"2480" 495.8 80.2483189376747 15.2142781028228
"2481" 496 78.7157047498015 16.2197156663996
"2482" 496.2 77.7569676269483 17.8045598195094
"2483" 496.4 75.7960370157784 19.7942835557647
"2484" 496.6 74.2893016073023 21.836528072819
"2485" 496.8 72.6046137142326 24.4405483376446
"2486" 497 70.7468163548035 26.5063620105589
"2487" 497.2 69.4267826598259 29.0170367587989
"2488" 497.4 67.8788327057039 31.594232298402
"2489" 497.6 66.0075249151293 33.7356412888061
"2490" 497.8 65.0319581029963 36.394854015833
"2491" 498 64.4715218723541 39.2932591358847
"2492" 498.2 64.2717488667907 42.0844839059237
"2493" 498.4 64.1910551162918 44.7507742205603
"2494" 498.6 64.1902317106744 47.5778344819818
"2495" 498.8 63.5044088454215 49.9752632025926
"2496" 499 62.4850343926303 52.3482538548836
"2497" 499.2 61.8763590002577 55.1602680349239
"2498" 499.4 62.108120067325 58.1008377731548
"2499" 499.6 62.8793505936255 61.0140462566118
"2500" 499.8 63.8416831208011 62.7679072242787
"2501" 500 64.9646446937791 65.3214021299585
"2502" 500.2 65.9742120286247 68.5182332689853
"2503" 500.4 66.5790760589048 71.3334759907326
"2504" 500.6 66.5422342210805 73.9545095959488
"2505" 500.8 66.9423716673172 76.5452276317553
"2506" 501 68.1461362084141 77.9768825563584
"2507" 501.2 69.886434142032 80.0427770888769
"2508" 501.4 71.7397980903435 81.4405312034859
"2509" 501.6 74.3172973982918 83.0017439894613
"2510" 501.8 76.7766474630083 84.2231331158563
"2511" 502 79.0990553504772 85.4199702265953
"2512" 502.2 81.6579139684318 86.3912614215029
"2513" 502.4 84.324224822481 86.6742442267093
"2514" 502.6 86.9767525513972 86.5468392395153
"2515" 502.8 89.7294076750651 86.4642122577011
"2516" 503 92.3254856541972 85.9808082606753
"2517" 503.2 93.9526982667853 84.5950338590067
"2518" 503.4 94.9271509789572 83.0208297474753
"2519" 503.6 96.1289931318497 80.4360414931853
"2520" 503.8 97.1728110907261 77.5282328416946
"2521" 504 98.5273890343313 74.4210077575765
"2522" 504.2 99.0816382539132 71.1959686611315
"2523" 504.4 98.9337379284701 68.1442919461568
"2524" 504.6 98.9162278899407 64.8202746319181
"2525" 504.8 98.9999583210965 61.5358862937686
"2526" 505 98.5287466669483 58.6797666757686
"2527" 505.2 97.1692048790872 55.6119109172567
"2528" 505.4 95.1784544967249 52.6621745081881
"2529" 505.6 93.3748145601327 49.6501405694126
"2530" 505.8 91.4049579884878 46.593135608869
"2531" 506 89.1660264353889 44.6618002747801
"2532" 506.2 86.3746837872348 42.8532768976763
"2533" 506.4 83.4916827866512 40.5673590559818
"2534" 506.6 80.4381859804622 38.5989050020376
"2535" 506.8 76.9793677591395 36.9941903795516
"2536" 507 73.5379487136993 35.0279924096767
"2537" 507.2 69.8667503543915 32.9100389942666
"2538" 507.4 65.5157443948027 31.1377605161939
"2539" 507.6 62.1189914760706 29.4305053150686
"2540" 507.8 58.2983528158256 27.6151886952841
"2541" 508 54.8185766343039 25.1246886182353
"2542" 508.2 51.8141946804024 23.1965256508266
"2543" 508.4 51.593280426182 21.3606990025387
"2544" 508.6 52.4169889053545 19.2656143924698
"2545" 508.8 53.3929043861131 17.488373815125
"2546" 509 55.0850881096303 16.2035676546767
"2547" 509.2 56.8136755762548 14.7855926664023
"2548" 509.4 57.8113841086303 13.1101841812629
"2549" 509.6 58.2026456362372 13.1506234924686
"2550" 509.8 58.3843987028372 12.7260953960308
"2551" 510 59.2109424104706 12.1812738039353
"2552" 510.2 61.088311319251 10.7420223036422
"2553" 510.4 62.9385522466213 8.71144253248075
"2554" 510.6 64.6159324148372 6.11451622374299
"2555" 510.8 65.3818917669372 4.50869792103529
"2556" 511 64.8403014955003 5.50946868837008
"2557" 511.2 64.7742886973537 6.7821805500287
"2558" 511.4 64.8279776592039 6.34353840290197
"2559" 511.6 64.7068089481372 6.49067183776863
"2560" 511.8 64.7765891433497 7.1473629772103
"2561" 512 65.8542500114526 8.6410835781276
"2562" 512.2 67.1567661009801 10.8969472873996
"2563" 512.4 68.7795613384801 13.1224950416853
"2564" 512.6 70.7999696808616 14.8220762001792
"2565" 512.8 72.7900707672397 16.4369553633499
"2566" 513 74.4921440232076 17.4295138090649
"2567" 513.2 76.6795425496064 18.1831195746276
"2568" 513.4 79.1188534523747 18.3495185016728
"2569" 513.6 81.6228265038372 17.9166958290424
"2570" 513.8 83.9520149623666 16.747246851
"2571" 514 86.2169598211997 15.7157218312103
"2572" 514.2 87.1647776162138 16.5084467670976
"2573" 514.4 88.5489165774872 18.3738604302353
"2574" 514.6 90.705671551652 20.3673742242131
"2575" 514.8 93.0280718470965 22.3724278954353
"2576" 515 95.6121130585202 24.0316370748499
"2577" 515.2 97.7353801063927 25.6276349348057
"2578" 515.4 98.9178656984226 27.5368747878499
"2579" 515.6 99.8747760232469 28.5883202075558
"2580" 515.8 100.547115581145 29.1881678929353
"2581" 516 101.49511332648 29.8326494301139
"2582" 516.2 102.891180886512 30.6811395114353
"2583" 516.4 104.2494605003 31.7959998395978
"2584" 516.6 104.510249705319 32.9987315246945
"2585" 516.8 104.906692571487 33.1834897676603
"2586" 517 105.47629369985 32.6917828106978
"2587" 517.2 106.294507058597 32.0468839833153
"2588" 517.4 106.14682477591 31.9112974622036
"2589" 517.6 105.200793000683 32.2540025877815
"2590" 517.8 104.44681736726 33.5023066166276
"2591" 518 103.358783397142 35.7395110078377
"2592" 518.2 102.047881488215 38.4705566514353
"2593" 518.4 100.88109221347 41.4285631602961
"2594" 518.6 100.29240140003 44.5660101844835
"2595" 518.8 100.333259788496 48.0600890939109
"2596" 519 100.732229934691 51.3088459986426
"2597" 519.2 101.519498186133 54.717742155176
"2598" 519.4 102.334330292159 58.0646500047924
"2599" 519.6 103.502742863159 61.597707064721
"2600" 519.8 105.546185811975 64.7620778371939
"2601" 520 107.538306862148 66.9198359185043
"2602" 520.2 109.989287255337 69.3803801206171
"2603" 520.4 112.74098352762 70.3182659689462
"2604" 520.6 113.112092741283 69.8440765297727
"2605" 520.8 112.575773203106 70.8565563758199
"2606" 521 111.52220460276 73.1384561405507
"2607" 521.2 109.57663360923 75.1039999985424
"2608" 521.4 107.115180027476 76.7700883964233
"2609" 521.6 104.122023344884 78.6135469829294
"2610" 521.8 101.39828474686 81.1357304165167
"2611" 522 98.9463635660079 83.8296625581426
"2612" 522.2 97.0849838604322 86.9128432448783
"2613" 522.4 96.0643327413302 90.3524632078578
"2614" 522.6 94.8056513449402 93.8155109336559
"2615" 522.8 93.9629031308899 97.5608017625932
"2616" 523 94.1868678537261 101.398949750046
"2617" 523.2 94.1739885264443 105.000524831114
"2618" 523.4 93.2489952410694 107.4208080139
"2619" 523.6 90.9139347591357 108.075393094988
"2620" 523.8 88.385456839019 108.675629162481
"2621" 524 85.7561814322931 109.325615062421
"2622" 524.2 82.7810966046028 109.731552518154
"2623" 524.4 79.8713078474982 109.195823802249
"2624" 524.6 76.6104177140091 108.277122286545
"2625" 524.8 73.2715864609234 108.273135246522
"2626" 525 70.0963437597658 108.853504380721
"2627" 525.2 66.2328265787463 108.988386062799
"2628" 525.4 62.2539801207727 109.096699316774
"2629" 525.6 58.6873204805039 109.85500087015
"2630" 525.8 56.0696190810447 109.368949638907
"2631" 526 53.3283588501463 108.348709685544
"2632" 526.2 49.6734167181048 108.032245913647
"2633" 526.4 44.9916266524501 108.569029123419
"2634" 526.6 41.3164111460725 109.457347852288
"2635" 526.8 39.0041094383161 111.471657566309
"2636" 527 39.4680987713142 110.067283886712
"2637" 527.2 38.4334399636114 108.619283427548
"2638" 527.4 37.6794406432049 106.438948710538
"2639" 527.6 36.5333397257775 104.24462750151
"2640" 527.8 35.3474881611805 101.797355400062
"2641" 528 33.401727762692 99.3285189516934
"2642" 528.2 32.2190384007463 96.5253186387989
"2643" 528.4 30.3897055875645 93.5629796961626
"2644" 528.6 28.9850765119402 89.9322573888618
"2645" 528.8 27.6906586636755 86.6847577429941
"2646" 529 26.9418932474193 83.2015752277786
"2647" 529.2 26.2753084778801 79.2759747262639
"2648" 529.4 25.4894851359556 76.10574051733
"2649" 529.6 23.9828478733504 72.9745998117116
"2650" 529.8 22.3164393381283 69.6282252114353
"2651" 530 20.2021774569457 66.4233023761221
"2652" 530.2 18.0789146479348 63.4726858129963
"2653" 530.4 16.6860509232603 59.861494489743
"2654" 530.6 14.820658454008 56.5524536343499
"2655" 530.8 12.8866947332951 53.7303063738931
"2656" 531 11.3418830466229 51.8331162927924
"2657" 531.2 11.0390678564924 51.6857057303318
"2658" 531.4 11.2682850275334 50.9040440103467
"2659" 531.6 12.2820343094911 48.9812765743199
"2660" 531.8 13.3426204027561 46.196816355165
"2661" 532 14.5360498803307 42.9418844123184
"2662" 532.2 16.2293030491267 40.2283001244748
"2663" 532.4 17.7727252304537 36.8166393134901
"2664" 532.6 19.0225518304476 33.427667762747
"2665" 532.8 20.8653728118372 30.0683720297553
"2666" 533 22.8981806182043 26.6779707027771
"2667" 533.2 24.0210853967603 23.9353045395507
"2668" 533.4 25.6734832726586 22.4790687253281
"2669" 533.6 28.4239924069483 22.0646978355834
"2670" 533.8 31.8138313475039 21.2905644037686
"2671" 534 35.2458352241449 20.6447751195122
"2672" 534.2 38.4178547680271 19.8646957107011
"2673" 534.4 41.5659071828738 18.4128075159353
"2674" 534.6 44.9429044917397 17.2016481435572
"2675" 534.8 48.6322534282188 16.0144869754616
"2676" 535 51.970774720032 14.1969119404872
"2677" 535.2 54.8459134776543 13.3449367303377
"2678" 535.4 58.343160612096 11.7620198814
"2679" 535.6 61.5187117901229 9.97427228093529
"2680" 535.8 64.7989367934276 8.71592166062807
"2681" 536 68.3968629816687 7.64109386980608
"2682" 536.2 70.3997984751131 6.10418543178013
"2683" 536.4 70.2397203939361 5.63088757713859
"2684" 536.6 70.0556847142548 5.97755943886387
"2685" 536.8 69.2239415431631 5.72437212412069
"2686" 537 68.6699699717918 5.61780470244666
"2687" 537.2 68.6435192772254 6.78595693196471
"2688" 537.4 69.2649326445967 7.48543847111884
"2689" 537.6 71.7474595936886 8.82866656192179
"2690" 537.8 74.3425877136814 11.0912612106431
"2691" 538 76.449114872578 12.7991380647316
"2692" 538.2 78.9253801979483 13.4867224172131
"2693" 538.4 81.8728571774668 14.4051043145834
"2694" 538.6 84.0700017219872 15.8033527740353
"2695" 538.8 86.7635251732641 16.8454247987402
"2696" 539 89.8161393473928 18.3478957064353
"2697" 539.2 91.9221669445039 21.1030413985464
"2698" 539.4 93.7933997500903 24.0601349424353
"2699" 539.6 95.2511400691055 27.1569032200451
"2700" 539.8 96.5225833921449 30.6861327275507
"2701" 540 97.4798542531229 34.2559255917567
"2702" 540.2 98.2642911467631 37.5906410115464
"2703" 540.4 99.2344685902043 40.9750021622707
"2704" 540.6 100.42406846973 43.2137553027567
"2705" 540.8 101.411429112142 43.8519039804719
"2706" 541 102.338296504271 44.4909314650618
"2707" 541.2 104.53194561274 45.9892440493743
"2708" 541.4 106.687842432628 47.7182251397376
"2709" 541.6 108.335209218078 48.3246385755317
"2710" 541.8 109.758738414699 49.8144549461249
"2711" 542 110.063152417872 52.1602334411594
"2712" 542.2 110.202568915123 54.8329692032567
"2713" 542.4 110.981510629123 58.0368306578639
"2714" 542.6 111.8830892975 61.4590739858603
"2715" 542.8 111.602096060606 65.2691475427045
"2716" 543 111.488750054787 69.0634924687853
"2717" 543.2 111.39625072625 73.4353028386103
"2718" 543.4 111.391875341622 77.9747335772707
"2719" 543.6 111.352435254837 82.146147685717
"2720" 543.8 110.83997360089 86.5138367090011
"2721" 544 109.410725475011 90.7725415929136
"2722" 544.2 107.156996023103 93.3415773908024
"2723" 544.4 104.541819873877 96.0097511566458
"2724" 544.6 101.101362569953 98.4990007905892
"2725" 544.8 98.4572152360838 101.298074624476
"2726" 545 95.5851473343533 104.435612608806
"2727" 545.2 93.4043199280872 107.341986530935
"2728" 545.4 91.588334781361 110.782312434435
"2729" 545.6 91.5697885500753 111.128508751769
"2730" 545.8 92.2099426332872 110.425297482185
"2731" 546 93.0594759401185 110.449639410748
"2732" 546.2 92.9813945231142 110.211088510835
"2733" 546.4 92.0108099531759 110.365620496032
"2734" 546.6 89.8536439484372 110.259023385543
"2735" 546.8 86.8223724648033 110.053979927842
"2736" 547 83.5382242056988 109.486073530881
"2737" 547.2 80.1209015323027 108.944636724108
"2738" 547.4 76.7075045598526 108.976765487112
"2739" 547.6 72.7194389556437 108.669537731677
"2740" 547.8 69.5536307374813 109.030793778096
"2741" 548 65.9161658912834 109.420163078158
"2742" 548.2 62.1094989964017 109.907049970855
"2743" 548.4 59.2542169501372 110.217579691785
"2744" 548.6 56.1732093211598 110.013840367129
"2745" 548.8 52.4697226372101 110.621683210927
"2746" 549 49.4560743597918 111.968428226208
"2747" 549.2 48.0394125148509 113.947874651148
"2748" 549.4 48.3672082607972 114.022709964675
"2749" 549.6 48.6476272778372 113.369642306055
"2750" 549.8 48.7558136270039 113.71957181431
"2751" 550 48.7210058450981 114.061769940479
"2752" 550.2 49.0473473679161 114.519866097225
"2753" 550.4 49.1476236483102 115.548944499611
"2754" 550.6 49.4154412530658 116.887731773692
"2755" 550.8 50.2311337885346 118.763048591909
"2756" 551 50.1808606515967 119.278364462663
"2757" 551.2 49.7430140631497 118.930367321923
"2758" 551.4 49.5414129624911 118.581716006666
"2759" 551.6 49.4650352493187 118.639045525028
"2760" 551.8 48.9228533501172 118.706746138195
"2761" 552 47.9517726799972 118.566536629675
"2762" 552.2 47.7150914230485 118.224314255985
"2763" 552.4 46.1217942199402 117.6591458997
"2764" 552.6 45.1157134787413 117.015624552175
"2765" 552.8 45.1535173036086 117.171489112364
"2766" 553 45.0179752632955 116.99761819406
"2767" 553.2 45.5480883742122 117.213990892394
"2768" 553.4 45.7980810076347 117.242269982397
"2769" 553.6 45.784193653133 116.902307544196
"2770" 553.8 45.6118886801249 117.015624552175
"2771" 554 45.7151408251313 116.948934336935
"2772" 554.2 45.5917790152218 116.945938407266
"2773" 554.4 45.7208683377343 116.347545513626
"2774" 554.6 45.6941399455872 115.553330432685
"2775" 554.8 45.4504784517178 114.580137706674
"2776" 555 45.2634413176886 113.396328546733
"2777" 555.2 45.2855773799107 111.605165078391
"2778" 555.4 45.345127819166 108.527293956463
"2779" 555.6 45.413838950019 105.394632245935
"2780" 555.8 46.3720046990801 102.22137207295
"2781" 556 47.5826679032278 98.6072911650916
"2782" 556.2 48.245985456556 95.4915243090915
"2783" 556.4 48.3120831548834 92.3373721042045
"2784" 556.6 47.7907913924372 89.1407151471353
"2785" 556.8 47.3634260736751 86.1281054370434
"2786" 557 46.4882825263688 82.8899543928277
"2787" 557.2 45.0331477390933 79.8162128732036
"2788" 557.4 43.9290380487987 76.2941687254738
"2789" 557.6 43.7642619169911 73.0086325215507
"2790" 557.8 43.3410868512122 69.2095440401603
"2791" 558 42.3487776152446 66.0700963943982
"2792" 558.2 40.8449327222577 63.0337754735944
"2793" 558.4 38.7711543497829 60.2385908546309
"2794" 558.6 36.6039900075295 56.9854020072815
"2795" 558.8 34.5304542141078 53.6828301248471
"2796" 559 31.9602990202218 51.0149421664573
"2797" 559.2 29.4042262978827 48.1320893881512
"2798" 559.4 28.5538160259483 46.2503572270649
"2799" 559.6 29.3590830849122 43.8501228637478
"2800" 559.8 30.3117492996004 40.4999048010669
"2801" 560 31.789789936578 37.0761548177316
"2802" 560.2 33.9885073107529 33.8813699267847
"2803" 560.4 35.7950889968372 30.8309359948968
"2804" 560.6 38.3029013443494 28.5200512195451
"2805" 560.8 41.3118291359902 26.4886002860823
"2806" 561 44.4774393211787 24.9578177713743
"2807" 561.2 47.3659964344535 23.9061580919934
"2808" 561.4 50.0617774133729 22.9056320448996
"2809" 561.6 53.0600471089714 21.3575871664231
"2810" 561.8 56.0846660234086 20.0587855425424
"2811" 562 58.8825591013256 18.2316582801213
"2812" 562.2 61.2122957949676 16.4019525477288
"2813" 562.4 63.1744425762855 15.5723562657456
"2814" 562.6 65.3749012643757 15.8962265937814
"2815" 562.8 68.0346210485039 16.3861165748797
"2816" 563 71.0495965716094 16.8771091367517
"2817" 563.2 74.2588554405601 17.0168125766883
"2818" 563.4 77.5060100555481 17.4766697331461
"2819" 563.6 80.3847524787397 17.4058828612524
"2820" 563.8 83.3105335508372 17.570708365665
"2821" 564 84.7674430529483 18.3959785282871
"2822" 564.2 85.3671296615811 18.6407904566182
"2823" 564.4 86.2820519412817 18.1603727012131
"2824" 564.6 85.5824468833372 17.0218401695067
"2825" 564.8 85.5748989985116 15.215523503819
"2826" 565 86.4919415625114 13.102438021896
"2827" 565.2 87.6953627498709 11.623323980705
"2828" 565.4 88.4561308733196 11.3313109336588
"2829" 565.6 89.474136299407 11.2347690468074
"2830" 565.8 90.3741186391554 11.1943192458558
"2831" 566 90.3120556238027 11.1314931606422
"2832" 566.2 89.8716195264526 10.8780443978199
"2833" 566.4 88.6843561620282 10.9319038076038
"2834" 566.6 88.2010482893031 10.4684871941739
"2835" 566.8 87.6336600635372 10.5601013616728
"2836" 567 86.7928612134255 10.2957766550471
"2837" 567.2 86.3311970580349 9.38704684150506
"2838" 567.4 85.2059583882372 8.29954759583529
"2839" 567.6 83.766391485735 7.17568813044666
"2840" 567.8 82.1977596736944 5.8320428549298
"2841" 568 80.7051078178027 4.4030483552284
"2842" 568.2 79.7349095383794 4.73674953127867
"2843" 568.4 77.9553092670872 4.32989539123075
"2844" 568.6 75.6480226451406 3.05496512670496
"2845" 568.8 73.4293515833541 2.08347602272743
"2846" 569 71.8609755160759 1.96208961287848
"2847" 569.2 70.2400770522301 2.71805929039958
"2848" 569.4 67.4882799852122 3.48456659933302
"2849" 569.6 64.7814575290622 3.9780438783728
"2850" 569.8 61.6422078713902 4.23835932617647
"2851" 570 58.2401502372817 3.98074853710196
"2852" 570.2 55.8257230726727 4.06894095338466
"2853" 570.4 53.0371929367313 5.24181953421177
"2854" 570.6 50.4144950681299 7.12290230753286
"2855" 570.8 47.5425037210997 8.8999818337103
"2856" 571 44.6615613463187 10.8133175222501
"2857" 571.2 41.8618465770295 12.8453715472814
"2858" 571.4 39.4463782812122 15.8033527740353
"2859" 571.6 37.9134304873494 18.4840521848987
"2860" 571.8 36.0066534129854 21.6415690032871
"2861" 572 34.5422128664878 24.4777603192184
"2862" 572.2 34.0542011902469 27.9266889926522
"2863" 572.4 33.7978025506834 31.495033738243
"2864" 572.6 34.0329708511421 34.7753331545329
"2865" 572.8 34.5862119212138 38.1114341729028
"2866" 573 35.2206194827622 41.3526409932353
"2867" 573.2 35.4414315519751 44.4245364193663
"2868" 573.4 36.5423295945698 46.8894673858888
"2869" 573.6 38.1712988322417 49.1219281788286
"2870" 573.8 39.830188224593 51.4816005137725
"2871" 574 41.6631165756372 53.9801516679686
"2872" 574.2 44.0264899183765 56.0098734475701
"2873" 574.4 47.0464693101706 57.312291222302
"2874" 574.6 49.6610890777727 58.7021019220482
"2875" 574.8 52.1441128367473 59.3531963099072
"2876" 575 55.3305931195418 59.8870279812421
"2877" 575.2 58.5085157891339 60.486359820754
"2878" 575.4 61.9756823028488 60.6205794605865
"2879" 575.6 65.051970439522 60.9243982332614
"2880" 575.8 68.213067745781 61.2042768999184
"2881" 576 70.8945450216394 60.6832351990177
"2882" 576.2 73.3462061195001 59.0643752249409
"2883" 576.4 76.0655380389017 56.9013226907579
"2884" 576.6 78.3882848474755 54.4140019464991
"2885" 576.8 80.5754853977473 51.7650787139746
"2886" 577 82.4060956718039 48.5838165715353
"2887" 577.2 83.7350130241968 45.4985363856151
"2888" 577.4 84.5102828574579 42.4637521048146
"2889" 577.6 85.3620486464302 40.8390829097027
"2890" 577.8 87.2566009151669 39.6047300262155
"2891" 578 89.3473318343372 37.9394600282535
"2892" 578.2 90.2833182487405 36.9880546796289
"2893" 578.4 90.7233195324197 36.1294516099078
"2894" 578.6 90.6617959767122 34.544867445083
"2895" 578.8 90.0764575084884 32.9092751119469
"2896" 579 89.1424802796814 30.9138104130197
"2897" 579.2 87.8833796130255 28.4817746719059
"2898" 579.4 86.6581282979086 25.3954635950067
"2899" 579.6 85.6844511554086 22.2240580451496
"2900" 579.8 84.9131837440096 18.5135327375732
"2901" 580 84.2930623037236 14.9341246340944
"2902" 580.2 83.3813464339281 12.734499453083
"2903" 580.4 82.4450427575039 10.8137983504686
"2904" 580.6 82.9685591398128 11.3738342223499
"2905" 580.8 84.112118919314 11.6378260964934
"2906" 581 84.7072566242165 12.1790354656767
"2907" 581.2 86.238777401615 13.4530644419168
"2908" 581.4 88.0178418101335 15.0446058452131
"2909" 581.6 89.8283048806324 16.9135793374835
"2910" 581.8 92.152027811045 19.148755693773
"2911" 582 94.3355547336064 21.0941645698968
"2912" 582.2 96.7287318860515 23.4434727521853
"2913" 582.4 98.5702832732951 26.0450285871461
"2914" 582.6 100.692473650282 28.2481487257316
"2915" 582.8 103.436440086312 30.6275872685978
"2916" 583 106.085079396142 32.1725279150694
"2917" 583.2 108.436397043453 33.2176932980507
"2918" 583.4 109.124070351495 34.6399382224606
"2919" 583.6 109.455013130991 37.8763639337045
"2920" 583.8 109.726394426862 41.1871158790103
"2921" 584 110.543913475749 44.7267404176758
"2922" 584.2 111.575668550923 48.416312438728
"2923" 584.4 113.024868934896 52.0562165456118
"2924" 584.6 114.355584031705 55.583812259616
"2925" 584.8 115.49412534391 59.0792645602524
"2926" 585 116.664254653922 63.0119130623992
"2927" 585.2 117.293098326799 67.0399695161821
"2928" 585.4 117.170156181275 70.4363772397103
"2929" 585.6 115.947205365268 73.3109433149669
"2930" 585.8 114.08331326392 76.7028487785882
"2931" 586 112.722621884283 80.1580156103269
"2932" 586.2 112.070680211902 84.0689952989028
"2933" 586.4 111.521770410055 88.1196241611744
"2934" 586.6 110.590185148994 91.6444563707067
"2935" 586.8 109.559802269193 94.7731039654216
"2936" 587 108.031406730959 96.7648703288948
"2937" 587.2 105.894785193759 97.7510559246821
"2938" 587.4 103.27840479626 99.7373183872045
"2939" 587.6 100.801769603029 102.563478708512
"2940" 587.8 98.2749912676823 105.667993246506
"2941" 588 96.4565861008807 108.671267499392
"2942" 588.2 95.3841301178372 111.464933398855
"2943" 588.4 96.0911695197757 111.20573716102
"2944" 588.6 96.3221514776541 110.593976761801
"2945" 588.8 96.4479087272551 110.522665196435
"2946" 589 96.9798787680455 110.44152543456
"2947" 589.2 97.1033657580229 109.693648657964
"2948" 589.4 96.8771017363372 109.354252625435
"2949" 589.6 96.0740499216658 109.376508102978
"2950" 589.8 94.5708233282196 109.153789684332
"2951" 590 91.9660873728223 109.447260591286
"2952" 590.2 88.7985319903827 110.251215811253
"2953" 590.4 86.3346602051902 111.003776255082
"2954" 590.6 83.669094022361 112.303103399864
"2955" 590.8 80.9925537728856 113.161016163209
"2956" 591 78.3416392300792 114.687490651129
"2957" 591.2 76.4217677676497 116.486437694248
"2958" 591.4 76.2221639534372 117.802774292666
"2959" 591.6 75.666441357479 118.312082336435
"2960" 591.8 74.8155532640981 118.142747181218
"2961" 592 72.3126183984086 118.336810644816
"2962" 592.2 69.8825084811357 118.288830344973
"2963" 592.4 67.5823131887002 118.936302751079
"2964" 592.6 65.0203829201834 120.264429837551
"2965" 592.8 61.7295798992619 121.059719204312
"2966" 593 58.6586739542457 121.510131767858
"2967" 593.2 56.3758418545944 120.99386738035
"2968" 593.4 54.179242348272 119.774009176479
"2969" 593.6 51.4184342319229 118.289826858892
"2970" 593.8 48.4830621269922 116.759684413463
"2971" 594 45.1141670389677 114.91409022174
"2972" 594.2 41.6551274298526 113.866122707297
"2973" 594.4 38.0929670531372 112.976331595535
"2974" 594.6 35.198711747056 112.12314699942
"2975" 594.8 33.475197370359 110.206572906696
"2976" 595 31.5522170849736 108.02060999389
"2977" 595.2 28.9183125217477 105.697876967928
"2978" 595.4 25.9594043383134 103.586374695578
"2979" 595.6 22.7891228024736 101.871691312163
"2980" 595.8 19.9604828107477 99.5302862324502
"2981" 596 17.7881473427278 97.0798351477947
"2982" 596.2 16.0818717732988 94.2607589518507
"2983" 596.4 14.1032556134894 91.7208184621309
"2984" 596.6 12.0430942324402 88.8096649186853
"2985" 596.8 11.0247424916372 85.5687110015067
"2986" 597 9.65665753761186 82.4862489974635
"2987" 597.2 7.54511382128927 79.5037122841339
"2988" 597.4 6.14793578763452 76.1387042669623
"2989" 597.6 4.91636578036426 73.0492530094083
"2990" 597.8 3.37704946904554 70.499125322227
"2991" 598 3.26778125638722 69.7645400113853
"2992" 598.2 3.27768884836353 67.3050657135405
"2993" 598.4 2.66533784345625 64.738202229102
"2994" 598.6 2.31222129056856 63.826853341495
"2995" 598.8 2.13367921326578 62.766119635721
"2996" 599 1.87325921562888 62.5420193410186
"2997" 599.2 2.21921332471782 62.0538889924651
"2998" 599.4 3.33269306588721 60.3847835386353
"2999" 599.6 4.5075968178372 58.6419014535603
"3000" 599.8 5.70467174627879 55.8804097656431
"3001" 600 6.80513323303459 53.7675370217642
"3002" 600.2 7.43122471771722 51.1932713134353
"3003" 600.4 7.90129592859779 48.3718932272804
"3004" 600.6 8.30271466641256 45.0862260032161
"3005" 600.8 8.3119933050546 42.1112624886092
"3006" 601 9.06422299456962 39.3646939710268
"3007" 601.2 10.9053047621572 36.2272045151153
"3008" 601.4 12.9097814395172 33.2879977809553
"3009" 601.6 15.2188883958502 30.3725976636821
"3010" 601.8 16.5265308084161 28.1393297078563
"3011" 602 18.5723842165125 24.5457089979158
"3012" 602.2 20.7555220572987 22.1677060347045
"3013" 602.4 23.5695038027153 20.645140476789
"3014" 602.6 27.0584402663557 18.4488696323242
"3015" 602.8 29.7096068562122 15.9396675739853
"3016" 603 32.6793221408372 13.1595329565176
"3017" 603.2 35.2788136747675 10.8860567678655
"3018" 603.4 36.7952116913557 9.31313348047233
"3019" 603.6 37.2959766896665 7.8116007741792
"3020" 603.8 36.6519248822372 7.6439383198853
"3021" 604 36.7774210472706 7.62013732306863
"3022" 604.2 37.960926933325 7.38413276039871
"3023" 604.4 40.9716003873435 7.73193901352391
"3024" 604.6 43.5750068476421 8.8945197424231
"3025" 604.8 46.8621310113307 9.59407453957816
"3026" 605 49.8519121646135 10.3159133835669
"3027" 605.2 52.6434971093957 11.2581772922145
"3028" 605.4 54.5908513943957 11.0356225167859
"3029" 605.6 56.4471605439931 10.6916742274872
"3030" 605.8 59.4819983907463 10.9192870659937
"3031" 606 62.7761950771662 10.8591227367511
"3032" 606.2 65.917455278736 9.88142374329605
"3033" 606.4 68.9048042618011 8.91300329911
"3034" 606.6 72.0543449553187 8.69286507858344
"3035" 606.8 75.6475679877853 8.44589422088985
"3036" 607 78.8339097003784 7.56489864596471
"3037" 607.2 81.6885019816843 6.58893049842353
"3038" 607.4 83.749820447686 7.35817540038879
"3039" 607.6 85.7646691919336 8.90361845918229
"3040" 607.8 88.3548850119818 10.5178109267486
"3041" 608 91.2547403904141 12.1662941555891
"3042" 608.2 93.9544269718878 14.2987134631948
"3043" 608.4 96.2074419294701 15.4917760884353
"3044" 608.6 99.8230992444142 16.0709891578199
"3045" 608.8 101.13455277119 16.1790776007882
"3046" 609 100.094872864409 15.6911480747567
"3047" 609.2 99.3829994984302 15.2834544672492
"3048" 609.4 99.1593419476213 15.4652212572762
"3049" 609.6 98.8471360511626 15.8390151657606
"3050" 609.8 98.4591383957791 16.3295913040748
"3051" 610 97.9111619574419 16.2027868390051
"3052" 610.2 97.7784907273486 15.9918920752648
"3053" 610.4 97.1573680197078 15.9957971974941
"3054" 610.6 96.9641425718032 15.898950166208
"3055" 610.8 96.8287952734535 16.0352237958772
"3056" 611 96.78900713773 15.8116985781139
"3057" 611.2 96.3890610945409 15.7850813017316
"3058" 611.4 95.98603962411 15.319801943786
"3059" 611.6 95.4506251422031 15.0263109178743
"3060" 611.8 94.394415940049 13.9201466301882
"3061" 612 92.9522016270349 12.0363544152841
"3062" 612.2 90.9991464690255 10.4928030885882
"3063" 612.4 89.0169380174439 9.21648160598586
"3064" 612.6 86.5514874680158 7.61426434982815
"3065" 612.8 84.0069990833549 6.89134316385883
"3066" 613 81.0394022883312 5.62361690444735
"3067" 613.2 78.0393995657577 5.33897897527621
"3068" 613.4 74.4653219189697 4.64290113200156
"3069" 613.6 70.9620163788961 3.14325891649412
"3070" 613.8 67.8902048521744 2.95624897010971
"3071" 614 64.0575344391384 3.36656290183289
"3072" 614.2 60.1472667924161 3.11582714560635
"3073" 614.4 56.7574951229638 3.89639057370112
"3074" 614.6 53.0903122861744 5.48328080971437
"3075" 614.8 49.4497517809444 6.98369248611386
"3076" 615 46.1425122593557 8.92366262347233
"3077" 615.2 43.1500963347987 11.0578001779738
"3078" 615.4 40.1663869050083 13.2933155930011
"3079" 615.6 37.3166218115172 15.5073549227153
"3080" 615.8 34.4903616258872 17.5511032448228
"3081" 616 31.567905305008 19.205998163728
"3082" 616.2 28.2939814522788 20.4385617786431
"3083" 616.4 26.7706392708241 22.4817530482774
"3084" 616.6 26.4182083637486 25.0412071012074
"3085" 616.8 25.9470401841229 28.8357894985067
"3086" 617 26.1742315173729 31.8449155246139
"3087" 617.2 27.0547559981879 34.4443384414093
"3088" 617.4 28.7142272713794 35.6926440328329
"3089" 617.6 30.4434709247261 36.7684247578797
"3090" 617.8 32.8740575693372 39.4117778891853
"3091" 618 35.4969755013557 40.9660551055464
"3092" 618.2 38.8647894073856 42.8133660999192
"3093" 618.4 41.5601634266163 44.8968257919353
"3094" 618.6 44.5495283714039 46.0782207248353
"3095" 618.8 48.3566433042165 46.8016516500215
"3096" 619 51.5334655556083 47.7756254397606
"3097" 619.2 54.9885629159608 47.6428141376375
"3098" 619.4 58.4729148067009 46.7291091419126
"3099" 619.6 62.1631933273015 45.6850406215782
"3100" 619.8 65.5939370113039 45.2733142870353
"3101" 620 68.3960907327784 43.8681645284471
"3102" 620.2 70.6249113514087 41.5306848135782
"3103" 620.4 73.0371578339706 39.1586218321353
"3104" 620.6 75.4494895865613 36.5411090725043
"3105" 620.8 76.7233960128807 33.8773405661636
"3106" 621 77.2434430895705 30.4604393591353
"3107" 621.2 77.583020947896 27.3133621009059
"3108" 621.4 76.8224072742254 24.8253306261882
"3109" 621.6 75.7019421658729 21.222561555721
"3110" 621.8 73.9056975153259 17.6471432175148
"3111" 622 72.3026319661779 13.9809715552375
"3112" 622.2 70.9683363928027 12.165605436125
"3113" 622.4 71.1339734239407 12.0581651997112
"3114" 622.6 71.8971375828982 11.5923178738377
"3115" 622.8 73.590695641359 11.2414636924788
"3116" 623 76.5154125987078 10.8364538447647
"3117" 623.2 79.6926777587047 10.7242774051582
"3118" 623.4 82.7541466122658 10.6233903759353
"3119" 623.6 85.558202713524 9.75763889260397
"3120" 623.8 87.7558733324579 9.30500914160771
"3121" 624 87.9521097642608 9.29231644701177
"3122" 624.2 88.9326599218843 9.67262328384706
"3123" 624.4 90.7484769906177 10.5758939299597
"3124" 624.6 92.7443831981705 11.5201350034723
"3125" 624.8 95.2527423588493 12.6293999104835
"3126" 625 97.242328423524 14.1450515588088
"3127" 625.2 98.9928980586473 15.767856695929
"3128" 625.4 101.4329491068 17.2371825216575
"3129" 625.6 103.727252813572 18.9313199219413
"3130" 625.8 105.608913219078 19.8041100352184
"3131" 626 104.989513783849 19.3864846584353
"3132" 626.2 104.314787443465 19.2823238478423
"3133" 626.4 104.398216730404 19.196076683902
"3134" 626.6 104.497748171637 19.4730337377686
"3135" 626.8 103.520684326033 19.9664575650549
"3136" 627 108.573710486626 25.9251011615315
"3137" 627.2 108.957603814986 24.789356972563
"3138" 627.4 106.758449464315 28.4239788629126
"3139" 627.6 108.727113181726 27.9692683589909
"3140" 627.8 108.626139255837 25.4719667990603
"3141" 628 105.365145978583 20.9509692874014
"3142" 628.2 105.985336859593 20.450405048289
"3143" 628.4 104.986357064964 22.1198619457444
"3144" 628.6 99.3407999605418 24.8656314875944
"3145" 628.8 99.393388939896 25.3774628411118
"3146" 629 101.810399258337 23.1281868203282
"3147" 629.2 101.234659730598 18.4636080625005
"3148" 629.4 100.46697130223 17.5130805361568
"3149" 629.6 100.225960999178 17.9303947498785
"3150" 629.8 100.315918062872 19.110232073819
"3151" 630 100.721323343393 18.7373665634353
"3152" 630.2 100.819602517727 19.2794871702485
"3153" 630.4 100.937371887871 19.565903817278
"3154" 630.6 100.832346038792 19.6753057434016
"3155" 630.8 100.65292687995 19.4652540452443
"3156" 631 100.61934303286 19.6174499340981
"3157" 631.2 100.626318319527 20.0356027534353
"3158" 631.4 100.650838297724 19.9662651387421
"3159" 631.6 100.525145430237 20.1058602413647
"3160" 631.8 100.564092515937 20.2871360152478
"3161" 632 100.190770450569 20.3079157103621
"3162" 632.2 99.9615581901078 20.3120506950706
"3163" 632.4 99.5125212020372 20.2141102295603
"3164" 632.6 98.7335794880372 20.1654263724353
"3165" 632.8 98.0960012702816 19.9875199315834
"3166" 633 96.9610121242275 19.5004761287768
"3167" 633.2 95.4133404321122 19.0456976585603
"3168" 633.4 93.508900065615 18.9296978508427
"3169" 633.6 90.9873326117047 19.1612485001702
"3170" 633.8 88.7536262596421 19.832951250606
"3171" 634 87.7713334827558 20.862850930319
"3172" 634.2 87.3397022976586 21.3013830386853
"3173" 634.4 87.2897056801866 21.6623083409052
"3174" 634.6 87.1264727340282 22.0296351935814
"3175" 634.8 87.1739053852165 22.663411869056
"3176" 635 87.0014492305465 23.6072618529004
"3177" 635.2 86.6562289850662 24.4449133794714
"3178" 635.4 86.6360154836834 24.9717535417869
"3179" 635.6 86.5369455366668 25.6489990067876
"3180" 635.8 86.5097584476229 26.3876869687924
"3181" 636 86.9366415298027 26.5446904095043
"3182" 636.2 87.3269517636497 27.2051121127103
"3183" 636.4 88.0722784334443 27.8574757981853
"3184" 636.6 88.654665310179 28.8323854433973
"3185" 636.8 89.4070506990772 29.3829033214353
"3186" 637 90.5400863338997 30.1748273973353
"3187" 637.2 91.7490687858372 30.8638542344723
"3188" 637.4 93.4092837723431 30.8964939853059
"3189" 637.6 95.5009713749373 31.1387677684103
"3190" 637.8 97.6299101244346 31.1920038823054
"3191" 638 99.4394954163497 31.0219265113103
"3192" 638.2 100.699261813367 30.4337109669882
"3193" 638.4 100.923780307402 30.4749490577294
"3194" 638.6 101.140699370081 30.4769047937402
"3195" 638.8 100.972584042698 30.2735537308539
"3196" 639 101.166925668511 29.5550607292396
"3197" 639.2 101.960876634905 28.0566370318785
"3198" 639.4 102.866298026204 26.5657307891353
"3199" 639.6 103.836931684595 25.66081736571
"3200" 639.8 103.871908794527 26.3790533783663
"3201" 640 103.752628926798 26.9709171368563
"3202" 640.2 103.745428516217 27.7724331110555
"3203" 640.4 104.249228672409 28.6456906278282
"3204" 640.6 104.758922746331 29.9571819184235
"3205" 640.8 105.073405096862 31.6975634553134
"3206" 641 105.357542063546 33.3482753802581
"3207" 641.2 105.016044004414 35.1500679347045
"3208" 641.4 104.740594706002 37.0272234754941
"3209" 641.6 104.595115885887 38.6409501513728
"3210" 641.8 104.466790231722 39.9835011343968
"3211" 642 104.317309774597 42.1729947983593
"3212" 642.2 104.48986015428 44.3569896040682
"3213" 642.4 104.789130072059 46.0147513999908
"3214" 642.6 105.337822020154 48.2369081415239
"3215" 642.8 105.923305356657 50.4972290187967
"3216" 643 106.275065180045 52.8619797820451
"3217" 643.2 106.902018266923 55.0468162969231
"3218" 643.4 107.457726684837 57.8096393246139
"3219" 643.6 107.52504263543 60.3097743365464
"3220" 643.8 107.886637628622 63.0072206424353
"3221" 644 109.073309499059 65.3248126556946
"3222" 644.2 110.554947309552 66.8741098655067
"3223" 644.4 112.238817205251 67.5779073665388
"3224" 644.6 112.914847413733 67.1600668734702
"3225" 644.8 112.994408981508 66.8355421345376
"3226" 645 113.520333278138 66.1042178185799
"3227" 645.2 113.68478372032 65.8499102308836
"3228" 645.4 114.718895995803 65.1605020472284
"3229" 645.6 115.518080073185 64.2264337600005
"3230" 645.8 115.767896993186 63.1428790308285
"3231" 646 116.301778392669 62.2632875447948
"3232" 646.2 116.548142219497 61.9423907461693
"3233" 646.4 115.712815501685 62.829418729457
"3234" 646.6 115.211330412699 63.6205253252974
"3235" 646.8 115.555097525721 64.4518857980516
"3236" 647 115.614231299251 65.8006667891939
"3237" 647.2 115.180648800471 67.3768936721914
"3238" 647.4 114.404053969684 69.5228389795412
"3239" 647.6 113.319022668578 71.8063770413242
"3240" 647.8 111.696618802884 74.2294158011097
"3241" 648 110.352949802536 76.7043945169293
"3242" 648.2 109.635878514726 79.331338661139
"3243" 648.4 109.623824875824 82.3954000169284
"3244" 648.6 109.939212430866 84.9121744139924
"3245" 648.8 110.879877281677 87.0661337155153
"3246" 649 111.165928083879 88.5806450837592
"3247" 649.2 110.532802555778 88.9331911233308
"3248" 649.4 108.702936326232 89.3047317474776
"3249" 649.6 106.860875241642 89.1826970706821
"3250" 649.8 104.52910816272 89.2686841430067
"3251" 650 101.459875487037 89.5120106974753
"3252" 650.2 97.8131983575477 89.9063328581327
"3253" 650.4 94.3811092806317 90.6756571410928
"3254" 650.6 91.701339514146 91.7077862957735
"3255" 650.8 89.1525964058372 93.3365779431818
"3256" 651 86.6360154836834 95.4171878041738
"3257" 651.2 85.0345148443225 97.6128517894059
"3258" 651.4 84.1852467870503 99.5855573596976
"3259" 651.6 83.9904572503457 101.525228279639
"3260" 651.8 83.9401781029872 103.564119218035
"3261" 652 84.5025504162009 104.957952800208
"3262" 652.2 85.4581871337229 105.670971092092
"3263" 652.4 86.2371288477229 106.789308838621
"3264" 652.6 87.2214700732122 107.558359229269
"3265" 652.8 87.6660245432034 107.730543137097
"3266" 653 89.039706302359 107.807658207783
"3267" 653.2 90.5072776475764 107.401253835261
"3268" 653.4 92.1652680349843 106.370218559303
"3269" 653.6 94.2650870920908 105.728333801816
"3270" 653.8 97.1687204625984 104.895683262465
"3271" 654 98.5055414790112 104.426599608609
"3272" 654.2 98.7461800157637 103.873023064421
"3273" 654.4 99.7148135277626 103.419181804585
"3274" 654.6 101.13160719328 102.082275338307
"3275" 654.8 101.775720346413 101.980982428531
"3276" 655 101.057773142783 102.76482677457
"3277" 655.2 100.153946045541 103.084252655954
"3278" 655.4 99.3723116935172 103.185034250555
"3279" 655.6 98.9474978094939 103.924912618898
"3280" 655.8 97.5289625838513 105.14687026883
"3281" 656 95.2502495107435 106.031579376654
"3282" 656.2 92.6039073847911 106.969492608728
"3283" 656.4 90.2163750152551 107.982385129137
"3284" 656.6 88.0306878177626 109.429821597689
"3285" 656.8 85.9422437702801 111.25709595535
"3286" 657 83.4875657585645 112.753271013799
"3287" 657.2 80.2077490567372 113.482643709635
"3288" 657.4 77.2224891019425 113.768255671435
"3289" 657.6 74.1980609995578 112.756395111582
"3290" 657.8 71.6683508562065 111.625167314712
"3291" 658 68.5485062070455 110.560530418644
"3292" 658.2 65.0798609356755 109.829636171479
"3293" 658.4 61.3996569505792 109.184644349
"3294" 658.6 57.9105424934872 109.730741120535
"3295" 658.8 54.3598665138372 110.899153691535
"3296" 659 52.5587923629217 112.590700592055
"3297" 659.2 51.5408393584086 114.183691252235
"3298" 659.4 51.4755243699676 114.13514850774
"3299" 659.6 50.7572610865872 113.060716947885
"3300" 659.8 50.1531937250462 111.121403976599
"3301" 660 49.7634086519453 108.87004561403
"3302" 660.2 49.0206416197527 106.079406123618
"3303" 660.4 48.4643468745431 103.071171300009
"3304" 660.6 48.9472202447603 100.995608848281
"3305" 660.8 50.4611009557435 99.4288312540759
"3306" 661 51.6735162437603 97.4783874166045
"3307" 661.2 52.4529490937717 94.5926686683206
"3308" 661.4 52.8564252486437 91.8531912124998
"3309" 661.6 52.7259435375658 89.1907899716067
"3310" 661.8 53.2166436002551 86.2708381008532
"3311" 662 53.5503780659549 82.8702343494353
"3312" 662.2 53.4920045128509 79.8718422722572
"3313" 662.4 53.7949583338643 76.5439644830299
"3314" 662.6 55.148794660068 73.6078184553968
"3315" 662.8 56.3788476231131 71.365175700125
"3316" 663 57.7141465303256 68.9217431917609
"3317" 663.2 59.7978715883541 66.8712966731207
"3318" 663.4 61.7869188271779 65.7549161390727
"3319" 663.6 64.3462987446065 64.6207427642924
"3320" 663.8 66.0764481285872 63.3331908162288
"3321" 664 68.8257185320732 62.1976463891207
"3322" 664.2 71.7745761016524 61.4789708665983
"3323" 664.4 74.4950910348695 60.6829590764676
"3324" 664.6 76.4428641057372 59.4240887580353
"3325" 664.8 78.2157112935698 57.8716398071097
"3326" 665 80.0356280650953 56.3150224759192
"3327" 665.2 80.8395573358706 54.8283326454353
"3328" 665.4 82.1027362864327 52.5221400427499
"3329" 665.6 83.8326812931889 50.4371557302485
"3330" 665.8 85.8924190073541 48.3736190041432
"3331" 666 88.3288879266648 46.792698296987
"3332" 666.2 90.88114683859 45.4679038463005
"3333" 666.4 93.8743835373316 43.9056443412555
"3334" 666.6 95.9079012703544 43.2292637892629
"3335" 666.8 97.3008518635226 42.6540863064016
"3336" 667 98.3686146624889 41.4944258894915
"3337" 667.2 99.3815562764966 39.8016054044793
"3338" 667.4 100.559765061971 37.5747736803353
"3339" 667.6 101.714150713217 35.2965930007112
"3340" 667.8 103.274055866095 32.8085717195643
"3341" 668 104.315995105037 31.5725950285686
"3342" 668.2 103.725654296881 32.127745551721
"3343" 668.4 103.119995015 32.2146810108728
"3344" 668.6 101.696592839084 31.7433327577989
"3345" 668.8 100.202028867393 31.2869830667686
"3346" 669 98.5521430644104 30.5101523059231
"3347" 669.2 96.5373684996035 29.9628945543704
"3348" 669.4 94.0732282089104 29.1327553726304
"3349" 669.6 91.721132057698 28.7880153457644
"3350" 669.8 89.3473318343372 29.1329928548603
"3351" 670 86.9224120937301 29.5869118655781
"3352" 670.2 85.0675782125304 30.5704943816058
"3353" 670.4 83.0344529433435 31.3812010518657
"3354" 670.6 81.1348687634579 32.8030841806077
"3355" 670.8 79.2234357623191 34.1441454447606
"3356" 671 77.4865856194186 36.1744900874934
"3357" 671.2 75.1316455538372 38.0161739849353
"3358" 671.4 73.8945028316019 39.5656570611176
"3359" 671.6 72.2844792888717 41.9175975697112
"3360" 671.8 70.2935520191039 43.992387912902
"3361" 672 68.3424603874963 45.8837803500148
"3362" 672.2 67.0752877140956 48.4436362368623
"3363" 672.4 66.434938349235 51.1637659454808
"3364" 672.6 66.2092222843827 54.407881152083
"3365" 672.8 66.9482288259419 56.8843764719237
"3366" 673 68.1350798013015 59.3628861947924
"3367" 673.2 69.2276214261327 62.8390400450944
"3368" 673.4 70.4487221541943 65.7381531992567
"3369" 673.6 72.5132752140059 69.2340619344715
"3370" 673.8 74.543013463144 71.8411278080262
"3371" 674 76.8557665427519 74.3066251400328
"3372" 674.2 78.8084359062301 75.9200341751139
"3373" 674.4 80.6737710821821 76.7148041382284
"3374" 674.6 83.7687345590725 77.6604888858
"3375" 674.8 86.9706211226444 79.0928362785317
"3376" 675 90.1262735483372 80.7824894066795
"3377" 675.2 93.2011700057631 81.9951269917316
"3378" 675.4 95.8299100144035 82.0912926354353
"3379" 675.6 98.7871317308747 82.1107661782853
"3380" 675.8 101.506974288349 83.0513835852493
"3381" 676 104.086789267354 84.9474122534353
"3382" 676.2 106.935377535449 86.0089112558471
"3383" 676.4 108.612229582373 85.7170808517924
"3384" 676.6 108.818528474355 84.7565871749052
"3385" 676.8 109.297155310669 84.1371877396763
"3386" 677 109.291862697453 83.7125782959702
"3387" 677.2 109.298440139944 82.6986817100424
"3388" 677.4 109.683274439123 80.8950607175067
"3389" 677.6 110.901219018069 78.3248244695694
"3390" 677.8 112.03174488914 75.959391003133
"3391" 678 113.086055532947 73.4564387570694
"3392" 678.2 113.986000097409 71.0516484626139
"3393" 678.4 114.764941811409 68.1074342460067
"3394" 678.6 115.550065602504 65.440211428139
"3395" 678.8 116.726257866028 63.4579565780645
"3396" 679 117.756575369371 63.0559044995603
"3397" 679.2 117.79640761611 63.170975434583
"3398" 679.4 117.774278590144 62.9319819541512
"3399" 679.6 116.750043131849 62.3428291804941
"3400" 679.8 116.234098382917 60.4181246044239
"3401" 680 115.381604001659 58.4355746305067
"3402" 680.2 114.718232784467 55.9294292658427
"3403" 680.4 113.755755421203 53.327444952606
"3404" 680.6 112.812950968587 50.4931510823996
"3405" 680.8 111.332961711987 47.5452276195353
"3406" 681 109.755604741137 45.0769560632978
"3407" 681.2 107.934255733402 42.9013604010706
"3408" 681.4 105.774656195659 40.8722936029353
"3409" 681.6 103.627929924337 38.4334641888639
"3410" 681.8 101.491949557614 36.4728002555294
"3411" 682 98.7224517492658 35.1832371560424
"3412" 682.2 95.8834517293757 33.6770691806661
"3413" 682.4 92.6859886386204 33.3417416309413
"3414" 682.6 89.6897975879062 34.2848641078146
"3415" 682.8 86.5187997353747 35.1211072812353
"3416" 683 83.3149096278822 36.5144502123454
"3417" 683.2 80.5887662827326 38.7332230433655
"3418" 683.4 78.9120528940655 41.1121850728266
"3419" 683.6 78.3458992932165 43.175543671056
"3420" 683.8 78.2609986025233 45.4312160375865
"3421" 684 78.0370086135269 48.2700015476767
"3422" 684.2 77.8110173531987 50.9993179549293
"3423" 684.4 77.4267416754443 53.840745829471
"3424" 684.6 77.2088234578372 56.1746516572871
"3425" 684.8 77.1935500908961 58.031157693
"3426" 685 77.738809290696 58.4023005096706
"3427" 685.2 78.8587910807093 58.6596389829004
"3428" 685.4 80.0941169228035 59.4363417737611
"3429" 685.6 81.3675067198039 60.8608034749686
"3430" 685.8 83.1460903001039 62.7216086806353
"3431" 686 84.3564159645788 64.6438734572443
"3432" 686.2 85.1662476341902 67.3326381601765
"3433" 686.4 86.1908064002791 69.8863628724702
"3434" 686.6 87.6849562251909 72.7677402904231
"3435" 686.8 88.6540737088772 75.5793399063953
"3436" 687 88.816477721029 78.9221736072435
"3437" 687.2 88.2399557409268 82.2075525927487
"3438" 687.4 87.8484591422463 85.8384743656626
"3439" 687.6 87.1094705986241 89.523162759173
"3440" 687.8 86.8157712638372 93.0814520911444
"3441" 688 87.0448717679549 96.6620846973177
"3442" 688.2 87.5244805282143 98.7619222686648
"3443" 688.4 88.4978338056633 99.6569927366527
"3444" 688.6 89.9754221600626 100.632299630647
"3445" 688.8 91.6594722037105 102.113385988252
"3446" 689 93.3521082552285 103.48961174974
"3447" 689.2 94.5030321134766 103.282338117124
"3448" 689.4 95.4415930311651 102.975869246042
"3449" 689.6 96.9300298271603 101.810501718312
"3450" 689.8 98.0396132337463 100.331511104935
"3451" 690 99.0155344464851 98.7123728707874
"3452" 690.2 100.114151183771 96.7784436375669
"3453" 690.4 101.313311454008 94.6363539240669
"3454" 690.6 102.480592616162 91.9393414481496
"3455" 690.8 103.355957659217 89.0475379421062
"3456" 691 104.119405053409 86.2389043593314
"3457" 691.2 105.575284209337 83.8588911402815
"3458" 691.4 107.69240784226 82.3559330895507
"3459" 691.6 109.688769618763 81.9326193233242
"3460" 691.8 111.584145764698 81.006690248853
"3461" 692 111.627914641496 80.1534376396304
"3462" 692.2 111.529467462565 78.3331517685392
"3463" 692.4 112.150146648693 76.5120052984112
"3464" 692.6 112.467738163519 76.2049717285035
"3465" 692.8 112.392607421703 75.6697731395329
"3466" 693 113.485251852694 73.6991229786496
"3467" 693.2 115.152040476035 72.4858544064004
"3468" 693.4 117.208084302523 71.3717866061446
"3469" 693.6 118.604651212768 71.0965751090905
"3470" 693.8 119.404518786767 71.1861086394353
"3471" 694 120.441499711131 70.7204369625875
"3472" 694.2 121.531190461377 70.4728080811094
"3473" 694.4 121.340478200482 70.5830569898869
"3474" 694.6 120.792870158207 70.199731360294
"3475" 694.8 121.465549305702 69.1337285053566
"3476" 695 122.733639187171 68.1742006786353
"3477" 695.2 122.807958505294 68.1719428765657
"3478" 695.4 122.96459352387 68.2862441063375
"3479" 695.6 123.062525688637 68.4078831928353
"3480" 695.8 122.426954406055 68.7773160564679
"3481" 696 122.062883822337 69.1784791027567
"3482" 696.2 121.991862666061 69.1516961628706
"3483" 696.4 122.027477380792 69.2431801596285
"3484" 696.6 122.925970474578 69.541676132102
"3485" 696.8 122.781722009022 70.0225043506205
"3486" 697 122.478162989138 70.1913156070979
"3487" 697.2 122.163949044723 70.0571361552201
"3488" 697.4 121.744898122635 69.8648657321442
"3489" 697.6 121.250694596154 69.9749492670573
"3490" 697.8 120.48181760523 70.0501519731853
"3491" 698 119.280629366872 69.4357281211939
"3492" 698.2 117.557414135678 68.526199718333
"3493" 698.4 115.238391670747 67.5670929232668
"3494" 698.6 113.519146689182 67.0675662435732
"3495" 698.8 111.53185441368 65.8823032609634
"3496" 699 109.002180083285 64.4710938635732
"3497" 699.2 106.426270898716 63.7048442654133
"3498" 699.4 103.939211556258 63.3922656942421
"3499" 699.6 100.344533670178 63.1013784320397
"3500" 699.8 97.0251590096911 63.0028445653904
"3501" 700 94.0507651838725 63.9786067798941
"3502" 700.2 91.0047467035706 65.4435772256686
"3503" 700.4 88.5683901203372 67.1686320819027
"3504" 700.6 87.1515220026303 69.2432310309525
"3505" 700.8 86.1711298453544 72.0590605602974
"3506" 701 85.3808786327846 74.9783248786458
"3507" 701.2 85.1675757530546 78.5634769017396
"3508" 701.4 85.0988081900203 82.0858071304071
"3509" 701.6 85.2113838529118 84.9687265789427
"3510" 701.8 85.0660589062701 87.9333554904353
"3511" 702 83.7594152165321 91.1877475667234
"3512" 702.2 82.3339499094044 93.8044833347636
"3513" 702.4 80.7761507277503 97.2298555118701
"3514" 702.6 78.7914351942182 100.198596447388
"3515" 702.8 76.1682372193911 103.146686350789
"3516" 703 73.9283549956432 105.360723091719
"3517" 703.2 70.9197964288515 107.801933066821
"3518" 703.4 67.8905623835609 110.138318955975
"3519" 703.6 67.3252948983155 110.957292094827
"3520" 703.8 67.8671673950111 110.358974546392
"3521" 704 68.5617191300176 109.737338714288
"3522" 704.2 69.2837697009715 109.453073589152
"3523" 704.4 70.407194723272 108.789802108044
"3524" 704.6 72.2885082977372 107.874263368835
"3525" 704.8 74.0830701696065 107.059370498805
"3526" 705 76.8214465301759 106.087722857048
"3527" 705.2 78.6368832668372 105.637587875778
"3528" 705.4 80.7387894792182 104.365316409578
"3529" 705.6 82.8513067194492 103.215726879286
"3530" 705.8 85.6764236821656 102.111257284808
"3531" 706 88.5099694917872 101.155891085585
"3532" 706.2 91.3243915236847 100.006952057435
"3533" 706.4 93.813683113805 98.7317490901611
"3534" 706.6 96.8042007810526 98.1374919438353
"3535" 706.8 99.8367293748913 97.7648630698407
"3536" 707 102.712331769285 97.5676345846458
"3537" 707.2 105.144649765825 96.6442036823621
"3538" 707.4 106.853021933179 94.7542201044748
"3539" 707.6 108.105158758811 92.2175349174353
"3540" 707.8 109.264871461317 89.3458364651553
"3541" 708 110.151109653668 86.1121678210832
"3542" 708.2 110.859105502637 82.7923401780353
"3543" 708.4 111.996144032379 79.538094795102
"3544" 708.6 112.475325258136 76.2998104112145
"3545" 708.8 112.251214155606 72.3395415620891
"3546" 709 112.555357901774 68.3069823041442
"3547" 709.2 111.687561341093 64.8685290404237
"3548" 709.4 110.079861873244 61.7844633006911
"3549" 709.6 108.742053201373 58.0182844265781
"3550" 709.8 107.402801307568 54.6985090264353
"3551" 710 105.394458454302 51.5085572452924
"3552" 710.2 103.103998890516 49.0975471781496
"3553" 710.4 99.8744999985431 46.7319208299177
"3554" 710.6 96.4418975590077 44.1311614935148
"3555" 710.8 93.0977070867431 41.3663870234824
"3556" 711 89.5818995095759 38.926414586333
"3557" 711.2 86.3150230191229 35.8184455775781
"3558" 711.4 82.5499198771666 33.5586418431529
"3559" 711.6 78.974108033264 30.8853742291304
"3560" 711.8 75.1853656720441 28.6934951377801
"3561" 712 71.663063921496 26.2274257113882
"3562" 712.2 67.7922836263706 24.207268377302
"3563" 712.4 63.6078901967196 22.4885054841882
"3564" 712.6 59.2274885579902 21.1597225603059
"3565" 712.8 54.9728311959512 21.0971984227264
"3566" 713 51.2685370449431 21.9799023650471
"3567" 713.2 47.291517908283 23.3609643678208
"3568" 713.4 44.4023949365372 24.8488134278603
"3569" 713.6 42.1595010012254 27.1254996875294
"3570" 713.8 40.0792684238372 29.6783639715732
"3571" 714 37.4073171955814 32.143919590633
"3572" 714.2 34.844055508814 34.8022846262027
"3573" 714.4 32.7925404132209 37.5285806252027
"3574" 714.6 30.8807544753653 40.6498430198173
"3575" 714.8 29.0145421490661 43.4585990730136
"3576" 715 26.4192905612519 46.5734503348743
"3577" 715.2 24.2621696195549 49.5177829599882
"3578" 715.4 22.5202329190902 51.2104768533028
"3579" 715.6 20.3857890898843 52.4365233824471
"3580" 715.8 18.7961109821665 54.4436114330329
"3581" 716 18.2738936479526 57.1451849229737
"3582" 716.2 18.0936385461872 60.0277685863853
"3583" 716.4 17.1619832593109 63.7092931083432
"3584" 716.6 16.3107275119206 66.961431704477
"3585" 716.8 16.0515130193172 69.2543331887153
"3586" 717 16.1435023264944 72.5603843777067
"3587" 717.2 16.1471562108671 75.8190679383756
"3588" 717.4 15.5077264456432 79.5393865724054
"3589" 717.6 14.7317388780995 83.3937853375337
"3590" 717.8 14.7936220155295 85.858674194493
"3591" 718 15.1322690656408 88.260232816846
"3592" 718.2 16.3796761254939 90.2643676345696
"3593" 718.4 17.9925017591275 92.4436792860159
"3594" 718.6 19.7126286086476 95.4810320985043
"3595" 718.8 21.8715058590872 97.8770333082166
"3596" 719 24.3767926019324 100.316055912197
"3597" 719.2 26.9299904422658 103.11653683634
"3598" 719.4 29.249653400091 105.604869002077
"3599" 719.6 32.4648309442285 107.858458754348
"3600" 719.8 35.3884356020284 109.589080642156
"3601" 720 38.7006652315991 110.899771899245
"3602" 720.2 42.0517498609017 111.94234928808
"3603" 720.4 45.5596797687658 113.248961195435
"3604" 720.6 48.4995186420767 115.547387802238
"3605" 720.8 48.9544831045645 115.632994926163
"3606" 721 49.4085934138219 114.387414469743
"3607" 721.2 50.2176816701185 112.500446892138
"3608" 721.4 52.2933298900831 110.286428774976
"3609" 721.6 54.8665974138049 107.884314229661
"3610" 721.8 57.2225873328033 106.528938611944
"3611" 722 60.450574605227 105.116281605198
"3612" 722.2 63.3485018293457 103.274546535656
"3613" 722.4 65.9790804143372 101.181646416451
"3614" 722.6 67.8680140707872 98.4880157151353
"3615" 722.8 68.9575747551651 94.9182918438452
"3616" 723 70.5856906327881 91.2215110864189
"3617" 723.2 71.5669970321423 87.8673434807743
"3618" 723.4 71.6264078408372 84.1663422833861
"3619" 723.6 71.3724051080111 80.6350103005657
"3620" 723.8 70.2202663051749 77.0079392421236
"3621" 724 68.6182579321661 74.0661431346195
"3622" 724.2 66.9955043582153 71.2526036638012
"3623" 724.4 65.0237313121666 68.4827226908471
"3624" 724.6 62.5573007421229 65.2234952810781
"3625" 724.8 61.0443076239395 61.5555565390717
"3626" 725 59.2183743422829 58.3081700851527
"3627" 725.2 56.7529485574039 55.7846999720686
"3628" 725.4 54.1337221452566 53.1783163265321
"3629" 725.6 51.1938453537082 50.3724510126611
"3630" 725.8 47.5787461480706 48.3890811430353
"3631" 726 44.3549810930763 46.6748449217179
"3632" 726.2 40.8239709416174 45.7335461495562
"3633" 726.4 36.7351910654579 45.2885349871939
"3634" 726.6 32.6607759095515 45.1054708938996
"3635" 726.8 29.4708241284086 46.2228813288639
"3636" 727 26.1353059970582 47.5733057510865
"3637" 727.2 22.6067999770441 48.8788295540215
"3638" 727.4 19.3557958467209 49.190062680726
"3639" 727.6 17.1812318189958 48.729788982167
"3640" 727.8 15.293524233593 47.6593516380981
"3641" 728 14.4437402291586 46.3063393696496
"3642" 728.2 13.8111524707394 44.6004892703049
"3643" 728.4 12.4755214339622 42.8122715459467
"3644" 728.6 12.0023581034777 41.9801704414802
"3645" 728.8 11.1372562947706 41.032409399702
"3646" 729 10.282456858296 40.3033606843765
"3647" 729.2 9.49653303369436 40.5523711132567
"3648" 729.4 8.6136461629535 41.3327145772958
"3649" 729.6 7.74865856194187 42.0256104042841
"3650" 729.8 6.54723536212638 42.5107302403148
"3651" 730 6.88661463601223 42.4918432499603
"3652" 730.2 6.92135447480018 42.9566839302131
"3653" 730.4 6.7530645983187 44.0385474218797
"3654" 730.6 6.41438122189972 45.0477457490228
"3655" 730.8 5.79104297529292 46.3585740083973
"3656" 731 4.92203375541414 47.7529454099353
"3657" 731.2 3.78274827842055 49.1323213618103
"3658" 731.4 3.47441718329554 49.9004444408936
"3659" 731.6 3.5079549515372 50.0656604512639
"3660" 731.8 3.52464655969435 50.4940783939639
"3661" 732 3.00380656442055 51.139178138852
"3662" 732.2 2.80632610915066 51.5323628555995
"3663" 732.4 3.13430634810284 51.7673351287009
"3664" 732.6 3.94367547280597 52.5462768427009
"3665" 732.8 4.54965235638652 53.8519127504212
"3666" 733 5.7318828451157 54.8381926671315
"3667" 733.2 6.76308668046374 56.0999784556401
"3668" 733.4 8.4195109277047 58.3992642379293
"3669" 733.6 9.50580614933722 60.9771038003228
"3670" 733.8 10.2090174189205 63.9322139278103
"3671" 734 10.3063851331705 66.7721055934353
"3672" 734.2 10.4994561562988 69.4784287279738
"3673" 734.4 10.5314127394372 72.6453261169953
"3674" 734.6 10.018700869471 75.4099475111254
"3675" 734.8 10.2680562551801 77.540047477921
"3676" 735 10.8195846035837 80.3743295616184
"3677" 735.2 12.0137624254736 83.3010127215717
"3678" 735.4 13.6419866506772 85.5030573427553
"3679" 735.6 15.4127808138372 87.3068154161309
"3680" 735.8 17.896612112646 89.4282362798029
"3681" 736 20.942086768519 92.1585241815262
"3682" 736.2 23.7598010387225 94.4777428416648
"3683" 736.4 26.1334786144162 96.4128876577511
"3684" 736.6 29.2227682849622 97.804007522529
"3685" 736.8 32.1352084435578 98.7927193856118
"3686" 737 35.6393006540372 100.348488039728
"3687" 737.2 37.3987925256608 101.645020661876
"3688" 737.4 39.8264540078898 103.047557870856
"3689" 737.6 42.3491532622903 104.224191180888
"3690" 737.8 45.608574378519 105.689685925481
"3691" 738 47.8019191312086 107.507047989378
"3692" 738.2 49.3393740238521 110.185511320226
"3693" 738.4 50.6895673423944 112.342050485564
"3694" 738.6 52.2455961472658 112.080548624435
"3695" 738.8 54.0311196076598 110.887008901371
"3696" 739 55.7650162724254 109.0258752362
"3697" 739.2 57.7012285110504 106.212946696845
"3698" 739.4 59.4123463745913 103.595191756353
"3699" 739.6 60.7154108469715 100.48361788242
"3700" 739.8 61.2567462732122 96.586911094404
"3701" 740 61.7817829477449 93.3200370357122
"3702" 740.2 63.1940546829324 89.5716059206734
"3703" 740.4 64.0651093456515 85.9581818585067
"3704" 740.6 64.8507604315578 82.1084751732441
"3705" 740.8 65.5924318099242 78.6199219534788
"3706" 741 66.0764481285872 74.7169694351327
"3707" 741.2 67.7934446506055 71.2193561516182
"3708" 741.4 69.6215180883259 68.4863674715944
"3709" 741.6 71.0603164789186 65.2670573592144
"3710" 741.8 71.1395692695872 62.0335434999353
"3711" 742 70.4081792299884 58.550949441412
"3712" 742.2 68.9044392958039 54.9841209882353
"3713" 742.4 67.5279063805465 51.1464744275167
"3714" 742.6 65.6501939128705 47.523590349702
"3715" 742.8 64.2485905838031 43.4009036366398
"3716" 743 62.7500952859535 39.6344404915399
"3717" 743.2 60.9312755429945 35.4423113363342
"3718" 743.4 58.7694934827923 31.9545779315139
"3719" 743.6 57.1380919604372 28.0739757745765
"3720" 743.8 55.9234564745405 24.7705982639957
"3721" 744 53.8335164063698 21.156037030457
"3722" 744.2 51.6956600717503 18.9885470436744
"3723" 744.4 49.2411066789801 18.2273452030782
"3724" 744.6 46.5611762581944 17.2443949449353
"3725" 744.8 44.0648535271372 15.1758719488686
"3726" 745 44.074781215649 13.7781043176353
"3727" 745.2 44.1640758645158 11.3976955321139
"3728" 745.4 44.5100721734725 10.1308242920824
"3729" 745.6 44.4585511996395 8.21863427050506
"3730" 745.8 44.0917239971163 6.68339449698181
"3731" 746 43.1906592027923 6.12697121225552
"3732" 746.2 41.5146216945788 6.04382574840159
"3733" 746.4 40.5104683012301 6.6313140916853
"3734" 746.6 38.7749939259768 6.7015094205632
"3735" 746.8 37.3932625134924 6.73092014419391
"3736" 747 35.8821471884019 7.32663412168235
"3737" 747.2 34.3814540343928 7.73601692373159
"3738" 747.4 33.8140767365409 7.92353992895381
"3739" 747.6 33.2226580277631 7.95238962206493
"3740" 747.8 32.858020534049 8.69665513630588
"3741" 748 32.6793221408372 8.85634667287974
"3742" 748.2 32.4392994033837 9.28741476180739
"3743" 748.4 31.9136578424168 9.96837120734439
"3744" 748.6 31.080200622096 10.7814697237765
"3745" 748.8 29.6307054325958 12.2417089369181
"3746" 749 27.7520629266977 13.3768587603074
"3747" 749.2 25.3563083728002 14.4051043145834
"3748" 749.4 23.7455338407631 14.5397362157686
"3749" 749.6 23.354665227314 15.500833550226
"3750" 749.8 22.4169996798854 17.0074277367606
"3751" 750 21.6337474870814 18.8566231436795
"3752" 750.2 20.0895593778131 21.085140685351
"3753" 750.4 18.8855626220872 23.2858297862567
"3754" 750.6 17.9451843948502 26.1946375613184
"3755" 750.8 17.6526490758246 29.1281860942834
"3756" 751 17.4455886202043 31.9284322560049
"3757" 751.2 17.2952232893372 34.9328630336853
"3758" 751.4 16.4447964180397 38.3867464670176
"3759" 751.6 15.2215541317967 41.0600115385164
"3760" 751.8 14.6457965384293 43.9692701982906
"3761" 752 13.9737499947809 47.5435819680268
"3762" 752.2 12.5908253061004 50.3647916395537
"3763" 752.4 10.9150756976925 53.3421938489879
"3764" 752.6 9.58267539742931 56.1094867803037
"3765" 752.8 9.12632172456797 58.822905537743
"3766" 753 10.1755060375933 61.7628137578743
"3767" 753.2 11.2988895104606 64.9343426751236
"3768" 753.4 13.0995599662009 67.3622129525262
"3769" 753.6 15.2829571948372 69.907105578176
"3770" 753.8 16.6917838750965 72.8738156864353
"3771" 754 17.3967051323584 76.369910891055
"3772" 754.2 18.4610393879572 79.3961543049953
"3773" 754.4 19.5541542599372 82.6309879658496
"3774" 754.6 20.1988157232402 85.1373035170472
"3775" 754.8 20.6737284218848 88.57629150834
"3776" 755 21.8314132708666 90.4019134223029
"3777" 755.2 23.9481993465984 92.0373319835995
"3778" 755.4 26.4672619716872 94.8854102878853
"3779" 755.6 29.1295734727515 96.896749070821
"3780" 755.8 31.4749584138065 99.7073590905122
"3781" 756 33.5373751226653 101.12668077131
"3782" 756.2 35.3921881102855 100.288982678022
"3783" 756.4 36.2393291931028 98.9602491292478
"3784" 756.6 37.1252817699757 99.2340022027738
"3785" 756.8 36.9339961998827 100.207588559526
"3786" 757 36.7392607713827 101.842185944208
"3787" 757.2 36.7687661393372 102.909727038513
"3788" 757.4 37.0608692820872 102.755717528955
"3789" 757.6 37.5824820369979 101.02931305706
"3790" 757.8 38.6771733386372 98.4815245341853
"3791" 758 39.5704435945308 95.5971368701127
"3792" 758.2 41.2162720547566 92.2929163736288
"3793" 758.4 42.3931835154254 89.1361331370529
"3794" 758.6 44.1117897586218 85.5545873330661
"3795" 758.8 46.0604280134801 82.3472306271781
"3796" 759 46.903011247166 79.2582922920517
"3797" 759.2 47.4792147068372 75.5609867591613
"3798" 759.4 47.6903736052107 71.8899716340136
"3799" 759.6 47.0239890298242 68.2423159280847
"3800" 759.8 46.3326825210619 64.1362485200308
"3801" 760 45.0521463174836 60.6466472774475
"3802" 760.2 43.0900094307586 56.8544563172443
"3803" 760.4 41.5707647739395 52.606578438458
"3804" 760.6 39.9673515109062 48.999699819987
"3805" 760.8 38.223811756781 45.1003133745252
"3806" 761 35.9762382326512 41.3463007699818
"3807" 761.2 33.4409540389706 38.1676348737686
"3808" 761.4 30.6292502671779 36.7714365390287
"3809" 761.6 28.4336618095845 35.4446676855122
"3810" 761.8 27.3354196843256 34.0052279886213
"3811" 762 26.1926178673545 31.9569923188491
"3812" 762.2 23.5198839862137 29.989255989
"3813" 762.4 20.8375534649086 29.2808990493639
"3814" 762.6 18.653563006652 30.1329953423242
"3815" 762.8 16.1291569283191 31.0565331085437
"3816" 763 13.1765689765622 32.3899428965228
"3817" 763.2 10.686863878032 33.8576031243704
"3818" 763.4 9.37516086186253 34.9554589167391
"3819" 763.6 8.35509679910995 36.8064538987989
"3820" 763.8 7.47645799970564 39.1213829519484
"3821" 764 6.23165447815723 41.6330600102753
"3822" 764.2 5.15493650709749 44.0511938626956
"3823" 764.4 3.80284002898007 46.3879427873067
"3824" 764.6 4.1063238136554 47.8650658081626
"3825" 764.8 4.07091737210995 50.4202306730262
"3826" 765 3.77936745500909 53.404329824529
"3827" 765.2 4.12894459575387 56.4889931051436
"3828" 765.4 4.43468218250843 59.3792729333942
"3829" 765.6 4.20467504017054 61.865854658727
"3830" 765.8 3.22558858021222 64.942403963154
"3831" 766 2.41294265743337 67.5310744429738
"3832" 766.2 3.86486349098477 68.185267610091
"3833" 766.4 5.905575544386 69.3384968909841
"3834" 766.6 7.74849487287336 71.1767237995076
"3835" 766.8 10.4613683682558 73.4142442399469
"3836" 767 12.8117264237549 74.9937590178706
"3837" 767.2 15.678684611789 76.4416189989534
"3838" 767.4 18.4336765636449 77.9519164757814
"3839" 767.6 20.5667784881372 79.8859139076728
"3840" 767.8 22.6991314302122 81.8478733498103
"3841" 768 24.4405155504526 84.2184027005891
"3842" 768.2 26.1063345268098 86.3754720624353
"3843" 768.4 27.9333415548229 87.0320086499496
"3844" 768.6 29.7876344080427 86.0180125087504
"3845" 768.8 33.0739176143767 85.0430717621721
"3846" 769 36.1491534122918 84.1347501189158
"3847" 769.2 39.4409689637539 82.2860280639353
"3848" 769.4 42.8834585942372 81.5408404908753
"3849" 769.6 45.3824743397002 81.573776565175
"3850" 769.8 47.7423706912967 82.7965506737867
"3851" 770 50.2662074627723 84.5545693543834
"3852" 770.2 52.2954881215696 86.9404790803367
"3853" 770.4 53.9555586718086 89.6080801755353
"3854" 770.6 55.8852940370872 91.4602304732686
"3855" 770.8 58.8610645278223 93.3859474884353
"3856" 771 62.0430643292009 94.8258094446171
"3857" 771.2 65.8374546481554 95.6047511586171
"3858" 771.4 69.153577002742 96.4831681131496
"3859" 771.6 72.7948204118372 97.1673554454898
"3860" 771.8 76.3319819655749 97.0444196369763
"3861" 772 80.5146891845158 96.9607335687567
"3862" 772.2 84.6266764469062 96.3741290636939
"3863" 772.4 87.8543602158372 95.3703942360067
"3864" 772.6 91.919889337153 94.1238922701195
"3865" 772.8 95.5410810602103 93.3161915140472
"3866" 773 99.5543180744958 93.1817127707402
"3867" 773.2 103.516281611997 92.4512174316353
"3868" 773.4 105.783001999737 91.2779364749228
"3869" 773.6 106.502722802604 88.9790580653942
"3870" 773.8 106.678784970837 86.5572251290353
"3871" 774 106.310085892877 82.8754272941953
"3872" 774.2 106.258156445277 79.4013472497553
"3873" 774.4 105.789252766578 75.7251270222501
"3874" 774.6 105.603103556266 72.5260738498282
"3875" 774.8 106.299300546068 69.2437475705507
"3876" 775 106.760525767985 66.5220749198057
"3877" 775.2 107.126150144418 63.7914254761245
"3878" 775.4 106.533319951958 61.200638956351
"3879" 775.6 104.826423577788 57.9346002122402
"3880" 775.8 103.358783397142 54.4673596560207
"3881" 776 101.447483232496 51.0265659844921
"3882" 776.2 99.2561950333605 47.8314434121213
"3883" 776.4 96.4700665073549 44.7020903634353
"3884" 776.6 93.5318791816395 41.58179477654
"3885" 776.8 89.8643879720786 38.6943904772974
"3886" 777 86.1409903604302 35.766904306912
"3887" 777.2 82.0184067076137 33.4532556112588
"3888" 777.4 78.1175887908372 31.2699823547567
"3889" 777.6 73.792245777325 29.7787070378987
"3890" 777.8 69.8057488948613 28.3959309890377
"3891" 778 65.3851373574122 27.9158964267353
"3892" 778.2 61.0964457680445 27.9643428016304
"3893" 778.4 57.1916442032747 29.0210199834728
"3894" 778.6 53.0087951300582 30.5135764683074
"3895" 778.8 49.534009228251 32.512100206987
"3896" 779 45.9394462024186 34.7705835099353
"3897" 779.2 43.5252388325111 37.8948171236962
"3898" 779.4 40.48644250161 40.9003237024921
"3899" 779.6 37.9612471340844 44.5401755127724
"3900" 779.8 34.62219974932 47.7104169830215
"3901" 780 32.4868777173784 51.2268727207059
"3902" 780.2 30.0782132030158 54.7448746046496
"3903" 780.4 28.728304531271 58.277261318869
"3904" 780.6 28.0633712430594 61.7570672742871
"3905" 780.8 27.1037393458898 65.3235473182774
"3906" 781 26.6104787868246 68.982393790334
"3907" 781.2 25.1479294435997 72.8218862388353
"3908" 781.4 23.4938795913307 76.137952392721
"3909" 781.6 22.0008450615984 79.2894276641816
"3910" 781.8 20.5266143060091 82.9006617601384
"3911" 782 18.9043528827319 86.2456484434353
"3912" 782.2 17.6304236170831 89.3763130917796
"3913" 782.4 15.9140997118218 91.6602919989584
"3914" 782.6 15.3445684038542 92.197731314537
"3915" 782.8 15.4606105682056 93.6114306161721
"3916" 783 16.5987965874135 96.4026963299438
"3917" 783.2 17.9784475893287 98.561289045859
"3918" 783.4 20.0274203619281 100.597059416526
"3919" 783.6 22.297489608931 102.033417610263
"3920" 783.8 24.7499389116028 103.840805806029
"3921" 784 27.27142351987 105.766012926517
"3922" 784.2 30.0199664453841 107.656403108201
"3923" 784.4 33.4300413289677 109.371186140957
"3924" 784.6 36.4088006502918 110.977047862935
"3925" 784.8 39.7631761340981 112.921579895348
"3926" 785 42.8978075205477 115.319306277383
"3927" 785.2 43.8868585126662 117.133420532356
"3928" 785.4 43.9633065593989 117.517134970778
"3929" 785.6 44.2622865892788 116.96157949463
"3930" 785.8 45.7475673580218 115.585786337435
"3931" 786 47.0358171157911 113.908065722666
"3932" 786.2 49.4956686600146 111.961194652129
"3933" 786.4 51.721451118468 109.348260766097
"3934" 786.6 54.8492016931449 106.951517030712
"3935" 786.8 57.3290583161275 103.951914931564
"3936" 787 59.59750465087 101.405216281747
"3937" 787.2 62.1138772122918 98.207124612208
"3938" 787.4 63.749695508751 94.7490954879353
"3939" 787.6 66.0014271028536 91.5790581026812
"3940" 787.8 67.8147012567553 88.5335236963042
"3941" 788 69.423463305931 84.6532806166384
"3942" 788.2 71.3000944201075 80.9649850219488
"3943" 788.4 73.3091216717218 77.1180493845122
"3944" 788.6 75.2378648784736 73.4875273398899
"3945" 788.8 76.4805446195445 69.2245054206426
"3946" 789 78.5951542464444 65.3533189000782
"3947" 789.2 81.0005684679407 62.2103722223663
"3948" 789.4 83.5343673766993 59.8063969326077
"3949" 789.6 86.1768640152754 57.0513797842668
"3950" 789.8 88.9155271885329 53.9350897016636
"3951" 790 91.3610245620131 50.984982869765
"3952" 790.2 93.2818726510759 47.7160636999921
"3953" 790.4 94.7887321410441 44.3036661534008
"3954" 790.6 95.6124406202165 40.8790086177112
"3955" 790.8 96.9651963349443 37.1676839036139
"3956" 791 98.4782597040039 33.6021709389353
"3957" 791.2 100.442923804871 31.1182123620686
"3958" 791.4 101.615663829837 28.1025738375043
"3959" 791.6 100.768791152407 25.0881568556795
"3960" 791.8 99.3942374602817 22.391661024176
"3961" 792 98.1301461602296 18.4300625539037
"3962" 792.2 95.9477173579667 15.3543157859647
"3963" 792.4 93.939464962221 12.190331265726
"3964" 792.6 91.6319108857641 9.85394795113042
"3965" 792.8 88.0116758953313 8.23845412807059
"3966" 793 84.6291035606806 6.2805556993871
"3967" 793.2 81.5896158106047 4.68169544123762
"3968" 793.4 77.8811243419444 3.77983103150673
"3969" 793.6 74.2066522684622 2.3033191932728
"3970" 793.8 70.6147335415567 1.58481670677676
"3971" 794 67.0572497379836 1.30933732011823
"3972" 794.2 64.756323072593 2.53054826594692
"3973" 794.4 61.3397952059549 3.9726027414
"3974" 794.6 57.9151567064517 6.02247260137506
"3975" 794.8 54.6363144554725 7.64737482744706
"3976" 795 51.3603370841512 9.65877069522599
"3977" 795.2 48.2719024510843 12.2752050106235
"3978" 795.4 45.4463668190811 15.2542938585572
"3979" 795.6 43.4847636002884 18.935268421667
"3980" 795.8 41.0409248608742 22.3195367913983
"3981" 796 38.788852933777 25.6461728902184
"3982" 796.2 36.3746587245158 28.9841593487924
"3983" 796.4 34.2700525085842 31.7416264232666
"3984" 796.6 32.5478125008112 35.2081059661756
"3985" 796.8 30.399492734008 38.8932750206182
"3986" 797 28.8615460858002 42.538363380102
"3987" 797.2 27.3132792221706 46.1974661230279
"3988" 797.4 25.5589959602988 50.0648044713584
"3989" 797.6 23.793616662615 53.5012467623242
"3990" 797.8 21.6410278519385 56.8989372016378
"3991" 798 20.9482722311987 60.0275339653871
"3992" 798.2 21.1827194360594 63.3149507022871
"3993" 798.4 21.8663812425477 67.1171631070932
"3994" 798.6 23.2859000239819 71.0067470605537
"3995" 798.8 24.7900406785295 75.0558511288584
"3996" 799 26.5464543792772 79.1728576803153
"3997" 799.2 28.3004065594318 83.3281257623948
"3998" 799.4 31.0267025584318 86.5491550121785
"3999" 799.6 33.3704957743865 90.2153255821536
"4000" 799.8 35.3499794459801 92.9797850232782
"4001" 800 37.5579570864162 96.7750272265405
"4002" 800.2 38.6972750602888 100.553467614838
"4003" 800.4 39.2249452536437 103.725770562984
"4004" 800.6 40.4373303407566 107.105372515661
"4005" 800.8 41.7079647349281 110.823619949572
"4006" 801 42.6219567331086 114.306096378721
"4007" 801.2 42.6135717468513 114.97140977428
"4008" 801.4 42.8171904185686 114.487129740823
"4009" 801.6 44.4855208060163 114.28948781339
"4010" 801.8 46.6747339202471 113.268115499878
"4011" 802 49.0247339806467 112.105276932816
"4012" 802.2 52.0698630049192 110.726977777157
"4013" 802.4 55.3698942696572 108.738888671375
"4014" 802.6 58.4214911654086 106.417766005197
"4015" 802.8 61.8016913836114 103.989605659661
"4016" 803 64.2520006304274 101.143440787698
"4017" 803.2 66.7613227288203 98.0529965714692
"4018" 803.4 68.8583828214444 94.3178956105424
"4019" 803.6 70.805523111468 90.2102620390507
"4020" 803.8 71.7968013407747 86.1989930803572
"4021" 804 72.7948204118372 81.7857078091738
"4022" 804.2 73.7838714039556 77.4586392837511
"4023" 804.4 74.9900197876554 73.1182887352015
"4024" 804.6 75.7604298289939 68.5114292600377
"4025" 804.8 76.3713027938006 64.4938594014719
"4026" 805 76.2140122378256 60.4077291085051
"4027" 805.2 75.923715498972 56.1936686834578
"4028" 805.4 75.4498717418738 52.0355416220694
"4029" 805.6 75.2903188659483 48.0726961752501
"4030" 805.8 74.7373063111247 44.4002504492603
"4031" 806 73.2213837314086 40.7981086777924
"4032" 806.2 71.5646624610689 36.7606845963134
"4033" 806.4 69.5214105899086 32.9484162861139
"4034" 806.6 67.4854820623889 29.2351729963663
"4035" 806.8 65.3948741288372 26.2000847061716
"4036" 807 62.8476451905269 23.0215459904353
"4037" 807.2 59.8426500511395 20.5730121530167
"4038" 807.4 56.3706573399395 19.4218910999808
"4039" 807.6 52.5470854924348 17.8618487426182
"4040" 807.8 48.5178036588372 17.2258487136496
"4041" 808 44.9250104818605 17.5659348385051
"4042" 808.2 40.5758437665122 18.1645198445978
"4043" 808.4 36.1275641186665 18.8640237527036
"4044" 808.6 33.1486844556834 19.9806773761661
"4045" 808.8 29.6433264242228 21.408917662857
"4046" 809 26.4335394950445 20.9823652432158
"4047" 809.2 24.989647537386 19.3817350138377
"4048" 809.4 23.2833377157122 17.2001368930035
"4049" 809.6 23.8188601440872 15.9741888544921
"4050" 809.8 24.7466513522855 15.3619524694353
"4051" 810 24.9208856371895 15.3235954910944
"4052" 810.2 24.9759508878488 14.9936156899469
"4053" 810.4 25.5646859042442 14.8215239159237
"4054" 810.6 25.2295598179884 15.0253168062144
"4055" 810.8 25.3835366684302 15.2381671582958
"4056" 811 25.3966863569336 15.2336929904233
"4057" 811.2 25.6596826946725 14.9419348785529
"4058" 811.4 25.9843674091157 15.0234250578657
"4059" 811.6 25.9516767419444 14.828748319971
"4060" 811.8 25.9573436459483 14.9340153549538
"4061" 812 26.000618185615 15.0638389739538
"4062" 812.2 25.9410070727408 15.1023052314353
"4063" 812.4 25.8658731483784 15.0748131709412
"4064" 812.6 25.7879789769784 15.3909718666235
"4065" 812.8 25.8679095973039 15.4008995551353
"4066" 813 26.3023234099577 15.3087717098449
"4067" 813.2 26.5597053417682 15.5186361475387
"4068" 813.4 26.5557140880059 15.8718621055076
"4069" 813.6 26.4787690651895 15.6732341013558
"4070" 813.8 26.3424021969431 15.4780300581882
"4071" 814 26.4523171597326 15.7136839023074
"4072" 814.2 26.6097032795001 15.8462383290757
"4073" 814.4 26.7104548207675 15.8269021746911
"4074" 814.6 26.7306184559444 15.9229759658281
"4075" 814.8 26.7752980131327 16.0715565687421
"4076" 815 26.6520231465324 15.9144944576182
"4077" 815.2 26.7191052056237 15.7762210963566
"4078" 815.4 27.0509932927275 15.7672554750938
"4079" 815.6 27.1625820016843 15.7071305623059
"4080" 815.8 27.1809100420137 15.8995749857647
"4081" 816 27.1657286833071 15.8155530659413
"4082" 816.2 27.3548455563241 15.8761223288958
"4083" 816.4 27.6115085798734 15.8953242053269
"4084" 816.6 27.6507110757739 16.0094272274859
"4085" 816.8 27.6311806481834 16.4105278536661
"4086" 817 27.6067017106421 17.2776424571182
"4087" 817.2 27.1938832030902 17.837986070363
"4088" 817.4 26.7685291346019 18.9374476703647
"4089" 817.6 26.2855089050872 20.5641703450781
"4090" 817.8 25.5140570152603 22.9716138292814
"4091" 818 24.7351153012603 26.0574213885891
"4092" 818.2 24.5497342523182 29.2514363654859
"4093" 818.4 24.6350660450224 32.4698204843242
"4094" 818.6 25.1984468485905 35.6178090754872
"4095" 818.8 25.9339032702955 39.3522753971436
"4096" 819 26.2506488592446 42.5335550979168
"4097" 819.2 27.0120218498757 46.3897974104353
"4098" 819.4 27.895081366578 49.7604032222501
"4099" 819.6 29.4020673685202 53.2609499282402
"4100" 819.8 30.4963620287631 56.7468372373242
"4101" 820 31.5157178520224 60.3915151336946
"4102" 820.2 32.729138180686 63.6865302767376
"4103" 820.4 34.1902813691987 66.3388388167727
"4104" 820.6 35.6921254369407 68.5851595829181
"4105" 820.8 37.4904327273078 71.4610292443765
"4106" 821 38.8858897722603 74.8860817809353
"4107" 821.2 40.3889681414517 77.5724922102425
"4108" 821.4 42.098746941615 79.4323125870279
"4109" 821.6 43.9936970372296 81.4849013011188
"4110" 821.8 45.0950214876345 84.2544348276921
"4111" 822 45.8211816298944 87.4826820701924
"4112" 822.2 45.5379459039778 90.8239595072322
"4113" 822.4 45.6124405991476 94.0775940103491
"4114" 822.6 46.8350898279526 96.9211444981276
"4115" 822.8 48.1565553277068 98.7369383933049
"4116" 823 49.2287425247896 98.9683631054353
"4117" 823.2 51.6721119017278 98.9845910578103
"4118" 823.4 54.6844255613372 99.0981867244353
"4119" 823.6 58.6880539472779 99.3006235540624
"4120" 823.8 62.4251588442122 99.506203812721
"4121" 824 66.6702002684254 99.2432837103765
"4122" 824.2 70.7654722622056 98.8522051305406
"4123" 824.4 74.620864102034 97.4785838710091
"4124" 824.6 78.3707448478872 96.3459260016353
"4125" 824.8 82.129950015556 94.8647196486072
"4126" 825 85.7629828535091 93.811931238279
"4127" 825.2 90.1677745412962 93.2774064299271
"4128" 825.4 93.9783837433529 92.7591428279509
"4129" 825.6 97.6836087393029 92.2655518724079
"4130" 825.8 100.954588296245 91.2643562410932
"4131" 826 104.938491141457 90.4575210446631
"4132" 826.2 108.068378522356 90.2172895283983
"4133" 826.4 108.121472793246 90.3744052279705
"4134" 826.6 107.689151396968 89.6323515477831
"4135" 826.8 107.575101463659 87.7252820188873
"4136" 827 107.442147850557 84.6306426230753
"4137" 827.2 106.843561102645 81.5370456466276
"4138" 827.4 106.183531905763 78.4946975609168
"4139" 827.6 105.576066279331 75.8409892435799
"4140" 827.8 104.871821343593 72.571900293412
"4141" 828 104.479420131308 69.4632728484706
"4142" 828.2 103.743504609545 66.1277371430329
"4143" 828.4 103.980986839423 62.674745520606
"4144" 828.6 104.944281037919 59.1396844578074
"4145" 828.8 104.629637166394 56.2047580605148
"4146" 829 102.540657115212 53.4784620615148
"4147" 829.2 100.2887456775 51.046842347819
"4148" 829.4 97.4613080218372 48.1804680173318
"4149" 829.6 94.9065646622301 45.1657461455781
"4150" 829.8 92.7644749487301 41.539957929221
"4151" 830 90.5992024461229 37.9095331550424
"4152" 830.2 88.6958095982446 34.1719523778797
"4153" 830.4 85.7389988944843 31.7899859513647
"4154" 830.6 82.3345101983553 29.4939572605799
"4155" 830.8 79.0852276254767 27.769165545726
"4156" 831 75.2614691728372 26.4201428735424
"4157" 831.2 71.1256595961229 25.5299237718282
"4158" 831.4 66.8136608221944 25.3861904793639
"4159" 831.6 62.8194980869247 25.5449925847478
"4160" 831.8 58.5374051109443 26.7632481523281
"4161" 832 54.2597615546083 27.706145254351
"4162" 832.2 50.3075149779086 29.076890505221
"4163" 832.4 46.6383117201327 30.0261203428444
"4164" 832.6 42.7622898831705 31.1331180368427
"4165" 832.8 39.3134549409721 33.4511962808847
"4166" 833 36.6827202523256 35.7261457288539
"4167" 833.2 34.4681708445 38.7015219270981
"4168" 833.4 33.1879252599784 42.2323869290471
"4169" 833.6 32.4493935626083 46.4195160702064
"4170" 833.8 32.3547630933372 49.8347598717567
"4171" 834 31.9003804268372 53.7596626109841
"4172" 834.2 32.0149306788961 57.4629884427882
"4173" 834.4 33.1673932147992 60.6654654895872
"4174" 834.6 34.5107624803015 63.7861623564353
"4175" 834.8 35.3211545804878 67.8967222447727
"4176" 835 36.8542597420933 71.7893135033255
"4177" 835.2 37.6684931191157 75.8844089776758
"4178" 835.4 38.2580807544851 79.4308226967733
"4179" 835.6 38.8997281140658 82.8090317861924
"4180" 835.8 39.7501381221471 86.6881458490409
"4181" 836 40.2230730479603 90.4978712872968
"4182" 836.2 39.647854551468 92.6429569304661
"4183" 836.4 40.1373984024939 94.3218401448084
"4184" 836.6 41.4887820015515 95.481671623721
"4185" 836.8 43.5721419826467 95.9267811745782
"4186" 837 45.6616840408372 96.4955322673401
"4187" 837.2 48.827830211673 97.8793948385995
"4188" 837.4 52.3692376891705 99.3207414998639
"4189" 837.6 55.9761705703872 99.6044988385353
"4190" 837.8 60.0280977433965 100.053160464198
"4191" 838 63.8214118665572 100.326318160175
"4192" 838.2 67.8593946337881 100.530503045534
"4193" 838.4 71.7621325334281 101.246177511526
"4194" 838.6 75.1432715495686 101.814794393659
"4195" 838.8 78.4523970714161 101.633163705962
"4196" 839 81.4794392231506 101.279998590017
"4197" 839.2 84.6152609217872 100.831332038085
"4198" 839.4 87.7225081027903 100.384251950154
"4199" 839.6 90.7530782088216 99.9643536824509
"4200" 839.8 93.8921571425603 99.6174812004353
"4201" 840 97.2472744878102 98.217491363111
"4202" 840.2 100.4165035596 96.6042066752248
"4203" 840.4 103.671204464004 94.597634599102
"4204" 840.6 106.059899773413 91.5132862445038
"4205" 840.8 107.333096010597 88.6811395358753
"4206" 841 108.334036113087 85.250334031102
"4207" 841.2 109.13731975565 81.1468258072103
"4208" 841.4 109.982074832059 77.0522129053612
"4209" 841.6 109.991883727717 73.2892512672353
"4210" 841.8 110.434053357467 69.2099046613242
"4211" 842 110.682183082326 65.1810114722027
"4212" 842.2 109.736131198287 60.9673670288978
"4213" 842.4 108.598319908909 57.1373384405067
"4214" 842.6 106.181388454669 53.6223807147245
"4215" 842.8 103.822665352837 49.7883942935424
"4216" 843 100.708373765235 46.5786317653444
"4217" 843.2 97.8658746484884 43.1079770882725
"4218" 843.4 94.7048204835349 40.128072159133
"4219" 843.6 91.7132553736993 36.8858131643318
"4220" 843.8 88.1877708737236 34.3457062113898
"4221" 844 84.7962927460594 31.3783404282871
"4222" 844.2 80.5466981921264 29.2171044827124
"4223" 844.4 76.0150794489836 27.3421393593499
"4224" 844.6 70.9497022267997 25.9247266703228
"4225" 844.8 66.2809203285122 25.6131499847228
"4226" 845 61.5050955696853 25.4306779582074
"4227" 845.2 57.0260003479348 26.2307225235207
"4228" 845.4 52.8218384628607 27.7119969780706
"4229" 845.6 49.286534526399 30.4842160444128
"4230" 845.8 45.4952043411784 33.1279328954118
"4231" 846 42.3034754867047 36.1853481290377
"4232" 846.2 39.6434319886229 39.203132787221
"4233" 846.4 37.7512948922236 43.2769810912308
"4234" 846.6 35.7217768355196 46.9747673642824
"4235" 846.8 34.1537475280515 50.4606951776496
"4236" 847 33.561497094042 54.4951708280016
"4237" 847.2 33.4763787784186 58.4966046706678
"4238" 847.4 34.3796949067641 61.5585790401792
"4239" 847.6 35.5651604186083 65.2830443249052
"4240" 847.8 36.654959720084 68.7683544881885
"4241" 848 37.6543486832301 71.5431235916853
"4242" 848.2 39.3093841716279 73.921462100226
"4243" 848.4 40.9192115973673 76.2398449405076
"4244" 848.6 41.2318916357697 79.3386810379894
"4245" 848.8 41.1372340353895 83.6201110741069
"4246" 849 40.9767447464894 86.6915643521744
"4247" 849.2 40.5661069950872 89.2506833891118
"4248" 849.4 41.2415955126966 89.6798888647947
"4249" 849.6 43.4034844709076 90.3963472480832
"4250" 849.8 46.1242949648795 91.5483033039987
"4251" 850 49.1115557986755 92.4351803963471
"4252" 850.2 52.4858907960981 94.2269787593483
"4253" 850.4 55.5202899390526 95.5490087096199
"4254" 850.6 58.4521327649242 96.6428269737831
"4255" 850.8 60.1108590689417 97.6643139175696
"4256" 851 62.511533429434 98.2229242608547
"4257" 851.2 65.6225647836988 98.9883359698969
"4258" 851.4 69.2552176232196 100.052772158259
"4259" 851.6 73.145982659952 101.50098780396
"4260" 851.8 76.4776110155284 102.532785115332
"4261" 852 79.2801002882463 103.706925198935
"4262" 852.2 82.0949123911099 104.544877648844
"4263" 852.4 83.8643124256341 104.24244762731
"4264" 852.6 85.8031470356372 103.823766456035
"4265" 852.8 86.7318852330988 103.098751476081
"4266" 853 88.9335190487747 101.51615162831
"4267" 853.2 91.3336332050372 99.9290578860353
"4268" 853.4 93.6741096363216 97.463220522654
"4269" 853.6 96.2169985658834 95.5490087096199
"4270" 853.8 99.6367308267021 93.7438396273002
"4271" 854 102.768702551219 91.5718332334616
"4272" 854.2 106.180262273877 90.1143922896353
"4273" 854.4 109.285643240357 88.3539840159953
"4274" 854.6 109.475402096796 86.9488597130186
"4275" 854.8 108.902868548969 84.976451747159
"4276" 855 108.704033427237 82.4953686495728
"4277" 855.2 107.514722420008 79.2937519674719
"4278" 855.4 106.469800608545 76.2682283588255
"4279" 855.6 105.273731879128 72.6453918504733
"4280" 855.8 103.896179932271 68.9290546368208
"4281" 856 103.211544414618 65.0590671085816
"4282" 856.2 102.479662397665 61.1493998877801
"4283" 856.4 102.90732667204 57.0369775053847
"4284" 856.6 102.266309261531 52.9772005721647
"4285" 856.8 100.951272367896 49.3894866776824
"4286" 857 98.23577305932 45.624285725987
"4287" 857.2 95.7040526075158 41.9387019018639
"4288" 857.4 92.3310367330786 38.4481732688491
"4289" 857.6 89.1391663762855 35.3950798840905
"4290" 857.8 85.1891576846019 32.8071921896471
"4291" 858 81.1203327314725 30.4428749871529
"4292" 858.2 77.101643493314 28.054475592133
"4293" 858.4 73.1518353640872 26.4340525470067
"4294" 858.6 68.8729394564651 25.1379728955283
"4295" 858.8 64.5525301823023 24.8164330019585
"4296" 859 60.2635955878622 24.7757876421728
"4297" 859.2 55.8709530559186 25.5727310614818
"4298" 859.4 51.2409332281055 26.1167310531792
"4299" 859.6 47.0584071142165 27.708626303987
"4300" 859.8 43.5494975204777 29.8365566417611
"4301" 860 40.349607018696 32.7292980182471
"4302" 860.2 38.1736431592301 35.5170693191853
"4303" 860.4 37.4242170938006 39.187752985667
"4304" 860.6 36.6124969683187 43.0624661382871
"4305" 860.8 35.836085929153 46.8390554603958
"4306" 861 35.9411405682122 50.7632305754978
"4307" 861.2 35.5633784869765 54.4290017667391
"4308" 861.4 35.3764078255622 57.8613369443228
"4309" 861.6 35.8550075902218 61.1447510313968
"4310" 861.8 36.3403481966372 64.3314215562353
"4311" 862 36.9588091478734 68.145420502857
"4312" 862.2 38.1506838186926 71.0828754002305
"4313" 862.4 39.8702840615445 74.4111173211792
"4314" 862.6 40.4473984119605 78.1699079793394
"4315" 862.8 40.9702496994399 81.8832191638873
"4316" 863 42.7003020290534 84.6649581634488
"4317" 863.2 44.8002867850399 86.3544195836785
"4318" 863.4 46.6379576557172 88.1514591703553
"4319" 863.6 47.2677876701801 90.1088284202496
"4320" 863.8 47.4133042541141 93.0144522094507
"4321" 864 47.4731292246966 96.1548418624197
"4322" 864.2 47.8439572554562 98.6901696361496
"4323" 864.4 48.0372625019417 101.338128568674
"4324" 864.6 48.275089936359 103.551701306653
"4325" 864.8 48.8877120527002 105.582254051476
"4326" 865 49.9935927395284 107.693273970582
"4327" 865.2 51.5074561420944 110.08868338435
"4328" 865.4 53.2050176045238 111.260915925376
"4329" 865.6 55.1827191577931 111.673895229626
"4330" 865.8 58.3296293635716 112.42133562431
"4331" 866 61.4943525609715 112.661848411002
"4332" 866.2 64.7652295766872 112.333704681485
"4333" 866.4 67.9955343675146 111.546596643064
"4334" 866.6 71.519617444563 110.214857583645
"4335" 866.8 75.2108599654304 108.75354333752
"4336" 867 78.6620104189017 107.469716220597
"4337" 867.2 82.0541759476114 105.333908295113
"4338" 867.4 85.7215436179801 103.413276536911
"4339" 867.6 88.9176774762182 100.977538161388
"4340" 867.8 91.9592594070753 98.7458083300067
"4341" 868 95.1421861006099 96.1122434874353
"4342" 868.2 97.8916822108509 93.6260322632983
"4343" 868.4 100.468023037877 90.7271597713153
"4344" 868.6 102.754117104145 87.4040745822045
"4345" 868.8 104.536695257337 84.8268617500782
"4346" 869 105.254011835736 80.9524601295239
"4347" 869.2 104.327534982282 77.8071132084353
"4348" 869.4 103.34563903186 73.8988184457493
"4349" 869.6 102.337609808666 70.5496562633621
"4350" 869.8 100.379320295407 66.729837438412
"4351" 870 97.4478779922855 62.9893139363663
"4352" 870.2 94.9353919565111 59.6374510536092
"4353" 870.4 92.2775272820019 57.4721524629529
"4354" 870.6 89.1354768077273 54.4131823912705
"4355" 870.8 85.4570490695304 52.0843334256626
"4356" 871 80.7033698139784 50.1684283916824
"4357" 871.2 77.0608849152558 49.2172350660981
"4358" 871.4 72.772437029251 48.6639490811939
"4359" 871.6 68.3980229057047 48.7328791123871
"4360" 871.8 63.8274914116421 48.7155400483743
"4361" 872 59.3191287596372 49.1512221534
"4362" 872.2 54.979965211649 50.3287987445647
"4363" 872.4 51.0413414214215 51.887608871233
"4364" 872.6 46.8468480465469 54.1289602463063
"4365" 872.8 43.8327403094306 56.8826844186221
"4366" 873 40.4124823792705 59.5798771008353
"4367" 873.2 37.0608692820872 62.538085291958
"4368" 873.4 33.7135836388706 65.8200657207686
"4369" 873.6 30.9719905932907 69.3882024739818
"4370" 873.8 28.5646770868843 72.6890079464471
"4371" 874 27.3000423041549 73.7841083561294
"4372" 874.2 25.5026091539226 74.088141488545
"4373" 874.4 22.8280004637784 74.1919072534588
"4374" 874.6 19.6999793947675 74.8317370101911
"4375" 874.8 17.7264231667301 74.9185376856853
"4376" 875 15.4973171238837 74.5917142727376
"4377" 875.2 13.3230897899336 74.6631918326522
"4378" 875.4 11.009344806593 74.8724955882493
"4379" 875.6 9.61979761967869 74.3683705198012
"4380" 875.8 9.26983263009603 74.0865210215647
"4381" 876 8.32013854036885 73.996214822853
"4382" 876.2 7.44253791880151 73.7640347881496
"4383" 876.4 6.75889110496663 73.0418227227882
"4384" 876.6 7.15507133387294 72.2849728431139
"4385" 876.8 6.8780233671078 71.5480874359412
"4386" 877 6.92324344280149 70.9496441905424
"4387" 877.2 7.7438024529095 70.7497135827967
"4388" 877.4 8.03341632409333 70.7538909810573
"4389" 877.6 8.12874847637294 70.7317259729353
"4390" 877.8 8.344432208283 71.0031042608449
"4391" 878 8.88036177309603 71.3602250225647
"4392" 878.2 9.21370300658722 71.7749514827567
"4393" 878.4 9.58475294467506 72.5808353570704
"4394" 878.6 9.88704874879496 73.4625932261254
"4395" 878.8 10.2797546472218 75.0358782643968
"4396" 879 11.1761424304147 76.8197223033649
"4397" 879.2 12.1003693584696 79.1759887205382
"4398" 879.4 13.3920479615764 81.594576180131
"4399" 879.6 14.6751466149736 84.1625694658444
"4400" 879.8 15.7373398613372 87.0996444371697
"4401" 880 16.8037481602658 89.8868918525305
"4402" 880.2 17.7134256030012 92.8496269640419
"4403" 880.4 19.184878188115 95.960782598602
"4404" 880.6 21.378485210742 97.0581012830067
"4405" 880.8 23.6675656957911 98.0416221944199
"4406" 881 26.4725167372182 98.9003602573877
"4407" 881.2 29.7643761954778 99.7574472896697
"4408" 881.4 33.106483725934 99.9504159652901
"4409" 881.6 36.362792279922 99.3204271569607
"4410" 881.8 40.2516571638208 98.7427679642222
"4411" 882 43.6043097397355 98.2774374043166
"4412" 882.2 47.2937523939801 97.1261041310543
"4413" 882.4 50.5365609342872 95.7617197161353
"4414" 882.6 53.9703956568372 93.7412542351721
"4415" 882.8 57.1908589797727 91.5830743278063
"4416" 883 60.2314347367918 89.6210625374353
"4417" 883.2 63.3885091079281 87.5733900013898
"4418" 883.4 66.5337813318827 85.8856829543898
"4419" 883.6 69.8766112369242 83.8185112186527
"4420" 883.8 72.2685084429183 80.8913013463002
"4421" 884 74.0196037647714 77.8839824565274
"4422" 884.2 76.2578263451625 74.5458813335558
"4423" 884.4 78.4354328235614 70.9040780188491
"4424" 884.6 80.1611087195409 67.5125810499538
"4425" 884.8 80.7625495104637 63.5093095785678
"4426" 885 81.921577241536 59.8820689465076
"4427" 885.2 83.1203268532326 56.1144922197144
"4428" 885.4 83.8649567708019 52.2486609690706
"4429" 885.6 83.8479047332803 48.4094585212074
"4430" 885.8 83.1385594061879 44.5655226603314
"4431" 886 82.7464723096648 40.1314036393318
"4432" 886.2 81.6923748711586 36.3841056317924
"4433" 886.4 80.7742233357397 32.296018674606
"4434" 886.6 79.0643512806177 28.1305803625451
"4435" 886.8 77.0342330736648 24.1451917962629
"4436" 887 74.2989837216303 21.0697150289181
"4437" 887.2 71.4100351425039 17.6814677955686
"4438" 887.4 67.9217981415158 14.5922838710782
"4439" 887.6 63.5495241159086 11.583157844971
"4440" 887.8 59.511573183096 10.0620941408471
"4441" 888 55.5160603912843 8.85702548918824
"4442" 888.2 51.8403266488002 8.12548778073159
"4443" 888.4 48.4399094874372 7.5985000532353
"4444" 888.6 46.9193503498997 7.7169641055728
"4445" 888.8 45.8155490707631 6.45220558028714
"4446" 889 45.5224755819095 4.83998277048349
"4447" 889.2 46.2604000249313 4.38498364881177
"4448" 889.4 46.3108021358372 4.59128451239915
"4449" 889.6 46.3967892081619 5.5273918249288
"4450" 889.8 45.8752097299819 6.93366646751424
"4451" 890 44.8875506090224 8.74575618262048
"4452" 890.2 43.9878866673015 10.6002075868282
"4453" 890.4 42.6878174195582 13.0190890195748
"4454" 890.6 41.5873358119884 15.5597070518655
"4455" 890.8 40.0891284455334 18.2821622284606
"4456" 891 38.4156027877631 20.8241610318057
"4457" 891.2 36.6827202523256 23.8699282448306
"4458" 891.4 35.424851268578 26.8874048673242
"4459" 891.6 34.0331970246944 30.3658535795781
"4460" 891.8 31.9553645478254 33.4624196314235
"4461" 892 30.5208089574637 36.7108991649895
"4462" 892.2 28.9700758836944 40.3622722425782
"4463" 892.4 27.2651964003187 43.9183403672501
"4464" 892.6 26.780950246271 47.3955394226883
"4465" 892.8 26.3997056069853 51.4144522939538
"4466" 893 26.3948973248002 55.2995442995834
"4467" 893.2 26.8613006967631 59.261568820176
"4468" 893.4 26.7423881796449 62.6327294337814
"4469" 893.6 26.2055565543616 66.6359491149719
"4470" 893.8 25.3869928051661 70.4430392412116
"4471" 894 24.0468731458119 73.8285944540176
"4472" 894.2 22.2512399446622 75.8987060091353
"4473" 894.4 21.4395926651064 76.6886327985891
"4474" 894.6 21.9372948552021 77.0860658110164
"4475" 894.8 23.6765534847987 77.6373438605122
"4476" 895 25.9695773765714 77.9747335772707
"4477" 895.2 28.8191236467739 78.8818555733214
"4478" 895.4 32.3990931095811 79.3744959256304
"4479" 895.6 35.834529083622 80.5728492942201
"4480" 895.8 39.2380113727172 81.7277865022353
"4481" 896 43.0156737009556 81.8248125753827
"4482" 896.2 46.9032366788795 81.8279883940832
"4483" 896.4 50.478646112045 81.1454348398639
"4484" 896.6 54.0192902665905 80.4373060089548
"4485" 896.8 57.9350092524526 80.4235584528968
"4486" 897 61.1626241494372 80.1854819085153
"4487" 897.2 64.8106678433372 79.5084858995406
"4488" 897.4 68.7495164437972 79.5675214820753
"4489" 897.6 71.5387768980122 78.6736858652603
"4490" 897.8 73.9482533344911 76.2941687254738
"4491" 898 76.4022942247997 73.4937234671603
"4492" 898.2 78.4856769341196 70.3659288346941
"4493" 898.4 80.1858133418027 66.7900122995043
"4494" 898.6 81.8411662267009 63.3081753955717
"4495" 898.8 82.8561508843372 59.488073255971
"4496" 899 83.5672302520418 55.4922034244126
"4497" 899.2 83.8298280268372 51.3601873950067
"4498" 899.4 83.8642391065722 47.3626924829413
"4499" 899.6 84.0849465339419 43.7737005298888
"4500" 899.8 84.4464902170872 40.0655325420067
"4501" 900 84.8500889385078 36.0100172372118
"4502" 900.2 84.0324795296665 32.8184795803377
"4503" 900.4 82.2673080410158 31.0752469262567
"4504" 900.6 80.3709558920515 28.492684219721
"4505" 900.8 78.0228939158019 25.8883569652941
"4506" 901 75.0266197047585 24.7734355007611
"4507" 901.2 71.2415735416586 23.2811932284353
"4508" 901.4 67.3515015294801 21.969047364971
"4509" 901.6 63.1565898060782 21.5356130018811
"4510" 901.8 58.705938596407 21.0892874750865
"4511" 902 54.6492324116083 21.5731523615919
"4512" 902.2 50.44013170403 22.3567864955558
"4513" 902.4 45.9597975363187 23.9206947590649
"4514" 902.6 42.0937728565958 25.8552822258491
"4515" 902.8 38.4796559754443 28.7986970359353
"4516" 903 36.0104434707078 32.2481869596
"4517" 903.2 33.8709175009444 35.9019036183639
"4518" 903.4 31.7417071147261 40.0524814903612
"4519" 903.6 30.6670560463372 44.1827958874353
"4520" 903.8 29.7867885809226 48.5730507104475
"4521" 904 29.8417487541229 52.6483074588509
"4522" 904.2 29.9482764972397 57.1461592090451
"4523" 904.4 29.9770675527631 61.6368602196575
"4524" 904.6 30.6132267408982 66.0469931848743
"4525" 904.8 32.0581407739765 70.002906035891
"4526" 905 33.4535714348734 73.9499439981461
"4527" 905.2 35.4612568336943 77.1672682290781
"4528" 905.4 37.4937450237529 80.8618786049052
"4529" 905.6 40.0236297299801 84.1296920558379
"4530" 905.8 42.6213552337156 87.1017825795434
"4531" 906 45.5739653793507 89.7438686635164
"4532" 906.2 49.1236472141705 92.1093485682686
"4533" 906.4 52.5597748414342 94.8275709591219
"4534" 906.6 56.278821882181 96.7694755586228
"4535" 906.8 59.8161155151893 98.8220829713508
"4536" 907 63.2409822681554 100.909816316844
"4537" 907.2 65.4248334255295 104.440927967897
"4538" 907.4 67.1637209377122 107.477219467394
"4539" 907.6 69.2127856284428 109.902803128252
"4540" 907.8 71.6882286117896 109.879729178531
"4541" 908 73.6503793436077 108.613619520321
"4542" 908.2 76.1254677406648 105.976600193177
"4543" 908.4 78.6248995481603 103.931619924128
"4544" 908.6 82.1067145382918 101.381902204117
"4545" 908.8 84.1602881479281 99.2103071226626
"4546" 909 86.317759348329 96.1824759370583
"4547" 909.2 87.9903659119325 93.2561238694353
"4548" 909.4 88.6961852452903 90.0450177932322
"4549" 909.6 89.7781102064736 86.133528045208
"4550" 909.8 90.2653702829801 82.4418164067353
"4551" 910 90.3842979910997 78.8392109794853
"4552" 910.2 89.8877226484247 74.7254250524228
"4553" 910.4 89.0160287027334 70.5235023762275
"4554" 910.6 87.6405330786608 66.9477493132588
"4555" 910.8 85.3071312775269 63.5623285305732
"4556" 911 83.1792512394889 59.7207867816825
"4557" 911.2 80.2332857905845 56.5188929587869
"4558" 911.4 77.2391156356039 53.248811947602
"4559" 911.6 73.0977421895039 49.8171409520353
"4560" 911.8 69.4758513695763 47.4241529835549
"4561" 912 65.7973273477372 44.836241436402
"4562" 912.2 61.7145933340395 42.4965475327836
"4563" 912.4 57.7576639904234 40.2343671992284
"4564" 912.6 53.1150871081313 38.6080169539059
"4565" 912.8 48.4030758094884 37.3066728113306
"4566" 913 43.6532362880725 36.4682182454471
"4567" 913.2 39.14547685103 37.0159064626401
"4568" 913.4 34.488936732508 37.4446334183621
"4569" 913.6 30.6998937852608 39.2540803755176
"4570" 913.8 28.0464304348953 41.3145996537144
"4571" 914 25.6132080209801 43.9695142276496
"4572" 914.2 22.6623216845811 45.9892440493743
"4573" 914.4 19.2475707904526 46.3648313298584
"4574" 914.6 16.9613911261943 45.564490118221
"4575" 914.8 14.8239379705158 44.0900647310067
"4576" 915 12.7745794134443 43.5383143502567
"4577" 915.2 12.1903731279443 43.5244046767924
"4578" 915.4 11.2109285598616 43.6191713951914
"4579" 915.6 9.89298600129604 43.1991910564235
"4580" 915.8 9.14921270234371 42.9267102230846
"4581" 916 8.14265814983722 43.4153575320809
"4582" 916.2 6.93097103917054 44.9665458836205
"4583" 916.4 6.29267157908722 46.9137284442567
"4584" 916.6 5.35227200981191 49.1095200616378
"4585" 916.8 4.72453891800826 51.1181102708563
"4586" 917 4.22717780079721 53.6391482953953
"4587" 917.2 4.0737126174951 56.1914806449353
"4588" 917.4 4.21254313829177 58.546009007708
"4589" 917.6 4.81398055867723 61.2727770925953
"4590" 917.8 5.13674204837567 63.9309656237814
"4591" 918 5.98477907726966 66.7387725020704
"4592" 918.2 7.09563909270735 69.6939800314483
"4593" 918.4 8.65233606146683 72.0804491258797
"4594" 918.6 10.0456423372043 74.6913463524353
"4595" 918.8 11.6208492755455 77.8071132084353
"4596" 919 12.8219529390111 80.7817674350875
"4597" 919.2 13.8492528806633 83.536285959957
"4598" 919.4 14.1794564333372 86.5637163099853
"4599" 919.6 14.5123911981921 89.0577955453224
"4600" 919.8 16.1299017568848 91.067668577721
"4601" 920 18.291810482249 92.3149026316853
"4602" 920.2 21.2795719772182 93.7445079599591
"4603" 920.4 24.4884504251603 95.4771063975584
"4604" 920.6 27.5394870431554 96.8262733919353
"4605" 920.8 31.3439934882658 97.948320384721
"4606" 921 35.1196004792278 99.4227457719353
"4607" 921.2 39.258383694468 100.024927635451
"4608" 921.4 43.3427656049062 100.604588372487
"4609" 921.6 47.1907177757261 100.403635337713
"4610" 921.8 51.41861665387 99.9622586804025
"4611" 922 55.8033291250914 98.8385394864353
"4612" 922.2 59.8944523764688 97.2464919481721
"4613" 922.4 64.1308020491004 95.2581407308563
"4614" 922.6 68.0822230421372 92.9964766314353
"4615" 922.8 71.370817590931 89.6433759719509
"4616" 923 74.6276244447784 86.6160275917588
"4617" 923.2 77.3653754689843 82.7499565847735
"4618" 923.4 79.6416051877937 79.1730834605223
"4619" 923.6 82.2189902279293 75.0910664425142
"4620" 923.8 83.9612949827866 71.412889138448
"4621" 924 86.2567660337902 67.4151143416588
"4622" 924.2 88.3781834227326 63.7408750474818
"4623" 924.4 90.2980989264254 59.9006178066
"4624" 924.6 91.5796647951909 56.0014948610329
"4625" 924.8 92.6578341188372 52.1507205035603
"4626" 925 93.0473049758372 48.0103016428941
"4627" 925.2 93.1075802275158 43.6588648536139
"4628" 925.4 93.1223836952589 39.3198846648931
"4629" 925.6 92.9440717366324 34.8292387594835
"4630" 925.8 92.3246723014035 31.2770768468449
"4631" 926 91.3392641089939 27.3401364971702
"4632" 926.2 91.6159995763622 22.9696165428353
"4633" 926.4 91.5807789093557 18.650817484102
"4634" 926.6 90.7808661332951 15.3979276891582
"4635" 926.8 88.49900163432 12.8236768841594
"4636" 927 86.3764843669884 9.21948379837715
"4637" 927.2 84.5541848101213 7.64039767573075
"4638" 927.4 82.3432762576284 7.18449110561112
"4639" 927.6 79.8359283771518 5.61059412095215
"4640" 927.8 76.6457682113878 3.97394130614316
"4641" 928 74.1052752953902 4.13755510436471
"4642" 928.2 70.842657844652 4.32213657225011
"4643" 928.4 67.1375065531064 4.23706696435837
"4644" 928.6 62.8885146137902 4.60950214284706
"4645" 928.8 58.9500587570515 5.03170164329244
"4646" 929 54.7976438337209 6.37091206520274
"4647" 929.2 51.0407614594035 8.10590706532686
"4648" 929.4 47.5185994002417 10.8093736503454
"4649" 929.6 44.2732046034836 13.2546934829841
"4650" 929.8 41.9304004971078 16.3211199133412
"4651" 930 39.3733524955247 19.6250355583478
"4652" 930.2 38.036921246886 23.3286896744109
"4653" 930.4 36.7298190536372 27.2976114412478
"4654" 930.6 35.3685256772658 31.3070748173282
"4655" 930.8 33.9986546689247 35.5495252239353
"4656" 931 33.0882665406872 39.9067304366228
"4657" 931.2 32.3990931095811 44.2128769698865
"4658" 931.4 31.7278300471537 48.4488986079923
"4659" 931.6 30.6261856477631 52.3232176269538
"4660" 931.8 30.3075444860295 56.486080395743
"4661" 932 30.6021442368372 60.8469556222753
"4662" 932.2 31.0889828080872 65.2095856076139
"4663" 932.4 31.3161741413372 69.8514585075207
"4664" 932.6 32.2557725838497 74.1217452240728
"4665" 932.8 32.4046952544911 78.361360197243
"4666" 933 33.6711745899972 82.5794294428753
"4667" 933.2 35.7470720418646 85.559183827901
"4668" 933.4 37.691642735272 88.4921615026527
"4669" 933.6 38.8857287007727 92.0918991571127
"4670" 933.8 39.636687904519 95.8880026909808
"4671" 934 40.7106832980645 96.8675809070717
"4672" 934.2 42.2580474209677 97.0040753049136
"4673" 934.4 44.3521588404894 96.6654049944788
"4674" 934.6 47.6299776192243 97.0105391737417
"4675" 934.8 51.3855492725686 97.2515910691069
"4676" 935 55.0604663887855 97.099350659487
"4677" 935.2 59.0400079787872 96.4108378111353
"4678" 935.4 62.6974278229483 96.1194559107131
"4679" 935.6 66.7995231212962 96.5974858666484
"4680" 935.8 70.2450033949153 96.684278808654
"4681" 936 73.2540472432253 97.5829319474502
"4682" 936.2 76.96687944061 98.1068063611626
"4683" 936.4 80.4820812614766 97.0827282458615
"4684" 936.6 84.0127613081554 96.3600885782535
"4685" 936.8 88.1204986347872 95.0736545354353
"4686" 937 92.1190660999872 93.1782296980353
"4687" 937.2 96.0012916296988 91.3007804386507
"4688" 937.4 99.7669754952772 88.9719444424353
"4689" 937.6 103.281164205166 86.3703474458958
"4690" 937.8 106.367208285237 83.3570729206853
"4691" 938 109.240128606873 79.8919277959059
"4692" 938.2 112.009374049777 76.3524630196401
"4693" 938.4 113.234095660343 72.6689133480136
"4694" 938.6 114.121478055215 69.6757216574109
"4695" 938.8 115.552151122488 66.0901405586883
"4696" 939 115.45958247411 63.8746784602989
"4697" 939.2 114.396957441874 61.3543443224841
"4698" 939.4 113.127183137303 57.9972091637535
"4699" 939.6 112.011169914208 54.0493909314353
"4700" 939.8 109.93659413939 50.3471267848941
"4701" 940 107.81435060209 46.4852099497004
"4702" 940.2 104.735758139804 43.2567207385686
"4703" 940.4 101.686050129295 40.0847491190016
"4704" 940.6 97.7913415592951 37.7103846172907
"4705" 940.8 93.9838896557658 35.989998216971
"4706" 941 89.9223740996725 34.5666840612706
"4707" 941.2 86.1295607062658 33.1524248302567
"4708" 941.4 81.7716487012275 32.6569916640207
"4709" 941.6 77.2466202076727 32.4707334492961
"4710" 941.8 73.014177561182 33.2015083906422
"4711" 942 69.0054980737313 34.5300279806118
"4712" 942.2 65.0382502115842 35.8944180912787
"4713" 942.4 60.5635808789086 37.158410787971
"4714" 942.6 56.6161114785269 39.0570012751939
"4715" 942.8 52.9230545507473 41.5031780435814
"4716" 943 49.3962768140705 44.3732038619686
"4717" 943.2 47.0322083823259 47.4549411935944
"4718" 943.4 44.2749317469736 50.6282435171058
"4719" 943.6 42.3381993944372 54.001788937802
"4720" 943.8 40.5004403971047 57.9939155412841
"4721" 944 38.9677448544215 61.7644147616712
"4722" 944.2 36.7377855029849 65.1006264988103
"4723" 944.4 33.8794358281047 68.1880887867144
"4724" 944.6 32.0023846989086 71.4040268570424
"4725" 944.8 29.6260629532446 75.0231178232131
"4726" 945 28.5761643797668 78.4324607816466
"4727" 945.2 29.1247148825837 80.165880370548
"4728" 945.4 30.5070621496823 81.9596405147592
"4729" 945.6 31.3902284592175 84.9986103003649
"4730" 945.8 32.4320390570277 88.3166442703401
"4731" 946 33.7818242591141 91.7381861703584
"4732" 946.2 34.0937163057319 95.3059704852248
"4733" 946.4 34.2554620152591 98.2239057902322
"4734" 946.6 35.2628121589372 101.902376894835
"4735" 946.8 35.0416863554274 104.961532139927
"4736" 947 34.6580853659179 107.771242045371
"4737" 947.2 35.0978105270469 107.551379464806
"4738" 947.4 36.8466603107372 107.848298645035
"4739" 947.6 38.9673009045763 107.38432031974
"4740" 947.8 41.8259862067463 107.743259535117
"4741" 948 45.230334597063 108.305194026742
"4742" 948.2 48.2773107252799 108.038990387042
"4743" 948.4 52.0209474424985 107.400616552419
"4744" 948.6 56.1434433102526 107.137264670205
"4745" 948.8 59.9358973626897 105.663856636157
"4746" 949 63.9927790436372 103.80579087802
"4747" 949.2 66.8050272317682 100.866473948746
"4748" 949.4 69.6295969390753 97.323930598102
"4749" 949.6 71.7477184356405 93.6285686780419
"4750" 949.8 73.2329751259622 90.0206758646697
"4751" 950 74.1486952956943 85.7819926612924
"4752" 950.2 75.057187889999 81.5471789381559
"4753" 950.4 75.1156399021797 77.3642901792435
"4754" 950.6 75.3110071327188 73.2359552552248
"4755" 950.8 74.5246779844866 68.6975416050976
"4756" 951 73.742689244536 64.4571784112666
"4757" 951.2 72.2291603576229 60.3041074325424
"4758" 951.4 70.5921463428039 56.1395511973353
"4759" 951.6 68.5577198796394 52.1277160436001
"4760" 951.8 66.6872092452463 48.3312506218444
"4761" 952 63.9682730121855 44.2819869671207
"4762" 952.2 60.6955444476724 41.393728028699
"4763" 952.4 57.1274700279736 38.8644533136285
"4764" 952.6 53.0645808606327 36.6028668599126
"4765" 952.8 48.7834892046977 34.5622618887493
"4766" 953 44.8737889738027 33.6088859537112
"4767" 953.2 40.414394510093 32.1801494377958
"4768" 953.4 36.49436621736 32.2877067965603
"4769" 953.6 34.7430700152855 33.9177766334008
"4770" 953.8 32.2182244595613 36.0486746556077
"4771" 954 29.223900467686 39.1498662857376
"4772" 954.2 26.9900896221283 42.4096353190682
"4773" 954.4 24.9826361572658 46.0327824581853
"4774" 954.6 23.1829648250965 49.8469523015834
"4775" 954.8 21.4866715599086 54.0772102783639
"4776" 955 19.9630986597872 58.6013315726228
"4777" 955.2 19.7242915290477 62.4588866727116
"4778" 955.4 19.5871094862987 67.0966646409353
"4779" 955.6 19.476753089622 71.3833090733593
"4780" 955.8 19.8423626941172 75.4079727293153
"4781" 956 21.0234189567068 79.4214416881744
"4782" 956.2 22.2136838263086 83.5601541532639
"4783" 956.4 23.7214924298372 87.6569568177256
"4784" 956.6 25.5331220222463 91.0727266407989
"4785" 956.8 27.3649294791921 94.830758732145
"4786" 957 28.7420151958528 97.9196316832009
"4787" 957.2 30.4074088083372 101.162382266535
"4788" 957.4 32.4176464087903 104.351986305842
"4789" 957.6 34.5293087115872 106.759689416303
"4790" 957.8 37.3352692040645 108.770046339935
"4791" 958 40.1331951578834 110.774323288651
"4792" 958.2 43.6081104312009 112.729666719435
"4793" 958.4 47.1478738284939 114.516194730152
"4794" 958.6 50.3891183955658 116.069842973992
"4795" 958.8 54.4495975446166 116.353273026229
"4796" 959 57.9123128155645 116.087377592663
"4797" 959.2 61.6886191993211 115.353360180839
"4798" 959.4 65.4338212145372 113.625449690535
"4799" 959.6 69.4780363393211 111.496342338935
"4800" 959.8 73.0791959582182 109.409891319292
"4801" 960 76.4019197335911 107.281069294328
"4802" 960.2 79.3488846772903 104.552807216482
"4803" 960.4 82.5788004255645 102.084129961435
"4804" 960.6 85.396087172192 99.4039004078869
"4805" 960.8 87.5767373998219 96.1182353467738
"4806" 961 88.6703943924086 92.3597226906258
"4807" 961.2 88.8885483671932 88.4680527686895
"4808" 961.4 89.2711310144894 84.7554990775223
"4809" 961.6 89.4933834057122 80.3873576360603
"4810" 961.8 89.6078220828502 76.2896942850587
"4811" 962 89.384306915698 71.950260320891
"4812" 962.2 88.6268107488872 67.6613973835853
"4813" 962.4 87.2867592769535 63.1023239912376
"4814" 962.6 85.8856232171196 58.8375914674941
"4815" 962.8 84.1528774973721 54.6109535624585
"4816" 963 81.7128178760986 50.4777661405376
"4817" 963.2 79.3682229872039 46.562895569102
"4818" 963.4 76.2329079770786 43.1128701998146
"4819" 963.6 73.4484151833545 39.7553628118836
"4820" 963.8 69.8828464461279 36.156375163912
"4821" 964 66.1557009192558 33.1492978494004
"4822" 964.2 62.5754437944676 30.1562005302614
"4823" 964.4 58.6513394025788 27.5041075768061
"4824" 964.6 54.4849977128734 25.336473172604
"4825" 964.8 49.5053904748015 23.6984834323639
"4826" 965 45.0789873323023 23.0592854145632
"4827" 965.2 42.3824355905409 23.9928189918427
"4828" 965.4 40.3811083380122 25.7738067132353
"4829" 965.6 37.814567514615 27.9788849233612
"4830" 965.8 34.488936732508 30.4579062153499
"4831" 966 31.0012316582076 32.9554569850279
"4832" 966.2 28.1434115501665 35.9817428823133
"4833" 966.4 25.8660471487613 39.2938684630682
"4834" 966.6 23.9514210080661 43.2474401746401
"4835" 966.8 21.8234382533182 47.1473757440935
"4836" 967 20.3898742554999 51.1682450736281
"4837" 967.2 18.6783441532988 55.1678713412814
"4838" 967.4 17.8544634942603 59.5569083067045
"4839" 967.6 17.0605421319141 63.5165286862045
"4840" 967.8 16.9365001315741 67.8499832722379
"4841" 968 16.5847021312967 69.1861231575434
"4842" 968.2 16.1817360956064 69.8828792333199
"4843" 968.4 15.3268165255805 72.986095573138
"4844" 968.6 14.1848657507955 76.3033229550186
"4845" 968.8 12.7991258960284 79.8346526698765
"4846" 969 12.0306517050614 82.8568043198836
"4847" 969.2 12.6425445130218 85.1111897420199
"4848" 969.4 13.9043540025991 88.2919159619591
"4849" 969.6 15.6504579009295 91.1509839551891
"4850" 969.8 17.7540067564813 94.34312162852
"4851" 970 20.2282384355141 96.6934538432661
"4852" 970.2 23.0239326859566 98.3618736614502
"4853" 970.4 25.814171661479 100.00113905957
"4854" 970.6 29.1261495531295 101.804509858974
"4855" 970.8 32.7117780455872 103.226577808635
"4856" 971 36.2031060851229 104.989706196197
"4857" 971.2 39.7796754569141 106.861639140635
"4858" 971.4 43.1714309854736 108.386476556526
"4859" 971.6 46.7601915862219 110.217080370174
"4860" 971.8 50.4169377424944 111.896940934707
"4861" 972 53.9627589733666 113.661342102847
"4862" 972.2 58.2427729366554 114.983876831163
"4863" 972.4 61.7203012606198 116.867089011914
"4864" 972.6 65.1298175733789 117.97129533656
"4865" 972.8 66.131872827468 117.461238310374
"4866" 973 67.5459516313449 115.777525836266
"4867" 973.2 69.1791357393895 113.853512973465
"4868" 973.4 71.2430224659778 111.161640821201
"4869" 973.6 73.3573894275039 107.926192816435
"4870" 973.8 75.2529561486405 104.310285788878
"4871" 974 76.7597614314602 100.536887813681
"4872" 974.2 78.1299529450277 96.3224341086734
"4873" 974.4 78.9874070381372 92.1396407460353
"4874" 974.6 79.7063826043134 87.587159173102
"4875" 974.8 79.8517998207626 83.1783232363159
"4876" 975 80.1890391822343 79.0385284180677
"4877" 975.2 80.3105553279994 74.6860832327461
"4878" 975.4 80.4966066090122 70.3925617682978
"4879" 975.6 80.8329358099216 66.2684525173148
"4880" 975.8 81.6719061646787 62.0620413675207
"4881" 976 81.9588405765431 58.1502899551412
"4882" 976.2 82.4961853952918 54.261829580708
"4883" 976.4 82.8440742686163 50.372061444412
"4884" 976.6 83.6086470463187 46.692719188102
"4885" 976.8 85.2937012479751 43.1083935232974
"4886" 977 86.7836971932607 39.6847893232588
"4887" 977.2 88.1064595690116 36.5684896753888
"4888" 977.4 89.0764929050441 33.3537153922284
"4889" 977.6 88.6746094449736 30.065952589583
"4890" 977.8 86.7791151831784 27.7211609982353
"4891" 978 84.4045528120732 25.3554537477387
"4892" 978.2 80.7880304421279 23.6389629691678
"4893" 978.4 76.9677224511229 22.4419762627567
"4894" 978.6 73.179482986652 21.5982944636205
"4895" 978.8 69.0499083252987 21.1840424599738
"4896" 979 65.0054032718372 21.6423807911885
"4897" 979.2 60.4972781020622 22.1468593574228
"4898" 979.4 56.9996134335039 23.9399278878057
"4899" 979.6 53.5252861059801 26.2254074450424
"4900" 979.8 50.4410047123953 29.0643825817958
"4901" 980 46.9064634465431 31.4600812254353
"4902" 980.2 44.2855536794372 34.1726311941882
"4903" 980.4 41.5928937999054 37.1472408986739
"4904" 980.6 39.4497748293837 40.8390829097027
"4905" 980.8 37.5059788329444 44.7391828260067
"4906" 981 35.8570502695418 48.0479990894808
"4907" 981.2 34.4319409973372 51.9117270231285
"4908" 981.4 33.4250163426543 55.7117665405816
"4909" 981.6 32.918315621269 59.5064087346285
"4910" 981.8 32.4121270180116 63.4917948482376
"4911" 982 32.4673316743689 67.424510362334
"4912" 982.2 32.6393764119141 71.2310475844738
"4913" 982.4 32.7553164543982 75.2280561919597
"4914" 982.6 33.1845816309994 79.2018399260704
"4915" 982.8 34.063522619094 83.1228640945164
"4916" 983 36.4792945564318 86.3544195836785
"4917" 983.2 38.8148992648807 89.7000856098701
"4918" 983.4 41.6426373568654 92.1955928973226
"4919" 983.6 44.9830605778827 94.8081062238444
"4920" 983.8 48.251974343742 97.1817428249115
"4921" 984 51.2285983301954 99.0594334053308
"4922" 984.2 54.3703361605308 101.187928204468
"4923" 984.4 56.7486211034372 102.978914289312
"4924" 984.6 59.4189306667435 104.717115234279
"4925" 984.8 62.6466361097245 106.957086928125
"4926" 985 65.5662413059172 109.021904160795
"4927" 985.2 68.231617087285 110.563356181495
"4928" 985.4 70.9654875986554 110.918037127026
"4929" 985.6 72.9926468788848 110.164104724911
"4930" 985.8 74.3851597445872 108.471452016235
"4931" 986 75.774581571742 106.331216925864
"4932" 986.2 77.8579415528372 103.88889109114
"4933" 986.4 79.9115151624736 100.874409875299
"4934" 986.6 81.6682647704872 97.5143385726353
"4935" 986.8 82.8159673832182 94.337987361102
"4936" 987 83.5467699722962 90.4361846042714
"4937" 987.2 84.4789461218372 86.6564018609271
"4938" 987.4 84.3732326035086 82.4362525373496
"4939" 987.6 84.584208515621 78.2597415017056
"4940" 987.8 84.5447009418502 74.3119916215911
"4941" 988 84.603961458652 70.2484936133242
"4942" 988.2 84.4414067621264 65.9024437601341
"4943" 988.4 84.0407914077122 61.5126262286978
"4944" 988.6 82.8104175640077 57.3333383847762
"4945" 988.8 81.5397997707558 53.175345868633
"4946" 989 79.6105604093372 49.1764764880399
"4947" 989.2 77.4950255269963 45.1490966879467
"4948" 989.4 75.0926984681372 41.8070236597353
"4949" 989.6 72.887762320894 38.0589567684694
"4950" 989.8 70.0771793207706 34.6883618845686
"4951" 990 66.9066911113856 31.5187112469192
"4952" 990.2 63.2243399145451 28.6506397625814
"4953" 990.4 59.3148013056706 26.4099424463353
"4954" 990.6 55.0950123081746 24.9704644154233
"4955" 990.8 51.2200582469113 23.766829729139
"4956" 991 47.4151245658119 23.2811932284353
"4957" 991.2 44.8977219751834 24.7941377113968
"4958" 991.4 42.655087046269 27.1626243828557
"4959" 991.6 39.8845329953372 29.8465591035782
"4960" 991.8 37.8351744382658 32.6284937964353
"4961" 992 35.8846225271821 35.9994312139181
"4962" 992.2 33.6094701875549 39.4831808796353
"4963" 992.4 32.6053719781157 43.1540669571315
"4964" 992.6 31.5358756504141 47.3634745529353
"4965" 992.8 31.5160341863767 50.9182502258169
"4966" 993 32.6318256948616 54.0398916422402
"4967" 993.2 33.9102423802446 56.9343602425464
"4968" 993.4 34.9153430610255 59.7723215242941
"4969" 993.6 35.6142632418015 63.155590492721
"4970" 993.8 36.4647888850933 66.4697115540573
"4971" 994 37.8221077753145 69.1413866401853
"4972" 994.2 39.9337518399032 71.3359051228968
"4973" 994.4 42.7836840376125 73.855515636851
"4974" 994.6 45.0291712924535 76.738332717133
"4975" 994.8 46.5736949643122 79.7885461934228
"4976" 995 47.2087488339205 83.3246170159353
"4977" 995.2 46.4704213395258 86.9628707320091
"4978" 995.4 45.4514934195991 89.6272446145305
"4979" 995.6 44.3059849375094 92.3963084255665
"4980" 995.8 43.7065790920163 94.7520019868681
"4981" 996 43.8323512276554 95.8643983966171
"4982" 996.2 44.1626269401966 97.8222639689509
"4983" 996.4 45.0951809761099 98.3723546727535
"4984" 996.6 46.7126371470277 98.0966902350067
"4985" 996.8 48.4340464852888 97.4377007588385
"4986" 997 50.4253732864017 96.4137693122095
"4987" 997.2 53.4908858382727 95.3521471374837
"4988" 997.4 55.7489792371372 93.3599827646353
"4989" 997.6 57.8151720656834 91.1989188298968
"4990" 997.8 60.7097688196313 88.7008421792294
"4991" 998 63.3584979336658 85.5075084382639
"4992" 998.2 66.3317094335129 82.5702365271515
"4993" 998.4 68.9364624551572 79.7440816039153
"4994" 998.6 71.7773277979247 77.3008010943353
"4995" 998.8 74.5497854783192 74.7851947517124
"4996" 999 76.9924507595039 72.5564690622131
"4997" 999.2 79.8616048774035 70.0552354281461
"4998" 999.4 82.6156821355077 67.6852967316285
"4999" 999.6 85.6216792956724 65.6735980480507
"5000" 999.8 88.5062405154968 63.9477513290204
"5001" 1000 91.6248896720111 61.7922409037505
"5002" 1000.2 94.6092880970688 59.7438648300985
"5003" 1000.4 97.6170963646372 57.818603336402
"5004" 1000.6 100.582719383011 55.6496081482396
"5005" 1000.8 103.839975168704 53.897930042602
"5006" 1001 106.069956964492 52.1915701767801
"5007" 1001.2 106.339716224743 50.9198780451882
"5008" 1001.4 106.294063758435 48.9102754768743
"5009" 1001.6 106.121024237356 46.0532176574723
"5010" 1001.8 105.411831580596 43.8293002501582
"5011" 1002 103.743504609545 41.2680973193987
"5012" 1002.2 101.686908498801 38.9550204003865
"5013" 1002.4 99.2506841680541 35.7489530723992
"5014" 1002.6 97.0085085702031 33.6686659633012
"5015" 1002.8 93.9517428548705 31.6677990158353
"5016" 1003 90.0645281685689 29.2514964875694
"5017" 1003.2 86.3218082256909 28.1780768085207
"5018" 1003.4 83.4841530894999 27.6263741149654
"5019" 1003.6 79.4433170413313 26.7268648103647
"5020" 1003.8 76.205065232886 26.7959302306304
"5021" 1004 71.683403576008 27.3183911363621
"5022" 1004.2 68.7874937627047 28.2833129099052
"5023" 1004.4 65.8168008905872 29.2808990493639
"5024" 1004.6 62.4028215450607 30.9927161970353
"5025" 1004.8 58.3706526725901 32.2390229394353
"5026" 1005 54.7122449082658 33.6114440545782
"5027" 1005.2 51.2145942898827 35.1157963150035
"5028" 1005.4 49.0197883189706 37.176647915402
"5029" 1005.6 46.5807762526213 39.6655240535944
"5030" 1005.8 44.2533799999459 41.9249938178701
"5031" 1006 41.8296992418147 44.728346825705
"5032" 1006.2 39.9840644365706 47.6620688766353
"5033" 1006.4 38.4995046106125 50.56603360366
"5034" 1006.6 36.9015402951327 53.9785780483444
"5035" 1006.8 36.3657090896512 56.8707902792376
"5036" 1007 35.6953464602884 60.9696231100816
"5037" 1007.2 35.2661779564668 64.194866342176
"5038" 1007.4 34.4772283062907 67.2189403751097
"5039" 1007.6 33.0212965518616 70.1791839847524
"5040" 1007.8 30.8525183591944 72.8320866660424
"5041" 1008 29.5739411743572 75.5170245692753
"5042" 1008.2 28.8559251362034 78.7012505280269
"5043" 1008.4 27.8370949187327 81.5274318424651
"5044" 1008.6 26.135031528519 82.8702343494353
"5045" 1008.8 26.01991903664 83.4955819226466
"5046" 1009 26.5608606131275 83.7057121555805
"5047" 1009.2 28.1626227992104 84.0037689332413
"5048" 1009.4 30.0704009206591 84.26806126086
"5049" 1009.6 32.2223430019572 84.3138729927153
"5050" 1009.8 35.0972870447122 85.0393706502269
"5051" 1010 38.4227190453972 85.5601797351153
"5052" 1010.2 41.2950490720399 85.3281112442867
"5053" 1010.4 44.3634478508372 84.6281163256245
"5054" 1010.6 47.8362296590872 84.2550196187686
"5055" 1010.8 51.1391737191934 83.1956825998052
"5056" 1011 53.9184662092372 81.5564193251553
"5057" 1011.2 57.1350571225905 79.8353965026821
"5058" 1011.4 60.6264876904318 78.1807947063677
"5059" 1011.6 63.8969092942218 75.3704237441276
"5060" 1011.8 66.5632866998372 73.0004728757036
"5061" 1012 68.4200663669302 70.0810983009702
"5062" 1012.2 70.2655508463784 66.9935694140823
"5063" 1012.4 72.6067999981131 63.5891885896767
"5064" 1012.6 74.224355489235 60.8075954614239
"5065" 1012.8 75.7181428443784 57.4858984932
"5066" 1013 77.5910008530956 53.8262110021432
"5067" 1013.2 78.6776418448953 50.1003375906911
"5068" 1013.4 79.2331102578002 46.0484093752871
"5069" 1013.6 79.1273280497261 42.2835244242872
"5070" 1013.8 78.9028633643006 38.6937899475207
"5071" 1014 78.5930677954247 34.7365048099478
"5072" 1014.2 77.3418926673122 30.9489007256228
"5073" 1014.4 75.8965100079457 27.283827457604
"5074" 1014.6 74.0572431896993 23.9526947060215
"5075" 1014.8 71.9983743896574 20.5067603819409
"5076" 1015 70.1210373373765 17.2378308293679
"5077" 1015.2 68.0129837786706 14.236814438102
"5078" 1015.4 65.8576571471549 12.0277764661765
"5079" 1015.6 64.4771554428027 9.99889400178013
"5080" 1015.8 64.7472147261855 8.36314658222181
"5081" 1016 65.6661909056237 6.59083537901956
"5082" 1016.2 67.4017945449078 5.063121141
"5083" 1016.4 68.4973635692577 4.25023089775348
"5084" 1016.6 69.8348418986372 3.5090560547353
"5085" 1016.8 70.1429177226013 3.42255559848024
"5086" 1017 69.9328660244439 3.34378621167125
"5087" 1017.2 69.7510209968046 3.00754177003312
"5088" 1017.4 69.4927848850981 2.92710757130486
"5089" 1017.6 69.1837482268263 2.81280634153312
"5090" 1017.8 69.0882831547698 1.64586831823305
"5091" 1018 69.1232917711293 2.36354495360383
"5092" 1018.2 69.6448143596175 2.43380263011662
"5093" 1018.4 70.5003290586416 2.77893931048964
"5094" 1018.6 70.8217867296724 2.69915640081991
"5095" 1018.8 70.6206314518812 2.93027097530343
"5096" 1019 70.5440888277004 3.00001081181424
"5097" 1019.2 70.8780986661518 2.8492895055926
"5098" 1019.4 71.1669197511181 2.43793826336788
"5099" 1019.6 71.6398378703889 2.50493751191805
"5100" 1019.8 71.75175478332 2.63028445440081
"5101" 1020 72.0294648905233 2.89284673757483
"5102" 1020.2 72.2656480517829 2.91017405578312
"5103" 1020.4 72.0543977935845 3.16566544931442
"5104" 1020.6 71.7648863677706 3.33163044210197
"5105" 1020.8 71.9142776047068 3.68064901202225
"5106" 1021 72.1815157289752 3.70468681853874
"5107" 1021.2 72.5910275215465 3.65367352799344
"5108" 1021.4 72.3605827896648 3.77631364281461
"5109" 1021.6 72.4363301911895 3.87403745633302
"5110" 1021.8 76.1167777215431 4.92566083852942
"5111" 1022 77.4035588863372 4.95875313356863
"5112" 1022.2 77.4867987361666 4.83860264696471
"5113" 1022.4 77.7828628334155 5.08868102856783
"5114" 1022.6 77.7370712868717 5.81320145815943
"5115" 1022.8 77.9192066314664 5.7550046634353
"5116" 1023 77.9449997444019 5.98410516755295
"5117" 1023.2 78.0370086135269 6.00122187188357
"5118" 1023.4 77.9519517596993 6.23400905078012
"5119" 1023.6 78.2380275699095 6.36971167870036
"5120" 1023.8 78.5503341875039 6.73589422921307
"5121" 1024 79.0455872525779 7.21672244773159
"5122" 1024.2 79.8099882578011 7.83374670742325
"5123" 1024.4 80.3325063881665 8.49079995163042
"5124" 1024.6 81.6956543876665 9.45022816033773
"5125" 1024.8 83.2336010358742 10.5921365417316
"5126" 1025 85.1828091164155 12.1789275939534
"5127" 1025.2 86.9424666028613 13.4740355039775
"5128" 1025.4 89.2839841648252 14.8442221334233
"5129" 1025.6 91.4653801369113 16.1697438765464
"5130" 1025.8 93.6093262125208 17.8729713280682
"5131" 1026 96.407739421491 19.1418170687814
"5132" 1026.2 99.0107613447074 20.1300199308898
"5133" 1026.4 100.507169852222 21.1241238665891
"5134" 1026.6 100.418753391252 21.7185601558377
"5135" 1026.8 100.947312606096 23.1609861738057
"5136" 1027 101.745487448837 25.4641533405094
"5137" 1027.2 103.16416241791 27.7577618739534
"5138" 1027.4 104.249228672409 28.8357894985067
"5139" 1027.6 105.776352497301 29.6172191215816
"5140" 1027.8 106.25896573537 29.4823785619678
"5141" 1028 105.366123934282 29.3300122173983
"5142" 1028.2 104.291379198058 30.3270750959808
"5143" 1028.4 103.197588668763 31.7293450278057
"5144" 1028.6 102.340260773093 33.9055959089237
"5145" 1028.8 101.561319059093 36.2378923200283
"5146" 1029 100.9136546308 38.6099968348057
"5147" 1029.2 100.841414535801 40.9293847124955
"5148" 1029.4 100.882009424791 42.5373569954585
"5149" 1029.6 100.703732067106 44.6070974714841
"5150" 1029.8 100.740556472133 46.6350198018797
"5151" 1030 101.206959844096 47.7697743975834
"5152" 1030.2 101.647364946105 48.8639940562609
"5153" 1030.4 102.202108453596 50.2621225978491
"5154" 1030.6 102.831678394471 51.0115182468353
"5155" 1030.8 103.56760012492 51.7904599608353
"5156" 1031 104.324256608065 52.1108882568217
"5157" 1031.2 104.564514604266 52.226153732732
"5158" 1031.4 105.04123704936 52.8411461136967
"5159" 1031.6 105.674607098572 53.993081891869
"5160" 1031.8 106.637546880096 54.8970627966706
"5161" 1032 107.29021233774 55.7370979784353
"5162" 1032.2 108.608024332256 56.3001701864237
"5163" 1032.4 109.553249230652 57.0508565576636
"5164" 1032.6 110.800328215793 58.222292970721
"5165" 1032.8 112.463312358326 59.3072475009353
"5166" 1033 114.336868914872 60.1450627165748
"5167" 1033.2 115.171905136553 59.9932473058785
"5168" 1033.4 115.384604127308 59.4974009193529
"5169" 1033.6 115.25156963003 58.8248347348785
"5170" 1033.8 115.683693576639 57.8157025156111
"5171" 1034 116.199183697504 56.6415358574686
"5172" 1034.2 116.758460085152 55.0273014528157
"5173" 1034.4 117.159091668292 53.1819331135717
"5174" 1034.6 117.791686757237 51.3880067419353
"5175" 1034.8 118.254221139349 49.4799014580283
"5176" 1035 118.5248255315 47.3364887444915
"5177" 1035.2 118.46955151073 45.3558450162567
"5178" 1035.4 117.454145347837 43.7608691256853
"5179" 1035.6 116.535053136053 41.7368008840035
"5180" 1035.8 115.575613222307 39.1181106064474
"5181" 1036 114.268937951442 37.0666500738772
"5182" 1036.2 113.000561930191 34.438108388106
"5183" 1036.4 111.530341695689 32.1140076026205
"5184" 1036.6 109.639648645076 29.8402365247308
"5185" 1036.8 107.817987227562 27.2148488841353
"5186" 1037 105.987937855444 24.7788014047567
"5187" 1037.2 104.391775868686 22.7468029827841
"5188" 1037.4 102.784076400837 20.3296610711702
"5189" 1037.6 102.199870115337 17.8332377882567
"5190" 1037.8 101.763394154906 17.322736783987
"5191" 1038 101.012911313052 17.5457712033282
"5192" 1038.2 99.6733027609526 17.5739472085507
"5193" 1038.4 97.9378757371537 17.6461908290555
"5194" 1038.6 95.6471493978892 17.590872265773
"5195" 1038.8 93.0776533543048 18.0966785735652
"5196" 1039 90.810222370386 19.1395031393621
"5197" 1039.2 88.8868398210607 20.7565056730588
"5198" 1039.4 86.4621138189751 21.9874337149525
"5199" 1039.6 84.4610394157683 23.7109541740905
"5200" 1039.8 82.5360176420304 25.6667022275603
"5201" 1040 80.5585581546724 27.6424108469298
"5202" 1040.2 78.5341656781779 29.0333781933584
"5203" 1040.4 76.3464237030515 30.2035740558282
"5204" 1040.6 73.9986394243827 31.5574489396853
"5205" 1040.8 72.303556035394 33.1728678351967
"5206" 1041 71.1353358907068 35.2616554600657
"5207" 1041.2 69.9193653612202 37.5258826578608
"5208" 1041.4 69.397022935251 39.9926266672974
"5209" 1041.6 70.1455128380582 41.7403003578772
"5210" 1041.8 70.2923582386993 42.3831719275043
"5211" 1042 69.5724127259443 42.3142630853996
"5212" 1042.2 67.9421030671476 42.0966646304008
"5213" 1042.4 65.502314365251 41.6489969786767
"5214" 1042.6 62.4074035551431 41.1052124487882
"5215" 1042.8 59.4153509713666 41.0639743580471
"5216" 1043 56.3087481355313 41.6138155679294
"5217" 1043.2 53.4540517176327 42.6617941693785
"5218" 1043.4 50.4093035961279 44.0635393071911
"5219" 1043.6 47.1892752910706 45.6887498678353
"5220" 1043.8 44.3090056880308 47.2776234500482
"5221" 1044 41.4720500755003 48.6772331321636
"5222" 1044.2 38.1186367232577 50.4866177509239
"5223" 1044.4 35.6518353482855 52.5094142095043
"5224" 1044.6 32.5937241502878 54.5800984728419
"5225" 1044.8 29.8759879503427 56.3648165757979
"5226" 1045 28.1265421228027 58.5976942729525
"5227" 1045.2 27.2314797874348 60.8081351937646
"5228" 1045.4 26.1010643732153 63.2447028723133
"5229" 1045.6 25.6554166852855 65.2724189601594
"5230" 1045.8 24.6172754009372 68.0654733977228
"5231" 1046 22.8376931774141 69.9627706911661
"5232" 1046.2 21.2996104340096 70.5101304853318
"5233" 1046.4 21.0135244711666 70.494225117
"5234" 1046.6 19.4651323497658 70.263433632971
"5235" 1046.8 18.0046166360158 69.744139156971
"5236" 1047 16.0223185371909 68.9347771001914
"5237" 1047.2 13.8917790957804 68.136728861333
"5238" 1047.4 11.6854352225481 67.5870225271582
"5239" 1047.6 10.6764570585958 67.2779700398836
"5240" 1047.8 9.74978501952687 66.8840225063663
"5241" 1048 9.34861008054808 67.2820152295076
"5242" 1048.2 9.39421618469115 67.8121532377836
"5243" 1048.4 8.30569246206978 68.9172144608655
"5244" 1048.6 7.31060677351904 69.5795413543103
"5245" 1048.8 6.10614788552397 70.1303141475678
"5246" 1049 5.63629863479016 69.9627119474471
"5247" 1049.2 4.96661604215864 69.1228404088996
"5248" 1049.4 5.03169957602241 67.7385703126575
"5249" 1049.6 5.0993509881628 66.9291015978074
"5250" 1049.8 5.00834506255151 66.271357348721
"5251" 1050 5.26319945426417 65.9260640314128
"5252" 1050.2 5.6625793592855 65.8454335543663
"5253" 1050.4 5.51932571073378 65.7872367596422
"5254" 1050.6 5.35679601976662 65.6143843792941
"5255" 1050.8 5.2669140312907 65.4391491332376
"5256" 1051 5.38095570929177 64.9944071741739
"5257" 1051.2 6.29610808664898 65.1149452803176
"5258" 1051.4 7.01224273561771 64.9403259936426
"5259" 1051.6 7.14998242894697 64.9023288368621
"5260" 1051.8 7.64780106094311 65.1241093004824
"5261" 1052 7.64121442144973 65.4073347986978
"5262" 1052.2 7.78813980564491 65.5637472935122
"5263" 1052.4 7.85478838596765 65.3271122689136
"5264" 1052.6 8.74962571918788 65.5059038029288
"5265" 1052.8 9.61777902072473 65.7432534128603
"5266" 1053 10.7344939720158 66.1044412671496
"5267" 1053.2 12.3693021093259 66.9638904851398
"5268" 1053.4 14.4291759828254 67.4930085130588
"5269" 1053.6 16.978484941777 67.7324875460377
"5270" 1053.8 19.6618314968725 68.0978338439294
"5271" 1054 22.0248320298027 68.6657397602284
"5272" 1054.2 24.496008338644 69.353825289458
"5273" 1054.4 26.8961327874768 69.5421793244237
"5274" 1054.6 29.4175037134622 69.9787489827353
"5275" 1054.8 31.7983761547658 70.6158120273996
"5276" 1055 34.0955798026554 71.0798893147989
"5277" 1055.2 36.6397245903312 71.2330328390739
"5278" 1055.4 38.7072688139509 70.3673346786967
"5279" 1055.6 40.9668996793256 69.1074211584702
"5280" 1055.8 43.6162072531047 67.2551702222725
"5281" 1056 45.4929133361372 64.9545749274353
"5282" 1056.2 47.7433386213545 62.1835121632629
"5283" 1056.4 49.6594048302611 59.5443167182396
"5284" 1056.6 51.5533424356799 56.723174005896
"5285" 1056.8 53.4394316420507 53.8568435414578
"5286" 1057 55.1048770546895 50.7919983092535
"5287" 1057.2 55.7713209762209 47.5687770201911
"5288" 1057.4 55.7369241868015 44.1781593296139
"5289" 1057.6 55.5103723787682 40.561164584987
"5290" 1057.8 53.7515069968954 37.0304202267144
"5291" 1058 51.644859525185 34.3641791374136
"5292" 1058.2 48.5705890863427 32.0250279630617
"5293" 1058.4 45.0548680239383 30.31354903966
"5294" 1058.6 41.3450487090872 28.9772045120603
"5295" 1058.8 39.1689389508493 29.0575622039413
"5296" 1059 38.1861442581663 29.8528976889543
"5297" 1059.2 36.6396718665114 31.2150209109184
"5298" 1059.4 34.6313688458011 33.2197387118811
"5299" 1059.6 32.2806872636725 35.4601760273294
"5300" 1059.8 29.4940069175158 38.2433653181853
"5301" 1060 27.5373795168729 41.4147708680424
"5302" 1060.2 26.0725665056299 44.1653805239109
"5303" 1060.4 25.2168681894298 47.1543142778797
"5304" 1060.6 24.4536976409972 50.4714519917953
"5305" 1060.8 24.5965373423177 53.7610813359937
"5306" 1061 25.8509369856424 56.9729513904743
"5307" 1061.2 26.5118785698625 60.1576743722328
"5308" 1061.4 27.1000348038131 63.7861623564353
"5309" 1061.6 28.1565918139247 66.8873240552978
"5310" 1061.8 29.2283145471663 70.1853164372707
"5311" 1062 30.4398647130872 73.3135931957978
"5312" 1062.2 32.361975516615 76.4800273253242
"5313" 1062.4 34.0674362209141 79.205213720743
"5314" 1062.6 36.1549797887486 81.7807019520049
"5315" 1062.8 37.9751141834216 84.2156791281626
"5316" 1063 39.3225821873801 87.0987750825781
"5317" 1063.2 41.0020147619603 89.9466202281584
"5318" 1063.4 42.2213581373372 90.2930906828471
"5319" 1063.6 42.8768759882034 90.0781879564494
"5320" 1063.8 44.3169438679118 89.497051916301
"5321" 1064 46.7062648521757 89.3414424349738
"5322" 1064.2 49.0199155970284 88.6492945658029
"5323" 1064.4 51.5922629997009 87.431764235208
"5324" 1064.6 54.6899894307229 85.4685613525639
"5325" 1064.8 57.6573864364372 83.7426490691153
"5326" 1065 60.4220650706198 82.2493387803049
"5327" 1065.2 63.1255572687172 80.0660441790353
"5328" 1065.4 65.3095106533303 77.6683975607367
"5329" 1065.6 67.7755147422497 75.1538429951228
"5330" 1065.8 70.4814573696565 72.495293809351
"5331" 1066 72.5593264052791 69.5965240951679
"5332" 1066.2 74.1912159235202 66.0042463834963
"5333" 1066.4 74.8034397754664 62.9021947933566
"5334" 1066.6 75.1405989068717 59.0408852481594
"5335" 1066.8 74.7465507738822 55.3053250433342
"5336" 1067 74.3437504868027 51.9677363509181
"5337" 1067.2 73.277233177894 48.5923731282421
"5338" 1067.4 71.3769714492754 45.266604302233
"5339" 1067.6 69.2211043063977 42.181229541754
"5340" 1067.8 66.4057479262192 39.8709013058173
"5341" 1068 62.9836556770732 38.4311719580308
"5342" 1068.2 59.2560715732658 37.0054043798639
"5343" 1068.4 56.216500679536 37.2646047207245
"5344" 1068.6 52.7018781266083 38.12331757411
"5345" 1068.8 49.1825631537167 39.357424024604
"5346" 1069 46.3410943136039 41.2704193678686
"5347" 1069.2 44.2735699607603 43.9787873432924
"5348" 1069.4 43.1041587465372 46.6191524706686
"5349" 1069.6 41.8628679166895 49.5793276863217
"5350" 1069.8 40.8403034317683 52.9660352142629
"5351" 1070 40.3478690148717 56.8025469895387
"5352" 1070.2 40.379583301524 59.8914537864353
"5353" 1070.4 40.6947285435409 62.7283402756946
"5354" 1070.6 40.7283865188372 65.7798822196496
"5355" 1070.8 40.7331948010224 68.5992528238057
"5356" 1071 40.2518188035208 71.1368085309543
"5357" 1071.2 39.1834854527372 73.9270097955728
"5358" 1071.4 38.3340445836094 76.5351704096252
"5359" 1071.6 37.491337071403 78.1299640504221
"5360" 1071.8 37.5634972124048 79.1597349685569
"5361" 1072 38.7481654948499 79.6509372656252
"5362" 1072.2 40.4206564589853 79.8554414193242
"5363" 1072.4 42.4113439212397 79.9349539881426
"5364" 1072.6 45.7460693931872 80.6307769216853
"5365" 1072.8 48.6330221206997 81.0884051786603
"5366" 1073 52.1333914479872 81.2344567500353
"5367" 1073.2 55.0907254059854 80.8844138069538
"5368" 1073.4 58.1439845935779 80.2256791475834
"5369" 1073.6 61.4758236302747 79.2627605364728
"5370" 1073.8 64.8826932757961 77.9404936389147
"5371" 1074 68.0596747293635 77.3356484868037
"5372" 1074.2 71.2463218237649 76.3196160798931
"5373" 1074.4 74.4934764387529 75.1746656087124
"5374" 1074.6 77.7342272806137 73.8574205174471
"5375" 1074.8 80.9103061763023 72.8390954162376
"5376" 1075 84.1627874261549 71.3189869318235
"5377" 1075.2 86.9606906524884 70.3392359620051
"5378" 1075.4 90.0377574444736 69.4777478348671
"5379" 1075.6 92.4787670581476 68.4060925222284
"5380" 1075.8 95.1244828798372 66.608779105016
"5381" 1076 96.9333586379039 64.2881470165686
"5382" 1076.2 99.1615786448695 61.177126400403
"5383" 1076.4 101.002359146975 57.9843895900905
"5384" 1076.6 102.456566816542 54.5185262819126
"5385" 1076.8 103.269769469567 50.9473701056824
"5386" 1077 103.462213893025 48.6334550140941
"5387" 1077.2 102.060118807825 46.9564393239529
"5388" 1077.4 100.595621109123 44.7484559416496
"5389" 1077.6 97.7942674211548 42.6310218062118
"5390" 1077.8 93.7075055748982 40.9213732637768
"5391" 1078 89.8127970048982 39.4679820169231
"5392" 1078.2 85.3813785953738 37.9148482335207
"5393" 1078.4 81.6728789834517 37.377222799857
"5394" 1078.6 77.4352231836543 37.1549050979109
"5395" 1078.8 73.4500478536137 37.4670964434
"5396" 1079 70.8212096645676 39.2013615179409
"5397" 1079.2 68.5858796731213 41.8297427930603
"5398" 1079.4 65.3817458977024 44.3169955834802
"5399" 1079.6 63.2199638375001 47.065171967705
"5400" 1079.8 61.4427698535951 50.1833802140563
"5401" 1080 59.5259512147338 53.3241693356422
"5402" 1080.2 57.8357892160953 56.8385048105966
"5403" 1080.4 56.3909779723856 60.4191239797901
"5404" 1080.6 55.0331378402791 63.6729440840516
"5405" 1080.8 54.2300428948372 67.1347163913318
"5406" 1081 54.7331094184622 69.5795413543103
"5407" 1081.2 55.9003345783128 71.8463092384963
"5408" 1081.4 57.1727115921705 74.9798432835464
"5409" 1081.6 59.0124204597497 77.3348797943228
"5410" 1081.8 61.7713161554828 79.3452765930429
"5411" 1082 64.2538890829781 81.5043435974212
"5412" 1082.2 66.5526162653989 83.8359086661065
"5413" 1082.4 68.9001118418372 85.1069098424924
"5414" 1082.6 70.9881083807539 84.9906867931019
"5415" 1082.8 73.2323082238098 84.1453512648189
"5416" 1083 76.4014272520016 83.2970517269695
"5417" 1083.2 79.469177153029 82.3473830619558
"5418" 1083.4 82.9716433246164 81.3022347952795
"5419" 1083.6 86.0811996474701 79.8925077971821
"5420" 1083.8 89.1103646261625 78.7831365609172
"5421" 1084 91.1379478476177 77.669373515106
"5422" 1084.2 93.0025382106648 75.9224323946767
"5423" 1084.4 94.9221995665117 74.0437378344004
"5424" 1084.6 95.4078783408251 71.9555510642402
"5425" 1084.8 95.5014406169336 69.3372951736763
"5426" 1085 95.8031810399258 65.8123968150049
"5427" 1085.2 95.4791230097884 62.4610115137158
"5428" 1085.4 94.7274641380117 59.2755463846678
"5429" 1085.6 93.2185009569362 56.5360125568968
"5430" 1085.8 91.4710935075078 53.5636978627059
"5431" 1086 88.7362654897338 50.3874695403318
"5432" 1086.2 86.1039796975958 47.4641997745732
"5433" 1086.4 83.2681997620329 45.1042613570766
"5434" 1086.6 80.0562881679039 42.603275189602
"5435" 1086.8 76.853283773985 39.6124143912762
"5436" 1087 73.5037448931181 36.7376301416375
"5437" 1087.2 70.4451555712548 33.7369877740507
"5438" 1087.4 66.9258974977338 31.0258436032629
"5439" 1087.6 63.5979972204054 28.1761337720944
"5440" 1087.8 59.7453586638147 25.8630786849521
"5441" 1088 56.183653739789 23.3750416277124
"5442" 1088.2 52.744283699615 22.5743757472131
"5443" 1088.4 50.1295163922762 23.1149556675207
"5444" 1088.6 47.6312033339592 24.6395915833377
"5445" 1088.8 45.0525116747603 26.7821510419078
"5446" 1089 42.6392734951293 30.0466083399184
"5447" 1089.2 40.8582101378372 32.8327285141304
"5448" 1089.4 39.4973004765958 36.3083218936077
"5449" 1089.6 38.4147441659444 40.209265834471
"5450" 1089.8 36.5787231308011 43.7823760505196
"5451" 1090 35.2265510791476 46.9269985925043
"5452" 1090.2 34.8499097219226 50.4016638805085
"5453" 1090.4 34.4935661329385 54.0641809639796
"5454" 1090.6 34.2231283089457 57.7845572226642
"5455" 1090.8 34.8337368814575 61.3408769757771
"5456" 1091 35.6824709177047 64.9404976675437
"5457" 1091.2 36.3253324527529 68.4410429605799
"5458" 1091.4 36.9533854416814 72.1370244980847
"5459" 1091.6 37.2050720993942 75.6231184027264
"5460" 1091.8 37.8486626064736 79.2891256902665
"5461" 1092 39.6283021683635 81.0766185606195
"5462" 1092.2 41.8562292088997 82.3541854639103
"5463" 1092.4 44.8120788380144 84.0682269855239
"5464" 1092.6 47.5912542684399 84.1613569164764
"5465" 1092.8 51.1338385019742 84.7055490728326
"5466" 1093 54.3844277390534 83.9439107660299
"5467" 1093.2 57.9528228883237 82.8491818706785
"5468" 1093.4 61.3495701607972 81.2500355843153
"5469" 1093.6 64.0862520493172 79.1105423431953
"5470" 1093.8 66.4575731815086 76.332687821221
"5471" 1094 67.5417134869348 73.385194088106
"5472" 1094.2 68.0730873059854 69.7628571126205
"5473" 1094.4 68.3451158706122 66.2982493840853
"5474" 1094.6 68.5656251058254 62.2191149082706
"5475" 1094.8 68.1755148985814 58.4739610161911
"5476" 1095 67.6378508715601 54.7485615060498
"5477" 1095.2 67.5741604972192 51.0605303097387
"5478" 1095.4 67.8485405279372 47.3504921910353
"5479" 1095.6 69.2533528516744 43.9910796128655
"5480" 1095.8 70.3324991048039 40.396273666602
"5481" 1096 70.9092115066055 37.0504129167646
"5482" 1096.2 71.3482143715515 32.9623259595782
"5483" 1096.4 71.5528411234039 29.4954171245686
"5484" 1096.6 72.0115512438705 25.8863205163686
"5485" 1096.8 71.4018893468019 22.3831192522941
"5486" 1097 70.2923582386993 19.6103184842974
"5487" 1097.2 68.5740432173721 16.2299592243772
"5488" 1097.4 68.4596388488015 14.2491785922924
"5489" 1097.6 69.1687124328717 13.7637789527801
"5490" 1097.8 70.2960804191743 13.3781308757274
"5491" 1098 71.19841788809 13.1506710469078
"5492" 1098.2 72.8167007970619 12.8573777073791
"5493" 1098.4 74.8048481680786 12.0895019353318
"5494" 1098.6 77.1136194705706 10.5844432902353
"5495" 1098.8 78.3945458447039 9.18667565900197
"5496" 1099 79.0307302008822 7.88615418432294
"5497" 1099.2 78.7407421620372 7.6763942246353
"5498" 1099.4 77.9967185248717 6.98161402915943
"5499" 1099.6 77.0352390683878 5.74187643230047
"5500" 1099.8 76.2694255855226 4.5865920924353
"5501" 1100 75.1540289364234 4.05386758688357
"5502" 1100.2 74.4046332874372 3.1195851977353
"5503" 1100.4 73.6000185881069 3.2693929019072
"5504" 1100.6 73.0559949865313 3.23031710805882
"5505" 1100.8 71.975588609182 2.86307163329736
"5506" 1101 70.8813331578807 2.17356613058747
"5507" 1101.2 69.6170922831327 1.55934134029893
"5508" 1101.4 68.5423421011047 1.32137711688878
"5509" 1101.6 67.289118751519 0.886618950935296
"5510" 1101.8 66.0699569476372 0.531767725668629
"5511" 1102 65.0313679956372 0.401944106668631
"5512" 1102.2 63.18339592932 0.315842694987017
"5513" 1102.4 61.7876321437658 0.47860186264958
"5514" 1102.6 60.1163985139666 0.47652904856471
"5515" 1102.8 58.7182308659801 0.399780379685296
"5516" 1103 58.2277150247338 0.221832488124949
"5517" 1103.2 58.2724817899062 0.365086136676675
"5518" 1103.4 58.2399881603541 0.131745660682485
"5519" 1103.6 58.9733546329348 0.497148093935296
"5520" 1103.8 59.0383250800224 0.691883522435296
"5521" 1104 59.0493489464958 0.839122504959685
"5522" 1104.2 59.1883064974141 0.971503624896833
"5523" 1104.4 59.4652897329383 1.49270562166001
"5524" 1104.6 59.2992023436977 1.75613528284227
"5525" 1104.8 59.3302564984086 1.83711330432815
"5526" 1105 59.3121270363653 2.09222817681732
"5527" 1105.2 59.2781318273214 2.45475161201424
"5528" 1105.4 59.6084499676944 3.25554333939134
"5529" 1105.6 59.3216966993537 4.27843932645728
"5530" 1105.8 59.0189298743541 5.94317597636788
"5531" 1106 58.3634594094501 8.11695695749982
"5532" 1106.2 57.4826890013046 10.8435260777179
"5533" 1106.4 56.7745858272372 13.5660590732686
"5534" 1106.6 56.3276424917136 16.2882221106151
"5535" 1106.8 55.5639449142328 18.6845811359298
"5536" 1107 54.9239277550096 21.4323258268146
"5537" 1107.2 55.2548858165901 23.7027381560118
"5538" 1107.4 55.8250187854086 26.1975880981139
"5539" 1107.6 57.1072965903488 28.7111415719585
"5540" 1107.8 58.0480375081554 31.1945329138444
"5541" 1108 57.7717479165451 33.7487695199409
"5542" 1108.2 56.7755131388015 35.9529057543996
"5543" 1108.4 54.9616371713196 38.4843026816824
"5544" 1108.6 52.7006921303537 41.1968526504353
"5545" 1108.8 50.3240453144894 43.8850482395114
"5546" 1109 48.2971035065372 46.186407074002
"5547" 1109.2 46.3401171465792 49.0281483772095
"5548" 1109.4 44.1752765379046 52.1895581873342
"5549" 1109.6 42.2192181875735 55.804149737699
"5550" 1109.8 40.0704168134509 58.8027057089126
"5551" 1110 38.5258616723545 62.0671185738146
"5552" 1110.2 37.4443297863557 65.6325427155464
"5553" 1110.4 36.0813266146324 69.6141479515437
"5554" 1110.6 36.0325712267153 73.2047075933987
"5555" 1110.8 36.4940024525495 76.7880867195723
"5556" 1111 37.1787354624951 80.19518451583
"5557" 1111.2 38.6740154668237 82.9754967432191
"5558" 1111.4 39.6307868309281 85.0005219157535
"5559" 1111.6 39.725748722868 87.2442916665122
"5560" 1111.8 39.0143090492278 89.2173922221072
"5561" 1112 39.0386509777903 89.2113067399665
"5562" 1112.2 39.6358708327911 88.7542402198045
"5563" 1112.4 41.388793624185 89.0396785045223
"5564" 1112.6 43.8272198593155 89.5194614443049
"5565" 1112.8 46.8496590749742 90.2755158496545
"5566" 1113 49.3750213784108 90.3217282458618
"5567" 1113.2 52.687660794479 90.0202217242114
"5568" 1113.4 55.6769480678856 89.5540567985966
"5569" 1113.6 58.8087475470312 88.5844112513905
"5570" 1113.8 61.9615387278988 87.2502835258507
"5571" 1114 64.796135348673 86.3115290859129
"5572" 1114.2 68.0975658334736 84.705468236208
"5573" 1114.4 70.9869780756133 82.8702343494353
"5574" 1114.6 72.686360173179 80.129148317891
"5575" 1114.8 73.7782343257622 77.3056694800478
"5576" 1115 75.383376717508 73.7889138788987
"5577" 1115.2 76.3333056370202 70.1031896711914
"5578" 1115.4 76.638948351058 66.5074002923574
"5579" 1115.6 76.7032750120843 62.8331042593059
"5580" 1115.8 76.277674742251 58.5574041842974
"5581" 1116 76.245713354093 55.032125535726
"5582" 1116.2 75.1316455538372 51.4009891038353
"5583" 1116.4 74.0711586420059 47.9117056187124
"5584" 1116.6 73.0186542376993 44.3529095950905
"5585" 1116.8 70.9772897458372 40.954515228302
"5586" 1117 68.5603606687095 38.6404322379991
"5587" 1117.2 65.3221158368702 35.9454159302265
"5588" 1117.4 61.6329397146327 34.1819514192421
"5589" 1117.6 58.095732067649 32.6239117863529
"5590" 1117.8 54.3436385614622 31.2476425761626
"5591" 1118 50.4817632904535 30.0878757641446
"5592" 1118.2 46.792170610781 28.5674942987274
"5593" 1118.4 43.1996718376586 27.8574757981853
"5594" 1118.6 40.4000091296019 26.5481664171529
"5595" 1118.8 40.0703150708027 25.5329615166077
"5596" 1119 39.5260427746895 23.8167156568103
"5597" 1119.2 39.0771467805451 22.7735682912218
"5598" 1119.4 37.7911271389622 21.0063293591398
"5599" 1119.6 36.3289703963204 19.3821085813904
"5600" 1119.8 34.9209432955706 17.9973719351353
"5601" 1120 34.7351366644954 18.2279321091315
"5602" 1120.2 34.2326768379419 18.0867388914702
"5603" 1120.4 32.3336120542867 16.9533858214465
"5604" 1120.6 30.4478832307313 16.8343050425647
"5605" 1120.8 29.1218383372641 17.0401602272402
"5606" 1121 27.104727223777 17.1810472754233
"5607" 1121.2 25.2988494006872 16.8354505450853
"5608" 1121.4 23.7402621096926 16.0314043842787
"5609" 1121.6 24.1734709552446 15.9726043069538
"5610" 1121.8 24.4757840895967 15.8615269020429
"5611" 1122 24.7876689008747 15.6086173455353
"5612" 1122.2 24.9594533681586 15.1162149048996
"5613" 1122.4 24.9919092729086 15.0373934219353
"5614" 1122.6 25.1820081435872 14.8472945512567
"5615" 1122.8 25.3886176835811 13.8768969252646
"5616" 1123 25.6099732131977 14.1648579360981
"5617" 1123.2 25.8311262385872 14.4995527146496
"5618" 1123.4 25.8227117447631 14.6118604485464
"5619" 1123.6 25.9560814718747 14.5375724887853
"5620" 1123.8 26.0817796716565 14.6612177548329
"5621" 1124 26.0216614911784 14.6670142736118
"5622" 1124.2 26.0864720916204 14.6377556550136
"5623" 1124.4 25.9348268123006 14.5845939703011
"5624" 1124.6 25.9035278722603 14.1985331145507
"5625" 1124.8 26.0956640923715 13.7364896233257
"5626" 1125 26.0279691933697 13.7821507680976
"5627" 1125.2 26.3290473138982 13.5634203818255
"5628" 1125.4 26.1021330432497 12.7654800894353
"5629" 1125.6 26.5824203300224 12.5202576979908
"5630" 1125.8 26.3650258717247 12.4831137181103
"5631" 1126 23.5072834584872 10.4870755759853
"5632" 1126.2 22.3583444303372 11.7918029469353
"5633" 1126.4 22.8090178505801 9.58294680080672
"5634" 1126.6 22.5864630751515 10.6623374616353
"5635" 1126.8 22.6331081171249 10.8714779766271
"5636" 1127 22.9944801634372 11.0050718157953
"5637" 1127.2 22.9745620191523 11.3089657885997
"5638" 1127.4 23.1264675094206 11.429378677227
"5639" 1127.6 23.1710402852772 11.6957334688753
"5640" 1127.8 23.2295292420477 11.9762891423563
"5641" 1128 23.3674280143827 12.3051963493444
"5642" 1128.2 23.4989376544087 12.719957521734
"5643" 1128.4 23.9186319994298 12.9337699659168
"5644" 1128.6 24.0110989645295 13.7441504480507
"5645" 1128.8 24.2804976598843 14.3829296485059
"5646" 1129 24.3858838917784 14.9923369894588
"5647" 1129.2 25.0166003398613 16.6179568797606
"5648" 1129.4 25.6869616384186 18.2678881272841
"5649" 1129.6 26.8836248640515 19.5904932025782
"5650" 1129.8 28.0606559778254 21.0176802477529
"5651" 1130 28.7095348514155 21.9485459587004
"5652" 1130.2 30.131724535049 22.8550662907765
"5653" 1130.4 31.6071317815666 23.4186535309059
"5654" 1130.6 33.1072592553187 24.6082791115464
"5655" 1130.8 34.1279637430933 26.0027395828377
"5656" 1131 35.365328051182 27.1938085045043
"5657" 1131.2 37.1022785398717 28.3980344876422
"5658" 1131.4 38.6496812781431 29.2194782951647
"5659" 1131.6 40.6892830191384 30.0758173360979
"5660" 1131.8 42.4988561229497 30.0920648402228
"5661" 1132 44.4067223905039 29.4550275542131
"5662" 1132.2 47.033434810271 28.6868610267967
"5663" 1132.4 49.5344946510059 27.7249149342064
"5664" 1132.6 51.9802585883031 26.1668182143898
"5665" 1132.8 53.8527907313902 24.0738809726824
"5666" 1133 55.2465028208713 21.5816840342535
"5667" 1133.2 56.2726011671039 19.3735022965353
"5668" 1133.4 56.5297755742658 18.041882890221
"5669" 1133.6 56.0663432406926 17.0825064561823
"5670" 1133.8 54.7478277938721 15.8314309055865
"5671" 1134 53.2057202745955 14.058009746732
"5672" 1134.2 51.3219938292372 12.2072385277353
"5673" 1134.4 49.9872358299361 12.2176529499188
"5674" 1134.6 48.4946208697301 12.6124736813281
"5675" 1134.8 46.3781180864298 13.0539770205464
"5676" 1135 43.446766443508 13.6394146953865
"5677" 1135.2 40.3189427973757 14.0437434149738
"5678" 1135.4 37.4086111186944 14.7785891944483
"5679" 1135.6 34.8847008685997 15.9007204882853
"5680" 1135.8 32.4673316743689 16.6010285292581
"5681" 1136 30.1623667274747 17.3953149020228
"5682" 1136.2 29.9875362177739 17.8286012304353
"5683" 1136.4 31.026445820886 18.8640237527036
"5684" 1136.6 31.4670940984247 19.9755593296478
"5685" 1136.8 31.3661063024911 22.4972582983199
"5686" 1137 31.8127494840122 25.8760428131978
"5687" 1137.2 31.805387534886 28.8620256305694
"5688" 1137.4 31.8576336254592 31.4173344240573
"5689" 1137.6 31.5458620826449 34.0715332537814
"5690" 1137.8 31.1855288538625 37.3465141780682
"5691" 1138 31.5445675451335 40.4131026542501
"5692" 1138.2 32.2802347194668 42.591254484139
"5693" 1138.4 33.7242439523006 45.3147945165207
"5694" 1138.6 35.0757134139078 48.0469577235529
"5695" 1138.8 36.8650146844579 50.5486298949525
"5696" 1139 38.7358127710395 52.2508232659634
"5697" 1139.2 40.5693890528709 54.4869986359297
"5698" 1139.4 42.0841581763486 56.696022436958
"5699" 1139.6 44.1794121711559 58.7358809140177
"5700" 1139.8 46.1463588851039 59.1774238819353
"5701" 1140 49.0456579338922 59.2708683549518
"5702" 1140.2 52.3269813739666 58.8834115683176
"5703" 1140.4 54.5371865788128 59.1980056751914
"5704" 1140.6 56.3980973321372 60.428058078302
"5705" 1140.8 58.1811965165763 61.9065421335223
"5706" 1141 60.449013030805 63.4008793581127
"5707" 1141.2 62.1716670364234 65.4201492852284
"5708" 1141.4 63.460648074972 67.6108536937162
"5709" 1141.6 65.1397035673545 69.5924117992974
"5710" 1141.8 67.0501252710872 71.1418505875035
"5711" 1142 68.4744111376744 72.1099697420864
"5712" 1142.2 69.940176062235 72.9343016907421
"5713" 1142.4 71.9716206459054 74.5807012226058
"5714" 1142.6 73.7052085400747 77.0233031087228
"5715" 1142.8 74.9263838859589 79.7492043737461
"5716" 1143 75.9396522571656 82.7132834070621
"5717" 1143.2 77.2292243122515 84.8787911976782
"5718" 1143.4 78.8911211873789 86.1807366339353
"5719" 1143.6 80.8894984938102 87.0386251432731
"5720" 1143.8 83.065113558755 87.9600315765312
"5721" 1144 85.2932942773827 89.1118841875911
"5722" 1144.2 86.4479376766705 90.1403570134353
"5723" 1144.4 87.5631342597021 91.7017491878948
"5724" 1144.6 88.7791312004947 93.6900548699284
"5725" 1144.8 90.1564438259922 95.5417509645057
"5726" 1145 92.3406935638515 96.9190045483639
"5727" 1145.2 95.0649803877955 97.7891318995186
"5728" 1145.4 97.3567747182268 97.4728624553963
"5729" 1145.6 100.024867371668 97.0612358573085
"5730" 1145.8 102.108664914647 96.0826634223467
"5731" 1146 103.627929924337 94.2514382817686
"5732" 1146.2 104.762588354397 91.4074355348753
"5733" 1146.4 105.760033205606 88.2329484573584
"5734" 1146.6 106.246632376084 85.0149916715449
"5735" 1146.8 106.344239491106 81.7018217784353
"5736" 1147 105.590143539223 78.0980432461943
"5737" 1147.2 104.817476572849 74.999300053319
"5738" 1147.4 104.361192957578 71.1332175353982
"5739" 1147.6 102.927330049389 68.0390050478146
"5740" 1147.8 101.078462647768 65.3798591965732
"5741" 1148 98.8097033373599 62.5911949542762
"5742" 1148.2 95.8934381616065 60.7517135914573
"5743" 1148.4 92.7773308590532 58.4707703194239
"5744" 1148.6 89.5158108005676 56.3249509948061
"5745" 1148.8 85.7023428138255 54.8604067160118
"5746" 1149 82.3671485861039 52.7122076557353
"5747" 1149.2 79.1104444225077 51.584217438833
"5748" 1149.4 75.4148970862009 51.7745270621398
"5749" 1149.6 71.7821961836372 52.2669890094
"5750" 1149.8 68.4265506861668 53.9653006327648
"5751" 1150 66.4013718491743 56.4649854602443
"5752" 1150.2 64.6458917115295 59.3521864459738
"5753" 1150.4 62.9005102132192 62.5433564756712
"5754" 1150.6 61.1682301693486 65.8662907972307
"5755" 1150.8 59.6886732006977 69.5738804406911
"5756" 1151 58.5410823809407 73.017069334987
"5757" 1151.2 57.2929186468002 76.3309705775834
"5758" 1151.4 55.5197380572714 79.8415859746063
"5759" 1151.6 53.9807815463572 82.4288340448353
"5760" 1151.8 52.6703810610975 85.5058316557093
"5761" 1152 52.1089809506119 88.5038480133649
"5762" 1152.2 51.905019900019 91.066825567208
"5763" 1152.4 52.3773058236847 93.7688171444692
"5764" 1152.6 52.7999857993911 96.7713480146661
"5765" 1152.8 53.3156330566633 99.8206833866962
"5766" 1153 54.4083081627178 101.413697540928
"5767" 1153.2 55.7805078303229 101.765134783321
"5768" 1153.4 57.8844023323643 102.354303438814
"5769" 1153.6 60.641038668396 103.632467535097
"5770" 1153.8 63.7051697953911 104.560765154666
"5771" 1154 66.5694687769325 104.767151420769
"5772" 1154.2 69.9868611686275 104.730856645564
"5773" 1154.4 73.1403187527243 104.146650360064
"5774" 1154.6 76.4182903492836 103.978163831489
"5775" 1154.8 79.920221664493 103.518574538583
"5776" 1155 83.1868920089324 102.887799983816
"5777" 1155.2 86.754916442431 101.70480157467
"5778" 1155.4 90.2681993691084 101.11595381974
"5779" 1155.6 93.2874786709872 100.448352362035
"5780" 1155.8 96.8180910004282 99.4168446983444
"5781" 1156 99.6579236553172 98.1998072809553
"5782" 1156.2 103.168061752809 96.5949679299142
"5783" 1156.4 105.320900091026 94.7490954879353
"5784" 1156.6 106.216612887197 92.4875680449553
"5785" 1156.8 106.39983962731 89.2701878914894
"5786" 1157 106.279454092141 86.0599513681568
"5787" 1157.2 106.045245710117 82.1068714697153
"5788" 1157.4 105.631765913707 78.6164033009028
"5789" 1157.6 104.672557184198 75.1849780200283
"5790" 1157.8 103.409153084911 71.5707712142501
"5791" 1158 101.356016591837 68.473242669987
"5792" 1158.2 98.6476272989062 65.8991536725732
"5793" 1158.4 95.1916330275958 63.6115719722629
"5794" 1158.6 91.3537631594439 62.0269793843679
"5795" 1158.8 87.3843091815269 60.2719712904008
"5796" 1159 83.2629315572039 59.791922345202
"5797" 1159.2 78.8995496587675 59.0038225309469
"5798" 1159.4 74.6940378493428 59.1694010740196
"5799" 1159.6 71.0554789709168 59.3205249165148
"5800" 1159.8 67.301938325182 60.3973182328836
"5801" 1160 63.9825072847713 62.8873834556661
"5802" 1160.2 61.6489521783653 65.4621998646488
"5803" 1160.4 59.8527486004924 68.3702791100905
"5804" 1160.6 58.640991267449 71.7588598997294
"5805" 1160.8 57.0639975047153 75.0143221850694
"5806" 1161 55.9963273954425 78.7295441855405
"5807" 1161.2 55.3015448770062 82.5740170779142
"5808" 1161.4 54.1058637810111 86.1045358140875
"5809" 1161.6 53.3495000877068 89.3501262890875
"5810" 1161.8 52.6743598671592 92.131719304876
"5811" 1162 51.8802353909372 94.1648892024353
"5812" 1162.2 50.0044934893211 96.633631892774
"5813" 1162.4 48.0724087813449 99.042262703943
"5814" 1162.6 46.6555796158044 100.192110333714
"5815" 1162.8 46.4552832602082 100.264505366097
"5816" 1163 46.4992557763211 100.189123909903
"5817" 1163.2 45.6474845825091 100.63984220006
"5818" 1163.4 43.7219664393078 101.358645031729
"5819" 1163.6 43.5365712621295 101.918355186405
"5820" 1163.8 44.1846743427061 102.069232169091
"5821" 1164 45.178902457681 102.67847871717
"5822" 1164.2 46.2993471106313 103.076898812612
"5823" 1164.4 47.6739501353372 103.609557484685
"5824" 1164.6 49.1905260482009 104.102297129526
"5825" 1164.8 50.8397918158086 104.930976463792
"5826" 1165 52.8630765536019 105.402268929406
"5827" 1165.2 54.6741763282583 105.172565529225
"5828" 1165.4 56.3029642867389 104.054895062976
"5829" 1165.6 58.9748867763533 103.097591761371
"5830" 1165.8 61.6670816404086 101.589563793816
"5831" 1166 64.2528663617016 99.5118619849777
"5832" 1166.2 67.0266227193717 97.6701269154353
"5833" 1166.4 69.9034943886847 95.6633618217404
"5834" 1166.6 72.5665099094579 93.5336778135043
"5835" 1166.8 75.3002224919417 91.5839181500771
"5836" 1167 77.6449496779153 89.6068630791072
"5837" 1167.2 80.3712456769153 87.2030976335603
"5838" 1167.4 82.5373193494402 84.6858558445677
"5839" 1167.6 84.3669065602345 81.7871852539421
"5840" 1167.8 86.1304997559511 79.1973762675999
"5841" 1168 88.5343114203497 76.9405405516103
"5842" 1168.2 90.7104798338372 74.7758099117847
"5843" 1168.4 92.5929223093372 71.8352267344353
"5844" 1168.6 94.913142104721 69.0983636966795
"5845" 1168.8 97.2606715197463 66.9771679007194
"5846" 1169 99.3009677138031 64.9988329793671
"5847" 1169.2 99.5222579734622 64.7244330573898
"5848" 1169.4 99.5222579734622 64.7686911093217
"5849" 1169.6 99.5116258667338 64.9232381918146
"5850" 1169.8 99.6595573907473 64.6876342276937
"5851" 1170 99.7505311702039 64.6386707878686
"5852" 1170.2 99.8214722414103 64.5432236852106
"5853" 1170.4 100.05350050231 64.3468291945342
"5854" 1170.6 100.124930549596 64.3905136862629
"5855" 1170.8 100.57001924637 63.8327295241201
"5856" 1171 101.306627171565 63.2231229653375
"5857" 1171.2 102.651399515486 62.8103452641716
"5858" 1171.4 103.832651785068 62.8745437570837
"5859" 1171.6 104.837650010474 63.0514786943671
"5860" 1171.8 106.33408087901 62.8997804060215
"5861" 1172 107.838637742782 63.1356176282595
"5862" 1172.2 108.697766080113 63.0788474667112
"5863" 1172.4 110.163524217679 63.3146976348037
"5864" 1172.6 111.108480981771 63.3581724036881
"5865" 1172.8 112.027518073637 63.1976286169686
"5866" 1173 112.96256477341 62.902728461289
"5867" 1173.2 113.39489288864 62.9166460245283
"5868" 1173.4 113.426594004907 62.9664620643772
"5869" 1173.6 113.304165616882 62.4208263184128
"5870" 1173.8 112.703153333369 61.4037608375523
"5871" 1174 112.248687467934 60.1823838241943
"5872" 1174.2 111.825364152623 58.7137680997924
"5873" 1174.4 112.145454228729 56.7616096705437
"5874" 1174.6 112.640685012606 54.8083597809738
"5875" 1174.8 112.363204859909 52.8253396665781
"5876" 1175 112.264616998864 50.4621593538037
"5877" 1175.2 112.126794958755 48.0103016428941
"5878" 1175.4 112.204402754525 45.7195829773478
"5879" 1175.6 112.436384266488 43.6838352312787
"5880" 1175.8 112.539617505693 41.7787127259534
"5881" 1176 112.3894014116 39.7801524080978
"5882" 1176.2 112.150375547227 37.5253773765207
"5883" 1176.4 111.447428146788 35.3357912170451
"5884" 1176.6 110.709573719789 32.7598815554233
"5885" 1176.8 109.740999584 30.5740350257603
"5886" 1177 108.477769405551 28.590051933971
"5887" 1177.2 107.731283596302 26.3784138531496
"5888" 1177.4 107.207696011208 23.9206947590649
"5889" 1177.6 107.354196457027 22.7684721002328
"5890" 1177.8 107.481188784657 21.9063141790257
"5891" 1178 107.285634910814 21.7776545711795
"5892" 1178.2 106.533319951958 21.5356130018811
"5893" 1178.4 105.101902964447 21.2530949852768
"5894" 1178.6 103.553518825642 20.7163851457524
"5895" 1178.8 101.91128628756 20.3672004308811
"5896" 1179 99.6483366803757 19.6361454642045
"5897" 1179.2 97.5495880827572 19.0125926357153
"5898" 1179.4 95.5123103998878 18.4645726298404
"5899" 1179.6 92.8499730749572 17.7662858933153
"5900" 1179.8 90.3568812926135 17.7773550650406
"5901" 1180 87.5947129778372 17.76451108941
"5902" 1180.2 84.6365890877658 18.236618318721
"5903" 1180.4 81.5151678929592 18.9970138014353
"5904" 1180.6 78.2714538207631 20.1942760655464
"5905" 1180.8 75.5479764699407 21.3159322373663
"5906" 1181 72.6048346279348 22.4072586224841
"5907" 1181.2 69.9860482313549 23.9318386601294
"5908" 1181.4 67.197309025186 25.4504553273074
"5909" 1181.6 64.5932887603605 27.4430969212609
"5910" 1181.8 63.0361686016125 29.2370340866038
"5911" 1182 62.2277484785076 30.9978520764683
"5912" 1182.2 61.2103267815349 33.4527228193888
"5913" 1182.4 60.3804368449622 36.3815766002535
"5914" 1182.6 59.9903649526891 39.0235091027316
"5915" 1182.8 60.2989060480902 41.7505582061702
"5916" 1183 60.5757588259577 44.6645510037245
"5917" 1183.2 61.0717476161372 47.263943111702
"5918" 1183.4 62.3857481027301 49.2459170284353
"5919" 1183.6 63.3501521295872 50.8733488237567
"5920" 1183.8 63.1049731864758 52.1677305259293
"5921" 1184 62.031262182019 54.1600360612648
"5922" 1184.2 60.9365783187078 56.8719091421647
"5923" 1184.4 60.6331292462301 59.8960903442567
"5924" 1184.6 60.8274431694736 62.5469369023444
"5925" 1184.8 61.0967850283729 65.4043210361139
"5926" 1185 61.8223204652446 68.3636469967316
"5927" 1185.2 63.2071057345779 70.7725963715094
"5928" 1185.4 64.7299238851787 73.1667104366182
"5929" 1185.6 65.7074757377451 75.7470173595669
"5930" 1185.8 66.1856179900191 79.0168332945717
"5931" 1186 66.8105697836467 82.2211162544353
"5932" 1186.2 67.4821945030716 85.4687352234822
"5933" 1186.4 67.4425466648827 88.4172435248898
"5934" 1186.6 67.8402403293454 91.2087415501238
"5935" 1186.8 69.0221847970163 93.2813135268532
"5936" 1187 70.6317591906526 95.2554076020353
"5937" 1187.2 72.3935474076554 96.6964497729353
"5938" 1187.4 74.1638694849281 98.9447588110717
"5939" 1187.6 75.6283620091416 100.452867966174
"5940" 1187.8 77.6059309983078 100.539610729509
"5941" 1188 79.4877272928988 99.7732695432353
"5942" 1188.2 81.8545117315911 99.0782138599738
"5943" 1188.4 84.5093735325403 98.7837701471697
"5944" 1188.6 87.8049035990753 98.2450600852924
"5945" 1188.8 90.7624092814372 97.3260943250853
"5946" 1189 94.0976960750191 96.000123089208
"5947" 1189.2 97.4775359742122 94.8518725196436
"5948" 1189.4 100.220937112202 93.2280538977596
"5949" 1189.6 102.669232430183 90.9792173208199
"5950" 1189.8 104.829971505078 88.5621397655919
"5951" 1190 106.33312958525 85.8886334911853
"5952" 1190.2 107.527631710453 82.9101800783584
"5953" 1190.4 107.938554903356 79.8650579836946
"5954" 1190.6 107.711117362885 76.9343230951582
"5955" 1190.8 106.802275730374 73.9219039276304
"5956" 1191 105.936499337496 70.8607859235882
"5957" 1191.2 104.556840301665 68.2538855206422
"5958" 1191.4 102.805956786062 65.1558744715027
"5959" 1191.6 101.154566148561 62.1432220746077
"5960" 1191.8 98.6925384729985 59.3386564410159
"5961" 1192 96.1132557919884 55.915228060319
"5962" 1192.2 93.6113662170096 53.0063253029181
"5963" 1192.4 90.7498645272417 50.2334517482443
"5964" 1192.6 87.5313107453023 47.5642482892958
"5965" 1192.8 84.0436551640137 45.1144712708471
"5966" 1193 80.5842375518372 42.9259320595342
"5967" 1193.2 76.7691934753145 41.7146718580376
"5968" 1193.4 73.6224459829622 39.851407871708
"5969" 1193.6 70.5739092153729 37.5246988558639
"5970" 1193.8 67.1710324327383 35.1750340152815
"5971" 1194 63.7807337992705 32.4856878155353
"5972" 1194.2 60.2879922173878 30.4273270428286
"5973" 1194.4 56.7158701450077 28.1849853824808
"5974" 1194.6 53.3965162501213 26.8085599674012
"5975" 1194.8 50.0130662823784 25.5492882192
"5976" 1195 47.3818469925872 25.1729088195782
"5977" 1195.2 45.179045645496 26.1266214895765
"5978" 1195.4 44.8135030633706 27.1715743444686
"5979" 1195.6 44.1254378826706 28.387588909102
"5980" 1195.8 42.8101464329196 30.3558167955882
"5981" 1196 42.1072028861476 32.7941308275732
"5982" 1196.2 41.5397841375872 35.7071681898639
"5983" 1196.4 41.1689116080282 38.5843346546038
"5984" 1196.6 41.1688595118729 41.7949686093996
"5985" 1196.8 41.6998253230786 44.9080174832284
"5986" 1197 42.6651737650814 48.4790519301562
"5987" 1197.2 43.3327749731665 51.9168005071304
"5988" 1197.4 43.7079968963738 55.697517606789
"5989" 1197.6 44.6141417358027 58.7633313040905
"5990" 1197.8 46.3379745212093 61.952026343819
"5991" 1198 47.4189394551586 65.2095856076139
"5992" 1198.2 48.1561521487658 68.738006109721
"5993" 1198.4 48.8016041282791 71.8971193900051
"5994" 1198.6 50.2632100920594 75.2346822393612
"5995" 1198.8 51.5662545642446 78.9274429575834
"5996" 1199 52.3573371907622 82.7533930923353
"5997" 1199.2 54.0069656903584 86.1560518613085
"5998" 1199.4 55.4220597602009 89.2256906068444
"5999" 1199.6 56.4648637647658 92.5235477336496
"6000" 1199.8 58.1667532239255 95.4249419750824
"6001" 1200 60.1960282952463 98.207124612208
"6002" 1200.2 61.6919944884044 100.73938978851
"6003" 1200.4 64.0832737427637 104.010483366891
"6004" 1200.6 66.5060115738078 106.290033382862
"6005" 1200.8 69.2506356131372 108.936962421507
"6006" 1201 71.2758840695372 110.661761931078
"6007" 1201.2 72.9446168952988 110.276998963558
"6008" 1201.4 75.2814420372988 109.49206539022
"6009" 1201.6 78.3362390965214 108.233669808804
"6010" 1201.8 81.4345822562872 106.796727331135
"6011" 1202 84.8189603620753 104.655874033054
"6012" 1202.2 87.848178138742 102.893982060911
"6013" 1202.4 91.1341148011004 100.785893771435
"6014" 1202.6 93.8457202326872 98.1634566676353
"6015" 1202.8 96.9307245354894 95.4913479183049
"6016" 1203 99.5882812865495 92.7403862049147
"6017" 1203.2 102.500824868474 90.0526839200847
"6018" 1203.4 104.806328927568 87.3141966921276
"6019" 1203.6 106.076403378677 84.5112048935953
"6020" 1203.8 107.040101308054 81.711206618363
"6021" 1204 108.487042521194 79.2444461330781
"6022" 1204.2 110.043988218399 78.5072855356263
"6023" 1204.4 111.600722926175 78.7467116509478
"6024" 1204.6 112.229863852217 78.7516919535732
"6025" 1204.8 113.006540894567 79.0305099004235
"6026" 1205 112.773118721849 78.6480161951398
"6027" 1205.2 112.459102446069 77.593379201545
"6028" 1205.4 111.98045701175 75.6406815663728
"6029" 1205.6 111.137726961876 73.882445341743
"6030" 1205.8 110.322738331536 71.4688751520517
"6031" 1206 109.799188384659 68.6452749532924
"6032" 1206.2 109.439591045774 65.6053363593847
"6033" 1206.4 108.825511242159 62.863487349971
"6034" 1206.6 107.146149999237 60.3313267543412
"6035" 1206.8 105.169585399962 58.2494800597648
"6036" 1207 102.820306248 55.421596392726
"6037" 1207.2 100.156267285217 52.894408389987
"6038" 1207.4 97.3314844028372 50.5124521021678
"6039" 1207.6 94.2066600850465 47.9808915316679
"6040" 1207.8 90.8616861665549 45.4260479564471
"6041" 1208 88.4948234029039 42.499416294402
"6042" 1208.2 86.1455190913256 40.0601411957027
"6043" 1208.4 82.9697465509622 37.4836020933557
"6044" 1208.6 80.8611946057039 34.515263725902
"6045" 1208.8 78.9530419625196 31.4005150943647
"6046" 1209 76.6617096349086 28.7245121107924
"6047" 1209.2 73.550300026018 26.4626539639293
"6048" 1209.4 70.0594669510465 24.0284338261679
"6049" 1209.6 66.1834324072076 22.7522821880649
"6050" 1209.8 62.3094556513048 21.8497613773833
"6051" 1210 58.5345561416806 22.4318652149775
"6052" 1210.2 54.9219077912153 22.6494904969597
"6053" 1210.4 50.777391964217 23.4389535755745
"6054" 1210.6 47.0109223668729 25.1265432413639
"6055" 1210.8 43.3394458223204 27.1627735673005
"6056" 1211 40.48644250161 30.0305461480376
"6057" 1211.2 38.933499507314 32.352241211819
"6058" 1211.4 38.4297447941902 35.6617844709529
"6059" 1211.6 38.7894623389671 38.9510726438379
"6060" 1211.8 39.3139129025233 42.8453106963423
"6061" 1212 39.5738836213015 46.9415477911853
"6062" 1212.2 40.2496619237747 50.3834964899228
"6063" 1212.4 41.3696839138975 53.8616941328811
"6064" 1212.6 42.7205075690096 57.7292190286077
"6065" 1212.8 44.730535325251 61.1896899764353
"6066" 1213 46.6017321735963 64.9498825074714
"6067" 1213.2 49.0370981348372 68.1407280828931
"6068" 1213.4 51.6872906330441 71.1637252568491
"6069" 1213.6 54.2237100353738 74.1926336696914
"6070" 1213.8 57.2206226896586 76.9771693583996
"6071" 1214 59.7203743169651 79.8586283040283
"6072" 1214.2 62.3611011374688 82.6345019886195
"6073" 1214.4 65.2800301581834 84.9673851178968
"6074" 1214.6 68.1776151795763 88.1196241611744
"6075" 1214.8 71.1930529436119 90.5718834089846
"6076" 1215 73.791407604749 92.4122703459353
"6077" 1215.2 76.4977894830064 95.2673913207122
"6078" 1215.4 78.5804382150981 97.2072774911744
"6079" 1215.6 79.5271023685515 98.7550814456496
"6080" 1215.8 80.1507941787243 101.099983172242
"6081" 1216 81.0011359339781 104.044283758168
"6082" 1216.2 83.1807099318372 106.300801106555
"6083" 1216.4 85.269176846185 107.006138473087
"6084" 1216.6 87.6952215860953 106.678210930564
"6085" 1216.8 90.2571612953618 105.548930809501
"6086" 1217 92.4373789167618 103.519538277171
"6087" 1217.2 95.2182443824483 101.088815549102
"6088" 1217.4 98.4998969738372 98.7655137007478
"6089" 1217.6 101.071471673481 96.4376917378052
"6090" 1217.8 103.396102033266 93.4618184346041
"6091" 1218 105.504886894809 90.1878980570128
"6092" 1218.2 107.180997391706 86.8059398517511
"6093" 1218.4 108.626139255837 84.6401082439036
"6094" 1218.6 109.641921355851 81.8755047281785
"6095" 1218.8 109.984418869625 78.7613168080853
"6096" 1219 108.597984736054 76.1131496014835
"6097" 1219.2 107.420634222266 73.0731876727567
"6098" 1219.4 106.658552718526 69.2842769221366
"6099" 1219.6 106.440234070925 66.0256197841853
"6100" 1219.8 106.769028218191 63.2542021615085
"6101" 1220 106.302744143389 60.164531053987
"6102" 1220.2 105.730916138138 57.0947714879775
"6103" 1220.4 104.96998158575 54.4047830884478
"6104" 1220.6 104.072326158606 51.1683052328584
"6105" 1220.8 103.105616294407 48.1348683821097
"6106" 1221 101.62991276363 44.6355953390694
"6107" 1221.2 100.135674573237 42.0536885358353
"6108" 1221.4 98.5672129244298 38.5330643198427
"6109" 1221.6 96.6570348699835 35.7727585200207
"6110" 1221.8 94.3888157055039 33.0420060643612
"6111" 1222 92.3265600565613 30.1797517415043
"6112" 1222.2 90.4115835947442 27.0083387553074
"6113" 1222.4 88.6657578345872 24.0508618267924
"6114" 1222.6 87.563732341485 20.9310906708558
"6115" 1222.8 87.2701539303372 17.5411346455067
"6116" 1223 86.3622102658119 14.5402839947517
"6117" 1223.2 84.9967132611431 13.2511731581647
"6118" 1223.4 83.0730513209592 13.3924331763133
"6119" 1223.6 80.7108155803622 14.0653390746728
"6120" 1223.8 77.644207545947 14.9170690921304
"6121" 1224 74.4104032260594 15.5206257815464
"6122" 1224.2 71.1947052041625 16.6648810793992
"6123" 1224.4 68.0936780673431 18.5433948032824
"6124" 1224.6 65.1060530438709 20.0779048315364
"6125" 1224.8 62.224762502093 22.2305276607144
"6126" 1225 59.7179130501742 24.8729436874788
"6127" 1225.2 57.2203622088822 27.7229114290533
"6128" 1225.4 55.4040999710111 30.7446401946418
"6129" 1225.6 54.4678097476125 34.1863772244353
"6130" 1225.8 53.2250038668485 37.5121957785926
"6131" 1226 51.9872279596993 41.0043555601939
"6132" 1226.2 52.27821193332 44.4066297132974
"6133" 1226.4 52.4461136361078 47.8682593303412
"6134" 1226.6 51.3510132264255 51.8087880011647
"6135" 1226.8 50.6259621991895 55.5718679178898
"6136" 1227 50.3174276187682 59.1348954550215
"6137" 1227.2 50.5949815628372 62.5739890149859
"6138" 1227.4 50.9180653419395 66.1495423295944
"6139" 1227.6 51.4364309452446 69.7965150879168
"6140" 1227.8 51.5430356226398 73.4973106987379
"6141" 1228 51.2497441630111 77.0620385254788
"6142" 1228.2 50.797719817166 80.8428518061476
"6143" 1228.4 51.1312095543589 84.3886062412179
"6144" 1228.6 51.6471341765238 87.6659575886144
"6145" 1228.8 52.8039207517924 91.1886342952114
"6146" 1229 53.9585935096554 93.9288462587989
"6147" 1229.2 55.379078806285 96.3854543871219
"6148" 1229.4 56.4596224385329 97.6193263688701
"6149" 1229.6 58.4344735273086 99.778833412621
"6150" 1229.8 59.5472474044515 102.071147599535
"6151" 1230 59.7678921948671 104.837553283808
"6152" 1230.2 59.3552535927503 107.361742299044
"6153" 1230.4 59.2796003741507 107.53478429348
"6154" 1230.6 60.1307357713211 106.954609603274
"6155" 1230.8 61.8719331950645 106.167672886344
"6156" 1231 63.6125498679898 105.162490011961
"6157" 1231.2 66.2582011951872 104.024993065485
"6158" 1231.4 69.7730637626993 102.283342066453
"6159" 1231.6 73.4013733858536 101.175364628435
"6160" 1231.8 76.3260228486372 99.3059045148353
"6161" 1232 78.4511356273449 97.1128839969584
"6162" 1232.2 81.2099448302963 94.6054382046156
"6163" 1232.4 83.4870125329153 92.302731667404
"6164" 1232.6 85.7054886714939 89.0610770763756
"6165" 1232.8 87.5557658921372 86.0638953768353
"6166" 1233 89.1841751239724 82.5912890059083
"6167" 1233.2 90.8288000941916 80.0453381334733
"6168" 1233.4 93.070215026249 78.2928062771647
"6169" 1233.6 94.9665047410541 76.4885431985919
"6170" 1233.8 96.381555483325 74.3113747846304
"6171" 1234 98.0617422597122 71.8676826391853
"6172" 1234.2 100.106464258962 69.0749995622876
"6173" 1234.4 101.955938368058 66.6969445508563
"6174" 1234.6 104.017400781337 64.192943029302
"6175" 1234.8 105.155521174571 61.752258992102
"6176" 1235 106.07193503086 58.6732251755865
"6177" 1235.2 107.023489062665 55.7012845662974
"6178" 1235.4 107.068255827837 53.3952796203199
"6179" 1235.6 105.596921479171 51.7991148687686
"6180" 1235.8 103.337302049985 49.9112630758103
"6181" 1236 100.988710742959 46.9391729688865
"6182" 1236.2 98.8350230600931 43.8733326095865
"6183" 1236.4 95.8835692168137 40.9540061160706
"6184" 1236.6 93.4752420903187 38.0810857944353
"6185" 1236.8 90.2792799564444 35.2666951968282
"6186" 1237 87.4695259166586 32.4754873883282
"6187" 1237.2 84.1868429790872 30.0412945320782
"6188" 1237.4 81.0416393722675 27.7419931603539
"6189" 1237.6 77.464044890644 25.2152700978558
"6190" 1237.8 73.5456076060541 23.2530387086522
"6191" 1238 69.6280514198015 21.7325829160782
"6192" 1238.2 65.5775888518742 20.8866687002131
"6193" 1238.4 61.2129308017997 20.1118741295978
"6194" 1238.6 57.0525045375409 19.9298205453612
"6195" 1238.8 52.8630765536019 20.3441247656471
"6196" 1239 49.1974684877196 22.1081986473529
"6197" 1239.2 46.0186989930872 24.3568746430067
"6198" 1239.4 43.9436848160706 27.8639669791353
"6199" 1239.6 41.4748723280872 31.3766231846496
"6200" 1239.8 40.3927449672762 34.9130728478621
"6201" 1240 39.6490389887791 38.4162118806911
"6202" 1240.2 38.9749459938625 42.0743945813973
"6203" 1240.4 38.8780089130902 45.9408892338931
"6204" 1240.6 39.7204301061518 48.7455855529634
"6205" 1240.8 40.7721642508256 52.6817142010399
"6206" 1241 41.590072957035 56.745727633743
"6207" 1241.2 42.4619136666607 60.7162156012588
"6208" 1241.4 44.1575207310441 63.2221011152629
"6209" 1241.6 45.5596797687658 66.5541873758281
"6210" 1241.8 45.7565551470295 70.1974518485891
"6211" 1242 45.3557982536043 73.8003650768325
"6212" 1242.2 44.3527774163989 77.2629210520791
"6213" 1242.4 43.6845054109318 80.8070914312731
"6214" 1242.6 42.6887231657372 83.6046651083496
"6215" 1242.8 41.9414259588685 86.4484978481228
"6216" 1243 41.2668352992799 89.7083210354517
"6217" 1243.2 41.1582942407717 91.6875991611894
"6218" 1243.4 41.6138998603745 91.531601169286
"6219" 1243.6 42.841515578868 91.408633906743
"6220" 1243.8 44.4819824594894 91.6700179155657
"6221" 1244 46.9734838925238 92.8685906783905
"6222" 1244.2 50.3261918164569 93.7260488001818
"6223" 1244.4 53.8628854723528 94.8038648272009
"6224" 1244.6 57.3419914091019 95.6024948657735
"6225" 1244.8 61.2324043446497 95.8444822732478
"6226" 1245 65.0117880399848 95.9590090518943
"6227" 1245.2 69.330579631153 95.2513079088037
"6228" 1245.4 72.9724737852056 94.54069441533
"6229" 1245.6 76.3383667337225 93.5327971558287
"6230" 1245.8 80.1773277012402 91.868755045495
"6231" 1246 83.4167528754736 90.3055870739808
"6232" 1246.2 85.8007866062009 88.3759360097535
"6233" 1246.4 87.5069448973865 85.6458998936888
"6234" 1246.6 89.8085473228899 82.6088789059221
"6235" 1246.8 91.7231040620372 79.6132843077728
"6236" 1247 93.6558531898997 76.6289638660103
"6237" 1247.2 95.6088248430295 73.7875742355507
"6238" 1247.4 96.7824712670662 70.4353214452184
"6239" 1247.6 98.0198514989302 66.8113545945283
"6240" 1247.8 99.9145267532855 63.3877381464008
"6241" 1248 101.33035378343 59.7691780522609
"6242" 1248.2 102.422424890766 56.2378462231496
"6243" 1248.4 103.525020958057 52.7907351130816
"6244" 1248.6 103.7820954719 49.4049509617103
"6245" 1248.8 103.046969229312 46.2891841057103
"6246" 1249 102.365755850726 43.1009323957686
"6247" 1249.2 101.002247230062 40.0333084651478
"6248" 1249.4 98.9653621443982 36.5849477462036
"6249" 1249.6 96.8763196663433 33.4308976102546
"6250" 1249.8 94.1413242370731 30.8474304391432
"6251" 1250 91.3382152151196 27.7944731595529
"6252" 1250.2 88.7359531634651 24.6398124970399
"6253" 1250.4 85.935036030394 21.9623032808671
"6254" 1250.6 83.2618496937122 18.8753041586228
"6255" 1250.8 79.8777555321628 16.2118443007958
"6256" 1251 76.8610816212301 13.7345206741139
"6257" 1251.2 73.1420594891625 11.9724611155437
"6258" 1251.4 69.1328444271177 10.8893704733987
"6259" 1251.6 64.6681785054104 9.92994226469139
"6260" 1251.8 60.7425647137139 9.63370758177776
"6261" 1252 56.676037898269 9.02124889600348
"6262" 1252.2 52.4985203764247 9.7470809476853
"6263" 1252.4 49.5116258456648 11.0195762477112
"6264" 1252.6 46.723183043249 13.3565593900588
"6265" 1252.8 43.5358222797122 16.4508480737978
"6266" 1253 40.5793297710965 19.535541406176
"6267" 1253.2 38.6401261107762 23.4996768799231
"6268" 1253.4 36.5925769421229 27.2686329548639
"6269" 1253.6 35.4290802396565 31.3521555662666
"6270" 1253.8 34.2418979888011 35.4486381947124
"6271" 1254 34.0689156923557 39.4995290390649
"6272" 1254.2 34.1398378545872 43.7965706209103
"6273" 1254.4 35.2989773099444 45.6757675059353
"6274" 1254.6 37.2352254215582 47.7182251397376
"6275" 1254.8 38.2895571047658 50.2103210552924
"6276" 1255 39.9150337251023 52.4164287840136
"6277" 1255.2 41.8647078581743 53.8174588480533
"6278" 1255.4 43.6886669474302 55.9559866383772
"6279" 1255.6 45.1110528292165 58.5887409199181
"6280" 1255.8 47.0127056583427 61.3594593243584
"6281" 1256 48.8465060133266 63.9394647150417
"6282" 1256.2 50.4794242755955 66.8505704181056
"6283" 1256.4 52.190555718934 68.8409077800805
"6284" 1256.6 53.5094488747698 69.1949935839859
"6285" 1256.8 54.2451386644884 68.7994674575865
"6286" 1257 55.3474533298015 68.5571803546853
"6287" 1257.2 55.6252557640902 68.1735750226401
"6288" 1257.4 56.6136649227558 66.9381590595981
"6289" 1257.6 58.1292281413545 65.8364802013319
"6290" 1257.8 60.2971333561039 65.5128164891353
"6291" 1258 62.1197782858827 64.7952459404808
"6292" 1258.2 64.3371066876668 64.3969234730944
"6293" 1258.4 66.7217922811744 65.3214021299585
"6294" 1258.6 68.7053764133372 66.412926914202
"6295" 1258.8 71.6774099768729 67.5185914026853
"6296" 1259 74.4738725509039 68.4987597261353
"6297" 1259.2 77.366677176394 70.5266636656512
"6298" 1259.4 80.3111602842855 72.663411890125
"6299" 1259.6 83.3433804905842 74.0672544972425
"6300" 1259.8 86.7172304445963 75.3999017669775
"6301" 1260 90.3844112093721 75.9367473486562
"6302" 1260.2 93.9590208456327 76.7759005984239
"6303" 1260.4 97.3267919828734 77.8258828882907
"6304" 1260.6 100.911620357568 77.6073845638199
"6305" 1260.8 103.92078785557 76.8107924114586
"6306" 1261 107.616082967354 75.7014026409188
"6307" 1261.2 111.237885002778 74.5218119793882
"6308" 1261.4 113.128593558738 73.4073764941935
"6309" 1261.6 112.962248130437 72.151130874002
"6310" 1261.8 112.493028478909 70.3329820002924
"6311" 1262 112.353931744266 67.8199676610781
"6312" 1262.2 112.222734330356 64.4256638870649
"6313" 1262.4 111.506173751021 60.7062678162116
"6314" 1262.6 110.823154346606 57.2150899485891
"6315" 1262.8 109.454897009686 53.6372764199585
"6316" 1263 107.697040102994 50.4127654594473
"6317" 1263.2 105.854555947884 47.1159039306562
"6318" 1263.4 103.216294059215 44.1083847887402
"6319" 1263.6 100.616178377536 41.0466952115919
"6320" 1263.8 97.2956709906993 39.3972286905043
"6321" 1264 94.2014686130446 38.3518155364963
"6322" 1264.2 90.2751888760137 37.6549588567765
"6323" 1264.4 87.0785467818131 37.4898408789895
"6324" 1264.6 84.0717720440645 38.2050083398444
"6325" 1264.8 81.7570759280304 39.6788014691739
"6326" 1265 79.4683379053765 42.2777436805364
"6327" 1265.2 77.3602843466706 44.8795159760686
"6328" 1265.4 75.1449229694168 47.4991992455262
"6329" 1265.6 73.0387746849032 50.6597105056771
"6330" 1265.8 71.5334659317804 53.8059716458103
"6331" 1266 70.67043391911 57.2359706705262
"6332" 1266.2 70.1510005943196 60.7986917827412
"6333" 1266.4 69.0833922451313 63.6991041648706
"6334" 1266.6 67.8943896288246 66.887139179891
"6335" 1266.8 67.6626791189638 69.8352856670555
"6336" 1267 68.3029231944372 73.1594276482353
"6337" 1267.2 69.0870578531972 76.2700015594753
"6338" 1267.4 69.7804226830016 78.996866648312
"6339" 1267.6 69.9991665889879 81.813861340038
"6340" 1267.8 70.1741436282949 84.6855646151133
"6341" 1268 70.1703860215911 87.3221858379122
"6342" 1268.2 70.7918274329801 89.6334266916258
"6343" 1268.4 71.9020333704065 91.486528078143
"6344" 1268.6 73.3340877522988 94.0510438750045
"6345" 1268.8 74.8577988575091 96.1791837909822
"6346" 1269 76.4051534354563 99.3701981166258
"6347" 1269.2 77.5643404452526 101.750583124928
"6348" 1269.4 78.8021133273827 104.314735778799
"6349" 1269.6 79.9913117695387 106.319867739555
"6350" 1269.8 80.1546741066166 107.538631130303
"6351" 1270 81.4410734372372 109.330285188081
"6352" 1270.2 83.5163967181086 110.294546551621
"6353" 1270.4 84.6708592977503 110.206572906696
"6354" 1270.6 86.4033903564254 109.548988053935
"6355" 1270.8 88.6811316842056 108.254168274962
"6356" 1271 91.7036305191872 106.394274112235
"6357" 1271.2 93.8767336527816 104.702239611269
"6358" 1271.4 96.3058778127372 101.753079732985
"6359" 1271.6 98.0380958148229 98.8719227027496
"6360" 1271.8 99.8476711237188 95.881635743159
"6361" 1272 101.247533841714 92.238875786312
"6362" 1272.2 102.374373291526 88.8185165290717
"6363" 1272.4 103.322161137482 85.1199410102642
"6364" 1272.6 103.419284822373 80.811602676721
"6365" 1272.8 103.283398012376 76.3091483738199
"6366" 1273 102.207082538615 72.4362620075834
"6367" 1273.2 101.492413558635 68.4746026729796
"6368" 1273.4 100.034318302018 63.7673926765799
"6369" 1273.6 98.4905121339095 59.5395222891461
"6370" 1273.8 96.6612322303256 55.0275968048306
"6371" 1274 94.3658749856806 51.1447829738088
"6372" 1274.2 91.8570120196125 47.2445911265477
"6373" 1274.4 88.2865965002725 44.1293391031412
"6374" 1274.6 85.0379513518843 41.1052124487882
"6375" 1274.8 81.3277728242918 37.8952019763217
"6376" 1275 77.8185568594327 34.5583437732555
"6377" 1275.2 74.5242564792301 31.2978017016853
"6378" 1275.4 70.8112362796744 28.4892337580865
"6379" 1275.6 67.6966906544777 25.2154192823005
"6380" 1275.8 63.8413667778822 22.5766448241993
"6381" 1276 60.1661159566993 20.716057584056
"6382" 1276.2 56.2330358736943 20.4343467260782
"6383" 1276.4 52.2336089489958 20.9111205742524
"6384" 1276.6 49.1188389319854 22.0310398602871
"6385" 1276.8 46.4625440281749 22.5730643975262
"6386" 1277 45.5718061507603 22.6870005107045
"6387" 1277.2 45.053233585524 24.1211364019654
"6388" 1277.4 44.2289876740158 26.4201428735424
"6389" 1277.6 43.6971242159698 29.4423406409775
"6390" 1277.8 43.4384545654622 32.7940189106603
"6391" 1278 42.8720594472031 36.9934171815938
"6392" 1278.2 42.6017715325465 40.8979564113423
"6393" 1278.4 42.7343197538738 44.4788570673499
"6394" 1278.6 42.9771170622301 48.3835172736496
"6395" 1278.8 44.1038006128372 52.3213937957801
"6396" 1279 45.4530389388729 56.1636612980067
"6397" 1279.2 47.529030746686 59.2936613082493
"6398" 1279.4 49.1699764272254 61.7975699806941
"6399" 1279.6 51.1445682166039 63.3923640454686
"6400" 1279.8 53.465212443772 65.1450769770549
"6401" 1280 56.0125649444777 67.5627168462218
"6402" 1280.2 58.3108319854039 69.009399294202
"6403" 1280.4 61.0888143166125 69.3306519723791
"6404" 1280.6 63.5935714152122 69.7167413152989
"6405" 1280.8 66.7226156867918 70.1681734450035
"6406" 1281 69.8692602534419 70.2622475367841
"6407" 1281.2 73.2942595108137 69.8664897357176
"6408" 1281.4 76.9222615671177 69.4999848073012
"6409" 1281.6 80.6346396627431 69.2066802838588
"6410" 1281.8 83.5468417112642 68.0484613982106
"6411" 1282 86.8595320342867 66.0529702657162
"6412" 1282.2 90.2575082936307 64.6540050269244
"6413" 1282.4 93.4367758328372 63.6173916517353
"6414" 1282.6 96.813616560013 61.7446502818309
"6415" 1282.8 99.835823891934 59.9291445145321
"6416" 1283 102.822176810761 58.2362026441853
"6417" 1283.2 105.873586794568 55.8829672132668
"6418" 1283.4 107.122600598581 53.6055753036911
"6419" 1283.6 106.504194586665 51.466348580987
"6420" 1283.8 105.150111857112 49.7213960330228
"6421" 1284 103.55826847024 47.6991161044963
"6422" 1284.2 100.973922076826 45.5297159345603
"6423" 1284.4 98.2044363236993 43.5068177333318
"6424" 1284.6 94.4285678989186 41.1108067634237
"6425" 1284.8 90.3164802459419 39.1725099402144
"6426" 1285 86.1274041677442 37.7640746317609
"6427" 1285.2 81.8808905269714 36.7416860179231
"6428" 1285.4 77.7744835120515 37.0749527471853
"6429" 1285.6 73.0208096745409 37.1627038970649
"6430" 1285.8 67.5682176765409 37.1627038970649
"6431" 1286 62.811067467764 37.8103560523743
"6432" 1286.2 58.1732398044637 38.5831747305678
"6433" 1286.4 53.4338956409698 39.615507122616
"6434" 1286.6 48.9087497842349 41.0906333257989
"6435" 1286.8 44.7440670974509 42.3121555591171
"6436" 1287 40.5838102158599 44.3391743375944
"6437" 1287.2 36.6735621520706 46.5412582992686
"6438" 1287.4 33.3586317751395 49.2851660295283
"6439" 1287.6 29.7470990220441 51.7841926137112
"6440" 1287.8 27.9011796756909 54.842581579228
"6441" 1288 27.4283385864607 57.7195810074
"6442" 1288.2 27.1017148060224 61.4349123678797
"6443" 1288.4 27.7824385607519 65.1730585789231
"6444" 1288.6 28.3999509960224 68.9935319629908
"6445" 1288.8 29.5385892042603 72.9287410637045
"6446" 1289 31.0343202316662 76.8590591486327
"6447" 1289.2 32.7260586436772 80.3776208646353
"6448" 1289.4 35.0687784797291 83.5175980712056
"6449" 1289.6 37.4810176380975 86.5408637962298
"6450" 1289.8 40.6721942061357 89.2064020230174
"6451" 1290 43.5956338756086 91.7724253665781
"6452" 1290.2 46.6601804046166 93.9243336731118
"6453" 1290.4 49.9273172365515 95.2591168482924
"6454" 1290.6 52.6545562642609 94.8778189067743
"6455" 1290.8 56.1561146193454 94.3308931742714
"6456" 1291 59.80798183532 93.2919372815732
"6457" 1291.2 63.6390628882635 92.4920799477796
"6458" 1291.4 67.3162636900372 91.1529812416353
"6459" 1291.6 70.981346733931 89.3695292756228
"6460" 1291.8 74.3897963024086 87.302783626721
"6461" 1292 77.3268449296554 84.6995671626171
"6462" 1292.2 80.2062217200431 81.9939249211853
"6463" 1292.4 82.9314485833572 78.4562313034353
"6464" 1292.6 85.8444403313191 75.3342078874835
"6465" 1292.8 87.9383637340137 71.7680239198941
"6466" 1293 90.0469368922817 68.7963923933982
"6467" 1293.2 92.0071886871431 65.7014425708588
"6468" 1293.4 93.6785163647683 62.4789728134008
"6469" 1293.6 95.8596468618488 59.0898684179585
"6470" 1293.8 97.1923876681943 55.982835542971
"6471" 1294 98.250816774593 52.1609101480748
"6472" 1294.2 98.1911700749958 48.4780578184963
"6473" 1294.4 96.6604683480059 45.3871836781582
"6474" 1294.6 94.7727514469651 43.3162987094585
"6475" 1294.8 91.982125644042 40.1316733186401
"6476" 1295 88.5548039276512 37.2704429641678
"6477" 1295.2 85.235504453251 35.0772358513663
"6478" 1295.4 81.0971991683738 33.9203971269719
"6479" 1295.6 76.6942786264348 32.9657185628621
"6480" 1295.8 71.905288207578 32.9506487028427
"6481" 1296 67.1293780617558 33.4210217031213
"6482" 1296.2 62.4805577161131 34.4191644033318
"6483" 1296.4 58.0990886564302 36.0431568915283
"6484" 1296.6 53.8716168162937 38.0599189000331
"6485" 1296.8 50.2099873823545 41.1073191200905
"6486" 1297 46.9356674668482 44.74488935871
"6487" 1297.2 44.6031222243757 48.2672466698199
"6488" 1297.4 43.1323618085958 52.6929579467112
"6489" 1297.6 41.7141402770581 56.7666294686446
"6490" 1297.8 41.050654561296 61.2156547002353
"6491" 1298 40.2442207868019 65.7747547321765
"6492" 1298.2 39.9429536238872 69.9884857541603
"6493" 1298.4 39.6224816162446 74.4797819362871
"6494" 1298.6 40.2330069200214 78.6270518547511
"6495" 1298.8 40.801839355903 82.4602650262774
"6496" 1299 41.4009154303782 85.8902296832222
"6497" 1299.2 42.561418512479 89.1366460486293
"6498" 1299.4 43.7600422977386 91.3288831028719
"6499" 1299.6 45.3878095569194 93.796759214312
"6500" 1299.8 47.4276670934107 95.7628652186559
"6501" 1300 49.9904297848074 97.4957369794651
"6502" 1300.2 52.9902273333872 98.3127538294853
"6503" 1300.4 55.8250187854086 98.5108894003877
"6504" 1300.6 59.6319225416653 98.8993943078415
"6505" 1300.8 63.1345521908908 99.0471845883996
"6506" 1301 66.7927963119979 98.6368492212031
"6507" 1301.2 70.3047608342962 97.5615858569271
"6508" 1301.4 73.9242858971372 96.4432937158853
"6509" 1301.6 77.2644621516943 94.4059902091496
"6510" 1301.8 80.6608547696077 91.9174508145009
"6511" 1302 83.3990496547009 89.3732174466171
"6512" 1302.2 85.8336273635764 85.8505330812614
"6513" 1302.4 88.0453863980801 82.4028693210353
"6514" 1302.6 89.0227727868372 78.3967288113936
"6515" 1302.8 89.6069790723372 74.523657511227
"6516" 1303 89.7584399611706 70.4889077225834
"6517" 1303.2 89.9547209089443 66.3548153895067
"6518" 1303.4 89.2694376629372 62.3743304998103
"6519" 1303.6 88.4496490053982 58.3288207138377
"6520" 1303.8 86.6367042031475 54.4746752005732
"6521" 1304 84.359813859696 50.5166611579412
"6522" 1304.2 81.7526501228372 46.9326961807989
"6523" 1304.4 78.8166390469911 43.8974692522705
"6524" 1304.6 75.7115243853706 41.1405957488686
"6525" 1304.8 72.0380077238031 37.7447245997535
"6526" 1305 68.3023193636512 35.1283532506678
"6527" 1305.2 64.568853520035 32.7568907822595
"6528" 1305.4 60.5943176105338 30.4885921214578
"6529" 1305.6 56.3904772501524 28.1749792142179
"6530" 1305.8 52.2628332328137 26.1861876206471
"6531" 1306 48.2581564208372 25.2749130916496
"6532" 1306.2 44.8746283506497 24.4301322565853
"6533" 1306.4 43.4904959299751 23.2185197571939
"6534" 1306.6 42.7480289553259 21.4046518265262
"6535" 1306.8 42.2952232998717 19.677468632056
"6536" 1307 42.0966399415563 19.4652540452443
"6537" 1307.2 42.8815587363982 20.5358986510451
"6538" 1307.4 43.0720444828898 22.2101483716853
"6539" 1307.6 43.0824172007047 24.2994483605919
"6540" 1307.8 43.6042261802296 26.0666493576125
"6541" 1308 44.0749509197261 28.2866149832131
"6542" 1308.2 43.9223603742348 31.5726993045678
"6543" 1308.4 44.4584407427884 34.7563345761426
"6544" 1308.6 45.1831481428953 38.3256372627841
"6545" 1308.8 45.9892622422675 42.2746906035283
"6546" 1309 47.334295318186 45.1957220310283
"6547" 1309.2 48.9197876357408 48.6765700728208
"6548" 1309.4 50.4330667121743 52.3077122675477
"6549" 1309.6 52.2666429940057 55.4497355858173
"6550" 1309.8 54.0702599791449 58.4919266409518
"6551" 1310 55.5785333889663 61.956068114403
"6552" 1310.2 57.6710981445114 64.6482495342892
"6553" 1310.4 60.1213491915269 67.7748811332974
"6554" 1310.6 62.5016620482658 70.9032786123282
"6555" 1310.8 65.2903819476909 73.4801869800572
"6556" 1311 67.5223586851997 76.5267277660478
"6557" 1311.2 69.8438296876449 79.2751187463584
"6558" 1311.4 71.8677700620766 82.2229447561113
"6559" 1311.6 73.3323999045978 85.1631754512099
"6560" 1311.8 74.9523653180753 87.9148092591496
"6561" 1312 76.9786815877918 90.3882021042535
"6562" 1312.2 78.6908100008834 93.1882161302661
"6563" 1312.4 80.2251941055403 96.2948079516541
"6564" 1312.6 82.2098550419242 98.7595164140005
"6565" 1312.8 85.0384676347105 100.566473570309
"6566" 1313 87.9612737844255 103.088353837818
"6567" 1313.2 90.8092189243443 105.168812288942
"6568" 1313.4 92.5447619345469 105.384162599242
"6569" 1313.6 93.8997317571957 104.144161349718
"6570" 1313.8 95.3841301178372 102.020318352096
"6571" 1314 97.325302325742 99.87094636134
"6572" 1314.2 98.6612491860229 97.7758404337639
"6573" 1314.4 99.7861757252451 95.5844079838695
"6574" 1314.6 100.554868206166 93.1092181953037
"6575" 1314.8 101.471612964919 89.8647041237778
"6576" 1315 102.275167814357 86.6455051899553
"6577" 1315.2 102.591805977761 83.19561506541
"6578" 1315.4 102.309720869876 79.2601390980122
"6579" 1315.6 101.886393571898 75.950002170789
"6580" 1315.8 101.420928401337 72.1889960962103
"6581" 1316 100.433665066151 68.5322723347609
"6582" 1316.2 99.3567328592372 64.6722085561103
"6583" 1316.4 98.0029858804234 60.6166753822284
"6584" 1316.6 96.5061771106229 56.9333298963639
"6585" 1316.8 94.0390970419186 53.6418051508539
"6586" 1317 91.8147442636843 50.0447141194588
"6587" 1317.2 88.7802451469471 47.1116737974023
"6588" 1317.4 85.9811908559801 43.8906927446853
"6589" 1317.6 82.6743978177372 40.8722936029353
"6590" 1317.8 79.4158249808372 37.9378321458836
"6591" 1318 75.5830776835418 35.7044284056967
"6592" 1318.2 71.9463303305158 33.3564333743996
"6593" 1318.4 67.8539750050116 31.7408625409469
"6594" 1318.6 63.5208320051549 29.9663459385882
"6595" 1318.8 59.28868735932 28.6711117551939
"6596" 1319 54.9448548693312 27.7812239737726
"6597" 1319.2 50.1905310574911 27.3506643624738
"6598" 1319.4 46.3293483671229 28.4834111040782
"6599" 1319.6 42.2399043686229 29.9346537021853
"6600" 1319.8 38.758648851251 31.8987955241249
"6601" 1320 37.6358024519444 34.0704632788996
"6602" 1320.2 37.1192899106372 37.0180594553294
"6603" 1320.4 36.8481027953928 40.2063465202871
"6604" 1320.6 36.7114910133078 44.0010428208353
"6605" 1320.8 36.4980363972762 47.9698458465573
"6606" 1321 37.0203905694215 51.8394720237387
"6607" 1321.2 37.590236280251 56.0728487172284
"6608" 1321.4 39.0267697983729 60.0444601945424
"6609" 1321.6 40.5358894285958 63.5981419427112
"6610" 1321.8 42.2479129684963 67.2028839655717
"6611" 1322 43.5979361663889 71.0741917265043
"6612" 1322.2 45.101151474096 74.5493040398824
"6613" 1322.4 46.4860640214872 77.9580331655228
"6614" 1322.6 48.1523742127631 80.422818717176
"6615" 1322.8 50.4230074181879 82.7286085832535
"6616" 1323 53.0824021028772 84.7033438497153
"6617" 1323.2 56.0189359978225 87.0856836252
"6618" 1323.4 58.9375602098807 89.4009268356527
"6619" 1323.6 62.4089308918372 90.6542421719769
"6620" 1323.8 65.928395850755 91.8547401465312
"6621" 1324 68.9509123884024 92.5336272071744
"6622" 1324.2 71.9665091525837 92.5302087040409
"6623" 1324.4 75.4312385207603 91.7621536077122
"6624" 1324.6 77.8265326127566 90.596833609274
"6625" 1324.8 79.9823280455645 88.3110242002535
"6626" 1325 81.4647803589676 85.7094204519135
"6627" 1325.2 82.8570400872071 82.7742004394901
"6628" 1325.4 84.0624286775455 79.3649966364353
"6629" 1325.6 85.1473623223643 75.9860737959758
"6630" 1325.8 85.5425011544141 72.5143041261276
"6631" 1326 85.9314433179431 68.7713893260353
"6632" 1326.2 85.8303630714276 65.0108839670016
"6633" 1326.4 85.9326687392442 60.7790850419237
"6634" 1326.6 84.8684169788372 56.9502773146077
"6635" 1326.8 83.836084586789 52.824669320869
"6636" 1327 82.2291791714019 49.0504179315882
"6637" 1327.2 80.6300576526608 45.2931696640588
"6638" 1327.4 78.0216963449849 41.9094072865376
"6639" 1327.6 75.3263809823372 38.8340627846353
"6640" 1327.8 71.6972207239281 36.1735637561739
"6641" 1328 68.3999958550077 33.3233452117648
"6642" 1328.2 64.4030820627558 31.2653457969353
"6643" 1328.4 60.8779621165567 30.0399374907646
"6644" 1328.6 56.5836687404725 28.9857957809647
"6645" 1328.8 51.9370136724999 28.1284630510979
"6646" 1329 47.3921565152725 27.6570128570823
"6647" 1329.2 43.06073498432 27.5519426258836
"6648" 1329.4 39.7042224133928 28.3731640625464
"6649" 1329.6 38.8639316531987 30.0335855564233
"6650" 1329.8 37.5295929297558 32.352241211819
"6651" 1330 36.7054184698252 35.3735594752907
"6652" 1330.2 36.322600157584 38.2487061632707
"6653" 1330.4 36.0451196704668 41.995027493176
"6654" 1330.6 36.2494716633372 45.3465719006139
"6655" 1330.8 36.8739680374924 48.4535452848836
"6656" 1331 37.8982316246372 51.8362800616588
"6657" 1331.2 39.0777719344086 55.1343454616496
"6658" 1331.4 40.7894799866019 58.8925755884824
"6659" 1331.6 42.8877860482039 61.4753019382353
"6660" 1331.8 44.6262233688131 64.2366346729654
"6661" 1332 45.4891136204592 67.6713716372402
"6662" 1332.2 46.4891140944637 71.3034191385317
"6663" 1332.4 47.6419050648245 74.7505064826125
"6664" 1332.6 47.6461307884087 77.245668206786
"6665" 1332.8 48.1146671577319 79.51361051608
"6666" 1333 48.7589046655515 80.9380542536691
"6667" 1333.2 49.4814943691064 81.5170727821661
"6668" 1333.4 50.7626019316727 82.6483838612707
"6669" 1333.6 52.8037614915769 84.0973343098462
"6670" 1333.8 54.8847248592229 85.4629974831781
"6671" 1334 57.737034981067 87.2333605717731
"6672" 1334.2 60.907731015795 88.6793841742663
"6673" 1334.4 64.4157876688789 89.9023470452686
"6674" 1334.6 68.2114822106198 90.7668970877396
"6675" 1334.8 71.6264078408372 90.9934836525781
"6676" 1335 75.1788541425645 90.7363654461171
"6677" 1335.2 78.9229009274466 89.7407436862009
"6678" 1335.4 82.070809414471 88.0924351362522
"6679" 1335.6 85.1939448593148 85.8116112694651
"6680" 1335.8 87.5683973793913 82.9070761872596
"6681" 1336 89.5075571869005 79.5178269727264
"6682" 1336.2 91.0260005281157 76.1062594658404
"6683" 1336.4 90.9404084120661 71.8055080746642
"6684" 1336.6 91.1384169483187 67.8251193919908
"6685" 1336.8 90.6143141901335 63.492857143139
"6686" 1337 90.2839165142658 59.3350668478639
"6687" 1337.2 89.3448668289132 55.2473835675239
"6688" 1337.4 88.1140074538372 51.2380380786077
"6689" 1337.6 85.8585175912107 48.1463266169052
"6690" 1337.8 82.897600594018 45.3637215783389
"6691" 1338 80.1471647012039 43.0014009545353
"6692" 1338.2 76.9894663084924 40.4537243485732
"6693" 1338.4 74.2818909567463 37.7314471841739
"6694" 1338.6 70.3729384160096 35.6189137099525
"6695" 1338.8 66.4871831990441 33.4477255990905
"6696" 1339 62.4103895841855 31.9764583167387
"6697" 1339.2 58.1763858587577 30.6280298491171
"6698" 1339.4 53.7248256787288 29.7004237389895
"6699" 1339.6 48.5344090054535 28.9330493858306
"6700" 1339.8 44.6108763952843 28.8162614079177
"6701" 1340 40.1543471432589 29.456417900869
"6702" 1340.2 36.1396209087987 30.1618450354353
"6703" 1340.4 34.1630206436944 31.5203564771139
"6704" 1340.6 31.1879337372031 33.9868921513377
"6705" 1340.8 27.4880207177866 36.9422532885239
"6706" 1341 25.0072154999336 40.3756791567606
"6707" 1341.2 23.2910246405214 43.6874162886195
"6708" 1341.4 22.4313702160247 47.5257540766853
"6709" 1341.6 21.3692934382188 51.1591072031721
"6710" 1341.8 20.9661314415089 55.1306085344502
"6711" 1342 21.4333511449622 58.9421185724978
"6712" 1342.2 22.4263845198131 63.0072206424353
"6713" 1342.4 23.8272746379113 66.8634629549538
"6714" 1342.6 25.6063390464298 70.373508950139
"6715" 1342.8 27.9326460711497 73.4791183100228
"6716" 1343 30.5956530558872 76.8236992945103
"6717" 1343.2 33.7828229023372 79.9042639768968
"6718" 1343.4 36.8636372455295 82.3659195217814
"6719" 1343.6 40.4029844608242 84.2713178220197
"6720" 1343.8 43.9410639636682 86.7155733741818
"6721" 1344 47.8578669289205 88.5337897283103
"6722" 1344.2 51.4827460162931 89.8119796242
"6723" 1344.4 55.6635882088654 89.869738765379
"6724" 1344.6 59.2059387918216 89.2721615613728
"6725" 1344.8 62.7188324339662 88.2223177391772
"6726" 1345 66.8423105973895 86.9044548682114
"6727" 1345.2 70.6822360662918 85.3486852576171
"6728" 1345.4 74.0010982050455 82.9513741113103
"6729" 1345.6 76.8740151772583 80.4155430270274
"6730" 1345.8 78.8828648607319 76.8744329982511
"6731" 1346 81.1351963251543 73.503935203045
"6732" 1346.2 82.4329916198752 70.0472761335239
"6733" 1346.4 82.7031444762301 66.6654647635424
"6734" 1346.6 83.1429705077093 63.0977952603423
"6735" 1346.8 82.52711516032 59.5870397832629
"6736" 1347 81.6151898203666 56.4824382851647
"6737" 1347.2 80.0278506132658 53.6042813805782
"6738" 1347.4 78.2383549480465 50.6845438761911
"6739" 1347.6 76.600373002524 48.0149388579172
"6740" 1347.8 74.9883919052855 45.8884096405043
"6741" 1348 73.6534266193145 43.1574843510148
"6742" 1348.2 72.0792809303721 39.8608770363074
"6743" 1348.4 70.0730010893544 36.8365697226422
"6744" 1348.6 68.1669902286608 33.1966630466471
"6745" 1348.8 65.9141686048372 30.1450936007256
"6746" 1349 63.4520485747326 27.1215570276911
"6747" 1349.2 60.274863986253 24.6859139598623
"6748" 1349.4 56.7545478338698 22.7012203218157
"6749" 1349.6 53.3665648707907 21.2976090962725
"6750" 1349.8 50.6308538786135 22.4253822663432
"6751" 1350 48.2966226783187 24.1995751258057
"6752" 1350.2 45.7792889662843 26.3190659130353
"6753" 1350.4 43.5282492352706 29.2227875246686
"6754" 1350.6 41.0918926520372 32.4727054536353
"6755" 1350.8 39.7401996777431 36.1383135195176
"6756" 1351 39.0390962569714 39.8384542955329
"6757" 1351.2 38.2107943124068 43.809758399929
"6758" 1351.4 38.7906487982076 47.5437851348797
"6759" 1351.6 39.4630170678246 51.1801246178404
"6760" 1351.8 40.1308850434396 55.2881898018931
"6761" 1352 41.0438881045465 59.0219374545283
"6762" 1352.2 41.9468515694517 63.04945242211
"6763" 1352.4 42.4439129127658 66.8602001920424
"6764" 1352.6 42.4020163059457 70.8200998822546
"6765" 1352.8 42.8958076701909 74.4823619901426
"6766" 1353 42.6021094975387 78.5221119459129
"6767" 1353.2 42.4747809552482 82.1926617625997
"6768" 1353.4 42.3831805356682 86.3864430724916
"6769" 1353.6 41.9586198607896 90.5298278704353
"6770" 1353.8 41.7484292395515 94.1648892024353
"6771" 1354 42.4515000073827 96.3010778423444
"6772" 1354.2 44.3460088572402 97.4666719901368
"6773" 1354.4 46.779296065272 98.7538719088266
"6774" 1354.6 50.6071525271185 99.7391908432478
"6775" 1354.8 53.8363841791598 100.53462225079
"6776" 1355 57.2973681019566 101.082356662585
"6777" 1355.2 61.3879451424135 101.241376638096
"6778" 1355.4 65.3814440992855 101.699135780953
"6779" 1355.6 69.1435311274622 101.265777505953
"6780" 1355.8 73.2833092833287 100.733084163706
"6781" 1356 77.2130799699356 99.5280944463697
"6782" 1356.2 81.1495984732888 97.9151166480643
"6783" 1356.4 84.9769580373454 95.435458063796
"6784" 1356.6 88.2358419270526 93.0983382401892
"6785" 1356.8 90.3389845548526 89.8207911820507
"6786" 1357 91.9747621542526 87.0944951830507
"6787" 1357.2 93.7604206294992 84.450059797548
"6788" 1357.4 95.2420258862291 81.5070863499353
"6789" 1357.6 96.5278926345967 78.1965840654353
"6790" 1357.8 97.5723413801925 74.7887140666853
"6791" 1358 97.9935848597372 71.0157151394978
"6792" 1358.2 97.8136864162658 67.3655849945781
"6793" 1358.4 97.3178982101512 63.6367142368888
"6794" 1358.6 96.3159021681283 59.9013138081315
"6795" 1358.8 95.2145957447901 55.7355706417412
"6796" 1359 93.7605528103433 52.1348835861823
"6797" 1359.2 91.9370891995613 48.8206327592974
"6798" 1359.4 89.9632392361047 45.6259514660865
"6799" 1359.6 87.4459263583091 42.2471111412218
"6800" 1359.8 84.7687848991395 39.1045789767841
"6801" 1360 81.4868935380607 36.2849378421529
"6802" 1360.2 78.2697957924234 33.8192897500215
"6803" 1360.4 74.674243733407 32.1122184743655
"6804" 1360.6 70.8240040270179 29.9021977974353
"6805" 1360.8 67.0512444402165 28.5815782248491
"6806" 1361 62.7811962089698 26.9975898398088
"6807" 1361.2 58.5930438048015 26.0213989008996
"6808" 1361.4 54.351950439508 25.5657722798621
"6809" 1361.6 49.720005938892 25.4632970710791
"6810" 1361.8 45.3019318436083 26.4204221842546
"6811" 1362 40.9817008973738 27.9595931570329
"6812" 1362.2 37.849883518251 29.9469645626077
"6813" 1362.4 37.1536004385158 30.6718663957924
"6814" 1362.6 35.2289976349186 33.2715735835748
"6815" 1362.8 32.7322132448743 35.5711624937686
"6816" 1363 29.2639623179141 37.2422254870507
"6817" 1363.2 26.276801223325 37.9813432578865
"6818" 1363.4 24.2336732828783 37.6329275480243
"6819" 1363.6 23.8792527769765 37.3415841672201
"6820" 1363.8 23.5267570013372 37.1074086519353
"6821" 1364 23.3270915619891 37.6373848181062
"6822" 1364.2 22.2563401582658 38.9203027601139
"6823" 1364.4 20.3956162957188 41.0482387707906
"6824" 1364.6 17.790273595524 43.0081267564835
"6825" 1364.8 15.3478690043372 45.2473495632353
"6826" 1365 12.8820023133312 47.2031502041702
"6827" 1365.2 10.892702371825 48.7202896929719
"6828" 1365.4 10.4015891204372 49.7067908758853
"6829" 1365.6 9.15622086202998 51.5014068910618
"6830" 1365.8 8.8772297662043 53.5366698032328
"6831" 1366 8.22254960768336 56.3013313994738
"6832" 1366.2 7.2738385457603 59.3871389587814
"6833" 1366.4 7.03061636077143 62.9815975597379
"6834" 1366.6 6.57297257465541 66.5006562082535
"6835" 1366.8 6.54890240606089 70.0330699180537
"6836" 1367 7.46238238627722 73.6631432899553
"6837" 1367.2 8.33739357833722 77.0504269719781
"6838" 1367.4 9.32235973118504 80.6237212902179
"6839" 1367.6 11.0636895773372 83.849475361321
"6840" 1367.8 12.6960306691755 87.0398635243765
"6841" 1368 14.4981144072463 90.3586967362989
"6842" 1368.2 17.242113627019 93.1144981032535
"6843" 1368.4 19.9920139203827 95.4690264660262
"6844" 1368.6 22.5294755644736 97.6937312097989
"6845" 1368.8 25.5862316845645 99.9951499102535
"6846" 1369 28.1742487949417 101.617152466226
"6847" 1369.2 31.374903873742 103.555464310102
"6848" 1369.4 34.5787415511295 105.219869681897
"6849" 1369.6 37.9797770853216 106.268913180138
"6850" 1369.8 41.6566253946872 107.101812835785
"6851" 1370 45.2810147851254 106.614754224503
"6852" 1370.2 49.3227100966372 106.147609236135
"6853" 1370.4 52.9665808884979 105.049208688239
"6854" 1370.6 56.2071927645258 103.161027522321
"6855" 1370.8 59.7188152456733 100.702891785517
"6856" 1371 62.3903846605515 97.7690401489591
"6857" 1371.2 64.4178963858542 94.3299192265878
"6858" 1371.4 66.3148311531303 90.1224503073663
"6859" 1371.6 66.9898500194086 86.0354578221972
"6860" 1371.8 67.1312650329622 81.6206820165603
"6861" 1372 66.2632888775534 77.3281693167191
"6862" 1372.2 64.8156610594526 73.8424996128199
"6863" 1372.4 62.9312445217675 69.9180639887376
"6864" 1372.6 60.828221333024 66.174346292765
"6865" 1372.8 57.8965352082793 63.8107605158248
"6866" 1373 54.3655730465405 61.1069452522375
"6867" 1373.2 50.2732447679242 58.9220100228157
"6868" 1373.4 45.9043977633155 57.0381564210223
"6869" 1373.6 41.1850075235958 55.5669842707801
"6870" 1373.8 36.5526312131999 54.7470145544133
"6871" 1374 31.944638478769 54.0493909314353
"6872" 1374.2 27.4387206093056 54.1726412026378
"6873" 1374.4 23.7258198838039 53.7464691537686
"6874" 1374.6 20.7457600392754 52.0582758759859
"6875" 1374.8 17.7568994175788 49.4807664965139
"6876" 1375 14.981041801814 48.5650978171679
"6877" 1375.2 11.904488427449 48.5693068729412
"6878" 1375.4 9.77178624680063 48.7345386267646
"6879" 1375.6 9.62546285841554 50.3048398002787
"6880" 1375.8 8.63536224604204 52.5618938028931
"6881" 1376 6.74241768776578 55.4913604138996
"6882" 1376.2 6.29267157908722 58.0512039871103
"6883" 1376.4 6.66050516625387 61.443927896977
"6884" 1376.6 6.9944778311489 64.7421362781626
"6885" 1376.8 7.64413545287723 68.2572877947953
"6886" 1377 8.80675589318336 72.0599214596276
"6887" 1377.2 10.0225041529572 75.7299353044353
"6888" 1377.4 11.7035345566943 79.2871024650353
"6889" 1377.6 13.6005853650564 82.9449273905038
"6890" 1377.8 15.7057611432021 85.5912672287461
"6891" 1378 18.3212174126283 88.7122972044353
"6892" 1378.2 20.0604663740372 92.0737302933122
"6893" 1378.4 22.3428892375991 95.3703942360067
"6894" 1378.6 24.8120108294372 98.4850197854661
"6895" 1378.8 27.3270483938827 101.39960542489
"6896" 1379 30.1536626439281 103.683320904572
"6897" 1379.2 33.348725176306 106.57318728717
"6898" 1379.4 36.8718613661902 108.065562289774
"6899" 1379.6 40.8393647737888 109.385661565516
"6900" 1379.8 43.9616128396467 109.317160162864
"6901" 1380 47.7933041076437 109.052726800661
"6902" 1380.2 51.7825484382799 108.92647315955
"6903" 1380.4 55.1264440736467 107.338895492388
"6904" 1380.6 58.2626890600247 105.270894109076
"6905" 1380.8 61.6689362635372 103.544645675185
"6906" 1381 64.4547720602165 101.081354421573
"6907" 1381.2 66.9713037881229 98.2450600852924
"6908" 1381.4 69.5492299368372 94.6409091387686
"6909" 1381.6 71.9306819478685 91.2073448820915
"6910" 1381.8 73.2770224252658 87.0864109283877
"6911" 1382 74.4392529191705 83.0247862768162
"6912" 1382.2 75.3717303287002 79.0075370827504
"6913" 1382.4 75.9105872678372 74.9528482135639
"6914" 1382.6 75.5355412573928 70.4456331829168
"6915" 1382.8 74.7609443766926 66.3388388167727
"6916" 1383 72.8172037944234 62.4207760186767
"6917" 1383.2 70.2674932202176 59.0193777370657
"6918" 1383.4 67.2643342424372 55.871249051402
"6919" 1383.6 63.9927790436372 52.5174722272353
"6920" 1383.8 61.0079771131779 49.5683361261716
"6921" 1384 56.9433565319372 47.5668648893686
"6922" 1384.2 52.1981522997907 46.3097898312841
"6923" 1384.4 47.515870787496 45.0549051397765
"6924" 1384.6 42.8238924631666 44.5142279500588
"6925" 1384.8 37.6330413557136 44.0369266526038
"6926" 1385 32.7262463404758 43.5946792519654
"6927" 1385.2 27.9871256255515 44.5676301866139
"6928" 1385.4 24.476972044018 46.0300452132064
"6929" 1385.6 22.3357007758605 48.1846844219585
"6930" 1385.8 19.3233215324958 50.5014064170573
"6931" 1386 15.8334750728752 51.0864544117264
"6932" 1386.2 12.6333040552469 50.4127654594473
"6933" 1386.4 10.3979661357209 48.0397650333074
"6934" 1386.6 9.17541233244397 45.3716301513117
"6935" 1386.8 8.47016773413268 43.9674067013671
"6936" 1387 8.11640168756756 44.1113199623679
"6937" 1387.2 7.04379394615863 44.2291614656496
"6938" 1387.4 7.38271501422747 44.9823193946914
"6939" 1387.6 7.03524703836734 45.3590291583751
"6940" 1387.8 6.4549511028372 45.0034666218282
"6941" 1388 7.07504980064898 44.1201750829765
"6942" 1388.2 8.38607743546222 43.0468392211853
"6943" 1388.4 8.0755080020786 42.9561865217112
"6944" 1388.6 8.38839571437292 42.7222801736853
"6945" 1388.8 8.77679659649107 42.2504212507815
"6946" 1389 8.18065530661772 42.6312453188987
"6947" 1389.2 8.47370837828723 42.4285542356978
"6948" 1389.4 8.48344514971222 42.3944755357103
"6949" 1389.6 8.25027509716615 42.1500313267774
"6950" 1389.8 8.21167830171064 42.2568049827771
"6951" 1390 8.14265814983722 42.2792781491106
"6952" 1390.2 8.17381581839723 42.0588814805953
"6953" 1390.4 8.17949998766156 41.9968468431921
"6954" 1390.6 8.22977663100826 41.4479588608695
"6955" 1390.8 8.92159986383722 41.4018373120142
"6956" 1391 9.47949055089128 40.8705392297056
"6957" 1391.2 9.94882924917471 40.8025134077228
"6958" 1391.4 10.7541101781834 40.0284400794353
"6959" 1391.6 12.1113168825587 38.3966064887138
"6960" 1391.8 13.4154943676834 36.363419450743
"6961" 1392 14.7181401511359 34.1964933505911
"6962" 1392.2 15.6453814645455 31.6385887015603
"6963" 1392.4 16.0550660867846 30.6811395114353
"6964" 1392.6 16.2538120847503 29.467570899044
"6965" 1392.8 17.303226115166 29.1926139072846
"6966" 1393 19.2956872366554 28.7894239202924
"6967" 1393.2 21.912502791403 27.8164788658695
"6968" 1393.4 24.9490651310144 26.1356695094859
"6969" 1393.6 27.4264587874526 24.4995379605891
"6970" 1393.8 30.3217252197972 22.4918656249153
"6971" 1394 32.8816446639541 20.2817618232275
"6972" 1394.2 34.8879670007866 17.5130805361568
"6973" 1394.4 36.9020061693635 14.8358251713827
"6974" 1394.6 38.1267895222977 12.6373646759485
"6975" 1394.8 39.6952830718654 11.262451711717
"6976" 1395 41.2332561482817 10.3565307146575
"6977" 1395.2 43.0700199430224 8.4813006624353
"6978" 1395.4 43.7741169487977 8.64528839169845
"6979" 1395.6 44.8378033817988 9.41003885989683
"6980" 1395.8 47.2299533583572 10.0807276485153
"6981" 1396 50.2936053044444 10.2246464032924
"6982" 1396.2 53.6638242191987 10.1564945895317
"6983" 1396.4 56.8982599063898 9.95719022580371
"6984" 1396.6 59.9617556736872 9.1872165907478
"6985" 1396.8 62.7613092862658 7.86927503000672
"6986" 1397 65.570610978947 6.73818109513042
"6987" 1397.2 67.077772893652 5.51939883636122
"6988" 1397.4 67.3470366960224 6.05792644110196
"6989" 1397.6 67.4923858526806 7.08765193317024
"6990" 1397.8 67.679453180264 8.79002756127676
"6991" 1398 69.0107023320965 11.2941457407686
"6992" 1398.2 70.2945136755409 14.3906794680279
"6993" 1398.4 71.3427191919113 16.8236702537316
"6994" 1398.6 72.8898133037884 20.0514349020938
"6995" 1398.8 74.3855507795842 23.1028812698088
"6996" 1399 76.3914154863557 26.0122975096205
"6997" 1399.2 78.1714180962762 28.5770469547158
"6998" 1399.4 80.5607754520179 30.2869762344714
"6999" 1399.6 83.0920498993494 31.3175918875085
"7000" 1399.8 86.1063779171586 32.8278657827567
"7001" 1400 87.8928264733187 34.3787085118427
"7002" 1400.2 88.6645253318752 35.0244790686125
"7003" 1400.4 89.0016764487497 35.2866323954603
"7004" 1400.6 90.4840432890698 35.8620076557144
"7005" 1400.8 91.8835289626586 37.0100409376853
"7006" 1401 93.3150661900247 37.7597723374103
"7007" 1401.2 95.3743933464122 38.0324019373103
"7008" 1401.4 96.78716368703 37.5461499185558
"7009" 1401.6 97.8044133006229 37.3763290055781
"7010" 1401.8 99.7246185844035 37.7807709167486
"7011" 1402 102.005134686837 38.3963717262924
"7012" 1402.2 104.557314302708 38.3789164497882
"7013" 1402.4 106.733129741581 37.0575926120865
"7014" 1402.6 108.245420552927 35.1316098661432
"7015" 1402.8 109.270929896871 33.4160904183686
"7016" 1403 109.377588909343 30.4841130778941
"7017" 1403.2 109.595287667442 27.9276711270632
"7018" 1403.4 109.857954059372 25.2919497459702
"7019" 1403.6 110.068951748815 24.2460187605489
"7020" 1403.8 110.075333142349 24.4043184904818
"7021" 1404 110.261011109058 24.562824071819
"7022" 1404.2 110.872087864537 24.7871472088353
"7023" 1404.4 111.116941248279 25.4595127890981
"7024" 1404.6 110.949836166702 25.8455743767724
"7025" 1404.8 111.051480501701 26.0074892274353
"7026" 1405 112.464402774098 27.717774295131
"7027" 1405.2 115.94660169047 27.3587146496802
"7028" 1405.4 114.294183217284 27.6150923393076
"7029" 1405.6 110.206068204045 33.66463324619
"7030" 1405.8 110.687089207462 35.9957939142478
"7031" 1406 110.642223692072 31.5517214270823
"7032" 1406.2 112.23447219569 28.2870392434059
"7033" 1406.4 113.894617757801 28.5142652888535
"7034" 1406.6 113.991299020633 31.7939133885781
"7035" 1406.8 114.343015049659 32.0929713680603
"7036" 1407 114.206846667324 33.5714232396984
"7037" 1407.2 114.233581112644 33.9470638062787
"7038" 1407.4 114.417621480058 34.140854656734
"7039" 1407.6 114.253493817876 34.2263229533584
"7040" 1407.8 113.93624191591 34.8085806667158
"7041" 1408 114.017729794307 35.5847183736642
"7042" 1408.2 113.955016981614 36.2391177413294
"7043" 1408.4 113.654750320901 37.3760942431568
"7044" 1408.6 113.625170255812 38.7367772372328
"7045" 1408.8 113.840180353925 39.2056828940228
"7046" 1409 114.069673792047 39.8065322655632
"7047" 1409.2 114.287376355801 40.6590119431496
"7048" 1409.4 114.792761158337 41.2817373243968
"7049" 1409.6 114.843424034045 42.3320177092524
"7050" 1409.8 115.211737383292 43.488155224734
"7051" 1410 115.632032671755 44.9495189078824
"7052" 1410.2 116.588162798371 46.4989672718671
"7053" 1410.4 117.535285109712 47.7350946623228
"7054" 1410.6 118.658371330975 49.0802799972974
"7055" 1410.8 120.073001110423 50.1725890675043
"7056" 1411 121.469620075047 50.8792793046911
"7057" 1411.2 121.192439919042 50.58638499811
"7058" 1411.4 120.970074417696 50.1638463816
"7059" 1411.6 121.41229045894 49.8006179459808
"7060" 1411.8 121.230832446019 49.5926051019012
"7061" 1412 121.487144294598 49.6128098647396
"7062" 1412.2 121.342815609977 49.7199241954818
"7063" 1412.4 121.29488230095 50.0496565123566
"7064" 1412.6 121.416716264133 50.5087467768898
"7065" 1412.8 121.219030298837 50.870806195274
"7066" 1413 121.191924268497 50.9122245777979
"7067" 1413.2 126.347063249337 53.4047495129525
"7068" 1413.4 126.244570918548 52.2045289772248
"7069" 1413.6 127.448203581401 55.6426808009807
"7070" 1413.8 127.361498969895 55.8699407513655
"7071" 1414 127.214521067201 55.9480613593103
"7072" 1414.2 127.087057877637 56.1092590195686
"7073" 1414.4 127.05961788544 56.1206677618444
"7074" 1414.6 126.752202474148 56.1489522180215
"7075" 1414.8 126.416451735354 56.1892423066767
"7076" 1415 126.26739875586 56.1693516189694
"7077" 1415.2 125.870297200251 56.3190659256767
"7078" 1415.4 125.841626350646 56.8807127795139
"7079" 1415.6 125.679398923051 56.8637815290424
"7080" 1415.8 125.5801422408 57.2468985845834
"7081" 1416 125.489300052373 57.6612694743282
"7082" 1416.2 125.503209725837 58.157381161221
"7083" 1416.4 125.460444298402 58.4710306609059
"7084" 1416.6 125.227334535462 59.130215293208
"7085" 1416.8 125.056374944163 60.0001433279237
"7086" 1417 125.166919628428 60.4170048223871
"7087" 1417.2 124.979386518942 60.4484876865632
"7088" 1417.4 124.840661601285 60.7733590603318
"7089" 1417.6 124.305623307871 61.6637649896375
"7090" 1417.8 124.022938243979 62.5881161332723
"7091" 1418 123.484905323477 64.0125989012027
"7092" 1418.2 123.085804406527 64.9366682213663
"7093" 1418.4 122.570986607044 66.1856609696767
"7094" 1418.6 121.735270101449 67.9512095212941
"7095" 1418.8 120.686305793285 70.1340896578836
"7096" 1419 118.981482041955 72.5927857347177
"7097" 1419.2 117.402819731023 75.0128862460051
"7098" 1419.4 116.213608544059 77.5378494060649
"7099" 1419.6 115.404904171976 80.5580592616758
"7100" 1419.8 115.517176952357 82.9169708522753
"7101" 1420 116.273930629655 84.256143632786
"7102" 1420.2 116.748656470903 84.2180084993169
"7103" 1420.4 116.48131121585 84.1650984973834
"7104" 1420.6 115.452697888254 84.3361593806436
"7105" 1420.8 114.691498735517 84.7345015182753
"7106" 1421 113.372249234163 85.5285993850051
"7107" 1421.2 111.442313144914 87.3042102598968
"7108" 1421.4 109.283687455967 88.924735853708
"7109" 1421.6 107.176442177004 90.4540974260186
"7110" 1421.8 105.137358057922 92.0749117867029
"7111" 1422 102.764356357445 93.6768181284733
"7112" 1422.2 100.271189090604 95.4400061178189
"7113" 1422.4 97.6875720435229 97.3140392747496
"7114" 1422.6 95.4608440745191 99.1749006811171
"7115" 1422.8 92.9854842048848 101.564835485435
"7116" 1423 91.4210933273109 104.024651424383
"7117" 1423.2 90.1231825097896 106.695959474483
"7118" 1423.4 88.8178948881028 109.871518607388
"7119" 1423.6 87.9260538561805 110.638925153749
"7120" 1423.8 87.1600860794459 111.025026156914
"7121" 1424 85.5614460037931 112.429926893215
"7122" 1424.2 83.9905620313134 112.791487490388
"7123" 1424.4 82.153923127019 112.351998009617
"7124" 1424.6 79.5610514020915 111.592059752944
"7125" 1424.8 77.2088234578372 110.670192036208
"7126" 1425 74.4318151076653 109.901946018092
"7127" 1425.2 71.6496598322999 109.086854723614
"7128" 1425.4 68.5910079870753 108.501125986292
"7129" 1425.6 65.4727683002372 108.155880757743
"7130" 1425.8 62.4089308918372 108.341628397235
"7131" 1426 59.3775493881872 108.763555158985
"7132" 1426.2 56.2098530845872 109.458111520635
"7133" 1426.4 53.374087169566 110.654689215757
"7134" 1426.6 51.3499558394834 111.193753442343
"7135" 1426.8 49.2587969303603 110.960070928143
"7136" 1427 46.736785885681 109.950629875217
"7137" 1427.2 44.1251149383447 108.778765836734
"7138" 1427.4 41.7230645408813 107.521448592494
"7139" 1427.6 38.9816687359281 106.344705094072
"7140" 1427.8 36.0547362348372 105.312017215663
"7141" 1428 33.3061268013216 104.479781430795
"7142" 1428.2 30.4268823511872 103.252542532435
"7143" 1428.4 27.2754139999622 101.777827360357
"7144" 1428.6 24.5294991331656 100.320853942182
"7145" 1428.8 22.1747367406086 98.921997527221
"7146" 1429 21.1383842459107 97.1832883441853
"7147" 1429.2 19.7499867894429 94.6969831901677
"7148" 1429.4 17.6179277137086 92.1118213991067
"7149" 1429.6 15.554406580019 89.7272818620717
"7150" 1429.8 13.7232191437086 87.4381711151067
"7151" 1430 11.3752662629372 85.1514207975781
"7152" 1430.2 10.1495149268789 84.6066252535603
"7153" 1430.4 10.2847478633372 85.2404427077496
"7154" 1430.6 10.3334317204622 85.9190609018884
"7155" 1430.8 10.7181912364501 86.0425372975805
"7156" 1431 10.9434118126755 85.9000885163912
"7157" 1431.2 10.9500939107122 85.2449247136436
"7158" 1431.4 10.6742187203372 84.2070667504894
"7159" 1431.6 10.4171679547172 82.5482717743153
"7160" 1431.8 10.1107842138772 80.5074444836353
"7161" 1432 9.364422893029 77.9831753766682
"7162" 1432.2 8.67193905806799 75.6849963593968
"7163" 1432.4 8.15239492126223 73.5180653957228
"7164" 1432.6 7.28394529645168 70.7778681025799
"7165" 1432.8 6.89331656959047 67.9742385849548
"7166" 1433 6.50201216472473 65.2904935415978
"7167" 1433.2 5.64184527857406 62.5152574546458
"7168" 1433.4 5.35794152228723 60.1786885434728
"7169" 1433.6 4.5930503392043 58.3286403475872
"7170" 1433.8 4.51910017648278 57.9391694905872
"7171" 1434 4.97496184623722 57.5494356996753
"7172" 1434.2 6.22605156407406 56.34009452458
"7173" 1434.4 7.36371643583722 55.1192032854733
"7174" 1434.6 8.38544517757749 52.8809783604353
"7175" 1434.8 9.65317350063452 51.0336233495299
"7176" 1435 10.9094186534606 48.2528506441366
"7177" 1435.2 12.3177857368772 44.7592127557953
"7178" 1435.4 12.4592934815872 41.775649618477
"7179" 1435.6 12.3852940187572 38.3147683086353
"7180" 1435.8 13.3697670201004 35.9748683967116
"7181" 1436 15.3807464143437 34.0852159628769
"7182" 1436.2 17.7845584686449 31.3552236870122
"7183" 1436.4 19.8563639249258 28.4231945430049
"7184" 1436.6 21.6162445541616 25.2548631118812
"7185" 1436.8 22.8767958958242 22.4769611990457
"7186" 1437 25.2544097772603 20.5998361744738
"7187" 1437.2 28.2965424968752 19.909065808334
"7188" 1437.4 31.2401798277762 18.5078004078865
"7189" 1437.6 34.0376017546247 16.3437435881228
"7190" 1437.8 36.4941392529911 14.5031192975891
"7191" 1438 39.4074311955122 12.9845574464978
"7192" 1438.2 42.555903617068 12.0913959138584
"7193" 1438.4 46.0559631800224 10.6450276457686
"7194" 1438.6 49.0887147544396 9.71540711292927
"7195" 1438.8 52.407703946652 8.71209820732418
"7196" 1439 55.4966147875202 7.49337458614261
"7197" 1439.2 58.3662837792558 5.62367146747018
"7198" 1439.4 60.344881218972 4.0483346159072
"7199" 1439.6 59.901992042182 3.59724658212495
"7200" 1439.8 59.4067597024622 3.72798588495802
"7201" 1440 59.3110707419062 4.20607458846978
"7202" 1440.2 60.0847714687641 4.65308711680115
"7203" 1440.4 61.5144144926299 5.37028345103286
"7204" 1440.6 63.9292337985477 6.08810473850108
"7205" 1440.8 66.8617124214346 6.85766241442231
"7206" 1441 69.6985270986872 7.9749885483353
"7207" 1441.2 72.623833206325 9.76370470377676
"7208" 1441.4 75.3732160853942 11.0794163793847
"7209" 1441.6 78.0088615099247 12.1228531753853
"7210" 1441.8 80.6174850640202 12.9649651625329
"7211" 1442 83.9533950858854 14.4875982161702
"7212" 1442.2 86.5382732782247 15.7838792311853
"7213" 1442.4 89.2207538058122 17.5754451733853
"7214" 1442.6 91.4561740356543 19.9991888115207
"7215" 1442.8 93.8019047612747 21.7622568861353
"7216" 1443 96.1005641634298 23.5937315704723
"7217" 1443.2 98.0623432949854 24.8631180673612
"7218" 1443.4 100.641986687337 26.3923235266139
"7219" 1443.6 102.251635229242 28.571094868448
"7220" 1443.8 103.635142347615 30.3637928872131
"7221" 1444 105.623113963706 33.1307062173037
"7222" 1444.2 106.663994938293 35.9020209995745
"7223" 1444.4 107.155374309008 39.2699968315932
"7224" 1444.6 107.6954556495 42.7395618892015
"7225" 1444.8 107.728877281483 46.4818242795998
"7226" 1445 107.751163631892 49.786552373312
"7227" 1445.2 107.640137086217 53.5415998140809
"7228" 1445.4 108.14281999956 57.0947714879775
"7229" 1445.6 109.217384171283 60.5296229015196
"7230" 1445.8 111.074937269225 63.6255056279228
"7231" 1446 113.03866703344 65.0873490832307
"7232" 1446.2 114.001742828616 65.2942297445865
"7233" 1446.4 114.920346439079 65.1873621063318
"7234" 1446.6 115.981827486905 64.2331686809467
"7235" 1446.8 116.642391070793 62.9473020490507
"7236" 1447 116.527473308768 61.4448605379181
"7237" 1447.2 116.764737164182 58.9647817473663
"7238" 1447.4 116.973954371536 56.0905936157124
"7239" 1447.6 116.319334184108 53.2246291166118
"7240" 1447.8 115.05727678205 50.0621830328978
"7241" 1448 114.224782825212 46.6056291770228
"7242" 1448.2 114.235531209253 43.2150198185262
"7243" 1448.4 114.1556637688 40.0813311834723
"7244" 1448.6 114.013819444337 37.2928709647924
"7245" 1448.8 113.329369604926 34.0927070183214
"7246" 1449 112.644338585374 31.5218266052036
"7247" 1449.2 110.976874071301 30.1525719197924
"7248" 1449.4 108.969244534623 27.9502069546139
"7249" 1449.6 107.142205990559 24.7996365696505
"7250" 1449.8 105.918841835227 21.9180452289353
"7251" 1450 105.04787575715 19.2209595442103
"7252" 1450.2 104.00410559144 17.6878286315196
"7253" 1450.4 102.058025790874 16.5351733226205
"7254" 1450.6 100.480098198584 14.6377556550136
"7255" 1450.8 99.0726482341313 12.4172473231765
"7256" 1451 98.7688173274801 12.7330241846853
"7257" 1451.2 97.5567205611023 12.9484844680257
"7258" 1451.4 96.5813923819483 12.5442991089168
"7259" 1451.6 95.7231988639313 12.4355753635059
"7260" 1451.8 94.8849491602738 12.5076613531114
"7261" 1452 92.4733479234162 12.7757293225142
"7262" 1452.2 89.8392950221267 12.3913830820537
"7263" 1452.4 86.7023810143309 11.9323082561062
"7264" 1452.6 83.4197753765811 11.3500859993621
"7265" 1452.8 80.1808570213729 10.0623668795424
"7266" 1453 76.8772257803915 9.21331817679674
"7267" 1453.2 73.5529903467972 9.1044540336353
"7268" 1453.4 69.9819753335039 8.7697975935464
"7269" 1453.6 66.6374716249801 7.28970530232815
"7270" 1453.8 63.3084231091944 6.01465190143529
"7271" 1454 60.5382194662469 6.18670730011
"7272" 1454.2 57.857188152508 7.76885397280115
"7273" 1454.4 55.6260286332608 9.70011534434118
"7274" 1454.6 54.0733592167338 12.2954290551249
"7275" 1454.8 52.8019830858372 15.375382498987
"7276" 1455 50.8456754478027 18.9343403301939
"7277" 1455.2 49.3236054319407 22.1620240991249
"7278" 1455.4 48.9041080861055 25.4280325865329
"7279" 1455.6 48.9162278688717 29.1456394660215
"7280" 1455.8 48.8014923077631 33.2006793764723
"7281" 1456 49.073327982 37.3383739275981
"7282" 1456.2 49.179587472764 40.9641200651548
"7283" 1456.4 49.5443159951163 44.9330556390981
"7284" 1456.6 50.3621943839407 48.9280729957112
"7285" 1456.8 50.2055107058372 52.6273694302958
"7286" 1457 49.8567984268953 55.9876877546446
"7287" 1457.2 50.0329043033031 59.1213636828217
"7288" 1457.4 51.1332390393653 62.3945698561432
"7289" 1457.6 51.8916904161431 65.8389028733294
"7290" 1457.8 52.1714112221229 69.3778510890781
"7291" 1458 53.3617420664606 73.1182887352015
"7292" 1458.2 54.4846969167218 76.5238566667814
"7293" 1458.4 55.1371222068112 80.1945189812145
"7294" 1458.6 56.1378856436198 83.9031787962614
"7295" 1458.8 57.3050080420086 87.237871817221
"7296" 1459 58.6602738932122 90.8706148703103
"7297" 1459.2 61.579188631272 93.8487969126962
"7298" 1459.4 64.028730199668 96.6155596718661
"7299" 1459.6 66.697167306931 99.5931392718728
"7300" 1459.8 68.7919254926705 101.921850437685
"7301" 1460 71.2814479389229 104.51925012925
"7302" 1460.2 73.8785654052285 106.780358266131
"7303" 1460.4 77.0357252991705 108.093881657644
"7304" 1460.6 79.2564959938827 108.610717352981
"7305" 1460.8 81.7583776354402 108.105654877994
"7306" 1461 85.0205540323528 107.15739357267
"7307" 1461.2 88.5651977362635 105.504237432468
"7308" 1461.4 92.358776139355 104.193763770185
"7309" 1461.6 96.1036610231423 102.310771194605
"7310" 1461.8 99.4822936131357 100.192967989137
"7311" 1462 102.757760802391 97.8543361045569
"7312" 1462.2 104.71564132677 94.7175167698002
"7313" 1462.4 106.582681772357 91.6914963573314
"7314" 1462.6 107.809332319629 88.3011890776019
"7315" 1462.8 107.340351906015 85.527172524586
"7316" 1463 106.54074466709 82.4117433405619
"7317" 1463.2 105.968000656812 79.1410508936603
"7318" 1463.4 105.315636971337 75.5652809583865
"7319" 1463.6 103.765148559609 71.4030291167518
"7320" 1463.8 102.94711071307 67.5178366142027
"7321" 1464 101.826822728211 63.2183795408088
"7322" 1464.2 101.004285158965 58.6686964446911
"7323" 1464.4 99.6683095448372 54.2023973395424
"7324" 1464.6 98.8846181862397 49.8887022639719
"7325" 1464.8 97.2615793772218 45.4860252935507
"7326" 1465 96.6345365534688 41.1404818685011
"7327" 1465.2 94.8632715018493 38.090470634363
"7328" 1465.4 92.146360342777 36.6029735058208
"7329" 1465.6 88.786873771825 35.5685238023255
"7330" 1465.8 85.4846683348499 35.4287399581568
"7331" 1466 81.6916486633071 35.9694968107004
"7332" 1466.2 77.4295236101372 35.6420245524728
"7333" 1466.4 73.320371447789 36.7484385247004
"7334" 1466.6 69.0878086403915 37.4241469994955
"7335" 1466.8 64.9687471911784 38.7408952462941
"7336" 1467 60.7212238448372 40.2541561442876
"7337" 1467.2 56.3912243170137 41.5542494368588
"7338" 1467.4 52.0767614900441 42.4816588108836
"7339" 1467.6 47.8297384781372 44.3256018683353
"7340" 1467.8 43.917087992253 46.1593240194016
"7341" 1468 40.0973833474186 47.7861561031678
"7342" 1468.2 36.0795340047586 49.1087999476937
"7343" 1468.4 32.1631559448131 50.4596896590859
"7344" 1468.6 28.3145625365269 52.7959215066077
"7345" 1468.8 26.2141059146372 54.9520469176588
"7346" 1469 24.9905547728709 57.7427999573679
"7347" 1469.2 24.5906773911909 60.1289360163134
"7348" 1469.4 25.3336059771663 62.2381389501315
"7349" 1469.6 26.3250784327961 65.3333753499969
"7350" 1469.8 27.5259577524836 68.8017870514597
"7351" 1470 28.9818780308762 72.5973082381756
"7352" 1470.2 30.6960955400609 76.2492297804353
"7353" 1470.4 32.4845867123372 79.3137504710405
"7354" 1470.6 34.2265351343989 82.4167408858052
"7355" 1470.8 35.9716491186772 85.1395512095553
"7356" 1471 38.5269488652229 87.9166638822782
"7357" 1471.2 40.7952074992049 89.9322573888618
"7358" 1471.4 43.3474369195329 93.1319447556092
"7359" 1471.6 45.8399493087178 96.0076095258532
"7360" 1471.8 48.3555241350872 98.0137776716118
"7361" 1472 51.4642353596198 99.1433427658266
"7362" 1472.2 55.0826159151357 99.7453671534801
"7363" 1472.4 58.8151770749736 100.260698221844
"7364" 1472.6 62.7827333810269 99.9062268357974
"7365" 1472.8 66.2312787561651 98.4682229338779
"7366" 1473 69.255418588574 96.3992220136458
"7367" 1473.2 72.7104350594872 94.1454156595853
"7368" 1473.4 75.6981486185645 91.456296424208
"7369" 1473.6 78.760524808742 88.5701094312448
"7370" 1473.8 81.3293122347937 85.2296375121309
"7371" 1474 83.8973363087172 81.9666619611953
"7372" 1474.2 86.0939519421972 78.4198806901153
"7373" 1474.4 87.5059727825714 74.9477069165366
"7374" 1474.6 88.4650120533557 71.2438080256575
"7375" 1474.8 88.6152252233942 67.3357701670682
"7376" 1475 88.7255861891264 63.2840734203028
"7377" 1475.2 89.2128716575158 58.8204089296853
"7378" 1475.4 89.8480800790515 54.2765822646853
"7379" 1475.6 90.1772756843729 50.075860878471
"7380" 1475.8 90.3074227841512 45.7935145092144
"7381" 1476 90.2248433331335 41.369950809102
"7382" 1476.2 89.6899675882803 37.0112734403973
"7383" 1476.4 89.1131563190524 33.3877154670429
"7384" 1476.6 87.6190549063997 30.1602222401978
"7385" 1476.8 85.4593382791131 27.9593201889525
"7386" 1477 82.8945078626781 25.7242376950717
"7387" 1477.2 80.1549344480986 23.4006899686512
"7388" 1477.4 76.7173483287658 20.7264498688282
"7389" 1477.6 73.2805134805666 17.6178287666471
"7390" 1477.8 69.6744169980158 15.0373934219353
"7391" 1478 66.1380024306993 12.3491491733318
"7392" 1478.2 62.4421415850698 10.5554594125051
"7393" 1478.4 58.6123816435202 9.01326085736213
"7394" 1478.6 55.0368039557658 8.74558445825672
"7395" 1478.8 52.3340142266512 8.04201376558646
"7396" 1479 51.8066686735039 6.6378052726353
"7397" 1479.2 52.1072886139542 5.16665507094593
"7398" 1479.4 52.4941990003428 5.62372235208698
"7399" 1479.6 52.946980894071 6.48336574665608
"7400" 1479.8 52.4693100621497 8.6322206195228
"7401" 1480 51.9581295623372 10.8522045044228
"7402" 1480.2 50.3147525315811 13.3259381519475
"7403" 1480.4 48.6572438422076 16.1264693368797
"7404" 1480.6 46.5353206298725 19.1802942047294
"7405" 1480.8 44.5767295106229 22.6877138272924
"7406" 1481 42.9604142816445 26.3359586249052
"7407" 1481.2 40.6227161312791 29.9474851063888
"7408" 1481.4 38.788852933777 33.5716702091702
"7409" 1481.6 37.4271573499801 37.5432450871496
"7410" 1481.8 35.7719062077301 41.2385816708282
"7411" 1482 34.4952886668493 44.9836355612666
"7412" 1482.2 32.9774356363187 49.1064768450649
"7413" 1482.4 32.5338571219577 52.9607494998208
"7414" 1482.6 32.2109711102676 57.1405077331948
"7415" 1482.8 32.3610959528006 61.2593514305329
"7416" 1483 32.8200947397529 65.874289240351
"7417" 1483.2 33.4445178245902 70.1093362700824
"7418" 1483.4 34.2577040349951 74.1071400669353
"7419" 1483.6 35.6602721617218 77.6523235088584
"7420" 1483.8 37.1387634534872 81.4048502499728
"7421" 1484 38.7049926855658 85.2404427077496
"7422" 1484.2 40.740188666019 89.1489766501626
"7423" 1484.4 42.6574557870766 91.592187344224
"7424" 1484.6 45.6031719872034 93.0293896616043
"7425" 1484.8 48.9114623745146 94.6234597276127
"7426" 1485 51.7175740330137 97.4696639743324
"7427" 1485.2 55.2081967138545 99.3958857128318
"7428" 1485.4 57.6745566570146 98.9327663066772
"7429" 1485.6 60.6222058303457 98.0529965714692
"7430" 1485.8 64.2264615578372 96.7261551772828
"7431" 1486 67.6500360266275 94.8181951561127
"7432" 1486.2 71.4481754147525 93.1351018517234
"7433" 1486.4 74.1489806223295 90.5637817400199
"7434" 1486.6 76.8069884466467 87.7726214859591
"7435" 1486.8 79.7823857874255 85.1726944158177
"7436" 1487 81.8121526148789 82.1886603496853
"7437" 1487.2 83.5789526549859 78.5965811618137
"7438" 1487.4 84.6317764581283 74.5483760378404
"7439" 1487.6 86.0086750300541 70.5010153247124
"7440" 1487.8 86.5849737189483 66.3537850433242
"7441" 1488 86.8686623678743 61.6801347593242
"7442" 1488.2 86.385062316096 57.3438561806471
"7443" 1488.4 86.2413017497622 52.7349267890603
"7444" 1488.6 85.4897157269086 48.3696076001853
"7445" 1488.8 85.1424890633928 43.942381778176
"7446" 1489 84.3902059265714 39.4368387776631
"7447" 1489.2 83.6862583775901 35.2677316038706
"7448" 1489.4 81.2318969544889 31.6044917679184
"7449" 1489.6 78.7468515088137 28.1427059258118
"7450" 1489.8 75.5168365113098 24.9246746469848
"7451" 1490 72.6067999981131 21.996387067987
"7452" 1490.2 68.8276521475116 19.3185536950051
"7453" 1490.4 65.0185315029721 16.3801197285589
"7454" 1490.6 60.6965737905967 14.2691333981062
"7455" 1490.8 56.7172734490933 13.7059097197524
"7456" 1491 53.3526142974579 14.6949276683663
"7457" 1491.2 49.1849984602803 15.624886381334
"7458" 1491.4 45.2896285473616 17.7288586938865
"7459" 1491.6 41.2717224057631 19.8913542878797
"7460" 1491.8 37.9139959212301 22.9009954870782
"7461" 1492 34.5167081838607 25.9525051064471
"7462" 1492.2 31.5916535279958 29.7122120135329
"7463" 1492.4 28.8711626501706 33.6382330553242
"7464" 1492.6 27.1812075751359 37.7978342620717
"7465" 1492.8 26.0583175718372 42.0098730644228
"7466" 1493 25.4123659065689 46.2647234360329
"7467" 1493.2 25.4420662158245 50.6871235330302
"7468" 1493.4 26.3978562676834 54.7734072681661
"7469" 1493.6 27.6210092820224 59.155786612102
"7470" 1493.8 28.9932586728015 63.447693635471
"7471" 1494 30.3132866845622 67.6273186835978
"7472" 1494.2 31.924128649825 72.1597857819353
"7473" 1494.4 34.0104250698245 75.9337090861568
"7474" 1494.6 36.3324601792803 79.8925077971821
"7475" 1494.8 38.9845395284859 83.7333859784623
"7476" 1495 41.5512391627931 87.2345989528765
"7477" 1495.2 44.3352253249677 90.2363136013918
"7478" 1495.4 46.5083598169242 93.9616870161744
"7479" 1495.6 49.2379190454778 97.9439736117634
"7480" 1495.8 51.2972093201554 101.458616160799
"7481" 1496 53.9026615947503 104.861226507001
"7482" 1496.2 56.4201109023155 108.180195549261
"7483" 1496.4 59.4389659464065 109.41417121882
"7484" 1496.6 62.3594742750753 109.119333695816
"7485" 1496.8 66.3508480505645 108.993106921672
"7486" 1497 70.2243127556372 107.789878016485
"7487" 1497.2 74.5705434717186 106.898605866045
"7488" 1497.4 78.7852531171229 105.218443048721
"7489" 1497.6 82.908499117805 103.581289438613
"7490" 1497.8 87.1112319139751 101.417105160366
"7491" 1498 90.991409632329 99.5344792145173
"7492" 1498.2 94.8790351001653 96.9824674335447
"7493" 1498.4 98.5052321910564 94.335616153449
"7494" 1498.6 102.489191323394 91.3773906401924
"7495" 1498.8 105.580277425453 88.2679009701661
"7496" 1499 108.168247842878 84.8070623950569
"7497" 1499.2 109.09837266995 80.6843291645228
"7498" 1499.4 109.410344089526 76.7018580737056
"7499" 1499.6 108.322655471162 72.8148049505262
"7500" 1499.8 107.84244789724 68.5215580202036
"7501" 1500 106.230893485287 64.3070796276728
"7502" 1500.2 104.985039615977 60.3352694141795
"7503" 1500.4 102.867534441623 56.1822075292924
"7504" 1500.6 100.916493255223 52.2381168253871
"7505" 1500.8 98.4164389330515 48.1841452873281
"7506" 1501 95.4531502697106 44.5098199403593
"7507" 1501.2 92.0337422636445 40.8261514732907
"7508" 1501.4 88.3557479857683 38.2198627664698
"7509" 1501.6 84.6164064243078 35.2081654728
"7510" 1501.8 80.6231846375372 32.5554680107478
"7511" 1502 76.4783700834637 30.2869762344714
"7512" 1502.2 72.1120443415409 28.0942836958057
"7513" 1502.4 67.598820978449 26.2869918424588
"7514" 1502.6 63.31321954832 24.4272224168491
"7515" 1502.8 58.5322990282802 23.3304933369163
"7516" 1503 53.8342391783738 22.8537252146548
"7517" 1503.2 49.1985860511543 22.6494904969597
"7518" 1503.4 45.2866380303928 23.4927576445834
"7519" 1503.6 42.9932612213915 25.5523244909413
"7520" 1503.8 40.2122584725689 28.1258307179475
"7521" 1504 37.2648778262301 31.1123393888282
"7522" 1504.2 35.3011259586909 34.1768779352402
"7523" 1504.4 34.2974808205158 37.3114171960782
"7524" 1504.6 33.2799518962107 41.4314736486281
"7525" 1504.8 32.7620846979497 45.3787959774728
"7526" 1505 32.7426111550997 49.5071870616728
"7527" 1505.2 32.3696224232228 53.4440687560979
"7528" 1505.4 32.9003731677832 57.6651541579083
"7529" 1505.6 33.5863792683241 61.802935755659
"7530" 1505.8 34.7501671853738 65.7715137982158
"7531" 1506 36.2979501033435 70.0669961769163
"7532" 1506.2 37.8305378804444 73.9124046384353
"7533" 1506.4 39.8870620268762 78.6518097424483
"7534" 1506.6 41.8818194414911 82.4557974118584
"7535" 1506.8 43.8905189530515 86.3309611073496
"7536" 1507 46.2825796099677 89.7847531874788
"7537" 1507.2 48.9258207471229 93.2190314068639
"7538" 1507.4 51.8779443858961 96.0549683614059
"7539" 1507.6 54.698536824272 98.8780510226527
"7540" 1507.8 58.1212427183778 101.185890867814
"7541" 1508 61.5900434489142 103.566116504481
"7542" 1508.2 65.0054032718372 105.325845104525
"7543" 1508.4 68.858168826468 106.813704265928
"7544" 1508.6 72.4053495548372 107.406898340435
"7545" 1508.8 76.3000581248372 107.796369197435
"7546" 1509 79.6265223297061 107.585671848566
"7547" 1509.2 81.5265057542566 106.131695373161
"7548" 1509.4 84.8684169788372 104.226219674935
"7549" 1509.6 87.9394904578045 102.158618923157
"7550" 1509.8 90.8637142693782 100.160186492976
"7551" 1510 93.4026117225741 99.4329950050142
"7552" 1510.2 96.2070443479501 99.9190070252095
"7553" 1510.4 99.2628330361797 100.065639446846
"7554" 1510.6 102.142272312541 99.639423220548
"7555" 1510.8 102.482885604757 97.8882305953553
"7556" 1511 102.441342046677 95.7591232437553
"7557" 1511.2 102.524429162837 92.2642714202753
"7558" 1511.4 102.427061448587 88.9070326329353
"7559" 1511.6 101.933010454059 85.1878263626945
"7560" 1511.8 101.226192972837 80.7816968787728
"7561" 1512 100.004228159 76.9940927944478
"7562" 1512.2 98.1828858111628 73.038359575633
"7563" 1512.4 95.7913041956099 69.5529865231512
"7564" 1512.6 93.0065463977791 65.7788039503888
"7565" 1512.8 89.7930595929039 62.933653925002
"7566" 1513 86.4661326535759 59.6347570852308
"7567" 1513.2 82.6813883202988 57.1180788926331
"7568" 1513.4 78.7468515088137 54.8649887260941
"7569" 1513.6 74.3210027235698 52.8538059750632
"7570" 1513.8 70.1594009461372 51.651981433902
"7571" 1514 65.5171498630116 50.1954409394934
"7572" 1514.2 60.9867721564281 49.539495439583
"7573" 1514.4 56.676037898269 49.1633019981626
"7574" 1514.6 52.2004669844706 49.3843955553686
"7575" 1514.8 47.7541353117784 49.9530739178118
"7576" 1515 43.2654215792951 50.4643820790498
"7577" 1515.2 39.3711395929281 52.4826558930489
"7578" 1515.4 35.2787119055338 54.0056301609859
"7579" 1515.6 31.5640192321554 56.4924353980717
"7580" 1515.8 28.0147293186279 59.1849717667609
"7581" 1516 25.8724337537236 62.7638013568103
"7582" 1516.2 24.6976345777613 66.1328475201315
"7583" 1516.4 24.2961994261421 69.8182109953377
"7584" 1516.6 24.7652743265972 73.4138819414753
"7585" 1516.8 24.9253114423827 77.305521953208
"7586" 1517 25.9555405401289 80.446860128102
"7587" 1517.2 27.6375418687139 81.7338330817504
"7588" 1517.4 29.6154847324372 81.9666619611953
"7589" 1517.6 32.1396938449938 82.0912926354353
"7590" 1517.8 35.0214104025264 82.6807620406245
"7591" 1518 38.3461231101872 83.3327309921228
"7592" 1518.2 41.3878905033572 83.5349312787153
"7593" 1518.4 44.7375448582188 83.5108114168695
"7594" 1518.6 48.2915396371515 83.4711322430924
"7595" 1518.8 51.9353682784866 83.2495890802795
"7596" 1519 55.4791566344048 82.6018152452867
"7597" 1519.2 58.9850284582107 81.776900497857
"7598" 1519.4 62.9905407049572 81.0527036834353
"7599" 1519.6 66.5477078655572 79.7336957143953
"7600" 1519.8 70.1948392853778 78.5386868452326
"7601" 1520 73.5293920282043 76.8506911039036
"7602" 1520.2 76.1101910820497 74.4089799811103
"7603" 1520.4 78.6229735933729 71.6033988433639
"7604" 1520.6 80.6838696315349 68.6817204543074
"7605" 1520.8 82.0000786672843 65.8251568430824
"7606" 1521 83.5625441053666 62.1366387267882
"7607" 1521.2 84.5227068922866 58.6967847531656
"7608" 1521.4 85.9323373686909 55.080063809106
"7609" 1521.6 87.3600919796445 51.5764856104835
"7610" 1521.8 88.7764029644168 48.0612765050603
"7611" 1522 91.0350388813372 44.493445261471
"7612" 1522.2 92.6491792109039 41.993104180302
"7613" 1522.4 93.8531067489407 39.1644415116077
"7614" 1522.6 94.0089614128742 36.359720772139
"7615" 1522.8 92.5020457760372 34.4521338092118
"7616" 1523 90.5688540676554 32.9876162749678
"7617" 1523.2 88.159226916635 31.8057913119859
"7618" 1523.4 85.1401408325582 30.8124727074004
"7619" 1523.6 81.8030522337431 30.0167480494941
"7620" 1523.8 78.3788001688252 29.9585068370016
"7621" 1524 74.7175246425967 30.0057280252454
"7622" 1524.2 71.0150291699651 30.3414846942841
"7623" 1524.4 67.3133787207261 30.4070674268797
"7624" 1524.6 63.2997895187682 31.1109004570905
"7625" 1524.8 59.0335167978372 31.5991779600782
"7626" 1525 55.2820618763889 32.7627940919525
"7627" 1525.2 51.2023706374444 34.2188331291853
"7628" 1525.4 47.5516744011628 35.7850192304934
"7629" 1525.6 43.933686905182 37.3916776107801
"7630" 1525.8 40.2258927464725 38.8233714277765
"7631" 1526 36.8049959865 40.9930597601446
"7632" 1526.2 33.5819781270607 43.2587571874941
"7633" 1526.4 30.6257485312009 46.423728583583
"7634" 1526.6 28.1643451689483 49.5536470882871
"7635" 1526.8 27.2169933714122 52.2967720749353
"7636" 1527 26.0677024117649 55.7762014781341
"7637" 1527.2 24.8562470255409 59.0980872258797
"7638" 1527.4 24.6524227709592 61.9053030958012
"7639" 1527.6 24.6871667465084 65.3600514360928
"7640" 1527.8 25.8486024949911 68.9990799808968
"7641" 1528 27.169030756615 71.3015074118797
"7642" 1528.2 29.3973177239226 73.7794145897036
"7643" 1528.4 32.2053877244878 75.4890577462907
"7644" 1528.6 35.088271515615 77.6724813072501
"7645" 1528.8 38.181730178686 79.5008585632958
"7646" 1529 41.9317516026449 81.0027715222814
"7647" 1529.2 45.2163397275587 82.4856935032834
"7648" 1529.4 48.4503628177983 83.5227244864872
"7649" 1529.6 52.4552173666661 84.5357347247642
"7650" 1529.8 56.1491746539676 85.8844001123049
"7651" 1530 59.3692035841086 86.9151673928496
"7652" 1530.2 62.4825621981357 88.6657932215099
"7653" 1530.4 65.9898990492539 90.5947396799353
"7654" 1530.6 69.1807599593813 91.2438577749353
"7655" 1530.8 71.844053319749 91.9197042620824
"7656" 1531 73.6724280762772 92.4252527078353
"7657" 1531.2 75.3326627703533 92.4499610740321
"7658" 1531.4 76.1972810931289 92.228353552352
"7659" 1531.6 76.8047245874288 92.4369551185621
"7660" 1531.8 78.0554992339242 93.273057384957
"7661" 1532 78.8816935198086 93.9423344270067
"7662" 1532.2 80.4939254690546 94.4358254507831
"7663" 1532.4 82.7435098031461 94.8464632021853
"7664" 1532.6 85.1881318614492 94.7578149847338
"7665" 1532.8 87.9457852996401 94.351396373393
"7666" 1533 90.4272283014736 93.663297947208
"7667" 1533.2 92.9626373982285 92.6070057744353
"7668" 1533.4 95.49616967944 91.7160244988326
"7669" 1533.6 97.608065156359 91.3087695844353
"7670" 1533.8 99.8131128121833 91.3187560166661
"7671" 1534 102.206743130461 91.3881910925294
"7672" 1534.2 104.8726138715 91.1903055320978
"7673" 1534.4 107.386913801746 91.1300513556821
"7674" 1534.6 109.031188947117 90.9452634512353
"7675" 1534.8 108.882229682358 90.1207945502983
"7676" 1535 108.664004478046 88.5067431410186
"7677" 1535.2 108.226142159459 86.4965238152867
"7678" 1535.4 107.676210336325 84.0766440772158
"7679" 1535.6 106.833574670414 81.0626901156661
"7680" 1535.8 106.031231015825 78.6142094422184
"7681" 1536 104.459270327934 75.188742868604
"7682" 1536.2 103.288097509896 71.9833783937647
"7683" 1536.4 101.61091418524 68.3030743687158
"7684" 1536.6 100.684515114251 65.4559626973663
"7685" 1536.8 99.2426088406744 61.9112677657609
"7686" 1537 96.7674231616648 57.7605557642284
"7687" 1537.2 94.6876645853196 54.5030099295882
"7688" 1537.4 92.408753919593 51.8484277162958
"7689" 1537.6 89.5420672628372 48.9306310965782
"7690" 1537.8 86.3137866037039 46.251318883502
"7691" 1538 82.9346488865233 43.3027125167725
"7692" 1538.2 79.9697390885705 41.3656233551353
"7693" 1538.4 76.3974258390872 38.9706726382648
"7694" 1538.6 72.7299086023372 36.241917858602
"7695" 1538.8 69.1108843056255 33.9114566194941
"7696" 1539 65.0328953323313 31.9274462538353
"7697" 1539.2 60.5635808789086 30.115479457221
"7698" 1539.4 56.456277546578 29.5031103760649
"7699" 1539.6 51.9695845875431 29.0911820128588
"7700" 1539.8 47.6899871706255 29.5722930715059
"7701" 1540 43.3137763947762 30.0209389123743
"7702" 1540.2 39.746793302008 31.7403102566914
"7703" 1540.4 38.1811575805269 33.9446366925043
"7704" 1540.6 36.9397533448494 36.7179377949353
"7705" 1540.8 35.9462953295549 40.6790855111294
"7706" 1541 34.9824893075409 44.6636241059538
"7707" 1541.2 35.2034876950651 48.5869389117391
"7708" 1541.4 35.5690997341335 52.3472590378797
"7709" 1541.6 36.4647888850933 55.9539984150573
"7710" 1541.8 38.0855485606229 60.1789203713639
"7711" 1542 39.7486710684768 63.9310817450865
"7712" 1542.2 42.0572552481518 67.5364603839521
"7713" 1542.4 44.2882091625531 70.8231926135944
"7714" 1542.6 46.9970126934086 73.9170411962567
"7715" 1542.8 49.5352585333256 76.3715055146097
"7716" 1543 52.9271142848734 78.4828216832305
"7717" 1543.2 55.783118040652 80.9805794506575
"7718" 1543.4 58.7543960169872 82.6998408494978
"7719" 1543.6 62.0921612614772 84.1892423184753
"7720" 1543.8 64.6834406967172 86.0950530453953
"7721" 1544 67.7474886299048 87.7701987800704
"7722" 1544.2 70.9603562303155 88.1704247077397
"7723" 1544.4 73.9914555087068 87.6341967162179
"7724" 1544.6 77.1068191857658 87.510501417121
"7725" 1544.8 80.5782456924988 87.4120637279892
"7726" 1545 83.6713668448225 86.5873900287441
"7727" 1545.2 86.4893030454696 85.1555118780088
"7728" 1545.4 89.4368048690534 82.9965492219758
"7729" 1545.6 92.0191019133572 80.2789549141953
"7730" 1545.8 94.5164482085714 77.5606126660302
"7731" 1546 96.8514389279302 74.6596452361679
"7732" 1546.2 99.0841032593372 70.9324997092958
"7733" 1546.4 100.574055723907 67.5585951922609
"7734" 1546.6 101.301431661121 63.3303044215376
"7735" 1546.8 101.66728044944 59.3893648503028
"7736" 1547 101.22171629632 55.3341970918836
"7737" 1547.2 100.612203621802 51.2039626702941
"7738" 1547.4 99.5549192953309 47.9263174580935
"7739" 1547.6 97.9110541305158 44.7252731525424
"7740" 1547.8 95.6241528552907 42.0618402514469
"7741" 1548 92.8083114954054 39.9886078326967
"7742" 1548.2 89.1021942949313 38.0398477036941
"7743" 1548.4 85.1952143645958 36.4918656308146
"7744" 1548.6 81.0863264879698 35.4251760948931
"7745" 1548.8 76.5978887801902 34.7637104948118
"7746" 1549 72.2486112831177 34.514102701667
"7747" 1549.2 67.7270068508734 34.7588524600257
"7748" 1549.4 63.3724411244155 35.2750186560498
"7749" 1549.6 59.2412345882372 36.9035092032706
"7750" 1549.8 55.3313053180786 38.9540377152974
"7751" 1550 51.7135780939884 41.8218175139934
"7752" 1550.2 48.0761211289785 44.6470564379896
"7753" 1550.4 45.4557569210441 48.238664812056
"7754" 1550.6 42.5823844935451 51.7256940205701
"7755" 1550.8 40.2719099229985 55.5905229247256
"7756" 1551 38.4644959942529 59.6945303194128
"7757" 1551.2 37.6170963393545 63.965229417125
"7758" 1551.4 37.0226616980144 68.055551750891
"7759" 1551.6 36.9440280249872 72.4762308532478
"7760" 1551.8 37.4400909060083 76.5362083066458
"7761" 1552 38.1368441496853 80.5531292508277
"7762" 1552.2 38.8774726365229 84.3891706917353
"7763" 1552.4 40.1515987258515 87.5828317191353
"7764" 1552.6 42.2634630948507 90.5754415744083
"7765" 1552.8 44.1599929255387 93.6533453902562
"7766" 1553 45.7775266547142 96.3878690170045
"7767" 1553.2 47.5294690109662 98.5181682976127
"7768" 1553.4 49.2436357105191 100.650169078844
"7769" 1553.6 51.6854999624372 102.829117805851
"7770" 1553.8 54.2131093793155 105.335364941609
"7771" 1554 56.6966916558372 107.604456021522
"7772" 1554.2 59.0842291490091 108.62399476856
"7773" 1554.4 62.1026282907591 109.00738014342
"7774" 1554.6 65.2609935217435 109.00738014342
"7775" 1554.8 68.9894985959028 109.111631435829
"7776" 1555 72.4181190911323 108.160300981845
"7777" 1555.2 76.1360703955741 106.573294050014
"7778" 1555.4 79.4158249808372 105.21003928767
"7779" 1555.6 82.1235747485515 103.889296473245
"7780" 1555.8 82.775836272583 104.020482244825
"7781" 1556 84.1373050192056 104.202304797751
"7782" 1556.2 84.8495716147888 104.052423539822
"7783" 1556.4 87.1573072461295 103.967571080158
"7784" 1556.6 89.5540509815141 104.159310578989
"7785" 1556.8 92.7732328912817 104.283919061158
"7786" 1557 95.8660177883626 104.185512268978
"7787" 1557.2 97.848841212882 104.401578443883
"7788" 1557.4 99.1471058979696 103.838657988803
"7789" 1557.6 99.081107329668 102.511549260912
"7790" 1557.8 98.7651887170111 100.498024007566
"7791" 1558 98.761322617577 98.4810799327504
"7792" 1558.2 99.174614092302 95.5856350047311
"7793" 1558.4 99.1683131743643 92.1122725236515
"7794" 1558.6 98.6630536842021 88.4965092971785
"7795" 1558.8 98.3493015757972 85.0876217619553
"7796" 1559 97.1217693259911 81.8366386135507
"7797" 1559.2 94.6002583929891 79.0396159204606
"7798" 1559.4 91.8834744149196 76.3958541030706
"7799" 1559.6 88.8094911270515 73.7593982303281
"7800" 1559.8 85.3141968754035 71.6553506358209
"7801" 1560 81.8234630059281 69.8495154710944
"7802" 1560.2 78.1603542182725 68.5560348521647
"7803" 1560.4 74.1255125065872 67.0642087361853
"7804" 1560.6 69.6392213090986 66.5213099658217
"7805" 1560.8 65.5157443948027 66.3289146182284
"7806" 1561 61.0252010990811 67.1299121531182
"7807" 1561.2 56.7751564805076 68.1559397739848
"7808" 1561.4 52.9491165207039 70.1475196874353
"7809" 1561.6 49.4623824039751 72.2694643566077
"7810" 1561.8 46.3154945558011 75.0761247894714
"7811" 1562 43.137335893615 78.2975579913242
"7812" 1562.2 41.07064878711 81.5753702014873
"7813" 1562.4 38.830670676396 85.5564377602147
"7814" 1562.6 37.467522676896 89.13040562445
"7815" 1562.8 35.9227843597881 92.4984647159271
"7816" 1563 35.8275449015872 94.8464632021853
"7817" 1563.2 36.7911128278536 96.1569368644681
"7818" 1563.4 37.6480261043827 98.8444405600262
"7819" 1563.6 38.6674365672122 102.124699842373
"7820" 1563.8 39.8276103316218 105.040113901743
"7821" 1564 40.5466334522372 108.773042269605
"7822" 1564.2 41.9578925576019 112.074821111832
"7823" 1564.4 43.0868489306706 114.677021004435
"7824" 1564.6 43.3581919902021 114.548951758665
"7825" 1564.8 44.2076595080372 114.428501505207
"7826" 1565 45.8194696700834 113.938025019358
"7827" 1565.2 47.8950903677016 113.420592420554
"7828" 1565.4 50.3185828901275 112.8846174905
"7829" 1565.6 53.2255060396241 112.176320146648
"7830" 1565.8 56.1384500941372 111.041959672435
"7831" 1566 58.7994086324274 110.082116194255
"7832" 1566.2 61.1046092196966 108.611823804279
"7833" 1566.4 62.796464082882 106.261737760898
"7834" 1566.6 65.0573327194372 104.115869598785
"7835" 1566.8 66.9267928330372 101.214311714135
"7836" 1567 67.6065122096586 98.5116621600246
"7837" 1567.2 68.2216787360953 94.8181951561127
"7838" 1567.4 68.2055554801872 91.0296488035853
"7839" 1567.6 67.8182483501705 86.7162590623103
"7840" 1567.8 67.2448606995872 82.4864910050382
"7841" 1568 66.9371787225572 78.1394616730753
"7842" 1568.2 65.9866675089541 73.4875273398899
"7843" 1568.4 64.8249167771299 69.2720018666182
"7844" 1568.6 62.9618267751078 64.7942045745529
"7845" 1568.8 60.7781128464215 60.9329601231319
"7846" 1569 58.1593710965706 57.1651577874353
"7847" 1569.2 54.9929389930058 53.6161593039859
"7848" 1569.4 51.8649952269677 50.5145195662722
"7849" 1569.6 47.7974919663211 47.6629064483708
"7850" 1569.8 43.8512090063046 45.9721040275657
"7851" 1570 40.0255483056303 45.5213221660905
"7852" 1570.2 35.7069943982301 45.4949417508996
"7853" 1570.4 31.6541632183889 46.1256734959181
"7854" 1570.6 28.9476478830698 47.6367079836213
"7855" 1570.8 26.8051852152608 50.4845870873647
"7856" 1571 24.5614356033673 53.5989186149052
"7857" 1571.2 23.6289931012997 56.5614779590853
"7858" 1571.4 23.7070675832816 60.2184169750279
"7859" 1571.6 23.5413621584747 63.9614242420853
"7860" 1571.8 23.9583328158507 68.0703417834353
"7861" 1572 25.2306920007122 71.6145265821353
"7862" 1572.2 26.4904701665906 75.3209019842983
"7863" 1572.4 28.2977749995872 79.2061335237116
"7864" 1572.6 29.4355862889658 83.1206084717924
"7865" 1572.8 31.7423342819677 86.4319171141744
"7866" 1573 34.3218731464459 89.4968834236092
"7867" 1573.2 37.922646215673 92.0257059878681
"7868" 1573.4 41.4778228648827 94.4717450291626
"7869" 1573.6 45.1590811729944 96.8633658545067
"7870" 1573.8 48.8321134732583 98.6608861130669
"7871" 1574 52.4866971539801 99.1043688015305
"7872" 1574.2 56.083524716868 99.743310246543
"7873" 1574.4 60.1274404071159 100.856126221058
"7874" 1574.6 63.7830639667911 100.498284523189
"7875" 1574.8 67.3230741093946 99.2918580249107
"7876" 1575 70.4260714290995 97.2615017539927
"7877" 1575.2 73.6386739353372 94.7231307641353
"7878" 1575.4 76.2012371611208 91.6769261159278
"7879" 1575.6 78.0778041334017 87.9459190664675
"7880" 1575.8 79.2819443737435 84.123843670404
"7881" 1576 79.6735630479696 80.1611208882441
"7882" 1576.2 79.9783939965039 76.276276367727
"7883" 1576.4 79.5877991254866 72.0662116149937
"7884" 1576.6 78.9255499020255 68.1024158540118
"7885" 1576.8 77.2256241614725 64.1664691932706
"7886" 1577 75.1579020161069 60.6091304218061
"7887" 1577.2 72.4392165858807 57.6985635263701
"7888" 1577.4 69.2980494565981 54.4473285461962
"7889" 1577.6 65.4424761224706 51.7861325068686
"7890" 1577.8 61.0344938819894 49.0921042624462
"7891" 1578 56.9856539045792 46.925843321145
"7892" 1578.2 52.6911224673653 45.4022626906263
"7893" 1578.4 48.2581564208372 43.8760697546331
"7894" 1578.6 43.1351166864526 42.6348988916661
"7895" 1578.8 38.4018882556213 41.7854847411285
"7896" 1579 33.7843324793023 41.19232391954
"7897" 1579.2 29.7606369233191 41.7646354660618
"7898" 1579.4 27.5458147003794 43.0315888563028
"7899" 1579.6 27.0984338605313 44.8212226255765
"7900" 1579.8 26.2122944222791 46.1558129808423
"7901" 1580 24.7971738444086 48.7590784571853
"7902" 1580.2 24.2311703414668 51.5010013732871
"7903" 1580.4 24.0645977086229 54.9164272440424
"7904" 1580.6 24.1849134495587 58.8610815191821
"7905" 1580.8 24.3478036728507 62.6440653838812
"7906" 1581 25.3962171149372 66.7120621696478
"7907" 1581.2 26.7903350861987 70.3649351457606
"7908" 1581.4 29.3878184347275 73.4041926664963
"7909" 1581.6 31.6520927554997 75.9668634091103
"7910" 1581.8 34.429649992296 78.7097691946588
"7911" 1582 37.4308665962372 80.6525414695765
"7912" 1582.2 40.1668993666622 82.5294473495603
"7913" 1582.4 43.4160863067832 84.5123276924623
"7914" 1582.6 46.7833601089972 85.8146340283553
"7915" 1582.8 49.9921020170701 87.1117320386819
"7916" 1583 52.8958555488065 89.0478413273892
"7917" 1583.2 55.5223780112463 89.7862925979807
"7918" 1583.4 56.8788322556283 88.6251022364502
"7919" 1583.6 58.4847169538827 86.977381568708
"7920" 1583.8 59.8632590584024 85.2578600380005
"7921" 1584 60.2865969464459 83.7620661669136
"7922" 1584.2 61.0009846012738 82.5520750578015
"7923" 1584.4 61.8673809382944 79.8935642280781
"7924" 1584.6 62.3764749870872 77.2607721451436
"7925" 1584.8 63.4525130599526 73.6128116715122
"7926" 1585 63.6921874334911 69.5633134019353
"7927" 1585.2 63.3329695917784 66.2833578513176
"7928" 1585.4 62.5955523441497 62.5106452997603
"7929" 1585.6 61.2737290140698 58.2294095478423
"7930" 1585.8 59.4835720103706 54.4778088741353
"7931" 1586 57.3726698099407 50.6605468078836
"7932" 1586.2 54.8618511739706 46.9826586038686
"7933" 1586.4 52.1867320218807 43.2161743764027
"7934" 1586.6 49.2583883944963 39.5061950666398
"7935" 1586.8 46.0668478627713 35.949695829754
"7936" 1587 42.9162095526668 32.4824422250603
"7937" 1587.2 39.5614492162349 29.4728946936967
"7938" 1587.4 36.9730008570324 28.239822188289
"7939" 1587.6 34.926674248121 29.0074674502731
"7940" 1587.8 33.5159632410594 30.1858864463612
"7941" 1588 31.6329124888975 31.3990797659052
"7942" 1588.2 29.79817628303 32.9522707739413
"7943" 1588.4 26.8979560427723 35.1018866415392
"7944" 1588.6 24.7518646970904 37.8986753930555
"7945" 1588.8 23.8649816929425 41.3198434473827
"7946" 1589 23.7059135955572 45.1382977232753
"7947" 1589.2 24.0502665299022 49.0570826735262
"7948" 1589.4 25.223066818271 52.5431241230377
"7949" 1589.6 26.8184896059818 55.8090484178811
"7950" 1589.8 29.3252907605549 59.1033480522706
"7951" 1590 31.7056449983372 62.5543475529004
"7952" 1590.2 34.3133090696303 65.6036930224353
"7953" 1590.4 37.3529724248372 68.3712965365717
"7954" 1590.6 41.0157489114552 69.9170462964016
"7955" 1590.8 45.0264756193015 71.3854806257567
"7956" 1591 48.216918330096 72.1345847264824
"7957" 1591.2 51.8746715215515 72.4101599042924
"7958" 1591.4 55.3084640935759 72.9608565219012
"7959" 1591.6 58.9381042585722 72.6219891483751
"7960" 1591.8 62.2882712930019 71.3327329620706
"7961" 1592 64.3741918829062 69.7267120948146
"7962" 1592.2 67.3880485146608 67.6396328356941
"7963" 1592.4 69.8716490345735 64.6549819605122
"7964" 1592.6 71.4909397166633 61.4916710032396
"7965" 1592.8 72.8554047673706 58.0825780283686
"7966" 1593 73.8334093638372 54.0941576966077
"7967" 1593.2 74.6470713480349 50.4218774842609
"7968" 1593.4 74.6204650540247 46.2356318628728
"7969" 1593.6 74.8313306761505 42.1541063230618
"7970" 1593.8 74.2043339895515 37.9419890597924
"7971" 1594 73.2887834499836 33.4406830226182
"7972" 1594.2 71.7651848128717 28.7740753150905
"7973" 1594.4 70.0382322350706 24.103409482102
"7974" 1594.6 67.5929222988027 20.4653636990905
"7975" 1594.8 64.333901794251 17.4838971386077
"7976" 1595 61.3914760173489 15.7227413640981
"7977" 1595.2 58.8587542337988 15.721464029743
"7978" 1595.4 55.7293473728006 15.5867689803865
"7979" 1595.6 52.331563384049 14.5295539711412
"7980" 1595.8 50.980026614644 12.4335446999467
"7981" 1596 51.305992313407 11.035504887412
"7982" 1596.2 52.6238530039535 9.01569090808646
"7983" 1596.4 54.1887353797009 7.3128880914353
"7984" 1596.6 56.0519496378822 6.72211769036788
"7985" 1596.8 58.3537661635226 5.54932904232294
"7986" 1597 60.9312755429945 3.73763314571619
"7987" 1597.2 62.2149087799251 3.08434735829244
"7988" 1597.4 62.7473009626351 3.0287086644353
"7989" 1597.6 62.6951329609963 2.73217971649211
"7990" 1597.8 61.9120197984234 2.75115472036633
"7991" 1598 61.3806688186213 3.30753439160575
"7992" 1598.2 61.4391640993071 3.3337159620859
"7993" 1598.4 61.542964554112 3.58081570347925
"7994" 1598.6 61.5650773683372 4.13653687990196
"7995" 1598.8 61.4564047883878 3.9476848438735
"7996" 1599 61.5564224604039 3.9634387212353
"7997" 1599.2 61.7078833492372 4.01969562280197
"7998" 1599.4 61.8064909519833 3.91267622751395
"7999" 1599.6 61.9164964749407 4.12549441115944
"8000" 1599.8 62.2063489808702 4.73638857589683
"8001" 1600 62.3986040130531 4.79017913132166
"8002" 1600.2 62.5359012444856 4.95894335132541
"8003" 1600.4 62.8723710201279 4.98964914212134
"8004" 1600.6 63.5438405934179 4.9551236560482
"8005" 1600.8 64.0576908531372 5.07126693670197
"8006" 1601 64.4274787743534 5.1058865684353
"8007" 1601.2 65.3686176665676 4.43342939586226
"8008" 1601.4 66.5804062979471 3.86756897181991
"8009" 1601.6 67.3768480455706 3.4571266071353
"8010" 1601.8 68.2815404807196 3.61062394489412
"8011" 1602 69.6515614953431 3.59687791464706
"8012" 1602.2 72.0622442760515 3.16780539907815
"8013" 1602.4 73.9451180592558 2.90190419936553
"8014" 1602.6 74.291438761208 2.87116989081732
"8015" 1602.8 74.9883919052855 3.37341275626288
"8016" 1603 76.3499902859911 4.41182952839683
"8017" 1603.2 78.4896442843128 5.02830904000847
"8018" 1603.4 80.7077283113738 5.45577705378895
"8019" 1603.6 82.6658921323545 5.54460086712495
"8020" 1603.8 84.8343382788497 5.5456640777978
"8021" 1604 85.7137457707349 6.02940458541257
"8022" 1604.2 85.8566992784747 6.7968392059103
"8023" 1604.4 87.0129108334298 8.27454452847233
"8024" 1604.6 88.8556248773747 9.2943210764228
"8025" 1604.8 91.4287247909022 10.4337130105132
"8026" 1605 93.0622846241834 10.917990126743
"8027" 1605.2 92.8072822383837 10.9811601166679
"8028" 1605.4 91.822521622903 11.2178458945142
"8029" 1605.6 91.6684886085269 11.3016068682974
"8030" 1605.8 91.3317785819086 11.3049643756853
"8031" 1606 91.4019000069383 11.3169985875589
"8032" 1606.2 91.3931993361078 11.5924855083529
"8033" 1606.4 91.4141828595532 11.7519707001967
"8034" 1606.6 91.3506445758027 11.7492745200215
"8035" 1606.8 91.2465750134725 11.9682103351059
"8036" 1607 91.423780392163 12.5685566224128
"8037" 1607.2 91.3336332050372 12.9342507941353
"8038" 1607.4 91.2297743098372 12.990507695702
"8039" 1607.6 93.1459051927992 13.0514207186252
"8040" 1607.8 93.2305853791313 13.1595329565176
"8041" 1608 93.4281209249039 13.470855086002
"8042" 1608.2 93.3655311638738 13.9671401726182
"8043" 1608.4 93.4135930437301 13.8736174087567
"8044" 1608.6 93.691614788652 13.8521518632871
"8045" 1608.8 93.8562059865295 14.3383431657814
"8046" 1609 93.7325764837233 14.3381535499796
"8047" 1609.2 93.4800503725039 14.3810629036575
"8048" 1609.4 93.2041049312528 14.5155699143963
"8049" 1609.6 92.7958744225841 14.8163646022454
"8050" 1609.8 92.3900729046497 15.0049375171853
"8051" 1610 92.4162635872803 15.4128959148657
"8052" 1610.2 91.9088517015295 15.7514233264353
"8053" 1610.4 91.301898542615 16.0735782328427
"8054" 1610.6 90.522956828615 16.6121058375834
"8055" 1610.8 89.4845317953259 17.6958270746398
"8056" 1611 87.9192720253372 19.0056687093686
"8057" 1611.2 86.8837022272675 20.8266210831562
"8058" 1611.4 86.1209198485077 23.1395674622535
"8059" 1611.6 85.3877114548372 25.6896451947112
"8060" 1611.8 84.8637804210158 28.5019573353639
"8061" 1612 84.4331260210137 31.5929595178235
"8062" 1612.2 84.1673694362372 34.3788216478941
"8063" 1612.4 84.1755211518489 37.0847649974585
"8064" 1612.6 84.0662924757301 39.3700488687924
"8065" 1612.8 84.1566254125958 41.8504474219525
"8066" 1613 84.3804053025963 43.3319037339895
"8067" 1613.2 84.9414427645247 45.1012979918603
"8068" 1613.4 85.7447264070872 47.511844403221
"8069" 1613.6 86.3740543162641 49.779460438228
"8070" 1613.8 87.1536255012348 52.6369725223148
"8071" 1614 87.8075633299186 55.9061705985283
"8072" 1614.2 88.9836692871384 58.6808094357606
"8073" 1614.4 90.588476914777 61.9326564707124
"8074" 1614.6 91.7826187098485 64.8845576947162
"8075" 1614.8 92.990995936271 68.50204442011
"8076" 1615 94.1882254863431 71.9467223131059
"8077" 1615.2 95.768792692652 75.0760089272501
"8078" 1615.4 97.7392833001666 77.8850073798353
"8079" 1615.6 99.5949973835196 81.1748906189647
"8080" 1615.8 101.957051864985 84.187703668176
"8081" 1616 104.226045883302 87.205415912471
"8082" 1616.2 105.885418410282 90.6740763359908
"8083" 1616.4 107.093546143227 93.5022829392275
"8084" 1616.6 107.600216022764 93.4904396695816
"8085" 1616.8 108.708133120469 92.8581119848695
"8086" 1617 109.908543297179 91.690324367106
"8087" 1617.2 111.302503093683 89.8108047498199
"8088" 1617.4 112.652425818067 87.5438846334353
"8089" 1617.6 113.845048739637 84.6462214573553
"8090" 1617.8 113.950550971787 81.5785715072328
"8091" 1618 114.203561656722 77.8620385857045
"8092" 1618.2 114.278103240159 74.2276905702924
"8093" 1618.4 113.419626726606 70.2324043613968
"8094" 1618.6 113.09746701672 66.659142184695
"8095" 1618.8 112.267457147789 63.307535520122
"8096" 1619 110.115292532602 59.6898453428118
"8097" 1619.2 108.388657025959 55.7165161851792
"8098" 1619.4 105.835695115684 52.3448831808
"8099" 1619.6 103.206003162587 48.9259945387567
"8100" 1619.8 100.220059925587 45.1842923768639
"8101" 1620 97.2215161608608 41.9162282333647
"8102" 1620.2 93.862476537 38.8373838539585
"8103" 1620.4 90.7014223720465 36.1835475492841
"8104" 1620.6 87.1380919730786 33.5909792476422
"8105" 1620.8 83.7741893329801 31.2467995656496
"8106" 1621 80.2619168425958 28.3085009572974
"8107" 1621.2 76.8361533044725 25.3018596747529
"8108" 1621.4 73.520652463519 22.2189999820717
"8109" 1621.6 70.3595083864579 19.3014278046077
"8110" 1621.8 67.0840398681855 16.1306833369971
"8111" 1622 63.9408495960372 13.483837447902
"8112" 1622.2 61.6949009873372 11.4775707782194
"8113" 1622.4 58.8109620224086 10.6280269337567
"8114" 1622.6 55.9383317350933 10.9796137207524
"8115" 1622.8 52.2465351969512 11.7252478004859
"8116" 1623 48.5892066492872 12.7849536322853
"8117" 1623.2 45.5746072232153 14.8933208691426
"8118" 1623.4 42.3128603266324 17.5845953923148
"8119" 1623.6 39.0723437691543 20.2936667765694
"8120" 1623.8 36.0150254807902 23.8401984584824
"8121" 1624 32.6884861610019 27.3591822017294
"8122" 1624.2 29.9432893704122 30.6324556543103
"8123" 1624.4 26.3867869693071 34.3553043431341
"8124" 1624.6 24.7469346862423 37.7606350893087
"8125" 1624.8 23.0972720151934 41.7837265445449
"8126" 1625 22.8554322346662 46.01911681408
"8127" 1625.2 22.8312733281229 50.4632242091886
"8128" 1625.4 23.7417246821489 54.0746812468249
"8129" 1625.6 25.5575693271229 57.1327018826853
"8130" 1625.8 27.6308061569747 61.5613100858228
"8131" 1626 29.7629272711586 64.8850265601139
"8132" 1626.2 32.4257132106977 68.2197899029818
"8133" 1626.4 35.1756895616083 70.6887121232666
"8134" 1626.6 38.1594061993313 72.7073359867765
"8135" 1626.8 41.0993111445515 75.683569726221
"8136" 1627 44.3118312312348 78.4781292632666
"8137" 1627.2 46.7847365521866 81.0495754034594
"8138" 1627.4 48.9814594409801 83.7806857034613
"8139" 1627.6 50.3387507358635 84.7355947698037
"8140" 1627.8 51.7748491590431 84.0615569708471
"8141" 1628 53.2389949864147 82.8044082890973
"8142" 1628.2 55.3361401287172 81.7641371155553
"8143" 1628.4 56.0054686033237 82.1807656701515
"8144" 1628.6 56.7304120763567 84.2257952543184
"8145" 1628.8 56.7102553175238 86.6777479514502
"8146" 1629 56.6750543860039 89.7562954738936
"8147" 1629.2 57.1071633923813 93.2026670851412
"8148" 1629.4 57.8164203697122 96.6964497729353
"8149" 1629.6 58.7622435641059 99.4779692516592
"8150" 1629.8 60.1624178326198 102.569557406392
"8151" 1630 61.7640006555146 104.140368572048
"8152" 1630.2 63.7453504991902 104.995615534597
"8153" 1630.4 66.4798286590515 106.639084365207
"8154" 1630.6 69.4398071722515 108.29711744215
"8155" 1630.8 72.7391817179801 108.94623553715
"8156" 1631 76.0688098034935 109.147346232654
"8157" 1631.2 79.4660792849663 109.10298110479
"8158" 1631.4 82.9688924482056 108.124344655962
"8159" 1631.6 85.9708175401762 106.944814272808
"8160" 1631.8 88.7445793175515 105.756283756007
"8161" 1632 90.9052152623372 105.000973530258
"8162" 1632.2 93.5217512925463 103.207694373144
"8163" 1632.4 95.277339721563 101.074856020177
"8164" 1632.6 97.1812599294229 98.1875667683067
"8165" 1632.8 97.826217653621 94.6754118122867
"8166" 1633 98.3517883380767 91.1533469419705
"8167" 1633.2 98.2893721862697 87.1649400158137
"8168" 1633.4 96.9370203297218 83.8039657630122
"8169" 1633.6 95.1115005179372 80.2364376789728
"8170" 1633.8 92.1913748366163 76.6658730228074
"8171" 1634 89.8398979181902 73.0647327732
"8172" 1634.2 86.8739680585614 69.529738328056
"8173" 1634.4 83.8432580563889 66.3154845886767
"8174" 1634.6 80.3768019866959 63.8157960085983
"8175" 1634.8 76.9449883611598 61.0514906400805
"8176" 1635 73.2783014756993 58.9423983647801
"8177" 1635.2 69.8365923294552 56.5743873863679
"8178" 1635.4 65.9113463522503 54.8325660243157
"8179" 1635.6 61.9709545068592 52.6284642883144
"8180" 1635.8 57.8086591750981 51.1876268082614
"8181" 1636 53.5381420163031 49.6722695953785
"8182" 1636.2 49.3746395442372 48.912703073002
"8183" 1636.4 44.9629704059945 47.7740964489859
"8184" 1636.6 40.5351263587349 47.9373539596512
"8185" 1636.8 36.6203962890515 48.8981751918282
"8186" 1637 32.6884861610019 50.6907775410706
"8187" 1637.2 28.7705363109457 52.7120512417365
"8188" 1637.4 26.5417986356993 55.4684973874008
"8189" 1637.6 24.1596471439622 58.5725638388671
"8190" 1637.8 20.7339659779714 59.5542290200085
"8191" 1638 18.3909033508975 59.0421257729775
"8192" 1638.2 16.2573980056843 57.7974751788
"8193" 1638.4 14.4655492233557 56.5448893855464
"8194" 1638.6 11.942373827886 56.2294778017158
"8195" 1638.8 10.4932293220843 56.7802689405176
"8196" 1639 9.70496738303039 58.3734026051739
"8197" 1639.2 9.38438288215487 60.4183849459059
"8198" 1639.4 9.46883106797646 63.33260135841
"8199" 1639.6 8.87166770268337 66.807058106243
"8200" 1639.8 8.30957423140865 69.9564935051924
"8201" 1640 8.14838566244015 73.3110158151265
"8202" 1640.2 9.41570468241931 75.9702058828831
"8203" 1640.4 10.5541763329057 79.5570644563257
"8204" 1640.6 11.7257900342372 82.3361028884067
"8205" 1640.8 14.2644817612738 84.806617624379
"8206" 1641 17.4670486674255 86.9024032219059
"8207" 1641.2 20.8004610023372 89.0628209757353
"8208" 1641.4 24.1400282761656 91.1653823037487
"8209" 1641.6 27.9533548760462 92.7813957104054
"8210" 1641.8 31.8887544311059 94.4846040850472
"8211" 1642 35.2893581825238 95.7925286048233
"8212" 1642.2 38.4156714775086 97.2639644502782
"8213" 1642.4 41.8758597964501 98.7443126661934
"8214" 1642.6 45.6044736324643 100.112571272893
"8215" 1642.8 49.3486748204372 100.66348864495
"8216" 1643 53.4570022544281 100.638366931663
"8217" 1643.2 57.6494295049501 100.251941790064
"8218" 1643.4 61.744409994583 99.3996415685539
"8219" 1643.6 65.337174742615 97.5114536033242
"8220" 1643.8 69.4194063178372 95.3333017734353
"8221" 1644 72.8272763165872 92.6848999458353
"8222" 1644.2 76.7853987312526 89.9645958061738
"8223" 1644.4 80.0302015439921 86.7265443842381
"8224" 1644.6 83.5809994237539 83.838502174477
"8225" 1644.8 86.2123657107386 80.2701049660832
"8226" 1645 88.6044522367261 76.6819751771019
"8227" 1645.2 89.97326714023 72.3452480947924
"8228" 1645.4 91.5543333573372 67.7828751985067
"8229" 1645.6 92.4991608067261 62.8245059193983
"8230" 1645.8 93.0335589455902 58.2923322676941
"8231" 1646 94.0776772430904 53.6352700201948
"8232" 1646.2 94.4753647848372 48.7405322258996
"8233" 1646.4 94.5113400045601 44.0451515684955
"8234" 1646.6 93.5897822409443 39.4071413313639
"8235" 1646.8 91.8696192891944 34.951409264971
"8236" 1647 90.1829686730904 30.7205795982201
"8237" 1647.2 87.1913324473729 27.129536220221
"8238" 1647.4 84.0312784701131 24.221295297056
"8239" 1647.6 79.9287865973738 21.4858275705572
"8240" 1647.8 75.9430431725872 18.820824604221
"8241" 1648 71.2885536034396 16.5100312205919
"8242" 1648.2 66.6946744588252 15.1163824913269
"8243" 1648.4 61.9846293077884 13.9243933712402
"8244" 1648.6 56.9419140472816 13.6021211896575
"8245" 1648.8 52.1629811169931 14.0552861743054
"8246" 1649 47.1982040884954 15.476986055891
"8247" 1649.2 43.4732287491229 17.6570485910424
"8248" 1649.4 39.4109172000965 19.5547745349168
"8249" 1649.6 35.776090418447 22.1792756818012
"8250" 1649.8 31.9250304810777 24.9771169601821
"8251" 1650 28.1481611947641 29.5412248080207
"8252" 1650.2 25.658986693141 34.3046974847897
"8253" 1650.4 23.7821891867723 39.3304273746821
"8254" 1650.6 22.4232562398372 44.4839866835153
"8255" 1650.8 21.7637522553172 49.9209998472353
"8256" 1651 22.4448935096706 55.0230680739353
"8257" 1651.2 23.3775441405385 60.0179053633833
"8258" 1651.4 25.1820081435872 64.7987865846353
"8259" 1651.6 27.1439675857247 69.6671722971353
"8260" 1651.8 29.5357359379086 73.671303631721
"8261" 1652 32.7138322167739 77.0577515595239
"8262" 1652.2 35.7622420570902 80.6647969664233
"8263" 1652.4 38.7087254080651 83.5062057488404
"8264" 1652.6 42.6108289943372 86.3205466851661
"8265" 1652.8 46.4406257548372 88.7179417096092
"8266" 1653 50.6240465521656 90.9968053656442
"8267" 1653.2 54.352552507133 93.3146359230691
"8268" 1653.4 58.4004043544947 95.4079948145038
"8269" 1653.6 62.2275596594108 97.8133147305088
"8270" 1653.8 66.2551978129566 99.5942292089726
"8271" 1654 70.210150179019 101.59434085339
"8272" 1654.2 73.8390538690111 103.004184304783
"8273" 1654.4 76.9512047138841 103.810378395326
"8274" 1654.6 80.5591103997727 103.832560959258
"8275" 1654.8 84.0313452861805 103.936538614629
"8276" 1655 86.2286584794044 104.622472362779
"8277" 1655.2 88.9578609773372 104.115869598785
"8278" 1655.4 90.7104798338372 102.10875168228
"8279" 1655.6 92.6578341188372 99.3018755059698
"8280" 1655.8 94.2651741635991 95.5249461633877
"8281" 1656 95.7564184370284 91.7478788839941
"8282" 1656.2 95.5849510284778 87.8907571154509
"8283" 1656.4 95.2248011308827 84.2569866432989
"8284" 1656.6 94.0556610302619 80.1172622643394
"8285" 1656.8 92.8578326670264 75.9387057187731
"8286" 1657 90.7893600074068 72.2164809066885
"8287" 1657.2 88.9254050725872 68.0007934161139
"8288" 1657.4 86.0054928142165 64.0502862709525
"8289" 1657.6 82.9349723673015 60.1742838135424
"8290" 1657.8 79.8324682232093 56.6986985052144
"8291" 1658 75.6249753060372 53.6166455347686
"8292" 1658.2 71.1727384909251 50.97642307071
"8293" 1658.4 67.0227747895563 48.8374831709072
"8294" 1658.6 62.0866101825958 47.2045525365732
"8295" 1658.8 57.3222054564736 45.7731352201853
"8296" 1659 52.3672927660395 44.5795602061769
"8297" 1659.2 47.3862727977804 44.7994580776853
"8298" 1659.4 42.7597443220137 45.7513706722941
"8299" 1659.6 38.5044514803155 47.6993226107831
"8300" 1659.8 35.0205730880304 50.4290822834126
"8301" 1660 32.4438281342791 53.4244260678772
"8302" 1660.2 30.1709443594444 57.5175361818639
"8303" 1660.4 28.1451120402076 61.0598663574353
"8304" 1660.6 26.7280174600933 65.0970642653621
"8305" 1660.8 25.2744458469891 69.2634044086758
"8306" 1661 24.3623938400904 73.2567131956378
"8307" 1661.2 22.7899202448507 76.0492312322461
"8308" 1661.4 22.8838633264263 78.7994636112024
"8309" 1661.6 24.2556238908658 81.1788180561781
"8310" 1661.8 26.5667934129205 83.5842642539353
"8311" 1662 28.8791993503944 86.8539648296067
"8312" 1662.2 31.9963370147937 89.7508861564353
"8313" 1662.4 35.3727051096682 91.817093050379
"8314" 1662.6 39.1084135339242 93.3125689211744
"8315" 1662.8 42.8785902085247 94.4265649344822
"8316" 1663 46.6555796158044 95.8376984570911
"8317" 1663.2 50.728862169931 96.2826369873728
"8318" 1663.4 54.9116168945872 97.2222354298853
"8319" 1663.6 59.0964001132903 97.8770333082166
"8320" 1663.8 62.392952600268 98.1434838031738
"8321" 1664 64.0065989772727 98.8008487583385
"8322" 1664.2 64.8357949954017 98.9578934587418
"8323" 1664.4 66.7983122169924 99.0265599001594
"8324" 1664.6 69.1665919018898 98.9410318172248
"8325" 1664.8 72.1116502200504 98.6789202827468
"8326" 1665 75.464580318692 98.9076391546127
"8327" 1665.2 79.0008150512471 99.0620063715992
"8328" 1665.4 82.7782567129372 98.3452097342353
"8329" 1665.6 86.2349813893635 97.3284858128037
"8330" 1665.8 89.7333862803109 95.9892526904879
"8331" 1666 93.0536897439848 94.420279928337
"8332" 1666.2 96.5580281938654 93.6547372348156
"8333" 1666.4 100.157644724145 93.810370858243
"8334" 1666.6 104.331433589459 93.6227878744488
"8335" 1666.8 107.4269789856 93.2988290072642
"8336" 1667 108.279350136591 93.3219248818052
"8337" 1667.2 107.917518668796 93.1479375202686
"8338" 1667.4 107.003344018337 91.8983851873936
"8339" 1667.6 106.143911660557 89.9170603887553
"8340" 1667.8 105.57612721985 87.2151105333704
"8341" 1668 105.041954747499 84.2439085883137
"8342" 1668.2 104.420840002407 80.5629892725239
"8343" 1668.4 104.406049969863 77.013381461891
"8344" 1668.6 103.822665352837 73.3132187045891
"8345" 1668.8 102.641106086242 69.5986451463467
"8346" 1669 102.075947569928 65.2125361444093
"8347" 1669.2 101.351380034016 61.1618706295067
"8348" 1669.4 100.481329958825 56.7513450018728
"8349" 1669.6 98.7549076540158 52.8299762243996
"8350" 1669.8 97.056563797896 49.5910951213059
"8351" 1670 94.3867047523494 45.4620334990451
"8352" 1670.2 92.0054704333622 41.1335636361728
"8353" 1670.4 89.4755722384714 37.2736462128499
"8354" 1670.6 87.1667758633557 34.3883250762131
"8355" 1670.8 83.8745947920096 30.9810768380905
"8356" 1671 79.4065518651943 27.746198410471
"8357" 1671.2 75.6113596581909 25.2522957364231
"8358" 1671.4 71.9341379006891 23.7283634716575
"8359" 1671.6 67.2989538741705 22.2762622517316
"8360" 1671.8 62.3206508309172 21.6506085737953
"8361" 1672 56.6222805571421 21.7233098004353
"8362" 1672.2 52.77695684603 22.2676305162425
"8363" 1672.4 47.7677116379483 23.9543527343612
"8364" 1672.6 43.4070257463056 26.1307394986378
"8365" 1672.8 39.3976944240872 28.7986970359353
"8366" 1673 36.2924855130059 32.4548742577726
"8367" 1673.2 33.3738002954878 36.2932737882064
"8368" 1673.4 31.7502229879938 41.2484692700377
"8369" 1673.6 31.2431483556497 46.1966847771728
"8370" 1673.8 31.4816992555622 50.4857325898853
"8371" 1674 32.2138569702762 55.0468162969231
"8372" 1674.2 33.9014548300441 59.1483254845732
"8373" 1674.4 35.8720774220582 63.2427146489934
"8374" 1674.6 38.3826080238027 66.5572251206077
"8375" 1674.8 40.4875089606927 70.6793272833389
"8376" 1675 42.7115542159751 74.3869323492629
"8377" 1675.2 44.69375857766 78.4628046512328
"8378" 1675.4 46.6234037447451 82.0092987708037
"8379" 1675.6 48.7543316222208 86.0020068570928
"8380" 1675.8 51.3685139593789 89.0747214741436
"8381" 1676 53.7330038963801 92.4679090397924
"8382" 1676.2 56.3396767035872 95.4535795380971
"8383" 1676.4 58.7624145346313 99.1306426291853
"8384" 1676.6 60.6805328597775 102.25658223145
"8385" 1676.8 62.2179047095944 105.849014912435
"8386" 1677 63.9703711313167 108.751373079668
"8387" 1677.2 65.8473476244696 109.818181146274
"8388" 1677.4 67.9561401036847 109.41366343413
"8389" 1677.6 70.3667130377278 108.246694875842
"8390" 1677.8 73.6695336480503 106.876962584189
"8391" 1678 76.7020925578695 105.183145382726
"8392" 1678.2 79.6255400576834 103.835750174712
"8393" 1678.4 82.3557017723856 102.959392425016
"8394" 1678.6 85.1799936644372 101.612770360143
"8395" 1678.8 88.2238582083757 100.282577587005
"8396" 1679 91.5459576399824 98.8196941223869
"8397" 1679.2 94.7810784682888 96.9916938096934
"8398" 1679.4 98.039114551471 95.4320408639423
"8399" 1679.6 101.343567751659 93.8234353004079
"8400" 1679.8 104.859546099324 92.0125502558563
"8401" 1680 107.615620275513 89.5859750728407
"8402" 1680.2 108.641928614905 87.0965194598542
"8403" 1680.4 108.620946311077 84.2359788213153
"8404" 1680.6 107.857057563533 81.006690248853
"8405" 1680.8 106.323392813825 77.9385596226728
"8406" 1681 104.553524244985 74.8067451248797
"8407" 1681.2 102.03611532319 72.1465083663558
"8408" 1681.4 99.2609319817682 69.4715415333318
"8409" 1681.6 95.7915076809062 66.7497222108491
"8410" 1681.8 92.0028149502463 64.7377104729694
"8411" 1682 87.9579273725676 63.0247249506151
"8412" 1682.2 84.0632188025676 61.9613382286937
"8413" 1682.4 80.1858133418027 61.6955544228836
"8414" 1682.6 75.7866647224281 61.5909629806171
"8415" 1682.8 71.766798498593 62.8306001375167
"8416" 1683 67.7573786680021 64.3425492950067
"8417" 1683.2 64.0844192452843 66.3979081033765
"8418" 1683.4 60.6479116835196 68.7668073159529
"8419" 1683.6 57.7028247030872 72.3102631585035
"8420" 1683.8 55.2730576520304 75.6605976897421
"8421" 1684 53.8453803200224 79.3169138145834
"8422" 1684.2 52.7130627988509 83.3237278130654
"8423" 1684.4 52.3229156467105 87.6535947339987
"8424" 1684.6 52.0540440271208 91.6769261159278
"8425" 1684.8 52.9637305455749 95.6589249489599
"8426" 1685 53.7979433868223 98.6176455675398
"8427" 1685.2 55.3737271574563 101.682294950245
"8428" 1685.4 57.5582484001099 104.822228107617
"8429" 1685.6 59.1243933311372 107.36238738535
"8430" 1685.8 60.3718455760578 107.933829499906
"8431" 1686 61.593173524688 107.441776327629
"8432" 1686.2 64.4119238706943 107.27089264434
"8433" 1686.4 68.2729977500576 107.809571599368
"8434" 1686.6 71.9769316121372 108.127419425885
"8435" 1686.8 75.8148157456241 107.764445356698
"8436" 1687 79.7722898330067 107.16265390469
"8437" 1687.2 83.2594554056569 105.651087099862
"8438" 1687.4 86.5366504829872 104.278149122535
"8439" 1687.6 89.9249369188711 103.096314109571
"8440" 1687.8 93.3641626222101 101.267781441961
"8441" 1688 97.1654804310012 99.4514772285992
"8442" 1688.2 100.041323886753 97.5768733299564
"8443" 1688.4 103.036409632133 95.0425700069423
"8444" 1688.6 105.910513691276 92.3028983929421
"8445" 1688.8 107.813814325523 88.9292881104781
"8446" 1689 109.260420365809 85.0345795404781
"8447" 1689.2 109.327186798437 80.7573549502103
"8448" 1689.4 109.354078833801 76.3697802837924
"8449" 1689.6 108.601797327275 71.8676826391853
"8450" 1689.8 107.443477751045 67.2534029126548
"8451" 1690 105.523958592523 62.5498188220051
"8452" 1690.2 103.036086955367 58.7047131751059
"8453" 1690.4 100.169057789551 54.6104144278281
"8454" 1690.6 96.9279362859456 50.7928514765196
"8455" 1690.8 93.3405536211078 47.8316032496824
"8456" 1691 89.4838704681131 44.6618002747801
"8457" 1691.2 85.4732423097078 41.6596356687529
"8458" 1691.4 81.0293471026943 39.5416015081853
"8459" 1691.6 76.7078570221666 37.7649270987529
"8460" 1691.8 71.762488019789 36.0023437504474
"8461" 1692 66.7342739053494 35.3832876630207
"8462" 1692.2 61.7281484995202 35.1790529453255
"8463" 1692.4 56.612781267947 35.7205124294475
"8464" 1692.6 52.1966257612867 37.3371526967948
"8465" 1692.8 48.4148400989407 39.151011482056
"8466" 1693 44.3722994612236 41.8341685982535
"8467" 1693.2 40.612674162772 45.0576941893918
"8468" 1693.4 36.8918747435613 48.3774417840905
"8469" 1693.6 33.7662175557209 52.124680300912
"8470" 1693.8 31.4228149712301 55.9735624273281
"8471" 1694 29.5972132601335 60.6126961142131
"8472" 1694.2 28.6438409719216 65.0859626864233
"8473" 1694.4 27.889336406045 69.3601478683054
"8474" 1694.6 27.8394976245172 74.0993506497953
"8475" 1694.8 28.2436818250039 78.4129567637686
"8476" 1695 29.0229464833298 82.4633244988383
"8477" 1695.2 30.1133964947196 86.0260937936559
"8478" 1695.4 32.8147902650111 89.2767477218266
"8479" 1695.6 35.5416238359324 92.0877112984353
"8480" 1695.8 38.7161204243372 94.9084244748899
"8481" 1696 41.9709840149801 97.7443118405781
"8482" 1696.2 45.5260474239715 99.3849612858084
"8483" 1696.4 49.4516961439017 101.194209992484
"8484" 1696.6 52.724900312056 103.092291502732
"8485" 1696.8 56.398735808952 106.085251333894
"8486" 1697 60.0612871149205 107.255437451602
"8487" 1697.2 64.1306900356241 108.58808044773
"8488" 1697.4 67.909931696922 108.918573361673
"8489" 1697.6 71.4819267164662 108.123022174274
"8490" 1697.8 75.5343188127694 106.825992655418
"8491" 1698 78.9625064423618 104.769989095501
"8492" 1698.2 82.6675975329324 102.646698977102
"8493" 1698.4 86.0303383688872 100.539228895335
"8494" 1698.6 89.2611374643454 98.2702951213042
"8495" 1698.8 92.4167331121229 95.6547697823877
"8496" 1699 95.9015699707086 92.8239966804781
"8497" 1699.2 98.8483708985214 89.942205173909
"8498" 1699.4 101.428323417609 86.6367626373846
"8499" 1699.6 103.054806142898 83.3356995199963
"8500" 1699.8 104.770377771537 79.6960468648853
"8501" 1700 105.069899406801 75.6557503792924
"8502" 1700.2 105.021159006288 71.5945780748255
"8503" 1700.4 104.25386523023 67.6205956747567
"8504" 1700.6 103.477524512081 63.3111978966792
"8505" 1700.8 101.810399258337 59.1542410928281
"8506" 1701 100.192080697354 55.0566431478146
"8507" 1701.2 97.9508838380661 50.7083879171702
"8508" 1701.4 95.3252566161977 46.8305938842493
"8509" 1701.6 92.2637812517549 43.2404291471647
"8510" 1701.8 88.8343702178006 41.1161086922768
"8511" 1702 85.358692057649 38.7179851958823
"8512" 1702.2 81.3139358241476 36.6933160740905
"8513" 1702.4 76.9769955667658 34.5665749657924
"8514" 1702.6 72.6232677724444 32.8927775922567
"8515" 1702.8 68.2632124403902 31.6112875581529
"8516" 1703 63.5179061432951 30.1415112155919
"8517" 1703.2 59.1723978786279 29.6304739437144
"8518" 1703.4 54.9171581466177 28.7860313170085
"8519" 1703.6 49.8988024059497 28.9577309692103
"8520" 1703.8 45.1039233073557 29.4598358363983
"8521" 1704 40.2575803824637 30.3573625339293
"8522" 1704.2 35.9848312092218 31.9544096208584
"8523" 1704.4 31.8042772283567 32.5425067241106
"8524" 1704.6 28.0585629608743 32.724659440139
"8525" 1704.8 26.0304982249086 33.2034269662924
"8526" 1705 24.8140340546684 35.1575253353963
"8527" 1705.2 23.7720730606164 38.227769623695
"8528" 1705.4 23.3174164156997 42.3603968357228
"8529" 1705.6 22.5753353363801 46.109749318021
"8530" 1705.8 22.8363313912009 49.785443756747
"8531" 1706 22.952537148068 53.9145740963199
"8532" 1706.2 23.6734096079853 57.7517682140279
"8533" 1706.4 24.5694542957106 61.8634581256758
"8534" 1706.6 25.7559651960083 66.3330967765537
"8535" 1706.8 26.9940592412528 70.7308829624223
"8536" 1707 28.9625200116891 74.3836162925834
"8537" 1707.2 31.5204088590324 78.5718059886426
"8538" 1707.4 34.252379758071 81.9901313738769
"8539" 1707.6 36.9213966103237 85.6281090665704
"8540" 1707.8 40.4116168884772 88.3903346293153
"8541" 1708 44.0369796324696 91.0262122960235
"8542" 1708.2 47.7447630184281 92.9964766314353
"8543" 1708.4 51.6725176005372 94.4699747070853
"8544" 1708.6 55.5530073932182 95.5311282404829
"8545" 1708.8 59.7112400970237 96.5809287560285
"8546" 1709 63.798682091952 96.8911852014353
"8547" 1709.2 67.9339245235103 97.2731662342622
"8548" 1709.4 72.0222634659848 97.159345463632
"8549" 1709.6 76.3660701344982 97.1222272352488
"8550" 1709.8 80.5267746385094 95.5439991223042
"8551" 1710 84.4549786844834 93.7993857827891
"8552" 1710.2 87.5453434325837 91.5647598190832
"8553" 1710.4 90.721768844185 89.0001669683049
"8554" 1710.6 93.4367758328372 85.9464896692179
"8555" 1710.8 96.0051782411615 82.6965513996921
"8556" 1711 97.598952340777 79.1022211184594
"8557" 1711.2 98.9663003458001 75.5953034032501
"8558" 1711.4 99.2741462678734 71.4066523777365
"8559" 1711.6 100.206150252123 67.3331290898281
"8560" 1711.8 100.586691442208 62.7187237113242
"8561" 1712 100.812680704911 58.1316225066575
"8562" 1712.2 100.482657700383 53.027662189695
"8563" 1712.4 98.9374506526891 48.5823740868797
"8564" 1712.6 97.4149424436229 44.4331700097924
"8565" 1712.8 94.6233033274186 39.9378654615283
"8566" 1713 91.4941139678011 36.3683525076281
"8567" 1713.2 88.0162579054137 33.1645889760706
"8568" 1713.4 83.840395065593 30.6267947406911
"8569" 1713.6 79.5487032732254 27.7669810990588
"8570" 1713.8 75.0727720521977 25.5048000980516
"8571" 1714 70.5831823310158 23.9859500172924
"8572" 1714.2 65.9838300589348 22.5829954725938
"8573" 1714.4 60.9539564301177 22.051035277667
"8574" 1714.6 56.1790199750747 22.6531714715228
"8575" 1714.8 51.6411183996628 24.2548703709353
"8576" 1715 47.2844792783372 26.7320861706911
"8577" 1715.2 43.6911469667301 29.7028258111139
"8578" 1715.4 40.3075789262165 32.4897168244008
"8579" 1715.6 37.3054759788616 36.1859776000085
"8580" 1715.8 34.9245070811902 39.8909797769647
"8581" 1716 33.2492794925445 44.0228911859841
[truncated: 19,909 more chars]
