# Supplementary material for: Adaptive switch to sexually dimorphic movements by partner-seeking termites
Source: Sci Adv. 2019 Jun 19;5(6):eaau6108. doi: 10.1126/sciadv.aau6108 (PMC6584256; doi:10.1126/sciadv.aau6108)
Supplement: Data file S1 [file aau6108_Data_file_S1.zip › Dataset/CfExperimetns/170627_174_F_15_set1_before-position_5FPS.txt]

"time" "x" "y"
"1" 0 110.270979772303 87.0636100070944
"2" 0.2 114.337375374676 79.8388785722012
"3" 0.4 116.153360521403 72.417365270244
"4" 0.6 117.162703493298 64.4252365253519
"5" 0.8 117.532133085616 56.7499109535774
"6" 1 116.532715252247 49.0086493456206
"7" 1.2 115.218630464603 40.6598104292024
"8" 1.4 112.24937883576 33.6703540653262
"9" 1.6 108.8038599875 27.8473320077796
"10" 1.8 103.346344808104 24.7451207608284
"11" 2 97.8128238008571 19.6516512413609
"12" 2.2 92.0374641526972 15.0347144896221
"13" 2.4 85.6281419244876 10.5595587673938
"14" 2.6 78.6461774045971 6.46735277486439
"15" 2.8 74.3203836216018 6.45123801683062
"16" 3 67.2722389363636 6.24778408486737
"17" 3.2 59.2198025163117 4.42182331373749
"18" 3.4 52.3972740657334 3.68394508551483
"19" 3.6 45.5147755500705 5.00097153615957
"20" 3.8 38.2379585671676 7.64014905398852
"21" 4 31.90088370188 10.8011292989507
"22" 4.2 25.8927573235755 14.8043629761727
"23" 4.4 21.1781101072597 20.6946497868134
"24" 4.6 17.118625405452 27.400539029775
"25" 4.8 14.1459974114264 34.5412541761179
"26" 5 11.2065106655391 41.668507220189
"27" 5.2 9.36797911999503 49.2746439568949
"28" 5.4 8.36566441448032 56.9323283070272
"29" 5.6 7.93610096925973 64.8967876472623
"30" 5.8 8.02935455473861 72.0530422479835
"31" 6 9.16015223411686 79.3868141846119
"32" 6.2 9.86181798442638 86.5590539612707
"33" 6.4 10.9598110772415 93.485209602405
"34" 6.6 10.7325017225197 97.9209285992196
"35" 6.8 11.6928719440722 97.2406528356596
"36" 7 14.8335042109694 97.2804374930951
"37" 7.2 19.6403717235873 97.4734400145561
"38" 7.4 24.5893376133977 99.8505552452113
"39" 7.6 29.030345127421 102.87122882745
"40" 7.8 33.2636903929367 107.033348281152
"41" 8 37.7815523341367 111.425381176244
"42" 8.2 42.5767517647169 116.634446891131
"43" 8.4 47.5633892927527 122.24541325573
"44" 8.6 51.8822852036296 125.531531343221
"45" 8.8 57.3693944403052 125.388773864296
"46" 9 63.9496719276368 124.246093843709
"47" 9.2 69.5034067607359 122.395524536183
"48" 9.4 74.716922915208 119.747144026091
"49" 9.6 80.3637706977954 116.730423638035
"50" 9.8 85.798348528522 113.506913819545
"51" 10 91.9033772580733 109.375860611677
"52" 10.2 97.8094517588052 105.059575343614
"53" 10.4 103.286139807301 100.12922835841
"54" 10.6 109.48413575106 95.5892964019796
"55" 10.8 112.835494292127 91.0453933701449
"56" 11 113.724065437499 84.3076604809131
"57" 11.2 114.347632002584 77.0404349234648
"58" 11.4 113.685905402521 69.6108000093552
"59" 11.6 112.759400196117 62.3265294297894
"60" 11.8 111.28568812549 54.4637703751596
"61" 12 108.019861985181 47.2944318364359
"62" 12.2 103.256461660165 40.0480855464704
"63" 12.4 97.6249235927327 33.8376043132271
"64" 12.6 91.0197083828003 28.1218563307677
"65" 12.8 83.5518678558097 22.4882130154596
"66" 13 77.0222391417213 17.314242476698
"67" 13.2 69.3177066756828 12.445856764198
"68" 13.4 61.9842700313397 8.04663363789957
"69" 13.6 55.6908589414164 4.46368945029813
"70" 13.8 54.7282425031169 5.43343592932191
"71" 14 50.5985336603781 8.06036761022536
"72" 14.2 44.1401990621026 10.7095015259024
"73" 14.4 37.7919765277803 14.3936214505226
"74" 14.6 32.2433506198351 19.4780834603993
"75" 14.8 27.6938522824759 24.8955639612947
"76" 15 23.0721122200679 31.3382713386322
"77" 15.2 20.9093203608795 37.8728604174624
"78" 15.4 19.4781224476516 44.932260618038
"79" 15.6 18.5158367148899 51.6281024231664
"80" 15.8 17.6005420922454 59.5435831243167
"81" 16 17.0799466119612 67.3947841273461
"82" 16.2 17.1048940611347 74.8352599232429
"83" 16.4 17.3650647814694 82.2104280424015
"84" 16.6 16.5632478771465 89.5712613056784
"85" 16.8 14.7620901998387 94.7740040746596
"86" 17 11.8308095392597 97.542898448644
"87" 17.2 11.7273563428691 97.0804018059565
"88" 17.4 13.3012607340556 96.7928938231902
"89" 17.6 16.5619227365876 97.2257550433153
"90" 17.8 20.5563233004702 100.349586869607
"91" 18 24.6641935158171 105.532338403266
"92" 18.2 27.4162450202258 110.920541637744
"93" 18.4 31.1035314786191 115.51332720991
"94" 18.6 36.2214219588847 117.010355816503
"95" 18.8 42.4101728873506 117.42822559016
"96" 19 48.8482441750325 118.897592914296
"97" 19.2 55.8410163802597 120.217495732704
"98" 19.4 63.1321399238038 121.424120216145
"99" 19.6 70.8125401713784 120.980771910083
"100" 19.8 78.4433084481597 121.10223400786
"101" 20 85.7609145454104 119.646786750468
"102" 20.2 91.1330678837982 115.547780401106
"103" 20.4 96.1101087920485 110.649055626181
"104" 20.6 100.855945142216 105.442118853355
"105" 20.8 104.951690882794 99.3036034937418
"106" 21 107.351487755305 92.2896520928869
"107" 21.2 108.619881373145 85.1206906904453
"108" 21.4 108.987096752603 77.4425509381596
"109" 21.6 107.955212976529 69.6381541498134
"110" 21.8 106.066528980885 61.4526085313262
"111" 22 103.666040333414 53.6798354450442
"112" 22.2 100.330571968337 45.810526847198
"113" 22.4 96.4269145175065 38.0478266557635
"114" 22.6 92.1751963307661 30.8366933856343
"115" 22.8 87.0653049552729 24.1670373937911
"116" 23 80.8422299476814 17.8323939273222
"117" 23.2 74.4674601162847 11.7923696050971
"118" 23.4 68.1956235656015 6.58104001297603
"119" 23.6 61.5965301559264 3.97440328962253
"120" 23.8 57.3848225483682 3.57682207712945
"121" 24 54.067345045003 5.76412389109201
"122" 24.2 47.2103421891397 7.51176032761957
"123" 24.4 40.7674415904219 9.9535671636866
"124" 24.6 34.522896276968 14.0020757868262
"125" 24.8 29.0648949615097 19.3498978466859
"126" 25 23.4474269673797 26.7204629948596
"127" 25.2 19.3097026175976 33.8112887147812
"128" 25.4 17.0307717921786 40.6743967894839
"129" 25.6 14.7804021629397 47.6168727090996
"130" 25.8 13.2329046244597 55.1536901789881
"131" 26 12.9663090800907 62.7605967302652
"132" 26.2 11.9281772535097 70.1075164646596
"133" 26.4 11.356671104651 77.7275984494422
"134" 26.6 10.7765522194494 84.7484870142975
"135" 26.8 8.48519102994827 89.5193398892334
"136" 27 7.05500296489908 89.691728629217
"137" 27.2 7.93610096925973 88.6254723485776
"138" 27.4 9.39149206647024 88.8226160668175
"139" 27.6 12.4779303478136 88.638340112075
"140" 27.8 16.7553054599716 91.0443255288121
"141" 28 20.9590327501972 94.7800895568002
"142" 28.2 25.6474478105384 98.8730252253809
"143" 28.4 29.5486424942121 104.040937640421
"144" 28.6 34.2593852407835 109.351341865231
"145" 28.8 38.5065673140905 114.720903812398
"146" 29 44.1343126495641 119.090532363877
"147" 29.2 50.6805275250097 122.269564715368
"148" 29.4 58.0536624084336 124.689881496399
"149" 29.6 65.0179234483222 125.816048473988
"150" 29.8 71.6794978982597 124.497711752069
"151" 30 78.5990967909597 122.41994374071
"152" 30.2 84.3880131019316 119.085505226456
"153" 30.4 90.4974314723097 114.63052660071
"154" 30.6 96.199301679 110.190980336166
"155" 30.8 101.866311568347 105.227627656747
"156" 31 107.726627433584 100.110260621867
"157" 31.2 112.050986403908 94.4393882679413
"158" 31.4 112.858482801616 89.1346794739883
"159" 31.6 113.010949783837 82.1518570048427
"160" 31.8 111.338209361667 75.8870716512522
"161" 32 108.634290368221 69.2187239961211
"162" 32.2 105.561898317272 62.921857360009
"163" 32.4 102.16275804787 56.5299891424907
"164" 32.6 97.0591724022467 50.541242458231
"165" 32.8 91.6482938133338 44.2678080014744
"166" 33 86.1197439521652 38.4059922034434
"167" 33.2 80.3630752141222 32.4197198689596
"168" 33.4 74.1649163391152 26.4289073011054
"169" 33.6 67.8326190826281 20.5695565830806
"170" 33.8 61.2888587336622 15.6449250792937
"171" 34 55.1073619752132 11.445355600241
"172" 34.2 49.4262022649656 7.31717763278899
"173" 34.4 44.6451006177668 7.1375757446314
"174" 34.6 38.611290706409 9.28805746209241
"175" 34.8 32.1352235508597 12.3256201201396
"176" 35 26.4000943609834 16.5979787649885
"177" 35.2 20.9060140290816 22.2790725004678
"178" 35.4 16.1402792816493 28.3161132938414
"179" 35.6 13.0044150550197 35.1693841193796
"180" 35.8 12.1581908393467 42.0543257503117
"181" 36 11.7969425082163 49.5840956523117
"182" 36.2 11.8141179311026 56.7060097376024
"183" 36.4 12.4961555866347 63.6758380067012
"184" 36.6 13.296734570468 70.9621886230762
"185" 36.8 14.569276502541 78.1484668664721
"186" 37 14.9920146619097 84.7061824212096
"187" 37.2 13.4018953691919 90.258782613846
"188" 37.4 10.8028618675056 93.7715954754956
"189" 37.6 12.1140610716233 95.1068246251868
"190" 37.8 15.374355861145 96.6511259100366
"191" 38 20.267250844921 100.590939777595
"192" 38.2 25.3665180120466 104.370310600414
"193" 38.4 31.0765486804484 107.20032896498
"194" 38.6 36.9830887558404 109.875422465434
"195" 38.8 43.5099729755818 112.828288716948
"196" 39 50.3589190143052 114.459985573932
"197" 39.2 57.2144136128387 115.02648863866
"198" 39.4 64.2723391919819 114.817328363604
"199" 39.6 71.2148659986808 113.59842882966
"200" 39.8 78.1911773144176 110.919962585028
"201" 40 84.8400922243445 107.837780786575
"202" 40.2 91.6298474944052 104.709051572314
"203" 40.4 97.9659584931728 101.304696560877
"204" 40.6 104.615918640662 97.6469839029193
"205" 40.8 110.73044249346 93.3095936523396
"206" 41 114.314997102451 88.825236875276
"207" 41.2 113.851121594503 83.742505206119
"208" 41.4 113.018334117529 77.5474084765826
"209" 41.6 112.269351700221 70.931397123698
"210" 41.8 110.342286306019 64.6269877385203
"211" 42 107.645903480949 57.7900620187271
"212" 42.2 103.84946201907 52.0456000541659
"213" 42.4 99.7436062739308 45.8697884384622
"214" 42.6 95.7144111455571 39.6059834925785
"215" 42.8 91.3873565484061 33.2661065362449
"216" 43 86.1739231254362 27.2855775716831
"217" 43.2 80.7129211089306 21.9330937939634
"218" 43.4 75.2664764084079 16.3797713274003
"219" 43.6 69.8897865791883 10.880126853731
"220" 43.8 64.5391988532597 6.16938410715957
"221" 44 58.1930157114935 4.5381587645297
"222" 44.2 51.9657813531097 5.59004620737207
"223" 44.4 44.4236515312186 7.21241907350889
"224" 44.6 37.1054183119439 10.1153388425543
"225" 44.8 30.834853273972 14.5590131843171
"226" 45 25.526379675285 20.4294404852925
"227" 45.2 22.0338488916541 27.1761256125328
"228" 45.4 20.4675889492192 34.111286537065
"229" 45.6 19.8999874356964 41.2848445449835
"230" 45.8 19.7573643049639 49.1620297654342
"231" 46 20.5705355703397 56.2267751211796
"232" 46.2 23.090511879452 63.3317221960827
"233" 46.4 26.0045907275509 70.4098904633431
"234" 46.6 29.1223169468367 77.4625238026211
"235" 46.8 32.2996668015931 83.8688200786596
"236" 47 33.799400066916 90.1125247549408
"237" 47.2 33.6152128074597 95.7606635790596
"238" 47.4 31.7893538338258 100.042883404263
"239" 47.6 29.3501652822071 104.784088381765
"240" 47.8 28.3564609026563 110.191678000039
"241" 48 29.8982965834801 112.623651486999
"242" 48.2 34.0241572073097 112.41054271581
"243" 48.4 40.6324986528171 113.072749585512
"244" 48.6 47.0548178943784 114.082516900507
"245" 48.8 53.5820854096597 114.02035559141
"246" 49 60.7412678901506 112.99415889395
"247" 49.2 67.7268323554919 110.985728497285
"248" 49.4 74.327452058208 106.767020464349
"249" 49.6 80.1350591816532 102.129256980627
"250" 49.8 86.1743049596097 96.2345197884096
"251" 50 89.5059035821972 90.2342343977533
"252" 50.2 91.6200182434687 83.0317483860029
"253" 50.4 92.5178969532729 75.4798228035412
"254" 50.6 92.8569757476347 68.2845764812012
"255" 50.8 93.8194181538751 60.9100123801211
"256" 51 94.2543827577041 53.8074398568818
"257" 51.2 94.6747118307534 47.1747493362419
"258" 51.4 96.3088930456883 41.1012107338024
"259" 51.6 98.0399491152116 34.1479381416475
"260" 51.8 98.2695915702719 27.8515116950254
"261" 52 96.9671668751205 24.5065594566722
"262" 52.2 93.0571204935931 20.2985213083262
"263" 52.4 88.2429684574286 15.2511363635687
"264" 52.6 82.9791459673751 10.823061526698
"265" 52.8 77.2666631598573 7.02432013472055
"266" 53 70.5718887943863 4.65833578221653
"267" 53.2 64.7107514926526 5.26061877415957
"268" 53.4 57.6481611567397 7.17421891821957
"269" 53.6 51.3313538255229 9.93597726367273
"270" 53.8 45.2119129917534 13.5767254064317
"271" 54 39.5641693955065 18.4326580395816
"272" 54.2 34.2984096024472 23.9487287292096
"273" 54.4 30.5658751798831 30.7338674450881
"274" 54.6 28.0833231394759 37.7059972847812
"275" 54.8 26.4205928271413 45.0959713410017
"276" 55 25.7023743091227 52.1883002311801
"277" 55.2 26.2152665244597 59.6956622208596
"278" 55.4 28.5319348414044 66.931962415699
"279" 55.6 31.2353322373863 73.9644282848241
"280" 55.8 34.0254554434997 80.7582461674196
"281" 56 36.9895450379681 87.6012491249096
"282" 56.2 39.1586813387597 93.3329619037596
"283" 56.4 39.4758918795239 97.7574978094143
"284" 56.6 40.5348117001597 101.88184721491
"285" 56.8 43.9292000153982 103.791752379044
"286" 57 48.618102304987 107.130852174023
"287" 57.2 53.7619293053921 111.091687480439
"288" 57.4 59.3049465781234 114.229843703887
"289" 57.6 65.0359153085641 118.187411536051
"290" 57.8 69.9686715766433 121.071289747988
"291" 58 69.9014787684771 121.726516280094
"292" 58.2 69.9917908512597 121.26392342425
"293" 58.4 72.3935278027597 119.612843730573
"294" 58.6 75.8885162826808 116.317892006607
"295" 58.8 80.3776803712597 112.17036902066
"296" 59 84.4308177644462 107.025833067744
"297" 59.2 88.0178003494097 101.86886485301
"298" 59.4 90.9660067208868 96.292280296863
"299" 59.6 91.6723352242597 89.4187797909096
"300" 59.8 91.5045631627828 82.2150669012442
"301" 60 90.0504291896296 75.7166081677555
"302" 60.2 87.9480201541972 69.0105068841096
"303" 60.4 85.3000289133441 62.7153908815993
"304" 60.6 81.6164792417176 56.4979344294909
"305" 60.8 77.4991773706735 50.6876937328665
"306" 61 73.0354334744819 45.7247175035855
"307" 61.2 67.679991949067 40.8205593302499
"308" 61.4 61.7300034348983 36.6161510426355
"309" 61.6 54.5956712942967 32.9971945594003
"310" 61.8 47.5369413220811 30.3722159350167
"311" 62 40.631420704948 27.8710037429843
"312" 62.2 34.1326526603312 26.458961133731
"313" 62.4 27.5411534592857 26.2220751795817
"314" 62.6 20.6991662155435 27.185021026092
"315" 62.8 17.0287475153751 29.088246076775
"316" 63 13.458050791109 33.2909608408514
"317" 63.2 8.85308298700656 38.5916004496976
"318" 63.4 5.91506300861109 44.5848947185515
"319" 63.6 5.37208449400971 51.2019519477846
"320" 63.8 5.44568168647099 58.1253449814624
"321" 64 6.61877307058326 65.0253036149831
"322" 64.2 8.6723609455063 71.5764796056733
"323" 64.4 10.7291634008883 77.843149533931
"324" 64.6 13.1503600547672 84.0257710210327
"325" 64.8 15.2873633951347 89.7473958265033
"326" 65 16.1999644259688 95.2272065264414
"327" 65.2 15.2980500954793 101.06253352183
"328" 65.4 15.5768110547688 101.671178887714
"329" 65.6 17.1990161849097 100.59659338681
"330" 65.8 20.4717816038869 99.8899348233884
"331" 66 26.4722732820733 100.477441709371
"332" 66.2 32.2153181225818 101.097954600185
"333" 66.4 37.7867317379716 102.048527539304
"334" 66.6 44.3516260987597 102.56342121466
"335" 66.8 50.5666568083445 103.071713689049
"336" 67 57.7132096226808 103.226204953765
"337" 67.2 64.0733611615538 102.945255388189
"338" 67.4 71.1347023542419 101.902711725106
"339" 67.6 78.1162366854533 100.289413952821
"340" 67.8 83.5002800493124 98.2040807450806
"341" 68 91.1159482856883 95.1882032400405
"342" 68.2 97.4540575239499 91.7240632789976
"343" 68.4 103.34607504474 87.5454249687396
"344" 68.6 107.44323732415 83.8368087753445
"345" 68.8 109.810549421688 78.2644861883219
"346" 69 110.29942807838 70.7047051120596
"347" 69.2 109.366212630468 64.0977647684512
"348" 69.4 107.256162720375 58.4733229158134
"349" 69.6 103.106086811903 53.235082552481
"350" 69.8 98.5136983044571 48.2988566781727
"351" 70 91.6573555759136 42.8994818519288
"352" 70.2 86.3901367261972 39.4594056092346
"353" 70.4 79.498874334952 36.4682194953134
"354" 70.6 72.1482117434805 34.2087567796206
"355" 70.8 64.9672659213138 33.1428725142542
"356" 71 57.4481999167407 33.7601898185583
"357" 71.2 49.9648748252722 35.6669331391971
"358" 71.4 42.8169254598669 38.9313016733739
"359" 71.6 35.8674121830005 42.8157067815485
"360" 71.8 29.879347253648 47.7030144986478
"361" 72 25.526379675285 53.8056139269381
"362" 72.2 24.0484569711775 60.7726647368376
"363" 72.4 24.1016705662987 68.325392240205
"364" 72.6 26.5907563763367 75.085752931698
"365" 72.8 30.9304603665397 80.6907378855396
"366" 73 36.721991874452 84.7725921955442
"367" 73.2 43.0179834672143 87.9228576356141
"368" 73.4 49.7297604329215 89.372959690086
"369" 73.6 56.7341133454494 89.3214120766596
"370" 73.8 63.1133773825183 88.374594993263
"371" 74 70.8618028651552 86.7055630371073
"372" 74.2 77.2160934144362 84.6363067674537
"373" 74.4 82.8105394232049 81.8574431870294
"374" 74.6 88.9022237538473 77.8368901808721
"375" 74.8 94.1649487090597 73.2477207077655
"376" 75 99.0230380655701 68.1422554735906
"377" 75.2 103.478736668434 62.7513479136479
"378" 75.4 106.513956810653 57.4682598434453
"379" 75.6 108.557946721826 51.558112797278
"380" 75.8 109.422469532035 46.4747494209471
"381" 76 110.054334751352 40.1302179142517
"382" 76.2 108.141388605974 35.0231049351661
"383" 76.4 105.59591836201 28.4958009846846
"384" 76.6 101.53728693131 23.1951765710773
"385" 76.8 96.1389250526395 18.74830678609
"386" 77 89.9248409842992 16.0855171110411
"387" 77.2 82.9707363402334 14.7889891265543
"388" 77.4 76.35139380903 14.4798500963893
"389" 77.6 69.0131204926443 15.0173630636211
"390" 77.8 61.7958207991281 16.8285865092648
"391" 78 54.9737946053397 18.4013654893396
"392" 78.2 47.6874186986493 20.4154187661271
"393" 78.4 40.8192733260952 22.840215790014
"394" 78.6 33.9357772820674 26.6016244513134
"395" 78.8 27.9067316235887 30.6086803839096
"396" 79 22.8270386706623 35.4985628644907
"397" 79.2 18.694601136 41.2040580163869
"398" 79.4 16.2570931978678 48.0690799527947
"399" 79.6 15.5387855065885 55.5014701242897
"400" 79.8 16.7641070612597 62.3801888815726
"401" 80 19.2051327395624 68.4795966106201
"402" 80.2 22.397103309039 75.3206934769713
"403" 80.4 26.3412305223543 80.9372624117812
"404" 80.6 31.2172339080887 85.9494143936859
"405" 80.8 36.8611689827949 89.9357886398145
"406" 81 42.3473491500444 92.6648695875211
"407" 81.2 48.784332547497 95.2492905442189
"408" 81.4 54.8896859262761 95.0485491050038
"409" 81.6 61.4211936590011 94.4248233063147
"410" 81.8 68.0928453733445 92.5361969471511
"411" 82 74.6122347340302 89.7938849195776
"412" 82.2 80.6640560014068 86.3316504979243
"413" 82.4 85.946607820052 81.9164077305817
"414" 82.6 90.5588480305289 76.6136770630057
"415" 82.8 94.5380714066301 70.7662511240299
"416" 83 97.0050900354905 64.3053993385826
"417" 83.2 98.88987110588 58.0799333322419
"418" 83.4 99.0217008764805 52.2508677785687
"419" 83.6 98.3089186275398 45.2644687328196
"420" 83.8 96.5169727137719 39.0274254330864
"421" 84 93.8725926631559 32.6559314146985
"422" 84.2 91.0032442647982 26.4118822389288
"423" 84.4 86.8064785432987 20.6733799831011
"424" 84.6 81.243171164593 15.5479385093633
"425" 84.8 75.0009593194286 11.8217695967375
"426" 85 68.170973511361 9.28761596858362
"427" 85.2 60.5042807747397 7.95835357697957
"428" 85.4 53.3708108077803 7.95934948419382
"429" 85.6 46.6302835153636 9.3483767516336
"430" 85.8 39.8221306124805 12.95983378927
"431" 86 34.6018723118597 18.3598219312596
"432" 86.2 30.8828702289447 24.5678806874952
"433" 86.4 28.8065459596997 31.4772003950196
"434" 86.6 27.5697003358351 39.1116828269746
"435" 86.8 28.4628607846682 46.1559730099976
"436" 87 30.3501487896097 52.6429941186846
"437" 87.2 33.0910499457472 59.6339960018346
"438" 87.4 36.8703346367661 66.559551990976
"439" 87.6 40.4949146855402 72.3794297971596
"440" 87.8 44.6461040638085 77.9745111330864
"441" 88 49.0953811370197 83.4326127188196
"442" 88.2 53.7674954796118 88.0981444553779
"443" 88.4 58.9968758244803 92.7006445123949
"444" 88.6 64.2443452101072 96.8665847809138
"445" 88.8 69.0343416611347 101.376752197238
"446" 89 74.3612275802896 105.173457256346
"447" 89.2 80.748604996974 107.713091434993
"448" 89.4 86.603401085394 110.300521373869
"449" 89.6 89.770136980651 114.462038121268
"450" 89.8 89.3297825696568 115.106673815101
"451" 90 89.4085358679472 113.937187335488
"452" 90.2 91.78540740855 111.596632381853
"453" 90.4 95.4353110043921 108.651767111586
"454" 90.6 98.866727443843 104.564868674243
"455" 90.8 102.006650977808 99.9651704289198
"456" 91 103.87575541026 95.1860529523552
"457" 91.2 106.753512298093 89.4999195527846
"458" 91.4 109.275393037352 83.3461091916332
"459" 91.6 109.896536494013 77.4299057804648
"460" 91.8 110.392226675649 71.0466301761271
"461" 92 109.244645338115 64.692504987949
"462" 92.2 106.828040671963 58.6589965817336
"463" 92.4 103.22663731526 52.3120640972892
"464" 92.6 98.3475699125888 47.426179889495
"465" 92.8 93.2112200738695 42.8651382679157
"466" 93 87.2439073317042 38.9017650828077
"467" 93.2 80.9492414990649 35.675595072218
"468" 93.4 74.5745646019597 32.7118230117096
"469" 93.6 67.5051692257982 30.4314212118134
"470" 93.8 61.2278535582467 28.5841906369713
"471" 94 54.2880629631078 27.9082669418621
"472" 94.2 47.1827796361828 28.1095757181596
"473" 94.4 40.1053821448441 29.833532217218
"474" 94.6 34.2302522024722 32.2785366832971
"475" 94.8 27.6774050334472 35.4770660964096
"476" 95 21.8387315609053 38.4584901567988
"477" 95.2 16.1858018493506 41.841373964205
"478" 95.4 11.1708728093431 46.5661668859929
"479" 95.6 7.20152935289265 51.320888459495
"480" 95.8 4.72928897785713 54.5472284159453
"481" 96 5.93611548736785 57.5953265902271
"482" 96.2 7.33269541616114 63.5889079895187
"483" 96.4 8.55276315950972 69.7072269727429
"484" 96.6 11.0198565219447 75.5085346962075
"485" 96.8 13.7503444773312 81.2760569449167
"486" 97 16.4730508831791 87.2547038193531
"487" 97.2 19.9303608802042 94.3484711012707
"488" 97.4 23.4144266410017 99.6926440912886
"489" 97.6 27.4347709713242 105.007036752934
"490" 97.8 31.2851980848171 110.499688022053
"491" 98 35.5945236755982 115.278146730875
"492" 98.2 36.4913960756688 118.455012394978
"493" 98.4 36.5714820744026 117.524047785136
"494" 98.6 39.2125911466496 116.505157655066
"495" 98.8 43.6264045029666 115.49653967297
"496" 99 49.4277296016597 115.44841540041
"497" 99.2 55.7005514810138 115.192492610496
"498" 99.4 62.2269954321045 114.663877840763
"499" 99.6 68.6532645726045 114.13339167347
"500" 99.8 75.2621304610482 113.071644529486
"501" 100 81.0291588956961 112.788801532987
"502" 100.2 85.6004207159483 112.887591309233
"503" 100.4 89.365469378952 112.875411136152
"504" 100.6 92.8407477952597 114.301640099243
"505" 100.8 91.5425116052597 113.096837574432
"506" 101 92.1690516795641 110.420572416747
"507" 101.2 93.8081431497436 106.37646654045
"508" 101.4 95.7429338587113 101.445262947789
"509" 101.6 97.793421976812 95.9598556392566
"510" 101.8 98.3617603492192 89.9371970802947
"511" 102 98.720157170794 83.6554113898924
"512" 102.2 98.2982698041078 77.6422163775077
"513" 102.4 97.5400211619571 71.4826219027517
"514" 102.6 95.7643756951397 64.9093787598996
"515" 102.8 93.8038986983814 58.6847923658893
"516" 103 91.6573555759136 52.3466467422365
"517" 103.2 88.0259143255972 46.5136965066471
"518" 103.4 83.7866958725303 41.0041157582478
"519" 103.6 78.9578372470066 35.8899545049381
"520" 103.8 73.9465428450472 30.7936790409846
"521" 104 68.8061727403923 25.6640428469969
"522" 104.2 63.3661497244383 20.649354183481
"523" 104.4 57.4823578490454 16.2770801578739
"524" 104.6 51.9073607245597 12.4252597477221
"525" 104.8 45.2689324593255 9.58237872244904
"526" 105 38.7941765623367 9.71956076519803
"527" 105.2 33.2773297569571 12.611027097278
"528" 105.4 27.8582748064369 16.9192727614444
"529" 105.6 22.6346244080953 21.4040968765226
"530" 105.8 19.6939103549084 27.2481784623623
"531" 106 17.3602707853518 33.3349763829096
"532" 106.2 15.797848411274 40.0032738416881
"533" 106.4 15.6198045909311 47.2140485655739
"534" 106.6 16.0107643707245 53.8960206047441
"535" 106.8 16.5307754217057 60.6426728902677
"536" 107 17.6324078896364 67.0457022814907
"537" 107.2 18.9303068754311 73.4588204579881
"538" 107.4 20.2559805781862 79.6991909037184
"539" 107.6 20.7822544821122 85.8544829725448
"540" 107.8 21.7136325356347 91.8460178104274
"541" 108 23.2387650052052 97.7198200112414
"542" 108.2 23.4329413846281 102.679579189554
"543" 108.4 22.6435767217343 107.342690714117
"544" 108.6 22.3135166734292 106.973023460016
"545" 108.8 23.792185689836 106.035652922829
"546" 109 26.9818643533745 105.589801316594
"547" 109.2 32.1399444097325 106.408560766496
"548" 109.4 37.5099213774597 107.43180692716
"549" 109.6 43.1205021185818 108.867568137287
"550" 109.8 48.8852035306808 109.259586826239
"551" 110 54.9344893855183 110.12452785228
"552" 110.2 61.2341975695648 111.600465337253
"553" 110.4 68.0208322718961 112.328517792896
"554" 110.6 74.4147472502942 112.870968895608
"555" 110.8 81.1710469318153 113.641703369326
"556" 111 87.1609644640097 112.59229578241
"557" 111.2 93.7000565114978 110.532118590421
"558" 111.4 99.6208320100767 107.610085840575
"559" 111.6 104.113460628147 103.539841109674
"560" 111.8 107.351319153203 98.1401450530167
"561" 112 109.321233785301 91.3754707060431
"562" 112.2 109.758045302133 84.9055805289835
"563" 112.4 108.794262899715 78.3965080372672
"564" 112.6 106.269264104217 71.647114875899
"565" 112.8 102.736382332983 65.7276775289227
"566" 113 98.4690766433695 60.0588517110864
"567" 113.2 94.3120821439264 54.8652619376225
"568" 113.4 90.0440654968019 49.6657709621174
"569" 113.6 85.1718811586169 44.7177258345167
"570" 113.8 79.4538192686086 39.9990038954154
"571" 114 73.4056712027412 36.4303080396225
"572" 114.2 66.8240945476597 32.8578745830846
"573" 114.4 60.4434219952963 29.9936014085254
"574" 114.6 54.0445820523472 28.4811958275471
"575" 114.8 46.7755697219308 27.5441596933043
"576" 115 39.5652342508913 27.4570412121333
"577" 115.2 32.0474217874834 29.0046754070543
"578" 115.4 25.1127644061828 31.6247998633903
"579" 115.6 19.3015687053506 35.0079307459323
"580" 115.8 13.8480688498751 39.3243391133134
"581" 116 9.72665529884415 44.7194118555427
"582" 116.2 6.4795866684241 50.6304168031801
"583" 116.4 4.49120381156958 56.7923672596173
"584" 116.6 3.21508260805703 61.4110883648893
"585" 116.8 2.41577490917277 66.4611661223118
"586" 117 2.90002641555138 72.4605695590346
"587" 117.2 4.73644808252127 78.1525862697673
"588" 117.4 6.372653671874 84.1803967642596
"589" 117.6 8.81719897362039 89.3788749899875
"590" 117.8 12.33335258055 94.3342789135305
"591" 118 16.8109286943417 99.2369570097907
"592" 118.2 21.5265840319439 103.786496362081
"593" 118.4 26.5688813343073 108.090198137802
"594" 118.6 31.7123694775454 111.904539705564
"595" 118.8 37.3034599446629 115.158406186998
"596" 119 43.355038905848 117.936065040954
"597" 119.2 49.2867782438883 120.857423754888
"598" 119.4 55.0357590678138 123.858003477119
"599" 119.6 60.5146666642597 125.979689589632
"600" 119.8 66.2269059002597 124.797127094703
"601" 120 72.0605930379049 121.986709760531
"602" 120.2 77.8720845245597 118.78488240871
"603" 120.4 83.8087331591169 114.853390479993
"604" 120.6 89.1755488374204 110.25547064041
"605" 120.8 93.4450991250873 104.698795913384
"606" 121 96.7030004605097 99.0257275969096
"607" 121.2 99.8460302764997 92.1827246394196
"608" 121.4 102.613391536036 86.2056452206596
"609" 121.6 104.762602469922 79.5745245255037
"610" 121.8 105.924863342584 72.8267949707407
"611" 122 106.195498497128 66.0607776039885
"612" 122.2 105.451715544703 58.962405274052
"613" 122.4 103.315464001944 52.5779114886332
"614" 122.6 99.9778012497847 46.5526435923471
"615" 122.8 95.3261868169045 40.4274456735411
"616" 123 90.2264246676472 34.7370714681096
"617" 123.2 84.8016698494905 30.0769028676211
"618" 123.4 78.5979464550952 25.906682537533
"619" 123.6 72.0965562742972 22.1668995584346
"620" 123.8 65.0922137497792 18.4225419134258
"621" 124 57.9148222422078 16.4144908714907
"622" 124.2 50.4955288679347 15.1174770467346
"623" 124.4 42.8153799405931 14.4456398184096
"624" 124.6 35.1768054817169 15.410971156831
"625" 124.8 28.8617450391856 17.7405151858077
"626" 125 22.5925042721545 20.9590274400806
"627" 125.2 18.4261910255624 26.3552486561464
"628" 125.4 15.7361885436981 32.8267969427829
"629" 125.6 13.6691119842997 39.3289328721396
"630" 125.8 12.5861469588961 46.5268263953868
"631" 126 12.483745975995 53.4900932326596
"632" 126.2 13.6928003487529 60.1217682360979
"633" 126.4 16.6031257736997 66.2439655632196
"634" 126.6 20.7387070891059 71.3558204935057
"635" 126.8 25.5145356248329 76.7823503390986
"636" 127 29.8697192324623 80.7629132443558
"637" 127.2 34.6441983684652 84.83982961255
"638" 127.4 39.4721126474883 89.6552442398024
"639" 127.6 45.3061489368171 93.0756557474137
"640" 127.8 51.8067958614836 95.3611168590924
"641" 128 57.969676064208 96.8623736699527
"642" 128.2 65.2207728530097 96.7700422167846
"643" 128.4 72.1782939081018 96.564203452449
"644" 128.6 78.7743586766097 94.7026010842096
"645" 128.8 84.6618597982597 92.1450757899096
"646" 129 90.2837869514771 88.9770972610509
"647" 129.2 95.7001540871584 84.573811629938
"648" 129.4 100.343927317465 79.927187309021
"649" 129.6 105.679540046013 74.6039956921419
"650" 129.8 109.578721530617 69.6299510090524
"651" 130 112.778840221681 63.926035232274
"652" 130.2 114.753120059331 57.4728964012667
"653" 130.4 115.2431114899 50.8936208526596
"654" 130.6 114.133529516773 44.9166097621201
"655" 130.8 111.549954088397 38.8898044808721
"656" 131 108.103137003947 33.6660266113596
"657" 131.2 103.275321172385 29.0129317337012
"658" 131.4 97.5489081551964 25.1326708343811
"659" 131.6 91.3789675657403 21.8013280494778
"660" 131.8 84.9065273879136 19.4263728935057
"661" 132 78.2956941850745 18.3896332808077
"662" 132.2 71.0457536528781 17.9765006141069
"663" 132.4 64.0302902667797 18.5519608873796
"664" 132.6 56.5673268973678 20.0692832063082
"665" 132.8 49.7143402066828 22.572099046198
"666" 133 43.0125195101856 25.0923786469559
"667" 133.2 36.4988612892477 28.7516551832138
"668" 133.4 30.6568570894972 33.3398447686221
"669" 133.6 25.2995991762724 38.2267796469381
"670" 133.8 20.120974923974 43.3284445091141
"671" 134 16.0483689512466 49.0829230087122
"672" 134.2 13.8093214928197 55.7386383137396
"673" 134.4 13.9096102384972 62.2629242865846
"674" 134.6 15.1012192355391 68.4618111767478
"675" 134.8 17.4351434295974 75.2599967200362
"676" 135 20.0887206086945 81.6166625142683
"677" 135.2 23.0223691654068 87.2079599261743
"678" 135.4 26.1608642460216 92.8699243293262
"679" 135.6 30.1599072556136 97.6321209791057
"680" 135.8 34.2002566646952 102.444067242353
"681" 136 39.0158753578597 106.26339435616
"682" 136.2 44.8083691946961 107.867306158169
"683" 136.4 50.9271924011097 108.63916658386
"684" 136.6 58.102943280529 108.345565476275
"685" 136.8 64.1915356023784 106.497736990456
"686" 137 70.043272631208 103.067047322849
"687" 137.2 74.9519484323632 98.796297925401
"688" 137.4 79.4793846849533 93.8945537524015
"689" 137.6 82.7377575047224 88.6006003413163
"690" 137.8 84.7374287705134 82.44463560157
"691" 138 85.629973071374 75.8846675101596
"692" 138.2 85.1967331085397 69.4428195353796
"693" 138.4 83.8529587875674 62.5927262110057
"694" 138.6 81.8682478486671 56.2740886178818
"695" 138.8 78.8615259636526 50.0358576556953
"696" 139 74.8687793336935 43.7673990675511
"697" 139.2 69.9792777313561 38.8356656855391
"698" 139.4 63.8035316789264 34.7474092748077
"699" 139.6 57.6585470462597 32.0691960976596
"700" 139.8 51.2049054559706 29.8215269349728
"701" 140 44.2717346409136 27.765043806198
"702" 140.2 37.1264423797982 26.4168754550442
"703" 140.4 30.115707565948 25.7263849979453
"704" 140.6 23.672695596399 23.9494682308368
"705" 140.8 18.8839667030132 23.7942741907144
"706" 141 15.6845211769439 27.4365427459754
"707" 141.2 11.9218546746623 32.2462283053869
"708" 141.4 8.74539106172727 37.6077751679843
"709" 141.6 6.24656542058367 43.4187060009413
"710" 141.8 5.54114584860302 50.0604244919133
"711" 142 6.35716506250297 56.7269118415109
"712" 142.2 8.40026486732822 62.4479229436596
"713" 142.4 11.6234289530649 68.5024244479323
"714" 142.6 15.3841300741116 73.9301008018818
"715" 142.8 19.8047128746808 78.4264773137385
"716" 143 24.437366226365 82.5466690114754
"717" 143.2 29.3310333804597 86.5068360167396
"718" 143.4 34.687184975774 90.2505782640739
"719" 143.6 40.374302498487 93.2928346033414
"720" 143.8 46.5138608565873 95.7476812171596
"721" 144 52.2449021339597 97.8053855783096
"722" 144.2 58.4699446650097 99.4801102634096
"723" 144.4 65.2957571846735 101.327858495901
"724" 144.6 70.6472937144073 102.518727837627
"725" 144.8 75.5459839423902 104.059215085747
"726" 145 79.0912463284415 105.508056936523
"727" 145.2 81.579476158574 107.643233963817
"728" 145.4 84.7764100503186 109.974822522865
"729" 145.6 88.9344132295284 111.933973774122
"730" 145.8 92.7142962183117 113.908656698439
"731" 146 93.3387597107679 113.136597266987
"732" 146.2 94.6735518282009 111.509795900454
"733" 146.4 98.5158945686883 109.512694077417
"734" 146.6 102.300087924862 107.018327592673
"735" 146.8 105.642705445481 104.419730364257
"736" 147 108.685802661057 101.123858047014
"737" 147.2 111.979049907589 96.6326181643938
"738" 147.4 114.498714147564 91.5058355789639
"739" 147.6 115.066209726957 86.4311283483964
"740" 147.8 116.260245380654 80.6198131926332
"741" 148 116.875322850127 74.831219228274
"742" 148.2 116.514659887842 69.1823177621659
"743" 148.4 116.186743737717 62.770627368031
"744" 148.6 116.269695972195 56.7171374763739
"745" 148.8 114.97827130714 49.9381190168196
"746" 149 113.381541954701 43.6066379783998
"747" 149.2 110.979640513345 37.0563229250986
"748" 149.4 107.591340252779 31.0338938195583
"749" 149.6 103.622940994312 25.6275531075412
"750" 149.8 98.3702090413518 20.390195004199
"751" 150 93.4628895538441 15.4635750128414
"752" 150.2 88.5423194344671 11.2135066697693
"753" 150.4 83.8060488361676 8.95205088809378
"754" 150.6 77.881992116536 8.52670771531747
"755" 150.8 71.3149931218367 8.03185371819804
"756" 151 64.8701576566259 8.04268407427929
"757" 151.2 58.5032897726296 8.59957555049519
"758" 151.4 51.7753206047475 9.49413532545226
"759" 151.6 45.1020066165797 11.2662593890996
"760" 151.8 38.9327882416997 13.1097547788996
"761" 152 32.9953461101585 16.8896926963558
"762" 152.2 28.0840933521134 21.7149708749766
"763" 152.4 23.6397656521443 26.9711224438519
"764" 152.6 20.2485729952197 33.0298908782596
"765" 152.8 17.8209810300203 39.1838961191948
"766" 153 15.8877976330097 45.5708524736596
"767" 153.2 15.4918355950597 52.1658923188596
"768" 153.4 15.8868703214454 59.0038877939024
"769" 153.6 16.3453801774428 66.0189867169976
"770" 153.8 18.4620633413387 72.2513143836727
"771" 154 21.6290763627334 77.8883925770938
"772" 154.2 25.0359768394354 83.4951385807272
"773" 154.4 28.7135245144336 89.0561203334857
"774" 154.6 32.541495111495 93.8289644951743
"775" 154.8 35.1543675822269 99.051798733512
"776" 155 36.1567761813909 104.22346093302
"777" 155.2 36.5714820744026 110.48266197366
"778" 155.4 35.5255291776274 116.00016578116
"779" 155.6 35.6701950604694 116.188619421643
"780" 155.8 37.64895828555 115.654667440272
"781" 156 41.0069597039966 115.210974834081
"782" 156.2 45.9244891751059 115.14033396609
"783" 156.4 51.5011982594026 115.304682107945
"784" 156.6 57.2690761892597 114.841026325802
"785" 156.8 63.1931329088913 114.124556127712
"786" 157 69.7612420106218 113.220149663953
"787" 157.2 75.8822625133445 111.983334993287
"788" 157.4 81.8461770451942 110.895543647201
"789" 157.6 87.6012624925993 110.749657718395
"790" 157.8 93.172088673603 111.759583838152
"791" 158 96.0447947121797 111.5679874285
"792" 158.2 96.1710058478684 110.493950984007
"793" 158.4 97.882816457503 107.43180692716
"794" 158.6 100.673439474926 102.925845484368
"795" 158.8 103.345489924203 97.8020028502089
"796" 159 104.952742897457 91.7734328242511
"797" 159.2 106.515502329926 85.3401544273262
"798" 159.4 107.372221257111 78.6109635091596
"799" 159.6 107.47446612894 72.3197109324196
"800" 159.8 106.730189007234 65.7002575027635
"801" 160 105.003500341573 59.6512406452017
"802" 160.2 102.582577283338 53.4091642234128
"803" 160.4 99.7525572708197 47.5701362062596
"804" 160.6 96.1317765369097 41.8351778369346
"805" 160.8 91.9715628339061 36.4056216152327
"806" 161 86.8371970239427 31.2285090038913
"807" 161.2 81.1376235068695 27.2245586081474
"808" 161.4 74.5805564612982 23.8553555878519
"809" 161.6 67.6870001087532 21.7608635448544
"810" 161.8 60.2870538257532 20.6430316046336
"811" 162 53.4836927721018 20.303076523028
"812" 162.2 46.4839790408347 20.6966470732596
"813" 162.4 38.9087708721847 21.8358493299846
"814" 162.6 31.9499136727803 23.6768994118924
"815" 162.8 24.8833463684489 26.2429226017271
"816" 163 18.5081848901939 29.5068878279227
"817" 163.2 14.6461274484311 33.8607620398596
"818" 163.4 12.0975704002186 39.5438354217281
"819" 163.6 9.48285665848831 45.5393238804739
"820" 163.8 8.96705323778913 52.1441277709684
"821" 164 9.43686200489974 58.5947579317396
"822" 164.2 10.5488013016347 65.1904468950346
"823" 164.4 12.5006994132997 71.4161385441796
"824" 164.6 15.4604615538014 77.2910900493262
"825" 164.8 18.9426540924241 82.4923340361116
"826" 165 22.2505660903032 87.6619275555291
"827" 165.2 25.8686939067815 92.7702047379205
"828" 165.4 29.8805490923581 96.9320557085284
"829" 165.6 33.2576077478506 101.424514011614
"830" 165.8 36.8238846908066 105.715700963503
"831" 166 41.0689431611883 109.802015285474
"832" 166.2 46.4588378250657 112.95706139848
"833" 166.4 52.2115995534337 115.61916168192
"834" 166.6 58.1239147882136 118.322011274813
"835" 166.8 63.5432385522746 121.292900337854
"836" 167 70.0189181746329 123.641351475585
"837" 167.2 75.7040300872597 122.721678958418
"838" 167.4 81.2864457042597 119.743413462326
"839" 167.6 86.6446205248052 115.840836794205
"840" 167.8 91.1063853851816 111.460396104253
"841" 168 94.7762999330779 105.868022425569
"842" 168.2 97.5589090343454 100.193212856345
"843" 168.4 99.4880679627057 94.1371665922677
"844" 168.6 101.355013474676 87.6174770772846
"845" 168.8 102.469332871093 81.2074358891596
"846" 169 102.633890002194 74.5061456610412
"847" 169.2 101.845501705898 66.5537904120331
"848" 169.4 100.81977574722 60.1623439670543
"849" 169.6 98.5172855360347 54.0645627467346
"850" 169.8 95.1326339922213 48.1823045020057
"851" 170 91.3579430866814 42.861762014527
"852" 170.2 86.704085189452 37.7364963886211
"853" 170.4 82.1732927639221 32.8127313701141
"854" 170.6 76.4586298726972 28.7879041274346
"855" 170.8 70.0895800707662 25.3166818886336
"856" 171 63.9490914941688 22.6611987727245
"857" 171.2 57.1329197107963 20.3518228754766
"858" 171.4 50.4809237107972 18.2478490598721
"859" 171.6 43.8610900193737 17.0622430760393
"860" 171.8 36.7102078844197 16.4124676462596
"861" 172 30.3073069953397 17.1498658021796
"862" 172.2 27.1188389126997 21.1016967645396
"863" 172.4 23.9339861713483 26.9124047505457
"864" 172.6 21.2971150913431 33.0482825576179
"865" 172.8 18.9518104787327 39.3270381490515
"866" 173 17.8405612354681 46.0198258227012
"867" 173.2 18.0207996931797 53.0902364861396
"868" 173.4 20.0916914008913 59.4858945838438
"869" 173.6 23.3985416598114 65.4159594745906
"870" 173.8 27.1719148545974 71.4613913485167
"871" 174 31.4249028926169 76.4920565847667
"872" 174.2 36.7114218195584 80.7530532226596
"873" 174.4 42.644529809961 83.8587039525037
"874" 174.6 48.5333131949702 86.3696329499227
"875" 174.8 54.441355487916 88.439017166269
"876" 175 60.6363763070722 89.1084202017377
"877" 175.2 66.9749372287835 88.9999440677072
"878" 175.4 72.4684260444905 87.4639356817365
"879" 175.6 77.2838555353724 83.8249360384342
"880" 175.8 81.9253145661808 79.6051391178175
"881" 176 85.7134311121597 74.8915168248096
"882" 176.2 89.1407746537597 69.5464929682667
"883" 176.4 91.9180727887955 63.945531119981
"884" 176.6 94.3887712015635 58.2722037553178
"885" 176.8 97.0569962588295 52.3941403559852
"886" 177 99.4285048520768 46.6173574999888
"887" 177.2 100.45819079061 40.157038959257
"888" 177.4 99.6422388589671 33.817065309562
"889" 177.6 97.5432477723708 27.251297348104
"890" 177.8 94.5236465600745 21.1640121016596
"891" 178 89.8312002638961 16.0199619514128
"892" 178.2 84.5547553125847 11.5830290194596
"893" 178.4 78.9609801289222 7.83924040654708
"894" 178.6 72.9119792682467 6.08592606637386
"895" 178.8 66.5614513799905 5.01595118450572
"896" 179 59.8104179913282 5.83059781374176
"897" 179.2 53.355577358615 7.68627060284378
"898" 179.4 47.2277185812213 10.3237399151596
"899" 179.6 41.9546974294449 14.1054538538077
"900" 179.8 36.9916255446828 19.2715831939288
"901" 180 33.3140220113797 24.5705838642196
"902" 180.2 29.5694367535325 30.4050933450232
"903" 180.4 26.6256440421818 35.8576853430232
"904" 180.6 23.8784413824597 42.2681396062996
"905" 180.8 21.5675809642597 48.8471906478964
"906" 181 20.0460481495797 55.3180097881796
"907" 181.2 19.9109584457527 62.1187926419694
"908" 181.4 21.3804326303766 68.1534180955557
"909" 181.6 23.6847045971828 74.526512726775
"910" 181.8 26.1925473911347 80.4501314449929
"911" 182 29.8425028712049 86.0829352246185
"912" 182.2 34.0139567801026 90.9571896760596
"913" 182.4 38.5553833445833 95.0317421417919
"914" 182.6 43.7075012198751 98.530899879875
"915" 182.8 47.9617213501828 101.616707439183
"916" 183 51.7845276081213 105.103969574167
"917" 183.2 56.9445171417597 105.31568193746
"918" 183.4 61.5622089692942 104.289180012056
"919" 183.6 66.808793906849 101.568879561963
"920" 183.8 70.4905868611018 97.5003000736596
"921" 184 73.2331248141614 91.7923173497579
"922" 184.2 74.6058499658827 85.7906352910694
"923" 184.4 74.7221246872175 80.1222201444201
"924" 184.6 74.1980761068597 74.0229968136996
"925" 184.8 73.3277648584749 68.2554757227229
"926" 185 71.5802210131421 62.5716372158831
"927" 185.2 69.151755669495 56.4271616954478
"928" 185.4 66.2650893176127 51.0799559293419
"929" 185.6 62.5239822219643 45.3333342616255
"930" 185.8 58.6066970726642 40.2130754783
"931" 186 53.9954556147029 35.0610404082505
"932" 186.2 48.6313797205665 30.4095191502164
"933" 186.4 43.0907141992222 26.4948944568471
"934" 186.6 37.3881557761908 22.4801549977285
"935" 186.8 31.5105428429656 18.8913351008125
"936" 187 27.3763963070768 17.3975439357937
"937" 187.2 24.5775656121856 18.5627314394744
"938" 187.4 19.0638397406883 19.5201416013349
"939" 187.6 20.0770134868523 19.774418550141
"940" 187.8 21.062196161724 18.9106450004453
"941" 188 22.9484321845325 14.5885301003609
"942" 188.2 24.2225653978935 14.1151381404624
"943" 188.4 25.6494378681428 13.2127369431661
"944" 188.6 26.7808595441031 11.6759389347439
"945" 188.8 28.3983006101059 10.887973336198
"946" 189 30.8162813152977 9.78554706424185
"947" 189.2 33.1418559197213 8.72591075823649
"948" 189.4 35.3731773423891 7.74788658053016
"949" 189.6 37.4701922217658 6.89436299157524
"950" 189.8 39.9072213191964 5.53587771317856
"951" 190 41.1287547570847 5.50241526454708
"952" 190.2 42.6394717468831 4.98832637846477
"953" 190.4 44.5863072561828 4.05725369035188
"954" 190.6 44.1958377559597 4.59689552202207
"955" 190.8 43.9086029989222 4.94741929332208
"956" 191 43.6866758551012 5.04371833753762
"957" 191.2 43.3106330056671 5.65249377225216
"958" 191.4 43.4178946851828 5.82485219519803
"959" 191.6 44.7928620696648 4.9146963463178
"960" 191.8 45.5722847603329 3.82780932056201
"961" 192 45.6591354044026 3.999475046731
"962" 192.2 45.9896947032009 4.30221499860075
"963" 192.4 45.955188207519 4.30617476040031
"964" 192.6 46.2294320164383 4.32867065205243
"965" 192.8 46.6711962027914 3.69205365598869
"966" 193 46.5358207697732 0.811528263564978
"967" 193.2 46.8882447323377 1.05315330384139
"968" 193.4 47.0501027508312 1.31111452081542
"969" 193.6 47.2149581400375 1.94530820747439
"970" 193.8 47.2222554153538 2.15325226997722
"971" 194 46.9324867777407 2.43490088972287
"972" 194.2 46.7292098188179 3.21665156339213
"973" 194.4 46.7926120513527 3.28911125771771
"974" 194.6 47.070883467814 3.36566317875596
"975" 194.8 46.9239452473179 3.88690373590376
"976" 195 46.8243131676202 4.54809844662469
"977" 195.2 46.9230189159984 5.00097153615957
"978" 195.4 46.5462287367991 6.43413676837867
"979" 195.6 46.2062492273312 8.97913814694529
"980" 195.8 45.8201603301538 12.9118119433419
"981" 196 44.8570109012954 17.5521335587667
"982" 196.2 44.4449924000953 21.7082042580157
"983" 196.4 43.8068599000445 26.3553135247102
"984" 196.6 42.6900523776623 31.9022800160881
"985" 196.8 41.843527628079 36.6396131424548
"986" 197 40.4337347396526 42.0146126246239
"987" 197.2 39.1313088889706 46.8690886636596
"988" 197.4 37.8664834566202 52.2537496982293
"989" 197.6 36.544505737987 57.2918598936028
"990" 197.8 34.5246114264061 62.7708987762937
"991" 198 33.6700272243708 68.7996637102892
"992" 198.2 33.4390470864876 74.6102597059254
"993" 198.4 33.7331359280514 80.8017370797846
"994" 198.6 33.6239949934509 86.9330393212331
"995" 198.8 33.4983715503597 92.3073553136596
"996" 199 34.3635831531146 96.9286573641918
"997" 199.2 35.5131503600662 100.974128846579
"998" 199.4 37.2467334953052 104.050491759569
"999" 199.6 39.9570965956097 107.69145416516
"1000" 199.8 42.3606743297672 111.957225765585
"1001" 200 44.6632027843597 116.556552719731
"1002" 200.2 47.8081799546347 119.905692986076
"1003" 200.4 51.4506176286234 120.833145052114
"1004" 200.6 56.3083814086597 120.74871430689
"1005" 200.8 60.6742858679483 120.823858116627
"1006" 201 67.4740639450794 119.342591906397
"1007" 201.2 72.7730968583106 117.706576230897
"1008" 201.4 78.8712364904107 114.732548369226
"1009" 201.6 83.0502562520528 111.850286649677
"1010" 201.8 88.3655071931276 107.736769956697
"1011" 202 94.0750708189828 102.197917795013
"1012" 202.2 98.6881458674789 97.1108292166596
"1013" 202.4 101.286701522774 93.2717593405167
"1014" 202.6 103.5849505037 88.7086445949796
"1015" 202.8 105.422820203343 83.6849032850762
"1016" 203 105.96136341939 77.1415961850232
"1017" 203.2 105.62058484962 72.3716403800196
"1018" 203.4 105.415854780862 67.0095336660568
"1019" 203.6 103.62649406178 62.1103815342596
"1020" 203.8 100.672396714934 57.5255744015752
"1021" 204 96.9966309399538 52.7569716194831
"1022" 204.2 92.9639980664623 48.2889317879127
"1023" 204.4 87.7192060257097 44.0892404218221
"1024" 204.6 82.4235754755007 41.012948548768
"1025" 204.8 76.6095498297847 38.2130988668346
"1026" 205 70.2714109537213 35.8191014003134
"1027" 205.2 63.6778015974624 34.7060190619434
"1028" 205.4 57.1459966543636 34.441427681205
"1029" 205.6 51.0699983820097 35.2776941100881
"1030" 205.8 44.5510539472236 37.1041627188764
"1031" 206 38.8779182109224 39.9571540569005
"1032" 206.2 33.228796623848 43.849544019389
"1033" 206.4 28.4350860756648 47.8797408875203
"1034" 206.6 24.4173677227963 52.316931017062
"1035" 206.8 21.8668085739061 56.5916111548669
"1036" 207 18.3900687284914 61.6879798080498
"1037" 207.2 14.3216115317016 66.47849344052
"1038" 207.4 10.6821170116521 70.7204811467735
"1039" 207.6 10.4596587139309 74.084031698687
"1040" 207.8 11.9748604041775 77.0877589930842
"1041" 208 14.6744803170816 81.5480005883171
"1042" 208.2 17.5391734433493 85.2813785600178
"1043" 208.4 19.963489129497 89.7636925413884
"1044" 208.6 23.1192823151645 93.642683966231
"1045" 208.8 26.6369838932759 98.1850149674176
"1046" 209 30.4264974417359 102.050308815755
"1047" 209.2 34.5269096415339 106.112631443772
"1048" 209.4 39.1114727500325 109.756829921978
"1049" 209.6 43.3488839669314 113.497670199988
"1050" 209.8 48.1119397955696 116.716024187336
"1051" 210 52.7568282423949 119.936979308673
"1052" 210.2 54.6526309447982 123.080546232775
"1053" 210.4 54.539493516361 123.442017156368
"1054" 210.6 54.4277935562883 122.34854075026
"1055" 210.8 55.8410163802597 120.237136619432
"1056" 211 58.8129786121367 118.058369463921
"1057" 211.2 62.8125447205597 115.11087399101
"1058" 211.4 67.020745406604 111.917106550807
"1059" 211.6 71.1954098274123 108.379079265795
"1060" 211.8 75.2443267806368 104.268154310053
"1061" 212 78.5471673433597 99.5839691586096
"1062" 212.2 80.9915920611072 94.5561644427782
"1063" 212.4 82.9396683524628 89.4978910587377
"1064" 212.6 85.0752980926136 83.7609666105673
"1065" 212.8 86.9121358609264 77.8374311126179
"1066" 213 88.0337170807803 72.1793591514404
"1067" 213.2 88.3069075624905 65.7833913087365
"1068" 213.4 88.2632631549634 59.3994720382522
"1069" 213.6 87.2856634664702 53.4337224507254
"1070" 213.8 84.7128619342954 48.2971484726596
"1071" 214 81.4146465280222 42.9354330079596
"1072" 214.2 77.3902097975656 37.695904478789
"1073" 214.4 73.1795081467055 32.7777515122017
"1074" 214.6 68.0722559131883 27.984388656981
"1075" 214.8 62.9998616565454 23.5332931484096
"1076" 215 58.0961007251116 19.7888433966966
"1077" 215.2 52.2633189729341 15.7929372597758
"1078" 215.4 46.582871791573 12.3938791892138
"1079" 215.6 41.1625173281299 10.1576668441011
"1080" 215.8 40.6906000429597 10.3318538913471
"1081" 216 38.8910312749309 12.4302615138651
"1082" 216.2 34.7596579411059 15.0722884408903
"1083" 216.4 30.4495397290909 18.1595226333739
"1084" 216.6 26.246640565718 21.6292134030762
"1085" 216.8 21.4310132611558 26.9858427043479
"1086" 217 18.4210664090229 31.8232145037648
"1087" 217.2 15.9602676669036 37.5964811367281
"1088" 217.4 13.6958812488372 43.895944938392
"1089" 217.6 12.8978529830953 49.878151175276
"1090" 217.8 12.9245290691912 56.1577018422486
"1091" 218 13.6394481765611 62.3092072959609
"1092" 218.2 15.3137917747169 68.0062284599882
"1093" 218.4 17.9876502101912 73.6465438867144
"1094" 218.6 21.2413991215222 78.4989906377721
"1095" 218.8 25.2595512799309 84.0342118124541
"1096" 219 28.997486543952 88.9199575009826
"1097" 219.2 32.9123106417312 93.5555166791881
"1098" 219.4 37.5296043132436 98.2164239074983
"1099" 219.6 42.4594952934836 101.906552455839
"1100" 219.8 47.9557294908443 104.786401029229
"1101" 220 53.5552693834401 107.62654235566
"1102" 220.2 59.8990514386791 109.856577101385
"1103" 220.4 65.8090361266035 111.290002604316
"1104" 220.6 72.4158744912761 112.906745613676
"1105" 220.8 78.685916336166 113.76070835341
"1106" 221 84.7800920227061 113.823301883999
"1107" 221.2 90.272674331916 113.809392210535
"1108" 221.4 91.4126879862597 113.350070602007
"1109" 221.6 92.5035939190508 111.823526814674
"1110" 221.8 94.8558361423467 109.376338959573
"1111" 222 98.5142337121552 106.795283660869
"1112" 222.2 101.89594522051 104.169988499785
"1113" 222.4 105.959766136312 101.256643997094
"1114" 222.6 108.661152606817 97.4904400519634
"1115" 222.8 109.472370485588 93.1065819681283
"1116" 223 108.929734042879 87.6373620330117
"1117" 223.2 108.172215449868 81.931992033038
"1118" 223.4 107.298537581462 76.1583497339974
"1119" 223.6 106.177628039452 69.9377471167365
"1120" 223.8 104.519815442182 64.1221418224518
"1121" 224 102.261998525981 58.2672737444697
"1122" 224.2 99.6564877927597 52.4465110645442
"1123" 224.4 95.9468980868893 47.0085288470299
"1124" 224.6 91.7222673854136 41.980730086698
"1125" 224.8 87.4780336873366 36.942575026275
"1126" 225 82.8751622417722 31.7819613406221
"1127" 225.2 77.6418850830646 27.509537284001
"1128" 225.4 71.9651098600597 23.2622863437471
"1129" 225.6 66.0970822812597 20.1004570690826
"1130" 225.8 59.7065146359847 17.3715396316221
"1131" 226 53.2057655166623 15.2359621743349
"1132" 226.2 47.107881394452 14.8625733640442
"1133" 226.4 40.2098651194687 15.9788180054805
"1134" 226.6 34.0990689442192 17.9956140487677
"1135" 226.8 27.893985782452 21.0991002921596
"1136" 227 23.3851116302597 25.1535917778519
"1137" 227.2 18.6844850098441 30.2685256419193
"1138" 227.4 15.8413067424219 35.195489193038
"1139" 227.6 12.9245290691912 41.0910484152897
"1140" 227.8 10.9127710906169 47.2919427369739
"1141" 228 9.71035709559306 53.4576373279096
"1142" 228.2 9.41379922081856 59.681534356439
"1143" 228.4 10.9291578292186 65.7770984884267
"1144" 228.6 13.1802437761893 71.7842525016032
"1145" 228.8 16.1984470070454 77.2144322933453
"1146" 229 19.9939081771922 82.2319898553217
"1147" 229.2 23.9844343645474 86.8191952008651
"1148" 229.4 28.6710643561105 90.6002716071073
"1149" 229.6 33.5960214898684 93.6055915036596
"1150" 229.8 38.8835789080216 95.4107580154691
"1151" 230 44.9232688082275 97.0668567005467
"1152" 230.2 50.7712940382936 97.4738952697952
"1153" 230.4 54.4299826196532 97.4683762329219
"1154" 230.6 60.3848430452597 97.2471440166096
"1155" 230.8 66.0219212386808 97.2611513018174
"1156" 231 71.9753254890958 97.3151417973809
"1157" 231.2 77.6946589119264 97.9392275474215
"1158" 231.4 83.5311379553565 98.687558008708
"1159" 231.6 89.7908913919828 98.920370736875
"1160" 231.8 95.8786204798597 98.8634480731596
"1161" 232 101.73626216914 98.8712374902996
"1162" 232.2 107.281517882727 97.990932192218
"1163" 232.4 109.419574816206 96.1318889544704
"1164" 232.6 110.956551963218 92.9889293134096
"1165" 232.8 113.363698232176 89.1645418703679
"1166" 233 113.552061040109 86.3763721716733
"1167" 233.2 113.75533281616 84.6477617926596
"1168" 233.4 114.640866554181 80.6198131926332
"1169" 233.6 115.38332099842 75.4198989541396
"1170" 233.8 116.194209182715 69.5323485323811
"1171" 234 118.25372121451 65.6659258996221
"1172" 234.2 119.106282419772 65.829669897123
"1173" 234.4 118.683564050589 67.819770983501
"1174" 234.6 118.634980336573 69.5334770890813
"1175" 234.8 117.771575063224 69.8901010063343
"1176" 235 117.699732495501 71.6027264214182
"1177" 235.2 118.232347813821 73.5953388141352
"1178" 235.4 118.405051758344 76.1685589179728
"1179" 235.6 118.128198980477 77.4448971481415
"1180" 235.8 118.109429300621 78.4584598603343
"1181" 236 117.678142447994 81.0981539820267
"1182" 236.2 117.092433110406 83.1991201904035
"1183" 236.4 116.59847007226 82.8130255867921
"1184" 236.6 116.566768955992 82.0256266042526
"1185" 236.8 116.028512720552 81.6982324975742
"1186" 237 115.609813281414 82.6654549948519
"1187" 237.2 114.862274685633 82.4188623098283
"1188" 237.4 114.965688402529 82.2709909217365
"1189" 237.6 114.65111578726 82.6412473774824
"1190" 237.8 114.195890110247 81.9669883613609
"1191" 238 113.959292554431 81.5627426358964
"1192" 238.2 113.851675607102 81.1015271473438
"1193" 238.4 113.241846238904 80.5121962453043
"1194" 238.6 112.78684861842 80.0831633486196
"1195" 238.8 112.309232582182 79.7920212378544
"1196" 239 111.975400419039 78.1178023590622
"1197" 239.2 111.328288475639 75.5272417236722
"1198" 239.4 110.097672557889 72.377025656067
"1199" 239.6 108.506131154593 67.886090095104
"1200" 239.8 107.177485828611 63.0742341866731
"1201" 240 104.586618885028 57.3610535796718
"1202" 240.2 102.023813664525 52.9223104170331
"1203" 240.4 98.7177631630674 48.5817617912365
"1204" 240.6 95.4842812371472 43.8798998361846
"1205" 240.8 92.2137947083817 38.9324325411352
"1206" 241 89.4193202666774 33.7700498402545
"1207" 241.2 88.5850662358451 28.2314832628303
"1208" 241.4 88.9660120897212 22.961569903198
"1209" 241.6 87.3930858081078 19.2708879359887
"1210" 241.8 82.565448765519 17.3414277644373
"1211" 242 77.0595909921428 15.1702073543219
"1212" 242.2 71.116928882593 14.2563137073679
"1213" 242.4 65.2309986860132 14.4149623193993
"1214" 242.6 58.5781310141764 15.1434417705346
"1215" 242.8 52.2794078853255 16.6492249303833
"1216" 243 45.6698351532213 19.2665899778134
"1217" 243.2 39.6049500290722 22.7267639153721
"1218" 243.4 34.2840390663079 27.1656172354307
"1219" 243.6 29.8438366755097 32.5150377365938
"1220" 243.8 26.6921975037334 38.7465714485938
"1221" 244 25.4519036447397 45.3942923518196
"1222" 244.2 25.613750423093 52.1161265982429
"1223" 244.4 26.7293680556997 58.9219134516196
"1224" 244.6 27.932354706286 65.0051065968569
"1225" 244.8 29.9032689166753 71.2894172038674
"1226" 245 32.0936799927797 77.3880250181796
"1227" 245.2 34.9856522704926 83.223258795139
"1228" 245.4 37.8654383648751 88.626356393398
"1229" 245.6 40.8864809739803 94.4303533184831
"1230" 245.8 45.0965663887359 98.9530881910405
"1231" 246 49.7892384484136 102.533461917967
"1232" 246.2 54.8951585846883 105.477497805427
"1233" 246.4 58.9625962341254 108.277598116615
"1234" 246.6 61.465433756348 112.472018017748
"1235" 246.8 64.3819477091189 116.699567672251
"1236" 247 64.3529301825206 119.728361448529
"1237" 247.2 64.0199043772597 119.672319575731
"1238" 247.4 64.4580590913847 118.184853869644
"1239" 247.6 65.8616394468021 116.505157655066
"1240" 247.8 69.6065765063581 113.851691299512
"1241" 248 74.1931517626907 111.165355142539
"1242" 248.2 77.3741339316834 107.771768776914
"1243" 248.4 80.7911186656136 103.635964036244
"1244" 248.6 83.6752002938597 99.7851957680596
"1245" 248.8 86.5041187726407 95.2314777797072
"1246" 249 89.2496944697004 90.4436162408969
"1247" 249.2 90.7290854924629 84.933779453269
"1248" 249.4 91.744665526274 79.0950201457167
"1249" 249.6 92.1540491789702 72.9585114661201
"1250" 249.8 91.7198316702353 66.7795988166352
"1251" 250 91.3986530004219 60.4163587436326
"1252" 250.2 91.0248399244972 53.8260118468221
"1253" 250.4 89.575924191519 47.5951392736225
"1254" 250.6 86.7802012887719 41.6444796063425
"1255" 250.8 82.7344783777213 36.5231448725826
"1256" 251 77.2019949218751 32.0442300170826
"1257" 251.2 71.0120517629303 28.5639583846596
"1258" 251.4 64.5103491601486 26.1502007276966
"1259" 251.6 57.8370545223847 24.2359634862471
"1260" 251.8 50.8855121865887 23.1984848678306
"1261" 252 44.0961939133247 23.4401404867245
"1262" 252.2 37.1813677570674 25.3583136385827
"1263" 252.4 30.9148815322597 27.9080074676069
"1264" 252.6 24.9210767849221 31.0373512297635
"1265" 252.8 18.4720463605714 34.2441632211661
"1266" 253 14.2728970750435 37.7375760029163
"1267" 253.2 11.1623933387327 43.3112197537677
"1268" 253.4 8.45539544525972 48.7028472820346
"1269" 253.6 7.75189178013811 54.3690342207542
"1270" 253.8 7.96811227257479 60.3191712732075
"1271" 254 9.02105549947401 66.3648869912024
"1272" 254.2 10.9097635936516 71.6373299209839
"1273" 254.4 13.3886929672597 77.1765039442934
"1274" 254.6 16.2109455542162 82.6439624559204
"1275" 254.8 19.653609895574 86.9734591958882
"1276" 255 24.1640533442597 90.9696075874422
"1277" 255.2 28.3354352006532 95.3486332079383
"1278" 255.4 32.7663660678443 99.4057113432903
"1279" 255.6 37.2842280090444 103.360338506675
"1280" 255.8 41.706220200829 107.308973810721
"1281" 256 46.6854553110905 110.736317352321
"1282" 256.2 52.0604630614494 113.670055653935
"1283" 256.4 57.4790849847009 116.532824453233
"1284" 256.6 62.8904388919597 119.160443592245
"1285" 256.8 66.7782116795748 121.177994092372
"1286" 257 68.6988177809489 123.910634674011
"1287" 257.2 68.504228550218 123.346018889576
"1288" 257.4 70.1154323931645 121.783498903755
"1289" 257.6 72.9710190734839 119.317383080435
"1290" 257.8 77.3105973723847 117.07121063791
"1291" 258 82.080790220514 114.04290969471
"1292" 258.2 86.7851041477113 111.087807552547
"1293" 258.4 91.8872156970873 107.43180692716
"1294" 258.6 96.0637602495641 103.607654671833
"1295" 258.8 100.517274831781 99.9274372984422
"1296" 259 104.919679579479 95.5476105714404
"1297" 259.2 108.196209083745 90.3638193703949
"1298" 259.4 110.06055261942 84.4088863336996
"1299" 259.6 111.43285660047 78.6724589076332
"1300" 259.8 112.47657016901 72.3469738924096
"1301" 260 112.65183205466 66.6749799782996
"1302" 260.2 111.357442490408 62.0247941113633
"1303" 260.4 108.203730756922 56.9671764258765
"1304" 260.6 104.25224390536 51.8105001618471
"1305" 260.8 100.169881195169 47.5316949268674
"1306" 261 95.3518098996018 43.1793647552385
"1307" 261.2 90.1865760290375 39.9499705991781
"1308" 261.4 84.4645278973797 37.2154043548196
"1309" 261.6 78.104945370285 35.4265334852165
"1310" 261.8 71.4608475925755 34.313778141949
"1311" 262 64.517835472918 34.1102205887735
"1312" 262.2 58.0658686508722 34.6056250538721
"1313" 262.4 51.1138138534222 36.2462710389846
"1314" 262.6 45.5105393805646 38.7139488896474
"1315" 262.8 39.7835552639465 42.1625914399126
"1316" 263 34.8188632179026 46.3776135345881
"1317" 263.2 30.279673110724 50.9492595465167
"1318" 263.4 26.2604643770005 55.5913125475855
"1319" 263.6 23.4389409356988 60.809295557501
"1320" 263.8 21.1011775922967 66.4436054395484
"1321" 264 21.116614708786 72.4511744287122
"1322" 264.2 23.3201998207597 76.6935685208519
"1323" 264.4 26.7006071308751 80.992727596198
"1324" 264.6 30.3939010352338 85.4722260743609
"1325" 264.8 34.1397002282197 89.8355136078996
"1326" 265 37.058647163809 94.0170043807722
"1327" 265.2 39.3973276972156 98.0673238213507
"1328" 265.4 41.6253300997597 102.52447412896
"1329" 265.6 42.769057898133 105.361028779026
"1330" 265.8 43.1475577450766 106.507499329913
"1331" 266 43.4686476489857 106.927628899947
"1332" 266.2 43.5025796304997 107.27342211198
"1333" 266.4 44.1937325080841 109.010742833916
"1334" 266.6 44.5196854411638 111.073092679249
"1335" 266.8 45.1662235954428 113.55637329111
"1336" 267 45.8121418125097 114.903497841712
"1337" 267.2 46.2863352260649 116.432630174322
"1338" 267.4 46.5144875912997 117.03615826078
"1339" 267.6 46.5797028845844 117.697145943802
"1340" 267.8 46.5726626075976 118.72119866047
"1341" 268 46.1613673476197 120.2661699015
"1342" 268.2 46.2340685742597 120.35964290718
"1343" 268.4 46.1292110358366 120.249392695352
"1344" 268.6 46.1568761521516 120.358028883808
"1345" 268.8 46.5594706322727 120.42850000588
"1346" 269 47.7311485351332 120.567820831925
"1347" 269.2 49.0682699189221 121.753712532296
"1348" 269.4 51.6916537883751 123.614820357121
"1349" 269.6 55.1458848506775 125.438671549849
"1350" 269.8 58.5993236825748 126.331813926098
"1351" 270 62.2394661738311 126.679703963183
"1352" 270.2 66.351165649874 126.71061434866
"1353" 270.4 70.557450905474 125.575584993974
"1354" 270.6 75.2114640034068 124.138961189939
"1355" 270.8 80.3192597427097 122.21222595031
"1356" 271 84.925325377995 120.095337292263
"1357" 271.2 89.8586798901702 117.642337678212
"1358" 271.4 94.2614935975555 114.774155407364
"1359" 271.6 97.7941588356964 111.99848986311
"1360" 271.8 101.723008534006 109.079791822077
"1361" 272 105.214342184544 105.621293754078
"1362" 272.2 108.880297601223 101.974465284562
"1363" 272.4 111.54533536349 97.6451033410057
"1364" 272.6 113.146342021578 92.9859787766141
"1365" 272.8 114.23342240439 88.3279791660509
"1366" 273 115.66893296022 82.8717746847396
"1367" 273.2 116.714805523052 77.3692090235297
"1368" 273.4 116.731580365158 71.9480538479507
"1369" 273.6 117.493747237052 66.1807734951661
"1370" 273.8 118.585264444045 60.5350787345963
"1371" 274 119.261477056997 55.7977080603846
"1372" 274.2 117.650968697724 53.0542567974453
"1373" 274.4 115.72216064401 48.9343091290675
"1374" 274.6 113.156521373522 44.2401603789096
"1375" 274.8 110.442807306429 39.0189747667245
"1376" 275 107.053905044221 34.2643954734778
"1377" 275.2 103.118978704382 29.4236440568181
"1378" 275.4 98.9954122591676 24.8024898446859
"1379" 275.6 93.9889281139481 20.2687349368674
"1380" 275.8 88.4678281729939 15.9332705918241
"1381" 276 82.9264959797281 12.4526829330646
"1382" 276.2 77.1801727181116 9.72510878310401
"1383" 276.4 70.9842582544045 7.93737681327799
"1384" 276.6 64.0935880529084 6.79569535017309
"1385" 276.8 57.768138412948 6.75359039265957
"1386" 277 51.2265262264369 7.99102311553299
"1387" 277.2 45.6200379438543 10.4325110554028
"1388" 277.4 40.2771617486059 14.587946477698
"1389" 277.6 35.8768414117013 19.383573898231
"1390" 277.8 32.4086748192344 24.9206803679127
"1391" 278 29.6337273973913 31.0442727897648
"1392" 278.2 28.2419377054515 37.5964811367281
"1393" 278.4 27.0919175938124 44.3016557773832
"1394" 278.6 26.3261159222213 50.8586683398519
"1395" 278.8 26.3331896450514 57.2603875011179
"1396" 279 26.879530708343 63.7569777685762
"1397" 279.2 28.0502208866939 70.0784769709359
"1398" 279.4 29.335945625503 76.147823494619
"1399" 279.6 31.4125387384264 82.4407602696596
"1400" 279.8 33.7079439638883 87.7245815629596
"1401" 280 36.9371473210955 93.367258591167
"1402" 280.2 40.6328075932113 98.0342520550305
"1403" 280.4 43.9378133131972 102.709472786035
"1404" 280.6 47.7759737106905 107.302981951383
"1405" 280.8 52.5364151693506 110.41775016416
"1406" 281 57.4874159121234 113.610230976841
"1407" 281.2 63.2409626632597 116.380363522517
"1408" 281.4 68.4186340563186 118.457268687821
"1409" 281.6 73.6034413667188 120.843012421069
"1410" 281.8 77.9725270087334 119.508819905186
"1411" 282 82.0362890208977 116.416496697263
"1412" 282.2 86.3473285070011 112.367342787418
"1413" 282.4 89.9846281772597 108.181898948048
"1414" 282.6 92.9950664367126 102.489936147301
"1415" 282.8 93.9433343059217 96.9791770959835
"1416" 283 93.8511142213902 90.9865411029639
"1417" 283.2 91.2592600728961 85.7512625541596
"1418" 283.4 87.9407833646246 80.9109468133353
"1419" 283.6 83.4430451163538 76.0610748983302
"1420" 283.8 78.6678083161378 72.2701879714157
"1421" 284 73.3625125252959 68.8624610342499
"1422" 284.2 68.2319595714819 66.3378232314744
"1423" 284.4 61.8754684537778 65.1413720029126
"1424" 284.6 55.7565528209103 64.704976946274
"1425" 284.8 49.3271162969347 64.3027779001221
"1426" 285 43.2666715685454 64.172722453231
"1427" 285.2 36.3271834416045 65.9934507453147
"1428" 285.4 30.604232158224 68.8370996215881
"1429" 285.6 26.3544495206434 71.8586257441945
"1430" 285.8 22.7929892704305 75.3194598030498
"1431" 286 17.9393524543124 76.3715060814096
"1432" 286.2 13.4271592247412 75.3341191999559
"1433" 286.4 10.2349289544793 72.5124198458913
"1434" 286.6 8.48932661840746 70.1399723694096
"1435" 286.8 7.30439823778412 69.2399147181718
"1436" 287 5.74131813981267 69.2384618857066
"1437" 287.2 6.34786916279221 71.1376753115297
"1438" 287.4 6.77821463763811 74.3636259199839
"1439" 287.6 8.66853870033434 77.6605383581223
"1440" 287.8 9.71653917268829 82.5520376573738
"1441" 288 11.2051022608007 88.6957047982006
"1442" 288.2 13.7590095198171 94.0078318969547
"1443" 288.4 16.9198954040597 98.6816950065596
"1444" 288.6 20.3373476223073 103.274360080612
"1445" 288.8 24.0137312591018 107.52405002487
"1446" 289 28.6848467865339 111.301388345095
"1447" 289.2 33.9067258428506 114.235744777478
"1448" 289.4 39.0479494284362 116.595827091865
"1449" 289.6 44.102035619978 119.052849329336
"1450" 289.8 49.0901881922597 120.512947667703
"1451" 290 53.6719632997367 119.286700628306
"1452" 290.2 59.0346774076597 116.94138701891
"1453" 290.4 64.3379722438097 114.49421180076
"1454" 290.6 69.7813870549494 111.004194787918
"1455" 290.8 74.4762067075648 107.342690714117
"1456" 291 79.4812791924502 103.441276162183
"1457" 291.2 82.8767850370097 99.8371252156596
"1458" 291.4 86.5589597791307 95.6346090328692
"1459" 291.6 89.9623147427441 90.1125247549408
"1460" 291.8 92.7016510606169 84.6366340538882
"1461" 292 94.5034887616828 78.396255216198
"1462" 292.2 94.639488200615 71.8157219778175
"1463" 292.4 93.9674313458669 65.243767309981
"1464" 292.6 92.3636459954347 58.5434776022346
"1465" 292.8 89.6362407439939 52.3561907375963
"1466" 293 86.3933627649224 46.3951542473102
"1467" 293.2 82.9894261182009 40.3947084172949
"1468" 293.4 79.0356482615971 35.2600416730813
"1469" 293.6 73.8215876117597 31.0584264925881
"1470" 293.8 67.9756144067899 27.2782353145632
"1471" 294 61.5370276638847 24.0363596720346
"1472" 294.2 54.7723463458085 22.1519381779523
"1473" 294.4 48.2674505585971 21.3094771205391
"1474" 294.6 41.4354630569722 21.5583513443721
"1475" 294.8 35.1892009375635 23.2691267337988
"1476" 295 29.001185222556 26.3858065547707
"1477" 295.2 24.2886840184997 30.7761528524196
"1478" 295.4 21.1460988039447 36.3533755246596
"1479" 295.6 19.1372828165797 42.2265960482196
"1480" 295.8 18.0307645331246 48.7374961533217
"1481" 296 18.1097113284624 54.7111370005515
"1482" 296.2 19.1639893896312 61.212743940031
"1483" 296.4 20.9757875841428 66.6815217398804
"1484" 296.6 24.0747996061972 71.8049602830846
"1485" 296.8 27.6442648174525 76.7222644737078
"1486" 297 31.9794352080597 80.7478602778996
"1487" 297.2 37.3975214546939 84.0430570410017
"1488" 297.4 42.7621639526246 86.2688026569299
"1489" 297.6 48.2613143171059 87.3440984949673
"1490" 297.8 53.9726851676945 86.4709369638335
"1491" 298 59.6689585176312 85.1429461679881
"1492" 298.2 65.3025617329797 82.9444759113796
"1493" 298.4 70.0567026607597 79.8583228754974
"1494" 298.6 74.5356175162597 75.8926703359883
"1495" 298.8 78.2582343122365 71.3287642294386
"1496" 299 81.4672714592954 66.1478960851596
"1497" 299.2 84.1954005160388 60.8085223595433
"1498" 299.4 86.5947892367042 55.3028156164744
"1499" 299.6 88.031017332308 48.8070581087319
"1500" 299.8 88.3460435806922 42.9743800936596
"1501" 300 87.5854202572987 37.3498139510102
"1502" 300.2 85.6696156407472 31.5677523692721
"1503" 300.4 82.9579247988847 26.2271332426596
"1504" 300.6 80.1829449427597 20.3023078305471
"1505" 300.8 76.551701952495 15.1615788937772
"1506" 301 72.1314764236671 11.3503081616966
"1507" 301.2 68.2011202443632 7.98019975838371
"1508" 301.4 67.5520021493632 6.17162244541819
"1509" 301.6 67.5626814499706 7.0773673701656
"1510" 301.8 66.7412071601443 9.07543588631342
"1511" 302 63.6797336287407 11.3779405681786
"1512" 302.2 59.2613694192982 13.2697374232365
"1513" 302.4 54.2344490951347 16.1933902891971
"1514" 302.6 49.4634310968847 19.4406035594346
"1515" 302.8 44.8408394923085 23.0448713622937
"1516" 303 40.5591536287222 27.5415973850346
"1517" 303.2 37.2402636435368 32.9795255706475
"1518" 303.4 35.0822197021597 38.0962576097346
"1519" 303.6 33.6165274770192 44.3252030660393
"1520" 303.8 32.8672290333751 50.8836344204288
"1521" 304 32.4185348409306 57.2418314880646
"1522" 304.2 32.8573674315472 63.1927859576721
"1523" 304.4 33.7069323512727 69.3774693604128
"1524" 304.6 34.6025296466395 75.3103212463558
"1525" 304.8 35.4568796955837 81.4771398863779
"1526" 305 36.5302374704985 86.9438959495999
"1527" 305.2 38.03842914255 92.7701136975144
"1528" 305.4 40.9422105807359 96.9068206725167
"1529" 305.6 45.5350183181059 100.22659607266
"1530" 305.8 50.6986808276665 101.322395433032
"1531" 306 56.1181398746636 101.39500864366
"1532" 306.2 61.7047165050931 100.35641969166
"1533" 306.4 66.9444764489143 98.4067049772232
"1534" 306.6 71.373642253497 95.4209217693375
"1535" 306.8 75.4354294962253 91.0673159183837
"1536" 307 78.047037306355 86.1747348351834
"1537" 307.2 80.1589364652734 81.0091436491801
"1538" 307.4 81.8433207015492 75.315835074278
"1539" 307.6 82.4704371095397 69.1156640154996
"1540" 307.8 82.441370107052 63.262271099205
"1541" 308 81.4162693232597 56.9424398416225
"1542" 308.2 79.7317287059914 50.9585326621596
"1543" 308.4 77.4824572535609 45.9118349910331
"1544" 308.6 74.744262618224 40.7998344754096
"1545" 308.8 71.1289206225007 36.1938332458885
"1546" 309 66.7802790762472 31.8403819691721
"1547" 309.2 61.6694930425737 28.4824412285433
"1548" 309.4 56.5589566347296 25.532655088009
"1549" 309.6 50.7634703927042 22.4862897025855
"1550" 309.8 45.2941455726997 20.5304728409396
"1551" 310 39.350130093361 19.3892081963431
"1552" 310.2 32.8868858715002 18.4278560809634
"1553" 310.4 31.3296427046493 19.2925287628284
"1554" 310.6 29.4429851765844 21.9277796264258
"1555" 310.8 25.7287695943124 25.6634254233175
"1556" 311 21.3408004652471 29.7816710641406
"1557" 311.2 17.6572935599797 34.4527577424996
"1558" 311.4 14.9092298747255 39.4478015117829
"1559" 311.6 13.2210041260514 45.0786045849512
"1560" 311.8 12.5923122596627 50.7289192464655
"1561" 312 12.837869898074 57.707506227031
"1562" 312.2 13.7625849899797 63.6630720174996
"1563" 312.4 16.1744914583014 68.4630839573262
"1564" 312.6 18.7131695517729 73.5734654508569
"1565" 312.8 21.6990906042857 78.6134925406985
"1566" 313 25.4729599686981 83.3833153117144
"1567" 313.2 29.6090086587891 87.7291635730419
"1568" 313.4 34.729561843972 91.0820337589883
"1569" 313.6 40.1727953461942 93.7971345480858
"1570" 313.8 44.9058730875674 96.5176351421519
"1571" 314 49.0435328291816 100.311792822628
"1572" 314.2 53.8936620952597 103.276452475937
"1573" 314.4 59.5508913232089 105.005865572117
"1574" 314.6 65.4804200910097 105.602684866606
"1575" 314.8 71.3208326457682 105.883825300609
"1576" 315 77.0462065790751 105.457489275137
"1577" 315.2 83.0585381036097 104.78989628051
"1578" 315.4 88.3936987371506 103.044948819678
"1579" 315.6 93.8172471903467 100.525754846877
"1580" 315.8 98.8254337809921 97.9555969909976
"1581" 316 103.956456578827 94.1213772332001
"1582" 316.2 107.322481069626 89.7163684386877
"1583" 316.4 110.846285107337 86.0009233599288
"1584" 316.6 112.871381871095 82.3158666615077
"1585" 316.8 111.814294274787 78.5425429532001
"1586" 317 109.894702946147 73.6987623252471
"1587" 317.2 108.005461164019 68.5660664061532
"1588" 317.4 104.909594717662 63.5735887132815
"1589" 317.6 101.072526896297 59.0677005674744
"1590" 317.8 96.6798176714026 55.0387035450167
"1591" 318 91.5857861449264 51.3840656355485
"1592" 318.2 86.1532482018939 48.3272295551108
"1593" 318.4 80.6592255690911 46.0619924298764
"1594" 318.6 74.597362896028 44.3185295147693
"1595" 318.8 68.3040838042597 43.1691155221596
"1596" 319 62.3208377635972 43.2324045364221
"1597" 319.2 55.9067102597537 44.0864836250933
"1598" 319.4 49.9015858110097 46.5445296161596
"1599" 319.6 45.0100173094026 49.6927523769096
"1600" 319.8 40.2214235222016 53.2002544553572
"1601" 320 35.6111754707365 57.3349857628107
"1602" 320.2 31.6621221299923 62.3799919802293
"1603" 320.4 29.0880777506169 68.0906138123381
"1604" 320.6 27.573125413556 74.3195716588818
"1605" 320.8 28.4111403086883 79.5234380884167
"1606" 321 30.6945230210624 84.4632755972385
"1607" 321.2 32.8506098215284 89.45511102757
"1608" 321.4 34.847898711145 94.4739199717252
"1609" 321.6 38.3525185433565 96.206251742337
"1610" 321.8 42.9189297319383 96.7561325433203
"1611" 322 48.1856793713581 97.1555225936924
"1612" 322.2 53.8086866355506 97.0470976218778
"1613" 322.4 59.4692448902071 95.3616267711859
"1614" 322.6 64.8055611060356 93.3571359569527
"1615" 322.8 69.4907528216816 90.7149874868627
"1616" 323 74.3687014346883 87.0711360139929
"1617" 323.2 78.666202802471 83.232501495392
"1618" 323.4 81.6674864561299 78.8006408745817
"1619" 323.6 84.3173278862982 74.0172046830057
"1620" 323.8 86.8719896012357 68.9985412132017
"1621" 324 88.7513037967597 63.328868929731
"1622" 324.2 89.6774844932841 57.5605386527693
"1623" 324.4 89.5723504682732 51.9637885227947
"1624" 324.6 88.9662714775714 46.2621210943089
"1625" 324.8 87.1761653307914 41.1256260256216
"1626" 325 84.778195249052 36.3027948938804
"1627" 325.2 81.5801716422472 31.0857821837346
"1628" 325.4 77.9657765098381 26.1098227435632
"1629" 325.6 73.8744228055388 22.0335284335666
"1630" 325.8 69.3570976028153 18.1011363496966
"1631" 326 64.7014783770097 14.9463880631239
"1632" 326.2 59.8212185530158 11.5697300145864
"1633" 326.4 54.7664522085368 8.41470705986439
"1634" 326.6 52.5880495632711 6.21806796428457
"1635" 326.8 53.583855731737 5.1160424711823
"1636" 327 55.3580725175797 5.64749315877958
"1637" 327.2 55.5781235517847 6.77306393550958
"1638" 327.4 55.639242321814 7.91261812373186
"1639" 327.6 56.1259950561134 8.75319076823275
"1640" 327.8 55.2336273056526 9.42424769780242
"1641" 328 54.0730236741413 10.7712897596069
"1642" 328.2 51.6716809239136 11.7168472113519
"1643" 328.4 48.4011243683366 12.7903886761596
"1644" 328.6 44.6462258495674 14.0486791372365
"1645" 328.8 40.8691496696104 16.009845825257
"1646" 329 37.5605361555002 18.1271254192292
"1647" 329.2 34.0116498098695 21.2922525057937
"1648" 329.4 31.0312169830519 24.7957013916076
"1649" 329.6 27.4096438192597 28.5206838449929
"1650" 329.8 24.6781548754997 32.3703868937396
"1651" 330 21.8721671472982 36.268490850698
"1652" 330.2 19.5382328146281 40.8937857786333
"1653" 330.4 16.8836814471808 45.2240867544885
"1654" 330.6 14.7189635567532 50.0354361504388
"1655" 330.8 12.8886965967868 55.3900794404569
"1656" 331 11.4360755625705 60.2847807514028
"1657" 331.2 9.35766959730974 63.2219962719471
"1658" 331.4 5.81775947874753 65.1742189426596
"1659" 331.6 5.57006551298473 64.8723790284846
"1660" 331.8 6.78994387580257 65.8140639220167
"1661" 332 9.34661704596243 67.411044810565
"1662" 332.2 12.8483021531722 69.2149790840346
"1663" 332.4 17.0744171749671 71.1207739788059
"1664" 332.6 21.6278562159383 73.227919878481
"1665" 332.8 26.330387227573 75.7040093415511
"1666" 333 31.3812849042227 77.7959596787707
"1667" 333.2 36.5372428781828 80.0540029665057
"1668" 333.4 41.9498891472597 82.0812487093519
"1669" 333.6 47.7338730148124 83.5613430862912
"1670" 333.8 53.4462969216786 84.2898696537947
"1671" 334 59.5497090185582 84.1769089655402
"1672" 334.2 65.3003565098625 83.3779800944952
"1673" 334.4 70.9076698072186 82.0921927446733
"1674" 334.6 76.7858935789264 80.4771780322846
"1675" 334.8 80.9333254605797 77.8865477151396
"1676" 335 86.2341680728153 74.040691292141
"1677" 335.2 91.4173245440812 68.8278265059453
"1678" 335.4 95.2681475551667 64.5537828099968
"1679" 335.6 98.3703282184806 61.0847749441596
"1680" 335.8 101.964102620485 56.4890188315596
"1681" 336 103.68101998176 52.2243129474096
"1682" 336.2 103.27856676286 48.7288120058346
"1683" 336.4 103.36684682378 44.8646119862996
"1684" 336.6 102.745939050314 40.1691372993217
"1685" 336.8 101.89082060397 35.6461784422122
"1686" 337 100.414931040602 29.9629786999359
"1687" 337.2 98.2838405040646 27.7137720016962
"1688" 337.4 95.0106568556883 24.5579724269453
"1689" 337.6 90.8789686637042 20.3417958479929
"1690" 337.8 86.2646821712982 17.079561319275
"1691" 338 80.8304402425222 14.3093250184596
"1692" 338.2 75.0704908265398 11.8738339260196
"1693" 338.4 69.0526771397922 10.0868539610102
"1694" 338.6 63.0881323269686 8.40021401592539
"1695" 338.8 56.7786314063708 7.82102903777068
"1696" 339 50.7829533023377 8.69082855150373
"1697" 339.2 45.4275393412222 11.2276368624471
"1698" 339.4 40.3741549716472 15.0980035038846
"1699" 339.6 36.0639897455844 19.8489157013998
"1700" 339.8 32.9839454600722 24.9759581145471
"1701" 340 30.8409313695382 31.0930539497355
"1702" 340.2 29.8778567202477 37.3857079167078
"1703" 340.4 30.7610165023338 43.7292803967336
"1704" 340.6 33.1353712234675 49.0895783548674
"1705" 340.8 35.8385624898894 54.7065886255114
"1706" 341 39.4457010265489 59.7873208241536
"1707" 341.2 43.3326616473062 64.3001738798572
"1708" 341.4 47.2151220587484 68.3652244869437
"1709" 341.6 51.080307904695 72.372556782036
"1710" 341.8 55.5512880598085 76.4166277050864
"1711" 342 60.5201521692879 80.0563940840821
"1712" 342.2 65.2532287577597 83.4090280947012
"1713" 342.4 70.3055312638431 85.6863507446596
"1714" 342.6 75.8907626899309 87.507438222139
"1715" 342.8 81.0179064375611 89.1400146912075
"1716" 343 86.3184823167668 91.0383751504765
"1717" 343.2 91.6933877030165 92.4529682917272
"1718" 343.4 97.504411647029 93.1512088371596
"1719" 343.6 103.426365959875 92.6718600900826
"1720" 343.8 108.609449118047 91.9503403614096
"1721" 344 108.537448255668 91.4532525570806
"1722" 344.2 109.561679047814 88.7319426714704
"1723" 344.4 112.093932134062 84.3454094168306
"1724" 344.6 114.138394659057 79.6635208252292
"1725" 344.8 114.177834745842 75.9709427000013
"1726" 345 112.763263994301 71.9034098608262
"1727" 345.2 111.180388150196 67.3089136398874
"1728" 345.4 108.921025803647 62.6377899864471
"1729" 345.6 106.664559077667 58.1252772591781
"1730" 345.8 103.272650749842 54.1408546646089
"1731" 346 99.5092488102353 49.6808782654157
"1732" 346.2 94.8465227088097 45.7152812497971
"1733" 346.4 89.8876712972471 42.2841785749254
"1734" 346.6 84.5669886920674 39.3592916261211
"1735" 346.8 78.9527869919914 37.051573280501
"1736" 347 72.7180868502597 35.8640403453519
"1737" 347.2 66.5134677909792 35.6979245701962
"1738" 347.4 60.3578667088441 36.2673884523349
"1739" 347.6 54.0124032101988 37.8020171269157
"1740" 347.8 48.4545001268115 40.7047050994182
"1741" 348 44.1087538227654 44.8035802984461
"1742" 348.2 39.2838683999383 48.853535411231
"1743" 348.4 34.6768159464643 53.525499674205
"1744" 348.6 31.0087299315368 58.8816837711295
"1745" 348.8 28.7705008137186 64.1615947144596
"1746" 349 27.1482883757466 69.1252982945938
"1747" 349.2 26.0127416788197 74.1424345431796
"1748" 349.4 26.6670527185797 77.7099875932996
"1749" 349.6 29.5679614851347 81.4616738097012
"1750" 349.8 32.6411847903138 85.2109155994028
"1751" 350 36.802100428651 88.7287390333987
"1752" 350.2 41.6049846072299 91.4896602805551
"1753" 350.4 47.1861084469264 92.1404392320881
"1754" 350.6 52.7747061410216 91.6829655270405
"1755" 350.8 58.2447818258066 90.5750213976283
"1756" 351 64.4423812390902 88.8395244061341
"1757" 351.2 69.0282561789941 86.0839355778471
"1758" 351.4 73.5427411061611 82.8210886182793
"1759" 351.6 77.6882262100841 79.2109591537272
"1760" 351.8 80.9670112732992 74.6803826233833
"1761" 352 83.1799706838207 70.3465819094035
"1762" 352.2 85.3491613106127 65.4491395476007
"1763" 352.4 87.3473972192016 60.1563851106131
"1764" 352.6 88.5417783357154 54.3824251961659
"1765" 352.8 89.4257533296134 48.5599621403913
"1766" 353 90.9323405959597 43.7192431076721
"1767" 353.2 90.9856366079702 38.2494836442648
"1768" 353.4 88.6214801777597 34.8254513933519
"1769" 353.6 84.7999001020066 31.2163042209381
"1770" 353.8 80.44083780753 27.3534408561461
"1771" 354 75.6017939872972 23.8562294006721
"1772" 354.2 70.5028686425129 21.0013217436722
"1773" 354.4 64.9354137943636 18.3669032195687
"1774" 354.6 59.3162947965674 16.5552736271596
"1775" 354.8 53.0199842268543 15.9377342502947
"1776" 355 47.01123188252 15.9301640096459
"1777" 355.2 41.0512399404156 15.6507233467245
"1778" 355.4 37.7101230636018 16.3571217876333
"1779" 355.6 36.736712134948 19.1357288074128
"1780" 355.8 34.7470824338523 23.4479461396225
"1781" 356 33.2417202420289 28.9384495933134
"1782" 356.2 32.9339804488124 34.897984427449
"1783" 356.4 33.5057094070858 40.5020868274857
"1784" 356.6 34.9194408567982 46.6893328835057
"1785" 356.8 37.0598661649264 51.9466346512151
"1786" 357 39.9384051227537 56.948406746021
"1787" 357.2 43.2660320433287 61.8480482903492
"1788" 357.4 46.9849801887029 65.8557929424096
"1789" 357.6 51.8325298070912 69.8347409955247
"1790" 357.8 56.8358094125971 72.5507031258403
"1791" 358 62.2555544708501 72.9964830224066
"1792" 358.2 67.4324109338312 72.8616318105881
"1793" 358.4 72.9502420277656 73.0002921633184
"1794" 358.6 78.6274656558523 72.6943722802892
"1795" 358.8 84.2167502474026 71.9992320558024
"1796" 359 90.105287776095 70.4343665172007
"1797" 359.2 95.2475901699788 67.8611302482551
"1798" 359.4 100.712386560626 64.5251008476596
"1799" 359.6 105.047222654648 61.1191400197772
"1800" 359.8 107.28916666104 56.5773622210742
"1801" 360 108.172153530813 51.6801992501302
"1802" 360.2 107.309063820841 46.4375128491461
"1803" 360.4 105.32977994306 41.9409840864196
"1804" 360.6 102.900370062247 37.1579403213569
"1805" 360.8 99.6343027439433 32.187516358014
"1806" 361 96.0463925413366 27.7950031028903
"1807" 361.2 91.2928507994905 23.5208101081211
"1808" 361.4 85.6619824927783 20.3033295905114
"1809" 361.6 79.5537997122213 17.793591223775
"1810" 361.8 73.0507598739472 16.6461501604596
"1811" 362 66.8706146778014 16.3226729764512
"1812" 362.2 60.7214227982227 16.8317498528077
"1813" 362.4 54.3979769229136 17.7386658465057
"1814" 362.6 48.3966999996268 19.4286482831279
"1815" 362.8 42.5349171012344 22.5789252150646
"1816" 363 37.6015799807537 26.8699947777078
"1817" 363.2 34.0101499221018 31.7412206391333
"1818" 363.4 31.3579046320972 37.1031069243846
"1819" 363.6 28.8886470736901 42.5454691498748
"1820" 363.8 27.5780636493138 48.7322330336326
"1821" 364 27.3149076648543 54.6058746067677
"1822" 364.2 27.4833274949084 60.7321459249839
"1823" 364.4 28.2897467948182 66.7422184968154
"1824" 364.6 30.2187023753722 72.0386427972846
"1825" 364.8 33.0545062403357 77.2773955747482
"1826" 365 36.644904825657 82.2415788268103
"1827" 365.2 40.6828106258197 86.5951160776596
"1828" 365.4 44.8455203014771 89.9874636871813
"1829" 365.6 50.0102425356076 93.6563920502248
"1830" 365.8 55.0002538953073 96.0598761104691
"1831" 366 59.8817765216347 97.7193774307221
"1832" 366.2 65.7159871416145 99.177537473966
"1833" 366.4 71.3788537279439 99.1811742986069
"1834" 366.6 77.1826991036665 97.9689853422528
"1835" 366.8 82.0015758089207 95.7971902244053
"1836" 367 87.061502820421 93.0590759462563
"1837" 367.2 91.9378835358507 89.7285861544323
"1838" 367.4 96.0064468124136 86.7948447222749
"1839" 367.6 99.9631960926472 83.6302691787471
"1840" 367.8 102.407125720322 81.6731781223221
"1841" 368 104.515600389617 79.1256214273381
"1842" 368.2 105.102206775636 78.1321434555537
"1843" 368.4 105.217769332248 78.0946881870898
"1844" 368.6 105.200851659363 78.2237309904182
"1845" 368.8 105.934856607817 76.4047836546343
"1846" 369 106.825468800097 73.1130842022061
"1847" 369.2 108.227192856742 68.5762234164548
"1848" 369.4 109.45025495293 63.6923298282206
"1849" 369.6 109.465003849312 58.8811898321859
"1850" 369.8 108.773646490714 54.0565962973869
"1851" 370 108.216843820931 48.768425993687
"1852" 370.2 107.373879500301 42.9103574870294
"1853" 370.4 105.835390307868 37.337578906538
"1854" 370.6 103.64856407701 31.7478826406346
"1855" 370.8 100.709045108829 26.3898236006469
"1856" 371 97.9184740933972 20.9303295874596
"1857" 371.2 94.4996051491486 16.5192115107707
"1858" 371.4 90.7542967756169 13.2725906895881
"1859" 371.6 85.9757373881393 10.3620613448644
"1860" 371.8 81.1566220852597 8.01336032517809
"1861" 372 76.0075138719351 6.41975822951672
"1862" 372.2 70.4245362479264 5.93618242117809
"1863" 372.4 64.9356872031786 5.90096500301093
"1864" 372.6 59.0528864347403 6.88004196960762
"1865" 372.8 53.3194422419905 8.60607357146726
"1866" 373 48.6959090530745 11.4224323944744
"1867" 373.2 44.8141227414472 15.4095801894846
"1868" 373.4 40.8882934779686 20.3850703876596
"1869" 373.6 37.8620679439972 25.5845063286096
"1870" 373.8 35.5500655587782 31.6604921119188
"1871" 374 35.0708806772091 37.3147276400393
"1872" 374.2 34.7057312070597 43.4780957353796
"1873" 374.4 36.0741683169634 49.5953846626596
"1874" 374.6 37.5407544869722 55.3595533462596
"1875" 374.8 40.027561102067 60.228408300756
"1876" 375 43.9644462468009 64.3906952185772
"1877" 375.2 45.8790087969947 68.5058371169969
"1878" 375.4 46.8831866692597 73.4779373425442
"1879" 375.6 48.5553148819797 78.2915974064196
"1880" 375.8 49.8042180967597 83.5983542057429
"1881" 376 51.3531137357521 88.9199575009826
"1882" 376.2 52.9045297600216 94.4649002198977
"1883" 376.4 54.392671630791 99.5450220729096
"1884" 376.6 56.4221316272121 104.498411345469
"1885" 376.8 58.3097590705984 109.109044327466
"1886" 377 59.3822052492905 113.061158775644
"1887" 377.2 59.6194649929463 117.026159904451
"1888" 377.4 58.2752092365097 121.631265255285
"1889" 377.6 57.9668781413847 123.383884111785
"1890" 377.8 58.799913029968 122.448072191493
"1891" 378 61.7969245626905 122.276638438198
"1892" 378.2 65.3740645877521 121.80328155046
"1893" 378.4 69.5491135930302 121.130326987709
"1894" 378.6 74.3473732687097 119.79750663691
"1895" 378.8 78.8772598565876 118.033714436151
"1896" 379 83.5726616388529 115.785626749761
"1897" 379.2 88.1935023151241 113.11214035849
"1898" 379.4 91.8105345606146 109.014817507224
"1899" 379.6 94.5004928320136 104.74445801386
"1900" 379.8 96.5593941970268 99.5383530513856
"1901" 380 98.7828099243543 93.979273001592
"1902" 380.2 98.787035245795 88.460187787237
"1903" 380.4 96.7104902846828 83.2396748481211
"1904" 380.6 93.8366099865762 78.1697275382545
"1905" 380.8 90.1193201819722 74.0395493251221
"1906" 381 85.2983121743329 71.0495293098425
"1907" 381.2 80.4152197309706 68.698226335515
"1908" 381.4 74.5637720360429 67.0042627285632
"1909" 381.6 68.8307546222484 66.0416767605232
"1910" 381.8 62.842106966332 65.8874667771656
"1911" 382 57.1595863901031 66.9995703085993
"1912" 382.2 51.5140901518817 69.0071821328913
"1913" 382.4 45.6241994803528 71.7725798571828
"1914" 382.6 40.4179704430597 75.3691913758949
"1915" 382.8 35.8049045145931 79.8106299143633
"1916" 383 31.0268544036472 84.7061824212096
"1917" 383.2 27.5773326604681 88.5262424102846
"1918" 383.4 23.7971605079554 91.3985899806596
"1919" 383.6 19.405735482651 93.18789812079
"1920" 383.8 14.7919335549803 94.0408824614831
"1921" 384 14.6773833029215 93.4509486633802
"1922" 384.2 15.0724054413674 93.8332821585211
"1923" 384.4 16.1687090844666 94.3375281142285
"1924" 384.6 18.509513494482 96.0794526879373
"1925" 384.8 21.8831866587253 98.843303028832
"1926" 385 25.1636952105597 102.07658264341
"1927" 385.2 29.2024461768788 104.887882202469
"1928" 385.4 33.4334597408597 107.58110408901
"1929" 385.6 38.2908603779059 109.41810829786
"1930" 385.8 43.5986491085597 110.67090622121
"1931" 386 48.5636812929819 110.922619793604
"1932" 386.2 54.2575938796696 110.953006560528
"1933" 386.4 59.7148604400633 110.269380313874
"1934" 386.6 65.333543369514 109.131616175931
"1935" 386.8 70.5687847134819 107.280346038326
"1936" 387 75.0505111916157 103.698827780829
"1937" 387.2 78.5873707866629 99.5607265429499
"1938" 387.4 81.5262893393614 94.6155752514731
"1939" 387.6 82.531941049041 89.1631895410033
"1940" 387.8 83.1605124624049 83.6992118022241
"1941" 388 83.332095015074 77.9488630522596
"1942" 388.2 82.4981328149264 72.1943109330299
"1943" 388.4 80.0706856957421 67.295689610789
"1944" 388.6 77.1849250900388 62.4026356347061
"1945" 388.8 73.357820105332 58.2435146560451
"1946" 389 69.2821867519529 54.5213058426709
"1947" 389.2 64.5407084302248 50.7366248482875
"1948" 389.4 58.9930130834225 47.8925818460084
"1949" 389.6 53.3758949559539 46.0214167984243
"1950" 389.8 47.3885714717954 44.3514377666239
"1951" 390 40.990121678224 43.8785088688381
"1952" 390.2 35.0043255307597 44.2888442360346
"1953" 390.4 29.8509611424061 45.9191597441474
"1954" 390.6 24.5456081269305 47.9995040778791
"1955" 390.8 19.3687961260066 48.5600823845583
"1956" 391 15.2094692237347 46.5964590637596
"1957" 391.2 14.0916403676988 44.8029932637205
"1958" 391.4 13.6418490243097 45.9781740782721
"1959" 391.6 13.9279603077213 48.5318296300827
"1960" 391.8 15.0799568257392 51.7188011158924
"1961" 392 16.7674791033117 56.0191247716206
"1962" 392.2 18.9898988449044 60.7619241021727
"1963" 392.4 21.1730520441818 65.6294446196726
"1964" 392.6 23.9476806459264 70.429671371067
"1965" 392.8 26.5750634114026 75.2852870354258
"1966" 393 30.2235707610847 80.0958211514721
"1967" 393.2 34.7896172377982 84.198372342275
"1968" 393.4 39.9604793237104 87.2204636508708
"1969" 393.6 45.6002238462009 90.3981844460125
"1970" 393.8 51.4493967168459 92.1887233859527
"1971" 394 57.4398967405755 92.3961820003438
"1972" 394.2 63.3201770748529 91.6054276109308
"1973" 394.4 69.6986407438404 89.6857557815951
"1974" 394.6 74.4019185653493 86.0486942782864
"1975" 394.8 78.5686907328255 81.4858733878043
"1976" 395 81.7678749580514 76.5662415099096
"1977" 395.2 82.7794173227597 71.0961732555057
"1978" 395.4 82.8754868008197 65.6260051367796
"1979" 395.6 80.8797693073923 59.9562479428524
"1980" 395.8 78.5965636471744 54.3592781940132
"1981" 396 75.6669376246883 49.8411222271953
"1982" 396.2 71.713047822271 45.5168808567719
"1983" 396.4 67.614298069573 41.2569543868885
"1984" 396.6 63.2726637795272 37.6667074843107
"1985" 396.8 57.7551231530768 35.1327168630864
"1986" 397 51.9755181245347 33.4177389400221
"1987" 397.2 46.2403251342116 31.5858768413825
"1988" 397.4 39.8489630202719 30.074345366684
"1989" 397.6 33.6707575963483 29.0816095237102
"1990" 397.8 27.8390604051828 27.8249623995826
"1991" 398 22.6046057762718 25.7109670466355
"1992" 398.2 22.9667910801486 25.5491654545485
"1993" 398.4 23.0351523094771 27.039941987703
"1994" 398.6 23.7096706777597 29.0639547551326
"1995" 398.8 23.4082309048762 32.3679682619335
"1996" 399 23.4422340226197 36.9661430063396
"1997" 399.2 23.5412508477057 42.2059646190379
"1998" 399.4 24.4988616248387 47.3815503176069
"1999" 399.6 26.1373723530597 52.9032904747796
"2000" 399.8 28.6405640586671 58.1012358482522
"2001" 400 31.2599822916268 63.1824945600267
"2002" 400.2 34.1690130348255 68.2182411671069
"2003" 400.4 37.3669589825609 73.4657250187921
"2004" 400.6 40.4471807573347 78.4405700092221
"2005" 400.8 44.0884701143003 82.7056706273488
"2006" 401 47.6416299171018 86.7334807242254
"2007" 401.2 51.2364657644371 91.2938935137241
"2008" 401.4 54.9806926961403 95.4192468377491
"2009" 401.6 59.3957107100216 98.7738079552786
"2010" 401.8 63.8641160344597 101.910308546767
"2011" 402 68.7674198237942 105.330007302315
"2012" 402.2 72.9032764244215 108.657494624189
"2013" 402.4 76.0403912819416 112.636553834341
"2014" 402.6 77.8121183767359 118.210258342707
"2015" 402.8 78.7666872809416 120.780035389796
"2016" 403 79.5727739334597 119.13540618001
"2017" 403.2 81.6277561864694 117.67112139345
"2018" 403.4 85.6939575693097 116.13648058111
"2019" 403.6 90.1961150404694 113.657058851143
"2020" 403.8 93.8387668663222 110.322410943956
"2021" 404 97.7064658991501 106.719555428399
"2022" 404.2 100.392154967093 102.460644182951
"2023" 404.4 102.723570791635 97.4137509943262
"2024" 404.6 104.694208660477 91.3873009703117
"2025" 404.8 105.5323047887 85.6551930760996
"2026" 405 105.358740596529 80.0540029665057
"2027" 405.2 103.909413385556 74.3099550945114
"2028" 405.4 102.360598742943 69.1971077947102
"2029" 405.6 100.444928795955 63.8253198769523
"2030" 405.8 97.401179806876 58.6030304135084
"2031" 406 93.5097212672833 53.508421272989
"2032" 406.2 89.1732305585097 49.6463867986953
"2033" 406.4 84.6286122860768 46.2088880645986
"2034" 406.6 77.9620337462954 44.8753688004453
"2035" 406.8 72.2457165738983 44.8888874389126
"2036" 407 66.5657138815524 45.8289164967937
"2037" 407.2 60.8478284816935 47.6292606978042
"2038" 407.4 55.4973656240833 50.5667708001184
"2039" 407.6 50.3621679199901 54.4834627218618
"2040" 407.8 45.9530386225421 58.117923415836
"2041" 408 41.5201282016046 62.6538500634527
"2042" 408.2 37.566866737612 66.7542313966255
"2043" 408.4 33.6238677153931 71.6610724386929
"2044" 408.6 30.5975349080375 76.7958369842522
"2045" 408.8 29.0973508662597 82.8597364946141
"2046" 409 28.0469597670779 88.3772403021141
"2047" 409.2 25.1405527393467 91.0655641753987
"2048" 409.4 20.7330005564026 92.9880020018453
"2049" 409.6 16.906101644541 94.1654558605971
"2050" 409.8 16.3899095712009 93.0099301929537
"2051" 410 15.9202535377597 92.1893338418414
"2052" 410.2 14.7128938810597 90.6396211311211
"2053" 410.4 12.1201307473169 87.4797713099881
"2054" 410.6 9.51021234963471 84.1555139039512
"2055" 410.8 6.67281729206741 80.9378022189288
"2056" 411 4.64330190553246 80.0550405179063
"2057" 411.2 4.53756760064329 80.7263771365637
"2058" 411.4 4.60692542449259 80.4436106239472
"2059" 411.6 6.12039880493578 80.5939735768427
"2060" 411.8 7.63988369773861 81.3235457455892
"2061" 412 8.29170479521625 82.2601361040944
"2062" 412.2 9.68281875216882 83.4144374121596
"2063" 412.4 11.4867769489097 86.5366954491096
"2064" 412.6 13.2998662805755 90.0593568583438
"2065" 412.8 15.3428800743123 94.172715734028
"2066" 413 18.3241187453089 98.2792417876596
"2067" 413.2 21.3602819597275 102.268177177902
"2068" 413.4 24.8243631305528 105.994793765125
"2069" 413.6 29.0519125996097 108.53530768866
"2070" 413.8 34.1048333134026 111.14414422285
"2071" 414 39.1440238333888 113.493732362724
"2072" 414.2 44.2310755954026 116.417455985088
"2073" 414.4 49.4345030078684 118.622038434442
"2074" 414.6 54.8041818014895 121.06328692216
"2075" 414.8 60.2809841500597 121.88117572186
"2076" 415 65.9484132982113 121.251740562643
"2077" 415.2 71.601156059208 119.337528124763
"2078" 415.4 76.6552377572405 116.060084374544
"2079" 415.6 81.3136667856629 112.155711515289
"2080" 415.8 85.1471021774729 107.511616529004
"2081" 416 88.440410393365 102.337938086923
"2082" 416.2 90.4528445080794 96.8171298818727
"2083" 416.4 91.927925474166 90.5932778440502
"2084" 416.6 92.3744798678654 85.0975732049694
"2085" 416.8 91.3494843822729 78.6007142760806
"2086" 417 89.1580296917281 73.1509764948874
"2087" 417.2 86.5379694142963 67.5157937292571
"2088" 417.4 83.8466882370969 62.3664057875433
"2089" 417.6 79.5849926270127 57.1373732582125
"2090" 417.8 74.2966240358279 53.2599513626141
"2091" 418 68.560564612528 51.343253874562
"2092" 418.2 62.809260026585 50.9514940322138
"2093" 418.4 56.7291999200036 51.267259561001
"2094" 418.6 50.5579587553068 52.6149293069302
"2095" 418.8 44.8029540918715 54.7272359548949
"2096" 419 38.8492180609109 57.5614223075782
"2097" 419.2 33.7339086876883 61.3861512025524
"2098" 419.4 28.9372350694931 65.8449743074929
"2099" 419.6 25.1786008853338 70.1267495934003
"2100" 419.8 23.7476678345402 74.2650387023913
"2101" 420 22.9202027243813 78.8425407754839
"2102" 420.2 20.1056541242162 82.3617371972248
"2103" 420.4 16.1594999213454 84.347312845831
"2104" 420.6 15.3939415688408 84.0056611905785
"2105" 420.8 16.2448125852597 83.5914696198869
"2106" 421 17.7322832029546 83.9018260834901
"2107" 421.2 20.3607698580626 84.8123269435046
"2108" 421.4 24.2028318278571 86.696277339218
"2109" 421.6 28.6457904523467 89.2649670249205
"2110" 421.8 33.5960214898684 91.2574773513117
"2111" 422 39.3512163669377 92.4569825355579
"2112" 422.2 44.9230628479647 93.2288901829547
"2113" 422.4 49.9929616659213 94.0310135166904
"2114" 422.6 55.7385240494702 94.118053157607
"2115" 422.8 61.7852355256204 93.6885934895776
"2116" 423 67.5367680859911 92.9719747363014
"2117" 423.2 72.9653699340692 91.590234370612
"2118" 423.4 77.9008891400254 89.6074297372689
"2119" 423.6 83.4533546390391 87.5516106823507
"2120" 423.8 87.9222872582883 84.2638548050453
"2121" 424 92.2287221628312 80.4799178164518
"2122" 424.2 96.523017715987 76.7565511332164
"2123" 424.4 101.248736296377 72.670387437389
"2124" 424.6 105.142654864639 68.2183589743837
"2125" 424.8 107.330833997737 63.3242323719096
"2126" 425 107.285679580196 58.7898548943684
"2127" 425.2 106.623969682597 54.2589188205037
"2128" 425.4 104.273442952007 50.1426158667988
"2129" 425.6 100.694255076285 45.8387163964064
"2130" 425.8 96.7658047437273 42.2561351365946
"2131" 426 91.3364166100972 39.1624340807721
"2132" 426.2 85.9263755677403 36.7883689493609
"2133" 426.4 79.8846792864496 34.5785716193431
"2134" 426.6 73.7666622344905 33.307513694275
"2135" 426.8 67.6273781902222 32.7799804116846
"2136" 427 61.3861077067972 33.2814241400721
"2137" 427.2 55.416593010452 34.5258584264288
"2138" 427.4 49.5777815519923 37.2862940891014
"2139" 427.6 44.2896648260552 41.3235547566028
"2140" 427.8 40.5624969779465 46.3294603678162
"2141" 428 37.7423525796694 51.7773599458524
"2142" 428.2 35.3914501777778 57.0704096650813
"2143" 428.4 33.7836668691866 63.2791107482328
"2144" 428.6 32.2662984818501 69.3833196502379
"2145" 428.8 31.5380349034597 74.5786419030196
"2146" 429 34.0357064513377 79.3924342546985
"2147" 429.2 36.975688293246 84.2849670217554
"2148" 429.4 40.3060661404851 89.0690788453638
"2149" 429.6 44.2459125804311 93.4887502465596
"2150" 429.8 48.9789108045454 97.5992133071834
"2151" 430 53.8936620952597 100.183321532993
"2152" 430.2 59.5906279643185 100.913897585013
"2153" 430.4 65.3299427144415 99.8512877922777
"2154" 430.6 71.4198506602597 96.6619475509646
"2155" 430.8 75.5635651880138 92.8266497896596
"2156" 431 79.1350828751169 87.3369653290881
"2157" 431.2 81.6921445136347 82.0512894126596
"2158" 431.4 82.7529040484569 76.743149047068
"2159" 431.6 83.6010641745887 70.7036801887517
"2160" 431.8 83.3013082711397 64.8055198646996
"2161" 432 82.2401499822982 58.9326987984288
"2162" 432.2 80.5011711307963 53.3191060271474
"2163" 432.4 77.9342143993669 48.9369934520167
"2164" 432.6 74.9386745659458 45.2568604649154
"2165" 432.8 71.6003371549671 40.946281850501
"2166" 433 68.3744701037176 36.663075242274
"2167" 433.2 63.9706609355701 33.0272048723492
"2168" 433.4 59.262796052474 29.5283624115167
"2169" 433.6 54.5056877276883 26.2688622630524
"2170" 433.8 49.3348557819136 25.233483235698
"2171" 434 44.8144388703896 26.2979461257505
"2172" 434.2 40.6175742572722 26.7091034281971
"2173" 434.4 37.1285085381908 23.6888576573837
"2174" 434.6 35.0321448776883 19.7776813130524
"2175" 434.8 35.6822020223737 18.3933460050267
"2176" 435 36.5400239099433 19.7441689774064
"2177" 435.2 36.0793718004241 22.0283172911664
"2178" 435.4 35.8481790542597 25.1210360087796
"2179" 435.6 35.2246840419571 29.8809848353043
"2180" 435.8 34.9550551211392 35.1427311739849
"2181" 436 35.3937963877597 40.8822225413134
"2182" 436.2 35.9827523178573 46.2943816673547
"2183" 436.4 36.9305639259224 51.6788191266114
"2184" 436.6 39.0840327578347 56.8492793742846
"2185" 436.8 41.1266174170158 61.545490470123
"2186" 437 43.5029642930745 66.5734290585485
"2187" 437.2 46.4288040027597 71.4567547906953
"2188" 437.4 48.8889615828097 75.6315114531096
"2189" 437.6 52.5971341107729 79.1644220954227
"2190" 437.8 56.4682162019221 83.2669105723869
"2191" 438 61.6391951950344 86.5238045122934
"2192" 438.2 66.5904120334597 89.1356644371673
"2193" 438.4 71.9145839110435 90.8740323849704
"2194" 438.6 77.4711814384239 91.7047412015849
"2195" 438.8 82.9412124300209 91.1873843915402
"2196" 439 88.033216904166 90.0638408978158
"2197" 439.2 93.2250257074997 88.6255574788196
"2198" 439.4 98.1498505301545 86.9077176865675
"2199" 439.6 103.18072408415 84.4672752979523
"2200" 439.8 107.536148180113 81.645986407001
"2201" 440 109.542707337306 79.1408250239154
"2202" 440.2 111.191165383213 75.7669205068805
"2203" 440.4 111.584032788385 72.0981452893262
"2204" 440.6 112.024684110567 67.6808134325827
"2205" 440.8 110.822162037273 63.59104519927
"2206" 441 109.287679768573 59.9046313232499
"2207" 441.2 106.678983924223 55.5239965969929
"2208" 441.4 104.036861829019 50.9890333919246
"2209" 441.6 100.432964501336 46.3612975463051
"2210" 441.8 96.3164054431711 42.7130895187102
"2211" 442 91.6580862904671 39.4168962900864
"2212" 442.2 86.0599603105674 36.6479752754673
"2213" 442.4 80.3027821295289 34.6806481260057
"2214" 442.6 74.2519288673338 33.0308525346966
"2215" 442.8 67.8718661458817 32.1974365017937
"2216" 443 61.3886012702109 31.6464777284766
"2217" 443.2 55.2762836376097 31.2464389122471
"2218" 443.4 48.9266441527403 31.5836220421791
"2219" 443.6 42.3410460252857 32.6559314146985
"2220" 443.8 36.6595766730097 35.3456196821721
"2221" 444 32.2162841519914 38.6569531544766
"2222" 444.2 27.3957341457954 42.1768921483739
"2223" 444.4 23.5056621336169 46.1782415482667
"2224" 444.6 18.9094423652347 50.4473521623471
"2225" 444.8 14.6852858203103 54.4711653914317
"2226" 445 12.8349874115248 56.4791647496355
"2227" 445.2 9.98442918014861 55.9519337114744
"2228" 445.4 7.0239192252334 54.1101718339359
"2229" 445.6 7.30763663182791 53.4060029339891
"2230" 445.8 6.15222827855602 52.9275242169929
"2231" 446 6.56321619833474 53.2466739470346
"2232" 446.2 4.84498416750023 55.1416468667735
"2233" 446.4 3.3384449988207 57.6127847433425
"2234" 446.6 4.32514973793114 60.3503441852453
"2235" 446.8 4.9300442138231 65.1797044476878
"2236" 447 5.41325989555823 70.2722180708536
"2237" 447.2 6.38950655160755 75.8931342679205
"2238" 447.4 7.96701135473591 81.2228910818977
"2239" 447.6 9.73323078084544 86.5617328613453
"2240" 447.8 12.4179223236926 90.7746615430775
"2241" 448 15.4554012245662 95.4021828762725
"2242" 448.2 19.6944116044026 100.170957378802
"2243" 448.4 24.2634495525566 103.920483732019
"2244" 448.6 29.1998431970492 106.58795340366
"2245" 448.8 34.6049528723106 109.092008970134
"2246" 449 40.0464751640751 111.515259066321
"2247" 449.2 45.7349191425873 113.488750254987
"2248" 449.4 51.7793917286883 115.354138724707
"2249" 449.6 57.6233406411072 116.650384076321
"2250" 449.8 63.8838986811645 117.301493009707
"2251" 450 70.0236343804484 116.856266815886
"2252" 450.2 76.1728376003153 114.824540786882
"2253" 450.4 82.0120670033133 112.077637864231
"2254" 450.6 87.1674556449597 108.74951666001
"2255" 450.8 92.3758954820662 105.057291057063
"2256" 451 96.8400903268418 100.377734017167
"2257" 451.2 100.158411502837 95.3609531126737
"2258" 451.4 103.366987173638 89.6793042155245
"2259" 451.6 105.394860354662 83.8890523309713
"2260" 451.8 104.935685231136 77.7333202766048
"2261" 452 103.145936146692 72.6899538588217
"2262" 452.2 101.369160920337 66.5423601582749
"2263" 452.4 97.5238973684548 61.9729584839035
"2264" 452.6 91.7940448670722 58.7333446450221
"2265" 452.8 85.9616601282477 56.2163892316596
"2266" 453 79.4040032287597 54.6449196109735
"2267" 453.2 72.6578115985811 53.9583855726239
"2268" 453.4 66.8279411734079 54.9854689922522
"2269" 453.6 60.7999767106667 57.0994917562526
"2270" 453.8 55.7009819148215 60.2992691145922
"2271" 454 50.9207012201597 63.8976200224929
"2272" 454.2 46.7150060719188 68.8520630581937
"2273" 454.4 43.6574515712832 74.4298793090125
"2274" 454.6 41.1601287983431 81.4941297144512
"2275" 454.8 40.1663123508443 87.4279845257057
"2276" 455 39.971849279587 93.8392740178596
"2277" 455.2 41.3564097461169 98.7428975698024
"2278" 455.4 44.9648973735881 101.365943654331
"2279" 455.6 49.6403930537359 103.74419793985
"2280" 455.8 54.5427801902597 106.45812978466
"2281" 456 58.7863897363222 108.618475944581
"2282" 456.2 63.7772831876532 111.080701923479
"2283" 456.4 68.2651367185597 112.851015708845
"2284" 456.6 73.6268521832597 114.425200298028
"2285" 456.8 78.9755852860597 114.93561210536
"2286" 457 84.3362366227352 115.05202771125
"2287" 457.2 90.0761431873745 114.209238315774
"2288" 457.4 94.9691237461893 112.025917388251
"2289" 457.6 99.291025413246 108.538864500139
"2290" 457.8 102.24838891857 104.549174034857
"2291" 458 105.211572121549 99.550146689449
"2292" 458.2 107.145455985931 93.889348842331
"2293" 458.4 107.947828642837 87.9116372844201
"2294" 458.6 107.61467563746 82.1084118050196
"2295" 458.8 106.108380015957 76.3356337656332
"2296" 459 103.151739073529 71.0712071749288
"2297" 459.2 99.4159322634362 66.3380495035772
"2298" 459.4 95.4258606085972 62.3359500722721
"2299" 459.6 90.0875917371563 58.9382085541423
"2300" 459.8 84.4310622533708 56.7549168364003
"2301" 460 78.021622100519 56.0961821770299
"2302" 460.2 72.1804643339303 56.8532886331066
"2303" 460.4 67.00886676819 59.3412135494503
"2304" 460.6 63.7145238189302 63.2268646576596
"2305" 460.8 61.976384448556 67.9774474566225
"2306" 461 61.6830792352597 73.4138036965946
"2307" 461.2 61.560674108774 77.8932243584024
"2308" 461.4 60.2809841500597 83.2011557523739
"2309" 461.6 59.1547110488335 89.3086425403645
"2310" 461.8 58.7036271792097 94.8583894270096
"2311" 462 58.0710511259855 98.8383209210951
"2312" 462.2 56.9764229464292 102.094735946066
"2313" 462.4 56.5360720635213 107.386867982121
"2314" 462.6 56.4941290481521 111.617120675075
"2315" 462.8 54.4242455816075 115.314358402529
"2316" 463 50.4268229174569 117.846038223138
"2317" 463.2 47.2162124745206 118.458347784399
"2318" 463.4 44.3575271723506 118.632044602705
"2319" 463.6 41.0140772269681 118.942834478493
"2320" 463.8 42.4320911606883 118.352446115898
"2321" 464 43.8859544219119 117.487492894486
"2322" 464.2 45.678822942229 116.865989455567
"2323" 464.4 48.4933870780508 116.346039154167
"2324" 464.6 52.7315313122758 116.559244914595
"2325" 464.8 57.3484128453153 115.855917315604
"2326" 465 62.4686221502258 115.198119863778
"2327" 465.2 67.2766865435528 113.817785979004
"2328" 465.4 72.4324748884597 111.691201845078
"2329" 465.6 76.1839138217776 108.996645191892
"2330" 465.8 79.2158690012258 105.877224099643
"2331" 466 82.6830965731791 101.639998376289
"2332" 466.2 86.0856630951614 97.8578470899219
"2333" 466.4 89.7002526308788 93.6983226600882
"2334" 466.6 93.1875369145063 89.7482294541938
"2335" 466.8 96.8044765171332 85.6584140165203
"2336" 467 99.9383417024307 80.7633024557385
"2337" 467.2 102.076770975545 75.5634805047115
"2338" 467.4 104.01400913439 69.8579853528154
"2339" 467.6 103.82901890742 64.7639763066196
"2340" 467.8 102.762005415681 60.0854747189622
"2341" 468 100.620048809104 53.1967255741401
"2342" 468.2 98.2983978563377 47.425475602231
"2343" 468.4 94.7526956387143 41.6289353149323
"2344" 468.6 91.3607585386598 37.4584990813971
"2345" 468.8 86.7857742050997 33.2635733924596
"2346" 469 79.7129834419797 29.4571448833796
"2347" 469.2 73.0161326234569 28.0702629321244
"2348" 469.4 67.3953184712597 27.8823843849096
"2349" 469.6 60.8337512218019 29.6760619160933
"2350" 469.8 55.1455327070454 32.787862559981
"2351" 470 49.1237895995303 38.021227194636
"2352" 470.2 45.8555466971754 42.3878275981776
"2353" 470.4 42.892312455556 48.4269720916596
"2354" 470.6 41.7957235996972 54.7023212750721
"2355" 470.8 42.0830848083117 60.7079492448544
"2356" 471 42.8757365353913 66.8960900999227
"2357" 471.2 43.930901407556 73.0069106223262
"2358" 471.4 46.2252967081111 78.6635947060515
"2359" 471.6 49.0515919812057 84.2635540553488
"2360" 471.8 51.9348527850538 89.2183168498066
"2361" 472 56.1714765013506 93.3872517807959
"2362" 472.2 60.9940154113367 95.6607992567519
"2363" 472.4 66.3358650090633 97.7854483796774
"2364" 472.6 72.115334333474 99.468518868856
"2365" 472.8 77.7204840404372 99.0958742297563
"2366" 473 83.1103611384073 97.7812298721514
"2367" 473.2 88.4480273097515 95.9041080367743
"2368" 473.4 93.7458561249076 92.9912149405046
"2369" 473.6 98.7676953242213 89.6759304208519
"2370" 473.8 103.174370663455 85.7554776067245
"2371" 474 106.961562969567 80.992727596198
"2372" 474.2 108.988808712414 75.8846675101596
"2373" 474.4 108.878410756109 70.8989070188376
"2374" 474.6 108.592680233926 65.3617419478818
"2375" 474.8 107.453492027377 60.0504010447245
"2376" 475 104.497701119888 54.3233797174038
"2377" 475.2 100.644770092397 49.5126221055471
"2378" 475.4 95.7200502023669 45.2277471948739
"2379" 475.6 90.2004388685844 42.1499158119583
"2380" 475.8 84.3502831126597 40.0922957518596
"2381" 476 78.0307391031039 38.8722909374648
"2382" 476.2 71.6145860887597 39.5261381158303
"2383" 476.4 65.4512097767347 41.7134681941221
"2384" 476.6 60.6221069006735 45.096324762832
"2385" 476.8 56.5924660337656 49.9161253684243
"2386" 477 54.0188491564383 55.149980932731
"2387" 477.2 52.248720475695 61.1374680601066
"2388" 477.4 51.6103891960972 67.2043357847721
"2389" 477.6 52.4545197821988 73.3863544518425
"2390" 477.8 54.0883975237597 79.015808215778
"2391" 478 56.0175765020997 83.7441894044196
"2392" 478.2 60.7256300451347 86.5680694903679
"2393" 478.4 65.4077371493865 88.6576659682511
"2394" 478.6 70.4461735177597 91.3553154409929
"2395" 478.8 75.3813256628883 92.7710110958024
"2396" 479 80.6296909257891 93.4223111003654
"2397" 479.2 86.2143339088014 93.7191871702846
"2398" 479.4 91.5165468814597 93.4720586384024
"2399" 479.6 96.6292370406234 92.8266497896596
"2400" 479.8 102.105765787837 91.2084258063497
"2401" 480 107.109065272652 89.0214142543758
"2402" 480.2 110.22672685174 85.5461412361396
"2403" 480.4 110.053195947676 82.6354956981596
"2404" 480.6 108.895040004584 78.846163442283
"2405" 480.8 108.286471782361 74.4377093262418
"2406" 481 107.114601801156 70.2221658944258
"2407" 481.2 105.08960624791 65.8168458567096
"2408" 481.4 102.728725552977 61.4261346952949
"2409" 481.6 100.167668292572 56.9320419313971
"2410" 481.8 96.6633321324819 52.4851622559559
"2411" 482 92.8829795749345 48.4832811312258
"2412" 482.2 88.3523336505646 44.6510046365986
"2413" 482.4 83.291673168814 41.8106599426234
"2414" 482.6 78.1535967931281 39.2846561852385
"2415" 482.8 72.2718181599472 37.5656035670721
"2416" 483 66.1878024005609 36.5504571631415
"2417" 483.2 60.4847073675674 36.3933212535826
"2418" 483.4 54.4664133555538 37.2789415612949
"2419" 483.6 48.5338012536883 39.343955319481
"2420" 483.8 42.8888460195621 42.1682659942875
"2421" 484 38.102389165987 45.5811793524437
"2422" 484.2 33.9227227290911 50.5197913955391
"2423" 484.4 30.5204806644116 55.7085981143051
"2424" 484.6 28.1837171475472 61.5180612725721
"2425" 484.8 27.9306926684895 67.1373625867271
"2426" 485 27.9326475415169 72.4795794461024
"2427" 485.2 27.4517487767732 78.0425465827272
"2428" 485.4 28.8303896215555 81.6307340271666
"2429" 485.6 31.7973534740698 84.0808105451279
"2430" 485.8 35.865963111657 87.4114043121938
"2431" 486 40.3845872267454 90.423058215031
"2432" 486.2 45.3427422348567 93.0475437085551
"2433" 486.4 50.1936889537597 94.7285658080096
"2434" 486.6 55.8683476684703 93.9472326062911
"2435" 486.8 60.942446130145 92.2392511200858
"2436" 487 65.6352507185876 90.164201472135
"2437" 487.2 70.3599791477679 86.965432630217
"2438" 487.4 74.1962214837312 82.8116848953739
"2439" 487.6 77.6969069399611 78.4010538914258
"2440" 487.8 80.0599541458124 73.4146023381332
"2441" 488 81.9667214678197 68.4509670862196
"2442" 488.2 82.4865225725768 62.6806555289401
"2443" 488.4 82.2865683987782 56.980906099104
"2444" 488.6 81.7961236158894 51.528314101104
"2445" 488.8 79.9084383748742 45.9165274109969
"2446" 489 76.7349823557891 41.2057242018713
"2447" 489.2 73.6162851445039 36.3986628336131
"2448" 489.4 69.7228704976169 31.9300993630167
"2449" 489.6 65.2707931297421 27.881238882389
"2450" 489.8 60.2486865667963 24.6597505254644
"2451" 490 55.0324946011711 22.3225646509634
"2452" 490.2 49.6143510539722 20.7112522303971
"2453" 490.4 43.6501093141634 18.357944963274
"2454" 490.6 39.2885049577597 15.1177145289645
"2455" 490.8 39.8584623094671 14.4052678393303
"2456" 491 39.594517773974 15.2713686158804
"2457" 491.2 39.4676615519797 16.9265691774996
"2458" 491.4 37.4937811437462 19.4850769208082
"2459" 491.6 34.9778799787412 23.1498326441411
"2460" 491.8 32.6723687744722 27.6146231707221
"2461" 492 30.6279030060492 32.2536822930806
"2462" 492.2 28.7546165120997 36.7428463816596
"2463" 492.4 26.8380826914545 41.1332451332959
"2464" 492.6 25.0136585470825 45.8436464072545
"2465" 492.8 23.9651028631948 51.0824552075687
"2466" 493 22.9824940776648 56.4283796981279
"2467" 493.2 23.1205343814116 62.7387935836976
"2468" 493.4 25.1537476865065 69.3572371081011
"2469" 493.6 27.8336247521964 75.0441006605583
"2470" 493.8 30.8790092164834 80.2508408017912
"2471" 494 34.3832774074354 84.9688120937001
"2472" 494.2 38.3549204034803 88.891848631439
"2473" 494.4 41.8087765179119 93.1991871311378
"2474" 494.6 46.605836210487 96.3908982385687
"2475" 494.8 51.7211449710566 97.8410870735346
"2476" 495 57.3715685200492 98.0947555922385
"2477" 495.2 62.8793111531883 97.0899647064631
"2478" 495.4 68.0269603098559 95.9573962940057
"2479" 495.6 73.5395936852434 93.7396716347579
"2480" 495.8 77.1165885686179 90.3154347116894
"2481" 496 80.4543943279415 86.5597096361141
"2482" 496.2 82.1915017910026 82.049434789531
"2483" 496.4 82.4460864091111 77.1372899961866
"2484" 496.6 82.0145105945976 71.5320675272001
"2485" 496.8 80.8877017316169 65.9670703301239
"2486" 497 79.0436307691218 60.4781852760734
"2487" 497.2 76.9541834554079 55.6345870872522
"2488" 497.4 74.3248450524715 50.5392787396243
"2489" 497.6 71.1028394975853 46.1943077602526
"2490" 497.8 67.3876817877891 42.0533960671066
"2491" 498 63.0054686567016 37.6893511387875
"2492" 498.2 58.1026028339756 33.9590149151482
"2493" 498.4 53.5528750953847 29.7943322283641
"2494" 498.6 48.9935752664923 26.1637310101247
"2495" 498.8 44.3997372046244 24.156064685436
"2496" 499 39.2362588671866 22.8263877108059
"2497" 499.2 34.9556416736347 19.1856771803073
"2498" 499.4 35.2231023701857 18.1492191715485
"2499" 499.6 35.7616299749264 17.1394799126596
"2500" 499.8 36.8703346367661 15.4846396046469
"2501" 500 38.7189038293972 12.4349965191471
"2502" 500.2 39.383376063952 10.6982311238134
"2503" 500.4 38.9261491604243 10.7370391579254
"2504" 500.6 38.4627281407028 11.9744718807988
"2505" 500.8 36.8771514418893 12.7350934310299
"2506" 501 35.0321448776883 14.2703779327596
"2507" 501.2 31.3303171130597 15.6542977112996
"2508" 501.4 28.3525732625229 18.3710960876464
"2509" 501.6 24.7118456878451 21.4204929099279
"2510" 501.8 20.9858396841838 25.0537906608115
"2511" 502 17.9833964559219 29.4218468939974
"2512" 502.2 14.8862358399499 34.8174341167723
"2513" 502.4 12.266401945115 39.2129115536859
"2514" 502.6 9.24515579417638 43.7803683949512
"2515" 502.8 8.14706435013471 48.9949504247846
"2516" 503 7.32484809646806 54.5881846767012
"2517" 503.2 6.69323073442149 60.168372927689
"2518" 503.4 7.0291902593883 66.120076738231
"2519" 503.6 8.85909354817752 71.1870087486733
"2520" 503.8 11.2855503394597 76.4688737956596
"2521" 504 14.5965456250445 81.4333947196975
"2522" 504.2 17.8676078227597 86.0839355778471
"2523" 504.4 22.128877199348 90.7246526643802
"2524" 504.6 26.5917550195597 93.9783707525024
"2525" 504.8 31.3538090060216 96.6471734345167
"2526" 505 36.8218561967597 98.4869595780596
"2527" 505.2 42.7288308612597 99.1333445442385
"2528" 505.4 48.5015052302425 98.2255216694527
"2529" 505.6 54.0814426870276 96.0815133803024
"2530" 505.8 59.2642602286281 92.6284979501332
"2531" 506 63.9030631201597 88.5359791817096
"2532" 506.2 68.4395519284336 83.643039871703
"2533" 506.4 71.6760814872334 78.713455839949
"2534" 506.6 73.8335450503518 73.4094777215938
"2535" 506.8 74.6758270247797 67.8381996045396
"2536" 507 74.3749607877472 61.7127967010721
"2537" 507.2 72.7505427550097 55.6739119665524
"2538" 507.4 69.8486898166802 50.7460940128869
"2539" 507.6 65.9904414513669 45.4039363920881
"2540" 507.8 61.3334406249984 40.8013097438073
"2541" 508 56.1342650255303 37.0956611580008
"2542" 508.2 50.0411853049344 34.4200984995511
"2543" 508.4 44.0020408114525 32.6088243935029
"2544" 508.6 37.5753261880445 31.5614049803051
"2545" 508.8 32.0102683175722 32.8870848973596
"2546" 509 27.3641212515584 35.3619951613869
"2547" 509.2 21.5419578815624 37.3731742160148
"2548" 509.4 15.5307826807597 37.3270526671596
"2549" 509.6 11.5046276965222 37.5461300242221
"2550" 509.8 11.1530290868182 40.7690645916856
"2551" 510 11.6827009034992 44.7791112479272
"2552" 510.2 12.7150136470435 49.5743321839028
"2553" 510.4 14.2071462174771 54.9407310623552
"2554" 510.6 16.6612597786753 60.1110978016596
"2555" 510.8 19.5506783119383 64.9006620311953
"2556" 511 22.825149514573 68.6606869758042
"2557" 511.2 26.7104732446453 72.2644655080451
"2558" 511.4 30.9493916081964 76.197723199014
"2559" 511.6 35.5435928712213 80.3136502045057
"2560" 511.8 40.3463920152868 83.4846123413488
"2561" 512 45.5937223454084 86.1740665025245
"2562" 512.2 51.1726292159489 88.4529973279434
"2563" 512.4 56.5314419903961 89.6636743449323
"2564" 512.6 60.8645303154631 89.8561093549138
"2565" 512.8 65.6416354867352 88.9510955241022
"2566" 513 70.623205725487 88.4303499644323
"2567" 513.2 75.4656971747672 86.2812141929133
"2568" 513.4 79.1714025780514 82.9275988409096
"2569" 513.6 82.7820137951397 78.3435268540196
"2570" 513.8 85.552078899974 73.1811327950102
"2571" 514 87.4903918972222 67.7349898274346
"2572" 514.2 87.9651496594819 62.0969183441411
"2573" 514.4 87.9313651504439 56.1651430662648
"2574" 514.6 87.6753905542973 49.9751187482346
"2575" 514.8 86.2612867843397 44.5011058530996
"2576" 515 83.6764516058501 38.7042779265511
"2577" 515.2 80.3111853468939 33.741070996001
"2578" 515.4 76.1030002334549 29.1101675133791
"2579" 515.6 71.1555668644383 25.1004496920524
"2580" 515.8 65.5291039481347 22.0938737727471
"2581" 516 59.6814948309306 19.6899388580773
"2582" 516.2 53.3676235351558 17.8358065963868
"2583" 516.4 47.5833069002954 16.7731918447667
"2584" 516.6 41.2042805246246 16.5377298948623
"2585" 516.8 34.9992009142202 18.1661114260675
"2586" 517 30.4169504366015 22.2781945533305
"2587" 517.2 27.0251661783751 26.9561427955057
"2588" 517.4 24.273644710948 32.5750024054518
"2589" 517.6 22.9644831046997 39.0173561865396
"2590" 517.8 23.6686737454439 45.1677159725543
"2591" 518 24.9988685145382 51.1434080689634
"2592" 518.2 27.6471260491378 56.3446296357937
"2593" 518.4 31.6706404571526 61.1079577332667
"2594" 518.6 36.6037816906867 64.9466629363225
"2595" 518.8 41.8744102990039 67.8597563636014
"2596" 519 47.1535252641185 69.1559857042243
"2597" 519.2 53.0416945955722 69.2393210125971
"2598" 519.4 57.9506501890097 67.2792161935881
"2599" 519.6 61.3154887634844 63.038693344727
"2600" 519.8 64.163637669724 58.1591069588381
"2601" 520 66.0030720743977 52.885741902832
"2602" 520.2 66.6024670837954 47.1472821329453
"2603" 520.4 66.4288537520375 41.2914813288448
"2604" 520.6 65.7207581198547 35.2884931814697
"2605" 520.8 63.5937774396009 29.4070482398125
"2606" 521 60.492023009783 24.0714573364735
"2607" 521.2 56.6557715063976 18.8227102831423
"2608" 521.4 51.5568369532597 15.6882373145524
"2609" 521.6 45.8275156621281 15.1887092166333
"2610" 521.8 39.4365038834197 14.9636360582196
"2611" 522 34.7516957856786 16.7008866052271
"2612" 522.2 31.4569828602462 21.0008553912947
"2613" 522.4 27.764162163452 25.1336189133903
"2614" 522.6 24.2170077151676 29.5632586098569
"2615" 522.8 20.9220196807392 35.0089007854267
"2616" 523 19.210523569948 40.3391292300622
"2617" 523.2 18.0779220855397 45.9966739439796
"2618" 523.4 17.8676078227597 52.0244529023701
"2619" 523.6 18.72060385464 57.8291277099413
"2620" 523.8 20.1513233024416 63.4140129915427
"2621" 524 22.7213883781222 68.6745882699471
"2622" 524.2 26.2510912699559 73.4812872217102
"2623" 524.4 30.5157941108893 77.7094105994373
"2624" 524.6 35.0363706012724 81.6108751102292
"2625" 524.8 40.2673750450197 84.4504298917796
"2626" 525 45.9548588731227 85.9655604457966
"2627" 525.2 51.5148939378905 86.7509044204596
"2628" 525.4 57.999609096175 86.3574728428799
"2629" 525.6 63.3244207040454 84.8703165680881
"2630" 525.8 68.6267882286312 82.828376503531
"2631" 526 73.6388096218518 78.9748112834622
"2632" 526.2 77.5527841552977 73.5157972976469
"2633" 526.4 78.8397698077213 68.3698772565057
"2634" 526.6 78.7200544067109 63.1603696332937
"2635" 526.8 77.7321283304183 57.380052158062
"2636" 527 75.1800990534383 52.0110312876239
"2637" 527.2 71.9696918701421 47.757998619636
"2638" 527.4 66.931878342969 43.5631151100549
"2639" 527.6 61.9619049624302 40.5844452893414
"2640" 527.8 56.4779157817068 37.6729944283772
"2641" 528 50.3836747376622 35.4319444727327
"2642" 528.2 44.0253810302338 33.7535311026076
"2643" 528.4 37.8465354752954 32.2824777574453
"2644" 528.6 31.7963155770492 32.2485576765411
"2645" 528.8 26.9902136655674 34.6257227487365
"2646" 529 22.5332552809309 37.7405320016459
"2647" 529.2 17.232155371865 40.2378348615806
"2648" 529.4 11.4413386822597 42.3067157673739
"2649" 529.6 7.0184436075611 44.0787700580294
"2650" 529.8 5.70980134073271 47.1743496056326
"2651" 530 5.86456757043365 51.64434004079
"2652" 530.2 5.87992394480383 56.9609658700419
"2653" 530.4 6.30248709684306 62.3938297690762
"2654" 530.6 6.60731804537737 67.7745096643949
"2655" 530.8 7.92571507973974 73.4933164481796
"2656" 531 10.0078695558014 78.9787970963262
"2657" 531.2 12.1213671627359 83.9120946183262
"2658" 531.4 15.1656537523222 89.5709168444252
"2659" 531.6 18.7470581450178 94.0390348767725
"2660" 531.8 22.5607316496097 98.8050274446096
"2661" 532 26.8881489429377 102.735052439778
"2662" 532.2 31.1096169607597 106.512899123925
"2663" 532.4 36.0460055213073 110.260107198231
"2664" 532.6 41.0913781183888 113.141952233821
"2665" 532.8 46.3768745551597 114.76035021971
"2666" 533 52.0740031732106 115.786276048217
"2667" 533.2 57.90144284955 115.648385652256
"2668" 533.4 64.1676347023287 114.381847220177
"2669" 533.6 69.6153023561597 112.00159831596
"2670" 533.8 74.9114227291545 108.993106766186
"2671" 534 79.5673297171791 104.937937084756
"2672" 534.2 82.7279355428115 100.783942299056
"2673" 534.4 85.6809752074097 95.9553990075596
"2674" 534.6 88.3492693637275 90.8792955046596
"2675" 534.8 89.3183275444509 85.2606056411743
"2676" 535 88.8418146297245 79.337792925392
"2677" 535.2 87.2783050427213 73.982252170198
"2678" 535.4 84.2909351725454 68.6655469821953
"2679" 535.6 80.6234179357954 63.8945289839453
"2680" 535.8 76.0371919046935 59.6934724248764
"2681" 536 71.5840853589947 56.5823979888403
"2682" 536.2 65.6822799864061 54.0742995181596
"2683" 536.4 59.6014246547425 53.0871923461078
"2684" 536.6 53.3850589761186 53.5267493133184
"2685" 536.8 47.4210273765454 54.695598266231
"2686" 537 41.1543420866434 56.6149175504503
"2687" 537.2 35.1901076062252 59.5470365604872
"2688" 537.4 30.3442614394458 63.3264967373572
"2689" 537.6 25.750956169448 68.308313838989
"2690" 537.8 22.3903381496722 73.2703443825471
"2691" 538 19.2830728030508 78.6836259824805
"2692" 538.2 17.2834015372597 84.4408553998783
"2693" 538.4 15.4225963315931 90.6268606899373
"2694" 538.6 14.6919223733751 95.792620162198
"2695" 538.8 17.6937369044561 99.7536671748739
"2696" 539 22.0726759819316 103.555354803581
"2697" 539.2 26.9918478090234 106.727218740405
"2698" 539.4 32.6525207404136 109.022645581521
"2699" 539.6 38.2092085998021 110.557475584609
"2700" 539.8 44.1074340534978 110.729945057469
"2701" 540 50.1787093054136 110.345348530486
"2702" 540.2 56.1566220747252 109.097130591573
"2703" 540.4 61.7317630923847 107.13970378441
"2704" 540.6 66.5550055919143 104.319580715314
"2705" 540.8 71.1492014206496 100.305810484253
"2706" 541 73.7501846213097 95.7152253124096
"2707" 541.2 75.9594208131614 90.3876683572989
"2708" 541.4 76.1738679464978 84.3139296295167
"2709" 541.6 75.6546605420062 79.0031771186737
"2710" 541.8 73.6901807778939 73.6475849047084
"2711" 542 70.1439978528459 68.7018400382458
"2712" 542.2 65.9023468527597 64.6289597428596
"2713" 542.4 60.5549567529149 61.695841288763
"2714" 542.6 55.2224450191421 59.8911613177066
"2715" 542.8 48.8970359786256 58.3252314329767
"2716" 543 42.8965804813159 57.0347156390641
"2717" 543.2 36.1938539915971 56.7560175275029
"2718" 543.4 29.6942228706866 57.5225414959888
"2719" 543.6 23.5738087508993 59.2913975096014
"2720" 543.8 18.6111430952143 62.775432527955
"2721" 544 14.6166716693303 67.062007096589
"2722" 544.2 10.1696928720549 70.678427560262
"2723" 544.4 5.36465482906696 71.8656098111174
"2724" 544.6 4.26046975632223 71.0454921119346
"2725" 544.8 2.56328011064528 71.2462103758885
"2726" 545 3.03276274395203 72.1946808008903
"2727" 545.2 3.96566195484306 74.5323381455762
"2728" 545.4 5.16592093003437 78.1035542940539
"2729" 545.6 5.50988907319417 82.917489624676
"2730" 545.8 7.55253118585063 87.1321137744323
"2731" 546 10.1492845693549 91.6335089102786
"2732" 546.2 13.3133115110662 95.9738255857402
"2733" 546.4 17.1748604787515 100.130824550446
"2734" 546.6 21.0724908918021 104.556983906422
"2735" 546.8 25.1607637094855 107.683078447805
"2736" 547 30.3002478360566 110.608428604566
"2737" 547.2 35.8591810558699 112.187972223236
"2738" 547.4 41.3027995463066 112.434073246753
"2739" 547.6 47.2535032218171 112.798204555168
"2740" 547.8 53.736216429664 111.935581624596
"2741" 548 59.2394636969855 110.359120142676
"2742" 548.2 64.4765253820183 107.969008109229
"2743" 548.4 68.3314150924703 103.964149735449
"2744" 548.6 70.8616090985597 99.0711658635596
"2745" 548.8 71.8027203162936 93.4207578766087
"2746" 549 72.228751670952 87.7755123673365
"2747" 549.2 70.8966808523493 82.5027655802267
"2748" 549.4 68.3698386242727 76.2159706417635
"2749" 549.6 64.9490035301031 71.6497584927801
"2750" 549.8 60.9981477281218 68.0795820023492
"2751" 550 55.8456529380812 65.2530404256239
"2752" 550.2 50.5671227754715 63.8179439582831
"2753" 550.4 44.9358323842597 62.5853832461302
"2754" 550.6 38.4817438968311 62.5081981953381
"2755" 550.8 31.9458338007891 63.6850656658949
"2756" 551 26.1633370768597 65.1352718569596
"2757" 551.2 20.4399269713179 67.0853433804968
"2758" 551.4 15.0731544237847 70.1399723694096
"2759" 551.6 9.78608754000973 73.1273908748073
"2760" 551.8 4.74952123016882 74.0258293290232
"2761" 552 4.21449055792638 73.7858523363262
"2762" 552.2 4.3519830826901 75.9512226566089
"2763" 552.4 6.12244563517018 78.6545609931521
"2764" 552.6 7.42917064745019 82.7004075076596
"2765" 552.8 9.06123900059305 87.281326635231
"2766" 553 11.769314140786 92.3620178900806
"2767" 553.2 14.5229414279966 97.3909749208175
"2768" 553.4 18.4209037227835 100.789165088326
"2769" 553.6 22.7730859978311 103.972934792374
"2770" 553.8 27.6043792477597 106.764142600874
"2771" 554 32.6781223212234 108.695816890332
"2772" 554.2 38.3610362220224 110.029379507321
"2773" 554.4 44.1971807589149 110.540858768384
"2774" 554.6 50.056652911482 110.331201084826
"2775" 554.8 55.6965352558888 109.109044327466
"2776" 555 61.2264582305011 106.370834592573
"2777" 555.2 65.2477277569546 102.352182783744
"2778" 555.4 68.2196984519097 97.3899499975096
"2779" 555.6 69.6193460426532 91.7412392045776
"2780" 555.8 69.6844143415686 85.8333569014684
"2781" 556 68.730901181794 80.315565410687
"2782" 556.2 66.255925297448 74.3428211174478
"2783" 556.4 62.7745033810388 69.879570342927
"2784" 556.6 58.0572910189026 65.990253119231
"2785" 556.8 53.0654769395701 63.2984914819354
"2786" 557 47.3236596622954 61.186779216231
"2787" 557.2 41.0686158747538 59.7124629244949
"2788" 557.4 34.8633102204666 59.0590788201078
"2789" 557.6 28.2848077449891 59.520018501036
"2790" 557.8 22.8982730590097 61.3119662774096
"2791" 558 18.4654003009458 64.1190246440433
"2792" 558.2 13.7069191552963 66.4851208515864
"2793" 558.4 8.67380459251854 66.3426315136596
"2794" 558.6 5.05781634313778 64.0818006852206
"2795" 558.8 2.85059644567351 60.7288791610389
"2796" 559 1.57798922873473 57.7353255739596
"2797" 559.2 1.31978882022358 58.4922129141295
"2798" 559.4 1.19210560331236 60.3673286286332
"2799" 559.6 1.67460796056741 61.064802079698
"2800" 559.8 2.58448289714861 61.7266806158818
"2801" 560 3.2880737679571 63.8418186423964
"2802" 560.2 3.38313179587945 66.6991893404906
"2803" 560.4 3.70677659254141 70.8078326065891
"2804" 560.6 4.00651441206569 74.9458683548536
"2805" 560.8 4.43086325625973 79.6394957019413
"2806" 561 5.47943864049051 84.3242013883827
"2807" 561.2 7.36369683094156 88.3949435228868
"2808" 561.4 9.74525591790488 92.261288868208
"2809" 561.6 12.1099303201097 96.6174994644596
"2810" 561.8 15.0653980126496 99.8965360243545
"2811" 562 18.3952780161146 103.361208292708
"2812" 562.2 22.0443470133459 107.136346277022
"2813" 562.4 26.0914347647982 110.70036619629
"2814" 562.6 30.7505735144629 113.596400335613
"2815" 562.8 35.4289126125712 115.862893265987
"2816" 563 40.5491606264702 117.274487093975
"2817" 563.2 45.8790821160566 117.904921691175
"2818" 563.4 51.148819864974 117.907336565041
"2819" 563.6 56.5651887549941 117.472852459191
"2820" 563.8 62.5148305569885 116.73619968888
"2821" 564 68.2019275138991 115.147799233463
"2822" 564.2 73.4287003437334 112.737493251028
"2823" 564.4 79.0469882765097 109.59337018351
"2824" 564.6 83.4665871681563 106.189529193625
"2825" 564.8 87.5049970543597 101.58974407216
"2826" 565 90.1614568996908 96.8153685665216
"2827" 565.2 92.8291217995284 91.826814156764
"2828" 565.4 94.8201133835748 87.1979956234267
"2829" 565.6 95.9949809087412 81.5993108872522
"2830" 565.8 96.0692562151281 76.094776788278
"2831" 566 95.1386258515597 69.9598420980471
"2832" 566.2 92.9072428196256 64.7989970194523
"2833" 566.4 89.5166593180737 59.8801325259968
"2834" 566.6 85.1718811586169 55.6275463883381
"2835" 566.8 80.1036082867042 51.5475472298448
"2836" 567 74.6684958086479 49.769501045789
"2837" 567.2 68.8956851060319 48.9051831439254
"2838" 567.4 62.3394907920013 48.4794850161989
"2839" 567.6 56.0879978993329 49.8946122723059
"2840" 567.8 50.6077815316046 52.5723745466251
"2841" 568 45.5085836445538 55.936886616636
"2842" 568.2 40.5454336326234 59.8455494900687
"2843" 568.4 36.6629341803977 64.977245175901
"2844" 568.6 34.0206619560289 70.6867295340442
"2845" 568.8 31.6697818353338 77.1228001728447
"2846" 569 31.4270623853008 82.3322775195363
"2847" 569.2 34.0807232127312 87.4742074406024
"2848" 569.4 38.1200923867597 91.5343146732505
"2849" 569.6 43.1105510544388 95.1169709487342
"2850" 569.8 48.6919157339716 96.6289415461341
"2851" 570 53.9361498251143 96.6647080531868
"2852" 570.2 59.8400475012419 96.0189198497131
"2853" 570.4 65.543013621599 94.2871655034096
"2854" 570.6 70.8800577181018 92.0818721859227
"2855" 570.8 75.9197370234443 88.4885436286134
"2856" 571 79.5597915715597 83.8243091235739
"2857" 571.2 81.7566177298273 77.0741325599163
"2858" 571.4 81.6084082793797 71.0318606319396
"2859" 571.6 80.5305107075509 65.341839311495
"2860" 571.8 78.7813306857782 60.0870563907336
"2861" 572 75.6406278547248 55.1521374712526
"2862" 572.2 71.6411409199188 50.8346101167505
"2863" 572.4 66.7322907027954 47.328107887981
"2864" 572.6 61.5718018475454 44.2494334945524
"2865" 572.8 55.8595626115454 41.615868651981
"2866" 573 49.9752053022719 40.632805307062
"2867" 573.2 43.3883348457797 40.3882936031796
"2868" 573.4 36.202521167295 41.3340204841772
"2869" 573.6 31.0274996113923 43.6172416287078
"2870" 573.8 26.9916750946744 47.7715211371962
"2871" 574 23.6228609084284 52.2137550024909
"2872" 574.2 20.22343154315 56.4538714615376
"2873" 574.4 16.3167630247055 61.396820871756
"2874" 574.6 12.2718970158621 65.0428311836716
"2875" 574.8 7.78327063296858 66.3426315136596
"2876" 575 6.20612576723647 66.7456885633456
"2877" 575.2 6.52760362339671 68.48205361855
"2878" 575.4 9.08257152014705 71.3892961395751
"2879" 575.6 11.3997951241797 74.7552020248596
"2880" 575.8 14.7967799117982 78.4511805934673
"2881" 576 18.6283742300997 81.7241338927796
"2882" 576.2 23.3228674293693 84.4183474522349
"2883" 576.4 28.4233350909036 86.9205643280294
"2884" 576.6 34.1222885899068 88.4164650853949
"2885" 576.8 39.7767546553032 88.6384269506161
"2886" 577 45.8467981175818 88.5226667597613
"2887" 577.2 51.7456713081688 87.0494987441596
"2888" 577.4 56.9871734737169 83.9689697276024
"2889" 577.6 61.2420607648333 79.836651206189
"2890" 577.8 64.5510010004415 75.0981387015427
"2891" 578 65.2856846625097 69.4378999035017
"2892" 578.2 63.5161887355397 64.3277689467796
"2893" 578.4 61.7068274582475 58.5627136628547
"2894" 578.6 58.5673123792597 53.8139229339854
"2895" 578.8 54.182483180226 50.3043091439405
"2896" 579 49.0843534228665 47.2804399058843
"2897" 579.2 43.4137623683976 44.5143568155906
"2898" 579.4 37.3195134029264 42.9118724252522
"2899" 579.6 31.12861553915 42.1526915782815
"2900" 579.8 25.3408960203896 42.3370641458414
"2901" 580 19.4772563646648 42.0376780325203
"2902" 580.2 14.0878635418742 40.6797867313343
"2903" 580.4 9.64877409683666 39.2594273038134
"2904" 580.6 8.98152274331236 41.4626182145148
"2905" 580.8 8.21651998629974 45.1969604509396
"2906" 581 8.01183141367638 49.8604412181179
"2907" 581.2 7.25876034839016 55.1890892900074
"2908" 581.4 7.54663011225973 60.6360367828335
"2909" 581.6 9.13194106540057 65.6624288901666
"2910" 581.8 11.4969773761169 70.7785528329972
"2911" 582 14.6097367351516 75.7530895179299
"2912" 582.2 18.3083248451544 80.2149684860148
"2913" 582.4 22.6727045209972 83.4890859930846
"2914" 582.6 28.225932053794 85.3573456828102
"2915" 582.8 34.002010825245 86.4175631869684
"2916" 583 39.8219106966945 86.115333137877
"2917" 583.2 45.3809419351169 84.0413000296167
"2918" 583.4 50.665855677657 81.0571606041527
"2919" 583.6 54.9257598663097 77.3646567667596
"2920" 583.8 58.2311936944515 72.5314834879061
"2921" 584 60.7094020927597 67.1215732276596
"2922" 584.2 61.664533003974 61.9703574880524
"2923" 584.4 61.7422393654369 55.5261877129254
"2924" 584.6 60.0255637275621 49.5546260846014
"2925" 584.8 57.7883706652597 44.3856391990243
"2926" 585 54.0369157438114 39.236355201763
"2927" 585.2 49.4214622545356 34.6970052132803
"2928" 585.4 43.9669048863573 31.242757937684
"2929" 585.6 38.1369213744079 29.4198326136225
"2930" 585.8 31.4409200923636 28.2200100953609
"2931" 586 25.4570264145705 26.9218650416326
"2932" 586.2 21.3390913948197 27.4007387584196
"2933" 586.4 19.4836589761558 30.2280611372959
"2934" 586.6 15.4970285398197 33.5491853542596
"2935" 586.8 11.6284870161428 38.0882911603869
"2936" 587 8.51784224933568 42.801829713976
"2937" 587.2 6.49181320788471 47.4695229015346
"2938" 587.4 5.65639821961974 52.8929045852596
"2939" 587.6 4.99038476913298 58.4654462932089
"2940" 587.8 4.84110589229973 64.1823664934996
"2941" 588 5.00916846816882 69.5292112527505
"2942" 588.2 6.24451859034928 75.0388763207043
"2943" 588.4 8.28547923803913 80.2833971892184
"2944" 588.6 11.3157029219372 85.0937687418047
"2945" 588.8 14.7581227547759 90.0626630625628
"2946" 589 18.9569091259316 94.0133188070814
"2947" 589.2 23.8978049052936 97.1834424272867
"2948" 589.4 29.2704490249264 99.5774779776596
"2949" 589.6 35.0043255307597 101.180128170832
"2950" 589.8 40.8357664532961 101.352520913805
"2951" 590 46.982324705587 100.679798524441
"2952" 590.2 52.4587694642071 98.4363966948701
"2953" 590.4 57.0094289512597 94.4255301499754
"2954" 590.6 60.3132162209839 90.3420943225906
"2955" 590.8 63.0888256097441 85.1163439174877
"2956" 591 64.155137313718 79.2492629692429
"2957" 591.2 63.4694522326997 73.4881235034196
"2958" 591.4 60.5879788255774 68.8398270085419
"2959" 591.6 55.8772462274225 64.9432536669968
"2960" 591.8 51.018996245974 62.9115787258024
"2961" 592 45.3430064620325 61.7088134763982
"2962" 592.2 39.0740494858673 61.5654510018494
"2963" 592.4 32.7671324684574 63.3763127772061
"2964" 592.6 27.3706967335597 66.2863746120929
"2965" 592.8 22.9585483106883 69.3563940975881
"2966" 593 19.065803459295 73.6280275446007
"2967" 593.2 14.8696438802967 77.8921253224744
"2968" 593.4 10.0931703311059 80.1888198016211
"2969" 593.6 5.62885589234832 80.7136131358748
"2970" 593.8 5.07642453978027 80.7530532226596
"2971" 594 5.17345435693974 81.2567688643796
"2972" 594.2 6.15331183510479 83.3257550808708
"2973" 594.4 8.07241576920974 86.6080984395596
"2974" 594.6 10.4676615397597 88.8650009161127
"2975" 594.8 13.4617187529472 92.4919482719252
"2976" 595 16.8259278322121 95.6889514847548
"2977" 595.2 21.3017516491645 99.6825732882786
"2978" 595.4 25.8253555873953 102.900082463931
"2979" 595.6 30.7166054596052 105.381773961678
"2980" 595.8 36.3674735302597 107.13321260346
"2981" 596 41.8444074568222 108.819296855222
"2982" 596.2 47.0454661930097 110.38529425941
"2983" 596.4 52.9642430046915 111.52125092566
"2984" 596.6 58.5035807844779 111.719526998314
"2985" 596.8 64.2839524159038 112.716068300524
"2986" 597 70.3402647759439 112.874149692081
"2987" 597.2 76.1449404914107 111.749054634471
"2988" 597.4 83.1039763702597 109.647761803194
"2989" 597.6 88.7476295433918 107.406087153584
"2990" 597.8 93.5800823034631 104.193917853287
"2991" 598 97.1082356141026 100.493661803174
"2992" 598.2 99.2039336279358 97.5825826490821
"2993" 598.4 100.691367498503 93.5221334628739
"2994" 598.6 101.514820167588 88.7984083544024
"2995" 598.8 100.992589204968 83.7389964596596
"2996" 599 100.566875920997 78.7618834662471
"2997" 599.2 99.1780637153338 73.5694796379929
"2998" 599.4 97.5286470130524 68.1807439729157
"2999" 599.6 95.1494184174766 63.0297830191777
"3000" 599.8 91.4705611658139 57.8540437990451
"3001" 600 87.5000727101908 53.8616573835906
"3002" 600.2 82.9234898755524 50.5168157145864
"3003" 600.4 77.1465147428153 47.7249628926225
"3004" 600.6 71.6168770938009 46.0855649395772
"3005" 600.8 65.7364611173708 44.907309532104
"3006" 601 59.4917191121392 44.551033201515
"3007" 601.2 53.9358938749344 45.5786731735993
"3008" 601.4 48.4593981375891 47.835892791036
"3009" 601.6 43.4809125161563 51.0592578837975
"3010" 601.8 39.5388790801169 54.1791570565827
"3011" 602 34.1147386869302 59.02677552933
"3012" 602.2 29.4747451075388 63.7748410959968
"3013" 602.4 26.6499352340005 68.6361821159929
"3014" 602.6 24.9226612384164 73.5220340583584
"3015" 602.8 22.6079483219994 78.9604202370157
"3016" 603 19.2193007970538 85.4610685822772
"3017" 603.2 16.5111748380356 90.3018042339354
"3018" 603.4 14.4440333539694 93.2977838908692
"3019" 603.6 12.3258996117174 97.7115385045748
"3020" 603.8 14.2974583002597 99.3041650955543
"3021" 604 18.3838112602121 100.288416843612
"3022" 604.2 22.5010746056407 101.765933269374
"3023" 604.4 27.2566374111526 102.897253377802
"3024" 604.6 32.6675003887597 103.32938056676
"3025" 604.8 37.9187557572936 102.345581582778
"3026" 605 42.9554720944292 100.253000876524
"3027" 605.2 47.9459800248021 97.2362520350155
"3028" 605.4 51.3419564804321 93.3974260456078
"3029" 605.6 53.9987574058788 88.68465813585
"3030" 605.8 56.5043339335879 83.4306653645346
"3031" 606 57.8988961787327 77.7425487604434
"3032" 606.2 56.709114073573 72.4897016663102
"3033" 606.4 53.4280877374666 67.9497583833492
"3034" 606.6 49.4796590492597 63.8846376605929
"3035" 606.8 44.6835614882484 60.2704267886141
"3036" 607 39.7911940871434 57.1402503343107
"3037" 607.2 34.1899773752143 54.0698737129664
"3038" 607.4 28.3199187292248 51.8642788412293
"3039" 607.6 21.8891208578295 50.7502110409735
"3040" 607.8 15.9297528269549 50.7542979444644
"3041" 608 9.59598866933115 52.1872204848381
"3042" 608.2 4.94382487279631 55.8791644652328
"3043" 608.4 1.85935695683666 58.922712366198
"3044" 608.6 0.695696965030817 58.6329855130451
"3045" 608.8 1.03355120242841 56.8967901264186
"3046" 609 1.03615105673271 54.9269249078082
"3047" 609.2 1.09872370192638 55.4085978245485
"3048" 609.4 1.91905845386843 55.7083837660074
"3049" 609.6 1.70456725725973 56.8382862452563
"3050" 609.8 1.34564313414207 57.0106043126007
"3051" 610 1.1292125821461 58.3407757243869
"3052" 610.2 1.885872656208 53.6982586907113
"3053" 610.4 1.61801817792639 53.2910303501929
"3054" 610.6 4.47413779592638 57.7814850829373
"3055" 610.8 6.41640095861266 61.1649601206007
"3056" 611 4.36495280353666 60.8061534849211
"3057" 611.2 4.87983660530139 61.2308265155346
"3058" 611.4 5.58304787488472 61.8096234835762
"3059" 611.6 6.19346854499048 62.3180993246596
"3060" 611.8 6.88193318297973 63.1022339834196
"3061" 612 8.48535474195203 65.2041782393519
"3062" 612.2 10.5341006859539 67.5935202661419
"3063" 612.4 12.6193678176301 69.650729657067
"3064" 612.6 15.326883232095 71.9235197939655
"3065" 612.8 18.7380517260549 73.761347476515
"3066" 613 22.5753368067472 75.2712509103846
"3067" 613.2 26.5167106349183 76.1601468968181
"3068" 613.4 31.1909621397534 76.8632746635077
"3069" 613.6 35.8337542077042 76.9160440388818
"3070" 613.8 40.9743573816312 77.0196968648453
"3071" 614 45.5077136426395 75.0687507147988
"3072" 614.2 48.354011905695 71.6256891386125
"3073" 614.4 50.6156157155097 67.2931258670524
"3074" 614.6 50.9587209942954 62.3922842498024
"3075" 614.8 49.177780031585 57.8165044393343
"3076" 615 46.8600038801526 53.2118997633739
"3077" 615.2 43.4604251377421 49.1646757149184
"3078" 615.4 39.2309694902484 45.4838116381937
"3079" 615.6 34.5575795477303 42.3191526518831
"3080" 615.8 29.8381091629068 40.7383591734713
"3081" 616 24.9873250745036 40.8560386031474
"3082" 616.2 19.3668360012116 40.2293144148042
"3083" 616.4 14.590763513556 39.8538049554744
"3084" 616.6 13.3162332729341 38.5905685869619
"3085" 616.8 12.9463310062227 35.8436976130299
"3086" 617 14.1398153343312 33.3878331420739
"3087" 617.2 16.459948868174 30.1218418126596
"3088" 617.4 18.682421852536 26.1400147614885
"3089" 617.6 21.4994235642847 23.5154424007971
"3090" 617.8 25.0416610086997 20.4214210009796
"3091" 618 28.4563467474472 17.3179873887846
"3092" 618.2 31.4630257013708 13.8986977198448
"3093" 618.4 34.5137894513737 11.3779405681786
"3094" 618.6 37.0685210728597 11.5294767766221
"3095" 618.8 40.784892987286 9.90522956443589
"3096" 619 44.7610698202213 7.80216577689034
"3097" 619.2 48.6616138355609 6.79112975237042
"3098" 619.4 52.4896436971856 5.11396616751142
"3099" 619.6 55.5861774244449 4.7966195432892
"3100" 619.8 59.1053971159045 6.05664254329115
"3101" 620 63.1422967128197 6.79513395073957
"3102" 620.2 67.8134516857013 7.0115516096336
"3103" 620.4 72.2564917604819 6.70069928862253
"3104" 620.6 73.8469190496134 6.16938410715957
"3105" 620.8 72.9674848551808 6.97907352039642
"3106" 621 73.0897069596472 7.45950632097207
"3107" 621.2 73.8881222164972 8.99791620612207
"3108" 621.4 75.652783921865 11.4836114585938
"3109" 621.6 78.091435860039 14.3457430726206
"3110" 621.8 80.9347715970952 16.998152935014
"3111" 622 84.1269864879797 19.7411452374196
"3112" 622.2 87.3932804137992 22.142813860699
"3113" 622.4 90.9237418887273 23.2277018374518
"3114" 622.6 94.4616338618921 23.2373716639243
"3115" 622.8 98.2446559361347 22.4151872297721
"3116" 623 99.5086765638983 22.4075033920813
"3117" 623.2 98.9060439463451 22.8216380662084
"3118" 623.4 98.7596798983518 23.0754940708833
"3119" 623.6 98.5908522534681 24.2310951005346
"3120" 623.8 98.5893376445797 28.0914004114996
"3121" 624 98.5075487646098 32.4051147118221
"3122" 624.2 98.7412312788097 36.8791611816096
"3123" 624.4 98.5196539398949 40.5428187972542
"3124" 624.6 98.7658977664197 43.1249754916996
"3125" 624.8 99.3512268507868 46.9848772968217
"3126" 625 100.518887547545 51.122919712192
"3127" 625.2 102.248745120195 54.9468153991011
"3128" 625.4 104.567105284934 59.4588514266837
"3129" 625.6 106.47222779026 64.2077542234373
"3130" 625.8 107.355661685406 69.0451792896718
"3131" 626 108.982151090926 73.7233446679188
"3132" 626.2 110.508119545922 78.5330693377596
"3133" 626.4 112.241264859572 80.6605538941221
"3134" 626.6 114.315365048467 80.5113126907285
"3135" 626.8 114.500958348416 79.6831814709005
"3136" 627 114.55489357553 78.5582703932125
"3137" 627.2 115.778769780202 76.4643450647642
"3138" 627.4 117.965945525726 73.7858523363262
"3139" 627.6 118.292011888653 73.0730380087832
"3140" 627.8 118.102633382053 71.9653372193147
"3141" 628 118.596226468166 70.3289802853066
"3142" 628.2 118.99486134533 68.5465783632713
"3143" 628.4 119.411824262824 66.9749489050243
"3144" 628.6 119.747894903556 65.8377618842151
"3145" 628.8 119.664936819779 65.5686198105077
"3146" 629 119.201051799036 64.880970297389
"3147" 629.2 119.310341224704 63.9336821388818
"3148" 629.4 119.218125241367 62.2346412838738
"3149" 629.6 119.338512101507 60.298960215036
"3150" 629.8 119.527088594377 58.0625822551011
"3151" 630 119.377657175297 56.0336745086225
"3152" 630.2 119.05668872813 53.849215711192
"3153" 630.4 118.540894346412 53.2583827227988
"3154" 630.6 118.125605801023 51.6247328122911
"3155" 630.8 117.420686325926 49.9656223909188
"3156" 631 115.83852693665 46.9260843988303
"3157" 631.2 114.054264344065 42.7922898228544
"3158" 631.4 111.380559231683 38.6452617216211
"3159" 631.6 108.749892802082 34.5194114891659
"3160" 631.8 105.64654957342 30.7657669628996
"3161" 632 101.88166462242 26.6633406024996
"3162" 632.2 97.3467777104243 23.1458764625963
"3163" 632.4 92.2091734325571 20.0219151291055
"3164" 632.6 86.9283638133014 18.0536545631179
"3165" 632.8 81.2628414098961 17.2945938470492
"3166" 633 75.7484001848926 17.7228645296849
"3167" 633.2 70.0761762036097 19.9177053592596
"3168" 633.4 65.7725232337597 23.8767219079735
"3169" 633.6 62.1721821719574 28.2605334146712
"3170" 633.8 59.3999742114666 33.542022671832
"3171" 634 58.2800776222222 39.3182224235721
"3172" 634.2 57.857100816495 44.8117661366831
"3173" 634.4 60.2672381198127 49.0913635536007
"3174" 634.6 63.4708912414887 52.3169882416957
"3175" 634.8 67.6460123562253 53.8258439714527
"3176" 635 71.9923258958501 55.2638279789969
"3177" 635.2 76.334601950974 55.020157313731
"3178" 635.4 80.7408947659901 54.9429508115809
"3179" 635.6 84.7932475572477 55.1371326399728
"3180" 635.8 87.9746530878009 53.664209615789
"3181" 636 89.2494641952481 51.9050374192875
"3182" 636.2 90.8475734094362 49.3250460678007
"3183" 636.4 92.5387984791586 45.359342083154
"3184" 636.6 94.1217784453923 41.6088858841776
"3185" 636.8 94.9970864425524 37.5122888064644
"3186" 637 94.7317930406935 32.6229016533945
"3187" 637.2 94.2688076042598 27.4267034822196
"3188" 637.4 92.4275287152719 22.251680714501
"3189" 637.6 90.598793759452 17.339208557275
"3190" 637.8 89.0710545620745 13.4467191944373
"3191" 638 89.4429503186735 14.7668413585216
"3192" 638.2 89.7153643748893 15.6489124352522
"3193" 638.4 89.8212031509891 15.9038645271184
"3194" 638.6 90.9226038245347 17.7610104886221
"3195" 638.8 91.1780068288366 17.3292221250442
"3196" 639 90.9972524054597 18.1053676380196
"3197" 639.2 91.5125523085674 19.6910133476211
"3198" 639.4 92.8503643596301 21.5775243695855
"3199" 639.6 94.9925742801847 24.1045170720096
"3200" 639.8 96.7841402223847 27.2592310137096
"3201" 640 98.7676953242213 30.191746838275
"3202" 640.2 99.8808032863483 31.5367549260646
"3203" 640.4 100.255673726606 31.8694674530442
"3204" 640.6 100.126702607918 32.767393853501
"3205" 640.8 99.9991235467028 35.0863627366976
"3206" 641 99.8901703069597 38.5232845850881
"3207" 641.2 100.10911608603 42.0375447889839
"3208" 641.4 101.098582587598 45.379625791619
"3209" 641.6 101.773611425683 49.0061851610442
"3210" 641.8 102.952384920122 52.9545708042846
"3211" 642 104.929718211878 57.0568263441332
"3212" 642.2 106.97853990436 60.2717545301721
"3213" 642.4 109.70483590336 63.3437059147596
"3214" 642.6 111.862858515555 65.891199383955
"3215" 642.8 113.378542405667 66.8407919121479
"3216" 643 115.307781767085 66.6868150617061
"3217" 643.2 116.356729540329 65.608456564832
"3218" 643.4 117.490630058643 64.7666331620782
"3219" 643.6 118.615063620726 63.9841691018262
"3220" 643.8 118.0343505812 63.7946474732861
"3221" 644 117.144740884675 64.4003352917375
"3222" 644.2 117.058327228718 65.3056067016475
"3223" 644.4 116.870630430163 66.9385688490692
"3224" 644.6 116.98794092926 69.4786306219713
"3225" 644.8 117.060966714947 73.4456062681971
"3226" 645 117.559502057065 76.8381124003479
"3227" 645.2 117.88888556232 78.6602339187801
"3228" 645.4 116.322990685601 79.0289322337449
"3229" 645.6 114.32006555881 80.9818673511471
"3230" 645.8 112.266794199284 84.0255583503791
"3231" 646 111.361665981516 88.053000231565
"3232" 646.2 111.419088973946 91.9081961268835
"3233" 646.4 112.005004964701 94.4761734193066
"3234" 646.6 111.636718058424 94.5285840825774
"3235" 646.8 110.0242020061 95.9787672589796
"3236" 647 107.78084986978 98.1805758372196
"3237" 647.2 104.78971368802 101.16132612946
"3238" 647.4 102.347831278952 104.605646605852
"3239" 647.6 100.87942628374 107.8809966489
"3240" 647.8 98.1091306041381 109.679159034443
"3241" 648 94.6485901314836 112.387387607645
"3242" 648.2 90.9907612245097 115.113037717993
"3243" 648.4 87.5991191781347 118.315353653326
"3244" 648.6 85.2622940361347 118.95365311341
"3245" 648.8 80.9497156924785 119.195043904988
"3246" 649 76.1942261658977 120.009029602349
"3247" 649.2 71.375157283227 121.040940233643
"3248" 649.4 66.7581840949367 123.08553944889
"3249" 649.6 62.2450300432169 124.496194333145
"3250" 649.8 59.2502975053032 123.72467111166
"3251" 650 55.6152361733032 122.070831095703
"3252" 650.2 51.1842996117815 119.519514757094
"3253" 650.4 46.5173201066234 118.295683408023
"3254" 650.6 41.5177896392448 117.973678556555
"3255" 650.8 37.2113270537597 117.965223286932
"3256" 651 34.527972713352 115.391992058306
"3257" 651.2 31.4841081694136 111.701006705813
"3258" 651.4 27.4550820859097 108.67811366956
"3259" 651.6 23.8040878552143 105.974241750205
"3260" 651.8 19.9107843027359 103.571099781183
"3261" 652 16.2171452566204 100.730992756315
"3262" 652.2 14.2492979254694 97.4626093455628
"3263" 652.4 12.088362847921 93.1847117065789
"3264" 652.6 9.56844206109796 88.7257507659537
"3265" 652.8 7.79700423461686 84.3139296295167
"3266" 653 5.40980351844893 79.5793775319704
"3267" 653.2 3.14413042490529 75.1229808341279
"3268" 653.4 0.771887047075518 72.5331682933438
"3269" 653.6 1.08540845895203 72.8887378409288
"3270" 653.8 1.16450100221973 72.1950802581796
"3271" 654 1.36517122473116 71.5615409974596
"3272" 654.2 1.99800420431452 70.6054700717828
"3273" 654.4 2.44399743504234 67.7932693433552
"3274" 654.6 2.84391483893137 63.6221485125252
"3275" 654.8 3.98238166335065 59.1197174383869
"3276" 655 4.22812500193094 55.0959936156322
"3277" 655.2 4.92852046242639 50.7583879162012
"3278" 655.4 6.3281427167883 46.140221774131
"3279" 655.6 6.56495014393094 41.4645136206322
"3280" 655.8 7.94174547443364 38.8877583477465
"3281" 656 10.7939066082857 36.0751820553739
"3282" 656.2 14.2796742428625 32.2132469625774
"3283" 656.4 17.1149817072057 27.7113329950109
"3284" 656.6 20.0496432651828 23.4858575953134
"3285" 656.8 23.8189125035036 20.5133107917937
"3286" 657 27.4688039494369 17.4467839221912
"3287" 657.2 30.165899114952 13.7241200897365
"3288" 657.4 33.0593174557417 11.4084709968042
"3289" 657.6 35.4538999150745 10.4559676752522
"3290" 657.8 38.4161969424241 10.7229920037281
"3291" 658 42.9404611442871 10.1147772407418
"3292" 658.2 47.0754570923357 7.93186298535577
"3293" 658.4 51.9138519055097 5.71036488283814
"3294" 658.6 56.2554533178366 4.7662903787365
"3295" 658.8 60.9597762151169 5.24122953236087
"3296" 659 65.1639750196972 4.20742466502208
"3297" 659.2 67.6062818521347 5.03342744090957
"3298" 659.4 70.287310405036 6.74334115958063
"3299" 659.6 74.0163230402597 7.58542321069661
"3300" 659.8 76.9816844840036 7.08131586989128
"3301" 660 76.2118212046142 7.88256287687476
"3302" 660.2 76.7457473192356 8.69625225769572
"3303" 660.4 77.1727575359465 9.13264731433427
"3304" 660.6 78.1792198758255 10.0282203613833
"3305" 660.8 80.1983187923781 11.5502314736069
"3306" 661 83.393582904952 13.4095474744673
"3307" 661.2 86.3939801886018 14.7582414273175
"3308" 661.4 90.3040626082202 15.8856570660017
"3309" 661.6 93.8246741708387 15.8754078329227
"3310" 661.8 93.2006385871711 16.4262716766343
"3311" 662 92.1387945064806 17.1017404885317
"3312" 662.2 91.9946559335011 17.1752933247975
"3313" 662.4 92.4759269925002 17.7968146924064
"3314" 662.6 92.3625367429939 18.2750257446722
"3315" 662.8 91.5935137412954 18.7298192454096
"3316" 663 91.0249031502857 18.6147483103869
"3317" 663.2 90.2723453869354 18.4166636239028
"3318" 663.4 89.3303171374997 18.2715418703396
"3319" 663.6 87.2290761514429 17.9824191853215
"3320" 663.8 83.8779880734116 17.5207340849127
"3321" 664 80.4443003862729 17.2898019978175
"3322" 664.2 75.8671867976246 16.695623485538
"3323" 664.4 70.9797991724805 15.6254330313349
"3324" 664.6 66.0088022203397 15.0155655058196
"3325" 664.8 60.550538980036 14.1842843748964
"3326" 665 54.5107457907662 13.7691238817375
"3327" 665.2 49.0602288955674 13.938828382698
"3328" 665.4 43.1832135277597 13.3080999372937
"3329" 665.6 38.3312843303442 14.0109135449272
"3330" 665.8 33.8410375762992 16.008647862949
"3331" 666 29.5056119839044 19.232031666278
"3332" 666.2 25.1906848576676 23.2292325670675
"3333" 666.4 21.5312303509397 27.6967366097396
"3334" 666.6 18.0202382937462 32.6007711862677
"3335" 666.8 15.177184139536 37.6704019753043
"3336" 667 12.1562577896296 42.4141822856459
"3337" 667.2 10.3953312377454 47.7259245490596
"3338" 667.4 8.92897737935831 53.3310135868427
"3339" 667.6 7.63254280130383 58.9885053314831
"3340" 667.8 6.40564506640057 64.7189220253215
"3341" 668 4.90688319259306 69.2744815760762
"3342" 668.2 3.32647329188986 73.0329939065089
"3343" 668.4 5.19800282307792 74.4093991124323
"3344" 668.6 8.36052433906742 76.0794029386596
"3345" 668.8 13.6011316165325 79.0788343438674
"3346" 669 17.7496694646541 82.486472811561
"3347" 669.2 22.1715430178684 85.0936777013987
"3348" 669.4 27.5522669499921 86.8474493089553
"3349" 669.6 33.1365110686682 88.2572241011948
"3350" 669.8 38.1791031226688 88.8847326309323
"3351" 670 43.6440873752097 88.8475558673096
"3352" 670.2 49.4407119635597 88.9124676768096
"3353" 670.4 54.5691506128691 87.5931351487221
"3354" 670.6 59.8330926645097 85.5240712209096
"3355" 670.8 64.5391988532597 82.3704391427012
"3356" 671 68.9423832643431 78.9030666519096
"3357" 671.2 71.7948966707042 74.3388047876225
"3358" 671.4 72.1987923742597 69.5689238831326
"3359" 671.6 71.4526976000067 64.5266649876475
"3360" 671.8 71.4390837890005 59.0965502605855
"3361" 672 70.4948573748847 53.5193035469346
"3362" 672.2 68.5939225815621 49.2149712674503
"3363" 672.4 65.6585317634183 44.6082578352205
"3364" 672.6 62.9013078461086 39.8586132376596
"3365" 672.8 60.3376344565325 34.7645114603073
"3366" 673 57.4355558889185 29.920233369036
"3367" 673.2 54.6169651154026 24.4327853657667
"3368" 673.4 51.4489112940911 20.6900776853102
"3369" 673.6 46.8236205381891 19.0837795242713
"3370" 673.8 41.3878478698817 17.0650688139645
"3371" 674 36.1348026286753 15.1398589758544
"3372" 674.2 35.9375381686364 14.1383624864258
"3373" 674.4 37.0406330361856 11.9898096923262
"3374" 674.6 39.2934981738751 9.71456754908265
"3375" 674.8 41.785555452323 8.57769440645704
"3376" 675 44.8348584583708 6.43143548625216
"3377" 675.2 46.0709974430768 6.42586491542786
"3378" 675.4 47.6575463731774 5.82802435602428
"3379" 675.6 50.3456775808817 5.27170127822055
"3380" 675.8 54.1056525617281 4.81116611850768
"3381" 676 57.9133860020745 3.78207200221513
"3382" 676.2 59.6907860052213 4.59152781469803
"3383" 676.4 62.0581252457042 5.56594469291883
"3384" 676.6 66.077849152519 5.80155051999291
"3385" 676.8 69.0005493367774 4.65044776485957
"3386" 677 68.3420809610402 5.79416218395226
"3387" 677.2 67.8958432674043 5.92303205905717
"3388" 677.4 67.4557842664104 6.23073910518012
"3389" 677.6 67.9730335758097 6.26675182140957
"3390" 677.8 68.6576823454834 7.48128594126483
"3391" 678 70.1516955527109 9.93585227302543
"3392" 678.2 72.3762727647914 12.4132428462798
"3393" 678.4 75.2842108517922 15.0538719035297
"3394" 678.6 77.8992294630779 17.7953420917635
"3395" 678.8 80.4494250028124 20.595179665778
"3396" 679 83.5959395580492 22.5066616350017
"3397" 679.2 86.9259837136197 22.9711568781396
"3398" 679.4 89.8348316937982 22.2425467825826
"3399" 679.6 89.8644211226301 22.0775857168448
"3400" 679.8 88.9652723540004 22.5343725244373
"3401" 680 88.115851345865 22.8500109431464
"3402" 680.2 87.9569882331413 23.8646850179622
"3403" 680.4 87.5679115774136 25.2934018290826
"3404" 680.6 87.5878844418751 27.1009460628519
"3405" 680.8 88.2490913758913 28.6510768658306
"3406" 681 89.1208017892982 30.5762244791596
"3407" 681.2 89.8747774227213 32.8631174600057
"3408" 681.4 90.2712517516753 35.4580983598674
"3409" 681.6 90.9723403055976 38.4112553231326
"3410" 681.8 91.5774641180674 42.2204044602365
"3411" 682 92.9791124418255 45.4700683483833
"3412" 682.2 94.3444011039306 48.5699424062545
"3413" 682.4 96.311032995452 52.1569045298519
"3414" 682.6 97.9342173147273 56.4085956286206
"3415" 682.8 99.3019694485674 60.700297303275
"3416" 683 100.106062177075 65.2223017645114
"3417" 683.2 101.35068602071 69.4291880553846
"3418" 683.4 102.956873951104 74.1826292844388
"3419" 683.6 105.200581980055 78.7963140977319
"3420" 683.8 107.394658767365 83.4742246051201
"3421" 684 109.62953820434 88.1166488923396
"3422" 684.2 109.404386956531 90.4953885170453
"3423" 684.4 107.873241011968 93.1295715673262
"3424" 684.6 104.883995983792 96.5696164673219
"3425" 684.8 101.356475452368 99.6792316249839
"3426" 685 98.2779659436413 102.189324207278
"3427" 685.2 96.8270965669068 105.072071734748
"3428" 685.4 95.3986239642057 108.889691081065
"3429" 685.6 94.4501788366862 112.546475681586
"3430" 685.8 92.4632606569367 113.989896973106
"3431" 686 89.3529490758567 114.235920928928
"3432" 686.2 84.5644920840097 114.76684140066
"3433" 686.4 79.5361451266704 114.817843536695
"3434" 686.6 74.4828079085309 116.34672883188
"3435" 686.8 70.3025162344401 118.857349527184
"3436" 687 66.1295381860097 122.19924358841
"3437" 687.2 62.141907916109 124.389794858317
"3438" 687.4 56.8582910067523 123.995944345391
"3439" 687.6 52.9336987153302 122.146674165223
"3440" 687.8 48.0299619704264 119.462128954493
"3441" 688 43.4883959157075 117.043598898048
"3442" 688.2 38.1850041962597 115.80543035266
"3443" 688.4 33.4652874668081 114.429718777127
"3444" 688.6 29.2138102891862 111.532705950865
"3445" 688.8 25.4882542580597 107.76934833656
"3446" 689 21.2194176223961 103.985579950069
"3447" 689.2 17.7735976158977 100.293746220418
"3448" 689.4 16.0695506996097 95.3841750839596
"3449" 689.6 13.6177934713774 90.0087135890125
"3450" 689.8 10.4787892785311 85.398884159731
"3451" 690 7.85496120738471 79.8875624293262
"3452" 690.2 5.91187743616761 74.0705532551859
"3453" 690.4 4.24694646267639 68.9607411634929
"3454" 690.6 4.6370537099656 63.7022482037037
"3455" 690.8 6.08348283866515 58.1111123197677
"3456" 691 6.21044547978281 52.5493713165211
"3457" 691.2 6.46288511886842 47.4109611603552
"3458" 691.4 8.17497642821973 42.4083491148196
"3459" 691.6 11.4146625961638 37.7405320016459
"3460" 691.8 14.3834225885165 33.2428717883488
"3461" 692 18.3097098766516 27.9060684235109
"3462" 692.2 22.6651806521688 25.4937140963609
"3463" 692.4 27.0714191276544 22.3887954545938
"3464" 692.6 30.3824403606648 18.506736254533
"3465" 692.8 33.8696671006997 14.4235698031796
"3466" 693 37.5205122516413 11.6219761051596
"3467" 693.2 40.8143433152471 8.43965410271021
"3468" 693.4 42.9328394054026 8.42275120837386
"3469" 693.6 45.6628446506597 7.98431830077958
"3470" 693.8 50.2345593523338 6.37373610002994
"3471" 694 54.8429973091972 4.79163095052207
"3472" 694.2 59.4251342668293 3.96320425263426
"3473" 694.4 63.2409626632597 4.32309504454565
"3474" 694.6 66.7888821140131 5.83593303096094
"3475" 694.8 71.2423702697281 5.78730826643172
"3476" 695 73.2327447684383 5.77527669233814
"3477" 695.2 73.8150964308097 7.14792963537207
"3478" 695.4 76.6982056959176 9.17753401583063
"3479" 695.6 80.9303079386246 10.9851386227677
"3480" 695.8 85.1647209047661 11.8068515119634
"3481" 696 88.7805141110347 11.6998702765596
"3482" 696.2 87.7276944931059 12.2361416873519
"3483" 696.4 87.7276944931059 12.1762230939673
"3484" 696.6 87.5421326477016 12.9760666428689
"3485" 696.8 87.3182507716443 13.2747306393519
"3486" 697 87.369609565974 13.541511043231
"3487" 697.2 87.4538496767537 13.8391445380813
"3488" 697.4 87.5753041311429 14.3457430726206
"3489" 697.6 87.9973281633366 15.4417864334288
"3490" 697.8 89.4986667926246 16.8745695549704
"3491" 698 91.4800648011838 18.9405772091659
"3492" 698.2 93.461795918584 20.5534902177136
"3493" 698.4 96.1144082419354 22.4166345876866
"3494" 698.6 99.4156308154045 23.5623326421333
"3495" 698.8 100.004961717444 23.5315849428964
"3496" 699 99.680496270246 24.0450294000157
"3497" 699.2 99.4567591481443 24.9388834848903
"3498" 699.4 99.7128585746939 27.4057950467385
"3499" 699.6 99.6175407070597 30.9835460837721
"3500" 699.8 99.962500608974 33.9103310580232
"3501" 700 99.937772300593 35.6946408652892
"3502" 700.2 99.8819709204966 38.9310576440148
"3503" 700.4 100.737781882589 41.6317305603175
"3504" 700.6 102.67362241874 44.2793603677635
"3505" 700.8 105.493682262047 46.6986951637221
"3506" 701 109.222565200186 47.7153463282522
"3507" 701.2 111.451890890474 47.165828364231
"3508" 701.4 111.492602129882 47.6290317992693
"3509" 701.6 111.201516768117 49.1098106071791
"3510" 701.8 109.765901087112 52.7832757514373
"3511" 702 108.839401310727 57.3493953611141
"3512" 702.2 108.03972778263 62.1546177303633
"3513" 702.4 108.358885318325 66.6612894875687
"3514" 702.6 108.337299499837 71.4222091697441
"3515" 702.8 110.102295906144 75.8097692684288
"3516" 703 111.732488500852 80.4741728559188
"3517" 703.2 112.454932899176 85.6322575700762
"3518" 703.4 110.872742668052 88.6790380657635
"3519" 703.6 107.618698341147 92.0422225706314
"3520" 703.8 104.05750847686 95.4527961397167
"3521" 704 100.530165661165 99.0371310229028
"3522" 704.2 96.6074873693883 102.396505133088
"3523" 704.4 91.9826948134316 105.19843498155
"3524" 704.6 87.3334932208387 108.425982535817
"3525" 704.8 83.0923503745284 110.771374200988
"3526" 705 78.2015892337359 112.590750263136
"3527" 705.2 73.6378541848699 114.663422585524
"3528" 705.4 68.3040838042597 115.764433420344
"3529" 705.6 63.0981566823597 115.97420105736
"3530" 705.8 57.8976958181018 115.798597530607
"3531" 706 52.7923996720183 114.751173032849
"3532" 706.2 47.8273584438052 112.748674232569
"3533" 706.4 42.7128525696905 110.706358055629
"3534" 706.6 37.2947850945454 109.270974862993
"3535" 706.8 31.9842760887682 108.01601321266
"3536" 707 26.4814049434097 107.41233338431
"3537" 707.2 22.5726670468404 105.553552310337
"3538" 707.4 20.7206364022121 101.327005795612
"3539" 707.6 19.1553743660662 96.6396951154499
"3540" 707.8 17.6477452421952 91.5765739744499
"3541" 708 15.2546652821403 86.9671479410626
"3542" 708.2 12.1229126820097 83.3512338081727
"3543" 708.4 8.59672242290529 80.0234116171406
"3544" 708.6 6.65284442760587 75.9895250485826
"3545" 708.8 5.53525322062959 71.1976791831116
"3546" 709 4.23086470807055 66.3163159152136
"3547" 709.2 4.79775609256408 61.5673801365291
"3548" 709.4 5.63878736347712 55.92851946779
"3549" 709.6 5.75860481421428 50.604468246705
"3550" 709.8 6.17476261596122 46.0610819603312
"3551" 710 8.69278720571686 42.1564912939596
"3552" 710.2 11.2658025213583 37.5053315805751
"3553" 710.4 13.733652869174 32.5810720811453
"3554" 710.6 15.5749227112197 27.8784896763396
"3555" 710.8 19.5595299223247 24.4669272915427
"3556" 711 23.4254622145435 21.8008495840515
"3557" 711.2 26.8833318503408 18.0377190062812
"3558" 711.4 30.5629500349706 13.8438369580451
"3559" 711.6 34.8972210450847 11.8848689336346
"3560" 711.8 39.9116583289597 11.4223722909471
"3561" 712 44.8914622866268 9.51932647844438
"3562" 712.2 49.4926414111597 6.88016842118457
"3563" 712.4 54.0858684922208 5.42837786624399
"3564" 712.6 59.3981835408597 5.01395389805957
"3565" 712.8 64.1318772486472 4.65044776485958
"3566" 713 65.9816835088153 4.2773250672892
"3567" 713.2 65.5056635724819 4.88797690480772
"3568" 713.4 64.7014783770097 5.60836061076672
"3569" 713.6 64.3635551334362 6.36870154574193
"3570" 713.8 63.8050239044321 7.15201460269405
"3571" 714 62.9909319896301 6.90264714040031
"3572" 714.2 61.6220777757296 6.19049999699693
"3573" 714.4 59.9040148267412 5.26302291525216
"3574" 714.6 57.874919744593 4.67641248865957
"3575" 714.8 55.4233910034766 3.99913987387644
"3576" 715 53.1804142607537 4.12114279293669
"3577" 715.2 50.1983255115812 3.59609451626671
"3578" 715.4 50.4895856438182 4.01717826750373
"3579" 715.6 49.899089202952 5.06588334565957
"3580" 715.8 48.270343146246 5.73989912101573
"3581" 716 45.154576290246 6.75359039265957
"3582" 716.2 41.2386019952738 6.87975700830746
"3583" 716.4 38.6556148151347 7.04569353540957
"3584" 716.6 39.3966913069264 7.98691477315957
"3585" 716.8 38.0551805772597 10.2640210504196
"3586" 717 35.8009704655325 13.2380272585557
"3587" 717.2 33.1910099173247 16.0806587083479
"3588" 717.4 29.5837786032724 18.9997373393431
"3589" 717.6 26.3960209478367 21.6683269293134
"3590" 717.8 23.2023336403518 24.4591405365412
"3591" 718 19.1892122641797 27.2709151394196
"3592" 718.2 16.5477343629264 30.5497789271411
"3593" 718.4 13.4675731408293 34.3715111637229
"3594" 718.6 10.0560056339433 37.1273872278115
"3595" 718.8 8.18394606007793 38.8065361174518
"3596" 719 7.71061784152287 41.1858889213833
"3597" 719.2 7.71668076813298 45.064357509392
"3598" 719.4 7.00693478184544 49.8624503931739
"3599" 719.6 6.77949054544156 53.9680801935232
"3600" 719.8 7.24703714533665 58.2785874873134
"3601" 720 7.96277705535561 62.789376845687
"3602" 720.2 9.25188089155703 67.1215732276596
"3603" 720.4 10.2413473931246 71.9320646235785
"3604" 720.6 10.8147986079554 76.0794029386596
"3605" 720.8 11.8651746148774 80.3864924160713
"3606" 721 13.3763288130693 84.4190249401358
"3607" 721.2 14.4154797720779 89.4559565545323
"3608" 721.4 15.6852280206045 93.7466068139527
"3609" 721.6 17.4925618123153 98.4523399463262
"3610" 721.8 19.2732435521143 103.236143604023
"3611" 722 22.2571359241942 106.09419800025
"3612" 722.2 26.3030520192121 109.060784241755
"3613" 722.4 30.8143729240017 111.024989672385
"3614" 722.6 35.4829126008021 112.115359012609
"3615" 722.8 40.0349907670097 111.54072446851
"3616" 723 44.4926414090528 110.211823044366
"3617" 723.2 47.6296724785097 107.85373368891
"3618" 723.4 49.9461439175309 105.47455084071
"3619" 723.6 51.0375424772597 102.597585324923
"3620" 723.8 52.1598886028081 98.6561490686273
"3621" 724 54.1857652380097 95.1829484745096
"3622" 724.2 57.7744609917954 92.2354886674274
"3623" 724.4 60.8638474326045 90.0734937315561
"3624" 724.6 64.5805063683961 88.4067456700687
"3625" 724.8 68.5377663184597 87.5657972904903
"3626" 725 71.7703744315597 87.8692421669881
"3627" 725.2 76.3934987665435 88.2951037372677
"3628" 725.4 80.8266537203014 90.0408512986179
"3629" 725.6 84.3039676593949 92.6898086777407
"3630" 725.8 86.7254740405731 96.6632283810029
"3631" 726 88.5118749912269 100.462832494119
"3632" 726.2 89.9557784841486 104.986795435993
"3633" 726.4 90.5112711599956 108.949273568112
"3634" 726.6 90.3184603404026 112.491837029612
"3635" 726.8 90.4320203411982 113.085126212998
"3636" 727 91.2939921060312 112.467108721231
"3637" 727.2 93.0778170125641 111.600273998094
"3638" 727.4 95.8247818613921 110.043552674101
"3639" 727.6 98.0025348866997 107.3357374491
"3640" 727.8 99.7809020943014 104.02393692841
"3641" 728 101.139913556921 99.4934744594831
"3642" 728.2 101.115669702205 94.9874127634267
"3643" 728.4 100.7028661619 90.0328455087796
"3644" 728.6 99.3143850129624 85.1267056843758
"3645" 728.8 97.6961511458597 80.2856881942596
"3646" 729 96.5481159530319 75.0095905846216
"3647" 729.2 94.8506097486671 69.8959520485114
"3648" 729.4 92.5462698302109 64.9557352911718
"3649" 729.6 91.3451797043798 59.8099070055796
"3650" 729.8 90.2141943328085 54.3782767724035
"3651" 730 88.1868175546521 49.9602054654191
"3652" 730.2 84.382979431519 47.0950779263633
"3653" 730.4 79.3100720220715 45.6273639313419
"3654" 730.6 74.0007442059797 45.6175889764996
"3655" 730.8 67.6486328497963 46.1138951726474
"3656" 731 62.1745543643312 48.3388774930524
"3657" 731.2 58.0136068235248 51.7585902659969
"3658" 731.4 54.2106732579341 56.3748948129968
"3659" 731.6 51.8376182687714 61.2115794092293
"3660" 731.8 50.6887392599465 66.5584828319969
"3661" 732 49.6954697405844 71.9115589624518
"3662" 732.2 49.4864918713124 77.5757909681859
"3663" 732.4 50.5255620079639 83.0953638696877
"3664" 732.6 51.8444462015059 87.9492762881519
"3665" 732.8 52.7890972057351 93.2288901829547
"3666" 733 51.785147455639 97.0235340245734
"3667" 733.2 50.3752219803275 100.477441709371
"3668" 733.4 48.0701454715454 104.479865114183
"3669" 733.6 46.0862693772444 105.79303339809
"3670" 733.8 45.199474195152 105.55935088389
"3671" 734 42.5927254542436 106.081222503692
"3672" 734.2 39.4295202680528 106.579000050625
"3673" 734.4 34.5834457336791 107.438088715176
"3674" 734.6 29.6579528573961 108.47629695275
"3675" 734.8 25.9308716590879 108.861895230206
"3676" 735 24.8780832487597 106.92549481306
"3677" 735.2 23.137635356541 103.226738767988
"3678" 735.4 20.8844107724728 98.732560326135
"3679" 735.6 18.8283026033597 94.8064599794096
"3680" 735.8 15.8992820300751 91.7780744054288
"3681" 736 11.5485842805641 89.2085219731813
"3682" 736.2 8.72556892263811 86.7003784714434
"3683" 736.4 6.23472827815445 83.397355357028
"3684" 736.6 3.56992767762815 78.9286897346069
"3685" 736.8 2.50947369505973 74.9161833124196
"3686" 737 1.88351332669217 69.3794515743217
"3687" 737.2 2.03453562221806 65.3635450537012
"3688" 737.4 2.01934507319124 60.2924951871116
"3689" 737.6 2.08855260923156 55.0479766606596
"3690" 737.8 2.20923371985129 49.8970874392089
"3691" 738 2.09403811425973 46.8867918844323
"3692" 738.2 2.22773706517018 46.7063247234208
"3693" 738.4 4.20749026474502 44.7499090005713
"3694" 738.6 7.19870281333973 41.8630899150196
"3695" 738.8 10.1768922013145 38.7062063183171
"3696" 739 11.6614743840423 34.7616250656161
"3697" 739.2 11.9021211046259 30.5551967098849
"3698" 739.4 11.8872545909989 28.5752473950074
"3699" 739.6 13.5752001382175 25.2452278426173
"3700" 739.8 16.3486714804597 24.0512893882196
"3701" 740 19.9943236866413 22.445166236528
"3702" 740.2 24.1432815652197 18.9466246891396
"3703" 740.4 26.7268053037402 15.7721168605946
"3704" 740.6 29.7464689612597 14.0869166606464
"3705" 740.8 34.1085425596597 13.6082774758596
"3706" 741 39.3011501154545 12.7322209507635
"3707" 741.2 43.9421823772982 11.1576070064288
"3708" 741.4 47.9410087500005 8.72017780640031
"3709" 741.6 50.1913427437778 5.05962678570776
"3710" 741.8 50.5460673481883 5.46926387612386
"3711" 742 52.1848587101722 6.00872737864707
"3712" 742.2 55.7803196233247 6.93568066346477
"3713" 742.4 59.7920957321939 7.10718893388325
"3714" 742.6 63.8543792630347 5.73122939303457
"3715" 742.8 67.5645821770445 5.79716828812793
"3716" 743 72.0506837384992 7.02786564406802
"3717" 743.2 76.9069527341964 8.0156731697735
"3718" 743.4 81.2232421002729 7.98862297867273
"3719" 743.6 81.7158622901828 9.07044267019803
"3720" 743.8 82.4756300542997 12.0192363792996
"3721" 744 84.0827781292992 15.8190370509885
"3722" 744.2 86.1889955270229 19.1090408693306
"3723" 744.4 89.3822465850997 21.4288522844196
"3724" 744.6 92.8018007095597 22.5076865583096
"3725" 744.8 96.9301917937597 22.4730669265762
"3726" 745 99.5039841439344 21.8444129964186
"3727" 745.2 99.4929100328198 23.3035053427796
"3728" 745.4 100.76997498649 26.856278473198
"3729" 745.6 101.082924806522 31.1977550551221
"3730" 745.8 101.36237014642 36.2027801266196
"3731" 746 101.972260456003 40.1165061024298
"3732" 746.2 104.073907249786 44.4451450404885
"3733" 746.4 106.47222779026 48.2779153439188
"3734" 746.6 109.721104939158 51.0102977760646
"3735" 746.8 112.756007592833 52.7348997416474
"3736" 747 113.540597532841 52.3269437813488
"3737" 747.2 113.492563237956 52.0653200975583
"3738" 747.4 113.648340247398 52.4917943693147
"3739" 747.6 115.756126125725 52.5979332462759
"3740" 747.8 116.276315165852 52.3361055082151
"3741" 748 116.114128109067 53.1755206173903
"3742" 748.2 115.10549845376 55.2576917375057
"3743" 748.4 113.61901801621 58.3487421737346
"3744" 748.6 112.48955253091 62.4527913293721
"3745" 748.8 113.059574383963 66.8186514499929
"3746" 749 115.337115592203 70.0426046551596
"3747" 749.2 117.53320012906 72.1617843182478
"3748" 749.4 116.641744611926 73.0339572096179
"3749" 749.6 113.551723368133 75.1870709751532
"3750" 749.8 109.91646404373 77.6466712065873
"3751" 750 106.381984542906 80.8290475362205
"3752" 750.2 105.111747399369 84.8184887436733
"3753" 750.4 105.653774540042 89.2706115300944
"3754" 750.6 108.079480763513 92.5304325181385
"3755" 750.8 109.208260560685 93.7613798464596
"3756" 751 108.135206528879 95.1696570087548
"3757" 751.2 104.972238678841 97.9266127684839
"3758" 751.4 101.219364436875 100.750883764775
"3759" 751.6 97.1353131117798 103.63316783522
"3760" 751.8 93.3353139628788 107.570903661802
"3761" 752 91.1807080768991 112.344886016692
"3762" 752.2 90.2206711208961 116.64928387616
"3763" 752.4 87.9133513468506 116.578470993069
"3764" 752.6 83.7654586194502 117.270582624231
"3765" 752.8 79.2294128445873 118.30341584928
"3766" 753 74.3823830807188 120.076840243365
"3767" 753.2 69.4724963752597 122.043146141755
"3768" 753.4 64.2854526888506 121.789118973841
"3769" 753.6 59.0167018296444 119.975764452229
"3770" 753.8 54.2161926487129 117.996203923285
"3771" 754 48.6627688927828 115.559764119783
"3772" 754.2 44.2467685603366 112.731606512029
"3773" 754.4 39.1424533863847 109.153998372956
"3774" 754.6 35.1990609592597 105.313684651013
"3775" 754.8 31.3942302793367 100.837765725183
"3776" 755 27.1252682728788 97.2221066043739
"3777" 755.2 21.8911413685367 94.078948391398
"3778" 755.4 17.1173036717744 91.2172187482331
"3779" 755.6 13.8820227194597 86.6470455252596
"3780" 755.8 12.9929403222436 81.3121323560951
"3781" 756 13.6223754814597 75.6899320816596
"3782" 756.2 13.9900817905686 69.9796020165272
"3783" 756.4 13.9339521670597 63.939039939031
"3784" 756.6 13.0299698094966 58.0612511858701
"3785" 756.8 10.384203498974 52.7010353925037
"3786" 757 8.07294208117865 47.8480289258488
"3787" 757.2 9.38186399903247 45.1046676599778
"3788" 757.4 12.0742288248847 42.2441222367846
"3789" 757.6 15.0601720618847 38.1817248255762
"3790" 757.8 16.9996441985883 33.0762564564739
"3791" 758 18.165120282968 27.9202496071179
"3792" 758.2 20.1991698450705 26.5744991421461
"3793" 758.4 24.0530199859044 24.7204959800543
"3794" 758.6 28.6261392121116 22.1929844892892
"3795" 758.8 32.4778230233377 18.7310837611791
"3796" 759 35.6975836562197 14.4858851402996
"3797" 759.2 40.0528415146222 11.1205323767721
"3798" 759.4 44.3957661292197 9.74991951917958
"3799" 759.6 49.469672617029 8.88070045781341
"3800" 759.8 54.3651268168913 6.7484657761201
"3801" 760 59.1591057593766 5.20582309081542
"3802" 760.2 64.1289562172197 5.87598272821957
"3803" 760.4 69.5088469885797 6.52510082321958
"3804" 760.6 74.7873486799305 6.35936989106201
"3805" 760.8 78.9496205622597 7.20018364201958
"3806" 761 82.58292752103 9.25357224502444
"3807" 761.2 84.1984387785382 9.47988639165957
"3808" 761.4 82.5295068561847 9.64541150588458
"3809" 761.6 81.9063534849847 9.73791083442208
"3810" 761.8 81.3630885636694 9.75204674956319
"3811" 762 81.3490665087186 10.0938757426949
"3812" 762.2 81.3014253526059 10.7731293655442
"3813" 762.4 81.3215744482244 11.1523200717184
"3814" 762.6 81.5642078658411 11.6989645303805
"3815" 762.8 81.1167898385211 12.241588832205
"3816" 763 81.2711723373186 12.316150632636
"3817" 763.2 81.0008337424597 12.5269230964243
"3818" 763.4 80.819664152799 12.4337383969966
"3819" 763.6 80.6326910514383 12.6095629211239
"3820" 763.8 80.1805987327778 12.4642654886716
"3821" 764 79.6129875910524 12.3866688853669
"3822" 764.2 78.6629969878442 12.5197823014907
"3823" 764.4 77.4904030846997 12.8760722646996
"3824" 764.6 75.7140165194905 12.8203479728519
"3825" 764.8 72.5583039345674 12.7154904344288
"3826" 765 69.0190029116296 11.859393271413
"3827" 765.2 64.5262164913597 10.7943505340346
"3828" 765.4 60.0619067929972 8.53541956343457
"3829" 765.6 57.4608610809643 6.41280339278457
"3830" 765.8 57.3483191774805 7.71462237746477
"3831" 766 54.5411573950222 9.90830433435958
"3832" 766.2 50.9526578032982 13.030063049698
"3833" 766.4 47.2531839834097 16.4124676462596
"3834" 766.6 42.1990101458813 18.7482401643217
"3835" 766.8 37.0964830831059 19.6211083220057
"3836" 767 32.1271095746722 19.3967880880221
"3837" 767.2 30.8878349449681 19.9360970386179
"3838" 767.4 30.1307468734997 22.7894038115396
"3839" 767.6 28.2820585389397 27.2709151394196
"3840" 767.8 26.0331577767118 32.3252865241801
"3841" 768 23.8255259326901 37.1865473579887
"3842" 768.2 21.9041607172227 41.7675012651781
"3843" 768.4 21.4202136129624 46.3059348569163
"3844" 768.6 21.9314287385624 50.8047941659754
"3845" 768.8 23.3254629404489 55.2848170466731
"3846" 769 25.5017296210445 59.6131667060013
"3847" 769.2 28.3953416672227 63.1162741674003
"3848" 769.4 31.6289114367597 66.5002744795881
"3849" 769.6 35.4923096045303 69.2796999764478
"3850" 769.8 39.6145735822248 71.6231317376363
"3851" 770 43.7009247888939 73.0918764867937
"3852" 770.2 48.2231518796526 75.0269043131953
"3853" 770.4 52.6540048552963 77.395054492184
"3854" 770.6 56.8121644912208 79.7262664178414
"3855" 770.8 60.7151296053627 82.7175900454684
"3856" 771 63.4389986922428 87.209027767507
"3857" 771.2 65.8866784849494 91.7052423220906
"3858" 771.4 67.670368511514 95.5463445876935
"3859" 771.6 68.7925726757512 100.431233302609
"3860" 771.8 69.5583119878191 105.230306404965
"3861" 772 71.4754893541169 110.48498025257
"3862" 772.2 72.7737255441169 114.729748938088
"3863" 772.4 74.132716629708 114.583297663453
"3864" 772.6 76.9865979094494 113.394740048125
"3865" 772.8 81.2410074376097 112.22229846826
"3866" 773 84.9325090378699 109.362658209744
"3867" 773.2 88.8923191070528 106.484989843763
"3868" 773.4 91.686244897724 102.591240561588
"3869" 773.6 94.7222760199217 98.9868719362934
"3870" 773.8 96.481218444718 94.5468127414096
"3871" 774 98.1196568435165 89.7687772502407
"3872" 774.2 99.9810468402597 84.6944982954996
"3873" 774.4 100.24069407826 79.6153883508964
"3874" 774.6 99.5617516383543 74.3057316034028
"3875" 774.8 97.5660146988622 69.7774829272017
"3876" 775 93.8985698760005 65.8521867307707
"3877" 775.2 90.2060919979068 62.0172139959184
"3878" 775.4 86.0772538883329 58.0972484922937
"3879" 775.6 82.6396072715289 53.1355748884673
"3880" 775.8 79.4704423749538 48.1795435472125
"3881" 776 75.3516516928312 45.3112052356596
"3882" 776.2 70.2746208783669 44.4488054808739
"3883" 776.4 65.0363283211378 43.7010757170864
"3884" 776.6 58.6609825853737 43.7533218076596
"3885" 776.8 52.6772325692871 44.3455309189883
"3886" 777 46.7437464858894 45.0948325373262
"3887" 777.2 41.0800708999597 46.8009312636846
"3888" 777.4 35.9058784404819 49.3405457068448
"3889" 777.6 32.7173164286086 53.7210585083224
"3890" 777.8 29.8461010409574 58.2180882874038
"3891" 778 27.8038643208573 62.561914414001
"3892" 778.2 25.3795269771472 66.9122326420221
"3893" 778.4 23.2089224330454 70.6129012671953
"3894" 778.6 20.5224186644623 74.4722194021786
"3895" 778.8 17.313360833952 77.512455963775
"3896" 779 14.522153025452 77.3976119931211
"3897" 779.2 12.590518124519 76.3871329985114
"3898" 779.4 9.81930711310678 73.6875936756713
"3899" 779.6 7.27629151740091 70.6084829003302
"3900" 779.8 5.78376202268077 67.0549532126464
"3901" 780 4.19513089544394 63.1192477103306
"3902" 780.2 2.50322901465214 59.7709270531406
"3903" 780.4 1.68602102597402 59.271880835981
"3904" 780.6 0.627794887906791 59.0938915633772
"3905" 780.8 0.397057951616857 59.5268915161596
"3906" 781 1.15659081892251 59.8348452170433
"3907" 781.2 1.69082122701266 59.895743327789
"3908" 781.4 3.45959025485232 59.3273478054744
"3909" 781.6 4.11838082448066 58.7343636094735
"3910" 781.8 4.36677311523442 58.1933235817482
"3911" 782 5.1407848183863 56.4924698391532
"3912" 782.2 5.84342173761793 53.6819221622267
"3913" 782.4 6.35190194281379 49.9374874424569
"3914" 782.6 6.76178732466882 46.0429383609323
"3915" 782.8 6.92128253904846 42.1789818645751
"3916" 783 8.26565323287512 39.8166702222903
"3917" 783.2 10.5939764123003 36.5375847137812
"3918" 783.4 13.068579934109 32.2719343519883
"3919" 783.6 15.5383697753766 29.5300484325427
"3920" 783.8 19.3572073992078 27.9569908153089
"3921" 784 24.0068984370492 26.1041424457122
"3922" 784.2 27.1944099246018 22.9678771235543
"3923" 784.4 30.2727809301786 19.1482372607001
"3924" 784.6 31.0414595607847 15.0201093324846
"3925" 784.8 31.0874319119433 12.1864623472672
"3926" 785 31.3888159486091 13.4543661010451
"3927" 785.2 32.4827513924905 11.9315555043134
"3928" 785.4 33.8216640259671 10.3823188651962
"3929" 785.6 36.3520996806413 10.2690773387385
"3930" 785.8 39.8615835044883 11.2269413787739
"3931" 786 43.9721416739905 10.9928308746211
"3932" 786.2 47.6473383507154 9.28268595773552
"3933" 786.4 51.0607252663669 7.05496665105243
"3934" 786.6 53.3139845406551 5.54441924360143
"3935" 786.8 54.5523967546301 5.84482505965957
"3936" 787 57.8782485553366 6.67369893481342
"3937" 787.2 62.4013241923247 7.67415787284139
"3938" 787.4 67.0929894955063 7.78862253318012
"3939" 787.6 72.6489599881948 7.42631278202321
"3940" 787.8 76.9686083019634 7.27769315084475
"3941" 788 79.8583858952597 9.11118731369958
"3942" 788.2 83.5180972815002 11.5258408936216
"3943" 788.4 87.7192060257097 13.6180142472846
"3944" 788.6 90.5195014875398 14.2781673498996
"3945" 788.8 93.0592314467476 14.4385153515132
"3946" 789 94.2399579111486 15.7979691829929
"3947" 789.2 94.6313021248441 16.7382069084778
"3948" 789.4 94.7984879697798 17.6587743886596
"3949" 789.6 96.1275018567719 19.7818655237693
"3950" 789.8 98.5867767403145 22.3804416276322
"3951" 790 101.522496898766 24.3290790661406
"3952" 790.2 104.453628836296 25.248706455562
"3953" 790.4 104.320401305335 25.7402946714096
"3954" 790.6 104.439379902504 26.535860141501
"3955" 790.8 104.585570262195 28.341403609231
"3956" 791 104.779527527144 31.1804036291211
"3957" 791.2 105.072104709399 35.6188039082925
"3958" 791.4 105.627531256247 40.6274388255037
"3959" 791.6 106.94478576342 44.8438402072596
"3960" 791.8 108.965852887675 46.4593855543479
"3961" 792 109.910970478894 47.0448255137693
"3962" 792.2 110.184221637223 47.1239276194744
"3963" 792.4 110.508119545922 46.8885622065096
"3964" 792.6 110.578926826728 46.7014682948241
"3965" 792.8 110.569066805032 46.839508598571
"3966" 793 110.148452708772 46.9973290677937
"3967" 793.2 109.699272033974 47.6155744729096
"3968" 793.4 109.937519774337 48.9362801354288
"3969" 793.6 110.009044221395 50.5322199673353
"3970" 793.8 109.563344592019 52.5188810955836
"3971" 794 109.669988510891 54.2792841797385
"3972" 794.2 110.174665937184 54.8951463243684
"3973" 794.4 110.736434352798 55.3925085726211
"3974" 794.6 111.391100465704 56.6347097817707
"3975" 794.8 112.659946030847 58.0809809595471
"3976" 795 114.531983525119 60.4089284570125
"3977" 795.2 115.391591243778 62.8133523897336
"3978" 795.4 116.090678954905 66.2834713834824
"3979" 795.6 116.927244172325 70.2980368405946
"3980" 795.8 117.869118743222 74.3998098678471
"3981" 796 117.447316811875 77.6023338538519
"3982" 796.2 116.119526180544 81.3319963884704
"3983" 796.4 115.33268978701 85.0210046972846
"3984" 796.6 114.873670562688 87.4398126116726
"3985" 796.8 112.65702499942 89.2487108500196
"3986" 797 109.907144376301 91.3390874886179
"3987" 797.2 107.107981689186 94.4246258058802
"3988" 797.4 104.64626701913 98.0516289491531
"3989" 797.6 104.069492195537 102.269820107075
"3990" 797.8 103.13316430958 105.69476690494
"3991" 798 101.609251395218 106.669093165535
"3992" 798.2 97.4157321288197 108.49376413058
"3993" 798.4 93.5789985242 110.422594329048
"3994" 798.6 89.6029079840806 112.294379641794
"3995" 798.8 85.5365730344729 114.649787317955
"3996" 799 81.8621852319989 117.837452215268
"3997" 799.2 78.4245985736568 121.49285036738
"3998" 799.4 74.2227638770302 122.458358762397
"3999" 799.6 69.630718910916 121.793544779035
"4000" 799.8 65.0456938175274 119.941501143899
"4001" 800 60.672889199916 118.276136101753
"4002" 800.2 55.5394905554855 116.992688287708
"4003" 800.4 50.3758608062275 116.917306831514
"4004" 800.6 45.6129124895059 118.172214791352
"4005" 800.8 40.8168830178052 117.257094456023
"4006" 801 37.6463330607075 114.015027010033
"4007" 801.2 34.7292231000216 109.883000495421
"4008" 801.4 31.1745287702597 106.21084670085
"4009" 801.6 26.3905284101097 103.97200748081
"4010" 801.8 21.2036491798499 102.531497373922
"4011" 802 16.845995805552 100.376392556121
"4012" 802.2 15.513079459987 96.7213583596596
"4013" 802.4 14.7617427682089 92.1929344969138
"4014" 802.6 13.6238451828069 86.5216310103011
"4015" 802.8 12.7841411892299 81.0902070988685
"4016" 803 11.2492708623693 75.5138699134267
"4017" 803.2 8.83987308614434 70.5569059150442
"4018" 803.4 5.61950807957141 65.4675866011791
"4019" 803.6 3.52209792325971 62.1546177303633
"4020" 803.8 4.30281804299946 57.9236587417966
"4021" 804 5.01506954175973 52.6191931218679
"4022" 804.2 5.85128638178913 46.531165420086
"4023" 804.4 7.37056794402684 40.9950145053445
"4024" 804.6 9.04331097701687 36.2142787900167
"4025" 804.8 12.3360690294219 31.8060401132001
"4026" 805 15.7895407158899 27.4008810308788
"4027" 805.2 18.0779220855397 22.5764930763796
"4028" 805.4 19.175900771978 19.8090923597018
"4029" 805.6 20.5341849570197 18.8635375729796
"4030" 805.8 23.5301094384935 18.6096902473089
"4031" 806 27.4044508744997 18.2092265332196
"4032" 806.2 31.3536524977407 15.7903002772292
"4033" 806.4 33.7180467793518 12.708394811528
"4034" 806.6 37.1223738333338 9.9559063279929
"4035" 806.8 41.1878076435195 8.87291882230892
"4036" 807 45.8816901798312 7.1936418804388
"4037" 807.2 49.8595133418894 4.59947997369661
"4038" 807.4 51.9463078102597 5.71668746168555
"4039" 807.6 56.2201013477397 7.48060265905958
"4040" 807.8 60.9567687181516 7.7641093729839
"4041" 808 65.7630239445646 6.35462024646445
"4042" 808.2 69.5406537752347 5.07886570755957
"4043" 808.4 70.9777486063679 6.76411663203795
"4044" 808.6 73.7766486667213 9.81942508750572
"4045" 808.8 77.7776992448003 12.1430249543893
"4046" 809 81.8172435389053 12.9506140287229
"4047" 809.2 85.0561990409722 12.0065785764471
"4048" 809.4 86.1389992681012 11.5697300145864
"4049" 809.6 85.3831021260375 12.5091041683262
"4050" 809.8 86.138814217013 13.7286593771141
"4051" 810 87.9467390000623 16.3519971710938
"4052" 810.2 90.4432258963247 19.252064258205
"4053" 810.4 93.3650354873751 20.844446270275
"4054" 810.6 96.7152241129481 21.4523216971011
"4055" 810.8 99.5915759832597 22.7618412585826
"4056" 811 100.872268440962 25.3534553742542
"4057" 811.2 102.247966956644 29.647486281698
"4058" 811.4 104.283302973703 33.9919003284191
"4059" 811.6 107.332098513507 38.1135814757765
"4060" 811.8 110.323661820593 41.791542676104
"4061" 812 114.329802330235 44.4397641931221
"4062" 812.2 115.387310699882 45.4916917303669
"4063" 812.4 114.909077004234 47.0764692498544
"4064" 812.6 113.187968513665 49.6690683383082
"4065" 812.8 110.169735926336 53.6823636557355
"4066" 813 108.88694710366 57.4626959740596
"4067" 813.2 109.135234774997 61.9026637438596
"4068" 813.4 111.227618871408 66.1935747659188
"4069" 813.6 113.778503867146 69.4879784347482
"4070" 813.8 116.199382650889 73.2954075534373
"4071" 814 117.135841254703 77.8591368548241
"4072" 814.2 116.152690175693 81.5742267163343
"4073" 814.4 114.676406102649 86.1044839591011
"4074" 814.6 112.730437588356 90.7832615947144
"4075" 814.8 110.569900046302 95.4871197283216
"4076" 815 107.192009374082 99.7730350746343
"4077" 815.2 103.854118140426 103.683149928535
"4078" 815.4 100.722123332051 107.842915053993
"4079" 815.6 97.3301888901381 111.794933149497
"4080" 815.8 94.7779859541039 113.458489084504
"4081" 816 90.701654011429 115.487861807721
"4082" 816.2 85.9149399468684 117.922119792877
"4083" 816.4 81.2389046606823 120.649131292533
"4084" 816.6 77.1490234117815 122.861061820051
"4085" 816.8 72.1273893838097 123.17292073091
"4086" 817 67.4740639450794 122.790366706069
"4087" 817.2 62.4372926408788 122.525348155183
"4088" 817.4 56.9723364886883 122.618079311612
"4089" 817.6 51.9011517688684 122.053897580181
"4090" 817.8 46.6178949260858 121.184643783399
"4091" 818 42.1064411584068 119.476765931145
"4092" 818.2 37.6318426892162 116.336013839007
"4093" 818.4 34.0483516090325 112.601147392796
"4094" 818.6 31.413891067791 108.867980712347
"4095" 818.8 29.8344139934855 104.284631131079
"4096" 819 28.0161967932761 99.7988166067743
"4097" 819.2 26.2707366162143 95.1929802996141
"4098" 819.4 23.3950980624905 91.3047175176903
"4099" 819.6 19.1063415207181 88.2990510770346
"4100" 819.8 14.4555044451293 85.9290644671378
"4101" 820 9.8011726788372 86.0026815346173
"4102" 820.2 9.89968320663471 85.7783091414512
"4103" 820.4 7.99560346130139 85.4429314590346
"4104" 820.6 5.4981145657013 83.0392977338804
"4105" 820.8 5.93539451206795 80.1288328080157
"4106" 821 5.1739326544834 75.4541997208438
"4107" 821.2 4.32949412909534 70.7868674572349
"4108" 821.4 2.46833478202597 67.0153539030232
"4109" 821.6 1.15193968989487 63.042655468538
"4110" 821.8 1.75942230754141 60.028815226237
"4111" 822 2.35368535225971 55.1901644338501
"4112" 822.2 2.38877281685433 50.2216959056731
"4113" 822.4 3.73420411768226 46.2492265954765
"4114" 822.6 5.86433238271806 41.3569941736179
"4115" 822.8 7.83873325500973 35.7176216257331
"4116" 823 9.53293148295971 31.1233383020881
"4117" 823.2 9.99634535773798 27.8019501861813
"4118" 823.4 9.03960173075972 27.9847453152749
"4119" 823.6 9.09982112029587 29.2490516993825
"4120" 823.8 9.74714045430974 29.3575052557971
"4121" 824 10.2108365543467 29.5178797590509
"4122" 824.2 11.254831511302 29.7213999456032
"4123" 824.4 13.3118237191676 29.1994108355543
"4124" 824.6 16.3476598678441 27.5523457690752
"4125" 824.8 19.0623359922057 25.711347513119
"4126" 825 22.6061699162597 23.2361967895442
"4127" 825.2 26.2256524139797 21.1743979911796
"4128" 825.4 29.207941356519 18.2790427905485
"4129" 825.6 31.9484772681443 15.4168203528519
"4130" 825.8 35.1529394104044 12.406042435699
"4131" 826 37.8754247971059 9.11538161523649
"4132" 826.2 38.0748050778062 8.43827828572934
"4133" 826.4 38.4998264723347 8.60357696340957
"4134" 826.6 38.5333114667475 7.75101575814738
"4135" 826.8 39.4053462148597 8.50134086344708
"4136" 827 42.928975607218 8.63603286815957
"4137" 827.2 46.8935725587797 9.12676614797957
"4138" 827.4 51.1206295934197 8.67497995385957
"4139" 827.6 55.3490531924702 7.68114598630431
"4140" 827.8 59.1632497146694 5.79633672003307
"4141" 828 61.7159261750067 4.47307429022584
"4142" 828.2 63.2996500526707 5.64920042828971
"4143" 828.4 65.7801103283766 7.64886755745178
"4144" 828.6 69.6041484959358 10.1216904799553
"4145" 828.8 73.319836868057 12.4009178191596
"4146" 829 77.3206009046707 13.7320545153445
"4147" 829.2 81.5512858870197 13.2343854531396
"4148" 829.4 84.816709657067 11.6900161946355
"4149" 829.6 84.5866211099756 11.0554730404323
"4150" 829.8 84.3333904007899 10.6482989626596
"4151" 830 83.5021993813496 10.3375974924686
"4152" 830.2 83.1570860325779 10.5686344691823
"4153" 830.4 82.9273558653411 10.3448739926712
"4154" 830.6 82.3392835900524 9.99284800819616
"4155" 830.8 81.8495179122481 9.26250730868283
"4156" 831 81.1660069251874 8.25047236112945
"4157" 831.2 80.5380507241421 7.77079663094193
"4158" 831.4 79.4874612695454 6.87877745383814
"4159" 831.6 78.720164863562 6.93473962847352
"4160" 831.8 78.2287176426362 6.47408777763604
"4161" 832 78.1836612101597 6.23429591665957
"4162" 832.2 77.9423144100188 5.9089547991656
"4163" 832.4 77.7214016049788 5.58955389870452
"4164" 832.6 77.2030400136202 5.53989051270608
"4165" 832.8 77.0083045851202 5.18664950286888
"4166" 833 76.6254611391866 5.22420483224494
"4167" 833.2 76.5118214943708 5.26783119743735
"4168" 833.4 76.4030803434136 5.10083585846726
"4169" 833.6 76.1120471755454 5.31162091019528
"4170" 833.8 75.5805393277231 4.99622189156201
"4171" 834 74.9051155087982 5.01095796839034
"4172" 834.2 74.3028849309792 4.76348930628152
"4173" 834.4 73.656811479952 4.95103937500573
"4174" 834.6 73.2812178729351 4.96303606307516
"4175" 834.8 71.9066892315097 5.14702310753457
"4176" 835 70.2514380892597 5.46938918849741
"4177" 835.2 67.6040222638293 5.74786817964691
"4178" 835.4 63.5545625740909 5.96959061558165
"4179" 835.6 59.2245444504472 6.78280070693457
"4180" 835.8 54.5265522378847 7.19174510678457
"4181" 836 49.9890935035635 8.25724370133046
"4182" 836.2 44.9042536661246 8.64831348076768
"4183" 836.4 40.4825406114571 8.43446461760694
"4184" 836.6 40.1810423383847 8.58193969357624
"4185" 836.8 39.4777548812316 10.011980379392
"4186" 837 37.514833622503 13.0219659424839
"4187" 837.2 35.3144597317042 16.7500090556596
"4188" 837.4 33.3275776204286 21.0476766508674
"4189" 837.6 31.7437554074136 25.0037952943903
"4190" 837.8 31.5120701796597 28.8339915121796
"4191" 838 31.5708324493124 33.5092133452517
"4192" 838.2 30.8295180567529 38.1139972069883
"4193" 838.4 30.8988758806022 41.5071953583856
"4194" 838.6 31.3351000884966 45.8749130550017
"4195" 838.8 29.9309551566808 50.6049341209359
"4196" 839 27.855423715826 55.1042857002258
"4197" 839.2 25.7595172935492 59.250162223028
"4198" 839.4 23.3522448912724 63.8776260896089
"4199" 839.6 20.0243026933972 67.5889382560596
"4200" 839.8 16.6733869419585 70.6831199802258
"4201" 840 12.6097512532597 72.7713047952522
"4202" 840.2 8.60105121291828 74.4217769741108
"4203" 840.4 6.21867526248866 75.3708475241174
"4204" 840.6 5.16934046563636 76.83305433727
"4205" 840.8 5.26135258368619 80.1688469371596
"4206" 841 5.72098547007223 83.6497427215971
"4207" 841.2 6.8102867732441 87.3132029702533
"4208" 841.4 8.49720305137837 92.1995356978799
"4209" 841.6 10.7375580108387 96.3660516129227
"4210" 841.8 13.8430756337597 100.20712252981
"4211" 842 17.4844187537759 103.549661933192
"4212" 842.2 21.3167353275479 105.626378462931
"4213" 842.4 25.4549410275239 108.155634840641
"4214" 842.6 28.8896330758597 111.45633911616
"4215" 842.8 31.9534704842597 115.03947100056
"4216" 843 35.9837301858627 117.689781999027
"4217" 843.2 40.3957149655169 119.794724702217
"4218" 843.4 44.8327371574068 121.870866199174
"4219" 843.6 49.6211086639911 123.647164473451
"4220" 843.8 53.7438656117982 123.157441760952
"4221" 844 57.9713039465779 121.505867441478
"4222" 844.2 63.1524465593961 119.806358247296
"4223" 844.4 68.1344755278242 118.054310462434
"4224" 844.6 73.7436934403597 116.48051317146
"4225" 844.8 79.4184280753153 114.774053823937
"4226" 845 85.0103337229439 113.612094473765
"4227" 845.2 90.4331097701688 112.937508587478
"4228" 845.4 95.2682716299858 113.169833046386
"4229" 845.6 95.2062105002745 111.624346152513
"4230" 845.8 96.4532311065641 108.123258810964
"4231" 846 97.2466368650722 104.060449821253
"4232" 846.2 98.8067331956688 98.9873706185687
"4233" 846.4 100.899358027598 93.857602058189
"4234" 846.6 103.545632493374 88.4812677994167
"4235" 846.8 103.702047751034 83.6110013423356
"4236" 847 102.672390326452 79.1152783368134
"4237" 847.2 100.923470148556 74.0839658318077
"4238" 847.4 98.9992557215722 68.8985340127221
"4239" 847.6 96.6241789775454 63.8945289839453
"4240" 847.8 93.1973717125128 59.8670919635391
"4241" 848 90.3789073164449 55.3412818739559
"4242" 848.2 89.2506254082982 50.444231402275
"4243" 848.4 90.0207815901458 46.0457768520267
"4244" 848.6 90.3441397375674 42.4950313465826
"4245" 848.8 90.2560775624415 37.88596863727
"4246" 849 90.9693878238207 32.9003839022327
"4247" 849.2 92.4325072584043 28.4748024053463
"4248" 849.4 91.9050678095402 24.8734845323547
"4249" 849.6 88.7871761125361 22.3426739057385
"4250" 849.8 84.8442701996395 20.0498296499887
"4251" 850 79.9784727428347 16.9187797603596
"4252" 850.2 75.2488653507658 14.1347669958042
"4253" 850.4 70.2419388000646 10.8240358127693
"4254" 850.6 65.8817650595036 7.04331871311079
"4255" 850.8 63.7375380059347 6.46635563562207
"4256" 851 60.1732786291116 8.06144314702994
"4257" 851.2 55.0098285756866 10.1638352137084
"4258" 851.4 49.8954232974496 12.4181728571279
"4259" 851.6 45.4151811313367 15.951094477198
"4260" 851.8 40.7058830765888 19.6159886953558
"4261" 852 35.6269980737412 23.2556148522151
"4262" 852.2 31.0036217275255 27.0553750651406
"4263" 852.4 26.6408182314156 31.8567574483869
"4264" 852.6 23.2930847610952 36.570296001976
"4265" 852.8 19.5527183973797 41.2555153780996
"4266" 853 16.8991937999489 46.2533036600244
"4267" 853.2 15.1033763506753 51.1633842168154
"4268" 853.4 12.9435834164026 56.6362084671271
"4269" 853.6 10.9906652620169 61.7858224867596
"4270" 853.8 8.34529186965214 66.8356325984697
"4271" 854 5.17572627027224 69.1565584554846
"4272" 854.2 5.07070823561686 68.943740451481
"4273" 854.4 4.68123737861686 70.6824496345167
"4274" 854.6 5.97205507610258 74.0374628741024
"4275" 854.8 8.20258102931236 76.9300892842122
"4276" 855 11.5126502476259 80.8188792829976
"4277" 855.2 14.4183898905611 84.6530970098787
"4278" 855.4 18.2599851786926 88.1471865077939
"4279" 855.6 22.6281400671674 91.3107093770288
"4280" 855.8 27.1460020083674 93.3838927081365
"4281" 856 31.6690949378788 95.9176883372786
"4282" 856.2 36.5143231976532 97.0150576944465
"4283" 856.4 42.2901165625701 96.4124676799699
"4284" 856.6 47.822089628099 95.6155393192489
"4285" 856.8 53.325958812175 94.3383248108969
"4286" 857 59.2119537977425 92.8602248635389
"4287" 857.2 64.3199884801942 91.5943895371842
"4288" 857.4 70.0956497464597 90.4059386169211
"4289" 857.6 75.4104289796751 89.0637621251057
"4290" 857.8 81.2392371155325 87.734023280705
"4291" 858 87.2752656937815 86.0250210550944
"4292" 858.2 93.0881144206516 83.8372413605245
"4293" 858.4 98.4308000957303 81.0096457872713
"4294" 858.6 103.658873599695 78.3933180302478
"4295" 858.8 107.64064036126 74.4144150249846
"4296" 859 108.098268618235 70.1837878408221
"4297" 859.2 108.135893426334 65.2078769179559
"4298" 859.4 107.848020947455 59.3979109076726
"4299" 859.6 107.196939384931 53.509813276052
"4300" 859.8 106.4410701217 47.7570822176196
"4301" 860 104.49890878146 41.7436521855396
"4302" 860.2 101.727764623169 36.71755606627
"4303" 860.4 98.1035975808751 32.0142707203903
"4304" 860.6 94.3158686661472 27.9018579277596
"4305" 860.8 89.1534198114545 25.1952883747635
"4306" 861 83.7035565053781 23.1472387024359
"4307" 861.2 77.6014522111059 21.2938357206596
"4308" 861.4 72.1330375542467 19.7174060613739
"4309" 861.6 66.0935735348003 18.8745550368623
"4310" 861.8 59.6059013312597 18.5415749978596
"4311" 862 53.7349887831486 18.8656532171411
"4312" 862.2 47.9747299921676 20.7591673950411
"4313" 862.4 41.9187314786997 22.8621050381796
"4314" 862.6 35.6772720115255 24.5262795000646
"4315" 862.8 29.3569981042597 26.534610235028
"4316" 863 23.8544739451059 29.2380425602365
"4317" 863.2 21.2261270622323 33.280290406413
"4318" 863.4 20.8939016440435 38.1059943811596
"4319" 863.6 22.3411133608014 42.6876862683679
"4320" 863.8 23.5898334909905 47.5481660553519
"4321" 864 25.8056388424044 52.142319082778
"4322" 864.2 28.4400160865129 57.2023914012798
"4323" 864.4 30.0434404897222 62.8666041149346
"4324" 864.6 31.1374363076883 68.4346464026881
"4325" 864.8 32.0677152689797 73.9243308632596
"4326" 865 33.170777665013 78.9270924515297
"4327" 865.2 35.3581406050766 84.0608127546455
"4328" 865.4 37.776987107974 88.8206638319453
"4329" 865.6 39.8008089311982 92.8146660709827
"4330" 865.8 39.9915328606496 96.3978995123206
"4331" 866 40.7425294905597 99.0971305873596
"4332" 866.2 42.0878267424472 101.236786108003
"4333" 866.4 43.3231796169941 101.078563572347
"4334" 866.6 43.5300860097754 101.017708750941
"4335" 866.8 43.316453557786 102.454096061817
"4336" 867 42.1140057976937 106.046613407452
"4337" 867.2 40.541425356222 109.809048856207
"4338" 867.4 38.8588505996407 112.44238041285
"4339" 867.6 36.3553025659785 115.452472388503
"4340" 867.8 34.9355953795244 115.35868436963
"4341" 868 35.2732458844026 114.729748938088
"4342" 868.2 36.2031655124629 114.691787120925
"4343" 868.4 38.1889987691521 114.505196876213
"4344" 868.6 41.3706760778751 115.284138590213
"4345" 868.8 44.4961072231307 116.069265449337
"4346" 869 49.0191909006191 116.827791352285
"4347" 869.2 53.7079144557674 117.926548558475
"4348" 869.4 58.3638574539612 119.537374982421
"4349" 869.6 62.5800424210779 121.116396584478
"4350" 869.8 67.3275001628269 121.054567425361
"4351" 870 73.0607360741778 119.125509789381
"4352" 870.2 77.762661759974 116.827791352285
"4353" 870.4 81.8616986367253 114.428852323608
"4354" 870.6 86.2457079500597 111.88475705886
"4355" 870.8 90.9871550128708 108.931990968937
"4356" 871 94.6938752600178 105.000754964918
"4357" 871.2 96.8500066173185 102.156767819851
"4358" 871.4 98.964095158093 97.3326112324512
"4359" 871.6 101.322557569926 92.8050125198262
"4360" 871.8 103.38761860282 87.4259872392596
"4361" 872 104.514757379104 81.9366399828934
"4362" 872.2 104.357957423688 76.7875317695687
"4363" 872.4 103.274720137112 70.9826238223633
"4364" 872.6 101.967689852062 65.7430513785411
"4365" 872.8 101.40910664926 59.822788206218
"4366" 873 101.824200588957 54.4278980593832
"4367" 873.2 103.063155720963 49.5569184051781
"4368" 873.4 102.924885119746 45.2796265175244
"4369" 873.6 101.24682712551 40.1831722851596
"4370" 873.8 98.2933397932597 35.8740267775826
"4371" 874 95.0765990113708 31.6508755475485
"4372" 874.2 90.4731749540229 28.7176968808438
"4373" 874.4 85.2410728676443 26.5816515868519
"4374" 874.6 79.4040032287597 24.4345686572365
"4375" 874.8 73.585948851246 22.823264656824
"4376" 875 67.6819420456753 21.7659216079323
"4377" 875.2 61.8538061862734 20.9292625440157
"4378" 875.4 55.3857194629217 20.4673529630821
"4379" 875.6 49.4119249871728 20.943876399877
"4380" 875.8 43.8584649486623 22.499340754231
"4381" 876 38.749821239961 25.5847592317635
"4382" 876.2 33.2078912028472 28.7489570417346
"4383" 876.4 27.6642978411443 31.6098202150442
"4384" 876.6 21.9895077260097 33.3025204781596
"4385" 876.8 17.3283404822982 32.6883548959673
"4386" 877 16.7544904968894 31.6749169584744
"4387" 877.2 16.462228043585 31.3794103629728
"4388" 877.4 16.1719847014305 30.0885943004766
"4389" 877.6 16.615050313519 30.7853847542151
"4390" 877.8 17.0183449818014 32.6425837482429
"4391" 878 17.2834015372597 35.8470634105596
"4392" 878.2 17.1500211067803 40.0773571436459
"4393" 878.4 18.0465538921922 44.1006877071461
"4394" 878.6 18.6076024510597 48.4529368154596
"4395" 878.8 19.7642775441775 53.201991502824
"4396" 879 20.8105812703724 58.3173376574483
"4397" 879.2 22.523554885987 63.7225548392959
"4398" 879.4 24.7083139008366 68.4497687143519
"4399" 879.6 27.5362218477847 72.7883741970096
"4400" 879.8 30.287400707093 77.0909453033679
"4401" 880 32.7324121982597 82.3704391427012
"4402" 880.2 35.5831224988014 86.6113440300346
"4403" 880.4 38.297124594487 91.1979534785687
"4404" 880.6 40.53097184664 95.4816342232934
"4405" 880.8 42.9376775526945 100.497532321007
"4406" 881 44.9076098583902 105.018780965312
"4407" 881.2 46.8938571036981 109.31247099692
"4408" 881.4 47.5593513515514 113.035859813993
"4409" 881.6 48.3707489703014 113.950034464451
"4410" 881.8 48.4997574866707 113.890087370975
"4411" 882 48.2765049464147 113.847105057603
"4412" 882.2 48.4026715620626 114.055554248674
"4413" 882.4 48.588437448557 114.094916453673
"4414" 882.6 48.5501219372197 114.03982913426
"4415" 882.8 48.5726480894895 113.937022862997
"4416" 883 48.5452946927949 113.962300663195
"4417" 883.2 48.4520411073161 114.379199045336
"4418" 883.4 48.329030535657 114.556989523372
"4419" 883.6 48.2296430606026 115.332501454874
"4420" 883.8 48.2410715490705 116.715950058889
"4421" 884 48.5137713238997 117.9812742071
"4422" 884.2 48.7229240069308 118.890449509423
"4423" 884.4 49.4172762712987 119.624267976491
"4424" 884.6 50.6651536753913 120.791682245567
"4425" 884.8 52.350568699804 121.963013901938
"4426" 885 54.1233500365674 122.626163566275
"4427" 885.2 55.3217219042597 123.281107080076
"4428" 885.4 57.5216098043008 123.58951227544
"4429" 885.6 60.0765119501347 122.864589635785
"4430" 885.8 63.430134222374 122.470945876745
"4431" 886 67.3331494142738 121.34579043111
"4432" 886.2 71.2640623174597 120.257381841137
"4433" 886.4 75.278046337416 118.92119720866
"4434" 886.6 78.4983289343073 117.184033544898
"4435" 886.8 81.752999335041 115.044745085081
"4436" 887 84.897736514471 112.025917388251
"4437" 887.2 87.3455574222753 108.588048533878
"4438" 887.4 89.1030839256629 104.133868218692
"4439" 887.6 88.9013458482269 100.047822564528
"4440" 887.8 88.6205113447821 95.7505877160924
"4441" 888 87.1995058509004 91.2565953973783
"4442" 888.2 85.8513248480165 86.3688019310244
"4443" 888.4 85.8415613796076 81.50377241079
"4444" 888.6 85.9140825536774 76.3406935136089
"4445" 888.8 86.2927690119472 71.4593048974971
"4446" 889 86.1223755120097 66.0366186974453
"4447" 889.2 85.7231678835847 60.7731982585596
"4448" 889.4 84.5560775901856 55.8701929143262
"4449" 889.6 83.2464657081866 51.2340120488181
"4450" 889.8 83.5676321524026 46.6604435616953
"4451" 890 83.3208968475762 41.8503376202925
"4452" 890.2 81.4681987708597 36.9811109059419
"4453" 890.4 78.7785588525185 31.7942754927184
"4454" 890.6 75.4187200408527 27.2551551559038
"4455" 890.8 72.2984244539574 22.2101489384852
"4456" 891 70.0262019309947 17.1285309327439
"4457" 891.2 66.9753008803774 12.6872934493066
"4458" 891.4 63.7229328487972 12.0357888907221
"4459" 891.6 60.1606022488052 13.0609950508284
"4460" 891.8 54.9598385662972 13.9198541614596
"4461" 892 49.1177757112972 15.2148447609846
"4462" 892.2 43.7818446598153 17.6154998489929
"4463" 892.4 38.8521989977028 20.5083206588621
"4464" 892.6 33.4186227558312 23.081018008192
"4465" 892.8 28.4960625256281 25.9914008818438
"4466" 893 25.2229761161031 30.1030721328042
"4467" 893.2 24.6785395380745 33.1943341289929
"4468" 893.4 25.4059187523255 37.3731742160148
"4469" 893.6 26.7490223656142 42.5799792258115
"4470" 893.8 29.2103737816244 47.0936071576949
"4471" 894 32.2287591221392 51.3362724692499
"4472" 894.2 35.0275083198669 56.1607505378024
"4473" 894.4 37.5968875607899 61.7018281694066
"4474" 894.6 40.378575689708 66.8082058714527
"4475" 894.8 43.4811821954645 71.9688430503222
"4476" 895 46.0020088552972 76.9070285097846
"4477" 895.2 47.7054029229264 82.3433925554096
"4478" 895.4 49.4044980066808 87.5944163028569
"4479" 895.6 51.6584380463902 92.990340439703
"4480" 895.8 52.9709157571367 98.6147859106134
"4481" 896 53.5755028036259 104.06096408735
"4482" 896.2 54.6387367782162 109.421495000964
"4483" 896.4 56.1975742070907 114.357257025223
"4484" 896.6 56.3176057184308 118.285744757765
"4485" 896.8 55.6462809517597 119.70013892266
"4486" 897 56.5896097157922 120.044087211958
"4487" 897.2 59.3725696917057 120.368555123187
"4488" 897.4 63.0184078878312 119.953042076556
"4489" 897.6 67.2731315357303 119.345033141277
"4490" 897.8 71.1989567413642 116.845956970615
"4491" 898 75.8865945514785 114.010213121175
"4492" 898.2 81.024704536921 111.313951921127
"4493" 898.4 85.4540039141919 108.7091393141
"4494" 898.6 90.6256322960722 105.281603237472
"4495" 898.8 94.9800152561728 101.46838721092
"4496" 899 99.3481566976347 96.8133167564512
"4497" 899.2 103.530143884003 92.4582314114163
"4498" 899.4 107.319590060219 87.4582677066866
"4499" 899.6 109.84764188426 82.1661333833134
"4500" 899.8 109.123625547529 77.2827680224673
"4501" 900 106.621284538 72.1366115468077
"4502" 900.2 103.579015709688 67.1123001120167
"4503" 900.4 100.070300578322 62.1460830294846
"4504" 900.6 95.5430023833338 57.7886975062151
"4505" 900.8 90.7218408708668 53.9212931100524
"4506" 901 85.1681719123597 51.1337945478096
"4507" 901.2 79.632396632556 49.1337895728818
"4508" 901.4 74.1368735436168 48.5011570168024
"4509" 901.6 68.1274632993411 48.5266041713572
"4510" 901.8 62.6611821829529 49.5644040263073
"4511" 902 57.0996721986134 50.369576732062
"4512" 902.2 51.3785249946332 51.852438665274
"4513" 902.4 46.3280787811218 53.9377608843837
"4514" 902.6 40.8028592899774 56.4088336551184
"4515" 902.8 35.4989982859149 59.2873893224872
"4516" 903 30.6811990180597 63.0985683753537
"4517" 903.2 26.8048184883891 67.3002716208713
"4518" 903.4 25.0728186772597 71.2691849515557
"4519" 903.6 26.1254426150976 75.505722892538
"4520" 903.8 27.4464856570841 79.8372703967406
"4521" 904 29.8781210819358 84.4393126015892
"4522" 904.2 32.8135519601347 87.6553422994929
"4523" 904.4 37.7560218030423 89.4117241594422
"4524" 904.6 43.0120823936234 91.1389427426596
"4525" 904.8 48.2617898614978 92.3259015449453
"4526" 905 53.9786375549688 91.9698139042596
"4527" 905.2 59.7894450684666 91.2083312286768
"4528" 905.4 64.9935815197597 90.1204988349872
"4529" 905.6 70.3253032517942 88.0657043135734
"4530" 905.8 75.4044371203367 85.3428174759211
"4531" 906 79.9461045567462 81.7530459636055
"4532" 906.2 84.2470986258701 76.8229382111141
"4533" 906.4 87.0804257374079 71.7423324076225
"4534" 906.6 89.6822341378817 66.5563655205498
"4535" 906.8 91.7068453001964 61.1957001882419
"4536" 907 93.4898658902597 55.2210748193262
"4537" 907.2 94.3038950688543 49.7585413730244
"4538" 907.4 93.7532223745169 44.8215847297167
"4539" 907.6 91.8512812936922 39.648088450092
"4540" 907.8 89.7447009826521 34.3123510335457
"4541" 908 87.0456091398983 30.2813840914307
"4542" 908.2 82.7145055132597 27.6779121849846
"4543" 908.4 77.3628874411486 25.1019952113262
"4544" 908.6 71.5874710290952 23.6388775474064
"4545" 908.8 65.7571493841413 23.3573479805543
"4546" 909 60.0068755469053 24.2206188274824
"4547" 909.2 55.2099749917028 26.8039445118874
"4548" 909.4 50.3242762411068 30.1172598025772
"4549" 909.6 46.410257771474 34.3550191036239
"4550" 909.8 42.8208577304243 39.3853321962418
"4551" 910 40.2099360096866 44.7412478839523
"4552" 910.2 37.8968590906744 50.683053275501
"4553" 910.4 36.6435541377534 56.3692195679507
"4554" 910.6 35.9010701582967 62.250783374067
"4555" 910.8 36.2056155117662 68.198940663257
"4556" 911 36.6544520564702 74.234540984449
"4557" 911.2 37.3411506727597 79.9741115086596
"4558" 911.4 38.6659001370626 85.3663629513497
"4559" 911.6 40.9821130783506 90.7671751064323
"4560" 911.8 43.2009167485324 95.9849043755141
"4561" 912 46.2622911001293 100.418509248573
"4562" 912.2 50.2054911009416 103.507592989205
"4563" 912.4 54.6225289847883 105.857231891002
"4564" 912.6 59.0949825726146 109.347752272079
"4565" 912.8 63.0340562704785 109.939025569097
"4566" 913 66.5974933217688 108.497540817678
"4567" 913.2 70.5616945346665 105.692390472592
"4568" 913.4 75.116631417686 102.959276839807
"4569" 913.6 78.4371589083124 99.2221712309227
"4570" 913.8 81.5209657901952 94.8556673188692
"4571" 914 83.3327132227835 90.1869028699929
"4572" 914.2 83.5908149415097 84.6672353355096
"4573" 914.4 83.2783663062299 79.4160637135551
"4574" 914.6 82.2709414816764 73.6560287173262
"4575" 914.8 79.9487694274749 68.4477461457988
"4576" 915 77.9483559007222 63.1830491862471
"4577" 915.2 75.2687391294362 57.9804631133655
"4578" 915.4 72.1987923742597 53.332450266731
"4579" 915.6 68.529799869112 49.0510106238982
"4580" 915.8 65.006281656401 44.8116665277683
"4581" 916 61.4068266506434 40.4156471377875
"4582" 916.2 57.704912624474 35.9407218785524
"4583" 916.4 54.1891227453977 31.3439745018665
"4584" 916.6 50.4403538298597 27.0493494963262
"4585" 916.8 46.2989803837597 23.408106087231
"4586" 917 42.6807480394079 21.1784369482151
"4587" 917.2 39.0510877915063 22.2417259799335
"4588" 917.4 38.2277093340887 23.1216156197385
"4589" 917.6 34.9344205051443 25.2185035873519
"4590" 917.8 30.9444615973483 26.5032138501532
"4591" 918 27.14821817552 26.1150936810568
"4592" 918.2 24.8945067186332 24.3689349369728
"4593" 918.4 25.7579119919826 23.6275325826837
"4594" 918.6 26.5567519425382 20.8287713639887
"4595" 918.8 27.5095081415674 17.9833334361596
"4596" 919 28.5585828474097 16.1301012749346
"4597" 919.2 28.7030717270745 16.2980305302522
"4598" 919.4 28.2020155628115 15.5457830725216
"4599" 919.6 27.3759858439634 16.5672943326225
"4600" 919.8 26.0438282111501 18.1336087211664
"4601" 920 24.1848251232997 20.0423360334996
"4602" 920.2 21.3702490633797 23.1892605580596
"4603" 920.4 17.5059563126883 25.9287075210622
"4604" 920.6 13.9702316441501 29.6630131318103
"4605" 920.8 10.6948528730097 33.3241577479929
"4606" 921 8.92748133253246 37.5723687264388
"4607" 921.2 6.76256378172024 42.103195281949
"4608" 921.4 5.14489316075972 46.6040321082012
"4609" 921.6 4.673576978738 51.4298488441813
"4610" 921.8 5.0177371503693 56.109684887276
"4611" 922 4.308458129774 61.5521399725596
"4612" 922.2 4.86770219046243 66.7005236525244
"4613" 922.4 6.16937084982496 71.6484663771378
"4614" 922.6 7.32898463334796 76.4860563334684
"4615" 922.8 9.01323130815035 81.3068320974565
"4616" 923 10.0587171399097 85.8940685350596
"4617" 923.2 12.1663536622136 90.1303130873519
"4618" 923.4 14.9062863066045 94.4382533358665
"4619" 923.6 17.3683769969688 99.5680362599141
"4620" 923.8 20.267250844921 103.461716900966
"4621" 924 24.0033193397835 106.995970491945
"4622" 924.2 28.7759842028335 109.995291338397
"4623" 924.4 34.0114940838171 111.636176752315
"4624" 924.6 39.2952199725356 112.562078215918
"4625" 924.8 44.7825979487188 113.711226400266
"4626" 925 50.4261151103565 113.701031367256
"4627" 925.2 55.7853776864026 112.967856965945
"4628" 925.4 61.7526276025811 111.382154191017
"4629" 925.6 66.244509102836 108.854365735354
"4630" 925.8 71.4198506602597 106.413190839621
"4631" 926 75.9592006487425 103.463233194625
"4632" 926.2 79.4731028969371 99.4036818425467
"4633" 926.4 82.9226709713115 94.9687395031596
"4634" 926.6 85.3151657519371 89.8804912100951
"4635" 926.8 86.4509915476035 84.5199666677064
"4636" 927 86.5226650039264 78.8489734773262
"4637" 927.2 85.9636527997392 72.6115117461938
"4638" 927.4 84.7963199750811 66.7181926971953
"4639" 927.6 83.0943598058894 60.9044643622151
"4640" 927.8 80.7046435598523 55.5672711366596
"4641" 928 77.3933599294972 50.5398514908846
"4642" 928.2 73.8136715374305 45.9571569009279
"4643" 928.4 69.0972744520524 40.9747797180864
"4644" 928.6 64.3323868090388 36.9058806938921
"4645" 928.8 59.2821059521068 33.3109208299772
"4646" 929 53.5896848410158 30.1978361262205
"4647" 929.2 47.6767335403972 28.3643545704471
"4648" 929.4 41.8042761691922 28.4323803924298
"4649" 929.6 37.2340461870847 30.2727617697471
"4650" 929.8 33.118716625528 32.9383810590132
"4651" 930 28.3297687189222 35.7643008534471
"4652" 930.2 22.5570474658273 37.227053393065
"4653" 930.4 17.3953744086472 36.1196930104596
"4654" 930.6 15.794248260495 34.3510371186713
"4655" 930.8 15.5181375230649 34.2441632211661
"4656" 931 15.4858437357213 33.0628461046211
"4657" 931.2 15.4815122711392 31.1917135644186
"4658" 931.4 15.6590230848939 31.0385232199888
"4659" 931.6 15.9601992666828 27.8748945607365
"4660" 931.8 16.8340120868751 24.4195890088903
"4661" 932 16.8563913205489 23.8903081006596
"4662" 932.2 16.6686945219947 22.5529684109608
"4663" 932.4 17.7431935212181 22.2404662758679
"4664" 932.6 19.6586252144569 21.4821713932934
"4665" 932.8 21.9064711904805 20.9009928216076
"4666" 933 24.7136961987273 20.2687349368674
"4667" 933.2 27.5913968858597 18.5467679426196
"4668" 933.4 30.2412022120435 15.779840659619
"4669" 933.6 31.9015410366597 13.3849808511796
"4670" 933.8 33.7570914767954 11.4550600235881
"4671" 934 34.709725779952 11.3473492188134
"4672" 934.2 36.7020190099905 10.5933735853903
"4673" 934.4 39.4124275031688 10.1222604025557
"4674" 934.6 43.3779489562597 8.53555294386505
"4675" 934.8 47.0629424494136 6.62875998977496
"4676" 935 48.977165276895 4.93453238996545
"4677" 935.2 49.4147472397597 5.95090045567177
"4678" 935.4 52.3870248326544 6.34874568604115
"4679" 935.6 55.7929994252871 7.7939577503993
"4680" 935.8 60.0995727245624 8.78806315883062
"4681" 936 64.4042506177202 8.49083539954115
"4682" 936.2 68.1117525168523 7.21518548243735
"4683" 936.4 70.4036450908459 5.85377841269406
"4684" 936.6 71.7470061801397 7.24692014485957
"4685" 936.8 75.1249484182992 10.8840313234754
"4686" 937 78.4902446796443 14.0786384339288
"4687" 937.2 82.7894037549905 16.535300762698
"4688" 937.4 87.1960168411397 18.8168010701396
"4689" 937.6 91.5528974947797 20.2812114924596
"4690" 937.8 95.3108129672861 20.595179665778
"4691" 938 98.8042041641299 21.0021540831661
"4692" 938.2 98.5842104332977 21.3168424379507
"4693" 938.4 99.0523086427982 22.0228452735057
"4694" 938.6 100.286216645961 23.7183339560102
"4695" 938.8 102.321158656158 25.9313325917735
"4696" 939 105.57307902163 27.8427160568818
"4697" 939.2 108.039496058187 29.8966056543945
"4698" 939.4 110.157951997967 31.5704834149157
"4699" 939.6 110.389846410671 31.1848681517654
"4700" 939.8 109.284569676271 30.8690824103921
"4701" 940 108.502727539114 30.244371969918
"4702" 940.2 108.215789184969 30.6743469818921
"4703" 940.4 107.756554306795 31.3180737305881
"4704" 940.6 106.970158885918 31.4332246982545
"4705" 940.8 106.132689094414 30.9407292555826
"4706" 941 105.143158490747 29.4986884414596
"4707" 941.2 103.835809681337 27.635220187198
"4708" 941.4 101.561095276382 25.0207235148791
"4709" 941.6 98.9749137930097 21.6610999059885
"4710" 941.8 95.9658994911874 19.333968315756
"4711" 942 92.3723967646901 15.9677806677608
"4712" 942.2 88.8720890625382 13.29571478809
"4713" 942.4 84.6759370581513 10.7186852621174
"4714" 942.6 80.2860401696127 8.41227804247133
"4715" 942.8 75.76718752353 7.59568954292984
"4716" 943 70.8658146524147 8.19079271003986
"4717" 943.2 65.802482530452 9.98420121931342
"4718" 943.4 60.9041375212597 11.7418132919288
"4719" 943.6 55.5173003432727 13.1570982493089
"4720" 943.8 50.5094761351111 14.7903741580515
"4721" 944 46.1475194949264 17.7934062898448
"4722" 944.2 41.3564097461169 21.2381970268024
"4723" 944.4 37.2745955263103 25.1967609754064
"4724" 944.6 33.2221266091711 29.5499605542798
"4725" 944.8 29.7565850874156 34.2947438519453
"4726" 945 26.976898422593 38.9835058799559
"4727" 945.2 25.4778683685397 44.6101576930596
"4728" 945.4 24.5884767140674 50.2295231093134
"4729" 945.6 24.3833499979759 55.9900750850244
"4730" 945.8 25.3387987747231 61.7687237662084
"4731" 946 27.2866530223124 67.3573055884754
"4732" 946.2 29.2321677013751 72.8637717603519
"4733" 946.4 32.1554183360375 77.6517112132151
"4734" 946.6 34.9880975783847 82.9384174758262
"4735" 946.8 37.5184471076627 88.658730319973
"4736" 947 39.4276016924026 94.6209976665524
"4737" 947.2 41.542715069487 99.4771597266141
"4738" 947.4 45.176933390974 101.574288879421
"4739" 947.6 49.5121149540097 101.847073031249
"4740" 947.8 54.4987328909561 100.595202419463
"4741" 948 59.7491549798115 98.6217075412285
"4742" 948.2 64.5456900342097 95.1245278459596
"4743" 948.4 68.7345515935755 91.501082311449
"4744" 948.6 72.7515897196791 87.637892888337
"4745" 948.8 76.5563503685206 83.5301497682248
"4746" 949 79.101081451093 78.7516057630762
"4747" 949.2 81.3659626708972 73.3920540253596
"4748" 949.4 82.7914380282227 67.9485977635114
"4749" 949.6 83.8050239128597 62.1022675580721
"4750" 949.8 84.2568101069797 55.9775137726996
"4751" 950 83.8466882370969 50.6143491141131
"4752" 950.2 82.7555024455755 44.8141174313306
"4753" 950.4 80.8440204763518 39.4025223656464
"4754" 950.6 78.6298111593573 34.7432460060864
"4755" 950.8 75.181569181528 29.7513695340498
"4756" 951 71.9565604997841 24.6455015916718
"4757" 951.2 69.0366599400454 19.1053804289453
"4758" 951.4 65.464569532876 14.3210997187875
"4759" 951.6 61.7850835073312 11.1212278604453
"4760" 951.8 60.9968686776883 7.54180522230243
"4761" 952 62.5726660790893 5.89055837998912
"4762" 952.2 63.9724079312841 6.3736188248547
"4763" 952.4 65.6441748831575 6.85538391210276
"4764" 952.6 66.5093599902462 8.41673621444336
"4765" 952.8 68.058102210365 9.24415403084378
"4766" 953 68.6935546612597 9.47988639165957
"4767" 953.2 69.9557287348708 10.8863089308262
"4768" 953.4 69.3732194901421 10.640662279189
"4769" 953.6 63.2032719351629 12.4825810633692
"4770" 953.8 61.3290148198052 14.1712398964323
"4771" 954 62.6995031791378 11.0377698196596
"4772" 954.2 64.3567440373678 9.90093596679471
"4773" 954.4 66.7369272606169 9.516978854231
"4774" 954.6 68.0107161457402 10.8506214857765
"4775" 954.8 68.7239030397273 10.294234547205
"4776" 955 69.2213901648255 10.556055864949
"4777" 955.2 70.7004114383014 10.9728580101596
"4778" 955.4 72.5152374455722 11.6560548051471
"4779" 955.6 75.1272188180319 13.1182343975583
"4780" 955.8 77.7606261980036 14.9989734140254
"4781" 956 80.4838996958961 16.7938456023349
"4782" 956.2 83.2269671672071 19.4933871097911
"4783" 956.4 86.2948219456814 22.0931112545029
"4784" 956.6 89.0209374669905 24.7890870014288
"4785" 956.8 90.760283217361 28.3026678097102
"4786" 957 91.9400964384472 32.4830088832221
"4787" 957.2 93.7949513949097 36.6552154388346
"4788" 957.4 95.2624576112213 40.8922089735442
"4789" 957.6 96.7888085374515 44.7723482965226
"4790" 957.8 97.7196597471381 49.1217038906326
"4791" 958 98.1719462793896 54.2032801266466
"4792" 958.2 99.0525614638673 58.8292949811532
"4793" 958.4 99.5642446950492 63.6983293792911
"4794" 958.6 100.873584220885 68.3240644986471
"4795" 958.8 102.168328319867 72.7467156053431
"4796" 959 103.962852268576 77.2773955747482
"4797" 959.2 104.700935673493 81.9801531830705
"4798" 959.4 105.96851214854 86.4860642376996
"4799" 959.6 107.505823526144 88.4525924725827
"4800" 959.8 107.879953779416 87.1863609931054
"4801" 960 108.344889034191 84.8611704814267
"4802" 960.2 108.583569804523 80.9324148015412
"4803" 960.4 108.84021060082 76.0638241043796
"4804" 960.6 107.840638909449 71.3636476971461
"4805" 960.8 106.584200661647 66.5471037135846
"4806" 961 105.014208684567 61.4942186656211
"4807" 961.2 103.082388849704 56.7837665295114
"4808" 961.4 101.394501492122 52.5115477044471
"4809" 961.6 100.130843323721 48.3570670660442
"4810" 961.8 97.7066044762208 44.1529087908154
"4811" 962 95.4594268469308 39.5767593279885
"4812" 962.2 92.7287749238722 35.2044364965096
"4813" 962.4 89.8126118820847 30.9494673837846
"4814" 962.6 87.5758525958139 26.4852163406716
"4815" 962.8 85.2953364933802 21.5440981187319
"4816" 963 82.83650843232 16.6780586162138
"4817" 963.2 79.030569407048 13.2462986793537
"4818" 963.4 74.7636004569427 10.6530486072571
"4819" 963.6 70.6019618605597 10.9452704911221
"4820" 963.8 66.4865531382597 12.4208906836211
"4821" 964 61.9815049568571 14.7605042450102
"4822" 964.2 57.4913991367972 16.6899656318721
"4823" 964.4 53.9861614237972 19.9079685878346
"4824" 964.6 50.3023784952481 23.7182163266363
"4825" 964.8 46.9441881287899 28.0290225087801
"4826" 965 44.3701723300454 32.7461335395881
"4827" 965.2 41.3320538520188 37.4044775965632
"4828" 965.4 38.2506796741068 41.902189734389
"4829" 965.6 35.6114418666715 46.497945846989
"4830" 965.8 34.0407645144156 51.7703517861661
"4831" 966 33.0854691133451 56.8005955171596
"4832" 966.2 31.9430845947397 61.9805579152596
"4833" 966.4 32.9621001395674 67.0866207148519
"4834" 966.6 34.5966793670997 72.4027980485796
"4835" 966.8 35.3644526930542 77.4505537639883
"4836" 967 36.2658724371293 81.9158212884857
"4837" 967.2 38.0125519262448 85.9614993103014
"4838" 967.4 41.1900391419362 87.7864386990713
"4839" 967.6 45.7496520854537 88.3855194202864
"4840" 967.8 50.6014162571816 89.0232234517689
"4841" 968 55.7853776864026 88.3310433260024
"4842" 968.2 60.7223844546597 87.3675666107096
"4843" 968.4 65.5010738485779 84.7716843380687
"4844" 968.6 69.7208546029119 81.3005702245291
"4845" 968.8 74.514565037503 78.5267535941326
"4846" 969 78.9840316419947 75.8635516203222
"4847" 969.2 83.783175547711 73.4386005424157
"4848" 969.4 88.1154808916573 70.7300441798644
"4849" 969.6 91.8051093800552 67.0242055134096
"4850" 969.8 95.3541934421783 63.4850023186945
"4851" 970 99.3838581928597 60.1569179024831
"4852" 970.2 103.741455114742 57.1385845942113
"4853" 970.4 105.796519315465 53.8185626301295
"4854" 970.6 105.547234504885 50.4570889337721
"4855" 970.8 103.587068678536 46.4181224081859
"4856" 971 101.388054170503 42.4375418853623
"4857" 971.2 98.0888675933347 38.4127026810471
"4858" 971.4 94.639488200615 34.6929997658701
"4859" 971.6 90.1387937248222 31.1636763551346
"4860" 971.8 85.1633035266472 28.6029054703596
"4861" 972 80.0081823787213 25.9774724368903
"4862" 972.2 74.501107440323 23.9494682308368
"4863" 972.4 69.0061562701676 22.3682969884359
"4864" 972.6 63.4356980917597 20.9984869874346
"4865" 972.8 57.768138412948 20.3395478199583
"4866" 973 52.1560228871059 21.079127427698
"4867" 973.2 46.4937158122597 22.6725954211786
"4868" 973.4 41.1757557154449 24.9769798745114
"4869" 973.6 36.5086567159222 28.0673830419846
"4870" 973.8 32.1899349331526 31.0908823973381
"4871" 974 28.6405640586671 34.9637819731411
"4872" 974.2 27.0454632776493 39.509606885283
"4873" 974.4 25.9316518491059 44.3025755803519
"4874" 974.6 25.3290495042334 49.5338892641859
"4875" 974.8 25.4415177552197 54.5390680741796
"4876" 975 26.5598892221688 59.8430204585297
"4877" 975.2 28.218544829952 64.8646395435057
"4878" 975.4 30.4161688495158 69.6578834427571
"4879" 975.6 32.9886873942078 74.0612357705687
"4880" 975.8 35.4757902523913 78.7954497045806
"4881" 976 38.6988131672316 83.8139650283779
"4882" 976.2 41.8947585693282 87.9129147307966
"4883" 976.4 45.7373521189554 91.6525927134857
"4884" 976.6 50.5442127250597 93.6595182377057
"4885" 976.8 55.9584758450692 94.7801861517548
"4886" 977 61.5231179904204 95.3512555234274
"4887" 977.2 67.5925505078174 94.7814938988327
"4888" 977.4 73.0751018025097 93.6510297703096
"4889" 977.6 78.6343346304026 92.0106156130881
"4890" 977.8 83.5305396898311 89.0308544531834
"4891" 978 87.300387716809 84.9055805289835
"4892" 978.2 91.6268126565585 79.625105156283
"4893" 978.4 94.3450789804223 74.8136226534096
"4894" 978.6 96.3988766122968 69.703620761104
"4895" 978.8 97.9937468263366 64.3253722030442
"4896" 979 99.8374771910127 58.741076787036
"4897" 979.2 101.118236009222 53.4555831567229
"4898" 979.4 100.570246341875 48.3470806338134
"4899" 979.6 99.2183330786347 43.6656908648346
"4900" 979.8 97.559920646961 38.2602653050362
"4901" 980 95.4072608785674 32.6783684637365
"4902" 980.2 92.7638152802968 27.8907988787336
"4903" 980.4 89.4803133496059 22.9565766870826
"4904" 980.6 86.1812769687782 18.1011363496966
"4905" 980.8 82.8058628747782 13.4034446547707
"4906" 981 78.8714135628621 9.39073041234632
"4907" 981.2 75.5067656272208 9.3938993193349
"4908" 981.4 72.3657084558312 9.10558972389334
"4909" 981.6 67.6790071201856 7.39790020547439
"4910" 981.8 63.0110340850308 6.58935569392464
"4911" 982 59.1925155970755 7.92200296365957
"4912" 982.2 55.221857581952 10.7781225816596
"4913" 982.4 51.1284190105597 13.2382801617096
"4914" 982.6 46.5725959858293 16.4657117634191
"4915" 982.8 42.0245377281847 19.6450757593596
"4916" 983 38.4923082057914 23.229686647014
"4917" 983.2 35.3890467431622 27.8230138274401
"4918" 983.4 32.5012628278451 32.3019286829401
"4919" 983.6 30.1655198833483 37.0337170216975
"4920" 983.8 28.2177958475347 41.8741249226346
"4921" 984 26.6255091604997 47.1287359016596
"4922" 984.2 25.5135356996544 52.7009022855806
"4923" 984.4 24.5535242012597 58.0002619223633
"4924" 984.6 23.9897695817666 63.2748816126322
"4925" 984.8 23.5629522042323 68.3860197086048
"4926" 985 21.6535680365844 73.3986295073609
"4927" 985.2 21.2000521273724 77.5330617711244
"4928" 985.4 22.6736781981397 79.3769228612596
"4929" 985.6 25.7271297170197 80.1298998514596
"4930" 985.8 29.8962654447213 80.7280871420826
"4931" 986 34.3993474662197 81.6462397213796
"4932" 986.2 38.9337130126844 82.8284527209198
"4933" 986.4 43.9287720254454 84.1637051561024
"4934" 986.6 48.7726466376786 84.3846058082001
"4935" 986.8 53.771256968774 84.6644534008167
"4936" 987 58.6140488820997 83.5001210006996
"4937" 987.2 63.9955624486972 82.3231076149408
"4938" 987.4 69.120372038794 79.958105857002
"4939" 987.6 72.699540618974 76.2412609571531
"4940" 987.8 75.9265848626883 72.2820620829096
"4941" 988 78.6275265201838 67.239893488014
"4942" 988.2 80.3680638068894 61.5872404325114
"4943" 988.4 81.5606980993972 56.4890188315596
"4944" 988.6 82.9044912971622 50.5595625159645
"4945" 988.8 83.165721750028 45.2352109220986
"4946" 989 82.1376942440319 39.9227033786849
"4947" 989.2 80.1412159223669 34.7398534028024
"4948" 989.4 76.8114411987296 30.3893097505993
"4949" 989.6 72.9382940014749 26.0841629280646
"4950" 989.8 68.5010575710184 21.8265602262113
"4951" 990 64.1115445789068 17.6358643382478
"4952" 990.2 59.4333122848244 14.1764467260713
"4953" 990.4 55.2908887947472 12.6540738762096
"4954" 990.6 50.4574445341332 12.763273616495
"4955" 990.8 45.7877998839472 11.7680276765346
"4956" 991 44.8628065985722 10.6969828197846
"4957" 991.2 46.1967442837972 9.34357159170957
"4958" 991.4 48.2340096416395 8.45444413525451
"4959" 991.6 50.5385818211031 8.2457799411656
"4960" 991.8 54.2062004372968 7.51810726010402
"4961" 992 58.2403491906671 6.55164254088179
"4962" 992.2 62.0584728323682 5.59925508155114
"4963" 992.4 63.7266557319891 5.17737892433016
"4964" 992.6 63.8622614113311 5.52953912780243
"4965" 992.8 65.3002898196472 6.95319420687207
"4966" 993 68.5454460254992 8.58574907206802
"4967" 993.2 72.3474062539045 9.41839099318589
"4968" 993.4 76.5619185965976 9.67988493984876
"4969" 993.6 80.3364422805185 8.97128327251839
"4970" 993.8 80.335448591585 9.03410649509331
"4971" 994 80.1493698688804 8.87553506183199
"4972" 994.2 80.4975175580289 9.29014417927496
"4973" 994.4 81.1668713183387 10.2332050229622
"4974" 994.6 82.9242205901059 11.3523424349288
"4975" 994.8 85.9020170008124 12.6366501799754
"4976" 995 88.4284529547729 12.6417747965148
"4977" 995.2 89.0220335388207 11.8642079796352
"4978" 995.4 87.9723620827597 12.4009178191596
"4979" 995.6 88.1012714509217 13.0399791549413
"4980" 995.8 88.451305974476 14.0956423590785
"4981" 996 89.0742796293939 16.1151398944523
"4982" 996.2 90.1743703896444 18.2679467547365
"4983" 996.4 91.6869403813972 20.8670405731971
"4984" 996.6 93.170716160218 22.7813980217012
"4985" 996.8 95.2281535680389 24.2140241376466
"4986" 997 98.1526975393431 24.9018504653679
"4987" 997.2 99.8612096534905 24.5643922762365
"4988" 997.4 99.8367983747042 24.342286626067
"4989" 997.6 99.3400427214472 24.6205659575346
"4990" 997.8 99.1345968443798 25.3495255782196
"4991" 998 99.1263746818431 27.1899917502429
"4992" 998.2 99.7601780858571 29.6716741987245
"4993" 998.4 100.62504031872 32.3612992404096
"4994" 998.6 101.364167704221 33.7918556574673
"4995" 998.8 102.676119437222 34.5144814783178
"4996" 999 104.201157468273 34.8410146643609
"4997" 999.2 105.501015653184 34.7314019556343
"4998" 999.4 107.256037889972 34.9366752823221
"4999" 999.6 108.592680233926 34.8291500719559
"5000" 999.8 108.4403538543 34.9564733842196
"5001" 1000 109.340628020868 36.2428500111866
"5002" 1000.2 111.381483901334 38.156481344104
"5003" 1000.4 113.813013943082 39.6515527820393
"5004" 1000.6 112.977318413724 39.798337985981
"5005" 1000.8 113.112952402652 41.5298869151659
"5006" 1001 113.0880394145 43.9973902113796
"5007" 1001.2 112.718741150606 47.4882474619673
"5008" 1001.4 110.613917879333 51.419248188123
"5009" 1001.6 108.785011521334 55.0143186853633
"5010" 1001.8 107.452943562706 57.2393367837801
"5011" 1002 105.853942804772 61.3574045440596
"5012" 1002.2 104.980099182273 65.2298576365167
"5013" 1002.4 106.127127030893 68.4230960915583
"5014" 1002.6 107.90871770439 70.859481842244
"5015" 1002.8 110.43184816976 74.2108701366239
"5016" 1003 114.319841724984 77.3865924816941
"5017" 1003.2 114.568353230147 79.7696393087346
"5018" 1003.4 112.990996259297 83.1093519075096
"5019" 1003.6 110.161674692381 86.7898515061596
"5020" 1003.8 106.36973545947 89.5571444374754
"5021" 1004 101.3519842569 92.3125482584196
"5022" 1004.2 97.5722923958408 94.647689202119
"5023" 1004.4 93.7977333296026 98.3626998284453
"5024" 1004.6 90.701654011429 102.323746841121
"5025" 1004.8 87.350465069163 106.778500973482
"5026" 1005 85.0698768865454 111.137962145755
"5027" 1005.2 83.5937654783052 115.829034647023
"5028" 1005.4 84.0466087343032 118.057587917051
"5029" 1005.6 83.5908149415097 117.569504234365
"5030" 1005.8 81.2438170532448 117.938800569361
"5031" 1006 76.8724426582597 118.871740591898
"5032" 1006.2 71.8923235031778 118.97227535384
"5033" 1006.4 67.467012111603 118.1015645096
"5034" 1006.6 62.8514918062597 116.246448823086
"5035" 1006.8 57.4792668104978 114.266093155945
"5036" 1007 52.0740031732106 112.676893960365
"5037" 1007.2 46.4685886601952 111.175752584772
"5038" 1007.4 41.1050667907821 111.114341075063
"5039" 1007.6 36.0593846433791 112.573403539346
"5040" 1007.8 32.3614875725454 114.954158336645
"5041" 1008 32.1989182639316 114.241461442519
"5042" 1008.2 31.805100633974 114.308749487902
"5043" 1008.4 31.4781163100751 114.786814265121
"5044" 1008.6 30.7479654506883 114.031174226326
"5045" 1008.8 28.9109911551146 112.463519128079
"5046" 1009 26.8505646858242 110.597828087289
"5047" 1009.2 24.1904237668691 108.618475944581
"5048" 1009.4 20.9772891966191 105.654846142097
"5049" 1009.6 17.8830630154978 102.458325904041
"5050" 1009.8 15.5632385855097 99.3373042825096
"5051" 1010 13.2217768856883 94.9631756337739
"5052" 1010.2 10.1017949771234 91.3218760239778
"5053" 1010.4 7.28316453252443 87.7463461108507
"5054" 1010.6 4.53657677458829 85.009413302731
"5055" 1010.8 4.40860777871686 84.8647526987024
"5056" 1011 4.90569758876657 84.5623983171527
"5057" 1011.2 5.88488778905973 83.4404021359596
"5058" 1011.4 7.44153480164068 80.8643306103739
"5059" 1011.6 8.18024687961793 77.2071245245999
"5060" 1011.8 8.52030725475973 72.9798640350346
"5061" 1012 8.37681799165445 68.694830505278
"5062" 1012.2 7.21051142745151 64.0324824577555
"5063" 1012.4 5.79900447187511 59.8864030764673
"5064" 1012.6 4.42611361166217 57.9500095097693
"5065" 1012.8 4.94664898580027 57.1058564591326
"5066" 1013 5.89843460147712 53.8231190379204
"5067" 1013.2 7.76171103328958 49.357051750167
"5068" 1013.4 9.61251900591189 45.2942717201378
"5069" 1013.6 11.0809328145881 40.8700748662864
"5070" 1013.8 11.32065757164 36.4411436051103
"5071" 1014 12.8369425865097 32.5452160339929
"5072" 1014.2 16.3865936428518 30.7777927297122
"5073" 1014.4 20.3680107246997 27.9771556267796
"5074" 1014.6 23.9336164205347 24.8201697717471
"5075" 1014.8 26.9786294041797 21.1847838806996
"5076" 1015 30.7250144894722 17.9849562313971
"5077" 1015.2 33.5962385862213 14.353265320275
"5078" 1015.4 35.5990580556381 11.3640832403893
"5079" 1015.6 38.3797396247597 10.6982311238134
"5080" 1015.8 42.3683994979834 10.9301528723306
"5081" 1016 46.9685501447666 10.9470711269335
"5082" 1016.2 52.000400984843 10.5725685182429
"5083" 1016.4 57.0977090121797 10.1238115418996
"5084" 1016.6 61.2497929068472 8.50620924915957
"5085" 1016.8 65.3976575338972 6.26675182140957
"5086" 1017 69.0988148773273 5.97464867865957
"5087" 1017.2 72.9832195932879 7.73549579270182
"5088" 1017.4 77.4916014565674 10.653292178775
"5089" 1017.6 82.2325353277222 13.3843317330846
"5090" 1017.8 87.4144713957057 15.2166868528758
"5091" 1018 92.3295672954472 17.1524622745596
"5092" 1018.2 96.8366176268182 19.3683997089972
"5093" 1018.4 100.542533992435 21.7044029157471
"5094" 1018.6 102.606017087845 24.783241285001
"5095" 1018.8 105.210145013146 27.6913464645457
"5096" 1019 106.962672573149 31.0642651209559
"5097" 1019.2 109.030233912778 33.9348095855114
"5098" 1019.4 111.445105683906 35.9734039568547
"5099" 1019.6 112.76476296179 36.8460796208644
"5100" 1019.8 112.616130559435 37.9842847383471
"5101" 1020 112.129291988185 40.2772944089346
"5102" 1020.2 111.063884209628 43.2921063191069
"5103" 1020.4 110.401888873067 47.3184781140442
"5104" 1020.6 111.012638044233 51.3326296695411
"5105" 1020.8 112.70895444702 55.0583625501796
"5106" 1021 114.84585121576 59.4879444304596
"5107" 1021.2 116.978324364889 63.5586361284373
"5108" 1021.4 116.956362211125 66.3952627105515
"5109" 1021.6 115.785449658272 68.4019586700471
"5110" 1021.8 114.192624778386 72.4164048785203
"5111" 1022 113.954936630372 77.2429471239471
"5112" 1022.2 115.083333445638 82.1209508667571
"5113" 1022.4 115.140585918354 84.6477617926596
"5114" 1022.6 112.254788153218 87.0170428394096
"5115" 1022.8 108.511540472051 90.5006432825762
"5116" 1023 104.773231732912 93.96683983479
"5117" 1023.2 101.316863551549 97.7719047502517
"5118" 1023.4 98.4231634122597 102.168541040201
"5119" 1023.6 97.1633257574569 106.540412360082
"5120" 1023.8 95.8551455240953 111.243819630262
"5121" 1024 95.0585679531764 112.440834893576
"5122" 1024.2 92.9954690946159 112.129465688646
"5123" 1024.4 89.1712020644628 112.476671621738
"5124" 1024.6 84.380242409352 114.079774863183
"5125" 1024.8 79.7025975524597 116.16893648586
"5126" 1025 75.0208598954729 118.423185293151
"5127" 1025.2 70.6347268691645 120.602722178564
"5128" 1025.4 66.2214965828014 122.480528096243
"5129" 1025.6 62.6957034634597 125.478912763397
"5130" 1025.8 61.3852485799068 125.164185945865
"5131" 1026 58.3183064215056 124.175861394086
"5132" 1026.2 54.2718439419119 123.425512337442
"5133" 1026.4 51.1330010206421 121.865138686571
"5134" 1026.6 47.8290444648311 119.321795804431
"5135" 1026.8 44.169061634541 116.852133280847
"5136" 1027 39.6084274474383 116.208810883124
"5137" 1027.2 35.0712658343066 115.835857763363
"5138" 1027.4 31.4739606656952 114.523945597369
"5139" 1027.6 27.6569269030692 112.732938036326
"5140" 1027.8 25.7543926770097 109.18442578366
"5141" 1028 23.6594163736307 105.547270522321
"5142" 1028.2 20.7760756742275 101.727943408514
"5143" 1028.4 16.6748533231972 98.8086787338939
"5144" 1028.6 12.2388266275454 96.0227836478977
"5145" 1028.8 9.8724842442034 93.7098160991948
"5146" 1029 9.72272124978353 90.2301774096596
"5147" 1029.2 9.26030188305974 84.8395012914903
"5148" 1029.4 8.41588390904233 79.7991318482683
"5149" 1029.6 5.78136609806492 75.8619062263089
"5150" 1029.8 2.56140314265972 71.9704853973096
"5151" 1030 1.86725761524706 69.0590674909634
"5152" 1030.2 2.85675187588472 64.4115051810346
"5153" 1030.4 3.80551568304846 59.2718155323497
"5154" 1030.6 3.77135927173973 54.1392113276596
"5155" 1030.8 5.06243761896243 50.2322221450515
"5156" 1031 7.89715388355972 45.7618786559024
"5157" 1031.2 9.74992238900258 41.0604090249739
"5158" 1031.4 10.633759405245 36.1242750205419
"5159" 1031.6 13.2126307990268 31.9784974049335
"5160" 1031.8 16.9302812935797 29.3636718776996
"5161" 1032 21.4035932349966 26.4833640696333
"5162" 1032.2 25.1588057495844 22.4689923757635
"5163" 1032.4 28.9626588615472 18.5788992883221
"5164" 1032.6 33.4610472598972 15.4047118037721
"5165" 1032.8 37.989447099285 12.0287020001279
"5166" 1033 42.7406330084415 9.08029940850373
"5167" 1033.2 48.2340096416395 7.30082159679881
"5168" 1033.4 53.1100279612959 5.14409034505717
"5169" 1033.6 54.918821017708 4.14368798310785
"5170" 1033.8 56.4847251578014 5.51485669470124
"5171" 1034 60.4347752064136 7.92200296365957
"5172" 1034.2 65.1984330744156 10.2183636010362
"5173" 1034.4 70.3488058035097 11.345246812028
"5174" 1034.6 75.8442395957797 11.4687842347396
"5175" 1034.8 81.0787279138597 10.4438267627346
"5176" 1035 83.4269522028939 10.0688423217571
"5177" 1035.2 84.5937023982847 12.1185514478346
"5178" 1035.4 86.9287799146443 14.9224919574288
"5179" 1035.6 90.2630656759045 17.663899005199
"5180" 1035.8 93.6986363045976 19.6482336311731
"5181" 1036 97.4245201891828 21.6583404970826
"5182" 1036.2 101.545674352364 23.4300243605687
"5183" 1036.4 101.556345631784 23.420093285501
"5184" 1036.6 100.829893579875 23.545776188698
"5185" 1036.8 100.657337320632 22.1920340149038
"5186" 1037 99.5564885186651 22.9797883944298
"5187" 1037.2 99.3069626646828 23.765477697775
"5188" 1037.4 98.9985978316111 26.1745020457677
"5189" 1037.6 99.2847201565325 29.9448096049323
"5190" 1037.8 99.6411139431413 34.2471581269359
"5191" 1038 100.209115360125 38.0744156630244
"5192" 1038.2 101.91801523574 42.0656147606596
"5193" 1038.4 104.241621972896 45.8878244265427
"5194" 1038.6 107.049039059488 49.472134391457
"5195" 1038.8 110.535863478959 52.8190771778283
"5196" 1039 113.229312538212 56.2586210113343
"5197" 1039.2 113.128184872067 60.7552226805442
"5198" 1039.4 112.226659702435 65.9775025852221
"5199" 1039.6 110.684282984482 70.405629960141
"5200" 1039.8 109.66289288799 75.2854815763134
"5201" 1040 108.967916044983 79.6615098997517
"5202" 1040.2 108.603791264381 83.879346318038
"5203" 1040.4 109.577468406881 86.0109097921596
"5204" 1040.6 111.327275459712 88.675850793139
"5205" 1040.8 112.577446629719 91.0424522150245
"5206" 1041 112.040015393851 91.7240632789976
"5207" 1041.2 110.135511648129 95.1747639420074
"5208" 1041.4 108.280866427561 98.1511965743993
"5209" 1041.6 106.53973607214 101.52483226266
"5210" 1041.8 103.767569061093 104.159169864868
"5211" 1042 99.7733290498598 106.28676260758
"5212" 1042.2 96.1782966670514 109.44407302166
"5213" 1042.4 93.4969795132186 112.865725664892
"5214" 1042.6 91.9164036279797 116.1637435411
"5215" 1042.8 91.0305311359639 116.151017169434
"5216" 1043 91.2666364148847 117.314629923535
"5217" 1043.2 91.6182420496764 116.51946025716
"5218" 1043.4 91.819702575557 116.347531680646
"5219" 1043.6 90.7976219880466 115.913971411168
"5220" 1043.8 88.3938044280209 115.817056348391
"5221" 1044 84.9722193874316 116.042764156144
"5222" 1044.2 81.0948013143073 116.473094678945
"5223" 1044.4 76.8919162011097 117.85015235191
"5224" 1044.6 72.5128817750662 119.191314093353
"5225" 1044.8 68.7226196505881 121.810257147898
"5226" 1045 66.0191881098597 124.87231190362
"5227" 1045.2 66.0916729638014 124.53606873041
"5228" 1045.4 66.3930801325797 125.37602754534
"5229" 1045.6 66.7883053337733 125.047468526876
"5230" 1045.8 67.0229296693913 125.188603236436
"5231" 1046 68.2630868719439 125.111733988344
"5232" 1046.2 68.9458878925555 124.812629608913
"5233" 1046.4 68.9717481305454 124.123415084302
"5234" 1046.6 69.216265548286 123.856202936173
"5235" 1046.8 69.3409867352338 124.024782854283
"5236" 1047 69.3966254290909 124.287802134335
"5237" 1047.2 69.8514409928814 124.321158009768
"5238" 1047.4 71.3387108983847 124.14659787341
"5239" 1047.6 73.1390863004454 124.21800086386
"5240" 1047.8 75.188553952995 124.150416215145
"5241" 1048 77.7185345200183 123.306101857298
"5242" 1048.2 78.9027989291778 122.694595183856
"5243" 1048.4 80.3776803712597 122.30310248361
"5244" 1048.6 82.0902066395391 122.111421728498
"5245" 1048.8 82.8591661172883 121.669748685202
"5246" 1049 84.7248624368921 120.874279006263
"5247" 1049.2 86.394722886651 120.366190533181
"5248" 1049.4 87.4565763532192 119.842243154268
"5249" 1049.6 88.6160708603014 118.899559938826
"5250" 1049.8 90.6191182588513 117.681473072293
"5251" 1050 92.9073678102729 116.220524292357
"5252" 1050.2 94.8815750859397 114.61105305786
"5253" 1050.4 96.9276627622208 113.225818182919
"5254" 1050.6 97.9678915428899 112.16681220918
"5255" 1050.8 99.0283974670344 111.022069968096
"5256" 1051 99.5311101881091 110.15543531755
"5257" 1051.2 99.6756870603583 109.584867650716
"5258" 1051.4 100.200229573636 108.516761457374
"5259" 1051.6 101.13907352174 106.51005923226
"5260" 1051.8 102.454528423312 103.542222973699
"5261" 1052 103.690293097403 99.6646452647024
"5262" 1052.2 104.771721231527 95.273185032223
"5263" 1052.4 105.902553999424 90.7979135345402
"5264" 1052.6 105.789242664216 85.8331078791813
"5265" 1052.8 107.23039772522 80.9296133444996
"5266" 1053 108.593819037602 75.900041359778
"5267" 1053.2 110.581644653221 71.2160104422749
"5268" 1053.4 112.945502034191 67.1305265806941
"5269" 1053.6 113.160548309852 64.510676001104
"5270" 1053.8 111.668459224158 60.7618592336089
"5271" 1054 109.245447988898 56.5120116893825
"5272" 1054.2 106.775711574935 51.5579131368933
"5273" 1054.4 103.62130111702 46.5003895856996
"5274" 1054.6 99.9646134707661 42.1362782494824
"5275" 1054.8 96.2810736987597 37.7514760369673
"5276" 1055 92.367818897474 33.2561548999453
"5277" 1055.2 87.8480129537176 29.9435298540331
"5278" 1055.4 83.061744590585 25.7672760862017
"5279" 1055.6 78.5770099155195 21.6394700309843
"5280" 1055.8 73.3428630166972 17.8827201314346
"5281" 1056 67.8603828279306 15.24306907309
"5282" 1056.2 62.4716375136301 12.4177468068077
"5283" 1056.4 57.265909759528 9.76961471211079
"5284" 1056.6 52.1681582984243 9.51439646759628
"5285" 1056.8 48.5248802816775 11.5899310346469
"5286" 1057 45.3746033497407 15.2677191273305
"5287" 1057.2 42.1240427825036 19.7058712102084
"5288" 1057.4 38.9889119908366 24.000158855198
"5289" 1057.6 36.6703953079264 28.7947559295485
"5290" 1057.8 35.0286674593222 34.1285232540471
"5291" 1058 34.0898085184369 39.7600130206975
"5292" 1058.2 33.1172464974383 45.4827578750524
"5293" 1058.4 32.7648681030097 51.0917726921859
"5294" 1058.6 32.5486359064286 57.1723631533869
"5295" 1058.8 32.2922784655524 63.027379584562
"5296" 1059 31.8680602086018 68.5769643248701
"5297" 1059.2 31.1245966091059 74.176987598698
"5298" 1059.4 30.2589306152071 79.9279899598043
"5299" 1059.6 29.9789888758866 85.4208905087939
"5300" 1059.8 29.5038477716532 90.4515160387743
"5301" 1060 30.022094490829 95.6607992567519
"5302" 1060.2 31.3483249053726 99.6863623032725
"5303" 1060.4 34.4980134166597 103.56955426191
"5304" 1060.6 37.4486911332746 107.33007946451
"5305" 1060.8 41.2636785896883 110.89809755446
"5306" 1061 44.8680983221728 114.303991976399
"5307" 1061.2 49.3246457728418 116.532055085869
"5308" 1061.4 53.6576191516234 117.510840620432
"5309" 1061.6 58.7815213506097 117.80471408526
"5310" 1061.8 64.2535868914597 117.549061420152
"5311" 1062 69.3381960797425 115.879295515194
"5312" 1062.2 74.3200175775633 113.552063251445
"5313" 1062.4 79.4005868177334 111.186442645081
"5314" 1062.6 84.5255449983097 108.61969304101
"5315" 1062.8 88.8520290183976 104.994256563522
"5316" 1063 92.7322067367515 100.437293421528
"5317" 1063.2 95.7911229174652 96.0864675105774
"5318" 1063.4 97.8038696621651 91.3687656357542
"5319" 1063.6 100.576812763068 86.5951160776596
"5320" 1063.8 102.743044334485 81.0451563654096
"5321" 1064 103.57066990561 75.6217746816846
"5322" 1064.2 104.39504988626 69.8179099299673
"5323" 1064.4 104.984665489218 63.9246666097846
"5324" 1064.6 104.605617463418 58.353729300562
"5325" 1064.8 104.459118685247 52.5846999417115
"5326" 1065 105.735015096653 47.2678326363024
"5327" 1065.2 108.183273914833 43.482005030873
"5328" 1065.4 108.375071120174 41.2940915391739
"5329" 1065.6 105.233002336169 38.9481618836336
"5330" 1065.8 101.162606106855 36.3484455138115
"5331" 1066 96.5264720029671 33.9215574907084
"5332" 1066.2 91.328386934961 31.1283963651661
"5333" 1066.4 86.5611312614079 28.0879384483262
"5334" 1066.6 80.9988617381205 25.3101512249127
"5335" 1066.8 75.1628173379221 23.1366567020492
"5336" 1067 69.0375029505584 21.6495861571401
"5337" 1067.2 62.9254419689812 19.7983990967355
"5338" 1067.4 56.9798488861711 18.1567054843178
"5339" 1067.6 50.5928965821847 16.9333849174971
"5340" 1067.8 44.6709922014998 15.7789283855396
"5341" 1068 38.8459244384415 14.7149816773089
"5342" 1068.2 37.1827658575797 16.1839780768196
"5343" 1068.4 35.1130738869351 19.5555480428804
"5344" 1068.6 32.7577436361134 24.3605229158181
"5345" 1068.8 30.4954513785674 29.6524794978134
"5346" 1069 29.1351476160952 35.0765027150013
"5347" 1069.2 29.3997449056378 40.9415322059035
"5348" 1069.4 30.1055914397922 46.712288708244
"5349" 1069.6 32.0638205604097 51.0510319906971
"5350" 1069.8 34.5841069745229 55.539939848449
"5351" 1070 36.5457854888862 60.8712698358042
"5352" 1070.2 39.5249694066526 65.9856165614096
"5353" 1070.4 43.1988818955701 70.8819815021423
"5354" 1070.6 46.8232680758751 75.605047407698
"5355" 1070.8 49.9677958566997 80.6959308302996
"5356" 1071 52.8266186514241 85.6081008921116
"5357" 1071.2 56.1607312628717 90.6467755900327
"5358" 1071.4 59.1692218855325 95.6650661868869
"5359" 1071.6 62.8514918062597 100.143981042387
"5360" 1071.8 66.1849041411715 104.596688188704
"5361" 1072 70.0479831639612 108.800767924525
"5362" 1072.2 74.0219675454337 112.497750320747
"5363" 1072.4 78.5459502469316 115.543754620613
"5364" 1072.6 83.1924924741234 116.212604430432
"5365" 1072.8 85.8703649574803 114.797388134542
"5366" 1073 91.2272256734026 113.573700521279
"5367" 1073.2 96.2772553570245 112.059637110336
"5368" 1073.4 97.5990656568684 109.799676847616
"5369" 1073.6 97.6655360237672 105.958211968212
"5370" 1073.8 98.0174646028847 101.762842230826
"5371" 1074 98.5014132648077 96.1718309860842
"5372" 1074.2 97.8539367751059 91.7381286765057
"5373" 1074.4 96.6664362133863 86.6493461969887
"5374" 1074.6 95.5812927280524 81.2612651945986
"5375" 1074.8 93.909296043952 76.0494436419673
"5376" 1075 91.2547098474766 70.711274500009
"5377" 1075.2 88.4568258317109 65.5019444198913
"5378" 1075.4 85.0075698848103 60.8025179747607
"5379" 1075.6 80.9501556068501 56.5448586291295
"5380" 1075.8 76.6414773825969 52.2763933527061
"5381" 1076 72.033840011295 47.5838822365066
"5382" 1076.2 67.6683957388114 43.2429806846941
"5383" 1076.4 63.0462272347597 38.9380457574778
"5384" 1076.6 58.2623050816091 35.0770372944909
"5385" 1076.8 53.4280877374666 31.4379847087285
"5386" 1077 47.926252297777 27.829783435832
"5387" 1077.2 43.052568240285 27.3906158028115
"5388" 1077.4 39.2544262577722 29.5571090700096
"5389" 1077.6 35.9390555875597 33.5978692113846
"5390" 1077.8 32.4828810864156 38.1591040434778
"5391" 1078 29.7945517831116 42.8541730390299
"5392" 1078.2 28.2378856417407 48.1114513973811
"5393" 1078.4 27.2538554764597 53.4170674469721
"5394" 1078.6 26.4956855414997 58.9167205068596
"5395" 1078.8 26.5814019967787 64.9129283677102
"5396" 1079 26.8591916746997 70.8708793443796
"5397" 1079.2 26.9885942441246 76.3530851624974
"5398" 1079.4 26.6984361673467 82.2093355575291
"5399" 1079.6 25.2774559072089 87.4070637964901
"5400" 1079.8 24.013944784791 90.3863714512689
"5401" 1080 21.8890489732121 91.8066070689453
"5402" 1080.2 17.8817190856945 93.4193228329205
"5403" 1080.4 14.9298847871026 94.0173178382024
"5404" 1080.6 15.8533132342129 93.7759850035971
"5405" 1080.8 16.9894612678258 93.9142287865652
"5406" 1081 18.8353838916688 93.4816689582505
"5407" 1081.2 21.2228034842925 93.209735878512
"5408" 1081.4 25.6326830341972 93.6847027714877
"5409" 1081.6 30.2917281610597 93.6899768560096
"5410" 1081.8 35.1016932450097 93.7808533893096
"5411" 1082 40.017937664514 92.6154113587443
"5412" 1082.2 44.803914835921 91.2122302695144
"5413" 1082.4 49.91729028105 89.2209034684015
"5414" 1082.6 54.7539857793791 86.72881502857
"5415" 1082.8 59.9953721882597 84.0163469184323
"5416" 1083 64.6761360952186 81.1318536452212
"5417" 1083.2 68.3090138151078 77.1294952493051
"5418" 1083.4 72.0593521908894 73.1223093947707
"5419" 1083.6 75.889708053969 69.1730883232526
"5420" 1083.8 79.0778800412718 64.6627451665993
"5421" 1084 82.6078646833669 59.6196226725881
"5422" 1084.2 85.074792755079 54.5318104646355
"5423" 1084.4 87.4206117020097 49.0575439553739
"5424" 1084.6 88.5812184225002 43.0779103214697
"5425" 1084.8 89.9783716173079 37.507710835768
"5426" 1085 91.8872156970873 32.7944176934527
"5427" 1085.2 93.3519282950722 27.1764684565971
"5428" 1085.4 92.1045528826378 22.7123962404645
"5429" 1085.6 90.0595264189905 18.2629535386211
"5430" 1085.8 87.2954246408311 13.7779754921239
"5431" 1086 83.9014643155454 11.2464149216239
"5432" 1086.2 80.2339470787954 8.36711251451671
"5433" 1086.4 79.186624145783 7.92653169455492
"5434" 1086.6 77.7904811069026 7.63917293655243
"5435" 1086.8 73.7759089310005 6.05158119362254
"5436" 1087 69.502455671952 5.55022530885188
"5437" 1087.2 64.9010821912222 5.81399195014707
"5438" 1087.4 60.0716435644222 5.24439082178457
"5439" 1087.6 55.0620746662597 6.06600604017809
"5440" 1087.8 49.8541502579136 6.88840722777495
"5441" 1088 44.855804125972 8.58890511605683
"5442" 1088.2 41.3588500397071 12.0011977290806
"5443" 1088.4 37.6673957412857 15.7923491129063
"5444" 1088.6 34.942830132286 21.0000243723964
"5445" 1088.8 33.2176279742722 26.3293693426221
"5446" 1089 31.9255337561205 31.9607358590013
"5447" 1089.2 30.6617254752097 37.7944176955596
"5448" 1089.4 30.2757498694905 43.1591290899288
"5449" 1089.6 30.1051921190229 48.5755859713043
"5450" 1089.8 30.9148815322597 54.4637703751596
"5451" 1090 31.2212652730997 59.8722223426996
"5452" 1090.2 32.2563922619264 65.3136591260299
"5453" 1090.4 32.9985506172097 70.6462844835096
"5454" 1090.6 33.621944402519 76.3294336122892
"5455" 1090.8 34.4716668586862 82.2765715750419
"5456" 1091 35.2538302985254 88.0495463092689
"5457" 1091.2 36.6164794880138 93.5289742858891
"5458" 1091.4 39.3324774738726 96.840712331966
"5459" 1091.6 42.062009545487 98.6215040559323
"5460" 1091.8 45.8341280705662 100.53440368545
"5461" 1092 49.9753492308961 101.766776279887
"5462" 1092.2 53.9297242116486 101.322884410882
"5463" 1092.4 58.1994787920931 99.4476543586596
"5464" 1092.6 62.7285010093124 97.3704764546596
"5465" 1092.8 67.1616359570597 94.2417272367596
"5466" 1093 71.3444692040662 90.5966150439338
"5467" 1093.2 75.032941841352 86.4273440161827
"5468" 1093.4 77.6852514033032 81.1763911107031
"5469" 1093.6 79.117309403468 75.9171234149096
"5470" 1093.8 80.2776810971651 70.1162883308082
"5471" 1094 80.3143913569972 64.6679068285596
"5472" 1094.2 79.2141978111078 58.6320945472292
"5473" 1094.4 77.8850668864597 53.2661474898846
"5474" 1094.6 77.0942931464243 48.0227112021153
"5475" 1094.8 74.7373915747055 43.673550668274
"5476" 1095 71.2529345786883 39.9235250471596
"5477" 1095.2 67.1809585422132 36.0952378636247
"5478" 1095.4 62.258228058969 32.8481378116596
"5479" 1095.6 57.4962675225097 30.0997127866937
"5480" 1095.8 51.9178099426744 27.5570337299766
"5481" 1096 46.3318577937662 25.5797011686856
"5482" 1096.2 40.9827031857097 23.9049132577971
"5483" 1096.4 35.9539612623338 21.9766117909559
"5484" 1096.6 32.3921847829494 19.0152073733837
"5485" 1096.8 32.4093627277248 17.9712568204386
"5486" 1097 33.0742262837281 16.5643119803811
"5487" 1097.2 33.6606510741097 15.1564241324346
"5488" 1097.4 33.5672273685382 14.0647964803938
"5489" 1097.6 33.5034378379305 12.2631781258303
"5490" 1097.8 33.9281560574702 13.4975857586069
"5491" 1098 33.8407813454722 14.7572165040096
"5492" 1098.2 33.0597934983467 16.4395612710944
"5493" 1098.4 30.8785309189397 18.4896455502596
"5494" 1098.6 27.2661545561545 20.1749611095411
"5495" 1098.8 23.7526642139221 21.3056378678414
"5496" 1099 20.5026986210698 23.8508680138748
"5497" 1099.2 18.9232788298913 27.2366827009359
"5498" 1099.4 16.3814690263124 31.0186497070675
"5499" 1099.6 14.2636685912049 35.3663603391116
"5500" 1099.8 11.8871803211939 39.4691423806596
"5501" 1100 9.38776507262337 42.817580138244
"5502" 1100.2 6.51145757128603 45.3829498672122
"5503" 1100.4 6.94137134800297 47.2269808025244
"5504" 1100.6 8.12510888515679 50.5117866791302
"5505" 1100.8 9.70739308602684 54.4237562460157
"5506" 1101 11.505428823285 58.5433543519634
"5507" 1101.2 13.8976015537397 62.6192901207396
"5508" 1101.4 16.5398662648052 66.5146056583089
"5509" 1101.6 20.0145659219722 69.8478692266596
"5510" 1101.8 23.7938156160005 73.4108063258818
"5511" 1102 28.0355791251526 75.7409342176953
"5512" 1102.2 32.7853033022967 78.0988814564373
"5513" 1102.4 37.6246262965255 81.7341253814317
"5514" 1102.6 42.3243803559136 85.2719138070826
"5515" 1102.8 47.7848383793008 88.3717434116459
"5516" 1103 53.2120880955097 89.9686210007919
"5517" 1103.2 58.7494842317275 91.1180034492725
"5518" 1103.4 64.5115315246204 92.2520206563809
"5519" 1103.6 70.8263712591169 93.0677507963738
"5520" 1103.8 76.4593675068961 93.6232947244323
"5521" 1104 82.437155054487 92.9564734086596
"5522" 1104.2 88.3488505778597 91.8659550090596
"5523" 1104.4 94.1585464483967 91.1780676689335
"5524" 1104.6 100.445678739839 89.9722383771727
"5525" 1104.8 106.214334925489 88.3372086947812
"5526" 1105 111.562840991754 86.2927034122243
"5527" 1105.2 114.84585121576 82.6861585738669
"5528" 1105.4 114.951430664946 79.9131100491295
"5529" 1105.6 116.331990012207 75.8846675101596
"5530" 1105.8 116.57317975687 71.0162817976596
"5531" 1106 115.804354169026 66.701753992192
"5532" 1106.2 114.82248296434 61.6534023953796
"5533" 1106.4 113.685025739377 56.7828922963868
"5534" 1106.6 112.129804449839 51.2813835041464
"5535" 1106.8 110.097302690029 46.0252351401596
"5536" 1107 107.100249547172 41.3434708799721
"5537" 1107.2 102.9617971325 36.6649522102596
"5538" 1107.4 98.4317044398255 33.0531224732385
"5539" 1107.6 93.4395592378972 30.2824985411721
"5540" 1107.8 87.5409861335509 27.8343167791406
"5541" 1108 82.2071684758518 25.8325377691201
"5542" 1108.2 76.0614896409446 24.7226019868514
"5543" 1108.4 69.9777558654219 24.1692534441866
"5544" 1108.6 63.7702435714905 24.065070664698
"5545" 1108.8 57.6010302530319 25.1967609754064
"5546" 1109 52.195968616029 27.0460206855826
"5547" 1109.2 47.4024811452597 30.3814890506596
"5548" 1109.4 42.7450588136347 33.7439207827596
"5549" 1109.6 37.792366909528 37.4267952037084
"5550" 1109.8 33.1656607872481 41.0541981940317
"5551" 1110 28.3925940774026 44.9866461881596
"5552" 1110.2 24.11814011315 48.4792181822327
"5553" 1110.4 19.876707487528 52.198189902123
"5554" 1110.6 16.1431434860429 56.1882347118764
"5555" 1110.8 12.04454354615 59.5363908053547
"5556" 1111 8.87981881506741 59.9113691570442
"5557" 1111.2 9.02851922669876 59.7833723244279
"5558" 1111.4 7.82482358154544 59.757033386205
"5559" 1111.6 8.88043441705423 59.9297004162075
"5560" 1111.8 10.6003074113467 61.5899581572248
"5561" 1112 13.1813123810649 63.717496776218
"5562" 1112.2 16.1909832798207 65.7441762943669
"5563" 1112.4 19.9902239934097 67.2822299561721
"5564" 1112.6 23.7699459294383 68.5171771319096
"5565" 1112.8 27.8953368879891 70.1961019929184
"5566" 1113 31.5190606822213 72.9786157310057
"5567" 1113.2 35.0629807803079 76.3046390969246
"5568" 1113.4 39.1529296594369 78.5148282976216
"5569" 1113.6 43.5899394227281 81.1326640579634
"5570" 1113.8 47.8290444648312 83.2719686354648
"5571" 1114 52.8159482169857 84.4290178866733
"5572" 1114.2 57.8363876202323 85.0639087357554
"5573" 1114.4 62.474191913541 83.9601023107689
"5574" 1114.6 67.5141710802034 82.1134584696455
"5575" 1114.8 71.9733092465229 79.5590175689622
"5576" 1115 76.0175066306988 75.837171064184
"5577" 1115.2 79.3669107661883 72.0131417292667
"5578" 1115.4 83.1086129280812 67.8958783838381
"5579" 1115.6 85.6540831720454 62.7261164129453
"5580" 1115.8 85.5706251312597 58.3031837000299
"5581" 1116 85.6355369407597 52.3654961330721
"5582" 1116.2 85.2182467368312 46.9399015467505
"5583" 1116.4 83.4145670536901 42.165858314571
"5584" 1116.6 81.6239871136598 37.1469223957971
"5585" 1116.8 79.8205891454243 31.8424155986469
"5586" 1117 76.8724426582597 27.7662469908042
"5587" 1117.2 72.8838856889826 24.6035559351656
"5588" 1117.4 68.4257934470722 21.2321695016346
"5589" 1117.6 63.5805013591059 18.183062080775
"5590" 1117.8 58.4748130507222 16.5731243747721
"5591" 1118 53.2626207067028 15.1247488127355
"5592" 1118.2 47.3147624837733 14.5166919342136
"5593" 1118.4 42.3793057331828 13.7540793864288
"5594" 1118.6 41.3040166427347 12.3960494334471
"5595" 1118.8 41.3985206006833 10.5337487106007
"5596" 1119 42.2048439652959 9.34849863267162
"5597" 1119.2 42.0480484689427 6.98632297794006
"5598" 1119.4 43.4660435548669 8.10282871869529
"5599" 1119.6 44.3155639823708 9.15292320306698
"5600" 1119.8 44.7132776088312 9.9199378794388
"5601" 1120 44.1675611046981 11.0697811229746
"5602" 1120.2 43.0933356376828 12.6056396798903
"5603" 1120.4 40.8950722428847 14.0561689614096
"5604" 1120.6 37.8621995219895 15.9587867290515
"5605" 1120.8 34.7024856165847 17.8535098171596
"5606" 1121 31.0247322867982 20.4499821971596
"5607" 1121.2 27.4096438192597 23.3353121294346
"5608" 1121.4 24.427116993286 26.534610235028
"5609" 1121.6 22.1098821575509 31.019103787014
"5610" 1121.8 19.4465437295165 34.9533856873353
"5611" 1122 16.453213657865 39.2744069521596
"5612" 1122.2 14.2803762451281 43.6918264091859
"5613" 1122.4 12.1120940470931 48.9516758851179
"5614" 1122.6 9.99015959864329 53.9169106101938
"5615" 1122.8 8.03995986445974 58.6207226555396
"5616" 1123 6.0286924131828 61.7638523358519
"5617" 1123.2 5.28250619689973 61.6482094506196
"5618" 1123.4 6.42829236573116 61.4631180623881
"5619" 1123.6 9.0059133232977 61.8119515442545
"5620" 1123.8 12.3933785549264 62.5777465626596
"5621" 1124 16.5282080462475 63.6733312498303
"5622" 1124.2 20.7411428042841 65.2074664548425
"5623" 1124.4 25.1186387780833 67.295689610789
"5624" 1124.6 29.6573129819465 69.8150222869126
"5625" 1124.8 33.597902991593 72.1991192152151
"5626" 1125 37.9253569582597 74.8546813280933
"5627" 1125.2 42.0342744996097 77.6129444380971
"5628" 1125.4 46.397550168556 80.4837894202892
"5629" 1125.6 51.4010486104597 82.0772541364596
"5630" 1125.8 56.3673283491786 82.0740962646461
"5631" 1126 62.0836778310311 81.7100387570024
"5632" 1126.2 67.5731590452323 80.6303432266185
"5633" 1126.4 72.0040569457597 78.2714248133134
"5634" 1126.6 76.1957370442222 74.1028383393846
"5635" 1126.8 79.8755914351272 69.6320179083222
"5636" 1127 82.7191979332236 65.0193690838524
"5637" 1127.2 85.9310765910715 59.973637499189
"5638" 1127.4 87.7776266542597 55.5950904835881
"5639" 1127.6 89.641522898474 51.5102830429096
"5640" 1127.8 90.8046533149939 46.7014682948241
"5641" 1128 91.0249031502857 42.0032319826985
"5642" 1128.2 89.2783876898997 37.2932985262196
"5643" 1128.4 86.7452942622116 32.4868214744427
"5644" 1128.6 83.7386696187042 27.6696178982151
"5645" 1128.8 80.1949656482227 23.1305995154003
"5646" 1129 76.3050653604079 19.2743572028818
"5647" 1129.2 72.0015919403357 16.0910309389634
"5648" 1129.4 66.7984464668329 13.0706177074157
"5649" 1129.6 61.6735799460646 10.6198010950742
"5650" 1129.8 57.0094289512597 7.61042627805957
"5651" 1130 56.0490292243393 5.68254553590957
"5652" 1130.2 57.2528482368847 5.81089388651184
"5653" 1130.4 57.2469111811378 6.96732439954982
"5654" 1130.6 55.819963901503 8.75357587455147
"5655" 1130.8 53.7669667562356 11.4225482566957
"5656" 1131 50.768510399332 14.4397742934548
"5657" 1131.2 46.9745440307782 17.8895719335485
"5658" 1131.4 44.1901381824427 21.6722240735986
"5659" 1131.6 42.6271617620429 26.4617542408524
"5660" 1131.8 41.4056285906828 31.7995624274288
"5661" 1132 41.1077438292729 36.6557279004885
"5662" 1132.2 41.2614823254571 42.2620583946727
"5663" 1132.4 41.0506231034549 47.4960417505376
"5664" 1132.6 41.0773536614225 52.4711287812061
"5665" 1132.8 42.5497071337787 57.2812715748494
"5666" 1133 43.5045269847847 62.7448944721221
"5667" 1133.2 44.3774344085609 68.1398283598162
"5668" 1133.4 46.241984648589 72.8781424799035
"5669" 1133.6 48.1262922813282 77.679968104413
"5670" 1133.8 49.1551000017597 83.4252560470762
"5671" 1134 49.7521057989921 89.2555860163216
"5672" 1134.2 50.3542602719966 94.8491651172385
"5673" 1134.4 50.326928983786 100.534073065028
"5674" 1134.6 49.4776617628136 106.050683349644
"5675" 1134.8 47.919681691921 109.159298631595
"5676" 1135 45.8851675981972 111.709900872019
"5677" 1135.2 45.3140142309119 114.783774916181
"5678" 1135.4 47.0425156562143 114.784544621432
"5679" 1135.6 49.7954985999612 114.137099965212
"5680" 1135.8 53.2329526057061 113.148682720981
"5681" 1136 58.2803338530492 111.480253993344
"5682" 1136.2 63.2409626632597 109.342854606846
"5683" 1136.4 67.3007012574123 106.207284147948
"5684" 1136.6 70.205229682497 102.98589807649
"5685" 1136.8 73.2373813262597 98.1104710829596
"5686" 1137 75.3784069117352 91.8306259586432
"5687" 1137.2 75.8318252122128 85.9378840064721
"5688" 1137.4 75.8282092010858 81.2610586883117
"5689" 1137.6 75.7444945918831 75.6545256401141
"5690" 1137.8 76.4303406043678 70.4636542302947
"5691" 1138 76.1242486434966 64.0416786874359
"5692" 1138.2 75.2269282874347 59.4051818733471
"5693" 1138.4 73.5334425061744 53.8368172882815
"5694" 1138.6 72.147790238224 48.723711792231
"5695" 1138.8 69.8341478853311 43.0810209235524
"5696" 1139 67.2330389475097 37.9390782995881
"5697" 1139.2 64.1700618161031 32.9982952505029
"5698" 1139.4 60.6265835771908 28.1879175572113
"5699" 1139.6 56.2637347494427 23.3583479057327
"5700" 1139.8 51.7052068035454 19.4021201295167
"5701" 1140 48.1440985687972 18.2770593741471
"5702" 1140.2 43.8822637839136 19.0069427398134
"5703" 1140.4 38.175017764029 18.1980417291211
"5704" 1140.6 35.9404633135489 15.5941096045632
"5705" 1140.8 37.1804939442472 13.6082774758596
"5706" 1141 39.3566623577347 11.9530263336096
"5707" 1141.2 42.6322547544427 10.9665251506962
"5708" 1141.4 46.2843752266222 9.68435859158457
"5709" 1141.6 50.4565817822347 7.79055654942208
"5710" 1141.8 54.728912848826 6.79112975237042
"5711" 1142 59.0385240334079 5.78712567343735
"5712" 1142.2 62.8417550348347 4.46058072207208
"5713" 1142.4 64.8377931769597 5.33689015032208
"5714" 1142.6 67.309354183003 7.28516548126768
"5715" 1142.8 71.0619585213949 8.81673331082174
"5716" 1143 75.4297548358513 9.64993704753281
"5717" 1143.2 79.613528689804 9.72638693406464
"5718" 1143.4 82.9757960882091 8.93758519836843
"5719" 1143.6 81.9884549032968 10.0568802538818
"5720" 1143.8 83.2238135570289 11.1825730870057
"5721" 1144 86.0045093316018 12.7647655934622
"5722" 1144.2 89.7967255708123 14.2765274726069
"5723" 1144.4 93.9410029662847 15.5556317608596
"5724" 1144.6 94.8032762694935 15.9289168160102
"5725" 1144.8 94.2813207241633 15.7818064031174
"5726" 1145 93.4134990555539 15.5831238213537
"5727" 1145.2 92.8819858860009 15.5693777911066
"5728" 1145.4 92.9086787586899 15.8744544158921
"5729" 1145.6 92.9795247672942 16.0606008720044
"5730" 1145.8 93.05448180215 16.1768852742206
"5731" 1146 97.2904523364847 18.1845600456096
"5732" 1146.2 98.729176228474 18.3078924836596
"5733" 1146.4 95.6797853581281 19.913605666028
"5734" 1146.6 91.9968942717597 23.7713031165762
"5735" 1146.8 89.3693771133032 27.7003490930509
"5736" 1147 90.3399349239966 26.8523364604754
"5737" 1147.2 92.6135564620097 25.5780151476596
"5738" 1147.4 92.5897554651931 26.3656117695929
"5739" 1147.6 89.0899741071945 28.7840940864422
"5740" 1147.8 89.1519023925312 31.379276293831
"5741" 1148 88.3544379234876 31.7240953382925
"5742" 1148.2 87.6753905542973 32.2541947547346
"5743" 1148.4 86.6185989231874 32.6745182729969
"5744" 1148.6 84.9152504763079 33.3689964276475
"5745" 1148.8 82.5846818942597 34.605393225981
"5746" 1149 80.6216862093802 36.6208434625993
"5747" 1149.2 78.8600870319149 39.3258887321079
"5748" 1149.4 78.0033158695489 41.8528917222981
"5749" 1149.6 77.5109937145039 45.1074123453689
"5750" 1149.8 76.0110247627774 48.3994800311655
"5751" 1150 73.3985416808804 51.6904692727285
"5752" 1150.2 70.4824033649225 53.3361163822177
"5753" 1150.4 66.411713640248 54.131574644189
"5754" 1150.6 62.1570136516091 54.5224256247078
"5755" 1150.8 58.5024005697597 54.0325704977667
"5756" 1151 54.196074760695 53.0685483050831
"5757" 1151.2 49.6598847791656 51.9917759357302
"5758" 1151.4 45.0625277232838 50.425942996262
"5759" 1151.6 40.7558137678528 49.1515690349154
"5760" 1151.8 36.3543452991249 46.8165757391203
"5761" 1152 31.9213792525968 44.5804003691539
"5762" 1152.2 29.8646230414732 42.4054900778169
"5763" 1152.4 30.1915785121169 42.005339508981
"5764" 1152.6 28.910531512089 42.3141794945986
"5765" 1152.8 26.4359666767597 43.2849041553217
"5766" 1153 23.7729596920222 45.6227819212596
"5767" 1153.2 21.0745798794496 48.8460230137482
"5768" 1153.4 19.7073451604308 52.531789939778
"5769" 1153.6 19.4307543704489 56.479545216119
"5770" 1153.8 19.2360189419489 60.9216182337947
"5771" 1154 20.4624574075222 63.2025227290971
"5772" 1154.2 22.9107560992982 66.1179367884673
"5773" 1154.4 25.6716301198972 69.4778719125096
"5774" 1154.6 28.352067127556 72.4924244285114
"5775" 1154.8 31.004037511573 75.8635516203222
"5776" 1155 33.4515667192992 79.6307622005148
"5777" 1155.2 36.4392181618124 82.7926506053701
"5778" 1155.4 39.2560490530097 86.2759663476179
"5779" 1155.6 42.4183830766945 89.9535966561378
"5780" 1155.8 45.567247258487 92.3309596080232
"5781" 1156 49.3356359719316 94.9139701638939
"5782" 1156.2 53.2204338995883 97.7339825878596
"5783" 1156.4 56.7303081704097 99.8501075775596
"5784" 1156.6 60.6185255594597 99.3308131015596
"5785" 1156.8 64.7988460912597 98.0576463000561
"5786" 1157 68.7674198237942 96.0632869116251
"5787" 1157.2 72.0789551874905 92.8745846643673
"5788" 1157.4 74.6172807604694 88.9130958556112
"5789" 1157.6 77.0099029607303 84.7508570195125
"5790" 1157.8 78.4906666415696 80.0618795891103
"5791" 1158 80.1491908018197 75.4874072360196
"5792" 1158.2 80.6162312711722 70.5002329121346
"5793" 1158.4 81.4869328120825 65.5488997671153
"5794" 1158.6 81.9257037775635 60.0124975846975
"5795" 1158.8 81.4779355422847 54.9798192606846
"5796" 1159 81.4080526385129 50.1771259427355
"5797" 1159.2 80.6165558302197 45.8304997116596
"5798" 1159.4 80.4978874258893 41.3347558685114
"5799" 1159.6 80.2011202494197 37.2673338024196
"5800" 1159.8 79.6821966980454 33.0104173354096
"5801" 1160 78.1279737104308 29.0456723393701
"5802" 1160.2 75.3194892411078 25.2164810187988
"5803" 1160.4 72.0563030363329 21.7292198087693
"5804" 1160.6 68.0788476459947 18.5878735415029
"5805" 1160.8 63.9381635801116 16.1585903468818
"5806" 1161 59.6807995729905 14.8026547706596
"5807" 1161.2 54.9737946053397 13.1616842264996
"5808" 1161.4 50.7621058801922 12.6851262823758
"5809" 1161.6 47.5053901115402 13.1988581115498
"5810" 1161.8 43.3411071184354 14.164062915038
"5811" 1162 39.0729977502197 15.0155655058196
"5812" 1162.2 36.9966187607982 13.8789097893134
"5813" 1162.4 37.5602280298222 12.6735474190596
"5814" 1162.6 38.8450712711754 12.0841794715993
"5815" 1162.8 40.1373516973751 12.2211620390057
"5816" 1163 41.2758049716828 11.342356002698
"5817" 1163.2 43.2221606134597 9.82067339153457
"5818" 1163.4 46.1090532374449 7.74890480499291
"5819" 1163.6 49.0206398249383 6.28529805269528
"5820" 1163.8 51.7320988389097 5.52188880739708
"5821" 1164 54.6068489892467 6.0252293094388
"5822" 1164.2 58.5828912135397 6.21352413761958
"5823" 1164.4 61.6246586067097 5.37583723602207
"5824" 1164.6 64.0246540218573 4.50225885341567
"5825" 1164.8 64.6190903111059 5.1208087229288
"5826" 1165 66.8460646985674 6.70365823150573
"5827" 1165.2 69.7736871713397 8.34782443397957
"5828" 1165.4 73.9145693929354 9.42725519476768
"5829" 1165.6 77.6754257831856 10.1674707441411
"5830" 1165.8 81.3291724649433 10.4905386155203
"5831" 1166 83.6300149303636 11.138931081218
"5832" 1166.2 83.9891374088961 12.762569329231
"5833" 1166.4 85.2563153168387 16.3468725545543
"5834" 1166.6 87.093556046452 19.5711761608519
"5835" 1166.8 90.0345603384136 22.3424111048903
"5836" 1167 93.3436089017661 24.0727185020393
"5837" 1167.2 97.5611345820997 24.6380921460996
"5838" 1167.4 100.650137799721 24.4395618733519
"5839" 1167.6 101.449865227318 24.0080551039386
"5840" 1167.8 100.530165661165 24.179779683565
"5841" 1168 100.605198854683 25.5230897703903
"5842" 1168.2 101.09752996366 28.4497135999396
"5843" 1168.4 102.048238312029 32.2888976067365
"5844" 1168.6 102.54116860694 35.2784359593396
"5845" 1168.8 103.8965271893 37.4023503661796
"5846" 1169 106.063523804519 39.7239813364744
"5847" 1169.2 108.546033652208 41.3962644133479
"5848" 1169.4 109.118632331414 41.1218969148519
"5849" 1169.6 108.829025796721 41.3415984239288
"5850" 1169.8 108.214597413681 42.7540215824622
"5851" 1170 107.207354032847 45.5789664498471
"5852" 1170.2 105.655746716549 47.7278015170451
"5853" 1170.4 104.040409756309 48.6217075201596
"5854" 1170.6 102.183240081075 49.9319644156225
"5855" 1170.8 99.8797210888451 52.0557005641962
"5856" 1171 98.9374646721444 54.6285465069673
"5857" 1171.2 99.507873913115 57.2003156072385
"5858" 1171.4 101.651338523735 60.1728431814279
"5859" 1171.6 103.750861802108 62.0338020324191
"5860" 1171.8 106.894545587007 63.3347903168283
"5861" 1172 106.792150279938 63.134133501231
"5862" 1172.2 105.959506662057 63.5571753844824
"5863" 1172.4 104.054658690101 65.7061791375864
"5864" 1172.6 101.160408391175 67.8113589623463
"5865" 1172.8 97.6720410451883 69.7922305328024
"5866" 1173 95.0039533985971 72.0345369298162
"5867" 1173.2 92.1220813329383 74.850715115981
"5868" 1173.4 89.3303854657202 77.847395644778
"5869" 1173.6 87.2637414957181 81.0938402225346
"5870" 1173.8 86.3513953469358 84.6038777524342
"5871" 1174 86.8526333688847 88.4329316841283
"5872" 1174.2 88.1930622350597 92.0931463423096
"5873" 1174.4 90.2702401390597 93.689477534398
"5874" 1174.6 93.6143542920405 95.1634749316596
"5875" 1174.8 97.0372962794347 96.5801751739971
"5876" 1175 100.750002122029 97.3005714290442
"5877" 1175.2 102.948220397404 98.5185552058162
"5878" 1175.4 102.486161858741 99.3851466902522
"5879" 1175.6 101.353467955403 100.627194668431
"5880" 1175.8 99.0402702039446 100.728106491262
"5881" 1176 95.4811311052156 101.818844576277
"5882" 1176.2 91.6166965304025 101.889574811279
"5883" 1176.4 87.4465764258097 101.99868847201
"5884" 1176.6 83.0976945822436 101.715379832482
"5885" 1176.8 79.1788403895566 102.946806589519
"5886" 1177 75.9137451641059 104.193206954721
"5887" 1177.2 71.8281668813081 105.79226025495
"5888" 1177.4 68.1624580380779 108.234352935523
"5889" 1177.6 65.4460550153921 110.83967692591
"5890" 1177.8 63.7771906547815 114.213679893616
"5891" 1178 62.7110269070138 115.581963467496
"5892" 1178.2 60.2355458834097 116.29876010486
"5893" 1178.4 57.2404709850733 114.861458614507
"5894" 1178.6 53.2089472015017 113.035161837547
"5895" 1178.8 48.5593023217061 111.347380007356
"5896" 1179 44.4598124479264 110.964863987088
"5897" 1179.2 39.7768414938443 111.587161378383
"5898" 1179.4 34.8351291748499 111.687254897496
"5899" 1179.6 30.7766821959049 111.71598635416
"5900" 1179.8 27.762601783416 109.233109640785
"5901" 1180 25.7961216974026 105.450451218136
"5902" 1180.2 23.8922351419785 101.340239304394
"5903" 1180.4 21.2220826233726 97.7452898062886
"5904" 1180.6 17.9954029477129 94.3967041819408
"5905" 1180.8 14.8070644464836 90.7281575601521
"5906" 1181 12.1160558007245 86.6773986530821
"5907" 1181.2 10.9727565574316 82.7369204005033
"5908" 1181.4 10.3252430920508 78.2650901361521
"5909" 1181.6 9.24661777186785 73.9636288236055
"5910" 1181.8 7.94635020233866 69.4174014373438
"5911" 1182 8.02386904971045 65.1248493974061
"5912" 1182.2 7.83083857547595 60.9321444731731
"5913" 1182.4 7.67080922608581 55.9172304574422
"5914" 1182.6 7.72310909433785 51.1776100192221
"5915" 1182.8 8.23837685827464 46.950470633779
"5916" 1183 7.51799254924503 42.9400150180419
"5917" 1183.2 7.34190825152895 42.7097396395442
"5918" 1183.4 7.19659934204453 42.7180195295583
"5919" 1183.6 7.0881391033863 40.9727956893305
"5920" 1183.8 8.72490270495593 38.7493607968368
"5921" 1184 10.7705833174264 35.2931493028262
"5922" 1184.2 12.5937456016022 31.5890265479335
"5923" 1184.4 15.6793965604044 28.4614660538701
"5924" 1184.6 18.7695403337071 25.2637053332385
"5925" 1184.8 22.2084823745129 21.962673859052
"5926" 1185 25.1023987423483 18.2207956253431
"5927" 1185.2 28.3184091522597 15.3119628144288
"5928" 1185.4 31.5207250875931 14.4420336067707
"5929" 1185.6 35.6352683190997 13.5407691939796
"5930" 1185.8 39.6180572213751 11.5071321345057
"5931" 1186 41.939902715029 8.60607357146726
"5932" 1186.2 44.5755718415347 6.14017379288458
"5933" 1186.4 47.8616134563573 6.31662308968396
"5934" 1186.6 52.3562771334176 6.70234422726483
"5935" 1186.8 56.8796053322597 6.63458540857624
"5936" 1187 61.299017695718 6.37493817057624
"5937" 1187.2 65.6976249920289 6.50892280300573
"5938" 1187.4 70.3562956276828 7.59245070004418
"5939" 1187.6 74.3144365357412 7.51810726010402
"5940" 1187.8 76.9113897439597 6.86556326404708
"5941" 1188 76.1733924021059 7.47760672939034
"5942" 1188.2 76.7526054714905 8.4662635202365
"5943" 1188.4 78.1776963411786 10.5588259279434
"5944" 1188.6 80.9290092467533 13.1216918077635
"5945" 1188.8 83.8111734527071 15.7780401186727
"5946" 1189 87.1908913372208 17.759935650218
"5947" 1189.2 90.5342710317273 19.707289935218
"5948" 1189.4 94.2961388924702 21.4304921617122
"5949" 1189.6 98.1213656486104 22.5043988173089
"5950" 1189.8 99.4285048520768 22.4274175646108
"5951" 1190 99.4798672878411 21.9021952376014
"5952" 1190.2 98.664264418974 21.6925796933024
"5953" 1190.4 98.6692244575737 20.8470009389852
"5954" 1190.6 98.2351429985356 19.6464187623147
"5955" 1190.8 97.7138831523573 18.043495601062
"5956" 1191 97.1347872439559 17.4467839221912
"5957" 1191.2 96.6949918606363 17.2743615947375
"5958" 1191.4 96.5634822206104 16.3588521776336
"5959" 1191.6 96.8103546069905 16.5253143304673
"5960" 1191.8 97.0692885284026 17.4210454239972
"5961" 1192 97.4477780642466 18.0892421779754
"5962" 1192.2 97.1812980041939 18.8374361927385
"5963" 1192.4 96.4953715903967 19.2806804232897
"5964" 1192.6 95.5099214018997 19.7411452374196
"5965" 1192.8 93.9144242118543 19.590339314592
"5966" 1193 91.5695581925514 19.5141702768679
"5967" 1193.2 88.1424474570192 18.9405772091659
"5968" 1193.4 84.8809371553222 17.4153551030346
"5969" 1193.6 81.8089857707347 14.8643209896846
"5970" 1193.8 79.5607415004793 12.0256958959523
"5971" 1194 77.8209187453068 9.24620387745957
"5972" 1194.2 76.5627429406453 9.21711087368367
"5973" 1194.4 73.0763343052217 8.64178454748235
"5974" 1194.6 68.9935524835435 7.04832509525417
"5975" 1194.8 64.5707274464454 6.77584587020243
"5976" 1195 59.7564967292997 6.32257597757958
"5977" 1195.2 55.1243900033797 6.42124192801958
"5978" 1195.4 50.7532451850192 6.74866038181147
"5979" 1195.6 46.808288427529 8.39136527850573
"5980" 1195.8 42.2402840844966 10.3510712033701
"5981" 1196 37.6105791423282 12.0674667429609
"5982" 1196.2 33.4208190200624 13.9536766306201
"5983" 1196.4 30.3306752467597 16.7465926446333
"5984" 1196.6 26.1327710096015 19.5371085217862
"5985" 1196.8 22.2833652419895 21.6587453524434
"5986" 1197 20.3943000075472 23.8513610149596
"5987" 1197.2 16.9227803733708 27.1839813975114
"5988" 1197.4 13.8619740086775 30.2253720404697
"5989" 1197.6 10.9493754944702 32.9762532251464
"5990" 1197.8 10.2180007339905 33.7918556574673
"5991" 1198 10.1982330701912 35.3930364252075
"5992" 1198.2 9.54890977452895 39.3393187616596
"5993" 1198.4 8.20819704743781 43.9293839758924
"5994" 1198.6 7.60978754853001 48.8427585471055
"5995" 1198.8 7.07370121447401 53.3732519755596
"5996" 1199 6.62704614434305 58.3097950880346
"5997" 1199.2 5.80201408158849 63.2001885715637
"5998" 1199.4 5.81376702386843 67.5957116622683
"5999" 1199.6 6.92240969761588 71.7151952533719
"6000" 1199.8 9.15509417103895 75.6342933878024
"6001" 1200 12.1060356115397 79.3353793031796
"6002" 1200.2 15.7878334463797 82.3576731534996
"6003" 1200.4 19.6202266792597 85.0675810281271
"6004" 1200.6 24.2298543566296 86.7551725942349
"6005" 1200.8 28.6181489784803 87.7406185982478
"6006" 1201 33.7070879839828 87.5238542751211
"6007" 1201.2 38.3091003026568 86.9960419598655
"6008" 1201.4 42.2095363852597 84.5635518776325
"6009" 1201.6 45.5989854650976 81.931992033038
"6010" 1201.8 49.6094826682597 77.9726640490762
"6011" 1202 52.3752187540445 74.0778185343305
"6012" 1202.2 55.5706777854009 69.8432872165772
"6013" 1202.4 58.8284869539538 65.985234727236
"6014" 1202.6 62.8470660010666 63.1604775797619
"6015" 1202.8 67.2353033129574 61.0621312896828
"6016" 1203 71.7912065936783 59.2913975096014
"6017" 1203.2 75.9377126014597 56.7659758854262
"6018" 1203.4 80.1965311354458 54.2554487539735
"6019" 1203.6 84.7857823436688 51.7773066228982
"6020" 1203.8 88.2180996472954 48.7839870439096
"6021" 1204 91.6066940685856 45.6175306288056
"6022" 1204.2 92.4512769382597 41.9373552816475
"6023" 1204.4 92.3990308476866 37.8732617958791
"6024" 1204.6 91.1952334244347 33.1791880401096
"6025" 1204.8 89.6066606789053 28.7611588185836
"6026" 1205 87.1200784541299 23.6222307575297
"6027" 1205.2 83.6881826557597 18.8936819840254
"6028" 1205.4 79.6431087548927 14.5479375435077
"6029" 1205.6 75.6992804426622 10.4298153111718
"6030" 1205.8 74.0851451997296 7.6451501857921
"6031" 1206 75.3810542546256 6.7630896818547
"6032" 1206.2 75.9842591185158 8.17848377192786
"6033" 1206.4 76.8912123381152 8.34432076040656
"6034" 1206.6 76.6284368201392 8.55547965878005
"6035" 1206.8 75.9304666320272 9.03154203302003
"6036" 1207 74.7985103447347 9.38251867740957
"6037" 1207.2 72.262882515285 9.03125540448235
"6038" 1207.4 68.8777638503814 9.06409993621363
"6039" 1207.6 64.8185661346521 9.02632539363426
"6040" 1207.8 60.349890532452 8.73589719046727
"6041" 1208 56.566605922068 8.64759250546779
"6042" 1208.2 52.5583334426883 9.59622184245178
"6043" 1208.4 48.0157269244834 10.0179711283043
"6044" 1208.6 43.3831419010197 10.8248590844996
"6045" 1208.8 40.0577099003347 12.7124945047596
"6046" 1209 37.6281291989702 15.726793953278
"6047" 1209.2 35.332300989286 19.7342440871464
"6048" 1209.4 32.8472561689136 23.6855862399288
"6049" 1209.6 31.4005180329634 28.2802697357336
"6050" 1209.8 29.8139772431397 32.8429448668996
"6051" 1210 28.8687881567527 37.9770850129976
"6052" 1210.2 28.1626208094597 43.2807638344996
"6053" 1210.4 27.2712791726939 48.442345941278
"6054" 1210.6 27.066294511115 53.5464640145938
"6055" 1210.8 26.4259802445289 58.8328344761211
"6056" 1211 26.5254397114759 64.0110694913488
"6057" 1211.2 27.4506407515755 69.3507814223306
"6058" 1211.4 28.0459624025273 74.9055048626314
"6059" 1211.6 29.1969415876844 80.0221284636322
"6060" 1211.8 31.1706534383493 84.729143762779
"6061" 1212 33.8387352123467 88.5706928885291
"6062" 1212.2 37.4699756485367 92.2574231525057
"6063" 1212.4 41.3847745704362 95.1634749316596
"6064" 1212.6 45.6189043488443 97.7040232911673
"6065" 1212.8 50.3139667184215 100.369783887733
"6066" 1213 54.9143443411907 102.046365076918
"6067" 1213.2 59.3839448213565 101.539489768031
"6068" 1213.4 63.3188568346597 99.8501075775596
"6069" 1213.6 67.1032153285097 97.0913556738096
"6070" 1213.8 70.6348234641191 93.3925996287377
"6071" 1214 73.3608201771122 89.0340975100202
"6072" 1214.2 75.7886976648684 84.1623343477031
"6073" 1214.4 77.8598335633302 79.3926479756737
"6074" 1214.6 78.5940167363032 73.8498233949639
"6075" 1214.8 77.4591779752987 68.8716630526206
"6076" 1215 75.564220036029 63.9109352654673
"6077" 1215.2 73.2494579419807 58.4716972175433
"6078" 1215.4 70.2376920590127 53.3938710209302
"6079" 1215.6 67.2593855054833 47.7488345994713
"6080" 1215.8 64.0334905699458 43.2596901400666
"6081" 1216 60.3951699240438 39.0885231340459
"6082" 1216.2 56.0269001983734 36.2737110311823
"6083" 1216.4 51.4583500698804 32.9734847541423
"6084" 1216.6 46.5215351591883 30.2470288738381
"6085" 1216.8 41.541872058974 28.2904014731953
"6086" 1217 37.916192938095 25.6635460025302
"6087" 1217.2 37.6445756427481 23.0479641541247
"6088" 1217.4 38.3444078803483 20.794261288052
"6089" 1217.6 38.9379811864597 19.8057324878721
"6090" 1217.8 40.6470709471774 16.9806368964713
"6091" 1218 41.6839853493079 15.0591737286837
"6092" 1218.2 41.2190302551116 16.5192115107707
"6093" 1218.4 40.5250749287347 17.8096943457471
"6094" 1218.6 38.6306149966111 19.3271833301325
"6095" 1218.8 35.9977227166521 20.9273715809507
"6096" 1219 31.9012038324545 23.020321251257
"6097" 1219.2 27.6170244054545 25.03343035627
"6098" 1219.4 23.0355865021828 26.9261834988134
"6099" 1219.6 20.0460481495797 29.2390412034596
"6100" 1219.8 18.3778639455382 32.4981070414444
"6101" 1220 15.4827310815195 36.1257626861531
"6102" 1220.2 13.049802741039 40.1165744546336
"6103" 1220.4 10.0260783849921 43.8246333730258
"6104" 1220.6 6.56270373668077 46.6589793855411
"6105" 1220.8 5.65216693129676 47.0229536935855
"6106" 1221 4.84030697772126 48.3870263627365
"6107" 1221.2 3.53360128190529 51.6462691754697
"6108" 1221.4 2.41688895624656 55.9550337881464
"6109" 1221.6 1.25640901084876 60.335176924865
"6110" 1221.8 0.0867652358751202 64.1076679804134
"6111" 1222 0.320447750075107 67.0856220716288
"6112" 1222.2 1.83794768773916 70.7815322400157
"6113" 1222.4 3.01903139963473 75.2139121453262
"6114" 1222.6 4.16580670080138 79.5197288421596
"6115" 1222.8 4.68432841716448 84.0790106998977
"6116" 1223 5.53326381759871 88.0803862950325
"6117" 1223.2 6.82140851646661 91.7791074846251
"6118" 1223.4 8.39905689361822 95.8836285917728
"6119" 1223.6 10.1660125426715 98.3937920397184
"6120" 1223.8 12.5406515850823 99.2089464140467
"6121" 1224 15.9567664306035 101.084649054488
"6122" 1224.2 19.6143256056688 103.224341456841
"6123" 1224.4 23.329776972981 105.774959592873
"6124" 1224.6 26.7410521814097 108.58723713626
"6125" 1224.8 30.3105302024321 111.366805585815
"6126" 1225 34.2489881111234 113.976097539478
"6127" 1225.2 38.6860422258379 115.312506299269
"6128" 1225.4 43.5012813943097 116.52595143811
"6129" 1225.6 48.6445250225582 117.404004765719
"6130" 1225.8 53.3743676192597 116.52595143811
"6131" 1226 57.461717688421 114.329210168869
"6132" 1226.2 61.9009188671411 111.237399284117
"6133" 1226.4 65.1336543718387 107.175576100186
"6134" 1226.6 65.1443444321468 103.73183378566
"6135" 1226.8 63.5362067000178 100.056987796224
"6136" 1227 61.4855215541728 94.9715617557465
"6137" 1227.2 58.4642171524068 90.249269118336
"6138" 1227.4 54.4591951204926 86.579110426002
"6139" 1227.6 49.6043580517202 83.9610631763701
"6140" 1227.8 44.2209132768899 82.8497935897966
"6141" 1228 38.4629364510203 82.4151612461948
"6142" 1228.2 33.2359173151922 82.4477777625785
"6143" 1228.4 27.3455536782344 82.2961466181153
"6144" 1228.6 21.7395551089091 81.1273498904258
"6145" 1228.8 17.3255064947732 78.8583301345515
"6146" 1229 13.0656091881575 76.3449512502505
"6147" 1229.2 10.8476331075646 72.688156696001
"6148" 1229.4 8.67509695433666 67.5060508685442
"6149" 1229.6 6.61283853945249 62.9124725200813
"6150" 1229.8 5.39120235571178 59.1934404399609
"6151" 1230 6.13766201193619 54.4637703751596
"6152" 1230.2 6.30483897399886 49.6574742195726
"6153" 1230.4 6.96242382675973 44.5322635216596
"6154" 1230.6 7.13490377771686 39.5414726826739
"6155" 1230.8 8.13930315552061 36.3590200298335
"6156" 1231 8.6656731380062 32.1405076630258
"6157" 1231.2 7.91755473797402 30.4278546288739
"6158" 1231.4 9.0445949468751 30.945722471698
"6159" 1231.6 9.85749053045973 30.4801550010996
"6160" 1231.8 11.398064142593 29.1157087654096
"6161" 1232 13.8085122027273 27.8912359952959
"6162" 1232.2 16.7485282269797 25.3183679096596
"6163" 1232.4 19.1528616508597 22.6907378610996
"6164" 1232.6 21.1254789103678 19.2692890135515
"6165" 1232.8 22.6269416952997 15.7737354407796
"6166" 1233 22.6970464495597 16.6072030747596
"6167" 1233.2 22.5617565729176 16.6236018476859
"6168" 1233.4 23.4681987464197 15.5452458713396
"6169" 1233.6 24.8475825189947 15.3641810263343
"6170" 1233.8 26.8404171821059 15.0373359280826
"6171" 1234 29.6675887876901 14.7352779557355
"6172" 1234.2 32.9937454572857 13.7691238817375
"6173" 1234.4 35.8873039805337 12.4569375999609
"6174" 1234.6 38.3641279237407 11.3779405681786
"6175" 1234.8 40.9854851204026 9.44447995011412
"6176" 1235 44.1472741058894 7.47483272043735
"6177" 1235.2 47.1291682631544 5.74916555092273
"6178" 1235.4 47.4330278791421 4.82456414798898
"6179" 1235.6 47.2144607315356 5.25838043590095
"6180" 1235.8 47.8732872816332 5.27547810404512
"6181" 1236 50.0891967726134 5.88440543130591
"6182" 1236.2 53.1527175380402 6.19788197474494
"6183" 1236.4 57.0993068413366 5.59516425389034
"6184" 1236.6 60.9182147811513 4.84377546737042
"6185" 1236.8 64.4191120056847 4.33887107925958
"6186" 1237 67.1267178802252 3.59305677148716
"6187" 1237.2 67.1057119365674 4.38680595396726
"6188" 1237.4 67.6414775410519 5.20076502773749
"6189" 1237.6 69.0497780060768 6.33087202347665
"6190" 1237.8 72.4157128515762 8.37556396168489
"6191" 1238 76.552329625109 9.76798812149519
"6192" 1238.2 80.5091267854972 10.2442229485221
"6193" 1238.4 84.0560162429264 9.78761645151142
"6194" 1238.6 83.4201350659421 10.277156145989
"6195" 1238.8 82.8219457496735 10.8855628180734
"6196" 1239 84.508265657471 11.4875812319694
"6197" 1239.2 83.9895589141526 11.464333139231
"6198" 1239.4 83.7665244948114 12.0226386534527
"6199" 1239.6 83.6342198261754 12.3141080498282
"6200" 1239.8 83.4737271838673 12.0927921411532
"6201" 1240 82.877987107556 12.2446486481411
"6202" 1240.2 82.3201662705472 12.4544700619971
"6203" 1240.4 80.9783101266332 12.6003456676234
"6204" 1240.6 78.8247901593751 12.2960602807365
"6205" 1240.8 75.3350576964176 11.9038300148306
"6206" 1241 71.1966173641744 11.4699874780376
"6207" 1241.2 66.6693311281676 10.3151988875938
"6208" 1241.4 62.0922701356521 9.76582702084945
"6209" 1241.6 57.434772124036 8.41909076798852
"6210" 1241.8 53.0604902619306 8.09455334334312
"6211" 1242 48.5817123511764 7.68940231295124
"6212" 1242.2 45.5274336860319 9.04604543702666
"6213" 1242.4 41.876374567826 11.8730205732258
"6214" 1242.6 37.94435553665 15.630676145501
"6215" 1242.8 34.7446782927597 19.3215153550826
"6216" 1243 32.1325942117407 24.0382084261026
"6217" 1243.2 29.3372780608673 29.170349718976
"6218" 1243.4 26.6456817536059 34.3510958623903
"6219" 1243.6 24.2834910737397 39.4743353254196
"6220" 1243.8 22.4214209199905 44.2576366353134
"6221" 1244 19.7820846977532 48.851849390205
"6222" 1244.2 17.0986525409905 53.5450186099288
"6223" 1244.4 14.2878417358893 58.1156606948077
"6224" 1244.6 12.2153503854116 62.4824330195963
"6225" 1244.8 12.3536608267392 67.1002323587828
"6226" 1245 13.5754255699309 70.5841292029061
"6227" 1245.2 16.3173114893766 73.6565907243349
"6228" 1245.4 19.6932524649472 76.6636092241596
"6229" 1245.6 23.3651387657982 79.954138644198
"6230" 1245.8 27.1240318574597 83.2093160941396
"6231" 1246 31.4289830634997 85.5097906228196
"6232" 1246.2 35.9513265871638 87.4647564843856
"6233" 1246.4 40.0081793674336 90.33177850279
"6234" 1246.6 43.6986896620244 93.0213852181596
"6235" 1246.8 47.6312179977835 95.9176883372786
"6236" 1247 51.6512541307143 98.9991727657505
"6237" 1247.2 56.1666395557843 101.331160962184
"6238" 1247.4 61.0955723492767 101.843890309354
"6239" 1247.6 66.6573736895755 102.372102197186
"6240" 1247.8 72.000864561686 102.69111657761
"6241" 1248 77.3398076866597 102.56342121466
"6242" 1248.2 82.9399886409966 102.556588392607
"6243" 1248.4 88.7265192876779 102.782941152241
"6244" 1248.6 94.5424358473828 102.803095588198
"6245" 1248.8 99.3786652480998 101.14055435042
"6246" 1249 103.321950858323 98.0919013754317
"6247" 1249.2 106.184618542014 94.0729565320596
"6248" 1249.4 106.605760655517 89.8555435376881
"6249" 1249.6 105.75730868289 85.2186300351116
"6250" 1249.8 104.009087775719 80.9372624117812
"6251" 1250 101.880571370891 76.5252445775938
"6252" 1250.2 99.2948362826883 71.7164020286953
"6253" 1250.4 96.089392943648 67.062007096589
"6254" 1250.6 92.1835157240722 63.1489704862596
"6255" 1250.8 87.9995344681318 58.960800154241
"6256" 1251 83.6093611727954 55.2705314360881
"6257" 1251.2 78.511843242376 52.6296343625433
"6258" 1251.4 73.2686641260188 50.6042549548885
"6259" 1251.6 67.603963573224 49.0297246084453
"6260" 1251.8 61.4906348118009 47.5426441457655
"6261" 1252 55.8362080980745 47.1046944907336
"6262" 1252.2 49.8285600253222 46.7960628779721
"6263" 1252.4 43.9691938717055 46.8268568839849
"6264" 1252.6 37.8455858188742 47.5541819783825
"6265" 1252.8 32.7636949980188 49.290377365009
"6266" 1253 27.3767968795127 51.7538978460331
"6267" 1253.2 24.0163789776472 54.9360037892721
"6268" 1253.4 20.4618418645011 57.9846764559699
"6269" 1253.6 15.9487514053451 58.3442300113669
"6270" 1253.8 14.0424476200811 56.8098686328024
"6271" 1254 12.2805556479383 53.9722952460881
"6272" 1254.2 10.48666011815 49.471893903123
"6273" 1254.4 9.06351660794394 45.4546944987648
"6274" 1254.6 8.87732220700971 42.2495315542429
"6275" 1254.8 8.7871669160375 42.2290963549559
"6276" 1255 7.37353195359306 39.0748632414744
"6277" 1255.2 6.54316990422444 37.8883489022478
"6278" 1255.4 6.12337858544491 38.8007911569188
"6279" 1255.6 5.99848345568474 39.6297991091721
"6280" 1255.8 5.29256752737224 41.0367625800846
"6281" 1256 4.09703109311688 42.2864835150622
"6282" 1256.2 2.77950682257972 43.9246889847396
"6283" 1256.4 2.62699823436498 44.732123566699
"6284" 1256.6 2.28877354275973 45.5782709661739
"6285" 1256.8 1.64054465062959 46.5436404132897
"6286" 1257 1.49837680355383 47.8198557557478
"6287" 1257.2 1.41113031020493 49.2646011950705
"6288" 1257.4 1.78923483486842 50.4081934077031
"6289" 1257.6 1.73363224658808 52.6181435528088
"6290" 1257.8 1.62148014109974 56.4085281877796
"6291" 1258 1.61679917680903 60.5279961838004
"6292" 1258.2 1.00008320709796 64.3666396656449
"6293" 1258.4 0.686379159674018 69.0744913820453
"6294" 1258.6 0.734082498833504 72.944481778217
"6295" 1258.8 1.72200625085674 76.957165616376
"6296" 1259 2.59843479791548 81.0978307026268
"6297" 1259.2 2.9344752267334 83.5135133319227
"6298" 1259.4 4.65256205178281 85.1930209924596
"6299" 1259.6 6.79811580896285 89.1510185767221
"6300" 1259.8 9.8332009501307 92.9397219739499
"6301" 1260 12.8755805683549 96.6224451261358
"6302" 1260.2 16.2488695733535 99.9527493763315
"6303" 1260.4 20.1285191536496 104.220322657151
"6304" 1260.6 23.6062174813691 107.809106819878
"6305" 1260.8 27.7544212992269 109.331275451053
"6306" 1261 32.8297799125097 110.35283835466
"6307" 1261.2 37.7955333392597 110.598819948554
"6308" 1261.4 42.8138877150873 109.808922157815
"6309" 1261.6 47.7494235753459 108.647224601591
"6310" 1261.8 52.7319645390356 106.14923910497
"6311" 1262 57.5375250285479 103.910066211744
"6312" 1262.2 61.2540011724631 100.642471733524
"6313" 1262.4 64.1622110365482 95.785130338025
"6314" 1262.6 66.8930500436532 90.6685981557907
"6315" 1262.8 69.7431456148699 85.8095731626935
"6316" 1263 72.1875033639119 80.5329175208769
"6317" 1263.2 73.7513405850405 75.1457399253034
"6318" 1263.4 75.7829102608293 69.6161587167988
"6319" 1263.6 76.9883566037954 63.2175915420167
"6320" 1263.8 77.3782489660519 57.4606727488284
"6321" 1264 77.7746346434622 51.8040295226089
"6322" 1264.2 76.7330024748894 46.0997635140299
"6323" 1264.4 75.2218280738312 40.609735604731
"6324" 1264.6 72.8015448910454 34.767672749731
"6325" 1264.8 69.9792777313561 29.7276785356957
"6326" 1265 66.8400487755368 24.5003226959608
"6327" 1265.2 63.1846536236935 19.5310499542379
"6328" 1265.4 59.4204390184026 15.1179407025167
"6329" 1265.6 58.7669161934722 11.3493465052596
"6330" 1265.8 60.1783054695779 8.31147382065957
"6331" 1266 62.3263625608665 7.12118086443486
"6332" 1266.2 64.776202436783 6.68565942922934
"6333" 1266.4 68.5995444543977 5.77319823538371
"6334" 1266.6 70.6733648510097 5.74282078758814
"6335" 1266.8 72.8637426179183 6.30712380048884
"6336" 1267 77.1897892824819 6.49394315465957
"6337" 1267.2 78.4455002754935 7.84107395441282
"6338" 1267.4 79.3115039002222 9.11962584893457
"6339" 1267.6 81.4393885978761 10.1681294129335
"6340" 1267.8 84.9152504763079 11.3897013169487
"6341" 1268 87.4303875769345 11.736940394274
"6342" 1268.2 86.0962524667231 12.3771695961718
"6343" 1268.4 85.9100435086453 12.6613471271536
"6344" 1268.6 85.291744764519 12.2206072372151
"6345" 1268.8 85.0988271012353 12.7191440071962
"6346" 1269 84.0004941920333 8.34086784760297
"6347" 1269.2 83.8298084219416 7.07224836656867
"6348" 1269.4 85.028420604848 9.41115624042428
"6349" 1269.6 86.4211936695355 10.5408587262458
"6350" 1269.8 86.9207907688597 11.0767169053596
"6351" 1270 84.833685176348 10.7227566264978
"6352" 1270.2 84.805593090724 10.5694774796953
"6353" 1270.4 85.0513306552597 10.8219185013222
"6354" 1270.6 85.1147328877946 11.2279765172642
"6355" 1270.8 85.3826047175356 11.3466604993492
"6356" 1271 85.8577644297538 11.5097168581419
"6357" 1271.2 86.3014840234079 11.6436133749929
"6358" 1271.4 86.4928204938114 11.6779345616251
"6359" 1271.6 87.4947966271526 11.8306212071239
"6360" 1271.8 87.9306330623669 12.016083519981
"6361" 1272 88.4053620355421 12.1970183704949
"6362" 1272.2 89.0823540252097 12.7465732047471
"6363" 1272.4 89.8038611128293 13.7492757861153
"6364" 1272.6 90.9131135536521 16.5889620346216
"6365" 1272.8 91.8086500242097 19.5282345022596
"6366" 1273 92.6003336860005 23.0488587182522
"6367" 1273.2 94.1337910404997 25.8843988884996
"6368" 1273.4 95.9511794340405 28.0997944865911
"6369" 1273.6 98.586645006556 29.5496562326225
"6370" 1273.8 101.529313703889 31.0257988634744
"6371" 1274 104.276585833922 33.2327402829471
"6372" 1274.2 105.630128639989 36.3691648837271
"6373" 1274.4 105.116666885377 39.5551294529843
"6374" 1274.6 103.76516492 43.3157681288077
"6375" 1274.8 102.322680264445 47.0325702579559
"6376" 1275 100.747475434356 50.7121806140572
"6377" 1275.2 99.5044991656378 54.3545285494157
"6378" 1275.4 98.6733113610646 57.9025130637937
"6379" 1275.6 97.5769057476671 61.3901008629188
"6380" 1275.8 95.9612070712236 64.6252058068885
"6381" 1276 93.7276151684284 67.8911301017319
"6382" 1276.2 91.3683579700158 70.6600584528425
"6383" 1276.4 88.7464354110473 73.9665235394346
"6384" 1276.6 85.3668513495382 76.8189045658748
"6385" 1276.8 81.9735609560402 79.2711641082205
"6386" 1277 78.1083635111397 80.6959308302996
"6387" 1277.2 74.0461473851652 81.6951516470245
"6388" 1277.4 69.6772182359905 82.6954142915442
"6389" 1277.6 65.7165034529583 83.3939857461527
"6390" 1277.8 62.0781945974336 85.00901012379
"6391" 1278 57.7609431401189 86.2605002709413
"6392" 1278.2 53.4925652425284 86.9671479410626
"6393" 1278.4 49.3103238940423 87.5829044830944
"6394" 1278.6 45.1662235954428 86.4250654217863
"6395" 1278.8 42.0381692081797 84.4504298917796
"6396" 1279 39.6064906574623 81.6848252729507
"6397" 1279.2 37.4317252906667 78.0992169179852
"6398" 1279.4 35.4149122775971 74.9907615070451
"6399" 1279.6 33.4131945905768 71.3107597627084
"6400" 1279.8 32.5496974752227 68.3476851848818
"6401" 1280 30.9427008791883 65.1000340175167
"6402" 1280.2 29.4291223370375 61.8324628239559
"6403" 1280.4 28.0267275147662 58.4115886074778
"6404" 1280.6 26.806891302474 56.0541097079096
"6405" 1280.8 26.645492137804 54.7472459989254
"6406" 1281 26.7329382052222 52.3654961330721
"6407" 1281.2 27.6857244267534 49.3784641853431
"6408" 1281.4 29.0282240041948 45.8574760480752
"6409" 1281.6 30.6679000131866 42.6514042610254
"6410" 1281.8 32.7741412186526 39.3717746664096
"6411" 1282 34.5137894513737 35.9984147435963
"6412" 1282.2 35.7102414590722 32.7166913974221
"6413" 1282.4 36.6829942245382 29.3083900227229
"6414" 1282.6 37.3002802741856 26.5348633025114
"6415" 1282.8 37.2556570700036 25.4054447272815
"6416" 1283 36.0939166187954 24.7666175289096
"6417" 1283.2 34.4201192452597 25.3824976491656
"6418" 1283.4 33.2011260434805 27.046539461283
"6419" 1283.6 32.3910241631116 29.1794185043633
"6420" 1283.8 31.1729059750222 32.3759043975471
"6421" 1284 29.4506683103737 35.7765642554317
"6422" 1284.2 27.2894367646301 38.9835058799559
"6423" 1284.4 24.4812173754876 42.0869781410013
"6424" 1284.6 21.8538185820549 45.395668795009
"6425" 1284.8 18.9145971265774 47.977935103589
"6426" 1285 15.9274659610375 50.3310518369929
"6427" 1285.2 13.5785600100472 51.5719492619346
"6428" 1285.4 12.6238285131513 52.8190771778283
"6429" 1285.6 12.9202753149219 53.6321974642677
"6430" 1285.8 13.7673451893431 55.8593742794096
"6431" 1286 14.5623686579489 59.0426845047542
"6432" 1286.2 15.3040359489447 63.1948533543445
"6433" 1286.4 16.5712262558883 66.5540585503167
"6434" 1286.6 18.239375458987 70.0957143174778
"6435" 1286.8 19.3969300545797 74.3501523335796
"6436" 1287 19.7982704996026 78.3438977786453
"6437" 1287.2 20.0510050513961 82.021784044705
"6438" 1287.4 20.8974619897156 85.7932643132478
"6439" 1287.6 22.6341319265059 88.5784215186903
"6440" 1287.8 25.4732605443161 91.4168749974201
"6441" 1288 27.9820479575779 94.5969718669323
"6442" 1288.2 31.0167431410136 96.7033827816442
"6443" 1288.4 34.5676460850325 98.6923169390232
"6444" 1288.6 38.2573649019319 100.296828522283
"6445" 1288.8 42.7706384673784 100.695281341253
"6446" 1289 47.4244851484801 101.130960605016
"6447" 1289.2 51.7446175450276 100.609112092927
"6448" 1289.4 56.5539460845987 100.391626096812
"6449" 1289.6 60.4948630613614 98.4838790176087
"6450" 1289.8 65.2501377192121 96.8202715931834
"6451" 1290 69.3167080324597 94.3001478653096
"6452" 1290.2 73.3185210881347 91.5669549865502
"6453" 1290.4 76.8909888895454 88.5733807481358
"6454" 1290.6 80.1937635776764 85.3293357924096
"6455" 1290.8 82.9644644214836 81.5901249153163
"6456" 1291 85.6111950121972 77.3403148381971
"6457" 1291.2 87.7626470059136 73.398045884698
"6458" 1291.4 89.3735072390402 68.9929331990986
"6459" 1291.6 90.7800032607534 65.341839311495
"6460" 1291.8 92.0118739201059 60.9150055962365
"6461" 1292 91.5678430431134 56.0644006045376
"6462" 1292.2 90.9287999518052 51.0824552075687
"6463" 1292.4 89.0658764120289 47.1586951983519
"6464" 1292.6 86.2149935816622 43.9908040375376
"6465" 1292.8 82.6727764928669 40.9760236726239
"6466" 1293 79.0650193347042 37.5458295065855
"6467" 1293.2 74.4431181877222 35.4478557821346
"6468" 1293.4 70.0226239607722 34.8782546537721
"6469" 1293.6 64.7489139301059 34.6506888293134
"6470" 1293.8 59.2664829538742 34.8705708160813
"6471" 1294 53.8503875555931 35.507117860067
"6472" 1294.2 48.2119695931421 37.5355341259066
"6473" 1294.4 43.798400449612 40.6021485101141
"6474" 1294.6 39.3096208475971 43.6688582483102
"6475" 1294.8 35.5296583146202 47.6933176866131
"6476" 1295 32.4403090555097 51.9878484985167
"6477" 1295.2 29.7464689612597 56.3369397350167
"6478" 1295.4 28.5977764336521 60.8653894614191
"6479" 1295.6 28.8077443315674 65.3939204517365
"6480" 1295.8 30.2711727547181 70.2535680360346
"6481" 1296 31.3363636925748 75.1990920974952
"6482" 1296.2 32.9469033948684 80.20553622079
"6483" 1296.4 35.332300989286 84.3966555822254
"6484" 1296.6 37.9253569582597 88.6512931021154
"6485" 1296.8 40.6693561780325 92.932869114296
"6486" 1297 43.1183017182597 97.1875431733414
"6487" 1297.2 45.4742185689362 101.011265299263
"6488" 1297.4 46.6426311399362 105.09498178516
"6489" 1297.6 46.8831866692597 107.31496567006
"6490" 1297.8 47.1180146859803 107.168341347424
"6491" 1298 48.2651800328081 106.332494024337
"6492" 1298.2 50.9349399396629 104.919091720708
"6493" 1298.4 53.9910298095097 103.307588744999
"6494" 1298.6 57.6467448990779 100.913481038641
"6495" 1298.8 60.5010010201545 97.5344641839227
"6496" 1299 63.6850960966808 94.1795485560806
"6497" 1299.2 66.1843407792761 90.0492756454793
"6498" 1299.4 68.2568752155325 85.4385056538414
"6499" 1299.6 70.2457105766568 80.5354077437478
"6500" 1299.8 70.6619614250165 75.4162498578217
"6501" 1300 70.2086912878817 71.0970257558181
"6502" 1300.2 68.3736321715811 66.3658143027667
"6503" 1300.4 66.255925297448 61.5086108767772
"6504" 1300.6 63.037169772969 57.2127100286363
"6505" 1300.8 58.9656348466461 53.6671254403868
"6506" 1301 54.946517379018 50.3828861757145
"6507" 1301.2 50.4902179017029 47.1080821440914
"6508" 1301.4 45.8519740592484 44.2888442360346
"6509" 1301.6 41.2270076323734 41.1642257696482
"6510" 1301.8 36.1749261402822 38.3794991964686
"6511" 1302 31.8607393278311 37.0674054291596
"6512" 1302.2 30.5944308271332 36.180825144976
"6513" 1302.4 28.8377036282597 33.1510595893262
"6514" 1302.6 26.997262911848 29.4162122599772
"6515" 1302.8 25.4810592141152 25.8329699656957
"6516" 1303 25.2102789797303 24.6738318247419
"6517" 1303.2 25.6498125394819 23.1209829510299
"6518" 1303.4 26.0637508577281 21.6570131864697
"6519" 1303.6 26.2134119013311 18.5489934903739
"6520" 1303.8 25.9420036386134 17.6207772318791
"6521" 1304 26.0372227041169 16.3188091782667
"6522" 1304.2 27.024649638777 14.0013296740734
"6523" 1304.4 29.078117737519 12.2157989550299
"6524" 1304.6 31.3586971600039 10.8837929692177
"6525" 1304.8 33.9594037192963 9.20440700500104
"6526" 1305 36.4828723027042 8.25377443443735
"6527" 1305.2 39.2764842522968 7.49887413136328
"6528" 1305.4 42.1715392284793 5.93190187728152
"6529" 1305.6 44.7605704986097 4.41676525065957
"6530" 1305.8 45.7957031075065 5.0186747569323
"6531" 1306 47.4235774833472 5.80912356443457
"6532" 1306.2 50.369191253519 5.4457376382892
"6533" 1306.4 53.6388231394449 4.59947997369661
"6534" 1306.6 56.0334608037186 4.15559067596545
"6535" 1306.8 56.9249653919103 3.4454343181415
"6536" 1307 56.730548584519 3.7916885665855
"6537" 1307.2 56.9537902574026 4.35606849372451
"6538" 1307.4 58.0146848118949 4.91149850144336
"6539" 1307.6 60.6533823119584 5.46246782561848
"6540" 1307.8 64.0987845508293 5.91055853763426
"6541" 1308 67.3378016780319 5.27458713822919
"6542" 1308.2 68.441823497589 4.79198717386689
"6543" 1308.4 68.7704871762227 5.1524324249929
"6544" 1308.6 69.3626456207213 5.76493360181342
"6545" 1308.8 71.5197149825674 6.83847506662111
"6546" 1309 74.8994652905624 8.03474452752799
"6547" 1309.2 78.3887825281797 8.77883884905957
"6548" 1309.4 81.4348155545455 9.63162828399724
"6549" 1309.6 84.5580009030597 11.1104710462996
"6550" 1309.8 87.5828912257597 12.9401851596211
"6551" 1310 91.1007740964545 14.8212010019453
"6552" 1310.2 94.6383055967982 16.5752464916211
"6553" 1310.4 97.0713749794223 19.1095533309846
"6554" 1310.6 99.3162873453802 22.1869596537801
"6555" 1310.8 101.738658912875 24.8539988109288
"6556" 1311 104.627109605222 27.4831767564846
"6557" 1311.2 106.501438104535 31.4655162693096
"6558" 1311.4 108.42956850749 35.2598611953903
"6559" 1311.6 110.524696707399 39.1191116104444
"6560" 1311.8 112.737840202247 42.3999105795846
"6561" 1312 113.351193576234 44.6435409093739
"6562" 1312.2 114.879929915747 46.4552758780971
"6563" 1312.4 116.763995186485 47.2585595206596
"6564" 1312.6 116.044764516525 47.5494895584186
"6565" 1312.8 115.479357609741 49.3340940877102
"6566" 1313 114.704006891297 51.9466346512151
"6567" 1313.2 113.862557508889 55.9519337114744
"6568" 1313.4 112.96340874026 60.2109621239673
"6569" 1313.6 112.182781005234 63.9299354254907
"6570" 1313.8 111.35293852988 67.7082445185836
"6571" 1314 110.305440961786 71.2776372411727
"6572" 1314.2 110.16441151462 74.5682560134996
"6573" 1314.4 109.514310970611 78.095177779619
"6574" 1314.6 109.247823897741 82.2369864879381
"6575" 1314.8 108.830994952372 86.6609421379976
"6576" 1315 107.699327750671 90.9433181112897
"6577" 1315.2 105.704575086608 95.0167177971378
"6578" 1315.4 103.023360859194 98.2382448553438
"6579" 1315.6 99.4864024185002 100.325196289622
"6580" 1315.8 95.9057141046945 102.631155276747
"6581" 1316 92.3234818133066 104.723767374581
"6582" 1316.2 88.9006009586097 107.25654504151
"6583" 1316.4 85.6984514638136 109.945391919644
"6584" 1316.6 82.8207248378961 113.20895797266
"6585" 1316.8 82.4206941649965 115.44329078387
"6586" 1317 83.5122925913081 116.037856509256
"6587" 1317.2 85.0513306552597 116.183446184454
"6588" 1317.4 86.8526333688847 116.081305543035
"6589" 1317.6 90.0737608112 115.41595949566
"6590" 1317.8 93.1500334758185 114.281912000277
"6591" 1318 96.1746183311798 112.5286822091
"6592" 1318.2 99.2290814626753 109.755986911465
"6593" 1318.4 103.007987009576 107.278068430975
"6594" 1318.6 106.156707095981 104.259344946406
"6595" 1318.8 107.630524235104 101.440531211361
"6596" 1319 108.788554466102 97.7821539833306
"6597" 1319.2 109.857187738598 93.2046656214537
"6598" 1319.4 110.015864038457 88.75091955373
"6599" 1319.6 109.075273518057 84.6921318902925
"6600" 1319.8 108.45593268858 80.3064599732996
"6601" 1320 107.977220114223 75.9640041662151
"6602" 1320.2 108.216843820931 71.3470652652486
"6603" 1320.4 107.59909680318 66.9138554372596
"6604" 1320.6 107.13133231749 62.4479229436596
"6605" 1320.8 105.22592104786 58.3925576451471
"6606" 1321 103.870947128075 53.8555226787336
"6607" 1321.2 101.223870509955 50.3078313522937
"6608" 1321.4 97.6896599649098 47.1611918064096
"6609" 1321.6 93.6671859552353 44.7934939745254
"6610" 1321.8 89.6957706249848 43.2810883935471
"6611" 1322 85.1795710593939 42.8746375571108
"6612" 1322.2 80.2803126570097 41.6988630369846
"6613" 1322.4 74.9635546307412 40.8202696746966
"6614" 1322.6 70.3209864565811 41.810604080481
"6615" 1322.8 65.6162540627412 42.9359138361781
"6616" 1323 60.5050500998894 44.6524705762892
"6617" 1323.2 55.8908324201086 47.2585595206596
"6618" 1323.4 52.0163250429788 50.2868048357607
"6619" 1323.6 47.8367187674321 53.8706107366251
"6620" 1323.8 44.0764564715315 57.1731328586378
"6621" 1324 39.8904144640325 60.0358591133755
"6622" 1324.2 35.9915888659458 63.3581978536247
"6623" 1324.4 31.6216990134819 65.5059904134373
"6624" 1324.6 27.0874889128523 65.9916269141411
"6625" 1324.8 23.8094132143085 65.4354493955254
"6626" 1325 23.6416305882838 65.582459479515
"6627" 1325.2 23.8331614372963 65.9389117228669
"6628" 1325.4 24.0658940225768 67.2070668304157
"6629" 1325.6 23.1305224553377 69.8326950374258
"6630" 1325.8 23.8070383920097 73.9048573204096
"6631" 1326 25.5103723561116 75.9976621415114
"6632" 1326.2 27.4589439277407 76.7548144248494
"6633" 1326.4 29.7607178950524 77.7370289032084
"6634" 1326.6 33.1891990058523 80.6472710145855
"6635" 1326.8 36.6052024949221 83.6766136816985
"6636" 1327 38.932417317074 87.0791727142167
"6637" 1327.2 42.0915149134415 90.3659021022505
"6638" 1327.4 45.3308671106454 93.7780714546167
"6639" 1327.6 48.737532988409 97.1457072038536
"6640" 1327.8 52.2356290183169 99.4921653137453
"6641" 1328 55.4206351377835 101.691748344231
"6642" 1328.2 59.3346280975284 103.714394792063
"6643" 1328.4 63.7526204557891 105.205713695483
"6644" 1328.6 68.0742321509483 104.670394703348
"6645" 1328.8 73.0166811739597 104.65358148056
"6646" 1329 77.5462890616407 103.156900615802
"6647" 1329.2 82.3250346562597 102.019505017815
"6648" 1329.4 86.1194249752143 99.9846520554323
"6649" 1329.6 90.2619786360325 97.7894526796141
"6650" 1329.8 94.2176095573301 94.7136635193497
"6651" 1330 97.7617647046517 91.4792911492272
"6652" 1330.2 101.030162031638 87.1793223631596
"6653" 1330.4 103.023360859194 82.9771368007912
"6654" 1330.6 104.103391344945 78.5762845972349
"6655" 1330.8 103.815289615109 74.6709055927966
"6656" 1331 102.777379265299 70.2219662340411
"6657" 1331.2 101.302002163585 65.9190819566721
"6658" 1331.4 99.7816748539383 61.2424179100881
"6659" 1331.6 98.8703336554819 56.9953309456596
"6660" 1331.8 98.0764193159433 52.730871562052
"6661" 1332 96.7890086080972 48.4026301630971
"6662" 1332.2 95.1570744711018 44.2401603789096
"6663" 1332.4 94.3570876651797 39.8274555690996
"6664" 1332.6 94.6775115900005 35.5984752215855
"6665" 1332.8 95.8805203376988 31.8792103137571
"6666" 1333 94.8620522429812 28.8252489596089
"6667" 1333.2 91.9089757449686 27.1539752821026
"6668" 1333.4 88.1911389221856 25.4626163752151
"6669" 1333.6 83.6957697503766 24.4365789130752
"6670" 1333.8 79.1693220713366 24.1499553386596
"6671" 1334 74.1810991720674 24.2248535803903
"6672" 1334.2 69.1547701498124 24.8486113935412
"6673" 1334.4 63.9514838213003 25.4008234514569
"6674" 1334.6 58.8996608438997 26.3361850826196
"6675" 1334.8 53.6495936915397 26.8243218900596
"6676" 1335 48.4264649401222 27.0158117280846
"6677" 1335.2 42.6040004583751 27.465450839275
"6678" 1335.4 37.6235170440847 28.7100099560346
"6679" 1335.6 32.7734956219939 29.2590899142418
"6680" 1335.8 29.7768173397273 28.407158429244
"6681" 1336 29.8958550433967 29.1615027132075
"6682" 1336.2 30.4496802308431 31.0035605583679
"6683" 1336.4 31.3195265784935 34.4768341227505
"6684" 1336.6 32.3364501603097 38.2179672525471
"6685" 1336.8 34.0543966112475 42.4994156339035
"6686" 1337 35.1842709267154 47.0514990650393
"6687" 1337.2 35.7690183109671 51.9844558952327
"6688" 1337.4 36.9283115643397 56.7097189838596
"6689" 1337.6 38.6855289924043 61.5469783105993
"6690" 1337.8 40.594657222089 66.2096414649279
"6691" 1338 42.1651662876268 71.1099520037735
"6692" 1338.2 43.7051044761397 75.9911228777396
"6693" 1338.4 44.229220972274 80.8977138266881
"6694" 1338.6 44.2943509727303 85.8104468510566
"6695" 1338.8 44.9102933116696 90.6749829239383
"6696" 1339 45.5911325563549 95.8991421059929
"6697" 1339.2 45.9364728937828 100.436311149506
"6698" 1339.4 47.6685131514073 104.274539078201
"6699" 1339.6 50.1559044676329 107.312640470913
"6700" 1339.8 52.8643462589026 108.939615530688
"6701" 1340 55.8410163802597 109.09314355155
"6702" 1340.2 60.3262130237758 109.039944659289
"6703" 1340.4 65.0624879021521 109.18442578366
"6704" 1340.6 70.0918188855712 108.552333737053
"6705" 1340.8 75.3884243927942 107.807847754608
"6706" 1341 80.3046545855722 106.123428266925
"6707" 1341.2 84.873098229175 103.811048197253
"6708" 1341.4 89.2298908668021 101.705265089066
"6709" 1341.6 93.9619517775324 98.7336244541596
"6710" 1341.8 98.1407093222733 95.4582096342542
"6711" 1342 102.489751139809 92.5414035281948
"6712" 1342.2 106.806843596978 89.3543251068286
"6713" 1342.4 109.901594557091 86.6811031499843
"6714" 1342.6 110.443805608352 85.8520466794359
"6715" 1342.8 109.80220361761 84.3653954213346
"6716" 1343 109.27641796066 81.5683455499796
"6717" 1343.2 107.83025117322 77.6885325320543
"6718" 1343.4 105.394058466613 74.7352535175498
"6719" 1343.6 102.43205420138 72.1096156492379
"6720" 1343.8 99.2365162059947 69.7821753471656
"6721" 1344 95.1954796433287 67.148433286763
"6722" 1344.2 91.536255045308 64.4328165883704
"6723" 1344.4 87.8093277705272 61.5874640735433
"6724" 1344.6 83.4563547646883 59.6984441555524
"6725" 1344.8 78.5879690521883 58.7664960334453
"6726" 1345 73.9086644293817 57.7980208826474
"6727" 1345.2 70.0567026607597 59.5316411607571
"6728" 1345.4 67.6271463623312 62.2160950525881
"6729" 1345.6 63.8749849886086 65.1244029028107
"6730" 1345.8 60.1761979432954 68.2389836626239
"6731" 1346 57.6142542821303 72.6291493466478
"6732" 1346.2 54.7653349656883 76.8212521900881
"6733" 1346.4 52.9629784889221 81.8000722797895
"6734" 1346.6 52.2300651489311 86.6229354245881
"6735" 1346.8 50.7382880334631 91.4734035916087
"6736" 1347 50.3347042640528 96.1908721923665
"6737" 1347.2 51.2427475524533 100.886183814353
"6738" 1347.4 53.670289103745 104.407680272807
"6739" 1347.6 54.540686260921 106.401593692514
"6740" 1347.8 54.3016791835454 108.152018908755
"6741" 1348 54.2639786478171 108.475716519283
"6742" 1348.2 55.4515455232597 107.310097284347
"6743" 1348.4 57.4121022101919 106.332706966304
"6744" 1348.6 60.458016357787 105.05603469946
"6745" 1348.8 63.9379105126281 103.397025505081
"6746" 1349 67.6633414266146 101.11860997095
"6747" 1349.2 71.406420630708 98.7090027333148
"6748" 1349.4 74.5875469638597 95.7022429505096
"6749" 1349.6 78.0655835376407 92.6102770913262
"6750" 1349.8 80.4543943279415 88.6722939816596
"6751" 1350 81.9046534137835 84.3015654753262
"6752" 1350.2 82.9871351131597 79.6903541699881
"6753" 1350.4 83.0941163485635 74.9011303459634
"6754" 1350.6 83.0796344416972 69.9111582409221
"6755" 1350.8 81.8265119592997 65.8596876509796
"6756" 1351 80.0939917223338 62.1834674234744
"6757" 1351.2 77.6697124125891 58.3470239199537
"6758" 1351.4 74.7257163869383 54.630686456731
"6759" 1351.6 72.1182121969494 50.6160669085906
"6760" 1351.8 69.5778826071538 46.8049405225066
"6761" 1352 66.2661549013527 43.0513685188805
"6762" 1352.2 62.5887162882838 40.0181555164307
"6763" 1352.4 57.5223905677963 37.2273101306108
"6764" 1352.6 52.7252495242597 35.3055134570167
"6765" 1352.8 47.6152041836212 32.9091392711897
"6766" 1353 42.5623511616009 30.5113126696596
"6767" 1353.2 38.3440381295347 30.6086803839096
"6768" 1353.4 35.9352558718817 32.0929443206474
"6769" 1353.6 33.7823607169222 32.4489301832346
"6770" 1353.8 30.3873703715129 30.8317633747862
"6771" 1354 28.1342407625155 27.7397293617061
"6772" 1354.2 26.9299297149061 23.6955726721596
"6773" 1354.4 27.424433851804 20.6463609626089
"6774" 1354.6 28.8896330758597 17.7804840314721
"6775" 1354.8 30.4761105667787 14.1781867299001
"6776" 1355 32.5644051619068 11.5647009791302
"6777" 1355.2 34.1845134181856 10.1770873085114
"6778" 1355.4 37.2034109794305 7.60852642022055
"6779" 1355.6 38.8065347722222 7.92687134937207
"6780" 1355.8 41.4651047471964 7.35998172697603
"6781" 1356 43.7914612241857 6.58530051617809
"6782" 1356.2 46.3542756288894 5.11877444969661
"6783" 1356.4 47.4627563969383 4.99633497833814
"6784" 1356.6 48.3425832138804 4.79728275462509
"6785" 1356.8 49.3081064098669 4.55586198530243
"6786" 1357 50.9169919739026 4.28230507383814
"6787" 1357.2 51.9463078102597 4.24467347663632
"6788" 1357.4 53.1897991006814 3.96629293412945
"6789" 1357.6 54.1135985792127 3.73862775847133
"6790" 1357.8 54.1456726497891 3.8302679601184
"6791" 1358 54.7071138851964 3.69698366683679
"6792" 1358.2 55.2939025573312 3.50336335983814
"6793" 1358.4 56.418184035814 3.74574919582825
"6794" 1358.6 58.2294581418621 3.64720837658729
"6795" 1358.8 60.1526878677538 3.17504051834193
"6796" 1359 60.7418579975097 3.24371612183814
"6797" 1359.2 60.3833334682946 4.00465073918283
"6798" 1359.4 60.4219355078312 4.03656750930243
"6799" 1359.6 60.4590279704026 4.54658886965957
"6800" 1359.8 60.5500731058052 4.85491996478457
"6801" 1360 60.9407936019185 5.20945299490663
"6802" 1360.2 60.7161171075356 5.2852404950044
"6803" 1360.4 60.8146039909149 5.3613439957975
"6804" 1360.6 60.8638474326045 5.43297082007337
"6805" 1360.8 60.8735049819451 5.68145151664834
"6806" 1361 64.6914058548459 6.83417056996992
"6807" 1361.2 64.8437850362982 6.65622267840957
"6808" 1361.4 65.0443820663249 6.49112090207261
"6809" 1361.6 64.818649694158 6.8790132110155
"6810" 1361.8 65.4286287536427 7.12648802170213
"6811" 1362 67.2455219877982 8.0418401504288
"6812" 1362.2 67.5200840271818 8.7970478761401
"6813" 1362.4 68.4671181164923 8.46092194020608
"6814" 1362.6 69.0480169019002 7.63318187869328
"6815" 1362.8 69.839323577783 7.14306124965957
"6816" 1363 70.4954439273802 6.92720993132223
"6817" 1363.2 72.0475860415421 6.52907189862428
"6818" 1363.4 72.9406416256883 6.22965935883814
"6819" 1363.6 72.1235536859756 6.79784844459139
"6820" 1363.8 71.5538621379372 6.87922615298216
"6821" 1364 70.9083768841995 6.07318949790054
"6822" 1364.2 70.3691850925388 5.55347670539213
"6823" 1364.4 69.6739468185356 4.95396643272854
"6824" 1364.6 68.5843128355158 4.28852484652543
"6825" 1364.8 67.0819511150528 3.43189641686647
"6826" 1365 65.4403275027891 2.95052202430663
"6827" 1365.2 64.1729107853669 3.10461938719529
"6828" 1365.4 62.3337805451256 3.1723583660986
"6829" 1365.6 59.5307402886808 3.39184194276483
"6830" 1365.8 55.8262263477154 3.92869417669755
"6831" 1366 52.3762431718831 3.46584939201022
"6832" 1366.2 51.3081386951754 3.75982645571981
"6833" 1366.4 50.0293019037273 4.80623610765957
"6834" 1366.6 47.8133347159774 6.57489199944781
"6835" 1366.8 44.8156253296301 8.96059191565957
"6836" 1367 41.5094748448293 10.8553594182798
"6837" 1367.2 37.6425904456433 12.4836136860568
"6838" 1367.4 33.2467134581443 13.639235415775
"6839" 1367.6 30.9493916081964 13.7443457752672
"6840" 1367.8 31.6451393891347 14.6111649326346
"6841" 1368 32.0625223242197 17.1083222440996
"6842" 1368.2 32.7734956219939 20.3604203334191
"6843" 1368.4 32.895893792556 24.265354111104
"6844" 1368.6 33.3149956885222 28.1452772133846
"6845" 1368.8 34.8791384695811 32.008920845981
"6846" 1369 36.0429144827597 35.7791556713903
"6847" 1369.2 37.0393107585847 39.5080894663596
"6848" 1369.4 39.1627896811332 42.653929388533
"6849" 1369.6 41.3320538520188 45.6584443129849
"6850" 1369.8 43.4871907820036 49.7758711573669
"6851" 1370 45.6618829942227 53.3795027424003
"6852" 1370.2 46.4837293800289 57.1850731580442
"6853" 1370.4 46.410257771474 61.9935402771596
"6854" 1370.6 45.8778084104923 66.5056658258921
"6855" 1370.8 45.2168430026015 70.7993613203431
"6856" 1371 44.7537421134545 75.3813902339063
"6857" 1371.2 44.1568906702597 79.4872729374096
"6858" 1371.4 43.8012868443032 83.9986436976596
"6859" 1371.6 42.6993254933052 88.188405947205
"6860" 1371.8 43.1480973029483 91.6965458275448
"6861" 1372 45.0027726878066 94.9017991996127
"6862" 1372.2 46.9509207313467 95.2932985506596
"6863" 1372.4 50.7329562942213 95.3657001843327
"6864" 1372.6 54.8136191195528 94.0017773754354
"6865" 1372.8 59.4029043997324 92.7487556182596
"6866" 1373 62.9387869983459 91.8059675437285
"6867" 1373.2 67.4047601890052 91.7148875251323
"6868" 1373.4 71.4076796959785 91.0253470760346
"6869" 1373.6 74.6536389880779 89.1797863104778
"6870" 1373.8 78.7224292290097 87.0332707917846
"6871" 1374 82.1460885868273 83.7161896076731
"6872" 1374.2 86.0629432708441 81.0666531334908
"6873" 1374.4 89.5422662162227 78.1661974070299
"6874" 1374.6 93.5784514185185 76.7483764106831
"6875" 1374.8 97.4216669228311 76.8490715370167
"6876" 1375 101.601495867778 77.6091318468765
"6877" 1375.2 105.843443515103 77.656056046515
"6878" 1375.4 109.455116353871 76.968312894636
"6879" 1375.6 110.283478319474 74.9573559458738
"6880" 1375.8 110.283126175842 72.3917548242798
"6881" 1376 109.770405047639 68.6745266448115
"6882" 1376.2 108.869749689195 65.1337544380362
"6883" 1376.4 107.897000925361 60.5646587996849
"6884" 1376.6 106.189861418935 56.1482318316846
"6885" 1376.8 103.699007591621 52.1199066032138
"6886" 1377 101.033884726052 48.1134955482205
"6887" 1377.2 97.1492691508222 44.4689745073971
"6888" 1377.4 93.2064704292719 41.0032775856718
"6889" 1377.6 89.3636646020429 37.3200140372138
"6890" 1377.8 85.1186466058523 34.7906838144744
"6891" 1378 80.7222122832213 32.7682463538134
"6892" 1378.2 75.6840572227982 31.7646099146211
"6893" 1378.4 70.4831485991205 31.4233646765583
"6894" 1378.6 65.274866027593 30.8575089869929
"6895" 1378.8 60.7310393625931 29.6746715694374
"6896" 1379 56.730548584519 27.0733909072522
"6897" 1379.2 52.7208237190666 24.4258305290346
"6898" 1379.4 49.9094199949149 21.1058153069354
"6899" 1379.6 47.926252297777 19.3464814356596
"6900" 1379.8 45.7537211839597 19.1144217166971
"6901" 1380 43.4335876501169 20.941457326231
"6902" 1380.2 41.2094136907412 23.9143495115855
"6903" 1380.4 38.3340609440005 27.4340120711411
"6904" 1380.6 35.1897878436169 31.3227102884096
"6905" 1380.8 32.3814075987412 35.507117860067
"6906" 1381 29.029272627028 39.5593856280132
"6907" 1381.2 26.4703317523774 43.6845916564243
"6908" 1381.4 23.3107005315646 47.8332665169644
"6909" 1381.6 19.3732451601866 51.4524957003059
"6910" 1381.8 15.7985438949472 53.5728557897721
"6911" 1382 13.0691271358751 54.144204543775
"6912" 1382.2 12.4860369810362 54.7776380658008
"6913" 1382.4 9.34537051761498 54.9352350967911
"6914" 1382.6 7.29014930399145 54.5587632671108
"6915" 1382.8 6.46809543133665 53.6998083095057
"6916" 1383 5.54934366610588 53.664855796698
"6917" 1383.2 3.43771257090972 54.5270593894221
"6918" 1383.4 1.1508617015248 56.0521545329246
"6919" 1383.6 0.80730528290529 57.3305716833305
"6920" 1383.8 0.25796121697401 57.941188741231
"6921" 1384 1.15374418807401 58.8258439735596
"6922" 1384.2 1.84996971053973 60.9471619080196
"6923" 1384.4 1.83958382101974 64.2239100515796
"6924" 1384.6 1.59167715378147 67.7537578071378
"6925" 1384.8 1.76858986388986 71.7578769911253
"6926" 1385 2.04602115928711 74.8736438471253
"6927" 1385.2 2.36143601608062 78.5441140337043
"6928" 1385.4 2.93789163775971 82.0873515290485
"6929" 1385.6 3.93320605009306 85.801749517104
"6930" 1385.8 4.5087574276597 89.1812025681395
"6931" 1386 4.62559868475968 92.6319143611595
"6932" 1386.2 5.49183559084591 90.2615141452802
"6933" 1386.4 5.68425128696881 88.5991206691323
"6934" 1386.6 7.61965589794723 88.439017166269
"6935" 1386.8 10.1083609604147 88.2572241011948
"6936" 1387 13.9120444313535 88.2747091484721
"6937" 1387.2 17.2020195671403 87.5658867212267
"6938" 1387.4 20.6696342661764 85.7566718716179
"6939" 1387.6 24.03245131952 84.151586591276
"6940" 1387.8 27.7529931274044 82.0495812071464
"6941" 1388 31.0464595244895 79.3530633853352
"6942" 1388.2 33.9813482797787 76.4294337088748
"6943" 1388.4 37.7611222595248 73.4657250187921
"6944" 1388.6 42.0055278411169 71.5633956205881
"6945" 1388.8 46.2072085151563 69.5524085765216
"6946" 1389 50.0447736260833 67.0849171470008
"6947" 1389.2 53.8111859137774 64.4410973294831
"6948" 1389.4 57.8062773713287 62.0136853214872
"6949" 1389.6 60.106649575974 58.3862982920881
"6950" 1389.8 60.8661403644793 54.6157590022815
"6951" 1390 60.6894292282982 50.0098216002365
"6952" 1390.2 59.8069696192231 45.4916917303669
"6953" 1390.4 58.0980703828742 40.6610170514789
"6954" 1390.6 55.2975686728179 36.7066165344968
"6955" 1390.8 52.2362472260264 32.4543395006929
"6956" 1391 48.5548481004283 28.1263506801652
"6957" 1391.2 44.7689163026883 24.8222562227667
"6958" 1391.4 41.8485633958451 21.4537404221108
"6959" 1391.6 39.4515392699923 17.5681997707526
"6960" 1391.8 38.0678462961866 15.8064129956108
"6961" 1392 35.6780048509759 16.4324675010785
"6962" 1392.2 32.1601633513518 17.6434005390411
"6963" 1392.4 28.3005584046472 19.3627093880346
"6964" 1392.6 25.2575676735289 21.598421903698
"6965" 1392.8 21.8022621216828 24.6342973018519
"6966" 1393 17.6680040085472 26.8746285424221
"6967" 1393.2 14.7592359830319 29.559820575976
"6968" 1393.4 11.6646353069397 32.5469470155796
"6969" 1393.6 8.74354055084509 35.9829032460498
"6970" 1393.8 5.81737950717973 39.1004433026996
"6971" 1394 3.01903139963473 41.4705898402429
"6972" 1394.2 4.01471631316383 40.7495945132623
"6973" 1394.4 4.90624680230383 41.954882850336
"6974" 1394.6 5.96207059816383 44.9430752475363
"6975" 1394.8 7.0748766798372 48.3776025464061
"6976" 1395 8.04654792870748 52.490257599764
"6977" 1395.2 9.54072090009973 56.8603143818996
"6978" 1395.4 11.3307481920005 60.279387678141
"6979" 1395.6 13.5808993642208 64.0361547501271
"6980" 1395.8 15.7649581960445 68.5167662976722
"6981" 1396 18.376915866529 72.5491991450827
"6982" 1396.2 21.1831033233751 76.7784531948134
"6983" 1396.4 24.0550015042997 80.8569121178596
"6984" 1396.6 26.908133400657 84.7171196165089
"6985" 1396.8 30.8727765747462 88.331945575092
"6986" 1397 34.591944623348 91.6066896052331
"6987" 1397.2 38.8754298063961 94.3432257025232
"6988" 1397.4 43.3248392939416 96.5502272255232
"6989" 1397.6 48.4857634742925 98.9432576750038
"6990" 1397.8 53.4201877200832 99.7073015966596
"6991" 1398 58.795622881639 99.716254949694
"6992" 1398.2 64.0694733954234 99.3485163223323
"6993" 1398.4 68.6252264407334 97.2953154120806
"6994" 1398.6 71.8388268852143 93.5819872092959
"6995" 1398.8 73.4614317655017 89.4973021411112
"6996" 1399 74.3687014346883 84.5303023278501
"6997" 1399.2 74.5541637475454 79.3682679533262
"6998" 1399.4 74.6357671652026 74.4881362943453
"6999" 1399.6 73.3721981613751 68.9740564064673
"7000" 1399.8 70.8896072043441 64.2451197898162
"7001" 1400 68.4073170434645 59.1866910687801
"7002" 1400.2 65.6877560472362 54.2919449970713
"7003" 1400.4 62.4482749190127 49.6778608441419
"7004" 1400.6 58.8726929375893 45.3377600668187
"7005" 1400.8 54.5254703743931 41.2866730466596
"7006" 1401 50.3123208814666 37.5844615669009
"7007" 1401.2 45.3796480120039 33.7674701834154
"7008" 1401.4 40.7432931589068 30.5800428208949
"7009" 1401.6 37.0768668769383 28.7355110240524
"7010" 1401.8 35.6740254190158 29.2336582729157
"7011" 1402 32.0504471635127 27.7146303712017
"7012" 1402.2 29.446154083573 24.3173183173704
"7013" 1402.4 29.6922388419306 21.0210417870646
"7014" 1402.6 30.5675156327732 18.0429821259704
"7015" 1402.8 31.9675054700976 14.9324783896596
"7016" 1403 33.7434136312222 11.1886897767471
"7017" 1403.2 35.1702112661486 9.72030050091883
"7018" 1403.4 37.6926243729793 8.2592277300864
"7019" 1403.6 39.3770210616234 7.53695791185276
"7020" 1403.8 40.3191778354305 8.24497879629372
"7021" 1404 40.7503189076997 8.39456093681958
"7022" 1404.2 41.6031450509433 8.39035399422919
"7023" 1404.4 43.1390734972997 7.46502382477957
"7024" 1404.6 45.2350599939061 6.10763872739128
"7025" 1404.8 45.6907326873338 5.38803825206698
"7026" 1405 45.7651762091656 5.72722013421251
"7027" 1405.2 45.728683771724 5.53881224344529
"7028" 1405.4 45.9654679832252 5.1554168760044
"7029" 1405.6 45.728683771724 5.65008963115957
"7030" 1405.8 45.9657664283264 6.05254285005957
"7031" 1406 46.1490117204321 6.43126968341819
"7032" 1406.2 45.7616982978983 7.17121576944271
"7033" 1406.4 51.2381789793506 8.16276676616866
"7034" 1406.6 49.2734685955538 6.44812305383604
"7035" 1406.8 52.7568282423949 8.47989365071363
"7036" 1407 54.9896149719341 12.3148719321479
"7037" 1407.2 57.8386249693888 15.3973307028531
"7038" 1407.4 55.8144615491006 14.1269818445005
"7039" 1407.6 56.9040427193656 14.2726689378007
"7040" 1407.8 57.1362334163295 13.9180426691014
"7041" 1408 56.9686703732016 13.211560649427
"7042" 1408.2 56.4623151283311 12.4843758599453
"7043" 1408.4 55.3020974037132 10.6347127699735
"7044" 1408.6 53.7470377726244 9.7685530268478
"7045" 1408.8 51.8463085361651 10.4535635341596
"7046" 1409 49.3931099699264 12.0955919004003
"7047" 1409.2 46.9335887801656 14.4788593915066
"7048" 1409.4 44.2530563139634 17.8559139582522
"7049" 1409.6 41.4165174113682 21.6801782976837
"7050" 1409.8 38.5144316294722 25.8133204570971
"7051" 1410 34.8972210450847 29.5717142271471
"7052" 1410.2 30.5582576150067 32.5900547136475
"7053" 1410.4 26.6514738842997 35.4394172468996
"7054" 1410.6 22.3718129936493 37.7494009341661
"7055" 1410.8 18.6983146506648 40.5340247238494
"7056" 1411 14.4889481382847 43.0620110364846
"7057" 1411.2 11.0321477818673 45.0548446715583
"7058" 1411.4 10.0954457207281 45.5971458648494
"7059" 1411.6 10.0518750843138 47.7480296517542
"7060" 1411.8 10.837376628651 51.5878949890509
"7061" 1412 11.4846132219264 56.0487003904512
"7062" 1412.2 13.172905060003 60.5847785736866
"7063" 1412.4 14.5823958536493 64.7898061487375
"7064" 1412.6 16.6786967856018 68.9664351818701
"7065" 1412.8 18.6086140636753 72.9636360826596
"7066" 1413 20.9184628692597 77.8374311126179
"7067" 1413.2 22.9005586861048 82.5742408920117
"7068" 1413.4 24.4682668992299 87.1473508748984
"7069" 1413.6 25.7241751105183 91.7522474255216
"7070" 1413.8 26.2134119013311 96.4570745638381
"7071" 1414 27.1830425933688 101.260464165787
"7072" 1414.2 27.9194965775143 104.921490221587
"7073" 1414.4 28.7338447330597 109.085287747332
"7074" 1414.6 31.5440267627982 112.030558969429
"7075" 1414.8 34.138501856352 112.851443698798
"7076" 1415 37.9679553332441 113.57205840705
"7077" 1415.2 42.5730425184597 113.28036096311
"7078" 1415.4 47.4442887513784 113.171551167185
"7079" 1415.6 52.6076734164861 113.630272358848
"7080" 1415.8 57.7542065549966 112.915146624396
"7081" 1416 62.7463964956407 111.620164159183
"7082" 1416.2 67.6549657092597 109.609958757048
"7083" 1416.4 72.8127040641072 107.606738752761
"7084" 1416.6 77.0985870268404 105.270871849611
"7085" 1416.8 80.4555745426597 101.401000502998
"7086" 1417 82.2260166417682 97.2956628437104
"7087" 1417.2 82.7701442071169 91.9487948421358
"7088" 1417.4 82.047684197487 86.8783676100232
"7089" 1417.6 80.383089688718 82.1053825872429
"7090" 1417.8 78.2461168971381 77.258341749038
"7091" 1418 76.3223150727472 72.2285098400721
"7092" 1418.2 75.4279494797661 67.1807333578368
"7093" 1418.4 75.1962389699053 62.1817023578621
"7094" 1418.6 75.3520985899706 57.3472624429487
"7095" 1418.8 75.6483913934026 52.291332283192
"7096" 1419 75.3632430873847 47.8525025775846
"7097" 1419.2 74.3913690507042 42.8349399102892
"7098" 1419.4 72.6878953109574 38.2780861551828
"7099" 1419.6 70.2664177376059 33.6320727417749
"7100" 1419.8 66.8581172891908 29.5533038949699
"7101" 1420 62.8752400292475 26.493113340123
"7102" 1420.2 57.9197584242477 24.5847862553102
"7103" 1420.4 52.5724191879686 23.3874469941532
"7104" 1420.6 46.8351038474079 23.1017498222892
"7105" 1420.8 42.7962076761838 24.2403388708748
"7106" 1421 40.567842772842 26.1236030148494
"7107" 1421.2 36.6608411887792 28.1947197799713
"7108" 1421.4 32.3537599761764 28.3367670514096
"7109" 1421.6 29.8825491402116 26.7902236383222
"7110" 1421.8 27.8815908577421 24.3714191593066
"7111" 1422 28.1839489754383 24.4513315970524
"7112" 1422.2 28.5245041474222 25.1366148430596
"7113" 1422.4 26.6964569252727 25.6201656733089
"7114" 1422.6 23.7745824872597 27.4171830834929
"7115" 1422.8 20.4721941789472 30.1315785840846
"7116" 1423 17.7215562513847 32.9076403037012
"7117" 1423.2 13.9016545837963 35.7501706607693
"7118" 1423.4 10.3133906158831 37.9062008895817
"7119" 1423.6 7.89335416788167 40.4000727217815
"7120" 1423.8 5.62331723818565 42.4070027958077
"7121" 1424 3.66217077533866 43.9941787850148
"7122" 1424.2 3.16245141116515 44.3322649734704
"7123" 1424.4 4.2387954363693 45.0177682886048
"7124" 1424.6 5.03085890082731 47.548031103565
"7125" 1424.8 5.02771469945453 51.4972163799583
"7126" 1425 4.36312919417277 55.5785601470074
"7127" 1425.2 3.70527371445151 59.2627982638102
"7128" 1425.4 2.945310130274 63.4271639555453
"7129" 1425.6 1.55595337761498 67.3111840396201
"7130" 1425.8 0.347146770362663 70.7299061675125
"7131" 1426 0.449605606926391 72.7039888446596
"7132" 1426.2 2.11122065206856 75.649839493439
"7133" 1426.4 3.70836659399885 79.4830395585291
"7134" 1426.6 5.28283075594723 83.9175039357846
"7135" 1426.8 6.33121243782868 88.4148850819182
"7136" 1427 8.20941385136498 92.2936896695543
"7137" 1427.2 10.7773227949155 95.7189497604956
"7138" 1427.4 13.3447204511468 99.0016474095144
"7139" 1427.6 16.6991952517597 101.78447950066
"7140" 1427.8 20.2774587504472 104.41949326755
"7141" 1428 24.2938769632597 107.087275015198
"7142" 1428.2 28.782368970981 109.095039029594
"7143" 1428.4 33.0439888838597 110.91107991636
"7144" 1428.6 36.985254889639 111.185500186866
"7145" 1428.8 41.493412551421 111.986103238853
"7146" 1429 46.1796264114533 113.644495275111
"7147" 1429.2 50.2256604420209 115.782178361197
"7148" 1429.4 54.3057109729554 118.091454948094
"7149" 1429.6 58.4294996144751 119.436497111767
"7150" 1429.8 63.6953453297597 118.79727466325
"7151" 1430 67.0398014838443 116.74016040946
"7152" 1430.2 70.3042476969885 112.933907932405
"7153" 1430.4 73.1724695167597 108.78197256476
"7154" 1430.6 75.8624589104462 104.517376700626
"7155" 1430.8 77.383224110063 99.9520510423153
"7156" 1431 78.7176406528991 95.3167093672006
"7157" 1431.2 79.6247033810597 89.9056183621596
"7158" 1431.4 79.3604057447672 84.6070708075999
"7159" 1431.6 79.4206948369169 79.1117117538739
"7160" 1431.8 78.758301544786 73.6913316312648
"7161" 1432 77.1633132982977 68.3984460373178
"7162" 1432.2 75.8354765014972 63.1927859576721
"7163" 1432.4 74.5981251846671 57.8223554815114
"7164" 1432.6 73.3964152595347 52.7939140757721
"7165" 1432.8 72.212702047724 47.5135702008381
"7166" 1433 70.7541272186434 42.4807484260666
"7167" 1433.2 68.3088920864449 37.2236746001781
"7168" 1433.4 64.9689597989149 33.0630182844872
"7169" 1433.6 60.8438622695811 29.672095703981
"7170" 1433.8 55.589285216589 27.7945159598547
"7171" 1434 50.2830381503656 26.479143797189
"7172" 1434.2 45.2266372908197 26.1700108502996
"7173" 1434.4 40.421965015952 27.9997249636211
"7174" 1434.6 35.968617833332 31.0603258054307
"7175" 1434.8 31.813660433029 34.2961704851211
"7176" 1435 28.4973124321012 38.2104865623059
"7177" 1435.2 25.2897391545762 42.8166197465203
"7178" 1435.4 22.7005870937143 47.683436819205
"7179" 1435.6 21.6751979115887 52.8905130975411
"7180" 1435.8 21.9519937581818 58.1081048228024
"7181" 1436 22.2757097951688 63.4089549284648
"7182" 1436.2 24.1876576386234 68.0168503924518
"7183" 1436.4 26.6876978404305 72.6644084730132
"7184" 1436.6 29.711958885323 77.1048451950646
"7185" 1436.8 33.2232088066744 81.2232680378181
"7186" 1437 36.4881546408795 85.4815585569413
"7187" 1437.2 39.8240273861347 89.7656522729252
"7188" 1437.4 43.3271484096945 93.5830134829639
"7189" 1437.6 46.3774558549463 97.8723319370626
"7190" 1437.8 49.5804176789314 101.592650571092
"7191" 1438 52.593331975921 105.943023167337
"7192" 1438.2 55.2475369791169 110.019006191517
"7193" 1438.4 58.2390440855026 112.57282223956
"7194" 1438.6 62.2043709977059 115.523812963752
"7195" 1438.8 66.5125178620597 116.267231511674
"7196" 1439 70.9260572522776 116.201856046392
"7197" 1439.2 75.8720371236127 114.64465446513
"7198" 1439.4 80.522906792514 113.778861656066
"7199" 1439.6 85.3008354230253 112.00808949691
"7200" 1439.8 90.002231379836 109.811539875439
"7201" 1440 94.5004928320136 107.123226171229
"7202" 1440.2 98.1215144151715 103.903659163748
"7203" 1440.4 100.976361252593 100.16168426316
"7204" 1440.6 102.522664169978 96.0082427059976
"7205" 1440.8 103.62525068064 93.2929177170539
"7206" 1441 104.019614015098 91.1108727709839
"7207" 1441.2 104.62224121951 88.0069479342846
"7208" 1441.4 105.055970128442 85.0574649019713
"7209" 1441.6 105.869348244493 81.4092849406185
"7210" 1441.8 105.909073983516 77.2636048687272
"7211" 1442 105.12140481788 72.9389860284191
"7212" 1442.2 104.39504988626 68.4919336504373
"7213" 1442.4 103.76493036965 64.2242900231474
"7214" 1442.6 103.437204892418 60.2488374949888
"7215" 1442.8 103.120584218048 56.7210556942511
"7216" 1443 101.463336768589 52.7900316922292
"7217" 1443.2 99.9361078952213 48.8364158131211
"7218" 1443.4 98.8617567196922 44.7743670273623
"7219" 1443.6 97.7890249656059 40.293023039698
"7220" 1443.8 95.9515214351443 36.1836061767365
"7221" 1444 92.7142962183117 32.9998797039972
"7222" 1444.2 88.7724196865971 31.0087091858283
"7223" 1444.4 84.528749505361 28.7069286992545
"7224" 1444.6 79.9093293406901 26.1285330256975
"7225" 1444.8 75.2396609885289 24.4495483055826
"7226" 1445 70.2364584409136 23.051447793275
"7227" 1445.2 65.1298963197097 22.1474260155846
"7228" 1445.4 59.6952604456364 21.5029023278804
"7229" 1445.6 53.9203381813556 21.8522551229335
"7230" 1445.8 48.5901268450005 23.2556148522151
"7231" 1446 43.3920262161513 25.1713387507921
"7232" 1446.2 38.8237364017397 28.1641016381396
"7233" 1446.4 36.0597434704079 32.4105841328077
"7234" 1446.6 33.2367270259136 36.9675411068519
"7235" 1446.8 32.1082601838366 42.0955740573519
"7236" 1447 32.2680430995289 47.4383153008134
"7237" 1447.2 32.8622358172597 52.8061444106108
"7238" 1447.4 33.619836662383 58.4411748120568
"7239" 1447.6 34.9743662340674 63.6662676758134
"7240" 1447.8 36.382263562804 69.3006380225203
"7241" 1448 38.6615518708817 74.1557968766474
"7242" 1448.2 41.3305953971651 79.205696034038
"7243" 1448.4 44.2399777864197 83.3495256026596
"7244" 1448.6 46.7858189550097 87.9353540267478
"7245" 1448.8 49.5711740593745 92.7244934992989
"7246" 1449 52.5336051343073 97.1046471395643
"7247" 1449.2 55.0169186248684 101.795768511007
"7248" 1449.4 57.2454718948961 106.676469507523
"7249" 1449.6 59.7190333421026 110.953736248317
"7250" 1449.8 62.3434863406076 114.196746378094
"7251" 1450 63.3616437738795 115.169111769392
"7252" 1450.2 63.518393958657 115.213221241331
"7253" 1450.4 63.613500004738 114.913598535181
"7254" 1450.6 64.324707656651 114.416882079877
"7255" 1450.8 65.8138307488961 113.191254751887
"7256" 1451 68.1700036731614 111.878797941922
"7257" 1451.2 70.8291531938097 109.70372025966
"7258" 1451.4 73.4706581416503 106.969310284472
"7259" 1451.6 75.6274128694893 104.549084108545
"7260" 1451.8 77.2147049265324 101.418612938023
"7261" 1452 78.3573003005722 98.2305579305346
"7262" 1452.2 80.0840792636751 94.2047774375057
"7263" 1452.4 81.704315477916 90.3742004869877
"7264" 1452.6 83.379601899829 86.7329288424442
"7265" 1452.8 85.3874493400679 84.1889331118102
"7266" 1453 86.3807245138198 83.6247516749396
"7267" 1453.2 87.0610002773798 82.3524802087396
"7268" 1453.4 88.7103068644439 80.6915578241859
"7269" 1453.6 90.9076424440524 78.1882451399767
"7270" 1453.8 93.4471391295762 74.7828100856089
"7271" 1454 95.5575445050646 71.6099873723547
"7272" 1454.2 97.5143980792597 68.1800175566831
"7273" 1454.4 100.048249654801 64.4869174303066
"7274" 1454.6 101.346598980852 61.1785364467707
"7275" 1454.8 101.844943084474 57.551717884231
"7276" 1455 102.872832287655 54.2904344442969
"7277" 1455.2 103.375230614115 51.5896631472981
"7278" 1455.4 102.409229343778 48.4077389629188
"7279" 1455.6 101.313072739315 44.9217343786596
"7280" 1455.8 99.3918473386443 40.942141134698
"7281" 1456 97.4444930536443 37.1722629675826
"7282" 1456.2 94.4698758922232 33.5130880553181
"7283" 1456.4 91.267690178026 29.6767322618024
"7284" 1456.6 87.6478030352597 26.1946773379096
"7285" 1456.8 83.241716063589 22.8643848675864
"7286" 1457 78.6176664984876 19.8624892377608
"7287" 1457.2 73.4805951947661 17.7080744971406
"7288" 1457.4 68.170973511361 15.8938305050393
"7289" 1457.6 63.0339022076395 14.3408770878874
"7290" 1457.8 57.1771177924681 13.2988645172429
"7291" 1458 51.8279875499053 13.6013754606722
"7292" 1458.2 46.7533630502597 14.0669875963262
"7293" 1458.4 41.8397855716521 15.6226799083938
"7294" 1458.6 36.8050272091116 17.8847636513633
"7295" 1458.8 31.9734433487213 20.5099007905442
"7296" 1459 27.4631960620972 24.4258305290346
"7297" 1459.2 23.9607768881939 28.7586938131596
"7298" 1459.4 20.9475023629834 32.9711286086069
"7299" 1459.6 19.0168211261611 38.020969053223
"7300" 1459.8 18.9180820356541 43.1279742344483
"7301" 1460 18.9461425036828 48.7665107875057
"7302" 1460.2 19.9497789428751 54.1142452470826
"7303" 1460.4 22.4523048863338 58.6397634529929
"7304" 1460.6 25.3862952206988 63.7350766295986
"7305" 1460.8 28.2813166896883 68.1787084109453
"7306" 1461 32.0737948140646 72.7736502987571
"7307" 1461.2 36.2830099709103 76.6284160744307
"7308" 1461.4 40.1931619483863 80.4621825826216
"7309" 1461.6 44.2378196795065 84.9107810727115
"7310" 1461.8 48.424136581738 88.5029588264422
"7311" 1462 53.1147203812597 91.2745793595252
"7312" 1462.2 58.3964918279439 92.7514887470806
"7313" 1462.4 62.8744018566715 93.559771402836
"7314" 1462.6 68.6056096290339 94.3342789135305
"7315" 1462.8 74.0184512963089 93.1841968059219
"7316" 1463 77.849115730429 90.495816506998
"7317" 1463.2 82.1273927288269 87.2461718386148
"7318" 1463.4 85.1292248266597 82.633641075031
"7319" 1463.6 87.4437944911169 77.672692808205
"7320" 1463.8 89.4518455330519 72.614629730283
"7321" 1464 91.1403750293329 67.2403143425986
"7322" 1464.2 91.9020231655674 61.7239066069288
"7323" 1464.4 92.2589456508523 56.019249662067
"7324" 1464.6 92.2616661262992 50.7279249178833
"7325" 1464.8 91.2828643672597 45.2059428418758
"7326" 1465 89.6568235392847 40.1604531518346
"7327" 1465.2 86.8671753002338 36.3129110200362
"7328" 1465.4 82.9802620980362 34.3785291791655
"7329" 1465.6 78.7029556861597 32.2298528261721
"7330" 1465.8 73.5451113861116 30.9969491703633
"7331" 1466 67.9626957691116 30.3285979466225
"7332" 1466.2 62.7802471372963 30.1883368370254
"7333" 1466.4 57.7494235795597 31.5920942978346
"7334" 1466.6 52.771615102474 33.3117935938024
"7335" 1466.8 47.7286234076256 35.3369515807815
"7336" 1467 42.8030157864026 38.6021060680524
"7337" 1467.2 39.2638832369149 42.6386293548665
"7338" 1467.4 36.266669308448 47.134845248436
"7339" 1467.6 34.1686886920066 51.9716498914444
"7340" 1467.8 33.3453768803737 56.9558908588748
"7341" 1468 32.5165804316722 61.6738496153721
"7342" 1468.2 31.8988079078387 66.6911054383438
"7343" 1468.4 31.0496983673751 71.4357119513519
"7344" 1468.6 30.7201461037597 76.6636092241596
"7345" 1468.8 32.1663812194197 80.8621050626196
"7346" 1469 34.2990674924084 84.3214483719299
"7347" 1469.2 36.9990478929625 88.163525745038
"7348" 1469.4 40.7351109980454 92.1812409409167
"7349" 1469.6 44.5979091406862 93.5941364784537
"7350" 1469.8 48.9326972446204 93.9248299110366
"7351" 1470 53.2504450738506 94.1543913476141
"7352" 1470.2 55.6617361444978 93.0121121025167
"7353" 1470.4 56.2923080082121 92.8142856354691
"7354" 1470.6 59.4371306265597 91.5284135996596
"7355" 1470.8 63.5884905048905 89.0697539844442
"7356" 1471 67.585996911666 86.7715950597377
"7357" 1471.2 71.0876549292891 83.3705264822037
"7358" 1471.4 73.981370527452 80.0689826148519
"7359" 1471.6 76.7675851198367 76.1193486675826
"7360" 1471.8 78.590109001952 72.359456932698
"7361" 1472 79.3455826002097 68.0027510416221
"7362" 1472.2 79.9586294491711 63.3156048529254
"7363" 1472.4 79.9339793949306 58.2229036468368
"7364" 1472.6 79.7181763867397 53.2044812708596
"7365" 1472.8 78.9887240619585 48.4504341914788
"7366" 1473 78.2220044650737 43.9752296215317
"7367" 1473.2 77.0840070744079 39.0075472908818
"7368" 1473.4 75.814620577519 34.4108295218448
"7369" 1473.6 74.7541011677475 30.5873069832205
"7370" 1473.8 73.3812822051513 26.5180632804186
"7371" 1474 73.2685389948197 24.5082685270996
"7372" 1474.2 73.4396646395853 22.8622861874154
"7373" 1474.4 73.5367393183068 20.2751021456831
"7374" 1474.6 73.9302953409224 18.2734814039246
"7375" 1474.8 74.4393953045303 16.7881924730125
"7376" 1475 74.7210798291168 15.3961341718024
"7377" 1475.2 74.5356175162597 12.970699258104
"7378" 1475.4 72.5378611203539 10.5658227811772
"7379" 1475.6 70.3089735567711 8.15657063889821
"7380" 1475.8 67.493805354639 5.39268073141819
"7381" 1476 66.1204213588328 5.46702374144609
"7382" 1476.2 64.5926556375538 5.6218339023184
"7383" 1476.4 61.8191594142116 5.603947501515
"7384" 1476.6 58.2752092365097 5.265255331981
"7385" 1476.8 54.0650292723397 4.86855144477958
"7386" 1477 49.5517832820375 4.97452598414105
"7387" 1477.2 45.3095138821922 5.54307286414606
"7388" 1477.4 41.6019618483397 7.28846370293957
"7389" 1477.6 37.1020451466268 9.48974641335577
"7390" 1477.8 32.8768409743972 12.5274958476846
"7391" 1478 28.8626697088366 15.1172273859288
"7392" 1478.2 24.8926884058972 18.1066658742096
"7393" 1478.4 20.8032444073972 21.1883540302221
"7394" 1478.6 16.664242738952 24.1199960419673
"7395" 1478.8 13.7732338134116 27.6913464645457
"7396" 1479 10.9791665986197 31.3214120522196
"7397" 1479.2 8.67122721184725 35.5403551106721
"7398" 1479.4 6.96242382675973 39.5859836377596
"7399" 1479.6 6.1368553200203 44.5816330669131
"7400" 1479.8 5.36986148683506 49.6860833553856
"7401" 1480 4.64182663713471 54.8424225972429
"7402" 1480.2 5.02588817667639 59.4673890241179
"7403" 1480.4 5.26692736261974 64.3952772286596
"7404" 1480.6 6.04519173599885 69.81964670079
"7405" 1480.8 7.01806252061686 74.532647249431
"7406" 1481 8.38872926253001 79.095170520565
"7407" 1481.2 10.7922205872597 83.2011557523739
"7408" 1481.4 12.7039780735017 87.782374012708
"7409" 1481.6 15.3301461786688 91.7644565432959
"7410" 1481.8 18.1292835548066 95.2121587887846
"7411" 1482 21.338071352099 99.127731868981
"7412" 1482.2 24.7018940515454 101.623745496183
"7413" 1482.4 28.3140083516157 102.95289207166
"7414" 1482.6 32.6739915697097 104.01095456651
"7415" 1482.8 37.0230828062097 105.09498178516
"7416" 1483 41.6521901588632 105.618752937677
"7417" 1483.2 46.645176701093 104.972370589437
"7418" 1483.4 51.0287408759716 103.639416972134
"7419" 1483.6 56.0456536102089 101.560038667812
"7420" 1483.8 59.9499339216097 98.4674860352096
"7421" 1484 63.1241214061597 94.7090922651596
"7422" 1484.2 66.6062342870254 89.8325925764721
"7423" 1484.4 68.8822046076191 85.0737455425033
"7424" 1484.6 70.4977211311862 80.4838601303213
"7425" 1484.8 71.094469944285 75.3251112789001
"7426" 1485 70.871516690536 70.1297231363306
"7427" 1485.2 69.9964274090812 64.9238448203024
"7428" 1485.4 68.2484451104026 59.9256354888024
"7429" 1485.6 65.7255181303287 54.9405364242458
"7430" 1485.8 62.7727224194507 50.4093349930191
"7431" 1486 59.1684521802815 46.3526164402465
"7432" 1486.2 55.1627244382934 42.6899350857382
"7433" 1486.4 50.0840103790873 39.8407065315906
"7434" 1486.6 45.3855784929383 38.207998653231
"7435" 1486.8 39.6909581766597 38.1709061906596
"7436" 1487 34.4700514064136 39.2045019265442
"7437" 1487.2 30.1455563826301 41.1183831701781
"7438" 1487.4 27.3957341457954 45.023738650731
"7439" 1487.6 25.0728186772597 49.4785434055596
"7440" 1487.8 23.7910158567534 54.1063445886722
"7441" 1488 23.9241261496521 58.9081751547229
"7442" 1488.2 24.3727571368293 63.5621053953305
"7443" 1488.4 25.2404390460952 68.797776916014
"7444" 1488.6 26.880362911029 73.268222265698
"7445" 1488.8 29.0085241795755 77.847395644778
"7446" 1489 31.7717174176597 81.7656774508596
"7447" 1489.2 34.2971284483124 85.2063449954622
"7448" 1489.4 37.2051026336707 87.507438222139
"7449" 1489.6 40.8492106383467 88.7005165075291
"7450" 1489.8 44.8119098388506 89.2978077822959
"7451" 1490 48.938394422352 90.1303130873519
"7452" 1490.2 53.7536960060254 90.8123552011127
"7453" 1490.4 58.4970799296368 90.5855961698727
"7454" 1490.6 63.2786533913565 90.2699620670951
"7455" 1490.8 68.4277253461645 89.488328158231
"7456" 1491 73.3612130859213 88.8180958922288
"7457" 1491.2 78.1583146940692 88.0293579637548
"7458" 1491.4 82.9613532395273 87.1436665804765
"7459" 1491.6 87.7719821490858 86.6120495931813
"7460" 1491.8 92.805795282452 85.4816288839288
"7461" 1492 97.7518803091378 84.1015526639401
"7462" 1492.2 102.55852064187 82.966387605123
"7463" 1492.4 107.040765707949 80.4799759551078
"7464" 1492.6 110.485677475199 77.5992892098791
"7465" 1492.8 110.911257076067 74.8452964881656
"7466" 1493 110.860899398406 71.7952235116596
"7467" 1493.2 110.796871721883 67.8195859324128
"7468" 1493.4 109.459949432999 63.7016989901664
"7469" 1493.6 106.961562969567 60.350772175198
"7470" 1493.8 103.897920418382 56.6676054684279
"7471" 1494 99.9764102824383 53.8100157223381
"7472" 1494.2 95.1497535903312 51.7560206074453
"7473" 1494.4 90.7997233041458 50.0982457691659
"7474" 1494.6 85.9395141950036 49.3674017219767
"7475" 1494.8 80.8158350853847 49.0988093199846
"7476" 1495 75.7424963447412 49.5569184051781
"7477" 1495.2 70.6867290470833 51.4785908065066
"7478" 1495.4 66.3522528427425 54.1615947102458
"7479" 1495.6 63.0301901994715 58.117923415836
"7480" 1495.8 59.7876543978597 62.0151775469929
"7481" 1496 56.4814795673264 65.6632212408929
"7482" 1496.2 53.5176212678115 70.2552467897285
"7483" 1496.4 51.4063595766915 74.6719968872277
"7484" 1496.6 48.5349184965368 78.9793184763222
"7485" 1496.8 46.3318577937662 83.3832460231791
"7486" 1497 44.003296529471 87.939064809561
"7487" 1497.2 41.9732999638007 92.7947259489219
"7488" 1497.4 40.7894657220444 97.3445117308596
"7489" 1497.6 40.1035087881486 101.820541617048
"7490" 1497.8 41.1320003475597 104.46533723301
"7491" 1498 42.3251605459316 108.076868034066
"7492" 1498.2 42.1408062340244 111.738896404571
"7493" 1498.4 41.630739417218 115.518736527368
"7494" 1498.6 41.6883327383921 117.958975091365
"7495" 1498.8 42.6435181973454 117.413388605131
"7496" 1499 44.5737890524006 117.379770295744
"7497" 1499.2 47.5508509955454 117.017117463326
"7498" 1499.4 51.820478764152 117.351330061983
"7499" 1499.6 56.0134051202433 117.420776693987
"7500" 1499.8 60.8843339183614 117.356712579693
"7501" 1500 65.3246317482097 116.62981033331
"7502" 1500.2 69.5618831293253 115.045642943102
"7503" 1500.4 73.955229572495 113.201321289189
"7504" 1500.6 78.6250615147597 111.219075260746
"7505" 1500.8 82.3639817419597 108.85986673616
"7506" 1501 87.5896062405356 106.03508385378
"7507" 1501.2 92.1128842264401 103.457288755315
"7508" 1501.4 95.9739536448567 100.784643867764
"7509" 1501.6 100.298588394841 97.7476666990515
"7510" 1501.8 104.597203807274 94.3734054788881
"7511" 1502 107.843604047302 90.30880298173
"7512" 1502.2 108.861684129152 85.7214382092542
"7513" 1502.4 108.515538663216 80.3918048915291
"7514" 1502.6 107.073689113728 75.6899320816596
"7515" 1502.8 105.32328876211 70.7047051120596
"7516" 1503 102.796002871748 65.8344195417206
"7517" 1503.2 99.5139984548329 61.4742458011596
"7518" 1503.4 95.9840067117538 57.5039340648008
"7519" 1503.6 91.8398982673876 54.1331730197991
"7520" 1503.8 87.0643788197537 52.1809080627439
"7521" 1504 81.4049097565972 50.3013005909721
"7522" 1504.2 76.1181509985002 49.2897239900773
"7523" 1504.4 70.5472387401458 49.0284334151279
"7524" 1504.6 65.2753751398244 49.2104958157419
"7525" 1504.8 60.1163441968734 49.9937071300459
"7526" 1505 55.7316144541361 52.2254069666708
"7527" 1505.2 51.9082074003358 55.5771490207139
"7528" 1505.4 48.2784339152158 59.3535555852969
"7529" 1505.6 45.0762230420155 63.7476687106247
"7530" 1505.8 42.4781369762942 68.6391665670044
"7531" 1506 40.9344829843669 73.9883153611953
"7532" 1506.2 40.6516529572597 78.9704750694673
"7533" 1506.4 41.7974875075641 84.3881145546596
"7534" 1506.6 43.5290869007672 89.5655579870178
"7535" 1506.8 45.5973146334502 94.2856199841358
"7536" 1507 48.7237505579855 98.7566576768854
"7537" 1507.2 52.1080880123982 101.868365531398
"7538" 1507.4 56.2670001301035 104.60814321391
"7539" 1507.6 60.6995002913106 105.665985668727
"7540" 1507.8 65.5106376575011 106.679725272263
"7541" 1508 70.9565146407252 107.257216542987
"7542" 1508.2 75.4910382123379 106.598095873894
"7543" 1508.4 80.3085807030823 105.327407941756
"7544" 1508.6 84.6178872821468 103.166472864208
"7545" 1508.8 89.0669094912252 101.106263008298
"7546" 1509 93.6137884356688 97.8720677098868
"7547" 1509.2 97.2911014545798 94.2962531567396
"7548" 1509.4 100.154707005935 90.7123794230882
"7549" 1509.6 101.861866520522 86.2251187635096
"7550" 1509.8 102.779841743377 81.7494916490102
"7551" 1510 102.587018509455 77.1385736839157
"7552" 1510.2 102.119890963285 72.5303497542471
"7553" 1510.4 101.033713052151 68.2665236988403
"7554" 1510.6 100.852719710688 63.9501676778024
"7555" 1510.8 99.3430112493207 59.7311262338547
"7556" 1511 97.049848502838 56.5213965293102
"7557" 1511.2 93.8422442846883 53.007891219231
"7558" 1511.4 90.5883862126091 49.2763001051174
"7559" 1511.6 87.0479283819494 45.7946862995216
"7560" 1511.8 83.7280682254525 42.4535214776716
"7561" 1512 79.3919825232968 40.2144261193633
"7562" 1512.2 75.1462693537783 38.7142420775855
"7563" 1512.4 70.4023580463472 37.5266564813721
"7564" 1512.6 65.0584933292597 36.7476546638447
"7565" 1512.8 60.1580427470067 36.5082253834668
"7566" 1513 54.7261560520972 37.5996822670596
"7567" 1513.2 50.2168717428669 39.9235250471596
"7568" 1513.4 46.4849636581698 42.7380719332326
"7569" 1513.6 42.9347579810528 46.4661877771078
"7570" 1513.8 40.1995086290183 51.1846048262803
"7571" 1514 38.5439283193774 55.8131723444125
"7572" 1514.2 38.0023453834807 61.0757174823689
"7573" 1514.4 38.0885136686246 66.5005251043353
"7574" 1514.6 38.4335689301988 71.6669831075254
"7575" 1514.8 40.0358679536246 76.2530858884028
"7576" 1515 41.6228010682208 81.0413628181011
"7577" 1515.2 44.0252385495837 85.6132106776173
"7578" 1515.4 47.3249745070508 89.2516561022715
"7579" 1515.6 50.8768084727835 93.1357536444215
"7580" 1515.8 54.3117705152744 95.8622314692184
"7581" 1516 58.1052283116326 98.7149210514223
"7582" 1516.2 61.5370276638847 100.926426518831
"7583" 1516.4 65.2429795246808 103.704502497449
"7584" 1516.6 68.7295058172905 105.469472993813
"7585" 1516.8 73.1075577072597 107.175250727707
"7586" 1517 77.5339249074502 108.498215226088
"7587" 1517.2 81.6128593748883 110.163666795545
"7588" 1517.4 85.6856117652312 110.931480770774
"7589" 1517.6 90.0414260105722 110.291983533253
"7590" 1517.8 94.4451352061851 108.57987400563
"7591" 1518 98.2991527911254 106.010528949003
"7592" 1518.2 100.70805910666 102.351994178002
"7593" 1518.4 102.903832640989 98.5002928146055
"7594" 1518.6 104.821090776781 94.104772461223
"7595" 1518.8 106.260309823951 89.1438591859684
"7596" 1519 106.203808686111 84.5530256382542
"7597" 1519.2 105.541544183922 80.3787565548934
"7598" 1519.4 104.236376574149 75.8774550868818
"7599" 1519.6 102.80081584494 71.1772630852196
"7600" 1519.8 101.087793192235 66.9171010277346
"7601" 1520 99.2497618977914 62.2605825314317
"7602" 1520.2 97.36771425 57.617472704244
"7603" 1520.4 95.2339437191939 53.310731653778
"7604" 1520.6 92.2321995811972 49.1815718770971
"7605" 1520.8 88.3687059548833 45.7648242338125
"7606" 1521 84.0223582676301 42.8782144499559
"7607" 1521.2 79.0731876213079 40.5437065523825
"7608" 1521.4 73.9584498607055 38.7605869661174
"7609" 1521.6 68.748480038529 37.916252168775
"7610" 1521.8 63.4661988215248 37.6203289149005
"7611" 1522 57.9498585815768 38.4764666597693
"7612" 1522.2 52.3815987680833 40.6329729415772
"7613" 1522.4 48.2994443310779 43.5895670155119
"7614" 1522.6 44.0860777871688 47.5418110530232
"7615" 1522.8 41.4166849977954 52.1547645800881
"7616" 1523 39.5249694066526 57.1483373537667
"7617" 1523.2 38.6223048076281 62.2993090640148
"7618" 1523.4 38.2916450261526 67.7011429553381
"7619" 1523.6 38.1732020490779 73.0799715334518
"7620" 1523.8 38.0811453010597 78.6499105948596
"7621" 1524 38.6309201049989 84.2244239046161
"7622" 1524.2 39.9468961684026 89.0555827615643
"7623" 1524.4 41.7520626802121 94.1248859796596
"7624" 1524.6 44.2299164559472 98.4739772161596
"7625" 1524.8 46.2235989275662 102.456630818385
"7626" 1525 48.8836506165779 107.006929628614
"7627" 1525.2 51.8546676086127 110.192468001777
"7628" 1525.4 53.8654395693902 112.650151960442
"7629" 1525.6 54.2831329522597 114.413644790145
"7630" 1525.8 55.1467422438684 114.597506245442
"7631" 1526 57.3988998082597 114.064982460441
"7632" 1526.2 60.2809841500597 113.24141387741
"7633" 1526.4 63.6165238467954 112.063728190767
"7634" 1526.6 66.6057354770138 109.797363525824
"7635" 1526.8 70.1504641633708 107.36689511766
"7636" 1527 73.185033092792 104.636411259982
"7637" 1527.2 75.1265388165356 101.092832978746
"7638" 1527.4 76.8852121945548 97.0852901440694
"7639" 1527.6 77.3513002693253 92.3605617148891
"7640" 1527.8 77.7079204644049 87.7446832846112
"7641" 1528 77.5700024021403 82.4562615973014
"7642" 1528.2 77.0393587398311 77.8412949108024
"7643" 1528.4 76.139622493115 72.5024205941069
"7644" 1528.6 74.7702385144525 67.4218881053463
"7645" 1528.8 73.0426458977597 62.7075701816596
"7646" 1529 71.1966173641744 58.0450024017206
"7647" 1529.2 68.4292708654383 53.5040029061239
"7648" 1529.4 64.9912905147186 49.4212682795302
"7649" 1529.6 61.0652978758804 45.373878706901
"7650" 1529.8 57.1100787232934 41.0401540397944
"7651" 1530 53.1102945760666 37.4155687710232
"7652" 1530.2 48.7287474348165 33.9501633047619
"7653" 1530.4 44.1436132546802 30.6971964877732
"7654" 1530.6 39.0842702400646 28.1602385938669
"7655" 1530.8 34.6567597659686 27.2821555641532
"7656" 1531 30.9293063788153 26.9051010307707
"7657" 1531.2 27.683200730724 24.5023337330881
"7658" 1531.4 26.6588566250429 21.4690193993102
"7659" 1531.6 27.5362218477847 19.2312629737971
"7660" 1531.8 28.2126269441857 15.9662590594744
"7661" 1532 29.2255516900222 14.0123534899971
"7662" 1532.2 29.9239493517914 12.6350933344444
"7663" 1532.4 31.1381148283451 11.5127342794157
"7664" 1532.6 32.3844848993397 10.8767885320996
"7665" 1532.8 33.7628871740722 10.2490913342346
"7666" 1533 34.5863568061744 9.54638141602543
"7667" 1533.2 35.6360282622353 8.97642406431811
"7668" 1533.4 36.7798544376715 8.7376007583184
"7669" 1533.6 37.5171164214043 8.51324787910536
"7670" 1533.8 38.3843761825811 7.84781803851672
"7671" 1534 38.754879303039 7.41113859278945
"7672" 1534.2 39.1032688184549 7.36154490114738
"7673" 1534.4 39.4198381537248 7.49630225949678
"7674" 1534.6 40.227672024323 7.74452257312793
"7675" 1534.8 41.5982835124681 7.60826255107624
"7676" 1535 43.1568979293138 7.15358748903795
"7677" 1535.2 45.1155881644136 6.43402456127496
"7678" 1535.4 46.991646907918 5.59996785420388
"7679" 1535.6 48.6643033933451 4.49275956422055
"7680" 1535.8 48.5633458314341 5.18664950286888
"7681" 1536 48.6475365756694 5.97464867865957
"7682" 1536.2 48.8117712744043 6.00749561840656
"7683" 1536.4 49.5015570090911 6.54712391424993
"7684" 1536.6 49.4988375384302 6.69605492514821
"7685" 1536.8 49.43374581815 7.16205982804982
"7686" 1537 49.2770075464305 7.70826895676933
"7687" 1537.2 48.899271105495 8.06404527621251
"7688" 1537.4 49.2939619739812 8.29668378811527
"7689" 1537.6 49.0825515087891 8.71469070790663
"7690" 1537.8 49.1730876116212 8.97779745552705
"7691" 1538 49.6638274390039 9.89200090313632
"7692" 1538.2 49.2288634216461 10.002131404455
"7693" 1538.4 48.3640816720388 10.1320236405898
"7694" 1538.6 47.1845629276526 10.2170990852667
"7695" 1538.8 45.4781335775509 10.3623583334697
"7696" 1539 43.5573105351413 10.9506513384885
"7697" 1539.2 40.3887601287847 12.3863126620221
"7698" 1539.4 36.8919609510197 14.9376713344196
"7699" 1539.6 34.0549903168222 17.8194311171721
"7700" 1539.8 31.6118293816281 21.4253675451727
"7701" 1540 28.9068304903247 25.0486045455037
"7702" 1540.2 26.5715419750825 28.682278645014
"7703" 1540.4 24.2840169415635 32.6953074753684
"7704" 1540.6 22.0986775874415 36.5556980477765
"7705" 1540.8 20.8769193111797 40.4921524983796
"7706" 1541 19.9874420587169 44.816020860331
"7707" 1541.2 19.6689105363847 49.7901200911596
"7708" 1541.4 19.2360910394789 54.9732836195911
"7709" 1541.6 18.749326568468 59.6891710399096
"7710" 1541.8 18.3664506327529 64.2085446259883
"7711" 1542 18.8612578297213 69.0140021353903
"7712" 1542.2 20.055819085115 73.8604439770675
"7713" 1542.4 21.0807423930097 78.6001448742429
"7714" 1542.6 23.0069297836076 82.5705838886596
"7715" 1542.8 24.2759013852444 87.2182694488596
"7716" 1543 24.0261157490722 90.2950892191596
"7717" 1543.2 23.4209250423977 93.9346272276768
"7718" 1543.4 23.536179114187 98.2155101928777
"7719" 1543.6 23.1811030861169 102.222634214785
"7720" 1543.8 24.0454214165528 106.431269725556
"7721" 1544 26.6709921939149 108.895680148298
"7722" 1544.2 30.1934027315876 110.161295310233
"7723" 1544.4 34.5021131098913 110.892631296817
"7724" 1544.6 38.81737085655 111.031271460402
"7725" 1544.8 43.6895256418597 111.46932147806
"7726" 1545 48.5189642686597 111.32651549716
"7727" 1545.2 54.1857652380097 110.93704464016
"7728" 1545.4 58.6220817185254 110.109419069035
"7729" 1545.6 63.9749654322213 109.244344377044
"7730" 1545.8 68.8847494456052 108.08682609575
"7731" 1546 73.2621096346407 105.920289077374
"7732" 1546.2 76.5232618899149 102.979752130763
"7733" 1546.4 78.6452065590873 98.7828678958492
"7734" 1546.6 80.654930811836 93.6848059152528
"7735" 1546.8 81.5930980456908 88.3611649637113
"7736" 1547 81.2965881744941 83.2785283110189
"7737" 1547.2 80.879271626487 77.7789121328414
"7738" 1547.4 80.1410398505509 72.5790952365077
"7739" 1547.6 78.2891429005972 67.3406505847221
"7740" 1547.8 75.9422946115421 62.4525049537419
"7741" 1548 72.6413728935779 57.9601564777732
"7742" 1548.2 68.8430027808062 53.7754032790666
"7743" 1548.4 65.0289879613052 49.7591394548073
"7744" 1548.6 61.7090439590597 45.4929583022596
"7745" 1548.8 57.1908869641802 42.18216096408
"7746" 1549 52.2762125361891 39.9410894191419
"7747" 1549.2 47.4120977096301 37.9353003635855
"7748" 1549.4 41.0828528346526 36.5759303000881
"7749" 1549.6 35.4015858048997 36.2495166294596
"7750" 1549.8 31.9372425318847 37.8333647812596
"7751" 1550 29.2464076140005 41.0510672195855
"7752" 1550.2 25.768302350474 44.6528140250167
"7753" 1550.4 23.7986238981856 48.4462052204003
"7754" 1550.6 22.0507220273737 52.8097517356216
"7755" 1550.8 20.6571928360222 57.9933500167221
"7756" 1551 19.913531892556 63.005683677141
"7757" 1551.2 19.4921814659995 68.3433379708514
"7758" 1551.4 21.0015499854197 73.5815965090996
"7759" 1551.6 23.0141870045454 78.1380346113739
"7760" 1551.8 25.3555851898762 82.9031457619883
"7761" 1552 27.8223666677224 87.4961307468387
"7762" 1552.2 30.9502879738052 91.6877425866141
"7763" 1552.4 34.5844272630566 94.9443975745971
"7764" 1552.6 38.8263716274388 98.0292828794357
"7765" 1552.8 43.4609509421778 100.392600044496
"7766" 1553 48.2658082116097 101.27167620561
"7767" 1553.2 53.420733197474 102.194814867856
"7768" 1553.4 58.8611237275229 102.631749435186
"7769" 1553.6 63.9207663409325 102.690884404223
"7770" 1553.8 69.0242374643729 102.056374249886
"7771" 1554 74.2969095716468 100.942719906498
"7772" 1554.2 79.1341067576808 99.5364810453438
"7773" 1554.4 84.3048448460097 97.4288970832096
"7774" 1554.6 88.8457209742143 95.1634749316596
"7775" 1554.8 93.3838127930485 93.100925041068
"7776" 1555 96.7054970685674 90.7095261567365
"7777" 1555.2 100.122827897852 87.4970485886069
"7778" 1555.4 102.673684863963 84.190974985067
"7779" 1555.6 105.605191477653 80.5490446785167
"7780" 1555.8 108.006362995272 76.8203474958791
"7781" 1556 110.629829188735 73.6062629967096
"7782" 1556.2 112.497005368297 70.2469566480299
"7783" 1556.4 111.960226229805 67.4149408861791
"7784" 1556.6 110.485677475199 64.3525304272815
"7785" 1556.8 108.434756264493 60.2881300093868
"7786" 1557 105.935517950735 56.4633707507328
"7787" 1557.2 102.796002871748 53.0388769958913
"7788" 1557.4 99.2318237860308 49.6516937022258
"7789" 1557.6 95.0333244717041 46.8931300745855
"7790" 1557.8 90.4896737194671 44.603508190623
"7791" 1558 84.9379404057534 42.7475995946469
"7792" 1558.2 79.655047696826 41.5525768446114
"7793" 1558.4 73.9944047669221 40.7033097716726
"7794" 1558.6 68.0722559131883 40.5958259312667
"7795" 1558.8 62.1770422734061 41.2645080385376
"7796" 1559 56.7209320201486 42.7964736528077
"7797" 1559.2 50.8775273189574 45.0983548835782
"7798" 1559.4 46.1552470912954 47.7361249762667
"7799" 1559.6 41.6625267546417 51.4902260231203
"7800" 1559.8 37.9065872784043 55.7893790149487
"7801" 1560 34.7591879913538 60.5143146889066
"7802" 1560.2 32.0072997896988 65.0744764061108
"7803" 1560.4 29.5916191024525 70.0965674847439
"7804" 1560.6 27.7092367861828 74.9659157449288
"7805" 1560.8 25.4520403011808 79.4309021554754
"7806" 1561 23.8084495183032 81.6110180090944
"7807" 1561.2 23.0347656995337 81.4092849406185
"7808" 1561.4 21.6674452865674 81.1575037280057
"7809" 1561.6 19.4011493221972 81.5709420223596
"7810" 1561.8 20.1894533164136 81.7896448882134
"7811" 1562 22.236075718812 83.4328452387342
"7812" 1562.2 25.0234491320062 85.3608774463216
"7813" 1562.4 28.2210414380097 87.4714255059096
"7814" 1562.6 32.5758601871127 89.3958697404978
"7815" 1562.8 36.6684282833961 90.330495660705
"7816" 1563 41.3243753466234 90.7730761800232
"7817" 1563.2 46.1271550056715 90.8907505298654
"7818" 1563.4 50.9183601385056 90.6941372283809
"7819" 1563.6 55.5983951906532 89.7875001514301
"7820" 1563.8 60.2068590514694 88.4231163903531
"7821" 1564 64.4824010199472 86.0109097921596
"7822" 1564.2 68.7851948629068 83.4908042468655
"7823" 1564.4 73.0333727821169 80.2421888517895
"7824" 1564.6 76.5026918446521 76.636494164495
"7825" 1564.8 80.1164499183939 72.8258963893303
"7826" 1565 82.9602430777954 68.0813406966953
"7827" 1565.2 85.0654079151513 63.7242611738283
"7828" 1565.4 87.3973198174244 59.3459021179066
"7829" 1565.6 89.8744290588063 55.0434479297642
"7830" 1565.8 91.9598018091883 50.7220682132667
"7831" 1566 93.1739096126935 46.5546965260813
"7832" 1566.2 93.6716189568597 42.5122080100196
"7833" 1566.4 93.2587165198451 37.9255078864523
"7834" 1566.6 92.221588996952 33.7519099285442
"7835" 1566.8 89.4282412386883 30.2052998534453
"7836" 1567 86.4582941261722 26.1005552141346
"7837" 1567.2 82.6904641023338 22.3612743657707
"7838" 1567.4 78.5633161349915 18.974425942184
"7839" 1567.6 74.5356175162597 16.0479998566225
"7840" 1567.8 69.7140669068167 14.030286404457
"7841" 1568 65.5514722068138 13.8009076564839
"7842" 1568.2 61.0040018435674 15.0872680892365
"7843" 1568.4 55.8359583171818 16.1615877175946
"7844" 1568.6 50.8194387973397 17.5756872724996
"7845" 1568.8 46.1042449552597 19.5911490253134
"7846" 1569 41.5652265724449 22.4237820341781
"7847" 1569.2 37.4741407214914 25.9706524343913
"7848" 1569.4 33.8960164870745 30.0016347580299
"7849" 1569.6 30.5666487660009 35.5423597400831
"7850" 1569.8 27.4583276763847 40.0728222090096
"7851" 1570 25.183409167519 45.0900242551411
"7852" 1570.2 23.9725635062347 50.1163019338971
"7853" 1570.4 23.0052573376301 55.2739659233633
"7854" 1570.6 23.1398892388153 60.4140195793262
"7855" 1570.8 24.1307202528949 65.4163224483623
"7856" 1571 25.7063579379797 70.1594459122596
"7857" 1571.2 28.1739803761222 74.8623065105346
"7858" 1571.4 30.8733379741797 79.5067464802596
"7859" 1571.6 33.3274371186764 84.1717418563262
"7860" 1571.8 36.1511008319264 88.4613306007846
"7861" 1572 39.3154683247828 92.5809835567827
"7862" 1572.2 43.4535179285134 95.7796527054208
"7863" 1572.4 47.9158745476688 98.0845063591596
"7864" 1572.6 53.7682392769038 99.7447084021341
"7865" 1572.8 58.9921896778052 100.106214171405
"7866" 1573 64.056646910939 99.8371252156596
"7867" 1573.2 68.8139365625143 99.1360776730596
"7868" 1573.4 73.4506629860454 97.715900012356
"7869" 1573.6 78.3783966386597 95.7022429505096
"7870" 1573.8 81.6405101197143 92.5965079196141
"7871" 1574 84.724677678421 88.8691233394983
"7872" 1574.2 87.3655777765641 85.3871919704422
"7873" 1574.4 89.470743018718 81.2344824764512
"7874" 1574.6 91.3575574083282 76.5328964022897
"7875" 1574.8 91.6831538591764 71.8060421465762
"7876" 1575 92.1160362005888 66.9440928371279
"7877" 1575.2 92.3052253668847 61.9513476009846
"7878" 1575.4 91.9704487197412 56.7404919898448
"7879" 1575.6 90.4601071818472 51.5378705619471
"7880" 1575.8 88.6058684767407 46.3267874703684
"7881" 1576 86.2197432262597 41.5236011513346
"7882" 1576.2 83.198969262211 37.3840484023303
"7883" 1576.4 79.3150500083338 33.5116807532151
"7884" 1576.6 75.0224560875097 29.8714676903024
"7885" 1576.8 70.2324395108695 27.0203238904523
"7886" 1577 64.4842734759905 24.8340259464673
"7887" 1577.2 59.090023266286 23.6801988225411
"7888" 1577.4 53.5901783105844 23.146772828205
"7889" 1577.6 47.7504084441797 23.8695363216196
"7890" 1577.8 42.4609669385129 25.8376623856596
"7891" 1578 37.5124240014405 28.6859613037198
"7892" 1578.2 33.5801760717296 31.8861917190692
"7893" 1578.4 29.9655463183222 36.1781136390096
"7894" 1578.6 27.5644335188367 40.9171750541211
"7895" 1578.8 26.1425652978197 45.7837632088196
"7896" 1579 25.9919698997797 51.1376892563796
"7897" 1579.2 26.5683867681397 56.2475469002196
"7898" 1579.4 28.0337958336828 61.1496867536596
"7899" 1579.6 30.4019199157231 65.0174806709401
"7900" 1579.8 32.7274189821443 69.3685204795827
"7901" 1580 35.9637537394671 74.1035507860742
"7902" 1580.2 39.036773794089 78.1359990494035
"7903" 1580.4 42.1355862225382 82.0841561516469
"7904" 1580.6 45.8134400486997 85.5721059599396
"7905" 1580.8 49.3803821641421 89.1209491355566
"7906" 1581 53.1366624013724 92.6730556488708
"7907" 1581.2 57.3809242302444 95.7327015688134
"7908" 1581.4 61.3762234085325 98.3323514499778
"7909" 1581.6 65.9802410241597 100.99904660571
"7910" 1581.8 70.4307183250216 103.027076996802
"7911" 1582 75.2341922280216 104.628234964469
"7912" 1582.2 80.2006481635325 106.00374711816
"7913" 1582.4 84.6504047730538 107.254254036468
"7914" 1582.6 87.8925524809155 107.715929109725
"7915" 1582.8 90.5501310600224 107.072041474507
"7916" 1583 93.3196054063253 105.813268201758
"7917" 1583.2 96.8571660080722 104.474262606816
"7918" 1583.4 100.327243157593 102.352457833785
"7919" 1583.6 103.50186338754 99.6086356462196
"7920" 1583.8 105.558053139801 96.4076179470762
"7921" 1584 106.27749236176 92.6860075357429
"7922" 1584.2 106.516738745345 88.9263773502739
"7923" 1584.4 106.492726256418 84.2480417025806
"7924" 1584.6 106.139127715194 79.1900451781201
"7925" 1584.8 105.175634937209 74.6151897167735
"7926" 1585 104.570995054115 69.3866537381069
"7927" 1585.2 103.452626577963 64.4337434861411
"7928" 1585.4 101.534121986075 59.5821867612892
"7929" 1585.6 99.0863587671513 55.2169037793584
"7930" 1585.8 95.8776931682954 51.1810874375881
"7931" 1586 92.1188018164304 47.8332665169644
"7932" 1586.2 87.8193556746526 44.699179603231
"7933" 1586.4 83.0374813458939 42.1431922890864
"7934" 1586.6 78.0596249091152 39.8304587178764
"7935" 1586.8 73.0690914497782 37.9112589526596
"7936" 1587 67.2671808732857 36.6973238139583
"7937" 1587.2 62.2150394301866 36.9803286115376
"7938" 1587.4 56.6872740448523 37.9881914676225
"7939" 1587.6 51.4038305451526 39.5572369792667
"7940" 1587.8 46.9771968761218 42.5222357654182
"7941" 1588 42.5902550881698 46.2214292610079
"7942" 1588.2 38.9919760098165 50.0600942079437
"7943" 1588.4 36.2051940065097 54.4452241438739
"7944" 1588.6 33.4670611481303 58.8510450290125
"7945" 1588.8 30.8398028128381 63.3394827367921
"7946" 1589 29.1330523614847 68.1974864701221
"7947" 1589.2 28.3504435517532 73.2468876150232
"7948" 1589.4 28.0818811888762 78.2134898263308
"7949" 1589.6 28.8284305126169 83.1232615809739
"7950" 1589.8 30.3011698788052 86.890169757205
"7951" 1590 33.104179834487 90.9973169764778
"7952" 1590.2 36.0768236369761 94.6868091066745
"7953" 1590.4 39.738830636166 97.8593435199565
"7954" 1590.6 43.5325917965391 100.94826266063
"7955" 1590.8 47.2602933720692 103.515461087326
"7956" 1591 51.5328695159059 105.577326461906
"7957" 1591.2 55.7268611290701 107.102771203142
"7958" 1591.4 59.7734156783565 106.841318853643
"7959" 1591.6 63.9720746228913 105.617692672186
"7960" 1591.8 67.6208015989966 103.075882868607
"7961" 1592 70.7147741087942 99.6893948905906
"7962" 1592.2 73.5943962785097 95.6308399600596
"7963" 1592.4 75.9402665087188 91.5113875512661
"7964" 1592.6 77.4968324448788 86.7743963134215
"7965" 1592.8 78.776522403593 82.1069281065167
"7966" 1593 79.746106008557 76.9320283283082
"7967" 1593.2 79.7934740857597 71.9689064614028
"7968" 1593.4 79.5938086464116 67.0574830866342
"7969" 1593.6 78.4648361621964 62.1028221842925
"7970" 1593.8 76.8003184254819 57.3078692876966
"7971" 1594 75.0611685522116 52.5797637596716
"7972" 1594.2 72.4599669489538 48.0787393254007
"7973" 1594.4 69.6355306874923 43.6627471897526
"7974" 1594.6 66.9474999203271 39.0971758318393
"7975" 1594.8 63.3463488951538 34.8458942075655
"7976" 1595 59.2859788415811 31.4108048870167
"7977" 1595.2 55.0077298955155 28.5684871155549
"7978" 1595.4 50.3059482007774 26.3600115350478
"7979" 1595.6 45.7868983310375 23.8806915362892
"7980" 1595.8 42.5380057827296 22.8579757086114
"7981" 1596 39.0787898809136 23.311095031275
"7982" 1596.2 35.6386066407312 24.5691001657167
"7983" 1596.4 31.4965587862208 24.4669272915427
"7984" 1596.6 27.8319616160067 22.0086476951536
"7985" 1596.8 27.822576776079 20.7698488246957
"7986" 1597 27.166797284895 18.8913351008125
"7987" 1597.2 25.9527343171486 17.2644952494744
"7988" 1597.4 25.9423350091667 16.5537640501945
"7989" 1597.6 25.6026801920155 15.4487537117293
"7990" 1597.8 25.4483798607954 14.9139321583739
"7991" 1598 25.0224165663538 14.6254837141419
"7992" 1598.2 25.1847355901908 14.4892874144527
"7993" 1598.4 26.0464958197597 13.9495281315167
"7994" 1598.6 27.0401458267213 13.249764558775
"7995" 1598.8 27.2659105267954 13.0083068937667
"7996" 1599 27.7945326661774 13.017198175236
"7997" 1599.2 28.0517444213408 12.5956532476596
"7998" 1599.4 28.1698158534043 12.3094156298644
"7999" 1599.6 28.4701307310911 12.2953383699728
"8000" 1599.8 28.6055484507538 12.224510430989
"8001" 1600 28.7078800092597 12.178363043731
"8002" 1600.2 28.5685571010646 12.1919334568669
"8003" 1600.4 28.4241913603338 12.2831149056225
"8004" 1600.6 28.3833209617597 12.762569329231
"8005" 1600.8 28.7585428849671 12.7001454288059
"8006" 1601 28.9338692719634 12.8649170500299
"8007" 1601.2 30.3214021311169 10.0130905411239
"8008" 1601.4 30.5345746954244 9.66774880503604
"8009" 1601.6 30.659710970777 9.82459048348716
"8010" 1601.8 30.9705202261169 9.95281528944528
"8011" 1602 31.1238658945524 10.1115891231352
"8012" 1602.2 31.442092082589 10.254078461062
"8013" 1602.4 31.5409929099686 10.475748582976
"8014" 1602.6 31.4601407320597 10.3708009770471
"8015" 1602.8 31.7039393724156 10.4813828810881
"8016" 1603 32.048784027323 10.3081282141406
"8017" 1603.2 31.6989478627992 10.458688150699
"8018" 1603.4 31.7306650840841 10.5061947310515
"8019" 1603.6 31.9956631604347 10.4730370770096
"8020" 1603.8 32.048784027323 10.6137888867229
"8021" 1604 31.7687214879905 11.1626002225442
"8022" 1604.2 31.6688571656828 11.4222474605442
"8023" 1604.4 31.9177689890347 11.2568471767221
"8024" 1604.6 32.4968063711856 11.153168592104
"8025" 1604.8 32.5243815798621 11.868328153262
"8026" 1605 32.339774911528 12.904380146501
"8027" 1605.2 32.0297418604222 13.8176180614971
"8028" 1605.4 31.788694352452 15.3868610561596
"8029" 1605.6 31.2527357696573 18.4658706224427
"8030" 1605.8 30.7530235137662 22.2312634111011
"8031" 1606 30.6951800231828 25.8126963050826
"8032" 1606.2 30.4587906602466 30.0654710307254
"8033" 1606.4 30.9623779782353 34.4202701734523
"8034" 1606.6 31.0675120032462 38.4638865200244
"8035" 1606.8 31.1761119851256 43.1311183653791
"8036" 1607 31.2057521722977 47.6332403451153
"8037" 1607.2 31.1016141349309 51.974891542413
"8038" 1607.4 30.978971673285 56.3199194594697
"8039" 1607.6 29.9772665061486 60.7650241788448
"8040" 1607.8 28.6484426897176 65.0756781234186
"8041" 1608 26.9830804996883 69.8015036484453
"8042" 1608.2 25.6969706916828 73.7425777966596
"8043" 1608.4 24.3098826149172 77.8026781004541
"8044" 1608.6 23.2715159636347 81.9701496507846
"8045" 1608.8 23.3235004212428 85.7435611530324
"8046" 1609 23.1029949197405 89.6884134611404
"8047" 1609.2 23.7473614058565 93.4171378631757
"8048" 1609.4 24.8363542283669 97.0691001962667
"8049" 1609.6 25.5047772641143 101.409171220278
"8050" 1609.8 26.6575621643632 105.303147243211
"8051" 1610 27.6188040943153 109.256550016437
"8052" 1610.2 28.806366892639 111.971156915642
"8053" 1610.4 31.1522153357441 112.421902282472
"8054" 1610.6 34.7342086460662 113.286433358192
"8055" 1610.8 38.5545021887982 114.04981556649
"8056" 1611 42.757229777916 114.162350174691
"8057" 1611.2 47.0584485549097 114.09175858186
"8058" 1611.4 51.4140309723597 113.66334063916
"8059" 1611.6 56.0186697536281 112.723827606923
"8060" 1611.8 60.5860696547097 111.35248022096
"8061" 1612 65.0275829437835 109.097876704326
"8062" 1612.2 69.1031705625873 106.397694651677
"8063" 1612.4 73.3806349748115 103.469948209401
"8064" 1612.6 77.4230738698804 100.300461235194
"8065" 1612.8 81.412212335166 96.5266229311596
"8066" 1613 84.7894450790011 92.1618633268492
"8067" 1613.2 87.0899671723691 87.4166561666439
"8068" 1613.4 88.7179205804454 82.2552979568024
"8069" 1613.6 90.0355050009219 76.842555293592
"8070" 1613.8 90.034423537972 71.6405022123034
"8071" 1614 89.8787194354439 66.3682545963569
"8072" 1614.2 89.3554829467212 61.0148699185442
"8073" 1614.4 88.1575982220646 55.9029126882205
"8074" 1614.6 86.9379881833247 50.7182746659583
"8075" 1614.8 85.0420575396168 45.770224459981
"8076" 1615 82.6755584275597 41.1730773800346
"8077" 1615.2 80.0832024062109 37.0040768345254
"8078" 1615.4 76.3435316178894 32.9587283019188
"8079" 1615.6 72.0861742951272 29.4179788180813
"8080" 1615.8 67.7597630884525 26.3350589018283
"8081" 1616 62.4474157921222 23.9828074291971
"8082" 1616.2 57.1184807912197 22.6647731372996
"8083" 1616.4 51.7008878181775 21.6815281719198
"8084" 1616.6 46.4887225961443 21.947947031775
"8085" 1616.8 41.5556100080745 23.173874055067
"8086" 1617 38.3289050751513 25.0164888919849
"8087" 1617.2 36.7082605301347 27.7850166706596
"8088" 1617.4 35.2357170399185 31.5193548877772
"8089" 1617.6 34.2951039084449 35.8581224595855
"8090" 1617.8 34.15265130732 40.1964674750572
"8091" 1618 34.4347244023972 44.9363395357971
"8092" 1618.2 34.873680243285 50.1820559535836
"8093" 1618.4 35.6230418921964 55.1958769861026
"8094" 1618.6 36.5069137136301 60.0774398263633
"8095" 1618.8 36.6810734410909 65.0022447980102
"8096" 1619 37.2981571365974 70.1311207590232
"8097" 1619.2 38.0129879010847 75.0083580819096
"8098" 1619.4 38.5198124768387 80.0561053732912
"8099" 1619.6 39.3056874955686 84.8253146833507
"8100" 1619.8 39.8963155376234 89.6872786392959
"8101" 1620 40.9134284513089 94.4100722902497
"8102" 1620.2 41.9375249930692 98.8789032658977
"8103" 1620.4 43.3894039814656 101.984942441763
"8104" 1620.6 46.2502965266347 103.792688607066
"8105" 1620.8 49.0642234684597 104.271529116074
"8106" 1621 52.9725326080692 104.844607662802
"8107" 1621.2 57.3741714998788 104.294402801326
"8108" 1621.4 61.7770894421218 103.939999243711
"8109" 1621.6 66.3071605010961 103.073273972914
"8110" 1621.8 70.9135385461597 101.86237367206
"8111" 1622 75.3984452609982 99.9449786837519
"8112" 1622.2 79.7264340202106 97.9983119891678
"8113" 1622.4 84.1116549367835 95.2067494713262
"8114" 1622.6 88.119162636552 92.5150731040596
"8115" 1622.8 92.7640338385779 89.2683024143414
"8116" 1623 96.2786695576671 86.0421636263633
"8117" 1623.2 99.9972747926347 82.5689610934221
"8118" 1623.4 103.484701338394 78.368731634684
"8119" 1623.6 105.794260002149 73.8291268759929
"8120" 1623.8 107.073689113728 69.2069678164064
"8121" 1624 106.755916439186 65.1886437892151
"8122" 1624.2 105.221052662147 61.7176650867846
"8123" 1624.4 103.133227638174 57.7885215934523
"8124" 1624.6 100.207446566077 53.680079016562
"8125" 1624.8 96.4632960073561 50.0599342390813
"8126" 1625 92.4610137096847 46.6840900065846
"8127" 1625.2 87.572904793529 44.4024399026596
"8128" 1625.4 82.5567451661205 42.8905699092418
"8129" 1625.6 77.4436665818597 42.1071583187396
"8130" 1625.8 72.1085491269061 42.1384426444888
"8131" 1626 66.6521901693977 42.9430433580389
"8132" 1626.2 61.339973956474 44.3236184196953
"8133" 1626.4 56.0765103868179 46.6879394278456
"8134" 1626.6 51.2426047845438 49.8211007275118
"8135" 1626.8 46.8035221757825 53.2201191158755
"8136" 1627 42.8541778037425 57.2460248306251
"8137" 1627.2 39.4124275031688 61.4167103336482
"8138" 1627.4 36.3541961146802 65.9000509943414
"8139" 1627.6 33.4728876547782 70.3094643164373
"8140" 1627.8 31.2997703791774 75.0667787104596
"8141" 1628 29.0124661922982 79.4747898971211
"8142" 1628.2 27.9997511783506 83.2492073516141
"8143" 1628.4 28.4200102453902 85.2235013203987
"8144" 1628.6 29.1805191221816 88.4085897555658
"8145" 1628.8 29.6208332009371 92.8769040937886
"8146" 1629 29.0221898236808 96.1405684851859
"8147" 1629.2 27.6351269469966 99.6321405540806
"8148" 1629.4 25.9978119626347 102.737292132963
"8149" 1629.6 24.049632527514 106.088462530558
"8150" 1629.8 23.7356354015597 107.50970109856
"8151" 1630 23.6358055152253 107.539247163573
"8152" 1630.2 22.5607316496097 107.30847448911
"8153" 1630.4 22.4486789686204 106.349588726151
"8154" 1630.6 22.2954445330794 106.06865892766
"8155" 1630.8 21.8457744335454 105.866968662427
"8156" 1631 21.5181243474978 104.819879354421
"8157" 1631.2 22.2166990592597 104.36796951876
"8158" 1631.4 23.6469592685818 104.055292632999
"8159" 1631.6 25.9101810198097 104.17972527121
"8160" 1631.8 28.782368970981 104.721472848528
"8161" 1632 32.6367526895229 105.323881323923
"8162" 1632.2 36.3740747312258 105.83101569288
"8163" 1632.4 40.4031974105528 106.337259518694
"8164" 1632.6 44.691587948514 106.550546598185
"8165" 1632.8 49.0252763827597 107.31765167597
"8166" 1633 53.6486723626307 107.877813876305
"8167" 1633.2 58.4908091752061 107.890826151481
"8168" 1633.4 62.716947328387 107.130852174023
"8169" 1633.6 67.5911540999207 106.411921377897
"8170" 1633.8 72.3902272022767 104.708811528643
"8171" 1634 76.7140138350733 102.807665650405
"8172" 1634.2 80.2932950189097 99.5580044348096
"8173" 1634.4 83.7466032843097 95.8775048361596
"8174" 1634.6 86.6463065458312 91.8993382253739
"8175" 1634.8 89.3166647182113 87.8263465288208
"8176" 1635 91.7670713786651 83.768820804565
"8177" 1635.2 93.5054447245397 78.9926449490196
"8178" 1635.4 94.1866407567914 73.7031377098748
"8179" 1635.6 94.4498773886545 68.8485690014622
"8180" 1635.8 93.9401402143863 63.6557756014444
"8181" 1636 92.8609800475714 58.2901950936076
"8182" 1636.2 90.7876113021857 53.4275855642522
"8183" 1636.4 88.3190861383817 49.1916648718669
"8184" 1636.6 85.6687844529427 44.9977286922205
"8185" 1636.8 81.8745623397296 41.3554952061295
"8186" 1637 77.8125447268804 38.0634659542458
"8187" 1637.2 73.5229932880597 35.0875952394096
"8188" 1637.4 68.8249424202477 33.2188389888042
"8189" 1637.6 63.7314074461486 31.8047405774744
"8190" 1637.8 58.454094106876 31.0592891079968
"8191" 1638 53.3760109562091 31.1127739931279
"8192" 1638.2 47.8745670325325 31.2244995636466
"8193" 1638.4 42.5041361360674 32.3188569034288
"8194" 1638.6 37.6945594133708 34.8772328938077
"8195" 1638.8 33.9819645311347 37.80061382283
"8196" 1639 30.8152494525621 42.3765876154735
"8197" 1639.2 28.2123337562475 47.2490602314644
"8198" 1639.4 26.2715796267273 51.9777323723609
"8199" 1639.6 24.5984631462982 57.259971399775
"8200" 1639.8 24.0896422455646 62.6901548181352
"8201" 1640 24.0991415347597 67.9005149416596
"8202" 1640.2 24.4187073661443 73.2832019140442
"8203" 1640.4 25.1795230216433 78.3041885190568
"8204" 1640.6 26.2302602382034 82.974682759068
"8205" 1640.8 27.9230372216688 87.4861781898869
"8206" 1641 29.6949213478333 92.2710810671743
"8207" 1641.2 31.6876411691645 96.2515205004215
"8208" 1641.4 32.7409252224565 100.22659607266
"8209" 1641.6 33.3382557535931 104.257310338755
"8210" 1641.8 33.6788682593565 108.725855258482
"8211" 1642 34.0760866549097 112.93632837276
"8212" 1642.2 34.9571169420325 115.191718699205
"8213" 1642.4 36.6465943111097 114.85771793396
"8214" 1642.6 39.5954608026834 114.947274227066
"8215" 1642.8 43.6040933248404 115.321732675418
"8216" 1643 48.2758400367143 115.858540014978
"8217" 1643.2 52.3699427775229 115.819095996765
"8218" 1643.4 57.130739546063 115.639426380824
"8219" 1643.6 61.6236684265648 114.689827389388
"8220" 1643.8 66.0776087384097 113.17001088696
"8221" 1644 70.1540703750097 110.93704464016
"8222" 1644.2 75.0017055910302 108.220325793381
"8223" 1644.4 79.3851578647113 105.497016218192
"8224" 1644.6 82.8605570846347 102.326087411175
"8225" 1644.8 86.9121358609264 99.4167439731834
"8226" 1645 90.5275269476234 96.3554917970232
"8227" 1645.2 94.3308971611728 92.9226063776161
"8228" 1645.4 97.3488729650347 89.4625952623221
"8229" 1645.6 100.245687294375 85.2619273748519
"8230" 1645.8 102.759929621639 80.9650436891279
"8231" 1646 104.697423884943 76.4146436763304
"8232" 1646.2 106.554221654891 71.7542265793438
"8233" 1646.4 107.334979688677 66.7715424574444
"8234" 1646.6 107.066683308839 62.0943244024359
"8235" 1646.8 105.396314547797 58.1053228881096
"8236" 1647 102.366746756472 54.5485375616831
"8237" 1647.2 99.3002644479427 51.1200205784767
"8238" 1647.4 95.3795207890375 47.946143873141
"8239" 1647.6 91.1757598815847 45.0677859500346
"8240" 1647.8 86.5489388315812 42.4504490598381
"8241" 1648 81.4425627144496 40.755875212014
"8242" 1648.2 76.0790760977042 39.8297635445485
"8243" 1648.4 70.9928404435489 39.943076797009
"8244" 1648.6 65.2516059625222 40.9734735658221
"8245" 1648.8 60.1475791898459 42.8356031216251
"8246" 1649 55.7067160847425 45.1948116462113
"8247" 1649.2 51.2600972526883 48.5057935746239
"8248" 1649.4 47.795006675648 52.807373730389
"8249" 1649.6 44.9055402064931 56.7789582473262
"8250" 1649.8 42.2314167704844 61.4851859937719
"8251" 1650 40.4412491609494 66.5306519273837
"8252" 1650.2 38.7860394694079 71.3528615506225
"8253" 1650.4 37.8382384770887 76.8685938857385
"8254" 1650.6 37.721633740752 81.8974983563057
"8255" 1650.8 37.2782361497059 86.8767334665673
"8256" 1651 37.8036473154472 91.7616904150502
"8257" 1651.2 39.1485388685253 95.0965346281127
"8258" 1651.4 41.3149705105879 96.8795808953158
"8259" 1651.6 44.4907228334026 99.3363769709453
"8260" 1651.8 47.707284424651 102.37715254392
"8261" 1652 51.471640203291 104.748109303144
"8262" 1652.2 55.415032630416 106.65286521316
"8263" 1652.4 59.5200180140751 107.290998232706
"8264" 1652.6 64.3000500814176 108.234663518344
"8265" 1652.8 68.974839169093 108.160261678215
"8266" 1653 73.7638882255375 108.095349868715
"8267" 1653.2 77.9588613646281 106.540123649291
"8268" 1653.4 82.3118322543275 104.860639150863
"8269" 1653.6 86.3538233573581 103.023124521283
"8270" 1653.8 91.1934776131941 101.152387454053
"8271" 1654 95.4573336936964 99.3927993083779
"8272" 1654.2 100.43276189815 98.0765035333308
"8273" 1654.4 104.903373352203 96.1344093216455
"8274" 1654.6 108.118056250486 93.3291928309499
"8275" 1654.8 108.749550440218 89.8028413304512
"8276" 1655 109.26083912638 85.9252262036196
"8277" 1655.2 109.193114471801 81.4075806351179
"8278" 1655.4 108.059691283348 77.2231654554191
"8279" 1655.6 105.846116412551 73.3629669613558
"8280" 1655.8 103.534367375112 69.131435181067
"8281" 1656 100.528160663188 65.1603092691953
"8282" 1656.2 98.0000911479891 60.9312776064007
"8283" 1656.4 94.6171148747476 56.3588785695864
"8284" 1656.6 91.1166268063451 52.3501785292449
"8285" 1656.8 87.693816469842 48.2938617987608
"8286" 1657 82.852245206589 44.6747528595864
"8287" 1657.2 78.297336037528 42.2239362472449
"8288" 1657.4 72.7640000813695 39.9536061296108
"8289" 1657.6 66.9798828904597 38.9579618808471
"8290" 1657.8 61.0724273977412 38.8440656965855
"8291" 1658 55.4793648701883 40.0394389926953
"8292" 1658.2 50.0963212395097 42.1166168966953
"8293" 1658.4 45.4097668006091 44.9264267986234
"8294" 1658.6 41.1271697012714 48.5537765567293
"8295" 1658.8 37.1507426982264 52.3952473790929
"8296" 1659 33.5605973539494 56.5745233530389
"8297" 1659.2 30.9652836431656 61.0045897677184
"8298" 1659.4 29.3813400328222 65.7681619995846
"8299" 1659.6 28.0687483464905 70.4470551605057
"8300" 1659.8 27.7490398517883 75.2392586614167
"8301" 1660 27.7564329385063 80.3102301934678
"8302" 1660.2 29.1101503779921 85.2566528507864
"8303" 1660.4 31.2241672128186 88.3935550349831
"8304" 1660.6 33.5632833598597 91.9578301855827
"8305" 1660.8 36.3844070457815 94.8981831884857
"8306" 1661 40.3660409954597 96.4422375788096
"8307" 1661.2 44.4250509324565 98.0238510617579
"8308" 1661.4 48.940079632791 99.1007818766439
"8309" 1661.6 53.4476551461145 99.8936613078047
"8310" 1661.8 58.6288077777334 99.7141344187122
"8311" 1662 63.7366528448961 99.1573215379868
"8312" 1662.2 68.257875397497 98.2264321799308
"8313" 1662.4 72.8803663740097 95.9164519218596
"8314" 1662.6 77.0703704708335 92.8330345578071
"8315" 1662.8 80.8042436908311 89.1977705347548
"8316" 1663 83.4240894034104 84.9465339569335
"8317" 1663.2 85.6273086832175 80.8682488282511
"8318" 1663.4 86.7934232723814 75.9057199889163
"8319" 1663.6 87.2783050427213 70.7466481274288
"8320" 1663.8 87.6093367777782 65.366550230067
"8321" 1664 87.1440873935397 60.0851330778596
"8322" 1664.2 86.306292305593 55.0479766606596
"8323" 1664.4 84.918340606528 50.3363292198791
"8324" 1664.6 83.3922859657013 45.4730632541531
"8325" 1664.8 81.2586263573312 41.2542171419096
"8326" 1665 78.10878619269 37.7165235241596
"8327" 1665.2 74.103914879585 34.6594119177078
"8328" 1665.4 69.5253874792968 32.0980457907707
"8329" 1665.6 64.7143825319103 30.0139161534909
"8330" 1665.8 59.8655485692597 28.107171577067
"8331" 1666 54.523989929615 27.0726949716727
"8332" 1666.2 49.0962975390362 26.6028580694125
"8333" 1666.4 44.7290762502968 27.1070488825485
"8334" 1666.6 41.1372894579634 29.588122490104
"8335" 1666.8 37.3579796604079 32.1365120482522
"8336" 1667 33.6458699512236 35.1286539140933
"8337" 1667.2 30.9561196230009 37.9616610635655
"8338" 1667.4 29.1100165851866 42.1716901566718
"8339" 1667.6 27.1740379921856 46.8498555349188
"8340" 1667.8 25.9491281055097 52.5488719949096
"8341" 1668 25.467698851718 57.7688633422012
"8342" 1668.2 25.4776633838781 62.6067860563832
"8343" 1668.4 26.3622830011111 67.8268312660109
"8344" 1668.6 27.9371549800066 72.5495151714191
"8345" 1668.8 30.0044934040222 76.8632130383721
"8346" 1669 32.8835766861364 80.9237801736733
"8347" 1669.2 35.2150666109172 84.930528305276
"8348" 1669.4 38.44287302852 88.2650390672623
"8349" 1669.6 42.2377589111293 91.178454278877
"8350" 1669.8 45.7729040769164 93.1172996829432
"8351" 1670 51.1437618018961 95.3641114337505
"8352" 1670.2 55.6184616048311 96.9315489808977
"8353" 1670.4 60.8161924890339 97.7327262302563
"8354" 1670.6 65.1883169482597 97.906344158617
"8355" 1670.8 70.271241692158 96.8995907857443
"8356" 1671 75.981280527836 95.3021001519477
"8357" 1671.2 80.3046545855722 93.5447366822533
"8358" 1671.4 84.1720706902143 91.7113468809778
"8359" 1671.6 88.3216494386407 89.9087094007072
"8360" 1671.8 91.8696671251397 88.0024041076196
"8361" 1672 95.2534438834286 85.5835034620752
"8362" 1672.2 98.4810365918139 82.9866451254548
"8363" 1672.4 101.477836800495 79.7541750247066
"8364" 1672.6 104.510624571467 76.1079008062449
"8365" 1672.8 106.795203622894 72.1134496996962
"8366" 1673 108.591556219909 68.1534180955557
"8367" 1673.2 107.972411832038 64.5010594367336
"8368" 1673.4 107.222319811149 60.1687971878818
"8369" 1673.6 106.08794987802 55.6659370870996
"8370" 1673.8 104.574173613741 51.3307484811912
"8371" 1674 102.544271708077 46.6078582107937
"8372" 1674.2 99.9161350307597 42.5349770755057
"8373" 1674.4 96.5217223583695 38.7661949802205
"8374" 1674.6 92.9874316245195 34.830898538205
"8375" 1674.8 89.1208017892982 31.2802679514288
"8376" 1675 84.6472546411222 27.9554101705971
"8377" 1675.2 80.0670896878293 25.0981607584444
"8378" 1675.4 75.4106624287403 22.691547151192
"8379" 1675.6 70.1694442246282 20.7591673950411
"8380" 1675.8 64.751478014057 20.4271753451731
"8381" 1676 59.8454350508231 20.659345639068
"8382" 1676.2 54.6726038092597 21.883035222275
"8383" 1676.4 50.2354179741526 23.9505833523381
"8384" 1676.6 46.4327143527296 26.8559175178162
"8385" 1676.8 43.0977199250036 31.048022509184
"8386" 1677 40.8534270157055 35.6072807504066
"8387" 1677.2 39.4832403862597 40.2091370089596
"8388" 1677.4 38.4716277706753 45.1392310910102
"8389" 1677.6 37.9205486760745 50.3406684013633
"8390" 1677.8 37.9769735778621 55.3201370185632
"8391" 1678 38.997603885556 60.0726315441781
"8392" 1678.2 40.0416383619585 64.9161358446475
"8393" 1678.4 41.744986808838 69.7587132473463
"8394" 1678.6 43.6952955804819 74.5503692037707
"8395" 1678.8 45.4482940382071 78.8415712534359
"8396" 1679 47.9617213501828 82.6504753465057
"8397" 1679.2 50.6446552092334 86.6719853257517
"8398" 1679.4 53.5366471430097 90.1003537906596
"8399" 1679.6 57.1805600853961 92.8207487160687
"8400" 1679.8 61.6039679674316 94.3419348426752
"8401" 1680 66.1836313605931 95.5714920199453
"8402" 1680.2 71.221922847686 96.3893504159875
"8403" 1680.4 76.2651321693784 95.8896070379308
"8404" 1680.6 80.829969108421 95.3896193002402
"8405" 1680.8 85.317159970355 94.3350766008977
"8406" 1681 89.5606729214629 93.5143092715502
"8407" 1681.2 93.9468450291397 92.0736727994596
"8408" 1681.4 98.0255785790722 90.3437730762846
"8409" 1681.6 102.003049706185 88.0702369485471
"8410" 1681.8 105.79714497146 85.9044544245796
"8411" 1682 108.688502428903 82.7282268545881
"8412" 1682.2 110.049210134812 79.2617898096727
"8413" 1682.4 111.395908747889 76.0938277852151
"8414" 1682.6 114.08752854713 73.6096995042713
"8415" 1682.8 116.471563837956 73.086166239918
"8416" 1683 116.833091070453 73.3671841995511
"8417" 1683.2 117.931325893993 72.5958024954929
"8418" 1683.4 118.174468423841 71.2563045351131
"8419" 1683.6 119.329294802155 68.6115256922293
"8420" 1683.8 119.718765659155 67.0717571878107
"8421" 1684 119.670962388593 64.6308830557336
"8422" 1684.2 119.977129756735 61.5472715868471
"8423" 1684.4 120.258557644067 58.506290174021
"8424" 1684.6 119.440554704422 55.7374453399434
"8425" 1684.8 118.6964197553 52.5553631758596
"8426" 1685 118.124652383992 49.0157071080549
"8427" 1685.2 117.327479625106 45.3361713162365
"8428" 1685.4 116.72829369126 42.5686812842846
"8429" 1685.6 115.22753265562 40.4298371612596
"8430" 1685.8 113.39823965691 37.995722512009
"8431" 1686 111.63271664551 34.2940483682721
"8432" 1686.2 110.068822864778 31.2421715618077
"8433" 1686.4 108.372085629284 28.2932286425986
"8434" 1686.6 106.652714284967 25.7521687829035
"8435" 1686.8 107.335633063609 25.7203518865632
"8436" 1687 107.091627225489 25.6828125268524
"8437" 1687.2 106.299129631593 25.4818495039559
"8438" 1687.4 106.050745629945 25.7949806479062
"8439" 1687.6 105.588793895113 25.8471616748547
"8440" 1687.8 105.377765381981 26.5278639043937
"8441" 1688 105.18697396216 26.7723924424596
"8442" 1688.2 104.625847431149 27.3186132986966
"8443" 1688.4 104.476790683408 27.7802083884744
"8444" 1688.6 103.495557668903 28.4016788609096
"8445" 1688.8 102.080943877585 29.3088213986721
"8446" 1689 99.1959957794832 30.3234502562831
"8447" 1689.2 95.5021319847597 31.3690758666239
"8448" 1689.4 91.3060471563668 32.4030282608024
"8449" 1689.6 87.0972851572217 33.1340784408494
"8450" 1689.8 82.7612420160997 33.8607620398596
"8451" 1690 78.1081711798523 34.5358448586596
"8452" 1690.2 73.1335224310597 35.8032479391471
"8453" 1690.4 68.0494297823751 37.1323172386596
"8454" 1690.6 62.7745592912967 38.1709061906596
"8455" 1690.8 57.9029209173186 39.6386767537066
"8456" 1691 52.8097130836091 41.5150374849005
"8457" 1691.2 47.834220157283 43.6899195751247
"8458" 1691.4 43.3871129764244 46.7407923813537
"8459" 1691.6 38.7795373605438 50.0335393767846
"8460" 1691.8 34.4567753259185 53.5496593637302
"8461" 1692 30.0843231986573 58.5532143736596
"8462" 1692.2 27.2894367646301 63.1306990139559
"8463" 1692.4 24.7115023400429 67.9615164011897
"8464" 1692.6 23.2423056493597 72.5400865256721
"8465" 1692.8 22.8333612495097 76.6960651289096
"8466" 1693 22.3221807496972 81.574593311644
"8467" 1693.2 21.3121902383581 86.5376531643317
"8468" 1693.4 20.7951304312097 90.8143836951596
"8469" 1693.6 21.6779310404097 94.1508507034596
"8470" 1693.8 22.8294665409397 98.7699750674796
"8471" 1694 23.245301579029 102.503502621275
"8472" 1694.2 22.3047936578669 104.795923805677
"8473" 1694.4 22.1712607926097 103.57604544286
"8474" 1694.6 22.1907343354597 102.32973870046
"8475" 1694.8 23.2942350969597 102.14798563386
"8476" 1695 24.794625207974 101.541060215035
"8477" 1695.2 26.3605852205662 101.162582487063
"8478" 1695.4 29.4308632667942 101.146553096953
"8479" 1695.6 33.0387147993379 101.072478090206
"8480" 1695.8 36.8427599998191 100.437834503575
"8481" 1696 40.924965839365 99.6389733761332
"8482" 1696.2 44.9358323842597 98.1449414921423
"8483" 1696.4 48.6962406587425 96.3318875026596
"8484" 1696.6 52.6121773399694 94.0704438168531
"8485" 1696.8 56.5131676979855 91.4383746380951
"8486" 1697 60.2975845472433 88.5680094352497
"8487" 1697.2 63.5513222524316 85.2015406674564
"8488" 1697.4 65.882591084651 81.2046136365726
"8489" 1697.6 68.3140702364905 76.5537584696211
"8490" 1697.8 70.0493076444876 72.4213348893684
"8491" 1698 71.9310311600722 67.8469626988221
"8492" 1698.2 73.4099517466378 62.7186526857206
"8493" 1698.4 74.8972690263311 57.3384362244453
"8494" 1698.6 76.1833788343367 52.2318027715827
"8495" 1698.8 76.8344455014793 46.9783304894035
"8496" 1699 76.9005971780429 41.3414179462379
"8497" 1699.2 76.7810852967412 36.0216040538818
"8498" 1699.4 75.7617294734819 30.5497789271411
"8499" 1699.6 73.6949304224915 25.9564035005986
"8500" 1699.8 71.0819964228621 21.2062438813343
"8501" 1700 67.5668711106526 16.9447444841596
"8502" 1700.2 63.9670132732227 14.4949247108077
"8503" 1700.4 61.0542949601031 14.9747101693343
"8504" 1700.6 56.68311553053 14.8219528761866
"8505" 1700.8 51.3778908838273 15.2114237331866
"8506" 1701 46.0734972560229 16.213632524528
"8507" 1701.2 41.0203520352197 17.5341437144196
"8508" 1701.4 36.6254979730222 20.2487555877096
"8509" 1701.6 32.5626428503367 23.1662917639288
"8510" 1701.8 28.5780563902597 26.9909007674258
"8511" 1702 25.9124571481948 31.3509511405946
"8512" 1702.2 23.6379260462071 36.0151508330543
"8513" 1702.4 21.5520021299797 41.1724282619396
"8514" 1702.6 20.2360116828949 46.3322504553623
"8515" 1702.8 19.7067757585931 51.8510700427846
"8516" 1703 20.2202223238273 57.3795386829704
"8517" 1703.2 21.0781108331651 62.8321306809704
"8518" 1703.4 22.9357221798751 67.7557116743134
"8519" 1703.6 25.5097859802353 72.2606886822206
"8520" 1703.8 28.8642940080549 76.2952542569969
"8521" 1704 32.4234648517787 79.7769110747355
"8522" 1704.2 36.7154008291797 83.5001210006996
"8523" 1704.4 40.7760672588014 86.3733340618679
"8524" 1704.6 44.914779905503 89.2740439994569
"8525" 1704.8 50.0905937269068 91.3947716389243
"8526" 1705 54.5837771225755 92.0408752536069
"8527" 1705.2 59.8111064064533 92.0791170157402
"8528" 1705.4 64.4885896458529 91.5922252089986
"8529" 1705.6 69.2337884306468 91.0740309331596
"8530" 1705.8 74.0426934628691 89.2423008088314
"8531" 1706 78.7035369859463 87.2461718386148
"8532" 1706.2 83.0498831956764 84.2528816182012
"8533" 1706.4 86.8844401555397 80.6024578246196
"8534" 1706.6 90.452676487865 76.689232306857
"8535" 1706.8 93.6966220242227 72.4347250422892
"8536" 1707 96.7823805648983 67.7081257231415
"8537" 1707.2 99.0490987181526 62.9023056101596
"8538" 1707.4 100.815627248117 58.1312876119096
"8539" 1707.6 100.472521969331 53.5828243890881
"8540" 1707.8 98.4930684378751 50.1096859225442
"8541" 1708 95.3939456355931 46.0468724099929
"8542" 1708.2 91.9644383670097 42.264986746981
"8543" 1708.4 88.1253684908669 38.8942092108024
"8544" 1708.6 83.7579027474449 36.0456454648077
"8545" 1708.8 79.0450331015248 33.3643040076837
"8546" 1709 74.0942172116597 31.4512356712196
"8547" 1709.2 68.5418127689221 30.1977127588284
"8548" 1709.4 62.959952044918 29.5401005325836
"8549" 1709.6 57.6306103181205 28.8844090897862
"8550" 1709.8 52.0617065827042 28.6937820036596
"8551" 1710 46.7846458500188 29.6901391759849
"8552" 1710.2 41.5825832983817 31.5134876797449
"8553" 1710.4 37.0525668449826 34.0822442621536
"8554" 1710.6 32.5572285196091 37.2824746775029
"8555" 1710.8 28.9765847090504 41.2579910843224
"8556" 1711 25.1933691806169 45.2323837526953
"8557" 1711.2 22.3563826999559 49.9158353677862
"8558" 1711.4 20.899229740519 54.4854076449929
"8559" 1711.6 19.4921112657729 59.4295238019096
"8560" 1711.8 18.0571503064997 64.1875594382596
"8561" 1712 16.7504414171544 68.2438642498043
"8562" 1712.2 16.2910511344926 73.2250617263993
"8563" 1712.4 15.6634285523467 77.5808413149204
"8564" 1712.6 14.3222775215391 81.5090848862478
"8565" 1712.8 12.071910545974 85.2906978105643
"8566" 1713 11.9087037106597 88.3769452484346
"8567" 1713.2 13.7046787569012 90.1150508041313
"8568" 1713.4 16.0647346621307 92.4623060847241
"8569" 1713.6 19.1679379420984 95.816780885337
"8570" 1713.8 22.8804746596307 98.9199841653047
"8571" 1714 26.4637860236883 101.673202112945
"8572" 1714.2 30.7294192194026 104.492229268374
"8573" 1714.4 34.8635168363059 106.254406567152
"8574" 1714.6 39.2952199725356 107.995868168332
"8575" 1714.8 43.8695761036204 108.814109231102
"8576" 1715 49.0592778067835 109.57389664066
"8577" 1715.2 54.9210593559666 109.318726079177
"8578" 1715.4 60.2615106072097 108.02250439361
"8579" 1715.6 65.0473016379666 106.53870996197
"8580" 1715.8 69.9081756390224 104.167513049422
"8581" 1716 74.5843013733847 100.741253990838
"8582" 1716.2 78.9921856832433 97.021442462594
"8583" 1716.4 82.4987985770751 92.7906986336288
[truncated: 19,683 more chars]
