# Supplementary material for: Adaptive switch to sexually dimorphic movements by partner-seeking termites
Source: Sci Adv. 2019 Jun 19;5(6):eaau6108. doi: 10.1126/sciadv.aau6108 (PMC6584256; doi:10.1126/sciadv.aau6108)
Supplement: Data file S1 [file aau6108_Data_file_S1.zip › Dataset/CfExperimetns/170627_174_F_15_set1_tandem-position-fixed_5FPS.txt]

"time" "x" "y"
"1" 0 65.8144348629632 60.4008672998619
"2" 0.2 66.7507102676521 56.9751516710745
"3" 0.4 66.7684467464424 54.8236026058624
"4" 0.6 66.368826068993 51.5194350824331
"5" 0.8 66.1453998833225 47.696741030193
"6" 1 65.5165161377922 44.9103517595167
"7" 1.2 64.8946804314362 43.4806832201859
"8" 1.4 64.5502789418153 41.4003408572353
"9" 1.6 64.1055147973047 39.754892835197
"10" 1.8 63.4096443666101 38.7027511226612
"11" 2 62.8073230173783 36.9501319092915
"12" 2.2 62.7485040786168 35.738505423706
"13" 2.4 63.1145128359959 35.0393348498667
"14" 2.6 63.2854675456435 34.3567905203931
"15" 2.8 63.6858968109974 34.4366862616983
"16" 3 63.902370147728 34.3548671903607
"17" 3.2 63.9605719724237 34.040956597015
"18" 3.4 64.0093627399292 33.6690402868123
"19" 3.6 64.0687804229917 33.4145311136493
"20" 3.8 64.550884411942 33.0282509534165
"21" 4 64.732033647756 32.2221368540444
"22" 4.2 64.6097579135548 31.3073332132844
"23" 4.4 64.6360974284326 30.0295023414224
"24" 4.6 64.6731601461164 28.9342782240212
"25" 4.8 64.8314113043696 28.0982439699697
"26" 5 65.0020783091224 27.2580371773405
"27" 5.2 65.5314327323522 26.7301917461952
"28" 5.4 65.8125476691053 26.0499912721948
"29" 5.6 66.1266814865947 25.210956958794
"30" 5.8 66.3261469229115 23.7805824651484
"31" 6 65.9204030332418 22.6246054854808
"32" 6.2 65.7374052813092 21.2852843175407
"33" 6.4 65.4581513444093 20.6586001304216
"34" 6.6 64.9459868486698 19.2730342070112
"35" 6.8 64.4529828772805 18.0204334363965
"36" 7 64.737145664927 17.0607713098011
"37" 7.2 65.5817254943542 16.1150507376476
"38" 7.4 67.0139283331176 15.7411492375707
"39" 7.6 68.8684714433366 15.5654924777525
"40" 7.8 71.7592681958482 15.8695733310473
"41" 8 74.1040456044296 16.4236772489154
"42" 8.2 77.2889376895603 17.0868405536574
"43" 8.4 80.4498189449912 18.0496996552539
"44" 8.6 83.8265735654936 19.0497709116054
"45" 8.8 87.26337849267 19.608560914268
"46" 9 90.3499364769053 19.9400489591042
"47" 9.2 93.2557056750176 20.9367855210625
"48" 9.4 96.0061538213976 21.9241409133735
"49" 9.6 98.4536037195917 22.5941210686863
"50" 9.8 100.227485870232 22.3436815474844
"51" 10 99.6246339644804 22.477968521954
"52" 10.2 98.8412015596819 23.5557153948816
"53" 10.4 98.0181843654764 25.1705439764092
"54" 10.6 97.5997313790091 27.6062829997242
"55" 10.8 97.1286986156178 31.2817349985731
"56" 11 97.1547977597413 32.4472113467858
"57" 11.2 97.2627380595778 33.327377067879
"58" 11.4 97.5343217032606 33.783742935099
"59" 11.6 97.6644640535 33.8918607614566
"60" 11.8 98.157176226522 34.4206708945713
"61" 12 98.5099597010484 34.5776349553592
"62" 12.2 98.8475810265816 35.1321187202747
"63" 12.4 100.239072725429 36.2729940293689
"64" 12.6 102.18100902526 38.1786916897922
"65" 12.8 104.037256135851 39.6260408238525
"66" 13 106.310567026016 40.7773583302546
"67" 13.2 107.590619758982 41.2928276944063
"68" 13.4 108.130693823034 41.6800102664234
"69" 13.6 109.253400812147 43.4202505340697
"70" 13.8 110.240159119089 46.5827060164318
"71" 14 110.505256914056 50.2526502517581
"72" 14.2 110.710214904946 52.9033244521315
"73" 14.4 111.531748622704 55.9928335018995
"74" 14.6 112.525160631825 58.507886920312
"75" 14.8 113.639613869845 60.2659910511728
"76" 15 114.327916045517 60.892893042931
"77" 15.2 113.739869207572 60.9942773248111
"78" 15.4 112.619682602993 61.8840900359507
"79" 15.6 110.929477044419 62.4715354264936
"80" 15.8 108.22501234343 64.1108352448205
"81" 16 106.038432038893 65.7760829609283
"82" 16.2 104.155037595189 67.6563793119595
"83" 16.4 101.850865476948 70.3369968005235
"84" 16.6 99.5494465665632 73.9803396059501
"85" 16.8 97.9413715044806 77.6594354130747
"86" 17 96.2321745575982 82.0309742803044
"87" 17.2 95.2314774394373 86.6839419484791
"88" 17.4 94.4070454524532 91.4469869293055
"89" 17.6 93.0406015085645 95.5376557256901
"90" 17.8 91.3653381930645 99.0050988397293
"91" 18 89.211718345578 102.945146291647
"92" 18.2 87.8654053435018 106.896765372691
"93" 18.4 88.329249446099 110.352938811586
"94" 18.6 88.5933275603513 111.429562665087
"95" 18.8 88.263277174825 110.162782214306
"96" 19 87.6848978800382 110.103180820677
"97" 19.2 86.121891816785 109.936142016312
"98" 19.4 84.2203827507596 109.65682678688
"99" 19.6 81.5696620319484 109.144942960818
"100" 19.8 78.8275031278893 108.572963434784
"101" 20 75.5414634451716 107.902056797738
"102" 20.2 71.8298666605766 107.591484053118
"103" 20.4 67.6519860148203 107.556925596446
"104" 20.6 63.4288931239366 107.654337807709
"105" 20.8 59.4912756282491 107.612490652503
"106" 21 55.300666610357 107.203288293015
"107" 21.2 50.8681743598885 106.56607988232
"108" 21.4 47.2455584188618 106.618660707803
"109" 21.6 43.7680683402653 107.673786695954
"110" 21.8 39.1934456227813 109.210779510354
"111" 22 35.3732434041253 110.564361904266
"112" 22.2 33.9308349574797 111.303860774716
"113" 22.4 33.9957194217885 110.739900750733
"114" 22.6 34.1556569735304 110.365638334062
"115" 22.8 33.9845122629464 110.216635517214
"116" 23 34.1210512501814 109.865412778649
"117" 23.2 34.3702299540493 109.849351485476
"118" 23.4 34.5290062088653 109.821556955093
"119" 23.6 33.7232471159105 107.349819768358
"120" 23.8 31.2647123311279 104.939968840661
"121" 24 30.8968787439613 105.632361475327
"122" 24.2 32.1897668267712 100.120282760135
"123" 24.4 31.5493255755645 97.2254499681972
"124" 24.6 33.4652265881079 99.3900051849824
"125" 24.8 36.7122613794302 102.648949535861
"126" 25 35.8377468004805 103.429451091618
"127" 25.2 35.9533324862762 103.660834064445
"128" 25.4 36.5300587599123 103.659208897847
"129" 25.6 36.7344388390719 103.487312298633
"130" 25.8 36.892584091968 104.103313226818
"131" 26 37.0379362155613 104.566854813659
"132" 26.2 37.6076128703306 105.365274341873
"133" 26.4 38.6322449313678 106.679954654387
"134" 26.6 40.8452121063987 108.892787775626
"135" 26.8 44.5006379121256 110.109425240256
"136" 27 46.6209918356967 110.239554430553
"137" 27.2 48.2381035507087 110.128725741983
"138" 27.4 49.4616562609614 109.975270634732
"139" 27.6 50.3158290977666 109.922199880591
"140" 27.8 50.9904535229559 110.089284351652
"141" 28 51.4214794811196 110.151617003398
"142" 28.2 51.8901647497128 110.158218204364
"143" 28.4 52.5821562697374 110.422988249364
"144" 28.6 52.7485239891819 110.323654456268
"145" 28.8 52.6981730421603 109.940272101499
"146" 29 52.8741628175328 109.573435623542
"147" 29.2 53.3703243598861 109.356065815999
"148" 29.4 53.7283862768055 109.029412839161
"149" 29.6 54.2704562611511 108.226503687807
"150" 29.8 54.972180303999 107.672546627677
"151" 30 55.0467765366905 107.155084339848
"152" 30.2 55.372958379428 106.524815635684
"153" 30.4 55.567693807928 106.069434325961
"154" 30.6 55.7179182813423 105.344894890399
"155" 30.8 56.1159489373973 104.811143864884
"156" 31 56.2866693741042 104.819418337304
"157" 31.2 56.619265121828 104.487583460607
"158" 31.4 56.6996720084345 104.362044343177
"159" 31.6 56.7689679824874 103.911522358895
"160" 31.8 56.5924890004093 103.47336764477
"161" 32 56.5196627387264 102.568027473849
"162" 32.2 56.5498906254249 101.763347163254
"163" 32.4 56.3730190315957 100.957315238435
"164" 32.6 56.1880249265411 100.22962927303
"165" 32.8 56.2194847421427 99.4301017166313
"166" 33 55.8539239774376 98.4580610063036
"167" 33.2 55.5706897375973 97.608928940053
"168" 33.4 55.0026788400194 96.7695476014216
"169" 33.6 54.7114392223146 96.0896795901756
"170" 33.8 54.0952614485534 95.2351689039219
"171" 34 53.4500186854638 94.4155362048622
"172" 34.2 53.2314172164309 94.1307811826536
"173" 34.4 52.9019821644613 93.6236767178274
"174" 34.6 52.1304681699564 92.8983437619219
"175" 34.8 51.439302723728 92.2265272943036
"176" 35 50.465625581228 91.3474359313607
"177" 35.2 49.4573897570506 90.6310289746818
"178" 35.4 48.1014322168443 89.6400799041877
"179" 35.6 46.8002720714614 89.0744407353691
"180" 35.8 45.2578438361994 88.2149774672035
"181" 36 43.3828198532137 87.3025028879464
"182" 36.2 41.8544797880084 87.0105956560903
"183" 36.4 41.6438200202847 87.3004268172801
"184" 36.6 40.8970604104106 87.1625997954216
"185" 36.8 40.7486183489714 87.2248578450264
"186" 37 40.5160984343445 87.2190448471607
"187" 37.2 40.3990210242062 87.0912497222076
"188" 37.4 40.2036966780796 86.6788110777736
"189" 37.6 39.8861808474462 85.8086882589334
"190" 37.8 39.7885602300423 85.1771047826036
"191" 38 39.768159375628 84.011319594369
"192" 38.2 39.6657632817689 83.1542856212875
"193" 38.4 40.0710811532947 82.5129386584107
"194" 38.6 39.8553266626709 81.2879600819892
"195" 38.8 40.1266275773445 80.5980402781607
"196" 39 40.0656718358364 79.2889854532441
"197" 39.2 40.3740029309614 77.8987908664524
"198" 39.4 40.5741476769197 77.3199938984107
"199" 39.6 40.6807430503633 76.2508582125283
"200" 39.8 41.0438175449324 75.3373614560738
"201" 40 41.1742771645154 74.6462673225973
"202" 40.2 41.5315968670447 73.8255748203274
"203" 40.4 41.679163047308 73.3383035036807
"204" 40.6 41.6909524354118 72.482309717431
"205" 40.8 41.9603708660837 71.5859804478316
"206" 41 41.897266727228 70.6120075046807
"207" 41.2 41.6399201609572 69.9097767594772
"208" 41.4 41.3149602995671 69.0801521290753
"209" 41.6 40.6706681486763 68.1208955942692
"210" 41.8 39.962894804128 67.1334763647321
"211" 42 39.2805660158955 66.1740323764746
"212" 42.2 38.5203252965339 64.8634176553607
"213" 42.4 38.0849810595234 64.1361034735677
"214" 42.6 38.4749164017434 64.7995044890838
"215" 42.8 38.2916112270015 64.4655004424258
"216" 43 38.236240671428 64.3777245866313
"217" 43.2 38.3030071040566 64.4210900391964
"218" 43.4 38.2179126310987 64.2860843849842
"219" 43.6 38.1179916883389 64.2074173444137
"220" 43.8 38.0758157708066 64.1521696855536
"221" 44 38.0392142378869 64.1806981530901
"222" 44.2 38.0665426551637 64.2170814950535
"223" 44.4 38.0392142378869 64.1806981530901
"224" 44.6 38.0392142378869 64.1806981530901
"225" 44.8 38.0392142378869 64.1806981530901
"226" 45 38.0621242882986 64.2173542337489
"227" 45.2 38.146146208122 64.26372638398
"228" 45.4 38.1718096901465 64.2643056950866
"229" 45.6 38.1718096901465 64.2643056950866
"230" 45.8 38.113699840811 64.2545132179534
"231" 46 38.1039144284473 64.3059581636547
"232" 46.2 38.1089501962134 64.2925103747339
"233" 46.4 38.0665426551637 64.2170814950535
"234" 46.6 38.0665426551637 64.2170814950535
"235" 46.8 38.0665426551637 64.2170814950535
"236" 47 38.0522978088449 64.165185564739
"237" 47.2 37.983084614378 63.9017955631964
"238" 47.4 38.0619060973423 63.5030515905536
"239" 47.6 37.9998721513177 63.0763283896779
"240" 47.8 37.6321079699885 62.5963349691491
"241" 48 37.3324912509803 61.7662391811721
"242" 48.2 37.0036799592751 60.9687090853607
"243" 48.4 36.7150133240868 60.1989313915254
"244" 48.6 36.5978075889121 59.9339558311948
"245" 48.8 36.6914960193269 59.8903909776667
"246" 49 36.6709387509137 59.8216246803393
"247" 49.2 36.4988206776402 59.6331090245266
"248" 49.4 36.0972846314901 59.5128938819538
"249" 49.6 35.7527912067927 59.0717569112666
"250" 49.8 35.1548921702327 58.3619715819979
"251" 50 34.2875372780712 57.6679435722857
"252" 50.2 33.6387341280101 56.9540960043292
"253" 50.4 33.4289310705939 56.5880471051493
"254" 50.6 33.1822835505927 56.2584027207019
"255" 50.8 32.6101571098553 55.702886066513
"256" 51 32.0481827760234 55.6130319285212
"257" 51.2 31.1142349545599 55.3001377939334
"258" 51.4 30.1715384484121 54.8398540538425
"259" 51.6 29.2255861775246 54.4497727409538
"260" 51.8 28.6823512140628 54.0759215922368
"261" 52 27.9310272575209 54.1557510225536
"262" 52.2 26.785797475628 53.511269485375
"263" 52.4 25.7792997552909 53.1687893604528
"264" 52.6 24.9712173464235 52.7951320545925
"265" 52.8 24.2109623654614 52.4176600472274
"266" 53 23.6437741573584 52.1929241794304
"267" 53.2 23.1699146327985 52.1622419119675
"268" 53.4 22.5287904340001 51.6186912788235
"269" 53.6 22.2867375758004 51.8712070670228
"270" 53.8 22.5155277220923 52.2872182205179
"271" 54 22.3657561217676 53.0633564344398
"272" 54.2 22.4658046364901 53.581297496609
"273" 54.4 22.1619632314769 54.1864816964863
"274" 54.6 22.0808104560073 54.6064564190573
"275" 54.8 21.5959809956039 55.563979770992
"276" 55 21.0965649569192 56.5888874479075
"277" 55.2 20.7366741650078 57.2642989340974
"278" 55.4 20.3225532537673 57.5798196283759
"279" 55.6 20.002513382878 58.1895563271964
"280" 55.8 19.5898597367709 58.5233884903393
"281" 56 19.0363260645511 59.0473195241607
"282" 56.2 18.7463496619984 59.4079406880496
"283" 56.4 18.2895628544058 59.8551109312718
"284" 56.6 17.8230377537799 60.1335652476923
"285" 56.8 17.3245054372866 60.720777637368
"286" 57 16.4854388104986 61.115333407996
"287" 57.2 15.9518581485915 61.8179455394046
"288" 57.4 15.210913591372 62.6206354763924
"289" 57.6 14.9241913750964 63.3824423965911
"290" 57.8 15.293810721748 63.8040569243207
"291" 58 15.1303093286427 64.8760181830872
"292" 58.2 15.231495384628 65.5385004741607
"293" 58.4 15.101671765628 65.9823569012823
"294" 58.6 14.8767660594731 66.9281617479635
"295" 58.8 14.8806207386821 67.9244480665931
"296" 59 14.8815360638454 68.6937788663781
"297" 59.2 15.1774022100447 69.3682972346607
"298" 59.4 15.626159186388 70.2069578134007
"299" 59.6 16.5658849875141 70.8021087229835
"300" 59.8 17.142696256742 71.7585308275151
"301" 60 17.519636669503 71.8619925829524
"302" 60.2 18.3099379501655 72.0491549670107
"303" 60.4 19.0973542615169 72.0921890925681
"304" 60.6 20.5970105650061 72.0011835565753
"305" 60.8 21.9313214365923 72.0528642132678
"306" 61 23.5667973804232 71.9592951247029
"307" 61.2 25.359301806616 71.5275924880282
"308" 61.4 26.8878017476995 70.777810812375
"309" 61.6 28.2893361328838 69.9102353651374
"310" 61.8 29.8551987534137 68.9324607994464
"311" 62 31.4411197192986 68.3549093381136
"312" 62.2 32.952419378128 67.6203149359821
"313" 62.4 34.652203040849 66.3687678049747
"314" 62.6 36.1017613080073 65.6683240931607
"315" 62.8 37.7093095119574 64.9138197662666
"316" 63 38.9556677376168 64.0345886630484
"317" 63.2 40.3047636674947 63.1151262528274
"318" 63.4 41.1399101450618 62.1943691799197
"319" 63.6 42.4728181047947 61.003328717094
"320" 63.8 43.8069578963863 59.9988838524354
"321" 64 45.1991141037947 59.6142159937941
"322" 64.2 46.7800934939764 59.1683909890708
"323" 64.4 47.9918141378004 58.9935994059538
"324" 64.6 49.1759459479349 59.0001109354334
"325" 64.8 50.5569497821798 58.662325343678
"326" 65 51.788920748849 58.9959939073468
"327" 65.2 53.2255576996962 58.6460465199789
"328" 65.4 54.7914693324653 58.3846152364747
"329" 65.6 55.7179182813423 58.1628069551497
"330" 65.8 56.2280438340101 57.6717726397
"331" 66 57.0594984725494 57.4354644792731
"332" 66.2 57.2564219395718 57.5579946365315
"333" 66.4 57.8243337734869 57.8895983100195
"334" 66.6 57.9965756979462 57.7077758190243
"335" 66.8 57.7372755819221 57.3305930799725
"336" 67 57.7552947226954 56.118265288745
"337" 67.2 57.7985466469769 54.8793775234746
"338" 67.4 58.1954765901574 52.9043713404195
"339" 67.6 58.221019979697 50.9400583514366
"340" 67.8 58.53001853111 49.0837478009077
"341" 68 58.8925214572832 46.6245421888159
"342" 68.2 59.2081008183574 44.7529754039136
"343" 68.4 59.5708978309494 42.7961843600535
"344" 68.6 59.735031977828 41.1973355800078
"345" 68.8 59.966814634189 39.5468620214412
"346" 69 60.6831920641798 37.241428208678
"347" 69.2 61.6859676040418 35.3119806297469
"348" 69.4 62.3358318117947 33.8485550762607
"349" 69.6 63.5482650352142 31.8962764470917
"350" 69.8 64.8654253577644 30.4049835822857
"351" 70 66.2374249676508 28.5018873492175
"352" 70.2 67.0158459986869 26.7273477399372
"353" 70.4 67.1882742728386 24.7140969152002
"354" 70.6 66.901295746628 22.5997295249077
"355" 70.8 66.2277402645222 20.9585970462548
"356" 71 65.2738639513066 18.653627783875
"357" 71.2 64.3079897963598 16.7343190193558
"358" 71.4 63.1880451895485 15.2510266008312
"359" 71.6 63.1132280065209 14.304536547375
"360" 71.8 63.5884472521461 13.2055047572691
"361" 72 64.7446008759905 12.1436687746982
"362" 72.2 65.9029968832832 11.2185076139538
"363" 72.4 66.7761086854494 10.8595740860536
"364" 72.6 67.9225748827614 10.125452430994
"365" 72.8 68.0652825124349 9.62140239510389
"366" 73 68.3197389912577 8.88731976830886
"367" 73.2 68.9799323429764 7.50442539646407
"368" 73.4 69.6007316865246 5.93602932360898
"369" 73.6 69.5712827060618 5.3034695381366
"370" 73.8 69.0615003837094 4.90030336240488
"371" 74 68.3686045567211 5.57961299670721
"372" 74.2 67.8699796730126 6.86321790227609
"373" 74.4 67.4598789494307 7.74649155300281
"374" 74.6 66.8910465135491 8.79191332705543
"375" 74.8 65.6729645822434 9.63944606242993
"376" 75 64.367270170704 10.3798957686544
"377" 75.2 63.2185776430964 11.6025384589835
"378" 75.4 62.0689721505169 13.1666909131237
"379" 75.6 60.6652333037327 15.0491892988816
"380" 75.8 59.0493709382206 17.0373580721977
"381" 76 57.2928206039339 18.7042480857372
"382" 76.2 55.7239513927244 20.4083694017872
"383" 76.4 53.7353901094212 21.9625312553331
"384" 76.6 51.5332339304163 23.5749248032783
"385" 76.8 49.2700813325494 24.7855536469472
"386" 77 47.2673825437457 25.9575700461019
"387" 77.2 45.7337892896763 27.2452252891246
"388" 77.4 43.7458946787094 28.698784217463
"389" 77.6 41.5811613107327 29.9305990209979
"390" 77.8 39.2439965139155 30.8480066821232
"391" 78 36.8799656870516 32.1799397379372
"392" 78.2 34.8163156223423 33.4164278873036
"393" 78.4 33.8110629341723 34.7144293148822
"394" 78.6 33.0220236075919 35.9355870621848
"395" 78.8 32.737102156372 36.7208234858924
"396" 79 32.6480925829397 37.8068266389399
"397" 79.2 32.4018710679243 39.660325753494
"398" 79.4 32.0935862062819 41.7208596037761
"399" 79.6 32.181267081268 43.6762030345607
"400" 79.8 32.4595704541466 45.6658702027903
"401" 80 32.7144094099614 48.098860988494
"402" 80.2 32.7384508208873 50.6712919575681
"403" 80.4 32.5211559862445 53.3084042020648
"404" 80.6 33.0798388560355 55.4026416277903
"405" 80.8 34.0100069085183 56.9068130255266
"406" 81 34.7845552012655 58.6270155576482
"407" 81.2 35.5440233724155 60.8226575139857
"408" 81.4 36.5814424022676 63.3299893741956
"409" 81.6 38.0896163487927 65.5736292181254
"410" 81.8 39.3313410811104 68.1303908440783
"411" 82 40.3383972970584 70.4224978876797
"412" 82.2 41.3557614633991 71.8419846256065
"413" 82.4 42.7840619093203 73.2430329401992
"414" 82.6 44.0042559807762 73.8327872436051
"415" 82.8 44.6581823579614 74.5732627001237
"416" 83 45.2733381560078 75.5349191371607
"417" 83.2 45.8895895120204 76.4075310572746
"418" 83.4 46.8382834914389 78.6401597537823
"419" 83.6 47.718557803188 80.9459675770807
"420" 83.8 49.115459943628 83.118782213744
"421" 84 50.4576070635839 84.9853149320136
"422" 84.2 51.711932323628 86.3255528811019
"423" 84.4 53.0994222516905 88.1318671682545
"424" 84.6 54.1869568019829 90.1212309106123
"425" 84.8 55.1491671885804 91.7505073579702
"426" 85 55.9778552912886 93.6392284926162
"427" 85.2 57.1517521703114 95.6788590137769
"428" 85.4 58.483699536048 97.9546202114258
"429" 85.6 59.7214848295442 99.5071322014054
"430" 85.8 61.4315212108191 99.8482101366459
"431" 86 63.9338989700325 99.558470791767
"432" 86.2 66.1285361097084 99.3050055683462
"433" 86.4 68.8419350168519 99.0038957787986
"434" 86.6 71.878733299088 98.8252763857607
"435" 86.8 74.9298616584702 98.3018822165291
"436" 87 77.4553174945133 97.3835957380459
"437" 87.2 80.0560096925418 96.7275057697814
"438" 87.4 82.772233169378 95.896942379692
"439" 87.6 85.4078764689039 94.8405866177641
"440" 87.8 88.1043532497467 93.7344302007031
"441" 88 90.7270268503525 92.5356304129949
"442" 88.2 93.5935844847182 91.2011767125482
"443" 88.4 96.1487905876203 90.3685787651138
"444" 88.6 99.006025410758 89.4495851068846
"445" 88.8 100.478925954375 88.9222354970663
"446" 89 101.284685071715 87.9785603689223
"447" 89.2 102.151850652795 87.0786690180127
"448" 89.4 103.461855724424 85.5131711063078
"449" 89.6 105.233204954423 83.5461775825846
"450" 89.8 107.202440153574 81.9755038540501
"451" 90 108.759919540103 81.5422879702265
"452" 90.2 109.129136538252 81.200323713671
"453" 90.4 108.635380878778 78.8929964205476
"454" 90.6 107.018065575167 76.4762197132381
"455" 90.8 105.102983204419 74.4328907021376
"456" 91 103.288820624801 72.5129834128332
"457" 91.2 100.707738787215 70.1780283359381
"458" 91.4 99.073693802065 67.5144746405885
"459" 91.6 98.4014940651646 66.2430108937767
"460" 91.8 96.6755096831856 63.5420188442901
"461" 92 94.4362872936066 60.2957908271261
"462" 92.2 92.5209037442063 56.8548306528273
"463" 92.4 91.4555760499661 54.9720798510407
"464" 92.6 90.2249073695805 52.6673159325416
"465" 92.8 88.8543322919501 50.5111317641896
"466" 93 86.6958468539625 47.4442284365105
"467" 93.2 84.1503626600228 45.0016898307172
"468" 93.4 82.1315421330952 43.9083426727221
"469" 93.6 79.4277247527667 41.9489228746529
"470" 93.8 77.1601512173348 39.9093613106447
"471" 94 75.5053782477998 38.127735844105
"472" 94.2 73.939169578607 35.9536258386503
"473" 94.4 71.234269391184 33.5937870922233
"474" 94.6 68.3198856228846 30.7344055240289
"475" 94.8 64.5347580413494 28.2507498319348
"476" 95 61.8190245254159 28.0478544637821
"477" 95.2 58.1836347834106 28.6208048495774
"478" 95.4 54.5282846345266 30.5619654768379
"479" 95.6 51.1798352248709 33.6305198851634
"480" 95.8 48.4472391685294 36.7127924374896
"481" 96 46.5628148750303 40.9866416776852
"482" 96.2 45.2617131982512 45.2523528621142
"483" 96.4 45.2703260183026 49.2736477254687
"484" 96.6 45.9684571702589 53.1400107172239
"485" 96.8 47.207969833002 57.7090191935591
"486" 97 48.7368167793744 61.8725348007033
"487" 97.2 50.1978506350045 66.208747760228
"488" 97.4 52.2483177228442 70.5982650176782
"489" 97.6 53.8117625666093 74.2057879813603
"490" 97.8 55.7936053221605 78.124491072522
"491" 98 58.3588899500171 82.4642874320884
"492" 98.2 61.1538303481207 87.1116070046951
"493" 98.4 63.2155214242468 91.2181172883876
"494" 98.6 66.1568002714534 96.2569016122059
"495" 98.8 68.4020023696854 100.259246817657
"496" 99 71.5226620049405 104.339869394833
"497" 99.2 74.505781977413 106.636833304895
"498" 99.4 77.6303416290584 106.288281677163
"499" 99.6 80.5149461554801 105.151349605602
"500" 99.8 84.4137966429993 103.925086990516
"501" 100 88.0506521461979 101.957740867036
"502" 100.2 92.7768523852309 99.5783889251491
"503" 100.4 95.8195492976564 96.4160237099104
"504" 100.6 98.5668658940661 93.2754336525997
"505" 100.8 101.240433586337 89.0792336700252
"506" 101 103.637677151029 84.8887341071763
"507" 101.2 105.178133792589 80.0511391593667
"508" 101.4 106.343207581697 75.353812854342
"509" 101.6 106.722261441284 70.1907704572701
"510" 101.8 106.9650949966 65.162957501197
"511" 102 106.268969742535 60.3398685497484
"512" 102.2 105.118137322388 57.9060258128769
"513" 102.4 103.430297304916 54.1874131384266
"514" 102.6 101.785419735825 50.9934986050556
"515" 102.8 100.535755675612 49.5372669259114
"516" 103 97.527686093168 46.0965496567225
"517" 103.2 95.3624379985998 43.6275992012781
"518" 103.4 94.591446794889 42.6197232728446
"519" 103.6 91.3594580929754 40.5584634318532
"520" 103.8 88.8478726824163 39.1275161397239
"521" 104 86.9538000991736 37.7410279076713
"522" 104.2 83.8624914262305 36.0429277248686
"523" 104.4 79.6307006754779 33.8480852592348
"524" 104.6 74.857157066991 32.1015245598662
"525" 104.8 72.3147294748322 31.2159061965722
"526" 105 67.4927424028125 30.13649142292
"527" 105.2 64.2541634214633 29.728920498512
"528" 105.4 60.1124044343241 29.7606658564439
"529" 105.6 55.9244020883196 30.3342363394869
"530" 105.8 52.470856892261 31.5817462298138
"531" 106 48.3234972385164 33.9585735703376
"532" 106.2 44.43231976025 36.11563447058
"533" 106.4 40.8125424143074 39.2592533211986
"534" 106.6 36.8436703839886 41.5543801454273
"535" 106.8 32.358360261247 43.1481975575724
"536" 107 28.7928824319649 44.850785822039
"537" 107.2 27.7962690645791 49.0048121438732
"538" 107.4 27.5271390569361 53.6790483663043
"539" 107.6 28.2826298534675 58.198468916047
"540" 107.8 28.8855944604235 62.5782917250946
"541" 108 29.792260772547 66.2522189102284
"542" 108.2 31.3883597296341 70.3791763393588
"543" 108.4 32.7293775759518 74.8243529608529
"544" 108.6 34.7966353678926 78.5339279632722
"545" 108.8 37.6528385813038 82.8081965642342
"546" 109 40.7034153963987 86.8762184050067
"547" 109.2 42.6203811882044 90.6723686872305
"548" 109.4 44.9586739895283 93.0884222758746
"549" 109.6 48.3665609935503 94.4448542202568
"550" 109.8 52.2302342479641 95.8647054909013
"551" 110 56.6124425534277 97.7335882240679
"552" 110.2 60.5791340467414 100.613352027815
"553" 110.4 65.1314122362782 102.738429398799
"554" 110.6 70.2373744196406 104.882466359806
"555" 110.8 75.2516103615747 106.245774108344
"556" 111 80.0632227368535 106.581322650178
"557" 111.2 84.1343214012847 105.719870775053
"558" 111.4 87.7452972331998 103.085975781628
"559" 111.6 92.0133107269421 100.563568347999
"560" 111.8 95.4980343626125 97.541600796292
"561" 112 99.4059628367243 94.0637294884254
"562" 112.2 102.046933483007 90.6915864984483
"563" 112.4 104.953539721249 86.2452612766831
"564" 112.6 106.955997217404 81.4535348537783
"565" 112.8 108.396393248699 76.6329483648162
"566" 113 108.78790137439 72.386213344587
"567" 113.2 109.0089911129 69.8844745819039
"568" 113.4 108.663423244715 64.76851430754
"569" 113.6 107.857641966362 60.4772412429473
"570" 113.8 106.916842279754 56.3314359467598
"571" 114 105.009897111372 51.2108727572213
"572" 114.2 102.993642693933 47.4268129778775
"573" 114.4 101.194010088182 44.8477853284168
"574" 114.6 100.514237337157 43.8053172106874
"575" 114.8 96.4355865653008 40.006571546843
"576" 115 93.018914543839 36.5582333628117
"577" 115.2 89.7443772945446 33.1156438722851
"578" 115.4 86.1485823010073 29.2964809785656
"579" 115.6 82.4851779113335 24.7853497774018
"580" 115.8 79.9260642705292 20.3763730528303
"581" 116 77.0994471252033 16.1041980715043
"582" 116.2 75.275413009169 13.6117011271525
"583" 116.4 74.0515190201269 11.1313733598664
"584" 116.6 73.383770738645 10.0319305397501
"585" 116.8 72.8601168408691 8.96032735389052
"586" 117 71.3649206683835 7.40452080779122
"587" 117.2 69.2712946534349 5.10237696915493
"588" 117.4 66.7230953651956 2.01472410688774
"589" 117.6 65.7767014176693 2.56598463597555
"590" 117.8 65.0730609614804 3.70585260806235
"591" 118 63.1360242705155 5.09281945230108
"592" 118.2 60.7684416701339 6.96908063671732
"593" 118.4 57.972646988025 9.74992867000756
"594" 118.6 55.6653558771541 12.1793066761757
"595" 118.8 53.4546206974029 14.8141326338971
"596" 119 51.6624439561682 16.6369750212667
"597" 119.2 49.091476781123 19.7853618589298
"598" 119.4 46.1043046469649 23.8412727252272
"599" 119.6 42.768444409882 27.7430550950793
"600" 119.8 40.7437257882708 30.9845469246564
"601" 120 39.1995478181204 34.6841634095767
"602" 120.2 37.9823184982141 38.4675376021506
"603" 120.4 36.5090425758743 43.6529980196447
"604" 120.6 34.9285192548164 48.6225873758247
"605" 120.8 33.7759797993925 53.6481971004136
"606" 121 32.5013621655839 59.0145944008859
"607" 121.2 31.2166124157573 63.4498346849767
"608" 121.4 30.3693273348028 68.6297107134198
"609" 121.6 29.2029509279745 74.220938179121
"610" 121.8 28.6365599548876 79.0835541686893
"611" 122 29.5463697679116 82.3130743385487
"612" 122.2 30.1353013094784 87.0044621077505
"613" 122.4 29.0182054026326 90.1644661879801
"614" 122.6 27.3756326914951 91.2152424283999
"615" 122.8 25.0730820402078 93.4639577069947
"616" 123 22.7043927248709 96.6799341227244
"617" 123.2 21.1742266964683 97.6310443020845
"618" 123.4 20.3915887322335 97.8241794944519
"619" 123.6 20.8214303127164 97.8314935386931
"620" 123.8 21.4512928366036 97.3928998488039
"621" 124 22.1911188411872 97.0040019957477
"622" 124.2 23.0994404480007 97.0574368629118
"623" 124.4 24.2687912108904 97.9051056731417
"624" 124.6 25.7926457231449 98.6305397528243
"625" 124.8 26.6099017620884 98.6644578714987
"626" 125 27.03706899627 99.0225245294644
"627" 125.2 27.7626670022013 99.0883288334389
"628" 125.4 28.8800014280215 99.6118798215377
"629" 125.6 29.706828903128 99.989919883951
"630" 125.8 30.0753282524434 100.383159813761
"631" 126 30.426759881219 100.555471162615
"632" 126.2 31.3234420635328 100.906163536018
"633" 126.4 31.7210326635833 101.49576760525
"634" 126.6 32.1951149339614 101.586192016494
"635" 126.8 32.7034293028818 101.803856492131
"636" 127 32.7597778789667 101.918428804903
"637" 127.2 33.147154806628 102.434372993961
"638" 127.4 33.6625739507176 102.513042231743
"639" 127.6 34.224690844328 102.791387946211
"640" 127.8 34.7348338193166 102.778724822718
"641" 128 34.9521218965957 102.389562906112
"642" 128.2 35.4777978715328 101.988027027684
"643" 128.4 36.2671781747264 101.699699005784
"644" 128.6 36.5411151293766 101.45636839644
"645" 128.8 36.5427638378899 101.427202185572
"646" 129 36.8754175951356 101.480283622326
"647" 129.2 37.8282871550582 101.258435486034
"648" 129.4 39.9527535095589 100.824986369291
"649" 129.6 43.7249987991938 99.955025003095
"650" 129.8 47.0238755725877 98.7418955041974
"651" 130 49.9590771818329 97.2553115573426
"652" 130.2 53.990308735086 95.1549237362664
"653" 130.4 57.9841373024269 92.3464027522964
"654" 130.6 61.891349796974 89.4373540101633
"655" 130.8 66.2834563803171 85.7558268152601
"656" 131 70.4180544889394 81.699708540464
"657" 131.2 73.7769917925045 77.0060997672629
"658" 131.4 76.6133620131194 72.2061340986657
"659" 131.6 79.9495310671366 66.8860109260247
"660" 131.8 83.2457092374276 62.1703238869285
"661" 132 85.3931212525953 56.8248955230759
"662" 132.2 87.0273127020195 50.7059343618462
"663" 132.4 88.5497498304166 45.4597864206205
"664" 132.6 88.8441728338032 40.2222550177542
"665" 132.8 87.674381647508 36.4308287982852
"666" 133 85.2175784362681 31.2154998232059
"667" 133.2 82.2444771184064 27.6444781421226
"668" 133.4 79.1057018077457 24.0517297421038
"669" 133.6 76.1619281194243 21.0295320159447
"670" 133.8 75.2846053489935 18.7639257859787
"671" 134 73.1847953132729 14.9013307166508
"672" 134.2 70.1616020116696 11.9430206298785
"673" 134.4 67.3420946248484 8.83134328422154
"674" 134.6 63.7165012240237 5.45861655533771
"675" 134.8 60.4844610046289 3.54504785974143
"676" 135 56.5983442024952 1.04862024458699
"677" 135.2 52.7128521637446 1.08062824997731
"678" 135.4 50.1748262377271 2.87801125874811
"679" 135.6 48.0935491023055 4.50751684067272
"680" 135.8 45.7077063574492 7.11558796348016
"681" 136 43.4578439417977 10.2857924634972
"682" 136.2 42.4239775050354 12.0333198935227
"683" 136.4 40.6080536703811 14.7312788663291
"684" 136.6 38.9893209282595 17.6209565538354
"685" 136.8 36.9057088271398 21.5055050573698
"686" 137 34.8612618697186 25.4652323343411
"687" 137.2 33.7477488944569 28.3803922523648
"688" 137.4 32.3056248515118 32.8232098840541
"689" 137.6 31.0117574349564 38.2178868201888
"690" 137.8 30.626671203385 42.1952499722593
"691" 138 31.0347996305574 46.97313981767
"692" 138.2 32.1976478371939 50.9490339738682
"693" 138.4 33.3175872797719 54.8463307717919
"694" 138.6 34.5384870710686 58.1021964817388
"695" 138.8 36.4378233462122 62.6008648437562
"696" 139 38.4764382442805 67.4541114517647
"697" 139.2 40.5571639277075 70.8527266085898
"698" 139.4 43.3724820773787 73.9731186359632
"699" 139.6 47.1256372901416 77.1788552450987
"700" 139.8 50.4419085310782 80.7299696355871
"701" 140 52.7393248544834 82.886910445031
"702" 140.2 55.5211902086072 86.3022386205385
"703" 140.4 58.7681411874977 89.3966456653093
"704" 140.6 62.8640075573033 91.9884455611766
"705" 140.8 67.3590487820356 94.0376056247371
"706" 141 73.402292542324 95.4548565065391
"707" 141.2 78.5229522445817 95.6803734549046
"708" 141.4 83.3421705912497 95.8043482493799
"709" 141.6 89.199166942163 95.4637895221105
"710" 141.8 94.6278092371395 94.7316035075858
"711" 142 100.371586460482 93.575920429977
"712" 142.2 104.603937966343 91.5157934245424
"713" 142.4 106.650054326096 87.7587387306212
"714" 142.6 109.44620857514 86.4396536813726
"715" 142.8 110.840551343409 87.4469928959774
"716" 143 109.923116529575 88.2540091703092
"717" 143.2 109.748457338769 88.9094508166785
"718" 143.4 109.246572011267 90.448542147011
"719" 143.6 108.595905604129 92.3492900421825
"720" 143.8 108.339314394985 93.6293885321058
"721" 144 107.799560624712 94.3789448044958
"722" 144.2 107.366881607044 95.2299242940668
"723" 144.4 107.150056545335 95.8018997079787
"724" 144.6 106.597219408605 96.9513058273078
"725" 144.8 106.185613407755 97.0780323618175
"726" 145 105.821824625954 97.2568374295985
"727" 145.2 105.357276055611 97.4821489753617
"728" 145.4 104.934632128862 97.7830604077363
"729" 145.6 104.353840060974 98.323237869771
"730" 145.8 103.447276763518 98.892096495676
"731" 146 102.525292270008 99.238666617334
"732" 146.2 101.566965434083 99.8156641853238
"733" 146.4 99.4883923411909 100.870315966159
"734" 146.6 96.985563784082 102.660501803113
"735" 146.8 94.5592346892604 105.483236613293
"736" 147 92.1198609994374 108.478258943028
"737" 147.2 91.3038370953184 110.140017850825
"738" 147.4 90.447581768915 110.334189940996
"739" 147.6 88.9705260802547 110.437556069732
"740" 147.8 87.3239886306746 110.749769634758
"741" 148 84.4265372517262 111.172930545492
"742" 148.2 80.6556560860395 111.899793830928
"743" 148.4 76.1792953553434 112.637372033582
"744" 148.6 72.2646762280064 113.481121429707
"745" 148.8 67.1813149968183 115.686977554092
"746" 149 63.3868580145502 117.614422365186
"747" 149.2 61.5100092259047 119.115442347062
"748" 149.4 58.5664198201328 118.655992622007
"749" 149.6 54.6308750527871 117.734915878902
"750" 149.8 49.9304233326347 116.369743656079
"751" 150 44.9618811021396 114.833328394373
"752" 150.2 40.1261204480871 113.534592397078
"753" 150.4 35.9988314355158 111.147374714458
"754" 150.6 31.6691645857402 107.969196355147
"755" 150.8 27.6047045947132 105.250627959068
"756" 151 22.4891278302517 102.993403360631
"757" 151.2 20.760844189077 102.183196003317
"758" 151.4 21.1218262447429 101.754281388558
"759" 151.6 21.3960938615053 101.13003275896
"760" 151.8 21.4646128085852 99.3351317008041
"761" 152 21.3693904533136 97.2985120398136
"762" 152.2 20.6464208971916 93.8078372976547
"763" 152.4 19.2338523523435 89.0442525975147
"764" 152.6 17.1590396291907 85.4196523957035
"765" 152.8 14.2029709486499 81.3318705318775
"766" 153 10.7403698822529 77.0792181603273
"767" 153.2 6.78360333546692 73.0210484341983
"768" 153.4 4.07604941196293 70.2820495950871
"769" 153.6 1.55598547153204 66.5603176179356
"770" 153.8 0.119190326848101 65.7003943269896
"771" 154 1.02502948928392 65.7561933856508
"772" 154.2 1.23167129708421 64.5861525349156
"773" 154.4 2.0680924389496 63.5062823068065
"774" 154.6 2.84239424315523 61.9128959281103
"775" 154.8 3.56415479781672 58.7401189821834
"776" 155 4.42102637921656 56.9029299838246
"777" 155.2 5.39667905228974 55.8035703319116
"778" 155.4 6.28066387572326 54.2167470836792
"779" 155.6 6.82402684226081 52.7713923506915
"780" 155.8 8.20331691219721 50.2380461522236
"781" 156 10.3201970954856 46.6792881093837
"782" 156.2 12.7944845100565 43.2908265737619
"783" 156.4 15.058867448415 39.8782237653089
"784" 156.6 16.9827013519118 35.8004598653907
"785" 156.8 16.7689431677922 31.5175978506879
"786" 157 16.1509622136154 26.480736745539
"787" 157.2 15.5545522685775 24.4252697092324
"788" 157.4 15.6720323182184 24.3047185067912
"789" 157.6 16.4485073612294 24.0787585878455
"790" 157.8 17.9100626319106 24.1183560285459
"791" 158 20.0605653578697 24.4063659536395
"792" 158.2 23.0954217348843 24.9040529915706
"793" 158.4 26.0182435882683 24.5082339696065
"794" 158.6 30.9442281110515 23.4306873848263
"795" 158.8 35.4715239075033 23.1468330364236
"796" 159 40.2851719105763 22.2346810735961
"797" 159.2 44.9188605073149 20.4750760393978
"798" 159.4 48.3058636594745 17.4853718104982
"799" 159.6 50.9364415044338 14.6903173344203
"800" 159.8 54.2521480958277 11.5856229117038
"801" 160 57.3685870852462 8.3563736098664
"802" 160.2 60.1249070729969 4.84796963615592
"803" 160.4 61.0972626346587 1.41750205860531
"804" 160.6 59.3453477753993 0.470950156601109
"805" 160.8 58.1965622533124 0.943615770450636
"806" 161 58.0940438048153 1.25114860002148
"807" 161.2 57.5062323532099 2.28185354787637
"808" 161.4 55.9494702893747 2.96754345886573
"809" 161.6 54.4672822272761 3.7952282561685
"810" 161.8 52.0843958684688 5.18668403020384
"811" 162 48.9713144537732 7.01965058885872
"812" 162.2 45.8588358136184 9.3027298192109
"813" 162.4 44.9491515900733 10.644852597561
"814" 162.6 44.3113902600387 11.6954890345235
"815" 162.8 44.1180820993286 13.4727632718401
"816" 163 43.37068728654 16.225842641893
"817" 163.2 43.1126006227951 20.7733580426535
"818" 163.4 42.5615449504958 25.1958739041434
"819" 163.6 42.4300627779397 30.3704912278965
"820" 163.8 41.9124193968891 35.3044611810937
"821" 164 41.4975153764924 39.6093977680124
"822" 164.2 41.3419244065472 44.3581465970436
"823" 164.4 41.6831718316212 49.3174685788337
"824" 164.6 41.9959516506151 54.5926146202077
"825" 164.8 42.3460333194098 59.8747568186907
"826" 165 42.2551585506735 64.9490812211366
"827" 165.2 41.536254596857 70.4248281337963
"828" 165.4 42.2258344771683 75.5884790732695
"829" 165.6 43.9108195946764 81.4059127584969
"830" 165.8 45.2091197748057 86.3488528311492
"831" 166 46.784138401971 90.8874460393463
"832" 166.2 46.6692031886314 96.6701054605145
"833" 166.4 46.1404135561345 101.013212815694
"834" 166.6 47.9600856665648 104.190837157225
"835" 166.8 51.0586537843248 104.658931444156
"836" 167 55.2159146504003 104.595991323356
"837" 167.2 59.5364937363702 104.217016840804
"838" 167.4 64.6724239269618 102.854691674974
"839" 167.6 70.0280688153242 101.266153020995
"840" 167.8 75.2506665965496 98.822627001118
"841" 168 80.3954953638484 95.8787506271002
"842" 168.2 85.8018559000073 92.6374360296664
"843" 168.4 91.3796882971315 89.1426878498505
"844" 168.6 96.2802286121129 85.1139509841698
"845" 168.8 101.070595809197 81.2239390085126
"846" 169 104.741012538532 76.9752696933276
"847" 169.2 108.282243181011 72.2647240370928
"848" 169.4 111.180606298537 67.1906339715977
"849" 169.6 111.966469354334 63.3401765197934
"850" 169.8 114.405465142486 60.2226356970277
"851" 170 116.393973707367 60.6236919915982
"852" 170.2 116.545799035315 60.9584852107108
"853" 170.4 116.879128662564 61.2319909042804
"854" 170.6 117.23381108064 61.5655871630398
"855" 170.8 116.946706416739 61.4555726738497
"856" 171 116.70159810471 61.4078322068948
"857" 171.2 116.497035797777 60.9072110656627
"858" 171.4 116.319760830764 61.2370207950612
"859" 171.6 116.322867538127 61.5733115930459
"860" 171.8 115.898801829295 61.7429716111668
"861" 172 115.604231857243 61.8877230375079
"862" 172.2 115.408710912217 62.1103312442291
"863" 172.4 115.109514959916 62.3800102553379
"864" 172.6 114.832980724788 62.4874014651408
"865" 172.8 114.868130493691 62.6744441771953
"866" 173 115.142447290052 63.1050723360989
"867" 173.2 118.272442238 65.2061453898476
"868" 173.4 119.990907667015 68.6203790656608
"869" 173.6 120.675060930479 70.5115984699337
"870" 173.8 120.960756444407 71.3639579825444
"871" 174 120.674828843787 71.6623395931266
"872" 174.2 120.54864193293 71.6990840688002
"873" 174.4 120.579543861393 71.5577343856784
"874" 174.6 120.485994488878 71.6263008936964
"875" 174.8 120.460411599252 71.6768666478195
"876" 175 120.462596045919 71.7307851850677
"877" 175.2 120.526271093568 71.8513694655342
"878" 175.4 120.766594272982 71.9015011421101
"879" 175.6 120.719518681591 71.9299388876119
"880" 175.8 120.599590155503 72.1027072098482
"881" 176 120.323720066102 72.0946071158562
"882" 176.2 120.342261292944 72.2429626339142
"883" 176.4 120.202432373694 72.2654137849765
"884" 176.6 120.02970265151 72.2862739887725
"885" 176.8 120.002210591016 72.176305746796
"886" 177 119.864779794709 72.1900895301812
"887" 177.2 119.781237700021 71.9972255194064
"888" 177.4 119.774228949826 71.9028769590909
"889" 177.6 119.79602013731 71.9380412225136
"890" 177.8 119.559752899474 71.9497899663145
"891" 178 119.432937241989 71.8091376858594
"892" 178.2 119.328941484541 71.6256054100232
"893" 178.4 119.144110702674 71.7073607146894
"894" 178.6 118.950355658124 71.6883465840667
"895" 178.8 118.900076952956 71.6623346843503
"896" 179 118.805883218346 71.4825231658527
"897" 179.2 118.751275952514 71.3494338534569
"898" 179.4 118.695823014361 71.2922712421967
"899" 179.6 119.127804979071 71.5322511100469
"900" 179.8 118.271246707975 71.5857913483602
"901" 180 117.563137043094 72.0996991035249
"902" 180.2 116.935318508491 72.1378677734826
"903" 180.4 116.623741823628 72.499732458471
"904" 180.6 116.193427580875 72.5022977450146
"905" 180.8 115.173298632042 72.0207280711262
"906" 181 114.810587234673 71.9509120373517
"907" 181.2 114.141260913969 71.6307112779656
"908" 181.4 112.970773785559 71.4566668299538
"909" 181.6 112.01342013891 71.5832148318745
"910" 181.8 111.584662093553 72.0296814241601
"911" 182 110.783206305322 72.0525914745725
"912" 182.2 110.433515626764 71.9942749826153
"913" 182.4 110.088302821696 72.0960685020584
"914" 182.6 110.283480830719 72.5798090095975
"915" 182.8 109.805597685035 72.9047887818644
"916" 183 109.836938415905 73.1277076957029
"917" 183.2 109.812638383929 73.5319261583236
"918" 183.4 109.59188368391 73.6883690739725
"919" 183.6 109.447629363299 73.663668355132
"920" 183.8 109.286437074598 73.744269056147
"921" 184 108.983474745687 74.0396241661473
"922" 184.2 108.782930988273 74.1497001885038
"923" 184.4 108.638685144756 74.372023251741
"924" 184.6 107.763730384956 75.0276748694188
"925" 184.8 106.102526502076 75.6573931308505
"926" 185 105.420815125967 76.6751458016782
"927" 185.2 106.125104673765 77.0914482772295
"928" 185.4 105.088945684009 78.392608973323
"929" 185.6 104.720970307319 79.3681307693894
"930" 185.8 105.481545061688 80.5040288312868
"931" 186 107.042021446941 81.7714073909167
"932" 186.2 107.454943738552 81.31855600751
"933" 186.4 108.180470996673 80.7493125548089
"934" 186.6 109.636601502033 79.6104278179547
"935" 186.8 110.38167234399 78.5600887441641
"936" 187 110.60511884679 77.9392525610376
"937" 187.2 110.60479430113 76.5572801130095
"938" 187.4 111.154921873253 75.4083411086357
"939" 187.6 110.902229471985 74.3247775457678
"940" 187.8 110.599994421091 73.9630656350322
"941" 188 110.338229216226 73.1056615106628
"942" 188.2 108.775166182898 72.120452274295
"943" 188.4 108.026440422586 71.8960598267878
"944" 188.6 107.189947569132 72.5787820327946
"945" 188.8 105.162490696924 74.2594558212683
"946" 189 103.767593794818 78.0963755076529
"947" 189.2 104.439089772744 79.1650757574976
"948" 189.4 104.309937838442 80.7483913116391
"949" 189.6 102.950565229067 82.4253250055369
"950" 189.8 101.709744022497 83.0800765061929
"951" 190 100.900559791318 83.567413453582
"952" 190.2 100.008364486722 83.6469124367785
"953" 190.4 99.4358075565985 84.0121035819206
"954" 190.6 98.0222262378726 84.9197071198918
"955" 190.8 95.258180930235 86.3314129502627
"956" 191 91.910478084354 88.320116279912
"957" 191.2 88.9820391266125 90.4328621954049
"958" 191.4 86.0757713968834 93.4190060733703
"959" 191.6 84.5158532869016 96.9968229488792
"960" 191.8 83.7312285630636 101.395430786186
"961" 192 84.1724259442245 106.0420331264
"962" 192.2 85.8574581670116 108.218745864547
"963" 192.4 87.414310641975 107.477556150272
"964" 192.6 89.082109554691 105.817118520864
"965" 192.8 91.0433064387622 102.056106708477
"966" 193 92.462749845219 98.2809639105284
"967" 193.2 93.8446321515181 94.7476768000212
"968" 193.4 96.7759905175421 90.9291537433244
"969" 193.6 100.053006857578 87.3506950546989
"970" 193.8 104.143871617423 83.735709413121
"971" 194 107.222804936332 80.8181897331505
"972" 194.2 106.528313007262 78.079458083704
"973" 194.4 104.355121740205 76.6641193309981
"974" 194.6 101.53878460958 73.6373447879763
"975" 194.8 98.5823466774285 70.0940552234707
"976" 195 95.1775581997134 66.3255630849905
"977" 195.2 93.0102181244456 62.2744038403
"978" 195.4 90.7230067673392 58.07486122498
"979" 195.6 89.2905278132879 53.4260789224844
"980" 195.8 88.7129929405448 49.4943298900714
"981" 196 88.7857449906887 45.703963486812
"982" 196.2 90.0289993038694 41.9392306837583
"983" 196.4 91.0519260570942 37.7359806169753
"984" 196.6 92.0090202541959 33.451942788272
"985" 196.8 91.7495491658143 30.1365827488973
"986" 197 88.619858421352 27.5028673692279
"987" 197.2 86.2700908432285 24.3408069417035
"988" 197.4 83.5578428234602 20.88927115212
"989" 197.6 79.7900769068436 18.1897258588602
"990" 197.8 75.6868539702579 15.1972838462677
"991" 198 71.3026686027372 12.6470937198318
"992" 198.2 66.6247178842651 9.66699627255981
"993" 198.4 62.1401525480031 7.69244618872534
"994" 198.6 57.7391692048954 6.41878461646358
"995" 198.8 53.41403360518 4.90415609981896
"996" 199 50.5252495355703 5.62144013827564
"997" 199.2 47.9254978542809 8.04976801036465
"998" 199.4 45.1155545856931 11.7214193037362
"999" 199.6 42.5251762015829 15.7888624599799
"1000" 199.8 39.0879774459301 21.586659684902
"1001" 200 36.6161669313373 26.3007292182401
"1002" 200.2 34.5481701990547 30.5416177903289
"1003" 200.4 33.5372333192438 36.3653013885297
"1004" 200.6 32.9436596944831 41.2799316124887
"1005" 200.8 32.2443947106985 45.9333309760194
"1006" 201 31.0042122605038 50.3440265753582
"1007" 201.2 30.9375676498441 54.0040499729768
"1008" 201.4 31.1428387604922 58.8400127645514
"1009" 201.6 31.6805093691724 62.8526208479984
"1010" 201.8 32.1709514439885 67.9506034242655
"1011" 202 31.8345075802943 73.8079798477471
"1012" 202.2 31.5563444784055 77.6834418924134
"1013" 202.4 30.2355450577021 81.5077613071748
"1014" 202.6 28.9472279649693 83.9764455759882
"1015" 202.8 30.4087839438433 84.2760018177082
"1016" 203 32.4871607843017 83.558598233784
"1017" 203.2 33.0713757676569 83.3383920069574
"1018" 203.4 34.3893869118889 82.6434718505479
"1019" 203.6 36.1807211705791 81.1333130007394
"1020" 203.8 38.1515869307055 80.0037639499626
"1021" 204 41.2602345255064 77.9711970143009
"1022" 204.2 44.7558136267289 75.3080248336215
"1023" 204.4 48.7001016815556 72.237627775339
"1024" 204.6 52.6852242847436 69.0862092154592
"1025" 204.8 55.7662547531681 65.4836610044592
"1026" 205 59.0321434682007 61.5882088321728
"1027" 205.2 61.8997575679965 57.1132087484699
"1028" 205.4 64.4956563853577 53.0737899308262
"1029" 205.6 66.6890221871668 48.3765212425273
"1030" 205.8 68.3537222539405 44.4933484305122
"1031" 206 70.586073017868 40.1036986282947
"1032" 206.2 72.4532155506815 36.6335450223007
"1033" 206.4 74.1593183248016 32.2319846758317
"1034" 206.6 75.7596417915852 27.2936824706367
"1035" 206.8 77.9970387568931 22.7183111531603
"1036" 207 79.9222247691591 17.0167755548308
"1037" 207.2 82.1176879288221 12.0718175886755
"1038" 207.4 84.6396977053121 8.63254863721024
"1039" 207.6 86.8366041824149 9.01425466642607
"1040" 207.8 86.7759898173097 9.22904030477883
"1041" 208 86.0189233791243 9.1834945569021
"1042" 208.2 85.6145321787056 9.79856258888165
"1043" 208.4 85.4004642593066 9.92819223168578
"1044" 208.6 85.301987858743 9.99026342853161
"1045" 208.8 85.1640406067648 9.98057253355045
"1046" 209 84.8222651326506 10.1902175519262
"1047" 209.2 84.402266412204 10.1614211714629
"1048" 209.4 84.174152882246 10.0623007276441
"1049" 209.6 83.8574090186295 10.1228653307566
"1050" 209.8 83.7815173379513 10.0961537715623
"1051" 210 83.6913171160744 9.77555855362034
"1052" 210.2 83.5334503293939 9.83435402076723
"1053" 210.4 83.6336951509626 9.76365284567098
"1054" 210.6 83.3397359739724 10.0048532958417
"1055" 210.8 83.2401569071337 10.1051347314145
"1056" 211 83.3140253763798 10.1783600105348
"1057" 211.2 83.385904912828 10.8443997098365
"1058" 211.4 83.2793564145071 10.8834100818918
"1059" 211.6 82.9952261670522 11.5810020029086
"1060" 211.8 82.4805065761216 11.7048301855878
"1061" 212 82.1102711378401 11.9710311659157
"1062" 212.2 81.6419644331639 12.0018553961313
"1063" 212.4 81.878620174247 11.9613313692634
"1064" 212.6 82.1406591835846 11.8525586820766
"1065" 212.8 81.8189878654179 12.1459694247094
"1066" 213 80.1618511177066 12.6631950791396
"1067" 213.2 79.7397567677427 12.7550324407408
"1068" 213.4 79.7490249062416 13.1096506225261
"1069" 213.6 79.1897727864557 13.3314989300917
"1070" 213.8 79.1578966922188 13.2195820171608
"1071" 214 79.1490086967574 13.3982804103725
"1072" 214.2 79.156041549442 13.6633976449049
"1073" 214.4 79.0634084174917 13.6621625364789
"1074" 214.6 79.1152764350285 13.486779437807
"1075" 214.8 78.9377998611686 13.4328636647412
"1076" 215 79.0292370843722 13.4596047546142
"1077" 215.2 79.1856647774163 13.5311587027607
"1078" 215.4 79.1490086967575 13.7144391060548
"1079" 215.6 79.1126039672574 13.8699847881598
"1080" 215.8 79.526197748537 13.7945051611689
"1081" 216 79.1507072749019 13.7037102900061
"1082" 216.2 79.2507285860564 14.1550428084031
"1083" 216.4 79.1314026744871 14.5771187182768
"1084" 216.6 80.1453574250741 15.1709730503455
"1085" 216.8 81.0508153463105 15.5015948917295
"1086" 217 81.3036813607187 15.6434871126222
"1087" 217.2 81.166130171924 15.6765187404433
"1088" 217.4 80.9481611801387 15.932205240361
"1089" 217.6 80.7937184581554 15.9672791426666
"1090" 217.8 80.3710308861533 15.8567636533724
"1091" 218 79.8530042662201 16.1519304445146
"1092" 218.2 79.5813518241416 16.0790647216913
"1093" 218.4 79.2564431723309 16.1570309838614
"1094" 218.6 79.3236045925699 15.8915332454165
"1095" 218.8 79.6518161992955 15.5092898824339
"1096" 219 79.0177953535313 15.8723918404948
"1097" 219.2 78.060256864257 16.3559595841203
"1098" 219.4 77.4112968206256 17.3457615376244
"1099" 219.6 77.3021265631761 17.8788122298528
"1100" 219.8 77.3141413934916 18.5214222890973
"1101" 220 77.3699815172126 19.1605221019812
"1102" 220.2 77.5693789494818 19.4224199676395
"1103" 220.4 78.598808006964 25.9311227340844
"1104" 220.6 77.6735076224544 26.9573563824281
"1105" 220.8 78.1794889544818 27.6793756057917
"1106" 221 77.2863594384147 28.8322219674426
"1107" 221.2 77.2249224721201 28.7589816436439
"1108" 221.4 75.9593935089726 29.1409783941383
"1109" 221.6 75.4432599200962 29.5549098703551
"1110" 221.8 74.7648103982536 30.3607845223888
"1111" 222 72.5907850492638 31.6783465107413
"1112" 222.2 71.5139379771129 33.14299617471
"1113" 222.4 69.9108335947648 35.6773099892082
"1114" 222.6 68.5993956878431 38.6802128950266
"1115" 222.8 67.7151449370894 42.1791781154549
"1116" 223 67.379397723161 45.5269872172809
"1117" 223.2 67.2167407739425 49.8163247522207
"1118" 223.4 67.4545194279466 54.7428250285503
"1119" 223.6 67.4670423475195 58.9262935849825
"1120" 223.8 66.8291953418893 63.8097248088444
"1121" 224 66.1210059243873 68.6442640029326
"1122" 224.2 64.9908167892075 73.7620272572465
"1123" 224.4 64.373164734945 78.9303836728698
"1124" 224.6 64.4473097963798 83.9231178394112
"1125" 224.8 65.4148225097323 89.2366391605916
"1126" 225 66.4015701355841 93.5493030456412
"1127" 225.2 67.7209915034748 98.1579345370809
"1128" 225.4 69.2431384989098 102.438664966122
"1129" 225.6 70.5721106832823 106.391564015259
"1130" 225.8 72.1757456130525 109.101536431031
"1131" 226 73.5888741917345 109.6998415052
"1132" 226.2 75.0660219867896 109.752584045378
"1133" 226.4 78.3543092052642 111.007612828192
"1134" 226.6 80.1317745099408 112.112240484914
"1135" 226.8 79.2202965670574 112.324368507268
"1136" 227 77.7286767759881 112.827040980165
"1137" 227.2 75.6116701561417 113.053926012898
"1138" 227.4 72.7099001011159 112.662094452947
"1139" 227.6 69.3041753022957 112.235013325402
"1140" 227.8 68.0635098750304 111.788445009896
"1141" 228 66.1867696821274 111.761635934931
"1142" 228.2 63.5980191954948 112.876187364656
"1143" 228.4 62.0184530414479 114.644130877358
"1144" 228.6 60.7979206979914 117.04011099896
"1145" 228.8 60.2164630603828 119.063511444198
"1146" 229 60.2133687130313 119.163754554738
"1147" 229.2 60.2256819471883 118.573796854259
"1148" 229.4 60.0563943274698 118.338645576803
"1149" 229.6 60.0019884080154 118.545659206591
"1150" 229.8 59.9647941548436 118.32451977976
"1151" 230 59.9839232687452 118.235613162037
"1152" 230.2 59.7950214831913 118.009332979316
"1153" 230.4 59.4517051551034 118.056713271445
"1154" 230.6 59.3935358657826 117.778041913971
"1155" 230.8 59.2600784244479 117.544642350264
"1156" 231 58.7564168661464 116.763824570006
"1157" 231.2 58.66119008613 116.675350043064
"1158" 231.4 58.2589773156891 116.559144499403
"1159" 231.6 58.012514125833 116.197460781055
"1160" 231.8 57.557978196713 117.189160645223
"1161" 232 56.9486753883725 116.797342561635
"1162" 232.2 56.4838691016475 116.203268539416
"1163" 232.4 55.9760331291347 115.892999975993
"1164" 232.6 55.0388291844549 114.74168341056
"1165" 232.8 54.5937716935615 114.687684965116
"1166" 233 54.2163536783624 115.009783425238
"1167" 233.2 53.8410055381705 115.11605700213
"1168" 233.4 53.678297271935 115.154499745183
"1169" 233.6 53.7329298571669 115.238200066794
"1170" 233.8 52.8416646031836 114.80949592028
"1171" 234 51.1085692860538 114.433325713431
"1172" 234.2 48.3596951700807 113.653243654372
"1173" 234.4 45.8967783514209 113.109431203149
"1174" 234.6 42.7691040948914 112.443144346867
"1175" 234.8 39.8715562246352 111.967092333055
"1176" 235 36.969895381446 112.007576609148
"1177" 235.2 35.2620315702733 111.514197110644
"1178" 235.4 33.9490402924628 110.543954632076
"1179" 235.6 32.8612795530344 109.520734302016
"1180" 235.8 32.5157134606204 108.737954869057
"1181" 236 31.3451881377623 107.391096678534
"1182" 236.2 29.8022636952496 105.441512622035
"1183" 236.4 27.8118790391606 103.237081715495
"1184" 236.6 24.8653785615767 99.9399663505995
"1185" 236.8 23.1646848003378 98.5358402144984
"1186" 237 19.9929743219721 95.9204567674617
"1187" 237.2 16.270322462425 94.1755615995689
"1188" 237.4 12.5795162556011 92.3131412889558
"1189" 237.6 10.3365596917508 92.1776948268764
"1190" 237.8 10.4005365089058 92.179443635998
"1191" 238 10.2652163139543 91.8124952455546
"1192" 238.2 10.4711274596037 91.6542849404787
"1193" 238.4 10.2755754810537 91.205071457123
"1194" 238.6 10.2958571700527 90.0425899876376
"1195" 238.8 10.3964572484522 88.778923892835
"1196" 239 10.4826425948115 87.1200223784224
"1197" 239.2 10.550824157473 85.5086261477205
"1198" 239.4 10.5502678420797 82.9189026500477
"1199" 239.6 10.3871336022864 78.5737147593388
"1200" 239.8 10.6947894202409 77.3502421008618
"1201" 240 11.7413097490461 73.4079942458661
"1202" 240.2 11.69770628875 69.9650860025903
"1203" 240.4 11.1196239347943 65.8416420920786
"1204" 240.6 10.3247998082519 61.2339821061382
"1205" 240.8 10.0350998287212 56.3685946326944
"1206" 241 9.54680506773656 51.5625818295448
"1207" 241.2 8.28918703555095 46.7001798148663
"1208" 241.4 6.67633192061741 42.8526705964784
"1209" 241.6 8.65196725675346 39.7175289258751
"1210" 241.8 10.4179769933975 37.3447190589491
"1211" 242 12.5146711938088 34.4814922671056
"1212" 242.2 14.8741746417388 31.7162503851573
"1213" 242.4 18.0190458384897 28.7020782758241
"1214" 242.6 20.4902423186435 25.1360350891048
"1215" 242.8 22.2102025889326 21.1980527024598
"1216" 243 22.9473939043151 17.7830214543875
"1217" 243.2 22.2715634033556 17.6393673165691
"1218" 243.4 21.3281182746686 18.2899609265115
"1219" 243.6 21.8471208960232 18.2453596659243
"1220" 243.8 23.6587576342311 17.413823710137
"1221" 244 26.1784967855709 15.6928497953653
"1222" 244.2 28.4536301346871 14.4183236051894
"1223" 244.4 31.9070497738653 12.0220516993444
"1224" 244.6 35.2167339751995 9.6512204997226
"1225" 244.8 38.6219368933828 7.38417464466036
"1226" 245 41.3999937698958 6.37861693257508
"1227" 245.2 45.0698901542778 4.39725912329083
"1228" 245.4 48.8274075760118 1.99979621595561
"1229" 245.6 51.633666649848 1.69881286770264
"1230" 245.8 53.3697960627136 2.78444152396407
"1231" 246 55.8792629668116 3.95882441466611
"1232" 246.2 59.82921908474 5.36577146039423
"1233" 246.4 64.1462975600387 6.00505393632106
"1234" 246.6 68.5088092250226 6.23687535862371
"1235" 246.8 73.2734187747873 6.15888919347744
"1236" 247 78.4095084919072 5.67853587043315
"1237" 247.2 82.4418533049953 6.04058671987509
"1238" 247.4 85.0879594142547 5.6069325844884
"1239" 247.6 83.9534171403306 5.5957438424736
"1240" 247.8 84.1176995415678 6.39184993141357
"1241" 248 84.1410258689443 7.69302491700243
"1242" 248.2 85.0395958046165 9.70162968951701
"1243" 248.4 86.9199732374348 12.2234936200807
"1244" 248.6 87.4736778617569 12.5830366372839
"1245" 248.8 88.8461096584396 14.0014034142654
"1246" 249 91.1369807045869 16.4527845160998
"1247" 249.2 93.7674998924743 19.1722409960635
"1248" 249.4 96.502523181872 21.1647009518057
"1249" 249.6 99.2327979826693 22.1857410536203
"1250" 249.8 100.868801985217 25.3145945060318
"1251" 250 101.415395221932 28.8980035616004
"1252" 250.2 102.206943548782 33.369648554062
"1253" 250.4 102.656227615694 37.9498419248728
"1254" 250.6 103.58871232022 42.4688543381063
"1255" 250.8 104.241264833228 47.4026470074112
"1256" 251 106.01945654241 52.0151547155545
"1257" 251.2 107.913030594345 56.4300698351316
"1258" 251.4 110.151940268786 60.5170667777034
"1259" 251.6 113.153280903839 63.4506086108098
"1260" 251.8 114.786523488835 63.6080478556282
"1261" 252 114.21437288109 62.9947857938502
"1262" 252.2 114.023978705024 62.6858204415364
"1263" 252.4 113.469215935022 63.0544575831008
"1264" 252.6 113.014857582283 64.5238745969065
"1265" 252.8 112.489872063746 67.3643632171585
"1266" 253 112.263006215975 71.1511292208277
"1267" 253.2 112.201928499047 73.5657597392872
"1268" 253.4 112.84482123835 76.2457076396067
"1269" 253.6 113.656955675829 79.8583650548275
"1270" 253.8 112.661036006232 83.2408286844638
"1271" 254 111.833017649424 86.3874942192879
"1272" 254.2 110.022384418641 89.5308429245104
"1273" 254.4 108.478252654624 90.8625538916937
"1274" 254.6 107.066239801583 93.3063329588759
"1275" 254.8 105.368463415164 96.6529429851922
"1276" 255 104.076863116909 100.190487644678
"1277" 255.2 102.745302816325 100.976740410178
"1278" 255.4 100.461753374657 101.664696097122
"1279" 255.6 97.6399750395478 103.520083676724
"1280" 255.8 93.5764553744197 106.136867203398
"1281" 256 91.0603172496076 109.558241233375
"1282" 256.2 88.9627517496472 111.907843580836
"1283" 256.4 85.6948172774356 113.362976248454
"1284" 256.6 83.5044856936029 114.892642259237
"1285" 256.8 81.6075387784883 115.364397541173
"1286" 257 78.6495919367013 116.900351854053
"1287" 257.2 76.046628362932 118.238098329813
"1288" 257.4 73.9837877818266 118.112978955345
"1289" 257.6 72.4090487370979 118.550468739924
"1290" 257.8 70.5371388150452 119.41105390169
"1291" 258 69.8387140363601 120.14967988176
"1292" 258.2 69.2485928913837 120.42044947417
"1293" 258.4 68.6768838725004 120.206824050393
"1294" 258.6 67.9184270072393 119.251828239067
"1295" 258.8 66.1461706378165 118.35061330608
"1296" 259 63.3755087342761 117.461832873847
"1297" 259.2 59.2482053441618 116.159094455595
"1298" 259.4 55.2053076729763 115.9365335576
"1299" 259.6 51.4020330938242 116.672146864449
"1300" 259.8 47.6591613443055 118.011782511756
"1301" 260 46.9129228927638 117.568655804289
"1302" 260.2 46.2622344616214 116.854374036911
"1303" 260.4 45.2298870487262 115.961820508934
"1304" 260.6 43.8510731631825 114.695275659645
"1305" 260.8 41.7824749880583 113.045275716411
"1306" 261 38.8094770156158 111.400915070997
"1307" 261.2 35.0264350959735 110.341749041322
"1308" 261.4 32.1206455603122 108.935200849208
"1309" 261.6 30.5777765305606 107.498360878462
"1310" 261.8 28.6079845900888 106.394264808181
"1311" 262 26.6264129635608 104.984322660945
"1312" 262.2 24.1557513894725 102.675035705336
"1313" 262.4 21.8624405712636 100.503619936016
"1314" 262.6 18.7240888047168 97.9963128199273
"1315" 262.8 15.9177475298237 95.1828794310582
"1316" 263 12.8752212252627 91.826976471259
"1317" 263.2 9.73513029177487 88.2923976964875
"1318" 263.4 6.84319609481194 84.2610445021064
"1319" 263.6 4.26228463874205 81.1884620616243
"1320" 263.8 2.87124779350244 79.1261500113943
"1321" 264 2.23323369392945 78.4549621599911
"1322" 264.2 2.50288272687185 77.7426975094733
"1323" 264.4 2.4203577497056 76.9301942685161
"1324" 264.6 2.69718287201272 76.8145467968659
"1325" 264.8 2.91372672830385 75.9650234476496
"1326" 265 3.20169331531215 74.696921511897
"1327" 265.2 3.41039513899338 73.2047257797203
"1328" 265.4 3.95810495941348 71.5513999918498
"1329" 265.6 4.49719992628516 68.8245688497698
"1330" 265.8 5.11312620955236 65.2905852565743
"1331" 266 5.908732968673 61.5065498819196
"1332" 266.2 5.98698621956229 58.2089861089079
"1333" 266.4 5.6673049530362 53.9607772616342
"1334" 266.6 5.23438709634431 50.1617243326181
"1335" 266.8 5.33969716537446 46.0791329386271
"1336" 267 6.38222151299687 41.928958276516
"1337" 267.2 7.41980598362831 37.279496368927
"1338" 267.4 8.1700069693342 32.7131953431988
"1339" 267.6 10.1168216939713 28.5812091633609
"1340" 267.8 12.4068881543784 24.3000272277819
"1341" 268 11.6529594713435 22.2739365309518
"1342" 268.2 11.4438688752221 22.3274167432028
"1343" 268.4 12.8563573170924 22.2760103299909
"1344" 268.6 14.8772827527325 21.0699376201258
"1345" 268.8 17.2930139799015 19.5809559627532
"1346" 269 19.6271842108347 17.9037115528897
"1347" 269.2 23.0771035157261 15.0112299105096
"1348" 269.4 25.9068197381537 12.8341737488342
"1349" 269.6 28.3391293326022 11.2064155861572
"1350" 269.8 31.1884207379576 8.06361938236556
"1351" 270 31.9701380613269 6.40365689517068
"1352" 270.2 32.0073865798283 5.65052364833801
"1353" 270.4 32.3716571301073 5.81525428862138
"1354" 270.6 33.8254726074671 5.86291229430668
"1355" 270.8 35.0021847335151 6.12410699565911
"1356" 271 35.9097779766829 6.77444181148926
"1357" 271.2 37.6928515239287 7.07273015202014
"1358" 271.4 40.8455616281959 7.71775141872674
"1359" 271.6 44.9568072938247 8.38869590741864
"1360" 271.8 50.1283602469086 7.90108764971502
"1361" 272 54.4908271718894 6.5837031043789
"1362" 272.2 58.3986820056268 4.13199846331032
"1363" 272.4 61.8198749079048 1.82142490300563
"1364" 272.6 65.4007466356246 1.34984812750681
"1365" 272.8 69.5631211989226 2.03973832984862
"1366" 273 73.7264354287988 3.58654128350068
"1367" 273.2 77.911476950586 5.52481061040428
"1368" 273.4 82.5402386941409 7.72208172847416
"1369" 273.6 87.6162059248755 8.21765857274237
"1370" 273.8 90.5114398567144 8.55228675084888
"1371" 274 90.4040550344237 8.63068129007554
"1372" 274.2 90.5317607493457 8.96453651342706
"1373" 274.4 90.6769847113222 8.26096859256327
"1374" 274.6 90.3126280416542 8.12786209656896
"1375" 274.8 90.1067850148752 8.27667867769177
"1376" 275 90.1629511042118 8.14476434995649
"1377" 275.2 90.0553833645099 8.19966590485976
"1378" 275.4 90.0243520152907 8.47221053414407
"1379" 275.6 89.872790999743 8.90270102882062
"1380" 275.8 89.6490102593993 9.33896453748052
"1381" 276 89.2822872693143 9.8430336495622
"1382" 276.2 89.330398877821 10.2644250622615
"1383" 276.4 89.2355216924925 10.7253809042604
"1384" 276.6 89.2355201853258 11.5798246081822
"1385" 276.8 89.400247976408 12.2344175357507
"1386" 277 90.2590395944579 13.8212103015102
"1387" 277.2 90.8113568707464 14.7500224565099
"1388" 277.4 91.9239410198307 16.0415648850012
"1389" 277.6 93.746898478417 18.2458469936207
"1390" 277.8 96.2394268387264 19.934457427485
"1391" 278 98.3231115392644 21.1956975619041
"1392" 278.2 99.7515729625206 23.4218805732223
"1393" 278.4 101.199391760177 27.1023906476372
"1394" 278.6 102.07579219895 31.2138163998407
"1395" 278.8 102.510220490091 35.4131968822532
"1396" 279 102.219675238612 41.0499744400061
"1397" 279.2 101.692378617671 46.4483694988521
"1398" 279.4 101.58793628642 51.6326943738685
"1399" 279.6 102.698709063276 57.6822906630266
"1400" 279.8 105.379855720543 62.3540235492469
"1401" 280 108.4738917363 66.389841208966
"1402" 280.2 112.384571827696 71.4324923376333
"1403" 280.4 113.918705259139 72.5615930279529
"1404" 280.6 115.413874107135 71.8345481374337
"1405" 280.8 115.526963695405 72.4867576082895
"1406" 281 115.21331998775 75.5685633777968
"1407" 281.2 114.246927941531 79.1804566481636
"1408" 281.4 112.393199622239 82.1218515609619
"1409" 281.6 110.245899490439 86.2451219850143
"1410" 281.8 108.30685416806 90.8973669314395
"1411" 282 106.033790940052 95.2444979391566
"1412" 282.2 103.860839374939 99.5005354657265
"1413" 282.4 100.540147365311 102.384205309694
"1414" 282.6 98.1627232689863 104.794984022363
"1415" 282.8 95.3400770748916 106.673499633018
"1416" 283 91.9813023530034 109.707497725503
"1417" 283.2 90.1646042270109 111.61955094818
"1418" 283.4 89.2096310848007 112.049463689086
"1419" 283.6 88.3631775307535 112.396809502285
"1420" 283.8 86.3244047323282 113.032430404108
"1421" 284 84.252131806126 114.085727448888
"1422" 284.2 83.299380844569 114.477236575018
"1423" 284.4 82.3347381022077 115.207370252053
"1424" 284.6 82.4422599148691 115.737185292386
"1425" 284.8 82.7866829996059 114.964718053849
"1426" 285 82.9782530964821 114.620905295105
"1427" 285.2 82.6035417686734 113.931112316271
"1428" 285.4 81.2871885204103 113.4492466375
"1429" 285.6 79.4761245006591 113.379500899859
"1430" 285.8 77.369800883309 112.973219665165
"1431" 286 74.5347546588851 113.275398919714
"1432" 286.2 71.8685192716214 113.727475862992
"1433" 286.4 68.2004173468413 114.28293907206
"1434" 286.6 63.9742897846076 115.882447919612
"1435" 286.8 60.2986696014265 117.979265025614
"1436" 287 56.749692323384 118.896984454496
"1437" 287.2 52.7833317445373 119.613845321162
"1438" 287.4 49.6880282551542 119.112604234499
"1439" 287.6 47.9821758639592 117.93667641176
"1440" 287.8 45.4014757102595 116.561735697336
"1441" 288 42.4503275923982 114.781120334547
"1442" 288.2 38.3690720454855 112.558147027819
"1443" 288.4 34.6495160117328 110.760640419125
"1444" 288.6 30.43395169045 109.020691209098
"1445" 288.8 27.5422739548894 106.876618139935
"1446" 289 23.8885276554625 104.993343630506
"1447" 289.2 20.5901477557912 103.199235722694
"1448" 289.4 20.0345080210224 102.761327650179
"1449" 289.6 19.7260168386526 102.453251692069
"1450" 289.8 19.6350977181797 101.976361973797
"1451" 290 19.5459301384876 101.584614250919
"1452" 290.2 19.3148228883087 101.117872486236
"1453" 290.4 19.3063830315284 101.130635078272
"1454" 290.6 19.4067932806625 100.671376577786
"1455" 290.8 19.1267060565208 100.059637669358
"1456" 291 18.573546530999 99.38120132124
"1457" 291.2 17.9841503812338 99.0315415521779
"1458" 291.4 17.012824494558 98.8685312102963
"1459" 291.6 16.3837029227574 97.7833446020395
"1460" 291.8 15.8517845351373 96.105248276254
"1461" 292 14.7117580040507 92.888257885988
"1462" 292.2 13.6381260435695 89.7334003810092
"1463" 292.4 11.4559700606321 86.1542274590131
"1464" 292.6 9.45234499811629 82.3927770482332
"1465" 292.8 6.73362929182809 78.9340406657278
"1466" 293 3.40133337906605 75.6588639784189
"1467" 293.2 2.44810408176286 74.5408717706306
"1468" 293.4 2.28113387433831 74.702719137122
"1469" 293.6 1.97128228314431 74.9031612772247
"1470" 293.8 2.51271100041794 74.4013829611647
"1471" 294 2.88932081374351 72.7618960238223
"1472" 294.2 3.27377829705026 70.0554620163331
"1473" 294.4 3.50348510391971 68.0937979308899
"1474" 294.6 4.27214039266214 64.233919525068
"1475" 294.8 5.3382551422169 62.3937741117133
"1476" 295 5.68220263784883 62.5284016723809
"1477" 295.2 6.69881663858408 61.675519505019
"1478" 295.4 8.35280285262963 59.7139132471759
"1479" 295.6 10.5479010147442 58.3199199941494
"1480" 295.8 14.0556312672194 56.7742764767864
"1481" 296 17.5897559677528 54.1016173671734
"1482" 296.2 21.226405262406 50.9884071161564
"1483" 296.4 25.0144397836826 48.1560173154846
"1484" 296.6 28.3839767004554 44.0114520495259
"1485" 296.8 31.3192777587235 42.0223581635095
"1486" 297 34.8742540184736 39.9553476480026
"1487" 297.2 39.0331294596587 37.4603974228508
"1488" 297.4 43.1861092392 35.3578041371608
"1489" 297.6 46.8480572955197 32.8777138882541
"1490" 297.8 50.5757639402201 29.6523030130743
"1491" 298 54.6313719087379 26.096951287639
"1492" 298.2 58.3889198178991 22.5655327875339
"1493" 298.4 62.4421536903579 19.5228050507309
"1494" 298.6 67.0908745186452 16.9658918991123
"1495" 298.8 71.2610442595183 14.3795320303545
"1496" 299 72.9437084644838 13.4286581051379
"1497" 299.2 71.9755542544814 10.8125385413757
"1498" 299.4 70.5490769980576 9.3689602962402
"1499" 299.6 70.9240707505382 8.98163917770657
"1500" 299.8 72.4083495142588 8.04013249597855
"1501" 300 74.4047887249906 9.11286618999404
"1502" 300.2 77.5251240438997 10.5533440433474
"1503" 300.4 80.8634221161418 11.4169445073567
"1504" 300.6 85.5127788139985 12.0378141230142
"1505" 300.8 90.196145982257 13.1631933533041
"1506" 301 93.1045363866831 15.0279787444922
"1507" 301.2 92.9928078945137 16.3159334677996
"1508" 301.4 93.6050675741217 17.9961119171051
"1509" 301.6 95.1824080962109 19.4698845223176
"1510" 301.8 97.6209645834222 21.3283507044825
"1511" 302 100.365875186425 22.9252691201209
"1512" 302.2 103.528845626172 23.4430980999542
"1513" 302.4 105.921965726086 24.592966957759
"1514" 302.6 106.315463444712 26.8419935911848
"1515" 302.8 106.117487466311 29.4097868045911
"1516" 303 106.413648845784 32.3442640408548
"1517" 303.2 107.261239265155 35.2251610822093
"1518" 303.4 108.567698584417 38.6069116086424
"1519" 303.6 110.30343034145 42.184419218362
"1520" 303.8 111.231657302234 46.3067985063183
"1521" 304 111.867224286939 50.5798093709927
"1522" 304.2 113.31993334897 54.9249153153457
"1523" 304.4 115.507894046004 58.6692590171059
"1524" 304.6 117.092576235592 59.2567506177423
"1525" 304.8 116.643094382919 59.0469110884604
"1526" 305 116.103014336272 59.3943880299328
"1527" 305.2 114.890778525411 59.8193392295876
"1528" 305.4 113.994813538878 61.2164558249524
"1529" 305.6 113.201591226788 63.0822376026807
"1530" 305.8 112.998297055998 63.8700265559014
"1531" 306 113.123697051512 64.5829986232038
"1532" 306.2 113.292143200623 65.3940716962641
"1533" 306.4 113.194775485374 65.9295941213561
"1534" 306.6 113.164869688842 66.52701460166
"1535" 306.8 112.986972286117 66.8128217868609
"1536" 307 112.746115316949 66.8128217436467
"1537" 307.2 112.385177792551 67.3560226453921
"1538" 307.4 112.147246929678 67.7599766948913
"1539" 307.6 111.98413717385 67.6021234998033
"1540" 307.8 111.973420970916 67.7582781285836
"1541" 308 111.990299704574 67.6998160662599
"1542" 308.2 111.778126990839 67.7550965486026
"1543" 308.4 111.438714522903 67.830991820917
"1544" 308.6 111.210398852762 67.9402373493675
"1545" 308.8 111.082489793149 68.1587210771169
"1546" 309 111.118563043248 68.2434330928189
"1547" 309.2 111.010043406869 68.2757454530764
"1548" 309.4 110.981050954949 68.311162051375
"1549" 309.6 111.010043406869 68.3414393325703
"1550" 309.8 111.075737286363 68.2898227129679
"1551" 310 111.139485528311 68.3249586380632
"1552" 310.2 111.146123585821 68.2898227129679
"1553" 310.4 111.131439071581 68.2724331566313
"1554" 310.6 111.075737286363 68.2945151329318
"1555" 310.8 111.103947011087 68.2311950658901
"1556" 311 111.103947011087 68.2311950658901
"1557" 311.2 111.089814546255 68.2663606131487
"1558" 311.4 111.085618970757 68.2220310457254
"1559" 311.6 111.061660026471 68.2945151329318
"1560" 311.8 111.083055227021 68.2694330309821
"1561" 312 111.062422544716 68.3102347398107
"1562" 312.2 111.053991925555 68.3344579272583
"1563" 312.4 111.050942770998 68.3657703990496
"1564" 312.6 111.056967606508 68.4024407921005
"1565" 312.8 111.117969066038 68.3508241724981
"1566" 313 111.013738351496 68.3102367411738
"1567" 313.2 110.998048469544 68.269551461402
"1568" 313.4 110.952033514819 68.2382740065786
"1569" 313.6 110.650895585093 68.6463166734304
"1570" 313.8 110.144350235229 69.4532332979907
"1571" 314 109.244881288138 70.7538388798891
"1572" 314.2 108.048360709149 72.3951778048638
"1573" 314.4 106.601234128129 75.1153220979292
"1574" 314.6 105.357931611489 78.8202087039681
"1575" 314.8 104.085650996833 82.564104381258
"1576" 315 103.766896377982 86.8070879505483
"1577" 315.2 104.199540853306 90.7632413053787
"1578" 315.4 104.234809982506 93.9829007931665
"1579" 315.6 105.184388621044 93.7044976272345
"1580" 315.8 105.540544924675 94.3185304549838
"1581" 316 104.658272018959 94.4245981532216
"1582" 316.2 103.522615041951 95.1902350209979
"1583" 316.4 101.882119054941 95.6930741920248
"1584" 316.6 99.0414353346867 96.7696234484087
"1585" 316.8 95.6649588610444 98.2294688944809
"1586" 317 92.015046661626 101.439200493848
"1587" 317.2 88.5375033641481 104.85692217025
"1588" 317.4 86.8738437509141 108.904524998457
"1589" 317.6 86.2899163706369 112.49421514887
"1590" 317.8 86.0737614071985 112.184479201031
"1591" 318 85.2683213319346 111.753511393042
"1592" 318.2 84.4349357406128 112.865059351422
"1593" 318.4 82.6787473389927 114.50312937502
"1594" 318.6 79.2623926014895 114.334888992184
"1595" 318.8 76.6678829083296 112.756784105487
"1596" 319 74.2345938880042 110.428451247592
"1597" 319.2 72.2659883229128 107.51781393855
"1598" 319.4 69.8799970449468 103.755767482458
"1599" 319.6 66.6243494193754 100.913443411754
"1600" 319.8 62.6742562688177 98.9579112081892
"1601" 320 58.4067632054579 98.6760095163612
"1602" 320.2 53.3545150351234 99.1031629453387
"1603" 320.4 48.1483403541415 101.361555456549
"1604" 320.6 45.1312440947716 103.955595580557
"1605" 320.8 42.9277602448668 107.621325606296
"1606" 321 42.1509071608565 110.013402623338
"1607" 321.2 40.401143007733 109.208884582194
"1608" 321.4 36.8352644654423 107.334260955377
"1609" 321.6 32.8615312085315 104.990062569458
"1610" 321.8 29.6504005735598 102.206419530275
"1611" 322 25.8994454243592 99.2600284443415
"1612" 322.2 22.141829731571 97.1772853335726
"1613" 322.4 19.0730183726108 94.2004106768958
"1614" 322.6 18.6632764629277 90.4700327866405
"1615" 322.8 19.2894943746104 85.5299757545489
"1616" 323 19.0320976781424 80.5445406874684
"1617" 323.2 19.0112923523964 75.5148778762044
"1618" 323.4 20.197538174345 70.4451646991746
"1619" 323.6 22.3201825089607 66.2367431822483
"1620" 323.8 25.6082459874887 61.6631028578238
"1621" 324 27.6979484905048 57.2257897222993
"1622" 324.2 29.8625249603784 52.1788513151366
"1623" 324.4 31.4220420094889 46.4867232365786
"1624" 324.6 32.8764348937275 40.7893552424778
"1625" 324.8 34.1908867736107 35.0245762050243
"1626" 325 35.6073022896043 29.3163337723777
"1627" 325.2 37.6775089174126 23.3346426308117
"1628" 325.4 39.7272677484748 18.1553884443716
"1629" 325.6 43.8950688449011 14.5128600161751
"1630" 325.8 48.4272441848362 12.3054375312369
"1631" 326 53.4877532492869 10.5015510780764
"1632" 326.2 58.9726402091232 9.29817703195649
"1633" 326.4 63.4613134082534 9.64225736668106
"1634" 326.6 68.1666051252665 11.0787280885398
"1635" 326.8 71.9928981689486 13.2790495226837
"1636" 327 76.2434443679155 14.8741828530483
"1637" 327.2 80.9087587705516 16.5101806853971
"1638" 327.4 84.4217100342671 17.5366559169425
"1639" 327.6 88.4461915058134 18.6167339722046
"1640" 327.8 92.5550118283694 19.9777332550102
"1641" 328 96.5600738681934 20.4775427310565
"1642" 328.2 100.715818446779 20.9208193181932
"1643" 328.4 101.517862456088 22.6942111627726
"1644" 328.6 102.047063316565 23.0976971370332
"1645" 328.8 103.770658096942 23.2827102508782
"1646" 329 102.594927950299 22.8840958872227
"1647" 329.2 102.049725629631 22.3986702149281
"1648" 329.4 101.689387924536 22.0244061916545
"1649" 329.6 101.448288074092 21.8992182588751
"1650" 329.8 101.264264692973 21.7655574885745
"1651" 330 101.365139136471 21.5888779890413
"1652" 330.2 101.606948820736 21.6122040211853
"1653" 330.4 101.756749405425 21.7222997174309
"1654" 330.6 101.724572360402 21.911655148659
"1655" 330.8 101.740822519843 21.7924696042999
"1656" 331 101.808207854497 21.7457090930083
"1657" 331.2 101.736808411885 21.920715031496
"1658" 331.4 101.443651487721 21.9548569667874
"1659" 331.6 100.949015043692 21.7746634974862
"1660" 331.8 100.512183012244 21.5148636318358
"1661" 332 100.261638321413 21.5109838862815
"1662" 332.2 100.076704806619 21.5673972413576
"1663" 332.4 99.8400276484047 21.3809657302818
"1664" 332.6 99.6168477344354 21.1372954397929
"1665" 332.8 99.5370765956434 20.9573825362106
"1666" 333 99.4541573766345 20.9596990486952
"1667" 333.2 99.0494704367748 21.2638381129793
"1668" 333.4 98.6455747332206 21.3696203210496
"1669" 333.6 98.563279134269 21.4084564464123
"1670" 333.8 98.2917621086282 21.3760174347948
"1671" 334 98.1729682963997 21.2556166947809
"1672" 334.2 98.1044934176873 21.2063403258126
"1673" 334.4 98.1057105426206 21.201234856553
"1674" 334.6 98.0381926056464 21.2581304942406
"1675" 334.8 97.8129826960993 21.3984700692937
"1676" 335 97.6253158597053 21.3969111017111
"1677" 335.2 97.4660812679733 21.3412932447172
"1678" 335.4 96.7152965542396 21.1135898818942
"1679" 335.6 96.2659192454592 21.035780156202
"1680" 335.8 94.7129189162825 21.1701332942667
"1681" 336 92.0960604377289 20.8834293037082
"1682" 336.2 89.7166370623663 20.6991598795988
"1683" 336.4 87.1550749094482 21.2094832705199
"1684" 336.6 83.673060576199 21.5405083576354
"1685" 336.8 81.7117823389652 21.5233306630851
"1686" 337 81.035076395889 21.6239502601991
"1687" 337.2 80.3437256026242 21.3706588902119
"1688" 337.4 79.3290206339773 21.1051164179046
"1689" 337.6 78.147267150888 20.6573935857151
"1690" 337.8 77.2538522719857 20.4932134403105
"1691" 338 76.0565285145622 20.1126826693629
"1692" 338.2 75.5453850615303 19.824358638122
"1693" 338.4 74.6956428976308 19.8110065211022
"1694" 338.6 74.0686413789231 19.3699759672865
"1695" 338.8 73.3125852387819 18.9667737659684
"1696" 339 72.5616055350281 18.6306304570807
"1697" 339.2 71.585195263707 18.1648369777528
"1698" 339.4 71.1034813089965 18.2673293085423
"1699" 339.6 70.567514747188 18.2151948762807
"1700" 339.8 70.3308030152113 18.1041956820357
"1701" 340 70.100149718788 18.0178629754007
"1702" 340.2 69.9210286926924 18.1653283793404
"1703" 340.4 69.2121561648547 18.2878961029257
"1704" 340.6 68.8373610215421 18.2149690961273
"1705" 340.8 68.6347153339817 18.178478562335
"1706" 341 68.5071960136434 18.2720327227678
"1707" 341.2 68.31245964156 18.3939842622075
"1708" 341.4 68.2019329772112 18.537828042836
"1709" 341.6 67.8053394862693 18.8907083358448
"1710" 341.8 66.1032105069735 19.4072360998624
"1711" 342 63.1269849263463 20.4978876408333
"1712" 342.2 59.5719940749825 22.5684904289065
"1713" 342.4 57.3298413496908 24.1415753637274
"1714" 342.6 55.3676502374381 25.6441017786523
"1715" 342.8 52.6459426504546 27.3024279503783
"1716" 343 50.1874527627433 28.700265533996
"1717" 343.2 46.9734422808687 30.1322639668795
"1718" 343.4 43.3998088736672 30.7214246257554
"1719" 343.6 39.4402535334283 31.7058719339583
"1720" 343.8 37.9502091900059 32.7265733892261
"1721" 344 36.5125611564721 33.304193266948
"1722" 344.2 34.3862041395536 34.5523738239199
"1723" 344.4 30.9776261292819 37.1363101206589
"1724" 344.6 27.9317345514084 39.6230430897481
"1725" 344.8 25.7029700553342 42.0287387760326
"1726" 345 23.536852258645 45.1840827262816
"1727" 345.2 21.7616097716021 49.1034167306989
"1728" 345.4 20.1937712703879 53.2017517393972
"1729" 345.6 19.8117715247368 57.1883583583791
"1730" 345.8 19.9668410422661 62.0216889717565
"1731" 346 21.0612955205714 66.615262458315
"1732" 346.2 21.6102676172792 71.1074516160983
"1733" 346.4 22.1361155354582 75.0318909402258
"1734" 346.6 22.6401223929667 78.544659018042
"1735" 346.8 22.0621544457034 82.7485885589001
"1736" 347 20.9325439153987 86.7253535172564
"1737" 347.2 19.6771634534511 90.1744097388044
"1738" 347.4 19.2492331901037 93.3521291965207
"1739" 347.6 21.0663677559549 94.6634494158859
"1740" 347.8 23.6145326004055 97.7414530366002
"1741" 348 26.7314515279226 100.828692566
"1742" 348.2 29.3119199302772 104.155773689854
"1743" 348.4 31.7558123422687 107.135301603877
"1744" 348.6 34.2275798155268 109.81859084118
"1745" 348.8 36.9384393976358 111.781599755312
"1746" 349 41.1973544843131 113.280767353193
"1747" 349.2 44.9337891532741 113.925700785427
"1748" 349.4 49.6350354716145 114.729829005691
"1749" 349.6 54.6013126669642 115.594942724397
"1750" 349.8 59.4142708890065 116.193281513084
"1751" 350 64.0503880777094 115.810820797672
"1752" 350.2 68.5235439774963 114.998174320687
"1753" 350.4 73.5180049312206 114.226327474257
"1754" 350.6 78.4741519492887 113.832241296522
"1755" 350.8 83.1466370077735 112.676281086826
"1756" 351 87.507000084451 111.573715414077
"1757" 351.2 91.5122358416724 110.376961960518
"1758" 351.4 94.7078420308811 107.842572900623
"1759" 351.6 98.0016141217325 104.593475577287
"1760" 351.8 100.543254348371 100.804690330992
"1761" 352 102.800955546267 96.8511525205093
"1762" 352.2 104.546994641462 92.5018365565211
"1763" 352.4 106.643334743778 88.2949246290988
"1764" 352.6 108.675629862061 84.8088275783746
"1765" 352.8 111.239334358012 81.3762731225086
"1766" 353 112.447539998276 79.3311295331852
"1767" 353.2 110.784111300473 76.997626704422
"1768" 353.4 108.831068952944 73.5334751767722
"1769" 353.6 106.921203845854 70.3188556192037
"1770" 353.8 103.968636891774 65.973646625106
"1771" 354 101.378951006195 62.7946909139443
"1772" 354.2 98.7321226251996 59.4375638733098
"1773" 354.4 96.8561637345591 57.730149244526
"1774" 354.6 95.3873590815593 56.3077218909352
"1775" 354.8 92.0030284158738 53.4568381056004
"1776" 355 87.9432542013479 50.9663257079023
"1777" 355.2 83.5046791946041 48.7455602687191
"1778" 355.4 79.0482651447853 47.2586655656921
"1779" 355.6 74.8693702439593 45.4256467013707
"1780" 355.8 69.6657899779639 44.0006384776321
"1781" 356 64.2450372133688 42.8350938064679
"1782" 356.2 59.2295100311051 42.5652973535587
"1783" 356.4 53.2992223817024 42.3736243431015
"1784" 356.6 47.4339037964683 42.7922780955512
"1785" 356.8 41.7524203881565 44.1036904713846
"1786" 357 36.2877459829865 46.5955694601396
"1787" 357.2 31.2179885970869 49.5368918015273
"1788" 357.4 27.0509530863703 52.6729255616261
"1789" 357.6 24.4599532201942 56.7728385694249
"1790" 357.8 22.3720938016998 60.5204610529795
"1791" 358 21.4335461973383 63.0057966842974
"1792" 358.2 19.5237635937548 64.3539344077943
"1793" 358.4 15.6603631929678 64.7209133116593
"1794" 358.6 12.6265036474139 63.6538695791121
"1795" 358.8 10.6234516770589 62.2264268012126
"1796" 359 9.74670230754814 60.7178608302457
"1797" 359.2 10.146669952835 61.6836148499225
"1798" 359.4 10.6660806041281 62.6666656632547
"1799" 359.6 11.326941105473 63.8000208208906
"1800" 359.8 12.1109598217291 65.3164367555119
"1801" 360 12.7648519009144 65.4715880836361
"1802" 360.2 13.1657699259814 66.1131018930888
"1803" 360.4 13.4325106467707 67.1779802140512
"1804" 360.6 13.5997192584371 67.3597277006413
"1805" 360.8 13.5708465626418 67.0914706695352
"1806" 361 14.1869196596043 68.4005136082128
"1807" 361.2 15.6272388813993 71.614953590112
"1808" 361.4 17.1264735200165 74.3868781751467
"1809" 361.6 18.7349584686 77.5569309044217
"1810" 361.8 19.8046251594359 80.6326163521913
"1811" 362 21.0941994254373 83.6182014203496
"1812" 362.2 22.9561628171799 87.6567029391161
"1813" 362.4 24.8042064113191 92.4118797160989
"1814" 362.6 26.3713698287782 96.0772953072837
"1815" 362.8 27.4806525877449 99.317049217522
"1816" 363 28.3596237879535 103.472373023122
"1817" 363.2 30.3439126496325 106.177073591282
"1818" 363.4 33.4975367218248 106.845363511191
"1819" 363.6 37.5102970239287 107.573137461757
"1820" 363.8 41.6361137317051 107.900602620383
"1821" 364 44.2842734360425 107.884738983714
"1822" 364.2 49.4117031860506 107.993034235418
"1823" 364.4 54.0193189850888 107.398547971674
"1824" 364.6 56.5874513469125 106.535431365339
"1825" 364.8 61.2928663413385 105.340769457115
"1826" 365 66.1768036790103 103.637184614528
"1827" 365.2 71.0221100129082 102.599750495258
"1828" 365.4 76.9529221279875 101.151443573859
"1829" 365.6 82.6466645987506 99.3087674273043
"1830" 365.8 88.5355482978169 97.2549494328
"1831" 366 94.8713899337791 94.7225310804602
"1832" 366.2 99.9874983638058 92.5896577987866
"1833" 366.4 105.25956963705 89.9868679090215
"1834" 366.6 108.605098433261 86.2221237126957
"1835" 366.8 109.773864392972 82.1984706334448
"1836" 367 110.301625261165 76.8931174756019
"1837" 367.2 110.198434010597 72.4196251928213
"1838" 367.4 109.518884004621 66.7386697911184
"1839" 367.6 108.81199435838 62.3464313237862
"1840" 367.8 106.551108526179 57.1636682901716
"1841" 368 104.509992320307 53.4760891706779
"1842" 368.2 101.349284571758 49.0937790461711
"1843" 368.4 97.9422522357756 44.8697905782587
"1844" 368.6 95.1515375212285 41.4787113075075
"1845" 368.8 90.9559918843955 37.5576437743545
"1846" 369 86.819237024078 33.6655385725965
"1847" 369.2 85.1526628458531 32.4960386864447
"1848" 369.4 83.0753552928751 32.095405944987
"1849" 369.6 77.7527758058127 30.5561620953247
"1850" 369.8 71.8763668032608 29.1057226831765
"1851" 370 67.292481007911 28.9294398323178
"1852" 370.2 62.1424134228773 28.711261699906
"1853" 370.4 56.3645803611674 29.1320230048123
"1854" 370.6 50.081197551968 29.3858478277188
"1855" 370.8 44.6216156938671 29.790174278366
"1856" 371 38.474836647441 30.4749948634353
"1857" 371.2 32.6906302569379 31.8516950070446
"1858" 371.4 27.4964163771863 33.3900871915931
"1859" 371.6 24.0851576167093 37.1338788297049
"1860" 371.8 22.287389163405 41.7387144028863
"1861" 372 21.1209821024803 46.2826192191054
"1862" 372.2 21.094424998114 51.7938166717241
"1863" 372.4 21.4018003172626 57.2887903552921
"1864" 372.6 21.9853137149767 63.1935001526558
"1865" 372.8 22.3818153077105 68.6125202268442
"1866" 373 22.4155813242655 73.8197494556521
"1867" 373.2 21.818798071161 79.7373139585752
"1868" 373.4 21.6595871760683 85.438400762376
"1869" 373.6 21.0436771864772 90.9655120411948
"1870" 373.8 19.0768398494653 95.2275669562339
"1871" 374 18.9311714078902 98.3491827543398
"1872" 374.2 20.8894310244202 98.699680005391
"1873" 374.4 21.0443367562723 98.4056465926539
"1874" 374.6 22.0040101500928 97.8007472632177
"1875" 374.8 23.9525394056859 98.0068205109122
"1876" 375 26.7368842601546 98.4790735366159
"1877" 375.2 28.5205005256264 98.8484371909193
"1878" 375.4 29.5129915429336 98.1468858042113
"1879" 375.6 32.2600461669308 97.7677264436445
"1880" 375.8 36.0273091733655 97.4320505580001
"1881" 376 39.5871643393199 97.4050903043807
"1882" 376.2 44.083394440355 97.8157350317847
"1883" 376.4 49.3132291229537 97.5632729874467
"1884" 376.6 54.0052109328016 97.3665743482752
"1885" 376.8 60.1574012170219 96.8146168995778
"1886" 377 64.9445513477628 95.5049425109106
"1887" 377.2 69.7572292950744 93.8164356974059
"1888" 377.4 74.7992899590991 91.7610921088251
"1889" 377.6 80.1019078586704 89.1790750237305
"1890" 377.8 84.5804774454647 86.2121216222229
"1891" 378 88.8532591388537 82.3454351092749
"1892" 378.2 93.2092234056388 77.7038099746052
"1893" 378.4 96.9274680151904 73.1108802379366
"1894" 378.6 100.024885633158 67.9901898343475
"1895" 378.8 101.747284101349 62.7764959806358
"1896" 379 103.683315170734 56.9543161025671
"1897" 379.2 104.258584172013 51.5193341307009
"1898" 379.4 103.791478331556 47.4161662119729
"1899" 379.6 104.600940757415 42.3635684989479
"1900" 379.8 106.893905213194 40.126155116825
"1901" 380 107.209543405668 39.0554509800849
"1902" 380.2 104.929275896926 37.667854752263
"1903" 380.4 102.651117744832 35.8345066150618
"1904" 380.6 99.8488498501934 33.6354660520232
"1905" 380.8 95.6403564849122 30.7276180078077
"1906" 381 91.4964007334487 27.8394465729424
"1907" 381.2 87.7186794286068 25.5536750116708
"1908" 381.4 82.5242953199095 22.5645281679026
"1909" 381.6 77.9676984344906 19.848384828149
"1910" 381.8 72.2724851736517 17.7653253558733
"1911" 382 66.8195286158813 16.4018126647053
"1912" 382.2 60.8493618845296 14.7392810340671
"1913" 382.4 55.5575889246087 13.697034901813
"1914" 382.6 49.5480434941545 13.8629226665024
"1915" 382.8 45.0485849442468 14.146066610345
"1916" 383 40.8227087704662 12.8183621537016
"1917" 383.2 38.4921786123809 9.10942692271592
"1918" 383.4 38.7341081446594 9.6310954261062
"1919" 383.6 37.5817897507907 11.8054624005746
"1920" 383.8 37.5916312368282 14.3182477946239
"1921" 384 37.1295015550938 18.2094649534839
"1922" 384.2 36.3352623236629 23.0617818632095
"1923" 384.4 35.9545804725496 25.8737812702151
"1924" 384.6 35.442753153391 27.4519808411185
"1925" 384.8 34.9756597612525 30.3301311443248
"1926" 385 33.926009062277 34.5618675722883
"1927" 385.2 32.6840563979937 38.7266841845904
"1928" 385.4 31.6188387283234 43.5958557738612
"1929" 385.6 29.8852869093532 47.4623191026918
"1930" 385.8 29.052760953809 51.4895157137838
"1931" 386 28.2520536675591 56.879110484977
"1932" 386.2 28.0179724020803 61.9658591249641
"1933" 386.4 27.5772572931063 67.17205796294
"1934" 386.6 27.590603534394 72.5849222085093
"1935" 386.8 27.8967112871818 77.4551864261295
"1936" 387 28.1568185429779 82.1675512322589
"1937" 387.2 28.2757273102296 85.3143548521878
"1938" 387.4 30.3217979134369 86.3759050035786
"1939" 387.6 34.5487407180456 87.927743301986
"1940" 387.8 39.1662352761713 89.5872598709376
"1941" 388 43.162528061586 90.7471151065786
"1942" 388.2 47.3524300514621 92.5865278123086
"1943" 388.4 52.7578823087354 94.1652306364157
"1944" 388.6 58.4274368695682 94.9454881916213
"1945" 388.8 64.6974564687758 95.1860543919276
"1946" 389 70.522070607801 95.2709508969986
"1947" 389.2 76.847615109999 94.8826396464295
"1948" 389.4 83.4445075120131 93.8665460955718
"1949" 389.6 89.2641854135516 92.574880180729
"1950" 389.8 94.9932107509497 90.6169646381636
"1951" 390 101.430448077622 88.4532089154088
"1952" 390.2 106.606259685843 85.855945658981
"1953" 390.4 109.440099263605 81.782866935442
"1954" 390.6 109.995658069041 77.4447779773925
"1955" 390.8 110.635270773753 72.0068372691061
"1956" 391 111.12073501214 66.3695063520698
"1957" 391.2 110.203329860717 61.3387196303559
"1958" 391.4 108.845416840463 55.8624631608485
"1959" 391.6 107.610375967436 50.152986218522
"1960" 391.8 105.989598207951 44.9411809481004
"1961" 392 104.606734420756 39.3125764967024
"1962" 392.2 102.888600660427 33.9220962225981
"1963" 392.4 100.469724425683 28.5261476924153
"1964" 392.6 97.788558134809 23.7847024203538
"1965" 392.8 95.2000743695652 17.8357452912076
"1966" 393 91.9515799157458 12.9566030754052
"1967" 393.2 89.4600801299292 8.48472046723143
"1968" 393.4 88.2983531359999 7.42113097849143
"1969" 393.6 87.0805948803356 8.6414029108302
"1970" 393.8 85.074820210643 9.2419499532211
"1971" 394 81.1039717865822 9.84611574696966
"1972" 394.2 77.7171564873054 10.8599948726118
"1973" 394.4 72.7831672519402 11.668599966818
"1974" 394.6 68.1552202014686 12.8154224057791
"1975" 394.8 63.1927436036505 13.6452221716848
"1976" 395 57.9776716839862 14.8668112276616
"1977" 395.2 52.3076219906828 16.0024060944299
"1978" 395.4 46.9495804734996 17.4853869570208
"1979" 395.6 41.9021474247976 19.5190130244382
"1980" 395.8 36.2759845502769 22.3902689147143
"1981" 396 31.2878413098236 24.9879398006949
"1982" 396.2 25.7501292366698 27.5869746266931
"1983" 396.4 20.8482784239347 30.8499457449719
"1984" 396.6 15.6418858162567 33.3043390315998
"1985" 396.8 10.5762036716329 34.208271528217
"1986" 397 7.81385414417613 32.6424813487949
"1987" 397.2 7.70374152623235 31.7436375832729
"1988" 397.4 6.71164677120586 30.0534295280524
"1989" 397.6 6.50034472581376 30.3605447855455
"1990" 397.8 6.32490043524294 31.304801641875
"1991" 398 6.14854562752834 32.593894960718
"1992" 398.2 6.08050279642337 33.7040680649488
"1993" 398.4 6.08993099848968 34.8321854534113
"1994" 398.6 5.89342478633577 35.8892294476719
"1995" 398.8 5.34902215009256 37.5749005260226
"1996" 399 5.11225929705536 40.3638630251841
"1997" 399.2 4.32438704530927 44.1944774346824
"1998" 399.4 4.40072456396549 46.1888355456404
"1999" 399.6 4.60270303890751 49.3289430216004
"2000" 399.8 4.1097667307263 53.6978861680512
"2001" 400 3.76265410146773 57.9739600294555
"2002" 400.2 3.68968664872688 61.4872887801
"2003" 400.4 3.34601813769158 66.0117377552755
"2004" 400.6 3.74916560132791 70.3221736859117
"2005" 400.8 5.1469900708818 72.5811499509641
"2006" 401 7.10736809418313 76.449088483268
"2007" 401.2 9.47350917280202 79.9919593940068
"2008" 401.4 11.8873304309658 83.8164902042009
"2009" 401.6 14.9073506315348 88.3713641412328
"2010" 401.8 17.4560618915523 93.1442763356423
"2011" 402 20.2072975959849 97.9400303718017
"2012" 402.2 22.4946599505225 100.475775177314
"2013" 402.4 26.115797841741 103.341676656509
"2014" 402.6 30.0248694577845 106.56709947446
"2015" 402.8 33.8938054147315 109.837140023944
"2016" 403 36.6362726484655 111.955084757788
"2017" 403.2 40.1614689225754 113.484528492243
"2018" 403.4 44.6704976250784 114.940526954657
"2019" 403.6 49.078698951769 117.133634350992
"2020" 403.8 53.1508104812567 119.204702480007
"2021" 404 56.1730683719116 119.393333551326
"2022" 404.2 60.7365471398675 119.16159480349
"2023" 404.4 65.0224479785808 119.345396086889
"2024" 404.6 69.0022312314928 119.419075181236
"2025" 404.8 73.4377121920085 118.493784525179
"2026" 405 78.0894352566812 117.381165698919
"2027" 405.2 82.3753850015256 115.626581183691
"2028" 405.4 87.4421086128078 113.924397080642
"2029" 405.6 88.4493908681074 112.809472487067
"2030" 405.8 91.1483563470083 109.999261694973
"2031" 406 92.7551736732875 108.088785562416
"2032" 406.2 94.11906682294 106.007123099639
"2033" 406.4 95.1250427143938 103.702024582608
"2034" 406.6 96.4165670493027 100.079424396295
"2035" 406.8 98.1338951315953 95.6323664103504
"2036" 407 99.4685676552449 91.8045500119226
"2037" 407.2 101.317217522644 86.6865647924936
"2038" 407.4 102.291109046289 81.4807695030258
"2039" 407.6 102.648921942063 76.3918342703282
"2040" 407.8 102.777466806026 70.8533561072799
"2041" 408 102.106742711021 65.0396726416459
"2042" 408.2 101.443273380724 58.8867764553741
"2043" 408.4 100.703053745343 53.6816730458242
"2044" 408.6 98.2940947723113 48.4789717673283
"2045" 408.8 95.7644856783489 43.2336114766341
"2046" 409 92.7207313420609 38.5454998208389
"2047" 409.2 89.0583488623086 33.5140563171916
"2048" 409.4 85.2097888378858 29.8795354472099
"2049" 409.6 80.1463054060324 25.4357415517298
"2050" 409.8 75.3633966479251 21.6396899022021
"2051" 410 70.225408719838 18.4084696133804
"2052" 410.2 64.9800894018195 15.6406743196903
"2053" 410.4 58.774270052408 12.9337980852859
"2054" 410.6 53.3648880651788 10.7897431203943
"2055" 410.8 47.7071236057849 8.7559160257771
"2056" 411 42.853233087211 8.88785520993856
"2057" 411.2 37.9737715394515 10.5462124422608
"2058" 411.4 33.3853931699172 13.1528608455389
"2059" 411.6 28.5531471261643 17.1915039506658
"2060" 411.8 25.0869009310145 21.2411111905964
"2061" 412 23.7474266188127 25.1317056850564
"2062" 412.2 21.4646370528346 29.9283068505797
"2063" 412.4 19.6805230682678 35.2523225243366
"2064" 412.6 18.1259383226537 41.099030775455
"2065" 412.8 16.8773979920948 46.5226003058324
"2066" 413 16.600132738895 51.4048890933394
"2067" 413.2 16.6913618398264 54.7598698917852
"2068" 413.4 17.3124298892444 58.619397252061
"2069" 413.6 18.8039109048517 63.7205102378646
"2070" 413.8 19.3441845463958 68.6474047685856
"2071" 414 20.5991204488902 75.0092674678683
"2072" 414.2 22.3194770904492 79.8405072048848
"2073" 414.4 24.2887997174266 83.8130002105781
"2074" 414.6 27.978222361398 87.0769710774407
"2075" 414.8 31.1746891051971 90.0383151575757
"2076" 415 33.3942475961826 92.4366360807585
"2077" 415.2 35.2866581122562 95.8189685160647
"2078" 415.4 37.5433137478807 99.6799204034465
"2079" 415.6 39.9567731094072 103.88981990164
"2080" 415.8 41.1796933470746 107.832957330942
"2081" 416 42.1373385884635 111.406669752911
"2082" 416.2 43.8778199147843 111.062431108264
"2083" 416.4 47.2107542315555 110.513165773753
"2084" 416.6 51.1836714593119 108.962497835029
"2085" 416.8 54.0054205499166 107.18007701305
"2086" 417 57.2707441205109 104.590747040138
"2087" 417.2 62.0629205582589 102.161396012218
"2088" 417.4 66.3421551401399 98.9679907164765
"2089" 417.6 70.6675152876506 96.1105395022702
"2090" 417.8 75.2423744768986 93.302555584146
"2091" 418 79.4601360521764 90.3392180206936
"2092" 418.2 84.0004360702495 87.1085261906065
"2093" 418.4 88.2148097343032 83.2507630755166
"2094" 418.6 91.0040736868346 79.2812140860124
"2095" 418.8 94.0285170712888 74.6829293221932
"2096" 419 96.9575630429162 69.4941999021642
"2097" 419.2 98.7392538520228 64.8305853430131
"2098" 419.4 100.655927834505 60.2301717806507
"2099" 419.6 102.59459722917 54.598286538693
"2100" 419.8 103.146724082622 49.0433994836872
"2101" 420 102.239465612588 45.0697822208939
"2102" 420.2 99.8940517207685 40.7117945898507
"2103" 420.4 98.1793033654243 35.9160812694969
"2104" 420.6 98.403331702077 31.8687785602939
"2105" 420.8 99.2485110232758 28.0134219134098
"2106" 421 99.7624255601345 23.0673687259916
"2107" 421.2 100.575516470222 19.0740327475321
"2108" 421.4 99.6037034446767 16.6817330214857
"2109" 421.6 98.6654441043697 16.677677924935
"2110" 421.8 98.3063977121974 17.0363794039688
"2111" 422 97.6649391668851 17.6595794808659
"2112" 422.2 96.9203616594252 18.5475997636741
"2113" 422.4 95.1151384617994 18.7564741837128
"2114" 422.6 93.3842239354848 18.9342841624339
"2115" 422.8 90.3562435304481 19.2351155525343
"2116" 423 87.0140379736237 19.5283294788553
"2117" 423.2 82.3797079570591 19.2699474072736
"2118" 423.4 77.9409471550573 19.2918679882228
"2119" 423.6 72.9070765105722 19.3042976037799
"2120" 423.8 67.5320649890789 18.6279927705806
"2121" 424 62.2402486427289 18.1639924130355
"2122" 424.2 56.9362204960012 17.8469345591361
"2123" 424.4 51.7434914348956 17.9340794381012
"2124" 424.6 46.5130879514766 18.2862460542627
"2125" 424.8 40.9693010212434 19.8856771533978
"2126" 425 36.6687347965182 22.4714812663496
"2127" 425.2 32.5145550501317 25.5519265488221
"2128" 425.4 29.1111891528273 29.9017738371351
"2129" 425.6 25.4058704331102 33.6790769588679
"2130" 425.8 21.1297511701184 37.5938226194674
"2131" 426 18.1324388452238 42.3552453924991
"2132" 426.2 16.0936691204795 47.3480180312113
"2133" 426.4 14.2482682506374 52.5924549010352
"2134" 426.6 12.4262692599702 58.1275701556444
"2135" 426.8 10.5143383664966 61.1743948710468
"2136" 427 9.29505819320762 64.2978712793842
"2137" 427.2 10.6169836981486 65.6801832020023
"2138" 427.4 13.0279723192138 67.3325307151436
"2139" 427.6 16.5328884016115 70.4502877476198
"2140" 427.8 20.076633534732 73.5028809032215
"2141" 428 24.1887040823402 76.484850396532
"2142" 428.2 28.6300127523487 79.0652389008287
"2143" 428.4 33.3461353290565 80.5956046343476
"2144" 428.6 38.9518349932313 82.3265549017562
"2145" 428.8 44.1399613941659 82.9850429961152
"2146" 429 48.895419703504 83.383969173184
"2147" 429.2 54.20702990808 84.0104973887078
"2148" 429.4 59.7057812814288 84.57609973493
"2149" 429.6 65.5024434012824 84.8741215839232
"2150" 429.8 70.9943252721239 84.3293674534038
"2151" 430 76.8901571710924 83.096356754469
"2152" 430.2 82.29560291154 80.850107636714
"2153" 430.4 87.4161396749006 78.1958379777895
"2154" 430.6 91.9160357115952 74.8548532106053
"2155" 430.8 96.5682495558508 70.5230694732102
"2156" 431 100.360619548341 66.5221375640203
"2157" 431.2 103.524853506538 62.815713721825
"2158" 431.4 106.13027005299 58.0763648093291
"2159" 431.6 106.504486843671 53.7993161664076
"2160" 431.8 105.889463683425 48.2492034748922
"2161" 432 105.353702379463 42.9685086583507
"2162" 432.2 104.555631699148 38.7399605058914
"2163" 432.4 102.206948763447 33.5081029324852
"2164" 432.6 100.300971704572 28.5999963738598
"2165" 432.8 98.3609275399427 23.8329954915699
"2166" 433 95.6532380919879 18.7719096924722
"2167" 433.2 92.9780299654783 14.401440318622
"2168" 433.4 89.791333279676 9.83927012736626
"2169" 433.6 86.5243711880428 6.41939292467249
"2170" 433.8 82.7604751388366 3.76859641779798
"2171" 434 79.8634074655883 2.88226791614717
"2172" 434.2 79.4351485881281 3.51581431001661
"2173" 434.4 78.6046178535582 4.75447885065046
"2174" 434.6 75.8094295746017 6.16013817323167
"2175" 434.8 72.6813665249335 7.84421743241087
"2176" 435 68.6521989305182 9.69530216406294
"2177" 435.2 64.7072263108387 12.0046709318588
"2178" 435.4 60.2734842744901 14.1236149133152
"2179" 435.6 56.1913950655943 16.6720032545304
"2180" 435.8 52.2775366890279 19.620782862586
"2181" 436 49.2299587481761 23.4925489022341
"2182" 436.2 48.058805103305 27.171281612047
"2183" 436.4 47.4763203927607 29.9247288419355
"2184" 436.6 46.7148492894392 33.8874676696299
"2185" 436.8 46.7532462642597 36.944837585645
"2186" 437 47.292354685222 41.810985639392
"2187" 437.2 46.7836477834397 46.4918005405751
"2188" 437.4 45.5720538167872 50.6693160309449
"2189" 437.6 44.3520331102429 55.485161548311
"2190" 437.8 43.1422480721582 59.9829734221885
"2191" 438 42.6828043448413 64.9840082758694
"2192" 438.2 42.5435735905028 70.7792233747792
"2193" 438.4 42.4426327000905 76.1599997552374
"2194" 438.6 43.0808225423544 81.3272452109637
"2195" 438.8 42.7917803585975 86.7983769658484
"2196" 439 43.0336271093818 92.8976485117048
"2197" 439.2 43.9059944568598 97.3603444407043
"2198" 439.4 45.5761365353808 99.7296220604237
"2199" 439.6 49.0148101781262 101.486234531246
"2200" 439.8 52.9649947473038 103.830505012915
"2201" 440 57.4625803383153 104.968703948678
"2202" 440.2 62.3098941757994 105.508645130782
"2203" 440.4 66.8262787744232 105.339697992182
"2204" 440.6 71.6588288480257 105.034553412114
"2205" 440.8 76.6209437413852 104.577658230603
"2206" 441 81.5416490095152 103.738303803216
"2207" 441.2 85.5092182793547 102.466039599537
"2208" 441.4 90.1561200856941 100.883380143664
"2209" 441.6 94.2757303072444 98.4847343376228
"2210" 441.8 98.33413770383 96.2399985400328
"2211" 442 102.225091441434 93.1652811507284
"2212" 442.2 105.043934262657 89.5984381052857
"2213" 442.4 105.621517444158 85.6350303051725
"2214" 442.6 105.780333457871 81.8755844562825
"2215" 442.8 105.943495138756 76.4768263383455
"2216" 443 105.052831432779 71.2145947501092
"2217" 443.2 103.370635098714 66.573774358692
"2218" 443.4 101.865344492816 61.5304505208209
"2219" 443.6 99.5692475040234 56.5732871007935
"2220" 443.8 96.5949918827769 51.7975125645575
"2221" 444 93.5253445915335 46.8746112727795
"2222" 444.2 89.908216174653 41.796670870528
"2223" 444.4 86.235148479643 37.1876602240299
"2224" 444.6 82.6137552663047 32.9825024444525
"2225" 444.8 78.450661604851 28.0262995295024
"2226" 445 74.4748510809175 23.8890919057652
"2227" 445.2 69.8695254314842 19.2674610418911
"2228" 445.4 65.3677890386859 15.2574511276803
"2229" 445.6 60.3645166723317 11.8371215083852
"2230" 445.8 54.6584706873101 8.69899874316338
"2231" 446 49.2236643285624 6.01966192552527
"2232" 446.2 45.9168661099464 5.15069611424609
"2233" 446.4 42.0889740644033 4.97959794701291
"2234" 446.6 37.7036800669425 3.04844925185607
"2235" 446.8 38.115473329279 3.19263064186356
"2236" 447 38.438121079322 3.75265701915631
"2237" 447.2 39.0886499927738 4.01890327813462
"2238" 447.4 39.7441532375983 4.10179868167568
"2239" 447.6 40.0938111883561 3.68769180246579
"2240" 447.8 40.9438256899987 3.13997040822247
"2241" 448 42.0895627035314 2.36489958038651
"2242" 448.2 43.3778979868789 1.53884450011458
"2243" 448.4 43.8777597847195 0.955005357866171
"2244" 448.6 43.9571656231358 1.11249543334448
"2245" 448.8 44.4470791842664 1.11964509394026
"2246" 449 44.57300477111 1.2530763610128
"2247" 449.2 44.9138358513011 1.10127692627822
"2248" 449.4 45.2104657389651 1.53922095928255
"2249" 449.6 45.6661894387366 1.94015743041091
"2250" 449.8 46.1376354025662 2.13879940753624
"2251" 450 47.432158252654 2.48951384576369
"2252" 450.2 49.1456169625285 2.72307440697432
"2253" 450.4 51.5230393301092 2.80219888371871
"2254" 450.6 52.9368813367248 2.74649021344958
"2255" 450.8 55.0959768820273 2.40015774580481
"2256" 451 57.5282596833886 1.15398845724458
"2257" 451.2 59.8123554506435 0.245274225531132
"2258" 451.4 59.9811230023889 0.0913887751578763
"2259" 451.6 60.4615799081279 0.931865702356372
"2260" 451.8 61.9125543187544 2.05376888188514
"2261" 452 64.3852374169467 3.46413022389679
"2262" 452.2 67.2860866710368 4.7920615923622
"2263" 452.4 71.2028276944647 5.52698421908384
"2264" 452.6 75.6942962474776 5.74251714527121
"2265" 452.8 79.921624097461 5.32557956924318
"2266" 453 83.3038470515744 5.30662685174324
"2267" 453.2 85.1874182720746 6.05821051368003
"2268" 453.4 86.5269560717952 6.42976516789935
"2269" 453.6 86.5164295643933 6.1072585301368
"2270" 453.8 86.1111985109561 6.14579923756218
"2271" 454 85.8628979860244 6.38285998581751
"2272" 454.2 85.1953379079544 6.58001328877503
"2273" 454.4 85.2129182301959 6.63684277901411
"2274" 454.6 85.2262299041741 6.7779445769259
"2275" 454.8 84.9079205398299 7.34494376593384
"2276" 455 85.1022683366737 8.04543019745214
"2277" 455.2 85.5380211528337 8.40419731051191
"2278" 455.4 85.8867794251092 8.81015091388919
"2279" 455.6 86.7572194817822 10.0872947490982
"2280" 455.8 87.7333976733432 11.7882877030898
"2281" 456 88.7875318755893 13.0542379913164
"2282" 456.2 90.4455057082324 14.7784479893796
"2283" 456.4 91.8613570435528 16.7473044827154
"2284" 456.6 93.0409523421582 18.8569493721973
"2285" 456.8 94.8366750674801 22.0730952721335
"2286" 457 96.7754627148398 25.1430528271324
"2287" 457.2 99.1042783534659 27.8895519834502
"2288" 457.4 101.773599246847 32.1057906587377
"2289" 457.6 103.569155423882 36.7365529755939
"2290" 457.8 105.586142461541 40.444310864102
"2291" 458 107.475149184698 44.4865085683247
"2292" 458.2 110.478461249902 48.4255496028243
"2293" 458.4 112.884880492462 52.3062058308601
"2294" 458.6 115.453391935192 54.9648006263274
"2295" 458.8 117.871185179154 57.7288152606542
"2296" 459 117.464932395555 59.1928675569839
"2297" 459.2 117.694118097491 59.3844425345085
"2298" 459.4 117.071370061739 58.6627204064102
"2299" 459.6 116.728449155765 58.7559776569222
"2300" 459.8 116.013419330467 58.7345579533421
"2301" 460 115.971407003799 58.9260940293643
"2302" 460.2 116.109677167583 59.2557231686625
"2303" 460.4 115.845451196905 59.6107101735952
"2304" 460.6 115.738891367794 59.935586390895
"2305" 460.8 115.461699842714 60.157559754961
"2306" 461 115.139097213265 60.692696875551
"2307" 461.2 114.814241741067 60.8045286933806
"2308" 461.4 114.810682874994 61.3851108860421
"2309" 461.6 114.540231060297 61.9176880746483
"2310" 461.8 114.551372201815 62.0909621473615
"2311" 462 114.540231060165 62.1314220828407
"2312" 462.2 114.435973429369 62.2352106129376
"2313" 462.4 114.257198021857 62.6823808561607
"2314" 462.6 114.296533245998 62.8170127573459
"2315" 462.8 113.970960404062 62.8513079748595
"2316" 463 113.804714668199 62.9744839989107
"2317" 463.2 113.710258280954 62.9812770952539
"2318" 463.4 113.766146937229 63.0364452716212
"2319" 463.6 113.823260899485 63.1274904070179
"2320" 463.8 113.816496979907 63.1130898036991
"2321" 464 113.739802858699 63.1414000804821
"2322" 464.2 113.712877306051 63.3487044910171
"2323" 464.4 113.701888727654 63.6289429389905
"2324" 464.6 113.721608771047 63.8705134705451
"2325" 464.8 113.443063355388 64.1207669615824
"2326" 465 113.503341591365 63.9758694196345
"2327" 465.2 113.504920294229 64.0203278001636
"2328" 465.4 113.473563887867 64.0760295853083
"2329" 465.6 113.358917990971 64.293174484366
"2330" 465.8 113.238711165258 64.2835388238274
"2331" 466 113.238467707932 64.2797043709455
"2332" 466.2 113.243459343916 64.2792113698607
"2333" 466.4 113.430418000433 64.1441610856802
"2334" 466.6 113.534565347423 64.3998065629352
"2335" 466.8 113.588498478147 64.6248051303126
"2336" 467 113.395011558888 64.6297351411607
"2337" 467.2 113.224865629809 64.6954290206531
"2338" 467.4 112.941619429741 64.4836835697805
"2339" 467.6 112.903226966046 64.3585845745481
"2340" 467.8 112.938628012019 64.3388051033162
"2341" 468 112.838624620322 64.341425545659
"2342" 468.2 112.687304233235 64.3376319984106
"2343" 468.4 112.565551659332 64.2498808485311
"2344" 468.6 112.513201487041 64.3765790841107
"2345" 468.8 112.60237606436 64.3305075315144
"2346" 469 112.621443242534 64.3587590382553
"2347" 469.2 112.621825695964 64.2664617633726
"2348" 469.4 112.291399396632 64.6764758145217
"2349" 469.6 112.350106560718 65.3605641274597
"2350" 469.8 111.807349102799 66.2254796785978
"2351" 470 111.45184718343 67.0974924357436
"2352" 470.2 110.567536048434 68.6765352159281
"2353" 470.4 110.033902564508 70.9778771396975
"2354" 470.6 108.962985391928 74.9668102169195
"2355" 470.8 108.767768834314 79.603272601282
"2356" 471 108.397569111955 84.0327416337867
"2357" 471.2 108.046734020022 88.5489604910325
"2358" 471.4 108.250682916703 92.1423370638591
"2359" 471.6 109.00091027824 93.9258264580438
"2360" 471.8 108.601992412855 92.7462621627089
"2361" 472 108.873610311658 92.382124953224
"2362" 472.2 109.557584528671 91.9686471714911
"2363" 472.4 109.830527385555 91.4656937838985
"2364" 472.6 109.76169129317 91.1219509742653
"2365" 472.8 109.776450966244 90.495565756998
"2366" 473 109.572476553144 90.1030796281901
"2367" 473.2 109.671514050782 89.5724042548647
"2368" 473.4 109.548852655253 89.0768579458386
"2369" 473.6 108.843096549219 89.2295565690516
"2370" 473.8 108.341044688911 88.5065741457671
"2371" 474 108.385154583307 88.6592752503171
"2372" 474.2 108.034752785962 88.3240959993486
"2373" 474.4 107.441197386129 87.9330755909649
"2374" 474.6 106.885347580448 87.5500950820063
"2375" 474.8 106.36110255902 86.7359037773596
"2376" 475 105.668157886761 86.2840026408691
"2377" 475.2 105.227642983572 85.7055578302439
"2378" 475.4 105.003745853134 85.557928179956
"2379" 475.6 104.936449683896 85.3191870081363
"2380" 475.8 104.723943738256 85.1073690494754
"2381" 476 104.173930341122 84.5689988630525
"2382" 476.2 103.040544978806 82.622987128725
"2383" 476.4 102.022912658396 79.7804160175399
"2384" 476.6 101.184685165438 75.9386043111056
"2385" 476.8 101.569925176488 71.6881444403821
"2386" 477 102.596976041431 67.6946800863728
"2387" 477.2 104.405104171691 63.4039874952126
"2388" 477.4 106.110574244473 59.5835471110868
"2389" 477.6 107.189238498084 55.7428960552885
"2390" 477.8 108.297232894093 54.0866613016941
"2391" 478 107.840797632124 53.3775791253421
"2392" 478.2 106.197718791751 51.9548674009662
"2393" 478.4 104.192683614587 49.2624982695207
"2394" 478.6 101.278956752901 45.91907575446
"2395" 478.8 99.3890381917824 42.2103549409801
"2396" 479 97.6205818792095 37.9708382098886
"2397" 479.2 96.3625282572714 33.980075847742
"2398" 479.4 95.671659192319 28.9405934706888
"2399" 479.6 96.1116647618948 24.0475122573615
"2400" 479.8 97.4251291718366 20.0879014638651
"2401" 480 96.6120677967728 19.1192454949015
"2402" 480.2 94.0635418006489 18.4420920370136
"2403" 480.4 90.1483617688497 17.6352054059095
"2404" 480.6 85.5739858630081 17.1083155819694
"2405" 480.8 80.631622056532 17.547612067399
"2406" 481 76.1639898679619 18.0958669092916
"2407" 481.2 71.0526585580048 19.239922064411
"2408" 481.4 66.6445753703654 20.5249938777232
"2409" 481.6 62.0166433541943 22.8597025674575
"2410" 481.8 57.0901187842424 25.4432913327491
"2411" 482 51.5393948600981 28.0433651865192
"2412" 482.2 46.594827916924 30.0627593690867
"2413" 482.4 40.3799692279247 30.788646334813
"2414" 482.6 33.8725966684365 31.200992676517
"2415" 482.8 27.7101261949481 31.8700673339535
"2416" 483 22.0780792321708 32.6345266566473
"2417" 483.2 17.4431884074057 35.0014721811043
"2418" 483.4 14.2032863494164 38.8230195597425
"2419" 483.6 12.1691623917755 42.1920093856938
"2420" 483.8 10.3315955770484 46.0273302680085
"2421" 484 9.66929420768545 50.8672176112429
"2422" 484.2 10.0105381158291 55.6670956548898
"2423" 484.4 11.4152637236149 59.7531727282594
"2424" 484.6 13.316224282222 63.409020246392
"2425" 484.8 14.8274590803527 66.5759668114111
"2426" 485 17.7722203937842 70.4632668782328
"2427" 485.2 20.1989792162773 73.4633562884128
"2428" 485.4 22.4989001438957 76.4105692294685
"2429" 485.6 25.6396142462622 81.4207710155458
"2430" 485.8 27.2603919875741 84.089862268108
"2431" 486 30.1512340048445 86.8679915440752
"2432" 486.2 33.7098160629881 89.9389007218553
"2433" 486.4 36.5276450516446 94.3110720540367
"2434" 486.6 38.1479978412994 97.7000149728373
"2435" 486.8 40.3940647410156 102.281396959467
"2436" 487 42.2952585245258 107.74273792455
"2437" 487.2 43.1781055569087 111.450648314142
"2438" 487.4 42.236180898859 113.445968625059
"2439" 487.6 42.2886330986016 113.416312555733
"2440" 487.8 44.1104212483489 112.924513045318
"2441" 488 46.6148132806291 111.558588709348
"2442" 488.2 46.7611102439142 111.190296346526
"2443" 488.4 47.7444440240663 110.588185029918
"2444" 488.6 49.4472549776305 110.332383331608
"2445" 488.8 52.6730368117481 110.003095722801
"2446" 489 55.39779045497 109.615697670675
"2447" 489.2 57.0867684251277 108.946465936303
"2448" 489.4 61.2669315330247 108.540890320951
"2449" 489.6 65.6785865290245 107.692407373578
"2450" 489.8 69.3847320589465 106.604082861812
"2451" 490 74.3205828807711 105.894227830477
"2452" 490.2 78.0271814711969 105.553806337459
"2453" 490.4 82.7948550708125 105.150962645995
"2454" 490.6 87.7969614301392 104.571559057246
"2455" 490.8 91.5162260246068 103.640217932109
"2456" 491 94.9009336391892 101.504697398141
"2457" 491.2 97.495787211787 98.0396920583907
"2458" 491.4 99.5861520318394 94.2930842886892
"2459" 491.6 102.03796444164 89.7635714034098
"2460" 491.8 105.117991372393 84.9385516387998
"2461" 492 107.933501140967 80.1985303771557
"2462" 492.2 110.007472003618 75.4013657877273
"2463" 492.4 110.824575129503 70.8237972962287
"2464" 492.6 111.664583713782 65.1321830404132
"2465" 492.8 112.415365567142 61.5179674295902
"2466" 493 114.506973002445 57.0659189383472
"2467" 493.2 117.383155003719 54.9034959469903
"2468" 493.4 118.7645740179 54.4928995838902
"2469" 493.6 118.682038205477 54.9527348348256
"2470" 493.8 118.471471181138 55.115106319819
"2471" 494 118.015759219954 54.9476093771489
"2472" 494.2 117.436954961597 55.0366127893753
"2473" 494.4 117.104696346612 55.2445736497422
"2474" 494.6 116.637349179931 55.2404436083981
"2475" 494.8 115.879566185031 55.6263339658762
"2476" 495 115.254256642393 55.8199781948086
"2477" 495.2 114.532041652489 56.0951645341196
"2478" 495.4 113.120860465103 55.8998751827667
"2479" 495.6 112.22334843931 55.8588024049379
"2480" 495.8 110.341394136896 55.7878428783533
"2481" 496 107.982531018149 55.7565941656199
"2482" 496.2 105.374063461985 55.7375232720272
"2483" 496.4 103.049265463983 55.4323237973434
"2484" 496.6 101.784931281 55.4518052572057
"2485" 496.8 98.7657803098424 55.0661997798489
"2486" 497 96.6044445079173 54.8499993385562
"2487" 497.2 95.8733056738922 54.7334681041589
"2488" 497.4 91.8796650335264 54.2996927232138
"2489" 497.6 87.8229195308719 53.2130412999004
"2490" 497.8 83.9922463930975 51.3913124136957
"2491" 498 80.1917326322727 48.969321867122
"2492" 498.2 76.6830024679591 45.6098346977034
"2493" 498.4 73.2042743384659 41.5451316164909
"2494" 498.6 70.1697897463818 37.4252617218462
"2495" 498.8 67.2916417943038 33.2504806143736
"2496" 499 63.7198518337014 28.9996083283933
"2497" 499.2 59.383291754177 25.0936611768006
"2498" 499.4 54.7031011794891 22.0558571043406
"2499" 499.6 49.8376352326764 20.0670587177631
"2500" 499.8 45.5170143930875 18.8720979125556
"2501" 500 41.2030610980323 19.4564870197209
"2502" 500.2 35.5974625492948 18.3857676676125
"2503" 500.4 30.1907024454632 18.1560893746659
"2504" 500.6 25.5820925492532 18.162074951845
"2505" 500.8 24.644132112467 17.6158115022717
"2506" 501 24.8124071427399 15.2637867619974
"2507" 501.2 25.2445457742437 13.2748833006857
"2508" 501.4 25.1913202216002 11.5843437672563
"2509" 501.6 24.5802932059743 10.5871609202146
"2510" 501.8 24.7245540979714 10.6010497149021
"2511" 502 25.6360284199324 10.6450230460616
"2512" 502.2 26.1657906200961 10.7160264155972
"2513" 502.4 26.8463584775384 10.5705761124765
"2514" 502.6 27.1856172001769 10.2932744835
"2515" 502.8 27.3324843226671 10.0666308982366
"2516" 503 27.938595625106 9.98741639824749
"2517" 503.2 28.4616654601546 9.46344944794871
"2518" 503.4 29.2286134588229 8.33141785021933
"2519" 503.6 31.0125045259341 6.67980234582839
"2520" 503.8 32.3147000206374 5.55627761404611
"2521" 504 32.8542055454732 5.88316954327186
"2522" 504.2 33.6542852717185 5.75627249437535
"2523" 504.4 35.0490367679878 5.25267248979048
"2524" 504.6 37.2153249017595 4.57333577575711
"2525" 504.8 40.5997978978168 3.23824142958901
"2526" 505 44.0494046466921 1.7290972794488
"2527" 505.2 47.1529897908846 0.332036234624027
"2528" 505.4 49.00970408885 0.13734156976048
"2529" 505.6 49.130584414636 0.494590306393681
"2530" 505.8 49.2050787696057 0.719081199843772
"2531" 506 49.6818928688736 0.95997048148774
"2532" 506.2 49.9540547734807 1.3763046890113
"2533" 506.4 50.4686001347764 2.03926482071088
"2534" 506.6 51.5868022352727 2.70510636211321
"2535" 506.8 53.27185304126 3.73305275595229
"2536" 507 55.7800732978631 4.96779199639038
"2537" 507.2 58.8011785940968 5.51236828042846
"2538" 507.4 62.0619568497245 5.49943642099392
"2539" 507.6 66.3542426212196 5.94825132452223
"2540" 507.8 70.0501929737097 5.72960678444801
"2541" 508 74.224721771536 5.34191436779368
"2542" 508.2 78.8854156592046 5.07143801485024
"2543" 508.4 82.5715729772944 5.19096438487758
"2544" 508.6 84.1979498709935 6.46131108675557
"2545" 508.8 85.9240981310199 7.34638719334828
"2546" 509 87.816752133007 7.88826092307627
"2547" 509.2 88.3783970721913 9.63595590544872
"2548" 509.4 89.612054562769 11.9049802794731
"2549" 509.6 91.7095125667733 14.6638089268537
"2550" 509.8 93.8682613895585 17.4073387099458
"2551" 510 96.6355301463141 20.2648828820975
"2552" 510.2 99.2850874329633 23.8338507518208
"2553" 510.4 102.191064381215 27.7936772823067
"2554" 510.6 105.400922728319 32.0829621259193
"2555" 510.8 107.674466001462 36.1544614489109
"2556" 511 110.379441540126 40.0819522050911
"2557" 511.2 113.217578184322 42.9964248828821
"2558" 511.4 115.799847583487 46.0233435864019
"2559" 511.6 116.806510730345 46.8178803016668
"2560" 511.8 116.632272034152 47.3050038236012
"2561" 512 116.176327916037 47.9599490719145
"2562" 512.2 116.336484844463 48.2072844623122
"2563" 512.4 116.895854971229 48.3672634133571
"2564" 512.6 117.301471954726 48.2739456954358
"2565" 512.8 117.231770949728 47.9533084997341
"2566" 513 117.319656232379 47.9984427962952
"2567" 513.2 117.637350243593 47.5688097159032
"2568" 513.4 117.314573745238 47.250903272147
"2569" 513.6 117.473524189083 46.9790743969511
"2570" 513.8 117.327436608677 46.8766698464276
"2571" 514 117.123586831743 46.8018041302318
"2572" 514.2 117.500000002566 46.3729230202866
"2573" 514.4 116.975165340546 46.3199625256796
"2574" 514.6 117.065965671077 46.3242489142175
"2575" 514.8 117.084839504706 46.3514649212031
"2576" 515 116.989059447926 46.4197082106265
"2577" 515.2 117.133872279294 46.3246048621793
"2578" 515.4 118.080651324418 46.8054330804653
"2579" 515.6 118.019345727872 46.7743509708384
"2580" 515.8 117.879179018353 47.6128546199299
"2581" 516 118.055088306523 47.5078074657045
"2582" 516.2 117.935887686995 46.9459036101927
"2583" 516.4 118.083465928615 46.9373090145316
"2584" 516.6 117.998081514418 46.9737229571595
"2585" 516.8 118.170676271711 47.0331602767025
"2586" 517 118.184644358656 46.6280298025519
"2587" 517.2 118.217598458642 46.2589097237546
"2588" 517.4 118.145210111945 46.4385953322053
"2589" 517.6 117.946018351865 46.4400027142913
"2590" 517.8 117.917108730922 46.4219717812346
"2591" 518 118.316378560445 46.536595049346
"2592" 518.2 117.889473940583 46.6769475835997
"2593" 518.4 117.75392406963 46.6994486311141
"2594" 518.6 117.714969925267 46.7733450820961
"2595" 518.8 117.824783854338 46.8475792052923
"2596" 519 117.764151251613 46.8253754104383
"2597" 519.2 117.790047199957 46.9002208069209
"2598" 519.4 117.979510226226 47.0242205821778
"2599" 519.6 117.898430337588 46.9950134774576
"2600" 519.8 117.849233350735 46.9880981131146
"2601" 520 117.717323855887 47.5525803876085
"2602" 520.2 117.858804206981 47.6672196264201
"2603" 520.4 117.999429497435 47.7914348712424
"2604" 520.6 117.741009247964 47.8432984249727
"2605" 520.8 117.773588532411 47.9938877220033
"2606" 521 117.766686682429 48.0430322827674
"2607" 521.2 118.745657657799 48.1241818909704
"2608" 521.4 120.144454034164 48.4219098660248
"2609" 521.6 120.259445484092 49.0742353089915
"2610" 521.8 120.6907610974 49.6394282003295
"2611" 522 120.411009728929 49.967802932318
"2612" 522.2 120.448460729865 49.9961495886824
"2613" 522.4 120.208074382726 50.8894170301949
"2614" 522.6 120.044214994725 51.6683011996994
"2615" 522.8 120.285751560254 52.5576263699316
"2616" 523 120.621580049966 52.967863046422
"2617" 523.2 120.157245856729 53.6515762486128
"2618" 523.4 120.168074453962 54.4303377499614
"2619" 523.6 120.244996605705 54.469630204273
"2620" 523.8 120.325206914371 54.4736820003198
"2621" 524 120.573138487578 54.385722248576
"2622" 524.2 120.824852987736 54.7413083138179
"2623" 524.4 120.617533430587 54.8168276552474
"2624" 524.6 120.676954590377 55.1758340188919
"2625" 524.8 120.419014035393 55.3395966595196
"2626" 525 120.338042533113 55.8101303217602
"2627" 525.2 120.286267382829 56.0251749426711
"2628" 525.4 120.272121035978 56.3287067799429
"2629" 525.6 120.12874493645 56.2137945691465
"2630" 525.8 119.391349559113 56.8276547897138
"2631" 526 118.719743221822 57.4480513586754
"2632" 526.2 118.022669805856 58.3132016839922
"2633" 526.4 117.350917708194 59.0372659893702
"2634" 526.6 117.226190267673 59.2969158574011
"2635" 526.8 116.60382639626 59.9663871252942
"2636" 527 116.57819155556 60.1561145246559
"2637" 527.2 116.413846200166 60.5466197183011
"2638" 527.4 116.438147606661 60.7313553129725
"2639" 527.6 116.67945077491 61.102682939364
"2640" 527.8 116.907691826364 61.2659525090336
"2641" 528 116.821855616015 61.9932423615445
"2642" 528.2 116.21651946717 62.9518360734847
"2643" 528.4 115.480775181674 64.4438644634092
"2644" 528.6 114.860281728836 65.7107252972024
"2645" 528.8 114.737243238323 66.3802796512736
"2646" 529 114.512921660562 67.6012336304321
"2647" 529.2 114.327167661456 68.3007324627575
"2648" 529.4 114.211489844842 68.7893555366338
"2649" 529.6 114.164925620434 69.5746546259567
"2650" 529.8 114.109279255315 70.8776458169188
"2651" 530 114.127726664291 72.0773110944305
"2652" 530.2 113.870976269207 73.2762796038247
"2653" 530.4 112.929076863625 74.9009756053759
"2654" 530.6 110.780877117625 77.8224981040338
"2655" 530.8 108.746023839512 80.5268919715639
"2656" 531 107.775874998538 82.5758521553894
"2657" 531.2 106.699843056822 85.9913634037902
"2658" 531.4 105.518755487061 89.491238154903
"2659" 531.6 105.137356803356 92.2250925133848
"2660" 531.8 104.571388358627 96.1733502117826
"2661" 532 105.049677620703 98.1443196713189
"2662" 532.2 105.521765516956 98.0537541778543
"2663" 532.4 105.428045472108 98.2325752429456
"2664" 532.6 104.959984128464 98.3761354968633
"2665" 532.8 104.689847301256 98.6152428077979
"2666" 533 104.596702740653 98.7168285173071
"2667" 533.2 104.271951906246 98.8493968304726
"2668" 533.4 104.195352140166 98.9488110844705
"2669" 533.6 104.173348852508 99.1167192635491
"2670" 533.8 103.746421775035 99.4010019444985
"2671" 534 103.575737222322 99.574429798987
"2672" 534.2 103.298761248826 100.595802320952
"2673" 534.4 103.165077772821 100.764038962358
"2674" 534.6 102.637723908134 100.982251586366
"2675" 534.8 102.286396008559 101.471974510909
"2676" 535 102.217580468666 101.842793927388
"2677" 535.2 101.79081585451 101.773845963507
"2678" 535.4 101.373510059614 101.831758431264
"2679" 535.6 101.310573459778 101.794701910975
"2680" 535.8 101.183041594121 101.763701442344
"2681" 536 99.7387355570156 102.832276207238
"2682" 536.2 99.4895447104549 103.377350086372
"2683" 536.4 99.2314578610014 103.622258104047
"2684" 536.6 98.7263372463457 103.558420658946
"2685" 536.8 98.2296903806767 103.785806533678
"2686" 537 97.8287096580616 103.875959608424
"2687" 537.2 97.2552542683783 104.028281734126
"2688" 537.4 96.2714471990905 103.880033082457
"2689" 537.6 94.9276094274716 104.306040554568
"2690" 537.8 93.2860968206136 104.94588707829
"2691" 538 90.4530385179501 105.936125171452
"2692" 538.2 89.0975621999756 106.514020851964
"2693" 538.4 86.9954572621049 107.561421072901
"2694" 538.6 84.2262425377216 108.987443933337
"2695" 538.8 80.8712129495105 111.108823281075
"2696" 539 78.7899648554126 112.968397545939
"2697" 539.2 75.4251982202558 114.562032408279
"2698" 539.4 71.7302837973857 115.65153728122
"2699" 539.6 67.4019465805954 115.962643125118
"2700" 539.8 63.2251239507006 116.831459216764
"2701" 540 58.1977770833608 118.422889845697
"2702" 540.2 54.0812804530506 118.937250410766
"2703" 540.4 51.4405880665361 119.452045228395
"2704" 540.6 50.474733434983 118.074060937363
"2705" 540.8 48.6221652135096 116.418269962987
"2706" 541 46.1566773781895 114.444834242294
"2707" 541.2 42.45907000337 112.359735605559
"2708" 541.4 38.2265078889068 110.762574392272
"2709" 541.6 34.4877491199756 109.628815688879
"2710" 541.8 29.9813636422817 107.955638293152
"2711" 542 26.2204337867466 106.705769658032
"2712" 542.2 23.3738727315019 105.249081606459
"2713" 542.4 21.9939547624543 104.865512233243
"2714" 542.6 21.6056581995735 104.498700437834
"2715" 542.8 21.3761560284371 104.619156550957
"2716" 543 21.3508654507141 104.431632244594
"2717" 543.2 21.4457341713394 104.339419827538
"2718" 543.4 21.2136607522827 103.755705877888
"2719" 543.6 21.0914827684042 103.440017945623
"2720" 543.8 20.6316003682112 103.139394318707
"2721" 544 20.6340145879056 102.802830950387
"2722" 544.2 20.4771552140348 102.342994480798
"2723" 544.4 20.5856454988675 102.160833325601
"2724" 544.6 19.4640274637089 101.46385449909
"2725" 544.8 19.4532683187135 101.518179246399
"2726" 545 19.2680503297902 101.467047027164
"2727" 545.2 19.0026505972283 101.228100528146
"2728" 545.4 18.9261075085996 100.914849124055
"2729" 545.6 18.6306164520732 100.339470483854
"2730" 545.8 18.525716399645 99.9178387613379
"2731" 546 18.1613793152802 99.7153223502283
"2732" 546.2 18.4593864252548 98.5051066647408
"2733" 546.4 18.2147877044186 97.2888094995867
"2734" 546.6 17.8606576001732 96.2885243735564
"2735" 546.8 17.4692904287647 95.2951118491797
"2736" 547 17.2101335960381 94.6967442541666
"2737" 547.2 16.568240078327 93.8402937778152
"2738" 547.4 15.7560743766806 92.9245802265206
"2739" 547.6 14.8537560069992 91.305752486037
"2740" 547.8 14.0887338899049 90.3874969498739
"2741" 548 13.0349577027384 88.709152491563
"2742" 548.2 12.1045439826611 87.0957554058748
"2743" 548.4 11.1095955005744 85.873079410279
"2744" 548.6 10.9844084470033 85.4608621519124
"2745" 548.8 11.106813547278 85.4107872974635
"2746" 549 11.1496880719828 85.2430530018432
"2747" 549.2 11.1170853057707 85.1638370942938
"2748" 549.4 11.1350608840501 85.1878045318864
"2749" 549.6 11.086685432562 85.162867824077
"2750" 549.8 11.2011502006583 85.3414465390484
"2751" 550 11.177898221586 85.3356335517722
"2752" 550.2 10.953217062452 85.1772734111883
"2753" 550.4 11.0284559976421 85.2554627908859
"2754" 550.6 10.9238219850233 85.3166257424087
"2755" 550.8 10.8008007304709 85.3273292560178
"2756" 551 10.8391291069282 85.3095555302711
"2757" 551.2 10.7610472868889 85.2378235311172
"2758" 551.4 10.7955503185154 85.2332920269635
"2759" 551.6 10.8286200773994 85.2995099090893
"2760" 551.8 10.9434967984289 85.5179732297349
"2761" 552 10.9664076657854 85.7413465953916
"2762" 552.2 10.7892698105402 85.7176064688982
"2763" 552.4 10.732824104225 85.7966291176779
"2764" 552.6 10.7395981708297 85.722363984546
"2765" 552.8 10.9034050276722 85.632523856146
"2766" 553 10.9263151914547 85.535156263902
"2767" 553.2 11.0150500206815 85.4240922033394
"2768" 553.4 11.0663209417114 85.1905508002857
"2769" 553.6 11.2289052019015 85.2278065067506
"2770" 553.8 11.0035072383035 85.0159167162458
"2771" 554 11.1007438709925 84.941230441072
"2772" 554.2 11.2413282712632 84.9280398060406
"2773" 554.4 11.3544900363131 84.9058240028912
"2774" 554.6 11.2788655483351 84.7503989408047
"2775" 554.8 11.2489065380815 84.738416145183
"2776" 555 11.2848576780081 84.6964730881988
"2777" 555.2 11.3387844591717 84.4567988790713
"2778" 555.4 11.480809891958 84.2310731161198
"2779" 555.6 11.5262016030051 84.1096627593084
"2780" 555.8 11.5551265374926 84.1740908742541
"2781" 556 11.5453559074483 84.2054342815225
"2782" 556.2 11.4495843852347 84.1032779911611
"2783" 556.4 11.4419887127832 83.9286876069883
"2784" 556.6 11.5425073185819 84.0793105538069
"2785" 556.8 11.5469774358661 83.9672722950655
"2786" 557 11.6678370456735 84.2071369186586
"2787" 557.2 11.6969426610258 83.9148243536523
"2788" 557.4 11.7284580719785 83.9448491686463
"2789" 557.6 11.7548628758144 83.9448491680157
"2790" 557.8 11.7781871045973 83.785210062851
"2791" 558 11.7132752261651 83.6164389805802
"2792" 558.2 11.7038742890418 83.6735170455055
"2793" 558.4 11.4645127322297 84.3294147443727
"2794" 558.6 11.6757706375183 83.4613720238039
"2795" 558.8 11.7262576599706 83.7014429154828
"2796" 559 11.6568689481131 83.693661259714
"2797" 559.2 11.5407947982107 83.7385336917531
"2798" 559.4 11.3042621756551 83.713608565435
"2799" 559.6 11.1478867202558 83.7608253928837
"2800" 559.8 11.0477875908347 83.7962595784149
"2801" 560 11.0660213725193 83.7201136987232
"2802" 560.2 11.1295378504635 83.7256422893102
"2803" 560.4 11.0271805248332 83.5639500341756
"2804" 560.6 10.7769251192069 83.4262592793247
"2805" 560.8 10.5307439651753 83.0845390085777
"2806" 561 10.1506493891888 82.7803941159966
"2807" 561.2 10.0876066214144 82.2321645493719
"2808" 561.4 9.96009472571607 81.8206560159482
"2809" 561.6 9.28690499291785 81.2318676889919
"2810" 561.8 8.98672766690713 80.4755920343963
"2811" 562 8.51744647515779 79.7526464497899
"2812" 562.2 8.31151829194761 79.0000509922512
"2813" 562.4 7.7416106570849 77.6776866100861
"2814" 562.6 7.14084832546675 75.266680881039
"2815" 562.8 6.58976028132632 73.0964986597783
"2816" 563 6.65231789571192 71.7429875988704
"2817" 563.2 6.0548201444595 70.7221721185267
"2818" 563.4 5.89308684532666 69.580816720558
"2819" 563.6 5.84632959441969 68.8435934412024
"2820" 563.8 6.08263949138519 67.9903122501321
"2821" 564 6.17247961764274 66.8921026193225
"2822" 564.2 6.28989362600304 66.647410553119
"2823" 564.4 6.32930436748518 67.5229472217321
"2824" 564.6 6.36473597352353 66.9723732810264
"2825" 564.8 6.35576002093687 66.937922720146
"2826" 565 6.27557484449567 67.0238354091901
"2827" 565.2 6.29624369432368 66.7972251279433
"2828" 565.4 6.30519426681375 66.8218996791321
"2829" 565.6 6.31389271050129 66.8513646775692
"2830" 565.8 6.33857748312804 66.874601886369
"2831" 566 6.34680574067029 66.8294226574565
"2832" 566.2 6.32234953075303 66.7880528070357
"2833" 566.4 6.36473597352353 66.6003414176234
"2834" 566.6 6.37294255874567 66.7202772412342
"2835" 566.8 6.38351642816651 66.7208940502838
"2836" 567 6.41946758419726 66.8047800810222
"2837" 567.2 6.48020324930986 66.689209824388
"2838" 567.4 6.49491437643086 66.6867995267241
"2839" 567.6 6.53331291162804 66.5599068883519
"2840" 567.8 6.56669612794232 66.7161861608036
"2841" 568 6.5163793961063 66.752069086552
"2842" 568.2 6.5615354374976 66.6561124985955
"2843" 568.4 6.53331291162804 66.7069130451607
"2844" 568.6 6.54476793683389 66.6916396782195
"2845" 568.8 6.52185788642214 66.7260047538372
"2846" 569 6.52185788642214 66.6859121656166
"2847" 569.2 6.50467534861334 66.6400920647931
"2848" 569.4 6.54444065039944 66.6994945526464
"2849" 569.6 6.55525493174069 66.6813140216959
"2850" 569.8 6.57913301245157 66.6572746026019
"2851" 570 6.56669612794232 66.7050584220321
"2852" 570.2 6.56669612794232 66.7050584220321
"2853" 570.4 6.62934682157324 66.6037655122566
"2854" 570.6 6.64535247323076 66.6197711639141
"2855" 570.8 6.66313653062805 66.6342118185207
"2856" 571 6.54931856328556 66.7424811599552
"2857" 571.2 6.54428392168437 66.6045169513016
"2858" 571.4 6.51105743408517 66.6382919894035
"2859" 571.6 6.51613037381921 66.7030947034254
"2860" 571.8 6.42360281106466 66.5386908909635
"2861" 572 6.37294255874567 66.5885444513666
"2862" 572.2 6.34704424088892 66.4811328382042
"2863" 572.4 6.27366567362803 66.5062765430698
"2864" 572.6 6.17051814072392 66.5130668195306
"2865" 572.8 6.12220478479469 66.3985819500357
"2866" 573 6.18224058982523 66.3850967501748
"2867" 573.2 6.22975474367214 66.2334386699842
"2868" 573.4 6.20469687603429 66.6622861761295
"2869" 573.6 6.08083941599568 66.8348274932931
"2870" 573.8 6.1070002168037 66.529721348958
"2871" 574 6.16980677842804 66.5407388128407
"2872" 574.2 6.18068389245238 66.5455107080256
"2873" 574.4 6.16980677842804 66.5407388128407
"2874" 574.6 6.16609753217088 66.337843042575
"2875" 574.8 6.19321159988158 66.3631547300621
"2876" 575 6.17770908567151 66.3569537243781
"2877" 575.2 6.18224058982523 66.4399518004565
"2878" 575.4 6.20875386412802 66.2308931088274
"2879" 575.6 6.19321159988158 66.3521837200058
"2880" 575.8 6.19252591175304 66.4634937595357
"2881" 576 6.17629795937803 66.2200744739107
"2882" 576.2 6.17675508479704 66.1601910440199
"2883" 576.4 6.19647325151996 66.2876178432553
"2884" 576.6 6.19252591175304 66.2200744739107
"2885" 576.8 6.18019266794805 66.4680375862007
"2886" 577 6.19057855746804 66.3226351329207
"2887" 577.2 6.19647325151996 66.2876178432553
"2888" 577.4 6.16007000700302 66.2363024262857
"2889" 577.6 6.1716614015566 66.1653630916178
"2890" 577.8 6.18711659429469 66.1227067596607
"2891" 578 6.20593161154108 66.3117976829868
"2892" 578.2 6.18118857516227 66.1982890035991
"2893" 578.4 6.18772609485342 66.2973286697241
"2894" 578.6 6.19793522921138 66.3444887754524
"2895" 578.8 6.1918590096006 66.315663782421
"2896" 579 6.18170727683637 66.3607167278274
"2897" 579.2 6.19793522921138 66.3444887754524
"2898" 579.4 6.18019266794805 66.1980044586807
"2899" 579.6 6.18936462232934 66.3039540199529
"2900" 579.8 6.18118857516227 66.465049864558
"2901" 580 6.12783640297049 66.3316694340785
"2902" 580.2 6.10544351943086 66.2918431646959
"2903" 580.4 6.13287104457171 66.4070387702875
"2904" 580.6 6.08898700434635 66.2040750842452
"2905" 580.8 6.18019266794805 66.1149173425207
"2906" 581 6.29406652804233 66.3322791731893
"2907" 581.2 6.36326225575481 66.2534446294987
"2908" 581.4 6.41477830297587 66.2158410950303
"2909" 581.6 6.47845786134635 66.0833939736255
"2910" 581.8 6.61233598406282 66.0577949501607
"2911" 582 6.71624619294623 65.7981477121607
"2912" 582.2 6.76473762375848 65.5102779482911
"2913" 582.4 6.82000673691969 65.4194954900774
"2914" 582.6 6.93924028371257 65.2660537244283
"2915" 582.8 7.15985298593239 65.1433851119868
"2916" 583 7.26643452480451 64.6870102671901
"2917" 583.2 7.35807472645157 64.5151848891019
"2918" 583.4 7.44797931821896 64.2284621369789
"2919" 583.6 7.56802653171759 64.2111992948324
"2920" 583.8 7.8296114356728 63.9147364036831
"2921" 584 8.10216734968437 63.6917137813438
"2922" 584.2 8.2515666925104 63.5644177970136
"2923" 584.4 8.38329948237804 63.255768506744
"2924" 584.6 8.43798545887461 63.0024938893114
"2925" 584.8 8.678224877715 62.5186902061172
"2926" 585 8.90129572218808 62.3967688943607
"2927" 585.2 9.21806535254805 61.9865262583207
"2928" 585.4 9.36238594233638 61.486921697869
"2929" 585.6 9.46487057850642 61.2087073431877
"2930" 585.8 9.9318462802445 60.7883787433525
"2931" 586 10.0744229404043 60.6069111576738
"2932" 586.2 10.2917066816781 60.1654254427982
"2933" 586.4 10.7871439601605 59.6829494509529
"2934" 586.6 11.142051386128 59.5066954067761
"2935" 586.8 11.469856024103 59.1235909003232
"2936" 587 11.6925996963317 59.0713609350866
"2937" 587.2 11.9031423525155 59.2793792431232
"2938" 587.4 12.3421282544451 59.162894209368
"2939" 587.6 12.9527090370045 59.0671749011842
"2940" 587.8 13.4429841158163 59.2275452540666
"2941" 588 13.7455623960738 59.0598326440643
"2942" 588.2 13.9198291650763 58.8369157278504
"2943" 588.4 14.1372677387709 58.704214245375
"2944" 588.6 14.4681950705076 58.6515921072089
"2945" 588.8 15.0312854661702 58.42166352898
"2946" 589 15.3747490331798 57.9326270713676
"2947" 589.2 15.7130504365001 57.8683399144049
"2948" 589.4 16.1621586774594 57.7506474741487
"2949" 589.6 16.7972948869573 57.0635512972461
"2950" 589.8 17.2845200571862 56.8539041938468
"2951" 590 17.926508583869 56.5306182835462
"2952" 590.2 18.4099357118694 56.0748063167124
"2953" 590.4 19.0326101827908 55.767008778963
"2954" 590.6 19.3576966728449 55.5592873510282
"2955" 590.8 19.9346510365826 55.0611443135016
"2956" 591 20.6229939148633 54.8333975850901
"2957" 591.2 21.0262108021104 54.5951330608077
"2958" 591.4 21.7839414132572 54.0571330005764
"2959" 591.6 22.579512220028 53.8116093367254
"2960" 591.8 23.0240789543598 53.5108171382705
"2961" 592 23.6080693469235 53.2288609635243
"2962" 592.2 24.1707788643423 53.154254533125
"2963" 592.4 24.7422209788986 52.7531650077019
"2964" 592.6 25.3941516085427 52.4468967484168
"2965" 592.8 25.8285438030015 52.2370540166185
"2966" 593 26.3165554792425 51.5707303817511
"2967" 593.2 26.8407815966162 51.1998635897842
"2968" 593.4 27.2567854887443 51.0254275315328
"2969" 593.6 27.3916410309613 50.6328257000866
"2970" 593.8 27.798421703828 50.132255240596
"2971" 594 28.311224998878 50.0431242349464
"2972" 594.2 29.2358408900118 49.3769694856258
"2973" 594.4 29.6841852486513 49.3679120238351
"2974" 594.6 30.1690322695678 49.2573673395703
"2975" 594.8 30.7686006442352 49.0138083985893
"2976" 595 31.3222477986394 49.1349911598312
"2977" 595.2 31.6161314377315 49.2120612157814
"2978" 595.4 31.8071895962352 49.0369911876964
"2979" 595.6 31.8970014384799 48.8297198806422
"2980" 595.8 32.2193908952378 48.5521881784168
"2981" 596 32.58511352925 48.0297272726851
"2982" 596.2 33.4253482759138 47.5950217052322
"2983" 596.4 33.8823187886397 47.2258223103351
"2984" 596.6 34.3739150715606 46.9941446500371
"2985" 596.8 34.3612196392544 46.7868340111277
"2986" 597 34.3916708784211 46.6514022479193
"2987" 597.2 34.4876930747291 46.5915455619023
"2988" 597.4 34.6602714694556 46.5036719228503
"2989" 597.6 34.6423647633867 46.4633818341952
"2990" 597.8 34.4677743792142 46.2440246848504
"2991" 598 34.2865479804398 45.8755678740901
"2992" 598.2 34.1903803164495 45.7403985766607
"2993" 598.4 34.3232040610987 45.8114197329372
"2994" 598.6 34.457467612349 45.9940075068002
"2995" 598.8 34.6802404647067 46.1320574721832
"2996" 599 34.9601567417327 46.2883750149979
"2997" 599.2 35.3322759444033 46.4865197128236
"2998" 599.4 35.5690368024557 46.3693716273331
"2999" 599.6 35.6756962231978 46.4423518654398
"3000" 599.8 35.8843997855437 46.6249197398475
"3001" 600 36.2136782209384 46.6514022479193
"3002" 600.2 36.4663119990614 46.982377865094
"3003" 600.4 36.6363469037966 47.2085724252393
"3004" 600.6 36.8314595803177 47.1751734004365
"3005" 600.8 37.0524304153838 47.2303510412305
"3006" 601 37.3060926247104 47.1814407475607
"3007" 601.2 37.690981471628 47.1804790911237
"3008" 601.4 37.827296271578 47.1765723618482
"3009" 601.6 37.8411389104714 47.028467856739
"3010" 601.8 38.2072567936978 46.5555701378235
"3011" 602 38.3884060295118 46.3110186694746
"3012" 602.2 38.5921989198025 46.2929037458933
"3013" 602.4 38.8367503881513 46.3427197857421
"3014" 602.6 39.0518911328694 46.2440246848504
"3015" 602.8 39.3152519775258 46.0723339661493
"3016" 603 39.6651958157315 46.1768745370917
"3017" 603.2 39.8145249538423 46.4868843859107
"3018" 603.4 40.159194372616 46.4372229412932
"3019" 603.6 40.7454832489988 46.3246048621607
"3020" 603.8 41.001483756128 46.5935252158035
"3021" 604 41.6910762735221 46.8148799409725
"3022" 604.2 41.9376215389172 46.8454634781487
"3023" 604.4 42.546384822228 47.1554760237607
"3024" 604.6 43.0786616601281 47.501672341094
"3025" 604.8 43.2529753957516 47.5805389740596
"3026" 605 43.468132517128 47.6970259773036
"3027" 605.2 43.9623474303667 47.9090431213198
"3028" 605.4 44.5022956639349 48.2144236796493
"3029" 605.6 45.2591083519689 48.5153784327857
"3030" 605.8 45.6664791321947 48.812890892994
"3031" 606 46.2231104784653 49.146004209963
"3032" 606.2 46.4472027390045 49.0554828712431
"3033" 606.4 46.8779116867457 48.7576522158901
"3034" 606.6 47.3569400135371 48.7499461080243
"3035" 606.8 47.8300634522105 48.8925445786442
"3036" 607 48.3204726137966 48.7226950827899
"3037" 607.2 48.9553441468614 48.5272789311941
"3038" 607.4 49.5263135143457 48.5285517117725
"3039" 607.6 49.7688114175085 48.5936959420737
"3040" 607.8 50.3766036710566 48.4017827661607
"3041" 608 51.023867142928 48.306578778894
"3042" 608.2 51.6776931274083 48.1906410561387
"3043" 608.4 51.9669430038066 47.6877528616607
"3044" 608.6 52.5351320895599 47.4000755241039
"3045" 608.8 53.0837352310614 47.229042741194
"3046" 609 53.3390550150947 46.709748265194
"3047" 609.2 53.8107474974614 46.3722068557941
"3048" 609.4 54.2670323415291 45.8580958136662
"3049" 609.6 54.3029384459859 45.3488778730449
"3050" 609.8 54.4926704854345 45.2022587366123
"3051" 610 54.3845082044211 45.3173526457814
"3052" 610.2 54.326311409697 45.2815392336434
"3053" 610.4 54.460357348594 45.2535600054107
"3054" 610.6 54.4932124436162 45.2432504827254
"3055" 610.8 54.7926905632685 45.0336621339023
"3056" 611 55.1690331891337 44.9942774404978
"3057" 611.2 55.5708274814901 44.9144517592297
"3058" 611.4 56.0492214129462 44.846385927638
"3059" 611.6 56.5405333786926 44.4945106201284
"3060" 611.8 56.7877536012693 44.292582999552
"3061" 612 57.2195582470737 44.1105477076933
"3062" 612.2 57.8364685474412 43.9193013277211
"3063" 612.4 58.2242473511397 43.9153200258351
"3064" 612.6 58.4959712048606 44.2006300722421
"3065" 612.8 58.8611847216625 44.4488774014366
"3066" 613 59.0665912976745 44.56292854387
"3067" 613.2 59.6268456286613 44.580640913594
"3068" 613.4 60.163449920528 45.1085902975274
"3069" 613.6 60.437829951246 45.5544153022506
"3070" 613.8 60.7425203265951 45.6826199330398
"3071" 614 61.2382999523271 45.9217039756121
"3072" 614.2 62.3546468438826 46.3838721704346
"3073" 614.4 63.1692240260219 47.0778673882941
"3074" 614.6 64.0023942688806 47.1876370910758
"3075" 614.8 64.2844036608135 47.0729143439586
"3076" 615 64.4988762986384 46.9518579680605
"3077" 615.2 64.941241340876 46.9892453449508
"3078" 615.4 65.5472052089282 46.7774779516936
"3079" 615.6 65.9647110666995 46.1947812431607
"3080" 615.8 66.3127620071614 46.0909223479607
"3081" 616 66.631321629844 46.1210178232743
"3082" 616.2 67.1787937322405 46.1006591193857
"3083" 616.4 67.8922827049947 46.359224493894
"3084" 616.6 68.4449302408354 46.1536176566485
"3085" 616.8 69.1182837018588 45.8709355122486
"3086" 617 69.7824949273894 45.4659986546834
"3087" 617.2 70.1232819272644 44.7711472393539
"3088" 617.4 70.6510849279769 43.8519177933002
"3089" 617.6 70.9777573832281 43.5463794155607
"3090" 617.8 71.3561421783808 42.8456236114304
"3091" 618 71.8102513400655 42.2392178517544
"3092" 618.2 71.8812714237741 41.8478780451832
"3093" 618.4 71.8060606051116 41.4583590994244
"3094" 618.6 71.8488596003863 41.4925982956442
"3095" 618.8 71.9051495833019 41.6170875471172
"3096" 619 72.4554888377585 41.5281865906281
"3097" 619.2 72.6554135694022 41.4625009376769
"3098" 619.4 73.0496839947741 41.6903392715652
"3099" 619.6 73.3452681079008 41.876670643013
"3100" 619.8 73.8771515408947 41.8889645463274
"3101" 620 74.7762064893842 42.2066629960753
"3102" 620.2 75.4519513798553 42.1820512013425
"3103" 620.4 76.1966668670281 42.399604114394
"3104" 620.6 77.0320147051453 42.546289881609
"3105" 620.8 77.714839540981 42.5444465442195
"3106" 621 78.5900580144495 42.6014489315535
"3107" 621.2 79.4816736697244 42.3125857930643
"3108" 621.4 80.3930742385737 42.0150251618781
"3109" 621.6 81.187794910219 41.7040642404789
"3110" 621.8 82.2118278806947 41.1879170037274
"3111" 622 82.9108389743692 40.9773990960548
"3112" 622.2 83.4602270184193 40.1743892411827
"3113" 622.4 84.1868000741561 39.9311562994978
"3114" 622.6 84.7665530577222 39.7769124544783
"3115" 622.8 85.6783730641104 40.0426690392548
"3116" 623 86.5000256578066 40.4222667554821
"3117" 623.2 87.2607777988149 40.9875701514025
"3118" 623.4 88.0699219856167 41.5403094483312
"3119" 623.6 89.0640421330566 41.9986964147679
"3120" 623.8 89.8984043499574 42.8972613205607
"3121" 624 90.6763278394947 43.3819361648274
"3122" 624.2 91.3557381122614 43.9271953646274
"3123" 624.4 91.6086267423809 44.0402926447
"3124" 624.6 91.6948447709685 43.7930442916607
"3125" 624.8 91.2239647612544 43.4527922792266
"3126" 625 90.2318564385313 43.1292686912897
"3127" 625.2 89.3664883663314 42.7551686562486
"3128" 625.4 88.6985355074932 42.1323230531045
"3129" 625.6 88.0815086441561 41.861006276318
"3130" 625.8 87.2081250813722 41.3203572228002
"3131" 626 86.0698312989774 40.7406251051728
"3132" 626.2 85.0007504045156 40.3425075417225
"3133" 626.4 84.1920898376171 40.1101907482706
"3134" 626.6 83.616086692878 40.0281593406607
"3135" 626.8 82.5224638154323 40.0041701936716
"3136" 627 81.8561390836926 39.9339325204188
"3137" 627.2 81.441541074628 39.6407824129994
"3138" 627.4 80.3960466109791 39.3887089619692
"3139" 627.6 79.9332531864708 38.8808978087113
"3140" 627.8 79.5875430999202 38.5001791058011
"3141" 628 78.8537236025614 37.9812736144274
"3142" 628.2 78.3669378051402 37.2052872348436
"3143" 628.4 77.9921577093373 36.7689826729747
"3144" 628.6 77.3184680663871 35.9121249623655
"3145" 628.8 77.0136283551637 35.0809521451964
"3146" 629 76.7205433531104 34.4526167387842
"3147" 629.2 76.3274177975923 33.4396106764107
"3148" 629.4 75.5113836210209 32.9064065269464
"3149" 629.6 74.8455627454353 31.9798770326547
"3150" 629.8 73.833877001228 31.1673155097372
"3151" 630 73.168642870766 30.1056058401952
"3152" 630.2 72.0194010086162 29.1420670533372
"3153" 630.4 71.099981570872 27.8247391546607
"3154" 630.6 69.9620784816398 26.1729245199725
"3155" 630.8 68.6856157193955 25.1844890426723
"3156" 631 67.6435813799692 24.1430940534901
"3157" 631.2 66.5301529299574 23.1396338454548
"3158" 631.4 65.5545712170015 22.2853373873294
"3159" 631.6 64.8225537026401 21.3093140348475
"3160" 631.8 63.7167987393927 20.3537717153842
"3161" 632 62.5673002797792 19.1884493372305
"3162" 632.2 61.5540899805221 18.2918671783254
"3163" 632.4 61.4533403064495 17.355391593875
"3164" 632.6 61.1296191910859 16.4338896924017
"3165" 632.8 60.9247727148066 16.1777059072321
"3166" 633 61.0972300484086 16.9765508938314
"3167" 633.2 61.4146250486405 17.7958645869107
"3168" 633.4 61.5714137446691 18.4801061952703
"3169" 633.6 61.7855434087362 19.3669058141337
"3170" 633.8 61.903086415128 20.1901117142376
"3171" 634 62.1112518731797 21.1298694231262
"3172" 634.2 61.7443262063509 22.2102586679077
"3173" 634.4 61.5586719906045 23.4328824907254
"3174" 634.6 61.5113772198694 25.0827747878504
"3175" 634.8 61.612938447363 26.353665495992
"3176" 635 62.519748605378 27.4352682976607
"3177" 635.2 63.0660896686697 28.511722471869
"3178" 635.4 63.4995882614382 29.8780886728949
"3179" 635.6 63.8316504394833 31.1916122210949
"3180" 635.8 64.499558795128 32.2897443366964
"3181" 636 65.0916811549573 33.2535829296729
"3182" 636.2 65.4568025681344 34.6848492497936
"3183" 636.4 66.1369591897655 35.8867858945607
"3184" 636.6 66.2821369483203 37.2319583160453
"3185" 636.8 67.0485347291524 38.2977054922827
"3186" 637 67.7467324849939 38.9674053805388
"3187" 637.2 68.9437533804304 40.0070252631491
"3188" 637.4 69.8824307014429 41.1460849487163
"3189" 637.6 70.3361471601702 42.7395960097752
"3190" 637.8 70.981002973703 43.8173862202232
"3191" 638 71.5939446090183 44.5292392042827
"3192" 638.2 72.9950897652988 45.0374511762217
"3193" 638.4 74.3244248187352 45.5827556107321
"3194" 638.6 75.2863741973339 46.4666471747136
"3195" 638.8 75.7892204320127 46.9587433088145
"3196" 639 75.661793556748 47.4099303170007
"3197" 639.2 75.7696524229118 47.361439440931
"3198" 639.4 75.9216331260354 47.6084162056051
"3199" 639.6 76.102544743253 48.0285398615357
"3200" 639.8 76.2229732319307 48.2309622148449
"3201" 640 76.440866737704 48.3606993424265
"3202" 640.2 76.844823305591 48.9739683461977
"3203" 640.4 77.270957314253 49.7665535608982
"3204" 640.6 77.3310218133034 50.4823327122127
"3205" 640.8 77.5687507779657 51.0184873984724
"3206" 641 78.2481966902012 51.4779692505144
"3207" 641.2 78.6792698559057 51.8804300993665
"3208" 641.4 79.6693704682786 52.7156808529318
"3209" 641.6 80.3136983845655 53.6174466594857
"3210" 641.8 81.4566368442792 54.6801133640793
"3211" 642 82.2065731151638 55.5374452533393
"3212" 642.2 82.6010002925936 55.9807961098504
"3213" 642.4 83.1216114381574 56.8723920717372
"3214" 642.6 83.8061855635566 57.8093585858392
"3215" 642.8 84.395028406878 58.4816594699464
"3216" 643 86.0838546230073 59.7814944729883
"3217" 643.2 87.439090357035 60.6172795678816
"3218" 643.4 87.6682665044429 60.9658241160496
"3219" 643.6 87.5057118079172 61.3638108463173
"3220" 643.8 87.5284611350837 61.770328849262
"3221" 644 87.8446274260209 62.0935380128392
"3222" 644.2 88.2471141622064 61.8142831628475
"3223" 644.4 88.7162457487104 61.6789206481254
"3224" 644.6 89.3896315267392 61.417802641457
"3225" 644.8 90.0394052965826 61.6024843890243
"3226" 645 90.9201925983221 61.6468465775489
"3227" 645.2 92.0088886075485 61.7485359603993
"3228" 645.4 93.0780647909947 61.8688195104274
"3229" 645.6 94.2421499080281 61.7705608497725
"3230" 645.8 94.9081888342685 61.6540027505989
"3231" 646 95.7437764344614 61.1115150662607
"3232" 646.2 96.6604098655826 61.058110350263
"3233" 646.4 97.5628526197352 60.8694867479821
"3234" 646.6 97.8415852236513 60.9388194614514
"3235" 646.8 98.2491710042327 61.4505660526258
"3236" 647 98.206694631697 61.6035018155055
"3237" 647.2 98.6153512451995 61.9590778360179
"3238" 647.4 99.2005168185246 62.3466301173676
"3239" 647.6 99.8541115900418 63.0047015654021
"3240" 647.8 100.324162624388 63.501612658831
"3241" 648 100.688986608813 63.7020068068332
"3242" 648.2 100.989268846229 63.7348794797023
"3243" 648.4 101.863507123726 64.1996876861266
"3244" 648.6 103.104421487441 64.8567209868527
"3245" 648.8 105.097020030569 65.7473819885405
"3246" 649 106.504922927178 66.7385620252968
"3247" 649.2 107.341549702574 66.9038744125098
"3248" 649.4 107.978410805222 66.7166803551765
"3249" 649.6 109.45791662568 65.7914444219057
"3250" 649.8 110.952149524349 64.4335209935472
"3251" 650 112.285625480601 62.588859240526
"3252" 650.2 113.664093591167 60.2186856572335
"3253" 650.4 114.368071857354 57.6059299409303
"3254" 650.6 115.354985222601 55.1583128347159
"3255" 650.8 115.850615779781 53.6258313879564
"3256" 651 116.265254391421 52.3437341995746
"3257" 651.2 116.052156637766 51.6752542404491
"3258" 651.4 115.978806067733 50.740202119589
"3259" 651.6 116.149008161881 49.9762545615868
"3260" 651.8 116.774478553709 49.2388505907927
"3261" 652 117.496313956202 48.9899862712612
"3262" 652.2 116.891670638417 49.1408406026642
"3263" 652.4 116.239630972629 49.0525727782881
"3264" 652.6 115.861202881336 49.0867621312306
"3265" 652.8 115.586985498508 48.856387306068
"3266" 653 115.669083639064 49.0564444099655
"3267" 653.2 115.824037105668 49.2379477304487
"3268" 653.4 115.989365182953 49.4088368522406
"3269" 653.6 116.459842759455 49.7464569775026
"3270" 653.8 116.575655892953 50.219343439419
"3271" 654 116.641811151617 50.3853419801714
"3272" 654.2 116.612812317171 50.6245379893862
"3273" 654.4 116.545233119736 50.7944127069171
"3274" 654.6 116.213633970763 56.7274850049727
"3275" 654.8 115.880544243943 58.1505340482974
"3276" 655 119.472734438237 58.2848713303634
"3277" 655.2 118.375510065942 56.9129320086712
"3278" 655.4 118.583708139353 56.7415802458901
"3279" 655.6 117.952144721705 57.0092321185586
"3280" 655.8 118.307833435688 57.9583542420009
"3281" 656 118.225956197228 57.9832111436186
"3282" 656.2 117.914793755557 57.9888029081791
"3283" 656.4 117.475505544263 58.2102421133377
"3284" 656.6 117.237131511803 58.2884869663477
"3285" 656.8 117.336483060593 58.3516876720742
"3286" 657 117.13952577726 58.6181265379688
"3287" 657.2 116.920138958052 58.5130642038871
"3288" 657.4 116.966082681034 58.6356905629768
"3289" 657.6 116.863836003353 58.9583249775124
"3290" 657.8 116.974912867898 59.1438449990845
"3291" 658 116.900751521065 59.2331647294757
"3292" 658.2 117.030796312762 59.4214641552873
"3293" 658.4 117.049935424544 59.3289797495824
"3294" 658.6 117.089004695758 59.3789547138625
"3295" 658.8 116.847679242727 59.484853321188
"3296" 659 116.749319270467 59.5506130862298
"3297" 659.2 116.781817511933 60.0311371416023
"3298" 659.4 116.091117201471 59.9695795668848
"3299" 659.6 115.906440378054 59.6789762387976
"3300" 659.8 115.712084133924 59.4588353679421
"3301" 660 115.578415554746 59.3682392008223
"3302" 660.2 115.342063352781 59.6025522431366
"3303" 660.4 115.449881405184 59.8434058197717
"3304" 660.6 115.881779582911 60.4951443814312
"3305" 660.8 116.030727844902 60.6518698933941
"3306" 661 115.874054633959 60.7925177954494
"3307" 661.2 115.992351879255 60.9611480261377
"3308" 661.4 115.832226305634 61.4455952646566
"3309" 661.6 116.004594676402 61.6449303877964
"3310" 661.8 116.126946187073 61.8608511135466
"3311" 662 115.794996547157 62.4329139849636
"3312" 662.2 116.188294350127 62.7015211138584
"3313" 662.4 116.30610220789 63.2712712271198
"3314" 662.6 116.427801836275 63.9547197405554
"3315" 662.8 116.032743962771 65.3034049918673
"3316" 663 115.668367620202 66.4113962587152
"3317" 663.2 115.604203430289 68.3385039407043
"3318" 663.4 115.676614881381 69.9237443662844
"3319" 663.6 115.598998061934 70.6331055622791
"3320" 663.8 115.160400752836 72.4776040228322
"3321" 664 114.812660203174 73.9752846269565
"3322" 664.2 114.698217426443 73.9886769971078
"3323" 664.4 114.672014042116 74.1605237562032
"3324" 664.6 114.523940734164 74.8263414187697
"3325" 664.8 113.612999160024 76.1970311287634
"3326" 665 113.177003675676 76.8815655703461
"3327" 665.2 113.13785340145 76.9227154419421
"3328" 665.4 113.15775259896 76.9194888158735
"3329" 665.6 113.199554442709 76.914707863223
"3330" 665.8 113.042708277272 77.1491299033051
"3331" 666 112.705850555564 77.6491892395835
"3332" 666.2 112.483132046417 78.3436913159571
"3333" 666.4 112.531357489546 78.2877418091195
"3334" 666.6 112.528952868726 78.2657944975316
"3335" 666.8 112.499680820631 78.3477555335127
"3336" 667 112.514519660527 78.5193570679655
"3337" 667.2 112.582516787519 78.4914270531449
"3338" 667.4 112.571330473647 78.474863382124
"3339" 667.6 112.431390734785 78.2854907345482
"3340" 667.8 111.901253449159 78.5052001361488
"3341" 668 111.466997445435 79.0456091438559
"3342" 668.2 110.467048147508 80.0854540145598
"3343" 668.4 109.37149767164 81.0137270822755
"3344" 668.6 107.852585484347 81.9782220468151
"3345" 668.8 105.956262866999 83.2187661369439
"3346" 669 104.71921293266 84.3164668558536
"3347" 669.2 103.543604714552 85.1321842695467
"3348" 669.4 101.075205596612 87.1259614508059
"3349" 669.6 98.4637700375928 89.3945435930746
"3350" 669.8 96.67837212272 91.0378876764849
"3351" 670 94.5029186158031 93.248983414897
"3352" 670.2 91.7364740480075 96.1210045376925
"3353" 670.4 89.0416185568188 99.5463472811196
"3354" 670.6 87.1310417283528 102.90429322627
"3355" 670.8 85.2736796804221 106.937186840672
"3356" 671 85.1785081934566 109.28461527887
"3357" 671.2 85.1992354644117 109.479089947631
"3358" 671.4 84.1239604509186 109.281864755184
"3359" 671.6 81.9736834127613 109.426413363607
"3360" 671.8 79.4554927119879 109.093108962715
"3361" 672 76.1835469967147 108.908757781534
"3362" 672.2 71.6867714120602 108.420493030218
"3363" 672.4 67.7814859568897 108.234108876388
"3364" 672.6 63.8154573742743 108.323954696556
"3365" 672.8 59.0142325837706 108.324728100689
"3366" 673 55.8348436662955 108.175463146204
"3367" 673.2 53.1012778136799 108.0969464973
"3368" 673.4 48.7971269911006 107.663765934311
"3369" 673.6 44.5123124098868 107.245780371826
"3370" 673.8 40.0224026063794 107.963819558214
"3371" 674 36.2638931599799 109.137465784306
"3372" 674.2 34.1670640523455 109.825470755386
"3373" 674.4 34.0626295402186 109.029018962907
"3374" 674.6 33.6604995987366 107.478999231587
"3375" 674.8 32.7126204939723 105.496879907677
"3376" 675 30.9398454017985 102.53011350393
"3377" 675.2 30.7210512029532 100.423019828073
"3378" 675.4 30.9653927582914 98.5767205885415
"3379" 675.6 30.9240839452623 97.0207579197387
"3380" 675.8 30.8434670275598 94.5662725570703
"3381" 676 30.1772790078063 90.7187939035419
"3382" 676.2 28.8644227085873 87.5535126235479
"3383" 676.4 26.673831676766 83.7078951455429
"3384" 676.6 25.118751387512 79.7797256574288
"3385" NA NA NA
"3386" NA NA NA
"3387" NA NA NA
"3388" NA NA NA
"3389" NA NA NA
"3390" NA NA NA
"3391" NA NA NA
"3392" NA NA NA
"3393" NA NA NA
"3394" NA NA NA
"3395" NA NA NA
"3396" NA NA NA
"3397" NA NA NA
"3398" NA NA NA
"3399" NA NA NA
"3400" NA NA NA
"3401" NA NA NA
"3402" NA NA NA
"3403" NA NA NA
"3404" NA NA NA
"3405" NA NA NA
"3406" NA NA NA
"3407" NA NA NA
"3408" NA NA NA
"3409" NA NA NA
"3410" NA NA NA
"3411" NA NA NA
"3412" NA NA NA
"3413" NA NA NA
"3414" NA NA NA
"3415" NA NA NA
"3416" NA NA NA
"3417" NA NA NA
"3418" NA NA NA
"3419" NA NA NA
"3420" NA NA NA
"3421" NA NA NA
"3422" NA NA NA
"3423" NA NA NA
"3424" NA NA NA
"3425" NA NA NA
"3426" NA NA NA
"3427" NA NA NA
"3428" NA NA NA
"3429" NA NA NA
"3430" NA NA NA
"3431" NA NA NA
"3432" NA NA NA
"3433" NA NA NA
"3434" NA NA NA
"3435" NA NA NA
"3436" NA NA NA
"3437" NA NA NA
"3438" NA NA NA
"3439" NA NA NA
"3440" NA NA NA
"3441" NA NA NA
"3442" NA NA NA
"3443" NA NA NA
"3444" NA NA NA
"3445" NA NA NA
"3446" NA NA NA
"3447" NA NA NA
"3448" NA NA NA
"3449" NA NA NA
"3450" NA NA NA
"3451" NA NA NA
"3452" NA NA NA
"3453" NA NA NA
"3454" NA NA NA
"3455" NA NA NA
"3456" NA NA NA
"3457" NA NA NA
"3458" NA NA NA
"3459" NA NA NA
"3460" NA NA NA
"3461" NA NA NA
"3462" NA NA NA
"3463" NA NA NA
"3464" NA NA NA
"3465" NA NA NA
"3466" NA NA NA
"3467" NA NA NA
"3468" NA NA NA
"3469" NA NA NA
"3470" NA NA NA
"3471" NA NA NA
"3472" NA NA NA
"3473" NA NA NA
"3474" NA NA NA
"3475" NA NA NA
"3476" NA NA NA
"3477" NA NA NA
"3478" NA NA NA
"3479" NA NA NA
"3480" NA NA NA
"3481" NA NA NA
"3482" NA NA NA
"3483" NA NA NA
"3484" NA NA NA
"3485" NA NA NA
"3486" NA NA NA
"3487" NA NA NA
"3488" NA NA NA
"3489" NA NA NA
"3490" NA NA NA
"3491" NA NA NA
"3492" NA NA NA
"3493" NA NA NA
"3494" NA NA NA
"3495" NA NA NA
"3496" NA NA NA
"3497" NA NA NA
"3498" NA NA NA
"3499" NA NA NA
"3500" NA NA NA
"3501" NA NA NA
"3502" NA NA NA
"3503" NA NA NA
"3504" NA NA NA
"3505" NA NA NA
"3506" NA NA NA
"3507" NA NA NA
"3508" NA NA NA
"3509" NA NA NA
"3510" NA NA NA
"3511" NA NA NA
"3512" NA NA NA
"3513" NA NA NA
"3514" NA NA NA
"3515" NA NA NA
"3516" NA NA NA
"3517" NA NA NA
"3518" NA NA NA
"3519" NA NA NA
"3520" NA NA NA
"3521" NA NA NA
"3522" NA NA NA
"3523" NA NA NA
"3524" NA NA NA
"3525" NA NA NA
"3526" NA NA NA
"3527" NA NA NA
"3528" NA NA NA
"3529" NA NA NA
"3530" NA NA NA
"3531" NA NA NA
"3532" NA NA NA
"3533" NA NA NA
"3534" NA NA NA
"3535" NA NA NA
"3536" NA NA NA
"3537" NA NA NA
"3538" NA NA NA
"3539" NA NA NA
"3540" NA NA NA
"3541" NA NA NA
"3542" NA NA NA
"3543" NA NA NA
"3544" NA NA NA
"3545" NA NA NA
"3546" NA NA NA
"3547" NA NA NA
"3548" NA NA NA
"3549" NA NA NA
"3550" NA NA NA
"3551" NA NA NA
"3552" NA NA NA
"3553" NA NA NA
"3554" NA NA NA
"3555" NA NA NA
"3556" NA NA NA
"3557" NA NA NA
"3558" NA NA NA
"3559" NA NA NA
"3560" NA NA NA
"3561" NA NA NA
"3562" NA NA NA
"3563" NA NA NA
"3564" NA NA NA
"3565" NA NA NA
"3566" NA NA NA
"3567" NA NA NA
"3568" NA NA NA
"3569" NA NA NA
"3570" NA NA NA
"3571" NA NA NA
"3572" NA NA NA
"3573" NA NA NA
"3574" NA NA NA
"3575" NA NA NA
"3576" NA NA NA
"3577" NA NA NA
"3578" NA NA NA
"3579" NA NA NA
"3580" NA NA NA
"3581" NA NA NA
"3582" NA NA NA
"3583" NA NA NA
"3584" NA NA NA
"3585" NA NA NA
"3586" NA NA NA
"3587" NA NA NA
"3588" NA NA NA
"3589" NA NA NA
"3590" NA NA NA
"3591" NA NA NA
"3592" NA NA NA
"3593" NA NA NA
"3594" NA NA NA
"3595" NA NA NA
"3596" NA NA NA
"3597" NA NA NA
"3598" NA NA NA
"3599" NA NA NA
"3600" NA NA NA
"3601" NA NA NA
"3602" NA NA NA
"3603" NA NA NA
"3604" NA NA NA
"3605" NA NA NA
"3606" NA NA NA
"3607" NA NA NA
"3608" NA NA NA
"3609" NA NA NA
"3610" NA NA NA
"3611" NA NA NA
"3612" NA NA NA
"3613" NA NA NA
"3614" NA NA NA
"3615" NA NA NA
"3616" NA NA NA
"3617" NA NA NA
"3618" NA NA NA
"3619" NA NA NA
"3620" NA NA NA
"3621" NA NA NA
"3622" NA NA NA
"3623" NA NA NA
"3624" NA NA NA
"3625" NA NA NA
"3626" NA NA NA
"3627" NA NA NA
"3628" NA NA NA
"3629" NA NA NA
"3630" NA NA NA
"3631" NA NA NA
"3632" NA NA NA
"3633" NA NA NA
"3634" NA NA NA
"3635" NA NA NA
"3636" NA NA NA
"3637" NA NA NA
"3638" NA NA NA
"3639" NA NA NA
"3640" NA NA NA
"3641" NA NA NA
"3642" NA NA NA
"3643" NA NA NA
"3644" NA NA NA
"3645" NA NA NA
"3646" NA NA NA
"3647" NA NA NA
"3648" NA NA NA
"3649" NA NA NA
"3650" NA NA NA
"3651" NA NA NA
"3652" NA NA NA
"3653" NA NA NA
"3654" NA NA NA
"3655" NA NA NA
"3656" NA NA NA
"3657" NA NA NA
"3658" NA NA NA
"3659" NA NA NA
"3660" NA NA NA
"3661" NA NA NA
"3662" NA NA NA
"3663" NA NA NA
"3664" NA NA NA
"3665" NA NA NA
"3666" NA NA NA
"3667" NA NA NA
"3668" NA NA NA
"3669" NA NA NA
"3670" NA NA NA
"3671" NA NA NA
"3672" NA NA NA
"3673" NA NA NA
"3674" NA NA NA
"3675" NA NA NA
"3676" NA NA NA
"3677" NA NA NA
"3678" NA NA NA
"3679" NA NA NA
"3680" NA NA NA
"3681" NA NA NA
"3682" NA NA NA
"3683" NA NA NA
"3684" NA NA NA
"3685" NA NA NA
"3686" NA NA NA
"3687" NA NA NA
"3688" NA NA NA
"3689" NA NA NA
"3690" NA NA NA
"3691" NA NA NA
"3692" NA NA NA
"3693" NA NA NA
"3694" NA NA NA
"3695" NA NA NA
"3696" NA NA NA
"3697" NA NA NA
"3698" NA NA NA
"3699" NA NA NA
"3700" NA NA NA
"3701" NA NA NA
"3702" NA NA NA
"3703" NA NA NA
"3704" NA NA NA
"3705" NA NA NA
"3706" NA NA NA
"3707" NA NA NA
"3708" NA NA NA
"3709" NA NA NA
"3710" NA NA NA
"3711" NA NA NA
"3712" NA NA NA
"3713" NA NA NA
"3714" NA NA NA
"3715" NA NA NA
"3716" NA NA NA
"3717" NA NA NA
"3718" NA NA NA
"3719" NA NA NA
"3720" NA NA NA
"3721" NA NA NA
"3722" NA NA NA
"3723" NA NA NA
"3724" NA NA NA
"3725" NA NA NA
"3726" NA NA NA
"3727" NA NA NA
"3728" NA NA NA
"3729" NA NA NA
"3730" NA NA NA
"3731" NA NA NA
"3732" NA NA NA
"3733" NA NA NA
"3734" NA NA NA
"3735" NA NA NA
"3736" NA NA NA
"3737" NA NA NA
"3738" NA NA NA
"3739" NA NA NA
"3740" NA NA NA
"3741" NA NA NA
"3742" NA NA NA
"3743" NA NA NA
"3744" NA NA NA
"3745" NA NA NA
"3746" NA NA NA
"3747" NA NA NA
"3748" NA NA NA
"3749" NA NA NA
"3750" NA NA NA
"3751" NA NA NA
"3752" NA NA NA
"3753" NA NA NA
"3754" NA NA NA
"3755" NA NA NA
"3756" NA NA NA
"3757" NA NA NA
"3758" NA NA NA
"3759" NA NA NA
"3760" NA NA NA
"3761" NA NA NA
"3762" NA NA NA
"3763" NA NA NA
"3764" NA NA NA
"3765" NA NA NA
"3766" NA NA NA
"3767" NA NA NA
"3768" NA NA NA
"3769" NA NA NA
"3770" NA NA NA
"3771" NA NA NA
"3772" NA NA NA
"3773" NA NA NA
"3774" NA NA NA
"3775" NA NA NA
"3776" NA NA NA
"3777" NA NA NA
"3778" NA NA NA
"3779" NA NA NA
"3780" NA NA NA
"3781" NA NA NA
"3782" NA NA NA
"3783" NA NA NA
"3784" NA NA NA
"3785" NA NA NA
"3786" NA NA NA
"3787" NA NA NA
"3788" NA NA NA
"3789" NA NA NA
"3790" NA NA NA
"3791" NA NA NA
"3792" NA NA NA
"3793" NA NA NA
"3794" NA NA NA
"3795" NA NA NA
"3796" NA NA NA
"3797" NA NA NA
"3798" NA NA NA
"3799" NA NA NA
"3800" NA NA NA
"3801" NA NA NA
"3802" NA NA NA
"3803" NA NA NA
"3804" NA NA NA
"3805" NA NA NA
"3806" NA NA NA
"3807" NA NA NA
"3808" NA NA NA
"3809" NA NA NA
"3810" NA NA NA
"3811" NA NA NA
"3812" NA NA NA
"3813" NA NA NA
"3814" NA NA NA
"3815" NA NA NA
"3816" NA NA NA
"3817" NA NA NA
"3818" NA NA NA
"3819" NA NA NA
"3820" NA NA NA
"3821" NA NA NA
"3822" NA NA NA
"3823" NA NA NA
"3824" NA NA NA
"3825" NA NA NA
"3826" NA NA NA
"3827" NA NA NA
"3828" NA NA NA
"3829" NA NA NA
"3830" NA NA NA
"3831" NA NA NA
"3832" NA NA NA
"3833" NA NA NA
"3834" NA NA NA
"3835" NA NA NA
"3836" NA NA NA
"3837" NA NA NA
"3838" NA NA NA
"3839" NA NA NA
"3840" NA NA NA
"3841" NA NA NA
"3842" NA NA NA
"3843" NA NA NA
"3844" NA NA NA
"3845" NA NA NA
"3846" NA NA NA
"3847" NA NA NA
"3848" NA NA NA
"3849" NA NA NA
"3850" NA NA NA
"3851" NA NA NA
"3852" NA NA NA
"3853" NA NA NA
"3854" NA NA NA
"3855" NA NA NA
"3856" NA NA NA
"3857" NA NA NA
"3858" NA NA NA
"3859" NA NA NA
"3860" NA NA NA
"3861" NA NA NA
"3862" NA NA NA
"3863" NA NA NA
"3864" NA NA NA
"3865" NA NA NA
"3866" NA NA NA
"3867" NA NA NA
"3868" NA NA NA
"3869" NA NA NA
"3870" NA NA NA
"3871" NA NA NA
"3872" NA NA NA
"3873" NA NA NA
"3874" NA NA NA
"3875" NA NA NA
"3876" NA NA NA
"3877" NA NA NA
"3878" NA NA NA
"3879" NA NA NA
"3880" NA NA NA
"3881" NA NA NA
"3882" NA NA NA
"3883" NA NA NA
"3884" NA NA NA
"3885" NA NA NA
"3886" NA NA NA
"3887" NA NA NA
"3888" NA NA NA
"3889" NA NA NA
"3890" NA NA NA
"3891" NA NA NA
"3892" NA NA NA
"3893" NA NA NA
"3894" NA NA NA
"3895" NA NA NA
"3896" NA NA NA
"3897" NA NA NA
"3898" NA NA NA
"3899" NA NA NA
"3900" NA NA NA
"3901" NA NA NA
"3902" NA NA NA
"3903" NA NA NA
"3904" NA NA NA
"3905" NA NA NA
"3906" NA NA NA
"3907" NA NA NA
"3908" NA NA NA
"3909" NA NA NA
"3910" NA NA NA
"3911" NA NA NA
"3912" NA NA NA
"3913" NA NA NA
"3914" NA NA NA
"3915" NA NA NA
"3916" NA NA NA
"3917" NA NA NA
"3918" NA NA NA
"3919" NA NA NA
"3920" NA NA NA
"3921" NA NA NA
"3922" NA NA NA
"3923" NA NA NA
"3924" NA NA NA
"3925" NA NA NA
"3926" NA NA NA
"3927" NA NA NA
"3928" NA NA NA
"3929" NA NA NA
"3930" NA NA NA
"3931" NA NA NA
"3932" NA NA NA
"3933" NA NA NA
"3934" NA NA NA
"3935" NA NA NA
"3936" NA NA NA
"3937" NA NA NA
"3938" NA NA NA
"3939" NA NA NA
"3940" NA NA NA
"3941" NA NA NA
"3942" NA NA NA
"3943" NA NA NA
"3944" NA NA NA
"3945" NA NA NA
"3946" NA NA NA
"3947" NA NA NA
"3948" NA NA NA
"3949" NA NA NA
"3950" NA NA NA
"3951" NA NA NA
"3952" NA NA NA
"3953" NA NA NA
"3954" NA NA NA
"3955" NA NA NA
"3956" NA NA NA
"3957" NA NA NA
"3958" NA NA NA
"3959" NA NA NA
"3960" NA NA NA
"3961" NA NA NA
"3962" NA NA NA
"3963" NA NA NA
"3964" NA NA NA
"3965" NA NA NA
"3966" NA NA NA
"3967" NA NA NA
"3968" NA NA NA
"3969" NA NA NA
"3970" NA NA NA
"3971" NA NA NA
"3972" NA NA NA
"3973" NA NA NA
"3974" NA NA NA
"3975" NA NA NA
"3976" NA NA NA
"3977" NA NA NA
"3978" NA NA NA
"3979" NA NA NA
"3980" NA NA NA
"3981" NA NA NA
"3982" NA NA NA
"3983" NA NA NA
"3984" NA NA NA
"3985" NA NA NA
"3986" NA NA NA
"3987" NA NA NA
"3988" NA NA NA
"3989" NA NA NA
"3990" NA NA NA
"3991" NA NA NA
"3992" NA NA NA
"3993" NA NA NA
"3994" NA NA NA
"3995" NA NA NA
"3996" NA NA NA
"3997" NA NA NA
"3998" NA NA NA
"3999" NA NA NA
"4000" NA NA NA
"4001" NA NA NA
"4002" NA NA NA
"4003" NA NA NA
"4004" NA NA NA
"4005" NA NA NA
"4006" NA NA NA
"4007" NA NA NA
"4008" NA NA NA
"4009" NA NA NA
"4010" NA NA NA
"4011" NA NA NA
"4012" NA NA NA
"4013" NA NA NA
"4014" NA NA NA
"4015" NA NA NA
"4016" NA NA NA
"4017" NA NA NA
"4018" NA NA NA
"4019" NA NA NA
"4020" NA NA NA
"4021" NA NA NA
"4022" NA NA NA
"4023" NA NA NA
"4024" NA NA NA
"4025" NA NA NA
"4026" NA NA NA
"4027" NA NA NA
"4028" NA NA NA
"4029" NA NA NA
"4030" NA NA NA
"4031" NA NA NA
"4032" NA NA NA
"4033" NA NA NA
"4034" NA NA NA
"4035" NA NA NA
"4036" NA NA NA
"4037" NA NA NA
"4038" NA NA NA
"4039" NA NA NA
"4040" NA NA NA
"4041" NA NA NA
"4042" NA NA NA
"4043" NA NA NA
"4044" NA NA NA
"4045" NA NA NA
"4046" NA NA NA
"4047" NA NA NA
"4048" NA NA NA
"4049" NA NA NA
"4050" NA NA NA
"4051" NA NA NA
"4052" NA NA NA
"4053" NA NA NA
"4054" NA NA NA
"4055" NA NA NA
"4056" NA NA NA
"4057" NA NA NA
"4058" NA NA NA
"4059" NA NA NA
"4060" NA NA NA
"4061" NA NA NA
"4062" NA NA NA
"4063" NA NA NA
"4064" NA NA NA
"4065" NA NA NA
"4066" NA NA NA
"4067" NA NA NA
"4068" NA NA NA
"4069" NA NA NA
"4070" NA NA NA
"4071" NA NA NA
"4072" NA NA NA
"4073" NA NA NA
"4074" NA NA NA
"4075" NA NA NA
"4076" NA NA NA
"4077" NA NA NA
"4078" NA NA NA
"4079" NA NA NA
"4080" NA NA NA
"4081" NA NA NA
"4082" NA NA NA
"4083" NA NA NA
"4084" NA NA NA
"4085" NA NA NA
"4086" NA NA NA
"4087" NA NA NA
"4088" NA NA NA
"4089" NA NA NA
"4090" NA NA NA
"4091" NA NA NA
"4092" NA NA NA
"4093" NA NA NA
"4094" NA NA NA
"4095" NA NA NA
"4096" NA NA NA
"4097" NA NA NA
"4098" NA NA NA
"4099" NA NA NA
"4100" NA NA NA
"4101" NA NA NA
"4102" NA NA NA
"4103" NA NA NA
"4104" NA NA NA
"4105" NA NA NA
"4106" NA NA NA
"4107" NA NA NA
"4108" NA NA NA
"4109" NA NA NA
"4110" NA NA NA
"4111" NA NA NA
"4112" NA NA NA
"4113" NA NA NA
"4114" NA NA NA
"4115" NA NA NA
"4116" NA NA NA
"4117" NA NA NA
"4118" NA NA NA
"4119" NA NA NA
"4120" NA NA NA
"4121" NA NA NA
"4122" NA NA NA
"4123" NA NA NA
"4124" NA NA NA
"4125" NA NA NA
"4126" NA NA NA
"4127" NA NA NA
"4128" NA NA NA
"4129" NA NA NA
"4130" NA NA NA
"4131" NA NA NA
"4132" NA NA NA
"4133" NA NA NA
"4134" NA NA NA
"4135" NA NA NA
"4136" NA NA NA
"4137" NA NA NA
"4138" NA NA NA
"4139" NA NA NA
"4140" NA NA NA
"4141" NA NA NA
"4142" NA NA NA
"4143" NA NA NA
"4144" NA NA NA
"4145" NA NA NA
"4146" NA NA NA
"4147" NA NA NA
"4148" NA NA NA
"4149" NA NA NA
"4150" NA NA NA
"4151" NA NA NA
"4152" NA NA NA
"4153" NA NA NA
"4154" NA NA NA
"4155" NA NA NA
"4156" NA NA NA
"4157" NA NA NA
"4158" NA NA NA
"4159" NA NA NA
"4160" NA NA NA
"4161" NA NA NA
"4162" NA NA NA
"4163" NA NA NA
"4164" NA NA NA
"4165" NA NA NA
"4166" NA NA NA
"4167" NA NA NA
"4168" NA NA NA
"4169" NA NA NA
"4170" NA NA NA
"4171" NA NA NA
"4172" NA NA NA
"4173" NA NA NA
"4174" NA NA NA
"4175" NA NA NA
"4176" NA NA NA
"4177" NA NA NA
"4178" NA NA NA
"4179" NA NA NA
"4180" NA NA NA
"4181" NA NA NA
"4182" NA NA NA
"4183" NA NA NA
"4184" NA NA NA
"4185" NA NA NA
"4186" NA NA NA
"4187" NA NA NA
"4188" NA NA NA
"4189" NA NA NA
"4190" NA NA NA
"4191" NA NA NA
"4192" NA NA NA
"4193" NA NA NA
"4194" NA NA NA
"4195" NA NA NA
"4196" NA NA NA
"4197" NA NA NA
"4198" NA NA NA
"4199" NA NA NA
"4200" NA NA NA
"4201" NA NA NA
"4202" NA NA NA
"4203" NA NA NA
"4204" NA NA NA
"4205" NA NA NA
"4206" NA NA NA
"4207" NA NA NA
"4208" NA NA NA
"4209" NA NA NA
"4210" NA NA NA
"4211" NA NA NA
"4212" NA NA NA
"4213" NA NA NA
"4214" NA NA NA
"4215" NA NA NA
"4216" NA NA NA
"4217" NA NA NA
"4218" NA NA NA
"4219" NA NA NA
"4220" NA NA NA
"4221" NA NA NA
"4222" NA NA NA
"4223" NA NA NA
"4224" NA NA NA
"4225" NA NA NA
"4226" NA NA NA
"4227" NA NA NA
"4228" NA NA NA
"4229" NA NA NA
"4230" NA NA NA
"4231" NA NA NA
"4232" NA NA NA
"4233" NA NA NA
"4234" NA NA NA
"4235" NA NA NA
"4236" NA NA NA
"4237" NA NA NA
"4238" NA NA NA
"4239" NA NA NA
"4240" NA NA NA
"4241" NA NA NA
"4242" NA NA NA
"4243" NA NA NA
"4244" NA NA NA
"4245" NA NA NA
"4246" NA NA NA
"4247" NA NA NA
"4248" NA NA NA
"4249" NA NA NA
"4250" NA NA NA
"4251" NA NA NA
"4252" NA NA NA
"4253" NA NA NA
"4254" NA NA NA
"4255" NA NA NA
"4256" NA NA NA
"4257" NA NA NA
"4258" NA NA NA
"4259" NA NA NA
"4260" NA NA NA
"4261" NA NA NA
"4262" NA NA NA
"4263" NA NA NA
"4264" NA NA NA
"4265" NA NA NA
"4266" NA NA NA
"4267" NA NA NA
"4268" NA NA NA
"4269" NA NA NA
"4270" NA NA NA
"4271" NA NA NA
"4272" NA NA NA
"4273" NA NA NA
"4274" NA NA NA
"4275" NA NA NA
"4276" NA NA NA
"4277" NA NA NA
"4278" NA NA NA
"4279" NA NA NA
"4280" NA NA NA
"4281" NA NA NA
"4282" NA NA NA
"4283" NA NA NA
"4284" NA NA NA
"4285" NA NA NA
"4286" NA NA NA
"4287" NA NA NA
"4288" NA NA NA
"4289" NA NA NA
"4290" NA NA NA
"4291" NA NA NA
"4292" NA NA NA
"4293" NA NA NA
"4294" NA NA NA
"4295" NA NA NA
"4296" NA NA NA
"4297" NA NA NA
"4298" NA NA NA
"4299" NA NA NA
"4300" NA NA NA
"4301" NA NA NA
"4302" NA NA NA
"4303" NA NA NA
"4304" NA NA NA
"4305" NA NA NA
"4306" NA NA NA
"4307" NA NA NA
"4308" NA NA NA
"4309" NA NA NA
"4310" NA NA NA
"4311" NA NA NA
"4312" NA NA NA
"4313" NA NA NA
"4314" NA NA NA
"4315" NA NA NA
"4316" NA NA NA
"4317" NA NA NA
"4318" NA NA NA
"4319" NA NA NA
"4320" NA NA NA
"4321" NA NA NA
"4322" NA NA NA
"4323" NA NA NA
"4324" NA NA NA
"4325" NA NA NA
"4326" NA NA NA
"4327" NA NA NA
"4328" NA NA NA
"4329" NA NA NA
"4330" NA NA NA
"4331" NA NA NA
"4332" NA NA NA
"4333" NA NA NA
"4334" NA NA NA
"4335" NA NA NA
"4336" NA NA NA
"4337" NA NA NA
"4338" NA NA NA
"4339" NA NA NA
"4340" NA NA NA
"4341" NA NA NA
"4342" NA NA NA
"4343" NA NA NA
"4344" NA NA NA
"4345" NA NA NA
"4346" NA NA NA
"4347" NA NA NA
"4348" NA NA NA
"4349" NA NA NA
"4350" NA NA NA
"4351" NA NA NA
"4352" NA NA NA
"4353" NA NA NA
"4354" NA NA NA
"4355" NA NA NA
"4356" NA NA NA
"4357" NA NA NA
"4358" NA NA NA
"4359" NA NA NA
"4360" NA NA NA
"4361" NA NA NA
"4362" NA NA NA
"4363" NA NA NA
"4364" NA NA NA
"4365" NA NA NA
"4366" NA NA NA
"4367" NA NA NA
"4368" NA NA NA
"4369" NA NA NA
"4370" NA NA NA
"4371" NA NA NA
"4372" NA NA NA
"4373" NA NA NA
"4374" NA NA NA
"4375" NA NA NA
"4376" NA NA NA
"4377" NA NA NA
"4378" NA NA NA
"4379" NA NA NA
"4380" NA NA NA
"4381" NA NA NA
"4382" NA NA NA
"4383" NA NA NA
"4384" NA NA NA
"4385" NA NA NA
"4386" NA NA NA
"4387" NA NA NA
"4388" NA NA NA
"4389" NA NA NA
"4390" NA NA NA
"4391" NA NA NA
"4392" NA NA NA
"4393" NA NA NA
"4394" NA NA NA
"4395" NA NA NA
"4396" NA NA NA
"4397" NA NA NA
"4398" NA NA NA
"4399" NA NA NA
"4400" NA NA NA
"4401" NA NA NA
"4402" NA NA NA
"4403" NA NA NA
"4404" NA NA NA
"4405" NA NA NA
"4406" NA NA NA
"4407" NA NA NA
"4408" NA NA NA
"4409" NA NA NA
"4410" NA NA NA
"4411" NA NA NA
"4412" NA NA NA
"4413" NA NA NA
"4414" NA NA NA
"4415" NA NA NA
"4416" NA NA NA
"4417" NA NA NA
"4418" NA NA NA
"4419" NA NA NA
"4420" NA NA NA
"4421" NA NA NA
"4422" NA NA NA
"4423" NA NA NA
"4424" NA NA NA
"4425" NA NA NA
"4426" NA NA NA
"4427" NA NA NA
"4428" NA NA NA
"4429" NA NA NA
"4430" NA NA NA
"4431" NA NA NA
"4432" NA NA NA
"4433" NA NA NA
"4434" NA NA NA
"4435" NA NA NA
"4436" NA NA NA
"4437" NA NA NA
"4438" NA NA NA
"4439" NA NA NA
"4440" NA NA NA
"4441" NA NA NA
"4442" NA NA NA
"4443" NA NA NA
"4444" NA NA NA
"4445" NA NA NA
"4446" NA NA NA
"4447" NA NA NA
"4448" NA NA NA
"4449" NA NA NA
"4450" NA NA NA
"4451" NA NA NA
"4452" NA NA NA
"4453" NA NA NA
"4454" NA NA NA
"4455" NA NA NA
"4456" NA NA NA
"4457" NA NA NA
"4458" NA NA NA
"4459" NA NA NA
"4460" NA NA NA
"4461" NA NA NA
"4462" NA NA NA
"4463" NA NA NA
"4464" NA NA NA
"4465" NA NA NA
"4466" NA NA NA
"4467" NA NA NA
"4468" NA NA NA
"4469" NA NA NA
"4470" NA NA NA
"4471" NA NA NA
"4472" NA NA NA
"4473" NA NA NA
"4474" NA NA NA
"4475" NA NA NA
"4476" NA NA NA
"4477" NA NA NA
"4478" NA NA NA
"4479" NA NA NA
"4480" NA NA NA
"4481" NA NA NA
"4482" NA NA NA
"4483" NA NA NA
"4484" NA NA NA
"4485" NA NA NA
"4486" NA NA NA
"4487" NA NA NA
"4488" NA NA NA
"4489" NA NA NA
"4490" NA NA NA
"4491" NA NA NA
"4492" NA NA NA
"4493" NA NA NA
"4494" NA NA NA
"4495" NA NA NA
"4496" NA NA NA
"4497" NA NA NA
"4498" NA NA NA
"4499" NA NA NA
"4500" NA NA NA
"4501" NA NA NA
"4502" NA NA NA
"4503" NA NA NA
"4504" NA NA NA
"4505" NA NA NA
"4506" NA NA NA
"4507" NA NA NA
"4508" NA NA NA
"4509" NA NA NA
"4510" NA NA NA
"4511" NA NA NA
"4512" NA NA NA
"4513" NA NA NA
"4514" NA NA NA
"4515" NA NA NA
"4516" NA NA NA
"4517" NA NA NA
"4518" NA NA NA
"4519" NA NA NA
"4520" NA NA NA
"4521" NA NA NA
"4522" NA NA NA
"4523" NA NA NA
"4524" NA NA NA
"4525" NA NA NA
"4526" NA NA NA
"4527" NA NA NA
"4528" NA NA NA
"4529" NA NA NA
"4530" NA NA NA
"4531" NA NA NA
"4532" NA NA NA
"4533" NA NA NA
"4534" NA NA NA
"4535" NA NA NA
"4536" NA NA NA
"4537" NA NA NA
"4538" NA NA NA
"4539" NA NA NA
"4540" NA NA NA
"4541" NA NA NA
"4542" NA NA NA
"4543" NA NA NA
"4544" NA NA NA
"4545" NA NA NA
"4546" NA NA NA
"4547" NA NA NA
"4548" NA NA NA
"4549" NA NA NA
"4550" NA NA NA
"4551" NA NA NA
"4552" NA NA NA
"4553" NA NA NA
"4554" NA NA NA
"4555" NA NA NA
"4556" NA NA NA
"4557" NA NA NA
"4558" NA NA NA
"4559" NA NA NA
"4560" NA NA NA
"4561" NA NA NA
"4562" NA NA NA
"4563" NA NA NA
"4564" NA NA NA
"4565" NA NA NA
"4566" NA NA NA
"4567" NA NA NA
"4568" NA NA NA
"4569" NA NA NA
"4570" NA NA NA
"4571" NA NA NA
"4572" NA NA NA
"4573" NA NA NA
"4574" NA NA NA
"4575" NA NA NA
"4576" NA NA NA
"4577" NA NA NA
"4578" NA NA NA
"4579" NA NA NA
"4580" NA NA NA
"4581" NA NA NA
"4582" NA NA NA
"4583" NA NA NA
"4584" NA NA NA
"4585" NA NA NA
"4586" NA NA NA
"4587" NA NA NA
"4588" NA NA NA
"4589" NA NA NA
"4590" NA NA NA
"4591" NA NA NA
"4592" NA NA NA
"4593" NA NA NA
"4594" NA NA NA
"4595" NA NA NA
"4596" NA NA NA
"4597" NA NA NA
"4598" NA NA NA
"4599" NA NA NA
"4600" NA NA NA
"4601" NA NA NA
"4602" NA NA NA
"4603" NA NA NA
"4604" NA NA NA
"4605" NA NA NA
"4606" NA NA NA
"4607" NA NA NA
"4608" NA NA NA
"4609" NA NA NA
"4610" NA NA NA
"4611" NA NA NA
"4612" NA NA NA
"4613" NA NA NA
"4614" NA NA NA
"4615" NA NA NA
"4616" NA NA NA
"4617" NA NA NA
"4618" NA NA NA
"4619" NA NA NA
"4620" NA NA NA
"4621" NA NA NA
"4622" NA NA NA
"4623" NA NA NA
"4624" NA NA NA
"4625" NA NA NA
"4626" NA NA NA
"4627" NA NA NA
"4628" NA NA NA
"4629" NA NA NA
"4630" NA NA NA
"4631" NA NA NA
"4632" NA NA NA
"4633" NA NA NA
"4634" NA NA NA
"4635" NA NA NA
"4636" NA NA NA
"4637" NA NA NA
"4638" NA NA NA
"4639" NA NA NA
"4640" NA NA NA
"4641" NA NA NA
"4642" NA NA NA
"4643" NA NA NA
"4644" NA NA NA
"4645" NA NA NA
"4646" NA NA NA
"4647" NA NA NA
"4648" NA NA NA
"4649" NA NA NA
"4650" NA NA NA
"4651" NA NA NA
"4652" NA NA NA
"4653" NA NA NA
"4654" NA NA NA
"4655" NA NA NA
"4656" NA NA NA
"4657" NA NA NA
"4658" NA NA NA
"4659" NA NA NA
"4660" NA NA NA
"4661" NA NA NA
"4662" NA NA NA
"4663" NA NA NA
"4664" NA NA NA
"4665" NA NA NA
"4666" NA NA NA
"4667" NA NA NA
"4668" NA NA NA
"4669" NA NA NA
"4670" NA NA NA
"4671" NA NA NA
"4672" NA NA NA
"4673" NA NA NA
"4674" NA NA NA
"4675" NA NA NA
"4676" NA NA NA
"4677" NA NA NA
"4678" NA NA NA
"4679" NA NA NA
"4680" NA NA NA
"4681" NA NA NA
"4682" NA NA NA
"4683" NA NA NA
"4684" NA NA NA
"4685" NA NA NA
"4686" NA NA NA
"4687" NA NA NA
"4688" NA NA NA
"4689" NA NA NA
"4690" NA NA NA
"4691" NA NA NA
"4692" NA NA NA
"4693" NA NA NA
"4694" NA NA NA
"4695" NA NA NA
"4696" NA NA NA
"4697" NA NA NA
"4698" NA NA NA
"4699" NA NA NA
"4700" NA NA NA
"4701" NA NA NA
"4702" NA NA NA
"4703" NA NA NA
"4704" NA NA NA
"4705" NA NA NA
"4706" NA NA NA
"4707" NA NA NA
"4708" NA NA NA
"4709" NA NA NA
"4710" NA NA NA
"4711" NA NA NA
"4712" NA NA NA
"4713" NA NA NA
"4714" NA NA NA
"4715" NA NA NA
"4716" NA NA NA
"4717" NA NA NA
"4718" NA NA NA
"4719" NA NA NA
"4720" NA NA NA
"4721" NA NA NA
"4722" NA NA NA
"4723" NA NA NA
"4724" NA NA NA
"4725" NA NA NA
"4726" NA NA NA
"4727" NA NA NA
"4728" NA NA NA
"4729" NA NA NA
"4730" NA NA NA
"4731" NA NA NA
"4732" NA NA NA
"4733" NA NA NA
"4734" NA NA NA
"4735" NA NA NA
"4736" NA NA NA
"4737" NA NA NA
"4738" NA NA NA
"4739" NA NA NA
"4740" NA NA NA
"4741" NA NA NA
"4742" NA NA NA
"4743" NA NA NA
"4744" NA NA NA
"4745" NA NA NA
"4746" NA NA NA
"4747" NA NA NA
"4748" NA NA NA
"4749" NA NA NA
"4750" NA NA NA
"4751" NA NA NA
"4752" NA NA NA
"4753" NA NA NA
"4754" NA NA NA
"4755" NA NA NA
"4756" NA NA NA
"4757" NA NA NA
"4758" NA NA NA
"4759" NA NA NA
"4760" NA NA NA
"4761" NA NA NA
"4762" NA NA NA
"4763" NA NA NA
"4764" NA NA NA
"4765" NA NA NA
"4766" NA NA NA
"4767" NA NA NA
"4768" NA NA NA
"4769" NA NA NA
"4770" NA NA NA
"4771" NA NA NA
"4772" NA NA NA
"4773" NA NA NA
"4774" NA NA NA
"4775" NA NA NA
"4776" NA NA NA
"4777" NA NA NA
"4778" NA NA NA
"4779" NA NA NA
"4780" NA NA NA
"4781" NA NA NA
"4782" NA NA NA
"4783" NA NA NA
"4784" NA NA NA
"4785" NA NA NA
"4786" NA NA NA
"4787" NA NA NA
"4788" NA NA NA
"4789" NA NA NA
"4790" NA NA NA
"4791" NA NA NA
"4792" NA NA NA
"4793" NA NA NA
"4794" NA NA NA
"4795" NA NA NA
"4796" NA NA NA
"4797" NA NA NA
"4798" NA NA NA
"4799" NA NA NA
"4800" NA NA NA
"4801" NA NA NA
"4802" NA NA NA
"4803" NA NA NA
"4804" NA NA NA
"4805" NA NA NA
"4806" NA NA NA
"4807" NA NA NA
"4808" NA NA NA
"4809" NA NA NA
"4810" NA NA NA
"4811" NA NA NA
"4812" NA NA NA
"4813" NA NA NA
"4814" NA NA NA
"4815" NA NA NA
"4816" NA NA NA
"4817" NA NA NA
"4818" NA NA NA
"4819" NA NA NA
"4820" NA NA NA
"4821" NA NA NA
"4822" NA NA NA
"4823" NA NA NA
"4824" NA NA NA
"4825" NA NA NA
"4826" NA NA NA
"4827" NA NA NA
"4828" NA NA NA
"4829" NA NA NA
"4830" NA NA NA
"4831" NA NA NA
"4832" NA NA NA
"4833" NA NA NA
"4834" NA NA NA
"4835" NA NA NA
"4836" NA NA NA
"4837" NA NA NA
"4838" NA NA NA
"4839" NA NA NA
"4840" NA NA NA
"4841" NA NA NA
"4842" NA NA NA
"4843" NA NA NA
"4844" NA NA NA
"4845" NA NA NA
"4846" NA NA NA
"4847" NA NA NA
"4848" NA NA NA
"4849" NA NA NA
"4850" NA NA NA
"4851" NA NA NA
"4852" NA NA NA
"4853" NA NA NA
"4854" NA NA NA
"4855" NA NA NA
"4856" NA NA NA
"4857" NA NA NA
"4858" NA NA NA
"4859" NA NA NA
"4860" NA NA NA
"4861" NA NA NA
"4862" NA NA NA
"4863" NA NA NA
"4864" NA NA NA
"4865" NA NA NA
"4866" NA NA NA
"4867" NA NA NA
"4868" NA NA NA
"4869" NA NA NA
"4870" NA NA NA
"4871" NA NA NA
"4872" NA NA NA
"4873" NA NA NA
"4874" NA NA NA
"4875" NA NA NA
"4876" NA NA NA
"4877" NA NA NA
"4878" NA NA NA
"4879" NA NA NA
"4880" NA NA NA
"4881" NA NA NA
"4882" NA NA NA
"4883" NA NA NA
"4884" NA NA NA
"4885" NA NA NA
"4886" NA NA NA
"4887" NA NA NA
"4888" NA NA NA
"4889" NA NA NA
"4890" NA NA NA
"4891" NA NA NA
"4892" NA NA NA
"4893" NA NA NA
"4894" NA NA NA
"4895" NA NA NA
"4896" NA NA NA
"4897" NA NA NA
"4898" NA NA NA
"4899" NA NA NA
"4900" NA NA NA
"4901" NA NA NA
"4902" NA NA NA
"4903" NA NA NA
"4904" NA NA NA
"4905" NA NA NA
"4906" NA NA NA
"4907" NA NA NA
"4908" NA NA NA
"4909" NA NA NA
"4910" NA NA NA
"4911" NA NA NA
"4912" NA NA NA
"4913" NA NA NA
"4914" NA NA NA
"4915" NA NA NA
"4916" NA NA NA
"4917" NA NA NA
"4918" NA NA NA
"4919" NA NA NA
"4920" NA NA NA
"4921" NA NA NA
"4922" NA NA NA
"4923" NA NA NA
"4924" NA NA NA
"4925" NA NA NA
"4926" NA NA NA
"4927" NA NA NA
"4928" NA NA NA
"4929" NA NA NA
"4930" NA NA NA
"4931" NA NA NA
"4932" NA NA NA
"4933" NA NA NA
"4934" NA NA NA
"4935" NA NA NA
"4936" NA NA NA
"4937" NA NA NA
"4938" NA NA NA
"4939" NA NA NA
"4940" NA NA NA
"4941" NA NA NA
"4942" NA NA NA
"4943" NA NA NA
"4944" NA NA NA
"4945" NA NA NA
"4946" NA NA NA
"4947" NA NA NA
"4948" NA NA NA
"4949" NA NA NA
"4950" NA NA NA
"4951" NA NA NA
"4952" NA NA NA
"4953" NA NA NA
"4954" NA NA NA
"4955" NA NA NA
"4956" NA NA NA
"4957" NA NA NA
"4958" NA NA NA
"4959" NA NA NA
"4960" NA NA NA
"4961" NA NA NA
"4962" NA NA NA
"4963" NA NA NA
"4964" NA NA NA
"4965" NA NA NA
"4966" NA NA NA
"4967" NA NA NA
"4968" NA NA NA
"4969" NA NA NA
"4970" NA NA NA
"4971" NA NA NA
"4972" NA NA NA
"4973" NA NA NA
"4974" NA NA NA
"4975" NA NA NA
"4976" NA NA NA
"4977" NA NA NA
"4978" NA NA NA
"4979" NA NA NA
"4980" NA NA NA
"4981" NA NA NA
"4982" NA NA NA
"4983" NA NA NA
"4984" NA NA NA
"4985" NA NA NA
"4986" NA NA NA
"4987" NA NA NA
"4988" NA NA NA
"4989" NA NA NA
"4990" NA NA NA
"4991" NA NA NA
"4992" NA NA NA
"4993" NA NA NA
"4994" NA NA NA
"4995" NA NA NA
"4996" NA NA NA
"4997" NA NA NA
"4998" NA NA NA
"4999" NA NA NA
"5000" NA NA NA
"5001" NA NA NA
"5002" NA NA NA
"5003" NA NA NA
"5004" NA NA NA
"5005" NA NA NA
"5006" NA NA NA
"5007" NA NA NA
"5008" NA NA NA
"5009" NA NA NA
"5010" NA NA NA
"5011" NA NA NA
"5012" NA NA NA
"5013" NA NA NA
"5014" NA NA NA
"5015" NA NA NA
"5016" NA NA NA
"5017" NA NA NA
"5018" NA NA NA
"5019" NA NA NA
"5020" NA NA NA
"5021" NA NA NA
"5022" NA NA NA
"5023" NA NA NA
"5024" NA NA NA
"5025" NA NA NA
"5026" NA NA NA
"5027" NA NA NA
"5028" NA NA NA
"5029" NA NA NA
"5030" NA NA NA
"5031" NA NA NA
"5032" NA NA NA
"5033" NA NA NA
"5034" NA NA NA
"5035" NA NA NA
"5036" NA NA NA
"5037" NA NA NA
"5038" NA NA NA
"5039" NA NA NA
"5040" NA NA NA
"5041" NA NA NA
"5042" NA NA NA
"5043" NA NA NA
"5044" NA NA NA
"5045" NA NA NA
"5046" NA NA NA
"5047" NA NA NA
"5048" NA NA NA
"5049" NA NA NA
"5050" NA NA NA
"5051" NA NA NA
"5052" NA NA NA
"5053" NA NA NA
"5054" NA NA NA
"5055" NA NA NA
"5056" NA NA NA
"5057" NA NA NA
"5058" NA NA NA
"5059" NA NA NA
"5060" NA NA NA
"5061" NA NA NA
"5062" NA NA NA
"5063" NA NA NA
"5064" NA NA NA
"5065" NA NA NA
"5066" NA NA NA
"5067" NA NA NA
"5068" NA NA NA
"5069" NA NA NA
"5070" NA NA NA
"5071" NA NA NA
"5072" NA NA NA
"5073" NA NA NA
"5074" NA NA NA
"5075" NA NA NA
"5076" NA NA NA
"5077" NA NA NA
"5078" NA NA NA
"5079" NA NA NA
"5080" NA NA NA
"5081" NA NA NA
"5082" NA NA NA
"5083" NA NA NA
"5084" NA NA NA
"5085" NA NA NA
"5086" NA NA NA
"5087" NA NA NA
"5088" NA NA NA
"5089" NA NA NA
"5090" NA NA NA
"5091" NA NA NA
"5092" NA NA NA
"5093" NA NA NA
"5094" NA NA NA
"5095" NA NA NA
"5096" NA NA NA
"5097" NA NA NA
"5098" NA NA NA
"5099" NA NA NA
"5100" NA NA NA
"5101" NA NA NA
"5102" NA NA NA
"5103" NA NA NA
"5104" NA NA NA
"5105" NA NA NA
"5106" NA NA NA
"5107" NA NA NA
"5108" NA NA NA
"5109" NA NA NA
"5110" NA NA NA
"5111" NA NA NA
"5112" NA NA NA
"5113" NA NA NA
"5114" NA NA NA
"5115" NA NA NA
"5116" NA NA NA
"5117" NA NA NA
"5118" NA NA NA
"5119" NA NA NA
"5120" NA NA NA
"5121" NA NA NA
"5122" NA NA NA
"5123" NA NA NA
"5124" NA NA NA
"5125" NA NA NA
"5126" NA NA NA
"5127" NA NA NA
"5128" NA NA NA
"5129" NA NA NA
"5130" NA NA NA
"5131" NA NA NA
"5132" NA NA NA
"5133" NA NA NA
"5134" NA NA NA
"5135" NA NA NA
"5136" NA NA NA
"5137" NA NA NA
"5138" NA NA NA
"5139" NA NA NA
"5140" NA NA NA
"5141" NA NA NA
"5142" NA NA NA
"5143" NA NA NA
"5144" NA NA NA
"5145" NA NA NA
"5146" NA NA NA
"5147" NA NA NA
"5148" NA NA NA
"5149" NA NA NA
"5150" NA NA NA
"5151" NA NA NA
"5152" NA NA NA
"5153" NA NA NA
"5154" NA NA NA
"5155" NA NA NA
"5156" NA NA NA
"5157" NA NA NA
"5158" NA NA NA
"5159" NA NA NA
"5160" NA NA NA
"5161" NA NA NA
"5162" NA NA NA
"5163" NA NA NA
"5164" NA NA NA
"5165" NA NA NA
"5166" NA NA NA
"5167" NA NA NA
"5168" NA NA NA
"5169" NA NA NA
"5170" NA NA NA
"5171" NA NA NA
"5172" NA NA NA
"5173" NA NA NA
"5174" NA NA NA
"5175" NA NA NA
"5176" NA NA NA
"5177" NA NA NA
"5178" NA NA NA
"5179" NA NA NA
"5180" NA NA NA
"5181" NA NA NA
"5182" NA NA NA
"5183" NA NA NA
"5184" NA NA NA
"5185" NA NA NA
"5186" NA NA NA
"5187" NA NA NA
"5188" NA NA NA
"5189" NA NA NA
"5190" NA NA NA
"5191" NA NA NA
"5192" NA NA NA
"5193" NA NA NA
"5194" NA NA NA
"5195" NA NA NA
"5196" NA NA NA
"5197" NA NA NA
"5198" NA NA NA
"5199" NA NA NA
"5200" NA NA NA
"5201" NA NA NA
"5202" NA NA NA
"5203" NA NA NA
"5204" NA NA NA
"5205" NA NA NA
"5206" NA NA NA
"5207" NA NA NA
"5208" NA NA NA
"5209" NA NA NA
"5210" NA NA NA
"5211" NA NA NA
"5212" NA NA NA
"5213" NA NA NA
"5214" NA NA NA
"5215" NA NA NA
"5216" NA NA NA
"5217" NA NA NA
"5218" NA NA NA
"5219" NA NA NA
"5220" NA NA NA
"5221" NA NA NA
"5222" NA NA NA
"5223" NA NA NA
"5224" NA NA NA
"5225" NA NA NA
"5226" NA NA NA
"5227" NA NA NA
"5228" NA NA NA
"5229" NA NA NA
"5230" NA NA NA
"5231" NA NA NA
"5232" NA NA NA
"5233" NA NA NA
"5234" NA NA NA
"5235" NA NA NA
"5236" NA NA NA
"5237" NA NA NA
"5238" NA NA NA
"5239" NA NA NA
"5240" NA NA NA
"5241" NA NA NA
"5242" NA NA NA
"5243" NA NA NA
"5244" NA NA NA
"5245" NA NA NA
"5246" NA NA NA
"5247" NA NA NA
"5248" NA NA NA
"5249" NA NA NA
"5250" NA NA NA
"5251" NA NA NA
"5252" NA NA NA
"5253" NA NA NA
"5254" NA NA NA
"5255" NA NA NA
"5256" NA NA NA
"5257" NA NA NA
"5258" NA NA NA
"5259" NA NA NA
"5260" NA NA NA
"5261" NA NA NA
"5262" NA NA NA
"5263" NA NA NA
"5264" NA NA NA
"5265" NA NA NA
"5266" NA NA NA
"5267" NA NA NA
"5268" NA NA NA
"5269" NA NA NA
"5270" NA NA NA
"5271" NA NA NA
"5272" NA NA NA
"5273" NA NA NA
"5274" NA NA NA
"5275" NA NA NA
"5276" NA NA NA
"5277" NA NA NA
"5278" NA NA NA
"5279" NA NA NA
"5280" NA NA NA
"5281" NA NA NA
"5282" NA NA NA
"5283" NA NA NA
"5284" NA NA NA
"5285" NA NA NA
"5286" NA NA NA
"5287" NA NA NA
"5288" NA NA NA
"5289" NA NA NA
"5290" NA NA NA
"5291" NA NA NA
"5292" NA NA NA
"5293" NA NA NA
"5294" NA NA NA
"5295" NA NA NA
"5296" NA NA NA
"5297" NA NA NA
"5298" NA NA NA
"5299" NA NA NA
"5300" NA NA NA
"5301" NA NA NA
"5302" NA NA NA
"5303" NA NA NA
"5304" NA NA NA
"5305" NA NA NA
"5306" NA NA NA
"5307" NA NA NA
"5308" NA NA NA
"5309" NA NA NA
"5310" NA NA NA
"5311" NA NA NA
"5312" NA NA NA
"5313" NA NA NA
"5314" NA NA NA
"5315" NA NA NA
"5316" NA NA NA
"5317" NA NA NA
"5318" NA NA NA
"5319" NA NA NA
"5320" NA NA NA
"5321" NA NA NA
"5322" NA NA NA
"5323" NA NA NA
"5324" NA NA NA
"5325" NA NA NA
"5326" NA NA NA
"5327" NA NA NA
"5328" NA NA NA
"5329" NA NA NA
"5330" NA NA NA
"5331" NA NA NA
"5332" NA NA NA
"5333" NA NA NA
"5334" NA NA NA
"5335" NA NA NA
"5336" NA NA NA
"5337" NA NA NA
"5338" NA NA NA
"5339" NA NA NA
"5340" NA NA NA
"5341" NA NA NA
"5342" NA NA NA
"5343" NA NA NA
"5344" NA NA NA
"5345" NA NA NA
"5346" NA NA NA
"5347" NA NA NA
"5348" NA NA NA
"5349" NA NA NA
"5350" NA NA NA
"5351" NA NA NA
"5352" NA NA NA
"5353" NA NA NA
"5354" NA NA NA
"5355" NA NA NA
"5356" NA NA NA
"5357" NA NA NA
"5358" NA NA NA
"5359" NA NA NA
"5360" NA NA NA
"5361" NA NA NA
"5362" NA NA NA
"5363" NA NA NA
"5364" NA NA NA
"5365" NA NA NA
"5366" NA NA NA
"5367" NA NA NA
"5368" NA NA NA
"5369" NA NA NA
"5370" NA NA NA
"5371" NA NA NA
"5372" NA NA NA
"5373" NA NA NA
"5374" NA NA NA
"5375" NA NA NA
"5376" NA NA NA
"5377" NA NA NA
"5378" NA NA NA
"5379" NA NA NA
"5380" NA NA NA
"5381" NA NA NA
"5382" NA NA NA
"5383" NA NA NA
"5384" NA NA NA
"5385" NA NA NA
"5386" NA NA NA
"5387" NA NA NA
"5388" NA NA NA
"5389" NA NA NA
"5390" NA NA NA
"5391" NA NA NA
"5392" NA NA NA
"5393" NA NA NA
"5394" NA NA NA
"5395" NA NA NA
"5396" NA NA NA
"5397" NA NA NA
"5398" NA NA NA
"5399" NA NA NA
"5400" NA NA NA
"5401" NA NA NA
"5402" NA NA NA
"5403" NA NA NA
"5404" NA NA NA
"5405" NA NA NA
"5406" NA NA NA
"5407" NA NA NA
"5408" NA NA NA
"5409" NA NA NA
"5410" NA NA NA
"5411" NA NA NA
"5412" NA NA NA
"5413" NA NA NA
"5414" NA NA NA
"5415" NA NA NA
"5416" NA NA NA
"5417" NA NA NA
"5418" NA NA NA
"5419" NA NA NA
"5420" NA NA NA
"5421" NA NA NA
"5422" NA NA NA
"5423" NA NA NA
"5424" NA NA NA
"5425" NA NA NA
"5426" NA NA NA
"5427" NA NA NA
"5428" NA NA NA
"5429" NA NA NA
"5430" NA NA NA
"5431" NA NA NA
"5432" NA NA NA
"5433" NA NA NA
"5434" NA NA NA
"5435" NA NA NA
"5436" NA NA NA
"5437" NA NA NA
"5438" NA NA NA
"5439" NA NA NA
"5440" NA NA NA
"5441" NA NA NA
"5442" NA NA NA
"5443" NA NA NA
"5444" NA NA NA
"5445" NA NA NA
"5446" NA NA NA
"5447" NA NA NA
"5448" NA NA NA
"5449" NA NA NA
"5450" NA NA NA
"5451" NA NA NA
"5452" NA NA NA
"5453" NA NA NA
"5454" NA NA NA
"5455" NA NA NA
"5456" NA NA NA
"5457" NA NA NA
"5458" NA NA NA
"5459" NA NA NA
"5460" NA NA NA
"5461" NA NA NA
"5462" NA NA NA
"5463" NA NA NA
"5464" NA NA NA
"5465" NA NA NA
"5466" NA NA NA
"5467" NA NA NA
"5468" NA NA NA
"5469" NA NA NA
"5470" NA NA NA
"5471" NA NA NA
"5472" NA NA NA
"5473" NA NA NA
"5474" NA NA NA
"5475" NA NA NA
"5476" NA NA NA
"5477" NA NA NA
"5478" NA NA NA
"5479" NA NA NA
"5480" NA NA NA
"5481" NA NA NA
"5482" NA NA NA
"5483" NA NA NA
"5484" NA NA NA
"5485" NA NA NA
"5486" NA NA NA
"5487" NA NA NA
"5488" NA NA NA
"5489" NA NA NA
"5490" NA NA NA
"5491" NA NA NA
"5492" NA NA NA
"5493" NA NA NA
"5494" NA NA NA
"5495" NA NA NA
"5496" NA NA NA
"5497" NA NA NA
"5498" NA NA NA
"5499" NA NA NA
"5500" NA NA NA
"5501" NA NA NA
"5502" NA NA NA
"5503" NA NA NA
"5504" NA NA NA
"5505" NA NA NA
"5506" NA NA NA
"5507" NA NA NA
"5508" NA NA NA
"5509" NA NA NA
"5510" NA NA NA
"5511" NA NA NA
"5512" NA NA NA
"5513" NA NA NA
"5514" NA NA NA
"5515" NA NA NA
"5516" NA NA NA
"5517" NA NA NA
"5518" NA NA NA
"5519" NA NA NA
"5520" NA NA NA
"5521" NA NA NA
"5522" NA NA NA
"5523" NA NA NA
"5524" NA NA NA
"5525" NA NA NA
"5526" NA NA NA
"5527" NA NA NA
"5528" NA NA NA
"5529" NA NA NA
"5530" NA NA NA
"5531" NA NA NA
"5532" NA NA NA
"5533" NA NA NA
"5534" NA NA NA
"5535" NA NA NA
"5536" NA NA NA
"5537" NA NA NA
"5538" NA NA NA
"5539" NA NA NA
"5540" NA NA NA
"5541" NA NA NA
"5542" NA NA NA
"5543" NA NA NA
"5544" NA NA NA
"5545" NA NA NA
"5546" NA NA NA
"5547" NA NA NA
"5548" NA NA NA
"5549" NA NA NA
"5550" NA NA NA
"5551" NA NA NA
"5552" NA NA NA
"5553" NA NA NA
"5554" NA NA NA
"5555" NA NA NA
"5556" NA NA NA
"5557" NA NA NA
"5558" NA NA NA
"5559" NA NA NA
"5560" NA NA NA
"5561" NA NA NA
"5562" NA NA NA
"5563" NA NA NA
"5564" NA NA NA
"5565" NA NA NA
"5566" NA NA NA
"5567" NA NA NA
"5568" NA NA NA
"5569" NA NA NA
"5570" NA NA NA
"5571" NA NA NA
"5572" NA NA NA
"5573" NA NA NA
"5574" NA NA NA
"5575" NA NA NA
"5576" NA NA NA
"5577" NA NA NA
"5578" NA NA NA
"5579" NA NA NA
"5580" NA NA NA
"5581" NA NA NA
"5582" NA NA NA
"5583" NA NA NA
"5584" NA NA NA
"5585" NA NA NA
"5586" NA NA NA
"5587" NA NA NA
"5588" NA NA NA
"5589" NA NA NA
"5590" NA NA NA
"5591" NA NA NA
"5592" NA NA NA
"5593" NA NA NA
"5594" NA NA NA
"5595" NA NA NA
"5596" NA NA NA
"5597" NA NA NA
"5598" NA NA NA
"5599" NA NA NA
"5600" NA NA NA
"5601" NA NA NA
"5602" NA NA NA
"5603" NA NA NA
"5604" NA NA NA
"5605" NA NA NA
"5606" NA NA NA
"5607" NA NA NA
"5608" NA NA NA
"5609" NA NA NA
"5610" NA NA NA
"5611" NA NA NA
"5612" NA NA NA
"5613" NA NA NA
"5614" NA NA NA
"5615" NA NA NA
"5616" NA NA NA
"5617" NA NA NA
"5618" NA NA NA
"5619" NA NA NA
"5620" NA NA NA
"5621" NA NA NA
"5622" NA NA NA
"5623" NA NA NA
"5624" NA NA NA
"5625" NA NA NA
"5626" NA NA NA
"5627" NA NA NA
"5628" NA NA NA
"5629" NA NA NA
"5630" NA NA NA
"5631" NA NA NA
"5632" NA NA NA
"5633" NA NA NA
"5634" NA NA NA
"5635" NA NA NA
"5636" NA NA NA
"5637" NA NA NA
"5638" NA NA NA
"5639" NA NA NA
"5640" NA NA NA
"5641" NA NA NA
"5642" NA NA NA
"5643" NA NA NA
"5644" NA NA NA
"5645" NA NA NA
"5646" NA NA NA
"5647" NA NA NA
"5648" NA NA NA
"5649" NA NA NA
"5650" NA NA NA
"5651" NA NA NA
"5652" NA NA NA
"5653" NA NA NA
"5654" NA NA NA
"5655" NA NA NA
"5656" NA NA NA
"5657" NA NA NA
"5658" NA NA NA
"5659" NA NA NA
"5660" NA NA NA
"5661" NA NA NA
"5662" NA NA NA
"5663" NA NA NA
"5664" NA NA NA
"5665" NA NA NA
"5666" NA NA NA
"5667" NA NA NA
"5668" NA NA NA
"5669" NA NA NA
"5670" NA NA NA
"5671" NA NA NA
"5672" NA NA NA
"5673" NA NA NA
"5674" NA NA NA
"5675" NA NA NA
"5676" NA NA NA
"5677" NA NA NA
"5678" NA NA NA
"5679" NA NA NA
"5680" NA NA NA
"5681" NA NA NA
"5682" NA NA NA
"5683" NA NA NA
"5684" NA NA NA
"5685" NA NA NA
"5686" NA NA NA
"5687" NA NA NA
"5688" NA NA NA
"5689" NA NA NA
"5690" NA NA NA
"5691" NA NA NA
"5692" NA NA NA
"5693" NA NA NA
"5694" NA NA NA
"5695" NA NA NA
"5696" NA NA NA
"5697" NA NA NA
"5698" NA NA NA
"5699" NA NA NA
"5700" NA NA NA
"5701" NA NA NA
"5702" NA NA NA
"5703" NA NA NA
"5704" NA NA NA
"5705" NA NA NA
"5706" NA NA NA
"5707" NA NA NA
"5708" NA NA NA
"5709" NA NA NA
"5710" NA NA NA
"5711" NA NA NA
"5712" NA NA NA
"5713" NA NA NA
"5714" NA NA NA
"5715" NA NA NA
"5716" NA NA NA
"5717" NA NA NA
"5718" NA NA NA
"5719" NA NA NA
"5720" NA NA NA
"5721" NA NA NA
"5722" NA NA NA
"5723" NA NA NA
"5724" NA NA NA
"5725" NA NA NA
"5726" NA NA NA
"5727" NA NA NA
"5728" NA NA NA
"5729" NA NA NA
"5730" NA NA NA
"5731" NA NA NA
"5732" NA NA NA
"5733" NA NA NA
"5734" NA NA NA
"5735" NA NA NA
"5736" NA NA NA
"5737" NA NA NA
"5738" NA NA NA
"5739" NA NA NA
"5740" NA NA NA
"5741" NA NA NA
"5742" NA NA NA
"5743" NA NA NA
"5744" NA NA NA
"5745" NA NA NA
"5746" NA NA NA
"5747" NA NA NA
"5748" NA NA NA
"5749" NA NA NA
"5750" NA NA NA
"5751" NA NA NA
"5752" NA NA NA
"5753" NA NA NA
"5754" NA NA NA
"5755" NA NA NA
"5756" NA NA NA
"5757" NA NA NA
"5758" NA NA NA
"5759" NA NA NA
"5760" NA NA NA
"5761" NA NA NA
"5762" NA NA NA
"5763" NA NA NA
"5764" NA NA NA
"5765" NA NA NA
"5766" NA NA NA
"5767" NA NA NA
"5768" NA NA NA
"5769" NA NA NA
"5770" NA NA NA
"5771" NA NA NA
"5772" NA NA NA
"5773" NA NA NA
"5774" NA NA NA
"5775" NA NA NA
"5776" NA NA NA
"5777" NA NA NA
"5778" NA NA NA
"5779" NA NA NA
"5780" NA NA NA
"5781" NA NA NA
"5782" NA NA NA
"5783" NA NA NA
"5784" NA NA NA
"5785" NA NA NA
"5786" NA NA NA
"5787" NA NA NA
"5788" NA NA NA
"5789" NA NA NA
"5790" NA NA NA
"5791" NA NA NA
"5792" NA NA NA
"5793" NA NA NA
"5794" NA NA NA
"5795" NA NA NA
"5796" NA NA NA
"5797" NA NA NA
"5798" NA NA NA
"5799" NA NA NA
"5800" NA NA NA
"5801" NA NA NA
"5802" NA NA NA
"5803" NA NA NA
"5804" NA NA NA
"5805" NA NA NA
"5806" NA NA NA
"5807" NA NA NA
"5808" NA NA NA
"5809" NA NA NA
"5810" NA NA NA
"5811" NA NA NA
"5812" NA NA NA
"5813" NA NA NA
"5814" NA NA NA
"5815" NA NA NA
"5816" NA NA NA
"5817" NA NA NA
"5818" NA NA NA
"5819" NA NA NA
"5820" NA NA NA
"5821" NA NA NA
"5822" NA NA NA
"5823" NA NA NA
"5824" NA NA NA
"5825" NA NA NA
"5826" NA NA NA
"5827" NA NA NA
"5828" NA NA NA
"5829" NA NA NA
"5830" NA NA NA
"5831" NA NA NA
"5832" NA NA NA
"5833" NA NA NA
"5834" NA NA NA
"5835" NA NA NA
"5836" NA NA NA
"5837" NA NA NA
"5838" NA NA NA
"5839" NA NA NA
"5840" NA NA NA
"5841" NA NA NA
"5842" NA NA NA
"5843" NA NA NA
"5844" NA NA NA
"5845" NA NA NA
"5846" NA NA NA
"5847" NA NA NA
"5848" NA NA NA
"5849" NA NA NA
"5850" NA NA NA
"5851" NA NA NA
"5852" NA NA NA
"5853" NA NA NA
"5854" NA NA NA
"5855" NA NA NA
"5856" NA NA NA
"5857" NA NA NA
"5858" NA NA NA
"5859" NA NA NA
"5860" NA NA NA
"5861" NA NA NA
"5862" NA NA NA
"5863" NA NA NA
"5864" NA NA NA
"5865" NA NA NA
"5866" NA NA NA
"5867" NA NA NA
"5868" NA NA NA
"5869" NA NA NA
"5870" NA NA NA
"5871" NA NA NA
"5872" NA NA NA
"5873" NA NA NA
"5874" NA NA NA
"5875" NA NA NA
"5876" NA NA NA
"5877" NA NA NA
"5878" NA NA NA
"5879" NA NA NA
"5880" NA NA NA
"5881" NA NA NA
"5882" NA NA NA
"5883" NA NA NA
"5884" NA NA NA
"5885" NA NA NA
"5886" NA NA NA
"5887" NA NA NA
"5888" NA NA NA
"5889" NA NA NA
"5890" NA NA NA
"5891" NA NA NA
"5892" NA NA NA
"5893" NA NA NA
"5894" NA NA NA
"5895" NA NA NA
"5896" NA NA NA
"5897" NA NA NA
"5898" NA NA NA
"5899" NA NA NA
"5900" NA NA NA
"5901" NA NA NA
"5902" NA NA NA
"5903" NA NA NA
"5904" NA NA NA
"5905" NA NA NA
"5906" NA NA NA
"5907" NA NA NA
"5908" NA NA NA
"5909" NA NA NA
"5910" NA NA NA
"5911" NA NA NA
"5912" NA NA NA
"5913" NA NA NA
"5914" NA NA NA
"5915" NA NA NA
"5916" NA NA NA
"5917" NA NA NA
"5918" NA NA NA
"5919" NA NA NA
"5920" NA NA NA
"5921" NA NA NA
"5922" NA NA NA
"5923" NA NA NA
"5924" NA NA NA
"5925" NA NA NA
"5926" NA NA NA
"5927" NA NA NA
"5928" NA NA NA
"5929" NA NA NA
"5930" NA NA NA
"5931" NA NA NA
"5932" NA NA NA
"5933" NA NA NA
"5934" NA NA NA
"5935" NA NA NA
"5936" NA NA NA
"5937" NA NA NA
"5938" NA NA NA
"5939" NA NA NA
"5940" NA NA NA
"5941" NA NA NA
"5942" NA NA NA
"5943" NA NA NA
"5944" NA NA NA
"5945" NA NA NA
"5946" NA NA NA
"5947" NA NA NA
"5948" NA NA NA
"5949" NA NA NA
"5950" NA NA NA
"5951" NA NA NA
"5952" NA NA NA
"5953" NA NA NA
"5954" NA NA NA
"5955" NA NA NA
"5956" NA NA NA
"5957" NA NA NA
"5958" NA NA NA
"5959" NA NA NA
"5960" NA NA NA
"5961" NA NA NA
"5962" NA NA NA
"5963" NA NA NA
"5964" NA NA NA
"5965" NA NA NA
"5966" NA NA NA
"5967" NA NA NA
"5968" NA NA NA
"5969" NA NA NA
"5970" NA NA NA
"5971" NA NA NA
"5972" NA NA NA
"5973" NA NA NA
"5974" NA NA NA
"5975" NA NA NA
"5976" NA NA NA
"5977" NA NA NA
"5978" NA NA NA
"5979" NA NA NA
"5980" NA NA NA
"5981" NA NA NA
"5982" NA NA NA
"5983" NA NA NA
"5984" NA NA NA
"5985" NA NA NA
"5986" NA NA NA
"5987" NA NA NA
"5988" NA NA NA
"5989" NA NA NA
"5990" NA NA NA
"5991" NA NA NA
"5992" NA NA NA
"5993" NA NA NA
"5994" NA NA NA
"5995" NA NA NA
"5996" NA NA NA
"5997" NA NA NA
"5998" NA NA NA
"5999" NA NA NA
"6000" NA NA NA
"6001" NA NA NA
"6002" NA NA NA
"6003" NA NA NA
"6004" NA NA NA
"6005" NA NA NA
"6006" NA NA NA
"6007" NA NA NA
"6008" NA NA NA
"6009" NA NA NA
"6010" NA NA NA
"6011" NA NA NA
"6012" NA NA NA
"6013" NA NA NA
"6014" NA NA NA
"6015" NA NA NA
"6016" NA NA NA
"6017" NA NA NA
"6018" NA NA NA
"6019" NA NA NA
"6020" NA NA NA
"6021" NA NA NA
"6022" NA NA NA
"6023" NA NA NA
"6024" NA NA NA
"6025" NA NA NA
"6026" NA NA NA
"6027" NA NA NA
"6028" NA NA NA
"6029" NA NA NA
"6030" NA NA NA
"6031" NA NA NA
"6032" NA NA NA
"6033" NA NA NA
"6034" NA NA NA
"6035" NA NA NA
"6036" NA NA NA
"6037" NA NA NA
"6038" NA NA NA
"6039" NA NA NA
"6040" NA NA NA
"6041" NA NA NA
"6042" NA NA NA
"6043" NA NA NA
"6044" NA NA NA
"6045" NA NA NA
"6046" NA NA NA
"6047" NA NA NA
"6048" NA NA NA
"6049" NA NA NA
"6050" NA NA NA
"6051" NA NA NA
"6052" NA NA NA
"6053" NA NA NA
"6054" NA NA NA
"6055" NA NA NA
"6056" NA NA NA
"6057" NA NA NA
"6058" NA NA NA
"6059" NA NA NA
"6060" NA NA NA
"6061" NA NA NA
"6062" NA NA NA
"6063" NA NA NA
"6064" NA NA NA
"6065" NA NA NA
"6066" NA NA NA
"6067" NA NA NA
"6068" NA NA NA
"6069" NA NA NA
"6070" NA NA NA
"6071" NA NA NA
"6072" NA NA NA
"6073" NA NA NA
"6074" NA NA NA
"6075" NA NA NA
"6076" NA NA NA
"6077" NA NA NA
"6078" NA NA NA
"6079" NA NA NA
"6080" NA NA NA
"6081" NA NA NA
"6082" NA NA NA
"6083" NA NA NA
"6084" NA NA NA
"6085" NA NA NA
"6086" NA NA NA
"6087" NA NA NA
"6088" NA NA NA
"6089" NA NA NA
"6090" NA NA NA
"6091" NA NA NA
"6092" NA NA NA
"6093" NA NA NA
"6094" NA NA NA
"6095" NA NA NA
"6096" NA NA NA
"6097" NA NA NA
"6098" NA NA NA
"6099" NA NA NA
"6100" NA NA NA
"6101" NA NA NA
"6102" NA NA NA
"6103" NA NA NA
"6104" NA NA NA
"6105" NA NA NA
"6106" NA NA NA
"6107" NA NA NA
"6108" NA NA NA
"6109" NA NA NA
"6110" NA NA NA
"6111" NA NA NA
"6112" NA NA NA
"6113" NA NA NA
"6114" NA NA NA
"6115" NA NA NA
"6116" NA NA NA
"6117" NA NA NA
"6118" NA NA NA
"6119" NA NA NA
"6120" NA NA NA
"6121" NA NA NA
"6122" NA NA NA
"6123" NA NA NA
"6124" NA NA NA
"6125" NA NA NA
"6126" NA NA NA
"6127" NA NA NA
"6128" NA NA NA
"6129" NA NA NA
"6130" NA NA NA
"6131" NA NA NA
"6132" NA NA NA
"6133" NA NA NA
"6134" NA NA NA
"6135" NA NA NA
"6136" NA NA NA
"6137" NA NA NA
"6138" NA NA NA
"6139" NA NA NA
"6140" NA NA NA
"6141" NA NA NA
"6142" NA NA NA
"6143" NA NA NA
"6144" NA NA NA
"6145" NA NA NA
"6146" NA NA NA
"6147" NA NA NA
"6148" NA NA NA
"6149" NA NA NA
"6150" NA NA NA
"6151" NA NA NA
"6152" NA NA NA
"6153" NA NA NA
"6154" NA NA NA
"6155" NA NA NA
"6156" NA NA NA
"6157" NA NA NA
"6158" NA NA NA
"6159" NA NA NA
"6160" NA NA NA
"6161" NA NA NA
"6162" NA NA NA
"6163" NA NA NA
"6164" NA NA NA
"6165" NA NA NA
"6166" NA NA NA
"6167" NA NA NA
"6168" NA NA NA
"6169" NA NA NA
"6170" NA NA NA
"6171" NA NA NA
"6172" NA NA NA
"6173" NA NA NA
"6174" NA NA NA
"6175" NA NA NA
"6176" NA NA NA
"6177" NA NA NA
"6178" NA NA NA
"6179" NA NA NA
"6180" NA NA NA
"6181" NA NA NA
"6182" NA NA NA
"6183" NA NA NA
"6184" NA NA NA
"6185" NA NA NA
"6186" NA NA NA
"6187" NA NA NA
"6188" NA NA NA
"6189" NA NA NA
"6190" NA NA NA
"6191" NA NA NA
"6192" NA NA NA
"6193" NA NA NA
"6194" NA NA NA
"6195" NA NA NA
"6196" NA NA NA
"6197" NA NA NA
"6198" NA NA NA
"6199" NA NA NA
"6200" NA NA NA
"6201" NA NA NA
"6202" NA NA NA
"6203" NA NA NA
"6204" NA NA NA
"6205" NA NA NA
"6206" NA NA NA
"6207" NA NA NA
"6208" NA NA NA
"6209" NA NA NA
"6210" NA NA NA
"6211" NA NA NA
"6212" NA NA NA
"6213" NA NA NA
"6214" NA NA NA
"6215" NA NA NA
"6216" NA NA NA
"6217" NA NA NA
"6218" NA NA NA
"6219" NA NA NA
"6220" NA NA NA
"6221" NA NA NA
"6222" NA NA NA
"6223" NA NA NA
"6224" NA NA NA
"6225" NA NA NA
"6226" NA NA NA
"6227" NA NA NA
"6228" NA NA NA
"6229" NA NA NA
"6230" NA NA NA
"6231" NA NA NA
"6232" NA NA NA
"6233" NA NA NA
"6234" NA NA NA
"6235" NA NA NA
"6236" NA NA NA
"6237" NA NA NA
"6238" NA NA NA
"6239" NA NA NA
"6240" NA NA NA
"6241" NA NA NA
"6242" NA NA NA
"6243" NA NA NA
"6244" NA NA NA
"6245" NA NA NA
"6246" NA NA NA
"6247" NA NA NA
"6248" NA NA NA
"6249" NA NA NA
"6250" NA NA NA
"6251" NA NA NA
"6252" NA NA NA
"6253" NA NA NA
"6254" NA NA NA
"6255" NA NA NA
"6256" NA NA NA
"6257" NA NA NA
"6258" NA NA NA
"6259" NA NA NA
"6260" NA NA NA
"6261" NA NA NA
"6262" NA NA NA
"6263" NA NA NA
"6264" NA NA NA
"6265" NA NA NA
"6266" NA NA NA
"6267" NA NA NA
"6268" NA NA NA
"6269" NA NA NA
"6270" NA NA NA
"6271" NA NA NA
"6272" NA NA NA
"6273" NA NA NA
"6274" NA NA NA
"6275" NA NA NA
"6276" NA NA NA
"6277" NA NA NA
"6278" NA NA NA
"6279" NA NA NA
"6280" NA NA NA
"6281" NA NA NA
"6282" NA NA NA
"6283" NA NA NA
"6284" NA NA NA
"6285" NA NA NA
"6286" NA NA NA
"6287" NA NA NA
"6288" NA NA NA
"6289" NA NA NA
"6290" NA NA NA
"6291" NA NA NA
"6292" NA NA NA
"6293" NA NA NA
"6294" NA NA NA
"6295" NA NA NA
"6296" NA NA NA
"6297" NA NA NA
"6298" NA NA NA
"6299" NA NA NA
"6300" NA NA NA
"6301" NA NA NA
"6302" NA NA NA
"6303" NA NA NA
"6304" NA NA NA
"6305" NA NA NA
"6306" NA NA NA
"6307" NA NA NA
"6308" NA NA NA
"6309" NA NA NA
"6310" NA NA NA
"6311" NA NA NA
"6312" NA NA NA
"6313" NA NA NA
"6314" NA NA NA
"6315" NA NA NA
"6316" NA NA NA
"6317" NA NA NA
"6318" NA NA NA
"6319" NA NA NA
"6320" NA NA NA
"6321" NA NA NA
"6322" NA NA NA
"6323" NA NA NA
"6324" NA NA NA
"6325" NA NA NA
"6326" NA NA NA
"6327" NA NA NA
"6328" NA NA NA
"6329" NA NA NA
"6330" NA NA NA
"6331" NA NA NA
"6332" NA NA NA
"6333" NA NA NA
"6334" NA NA NA
"6335" NA NA NA
"6336" NA NA NA
"6337" NA NA NA
"6338" NA NA NA
"6339" NA NA NA
"6340" NA NA NA
"6341" NA NA NA
"6342" NA NA NA
"6343" NA NA NA
"6344" NA NA NA
"6345" NA NA NA
"6346" NA NA NA
"6347" NA NA NA
"6348" NA NA NA
"6349" NA NA NA
"6350" NA NA NA
"6351" NA NA NA
"6352" NA NA NA
"6353" NA NA NA
"6354" NA NA NA
"6355" NA NA NA
"6356" NA NA NA
"6357" NA NA NA
"6358" NA NA NA
"6359" NA NA NA
"6360" NA NA NA
"6361" NA NA NA
"6362" NA NA NA
"6363" NA NA NA
"6364" NA NA NA
"6365" NA NA NA
"6366" NA NA NA
"6367" NA NA NA
"6368" NA NA NA
"6369" NA NA NA
"6370" NA NA NA
"6371" NA NA NA
"6372" NA NA NA
"6373" NA NA NA
"6374" NA NA NA
"6375" NA NA NA
"6376" NA NA NA
"6377" NA NA NA
"6378" NA NA NA
"6379" NA NA NA
"6380" NA NA NA
"6381" NA NA NA
"6382" NA NA NA
"6383" NA NA NA
"6384" NA NA NA
"6385" NA NA NA
"6386" NA NA NA
"6387" NA NA NA
"6388" NA NA NA
"6389" NA NA NA
"6390" NA NA NA
"6391" NA NA NA
"6392" NA NA NA
"6393" NA NA NA
"6394" NA NA NA
"6395" NA NA NA
"6396" NA NA NA
"6397" NA NA NA
"6398" NA NA NA
"6399" NA NA NA
"6400" NA NA NA
"6401" NA NA NA
"6402" NA NA NA
"6403" NA NA NA
"6404" NA NA NA
"6405" NA NA NA
"6406" NA NA NA
"6407" NA NA NA
"6408" NA NA NA
"6409" NA NA NA
"6410" NA NA NA
"6411" NA NA NA
"6412" NA NA NA
"6413" NA NA NA
"6414" NA NA NA
"6415" NA NA NA
"6416" NA NA NA
"6417" NA NA NA
"6418" NA NA NA
"6419" NA NA NA
"6420" NA NA NA
"6421" NA NA NA
"6422" NA NA NA
"6423" NA NA NA
"6424" NA NA NA
"6425" NA NA NA
"6426" NA NA NA
"6427" NA NA NA
"6428" NA NA NA
"6429" NA NA NA
"6430" NA NA NA
"6431" NA NA NA
"6432" NA NA NA
"6433" NA NA NA
"6434" NA NA NA
"6435" NA NA NA
"6436" NA NA NA
"6437" NA NA NA
"6438" NA NA NA
"6439" NA NA NA
"6440" NA NA NA
"6441" NA NA NA
"6442" NA NA NA
"6443" NA NA NA
"6444" NA NA NA
"6445" NA NA NA
"6446" NA NA NA
"6447" NA NA NA
"6448" NA NA NA
"6449" NA NA NA
"6450" NA NA NA
"6451" NA NA NA
"6452" NA NA NA
"6453" NA NA NA
"6454" NA NA NA
"6455" NA NA NA
"6456" NA NA NA
"6457" NA NA NA
"6458" NA NA NA
"6459" NA NA NA
"6460" NA NA NA
"6461" NA NA NA
"6462" NA NA NA
"6463" NA NA NA
"6464" NA NA NA
"6465" NA NA NA
"6466" NA NA NA
"6467" NA NA NA
"6468" NA NA NA
"6469" NA NA NA
"6470" NA NA NA
"6471" NA NA NA
"6472" NA NA NA
"6473" NA NA NA
"6474" NA NA NA
"6475" NA NA NA
"6476" NA NA NA
"6477" NA NA NA
"6478" NA NA NA
"6479" NA NA NA
"6480" NA NA NA
"6481" NA NA NA
"6482" NA NA NA
"6483" NA NA NA
"6484" NA NA NA
"6485" NA NA NA
"6486" NA NA NA
"6487" NA NA NA
"6488" NA NA NA
"6489" NA NA NA
"6490" NA NA NA
"6491" NA NA NA
"6492" NA NA NA
"6493" NA NA NA
"6494" NA NA NA
"6495" NA NA NA
"6496" NA NA NA
"6497" NA NA NA
"6498" NA NA NA
"6499" NA NA NA
"6500" NA NA NA
"6501" NA NA NA
"6502" NA NA NA
"6503" NA NA NA
"6504" NA NA NA
"6505" NA NA NA
"6506" NA NA NA
"6507" NA NA NA
"6508" NA NA NA
"6509" NA NA NA
"6510" NA NA NA
"6511" NA NA NA
"6512" NA NA NA
"6513" NA NA NA
"6514" NA NA NA
"6515" NA NA NA
"6516" NA NA NA
"6517" NA NA NA
"6518" NA NA NA
"6519" NA NA NA
"6520" NA NA NA
"6521" NA NA NA
"6522" NA NA NA
"6523" NA NA NA
"6524" NA NA NA
"6525" NA NA NA
"6526" NA NA NA
"6527" NA NA NA
"6528" NA NA NA
"6529" NA NA NA
"6530" NA NA NA
"6531" NA NA NA
"6532" NA NA NA
"6533" NA NA NA
"6534" NA NA NA
"6535" NA NA NA
"6536" NA NA NA
"6537" NA NA NA
"6538" NA NA NA
"6539" NA NA NA
"6540" NA NA NA
"6541" NA NA NA
"6542" NA NA NA
"6543" NA NA NA
"6544" NA NA NA
"6545" NA NA NA
"6546" NA NA NA
"6547" NA NA NA
"6548" NA NA NA
"6549" NA NA NA
"6550" NA NA NA
"6551" NA NA NA
"6552" NA NA NA
"6553" NA NA NA
"6554" NA NA NA
"6555" NA NA NA
"6556" NA NA NA
"6557" NA NA NA
"6558" NA NA NA
"6559" NA NA NA
"6560" NA NA NA
"6561" NA NA NA
"6562" NA NA NA
"6563" NA NA NA
"6564" NA NA NA
"6565" NA NA NA
"6566" NA NA NA
"6567" NA NA NA
"6568" NA NA NA
"6569" NA NA NA
"6570" NA NA NA
"6571" NA NA NA
"6572" NA NA NA
"6573" NA NA NA
"6574" NA NA NA
"6575" NA NA NA
"6576" NA NA NA
"6577" NA NA NA
"6578" NA NA NA
"6579" NA NA NA
"6580" NA NA NA
"6581" NA NA NA
"6582" NA NA NA
"6583" NA NA NA
"6584" NA NA NA
"6585" NA NA NA
"6586" NA NA NA
"6587" NA NA NA
"6588" NA NA NA
"6589" NA NA NA
"6590" NA NA NA
"6591" NA NA NA
"6592" NA NA NA
"6593" NA NA NA
"6594" NA NA NA
"6595" NA NA NA
"6596" NA NA NA
"6597" NA NA NA
"6598" NA NA NA
"6599" NA NA NA
"6600" NA NA NA
"6601" NA NA NA
"6602" NA NA NA
"6603" NA NA NA
"6604" NA NA NA
"6605" NA NA NA
"6606" NA NA NA
"6607" NA NA NA
"6608" NA NA NA
"6609" NA NA NA
"6610" NA NA NA
"6611" NA NA NA
"6612" NA NA NA
"6613" NA NA NA
"6614" NA NA NA
"6615" NA NA NA
"6616" NA NA NA
"6617" NA NA NA
"6618" NA NA NA
"6619" NA NA NA
"6620" NA NA NA
"6621" NA NA NA
"6622" NA NA NA
"6623" NA NA NA
"6624" NA NA NA
"6625" NA NA NA
"6626" NA NA NA
"6627" NA NA NA
"6628" NA NA NA
"6629" NA NA NA
"6630" NA NA NA
"6631" NA NA NA
"6632" NA NA NA
"6633" NA NA NA
"6634" NA NA NA
"6635" NA NA NA
"6636" NA NA NA
"6637" NA NA NA
"6638" NA NA NA
"6639" NA NA NA
"6640" NA NA NA
"6641" NA NA NA
"6642" NA NA NA
"6643" NA NA NA
"6644" NA NA NA
"6645" NA NA NA
"6646" NA NA NA
"6647" NA NA NA
"6648" NA NA NA
"6649" NA NA NA
"6650" NA NA NA
"6651" NA NA NA
"6652" NA NA NA
"6653" NA NA NA
"6654" NA NA NA
"6655" NA NA NA
"6656" NA NA NA
"6657" NA NA NA
"6658" NA NA NA
"6659" NA NA NA
"6660" NA NA NA
"6661" NA NA NA
"6662" NA NA NA
"6663" NA NA NA
"6664" NA NA NA
"6665" NA NA NA
"6666" NA NA NA
"6667" NA NA NA
"6668" NA NA NA
"6669" NA NA NA
"6670" NA NA NA
"6671" NA NA NA
"6672" NA NA NA
"6673" NA NA NA
"6674" NA NA NA
"6675" NA NA NA
"6676" NA NA NA
"6677" NA NA NA
"6678" NA NA NA
"6679" NA NA NA
"6680" NA NA NA
"6681" NA NA NA
"6682" NA NA NA
"6683" NA NA NA
"6684" NA NA NA
"6685" NA NA NA
"6686" NA NA NA
"6687" NA NA NA
"6688" NA NA NA
"6689" NA NA NA
"6690" NA NA NA
"6691" NA NA NA
"6692" NA NA NA
"6693" NA NA NA
"6694" NA NA NA
"6695" NA NA NA
"6696" NA NA NA
"6697" NA NA NA
"6698" NA NA NA
"6699" NA NA NA
"6700" NA NA NA
"6701" NA NA NA
"6702" NA NA NA
"6703" NA NA NA
"6704" NA NA NA
"6705" NA NA NA
"6706" NA NA NA
"6707" NA NA NA
"6708" NA NA NA
"6709" NA NA NA
"6710" NA NA NA
"6711" NA NA NA
"6712" NA NA NA
"6713" NA NA NA
"6714" NA NA NA
"6715" NA NA NA
"6716" NA NA NA
"6717" NA NA NA
"6718" NA NA NA
"6719" NA NA NA
"6720" NA NA NA
"6721" NA NA NA
"6722" NA NA NA
"6723" NA NA NA
"6724" NA NA NA
"6725" NA NA NA
"6726" NA NA NA
"6727" NA NA NA
"6728" NA NA NA
"6729" NA NA NA
"6730" NA NA NA
"6731" NA NA NA
"6732" NA NA NA
"6733" NA NA NA
"6734" NA NA NA
"6735" NA NA NA
"6736" NA NA NA
"6737" NA NA NA
"6738" NA NA NA
"6739" NA NA NA
"6740" NA NA NA
"6741" NA NA NA
"6742" NA NA NA
"6743" NA NA NA
"6744" NA NA NA
"6745" NA NA NA
"6746" NA NA NA
"6747" NA NA NA
"6748" NA NA NA
"6749" NA NA NA
"6750" NA NA NA
"6751" NA NA NA
"6752" NA NA NA
"6753" NA NA NA
"6754" NA NA NA
"6755" NA NA NA
"6756" NA NA NA
"6757" NA NA NA
"6758" NA NA NA
"6759" NA NA NA
"6760" NA NA NA
"6761" NA NA NA
"6762" NA NA NA
"6763" NA NA NA
"6764" NA NA NA
"6765" NA NA NA
"6766" NA NA NA
"6767" NA NA NA
"6768" NA NA NA
"6769" NA NA NA
"6770" NA NA NA
"6771" NA NA NA
"6772" NA NA NA
"6773" NA NA NA
"6774" NA NA NA
"6775" NA NA NA
"6776" NA NA NA
"6777" NA NA NA
"6778" NA NA NA
"6779" NA NA NA
"6780" NA NA NA
"6781" NA NA NA
"6782" NA NA NA
"6783" NA NA NA
"6784" NA NA NA
"6785" NA NA NA
"6786" NA NA NA
"6787" NA NA NA
"6788" NA NA NA
"6789" NA NA NA
"6790" NA NA NA
"6791" NA NA NA
"6792" NA NA NA
"6793" NA NA NA
"6794" NA NA NA
"6795" NA NA NA
"6796" NA NA NA
"6797" NA NA NA
"6798" NA NA NA
"6799" NA NA NA
"6800" NA NA NA
"6801" NA NA NA
"6802" NA NA NA
"6803" NA NA NA
"6804" NA NA NA
"6805" NA NA NA
"6806" NA NA NA
"6807" NA NA NA
"6808" NA NA NA
"6809" NA NA NA
"6810" NA NA NA
"6811" NA NA NA
"6812" NA NA NA
"6813" NA NA NA
"6814" NA NA NA
"6815" NA NA NA
"6816" NA NA NA
"6817" NA NA NA
"6818" NA NA NA
"6819" NA NA NA
"6820" NA NA NA
"6821" NA NA NA
"6822" NA NA NA
"6823" NA NA NA
"6824" NA NA NA
"6825" NA NA NA
"6826" NA NA NA
"6827" NA NA NA
"6828" NA NA NA
"6829" NA NA NA
"6830" NA NA NA
"6831" NA NA NA
"6832" NA NA NA
"6833" NA NA NA
"6834" NA NA NA
"6835" NA NA NA
"6836" NA NA NA
"6837" NA NA NA
"6838" NA NA NA
"6839" NA NA NA
"6840" NA NA NA
"6841" NA NA NA
"6842" NA NA NA
"6843" NA NA NA
"6844" NA NA NA
"6845" NA NA NA
"6846" NA NA NA
"6847" NA NA NA
"6848" NA NA NA
"6849" NA NA NA
"6850" NA NA NA
"6851" NA NA NA
"6852" NA NA NA
"6853" NA NA NA
"6854" NA NA NA
"6855" NA NA NA
"6856" NA NA NA
"6857" NA NA NA
"6858" NA NA NA
"6859" NA NA NA
"6860" NA NA NA
"6861" NA NA NA
"6862" NA NA NA
"6863" NA NA NA
"6864" NA NA NA
"6865" NA NA NA
"6866" NA NA NA
"6867" NA NA NA
"6868" NA NA NA
"6869" NA NA NA
"6870" NA NA NA
"6871" NA NA NA
"6872" NA NA NA
"6873" NA NA NA
"6874" NA NA NA
"6875" NA NA NA
"6876" NA NA NA
"6877" NA NA NA
"6878" NA NA NA
"6879" NA NA NA
"6880" NA NA NA
"6881" NA NA NA
"6882" NA NA NA
"6883" NA NA NA
"6884" NA NA NA
"6885" NA NA NA
"6886" NA NA NA
"6887" NA NA NA
"6888" NA NA NA
"6889" NA NA NA
"6890" NA NA NA
"6891" NA NA NA
"6892" NA NA NA
"6893" NA NA NA
"6894" NA NA NA
"6895" NA NA NA
"6896" NA NA NA
"6897" NA NA NA
"6898" NA NA NA
"6899" NA NA NA
"6900" NA NA NA
"6901" NA NA NA
"6902" NA NA NA
"6903" NA NA NA
"6904" NA NA NA
"6905" NA NA NA
"6906" NA NA NA
"6907" NA NA NA
"6908" NA NA NA
"6909" NA NA NA
"6910" NA NA NA
"6911" NA NA NA
"6912" NA NA NA
"6913" NA NA NA
"6914" NA NA NA
"6915" NA NA NA
"6916" NA NA NA
"6917" NA NA NA
"6918" NA NA NA
"6919" NA NA NA
"6920" NA NA NA
"6921" NA NA NA
"6922" NA NA NA
"6923" NA NA NA
"6924" NA NA NA
"6925" NA NA NA
"6926" NA NA NA
"6927" NA NA NA
"6928" NA NA NA
"6929" NA NA NA
"6930" NA NA NA
"6931" NA NA NA
"6932" NA NA NA
"6933" NA NA NA
"6934" NA NA NA
"6935" NA NA NA
"6936" NA NA NA
"6937" NA NA NA
"6938" NA NA NA
"6939" NA NA NA
"6940" NA NA NA
"6941" NA NA NA
"6942" NA NA NA
"6943" NA NA NA
"6944" NA NA NA
"6945" NA NA NA
"6946" NA NA NA
"6947" NA NA NA
"6948" NA NA NA
"6949" NA NA NA
"6950" NA NA NA
"6951" NA NA NA
"6952" NA NA NA
"6953" NA NA NA
"6954" NA NA NA
"6955" NA NA NA
"6956" NA NA NA
"6957" NA NA NA
"6958" NA NA NA
"6959" NA NA NA
"6960" NA NA NA
"6961" NA NA NA
"6962" NA NA NA
"6963" NA NA NA
"6964" NA NA NA
"6965" NA NA NA
"6966" NA NA NA
"6967" NA NA NA
"6968" NA NA NA
"6969" NA NA NA
"6970" NA NA NA
"6971" NA NA NA
"6972" NA NA NA
"6973" NA NA NA
"6974" NA NA NA
"6975" NA NA NA
"6976" NA NA NA
"6977" NA NA NA
"6978" NA NA NA
"6979" NA NA NA
"6980" NA NA NA
"6981" NA NA NA
"6982" NA NA NA
"6983" NA NA NA
"6984" NA NA NA
"6985" NA NA NA
"6986" NA NA NA
"6987" NA NA NA
"6988" NA NA NA
"6989" NA NA NA
"6990" NA NA NA
"6991" NA NA NA
"6992" NA NA NA
"6993" NA NA NA
"6994" NA NA NA
"6995" NA NA NA
"6996" NA NA NA
"6997" NA NA NA
"6998" NA NA NA
"6999" NA NA NA
"7000" NA NA NA
"7001" NA NA NA
"7002" NA NA NA
"7003" NA NA NA
"7004" NA NA NA
"7005" NA NA NA
"7006" NA NA NA
"7007" NA NA NA
"7008" NA NA NA
"7009" NA NA NA
"7010" NA NA NA
"7011" NA NA NA
"7012" NA NA NA
"7013" NA NA NA
"7014" NA NA NA
"7015" NA NA NA
"7016" NA NA NA
"7017" NA NA NA
"7018" NA NA NA
"7019" NA NA NA
"7020" NA NA NA
"7021" NA NA NA
"7022" NA NA NA
"7023" NA NA NA
"7024" NA NA NA
"7025" NA NA NA
"7026" NA NA NA
"7027" NA NA NA
"7028" NA NA NA
"7029" NA NA NA
"7030" NA NA NA
"7031" NA NA NA
"7032" NA NA NA
"7033" NA NA NA
"7034" NA NA NA
"7035" NA NA NA
"7036" NA NA NA
"7037" NA NA NA
"7038" NA NA NA
"7039" NA NA NA
"7040" NA NA NA
"7041" NA NA NA
"7042" NA NA NA
"7043" NA NA NA
"7044" NA NA NA
"7045" NA NA NA
"7046" NA NA NA
"7047" NA NA NA
"7048" NA NA NA
"7049" NA NA NA
"7050" NA NA NA
"7051" NA NA NA
"7052" NA NA NA
"7053" NA NA NA
"7054" NA NA NA
"7055" NA NA NA
"7056" NA NA NA
"7057" NA NA NA
"7058" NA NA NA
"7059" NA NA NA
"7060" NA NA NA
"7061" NA NA NA
"7062" NA NA NA
"7063" NA NA NA
"7064" NA NA NA
"7065" NA NA NA
"7066" NA NA NA
"7067" NA NA NA
"7068" NA NA NA
"7069" NA NA NA
"7070" NA NA NA
"7071" NA NA NA
"7072" NA NA NA
"7073" NA NA NA
"7074" NA NA NA
"7075" NA NA NA
"7076" NA NA NA
"7077" NA NA NA
"7078" NA NA NA
"7079" NA NA NA
"7080" NA NA NA
"7081" NA NA NA
"7082" NA NA NA
"7083" NA NA NA
"7084" NA NA NA
"7085" NA NA NA
"7086" NA NA NA
"7087" NA NA NA
"7088" NA NA NA
"7089" NA NA NA
"7090" NA NA NA
"7091" NA NA NA
"7092" NA NA NA
"7093" NA NA NA
"7094" NA NA NA
"7095" NA NA NA
"7096" NA NA NA
"7097" NA NA NA
"7098" NA NA NA
"7099" NA NA NA
"7100" NA NA NA
"7101" NA NA NA
"7102" NA NA NA
"7103" NA NA NA
"7104" NA NA NA
"7105" NA NA NA
"7106" NA NA NA
"7107" NA NA NA
"7108" NA NA NA
"7109" NA NA NA
"7110" NA NA NA
"7111" NA NA NA
"7112" NA NA NA
"7113" NA NA NA
"7114" NA NA NA
"7115" NA NA NA
"7116" NA NA NA
"7117" NA NA NA
"7118" NA NA NA
"7119" NA NA NA
"7120" NA NA NA
"7121" NA NA NA
"7122" NA NA NA
"7123" NA NA NA
"7124" NA NA NA
"7125" NA NA NA
"7126" NA NA NA
"7127" NA NA NA
"7128" NA NA NA
"7129" NA NA NA
"7130" NA NA NA
"7131" NA NA NA
"7132" NA NA NA
"7133" NA NA NA
"7134" NA NA NA
"7135" NA NA NA
"7136" NA NA NA
"7137" NA NA NA
"7138" NA NA NA
"7139" NA NA NA
"7140" NA NA NA
"7141" NA NA NA
"7142" NA NA NA
"7143" NA NA NA
"7144" NA NA NA
"7145" NA NA NA
"7146" NA NA NA
"7147" NA NA NA
"7148" NA NA NA
"7149" NA NA NA
"7150" NA NA NA
"7151" NA NA NA
"7152" NA NA NA
"7153" NA NA NA
"7154" NA NA NA
"7155" NA NA NA
"7156" NA NA NA
"7157" NA NA NA
"7158" NA NA NA
"7159" NA NA NA
"7160" NA NA NA
"7161" NA NA NA
"7162" NA NA NA
"7163" NA NA NA
"7164" NA NA NA
"7165" NA NA NA
"7166" NA NA NA
"7167" NA NA NA
"7168" NA NA NA
"7169" NA NA NA
"7170" NA NA NA
"7171" NA NA NA
"7172" NA NA NA
"7173" NA NA NA
"7174" NA NA NA
"7175" NA NA NA
"7176" NA NA NA
"7177" NA NA NA
"7178" NA NA NA
"7179" NA NA NA
"7180" NA NA NA
"7181" NA NA NA
"7182" NA NA NA
"7183" NA NA NA
"7184" NA NA NA
"7185" NA NA NA
"7186" NA NA NA
"7187" NA NA NA
"7188" NA NA NA
"7189" NA NA NA
"7190" NA NA NA
"7191" NA NA NA
"7192" NA NA NA
"7193" NA NA NA
"7194" NA NA NA
"7195" NA NA NA
"7196" NA NA NA
"7197" NA NA NA
"7198" NA NA NA
"7199" NA NA NA
"7200" NA NA NA
"7201" NA NA NA
"7202" NA NA NA
"7203" NA NA NA
"7204" NA NA NA
"7205" NA NA NA
"7206" NA NA NA
"7207" NA NA NA
"7208" NA NA NA
"7209" NA NA NA
"7210" NA NA NA
"7211" NA NA NA
"7212" NA NA NA
"7213" NA NA NA
"7214" NA NA NA
"7215" NA NA NA
"7216" NA NA NA
"7217" NA NA NA
"7218" NA NA NA
"7219" NA NA NA
"7220" NA NA NA
"7221" NA NA NA
"7222" NA NA NA
"7223" NA NA NA
"7224" NA NA NA
"7225" NA NA NA
"7226" NA NA NA
"7227" NA NA NA
"7228" NA NA NA
"7229" NA NA NA
"7230" NA NA NA
"7231" NA NA NA
"7232" NA NA NA
"7233" NA NA NA
"7234" NA NA NA
"7235" NA NA NA
"7236" NA NA NA
"7237" NA NA NA
"7238" NA NA NA
"7239" NA NA NA
"7240" NA NA NA
"7241" NA NA NA
"7242" NA NA NA
"7243" NA NA NA
"7244" NA NA NA
"7245" NA NA NA
"7246" NA NA NA
"7247" NA NA NA
"7248" NA NA NA
"7249" NA NA NA
"7250" NA NA NA
"7251" NA NA NA
"7252" NA NA NA
"7253" NA NA NA
"7254" NA NA NA
"7255" NA NA NA
"7256" NA NA NA
"7257" NA NA NA
"7258" NA NA NA
"7259" NA NA NA
"7260" NA NA NA
"7261" NA NA NA
"7262" NA NA NA
"7263" NA NA NA
"7264" NA NA NA
"7265" NA NA NA
"7266" NA NA NA
"7267" NA NA NA
"7268" NA NA NA
"7269" NA NA NA
"7270" NA NA NA
"7271" NA NA NA
"7272" NA NA NA
"7273" NA NA NA
"7274" NA NA NA
"7275" NA NA NA
"7276" NA NA NA
"7277" NA NA NA
"7278" NA NA NA
"7279" NA NA NA
"7280" NA NA NA
"7281" NA NA NA
"7282" NA NA NA
"7283" NA NA NA
"7284" NA NA NA
"7285" NA NA NA
"7286" NA NA NA
"7287" NA NA NA
"7288" NA NA NA
"7289" NA NA NA
"7290" NA NA NA
"7291" NA NA NA
"7292" NA NA NA
"7293" NA NA NA
"7294" NA NA NA
"7295" NA NA NA
"7296" NA NA NA
"7297" NA NA NA
"7298" NA NA NA
"7299" NA NA NA
"7300" NA NA NA
"7301" NA NA NA
"7302" NA NA NA
"7303" NA NA NA
"7304" NA NA NA
"7305" NA NA NA
"7306" NA NA NA
"7307" NA NA NA
"7308" NA NA NA
"7309" NA NA NA
"7310" NA NA NA
"7311" NA NA NA
"7312" NA NA NA
"7313" NA NA NA
"7314" NA NA NA
"7315" NA NA NA
"7316" NA NA NA
"7317" NA NA NA
"7318" NA NA NA
"7319" NA NA NA
"7320" NA NA NA
"7321" NA NA NA
"7322" NA NA NA
"7323" NA NA NA
"7324" NA NA NA
"7325" NA NA NA
"7326" NA NA NA
"7327" NA NA NA
"7328" NA NA NA
"7329" NA NA NA
"7330" NA NA NA
"7331" NA NA NA
"7332" NA NA NA
"7333" NA NA NA
"7334" NA NA NA
"7335" NA NA NA
"7336" NA NA NA
"7337" NA NA NA
"7338" NA NA NA
"7339" NA NA NA
"7340" NA NA NA
"7341" NA NA NA
"7342" NA NA NA
"7343" NA NA NA
"7344" NA NA NA
"7345" NA NA NA
"7346" NA NA NA
"7347" NA NA NA
"7348" NA NA NA
"7349" NA NA NA
"7350" NA NA NA
"7351" NA NA NA
"7352" NA NA NA
"7353" NA NA NA
"7354" NA NA NA
"7355" NA NA NA
"7356" NA NA NA
"7357" NA NA NA
"7358" NA NA NA
"7359" NA NA NA
"7360" NA NA NA
"7361" NA NA NA
"7362" NA NA NA
"7363" NA NA NA
"7364" NA NA NA
"7365" NA NA NA
"7366" NA NA NA
"7367" NA NA NA
"7368" NA NA NA
"7369" NA NA NA
"7370" NA NA NA
"7371" NA NA NA
"7372" NA NA NA
"7373" NA NA NA
"7374" NA NA NA
"7375" NA NA NA
"7376" NA NA NA
"7377" NA NA NA
"7378" NA NA NA
"7379" NA NA NA
"7380" NA NA NA
"7381" NA NA NA
"7382" NA NA NA
"7383" NA NA NA
"7384" NA NA NA
"7385" NA NA NA
"7386" NA NA NA
"7387" NA NA NA
"7388" NA NA NA
"7389" NA NA NA
"7390" NA NA NA
"7391" NA NA NA
"7392" NA NA NA
"7393" NA NA NA
"7394" NA NA NA
"7395" NA NA NA
"7396" NA NA NA
"7397" NA NA NA
"7398" NA NA NA
"7399" NA NA NA
"7400" NA NA NA
"7401" NA NA NA
"7402" NA NA NA
"7403" NA NA NA
"7404" NA NA NA
"7405" NA NA NA
"7406" NA NA NA
"7407" NA NA NA
"7408" NA NA NA
"7409" NA NA NA
"7410" NA NA NA
"7411" NA NA NA
"7412" NA NA NA
"7413" NA NA NA
"7414" NA NA NA
"7415" NA NA NA
"7416" NA NA NA
"7417" NA NA NA
"7418" NA NA NA
"7419" NA NA NA
"7420" NA NA NA
"7421" NA NA NA
"7422" NA NA NA
"7423" NA NA NA
"7424" NA NA NA
"7425" NA NA NA
"7426" NA NA NA
"7427" NA NA NA
"7428" NA NA NA
"7429" NA NA NA
"7430" NA NA NA
"7431" NA NA NA
"7432" NA NA NA
"7433" NA NA NA
"7434" NA NA NA
"7435" NA NA NA
"7436" NA NA NA
"7437" NA NA NA
"7438" NA NA NA
"7439" NA NA NA
"7440" NA NA NA
"7441" NA NA NA
"7442" NA NA NA
"7443" NA NA NA
"7444" NA NA NA
"7445" NA NA NA
"7446" NA NA NA
"7447" NA NA NA
"7448" NA NA NA
"7449" NA NA NA
"7450" NA NA NA
"7451" NA NA NA
"7452" NA NA NA
"7453" NA NA NA
"7454" NA NA NA
"7455" NA NA NA
"7456" NA NA NA
"7457" NA NA NA
"7458" NA NA NA
"7459" NA NA NA
"7460" NA NA NA
"7461" NA NA NA
"7462" NA NA NA
"7463" NA NA NA
"7464" NA NA NA
"7465" NA NA NA
"7466" NA NA NA
"7467" NA NA NA
"7468" NA NA NA
"7469" NA NA NA
"7470" NA NA NA
"7471" NA NA NA
"7472" NA NA NA
"7473" NA NA NA
"7474" NA NA NA
"7475" NA NA NA
"7476" NA NA NA
"7477" NA NA NA
"7478" NA NA NA
"7479" NA NA NA
"7480" NA NA NA
"7481" NA NA NA
"7482" NA NA NA
"7483" NA NA NA
"7484" NA NA NA
"7485" NA NA NA
"7486" NA NA NA
"7487" NA NA NA
"7488" NA NA NA
"7489" NA NA NA
"7490" NA NA NA
"7491" NA NA NA
"7492" NA NA NA
"7493" NA NA NA
"7494" NA NA NA
"7495" NA NA NA
"7496" NA NA NA
"7497" NA NA NA
"7498" NA NA NA
"7499" NA NA NA
"7500" NA NA NA
"7501" NA NA NA
"7502" NA NA NA
"7503" NA NA NA
"7504" NA NA NA
"7505" NA NA NA
"7506" NA NA NA
"7507" NA NA NA
"7508" NA NA NA
"7509" NA NA NA
"7510" NA NA NA
"7511" NA NA NA
"7512" NA NA NA
"7513" NA NA NA
"7514" NA NA NA
"7515" NA NA NA
"7516" NA NA NA
"7517" NA NA NA
"7518" NA NA NA
"7519" NA NA NA
"7520" NA NA NA
"7521" NA NA NA
"7522" NA NA NA
"7523" NA NA NA
"7524" NA NA NA
"7525" NA NA NA
"7526" NA NA NA
"7527" NA NA NA
"7528" NA NA NA
"7529" NA NA NA
"7530" NA NA NA
"7531" NA NA NA
"7532" NA NA NA
"7533" NA NA NA
"7534" NA NA NA
"7535" NA NA NA
"7536" NA NA NA
"7537" NA NA NA
"7538" NA NA NA
"7539" NA NA NA
"7540" NA NA NA
"7541" NA NA NA
"7542" NA NA NA
"7543" NA NA NA
"7544" NA NA NA
"7545" NA NA NA
"7546" NA NA NA
"7547" NA NA NA
"7548" NA NA NA
"7549" NA NA NA
"7550" NA NA NA
"7551" NA NA NA
"7552" NA NA NA
"7553" NA NA NA
"7554" NA NA NA
"7555" NA NA NA
"7556" NA NA NA
"7557" NA NA NA
"7558" NA NA NA
"7559" NA NA NA
"7560" NA NA NA
"7561" NA NA NA
"7562" NA NA NA
"7563" NA NA NA
"7564" NA NA NA
"7565" NA NA NA
"7566" NA NA NA
"7567" NA NA NA
"7568" NA NA NA
"7569" NA NA NA
"7570" NA NA NA
"7571" NA NA NA
"7572" NA NA NA
"7573" NA NA NA
"7574" NA NA NA
"7575" NA NA NA
"7576" NA NA NA
"7577" NA NA NA
"7578" NA NA NA
"7579" NA NA NA
"7580" NA NA NA
"7581" NA NA NA
"7582" NA NA NA
"7583" NA NA NA
"7584" NA NA NA
"7585" NA NA NA
"7586" NA NA NA
"7587" NA NA NA
"7588" NA NA NA
"7589" NA NA NA
"7590" NA NA NA
"7591" NA NA NA
"7592" NA NA NA
"7593" NA NA NA
"7594" NA NA NA
"7595" NA NA NA
"7596" NA NA NA
"7597" NA NA NA
"7598" NA NA NA
"7599" NA NA NA
"7600" NA NA NA
"7601" NA NA NA
"7602" NA NA NA
"7603" NA NA NA
"7604" NA NA NA
"7605" NA NA NA
"7606" NA NA NA
"7607" NA NA NA
"7608" NA NA NA
"7609" NA NA NA
"7610" NA NA NA
"7611" NA NA NA
"7612" NA NA NA
"7613" NA NA NA
"7614" NA NA NA
"7615" NA NA NA
"7616" NA NA NA
"7617" NA NA NA
"7618" NA NA NA
"7619" NA NA NA
"7620" NA NA NA
"7621" NA NA NA
"7622" NA NA NA
"7623" NA NA NA
"7624" NA NA NA
"7625" NA NA NA
"7626" NA NA NA
"7627" NA NA NA
"7628" NA NA NA
"7629" NA NA NA
"7630" NA NA NA
"7631" NA NA NA
"7632" NA NA NA
"7633" NA NA NA
"7634" NA NA NA
"7635" NA NA NA
"7636" NA NA NA
"7637" NA NA NA
"7638" NA NA NA
"7639" NA NA NA
"7640" NA NA NA
"7641" NA NA NA
"7642" NA NA NA
"7643" NA NA NA
"7644" NA NA NA
"7645" NA NA NA
"7646" NA NA NA
"7647" NA NA NA
"7648" NA NA NA
"7649" NA NA NA
"7650" NA NA NA
"7651" NA NA NA
"7652" NA NA NA
"7653" NA NA NA
"7654" NA NA NA
"7655" NA NA NA
"7656" NA NA NA
"7657" NA NA NA
"7658" NA NA NA
"7659" NA NA NA
"7660" NA NA NA
"7661" NA NA NA
"7662" NA NA NA
"7663" NA NA NA
"7664" NA NA NA
"7665" NA NA NA
"7666" NA NA NA
"7667" NA NA NA
"7668" NA NA NA
"7669" NA NA NA
"7670" NA NA NA
"7671" NA NA NA
"7672" NA NA NA
"7673" NA NA NA
"7674" NA NA NA
"7675" NA NA NA
"7676" NA NA NA
"7677" NA NA NA
"7678" NA NA NA
"7679" NA NA NA
"7680" NA NA NA
"7681" NA NA NA
"7682" NA NA NA
"7683" NA NA NA
"7684" NA NA NA
"7685" NA NA NA
"7686" NA NA NA
"7687" NA NA NA
"7688" NA NA NA
"7689" NA NA NA
"7690" NA NA NA
"7691" NA NA NA
"7692" NA NA NA
"7693" NA NA NA
"7694" NA NA NA
"7695" NA NA NA
"7696" NA NA NA
"7697" NA NA NA
"7698" NA NA NA
"7699" NA NA NA
"7700" NA NA NA
"7701" NA NA NA
"7702" NA NA NA
"7703" NA NA NA
"7704" NA NA NA
"7705" NA NA NA
"7706" NA NA NA
"7707" NA NA NA
"7708" NA NA NA
"7709" NA NA NA
"7710" NA NA NA
"7711" NA NA NA
"7712" NA NA NA
"7713" NA NA NA
"7714" NA NA NA
"7715" NA NA NA
"7716" NA NA NA
"7717" NA NA NA
"7718" NA NA NA
"7719" NA NA NA
"7720" NA NA NA
"7721" NA NA NA
"7722" NA NA NA
"7723" NA NA NA
"7724" NA NA NA
"7725" NA NA NA
"7726" NA NA NA
"7727" NA NA NA
"7728" NA NA NA
"7729" NA NA NA
"7730" NA NA NA
"7731" NA NA NA
"7732" NA NA NA
"7733" NA NA NA
"7734" NA NA NA
"7735" NA NA NA
"7736" NA NA NA
"7737" NA NA NA
"7738" NA NA NA
"7739" NA NA NA
"7740" NA NA NA
"7741" NA NA NA
"7742" NA NA NA
"7743" NA NA NA
"7744" NA NA NA
"7745" NA NA NA
"7746" NA NA NA
"7747" NA NA NA
"7748" NA NA NA
"7749" NA NA NA
"7750" NA NA NA
"7751" NA NA NA
"7752" NA NA NA
"7753" NA NA NA
"7754" NA NA NA
"7755" NA NA NA
"7756" NA NA NA
"7757" NA NA NA
"7758" NA NA NA
"7759" NA NA NA
"7760" NA NA NA
"7761" NA NA NA
"7762" NA NA NA
"7763" NA NA NA
"7764" NA NA NA
"7765" NA NA NA
"7766" NA NA NA
"7767" NA NA NA
"7768" NA NA NA
"7769" NA NA NA
"7770" NA NA NA
"7771" NA NA NA
"7772" NA NA NA
"7773" NA NA NA
"7774" NA NA NA
"7775" NA NA NA
"7776" NA NA NA
"7777" NA NA NA
"7778" NA NA NA
"7779" NA NA NA
"7780" NA NA NA
"7781" NA NA NA
"7782" NA NA NA
"7783" NA NA NA
"7784" NA NA NA
"7785" NA NA NA
"7786" NA NA NA
"7787" NA NA NA
"7788" NA NA NA
"7789" NA NA NA
"7790" NA NA NA
"7791" NA NA NA
"7792" NA NA NA
"7793" NA NA NA
"7794" NA NA NA
"7795" NA NA NA
"7796" NA NA NA
"7797" NA NA NA
"7798" NA NA NA
"7799" NA NA NA
"7800" NA NA NA
"7801" NA NA NA
"7802" NA NA NA
"7803" NA NA NA
"7804" NA NA NA
"7805" NA NA NA
"7806" NA NA NA
"7807" NA NA NA
"7808" NA NA NA
"7809" NA NA NA
"7810" NA NA NA
"7811" NA NA NA
"7812" NA NA NA
"7813" NA NA NA
"7814" NA NA NA
"7815" NA NA NA
"7816" NA NA NA
"7817" NA NA NA
"7818" NA NA NA
"7819" NA NA NA
"7820" NA NA NA
"7821" NA NA NA
"7822" NA NA NA
"7823" NA NA NA
"7824" NA NA NA
"7825" NA NA NA
"7826" NA NA NA
"7827" NA NA NA
"7828" NA NA NA
"7829" NA NA NA
"7830" NA NA NA
"7831" NA NA NA
"7832" NA NA NA
"7833" NA NA NA
"7834" NA NA NA
"7835" NA NA NA
"7836" NA NA NA
"7837" NA NA NA
"7838" NA NA NA
"7839" NA NA NA
"7840" NA NA NA
"7841" NA NA NA
"7842" NA NA NA
"7843" NA NA NA
"7844" NA NA NA
"7845" NA NA NA
"7846" NA NA NA
"7847" NA NA NA
"7848" NA NA NA
"7849" NA NA NA
"7850" NA NA NA
"7851" NA NA NA
"7852" NA NA NA
"7853" NA NA NA
"7854" NA NA NA
"7855" NA NA NA
"7856" NA NA NA
"7857" NA NA NA
"7858" NA NA NA
"7859" NA NA NA
"7860" NA NA NA
"7861" NA NA NA
"7862" NA NA NA
"7863" NA NA NA
"7864" NA NA NA
"7865" NA NA NA
"7866" NA NA NA
"7867" NA NA NA
"7868" NA NA NA
"7869" NA NA NA
"7870" NA NA NA
"7871" NA NA NA
"7872" NA NA NA
"7873" NA NA NA
"7874" NA NA NA
"7875" NA NA NA
"7876" NA NA NA
"7877" NA NA NA
"7878" NA NA NA
"7879" NA NA NA
"7880" NA NA NA
"7881" NA NA NA
"7882" NA NA NA
"7883" NA NA NA
"7884" NA NA NA
"7885" NA NA NA
"7886" NA NA NA
"7887" NA NA NA
"7888" NA NA NA
"7889" NA NA NA
"7890" NA NA NA
"7891" NA NA NA
"7892" NA NA NA
"7893" NA NA NA
"7894" NA NA NA
"7895" NA NA NA
"7896" NA NA NA
"7897" NA NA NA
"7898" NA NA NA
"7899" NA NA NA
"7900" NA NA NA
"7901" NA NA NA
"7902" NA NA NA
"7903" NA NA NA
"7904" NA NA NA
"7905" NA NA NA
"7906" NA NA NA
"7907" NA NA NA
"7908" NA NA NA
"7909" NA NA NA
"7910" NA NA NA
"7911" NA NA NA
"7912" NA NA NA
"7913" NA NA NA
"7914" NA NA NA
"7915" NA NA NA
"7916" NA NA NA
"7917" NA NA NA
"7918" NA NA NA
"7919" NA NA NA
"7920" NA NA NA
"7921" NA NA NA
"7922" NA NA NA
"7923" NA NA NA
"7924" NA NA NA
"7925" NA NA NA
"7926" NA NA NA
"7927" NA NA NA
"7928" NA NA NA
"7929" NA NA NA
"7930" NA NA NA
"7931" NA NA NA
"7932" NA NA NA
"7933" NA NA NA
"7934" NA NA NA
"7935" NA NA NA
"7936" NA NA NA
"7937" NA NA NA
"7938" NA NA NA
"7939" NA NA NA
"7940" NA NA NA
"7941" NA NA NA
"7942" NA NA NA
"7943" NA NA NA
"7944" NA NA NA
"7945" NA NA NA
"7946" NA NA NA
"7947" NA NA NA
"7948" NA NA NA
"7949" NA NA NA
"7950" NA NA NA
"7951" NA NA NA
"7952" NA NA NA
"7953" NA NA NA
"7954" NA NA NA
"7955" NA NA NA
"7956" NA NA NA
"7957" NA NA NA
"7958" NA NA NA
"7959" NA NA NA
"7960" NA NA NA
"7961" NA NA NA
"7962" NA NA NA
"7963" NA NA NA
"7964" NA NA NA
"7965" NA NA NA
"7966" NA NA NA
"7967" NA NA NA
"7968" NA NA NA
"7969" NA NA NA
"7970" NA NA NA
"7971" NA NA NA
"7972" NA NA NA
"7973" NA NA NA
"7974" NA NA NA
"7975" NA NA NA
"7976" NA NA NA
"7977" NA NA NA
"7978" NA NA NA
"7979" NA NA NA
"7980" NA NA NA
"7981" NA NA NA
"7982" NA NA NA
"7983" NA NA NA
"7984" NA NA NA
"7985" NA NA NA
"7986" NA NA NA
"7987" NA NA NA
"7988" NA NA NA
"7989" NA NA NA
"7990" NA NA NA
"7991" NA NA NA
"7992" NA NA NA
"7993" NA NA NA
"7994" NA NA NA
"7995" NA NA NA
"7996" NA NA NA
"7997" NA NA NA
"7998" NA NA NA
"7999" NA NA NA
"8000" NA NA NA
"8001" NA NA NA
"8002" NA NA NA
"8003" NA NA NA
"8004" NA NA NA
"8005" NA NA NA
"8006" NA NA NA
"8007" NA NA NA
"8008" NA NA NA
"8009" NA NA NA
"8010" NA NA NA
"8011" NA NA NA
"8012" NA NA NA
"8013" NA NA NA
"8014" NA NA NA
"8015" NA NA NA
"8016" NA NA NA
"8017" NA NA NA
"8018" NA NA NA
"8019" NA NA NA
"8020" NA NA NA
"8021" NA NA NA
"8022" NA NA NA
"8023" NA NA NA
"8024" NA NA NA
"8025" NA NA NA
"8026" NA NA NA
"8027" NA NA NA
"8028" NA NA NA
"8029" NA NA NA
"8030" NA NA NA
"8031" NA NA NA
"8032" NA NA NA
"8033" NA NA NA
"8034" NA NA NA
"8035" NA NA NA
"8036" NA NA NA
"8037" NA NA NA
"8038" NA NA NA
"8039" NA NA NA
"8040" NA NA NA
"8041" NA NA NA
"8042" NA NA NA
"8043" NA NA NA
"8044" NA NA NA
"8045" NA NA NA
"8046" NA NA NA
"8047" NA NA NA
"8048" NA NA NA
"8049" NA NA NA
"8050" NA NA NA
"8051" NA NA NA
"8052" NA NA NA
"8053" NA NA NA
"8054" NA NA NA
"8055" NA NA NA
"8056" NA NA NA
"8057" NA NA NA
"8058" NA NA NA
"8059" NA NA NA
"8060" NA NA NA
"8061" NA NA NA
"8062" NA NA NA
"8063" NA NA NA
"8064" NA NA NA
"8065" NA NA NA
"8066" NA NA NA
"8067" NA NA NA
"8068" NA NA NA
"8069" NA NA NA
"8070" NA NA NA
"8071" NA NA NA
"8072" NA NA NA
"8073" NA NA NA
"8074" NA NA NA
"8075" NA NA NA
"8076" NA NA NA
"8077" NA NA NA
"8078" NA NA NA
"8079" NA NA NA
"8080" NA NA NA
"8081" NA NA NA
"8082" NA NA NA
"8083" NA NA NA
"8084" NA NA NA
"8085" NA NA NA
"8086" NA NA NA
"8087" NA NA NA
"8088" NA NA NA
"8089" NA NA NA
"8090" NA NA NA
"8091" NA NA NA
"8092" NA NA NA
"8093" NA NA NA
"8094" NA NA NA
"8095" NA NA NA
"8096" NA NA NA
"8097" NA NA NA
"8098" NA NA NA
"8099" NA NA NA
"8100" NA NA NA
"8101" NA NA NA
"8102" NA NA NA
"8103" NA NA NA
"8104" NA NA NA
"8105" NA NA NA
"8106" NA NA NA
"8107" NA NA NA
"8108" NA NA NA
"8109" NA NA NA
"8110" NA NA NA
"8111" NA NA NA
"8112" NA NA NA
"8113" NA NA NA
"8114" NA NA NA
"8115" NA NA NA
"8116" NA NA NA
"8117" NA NA NA
"8118" NA NA NA
"8119" NA NA NA
"8120" NA NA NA
"8121" NA NA NA
"8122" NA NA NA
"8123" NA NA NA
"8124" NA NA NA
"8125" NA NA NA
"8126" NA NA NA
"8127" NA NA NA
"8128" NA NA NA
"8129" NA NA NA
"8130" NA NA NA
"8131" NA NA NA
"8132" NA NA NA
"8133" NA NA NA
"8134" NA NA NA
"8135" NA NA NA
"8136" NA NA NA
"8137" NA NA NA
"8138" NA NA NA
"8139" NA NA NA
"8140" NA NA NA
"8141" NA NA NA
"8142" NA NA NA
"8143" NA NA NA
"8144" NA NA NA
"8145" NA NA NA
"8146" NA NA NA
"8147" NA NA NA
"8148" NA NA NA
"8149" NA NA NA
"8150" NA NA NA
"8151" NA NA NA
"8152" NA NA NA
"8153" NA NA NA
"8154" NA NA NA
"8155" NA NA NA
"8156" NA NA NA
"8157" NA NA NA
"8158" NA NA NA
"8159" NA NA NA
"8160" NA NA NA
"8161" NA NA NA
"8162" NA NA NA
"8163" NA NA NA
"8164" NA NA NA
"8165" NA NA NA
"8166" NA NA NA
"8167" NA NA NA
"8168" NA NA NA
"8169" NA NA NA
"8170" NA NA NA
"8171" NA NA NA
"8172" NA NA NA
"8173" NA NA NA
"8174" NA NA NA
"8175" NA NA NA
"8176" NA NA NA
"8177" NA NA NA
"8178" NA NA NA
"8179" NA NA NA
"8180" NA NA NA
"8181" NA NA NA
"8182" NA NA NA
"8183" NA NA NA
"8184" NA NA NA
"8185" NA NA NA
"8186" NA NA NA
"8187" NA NA NA
"8188" NA NA NA
"8189" NA NA NA
"8190" NA NA NA
"8191" NA NA NA
"8192" NA NA NA
"8193" NA NA NA
"8194" NA NA NA
"8195" NA NA NA
"8196" NA NA NA
"8197" NA NA NA
"8198" NA NA NA
"8199" NA NA NA
"8200" NA NA NA
"8201" NA NA NA
"8202" NA NA NA
"8203" NA NA NA
"8204" NA NA NA
"8205" NA NA NA
"8206" NA NA NA
"8207" NA NA NA
"8208" NA NA NA
"8209" NA NA NA
"8210" NA NA NA
"8211" NA NA NA
"8212" NA NA NA
"8213" NA NA NA
"8214" NA NA NA
"8215" NA NA NA
"8216" NA NA NA
"8217" NA NA NA
"8218" NA NA NA
"8219" NA NA NA
"8220" NA NA NA
"8221" NA NA NA
"8222" NA NA NA
"8223" NA NA NA
"8224" NA NA NA
"8225" NA NA NA
"8226" NA NA NA
"8227" NA NA NA
"8228" NA NA NA
"8229" NA NA NA
"8230" NA NA NA
"8231" NA NA NA
"8232" NA NA NA
"8233" NA NA NA
"8234" NA NA NA
"8235" NA NA NA
"8236" NA NA NA
"8237" NA NA NA
"8238" NA NA NA
"8239" NA NA NA
"8240" NA NA NA
"8241" NA NA NA
"8242" NA NA NA
"8243" NA NA NA
"8244" NA NA NA
"8245" NA NA NA
"8246" NA NA NA
"8247" NA NA NA
"8248" NA NA NA
"8249" NA NA NA
"8250" NA NA NA
"8251" NA NA NA
"8252" NA NA NA
"8253" NA NA NA
"8254" NA NA NA
"8255" NA NA NA
"8256" NA NA NA
"8257" NA NA NA
"8258" NA NA NA
"8259" NA NA NA
"8260" NA NA NA
"8261" NA NA NA
"8262" NA NA NA
"8263" NA NA NA
"8264" NA NA NA
"8265" NA NA NA
"8266" NA NA NA
"8267" NA NA NA
"8268" NA NA NA
"8269" NA NA NA
"8270" NA NA NA
"8271" NA NA NA
"8272" NA NA NA
"8273" NA NA NA
"8274" NA NA NA
"8275" NA NA NA
"8276" NA NA NA
"8277" NA NA NA
"8278" NA NA NA
"8279" NA NA NA
"8280" NA NA NA
"8281" NA NA NA
"8282" NA NA NA
"8283" NA NA NA
"8284" NA NA NA
"8285" NA NA NA
"8286" NA NA NA
"8287" NA NA NA
"8288" NA NA NA
"8289" NA NA NA
"8290" NA NA NA
"8291" NA NA NA
"8292" NA NA NA
"8293" NA NA NA
"8294" NA NA NA
"8295" NA NA NA
"8296" NA NA NA
"8297" NA NA NA
"8298" NA NA NA
"8299" NA NA NA
"8300" NA NA NA
"8301" NA NA NA
"8302" NA NA NA
"8303" NA NA NA
"8304" NA NA NA
"8305" NA NA NA
"8306" NA NA NA
"8307" NA NA NA
"8308" NA NA NA
"8309" NA NA NA
"8310" NA NA NA
"8311" NA NA NA
"8312" NA NA NA
"8313" NA NA NA
"8314" NA NA NA
"8315" NA NA NA
"8316" NA NA NA
"8317" NA NA NA
"8318" NA NA NA
"8319" NA NA NA
"8320" NA NA NA
"8321" NA NA NA
"8322" NA NA NA
"8323" NA NA NA
"8324" NA NA NA
"8325" NA NA NA
"8326" NA NA NA
"8327" NA NA NA
"8328" NA NA NA
"8329" NA NA NA
"8330" NA NA NA
"8331" NA NA NA
"8332" NA NA NA
"8333" NA NA NA
"8334" NA NA NA
"8335" NA NA NA
"8336" NA NA NA
"8337" NA NA NA
"8338" NA NA NA
"8339" NA NA NA
"8340" NA NA NA
"8341" NA NA NA
"8342" NA NA NA
"8343" NA NA NA
"8344" NA NA NA
"8345" NA NA NA
"8346" NA NA NA
"8347" NA NA NA
"8348" NA NA NA
"8349" NA NA NA
"8350" NA NA NA
"8351" NA NA NA
"8352" NA NA NA
"8353" NA NA NA
"8354" NA NA NA
"8355" NA NA NA
"8356" NA NA NA
"8357" NA NA NA
"8358" NA NA NA
"8359" NA NA NA
"8360" NA NA NA
"8361" NA NA NA
"8362" NA NA NA
"8363" NA NA NA
"8364" NA NA NA
"8365" NA NA NA
"8366" NA NA NA
"8367" NA NA NA
"8368" NA NA NA
"8369" NA NA NA
"8370" NA NA NA
"8371" NA NA NA
"8372" NA NA NA
"8373" NA NA NA
"8374" NA NA NA
"8375" NA NA NA
"8376" NA NA NA
"8377" NA NA NA
"8378" NA NA NA
"8379" NA NA NA
"8380" NA NA NA
"8381" NA NA NA
"8382" NA NA NA
"8383" NA NA NA
"8384" NA NA NA
"8385" NA NA NA
"8386" NA NA NA
"8387" NA NA NA
"8388" NA NA NA
"8389" NA NA NA
"8390" NA NA NA
"8391" NA NA NA
"8392" NA NA NA
"8393" NA NA NA
"8394" NA NA NA
"8395" NA NA NA
"8396" NA NA NA
"8397" NA NA NA
"8398" NA NA NA
"8399" NA NA NA
"8400" NA NA NA
"8401" NA NA NA
"8402" NA NA NA
"8403" NA NA NA
"8404" NA NA NA
"8405" NA NA NA
"8406" NA NA NA
"8407" NA NA NA
"8408" NA NA NA
"8409" NA NA NA
"8410" NA NA NA
"8411" NA NA NA
"8412" NA NA NA
"8413" NA NA NA
"8414" NA NA NA
"8415" NA NA NA
"8416" NA NA NA
"8417" NA NA NA
"8418" NA NA NA
"8419" NA NA NA
"8420" NA NA NA
"8421" NA NA NA
"8422" NA NA NA
"8423" NA NA NA
"8424" NA NA NA
"8425" NA NA NA
"8426" NA NA NA
"8427" NA NA NA
"8428" NA NA NA
"8429" NA NA NA
"8430" NA NA NA
"8431" NA NA NA
"8432" NA NA NA
"8433" NA NA NA
"8434" NA NA NA
"8435" NA NA NA
"8436" NA NA NA
"8437" NA NA NA
"8438" NA NA NA
"8439" NA NA NA
"8440" NA NA NA
"8441" NA NA NA
"8442" NA NA NA
"8443" NA NA NA
"8444" NA NA NA
"8445" NA NA NA
"8446" NA NA NA
"8447" NA NA NA
"8448" NA NA NA
"8449" NA NA NA
"8450" NA NA NA
"8451" NA NA NA
"8452" NA NA NA
"8453" NA NA NA
"8454" NA NA NA
"8455" NA NA NA
"8456" NA NA NA
"8457" NA NA NA
"8458" NA NA NA
"8459" NA NA NA
"8460" NA NA NA
"8461" NA NA NA
"8462" NA NA NA
"8463" NA NA NA
"8464" NA NA NA
"8465" NA NA NA
"8466" NA NA NA
"8467" NA NA NA
"8468" NA NA NA
"8469" NA NA NA
"8470" NA NA NA
"8471" NA NA NA
"8472" NA NA NA
"8473" NA NA NA
"8474" NA NA NA
"8475" NA NA NA
"8476" NA NA NA
"8477" NA NA NA
"8478" NA NA NA
"8479" NA NA NA
"8480" NA NA NA
"8481" NA NA NA
"8482" NA NA NA
"8483" NA NA NA
"8484" NA NA NA
"8485" NA NA NA
"8486" NA NA NA
"8487" NA NA NA
"8488" NA NA NA
"8489" NA NA NA
"8490" NA NA NA
"8491" NA NA NA
"8492" NA NA NA
"8493" NA NA NA
"8494" NA NA NA
"8495" NA NA NA
"8496" NA NA NA
"8497" NA NA NA
"8498" NA NA NA
"8499" NA NA NA
"8500" NA NA NA
"8501" NA NA NA
"8502" NA NA NA
"8503" NA NA NA
"8504" NA NA NA
"8505" NA NA NA
"8506" NA NA NA
"8507" NA NA NA
"8508" NA NA NA
"8509" NA NA NA
"8510" NA NA NA
"8511" NA NA NA
"8512" NA NA NA
"8513" NA NA NA
"8514" NA NA NA
"8515" NA NA NA
"8516" NA NA NA
"8517" NA NA NA
"8518" NA NA NA
"8519" NA NA NA
"8520" NA NA NA
"8521" NA NA NA
"8522" NA NA NA
"8523" NA NA NA
"8524" NA NA NA
"8525" NA NA NA
"8526" NA NA NA
"8527" NA NA NA
"8528" NA NA NA
"8529" NA NA NA
"8530" NA NA NA
"8531" NA NA NA
"8532" NA NA NA
"8533" NA NA NA
"8534" NA NA NA
"8535" NA NA NA
"8536" NA NA NA
"8537" NA NA NA
"8538" NA NA NA
"8539" NA NA NA
"8540" NA NA NA
"8541" NA NA NA
"8542" NA NA NA
"8543" NA NA NA
"8544" NA NA NA
"8545" NA NA NA
"8546" NA NA NA
"8547" NA NA NA
"8548" NA NA NA
"8549" NA NA NA
"8550" NA NA NA
"8551" NA NA NA
"8552" NA NA NA
"8553" NA NA NA
"8554" NA NA NA
"8555" NA NA NA
"8556" NA NA NA
"8557" NA NA NA
"8558" NA NA NA
"8559" NA NA NA
"8560" NA NA NA
"8561" NA NA NA
"8562" NA NA NA
"8563" NA NA NA
"8564" NA NA NA
"8565" NA NA NA
"8566" NA NA NA
"8567" NA NA NA
"8568" NA NA NA
"8569" NA NA NA
"8570" NA NA NA
"8571" NA NA NA
"8572" NA NA NA
"8573" NA NA NA
"8574" NA NA NA
"8575" NA NA NA
"8576" NA NA NA
"8577" NA NA NA
"8578" NA NA NA
"8579" NA NA NA
"8580" NA NA NA
"8581" NA NA NA
"8582" NA NA NA
"8583" NA NA NA
"8584" NA NA NA
"8585" NA NA NA
"8586" NA NA NA
"8587" NA NA NA
"8588" NA NA NA
"8589" NA NA NA
"8590" NA NA NA
"8591" NA NA NA
"8592" NA NA NA
"8593" NA NA NA
"8594" NA NA NA
"8595" NA NA NA
"8596" NA NA NA
"8597" NA NA NA
"8598" NA NA NA
"8599" NA NA NA
"8600" NA NA NA
"8601" NA NA NA
"8602" NA NA NA
"8603" NA NA NA
"8604" NA NA NA
"8605" NA NA NA
"8606" NA NA NA
"8607" NA NA NA
"8608" NA NA NA
"8609" NA NA NA
"8610" NA NA NA
"8611" NA NA NA
"8612" NA NA NA
"8613" NA NA NA
"8614" NA NA NA
"8615" NA NA NA
"8616" NA NA NA
"8617" NA NA NA
"8618" NA NA NA
"8619" NA NA NA
"8620" NA NA NA
"8621" NA NA NA
"8622" NA NA NA
"8623" NA NA NA
"8624" NA NA NA
"8625" NA NA NA
"8626" NA NA NA
"8627" NA NA NA
"8628" NA NA NA
"8629" NA NA NA
"8630" NA NA NA
"8631" NA NA NA
"8632" NA NA NA
"8633" NA NA NA
"8634" NA NA NA
"8635" NA NA NA
"8636" NA NA NA
"8637" NA NA NA
"8638" NA NA NA
"8639" NA NA NA
"8640" NA NA NA
"8641" NA NA NA
"8642" NA NA NA
"8643" NA NA NA
"8644" NA NA NA
"8645" NA NA NA
"8646" NA NA NA
"8647" NA NA NA
"8648" NA NA NA
"8649" NA NA NA
"8650" NA NA NA
"8651" NA NA NA
"8652" NA NA NA
"8653" NA NA NA
"8654" NA NA NA
"8655" NA NA NA
"8656" NA NA NA
"8657" NA NA NA
"8658" NA NA NA
"8659" NA NA NA
"8660" NA NA NA
"8661" NA NA NA
"8662" NA NA NA
"8663" NA NA NA
"8664" NA NA NA
"8665" NA NA NA
"8666" NA NA NA
"8667" NA NA NA
"8668" NA NA NA
"8669" NA NA NA
"8670" NA NA NA
"8671" NA NA NA
"8672" NA NA NA
"8673" NA NA NA
"8674" NA NA NA
"8675" NA NA NA
"8676" NA NA NA
"8677" NA NA NA
"8678" NA NA NA
"8679" NA NA NA
"8680" NA NA NA
"8681" NA NA NA
"8682" NA NA NA
"8683" NA NA NA
"8684" NA NA NA
"8685" NA NA NA
"8686" NA NA NA
"8687" NA NA NA
"8688" NA NA NA
"8689" NA NA NA
"8690" NA NA NA
"8691" NA NA NA
"8692" NA NA NA
"8693" NA NA NA
"8694" NA NA NA
"8695" NA NA NA
"8696" NA NA NA
"8697" NA NA NA
"8698" NA NA NA
"8699" NA NA NA
"8700" NA NA NA
"8701" NA NA NA
"8702" NA NA NA
"8703" NA NA NA
"8704" NA NA NA
"8705" NA NA NA
"8706" NA NA NA
"8707" NA NA NA
"8708" NA NA NA
"8709" NA NA NA
"8710" NA NA NA
"8711" NA NA NA
"8712" NA NA NA
"8713" NA NA NA
"8714" NA NA NA
"8715" NA NA NA
"8716" NA NA NA
"8717" NA NA NA
"8718" NA NA NA
"8719" NA NA NA
"8720" NA NA NA
"8721" NA NA NA
"8722" NA NA NA
"8723" NA NA NA
"8724" NA NA NA
"8725" NA NA NA
"8726" NA NA NA
"8727" NA NA NA
"8728" NA NA NA
"8729" NA NA NA
"8730" NA NA NA
"8731" NA NA NA
"8732" NA NA NA
"8733" NA NA NA
"8734" NA NA NA
"8735" NA NA NA
"8736" NA NA NA
"8737" NA NA NA
"8738" NA NA NA
"8739" NA NA NA
"8740" NA NA NA
"8741" NA NA NA
"8742" NA NA NA
"8743" NA NA NA
"8744" NA NA NA
"8745" NA NA NA
"8746" NA NA NA
"8747" NA NA NA
"8748" NA NA NA
"8749" NA NA NA
"8750" NA NA NA
"8751" NA NA NA
"8752" NA NA NA
"8753" NA NA NA
"8754" NA NA NA
"8755" NA NA NA
"8756" NA NA NA
"8757" NA NA NA
"8758" NA NA NA
"8759" NA NA NA
"8760" NA NA NA
"8761" NA NA NA
"8762" NA NA NA
"8763" NA NA NA
"8764" NA NA NA
"8765" NA NA NA
"8766" NA NA NA
"8767" NA NA NA
"8768" NA NA NA
"8769" NA NA NA
"8770" NA NA NA
"8771" NA NA NA
"8772" NA NA NA
"8773" NA NA NA
"8774" NA NA NA
"8775" NA NA NA
"8776" NA NA NA
"8777" NA NA NA
"8778" NA NA NA
"8779" NA NA NA
"8780" NA NA NA
"8781" NA NA NA
"8782" NA NA NA
"8783" NA NA NA
"8784" NA NA NA
"8785" NA NA NA
"8786" NA NA NA
"8787" NA NA NA
"8788" NA NA NA
"8789" NA NA NA
"8790" NA NA NA
"8791" NA NA NA
"8792" NA NA NA
"8793" NA NA NA
"8794" NA NA NA
"8795" NA NA NA
"8796" NA NA NA
"8797" NA NA NA
"8798" NA NA NA
"8799" NA NA NA
"8800" NA NA NA
"8801" NA NA NA
"8802" NA NA NA
"8803" NA NA NA
"8804" NA NA NA
"8805" NA NA NA
"8806" NA NA NA
"8807" NA NA NA
"8808" NA NA NA
"8809" NA NA NA
"8810" NA NA NA
"8811" NA NA NA
"8812" NA NA NA
"8813" NA NA NA
"8814" NA NA NA
"8815" NA NA NA
"8816" NA NA NA
"8817" NA NA NA
"8818" NA NA NA
"8819" NA NA NA
"8820" NA NA NA
"8821" NA NA NA
"8822" NA NA NA
"8823" NA NA NA
"8824" NA NA NA
"8825" NA NA NA
"8826" NA NA NA
"8827" NA NA NA
"8828" NA NA NA
"8829" NA NA NA
"8830" NA NA NA
"8831" NA NA NA
"8832" NA NA NA
"8833" NA NA NA
"8834" NA NA NA
"8835" NA NA NA
"8836" NA NA NA
"8837" NA NA NA
"8838" NA NA NA
"8839" NA NA NA
"8840" NA NA NA
"8841" NA NA NA
"8842" NA NA NA
"8843" NA NA NA
"8844" NA NA NA
"8845" NA NA NA
"8846" NA NA NA
"8847" NA NA NA
"8848" NA NA NA
"8849" NA NA NA
"8850" NA NA NA
"8851" NA NA NA
"8852" NA NA NA
"8853" NA NA NA
"8854" NA NA NA
"8855" NA NA NA
"8856" NA NA NA
"8857" NA NA NA
"8858" NA NA NA
"8859" NA NA NA
"8860" NA NA NA
"8861" NA NA NA
"8862" NA NA NA
"8863" NA NA NA
"8864" NA NA NA
"8865" NA NA NA
"8866" NA NA NA
"8867" NA NA NA
"8868" NA NA NA
"8869" NA NA NA
"8870" NA NA NA
"8871" NA NA NA
"8872" NA NA NA
"8873" NA NA NA
"8874" NA NA NA
"8875" NA NA NA
"8876" NA NA NA
"8877" NA NA NA
"8878" NA NA NA
"8879" NA NA NA
"8880" NA NA NA
"8881" NA NA NA
"8882" NA NA NA
"8883" NA NA NA
"8884" NA NA NA
"8885" NA NA NA
"8886" NA NA NA
"8887" NA NA NA
"8888" NA NA NA
"8889" NA NA NA
"8890" NA NA NA
"8891" NA NA NA
"8892" NA NA NA
"8893" NA NA NA
"8894" NA NA NA
"8895" NA NA NA
"8896" NA NA NA
"8897" NA NA NA
"8898" NA NA NA
"8899" NA NA NA
"8900" NA NA NA
"8901" NA NA NA
"8902" NA NA NA
"8903" NA NA NA
"8904" NA NA NA
"8905" NA NA NA
"8906" NA NA NA
"8907" NA NA NA
"8908" NA NA NA
"8909" NA NA NA
"8910" NA NA NA
"8911" NA NA NA
"8912" NA NA NA
"8913" NA NA NA
"8914" NA NA NA
"8915" NA NA NA
"8916" NA NA NA
"8917" NA NA NA
"8918" NA NA NA
"8919" NA NA NA
"8920" NA NA NA
"8921" NA NA NA
"8922" NA NA NA
"8923" NA NA NA
"8924" NA NA NA
"8925" NA NA NA
"8926" NA NA NA
"8927" NA NA NA
"8928" NA NA NA
"8929" NA NA NA
"8930" NA NA NA
"8931" NA NA NA
"8932" NA NA NA
"8933" NA NA NA
"8934" NA NA NA
"8935" NA NA NA
"8936" NA NA NA
"8937" NA NA NA
"8938" NA NA NA
"8939" NA NA NA
"8940" NA NA NA
"8941" NA NA NA
"8942" NA NA NA
"8943" NA NA NA
"8944" NA NA NA
"8945" NA NA NA
"8946" NA NA NA
"8947" NA NA NA
"8948" NA NA NA
"8949" NA NA NA
"8950" NA NA NA
"8951" NA NA NA
"8952" NA NA NA
"8953" NA NA NA
"8954" NA NA NA
"8955" NA NA NA
"8956" NA NA NA
"8957" NA NA NA
"8958" NA NA NA
"8959" NA NA NA
"8960" NA NA NA
"8961" NA NA NA
"8962" NA NA NA
"8963" NA NA NA
"8964" NA NA NA
"8965" NA NA NA
"8966" NA NA NA
"8967" NA NA NA
"8968" NA NA NA
"8969" NA NA NA
"8970" NA NA NA
"8971" NA NA NA
"8972" NA NA NA
"8973" NA NA NA
"8974" NA NA NA
"8975" NA NA NA
"8976" NA NA NA
"8977" NA NA NA
"8978" NA NA NA
"8979" NA NA NA
"8980" NA NA NA
"8981" NA NA NA
"8982" NA NA NA
"8983" NA NA NA
"8984" NA NA NA
"8985" NA NA NA
"8986" NA NA NA
"8987" NA NA NA
"8988" NA NA NA
"8989" NA NA NA
"8990" NA NA NA
"8991" NA NA NA
"8992" NA NA NA
"8993" NA NA NA
"8994" NA NA NA
"8995" NA NA NA
"8996" NA NA NA
"8997" NA NA NA
"8998" NA NA NA
"8999" NA NA NA
"9000" NA NA NA
"9001" NA NA NA
