# Supplementary material for: Adaptive switch to sexually dimorphic movements by partner-seeking termites
Source: Sci Adv. 2019 Jun 19;5(6):eaau6108. doi: 10.1126/sciadv.aau6108 (PMC6584256; doi:10.1126/sciadv.aau6108)
Supplement: Data file S1 [file aau6108_Data_file_S1.zip › Dataset/CfExperimetns/170627_174_F_16_set1_after-position_5FPS.txt]

"time" "x" "y"
"1" 0 52.0446606101428 67.9512593143572
"2" 0.2 56.8434889871244 64.5478465094897
"3" 0.4 60.4230680602078 62.4999914660136
"4" 0.6 63.5179138012632 60.7799799634122
"5" 0.8 66.503310412499 59.6853618705806
"6" 1 68.9052834069426 59.1739354927019
"7" 1.2 71.2278729693522 58.9505869547971
"8" 1.4 72.7606514863365 59.2054078851867
"9" 1.6 73.1406886542626 59.2362781273051
"10" 1.8 74.0344722378367 59.0670266955497
"11" 2 75.2036959529729 58.8041348810049
"12" 2.2 76.4273457842524 58.326188063499
"13" 2.4 78.3385183591102 57.8718881926744
"14" 2.6 80.9102348321708 56.9749626412541
"15" 2.8 82.8632894739729 56.4397713955807
"16" 3 85.5148385408214 56.2391348934897
"17" 3.2 87.589262610479 55.2648676436306
"18" 3.4 89.7455910434822 54.5301078386774
"19" 3.6 90.6478518300258 54.9578485957189
"20" 3.8 91.1877372862154 55.5939508475503
"21" 4 91.6664075292842 55.3232882721806
"22" 4.2 91.438532913829 54.3950493963306
"23" 4.4 91.6454393066102 53.5836517775806
"24" 4.6 91.9028510613749 53.6684345491725
"25" 4.8 92.0628317875496 53.5111032846101
"26" 5 92.415890622847 53.9236022850652
"27" 5.2 92.737431469232 54.1334150621214
"28" 5.4 93.440863527283 54.5268601115398
"29" 5.6 95.2641521816384 55.3279156486994
"30" 5.8 96.2625401443239 55.9376984200602
"31" 6 96.9647130523017 56.5927318971747
"32" 6.2 98.280237635129 57.1265383400906
"33" 6.4 99.172125897659 57.7185340427306
"34" 6.6 100.785171116426 58.3063171014072
"35" 6.8 102.537789972926 58.8786008096521
"36" 7 103.638641272814 59.9079166460092
"37" 7.2 104.212440910125 61.3396092219621
"38" 7.4 104.704622239224 62.9100130521936
"39" 7.6 104.889388743264 64.2701111980915
"40" 7.8 104.063879861579 65.2963101510971
"41" 8 104.295811944961 65.0985691751762
"42" 8.2 105.219993352884 64.8017790235912
"43" 8.4 106.056330772126 64.2934170628754
"44" 8.6 107.069578866688 63.5335032728959
"45" 8.8 107.376389727816 63.0460536985085
"46" 9 107.468608966321 63.0649638232581
"47" 9.2 107.696208064758 63.674363384907
"48" 9.4 107.137768130805 64.6144715339032
"49" 9.6 106.391952849489 65.4617835699065
"50" 9.8 105.099615547227 66.3106463391081
"51" 10 103.825869893412 66.7218020203807
"52" 10.2 102.790770823643 66.8424123502903
"53" 10.4 101.44712254111 67.8683068556744
"54" 10.6 100.181734867611 68.7688273419032
"55" 10.8 99.0868522784421 69.6312176503912
"56" 11 97.6867863343366 70.6180842100049
"57" 11.2 96.144639102579 71.6165712425484
"58" 11.4 94.9196013360577 72.8196450268572
"59" 11.6 93.5314152878693 74.1460378837097
"60" 11.8 92.2941561610295 75.5167102227015
"61" 12 91.1443358417403 77.3078711851613
"62" 12.2 89.861175942979 78.8127084032473
"63" 12.4 87.8123231922153 80.4689430577625
"64" 12.6 85.8282979499004 82.2283059983664
"65" 12.8 84.0339500730075 84.2081161881164
"66" 13 82.3379754289284 85.8549880090023
"67" 13.2 80.6214435164361 87.1198744999735
"68" 13.4 78.5942973061371 87.6366889566737
"69" 13.6 76.2648246919437 87.6172953326042
"70" 13.8 73.5935128139319 87.6951895040042
"71" 14 70.9203907590975 87.683989034914
"72" 14.2 68.466243531779 87.5373965317931
"73" 14.4 66.3692970312494 87.1607605098534
"74" 14.6 64.1250020954976 86.3142995352318
"75" 14.8 61.6990779894778 85.359805893266
"76" 15 59.5030418089583 85.2024180188565
"77" 15.2 57.6896754932069 85.8025529440574
"78" 15.4 56.0885781511211 87.3096381977975
"79" 15.6 55.2079309625557 88.134849355162
"80" 15.8 55.1078623786754 88.4170493092674
"81" 16 55.0155179601559 88.0518226220806
"82" 16.2 55.4508356196699 87.1253540683079
"83" 16.4 56.2322766118966 86.2976764288865
"84" 16.6 56.7941728721147 86.1879263778664
"85" 16.8 57.3071447692673 86.5234445620352
"86" 17 58.002459840379 87.4364586680206
"87" 17.2 59.015084068579 87.9817178678207
"88" 17.4 59.5225763973971 88.287865565717
"89" 17.6 60.5034844328888 88.0563938762708
"90" 17.8 61.9090689087873 88.2086928283723
"91" 18 63.1643818135011 87.4945926729962
"92" 18.2 64.2111571085549 87.5724137157734
"93" 18.4 65.8771896442932 87.7875388262592
"94" 18.6 67.552219520541 88.4371851367072
"95" 18.8 68.7721893134223 88.9707548650023
"96" 19 69.3599766562632 89.4696331980017
"97" 19.2 70.164336468299 89.3993917873007
"98" 19.4 71.2253370766316 90.2485749120017
"99" 19.6 72.0614435272409 91.4628924987638
"100" 19.8 72.9171823116353 92.8562107759187
"101" 20 73.5848347645335 93.7522597108988
"102" 20.2 74.19733386862 94.839108127745
"103" 20.4 75.3924225257159 95.6660667967176
"104" 20.6 76.5370847749015 95.6737254149839
"105" 20.8 76.651533789442 94.118853803156
"106" 21 78.031421999492 93.354835232972
"107" 21.2 80.6253073146206 92.6443331442056
"108" 21.4 82.0798289198357 92.6851223217969
"109" 21.6 83.6086570432502 92.8117255844574
"110" 21.8 85.213490382779 92.5722810356607
"111" 22 87.0392017151817 92.9291003632793
"112" 22.2 88.5811487800595 94.0751327373729
"113" 22.4 89.877403895354 95.6529955145307
"114" 22.6 91.191868037729 97.8437690851557
"115" 22.8 92.0247933705157 100.067080727378
"116" 23 92.802138038748 102.291279424369
"117" 23.2 93.9120144968816 102.255551463989
"118" 23.4 94.808219495226 101.089550477242
"119" 23.6 95.5956706565218 99.2722925499378
"120" 23.8 97.4536939274956 97.4099418249973
"121" 24 99.516681154527 95.1373259837365
"122" 24.2 101.850545479116 93.1988541509709
"123" 24.4 103.345522503112 90.6482950020806
"124" 24.6 104.975699867967 87.9426180484512
"125" 24.8 106.958946565279 86.1217781529473
"126" 25 109.294564045707 83.3298658751969
"127" 25.2 109.810839367777 80.0284210524876
"128" 25.4 108.923610666146 76.8350619404807
"129" 25.6 108.216726092614 73.5342209485574
"130" 25.8 107.427075262026 70.049868676863
"131" 26 107.162895282869 66.6748980031935
"132" 26.2 107.201046215216 63.5458312443609
"133" 26.4 106.748297273805 60.7616415506774
"134" 26.6 105.395618920998 57.9097097913548
"135" 26.8 104.246185369111 54.7548265532402
"136" 27 102.835548697194 51.5920718641301
"137" 27.2 102.022232632253 48.4194048702017
"138" 27.4 102.530338362141 46.4474097206744
"139" 27.6 103.105871086889 46.2687623484082
"140" 27.8 102.200615875249 47.1072235115579
"141" 28 101.260545671084 48.3093889265587
"142" 28.2 100.085414118031 49.3371630786774
"143" 28.4 98.1498495656116 50.7740993272654
"144" 28.6 97.1148998340526 53.0725566880438
"145" 28.8 95.8934586223398 55.9091879092328
"146" 29 94.2436503957932 59.2203813576317
"147" 29.2 92.49897992413 62.5547287966419
"148" 29.4 90.8423691897368 66.2571701208017
"149" 29.6 89.3938109145789 69.7426353549869
"150" 29.8 87.3626994560306 72.5462758689355
"151" 30 84.425235235242 74.8958921879828
"152" 30.2 81.552464326979 77.168275895914
"153" 30.4 78.7070360658378 79.4475713557689
"154" 30.6 75.9201846381358 81.8011104209102
"155" 30.8 73.0963101722575 84.0736560112949
"156" 31 69.5229765076392 86.352384525171
"157" 31.2 66.4069163753915 88.5743626885557
"158" 31.4 64.924655205459 92.0426006701407
"159" 31.6 65.7112496801579 95.2843647647912
"160" 31.8 67.6034157870405 97.8295384192268
"161" 32 70.420000077442 99.6568092766628
"162" 32.2 73.1693672860384 101.285059893932
"163" 32.4 76.190397987633 101.779793144716
"164" 32.6 79.480479367739 101.332778845781
"165" 32.8 82.5199919296316 100.656671103673
"166" 33 85.6984090272691 99.4662443348623
"167" 33.2 88.9827027877456 98.5458984912473
"168" 33.4 92.7348599329613 97.6186778398601
"169" 33.6 96.379558032198 96.2461658118187
"170" 33.8 99.7850356517981 94.1722059753478
"171" 34 102.752977952652 92.1966791408855
"172" 34.2 105.066001504871 89.7402590152548
"173" 34.4 106.75351977992 86.4168086910277
"174" 34.6 107.685031520115 83.0536132905806
"175" 34.8 107.777439195765 79.6797087735458
"176" 35 106.846432762146 75.9262966074806
"177" 35.2 106.255239984699 72.885139228906
"178" 35.4 105.928757965097 70.0727787272748
"179" 35.6 106.139582497181 66.8861469198875
"180" 35.8 105.876773969758 63.4038812433664
"181" 36 104.470102153289 60.6025029209355
"182" 36.2 103.268004632057 57.5602056726024
"183" 36.4 102.707295977646 54.0227181744233
"184" 36.6 101.370730318494 51.5354770225062
"185" 36.8 99.0909519716737 49.3500352337701
"186" 37 97.5547445812917 47.6863448293891
"187" 37.2 96.9483785865003 47.6817825362997
"188" 37.4 96.0106276249016 46.7616299920645
"189" 37.6 94.3184535286456 45.4480383202473
"190" 37.8 92.7277919386854 43.7792063384211
"191" 38 91.844231723204 41.3437186987369
"192" 38.2 91.55055813345 38.7628199181935
"193" 38.4 90.4662668976224 37.1426193322654
"194" 38.6 89.3110661903812 35.2471355687125
"195" 38.8 87.0202964889485 34.2046543892437
"196" 39 84.6673752030735 34.5923109410092
"197" 39.2 81.698939236242 34.2850885879719
"198" 39.4 78.2155496510272 33.6355812167531
"199" 39.6 75.0942498240509 33.1400785159514
"200" 39.8 71.7252351545467 33.6829473424839
"201" 40 68.2706614275029 34.0861197805915
"202" 40.2 65.2018510154065 33.4744208621324
"203" 40.4 61.6521263295164 32.1952105473306
"204" 40.6 57.9706603471857 31.144587383457
"205" 40.8 54.4860100875562 30.1254089853193
"206" 41 51.1953747508123 30.4620652336806
"207" 41.2 49.0697661917811 32.2276664520806
"208" 41.4 47.3918131799852 34.8971646177681
"209" 41.6 45.4485158830789 37.4656520594888
"210" 41.8 44.2220970142279 39.7270521028253
"211" 42 42.3539159214811 42.4385763116893
"212" 42.2 41.4543679453343 45.2998000035168
"213" 42.4 39.7078777304227 48.2284274938306
"214" 42.6 38.4359465277403 51.4645952868064
"215" 42.8 36.8780630997403 54.6808707510645
"216" 43 34.7585657817368 57.5371226172333
"217" 43.2 32.1707390133136 59.6098522146317
"218" 43.4 29.1238863449939 62.2749287389317
"219" 43.6 27.8679825473348 65.6949877687085
"220" 43.8 28.8235447662534 68.3986401132318
"221" 44 30.6463849788203 70.8322863985117
"222" 44.2 32.9019904182932 73.4142095798306
"223" 44.4 35.1970865399004 76.4326087215806
"224" 44.6 37.2002394000617 79.2842516630634
"225" 44.8 38.4751329196504 81.1572611416163
"226" 45 39.1911738612778 82.4858304749541
"227" 45.2 40.3685657544308 83.6306071528029
"228" 45.4 42.3436892196913 84.8478048790076
"229" 45.6 44.2536577600604 86.6694414938399
"230" 45.8 46.0918822987562 88.6442455923275
"231" 46 48.6376246537088 90.5395466459053
"232" 46.2 51.1225193956748 93.0091286215669
"233" 46.4 53.4787900004342 95.8190330904096
"234" 46.6 56.224719270592 98.4705895520871
"235" 46.8 58.885260449579 101.209357487444
"236" 47 60.957245408819 104.443352757021
"237" 47.2 63.2828301260853 107.412796891049
"238" 47.4 66.1746162423197 109.085653041173
"239" 47.6 68.232561017579 108.130886083088
"240" 47.8 69.922096566255 107.107552839102
"241" 48 72.8947562763731 106.353134559345
"242" 48.2 76.1405127662311 105.197007087842
"243" 48.4 79.7276788116819 103.495105770478
"244" 48.6 83.3880574095355 102.154618799102
"245" 48.8 87.5480577227094 101.110385341928
"246" 49 91.406077009079 100.913634018723
"247" 49.2 95.8661465005305 100.642619735742
"248" 49.4 99.6160097845355 98.547779992972
"249" 49.6 102.556577064358 96.4423062578404
"250" 49.8 106.058158346218 94.174648604918
"251" 50 107.226570917218 91.7815144233517
"252" 50.2 106.524195763116 89.8123575529099
"253" 50.4 106.450637164733 86.6487288936576
"254" 50.6 106.931359046241 82.7907204621056
"255" 50.8 107.608502267983 78.5900147047379
"256" 51 108.56633416448 74.506653934218
"257" 51.2 108.666336548063 70.933950278129
"258" 51.4 109.285357285095 67.3763413214488
"259" 51.6 109.611675846846 63.264166301014
"260" 51.8 110.074579582496 60.0788478910549
"261" 52 109.012699772807 57.2596357720915
"262" 52.2 106.624443581004 54.580807659687
"263" 52.4 104.007082028266 51.8878307543931
"264" 52.6 101.337583862579 49.1897245489518
"265" 52.8 99.0683199916912 46.3082301903561
"266" 53 97.3414505902352 42.8407473053306
"267" 53.2 95.9802879253343 39.2091387291551
"268" 53.4 95.495521007579 35.901383131311
"269" 53.6 94.9008450753854 34.453513339129
"270" 53.8 94.550942262441 35.359101675891
"271" 54 93.1498442551926 36.4675878271488
"272" 54.2 92.5347049226435 36.9411013935161
"273" 54.4 91.8852574455003 37.9143785719851
"274" 54.6 92.0072168101007 39.894315604548
"275" 54.8 91.5365698219913 42.5526593260549
"276" 55 90.0349806247422 45.4577530128255
"277" 55.2 89.877827233242 48.3991737753415
"278" 55.4 89.2169084007768 52.0971000083719
"279" 55.6 87.8676928401641 54.8874123768998
"280" 55.8 86.5944891298915 58.3506127877369
"281" 56 85.0199595033212 60.5968039792301
"282" 56.2 83.0531701185258 62.9171413222828
"283" 56.4 80.9460025639361 65.0942377519786
"284" 56.6 78.8555773518749 67.3197855062643
"285" 56.8 76.863235208699 69.2001349070906
"286" 57 74.7279298262564 70.6491758880645
"287" 57.2 72.1479861225258 71.4440671063892
"288" 57.4 69.4637914687403 72.3997008152258
"289" 57.6 66.9011141343464 72.9862445102202
"290" 57.8 64.3641089098486 72.8661059299514
"291" 58 62.0560612310246 72.9443045241024
"292" 58.2 59.0025204925467 72.8645531284194
"293" 58.4 55.9062227242279 72.7533521150275
"294" 58.6 52.5917654648744 73.3124160603875
"295" 58.8 49.8562371410629 74.9375431737419
"296" 59 47.8657752238072 77.4147526218415
"297" 59.2 46.1229654159326 80.3178180023855
"298" 59.4 46.313141185619 83.5469430427807
"299" 59.6 47.8766232571883 86.698817092815
"300" 59.8 50.2289565633531 89.592954615371
"301" 60 52.7165446177402 91.6470992966452
"302" 60.2 56.0716692584928 93.1731405578048
"303" 60.4 59.6930518566901 93.0860940699695
"304" 60.6 63.7185299372675 92.9436191511216
"305" 60.8 67.8632352049066 92.9246850110979
"306" 61 72.19328159724 93.0610339551908
"307" 61.2 76.5217990907289 93.7121324104806
"308" 61.4 79.6988470956976 95.3186446855976
"309" 61.6 82.3222420208143 97.6759529658895
"310" 61.8 85.1189046032218 100.485216076024
"311" 62 88.3070017612361 102.621741920138
"312" 62.2 92.035721561229 103.143818330831
"313" 62.4 95.690256436079 100.749137010798
"314" 62.6 97.274868256226 97.3036646466983
"315" 62.8 99.8623154648517 94.2774552604897
"316" 63 102.656591831619 90.9884328838607
"317" 63.2 105.705573473997 88.1660345400617
"318" 63.4 109.552344175355 85.4365599814359
"319" 63.6 110.22605574973 83.0802893766765
"320" 63.8 108.815424316979 80.3321856772931
"321" 64 107.279278797277 76.527712070383
"322" 64.2 106.248498001993 72.600573622822
"323" 64.4 105.793315928972 68.4299099217949
"324" 64.6 104.681661220958 64.9499334548565
"325" 64.8 103.855867017499 61.6548451815466
"326" 65 103.472800560955 58.1962085938159
"327" 65.2 102.914013521865 54.8633417362949
"328" 65.4 102.594512537443 51.4312351852966
"329" 65.6 100.776021231556 47.8744316955109
"330" 65.8 97.8629786888935 46.0713861837604
"331" 66 94.3057089389416 43.3318657761081
"332" 66.2 90.8481271858486 40.8463501920975
"333" 66.4 87.3830200884767 38.6318065666147
"334" 66.6 84.2096183086689 35.5556730447604
"335" 66.8 80.1223623486913 34.3303714721761
"336" 67 75.9715760466731 34.8554492343101
"337" 67.2 72.0309958925902 35.3368691925132
"338" 67.4 69.0203543419653 36.1046718013079
"339" 67.6 66.0608376519159 37.0621851335372
"340" 67.8 63.2573849088048 38.687438462
"341" 68 59.7163992887439 40.7177296183332
"342" 68.2 56.2647989225898 42.1168395167763
"343" 68.4 53.7237016194471 44.0594486957784
"344" 68.6 52.742060334012 46.0659273660033
"345" 68.8 51.2242402954031 48.7972974726905
"346" 69 48.5943964651357 51.0085936027765
"347" 69.2 45.5405337229196 51.7803874433389
"348" 69.4 42.3562884744801 51.9045045296356
"349" 69.6 38.7098140770735 51.9301839268004
"350" 69.8 35.2938746844227 51.8432038853619
"351" 70 32.2566962885068 50.0690453498074
"352" 70.2 30.7622189837039 47.7659308511431
"353" 70.4 29.8060945243851 45.9505528727031
"354" 70.6 30.4413243125467 46.3637834177097
"355" 70.8 30.5632898147026 47.2091662154458
"356" 71 27.922327318079 45.4779622040594
"357" 71.2 27.7945976284177 45.5555266929677
"358" 71.4 27.1366705893031 47.4729883315462
"359" 71.6 26.0247890729278 50.0119926781155
"360" 71.8 28.8105108578229 52.9978622772148
"361" 72 31.914403602329 56.0871822485238
"362" 72.2 34.2216902242756 58.9107962336256
"363" 72.4 36.1098702230123 61.3730689175806
"364" 72.6 38.3631422153482 63.4901925505037
"365" 72.8 41.1989560878123 65.133626414614
"366" 73 44.1097098121415 66.1765428205806
"367" 73.2 47.1383168594177 66.6455829924516
"368" 73.4 50.151264564441 67.1972250665117
"369" 73.6 53.0141944456534 68.0258388401657
"370" 73.8 55.8628043197352 69.4911020931744
"371" 74 58.8649755091102 71.4384563781744
"372" 74.2 61.222085591579 73.6673656368807
"373" 74.4 63.4084333570108 76.4635893579329
"374" 74.6 65.6738853874144 78.6116735164414
"375" 74.8 67.967720834819 81.2620473483807
"376" 75 70.5248752044932 84.5113470696378
"377" 75.2 73.4325232704979 86.8956906636888
"378" 75.4 75.7849089402746 89.8552420251459
"379" 75.6 77.081338888619 93.6082735152807
"380" 75.8 77.6392723942739 97.8667082585128
"381" 76 78.8990370689661 101.383870721645
"382" 76.2 80.6843394312311 102.94484952345
"383" 76.4 83.4474635131691 101.760983962876
"384" 76.6 85.7404931361571 99.40530380244
"385" 76.8 87.3289971647694 96.641818745914
"386" 77 89.9373097941213 93.6089336353773
"387" 77.2 92.8874572330254 90.7734820632592
"388" 77.4 95.651309350379 88.3504169457807
"389" 77.6 98.6456529391966 86.1865626843895
"390" 77.8 101.443366070653 83.2940273998399
"391" 78 104.371129093212 79.9421738885473
"392" 78.2 106.291303077455 76.3582154118166
"393" 78.4 108.253901498975 72.7647348265367
"394" 78.6 109.86218194613 68.9495169747267
"395" 78.8 110.596368326715 64.9786248816261
"396" 79 109.996517334486 61.8048079296039
"397" 79.2 110.562881511519 58.8735732168337
"398" 79.4 111.874696499216 57.686648791251
"399" 79.6 113.068276740264 58.3560809021241
"400" 79.8 113.33660090377 59.2668878646551
"401" 80 113.61497331987 59.9117984153481
"402" 80.2 112.829068073418 60.7030115291936
"403" 80.4 111.67667649666 61.7142333116969
"404" 80.6 110.619129610566 62.3661353018793
"405" 80.8 109.48991702842 62.8011287265807
"406" 81 107.420330955051 63.0987019656368
"407" 81.2 104.968457335902 62.3027735439678
"408" 81.4 102.932757053483 60.7419051528679
"409" 81.6 101.998371496365 59.1339761629177
"410" 81.8 101.100514645275 57.6321731135698
"411" 82 100.762032485012 56.7037460875473
"412" 82.2 100.652652355441 55.5892028573048
"413" 82.4 101.251034783246 54.072654075814
"414" 82.6 101.983751420783 51.9490543928988
"415" 82.8 101.320274046712 48.9402936713473
"416" 83 101.174893504592 45.7827312789351
"417" 83.2 102.583890604979 43.8079332668806
"418" 83.4 104.436599283869 43.1684472468387
"419" 83.6 104.838721882347 42.9709125654333
"420" 83.8 104.310380403984 42.5338541300363
"421" 84 102.801618891302 42.1873278253638
"422" 84.2 101.185182222883 42.0575722124502
"423" 84.4 99.4208621168935 41.7828306797155
"424" 84.6 97.4513420503398 41.3802315915806
"425" 84.8 94.4854647190954 41.0977582227675
"426" 85 91.496953542379 41.8086495342806
"427" 85.2 88.2505254956435 43.1558836708064
"428" 85.4 85.1595636487328 43.6614180397235
"429" 85.6 82.1659903286801 42.6536700116593
"430" 85.8 80.2291193930845 40.079142135229
"431" 86 78.8753646467579 37.268239280307
"432" 86.2 77.9909697124123 34.365428711614
"433" 86.4 77.3505065253457 30.9683773477806
"434" 86.6 76.8855874491877 27.8334191741893
"435" 86.8 76.343714952492 24.6499182561024
"436" 87 75.5243209514123 21.6600238654806
"437" 87.2 73.8248545186333 19.5825637362219
"438" 87.4 72.283904606155 17.3981402339176
"439" 87.6 70.1757274439016 14.7873289899677
"440" 87.8 67.8514658779338 12.8818532917419
"441" 88 65.2913845457514 13.0339158844082
"442" 88.2 62.8650258734065 13.6337905377186
"443" 88.4 59.8446886582863 14.653981441105
"444" 88.6 57.0148945897999 16.1506717735923
"445" 88.8 53.3964386044162 16.8888549095341
"446" 89 49.9055503533542 18.1213820977042
"447" 89.2 46.8788140303376 19.4266099510289
"448" 89.4 43.8753161854216 21.3553030339177
"449" 89.6 41.7879274349835 24.3047789622099
"450" 89.8 39.8325251921996 27.6905548018565
"451" 90 37.8404041420272 30.6406846267186
"452" 90.2 36.9039052520668 33.8425456152514
"453" 90.4 36.3784269250613 37.5267611123218
"454" 90.6 35.7469376078079 40.6716761770385
"455" 90.8 35.195695572554 44.1552114477056
"456" 91 33.881231430179 48.0974583723101
"457" 91.2 33.0157406368456 51.722846571914
"458" 91.4 31.0290367122883 55.2200332077667
"459" 91.6 27.6291542004471 57.3870558243279
"460" 91.8 24.325936851313 58.7033981141019
"461" 92 22.1586063021307 60.5135470262703
"462" 92.2 22.2050948659636 63.5301382794268
"463" 92.4 23.8421564352218 66.3620051334378
"464" 92.6 25.5350152131345 70.0616348262103
"465" 92.8 27.3730735453867 73.9759463928114
"466" 93 29.2416598461665 76.5202396644057
"467" 93.2 31.7870765913866 78.2950783326191
"468" 93.4 34.7429357012915 79.8210051774806
"469" 93.6 37.7920887918107 81.9279475209587
"470" 93.8 40.5701437383482 83.967371839696
"471" 94 43.2380056136195 86.6693765170536
"472" 94.2 46.0778782099703 89.9681321286241
"473" 94.4 48.6864049569518 92.7837835146145
"474" 94.6 50.953037328679 96.3215871523806
"475" 94.8 54.114242451329 99.5087569988306
"476" 95 57.9250133366307 99.4046742698048
"477" 95.2 60.7996087297485 98.4476139435298
"478" 95.4 64.8618677824517 97.7189613787079
"479" 95.6 68.2783811184025 97.6931355036983
"480" 95.8 71.2737483477705 98.0938176619636
"481" 96 72.3580671324678 98.1059406713029
"482" 96.2 74.5058237499718 98.5837637134557
"483" 96.4 77.8311331062241 99.1161452478226
"484" 96.6 82.4383454966298 99.7084433280552
"485" 96.8 85.8969489189338 100.454166095258
"486" 97 89.2584234261932 102.299037495766
"487" 97.2 92.8841508352347 104.966137572941
"488" 97.4 95.495521007579 104.366784443857
"489" 97.6 96.5712024221504 100.913634018723
"490" 97.8 96.3913039786789 97.2537207368006
"491" 98 97.394191435454 93.0703168940494
"492" 98.2 97.891356885488 89.1789276779443
"493" 98.4 98.4644381961855 85.607520549597
"494" 98.6 99.0833737508517 82.186155472717
"495" 98.8 99.0481267977817 78.4431204428509
"496" 99 99.6318001091359 74.7711950657705
"497" 99.2 100.216095491218 72.0921202550144
"498" 99.4 100.723594511544 69.6008316887924
"499" 99.6 100.222891409786 66.5302002654427
"500" 99.8 99.8817047066504 62.1241912846521
"501" 100 100.757705031046 59.3132008294473
"502" 100.2 102.311261005079 55.7729500798079
"503" 100.4 102.510422238772 52.8607702626943
"504" 100.6 100.554005590758 50.6950762548306
"505" 100.8 97.7946554214822 48.5498456473226
"506" 101 94.4414096663507 46.777789664135
"507" 101.2 90.9161636679053 45.3856318788333
"508" 101.4 87.6398109557492 43.7336299615381
"509" 101.6 85.5535445073854 40.9153792783871
"510" 101.8 85.901555563479 38.4981472497806
"511" 102 87.29872630451 36.4648407756496
"512" 102.2 88.8378603579201 36.3079464304159
"513" 102.4 90.5111226993768 36.5864254048891
"514" 102.6 92.8278550300628 37.5525287604194
"515" 102.8 95.0594829828942 39.115373890548
"516" 103 97.6074969950223 40.9747000806837
"517" 103.2 100.554362249052 43.8454537194048
"518" 103.4 103.180241680643 46.556424916871
"519" 103.6 106.490582893656 49.3793638084268
"520" 103.8 109.025399909449 52.7764875377111
"521" 104 111.836545566869 55.903725484871
"522" 104.2 113.579951134279 59.2309792040806
"523" 104.4 114.008664130658 62.5223029994102
"524" 104.6 114.800883260238 66.1735922837852
"525" 104.8 114.102027544972 69.9136084246521
"526" 105 112.84759318945 73.3030958353336
"527" 105.2 112.918476333374 77.2209352755084
"528" 105.4 112.853419696097 81.7986516402473
"529" 105.6 111.61665648087 85.5679188231123
"530" 105.8 109.506085970059 88.6671865761407
"531" 106 106.961543037659 92.3697561900207
"532" 106.2 105.303603997945 96.2462528833271
"533" 106.4 103.748092680228 100.58506497527
"534" 106.6 100.88134657295 103.411811372909
"535" 106.8 97.592172454429 103.968198311481
"536" 107 93.0721467862456 104.676458277358
"537" 107.2 88.4912276586742 105.50073522339
"538" 107.4 84.006130726079 106.773644839484
"539" 107.6 79.8601506354338 108.293837539387
"540" 107.8 76.1790228579822 110.680916985516
"541" 108 72.516740444579 113.717488442598
"542" 108.2 71.3076368885193 115.234369474939
"543" 108.4 70.1127651548204 114.312007072219
"544" 108.6 67.2867032220075 111.744633089581
"545" 108.8 64.0368976944426 109.319291843717
"546" 109 60.5310889098048 106.534936894871
"547" 109.2 56.8953077895946 103.853791247237
"548" 109.4 53.3396604857282 100.48679388973
"549" 109.6 48.9507576664097 97.3202303754576
"550" 109.8 44.864309597579 95.7831607746333
"551" 110 40.504969128 95.4483524940543
"552" 110.2 35.757182724729 96.3280783333306
"553" 110.4 32.8032766066112 97.0117462624194
"554" 110.6 30.8299287160272 98.2832668022358
"555" 110.8 29.1556516985789 97.6280227288438
"556" 111 27.1976561333331 95.7656866723348
"557" 111.2 27.0240316317725 93.5002267614032
"558" 111.4 28.441621794079 92.6487589493988
"559" 111.6 30.5411830806652 92.3203336812703
"560" 111.8 34.5836219757341 91.1854961841496
"561" 112 38.1051056922241 88.6883771410484
"562" 112.2 41.2313765216281 86.5269271628429
"563" 112.4 43.8708766869703 85.3170598653198
"564" 112.6 46.7251148032456 83.594545036414
"565" 112.8 49.2765342378392 80.818157275745
"566" 113 51.583914383541 78.6313935598338
"567" 113.2 53.8575457501244 76.3870861538794
"568" 113.4 56.4051816590272 75.2552427975462
"569" 113.6 59.1377745216999 73.346801162273
"570" 113.8 61.598574086679 71.170424698114
"571" 114 64.517930370708 69.6231505120968
"572" 114.2 67.9382941478456 69.262017498814
"573" 114.4 71.3793085099312 68.8512044256602
"574" 114.6 74.8900784794227 68.8582119505494
"575" 114.8 77.5425718226747 69.7494545477402
"576" 115 80.9594635382564 70.443970812871
"577" 115.2 83.9037440574862 71.1366080990755
"578" 115.4 85.831507874546 72.3110654766246
"579" 115.6 88.582413295829 73.5912417875579
"580" 115.8 90.289593885679 75.9003318836806
"581" 116 91.535118558085 78.6098915848096
"582" 116.2 93.5386674333838 81.5337270193611
"583" 116.4 94.1938684065526 84.8933506282517
"584" 116.6 94.0130190357725 88.5376142286613
"585" 116.8 93.6423935428209 91.929779757371
"586" 117 94.0454910476713 92.4009138585807
"587" 117.2 95.9072473421218 92.1616674749949
"588" 117.4 97.9946256733289 90.5509272878306
"589" 117.6 100.648115183295 88.321996099459
"590" 117.8 103.417928196311 86.003142585666
"591" 118 105.493414938977 83.1554068100238
"592" 118.2 107.732872366727 79.9112916034216
"593" 118.4 109.234441238993 76.737022724753
"594" 118.6 110.622376762172 73.5572559748399
"595" 118.8 109.319332289986 70.2058832917658
"596" 119 108.525965729431 66.4842728804325
"597" 119.2 106.851440939208 63.2737450474346
"598" 119.4 105.070377581916 59.3659082462997
"599" 119.6 104.01406382173 55.9582163437085
"600" 119.8 103.683362357613 52.106348526891
"601" 120 102.649250082131 48.7712245215462
"602" 120.2 99.4316626474726 46.3936330487083
"603" 120.4 96.1177790434755 43.5335129963737
"604" 120.6 92.7167120840396 41.1482995081986
"605" 120.8 89.7498220759604 37.5899172719105
"606" 121 86.3083362363456 34.7202799368806
"607" 121.2 81.9895371776123 33.443681016714
"608" 121.4 77.6323745101183 31.6565883977155
"609" 121.6 73.0431680864581 29.9186606570092
"610" 121.8 68.1883029656471 28.3285320768875
"611" 122 63.5546773546985 28.3160243665589
"612" 122.2 58.8506408178456 28.7397385549473
"613" 122.4 54.7660333855437 29.4899154278748
"614" 122.6 50.0270628182766 29.9134849645574
"615" 122.8 45.545883597329 30.5028669425092
"616" 123 41.0337995204911 32.5893179621521
"617" 123.2 37.1886704607475 34.4879102457941
"618" 123.4 33.1714317334891 35.9276395935806
"619" 123.6 30.2569644215565 34.6323207882773
"620" 123.8 29.2729117415467 32.4726561847097
"621" 124 29.0844581010628 30.8310155831613
"622" 124.2 29.3566689150951 28.6617047882581
"623" 124.4 29.5465978239767 27.8992289731488
"624" 124.6 30.1789672836378 26.8873337010983
"625" 124.8 30.2768556808517 27.3592807395806
"626" 125 30.7090584500617 26.9877165886496
"627" 125.2 30.2350840363318 26.1558595522211
"628" 125.4 29.981271567725 23.359546320502
"629" 125.6 29.2597959204141 22.707029953218
"630" 125.8 28.6824236680306 22.8238297919355
"631" 126 28.8730944101672 24.8391751942865
"632" 126.2 29.1477356242497 26.6515836945441
"633" 126.4 29.9931723626155 29.021656348727
"634" 126.6 30.3718940239474 32.555641910607
"635" 126.8 30.6744316268802 35.6695564955686
"636" 127 31.935777003018 37.2052939903245
"637" 127.2 33.3192806222218 39.2474149937235
"638" 127.4 33.3505773875165 42.3246984198056
"639" 127.6 33.5192526336731 45.668993028663
"640" 127.8 34.5052801366824 48.9771516413393
"641" 128 36.0301941588025 52.601574283263
"642" 128.2 36.8628472132123 56.6388342780473
"643" 128.4 38.5233739594554 59.8647810294233
"644" 128.6 41.320971474655 63.3176009499937
"645" 128.8 43.2798713384199 67.0587533224216
"646" 129 44.5010952028486 70.9012473367716
"647" 129.2 46.0419952842218 74.5594393617235
"648" 129.4 47.6251156725157 78.493353256087
"649" 129.6 48.4975925238392 83.1229711144299
"650" 129.8 48.6527988429426 87.5797367348079
"651" 130 47.0685489159194 92.2766146488998
"652" 130.2 44.833151929019 95.6958373088006
"653" 130.4 42.418432615619 98.3598179706807
"654" 130.6 43.111690741079 99.9955955700807
"655" 130.8 45.6585246785201 100.236151099404
"656" 131 49.4256125189828 101.516029877215
"657" 131.2 53.541993604421 101.843873935317
"658" 131.4 58.360321468405 102.823492662211
"659" 131.6 61.7470245727529 104.322108785885
"660" 131.8 64.3576560504773 105.623119393682
"661" 132 67.6451623480052 107.041187220892
"662" 132.2 69.8769935249123 109.877645806819
"663" 132.4 72.9178372973103 112.7347803927
"664" 132.6 76.3611947104499 112.295336505661
"665" 132.8 80.4604762260318 110.492937442241
"666" 133 83.2307296562335 107.774390777617
"667" 133.2 85.5196008107368 104.768321773844
"668" 133.4 88.0691699207146 101.484166387937
"669" 133.6 91.0541866733684 98.2293110694754
"670" 133.8 94.1756475477456 96.2595603121918
"671" 134 98.068582571038 94.954821117597
"672" 134.2 102.260014839684 93.9075511211859
"673" 134.4 106.299543742021 91.8394688569313
"674" 134.6 107.862554521634 88.2287739931834
"675" 134.8 108.083418834464 84.0422700814268
"676" 135 107.904243660835 79.6797087735458
"677" 135.2 107.841277932483 75.2970430903276
"678" 135.4 109.13605846437 72.9500146630574
"679" 135.6 111.232711570095 71.8231569304927
"680" 135.8 113.460900113451 70.4413868149636
"681" 136 114.233882914028 68.1268144902773
"682" 136.2 113.737249054044 65.2738157954411
"683" 136.4 112.933193468715 62.3496965968761
"684" 136.6 112.722813333486 58.6754548809178
"685" 136.8 112.544293683353 55.5184424865484
"686" 137 112.296487976786 51.4885671675117
"687" 137.2 112.794153566242 47.7780562312885
"688" 137.4 114.004238325465 45.1200369798193
"689" 137.6 115.861077755869 43.8761953633226
"690" 137.8 116.455753688063 44.269854079
"691" 138 117.100213378467 44.7673152243672
"692" 138.2 117.960713627282 45.5531336308664
"693" 138.4 117.49853049874 45.8361132243548
"694" 138.6 118.634262815418 48.4533005481699
"695" 138.8 118.408546750566 49.2404616146716
"696" 139 119.424063835895 49.032992290528
"697" 139.2 121.030204069641 51.4537330283619
"698" 139.4 121.08105700951 52.0694713500361
"699" 139.6 121.11592999197 52.2092147677328
"700" 139.8 120.744833800749 52.5215840859743
"701" 140 120.787943923472 53.0087186077235
"702" 140.2 120.323218166447 53.55654574724
"703" 140.4 120.242236696736 54.4340694166481
"704" 140.6 119.536879669568 56.3113589028741
"705" 140.8 118.367709546558 57.6929109600333
"706" 141 117.011622129846 60.2176387084806
"707" 141.2 115.864846828679 62.9569170693806
"708" 141.4 116.111511704779 65.0860244209806
"709" 141.6 116.609168910946 67.8253027818806
"710" 141.8 116.889245757207 70.8894421056737
"711" 142 116.347191505425 73.7020328230532
"712" 142.2 114.78074827837 76.0559775631631
"713" 142.4 112.938564108725 78.4718606245245
"714" 142.6 110.5671374273 81.2647645869179
"715" 142.8 108.28090914082 84.2220258615806
"716" 143 106.945964203379 87.4624233918206
"717" 143.2 106.443979543246 91.1074859507658
"718" 143.4 106.168104352871 93.8452016199556
"719" 143.6 104.003539306269 95.9061515715807
"720" 143.8 101.109971024072 96.7053255378923
"721" 144 97.8742891649482 98.494634805796
"722" 144.2 94.566257208421 100.29282332937
"723" 144.4 91.5083956240535 101.675601215954
"724" 144.6 87.9677795996258 102.375019087065
"725" 144.8 84.4943804236224 104.045528032363
"726" 145 81.9331406807564 107.081452452274
"727" 145.2 80.630716632079 110.143475121914
"728" 145.4 81.3925762909474 111.437156097212
"729" 145.6 82.4683923424065 112.290787624684
"730" 145.8 81.8838446154773 111.762236292157
"731" 146 80.0889526835598 111.260291126388
"732" 146.2 78.780730061329 109.518158023731
"733" 146.4 77.8572120443517 107.407344000262
"734" 146.6 76.2743113888747 105.423502795454
"735" 146.8 74.1218324613062 103.400515032035
"736" 147 71.348327873579 100.462960598481
"737" 147.2 68.2616260069073 97.7314329014015
"738" 147.4 65.0549733906266 95.3868570955806
"739" 147.6 62.3404233381075 92.5900854176949
"740" 147.8 60.4229116252673 89.3863082641391
"741" 148 58.5653379599004 86.2713844186521
"742" 148.2 57.056647279518 83.0488636459831
"743" 148.4 56.6446009512827 79.9811209742473
"744" 148.6 56.8252880854464 77.1646262359421
"745" 148.8 56.7126700063139 74.7057981748819
"746" 149 57.0219964632494 71.7368294116147
"747" 149.2 56.8451750081504 68.9770237447235
"748" 149.4 57.7518564949385 66.0569300480188
"749" 149.6 59.5638230767233 64.2104511060342
"750" 149.8 61.7170381390165 62.6104502861744
"751" 150 63.8063870072977 61.4704366318306
"752" 150.2 65.116794161579 60.5216992898227
"753" 150.4 66.491626286789 59.6658883277306
"754" 150.6 68.2447319818602 58.8861352161119
"755" 150.8 70.0298067431102 57.5351581808931
"756" 151 71.9305265773419 56.4852765816219
"757" 151.2 73.9290640573365 54.9448327525504
"758" 151.4 75.1815410451053 52.9905628234122
"759" 151.6 76.6697296881684 51.0924048571912
"760" 151.8 78.780730061329 49.5672335647681
"761" 152 80.9400835539513 48.20011489607
"762" 152.2 82.7915437751254 46.3710797900446
"763" 152.4 85.5308676981641 44.7943165508147
"764" 152.6 88.6605214622054 44.20924517924
"765" 152.8 91.8152402127812 44.4741180623559
"766" 153 94.1721576655144 45.6727867359355
"767" 153.2 96.177095007329 47.7938005954393
"768" 153.4 97.5783434167529 49.5675863463415
"769" 153.6 99.4073491756889 51.6562703570422
"770" 153.8 100.4536162995 54.4428215707379
"771" 154 102.247760321872 56.9421323560589
"772" 154.2 104.507213709441 58.4796595366764
"773" 154.4 106.355128626696 57.4852658592296
"774" 154.6 106.865557316773 55.82415617
"775" 154.8 106.526340763902 54.4337870890968
"776" 155 107.179646717579 52.6174907393385
"777" 155.2 107.074950250643 52.9094065305161
"778" 155.4 107.67918542547 54.2624035247437
"779" 155.6 108.348059288579 56.4220060582438
"780" 155.8 109.469904691894 59.2027566782111
"781" 156 111.249831168205 62.2533015870642
"782" 156.2 112.325633998366 64.9059286771764
"783" 156.4 114.078252854866 67.6239380621977
"784" 156.6 114.956081495679 70.1880926476806
"785" 156.8 114.279655673924 72.8020240660979
"786" 157 114.645234156253 76.2050527152436
"787" 157.2 114.828673199823 80.0420072451737
"788" 157.4 113.96019356535 83.170923789677
"789" 157.6 112.504058433528 84.8037671416566
"790" 157.8 110.246044028325 87.771147614806
"791" 158 107.974594083236 91.0350982504711
"792" 158.2 106.187794268419 94.6858095529806
"793" 158.4 104.909588008208 98.2707960605092
"794" 158.6 103.076488956509 100.409751199707
"795" 158.8 100.852156417622 102.058662211146
"796" 159 97.7544519781789 103.513815644981
"797" 159.2 93.9649688677895 105.45843680116
"798" 159.4 90.8827255449852 107.188635460299
"799" 159.6 87.4445189636237 109.770151481208
"800" 159.8 83.8560886746118 111.899995781171
"801" 160 80.3502486249941 113.77037144643
"802" 160.2 77.0581176073337 114.152493796694
"803" 160.4 74.2895043454066 113.130164471667
"804" 160.6 70.6396186092019 112.410777232974
"805" 160.8 66.4616857146571 111.685806762221
"806" 161 62.3485551472097 110.190744234473
"807" 161.2 58.3701538322564 109.009961373226
"808" 161.4 53.822139308579 107.471455664191
"809" 161.6 49.570415786329 105.766255434631
"810" 161.8 46.6232102420951 102.552283292645
"811" 162 44.6990795370335 99.0219184275806
"812" 162.2 42.4202388572746 95.1780104041459
"813" 162.4 39.1972264029703 91.5824606083633
"814" 162.6 37.1001827729686 87.8435990253729
"815" 162.8 34.7532415048127 84.0955742846326
"816" 163 31.5653047244082 80.6075463228368
"817" 163.2 28.3235292249886 77.0660854167011
"818" 163.4 24.2182108695896 74.8995851355168
"819" 163.6 20.1172418102686 73.1467281579255
"820" 163.8 17.5877634148929 73.6157381046737
"821" 164 16.2817307038613 74.8243231826748
"822" 164.2 15.8575823614653 76.3750732540693
"823" 164.4 15.6446104826512 77.9060285902313
"824" 164.6 15.6700009742365 79.9325112173615
"825" 164.8 16.8696164823062 81.4013126851261
"826" 165 18.380291321579 81.3678439095359
"827" 165.2 20.5276441547682 81.7536227273509
"828" 165.4 23.277238230259 83.5884866008606
"829" 165.6 25.7588967357022 85.2570580021012
"830" 165.8 28.1359081106274 87.4885556299677
"831" 166 30.5104239807241 89.6683360715645
"832" 166.2 32.6022593900951 92.5328314069193
"833" 166.4 34.2597697718947 95.6601699776859
"834" 166.6 35.3112508409752 99.0145699208448
"835" 166.8 35.1485906513357 102.558734858716
"836" 167 34.6790565796699 105.949778823308
"837" 167.2 36.8089123601155 106.621349783678
"838" 167.4 40.0391984247456 106.905097070192
"839" 167.6 44.0992775570432 107.138212893991
"840" 167.8 47.726920396529 108.109571757581
"841" 168 51.874785023579 107.89156605775
"842" 168.2 55.4426162671682 109.050792995331
"843" 168.4 60.3099038475526 112.212681400186
"844" 168.6 62.3837831478031 113.85538606746
"845" 168.8 65.864578207019 114.125598262041
"846" 169 69.8362645464025 112.279200932522
"847" 169.2 73.7572772483567 109.667455185581
"848" 169.4 78.261435585329 107.230765721273
"849" 169.6 82.8821314984211 105.465269623212
"850" 169.8 87.1868093915789 104.048977452192
"851" 170 91.4153501247218 104.20249903339
"852" 170.2 96.5027732239583 105.09229178496
"853" 170.4 100.426500250668 103.521697793277
"854" 170.6 101.952217558782 100.062535873628
"855" 170.8 102.297547242509 95.8951805615243
"856" 171 103.479673576079 90.574611326432
"857" 171.2 104.193703480579 86.8444629653807
"858" 171.4 105.499760370519 82.6594500136168
"859" 171.6 107.136899916201 78.4274594525563
"860" 171.8 108.402404059323 74.1591858121155
"861" 172 110.343550421073 70.3192290897941
"862" 172.2 112.939487947212 67.3968848391807
"863" 172.4 114.354565394312 64.9605282559473
"864" 172.6 112.862167293808 61.71717971493
"865" 172.8 110.317796956165 58.8347933323048
"866" 173 107.27596746716 55.5854482253871
"867" 173.2 103.974001971502 52.315374884273
"868" 173.4 100.78478651716 48.8974379175484
"869" 173.6 96.6893338518616 45.9565141613306
"870" 173.8 92.6291905431408 43.5945265763222
"871" 174 88.0285689857403 40.9111914197097
"872" 174.2 83.9384857877579 38.0184831416859
"873" 174.4 80.062738298954 34.8565947368306
"874" 174.6 76.0924143763981 31.3658585982934
"875" 174.8 72.0320656003123 28.120912637714
"876" 175 67.8693466228486 25.4031743004908
"877" 175.2 63.1002006131123 24.706551458014
"878" 175.4 58.6300898880962 23.2541683732703
"879" 175.6 54.1119780858813 22.4999524888713
"880" 175.8 50.6301716327311 20.1921702950046
"881" 176 50.1506106678711 17.7275351636593
"882" 176.2 51.0655511318123 16.5060261911806
"883" 176.4 52.2134553340137 16.4032961970154
"884" 176.6 53.7882722775355 16.3186286194067
"885" 176.8 54.7727832283532 15.2982477486129
"886" 177 56.1962542134832 13.2637503617721
"887" 177.2 57.794742049979 10.6489311276649
"888" 177.4 59.5545453203459 8.27520874658063
"889" 177.6 60.4141407286534 6.26156154975085
"890" 177.8 61.5718145243953 5.3343063569888
"891" 178 62.249967440981 5.14338123668373
"892" 178.2 63.5671101200421 5.56941121373854
"893" 178.4 65.4855484836321 5.39975369596362
"894" 178.6 68.3237137713449 5.42875684488915
"895" 178.8 71.5349493258914 5.22435370008064
"896" 179 74.9520032757108 5.04388460333889
"897" 179.2 77.2674289200735 5.8356660159213
"898" 179.4 80.2638237957746 6.72155869746108
"899" 179.6 83.8472087097169 7.73353088799443
"900" 179.8 87.6076169841997 9.15711402047719
"901" 180 90.8951828848966 10.5524677575101
"902" 180.2 94.2016122715456 12.0444211515473
"903" 180.4 97.2940886730509 13.7059203593559
"904" 180.6 99.6483672386138 14.9369718936388
"905" 180.8 100.449400322835 14.9627083399465
"906" 181 100.284242226602 16.1044581333193
"907" 181.2 100.580522533804 18.8040501167155
"908" 181.4 101.846551459795 21.6101597936375
"909" 181.6 103.648444280779 24.4555591279473
"910" 181.8 105.126457960568 27.2153458576459
"911" 182 106.99133113837 29.3751134170202
"912" 182.2 108.469227999646 32.1540997346473
"913" 182.4 109.551480475939 34.8642528716593
"914" 182.6 112.220638832613 37.0429425022625
"915" 182.8 115.144106939377 37.7305833360975
"916" 183 117.146560012624 38.0033422291829
"917" 183.2 116.880188295416 39.3106015724062
"918" 183.4 116.579460210118 41.7653263715357
"919" 183.6 117.839770399062 44.6797936834683
"920" 183.8 118.493071250434 48.2452419987011
"921" 184 119.160108949209 51.9086448672219
"922" 184.2 119.391721811512 55.682466951414
"923" 184.4 119.766831227876 59.4585271956246
"924" 184.6 119.725859605433 63.3656426653784
"925" 184.8 118.562396169186 67.3588650650449
"926" 185 117.703919655634 71.1126936089323
"927" 185.2 117.340128195799 75.2599162510532
"928" 185.4 115.857407497703 79.0757592567267
"929" 185.6 113.712556687972 83.2483487190807
"930" 185.8 111.962348841539 87.5351246184606
"931" 186 110.669305596299 91.9698994435007
"932" 186.2 109.863837759065 95.9956246062969
"933" 186.4 107.875501315419 98.4766592277807
"934" 186.6 104.369540534161 99.6036597076566
"935" 186.8 100.640924724001 101.314859529355
"936" 187 96.3846903226167 104.59943504009
"937" 187.2 93.1272869254983 107.540022977452
"938" 187.4 89.7419742564426 110.37558401649
"939" 187.6 85.369278725579 112.557626900368
"940" 187.8 80.7705266833098 114.068975191292
"941" 188 76.502325547879 113.958125793531
"942" 188.2 72.0968421768758 114.132170582753
"943" 188.4 68.2890060693181 113.116247846842
"944" 188.6 63.753646162079 112.926028022481
"945" 188.8 58.813857459129 113.477778403231
"946" 189 54.1998080183972 112.848133851081
"947" 189.2 49.7656505364405 112.503601939119
"948" 189.4 46.6488999423402 113.984574933819
"949" 189.6 45.6550534587608 116.518601624626
"950" 189.8 46.4279205381819 116.164363648184
"951" 190 46.3466240533252 115.548271359685
"952" 190.2 45.2599625316742 114.087640308676
"953" 190.4 44.9002607536097 111.850489271227
"954" 190.6 44.469111227976 109.165343247389
"955" 190.8 43.7202389551415 105.795060050096
"956" 191 43.436249788579 102.428242907057
"957" 191.2 43.2929961400272 99.1696487526496
"958" 191.4 43.4671601740551 95.0468428553425
"959" 191.6 42.6944005371504 90.8059379680092
"960" 191.8 41.457810975086 86.5753075186652
"961" 192 40.8682319004146 81.9972402811834
"962" 192.2 40.7231004851739 78.2715027679224
"963" 192.4 40.979337799004 74.6361743936681
"964" 192.6 42.040645884329 70.9753801657592
"965" 192.8 42.6463755592947 66.663039750728
"966" 193 43.424173172858 63.4623234373016
"967" 193.2 45.3065212997977 60.5211014178931
"968" 193.4 47.7447711441415 58.6792288233306
"969" 193.6 50.0840221140738 55.9753508203951
"970" 193.8 52.5750039047811 53.801865945687
"971" 194 55.7612942071158 52.6215904325701
"972" 194.2 58.9564540470951 50.8615436372581
"973" 194.4 61.9374402268851 48.5337779446419
"974" 194.6 64.1812610720841 45.9775937695703
"975" 194.8 68.0644735950842 44.4099048897175
"976" 195 71.4187640923981 44.4752819126338
"977" 195.2 74.7808072946119 44.7356728211191
"978" 195.4 79.0673087947598 45.3288031524423
"979" 195.6 83.1338782859227 45.7698927090181
"980" 195.8 87.2171015693456 47.360772973514
"981" 196 90.6514772236415 49.5915754933306
"982" 196.2 94.1590210140842 52.0640321530754
"983" 196.4 97.291855980681 54.8487696974276
"984" 196.6 100.349557793768 55.991538268928
"985" 196.8 103.691528602689 54.6265206291081
"986" 197 107.254226243387 53.1347935203998
"987" 197.2 109.047517154212 52.2973381648357
"988" 197.4 112.273060036346 51.9738389019806
"989" 197.6 115.287341117063 52.8047100635806
"990" 197.8 118.608313048256 53.1858052032258
"991" 198 121.4629779364 53.2857407360859
"992" 198.2 121.265509379079 54.2489978249556
"993" 198.4 121.573495198622 56.3085666742509
"994" 198.6 122.178418019068 58.7779776399104
"995" 198.8 122.686854173303 62.1072438664082
"996" 199 122.879649708646 64.5061455894473
"997" 199.2 122.521217142165 66.8704276807531
"998" 199.4 121.527394955338 69.8608475942703
"999" 199.6 121.13058033686 73.0192686265245
"1000" 199.8 120.391023316264 75.8637187057379
"1001" 200 119.391721811512 78.4362199081473
"1002" 200.2 118.757553102943 81.017742901717
"1003" 200.4 117.435712618579 83.3132605285806
"1004" 200.6 116.454246058939 85.6085421125006
"1005" 200.8 116.363790575214 87.9535777212158
"1006" 201 117.24687826367 90.6837014436261
"1007" 201.2 115.987251955165 90.9153607325949
"1008" 201.4 113.573038448072 92.1378945785287
"1009" 201.6 111.729806242042 93.0326165900563
"1010" 201.8 109.649461908311 94.723490066788
"1011" 202 107.184515103291 96.6364094284557
"1012" 202.2 105.287217809848 99.3314978267345
"1013" 202.4 103.33046071528 101.070433974139
"1014" 202.6 100.622664755209 103.167382206882
"1015" 202.8 97.8700368776757 106.459555438677
"1016" 203 95.6077414240027 110.541014113428
"1017" 203.2 93.9312528114314 111.223210357531
"1018" 203.4 91.0753358844837 110.372211974438
"1019" 203.6 87.4045780428048 109.908257059532
"1020" 203.8 83.902271830879 109.167634252431
"1021" 204 79.9486105683167 108.394758068171
"1022" 204.2 75.7314205341028 108.301216147533
"1023" 204.4 71.5807540301757 108.41947329971
"1024" 204.6 67.2051637568721 109.208595842563
"1025" 204.8 62.755240711198 110.557674287295
"1026" 205 59.1229036843586 111.108717396513
"1027" 205.2 55.434548656559 109.342896138081
"1028" 205.4 52.688604724773 106.392799721252
"1029" 205.6 49.2414969904297 103.445609803357
"1030" 205.8 46.4761197596251 99.441348581273
"1031" 206 43.683913307902 95.7443713694422
"1032" 206.2 41.7136647543849 91.1220543281329
"1033" 206.4 39.712908395659 86.8704276891806
"1034" 206.6 37.640923436419 82.8510884449407
"1035" 206.8 36.5286216451634 78.9717563866975
"1036" 207 35.1321747304004 75.7232153749021
"1037" 207.2 33.1575402331022 72.6918770020225
"1038" 207.4 30.3062989322421 69.8935980172122
"1039" 207.6 26.5337790452963 67.8600164887002
"1040" 207.8 23.9415728610673 67.6649857081853
"1041" 208 23.5118908550185 66.9183920720092
"1042" 208.2 24.144460005179 64.4271695545556
"1043" 208.4 25.8080569515075 61.7161741963663
"1044" 208.6 26.8744652504361 57.9420161297235
"1045" 208.8 27.5859661233972 53.9798667186845
"1046" 209 28.3425458743158 50.0049612275149
"1047" 209.2 29.2356592777301 46.1942725333365
"1048" 209.4 29.830734517379 42.4707499911806
"1049" 209.6 29.2121631562613 38.4339991086277
"1050" 209.8 28.9418245614025 34.0077773690748
"1051" 210 27.8987878706779 30.4108491026686
"1052" 210.2 28.4079333866169 27.6156413036819
"1053" 210.4 30.8116576293115 26.2361554775341
"1054" 210.6 34.179825753879 25.4032715466473
"1055" 210.8 38.0618470156585 24.106313922592
"1056" 211 41.4741428196017 22.9644561827511
"1057" 211.2 44.604662359579 21.3023374117531
"1058" 211.4 47.8388397691724 18.6368455025916
"1059" 211.6 50.9833295064456 15.8093061025473
"1060" 211.8 54.3078838605677 15.6970354148054
"1061" 212 58.5553557236495 16.6694512174512
"1062" 212.2 63.1605882661926 16.8922514577056
"1063" 212.4 67.4137870568403 17.5207157951375
"1064" 212.6 72.0127193355201 16.5823930258865
"1065" 212.8 75.9750539579404 16.4118649639059
"1066" 213 79.3915574821857 18.0251084027155
"1067" 213.2 82.4826123736966 19.8768582750983
"1068" 213.4 85.7718778137138 21.259029338929
"1069" 213.6 88.6480798938115 22.6992166482667
"1070" 213.8 91.2855265057218 22.2868864829378
"1071" 214 93.6286009213072 20.7933100960263
"1072" 214.2 96.2398430898456 20.435354392914
"1073" 214.4 98.3893800497069 22.0425506684411
"1074" 214.6 100.688465767579 25.0716990392703
"1075" 214.8 104.094512400894 27.6305975163672
"1076" 215 105.892699537927 30.5343148999067
"1077" 215.2 108.630089909165 34.0205753972358
"1078" 215.4 110.524768633812 37.0311403550806
"1079" 215.6 111.662987378272 40.1631351634556
"1080" 215.8 111.875177386804 42.0935321499065
"1081" 216 111.644975380393 44.1291712450574
"1082" 216.2 112.636664520772 45.7307980964784
"1083" 216.4 114.020587770532 45.9622416739336
"1084" 216.6 115.004072473939 46.5790111209739
"1085" 216.8 115.668341078102 47.9658297190352
"1086" 217 114.934444225846 50.6409830802473
"1087" 217.2 114.658362387388 53.8082903992211
"1088" 217.4 114.432968677944 56.6933092868042
"1089" 217.6 114.995618688738 59.2339297408761
"1090" 217.8 116.544066883689 61.3245633896026
"1091" 218 119.046077935111 62.2707854319423
"1092" 218.2 120.608442899242 62.1215418230398
"1093" 218.4 121.106439779975 61.7867925385696
"1094" 218.6 121.119279478557 62.6213729464268
"1095" 218.8 120.871045305964 64.1364573791521
"1096" 219 120.118734077912 66.912209994914
"1097" 219.2 119.15702107285 70.21940304991
"1098" 219.4 117.841411427954 73.1044032163079
"1099" 219.6 115.984313732006 75.5355129273672
"1100" 219.8 113.682497206365 78.3318261590863
"1101" 220 110.549022503718 80.9794545405109
"1102" 220.2 108.465369787675 83.9920972833517
"1103" 220.4 106.489445198845 87.5547131948971
"1104" 220.6 104.205505627761 90.5901272766845
"1105" 220.8 102.106139687059 94.0470773475007
"1106" 221 99.8101278452821 97.3849237317525
"1107" 221.2 96.6379688547789 99.3270039322306
"1108" 221.4 92.8102219408947 101.515898476791
"1109" 221.6 89.4803599939123 104.363233037866
"1110" 221.8 85.4118771005633 107.133866121034
"1111" 222 81.9234518212739 108.956725881564
"1112" 222.2 78.3246391893158 108.348720529423
"1113" 222.4 73.8340683432554 107.343994239654
"1114" 222.6 68.886079913223 106.256834686428
"1115" 222.8 64.0540008060366 106.177620274835
"1116" 223 59.521396182679 105.246960958631
"1117" 223.2 55.0169566834434 103.642759103852
"1118" 223.4 50.6060542015335 101.48266611499
"1119" 223.6 46.2651483251757 99.1978084920323
"1120" 223.8 43.3937213616652 95.9598716897875
"1121" 224 42.1263876028476 92.1277029588941
"1122" 224.2 40.2014779484956 87.6623517650806
"1123" 224.4 38.632775885579 82.4127118803275
"1124" 224.6 38.196568525739 78.0060709838607
"1125" 224.8 37.9558384436504 73.5393966410092
"1126" 225 37.9363103530613 69.0555724889924
"1127" 225.2 38.7996919671504 64.2199154199378
"1128" 225.4 38.480787258457 59.5238739542636
"1129" 225.6 38.3192993421399 54.8169761580806
"1130" 225.8 38.007910554568 50.0127889384927
"1131" 226 37.7646781922657 45.8896471768457
"1132" 226.2 38.337315235441 41.5413919462013
"1133" 226.4 40.1607000168867 38.8508109708444
"1134" 226.6 43.4390119932385 36.6112852468253
"1135" 226.8 45.8401747786014 33.1050698995919
"1136" 227 47.8605797133631 29.753641349092
"1137" 227.2 51.3680541236112 27.1205727949677
"1138" 227.4 54.9044583217158 23.9401365844438
"1139" 227.6 57.4036651275893 20.9149433634466
"1140" 227.8 57.2561834240629 18.1794945186774
"1141" 228 55.4087205892 16.0687255798122
"1142" 228.2 53.1516070083831 15.6068972505188
"1143" 228.4 51.0129771697917 15.2483944096764
"1144" 228.6 48.1910398344539 13.9915049706744
"1145" 228.8 46.2295975468427 14.2456685874048
"1146" 229 43.80781393951 14.1127949250634
"1147" 229.2 41.1895375115319 14.0118853696865
"1148" 229.4 34.6929112741877 14.5010979534067
"1149" 229.6 35.1324065582915 13.5866175589181
"1150" 229.8 34.9111654742456 14.0451473688029
"1151" 230 33.9639338837641 14.333644299914
"1152" 230.2 34.2441042774326 13.6328078526294
"1153" 230.4 34.0295119010368 13.1365558291349
"1154" 230.6 33.4444676834004 12.8375816428664
"1155" 230.8 33.5905940379661 11.3784120265484
"1156" 231 34.3739967318616 9.76959149137412
"1157" 231.2 35.3375898707363 8.9403724574121
"1158" 231.4 36.5352641617356 9.17615337964088
"1159" 231.6 36.8248617839493 9.38592193135842
"1160" 231.8 37.1755422296127 9.14604807852446
"1161" 232 37.4190760056255 9.22171350370855
"1162" 232.2 37.156210548601 9.49498011191032
"1163" 232.4 37.1930465377924 9.29045862100761
"1164" 232.6 37.4293546982194 9.41298877826604
"1165" 232.8 37.3714214055221 9.30642135659201
"1166" 233 37.428549902441 9.73460529120133
"1167" 233.2 36.8689653377859 10.025589264822
"1168" 233.4 37.3901783894361 10.5239392899735
"1169" 233.6 37.3039929616966 10.5020656466042
"1170" 233.8 38.6504791063517 11.0015047455806
"1171" 234 40.1758692810347 10.4394835088971
"1172" 234.2 40.7431644828115 10.435413383662
"1173" 234.4 41.7949083197932 10.3709328818664
"1174" 234.6 43.7247467196901 10.8957225375066
"1175" 234.8 46.1610705191812 11.6653755245579
"1176" 235 47.8898332062253 12.6306328425441
"1177" 235.2 50.2255442340604 13.7085676158399
"1178" 235.4 52.3367155749045 14.6924204252899
"1179" 235.6 55.068446050979 15.5880968380159
"1180" 235.8 57.7817596880789 16.6627418455449
"1181" 236 60.495073325179 17.1854364639473
"1182" 236.2 63.4091142501174 17.9820208748883
"1183" 236.4 66.739589399079 18.7677390964735
"1184" 236.6 70.2033774023982 19.5839408594722
"1185" 236.8 72.6450887951812 21.4596824170693
"1186" 237 74.8141808931745 23.3332898582323
"1187" 237.2 77.50109219877 24.3397875785694
"1188" 237.4 79.2765219856134 23.8361363205117
"1189" 237.6 81.1695628579284 24.2857456632553
"1190" 237.8 83.3950643814755 25.4835532788565
"1191" 238 84.330689773579 27.8517151564772
"1192" 238.2 86.4455584056758 30.7723855616774
"1193" 238.4 88.3478456205903 33.8298079320125
"1194" 238.6 89.2911596809511 37.5534539850109
"1195" 238.8 90.3129031263631 41.3182703188761
"1196" 239 92.2397196861407 44.5135027557604
"1197" 239.2 93.4486352813456 47.841120363814
"1198" 239.4 93.4326094353372 51.8146266395587
"1199" 239.6 93.1405809419976 55.6774350281969
"1200" 239.8 92.379754151579 59.2433780890413
"1201" 240 92.9066853110496 63.039393250863
"1202" 240.2 94.5282637143702 66.1522900565916
"1203" 240.4 97.639618302816 68.4424334078693
"1204" 240.6 100.842631315141 70.3349556166744
"1205" 240.8 104.079776631252 72.0371519068663
"1206" 241 106.8967678846 74.1285811254333
"1207" 241.2 109.325710623497 77.1797568962337
"1208" 241.4 110.362563721338 81.1017823290634
"1209" 241.6 111.234725640461 83.5484703794748
"1210" 241.8 112.227788210233 84.1770869165422
"1211" 242 113.384923967309 82.5634926615469
"1212" 242.2 115.601954000204 80.2742076292625
"1213" 242.4 116.711644805393 78.0707954190652
"1214" 242.6 119.344649710201 76.0113443252337
"1215" 242.8 119.925592974558 74.6492421658438
"1216" 243 119.989386003304 75.0416413751521
"1217" 243.2 119.9829886798 75.0715105686964
"1218" 243.4 120.040471612558 75.1606134758466
"1219" 243.6 119.555704694802 75.5252244909104
"1220" 243.8 119.077353220127 75.3647047588387
"1221" 244 118.199901648602 75.6315379816147
"1222" 244.2 119.788039088221 77.8393542050732
"1223" 244.4 119.955315750487 77.9494952172649
"1224" 244.6 119.349465496308 77.7797196857924
"1225" 244.8 119.189742601372 78.1344270315154
"1226" 245 119.03822291561 78.5381855422369
"1227" 245.2 119.997232485771 80.0227311085422
"1228" 245.4 119.058507856079 80.2494231201807
"1229" 245.6 119.05641392674 80.5241466494194
"1230" 245.8 118.868005806459 81.2628940241567
"1231" 246 118.624098054041 81.6754856427345
"1232" 246.2 118.398100750731 82.4567068684393
"1233" 246.4 118.154069977046 83.192091817514
"1234" 246.6 118.29768106566 84.9783239211039
"1235" 246.8 118.099255560134 85.5539200268769
"1236" 247 117.440520900764 86.9723632715066
"1237" 247.2 116.443137101161 88.1956146051503
"1238" 247.4 115.374324073647 90.1219830331617
"1239" 247.6 114.083017657904 92.2986777586182
"1240" 247.8 112.762062334579 95.2570334765806
"1241" 248 110.906792244451 97.767459969569
"1242" 248.2 108.831200351693 100.860812473922
"1243" 248.4 106.547388832839 103.862484793152
"1244" 248.6 105.207950504016 106.853933942565
"1245" 248.8 105.332442081522 106.577653053381
"1246" 249 103.993558734621 105.999937948831
"1247" 249.2 101.970474005204 105.615876409289
"1248" 249.4 99.2137505955008 105.715948782268
"1249" 249.6 95.7138607304426 106.457271152126
"1250" 249.8 92.4230286912456 107.392450814533
"1251" 250 89.3770594798693 108.41947329971
"1252" 250.2 86.2920250637021 110.310581421242
"1253" 250.4 82.9111429887757 112.340544783351
"1254" 250.6 78.8830909916944 112.930521916985
"1255" 250.8 75.333912976879 111.978315603781
"1256" 251 72.4162318363209 110.021329243823
"1257" 251.2 69.4253155171415 107.657217585128
"1258" 251.4 65.7639149701328 105.505110231796
"1259" 251.6 62.8094743875335 102.893022703217
"1260" 251.8 60.5802815032832 99.5540124153131
"1261" 252 58.340001249779 96.1231424776235
"1262" 252.2 57.2421802716102 91.761938233815
"1263" 252.4 56.7239714684804 87.8260026650877
"1264" 252.6 56.0896066267296 83.4804306681149
"1265" 252.8 56.249663143305 79.3349668888135
"1266" 253 56.2460226421437 75.2183760497571
"1267" 253.2 54.4317458673616 71.4753220525915
"1268" 253.4 51.698117830713 68.916222697828
"1269" 253.6 48.3005785129852 66.1319159515494
"1270" 253.8 44.3794581225381 64.8478378220398
"1271" 254 40.3177498037579 63.0225121610859
"1272" 254.2 36.393318457829 61.8558505007369
"1273" 254.4 33.5574837802977 60.7280078106744
"1274" 254.6 31.7926939595165 58.7603685852056
"1275" 254.8 31.3013079950185 56.4240784306466
"1276" 255 31.1330870660302 53.3968324234099
"1277" 255.2 30.9717070961812 49.6520614976375
"1278" 255.4 30.2784120079526 45.8741260954268
"1279" 255.6 28.2355973552311 42.2734745353524
"1280" 255.8 26.7746312820258 42.1053103147189
"1281" 256 25.3951428246239 43.1919274881874
"1282" 256.2 22.8068579436112 44.9943536301935
"1283" 256.4 20.1285827241123 46.750601964214
"1284" 256.6 17.4963237585003 48.0581251621649
"1285" 256.8 16.070021010738 49.1607971211943
"1286" 257 14.2864215178858 50.054809770217
"1287" 257.2 11.6279535566139 50.7773481994295
"1288" 257.4 10.3676942522868 52.0884921205582
"1289" 257.6 10.960871495729 53.7021158299181
"1290" 257.8 11.8625199917838 56.3349740163879
"1291" 258 12.493858368946 59.3205410678212
"1292" 258.2 13.3652530024308 63.017501424914
"1293" 258.4 14.6246794862218 66.0652654328664
"1294" 258.6 15.8319017634308 69.6433142760992
"1295" 258.8 17.019608327503 73.7358927876692
"1296" 259 17.5659431660335 77.772152426717
"1297" 259.2 17.7991760746266 81.8604724111997
"1298" 259.4 18.7528286630572 85.1646582256241
"1299" 259.6 20.489925130329 88.4672582028806
"1300" 259.8 21.6286440012385 92.2351815790062
"1301" 260 21.155271177704 96.7921977712557
"1302" 260.2 21.5268058768158 100.067340201633
"1303" 260.4 24.368405747954 101.731986474206
"1304" 260.6 27.0511425063684 102.75947209037
"1305" 260.8 30.30615756351 104.628955765425
"1306" 261 33.7901099466544 107.266942985203
"1307" 261.2 35.8985315017422 111.055773070397
"1308" 261.4 38.8852107003012 113.807386147025
"1309" 261.6 42.478800598454 113.682714258938
"1310" 261.8 46.207984054229 113.653040288881
"1311" 262 51.047159452454 113.919178707831
"1312" 262.2 55.1574679611504 114.336468911759
"1313" 262.4 59.3485964691134 115.769165278581
"1314" 262.6 63.2242949268607 117.096657495398
"1315" 262.8 67.3158065387944 119.184525101504
"1316" 263 71.379485542139 120.557060347301
"1317" 263.2 74.7028026741919 119.349784447774
"1318" 263.4 77.664837045288 116.463131532872
"1319" 263.6 81.1762520523449 112.943429911836
"1320" 263.8 84.9351144915462 110.316573280581
"1321" 264 88.3728251651552 106.989567993665
"1322" 264.2 92.0859428033158 104.870814104633
"1323" 264.4 96.0682722678731 102.618796342228
"1324" 264.6 98.9261791947705 102.394570316921
"1325" 264.8 101.623959492726 102.767711669904
"1326" 265 104.303964636442 101.481453565622
"1327" 265.2 105.601531037267 98.9005249137105
"1328" 265.4 107.083543519098 95.6481903546066
"1329" 265.6 108.389056220895 91.5809752122649
"1330" 265.8 110.775929565982 87.1557024467755
"1331" 266 113.61590229031 83.318253744696
"1332" 266.2 116.676395405125 81.9123731049527
"1333" 266.4 117.093843755212 83.1834369095807
"1334" 266.6 116.719336504097 83.6777051457734
"1335" 266.8 116.202388238079 84.4399440791878
"1336" 267 115.412254832786 84.2891760093393
"1337" 267.2 118.928684237079 87.8014484997235
"1338" 267.4 119.452122020068 89.0862682670913
"1339" 267.6 118.897019939762 87.5325281460807
"1340" 267.8 118.551234085542 87.2464353560621
"1341" 268 118.318513227779 86.6513503321182
"1342" 268.2 118.193290952237 85.7651192570363
"1343" 268.4 117.966676633365 84.3051713254346
"1344" 268.6 118.066715789998 82.2837290383713
"1345" 268.8 118.702284511262 79.8571024764221
"1346" 269 118.772132225932 77.2436245061571
"1347" 269.2 118.831316522829 73.8222266681164
"1348" 269.4 118.732490116231 70.4461353240975
"1349" 269.6 118.058865989779 67.210804318614
"1350" 269.8 117.695359856579 63.8744379487783
"1351" 270 116.911836132497 60.6979860987806
"1352" 270.2 116.815613920767 57.2477325067689
"1353" 270.4 116.968931067118 53.7601535517267
"1354" 270.6 118.722146661397 51.2630545879556
"1355" 270.8 119.597617516032 50.8587223429912
"1356" 271 119.294240216895 50.7767284783596
"1357" 271.2 118.854714965788 50.0618087179644
"1358" 271.4 117.535817577808 50.0565161047493
"1359" 271.6 115.983499578137 50.1659695285574
"1360" 271.8 114.092754429329 48.9660616926943
"1361" 272 111.535019742095 46.5941156449677
"1362" 272.2 109.049106831179 43.829570536714
"1363" 272.4 106.100135103068 41.0584947966676
"1364" 272.6 104.458043138543 37.7952227391951
"1365" 272.8 103.758872563928 34.1351351673879
"1366" 273 103.177833661904 30.3874166527556
"1367" 273.2 102.097755896724 27.0636582818577
"1368" 273.4 99.584965006079 24.3112479456676
"1369" 273.6 97.1729011757949 20.8002374432852
"1370" 273.8 93.78990725451 18.0477935837186
"1371" 274 90.5577468090617 15.7064917652013
"1372" 274.2 87.1151825673031 13.4547234770289
"1373" 274.4 84.0333518074822 10.9303111480645
"1374" 274.6 81.1472489034194 8.05975678313383
"1375" 274.8 77.8323756576999 7.07255697936086
"1376" 275 74.0328948521861 7.05579403954493
"1377" 275.2 69.8179365060731 6.63026712701594
"1378" 275.4 66.3083895216861 5.47009126461635
"1379" 275.6 63.0994226438599 5.71957975233345
"1380" 275.8 59.2353466131745 7.10679617558064
"1381" 276 55.0711320568893 8.26625539354616
"1382" 276.2 51.1091207251585 8.53633125297837
"1383" 276.4 47.1748782773093 9.04102222944581
"1384" 276.6 43.531662327844 10.4900309695204
"1385" 276.8 41.2491036426025 13.3795679783218
"1386" 277 39.2629309800509 16.9792259889739
"1387" 277.2 37.5307503924767 20.8577729107966
"1388" 277.4 35.7515767048176 24.3718622341829
"1389" 277.6 34.9518013224692 28.3709550388611
"1390" 277.8 34.891230012152 32.4048975724009
"1391" 278 35.335859793765 36.5344895335574
"1392" 278.2 35.6099509386358 40.4994963581375
"1393" 278.4 35.6891008036022 44.695262606976
"1394" 278.6 37.1420426053376 48.6458775790634
"1395" 278.8 38.1055653352497 52.3376616781538
"1396" 279 38.6896648871632 56.5214581670863
"1397" 279.2 39.9634679803289 60.9975077340449
"1398" 279.4 40.5713780164891 65.418022799457
"1399" 279.6 42.0981813518403 69.4929461786716
"1400" 279.8 44.0678635753992 73.6319194128166
"1401" 280 46.2322072416765 77.781507787288
"1402" 280.2 48.26193036325 81.8185807045675
"1403" 280.4 48.5206852550864 86.5239730163866
"1404" 280.6 47.6830224101044 89.9716719030552
"1405" 280.8 47.1290105068012 94.4564544927473
"1406" 281 46.0824418524513 99.6931341598573
"1407" 281.2 45.3763916503012 102.505518870747
"1408" 281.4 45.9487186504025 105.413822492463
"1409" 281.6 48.4560963899123 107.373904583247
"1410" 281.8 50.6938088765467 108.890607400919
"1411" 282 53.5995845331504 110.866778142057
"1412" 282.2 57.2270587705335 113.81590991999
"1413" 282.4 59.0268862157608 116.750429515698
"1414" 282.6 58.722980925829 119.858609277081
"1415" 282.8 58.2130230799625 120.805610333485
"1416" 283 57.748005547139 120.183168324581
"1417" 283.2 57.622621058337 123.093730105387
"1418" 283.4 58.1909863131877 122.215190187189
"1419" 283.6 59.5230895342311 120.922598502363
"1420" 283.8 61.0165315281623 119.020165071039
"1421" 284 63.3405710107153 117.462773399172
"1422" 284.2 66.6085410289563 115.835301839203
"1423" 284.4 69.9692179537101 115.034916941613
"1424" 284.6 74.0083309607492 114.534459795751
"1425" 284.8 78.1865373435982 114.203792026408
"1426" 285 82.6629555910405 114.670657733196
"1427" 285.2 86.447813406502 115.49953160835
"1428" 285.4 90.5845369200946 115.76307979644
"1429" 285.6 92.5116716999177 113.715020597306
"1430" 285.8 94.3332905136742 110.477307285057
"1431" 286 95.4216558450445 107.053076099512
"1432" 286.2 96.4475608802456 102.440607061247
"1433" 286.4 98.3379749814737 98.5504537059491
"1434" 286.6 100.472093069246 95.1766664743425
"1435" 286.8 103.244992418656 91.5370874706191
"1436" 287 105.311172606149 87.9146039868085
"1437" 287.2 106.502941103541 83.8082130760181
"1438" 287.4 108.468929554544 79.6871525496151
"1439" 287.6 111.493459796742 76.7628122742546
"1440" 287.8 114.621926789383 76.0981717900263
"1441" 288 117.574489590613 76.754929430822
"1442" 288.2 118.29422364745 76.4409844389355
"1443" 288.4 118.752495039865 75.4668799639174
"1444" 288.6 118.908869053126 74.4893541298122
"1445" 288.8 118.720283164474 73.3742375708228
"1446" 289 118.809786368193 72.8656726549965
"1447" 289.2 118.908869053126 71.3325903414964
"1448" 289.4 119.94698824861 69.0610613552369
"1449" 289.6 120.927566453332 66.3665938916941
"1450" 289.8 122.675614857792 64.0068310604849
"1451" 290 122.714764880977 64.5219540437337
"1452" 290.2 122.087265265302 65.3326892970806
"1453" 290.4 121.855240073898 65.5937176374104
"1454" 290.6 121.99223942022 66.3825672594285
"1455" 290.8 121.918954928046 66.418880242714
"1456" 291 121.723949033673 66.4443040347681
"1457" 291.2 121.708959530295 66.1751762561701
"1458" 291.4 121.341470007217 66.2442168347402
"1459" 291.6 121.274392047747 65.9783909810543
"1460" 291.8 121.29691831916 65.9713377453871
"1461" 292 121.399476305068 66.1116310110806
"1462" 292.2 121.430180390547 66.2612698140333
"1463" 292.4 121.388913148788 66.6187991050861
"1464" 292.6 120.938300869967 66.7792953373663
"1465" 292.8 120.900380450641 66.5335577728306
"1466" 293 121.338337262908 67.7645073310319
"1467" 293.2 124.862879982982 71.3757693685968
"1468" 293.4 125.427381291337 70.3035673403701
"1469" 293.6 124.999925521538 70.1851782399072
"1470" 293.8 124.674362890094 69.9335596734594
"1471" 294 124.437812327224 69.5435811972258
"1472" 294.2 124.320379589053 69.446224276426
"1473" 294.4 124.130480607465 69.4663913475125
"1474" 294.6 123.90033873742 69.187565620342
"1475" 294.8 123.410516477276 68.3718748047941
"1476" 295 123.234961301356 67.7523805788679
"1477" 295.2 122.553496336 66.9869155160227
"1478" 295.4 121.429952629812 65.8390014111806
"1479" 295.6 119.798502484379 64.482002951528
"1480" 295.8 118.084830713579 63.3422882331491
"1481" 296 115.984900216558 62.4879459755909
"1482" 296.2 114.289653584812 62.017859558614
"1483" 296.4 112.615839942653 61.5507222909491
"1484" 296.6 110.596939398353 60.8537744415806
"1485" 296.8 108.844527633766 60.7681764510312
"1486" 297 107.400480708661 60.7935469894672
"1487" 297.2 105.898161962289 60.2130320639355
"1488" 297.4 104.567651948351 59.173123026048
"1489" 297.6 103.216680368517 57.938765759292
"1490" 297.8 101.927939687926 55.9751394960017
"1491" 298 100.434342938898 53.7272864198785
"1492" 298.2 99.843898927491 51.5663924669653
"1493" 298.4 99.6134095068711 50.469343613929
"1494" 298.6 99.731016577454 49.5281389522284
"1495" 298.8 99.5940224678697 48.7756491436853
"1496" 299 99.7283416402493 48.095393950185
"1497" 299.2 99.8692339649238 47.9117026302358
"1498" 299.4 100.203790923312 47.6377300273806
"1499" 299.6 100.653745497381 47.8336731174527
"1500" 299.8 100.803097260951 47.4543196379849
"1501" 300 101.487692422048 47.0397299823619
"1502" 300.2 102.25852015986 47.1208697442369
"1503" 300.4 102.887000532818 47.6498657135046
"1504" 300.6 103.58974142697 48.2298386201241
"1505" 300.8 103.736558609419 48.8174676374849
"1506" 301 104.228981637916 49.6564873028306
"1507" 301.2 104.162272499137 50.7849278648227
"1508" 301.4 104.297562375779 51.7791034734806
"1509" 301.6 103.970937952522 53.0200992496488
"1510" 301.8 102.734306935958 54.6491007886841
"1511" 302 101.54501942772 56.3833263438415
"1512" 302.2 99.8083982872 57.8445996096017
"1513" 302.4 99.3609145668371 59.019492340871
"1514" 302.6 99.6055840514495 60.6063458971336
"1515" 302.8 100.076229382522 61.9956321814216
"1516" 303 101.536552669959 64.0457421174285
"1517" 303.2 103.113235941805 66.1514156685161
"1518" 303.4 103.969722071975 68.3307589160752
"1519" 303.6 105.521254681321 70.7999388004516
"1520" 303.8 105.936840836815 72.97988393312
"1521" 304 105.052873273736 75.0672726835582
"1522" 304.2 104.936831782441 76.5042355458565
"1523" 304.4 106.002070126414 76.515084903063
"1524" 304.6 107.920897703482 77.1068539686452
"1525" 304.8 110.454552203321 78.6019195164839
"1526" 305 110.929435898928 77.9361473788365
"1527" 305.2 110.422218038649 76.4235512597899
"1528" 305.4 109.827121233615 74.6011683821164
"1529" 305.6 108.746914985507 72.8006756695566
"1530" 305.8 107.045346422062 71.4187310222703
"1531" 306 105.672563836144 68.6262580660589
"1532" 306.2 103.998238705905 65.890639120311
"1533" 306.4 103.218551069681 62.8852190252511
"1534" 306.6 101.780774837786 59.7122219296841
"1535" 306.8 101.088885604495 56.4241299957011
"1536" 307 100.191554674165 53.1001707137186
"1537" 307.2 100.373179835722 49.4246594117592
"1538" 307.4 101.530131252556 46.3689594228166
"1539" 307.6 102.315494383959 45.6432441241785
"1540" 307.8 102.510184292256 44.6258220665806
"1541" 308 103.081735961318 43.7974909323089
"1542" 308.2 104.553729805435 43.1228125393951
"1543" 308.4 106.422104501216 42.6941607465147
"1544" 308.6 108.078425618348 41.9494582287345
"1545" 308.8 108.490446483611 41.0326393213548
"1546" 309 108.54921456637 39.0220069519433
"1547" 309.2 108.008990542485 36.944845831863
"1548" 309.4 107.555371544332 34.7546450124983
"1549" 309.6 107.037604405026 32.4086558503336
"1550" 309.8 105.227710422497 31.9412908219336
"1551" 310 103.564440762603 32.8897669089806
"1552" 310.2 102.21852984865 34.5969474988306
"1553" 310.4 100.8111562207 36.9419757815916
"1554" 310.6 99.9617357264376 40.0297837287219
"1555" 310.8 99.6364467860272 43.4663628486151
"1556" 311 99.3681005516131 47.2222944465806
"1557" 311.2 98.059180824535 50.8644889444598
"1558" 311.4 96.9319565339338 54.5510471320645
"1559" 311.6 96.7238521719636 58.6710256825696
"1560" 311.8 97.8366260491065 62.1420241993499
"1561" 312 98.6466943051244 65.9921342708647
"1562" 312.2 98.130940473279 69.3096194924473
"1563" 312.4 96.6914256390731 72.2079954256512
"1564" 312.6 96.8736486554251 75.3690536890037
"1565" 312.8 98.5792137930025 78.0317302403218
"1566" 313 100.95657976334 80.5813200244067
"1567" 313.2 103.522007364883 82.8377109676785
"1568" 313.4 105.989353761354 85.3029168916818
"1569" 313.6 106.803921890826 87.3698667881571
"1570" 313.8 105.339396918254 89.2510683025932
"1571" 314 103.920390598474 90.5048057389754
"1572" 314.2 102.529179222686 90.6807509068306
"1573" 314.4 98.9954956008898 90.7377680367969
"1574" 314.6 95.5168618764557 89.7279700317724
"1575" 314.8 92.322631759219 87.4208798337407
"1576" 315 89.448985952654 85.1275456041056
"1577" 315.2 87.968996696054 83.1509810048306
"1578" 315.4 88.3409947166611 82.1306207116628
"1579" 315.6 88.8096046290789 81.0846217357473
"1580" 315.8 89.5811278505647 80.0936347773806
"1581" 316 90.854783753748 78.714578813299
"1582" 316.2 92.6267356706521 77.2732958153489
"1583" 316.4 94.5241900750609 76.0994469041469
"1584" 316.6 96.5267336175903 74.5516415144784
"1585" 316.8 98.8952770301414 73.3371268060494
"1586" 317 100.844784002701 71.6556294347031
"1587" 317.2 102.737244754923 69.4018483551119
"1588" 317.4 104.405748724946 67.1372376011806
"1589" 317.6 105.019853783306 64.7838894531261
"1590" 317.8 106.447272171264 62.3820242174176
"1591" 318 109.152401275862 61.0781435222437
"1592" 318.2 111.165508041345 61.396547657187
"1593" 318.4 112.672808596516 62.1560676196744
"1594" 318.6 114.2188199962 63.8055535683175
"1595" 318.8 115.823515227528 64.7445088191623
"1596" 319 115.114580441513 64.6329257243389
"1597" 319.2 114.38261923382 63.9337278854427
"1598" 319.4 113.101480711964 63.7536899792433
"1599" 319.6 111.974465712646 64.1772590879806
"1600" 319.8 109.597789950601 64.7056840163059
"1601" 320 105.929916055557 64.769882509218
"1602" 320.2 102.180724069491 65.8441372906136
"1603" 320.4 98.3819328033456 66.756421652114
"1604" 320.6 93.9418709584594 66.6111697189719
"1605" 320.8 89.9691345314105 65.6914124548438
"1606" 321 86.9313955324594 63.6605046393089
"1607" 321.2 84.569838545421 60.3044155485491
"1608" 321.4 83.4012079056321 57.3153902726658
"1609" 321.6 83.0283102765896 54.3032060913998
"1610" 321.8 82.3863901619672 51.1582411073218
"1611" 322 81.9670045724755 47.9385626893393
"1612" 322.2 80.9781018103922 44.7827517159213
"1613" 322.4 81.3658806140906 41.6519554453016
"1614" 322.6 81.9304280904767 38.8929290730125
"1615" 322.8 80.5717058961699 36.2020395155579
"1616" 323 77.9245656774065 34.9830608484427
"1617" 323.2 74.4175275618942 34.8565947368306
"1618" 323.4 70.8445557868072 35.4238675068089
"1619" 323.6 66.7484720677474 36.4974969527701
"1620" 323.8 63.4960928534177 39.416125871871
"1621" 324 61.2574920331244 42.6312591928534
"1622" 324.2 60.5786120017529 46.6634884343632
"1623" 324.4 60.7656089957403 50.9871793975807
"1624" 324.6 60.9310524237108 55.5167397308224
"1625" 324.8 60.2357083124377 60.0536658331785
"1626" 325 59.4116880914581 64.3461724559982
"1627" 325.2 58.1470773136371 68.3714677278597
"1628" 325.4 56.7453106858427 72.332464974262
"1629" 325.6 54.8111327207363 76.0562660957155
"1630" 325.8 52.3604780923084 78.8839841156395
"1631" 326 48.7636547254004 80.9810719444021
"1632" 326.2 46.0952298369863 83.582524330951
"1633" 326.4 45.5773408588559 85.4443651666268
"1634" 326.6 47.3366028637529 87.5014833676241
"1635" 326.8 49.7123498175491 88.2969373654165
"1636" 327 52.8370071408731 89.3596046664189
"1637" 327.2 56.353699879079 90.9804907330512
"1638" 327.4 59.9599115179678 93.0860940699695
"1639" 327.6 62.5708087445234 95.668141603414
"1640" 327.8 65.0858837761028 98.4964418744854
"1641" 328 67.7440721460874 102.025464867157
"1642" 328.2 70.7251745023789 105.402159194072
"1643" 328.4 73.814976634579 108.683528810002
"1644" 328.6 77.314313273988 109.632048744035
"1645" 328.8 81.2077104943012 109.220284942358
"1646" 329 85.174543297079 107.333226515961
"1647" 329.2 89.0660594830052 104.985291877384
"1648" 329.4 93.548166722579 102.916626997581
"1649" 329.6 98.9196189587039 100.855677045956
"1650" 329.8 102.438262371492 98.8187162413198
"1651" 330 103.454707495502 95.4717417695422
"1652" 330.2 104.81500222865 92.2293612191878
"1653" 330.4 106.900766350838 88.203283510914
"1654" 330.6 108.845990384237 83.6205645381123
"1655" 330.8 110.013868375748 79.3512939390987
"1656" 331 111.445279913293 75.7185788170806
"1657" 331.2 113.424162791479 73.6976578146473
"1658" 331.4 115.208738231117 73.80903031124
"1659" 331.6 114.262246376357 74.4708295900251
"1660" 331.8 112.652470967891 74.004738444178
"1661" 332 110.012162041215 73.3699515278988
"1662" 332.2 106.947714634197 72.0740359848166
"1663" 332.4 103.393822473192 70.2262021616452
"1664" 332.6 99.5045308073507 68.8675606622437
"1665" 332.8 95.3469599590326 67.4667486836322
"1666" 333 91.4695776922855 66.9117396194828
"1667" 333.2 87.9424120280059 67.7110871710076
"1668" 333.4 85.6357587856316 69.077759064128
"1669" 333.6 83.860079154704 70.6067738189556
"1670" 333.8 82.5540817700898 72.8638703253741
"1671" 334 81.3716065956824 75.3582063574427
"1672" 334.2 80.6128658844665 77.8006251067931
"1673" 334.4 79.8846754242639 80.578072500882
"1674" 334.6 80.4608788839351 82.3707054865258
"1675" 334.8 79.8447844155174 83.8025957078884
"1676" 335 80.0094178840075 87.1523304047235
"1677" 335.2 80.1920023333893 90.3461193371669
"1678" 335.4 80.9416100354737 92.8860442243175
"1679" 335.6 81.1936403570872 94.942051581302
"1680" 335.8 81.455096612729 98.5740269420307
"1681" 336 83.0507100300008 102.265480408534
"1682" 336.2 83.4030790765306 103.042262757903
"1683" 336.4 82.6295526970272 102.748751628184
"1684" 336.6 80.7019102295951 102.213066739774
"1685" 336.8 78.5133552269599 100.530345238819
"1686" 337 76.0986921142608 97.1689813200352
"1687" 337.2 74.4010920909466 93.6838766816395
"1688" 337.4 73.5081208078517 90.7781186210806
"1689" 337.6 74.0106808960566 86.6576719672971
"1690" 337.8 75.5473105506102 83.5404518618306
"1691" 338 77.2694138010137 80.7167881485806
"1692" 338.2 78.9856079600633 79.5788029882838
"1693" 338.4 80.2783382376504 77.8347038067806
"1694" 338.6 82.2383376803452 75.6890734491261
"1695" 338.8 83.8835195303567 73.2783756080992
"1696" 339 86.0214159745092 70.998131647162
"1697" 339.2 88.4547534038123 68.3619070737473
"1698" 339.4 90.795905999779 66.7391118362473
"1699" 339.6 93.7956429962977 65.6937612374244
"1700" 339.8 96.7195722724361 64.3504523555257
"1701" 340 99.682332720329 64.1074788927681
"1702" 340.2 102.415803182484 63.2069983565069
"1703" 340.4 103.606847733467 60.9372324823663
"1704" 340.6 105.228277269105 59.6693012166837
"1705" 340.8 107.277014431829 59.4216576444869
"1706" 341 108.466950392295 59.9477422374017
"1707" 341.2 108.659635974179 59.4516793563806
"1708" 341.4 108.151183910315 57.8963638680971
"1709" 341.6 107.040549982936 55.3038147293306
"1710" 341.8 106.433551943326 52.3229549472915
"1711" 342 105.900589016749 48.8111585109329
"1712" 342.2 103.908091518779 45.4032364438865
"1713" 342.4 102.139435626991 42.553226172663
"1714" 342.6 101.27043371482 39.2045668042013
"1715" 342.8 101.566397991066 35.5333003508681
"1716" 343 102.3882494303 32.2231377211853
"1717" 343.2 103.56063100141 30.3525174383222
"1718" 343.4 103.860489525146 30.8039340970473
"1719" 343.6 104.976833053256 31.367061493871
"1720" 343.8 105.994114548469 31.8959742387015
"1721" 344 107.033595146204 32.0727632703193
"1722" 344.2 106.233788922008 32.0286511240532
"1723" 344.4 107.506299694418 31.6518358839355
"1724" 344.6 108.661329325731 31.5503258312111
"1725" 344.8 109.516471859579 31.9944119278334
"1726" 345 108.231218031479 32.4224018805806
"1727" 345.2 107.032407735055 32.0994260479465
"1728" 345.4 105.134924718329 32.2471399949306
"1729" 345.6 103.475037018258 32.7423243702592
"1730" 345.8 100.357033704955 32.2437034873689
"1731" 346 97.1697980250272 31.1017823079944
"1732" 346.2 94.4396222397123 28.7483934628806
"1733" 346.4 92.2315858907638 26.3475031871567
"1734" 346.6 90.6385903202848 23.4599901594983
"1735" 346.8 89.7784734893938 22.9116197182843
"1736" 347 87.861892210379 24.3626461457218
"1737" 347.2 86.9444719694456 26.8443137175473
"1738" 347.4 84.9259448777173 29.4847972251232
"1739" 347.6 83.6271295157725 33.1971557359032
"1740" 347.8 82.7141763240951 36.7693991877419
"1741" 348 83.3157051159426 39.5125418000579
"1742" 348.2 84.6990265530673 43.0377470992783
"1743" 348.4 85.4830567287475 46.2289249573784
"1744" 348.6 86.5466446496134 49.4830160877875
"1745" 348.8 88.4254794505084 52.3770557892277
"1746" 349 89.8638619488893 55.5310060625806
"1747" 349.2 90.2529807077363 59.1952412415469
"1748" 349.4 91.2070616810515 62.8653272194927
"1749" 349.6 94.1406596220577 65.3078294551445
"1750" 349.8 97.6677244471357 66.3545484012714
"1751" 350 101.746925681671 67.9953982173868
"1752" 350.2 105.582422798973 69.9807682621867
"1753" 350.4 107.641875866546 72.7476152284268
"1754" 350.6 107.322900366131 75.0761757368565
"1755" 350.8 107.766091341338 78.5232166551324
"1756" 351 108.70971079865 82.2283059983664
"1757" 351.2 108.586610188491 83.9347911045431
"1758" 351.4 107.511995182219 86.1382224780207
"1759" 351.6 106.259079237397 89.2902050656586
"1760" 351.8 105.874096520875 93.3169931982849
"1761" 352 105.444282899047 96.1033520055047
"1762" 352.2 104.981186222145 95.7114161430806
"1763" 352.4 104.888943124434 96.613348654028
"1764" 352.6 103.522667112241 98.3643702274508
"1765" 352.8 104.15099834275 96.710716368278
"1766" 353 104.374470545009 95.2701801721756
"1767" 353.2 104.500087221419 94.1093926846207
"1768" 353.4 104.506702890771 92.4649364652108
"1769" 353.6 104.373459260733 89.4798824310807
"1770" 353.8 104.711375161341 85.6046474039307
"1771" 354 104.399005947835 81.9667178756969
"1772" 354.2 104.462514738744 78.1875185831218
"1773" 354.4 103.844522712234 74.1181669621668
"1774" 354.6 102.83420221195 70.0391601589177
"1775" 354.8 101.264017145146 65.9601701222473
"1776" 355 99.4244687737988 62.895286516185
"1777" 355.2 96.7509430253555 60.8537744415806
"1778" 355.4 94.1655194639938 58.1274784425806
"1779" 355.6 91.2403447295045 55.1111509543253
"1780" 355.8 88.8455132896534 51.8337951257402
"1781" 356 87.1197095435565 47.7474236919739
"1782" 356.2 85.2965204336119 43.6742577383059
"1783" 356.4 82.850700516979 39.869950157214
"1784" 356.6 80.3890237243662 36.3046805296126
"1785" 356.8 80.1137131611201 32.6148463040395
"1786" 357 81.6737313892721 29.2092673103306
"1787" 357.2 83.032453583579 28.2593911646473
"1788" 357.4 84.4979882516717 27.2749623066219
"1789" 357.6 86.3678157100151 27.2391248368891
"1790" 357.8 87.3843670726659 27.7656851121024
"1791" 358 87.796980400879 27.9218497552473
"1792" 358.2 88.8876446697138 27.9456750636031
"1793" 358.4 90.2982487936123 28.2810284344806
"1794" 358.6 92.2845501643123 28.627224751814
"1795" 358.8 93.6765637084032 28.0183852668114
"1796" 359 94.7768067456923 26.3635201979724
"1797" 359.2 96.346735664115 24.9983646167353
"1798" 359.4 97.183228054579 23.2407383437186
"1799" 359.6 96.454540644708 22.7065697489677
"1800" 359.8 95.2653791375335 22.1191273908534
"1801" 360 93.873489438426 21.6180221063924
"1802" 360.2 92.068177465979 21.9341808020748
"1803" 360.4 90.3728337355084 22.5023500522865
"1804" 360.6 88.4722058829965 23.8240837298883
"1805" 360.8 85.8200146612082 25.0005752123559
"1806" 361 82.8227385067328 27.2180440551741
"1807" 361.2 78.9844426549726 30.375608227836
"1808" 361.4 76.3793277067851 32.9524034591786
"1809" 361.6 73.4863605989852 35.4042881294869
"1810" 361.8 71.7899958557439 38.6981023907971
"1811" 362 71.1428926962603 42.1506135065257
"1812" 362.2 70.0970491627917 45.8757196750381
"1813" 362.4 70.0471411467835 49.8158162897852
"1814" 362.6 70.8122819628693 53.4957067453548
"1815" 362.8 71.2111279125903 57.5742527934329
"1816" 363 71.5740439384312 61.3184839868647
"1817" 363.2 73.4754379387328 64.5730071309543
"1818" 363.4 75.8415916553895 67.4542805444227
"1819" 363.6 77.579861585579 71.5665140141218
"1820" 363.8 79.0094487312731 75.5482807756865
"1821" 364 80.098084113031 79.2922851510601
"1822" 364.2 80.9934590969319 83.9070126684189
"1823" 364.4 81.6197965768332 88.5524136953433
"1824" 364.6 81.1644359546345 93.2519798053584
"1825" 364.8 82.253511869579 97.2822819329806
"1826" 365 84.1949650809881 101.205315656217
"1827" 365.2 86.5144393051163 104.30012048961
"1828" 365.4 89.6658223067694 105.043261518343
"1829" 365.6 91.795547866079 103.701850499597
"1830" 365.8 94.0987979341996 101.58705407196
"1831" 366 97.8017994156966 99.2204721978159
"1832" 366.2 101.08383769817 96.5080610778534
"1833" 366.4 104.037564263133 94.2693213482428
"1834" 366.6 106.065464265908 92.9727951169604
"1835" 366.8 105.412048212733 93.6592043196576
"1836" 367 104.415811358868 94.6110436615566
"1837" 367.2 103.069150240322 94.6903709233779
"1838" 367.4 101.608049735496 94.7701949053306
"1839" 367.6 99.2233134960075 95.8060019226378
"1840" 367.8 96.5201289544559 97.8115628412114
"1841" 368 93.749393332029 99.9891043891307
"1842" 368.2 92.120106913579 103.176274235581
"1843" 368.4 90.9243630543684 107.009487407107
"1844" 368.6 88.780289618337 108.099102110887
"1845" 368.8 85.3884330300216 107.966978602286
"1846" 369 82.1396665421482 106.445832147934
"1847" 369.2 78.7612565184789 105.526081739481
"1848" 369.4 74.541988900979 104.747140025481
"1849" 369.6 70.4828370802456 103.887213101533
"1850" 369.8 66.1509064370617 104.306635056184
"1851" 370 62.883827914779 105.792220158431
"1852" 370.2 59.5511299792886 108.011157078661
"1853" 370.4 56.2009074659482 108.345251558227
"1854" 370.6 52.5911332069897 107.131258057259
"1855" 370.8 48.8382325791722 104.520718832343
"1856" 371 45.693505615708 101.817314094758
"1857" 371.2 42.7114012491623 98.086106507289
"1858" 371.4 39.9770785210306 94.7628661526452
"1859" 371.6 37.2392004753758 90.8977997698463
"1860" 371.8 34.7434025327981 87.2097475043204
"1861" 372 31.8977798462375 83.4145862799953
"1862" 372.2 27.7185344277883 80.3499609460574
"1863" 372.4 23.2340718769415 78.6964080778932
"1864" 372.6 18.6665289393741 77.9717224697252
"1865" 372.8 15.5722545254308 79.1204384630992
"1866" 373 12.9853987098012 80.9139277181732
"1867" 373.2 11.2810757003131 82.8514828458085
"1868" 373.4 10.4628289683187 84.5474741119505
"1869" 373.6 10.216982158859 85.9356976323807
"1870" 373.8 9.97266647205514 87.164694558914
"1871" 374 9.88026068810528 88.4242114239491
"1872" 374.2 9.86757116143609 89.7117103221521
"1873" 374.4 9.65370993192271 89.9302081094869
"1874" 374.6 9.84043033516432 89.6461199919953
"1875" 374.8 9.96536038094259 90.0640887165806
"1876" 375 10.1648904317352 91.0621077876431
"1877" 375.2 10.1735839776504 90.7873917367235
"1878" 375.4 9.93492326452633 90.6892919343964
"1879" 375.6 9.82584214104324 91.2464109610449
"1880" 375.8 9.22772618207892 90.2588241450806
"1881" 376 5.33301761207892 93.7640618580806
"1882" 376.2 7.31931898277892 90.3367183164806
"1883" 376.4 9.67283573293609 88.5618439824378
"1884" 376.6 9.28426227422412 89.0213119059032
"1885" 376.8 8.44878446807894 87.7272635745806
"1886" 377 8.64351989657894 86.7535864320806
"1887" 377.2 8.60811345503349 86.7004767697624
"1888" 377.4 8.91614949647893 86.8314806034806
"1889" 377.6 8.88693918220394 86.8022702892056
"1890" 377.8 8.98430689645394 87.1106013843306
"1891" 378 8.56562572517894 85.7799092895806
"1892" 378.2 8.52181025376646 86.6440477535494
"1893" 378.4 7.28037189707892 85.1957030040806
"1894" 378.6 8.13233939676644 86.3641155750806
"1895" 378.8 7.85066850911468 86.9205025136521
"1896" 379 8.42993910403057 86.8478132523226
"1897" 379.2 8.37207051139715 87.2315733929443
"1898" 379.4 8.41337802653352 86.8332509255579
"1899" 379.6 7.9150651455234 86.9194721674695
"1900" 379.8 7.86457818257896 86.8509541463307
"1901" 380 8.05931361107894 82.6641424335806
"1902" 380.2 5.77976359510834 78.6777936619336
"1903" 380.4 6.23161603515728 78.4597341459662
"1904" 380.6 6.17381646219071 78.1646085327101
"1905" 380.8 6.07023030568609 77.8467588571164
"1906" 381 5.97749914925752 77.5036535783306
"1907" 381.2 5.4593324846195 76.3326094474861
"1908" 381.4 5.54292722981274 74.5004286258144
"1909" 381.6 4.99709899791646 72.6255310944057
"1910" 381.8 4.29977433850836 70.5493077758395
"1911" 382 3.58967187122182 68.6431915815807
"1912" 382.2 3.10918710143081 66.8737437374325
"1913" 382.4 4.29531786294883 65.3460273401286
"1914" 382.6 5.675653366022 63.2152496378212
"1915" 382.8 6.41654550911742 60.3244935333499
"1916" 383 7.43566723879416 57.6443373794667
"1917" 383.2 8.6750986147141 55.0327640653374
"1918" 383.4 10.4084637801992 52.6206563252515
"1919" 383.6 12.2707605286392 50.8729971784602
"1920" 383.8 14.5359848624848 49.7790560725336
"1921" 384 16.9861626857267 48.5588876149216
"1922" 384.2 19.2933841085456 47.0838159196473
"1923" 384.4 22.0825028013376 45.9419649626496
"1924" 384.6 24.417089605079 46.058410606476
"1925" 384.8 26.6399232767375 46.7900767882026
"1926" 385 29.509309143441 47.1820043579255
"1927" 385.2 32.3743821144755 47.5893819209944
"1928" 385.4 34.9691818900625 48.339348223251
"1929" 385.6 37.9274008890123 48.6243895317806
"1930" 385.8 40.8245852829513 50.0314565853679
"1931" 386 43.0194476433684 51.8549477982649
"1932" 386.2 45.3610836498749 53.8711183625092
"1933" 386.4 47.9680309631563 55.5778496364466
"1934" 386.6 50.7185434168602 57.2471120262369
"1935" 386.8 53.5966561808421 58.3980581958649
"1936" 387 56.4841926919913 59.9624081503023
"1937" 387.2 59.8035917334526 60.6323910070754
"1938" 387.4 62.4993824881919 61.5112682539355
"1939" 387.6 65.2876844355687 62.4990901027847
"1940" 387.8 68.0505257257203 62.4793919316676
"1941" 388 71.1122849299426 61.7822100198837
"1942" 388.2 74.1211910402638 61.4760811370045
"1943" 388.4 76.461703318708 61.486141101871
"1944" 388.6 79.4029166608981 61.2971082894423
"1945" 388.8 82.289648340847 60.8096076433641
"1946" 389 84.8526337111912 59.8204844128051
"1947" 389.2 86.8987632369227 58.0098257878619
"1948" 389.4 89.2679213446396 56.4476394937019
"1949" 389.6 91.4304189376415 54.8778309794869
"1950" 389.8 94.1283988156606 54.312253720948
"1951" 390 96.6963894833289 54.7317794081119
"1952" 390.2 99.1711522205165 56.5046832050806
"1953" 390.4 101.138615055199 58.5423495728632
"1954" 390.6 103.212665205043 60.9099867302198
"1955" 390.8 104.195114606872 63.622404229385
"1956" 391 104.254381911199 66.3614003650263
"1957" 391.2 104.015743014085 69.2645945219626
"1958" 391.4 104.136339555905 71.9038778262318
"1959" 391.6 105.131783824321 74.1083471556129
"1960" 391.8 107.234680643025 75.568999429972
"1961" 392 108.85768604827 77.0333882350381
"1962" 392.2 108.718983914293 78.6674295915092
"1963" 392.4 107.386402851542 81.0149016440621
"1964" 392.6 105.920990899225 83.4098366353977
"1965" 392.8 104.552982798277 86.0108745652434
"1966" 393 103.414761766579 88.7704890844021
"1967" 393.2 103.402804327987 91.452859798778
"1968" 393.4 104.353486396271 93.5693264295806
"1969" 393.6 105.363680191567 94.6908148009421
"1970" 393.8 105.59830118976 94.0995698854963
"1971" 394 105.164784150699 94.0159196789407
"1972" 394.2 104.678045443771 95.6065586046576
"1973" 394.4 103.602078702565 96.9521590160949
"1974" 394.6 101.808194481454 98.248386031039
"1975" 394.8 99.8101278452821 100.141647141456
"1976" 395 97.9491874066789 102.955574083281
"1977" 395.2 96.1328369553971 104.233746623072
"1978" 395.4 94.1056446159319 105.917843601522
"1979" 395.6 95.0467828462529 106.870602871907
"1980" 395.8 96.5784399758229 106.79233698919
"1981" 396 97.4243290612932 105.132901636223
"1982" 396.2 97.6831870979619 103.446970292219
"1983" 396.4 98.6879050813495 101.773753499171
"1984" 396.6 100.642528179317 100.094461249165
"1985" 396.8 102.448102116998 98.5324482964861
"1986" 397 104.407229169724 96.7619625336727
"1987" 397.2 106.440145090364 94.6785788704034
"1988" 397.4 106.585453999848 92.3210224007345
"1989" 397.6 106.639580462539 89.5811448539006
"1990" 397.8 107.534165061771 86.7336135676191
"1991" 398 108.875894792145 85.4621830641333
"1992" 398.2 109.032129896387 85.420397729273
"1993" 398.4 109.063711988316 85.6192525610682
"1994" 398.6 109.602517746591 85.5942313228713
"1995" 398.8 110.368725734897 84.9505654646748
"1996" 399 110.742006822939 83.7442749436607
"1997" 399.2 111.947145400856 82.1104368778457
"1998" 399.4 113.482425098542 81.4624823503977
"1999" 399.6 114.153892296416 81.7312238691388
"2000" 399.8 115.174739478691 82.7560400515245
"2001" 400 116.115596043354 83.1936477560188
"2002" 400.2 116.711213067385 84.2764680243871
"2003" 400.4 117.070494525568 84.5858173214158
"2004" 400.6 117.635441263194 84.1364278710312
"2005" 400.8 118.102140529446 83.750333379214
"2006" 401 117.916060008879 82.7853111446473
"2007" 401.2 117.752248858163 81.9639701063896
"2008" 401.4 117.962300556321 82.1127567259177
"2009" 401.6 117.545563373117 82.6769821321631
"2010" 401.8 117.646116414889 83.1565768504772
"2011" 402 117.648792688894 83.8029213524176
"2012" 402.2 117.629718700905 84.8565570330975
"2013" 402.4 116.977002498112 84.5725496328807
"2014" 402.6 116.24939334151 85.0367809877186
"2015" 402.8 115.531085094263 85.212958042049
"2016" 403 116.08466682085 88.0375200199874
"2017" 403.2 116.293264771379 88.2384440743931
"2018" 403.4 116.079582111998 88.0009457984185
"2019" 403.6 115.696759406184 88.0706128827254
"2020" 403.8 115.727233792539 88.5529417914207
"2021" 404 115.329324400304 88.2335756886806
"2022" 404.2 115.115747686839 87.9751086653988
"2023" 404.4 115.087384117933 87.9984141712262
"2024" 404.6 114.412676919008 88.2077795669832
"2025" 404.8 113.878545457979 87.5299316737006
"2026" 405 113.549545076145 86.9893187928964
"2027" 405.2 113.274612726475 86.2503091558274
"2028" 405.4 113.359250981979 85.2398430345407
"2029" 405.6 113.376227916771 83.9523921913499
"2030" 405.8 112.765478745605 82.4899054712385
"2031" 406 112.537245823628 80.5125534308855
"2032" 406.2 112.366482130802 78.3891270267453
"2033" 406.4 112.930069370932 77.4406509396983
"2034" 406.6 113.492697585695 76.5956430338132
"2035" 406.8 113.917961785675 75.2782734104722
"2036" 407 113.950099406125 73.8829332274993
"2037" 407.2 114.378142557303 72.5781902402358
"2038" 407.4 115.446056255478 71.2907181937716
"2039" 407.6 115.551130193315 71.3780473796356
"2040" 407.8 114.703083760116 70.2770693231416
"2041" 408 113.284375964509 68.4575136148713
"2042" 408.2 111.745110652412 66.1678879126473
"2043" 408.4 109.948741711854 63.8154649145916
"2044" 408.6 107.530170488879 61.1004393176806
"2045" 408.8 105.496127529256 58.9064201565806
"2046" 409 103.541732119227 56.4326382297015
"2047" 409.2 103.042600725446 54.9597821389806
"2048" 409.4 102.143080407738 53.2236862885352
"2049" 409.6 102.148981481329 51.5064738735806
"2050" 409.8 102.745670807117 49.3879236074817
"2051" 410 104.059646482699 47.878468173048
"2052" 410.2 105.078315582137 46.9460418619644
"2053" 410.4 104.878228017124 45.1067595642397
"2054" 410.6 104.899710577163 43.2663207979514
"2055" 410.8 105.901166295688 41.6892682498524
"2056" 411 106.582740295438 39.5302450208306
"2057" 411.2 107.043988329186 38.0369087292436
"2058" 411.4 106.551182380147 37.3704520865579
"2059" 411.6 105.295581446841 36.1029014792306
"2060" 411.8 104.224250214461 34.218549832863
"2061" 412 102.634344784181 31.9488407249102
"2062" 412.2 100.476165967097 29.8518942243806
"2063" 412.4 98.9380852493376 28.3933930150634
"2064" 412.6 97.651196913765 26.7977181085574
"2065" 412.8 98.0890428507835 25.5004425584443
"2066" 413 99.1081989569927 24.7986217717186
"2067" 413.2 100.057893903865 25.2489845654276
"2068" 413.4 101.452375273063 26.1785690888859
"2069" 413.6 102.90816742722 26.5888057833415
"2070" 413.8 104.650274185601 27.2104941200525
"2071" 414 105.301531696046 27.8958850314473
"2072" 414.2 105.923289114353 28.2010403337419
"2073" 414.4 105.847479354431 27.8682483367966
"2074" 414.6 106.197314667146 27.2684042062806
"2075" 414.8 104.625537834305 27.1050997592227
"2076" 415 103.794246191348 27.6117948117015
"2077" 415.2 103.448264635998 27.0703184908387
"2078" 415.4 102.846783433454 26.2882358828306
"2079" 415.6 102.024392685676 25.0727099017097
"2080" 415.8 101.385185856212 23.0664464046473
"2081" 416 99.844612244079 21.2965177322806
"2082" 416.2 97.8886030511457 19.3534909012473
"2083" 416.4 95.9745253949238 17.7523329335806
"2084" 416.6 93.3172014469162 17.6994977398016
"2085" 416.8 90.3636697153437 18.1127843933924
"2086" 417 87.3490889153289 19.5466808104735
"2087" 417.2 84.3786680675572 21.2632151517546
"2088" 417.4 81.5038851663209 23.9252366240968
"2089" 417.6 80.8111857288207 26.9441304854158
"2090" 417.8 79.9209201064594 29.7638399436676
"2091" 418 79.2131264697725 31.9994281541613
"2092" 418.2 78.6198771707548 34.8961838074598
"2093" 418.4 78.6919651170127 38.1330769765927
"2094" 418.6 79.8085003784123 40.9907607345806
"2095" 418.8 80.7743978283879 44.2246816707941
"2096" 419 81.760182117379 47.3261533417806
"2097" 419.2 82.1855809061487 50.6324288107783
"2098" 419.4 81.5940668957949 54.1575311842966
"2099" 419.6 80.5713292318981 57.3858264914849
"2100" 419.8 80.4024312795677 60.744372515457
"2101" 420 80.9567509479767 63.4561478951716
"2102" 420.2 80.8285067339672 65.7748532700277
"2103" 420.4 80.6498083407554 68.8310539949571
"2104" 420.6 80.9955657682341 71.5709380238565
"2105" 420.8 80.8096199119204 74.3855119000319
"2106" 421 79.4333674713018 77.2303201154361
"2107" 421.2 77.6983961942311 80.7675886951459
"2108" 421.4 77.073549471479 83.5376699271378
"2109" 421.6 75.6441332963103 86.5239730163866
"2110" 421.8 74.5467097598517 89.6982221539443
"2111" 422 73.270953850198 92.617286556914
"2112" 422.2 71.1184762202675 95.2995985975643
"2113" 422.4 69.3136783964928 98.8809031172875
"2114" 422.6 69.7293509778142 102.214052118287
"2115" 422.8 71.8741135305289 104.221354368531
"2116" 423 74.3761496973531 105.353960747839
"2117" 423.2 76.3701414994426 106.705116242944
"2118" 423.4 78.4206240705313 108.301216147533
"2119" 423.6 79.786863108579 108.051151129031
"2120" 423.8 80.1822350391699 107.58437620799
"2121" 424 81.6755873720951 107.200806424581
"2122" 424.2 82.214564783879 106.791862024731
"2123" 424.4 83.1251847400075 106.452775096057
"2124" 424.6 85.8215674627402 105.850222001113
"2125" 424.8 88.8678014238031 104.998281578098
"2126" 425 91.5876100356468 103.226883442987
"2127" 425.2 94.3986439001096 100.444679313356
"2128" 425.4 97.0894665519679 98.2501891368584
"2129" 425.6 100.317541141865 96.8705555984378
"2130" 425.8 103.300311997197 96.5826009547912
"2131" 426 104.512224220218 96.3997832391737
"2132" 426.2 103.569916823433 96.5236053692636
"2133" 426.4 102.541402875124 97.3072350441651
"2134" 426.6 101.105063947952 97.9290748288344
"2135" 426.8 99.3512824918789 97.7626293232806
"2136" 427 97.2079563629599 98.045150246533
"2137" 427.2 94.3879632579852 99.3201070524713
"2138" 427.4 90.7559602708559 100.382070497411
"2139" 427.6 87.0027311258327 102.050490315596
"2140" 427.8 83.4758511746251 104.426575550873
"2141" 428 80.5362994546244 107.32472896999
"2142" 428.2 78.3786069024773 110.138340854496
"2143" 428.4 77.4432051445263 112.687562532844
"2144" 428.6 78.1401529938947 111.341496588475
"2145" 428.8 77.7144060634517 110.040403036526
"2146" 429 77.141706871454 108.217081942065
"2147" 429.2 76.6372292215355 105.597766955189
"2148" 429.4 74.8316235664663 102.856286442271
"2149" 429.6 73.7252456037996 100.516799216948
"2150" 429.8 72.5682880580054 98.3288894026248
"2151" 430 71.4317859143647 96.1899089102521
"2152" 430.2 69.3093333869319 94.1592602276836
"2153" 430.4 66.5488485434713 92.886254464996
"2154" 430.6 63.2725351034319 91.8052525478748
"2155" 430.8 60.118584830079 91.1852926988534
"2156" 431 57.5827677474806 91.6411264490233
"2157" 431.2 55.1181371603203 92.6695144496151
"2158" 431.4 53.9739669307993 92.5395390788688
"2159" 431.6 51.6701477936298 93.6419396402078
"2160" 431.8 50.8430288936316 93.1593571064227
"2161" 432 49.148489024579 91.9308628242703
"2162" 432.2 46.2071121045491 91.6452241360433
"2163" 432.4 42.2368345622954 91.1278673259986
"2164" 432.6 41.5159420908706 88.6684848123306
"2165" 432.8 41.8612843054474 85.3238184175675
"2166" 433 41.904331084379 81.9185839358949
"2167" 433.2 42.61460293675 79.1742785701991
"2168" 433.4 43.1784571737075 75.6314115300378
"2169" 433.6 44.1028721917587 72.6035413072548
"2170" 433.8 43.8884444165565 68.7088327372548
"2171" 434 43.223280705725 64.8578849377042
"2172" 434.2 43.771135714863 61.2653743245466
"2173" 434.4 44.2779152735565 58.0355808246368
"2174" 434.6 45.8359791583418 55.160272635127
"2175" 434.8 47.9220701557279 52.4304313322083
"2176" 435 49.207756328905 49.4109513277654
"2177" 435.2 49.3251095294976 46.2259736496039
"2178" 435.4 49.1401133072241 42.4858262824194
"2179" 435.6 49.7629874878456 38.961184824214
"2180" 435.8 51.4133467256116 35.2799326248741
"2181" 436 53.0846306644726 32.0909373214317
"2182" 436.2 55.5433492249983 29.7170451749677
"2183" 436.4 58.138774640329 28.0692536559869
"2184" 436.6 60.9708140709338 26.8693012743226
"2185" 436.8 64.1666564664801 26.6231380208554
"2186" 437 67.7979935350316 26.3261580452227
"2187" 437.2 71.4684837762705 25.3207737008147
"2188" 437.4 75.220907417613 24.4559525328534
"2189" 437.6 78.0292510359636 25.4376058517455
"2190" 437.8 80.5856601996025 27.0110479733218
"2191" 438 84.117720690725 28.6633516989739
"2192" 438.2 86.635059010829 30.5004478688632
"2193" 438.4 89.9057290485903 32.4755115428988
"2194" 438.6 92.9832199849526 34.6650692329763
"2195" 438.8 95.0760908538867 37.896393376218
"2196" 439 97.2459015258204 41.3533715324772
"2197" 439.2 99.169529425279 45.2403205298473
"2198" 439.4 101.490746559152 48.6445194861874
"2199" 439.6 103.945725781365 52.2460308941762
"2200" 439.8 105.416087668467 56.7227577111537
"2201" 440 107.6757095986 60.4397054251912
"2202" 440.2 109.910176095459 64.5410474464393
"2203" 440.4 110.69394189237 68.348824073383
"2204" 440.6 110.425237192579 71.8424164783663
"2205" 440.8 111.933731200307 74.9636262500698
"2206" 441 113.034273148611 74.2716736440323
"2207" 441.2 113.043346842412 72.8148572054473
"2208" 441.4 112.942986739781 71.3031946687509
"2209" 441.6 112.445789901058 70.0809191068892
"2210" 441.8 111.658561573079 69.3442391241806
"2211" 442 110.485723196886 67.2225081145693
"2212" 442.2 110.299839378772 64.3545863493875
"2213" 442.4 110.532895803457 61.466478594666
"2214" 442.6 110.21466961542 59.086906651288
"2215" 442.8 110.983478754279 56.8032775287806
"2216" 443 111.30974976159 56.1373251623059
"2217" 443.2 110.947550822509 54.8758496597202
"2218" 443.4 110.366658242542 53.0073615664099
"2219" 443.6 109.201394312343 51.0382336297716
"2220" 443.8 108.144266398288 48.1597417419178
"2221" 444 107.8334013704 44.8159209372592
"2222" 444.2 108.652473291751 42.6829444580979
"2223" 444.4 109.981324172773 40.2076311619032
"2224" 444.6 111.898873378462 38.1898852097721
"2225" 444.8 112.834922528916 37.4020649807949
"2226" 445 113.193896688305 37.6946073763912
"2227" 445.2 113.045554727089 38.5704775517949
"2228" 445.4 113.180848202321 39.1899815032903
"2229" 445.6 113.407123441485 39.3841934494556
"2230" 445.8 112.656329696424 39.8946211061167
"2231" 446 111.819429970535 40.0340171076024
"2232" 446.2 111.491980664362 39.7801163839059
"2233" 446.4 110.703212470908 40.5050676658512
"2234" 446.6 109.181985123567 40.527977716263
"2235" 446.8 107.268162821443 40.5481802152625
"2236" 447 105.697001977863 41.5484121889216
"2237" 447.2 103.98511047477 42.6974307821087
"2238" 447.4 102.934851983983 43.9839974333222
"2239" 447.6 102.048047184139 45.604492425196
"2240" 447.8 100.952440459546 47.490596592514
"2241" 448 100.571481847161 49.6318778805477
"2242" 448.2 100.018408379192 51.8373147090968
"2243" 448.4 99.6388279969407 54.0836108209636
"2244" 448.6 99.3245884219048 55.5806016024233
"2245" 448.8 98.2683841742637 57.7972748899067
"2246" 449 97.1455373264822 60.3470435416129
"2247" 449.2 97.0880240673123 63.2208917613473
"2248" 449.4 97.4384494873858 66.3196438551602
"2249" 449.6 97.9535148606456 69.287982222614
"2250" 449.8 97.4795313732378 72.1988314054865
"2251" 450 95.6814048256926 74.9676672026375
"2252" 450.2 93.2680977917025 76.9227293506143
"2253" 450.4 90.3261805419426 78.340130759842
"2254" 450.6 87.4449292928848 80.4281215133924
"2255" 450.8 85.1917983350473 83.413504082492
"2256" 451 84.4790596238647 86.9606860147711
"2257" 451.2 85.2059522371596 90.2336969930161
"2258" 451.4 85.474374036198 93.0562140306759
"2259" 451.6 86.856929703956 96.2573138196954
"2260" 451.8 88.439607314929 99.1387596846807
"2261" 452 88.874516438579 102.220687269499
"2262" 452.2 87.2331749697932 104.557968466366
"2263" 452.4 85.6770863383693 104.738345522258
"2264" 452.6 84.4564564044852 104.413655604174
"2265" 452.8 82.1605039037282 104.840729291118
"2266" 453 80.0604913517021 104.863981282581
"2267" 453.2 77.3357156752208 105.794060941088
"2268" 453.4 75.7420459791102 107.730243370815
"2269" 453.6 76.6501569591919 108.984834221161
"2270" 453.8 78.0259827490517 110.118297207926
"2271" 454 80.1047071413031 110.679184078477
"2272" 454.2 82.2226014841028 110.848231910771
"2273" 454.4 85.1806287792196 110.620847387612
"2274" 454.6 89.0348867914613 110.121837852081
"2275" 454.8 92.4816157603328 109.81325709615
"2276" 455 94.9295711685008 108.929083352518
"2277" 455.2 96.336778058699 106.211550447801
"2278" 455.4 98.1093032034456 103.132999695914
"2279" 455.6 99.3123354061789 99.8716730246716
"2280" 455.8 101.086312341934 96.6536843455
"2281" 456 103.765107697305 94.8764546482793
"2282" 456.2 107.522996025724 93.2567248206727
"2283" 456.4 109.460833165722 91.8849914246326
"2284" 456.6 108.88563878134 89.9324365959046
"2285" 456.8 107.600696292714 86.4746410885536
"2286" 457 106.62124874188 83.2225404092794
"2287" 457.2 105.685911430732 79.8187141724395
"2288" 457.4 104.504352854615 75.8854948986521
"2289" 457.6 102.605527874812 72.157084202514
"2290" 457.8 100.533514996514 68.3332900394516
"2291" 458 98.9880585839376 64.109242800635
"2292" 458.2 98.0730303870509 59.4578058642436
"2293" 458.4 95.9200004809385 55.1736264372436
"2294" 458.6 94.4785693254123 50.619345810414
"2295" 458.8 92.3930315671585 46.2973011612056
"2296" 459 91.1071807699859 42.5803452788481
"2297" 459.2 91.3098284639583 38.716609063822
"2298" 459.4 92.9089265116333 36.2155093574502
"2299" 459.6 94.0465219051919 35.4125329762581
"2300" 459.8 94.3522355886435 33.8881524176774
"2301" 460 94.4212662261834 33.5522953558334
"2302" 460.2 92.769225008579 32.8028152757899
"2303" 460.4 90.2032993624613 32.115407205063
"2304" 460.6 87.7907714451877 32.172632526635
"2305" 460.8 84.3530731561652 31.35247619296
"2306" 461 80.0508378005456 30.4490828717806
"2307" 461.2 76.2832086104448 30.4085525712148
"2308" 461.4 71.8319565201834 30.894477749273
"2309" 461.6 67.492566389279 30.9424126239806
"2310" 461.8 62.987686809979 32.6041549471806
"2311" 462 59.6049348592529 34.1453870849176
"2312" 462.2 56.9830027901263 36.7844754789806
"2313" 462.4 54.7199721262947 40.1585230085701
"2314" 462.6 53.5746630348602 43.5385492574556
"2315" 462.8 53.5178652015477 47.1208697442369
"2316" 463 54.3211488441102 50.9222675880806
"2317" 463.2 55.769493593579 54.6636737994743
"2318" 463.4 58.0174177790898 57.9412097718415
"2319" 463.6 60.1921515475123 61.978912472914
"2320" 463.8 62.0572842071456 66.016427023814
"2321" 464 64.2699214841487 69.906707501383
"2322" 464.2 67.1035331399835 72.8135930054121
"2323" 464.4 70.1289131665432 76.0941400006163
"2324" 464.6 73.3194303815668 79.0449132502392
"2325" 464.8 76.4063909515011 81.6525298179962
"2326" 465 79.3941055776802 84.4438763497452
"2327" 465.2 82.1332341049172 88.1281894567865
"2328" 465.4 84.5009502575134 92.145523132679
"2329" 465.6 87.0375122297289 96.4254460475806
"2330" 465.8 90.1373461870335 99.5117075356261
"2331" 466 93.698929634966 101.936668067065
"2332" 466.2 96.6051455246921 101.777608453524
"2333" 466.4 97.8059413457146 100.39496822853
"2334" 466.6 98.403570073179 99.6970012463807
"2335" 466.8 98.1329903198948 99.2064046230017
"2336" 467 97.3107333946682 100.044279427206
"2337" 467.2 96.071937875939 102.106527615021
"2338" 467.4 94.0187773414539 103.330439783143
"2339" 467.6 92.2593722503244 102.520074852272
"2340" 467.8 90.3002579686682 101.90817567142
"2341" 468 86.8445471233062 101.470863967808
"2342" 468.2 83.1870964238584 102.240780510434
"2343" 468.4 79.6106739113647 103.784590621752
"2344" 468.6 76.6030934045313 105.958208928438
"2345" 468.8 73.4106079852347 108.943848128859
"2346" 469 70.0068171439123 109.432536255962
"2347" 469.2 67.7991176444661 107.916930258419
"2348" 469.4 66.2975708867694 105.735654153009
"2349" 469.6 64.2959094322097 103.012496746996
"2350" 469.8 61.9558712641877 99.586368944972
"2351" 470 58.8035972053693 95.9187151476129
"2352" 470.2 56.8363050714485 93.3887022640154
"2353" 470.4 53.6247362714694 89.9307082861012
"2354" 470.6 50.041675523299 87.4208798337407
"2355" 470.8 46.3679629062498 85.1488679010237
"2356" 471 42.0658893658012 84.4191654311732
"2357" 471.2 37.853834171579 84.5602505531859
"2358" 471.4 33.8842273598482 85.655078886696
"2359" 471.6 31.5274293533866 86.913369347773
"2360" 471.8 30.7885036952973 88.3635821578483
"2361" 472 30.0762191787608 89.1376201628079
"2362" 472.2 29.3889285139696 91.7680237159556
"2363" 472.4 29.8488170928825 92.9642556338842
"2364" 472.6 29.4946355926345 94.5213663022473
"2365" 472.8 29.7872935371751 97.7186890214653
"2366" 473 30.6740235903616 101.468811420472
"2367" 473.2 32.1568683025201 104.573787310698
"2368" 473.4 33.9432288319055 108.083077141458
"2369" 473.6 35.984374057979 109.70050119769
"2370" 473.8 37.159867917288 110.004996594981
"2371" 474 39.0618539483756 110.950288573326
"2372" 474.2 41.8096362093437 113.210876315934
"2373" 474.4 44.5595063181877 115.04666861632
"2374" 474.6 48.3452053820165 116.791526278206
"2375" 474.8 52.1049268936244 117.864046403353
"2376" 475 55.4134059528932 118.701324444852
"2377" 475.2 59.5152868359025 120.941109159037
"2378" 475.4 63.831540333479 121.989571251809
"2379" 475.6 68.1169368569071 122.250203758346
"2380" 475.8 72.3807347484837 121.654502673247
"2381" 476 76.8069117309174 121.73106532035
"2382" 476.2 80.9755606200477 121.459091080065
"2383" 476.4 83.8593301722867 119.166549523488
"2384" 476.6 87.5784085046281 116.873730168105
"2385" 476.8 91.6068042969174 114.750549191042
"2386" 477 96.0420365649822 112.848133851081
"2387" 477.2 98.6846664308399 111.659965511972
"2388" 477.4 100.78534906534 108.764502850446
"2389" 477.6 102.526494899737 105.150959808791
"2390" 477.8 104.59316076981 101.73822799435
"2391" 478 106.595440432079 98.2378520970412
"2392" 478.2 107.963781376339 94.1457432979407
"2393" 478.4 110.29007835636 91.7073356200875
"2394" 478.6 113.254310223287 90.0154048594556
"2395" 478.8 115.952990233158 88.7163145666991
"2396" 479 115.919372748659 86.5900086721407
"2397" 479.2 114.684450539002 83.6727720888883
"2398" 479.4 113.603624853038 79.9149363841689
"2399" 479.6 113.555428895134 76.2883602560251
"2400" 479.8 113.823834075686 72.6538140971164
"2401" 480 114.56126496025 68.3728529867218
"2402" 480.2 114.823598838699 65.3444203469903
"2403" 480.4 115.147375816205 61.3558633777132
"2404" 480.6 115.739052218544 57.4335935824082
"2405" 480.8 117.547770900242 54.901019869328
"2406" 481 118.561311017356 54.924702139804
"2407" 481.2 117.334386867164 55.0164612311782
"2408" 481.4 115.044142577001 54.8287072079903
"2409" 481.6 112.350208094993 53.3732479812703
"2410" 481.8 109.102402843189 51.3998818495596
"2411" 482 105.760241816512 49.8706962741807
"2412" 482.2 102.340894657242 49.1611819738198
"2413" 482.4 98.5227717597153 48.1871199786943
"2414" 482.6 94.377362740708 47.5531352820968
"2415" 482.8 90.8347104221614 45.5659733294488
"2416" 483 86.9487994234123 43.4357722257473
"2417" 483.2 82.638606649534 41.0520258132099
"2418" 483.4 78.4914801849306 38.683894889273
"2419" 483.6 74.9778647962598 35.4262994478679
"2420" 483.8 72.3157232280628 31.7020901880645
"2421" 484 69.3189797239474 28.3268083422333
"2422" 484.2 65.6218223058207 26.5674993269982
"2423" 484.4 60.910508905979 27.2218204371101
"2424" 484.6 56.0660225415221 28.3152546613079
"2425" 484.8 51.777417309329 30.7586839805698
"2426" 485 47.3560379213403 32.5153437896375
"2427" 485.2 43.4657551565335 33.5377047892625
"2428" 485.4 40.4329967357123 34.4909248766473
"2429" 485.6 39.7565615875477 35.6761063317681
"2430" 485.8 39.560504219107 38.470140356693
"2431" 486 40.1721130822932 42.0525324756878
"2432" 486.2 40.415895471844 46.3588891732312
"2433" 486.4 41.7271432439416 50.7232522600532
"2434" 486.6 42.527484455579 55.3423089419411
"2435" 486.8 44.2732302969554 59.689943880663
"2436" 487 45.1009501182878 64.2850619918591
"2437" 487.2 45.867085137441 68.853595377891
"2438" 487.4 45.3925574266134 74.1271203152013
"2439" 487.6 44.4848251728097 79.123952207773
"2440" 487.8 42.9750852912357 84.233651857312
"2441" 488 41.4339701263097 89.509841727773
"2442" 488.2 40.8662720247014 95.0238808547031
"2443" 488.4 39.801188456579 97.007155725023
"2444" 488.6 40.0761090615201 98.1589731954042
"2445" 488.8 41.466176370254 100.979009484006
"2446" 489 43.9279222179832 103.082359277155
"2447" 489.2 46.9365884970884 105.841332678449
"2448" 489.4 50.1611132527789 107.979748138581
"2449" 489.6 53.8509890016901 109.63860549247
"2450" 489.8 59.3170650953833 110.824578746233
"2451" 490 63.0777996749319 111.698812988757
"2452" 490.2 67.8567558046842 111.881289530633
"2453" 490.4 72.6847474809319 111.897366758992
"2454" 490.6 77.4256960380164 111.460643923018
"2455" 490.8 82.6619813049692 112.567904819825
"2456" 491 86.3862304077456 113.699199797858
"2457" 491.2 87.0281360794678 115.516730463858
"2458" 491.4 85.4006876656596 115.159831841016
"2459" 491.6 84.4480303522905 114.121403960504
"2460" 491.8 84.7493047083136 112.740830655785
"2461" 492 85.143385628519 110.487940457661
"2462" 492.2 85.4834339767686 108.409509084236
"2463" 492.4 86.735727325562 105.603315790784
"2464" 492.6 88.5119056406824 103.45382817965
"2465" 492.8 90.581697028429 101.624881988531
"2466" 493 93.061328151329 99.7174021007949
"2467" 493.2 95.3729098118567 98.0843034014695
"2468" 493.4 96.9235808165789 97.4784598461362
"2469" 493.6 98.2969780491579 98.0994874504754
"2470" 493.8 100.450788680487 98.2669441509345
"2471" 494 103.423653795278 98.1309371519779
"2472" 494.2 105.561066532644 96.5485255824768
"2473" 494.4 106.603027526696 93.4378167895547
"2474" 494.6 107.44928038781 90.1539666066576
"2475" 494.8 108.517171634382 86.7843341313175
"2476" 495 109.111211643511 83.4693997460266
"2477" 495.2 109.470949291878 79.7304658483858
"2478" 495.4 109.017759176835 75.9148974604465
"2479" 495.6 108.946870731216 71.6664591090431
"2480" 495.8 107.91166423194 67.2776973720987
"2481" 496 106.370072464264 63.0943258885919
"2482" 496.2 104.205116545986 59.3386900088554
"2483" 496.4 102.452276315372 55.7324565058565
"2484" 496.6 101.200123560108 51.9051087507453
"2485" 496.8 101.025151197073 48.7587783769433
"2486" 497 102.344081582916 47.112892520457
"2487" 497.2 104.157014196949 46.0708153911024
"2488" 497.4 105.568467277568 45.164248444328
"2489" 497.6 106.277714206632 43.7293558132754
"2490" 497.8 108.072889661351 42.717979317798
"2491" 498 108.889218795147 42.6060398678227
"2492" 498.2 109.524502186527 41.1513672735497
"2493" 498.4 109.486512562887 38.6453757935257
"2494" 498.6 108.277672989121 36.1669530117373
"2495" 498.8 106.349088383977 34.4401424650385
"2496" 499 104.059297851497 32.2803595680277
"2497" 499.2 102.121054307474 29.0847272107085
"2498" 499.4 100.536258765993 25.5014599849255
"2499" 499.6 99.4777511184778 21.4340724207267
"2500" 499.8 98.806023292079 17.5336083580915
"2501" 500 97.0058024419457 16.4540967435806
"2502" 500.2 94.3492374625449 15.4715679906943
"2503" 500.4 91.4237802298517 14.2500457573761
"2504" 500.6 88.0036771066352 12.7606877176481
"2505" 500.8 85.2507441169268 10.5231329320915
"2506" 501 84.0623876276456 8.70795414324731
"2507" 501.2 84.6953628606576 8.15705466636716
"2508" 501.4 85.1302852451471 9.48345356431928
"2509" 501.6 86.050852725329 10.2712468887056
"2510" 501.8 86.596958600905 9.56638930511325
"2511" 502 87.2487020471487 10.2587928787434
"2512" 502.2 87.6076169841997 10.8627277735462
"2513" 502.4 87.4554099826134 12.0132336384772
"2514" 502.6 86.1781797362713 13.1029354135697
"2515" 502.8 84.6489670330628 14.7580139792258
"2516" 503 83.5420803432704 17.3117612903785
"2517" 503.2 81.6327926912352 19.7362001114244
"2518" 503.4 79.8071480490477 22.4543821342369
"2519" 503.6 79.1712478829983 25.495683628129
"2520" 503.8 79.6297082013684 28.1341227603491
"2521" 504 80.7224885006824 30.9137618942703
"2522" 504.2 81.6087212285456 33.7379478864473
"2523" 504.4 83.8416874753456 36.1786319236473
"2524" 504.6 86.3108566216229 38.3757421232949
"2525" 504.8 88.777148724329 40.2414526727437
"2526" 505 91.0456093010045 41.9312914211657
"2527" 505.2 93.1756293811007 43.8821585099176
"2528" 505.4 96.2787426211065 45.1508230752839
"2529" 505.6 99.4440925684407 46.6505180820487
"2530" 505.8 101.906810499733 48.9428140566246
"2531" 506 104.449251025347 51.4039815427912
"2532" 506.2 106.871315622454 53.6688485275494
"2533" 506.4 108.017218453063 55.9162890609032
"2534" 506.6 108.794419147163 59.1471043940525
"2535" 506.8 109.010988406877 62.7099759728147
"2536" 507 108.938980588855 66.8390909451324
"2537" 507.2 109.31949809282 70.5905458665806
"2538" 507.4 108.692763380407 74.158457050822
"2539" 507.6 106.387576772444 77.5922691384908
"2540" 507.8 104.413060629924 81.1107356820979
"2541" 508 101.772342028532 84.4031750973946
"2542" 508.2 99.011144610099 87.8570871935807
"2543" 508.4 97.8511915136273 91.6533810846613
"2544" 508.6 98.429534796979 95.5621189812307
"2545" 508.8 100.190512160456 98.2483119307998
"2546" 509 100.884955569309 97.3114045285942
"2547" 509.2 101.906810499733 96.2856359963499
"2548" 509.4 103.645198690304 94.8058964005557
"2549" 509.6 105.991261282117 92.9002354701191
"2550" 509.8 108.313106775771 90.4036274124268
"2551" 510 110.195414299484 87.2220040844185
"2552" 510.2 112.182849265194 84.4367341545422
"2553" 510.4 114.815198827653 82.4429614530621
"2554" 510.6 115.632091626043 81.9872049916521
"2555" 510.8 115.183491632781 81.4957298625806
"2556" 511 115.967362720924 79.4901787828565
"2557" 511.2 117.533770883994 77.5844480646232
"2558" 511.4 118.058574251309 77.5441322909964
"2559" 511.6 117.890095285079 77.456005547953
"2560" 511.8 117.012640354308 76.437190731663
"2561" 512 115.852497752725 75.7201620319465
"2562" 512.2 114.261748967855 74.1674104038565
"2563" 512.4 113.370421851521 72.0533259457783
"2564" 512.6 113.281356810579 69.7635213307288
"2565" 512.8 113.858350672801 68.6287667350251
"2566" 513 114.987610088865 67.2290414460449
"2567" 513.2 115.517673344321 64.9788152388387
"2568" 513.4 115.592217228779 62.874695444014
"2569" 513.6 116.15559135216 60.0431316113132
"2570" 513.8 114.635902040145 57.5362335271349
"2571" 514 112.490612949397 55.2197244306602
"2572" 514.2 109.745826919812 53.410553618914
"2573" 514.4 107.104265261385 51.1211908752581
"2574" 514.6 104.990551900648 47.7415889225806
"2575" 514.8 103.185306067881 44.4824122548946
"2576" 515 102.980960893335 41.1569982954953
"2577" 515.2 104.050449832027 38.5644020622358
"2578" 515.4 105.702197488307 36.3679109971459
"2579" 515.6 106.917177226992 33.8024833956024
"2580" 515.8 106.748937769838 33.9665392783336
"2581" 516 105.237222443427 34.0690255038465
"2582" 516.2 103.697871104398 34.7123028229421
"2583" 516.4 101.254125821793 34.6062206144735
"2584" 516.6 98.534299438358 34.2248367769295
"2585" 516.8 95.1635856180903 35.1973817367056
"2586" 517 91.8704461078097 36.4583471349872
"2587" 517.2 89.1750863390898 38.5692680149719
"2588" 517.4 86.3470991750683 40.4231276770381
"2589" 517.6 83.5098694728048 42.2638697725161
"2590" 517.8 81.7024520399939 44.9393322954423
"2591" 518 81.4612927399994 47.7268362386034
"2592" 518.2 82.4667935293647 50.5606160780092
"2593" 518.4 83.3902233243115 54.3776892612318
"2594" 518.6 85.0024515230557 57.9010418978132
"2595" 518.8 87.1049640665572 60.6421054975589
"2596" 519 89.244513752729 62.4778679152707
"2597" 519.2 91.1864817386428 64.8686389142721
"2598" 519.4 93.1154213259123 68.3835443435806
"2599" 519.6 95.3911267572491 70.7752433863951
"2600" 519.8 97.5617663962947 73.2266486144859
"2601" 520 100.479919315781 75.6992433844636
"2602" 520.2 103.764286894656 76.9162373681851
"2603" 520.4 107.057370983405 76.5186546085923
"2604" 520.6 109.688658975305 75.2641961505806
"2605" 520.8 110.457002546164 74.4396780596977
"2606" 521 110.860360311205 74.9817227817675
"2607" 521.2 110.587516716329 76.1870727465154
"2608" 521.4 112.559480423612 78.2772454179213
"2609" 521.6 113.756024417548 80.0798410178619
"2610" 521.8 112.469082005214 80.8536292604996
"2611" 522 110.201743367465 82.1810013704667
"2612" 522.2 107.369632501481 85.0247157985685
"2613" 522.4 105.952546757168 88.6342505018409
"2614" 522.6 105.211793966421 92.3599169262649
"2615" 522.8 103.179675753795 96.0850976410131
"2616" 523 101.023681977833 99.440454273909
"2617" 523.2 98.941347911884 103.114663026564
"2618" 523.4 98.3648879336401 106.874922646275
"2619" 523.6 99.5672617853062 108.375120069172
"2620" 523.8 100.269170565674 108.079747412675
"2621" 524 100.611273345471 108.153431088324
"2622" 524.2 101.028004463425 108.174483567081
"2623" 524.4 100.904838465912 107.563230694289
"2624" 524.6 100.447364760865 107.200806424581
"2625" 524.8 99.779700434579 106.842245953057
"2626" 525 98.5078346671883 106.300155067768
"2627" 525.2 96.6511640422839 105.834466041007
"2628" 525.4 94.4393288530027 105.332666551174
"2629" 525.6 92.9706754518548 104.924416415563
"2630" 525.8 90.633626476029 104.240827911381
"2631" 526 88.9384594151013 103.044512950625
"2632" 526.2 86.7897018511084 101.885674729051
"2633" 526.4 84.2377079924033 100.369277068013
"2634" 526.6 81.5931047642311 99.3323662121459
"2635" 526.8 78.254944404379 99.4763010940807
"2636" 527 75.2493182315951 100.787100860113
"2637" 527.2 73.4502340859599 102.966083614343
"2638" 527.4 71.0501392486883 105.314306960987
"2639" 527.6 69.7365177115328 108.045658591304
"2640" 527.8 69.8798311996445 108.247908400777
"2641" 528 69.1823232828947 107.139311026107
"2642" 528.2 68.2455433794789 105.668887720381
"2643" 528.4 67.9221132330137 103.59396761845
"2644" 528.6 67.8607933813517 101.205315656217
"2645" 528.8 67.9988785033789 98.5740269420307
"2646" 529 68.3555518145263 96.3024552506333
"2647" 529.2 68.7951300332456 93.2231301122473
"2648" 529.4 69.0187151548567 90.3886477640806
"2649" 529.6 68.6043286538062 87.7744721633079
"2650" 529.8 67.8116812204983 84.8816136032742
"2651" 530 66.4743782916932 82.1244471031664
"2652" 530.2 64.0503858626504 79.7338378904378
"2653" 530.4 61.1827008981745 77.3690892091986
"2654" 530.6 59.1053961513616 74.235485082635
"2655" 530.8 57.4638925797027 70.7069856073332
"2656" 531 56.4814295687403 67.0518052841613
"2657" 531.2 56.340717517179 62.705924739314
"2658" 531.4 55.8037327897988 58.5041096009982
"2659" 531.6 56.3619864930577 54.3902155381764
"2660" 531.8 57.7485489948464 50.8543366246504
"2661" 532 59.5125135140105 46.9599140797596
"2662" 532.2 62.0133263852737 43.4792745261491
"2663" 532.4 64.3772371409835 39.9842630142436
"2664" 532.6 66.694347834882 36.7341196510049
"2665" 532.8 69.1836898473053 33.090651877328
"2666" 533 71.3401284871158 28.7244785856964
"2667" 533.2 73.9037335985892 25.9484424310602
"2668" 533.4 75.9465967013854 25.9102816371935
"2669" 533.6 78.5933233855145 26.5258968627742
"2670" 533.8 81.773164479279 27.069341323814
"2671" 534 85.8653904124718 27.3221882770092
"2672" 534.2 90.0210486243543 27.490563050929
"2673" 534.4 93.675168088992 26.2162684418632
"2674" 534.6 95.9792848089053 23.8007470145701
"2675" 534.8 97.5098810314177 21.7559258291935
"2676" 535 98.2556840376224 21.3013155616785
"2677" 535.2 98.1915248288123 21.9239985574473
"2678" 535.4 98.1067460715562 23.619475351342
"2679" 535.6 98.6656326343231 25.507029803383
"2680" 535.8 100.402853805779 28.5017285867806
"2681" 536 102.449107431995 31.4071520061537
"2682" 536.2 105.58193104284 33.8873433995238
"2683" 536.4 108.494683611214 36.4591527631336
"2684" 536.6 110.446874462412 39.856967795314
"2685" 536.8 112.134581509412 43.2150720734473
"2686" 537 113.997574753601 46.3514551146368
"2687" 537.2 115.688086978194 49.9314708474708
"2688" 537.4 116.732382462898 52.9445201148114
"2689" 537.6 119.177861828385 56.1843120162581
"2690" 537.8 120.667637449474 58.767030586707
"2691" 538 122.060857374601 61.7525533423499
"2692" 538.2 122.902415879514 64.7188493594176
"2693" 538.4 122.567888876068 65.6020042513891
"2694" 538.6 121.535723655835 68.0182267180225
"2695" 538.8 121.086296339807 71.4499217793089
"2696" 539 120.643612365482 75.2600082919032
"2697" 539.2 121.204740876568 78.5291220581977
"2698" 539.4 120.435085885131 80.1392968778565
"2699" 539.6 120.195939790727 82.1994328882966
"2700" 539.8 119.060695894601 84.3095474024795
"2701" 540 118.337986770629 87.7077900317306
"2702" 540.2 116.911293526039 90.9147750621333
"2703" 540.4 115.317296623838 93.7571888429571
"2704" 540.6 114.16666004376 97.356109340412
"2705" 540.8 111.782052332616 99.4921332427392
"2706" 541 108.932265574079 102.012498222402
"2707" 541.2 107.012026348744 105.218942063644
"2708" 541.4 105.333893525709 106.670222938233
"2709" 541.6 102.591359909086 107.2061416418
"2710" 541.8 99.3361364029956 108.417902852706
"2711" 542 95.7997951146102 110.048812066393
"2712" 542.2 92.451157142029 111.497968213481
"2713" 542.4 89.3778326230097 113.642055213427
"2714" 542.6 86.342955868079 116.114125180495
"2715" 542.8 84.5785348643972 119.563555597535
"2716" 543 84.6202963082713 118.795054244504
"2717" 543.2 84.009431326562 117.584495544259
"2718" 543.4 82.149652974379 115.931444802331
"2719" 543.6 79.520724689629 114.496893812381
"2720" 543.8 76.1449689545263 113.384510382212
"2721" 544 72.7232780202608 111.756435236762
"2722" 544.2 70.4748003800218 109.765750211395
"2723" 544.4 67.7592041298405 107.230765721273
"2724" 544.6 65.2027068506231 104.520330526404
"2725" 544.8 62.4137501540417 102.6085381107
"2726" 545 59.6359796377094 99.9984178226676
"2727" 545.2 57.4673431108133 96.3564772499869
"2728" 545.4 56.6682724943482 93.3476276340576
"2729" 545.6 56.7855045248833 89.7762189527111
"2730" 545.8 56.937906164579 85.434322472806
"2731" 546 56.9619475755049 81.7024859965436
"2732" 546.2 57.8696782148701 78.3158728655553
"2733" 546.4 58.9697240089284 74.4805620166168
"2734" 546.6 59.1876731150142 70.6226199371571
"2735" 546.8 57.7718818040246 66.5392022780046
"2736" 547 56.8641116864105 61.7803051119175
"2737" 547.2 56.389296677837 57.042823045129
"2738" 547.4 56.544059230534 52.259159125311
"2739" 547.6 57.5432283399163 48.8693338538939
"2740" 547.8 59.6682173270532 45.6965323263745
"2741" 548 62.7389720872632 42.1058772935701
"2742" 548.2 66.0052745541102 39.1732300685806
"2743" 548.4 69.3320047909852 36.3414523791431
"2744" 548.6 72.9346102182352 33.2256855231431
"2745" 548.8 75.9895222528289 30.4912755479556
"2746" 549 79.8096892393922 28.8829249713609
"2747" 549.2 83.567441024513 28.621851100185
"2748" 549.4 87.2728722401295 29.2541221000413
"2749" 549.6 90.7765834146255 30.3437143996155
"2750" 549.8 94.6244464026757 30.8812698872903
"2751" 550 97.1888725597529 29.962808751048
"2752" 550.2 99.1682730676758 27.5519222387419
"2753" 550.4 98.9433630153369 26.1990675550438
"2754" 550.6 98.0584905181596 25.3323571397097
"2755" 550.8 97.546734187779 25.5677147973806
"2756" 551 96.6724933776339 25.8613159049653
"2757" 551.2 97.2417200147878 26.837132997229
"2758" 551.4 98.4625012440509 28.2782569190188
"2759" 551.6 101.170020819451 29.7278069978481
"2760" 551.8 103.253601411958 31.8986307280634
"2761" 552 105.745685834988 34.1484659059216
"2762" 552.2 107.697357978713 35.9038913705928
"2763" 552.4 109.100744540309 38.3519862764795
"2764" 552.6 110.843240713095 41.1277175194598
"2765" 552.8 112.384393624761 43.9383469932397
"2766" 553 113.826051559862 47.2900285086676
"2767" 553.2 115.899466460412 50.3164240327473
"2768" 553.4 118.742603716512 53.3672790792473
"2769" 553.6 120.847639605423 57.0888894905806
"2770" 553.8 121.80834330248 60.7082578576466
"2771" 554 122.328251562521 64.0012424138481
"2772" 554.2 122.142175465623 67.4704991110532
"2773" 554.4 121.26341544974 71.4071783086774
"2774" 554.6 121.079428858512 74.8271232999473
"2775" 554.8 121.225997842862 78.7779006213415
"2776" 555 120.746978571426 80.0249046261454
"2777" 555.2 120.383555445655 81.6269646078741
"2778" 555.4 118.885171925216 83.6913183201741
"2779" 555.6 117.282140776591 86.3973630872636
"2780" 555.8 115.560482566357 89.7419338101732
"2781" 556 114.08914821769 93.3144874737658
"2782" 556.2 111.914298461109 96.6616311857614
"2783" 556.4 109.864399158499 100.283804004261
"2784" 556.6 108.348059288579 103.615677253734
"2785" 556.8 107.887775548488 104.747645831788
"2786" 557 108.348059288579 104.194749669144
"2787" 557.2 108.450551619368 103.557204065015
"2788" 557.4 108.597320637059 102.584278532941
"2789" 557.6 108.484374088529 101.884529226531
"2790" 557.8 107.65623605575 101.112761975686
"2791" 558 106.193948869616 100.060507379581
"2792" 558.2 104.752578328225 98.812934065288
"2793" 558.4 102.762227260553 97.5562780972912
"2794" 558.6 100.84049605825 97.3564180522517
"2795" 558.8 98.7298224722311 97.7914162996676
"2796" 559 97.6280335688577 98.766527701679
"2797" 559.2 95.2977896494097 100.034542655781
"2798" 559.4 91.9276897639897 100.684124406563
"2799" 559.6 88.8116985584177 100.837355164242
"2800" 559.8 85.1568400763063 101.400051084717
"2801" 560 81.8516768583885 102.310783442247
"2802" 560.2 78.4268061476266 102.119139052295
"2803" 560.4 74.4501850561147 101.720395079652
"2804" 560.6 70.433071359629 100.625240122231
"2805" 560.8 66.4831345451527 99.2453853127446
"2806" 561 63.0112173409227 96.8128884105338
"2807" 561.2 59.1428137582402 94.5744125121613
"2808" 561.4 55.1321776457608 92.117662326217
"2809" 561.6 52.2534372456623 88.625210272664
"2810" 561.8 51.0416131902498 84.922087402011
"2811" 562 50.8280820953915 80.7654720057056
"2812" 562.2 50.930318195354 76.6565544643556
"2813" 562.4 50.6481756578548 72.4080765325807
"2814" 562.6 50.5720721570617 67.9045399562358
"2815" 562.8 51.069878585779 63.5973802564473
"2816" 563 51.7016868649123 59.395422454814
"2817" 563.2 51.4980143032203 55.1048459219502
"2818" 563.4 50.4904701296768 50.7402322962219
"2819" 563.6 49.619277972601 46.229357756207
"2820" 563.8 47.6795065530681 42.1380064111785
"2821" 564 45.552098557813 38.1028757629955
"2822" 564.2 43.365693473905 33.9929854452219
"2823" 564.4 43.4965250402575 29.9325703304735
"2824" 564.6 44.4615613249994 26.9167002202625
"2825" 564.8 45.7288493021284 24.1022771991741
"2826" 565 47.3667717707169 22.9721377526841
"2827" 565.2 49.9069322724211 20.598886600707
"2828" 565.4 52.549867842379 17.8215721970473
"2829" 565.6 55.8679312827108 16.2914605615367
"2830" 565.8 59.423517926107 16.3271905092773
"2831" 566 63.1738656817721 16.2505097046943
"2832" 566.2 67.3194682306123 15.9780768072473
"2833" 566.4 71.5005348751652 16.776417452822
"2834" 566.6 75.3942427762966 17.8286997682865
"2835" 566.8 79.5451225766479 19.3370764206841
"2836" 567 83.4735410601814 21.1371318675084
"2837" 567.2 87.6538577770058 22.6761311663855
"2838" 567.4 91.1352380797859 24.4718243859599
"2839" 567.6 95.0529404882608 25.3322619611034
"2840" 567.8 98.8862084685202 26.2321062593218
"2841" 568 102.470183021441 28.6709469591324
"2842" 568.2 105.102468813579 31.4097776523806
"2843" 568.4 106.294485678943 34.6530076979443
"2844" 568.6 106.830934438637 38.6946941706388
"2845" 568.8 108.057075314958 43.2201456401668
"2846" 569 110.038619601931 46.8285436900532
"2847" 569.2 111.251780900212 51.0564186610473
"2848" 569.4 112.027887385751 55.0564783517531
"2849" 569.6 111.937387300249 58.9196975721602
"2850" 569.8 111.131244289163 63.1993517376705
"2851" 570 110.520441179846 67.8426125977473
"2852" 570.2 110.515350057532 71.4565457721453
"2853" 570.4 109.511835301758 75.7324884905449
"2854" 570.6 109.011602230135 80.2311516478769
"2855" 570.8 109.500893025299 84.1649034692207
"2856" 571 111.570930630254 85.9210924752432
"2857" 571.2 112.550497918431 85.6500856705806
"2858" 571.4 111.293775488706 85.4946630281159
"2859" 571.6 109.041637527072 85.7158866829505
"2860" 571.8 106.68225020141 85.5922124910264
"2861" 572 103.202461966097 86.6229991447336
"2862" 572.2 99.9768400041715 87.6503310596177
"2863" 572.4 96.7955115708087 90.0114575196888
"2864" 572.6 94.7907642187218 93.4518669647711
"2865" 572.8 94.2987832833426 96.8125564751443
"2866" 573 94.4625765607529 100.689869706472
"2867" 573.2 95.0373199993437 103.901759165287
"2868" 573.4 93.4719659027311 105.15185104645
"2869" 573.6 90.6966836624004 105.260406976313
"2870" 573.8 87.7467948526387 105.20113515879
"2871" 574 84.2379586171504 105.148356828962
"2872" 574.2 80.6652010308758 104.638818443378
"2873" 574.4 76.9579645719822 104.33002930121
"2874" 574.6 73.3822312379123 104.845435051295
"2875" 574.8 68.9454907219179 104.910189689343
"2876" 575 64.5754956823586 104.989404100937
"2877" 575.2 59.9771698165254 103.973762180866
"2878" 575.4 56.005730015038 102.520771372433
"2879" 575.6 52.0854823724478 100.956503176286
"2880" 575.8 47.8548893924004 100.218150345509
"2881" 576 43.9597321232564 100.359939275016
"2882" 576.2 41.917313446279 102.286982445431
"2883" 576.4 41.7549275097265 103.976498510072
"2884" 576.6 42.1243479544737 105.957232811002
"2885" 576.8 42.8632351943721 108.09390338977
"2886" 577 43.3196285715112 110.40238889314
"2887" 577.2 43.2507874757218 111.930095402438
"2888" 577.4 43.546599864729 112.406733546481
"2889" 577.6 44.8338821868758 113.268032118784
"2890" 577.8 46.9473885751699 114.370610837535
"2891" 578 49.1376703896623 115.985537976914
"2892" 578.2 51.095843309579 118.517098547414
"2893" 578.4 53.10109191116 121.000706249635
"2894" 578.6 55.6177517012413 122.516621424529
"2895" 578.8 57.360290051748 123.596980953778
"2896" 579 58.9909739679075 123.085653520795
"2897" 579.2 61.270769448704 123.201567466331
"2898" 579.4 64.2366911860205 123.836775887866
"2899" 579.6 67.0904640450249 124.105946866256
"2900" 579.8 70.7424843182456 123.107290790628
"2901" 580 74.0307398323536 122.69187262413
"2902" 580.2 78.2064016598833 122.356302816537
"2903" 580.4 79.9631907105043 121.55891115279
"2904" 580.6 81.9432554241722 119.347016202208
"2905" 580.8 85.628925963579 117.738156833414
"2906" 581 89.2201032553536 116.855295274158
"2907" 581.2 91.4941080931954 116.238664393868
"2908" 581.4 93.8098424546258 114.758975243237
"2909" 581.6 96.764442186837 113.187350403952
"2910" 581.8 98.716383174198 111.837364246009
"2911" 582 99.2805194770156 109.367580910707
"2912" 582.2 99.8798500835218 106.505322751366
"2913" 582.4 99.9713448245313 103.899577255724
"2914" 582.6 99.059179349129 101.955932216981
"2915" 582.8 98.767076206379 99.4113892845807
"2916" 583 98.552867235029 96.2891312476306
"2917" 583.2 98.2152158056129 93.7013504489027
"2918" 583.4 98.7791632329755 91.0176208147531
"2919" 583.6 100.252629332365 88.3337253376235
"2920" 583.8 102.422909317419 85.7487516210207
"2921" 584 104.629240783031 83.3132605285807
"2922" 584.2 107.290924105293 80.6055107608664
"2923" 584.4 110.089737952467 77.5397562139514
"2924" 584.6 112.448443479691 75.4830000028278
"2925" 584.8 114.6109297362 75.36268303396
"2926" 585 115.045264677427 75.8526358149611
"2927" 585.2 114.050087678141 75.7411885484795
"2928" 585.4 112.641975487004 74.5290699079931
"2929" 585.6 110.698961690471 72.0780429951228
"2930" 585.8 108.859533064639 69.7412178531228
"2931" 586 108.091466723967 66.5675410142748
"2932" 586.2 108.624311873195 64.0510584536969
"2933" 586.4 109.949703487028 61.9871783962211
"2934" 586.6 110.241068802835 59.3049484753713
"2935" 586.8 108.370442671165 57.2276664626151
"2936" 587 106.167869165155 54.3513044812328
"2937" 587.2 103.907196183475 51.4303703727875
"2938" 587.4 101.495940145095 48.7459386783609
"2939" 587.6 99.1262548856123 45.8591464470806
"2940" 587.8 95.6775562994376 43.4164868330698
"2941" 588 92.2599169648097 41.6584250608664
"2942" 588.2 88.8274375437768 38.9792079566686
"2943" 588.4 85.3307596298317 36.7622200014378
"2944" 588.6 81.4089289999048 35.6869553561087
"2945" 588.8 77.4869196765221 34.475975490217
"2946" 589 72.6981984574994 34.1573175163079
"2947" 589.2 68.329928731829 32.6764046134067
"2948" 589.4 64.1638335540258 31.0468239601126
"2949" 589.6 61.0679200440164 27.7244096680181
"2950" 589.8 59.2828452827665 24.1420891812369
"2951" 590 57.9723072579016 20.0849702169032
"2952" 590.2 57.7601224182456 17.1724541020473
"2953" 590.4 58.6195038648025 15.9088375437806
"2954" 590.6 59.596468101492 14.5829432784285
"2955" 590.8 59.9605386852094 12.9488590305806
"2956" 591 60.3426352693209 11.9605243827097
"2957" 591.2 61.4533339129227 10.8311112456431
"2958" 591.4 62.9652512719382 9.93140520644472
"2959" 591.6 64.8585134879895 9.14434371167538
"2960" 591.8 66.6071163184667 7.91355723650921
"2961" 592 67.9052397654194 6.65103240675085
"2962" 592.2 67.9673893702598 5.68978518521894
"2963" 592.4 67.1869164341116 4.66836994045021
"2964" 592.6 65.8426262132608 6.06230614998973
"2965" 592.8 65.1080420074891 7.14180479194019
"2966" 593 64.3758496043595 8.33220448175138
"2967" 593.2 62.6470907271907 9.11829860173358
"2968" 593.4 60.5714922281812 10.1384727329102
"2969" 593.6 57.3900504928203 11.7625397535117
"2970" 593.8 54.276521975079 13.9787930746473
"2971" 594 52.1804987070306 16.7221196989355
"2972" 594.2 49.5464266393398 19.2057930158632
"2973" 594.4 47.3874034103181 22.3892939339502
"2974" 594.6 45.8561016636604 25.4390988399527
"2975" 594.8 43.2883112459976 28.6092104666969
"2976" 595 40.5363694001295 32.1423329497042
"2977" 595.2 37.7297170852823 35.5296089375257
"2978" 595.4 35.62892594251 39.3388670997186
"2979" 595.6 34.3978399002686 43.7931602343737
"2980" 595.8 33.8695920712341 47.9206559832703
"2981" 596 35.4901489704755 51.9675715548565
"2982" 596.2 37.0527634316131 56.2642144562511
"2983" 596.4 39.2953240101307 59.6898385470979
"2984" 596.6 42.4167927383263 62.0590842516648
"2985" 596.8 45.7545286992932 65.2094893321112
"2986" 597 49.3675663816415 67.3246704511119
"2987" 597.2 52.0715702986947 70.5331501613385
"2988" 597.4 54.2519002542341 74.2927573463393
"2989" 597.6 55.835248413592 78.2433953034767
"2990" 597.8 56.8097907510921 83.1253579221333
"2991" 598 58.0309372793854 87.7398271506129
"2992" 598.2 57.716847878579 92.9202083345806
"2993" 598.4 57.6743601487244 97.5560917475988
"2994" 598.6 55.6278678273971 102.597969023672
"2995" 598.8 54.0770656877062 105.423403058999
"2996" 599 53.9925328085165 107.492909567331
"2997" 599.2 57.213781354954 107.866152471956
"2998" 599.4 60.1875536276727 108.570039906221
"2999" 599.6 63.753646162079 108.424857689438
"3000" 599.8 67.8298877586468 108.032557746309
"3001" 600 71.8440180552153 108.595820221472
"3002" 600.2 73.568311758479 110.011487775931
"3003" 600.4 74.6558342284097 110.975677807811
"3004" 600.6 76.3427188633437 111.954641885022
"3005" 600.8 78.7554865798567 111.816757322358
"3006" 601 80.5927493472771 110.926499339656
"3007" 601.2 83.1898992491747 108.82498276441
"3008" 601.4 84.9107082004015 106.748517687419
"3009" 601.6 87.7880977322105 105.014303367739
"3010" 601.8 90.2624489471608 104.347047236017
"3011" 602 94.1209179828731 104.543240576816
"3012" 602.2 97.3287200413893 105.09229178496
"3013" 602.4 100.11891698745 104.826290554484
"3014" 602.6 100.921708201715 102.88362099275
"3015" 602.8 101.918883649146 100.521671876924
"3016" 603 102.848099213376 98.1850823969996
"3017" 603.2 104.487429418566 95.7114161430806
"3018" 603.4 105.57682434454 93.2847131110037
"3019" 603.6 106.691509910139 90.1315969984607
"3020" 603.8 108.002958529212 86.770841470049
"3021" 604 109.764316950397 82.1785683781001
"3022" 604.2 109.819393637246 79.4137436763955
"3023" 604.4 109.965861309964 76.5125001794268
"3024" 604.6 111.675871388946 73.6024538273807
"3025" 604.8 112.464058118238 69.6655525812056
"3026" 605 113.146724909394 65.8928541716547
"3027" 605.2 112.585159820777 62.9423654109872
"3028" 605.4 110.938493360718 60.2695681560806
"3029" 605.6 109.485839320264 56.4339366261874
"3030" 605.8 109.083726462912 52.4152392065806
"3031" 606 108.917660416941 48.3176812318931
"3032" 606.2 108.013572552567 44.9954375465571
"3033" 606.4 105.635840549471 42.6471849818216
"3034" 606.6 102.276641373346 40.6705291410473
"3035" 606.8 99.1336370129672 38.3790149876395
"3036" 607 94.9627965020272 36.4021673044082
"3037" 607.2 91.8152402127812 33.6652077613447
"3038" 607.4 87.7866840448893 31.9344441402013
"3039" 607.6 83.733501126179 29.8839682949571
"3040" 607.8 79.6404341429627 28.3193716893946
"3041" 608 74.8578454861064 26.8799319925037
"3042" 608.2 69.9917439896464 24.4448134276481
"3043" 608.4 66.2108134228149 21.1189948734908
"3044" 608.6 64.045749304829 17.3466341242056
"3045" 608.8 62.6515265029087 13.1850275289743
"3046" 609 62.9169258044581 11.2796982148664
"3047" 609.2 63.8013364710994 10.7471564308051
"3048" 609.4 64.3665503002 10.9769065861912
"3049" 609.6 64.8930555841534 10.6078905815913
"3050" 609.8 65.9613309672842 9.71010137763327
"3051" 610 67.2952630210625 8.94715297239383
"3052" 610.2 68.8532801959227 8.53891297267439
"3053" 610.4 70.2537097807474 6.83621642229643
"3054" 610.6 69.2914349100477 5.87752878317439
"3055" 610.8 68.1469630270295 5.3220780726246
"3056" 611 67.2651656630951 4.84535248977419
"3057" 611.2 66.5976393980845 4.6672534449213
"3058" 611.4 65.0623519987725 4.59826882780645
"3059" 611.6 64.786590608905 4.31276611449368
"3060" 611.8 65.6661530546105 4.97495569515959
"3061" 612 66.7877497738693 5.37721054180645
"3062" 612.2 68.1906824308048 5.74155424674193
"3063" 612.4 69.670947705363 6.53144150046701
"3064" 612.6 71.812192040343 7.4918909555357
"3065" 612.8 75.006728283152 7.68006226846828
"3066" 613 77.891438271179 8.27062673649829
"3067" 613.2 81.1074826811652 9.39437787589098
"3068" 613.4 84.585960934534 10.4019821904233
"3069" 613.6 88.3384212589437 11.3222454513453
"3070" 613.8 92.1957184718977 12.1570776179982
"3071" 614 95.9166929808464 13.1435944590806
"3072" 614.2 99.1670496482868 15.5482487952773
"3073" 614.4 102.383466276321 17.6356375457155
"3074" 614.6 103.220026338079 17.9340860001806
"3075" 614.8 103.12729518165 18.6935541713306
"3076" 615 102.621067368602 20.5922245992056
"3077" 615.2 102.891041485386 23.4070367020693
"3078" 615.4 104.212666481107 26.0158250867829
"3079" 615.6 104.930343116478 28.4883086171761
"3080" 615.8 104.546081875008 30.9804323981163
"3081" 616 105.196062585416 33.7538487638132
"3082" 616.2 106.916980325649 37.4628793671039
"3083" 616.4 108.032773356722 41.0093069658664
"3084" 616.6 109.962831718163 44.5528874491649
"3085" 616.8 112.035332293438 48.4584410796676
"3086" 617 112.934651381014 52.2716695573336
"3087" 617.2 112.878739257984 55.761073235492
"3088" 617.4 113.061999661234 60.3031432299599
"3089" 617.6 113.120147261711 64.2391749678114
"3090" 617.8 113.18038288469 68.5133679625806
"3091" 618 111.520715146163 72.2709594518391
"3092" 618.2 110.597826239014 76.3959526409218
"3093" 618.4 109.486123481111 80.9696913024767
"3094" 618.6 108.557774365425 85.0858522495422
"3095" 618.8 107.811221080282 89.4693561917023
"3096" 619 105.408354600812 92.8650777566491
"3097" 619.2 102.546460938202 95.2384872452949
"3098" 619.4 99.7448224473849 98.2080987263866
"3099" 619.6 97.27698955719 102.094410743914
"3100" 619.8 95.292996161939 106.086919773561
"3101" 620 92.3941789981345 107.287355503914
"3102" 620.2 90.3193276822886 107.722194829919
"3103" 620.4 87.7246500988647 109.475810795628
"3104" 620.6 85.2436429652564 110.385672948758
"3105" 620.8 85.1027986655263 110.494226653949
"3106" 621 86.5002421757136 111.387618137331
"3107" 621.2 88.8471851503684 111.94961775116
"3108" 621.4 91.2952276113174 111.149441728627
"3109" 621.6 93.3659948701112 109.832875603339
"3110" 621.8 96.0461522191996 108.281923803494
"3111" 622 99.5554596381244 107.212608571762
"3112" 622.2 103.045691763993 105.982319029109
"3113" 622.4 104.247796655162 103.765889838539
"3114" 622.6 105.480580103916 99.7132291987557
"3115" 622.8 105.611377400059 96.7370227331806
"3116" 623 105.741201019059 93.8964819494607
"3117" 623.2 106.480596461425 90.6582814343114
"3118" 623.4 108.129315382593 87.5565366235669
"3119" 623.6 108.623934478954 84.211207226664
"3120" 623.8 108.882333412925 80.3672630205037
"3121" 624 110.93661559425 76.7270866866294
"3122" 624.2 112.786215566021 73.815002264069
"3123" 624.4 112.865921229779 69.9628104852983
"3124" 624.6 111.766238810014 65.7885993002748
"3125" 624.8 110.431275500439 61.5964863084178
"3126" 625 109.713553498061 57.7051606458337
"3127" 625.2 109.437650376615 53.5141034102592
"3128" 625.4 109.994037315186 49.4432056430449
"3129" 625.6 111.584696410544 47.8848425711324
"3130" 625.8 111.772862802851 47.781100458798
"3131" 626 113.030561182965 44.7792499799443
"3132" 626.2 112.786103745505 40.9522944770992
"3133" 626.4 111.983120620579 37.825750436891
"3134" 626.6 112.804845118113 36.910168346467
"3135" 626.8 113.859281308063 37.64884951
"3136" 627 113.515876896514 38.687438462
"3137" 627.2 113.85072611105 42.1035346117235
"3138" 627.4 114.02679565516 42.1214825774839
"3139" 627.6 113.291826457272 41.0535786147419
"3140" 627.8 112.992706423653 40.4189843700487
"3141" 628 113.501755047486 40.6465771865341
"3142" 628.2 114.418724603122 41.4183320015046
"3143" 628.4 115.93859769309 42.0307307889104
"3144" 628.6 117.935382594032 43.1871952188248
"3145" 628.8 119.597137764696 43.2571496577615
"3146" 629 118.965373520709 43.0651163859937
"3147" 629.2 118.955670045523 42.7105590132436
"3148" 629.4 118.201671970679 42.868875756114
"3149" 629.6 118.260306594205 42.7669190384817
"3150" 629.8 117.819476942876 42.8525170290312
"3151" 630 117.859347585842 42.4584509114859
"3152" 630.2 117.844518908196 42.0224441749317
"3153" 630.4 117.288579183712 41.674498461314
"3154" 630.6 116.934964373865 41.8902529519378
"3155" 630.8 116.612440888335 42.0404321906416
"3156" 631 116.004598136191 42.7319245658748
"3157" 631.2 115.318244625924 43.909553823822
"3158" 631.4 114.219755795742 44.9828370188306
"3159" 631.6 112.82283083709 46.0041621917083
"3160" 631.8 110.974915919834 47.2057212186232
"3161" 632 109.102402843189 48.7760781813491
"3162" 632.2 107.497150133612 50.9011006936785
"3163" 632.4 106.072729545053 53.3390367480964
"3164" 632.6 105.395618920998 56.0461126799032
"3165" 632.8 104.483310015271 58.7095447783169
"3166" 633 103.914431742032 61.7142333116969
"3167" 633.2 104.205922174132 64.7164089410042
"3168" 633.4 104.017813416127 67.5752876188387
"3169" 633.6 103.129149804779 70.4217751618806
"3170" 633.8 102.229039379712 73.4207007607806
"3171" 634 100.975605066073 76.3730425905101
"3172" 634.2 100.159672002384 79.5863727343611
"3173" 634.4 99.90241043062 82.4027167898409
"3174" 634.6 99.5741463711623 85.3255266230806
"3175" 634.8 98.800295779476 88.1969196080218
"3176" 635 97.131298606979 90.8669978679345
"3177" 635.2 94.6967756906807 92.750777509784
"3178" 635.4 91.9294284731727 94.8351067148306
"3179" 635.6 89.6252356267094 97.0463416167111
"3180" 635.8 86.8756145401525 99.7206749651395
"3181" 636 83.8396178234485 102.256219892233
"3182" 636.2 80.4979865141461 103.433983807625
"3183" 636.4 77.165662420198 104.412689654628
"3184" 636.6 72.9134237248567 105.556373917247
"3185" 636.8 69.0383627906824 106.280849400288
"3186" 637 65.282798133415 105.949391867663
"3187" 637.2 61.9499491603986 104.563897179646
"3188" 637.4 59.794025782579 102.45377757332
"3189" 637.6 59.0247723983551 99.7078521757299
"3190" 637.8 59.361926274564 98.1383427519986
"3191" 638 59.5888207073854 96.3584403087419
"3192" 638.2 60.0983663976117 94.9292820450069
"3193" 638.4 60.6873883133247 92.5923486865976
"3194" 638.6 61.0846252891084 89.6860728847865
"3195" 638.8 61.5018463480156 86.2681192370877
"3196" 639 61.009174856419 83.1418933515007
"3197" 639.2 60.0765830709907 80.1532009084512
"3198" 639.4 59.4219702891033 76.8030810001904
"3199" 639.6 59.5027142472619 73.3928361791416
"3200" 639.8 59.2875710051614 70.1069172199763
"3201" 640 59.4921103895557 66.7773544526969
"3202" 640.2 59.791203529992 63.2032997202219
"3203" 640.4 59.6466978553992 59.4140450937941
"3204" 640.6 58.495789592579 56.0676103544473
"3205" 640.8 57.9531560390059 52.1978940466818
"3206" 641 58.4420694743721 48.7757011980634
"3207" 641.2 59.4103896949722 46.0451297214908
"3208" 641.4 60.4850224643532 43.4992880823548
"3209" 641.6 61.0551695100075 40.1861396234158
"3210" 641.8 60.6421126849594 36.6938811709393
"3211" 642 58.9158929888936 33.3938909845582
"3212" 642.2 57.4630354099722 29.6129604177267
"3213" 642.4 56.4794665099852 25.0670824666119
"3214" 642.6 55.2734307125579 21.4721212590333
"3215" 642.8 55.9662788686947 19.664156543907
"3216" 643 57.6749692918048 19.0673205582903
"3217" 643.2 59.6515020269376 18.8586559476676
"3218" 643.4 62.3499282816415 18.4663628380806
"3219" 643.6 65.817841704179 17.760987841514
"3220" 643.8 69.546490172513 16.6595319208993
"3221" 644 73.2212888488149 15.802061263884
"3222" 644.2 76.3406361314881 15.2192970946829
"3223" 644.4 78.8533000056576 14.865580776266
"3224" 644.6 81.8174738448942 13.4610978751132
"3225" 644.8 81.5354249769852 12.6526988997369
"3226" 645 81.3531222539338 11.5417385149677
"3227" 645.2 82.4522214904973 10.92996928205
"3228" 645.4 84.1504640436731 11.0793989169806
"3229" 645.6 85.7890417603456 12.6416097989473
"3230" 645.8 88.5586122990123 14.1215990555473
"3231" 646 91.899708676672 15.5347643718248
"3232" 646.2 94.6728185231295 17.1455169166818
"3233" 646.4 96.7097536794025 19.5927736499924
"3234" 646.6 99.7354423826471 22.1810886635579
"3235" 646.8 103.1799122985 23.8102822561312
"3236" 647 105.592129637416 25.8521978581459
"3237" 647.2 106.965651741205 28.711728990262
"3238" 647.4 108.746381755965 32.1302987378306
"3239" 647.6 110.787602019238 35.3198938606795
"3240" 647.8 112.750773324231 38.7089695180263
"3241" 648 113.822288556412 43.2280544353473
"3242" 648.2 115.131700039623 47.3763708295697
"3243" 648.4 115.430161538855 51.6586808751668
"3244" 648.6 115.459184486613 55.9438159971537
"3245" 648.8 115.340419790998 60.3737289666737
"3246" 649 115.476281717858 64.7937703205341
"3247" 649.2 116.710742521467 68.6431915815807
"3248" 649.4 117.659546444441 71.9783155869255
"3249" 649.6 116.378160666051 74.7040582888278
"3250" 649.8 113.753049292946 76.9908502832807
"3251" 650 111.857825732474 79.9695475508481
"3252" 650.2 109.596363317425 83.8125821401191
"3253" 650.4 108.325803811036 87.9776376969378
"3254" 650.6 108.245823188616 92.3668351585932
"3255" 650.8 108.484374088529 95.3024717432307
"3256" 651 110.001046065381 96.300151159476
"3257" 651.2 111.018716593722 95.4703151363664
"3258" 651.4 112.173219491258 94.4409993000092
"3259" 651.6 112.061309845658 93.0692104427511
"3260" 651.8 112.420674299431 92.1220334918399
"3261" 652 113.075802747162 89.8477160182473
"3262" 652.2 113.962509305072 87.0950056898404
"3263" 652.4 115.452204920693 84.2466759158212
"3264" 652.6 116.658393699816 81.2182318769682
"3265" 652.8 116.846869775258 78.4448748160806
"3266" 653 117.27933416842 75.6359637868079
"3267" 653.2 119.130713127321 72.9186188544908
"3268" 653.4 120.483805460419 72.048989926836
"3269" 653.6 119.837449570079 72.1780629467437
"3270" 653.8 120.884921190747 71.9147467803806
"3271" 654 120.985991178987 72.1007389855602
"3272" 654.2 120.868522417821 72.0746348164122
"3273" 654.4 121.061500834936 71.7748552072541
"3274" 654.6 121.365827630124 71.5897943279746
"3275" 654.8 120.943546803959 71.1241209406707
"3276" 655 121.149238775249 70.1839554114708
"3277" 655.2 120.773026302655 68.9014276932872
"3278" 655.4 120.400256357942 68.4249167056796
"3279" 655.6 119.406405981152 67.3259923910525
"3280" 655.8 118.015591450112 65.9991172079473
"3281" 656 116.73438285072 65.0490529120915
"3282" 656.2 115.122226554152 65.264860102884
"3283" 656.4 113.666350991062 65.3841710770289
"3284" 656.6 111.738505591095 64.4082084733596
"3285" 656.8 109.24715690527 64.1518468051125
"3286" 657 106.666058774282 64.8255212030752
"3287" 657.2 104.207369124684 65.621717669907
"3288" 657.4 101.803255539427 65.4596906634937
"3289" 657.6 99.4153567296435 64.3590121545806
"3290" 657.8 96.6846501135258 62.9378578572296
"3291" 658 94.7961486084499 60.9291558977742
"3292" 658.2 93.0372479639338 58.6551486359355
"3293" 658.4 91.5044485141975 55.8026987910033
"3294" 658.6 90.5999142136758 52.5995049883871
"3295" 658.8 90.3458507872456 49.0787721982806
"3296" 659 90.8781276251456 45.6557561106473
"3297" 659.2 92.2023285389456 42.7174148672806
"3298" 659.4 93.2213693368203 39.7820580749255
"3299" 659.6 92.1828306845565 37.7568397983672
"3300" 659.8 89.667044345265 35.8461224374644
"3301" 660 86.732426725079 34.8742979576034
"3302" 660.2 83.3483577231456 33.9932676704806
"3303" 660.4 79.255492016858 33.0654816677202
"3304" 660.6 75.2388931365896 32.8533058074742
"3305" 660.8 71.2622819865673 33.8534808435109
"3306" 661 66.921342465679 35.235246958914
"3307" 661.2 62.8016062894123 36.3993320759473
"3308" 661.4 59.1214289479726 38.6912253554849
"3309" 661.6 55.4258428374025 39.5520095687218
"3310" 661.8 51.1650825730456 39.3549831351806
"3311" 662 47.0265443554065 38.6002154743737
"3312" 662.2 42.3470979533895 37.9405889702859
"3313" 662.4 38.3279726061877 37.4812896427002
"3314" 662.6 34.660173144179 37.7146235256983
"3315" 662.8 33.0157406368456 39.9824639603473
"3316" 663 31.2890865041456 43.232381889314
"3317" 663.2 30.182164034858 47.0864325197202
"3318" 663.4 29.1388509949437 51.6118601054748
"3319" 663.6 29.1809831364326 55.6386646734587
"3320" 663.8 29.3805786663813 60.0567178039993
"3321" 664 29.6453661094903 64.5611425993528
"3322" 664.2 31.1366073908495 68.6569376118277
"3323" 664.4 32.4661539830789 73.1406526683664
"3324" 664.6 33.9034869077218 77.3734084540742
"3325" 664.8 35.0315815846224 81.9134232454502
"3326" 665 36.0835120943062 85.9569414973079
"3327" 665.2 37.8611826783148 90.0126491694297
"3328" 665.4 39.5728779541996 92.7970997303565
"3329" 665.6 40.206238147859 97.2848784053607
"3330" 665.8 40.1032270803749 100.420834158846
"3331" 666 41.3760054001007 102.747291842363
"3332" 666.2 44.3757007042517 102.682944483381
"3333" 666.4 47.616570320379 102.825750464281
"3334" 666.6 51.3325804971672 103.374828005816
"3335" 666.8 55.7033570329563 103.9454179406
"3336" 667 59.9413256579828 104.931389700138
"3337" 667.2 64.4335119563158 104.932309503107
"3338" 667.4 68.5817417859238 105.515337715839
"3339" 667.6 72.6883716696976 106.989567993665
"3340" 667.8 76.3881970231163 108.363405997715
"3341" 668 80.3638569708012 111.311887692914
"3342" 668.2 83.332046550502 111.552394269138
"3343" 668.4 86.0676402622686 109.195165813012
"3344" 668.6 88.0747102143825 106.401000200384
"3345" 668.8 89.4356185206976 103.141067830428
"3346" 669 90.5465551177686 99.1159286344427
"3347" 669.2 91.8877909637895 95.7831607746333
"3348" 669.4 94.6271925395134 92.4328376993184
"3349" 669.6 97.4177481405144 89.109256938129
"3350" 669.8 100.291576418065 86.0135918037806
"3351" 670 103.467942526169 83.0583057105445
"3352" 670.2 105.992464466724 79.6046846171469
"3353" 670.4 108.326178903354 75.469871771693
"3354" 670.6 110.057149049297 70.7050961186395
"3355" 670.8 110.102866183601 67.1772057715245
"3356" 671 108.448709060613 64.490294465929
"3357" 671.2 106.374740279779 61.4423081810473
"3358" 671.4 103.984310546708 58.1777327467097
"3359" 671.6 101.409551303546 54.5248730153306
"3360" 671.8 98.7843860222456 50.9482323118806
"3361" 672 95.4668231549579 47.6814600885175
"3362" 672.2 91.8404868111174 44.4874386485257
"3363" 672.4 87.4963887907328 42.5186848658883
"3364" 672.6 83.14437049651 40.8340770564772
"3365" 672.8 78.7775891673209 38.6958141793548
"3366" 673 76.0387295922886 35.4376601283226
"3367" 673.2 74.4230977972632 31.3113850148227
"3368" 673.4 73.2496157131274 27.3509050222258
"3369" 673.6 73.5539182702855 25.0859562807872
"3370" 673.8 74.7936469931944 24.6329847405806
"3371" 674 76.3414317818599 24.3616679637941
"3372" 674.2 77.9037373508737 23.4358743169596
"3373" 674.4 79.673267441954 23.1805830030181
"3374" 674.6 82.091232345829 22.5071229794556
"3375" 674.8 84.9714321512241 22.3631653374194
"3376" 675 87.4582587767608 22.9069207152397
"3377" 675.2 90.8845441948203 22.0275590075462
"3378" 675.4 94.3487457064123 20.4137171230806
"3379" 675.6 95.7805976142491 19.7385004654982
"3380" 675.8 97.3931556087066 18.9525108581657
"3381" 676 98.5856084664141 17.489832429229
"3382" 676.2 98.4186022816948 16.5647884608333
"3383" 676.4 97.9728768711769 16.9198557065909
"3384" 676.6 97.6164438266768 18.2913831776893
"3385" 676.8 97.4153832320848 18.4381071092395
"3386" 677 97.5742630515669 19.0208504638096
"3387" 677.2 98.0727602588382 20.228598258951
"3388" 677.4 99.1976340988427 21.8852892439433
"3389" 677.6 100.969512503216 24.2135545868883
"3390" 677.8 103.235694705889 26.531095583891
"3391" 678 105.907073335986 28.5684518886388
"3392" 678.2 107.798472634812 30.9856871636473
"3393" 678.4 108.369696558412 33.9326833149473
"3394" 678.6 109.317408977112 37.1220168883806
"3395" 678.8 111.308037801779 40.233456290414
"3396" 679 114.198408757558 42.9091118706551
"3397" 679.2 116.671963030207 44.8067464717828
"3398" 679.4 118.258849607132 46.3936330487083
"3399" 679.6 118.062950328354 47.3798332201986
"3400" 679.8 117.603462238635 48.6051347927829
"3401" 680 117.841411427954 51.5551577307056
"3402" 680.2 117.75803332782 55.0520016752358
"3403" 680.4 117.540456674818 58.623168624217
"3404" 680.6 117.21836745868 62.459794717075
"3405" 680.8 117.141445748846 66.3842606109806
"3406" 681 118.486347061002 70.2010750095806
"3407" 681.2 120.679978362773 72.2438099126215
"3408" 681.4 119.672029152321 72.0227935342581
"3409" 681.6 118.559358424407 73.0706246571324
"3410" 681.8 116.876128053924 74.7807150867186
"3411" 682 115.522977965312 77.0427797308806
"3412" 682.2 113.558313864446 79.8080228155807
"3413" 682.4 112.503998311445 82.8541282174831
"3414" 682.6 112.592292986656 86.0245768792345
"3415" 682.8 113.247489779535 88.6190953920589
"3416" 683 111.942770036295 90.1430355119185
"3417" 683.2 109.394066733093 91.7276856629092
"3418" 683.4 107.020973405468 92.9730994386177
"3419" 683.6 104.560455204254 94.3433997578682
"3420" 683.8 102.067841719454 96.4075952999682
"3421" 684 100.203038322622 98.7904937154502
"3422" 684.2 97.864802054329 101.001728617331
"3423" 684.4 94.5667828101174 102.819259283331
"3424" 684.6 91.1703446482632 103.750231288002
"3425" 684.8 87.7177298633103 104.445445436252
"3426" 685 85.0599930450201 106.410409685375
"3427" 685.2 84.0028301255959 109.986513232276
"3428" 685.4 84.9273790993674 112.301376686446
"3429" 685.6 86.0665571953693 112.804161334968
"3430" 685.8 86.8906492607352 113.602733636518
"3431" 686 87.3276040206353 115.077991645031
"3432" 686.2 86.050852725329 115.886006535681
"3433" 686.4 83.9389805783204 116.440666756167
"3434" 686.6 81.3991886993854 116.943859637597
"3435" 686.8 78.2475259118647 118.173993268628
"3436" 687 75.0818760889583 119.012517415322
"3437" 687.2 71.7004522100447 120.677565120224
"3438" 687.4 68.173873628168 121.653909871334
"3439" 687.6 64.8980502555927 122.422181150896
"3440" 687.8 60.9203828150297 122.253032221876
"3441" 688 57.3814701961623 121.984471038206
"3442" 688.2 53.5588350672269 121.309525357031
"3443" 688.4 49.7683510927621 121.177873236355
"3444" 688.6 46.5600057903636 119.831645910058
"3445" 688.8 43.884904942476 118.06589783236
"3446" 689 41.0763914238531 116.610924872742
"3447" 689.2 38.561963002488 116.562269569199
"3448" 689.4 37.925237162029 116.710386516331
"3449" 689.6 38.3422182621028 116.640838149009
"3450" 689.8 36.932086476679 116.217056764131
"3451" 690 35.0153177561552 114.80538993753
"3452" 690.2 34.7757580436757 113.865783509694
"3453" 690.4 34.2860029279897 113.279333728473
"3454" 690.6 32.8237190354095 112.131903546259
"3455" 690.8 31.2596896616824 109.980822541788
"3456" 691 28.9765846378893 108.537094364977
"3457" 691.2 26.4225228775263 106.415031888528
"3458" 691.4 23.3409201317895 104.863981282581
"3459" 691.6 21.2456840552218 102.478472283456
"3460" 691.8 19.1715971897694 99.6895827538664
"3461" 692 16.6507766684603 96.9887485300213
"3462" 692.2 14.9317039150517 93.6401393126716
"3463" 692.4 12.9541041274434 89.7340286682756
"3464" 692.6 11.8072216272867 86.1933475839345
"3465" 692.8 10.2122219594956 82.491044274914
"3466" 693 8.5336691420405 78.9242235631576
"3467" 693.2 6.72750234719965 75.5417500946496
"3468" 693.4 4.45207162600753 73.0340118384735
"3469" 693.6 3.01430739366035 72.7960378126155
"3470" 693.8 3.64531056507895 73.7341320695092
"3471" 694 3.48766759915039 74.1421491577949
"3472" 694.2 4.06044423048594 74.0459675397318
"3473" 694.4 4.43723464097896 74.2286618719689
"3474" 694.6 4.85297213717198 74.2452316991271
"3475" 694.8 5.3039192147169 73.8495663711324
"3476" 695 5.63827855405194 73.2589475489996
"3477" 695.2 6.62535272848805 72.6736248441716
"3478" 695.4 7.58036971936274 70.906333047932
"3479" 695.6 8.56043278041897 68.1031253265406
"3480" 695.8 9.52632050577898 65.2366198190206
"3481" 696 9.36823149124984 62.1947373922642
"3482" 696.2 9.32246233648438 58.8643151990671
"3483" 696.4 8.66948462037896 55.5777425654206
"3484" 696.6 8.19912366230973 52.030761565696
"3485" 696.8 8.92772835979518 48.5749162067023
"3486" 697 9.20338425351646 44.8221802903181
"3487" 697.2 9.8286240757361 41.0686549059806
"3488" 697.4 11.934548638229 38.2595963498681
"3489" 697.6 14.261637008804 35.0659353224681
"3490" 697.8 16.2963693334751 31.6080537250352
"3491" 698 18.6908820050093 28.2417526813908
"3492" 698.2 21.1732073355921 25.3811787553438
"3493" 698.4 24.145365751358 22.7218603027434
"3494" 698.6 27.0158003233376 19.7892207489255
"3495" 698.8 29.545122555579 16.4720034496496
"3496" 699 32.0208287783697 13.2160541534062
"3497" 699.2 34.6927800066255 11.6355270709295
"3498" 699.4 38.337315235441 10.5762204764427
"3499" 699.6 42.1911232608971 9.64720835646701
"3500" 699.8 46.1825186520405 7.93709668391032
"3501" 700 50.1438034369123 6.41440354091398
"3502" 700.2 54.0078172752883 5.88403883383646
"3503" 700.4 57.911583307079 5.02224192959201
"3504" 700.6 60.637879306079 3.09037796276814
"3505" 700.8 60.3229879748875 2.35442305878277
"3506" 701 59.3676732156358 2.74737806029655
"3507" 701.2 59.5971964247403 3.05713683451613
"3508" 701.4 59.4510181155369 3.71634987306485
"3509" 701.6 59.2660763986456 3.89149787834731
"3510" 701.8 59.3157282388947 4.25750937963327
"3511" 702 59.6068064583368 4.63468115693853
"3512" 702.2 60.4632196949501 5.35618490081775
"3513" 702.4 61.5991265276109 5.98395998146362
"3514" 702.6 63.5810397595449 7.04040909768291
"3515" 702.8 66.2680871344691 8.01413487540482
"3516" 703 68.5624657435084 9.44362131758064
"3517" 703.2 70.9500054061926 10.6120338885806
"3518" 703.4 74.088210065265 11.304929715569
"3519" 703.6 77.6930798579627 11.7895039213713
"3520" 703.8 80.1829073133764 13.4763701913275
"3521" 704 82.0928551410665 15.2272635440306
"3522" 704.2 84.1212016611017 17.2064836264216
"3523" 704.4 86.3341042576926 19.7468958073079
"3524" 704.6 89.2939465922713 22.4973148763719
"3525" 704.8 91.9202660618599 24.8561646698728
"3526" 705 93.4330957875563 28.4037707651716
"3527" 705.2 94.4584416325441 32.3137123390923
"3528" 705.4 95.8300077435907 36.2208882388512
"3529" 705.6 97.5092623704767 39.0699612807397
"3530" 705.8 100.255720370912 41.505727756614
"3531" 706 103.020963455612 42.362563642014
"3532" 706.2 104.466628134158 41.7475734226147
"3533" 706.4 106.524627548988 42.168024915967
"3534" 706.6 109.174602996212 42.0682967722806
"3535" 706.8 111.700895361883 42.7433795910806
"3536" 707 113.865563096079 44.4959984475806
"3537" 707.2 114.939104560887 46.9569406758774
"3538" 707.4 115.316200925775 50.3338279237002
"3539" 707.6 115.000044493931 53.608731340342
"3540" 707.8 115.060961475523 57.3660410367604
"3541" 708 115.712599130033 61.1148969479784
"3542" 708.2 116.470690384012 65.0990067828806
"3543" 708.4 118.106230211216 69.3793343003059
"3544" 708.6 118.461173339444 73.6713041062211
"3545" 708.8 117.617465685179 77.5144722132473
"3546" 709 116.029016189921 81.0224488211629
"3547" 709.2 114.083902818943 85.3954964956586
"3548" 709.4 112.737952233908 90.1475467573664
"3549" 709.6 109.998185814289 93.7230649257649
"3550" 709.8 106.718931191616 96.2433763380075
"3551" 710 102.839096508645 98.8374322321596
"3552" 710.2 99.9157061306742 102.273690979676
"3553" 710.4 97.11941644524 106.864145175309
"3554" 710.6 96.2546591186806 111.003098181055
"3555" 710.8 96.7897626246867 112.335829877642
"3556" 711 97.4367898104383 112.093534065643
"3557" 711.2 98.0902390143492 111.558669527229
"3558" 711.4 98.3586581184979 111.390249697175
"3559" 711.6 98.6655179829081 111.859666676036
"3560" 711.8 98.5783748334099 112.017079839313
"3561" 712 98.8540748913192 112.521888782555
"3562" 712.2 98.7446682940584 113.688430563101
"3563" 712.4 98.702928065226 114.274284489213
"3564" 712.6 98.4681000485054 114.343014640448
"3565" 712.8 98.1055570492655 114.664695684103
"3566" 713 98.1599962356266 114.8356716372
"3567" 713.2 98.2984342243495 114.86252820163
"3568" 713.4 98.0900842167113 114.921493413345
"3569" 713.6 98.1416318301378 115.299509245139
"3570" 713.8 97.9868980769599 115.460061423819
"3571" 714 98.091993387579 115.588854696636
"3572" 714.2 98.0160588179752 115.622195143864
"3573" 714.4 97.9281176717921 116.299101034827
"3574" 714.6 97.8252648612699 116.017010369399
"3575" 714.8 97.9356751524565 116.166584520417
"3576" 715 97.8891439828914 116.207319992706
"3577" 715.2 97.637610721079 116.930088025408
"3578" 715.4 97.637610721079 116.726614468706
"3579" 715.6 97.5588878882811 116.838138481836
"3580" 715.8 97.248139864079 117.081512731515
"3581" 716 97.2323505050114 116.790210498283
"3582" 716.2 96.9739205872116 117.366790630764
"3583" 716.4 96.7882327882598 117.409914846368
"3584" 716.6 96.3610118009123 117.500146865247
"3585" 716.8 90.7278605167168 118.884932134581
"3586" 717 89.9190064641699 118.955745017672
"3587" 717.2 89.8116806882352 116.955834296003
"3588" 717.4 89.3462698710015 117.535497897651
"3589" 717.6 88.830146340946 118.194730615846
"3590" 717.8 87.2913426951894 119.244054613113
"3591" 718 85.5952679882826 119.173429065692
"3592" 718.2 83.5969041009703 120.431526552233
"3593" 718.4 81.7583274942504 121.511078484638
"3594" 718.6 81.5952512661987 121.616713638609
"3595" 718.8 80.493103595939 121.876068316341
"3596" 719 80.3956306192952 122.279644334108
"3597" 719.2 80.9030090277738 122.678479443022
"3598" 719.4 81.183765249019 122.623852361781
"3599" 719.6 81.565268848305 122.699612446293
"3600" 719.8 81.7061474219033 122.811219422716
"3601" 720 81.4959110244557 123.147770692704
"3602" 720.2 81.2318564331007 123.468270335798
"3603" 720.4 80.8470893304123 123.650540815372
"3604" 720.6 80.3984006822895 123.994174824436
"3605" 720.8 80.212684578899 123.953246220341
"3606" 721 80.3001657252405 124.043923024996
"3607" 721.2 80.0794506678178 124.430532098431
"3608" 721.4 79.9613801046117 124.382217509613
"3609" 721.6 79.916686727579 124.561109254192
"3610" 721.8 79.784266636199 124.711416155301
"3611" 722 79.3046610951504 124.870065916642
"3612" 722.2 77.5304049688171 125.450298009723
"3613" 722.4 76.4213090362752 125.855967473796
"3614" 722.6 75.6562555235668 125.852660759203
"3615" 722.8 75.243036443579 125.867915500087
"3616" 723 74.5053328203201 125.735037207698
"3617" 723.2 73.7581788012665 125.656856660668
"3618" 723.4 73.0701990308421 125.275328959304
"3619" 723.6 72.1904270238492 125.311201275081
"3620" 723.8 71.192539530779 125.593567646406
"3621" 724 69.7810596056513 125.65140172246
"3622" 724.2 69.9252612806943 125.530902784158
"3623" 724.4 69.0223213664956 125.403159671872
"3624" 724.6 67.5688149091705 125.385255592961
"3625" 724.8 66.1638132187089 125.318788369698
"3626" 725 65.3467227398079 125.820328841159
"3627" 725.2 65.5658311496495 125.854169469839
"3628" 725.4 65.5403437185665 125.948959803418
"3629" 725.6 64.962004462002 126.135081934119
"3630" 725.8 64.759334607894 126.215520593731
"3631" 726 64.8315479001142 126.34521897289
"3632" 726.2 64.9138304755367 126.394588518144
"3633" 726.4 64.3540803999539 126.641893369831
"3634" 726.6 63.353926072 126.792215454989
"3635" 726.8 63.2528979173647 127.024873045881
"3636" 727 63.188913419429 127.102767217281
"3637" 727.2 62.8471191673376 126.936234850839
"3638" 727.4 62.3495012302632 127.091151419791
"3639" 727.6 62.0875763849123 127.265767983358
"3640" 727.8 60.6027630812675 127.517138670056
"3641" 728 60.4622981820216 127.459675756728
"3642" 728.2 60.5456362083684 127.466956632686
"3643" 728.4 60.8398271578567 127.345104639414
"3644" 728.6 60.443143877579 127.318474153465
"3645" 728.8 59.9238494015789 127.534430750456
"3646" 729 59.212415969459 127.546763994261
"3647" 729.2 59.612272715979 127.470600804447
"3648" 729.4 59.3477570922665 127.396493155268
"3649" 729.6 58.5986686868808 127.291623840392
"3650" 729.8 57.7307575520432 127.383742621259
"3651" 730 57.2098009138054 127.291623840392
"3652" 730.2 57.327377021579 127.258555560081
"3653" 730.4 56.7215334662456 127.157581634192
"3654" 730.6 55.1964150468504 127.186225258066
"3655" 730.8 53.9587070116829 126.861497608464
"3656" 731 53.0941997306147 126.428611710045
"3657" 731.2 52.4282436098421 125.762167530554
"3658" 731.4 51.2020626342153 125.232801297373
"3659" 731.6 50.8454691872218 124.715867250809
"3660" 731.8 49.5323153764051 124.314946111885
"3661" 732 49.6109856672665 123.972395204143
"3662" 732.2 49.460065710179 123.930077697565
"3663" 732.4 49.2414969904297 123.918988286252
"3664" 732.6 49.3011194955655 123.937527036202
"3665" 732.8 49.3788802357621 123.909654740383
"3666" 733 48.9670916391269 123.836013713978
"3667" 733.2 48.598036880019 123.849387325141
"3668" 733.4 48.457827371499 123.932474441301
"3669" 733.6 48.2884075487039 124.104923481872
"3670" 733.8 48.0503975805373 124.418663894456
"3671" 734 47.881410503139 124.493312475381
"3672" 734.2 47.8069782949123 124.467347751581
"3673" 734.4 47.7058012021705 124.595342868905
"3674" 734.6 46.9237034441817 124.743000641238
"3675" 734.8 46.9433966724466 124.715539964375
"3676" 735 46.7745714200075 124.751723297962
"3677" 735.2 46.6797463342402 124.953139358161
"3678" 735.4 46.519560739829 125.084009941831
"3679" 735.6 46.4291478623111 125.095601336384
"3680" 735.8 46.0185595919608 124.96775879209
"3681" 736 45.7140641946699 124.953596215472
"3682" 736.2 45.3033494727426 124.911108485617
"3683" 736.4 45.5162499451659 124.972530964646
"3684" 736.6 45.9057208021659 125.099532331059
"3685" 736.8 45.8427363846765 125.173461581751
"3686" 737 45.7331292016559 125.146425143273
"3687" 737.2 45.643251311579 125.096492982119
"3688" 737.4 45.6116725934438 125.063834649689
"3689" 737.6 45.3295108989956 125.073191306914
"3690" 737.8 45.2881455301966 124.956095493698
"3691" 738 45.3363954848517 124.963037933217
"3692" 738.2 45.0240925132713 124.836845744119
"3693" 738.4 44.9053065298948 124.778241154975
"3694" 738.6 44.2451507992713 124.447374887119
"3695" 738.8 43.725107340854 124.327787361156
"3696" 739 41.3649729581699 123.328440548535
"3697" 739.2 42.7376750768171 123.41639464539
"3698" 739.4 43.606019136502 123.330891763719
"3699" 739.6 44.5893889926378 123.197749124595
"3700" 739.8 45.2590435742682 123.058586048108
"3701" 740 45.7568469782039 122.974376133081
"3702" 740.2 45.9732196765373 122.514584149122
"3703" 740.4 46.2795698948466 122.642503078876
"3704" 740.6 46.714296168329 122.935429047381
"3705" 740.8 47.310186579539 123.324899904381
"3706" 741 47.7150198981206 123.417940164664
"3707" 741.2 48.070775146305 123.425201988101
"3708" 741.4 49.309470312139 123.543003584301
"3709" 741.6 50.7417788941244 123.578814670892
"3710" 741.8 51.942293305459 123.719563706141
"3711" 742 53.2991355863218 123.113472867724
"3712" 742.2 53.8600045307873 122.298211450789
"3713" 742.4 54.6411736107996 121.622683158787
"3714" 742.6 55.1316645089268 120.623439728146
"3715" 742.8 56.6096378708218 119.891992493395
"3716" 743 57.3440686297361 118.467641930652
"3717" 743.2 57.6421548375104 117.26836131717
"3718" 743.4 58.127090514619 116.272880920301
"3719" 743.6 58.3562776438028 114.64144369264
"3720" 743.8 58.1186828897694 113.500342984628
"3721" 744 58.1976009676883 112.196987262034
"3722" 744.2 58.1393247404095 111.953671120174
"3723" 744.4 57.9298397535008 112.671654869003
"3724" 744.6 58.0598147526536 112.415065510088
"3725" 744.8 58.2420434281699 112.039686769126
"3726" 745 58.2855989713408 112.084647329819
"3727" 745.2 58.2767122355165 112.233500154878
"3728" 745.4 58.359474792629 112.075683318031
"3729" 745.6 58.709998563929 111.796562537181
"3730" 745.8 58.9746472036445 111.172132212351
"3731" 746 59.4724626647482 110.771954590304
"3732" 746.2 59.9531644123209 109.594167658726
"3733" 746.4 60.1302902383495 108.484144822236
"3734" 746.6 60.0351267892932 107.206988501676
"3735" 746.8 60.2349784195272 105.078861755408
"3736" 747 59.794025782579 102.879534535009
"3737" 747.2 59.469466735079 101.107472048935
"3738" 747.4 59.0617394316571 99.1679699989556
"3739" 747.6 59.0617394316571 97.5674881959713
"3740" 747.8 60.0253478673426 95.9132328598897
"3741" 748 61.6040666244059 95.6140484288306
"3742" 748.2 63.2796674776167 95.3256195394486
"3743" 748.4 65.007742321619 94.8545802576807
"3744" 748.6 66.3001863809251 95.3668842311191
"3745" 748.8 68.0110971969319 96.5705430335218
"3746" 749 70.078652879759 97.0589853083006
"3747" 749.2 72.2775916727368 97.2385518718438
"3748" 749.4 74.0336269402632 97.0472328543701
"3749" 749.6 76.4312526174773 97.0481593387162
"3750" 749.8 78.1927993277429 97.7130409573347
"3751" 750 79.7750609613971 99.3193325365625
"3752" 750.2 80.195807508429 100.443487055631
"3753" 750.4 79.4428305182289 99.8398072272807
"3754" 750.6 79.2984790180551 99.8750450667235
"3755" 750.8 79.3147772213062 99.8185633623534
"3756" 751 79.3387622300951 99.9453412659516
"3757" 751.2 79.4800072818517 99.9896944964897
"3758" 751.4 79.5100333327701 99.9555029818601
"3759" 751.6 79.5332077299174 99.9027217503345
"3760" 751.8 79.5152321519021 99.8727624536422
"3761" 752 79.5039638791163 99.9636240818194
"3762" 752.2 79.2772569623551 99.9287460946254
"3763" 752.4 79.1624733219599 99.9615941460568
"3764" 752.6 79.0796150349223 99.8589901202374
"3765" 752.8 79.0304994152746 99.7839266260589
"3766" 753 79.1148349631672 99.8008601415806
"3767" 753.2 79.1711282298932 99.7007104926378
"3768" 753.4 79.2506351170572 99.5525019139285
"3769" 753.6 79.5837519627241 99.5809975610161
"3770" 753.8 79.7788739627944 99.4832915966422
"3771" 754 79.7470784511435 99.1915267040161
"3772" 754.2 79.7506827557429 98.9644555142528
"3773" 754.4 80.0544994923636 98.9440242561807
"3774" 754.6 80.3920702736231 98.7469978226395
"3775" 754.8 80.4739296460559 98.5365778211653
"3776" 755 80.6585359790075 98.3913465638663
"3777" 755.2 81.2975379478517 98.3078885230806
"3778" 755.4 82.347522076441 98.3168418761151
"3779" 755.6 83.551748059579 98.7268647480352
"3780" 755.8 85.0883489270872 99.7753210689905
"3781" 756 86.6005091767402 101.025808804726
"3782" 756.2 87.8697945176225 102.623112728537
"3783" 756.4 89.2525322703731 104.451600375169
"3784" 756.6 90.3138652579268 106.427509215755
"3785" 756.8 90.1098693131258 107.815440120784
"3786" 757 89.7407533446652 108.879560118546
"3787" 757.2 89.0570809027977 109.927102423581
"3788" 757.4 88.8368257104822 110.335418644629
"3789" 757.6 88.6104683999349 111.709426684428
"3790" 757.8 87.985224648429 112.543048346431
"3791" 758 88.530483848229 112.510592441681
"3792" 758.2 89.7622808920348 111.994734473242
"3793" 758.4 91.6638150762113 112.275382590787
"3794" 758.6 93.9492635753103 112.013968657357
"3795" 758.8 96.6477056262039 111.241566565956
"3796" 759 98.7749785136225 110.271417239189
"3797" 759.2 100.338506446796 108.29584042832
"3798" 759.4 101.75448224472 106.06530688375
"3799" 759.6 102.817573119179 104.162933739981
"3800" 759.8 103.828147500763 103.152359358396
"3801" 760 104.507443893162 102.451425696164
"3802" 760.2 105.000581922718 101.457343786543
"3803" 760.4 105.137421326387 99.9706294895037
"3804" 760.6 105.105977560038 98.2745554317158
"3805" 760.8 105.237485377339 96.3839024895007
"3806" 761 105.891796417099 93.9380255075406
"3807" 761.2 105.641483332971 91.5726720360996
"3808" 761.4 105.298912447592 88.8803022959622
"3809" 761.6 105.582816203879 85.9551711752306
"3810" 761.8 106.575966889229 84.0126852759432
"3811" 762 108.428803246738 82.5786488308246
"3812" 762.2 110.59352706906 81.6976777143584
"3813" 762.4 112.899433838405 80.8888799226039
"3814" 762.6 113.593215721438 80.0055804966676
"3815" 762.8 113.813633648479 80.0417053297806
"3816" 763 114.491076896715 79.7386852008875
"3817" 763.2 115.752381648624 79.7978119691425
"3818" 763.4 116.514247148938 79.3197731180372
"3819" 763.6 116.873143602912 78.051076505114
"3820" 763.8 117.204287906449 76.5384431935915
"3821" 764 117.453022434446 74.325138639814
"3822" 764.2 117.328799049991 71.9376568307924
"3823" 764.4 117.281847588653 69.1095949535436
"3824" 764.6 117.507836851357 66.4602314695066
"3825" 764.8 117.561059561062 63.8352410020634
"3826" 765 117.79390067582 61.2150907787975
"3827" 765.2 117.451354018459 58.3714842807011
"3828" 765.4 116.270250584374 56.2597886510579
"3829" 765.6 114.433541429204 54.290305340092
"3830" 765.8 112.269024320849 51.9922184255694
"3831" 766 110.481494094146 50.3899907501806
"3832" 766.2 108.467896475348 48.5833024963169
"3833" 766.4 107.307942999885 46.136358057063
"3834" 766.6 106.69744470415 43.8654265838664
"3835" 766.8 106.362238746097 41.5917960077288
"3836" 767 107.049823098579 39.9058062043663
"3837" 767.2 108.411461521114 38.1965337721504
"3838" 767.4 109.600229033127 36.4218069175161
"3839" 767.6 110.265779921416 35.123297606298
"3840" 767.8 109.723637209047 33.6281042144849
"3841" 768 108.984958690026 32.271195547863
"3842" 768.2 108.832633494381 31.9151840203016
"3843" 768.4 108.569967102451 31.0909549973481
"3844" 768.6 107.3141068944 30.4054992282592
"3845" 768.8 106.699601242672 29.8229103466504
"3846" 769 104.050602445999 28.487861063842
"3847" 769.2 100.36619772512 27.1255982253806
"3848" 769.4 97.6529269907362 25.2893962973222
"3849" 769.6 95.3243250264801 23.3575746813938
"3850" 769.8 93.548166722579 21.3315399178713
"3851" 770 91.6804769310562 20.941863209467
"3852" 770.2 89.653458152579 19.8666033001521
"3853" 770.4 87.0614624490962 19.1445793304427
"3854" 770.6 84.4803687696025 19.3865831962865
"3855" 770.8 81.1080093489907 19.6706678213924
"3856" 771 77.9601684224143 19.5973556600748
"3857" 771.2 75.0075424370208 19.1939789352667
"3858" 771.4 72.276056207107 17.0142346053335
"3859" 771.6 71.4553253617658 14.7892158273938
"3860" 771.8 71.7469627507437 13.7782028554865
"3861" 772 73.0156132277025 13.7365528986705
"3862" 772.2 75.5910742306854 12.3522228241126
"3863" 772.4 77.3953753901579 11.9649326550017
"3864" 772.6 78.8167525490185 13.0558565187675
"3865" 772.8 80.4059001211277 14.9769572737392
"3866" 773 82.4526731032721 17.7597092755693
"3867" 773.2 84.9266982062608 20.3266762876147
"3868" 773.4 87.706103867579 22.2457574876748
"3869" 773.6 91.1792675100025 23.6157785022983
"3870" 773.8 94.1550166625557 24.9273522487783
"3871" 774 97.1679546876378 26.5620109852512
"3872" 774.2 100.1738078494 27.2201840049378
"3873" 774.4 102.778626033479 29.0902623262473
"3874" 774.6 105.847479354431 31.1566215953306
"3875" 774.8 108.621616200043 33.5166295264378
"3876" 775 109.860655407625 36.4484436465458
"3877" 775.2 110.759277740343 40.5268965678166
"3878" 775.4 111.373251526672 44.2242745938597
"3879" 775.6 112.354045246293 48.4741650583663
"3880" 775.8 113.211916270184 52.9239666438248
"3881" 776 114.901132894149 57.9010418978132
"3882" 776.2 117.154428110746 62.4116578695806
"3883" 776.4 119.365757087712 65.4149109224473
"3884" 776.6 119.512890522579 68.7210857529806
"3885" 776.8 118.649777451205 72.9230911090532
"3886" 777 118.054198174264 77.7104232187042
"3887" 777.2 116.577349396485 82.1830313749336
"3888" 777.4 114.204912176123 86.5785710469731
"3889" 777.6 111.970138258679 91.1768625937235
"3890" 777.8 110.205940538863 95.6008906296077
"3891" 778 108.666717262488 100.139750367801
"3892" 778.2 106.287314754073 103.789238917695
"3893" 778.4 102.985345180656 105.602977267658
"3894" 778.6 98.8919359811231 108.81596497861
"3895" 778.8 95.2106841121611 112.229049578387
"3896" 779 91.699551528086 115.856933359031
"3897" 779.2 90.1511153587456 117.294592801831
"3898" 779.4 87.005056324979 117.416070616752
"3899" 779.6 82.2778537981415 119.213548170174
"3900" 779.8 78.0094250307996 121.153027125345
"3901" 780 73.6104599745104 123.259810254307
"3902" 780.2 69.8343284858043 123.448872318017
"3903" 780.4 66.235906624098 124.485424458024
"3904" 780.6 63.7969207017456 124.764860211789
"3905" 780.8 62.0152762393717 125.439441679215
"3906" 781 62.1730014502283 125.622272154373
"3907" 781.2 62.2407016791174 125.955326153965
"3908" 781.4 62.0641847418492 126.116458587527
"3909" 781.6 62.3566311315355 126.132476777885
"3910" 781.8 62.5440923033677 126.164197306961
"3911" 782 62.4962116809075 126.223675854338
"3912" 782.2 62.6575638930932 126.218111984952
"3913" 782.4 63.0287976226623 126.090142989081
"3914" 782.6 62.5491714746901 125.943490382432
"3915" 782.8 62.2098739970138 125.409980115624
"3916" 783 61.4001294119218 125.266690319995
"3917" 783.2 61.0559877260937 125.523119241389
"3918" 783.4 61.0709476470715 125.604757667297
"3919" 783.6 61.0168239237006 125.390148070418
"3920" 783.8 60.9706550383258 125.66369705072
"3921" 784 61.1259823930985 126.117962336009
"3922" 784.2 61.494715191479 126.257059070652
"3923" 784.4 62.0549540396251 126.518560931781
"3924" 784.6 62.0375401984227 126.516126738924
"3925" 784.8 62.4961173780366 126.595134862987
"3926" 785 62.8566829762608 126.326185932717
"3927" 785.2 63.808172082059 125.838285168221
"3928" 785.4 64.7559608675937 124.961823006301
"3929" 785.6 65.0928267242251 124.307564835888
"3930" 785.8 65.8067139654075 123.803392671552
"3931" 786 65.9582435439864 123.058521071321
"3932" 786.2 65.8007429836277 121.929454321617
"3933" 786.4 65.5267634847368 121.03727108116
"3934" 786.6 65.4860327662673 119.562712587022
"3935" 786.8 65.0329839771612 118.436301147403
"3936" 787 65.5882588832105 117.193808676554
"3937" 787.2 65.5167912579573 115.379694421581
"3938" 787.4 64.8286924317433 114.259298805553
"3939" 787.6 64.119748767659 113.447918970861
"3940" 787.8 62.9392980065335 112.234422197626
"3941" 788 62.276902495954 110.727681407414
"3942" 788.2 60.9987126000643 109.514721516169
"3943" 788.4 59.7142769880504 107.912981705952
"3944" 788.6 58.513228586176 106.939221520625
"3945" 788.8 56.6487535586244 105.855361645853
"3946" 789 54.0907398996134 105.313887272563
"3947" 789.2 52.491447213829 105.149593244381
"3948" 789.4 52.1529784928647 104.567241582009
"3949" 789.6 53.1774978900962 104.803546149598
"3950" 789.8 54.438801498829 104.506966330331
"3951" 790 56.6248021422848 103.542835042169
"3952" 790.2 59.0949755264251 102.7443610416
"3953" 790.4 61.4130026783437 101.786397843934
"3954" 790.6 63.566400557752 100.220290295273
"3955" 790.8 65.6072389444678 98.8993072318584
"3956" 791 67.749617154899 96.7707768741207
"3957" 791.2 69.917445811992 95.0933428265372
"3958" 791.4 71.8282116080968 93.7014683274914
"3959" 791.6 73.7884820184565 92.3770687040704
"3960" 791.8 75.8341975658111 91.0586303692771
"3961" 792 78.144594328229 90.6028567354306
"3962" 792.2 80.9942227652789 90.4665419354806
"3963" 792.4 83.6520663106244 89.6982221539443
"3964" 792.6 86.5491463217848 89.3710596916248
"3965" 792.8 88.6557725325926 89.5198965602245
"3966" 793 91.1400300152128 89.4222846282849
"3967" 793.2 93.3711345148517 89.3618609592625
"3968" 793.4 96.128411150204 90.1885030181223
"3969" 793.6 99.127210297527 90.4029789428014
"3970" 793.8 101.789562387986 89.4630534434325
"3971" 794 104.120188901145 87.8070347139662
"3972" 794.2 106.785182644464 85.9896243664268
"3973" 794.4 107.543494491882 83.5097041625938
"3974" 794.6 106.902148731966 81.0283648341806
"3975" 794.8 105.855445803779 78.774015873663
"3976" 795 104.809974635832 77.0613929967373
"3977" 795.2 104.434581038724 74.6494891353156
"3978" 795.4 104.998609918379 72.3454557281218
"3979" 795.6 106.15615353523 69.3043862923016
"3980" 795.8 107.715741897214 67.0211600124277
"3981" 796 109.192642158253 64.7353547804458
"3982" 796.2 109.825362539269 61.937130158753
"3983" 796.4 109.213046889591 59.2958910135806
"3984" 796.6 108.089921627544 56.483549127569
"3985" 796.8 107.166518486444 53.6288712403784
"3986" 797 105.648623348682 50.7275321595806
"3987" 797.2 104.575353637639 47.8651559816288
"3988" 797.4 104.563318960555 46.1592681074748
"3989" 797.6 106.006484501981 45.6786599523733
"3990" 797.8 107.555687545027 45.5122040169944
"3991" 798 109.079922107777 45.7457291096026
"3992" 798.2 110.100678145079 45.6561244046019
"3993" 798.4 111.751872299235 45.4859035424556
"3994" 798.6 112.689127717163 46.0101211051312
"3995" 798.8 112.666858347312 47.1703649989806
"3996" 799 112.896213407546 48.8580720459806
"3997" 799.2 113.572048827035 51.4768402214176
"3998" 799.4 114.622391995854 54.2755688678554
"3999" 799.6 115.208738231117 57.4084553219653
"4000" 799.8 116.758972476983 60.4974500404955
"4001" 800 117.538676178475 63.6964640300289
"4002" 800.2 117.124430986658 67.1118629847397
"4003" 800.4 116.860779448722 70.5163609414378
"4004" 800.6 115.395047607423 74.4811974484869
"4005" 800.8 114.234380195511 78.3268533442625
"4006" 801 112.308461738073 81.2282619246409
"4007" 801.2 109.521221504177 84.4310102238733
"4008" 801.4 107.155898494591 87.9742450936538
"4009" 801.6 105.444731081852 91.601739892269
"4010" 801.8 104.38493016262 95.6482587068104
"4011" 802 103.828147500763 99.2679000214754
"4012" 802.2 102.197665338454 101.807716918622
"4013" 802.4 99.1220693153823 103.108170042007
"4014" 802.6 94.8978846925272 103.991029361719
"4015" 802.8 90.718011828379 104.688719396931
"4016" 803 86.732426725079 103.655278622925
"4017" 803.2 82.553104836502 102.455253828519
"4018" 803.4 78.9879485301174 101.466597037673
"4019" 803.6 75.3318631302632 101.372409213686
"4020" 803.8 71.5590252224478 100.854346885925
"4021" 804 67.8166853567146 100.843849894225
"4022" 804.2 64.1848460394718 100.496343814795
"4023" 804.4 60.1811362101426 100.863053387944
"4024" 804.6 56.8388881500874 102.038667269089
"4025" 804.8 53.4621738195335 104.256170702717
"4026" 805 51.4787129656128 105.075219713496
"4027" 805.2 49.278312643579 104.132869322949
"4028" 805.4 47.7914265072196 101.821240212268
"4029" 805.6 46.0957248072113 98.2315216883748
"4030" 805.8 44.0624578331672 95.2245775718307
"4031" 806 42.2193955686984 91.3022572619687
"4032" 806.2 40.6169720084033 87.3693714357158
"4033" 806.4 39.505190605259 83.4171194237806
"4034" 806.6 38.1567559492456 79.1396715918399
"4035" 806.8 36.9354522742086 74.9083832688769
"4036" 807 35.3902045645092 71.179280882976
"4037" 807.2 34.0816557588374 66.6433243720413
"4038" 807.4 31.9111215445453 63.085573734502
"4039" 807.6 29.2191824057492 59.3994736883147
"4040" 807.8 26.4521818303922 55.89337088924
"4041" 808 24.2684206220306 52.138840533871
"4042" 808.2 23.0075760273647 48.1356963374021
"4043" 808.4 22.6412879594718 44.6026392774735
"4044" 808.6 22.861802649459 41.3334950887406
"4045" 808.8 22.7065757060925 37.690784689459
"4046" 809 23.2866125071634 36.296878198269
"4047" 809.2 22.8010384516829 34.9817817980092
"4048" 809.4 22.4814663699886 32.5115578598939
"4049" 809.6 21.5852141568922 31.8968508446288
"4050" 809.8 20.1307702283152 32.0286511240532
"4051" 810 19.383066861441 33.022276533891
"4052" 810.2 18.9880370544801 33.8604481218114
"4053" 810.4 19.451336178329 34.7314076756521
"4054" 810.6 20.7320961119251 35.6530127072345
"4055" 810.8 21.3205220166775 36.8382334282567
"4056" 811 22.015352653579 38.0721334481732
"4057" 811.2 23.4109565578289 39.0063139870092
"4058" 811.4 25.8510504876699 39.5922062935352
"4059" 811.6 28.5152857576688 39.6954419292773
"4060" 811.8 31.3732202603348 40.0533134392434
"4061" 812 33.9825877013983 40.1555099810144
"4062" 812.2 36.5495596737185 40.1484167880458
"4063" 812.4 39.321142981672 40.9454734256271
"4064" 812.6 41.9698330012381 41.7829798641602
"4065" 812.8 44.617644721479 42.713087413314
"4066" 813 47.0873567364104 42.6930547050638
"4067" 813.2 49.8418327480295 42.0179366211741
"4068" 813.4 53.0046784988317 41.5300280750422
"4069" 813.6 55.938264298279 40.9821058266473
"4070" 813.8 58.9487611327855 40.381154175798
"4071" 814 61.6450593179983 38.8256377983548
"4072" 814.2 64.681746927696 37.7672678968572
"4073" 814.4 67.6007527384456 37.4119563041473
"4074" 814.6 70.9881720273209 36.9787921216129
"4075" 814.8 74.3624936364485 37.2442204253959
"4076" 815 78.2406492193655 37.7874723376818
"4077" 815.2 81.4703822969016 37.7074795314839
"4078" 815.4 84.155289777696 36.3378269855274
"4079" 815.6 85.8243446742842 34.3164601535701
"4080" 815.8 87.4963887907328 33.7705702317345
"4081" 816 89.5830718531211 35.430243077412
"4082" 816.2 91.6708296702981 37.6605661033784
"4083" 816.4 93.898690493879 40.1642170269473
"4084" 816.6 95.794417246672 43.422689225383
"4085" 816.8 97.8367222266239 46.5396264275694
"4086" 817 99.9194019376333 49.6056867562654
"4087" 817.2 101.268344599112 53.306694723714
"4088" 817.4 103.407706135112 56.8532313995698
"4089" 817.6 104.712997956579 60.966288244714
"4090" 817.8 105.336453243172 65.1379538685807
"4091" 818 106.967977773557 69.0834629851459
"4092" 818.2 109.427218121516 71.6575337352369
"4093" 818.4 112.097251274645 72.413783065284
"4094" 818.6 113.173170461412 71.858489878814
"4095" 818.8 114.141438286454 71.4314488532852
"4096" 819 114.288559832711 70.9457775273609
"4097" 819.2 113.116913559846 70.871830374414
"4098" 819.4 112.187129164722 72.5981754032592
"4099" 819.6 111.05089318776 74.7057981748819
"4100" 819.8 110.048913031174 77.4679109996819
"4101" 820 108.833695789283 80.1830688260251
"4102" 820.2 107.847311043865 82.9887014810806
"4103" 820.4 107.316214420683 86.533560688191
"4104" 820.6 107.185056035037 89.988358272164
"4105" 820.8 105.560267891105 91.2068782048833
"4106" 821 103.120162015771 91.5520671189653
"4107" 821.2 100.664861473215 91.8091204784638
"4108" 821.4 97.5525853931423 92.9494643613975
"4109" 821.6 94.5440993426218 94.4929287476092
"4110" 821.8 91.3116598316244 96.6791922119897
"4111" 822 88.0669371615643 99.0677385284042
"4112" 822.2 85.3397733576244 101.901642339944
"4113" 822.4 83.4984276446325 105.476006915009
"4114" 822.6 81.6067120534897 108.52918024042
"4115" 822.8 79.0147542166316 110.200415305686
"4116" 823 76.6451315287789 109.647981642731
"4117" 823.2 72.9361705982713 109.65746875335
"4118" 823.4 69.1248033445244 109.459737395181
"4119" 823.6 65.1640027503062 108.88261239799
"4120" 823.8 61.0143678011789 108.252377738481
"4121" 824 56.9857359189474 106.872830966054
"4122" 824.2 53.481352308704 104.943092550409
"4123" 824.4 50.3534144884227 102.581925479846
"4124" 824.6 47.5788034493972 99.4113892845807
"4125" 824.8 45.5842405756699 96.2307106190806
"4126" 825 43.5188648188517 92.9084061873988
"4127" 825.2 41.9054129478706 89.3825147168306
"4128" 825.4 40.6883165197456 86.3424783052473
"4129" 825.6 39.1169828969844 83.1062444874726
"4130" 825.8 36.5325912642878 80.1646269335933
"4131" 826 34.2987804187301 76.722447498883
"4132" 826.2 31.4529653043616 73.8333140889937
"4133" 826.4 27.8867305193209 71.5621290797419
"4134" 826.6 25.715325795079 70.612183136414
"4135" 826.8 25.7072118188915 68.2829310388556
"4136" 827 26.7003625042415 65.4884776398806
"4137" 827.2 27.4572532947201 61.4311077119571
"4138" 827.4 28.2953747052055 57.2781504291228
"4139" 827.6 28.5992647600075 52.8418025261521
"4140" 827.8 30.2380365702416 48.9162580535325
"4141" 828 31.8897683975187 44.8760844646529
"4142" 828.2 33.569654744579 40.7433321901336
"4143" 828.4 35.9507379385108 37.153587632092
"4144" 828.6 38.3428364698123 33.5561948198473
"4145" 828.8 41.1770365927203 30.4792809744611
"4146" 829 44.1538462760185 27.534756620207
"4147" 829.2 47.6869263461596 25.0894613364194
"4148" 829.4 51.4165840153437 23.9731752887218
"4149" 829.6 55.094410774779 23.096738582414
"4150" 829.8 58.5592902757855 21.4748840957763
"4151" 830 61.5031470347748 19.1803927425806
"4152" 830.2 62.9829910620577 16.2717912360487
"4153" 830.4 64.3072199082644 14.1172716015806
"4154" 830.6 66.1834132131358 14.6572198351488
"4155" 830.8 68.5141062154103 15.9942395871228
"4156" 831 72.0180277618351 17.8789901228489
"4157" 831.2 75.334676645226 20.2296730514395
"4158" 831.4 79.0327191645003 21.7010131204683
"4159" 831.6 82.8686987914313 23.1193593645125
"4160" 831.8 86.5645513556824 24.5747879458565
"4161" 832 89.875365966451 25.5251447269644
"4162" 832.2 93.0825923647859 27.5652078593737
"4163" 832.4 96.3639962519238 30.2064470045462
"4164" 832.6 99.5083836577925 32.8337531228054
"4165" 832.8 99.9861669129886 34.8718451017132
"4166" 833 100.625792296338 36.5901877181324
"4167" 833.2 102.070705475755 39.3916392158395
"4168" 833.4 102.519742463826 42.475332001263
"4169" 833.6 103.463636540791 45.8156173512983
"4170" 833.8 103.817662653131 49.1606953785462
"4171" 834 104.656937757465 52.2721381720011
"4172" 834.2 106.138140380882 54.9329421997716
"4173" 834.4 108.024881343409 57.6261382968679
"4174" 834.6 110.994785972708 58.3996892566129
"4175" 834.8 111.745856765165 57.7693443212013
"4176" 835 111.345672064365 57.4054257301649
"4177" 835.2 110.285553551883 57.807027737454
"4178" 835.4 108.19041632265 58.9991513130092
"4179" 835.6 105.676797215025 60.7902737583741
"4180" 835.8 103.082413301939 62.6375509666406
"4181" 836 100.465331422423 64.6551722854244
"4182" 836.2 97.4677351345151 65.9831884944104
"4183" 836.4 94.8284485822917 67.2717569681019
"4184" 836.6 92.1553850709159 69.591468450798
"4185" 836.8 89.0734852459594 71.2848200029719
"4186" 837 85.7274128469583 72.6498170645117
"4187" 837.2 82.201582421979 72.9143886466807
"4188" 837.4 78.2376345885123 73.8231539796807
"4189" 837.6 75.165142272179 73.9010481510806
"4190" 837.8 72.1316456646239 72.4678829188615
"4191" 838 68.9812105538123 70.7246969395473
"4192" 838.2 65.9090132911585 68.8335012048875
"4193" 838.4 62.9349197906435 66.8801030783871
"4194" 838.6 59.703542654185 64.5517805585503
"4195" 838.8 57.4729368368214 62.0615275031867
"4196" 839 54.5807960821102 60.6062981678619
"4197" 839.2 50.7104721458105 59.964141010328
"4198" 839.4 46.48019932343 58.3470737130168
"4199" 839.6 42.2962361342352 57.4824173356744
"4200" 839.8 39.1948987719707 55.6942893771992
"4201" 840 36.7990172672039 53.0319013968306
"4202" 840.2 34.1041413462066 50.4540738982828
"4203" 840.4 32.8519781092082 47.6248935347155
"4204" 840.6 32.8310031192341 44.3303614164427
"4205" 840.8 33.6171511905546 40.7532785047026
"4206" 841 34.1629184918697 38.658464323476
"4207" 841.2 34.3295978801887 35.5714162487636
"4208" 841.4 35.4993058088062 32.4002728546147
"4209" 841.6 37.3987221589048 29.5735757243222
"4210" 841.8 40.3173546526031 26.8524993834843
"4211" 842 43.365693473905 24.4213157965589
"4212" 842.2 46.3751141307768 22.0778847226795
"4213" 842.4 49.6552199245467 20.1645395317742
"4214" 842.6 52.6965257328537 18.4356902248004
"4215" 842.8 55.896494959992 16.039225613298
"4216" 843 59.4502071872054 15.2600047754158
"4217" 843.2 63.5332313364141 14.5623811524378
"4218" 843.4 67.4717342271604 13.6462835884644
"4219" 843.6 71.0158527517497 14.1172716015806
"4220" 843.8 75.1317590558647 15.3498826654927
"4221" 844 79.5006610394199 15.3963293024102
"4222" 844.2 83.6424681788802 16.1537818658939
"4223" 844.4 87.3613997757514 17.1927483689255
"4224" 844.6 91.8729727954826 17.5990472147614
"4225" 844.8 95.008682436329 19.1272830802625
"4226" 845 97.4153832320848 20.5366677269571
"4227" 845.2 99.0324598368464 22.2916308676853
"4228" 845.4 99.484239784441 23.6167791711668
"4229" 845.6 100.47112060768 25.7488843870413
"4230" 845.8 102.746680671051 27.1798615807379
"4231" 846 105.403994638353 27.9204538023548
"4232" 846.2 107.01071959888 27.3733579994722
"4233" 846.4 107.453560287337 26.29358575724
"4234" 846.6 107.569117574579 25.6066618830806
"4235" 846.8 107.573493651624 26.0552097801874
"4236" 847 108.755436851648 26.9160897643737
"4237" 847.2 109.477952763832 28.4121360233389
"4238" 847.4 110.813281416403 30.0427777433059
"4239" 847.6 112.582519031707 32.3892554246657
"4240" 847.8 114.904152048079 34.9539624510806
"4241" 848 116.195673223303 37.4899996980979
"4242" 848.2 117.790463205381 40.3522096783365
"4243" 848.4 119.875549980003 43.4249535908306
"4244" 848.6 120.868015714163 46.8153192814009
"4245" 848.8 122.096799326547 50.8071014744516
"4246" 849 122.504478264753 54.7026749283089
"4247" 849.2 122.423354911323 58.2633403694411
"4248" 849.4 121.695094275658 62.0046827044009
"4249" 849.6 121.576940195444 65.1554581767604
"4250" 849.8 121.055080985645 68.2194815283609
"4251" 850 121.112081465715 71.3827649961602
"4252" 850.2 120.768327717304 74.8533257959433
"4253" 850.4 119.069699547372 78.0128755321668
"4254" 850.6 117.167112027544 81.59421674596
"4255" 850.8 115.674055408857 85.701029116011
"4256" 851 113.481085455194 88.705933933196
"4257" 851.2 110.412254830679 90.7748730306056
"4258" 851.4 106.872938417691 92.0357849301432
"4259" 851.6 103.780191212653 93.4923939146177
"4260" 851.8 100.356117302939 95.5789960517007
"4261" 852 97.4196233011163 96.9931821724612
"4262" 852.2 94.2224744749969 99.1963083635508
"4263" 852.4 93.1454934636468 102.414935724157
"4264" 852.6 93.1219533318997 106.047090867052
"4265" 852.8 93.6623219737686 106.609885124305
"4266" 853 92.4006186617754 106.032393853581
"4267" 853.2 90.5014995347564 104.838854130516
"4268" 853.4 87.7500763836919 103.758386591742
"4269" 853.6 84.2678064581258 102.247223962112
"4270" 853.8 81.2581974572456 99.9739583002473
"4271" 854 77.1961182411819 98.9188232007277
"4272" 854.2 72.5105583674837 98.6880862644378
"4273" 854.4 68.86377240651 101.372173599132
"4274" 854.6 68.213087474729 103.877321778181
"4275" 854.8 69.4761346311579 105.765913793528
"4276" 855 70.1381862821861 107.124303220527
"4277" 855.2 69.400973588579 108.846871933411
"4278" 855.4 67.5813146665298 110.099491163564
"4279" 855.6 65.7659122565789 109.414640769633
"4280" 855.8 63.0767087201504 109.469628718533
"4281" 856 59.3538425744071 109.933187905721
"4282" 856.2 54.6964616406198 110.721940907254
"4283" 856.4 51.1024445105451 110.303370878648
"4284" 856.6 47.3629149417174 109.178120006273
"4285" 856.8 43.3196285715112 108.105170956937
"4286" 857 39.3978079261147 107.270354791902
"4287" 857.2 36.4942268162335 105.359671464217
"4288" 857.4 35.0189971140708 102.552695213171
"4289" 857.6 33.5068368644177 99.3108806763226
"4290" 857.8 32.7709094276806 95.7543239493603
"4291" 858 32.06408829737 92.005630003715
"4292" 858.2 30.8084807583849 88.8491721626553
"4293" 858.4 28.8226258933181 85.9831114758415
"4294" 858.6 26.8907558589979 83.2272962403239
"4295" 858.8 24.952612033454 79.4315343204806
"4296" 859 24.263897734659 76.1521897045407
"4297" 859.2 25.2114051686974 73.0042402566727
"4298" 859.4 26.8894900454017 69.3876232196439
"4299" 859.6 28.1024575894415 65.3667679970681
"4300" 859.8 29.6213939317415 61.3941652556681
"4301" 860 30.1440815250562 57.3308335078079
"4302" 860.2 30.9716550278848 53.3667699670159
"4303" 860.4 32.8291792880604 49.491803637988
"4304" 860.6 34.348596458579 45.0320936272159
"4305" 860.8 37.3258847876456 42.1894654833473
"4306" 861 40.4995499932686 39.01206971396
"4307" 861.2 43.8047813521919 36.2333532770323
"4308" 861.4 46.9756516118421 33.6113129177385
"4309" 861.6 50.0515478248757 31.5065033817015
"4310" 861.8 53.9967296927514 31.1644557792358
"4311" 862 57.743402709738 30.4971766215466
"4312" 862.2 61.9496685112493 30.7789204620312
"4313" 862.4 65.4292268270845 32.5807581630971
"4314" 862.6 68.0315438010628 34.5623976647419
"4315" 862.8 70.7596957828858 34.9760914770466
"4316" 863 73.594000261813 34.4816254542934
"4317" 863.2 76.4499681103262 33.1756641974158
"4318" 863.4 79.0363203112352 31.1647355715181
"4319" 863.6 79.837117412708 29.260568579129
"4320" 863.8 81.0097178423854 29.2312535683871
"4321" 864 83.2421686604251 30.3808898059763
"4322" 864.2 85.5595883488858 32.139150348217
"4323" 864.4 89.1031188981224 34.4459569854285
"4324" 864.6 92.8320428887403 36.6270119927097
"4325" 864.8 96.4522646345572 38.9545054930915
"4326" 865 99.3776660015467 39.985674652
"4327" 865.2 102.103685877997 39.7367501730312
"4328" 865.4 103.88976347845 38.8555440362042
"4329" 865.6 106.063163594179 39.5800107414473
"4330" 865.8 107.80451204859 42.3089697890422
"4331" 866 109.340995978953 45.142263276229
"4332" 866.2 110.98968770997 48.5812090672002
"4333" 866.4 112.644802291611 52.3566091850968
"4334" 866.6 114.4811061172 56.2830877174772
"4335" 866.8 114.716792961568 60.4288971430352
"4336" 867 115.639819222412 65.107661690814
"4337" 867.2 115.484030879612 69.885170870014
"4338" 867.4 114.733458030505 74.1919492232843
"4339" 867.6 113.649444953861 78.6732116518512
"4340" 867.8 113.146724909394 83.193053473951
"4341" 868 111.984874993809 88.4009428947969
"4342" 868.2 110.852656492056 92.1911987817345
"4343" 868.4 108.788110776358 95.7746419315547
"4344" 868.6 105.424623719986 99.0267267097658
"4345" 868.8 102.946047921358 102.522098077503
"4346" 869 99.2104737974251 106.769392552211
"4347" 869.2 94.6339642633062 109.750070215853
"4348" 869.4 90.5327181176244 112.098697505035
"4349" 869.6 86.7198631490467 113.407212984516
"4350" 869.8 81.5569582214828 114.353588509869
"4351" 870 76.2518298108904 114.49859641722
"4352" 870.2 71.9160311566637 114.44892508536
"4353" 870.4 68.1535379451442 113.539585734885
"4354" 870.6 63.6021852732456 112.875953198009
"4355" 870.8 59.0889836670867 112.53955309515
"4356" 871 53.1836624938249 112.813017626269
"4357" 871.2 50.167604433729 113.977599336381
"4358" 871.4 47.980076453579 116.112816034757
"4359" 871.6 46.8800844385384 118.295462729391
"4360" 871.8 46.909031596829 120.504310961054
"4361" 872 47.1050315410985 120.427641373347
"4362" 872.2 46.9949442858731 120.757828755742
"4363" 872.4 46.6476761533158 121.196134193883
"4364" 872.6 46.7357929364101 121.135770204256
"4365" 872.8 46.4813531557562 121.044276886049
"4366" 873 45.8072390408421 121.155137261567
"4367" 873.2 46.0800902457817 120.758602743932
"4368" 873.4 44.0712053069608 121.61830942189
"4369" 873.6 44.4576562027701 121.261849864801
"4370" 873.8 44.1855175325218 121.193937929652
"4371" 874 43.695897026579 120.587476166609
"4372" 874.2 43.4110601311611 120.535823528431
"4373" 874.4 42.8040652091007 120.036411190059
"4374" 874.6 41.6225374643143 119.646691310772
"4375" 874.8 40.8972707255647 119.641618371038
"4376" 875 41.450712086226 119.709693949404
"4377" 875.2 41.6991731963254 119.098866830679
"4378" 875.4 41.5565500655931 118.341867136792
"4379" 875.6 40.8928870708971 116.105526473262
"4380" 875.8 40.5989755346273 113.451185500629
"4381" 876 40.8583236398647 110.706044137581
"4382" 876.2 41.0623321840075 107.633551821247
"4383" 876.4 41.5439055116298 104.236867190801
"4384" 876.6 42.125031236679 101.021202160181
"4385" 876.8 42.0845568142848 97.5709485681689
"4386" 877 41.9072160536901 94.1823824081918
"4387" 877.2 41.4156079767241 90.9372572508226
"4388" 877.4 40.0793819258647 87.9720738275521
"4389" 877.6 38.295234476179 85.0736688022207
"4390" 877.8 35.8139805580415 82.4401966908056
"4391" 878 33.0424441942497 79.4913798424099
"4392" 878.2 30.0425366463542 77.0583877390076
"4393" 878.4 26.9404507891158 74.4401578110333
"4394" 878.6 24.5821913814159 71.2890533818524
"4395" 878.8 24.3118877069238 68.3924976966151
"4396" 879 23.3180655200962 64.6679028342703
"4397" 879.2 23.1049437416147 60.4364842376521
"4398" 879.4 23.183765224579 56.5875017206496
"4399" 879.6 23.8189736461147 52.8000735057592
"4400" 879.8 25.2561348463938 48.6407376912103
"4401" 880 25.9179772979082 44.4152544894221
"4402" 880.2 27.5205314339587 40.7886302898085
"4403" 880.4 30.2748208278893 38.327138206822
"4404" 880.6 33.2260039884025 35.1395338594159
"4405" 880.8 37.2368073082419 33.1882153634458
"4406" 881 40.9606476745445 31.5270665771324
"4407" 881.2 44.470462663534 30.370021746502
"4408" 881.4 48.2645214615003 28.9477967068952
"4409" 881.6 51.9885630267475 27.7793841358952
"4410" 881.8 55.8358806714767 27.4699258694102
"4411" 882 59.9164730595903 26.5980422463534
"4412" 882.2 63.5289514368867 24.7742214249872
"4413" 882.4 67.4893870353443 22.7929336508766
"4414" 882.6 69.5449084705137 19.7688324069611
"4415" 882.8 69.8783894778048 17.5596914344194
"4416" 883 69.9380334019158 15.5562639258648
"4417" 883.2 70.5654119671606 14.0695812925602
"4418" 883.4 71.5472066090683 13.6035015348998
"4419" 883.6 73.8864525596464 14.4192209176818
"4420" 883.8 76.7921677174891 15.1981626316818
"4421" 884 79.8955198331768 15.8868239736024
"4422" 884.2 82.980524135979 16.865204870414
"4423" 884.4 85.5594854231836 17.7221413942783
"4424" 884.6 87.5823895953554 19.1987207829101
"4425" 884.8 88.8607704083319 20.7840962714042
"4426" 885 91.1095480611358 22.012908066217
"4427" 885.2 94.1371226526765 22.2534127972026
"4428" 885.4 97.3021026936633 23.5959599285686
"4429" 885.6 100.366046669843 25.2963691673389
"4430" 885.8 102.994998731812 27.095306047614
"4431" 886 106.225229122953 28.4420953200312
"4432" 886.2 107.578616863774 27.9862338264587
"4433" 886.4 109.149130028545 26.832609921592
"4434" 886.6 110.613690833063 26.9698098825806
"4435" 886.8 111.324124641525 27.041777323548
"4436" 887 111.916699234114 27.3185221615225
"4437" 887.2 112.627602157758 27.1923646580092
"4438" 887.4 112.115861624276 27.2761352757267
"4439" 887.6 112.199968863304 27.4106395339103
"4440" 887.8 112.001027326648 27.4756743290289
"4441" 888 111.787655845905 27.4818108968391
"4442" 888.2 111.342657433512 27.4112101871806
"4443" 888.4 110.890560051691 27.4774348197941
"4444" 888.6 110.824585933633 27.5032156215154
"4445" 888.8 110.510865537026 27.512583098187
"4446" 889 110.603566339557 27.1367259641521
"4447" 889.2 110.186529247966 27.2252692619032
"4448" 889.4 110.347343021179 27.056358961914
"4449" 889.6 110.092211387318 26.8258750006459
"4450" 889.8 109.815368098672 26.7343158760225
"4451" 890 109.831549406815 26.7203734910188
"4452" 890.2 109.986376915307 26.7835412118415
"4453" 890.4 110.075277871796 26.5676388889393
"4454" 890.6 110.214979374851 26.1231341064937
"4455" 890.8 110.464748728796 25.9495655723959
"4456" 891 110.498803910012 25.9182385686806
"4457" 891.2 110.546107458544 25.9804643722703
"4458" 891.4 110.200209586312 26.1562485368473
"4459" 891.6 109.883299062102 27.064913231383
"4460" 891.8 109.304802915557 27.5243825159176
"4461" 892 108.945542989658 28.9924028558647
"4462" 892.2 108.037311264377 30.7526491638679
"4463" 892.4 107.711923555479 33.054210159714
"4464" 892.6 107.721324576165 34.692076874822
"4465" 892.8 108.294339170372 36.7244880136496
"4466" 893 108.604651853191 38.6493535824983
"4467" 893.2 109.09034492192 40.7433321901336
"4468" 893.4 109.869712869416 42.6799773585458
"4469" 893.6 110.015344642703 45.5681373235919
"4470" 893.8 110.131658781431 48.5721650305011
"4471" 894 110.291037496534 51.869688268311
"4472" 894.2 110.218425148358 55.1113436662783
"4473" 894.4 109.464542411979 57.8332115728473
"4474" 894.6 108.536230601512 60.2454997323334
"4475" 894.8 107.598751226742 62.4116578695806
"4476" 895 107.270523250879 64.822049729014
"4477" 895.2 107.660757776226 67.4381229299218
"4478" 895.4 107.912768330755 69.9261544046394
"4479" 895.6 108.584367449006 72.5247719204458
"4480" 895.8 108.583553295137 75.1736215326737
"4481" 896 107.981498481991 77.294026617063
"4482" 896.2 107.425384282115 79.8682980672592
"4483" 896.4 106.716225697857 82.4915920538971
"4484" 896.6 106.282384743225 85.1784479661123
"4485" 896.8 105.854434191163 88.2533021346845
"4486" 897 106.045744222516 91.1585511248591
"4487" 897.2 106.027239798236 93.820081638882
"4488" 897.4 104.60314720204 95.7663415203499
"4489" 897.6 102.812704733466 97.2498260282307
"4490" 897.8 101.102834304935 99.331361026293
"4491" 898 100.295000337687 102.059791112181
"4492" 898.2 100.852243256164 103.875324491734
"4493" 898.4 101.621792325795 103.785041746297
"4494" 898.6 101.325781715397 103.223482824308
"4495" 898.8 100.250834535789 102.828681965355
"4496" 899 98.7011657536559 102.011856237473
"4497" 899.2 96.3701222303158 101.659387739896
"4498" 899.4 93.4460104322183 101.397052178466
"4499" 899.6 90.8155889355628 100.535829339468
"4500" 899.8 88.5480482202113 99.3140215703307
"4501" 900 86.0724899951623 97.891371078789
"4502" 900.2 82.9161936262655 96.5862723218642
"4503" 900.4 80.072475070379 95.2110958883191
"4504" 900.6 78.0094250307996 93.3745910010806
"4505" 900.8 75.0848139079227 92.1940074657994
"4506" 901 71.9701146803684 92.0866040441596
"4507" 901.2 68.768083445954 91.7010834124088
"4508" 901.4 65.326984782817 91.2881399814378
"4509" 901.6 62.4014691726353 89.8117554852849
"4510" 901.8 60.7981046586422 87.7716336722136
"4511" 902 59.5261618598321 84.8629272718338
"4512" 902.2 59.2944513499714 81.9690109039984
"4513" 902.4 58.331554893844 80.0692341935686
"4514" 902.6 56.9961029593031 77.2787005833393
"4515" 902.8 54.750240074196 74.5266875064743
"4516" 903 51.0414011467725 72.8059231069355
"4517" 903.2 47.7811076461985 72.161129431222
"4518" 903.4 44.3139703431224 72.9189042508198
"4519" 903.6 40.8754432379746 74.8276463987784
"4520" 903.8 38.7950554093289 77.3367374967592
"4521" 904 37.6116022971034 79.8096060304465
"4522" 904.2 36.231038934079 81.6904652910806
"4523" 904.4 35.3852762397113 84.1246581473306
"4524" 904.6 35.7495289442058 84.4196677890135
"4525" 904.8 36.2403120497218 85.6686319018664
"4526" 905 36.7419576927241 87.8528993349032
"4527" 905.2 36.802262857679 90.0381239927807
"4528" 905.4 35.376799521059 91.8400758245006
"4529" 905.6 34.6550653296609 91.3410423460888
"4530" 905.8 33.530707658879 90.2977712307806
"4531" 906 32.383803179982 88.9189281370433
"4532" 906.2 30.350792661726 87.5210731208747
"4533" 906.4 29.3090796119426 86.6473671074443
"4534" 906.6 29.5749469004844 85.4799114672969
"4535" 906.8 30.786236353219 84.3258847567807
"4536" 907 30.5499217985242 82.9255680773204
"4537" 907.2 30.360217682465 80.3026672373401
"4538" 907.4 30.9394619440595 76.9485311555287
"4539" 907.6 30.7423848196901 73.6582299007288
"4540" 907.8 30.1061460519718 70.2891696081878
"4541" 908 29.9795323576174 66.9554845345806
"4542" 908.2 30.1024141883595 63.3805853674831
"4543" 908.4 30.687570402779 59.6756250991557
"4544" 908.6 31.2185806687863 55.3821838651904
"4545" 908.8 32.5138602527115 51.0982333367252
"4546" 909 32.8243710058752 46.8135904608399
"4547" 909.2 34.5089668114613 43.3871520076512
"4548" 909.4 37.3418331573205 40.7675808052885
"4549" 909.6 40.806964845535 39.2402818278444
"4550" 909.8 44.4833985396339 37.7979556870861
"4551" 910 47.8156332028456 35.8930199618473
"4552" 910.2 51.3208709158456 34.936652635214
"4553" 910.4 55.0932694682383 33.7363310355147
"4554" 910.6 58.2319544959016 32.4684683260323
"4555" 910.8 61.7142740372383 31.3524269987125
"4556" 911 64.7965625680456 29.977390389414
"4557" 911.2 68.381347637107 29.35914794912
"4558" 911.4 71.4977759931255 30.3391856687202
"4559" 911.6 74.0446645758867 30.4194089017235
"4560" 911.8 76.709767117813 29.2444854197402
"4561" 912 78.2276131161684 27.0969003727596
"4562" 912.2 78.6062795732977 25.1522792165806
"4563" 912.4 79.5785746649086 22.3731977900752
"4564" 912.6 79.6880842680355 20.4038392390263
"4565" 912.8 80.9847202117233 18.9314526071786
"4566" 913 82.7879984712066 18.9400809371977
"4567" 913.2 84.0583768166521 19.7456004496904
"4568" 913.4 85.2457879660424 21.0565023586172
"4569" 913.6 86.0049667910272 22.3185429811668
"4570" 913.8 87.3211617414743 24.1982265746272
"4571" 914 89.1117802939928 26.5445256134427
"4572" 914.2 90.8349989547138 28.9477967068952
"4573" 914.4 93.2085119054278 31.4396672762899
"4574" 914.6 96.3416128693376 33.0894266816496
"4575" 914.8 99.2648826350962 35.4172984706151
"4576" 915 101.102089856021 37.8387640314178
"4577" 915.2 103.19358078606 41.0725015317288
"4578" 915.4 105.929716990463 43.4045743018016
"4579" 915.6 108.867353764579 46.010607335914
"4580" 915.8 110.176281311438 49.5407915482512
"4581" 916 110.868428167786 53.5209783063393
"4582" 916.2 110.250126264625 56.9907669878481
"4583" 916.4 108.932265574079 60.06577526579
"4584" 916.6 107.825911546227 63.9267423023059
"4585" 916.8 106.369724367227 67.8332692312284
"4586" 917 104.617793969312 71.6421171804806
"4587" 917.2 102.579308594897 75.7636352495571
"4588" 917.4 100.10202114382 78.6530402741324
"4589" 917.6 97.3408710205075 81.6301900394021
"4590" 917.8 94.4602187294777 84.8284171958971
"4591" 918 92.5203964054956 88.089687844289
"4592" 918.2 90.2072370273758 92.054041376565
"4593" 918.4 88.0894892424383 95.5836210181275
"4594" 918.6 84.5616994485643 98.3747095034483
"4595" 918.8 82.0040071018133 100.774537284081
"4596" 919 81.5302088494361 103.862484793152
"4597" 919.2 83.421924440579 106.140580202747
"4598" 919.4 84.979807868579 105.999937948831
"4599" 919.6 87.2003730532655 106.212596787416
"4600" 919.8 88.284582640476 106.347407046742
"4601" 920 87.872107839415 105.987700476548
"4602" 920.2 86.758391448879 105.480643472831
"4603" 920.4 85.2415833626281 104.851211746286
"4604" 920.6 83.665343726204 104.249347586378
"4605" 920.8 80.6071123377153 104.409598616081
"4606" 921 77.6293182023409 104.326140575295
"4607" 921.2 73.9000334884065 104.185764790219
"4608" 921.4 70.7264308599822 103.714414075629
"4609" 921.6 66.8661124175959 103.358907462309
"4610" 921.8 62.8982012440254 103.980717017598
"4611" 922 58.8928971330495 104.428690324757
"4612" 922.2 54.8174537209123 103.998490489247
"4613" 922.4 52.153905804429 102.222070635931
"4614" 922.6 49.888483652879 99.8333160463306
"4615" 922.8 47.0342186580075 97.4331246141044
"4616" 923 44.0534440428413 94.5334264198593
"4617" 923.2 41.8058178676084 91.6907022958159
"4618" 923.4 39.8065236737981 88.2661205137176
"4619" 923.6 37.0989338685049 84.7557451841362
"4620" 923.8 34.5053964139946 81.4906717995027
"4621" 924 32.7448929297554 77.3261006876395
"4622" 924.2 30.2013738164581 74.3054986564268
"4623" 924.4 27.5674760928123 70.975689269614
"4624" 924.6 25.5526815982419 67.4003857008166
"4625" 924.8 24.6655451517858 63.4099567329255
"4626" 925 23.9448561909665 59.3007593992931
"4627" 925.2 24.1224898542713 55.1814809345037
"4628" 925.4 24.9262171711573 51.4970890336529
"4629" 925.6 25.4006267692752 46.995513947568
"4630" 925.8 25.6175472465916 42.7951447049857
"4631" 926 26.6155501005132 38.6283125098833
"4632" 926.2 29.5404859977575 36.2058330628663
"4633" 926.4 32.8668165313721 34.2041191344427
"4634" 926.6 37.5606370095677 32.5230516526143
"4635" 926.8 41.0094332743176 30.6520798033079
"4636" 927 44.6374749226229 29.1354390434817
"4637" 927.2 48.833411477343 28.4839325401312
"4638" 927.4 52.6320894677456 27.3982278252806
"4639" 927.6 56.6881368106333 25.8818315103089
"4640" 927.8 60.378995736426 24.3855561961336
"4641" 928 64.438361055837 22.8238297919355
"4642" 928.2 68.6884189524767 21.5349211053534
"4643" 928.4 72.192181397079 21.3268099100473
"4644" 928.6 74.006889810492 22.270759325298
"4645" 928.8 76.9887822849554 22.3053236187453
"4646" 929 80.3324140468486 21.2371489537042
"4647" 929.2 83.8551560680284 20.239403387457
"4648" 929.4 84.9541284714142 18.1917359517345
"4649" 929.6 85.9410550901109 15.4804196010806
"4650" 929.8 86.8779658348 13.1579433853912
"4651" 930 87.6405087758737 12.6167838788227
"4652" 930.2 89.0378429269983 13.1331248123871
"4653" 930.4 90.2868832826449 13.8989967256795
"4654" 930.6 91.9540534474162 15.109063667662
"4655" 930.8 94.6615951725907 16.2891443806159
"4656" 931 97.591661912107 17.8675696290975
"4657" 931.2 99.4164860398486 19.5567353684458
"4658" 931.4 101.975288892172 21.7911314543389
"4659" 931.6 105.255202482991 23.3454399074395
"4660" 931.8 106.445471768751 22.9408010170634
"4661" 932 107.188600070613 22.7572572798565
"4662" 932.2 108.203043543951 23.8996194034636
"4663" 932.4 108.97292461959 24.5045877547565
"4664" 932.6 109.570334850441 25.2710540169423
"4665" 932.8 110.304265183965 25.664197350592
"4666" 933 112.110090973227 26.8542525953389
"4667" 933.2 113.494325893433 27.9325468324683
"4668" 933.4 113.746209123773 29.3275743179677
"4669" 933.6 114.791261944601 31.3471236449502
"4670" 933.8 116.191339419441 33.5079483117934
"4671" 934 117.149253981003 35.3307331714393
"4672" 934.2 118.469824894062 37.7048801709255
"4673" 934.4 119.872642719808 40.6998306968216
"4674" 934.6 120.652621131242 43.436275418069
"4675" 934.8 121.413036218852 46.6690687974329
"4676" 935 122.696985599105 50.0182852305175
"4677" 935.2 123.630364620636 53.7636345221034
"4678" 935.4 123.975030416073 57.5279558874233
"4679" 935.6 123.764257386535 61.2518050976356
"4680" 935.8 124.087009365346 65.2418127637806
"4681" 936 123.483077940835 68.6839501596388
"4682" 936.2 122.364776761699 72.4997997416567
"4683" 936.4 121.1923109556 76.4947583264211
"4684" 936.6 120.09485846982 80.7033581190289
"4685" 936.8 118.4789381284 84.9916944599378
"4686" 937 117.835750514335 89.6383880124179
"4687" 937.2 117.08470801906 92.0931837987288
"4688" 937.4 116.118706748724 94.2544197443035
"4689" 937.6 115.91629544806 94.7233141540251
"4690" 937.8 116.104629488832 94.5453497820626
"4691" 938 116.254786927675 94.5828891417734
"4692" 938.2 116.375740952861 94.5178025166277
"4693" 938.4 116.375740952861 94.5178025166277
"4694" 938.6 116.37921696051 94.6750655293393
"4695" 938.8 116.354855511556 94.8418998111737
"4696" 939 116.540693315826 95.1638659382395
"4697" 939.2 116.807016216455 95.4029027114121
"4698" 939.4 117.106624840184 95.6887724886039
"4699" 939.6 116.962238243402 95.7641092590277
"4700" 939.8 116.983734093172 95.8580687497288
"4701" 940 116.943910203073 96.0390298639689
"4702" 940.2 116.581292056323 96.8390701360225
"4703" 940.4 116.522418554684 97.0111619100458
"4704" 940.6 116.048320449266 97.9473542558578
"4705" 940.8 115.173298575274 98.4377121420806
"4706" 941 114.251387222208 99.0875595832548
"4707" 941.2 113.156009868096 100.320154617581
"4708" 941.4 111.298189113441 101.461707129477
"4709" 941.6 109.795974474603 102.678362473298
"4710" 941.8 108.654072104793 104.326140575295
"4711" 942 107.037542485971 105.96923641731
"4712" 942.2 105.051668267014 107.844280014407
"4713" 942.4 102.763957650553 109.598328323516
"4714" 942.6 101.112100734842 111.582353565831
"4715" 942.8 98.4779074330995 112.744097115307
"4716" 943 94.8797360039438 114.316544244364
"4717" 943.2 91.278849862459 116.371546870741
"4718" 943.4 88.5000252299251 118.969816808542
"4719" 943.6 87.462684581954 119.220850748743
"4720" 943.8 85.5067390280496 119.503503495698
"4721" 944 81.8457845661571 119.335257812987
"4722" 944.2 77.8927152248085 119.325481136761
"4723" 944.4 74.4194013525462 118.329457305745
"4724" 944.6 70.6224958218971 117.964364654399
"4725" 944.8 66.8808680432848 118.610011529639
"4726" 945 63.335614108899 120.203940103621
"4727" 945.2 60.9431402480519 122.290170573486
"4728" 945.4 60.167917805299 123.491074136701
"4729" 945.6 60.0064644318517 122.555399908126
"4730" 945.8 59.3450524335373 120.529364641914
"4731" 946 58.5109637818127 118.151512988282
"4732" 946.2 56.9221168055114 116.174425494648
"4733" 946.4 54.2975228546231 113.787445917963
"4734" 946.6 52.2021663236659 111.422896294668
"4735" 946.8 50.7003805932405 108.716746837211
"4736" 947 49.4946853419123 105.302908756343
"4737" 947.2 48.2736775611636 101.832100457319
"4738" 947.4 46.657111955198 98.5088060286759
"4739" 947.6 46.0698146311504 94.539912533533
"4740" 947.8 46.526051920779 90.5963655544807
"4741" 948 46.6341109918878 86.5473959783748
"4742" 948.2 48.4655038985355 83.3245495389285
"4743" 948.4 48.8973828141447 79.5073786452649
"4744" 948.6 48.9907286774397 75.1754559553148
"4745" 948.8 48.7956742482378 70.9021225521806
"4746" 949 47.5343486950123 66.9814492583806
"4747" 949.2 45.2176439833109 63.4636306998281
"4748" 949.4 42.121785646204 60.6712099773619
"4749" 949.6 38.5484574526202 57.4689916328074
"4750" 949.8 35.6600799566402 53.9029119018561
"4751" 950 31.9502759181053 50.5799432032438
"4752" 950.2 31.1540081196147 47.7276792491163
"4753" 950.4 32.0988295081437 45.8385274017101
"4754" 950.6 33.7026447933107 43.8832942944953
"4755" 950.8 35.6636333522143 42.3699457693689
"4756" 951 38.3273953272494 40.025935202467
"4757" 951.2 41.7442628420515 38.1959863431411
"4758" 951.4 45.3650578422933 35.8548813016136
"4759" 951.6 49.2383669146559 34.8705044102949
"4760" 951.8 53.2795057550059 34.0152939249402
"4761" 952 57.4398908247123 32.6431020328806
"4762" 952.2 61.5721717551745 31.3677673127492
"4763" 952.4 65.5151166289653 30.6963378552397
"4764" 952.6 69.4278336476824 31.3032327512703
"4765" 952.8 73.6187659376812 31.6124795302284
"4766" 953 77.8731102308495 31.5747300153453
"4767" 953.2 82.1283248084004 32.3528535132592
"4768" 953.4 86.066902348557 33.7919697293719
"4769" 953.6 90.0515839175123 35.001564444714
"4770" 953.8 94.4426657238207 36.6423828146686
"4771" 954 97.8411977599653 39.2204386573079
"4772" 954.2 101.007380309905 42.5190105104176
"4773" 954.4 103.152163991783 45.9786431872966
"4774" 954.6 104.963990286646 50.3943182041473
"4775" 954.8 106.563341185623 54.7549176149323
"4776" 955 107.065345487807 59.6684283550589
"4777" 955.2 107.874498132908 64.3059024922625
"4778" 955.4 108.577159792697 69.5550115879689
"4779" 955.6 109.127001002579 74.6374614381669
"4780" 955.8 111.032123507904 79.6609936567132
"4781" 956 111.150226233748 84.4445806370092
"4782" 956.2 109.399097080757 87.0977079427176
"4783" 956.4 108.012681606162 91.3460969542056
"4784" 956.6 106.376663592653 95.7282451307288
"4785" 956.8 104.369140803552 100.048226766973
"4786" 957 102.927478593894 104.037022613608
"4787" 957.2 103.335940283615 105.378639200759
"4788" 957.4 104.368466044617 105.193533546196
"4789" 957.6 105.30828674614 105.101463512459
"4790" 957.8 105.876602245394 105.051504287803
"4791" 958 106.363165643868 104.469818005617
"4792" 958.2 106.464107236114 104.556027581697
"4793" 958.4 106.508145239993 104.586427338512
"4794" 958.6 106.759883682812 104.526439873181
"4795" 958.8 107.378709600046 104.595679136647
"4796" 959 107.777130418659 104.518768477512
"4797" 959.2 107.91875618484 104.447955594422
"4798" 959.4 107.926887315312 104.429223116627
"4799" 959.6 108.146759744512 104.378236730592
"4800" 959.8 108.553986408372 104.165619745891
"4801" 960 108.820675609433 104.010646258817
"4802" 960.2 108.770777657762 104.132536014556
"4803" 960.4 108.795726940303 104.286490011857
"4804" 960.6 108.643681746302 104.732593523593
"4805" 960.8 108.635294045616 104.922401911131
"4806" 961 108.601215345629 105.321609539556
"4807" 961.2 108.549833347025 105.54438217734
"4808" 961.4 108.255816190868 106.257876981317
"4809" 961.6 108.153323860079 106.637098605239
"4810" 961.8 107.49324662841 107.195748361503
"4811" 962 106.842807057471 107.642908478473
"4812" 962.2 106.213972400908 108.214497696224
"4813" 962.4 105.708312368912 108.796555074789
"4814" 962.6 104.51124503516 109.395527334973
"4815" 962.8 103.869144433079 109.927102423581
"4816" 963 102.209024905116 110.521045480506
"4817" 963.2 100.388248648641 111.665116122943
"4818" 963.4 99.4172761648706 112.664217057497
"4819" 963.6 97.69550503766 113.874442190473
"4820" 963.8 95.8337456991842 114.585378857962
"4821" 964 93.5994128879737 115.902405308607
"4822" 964.2 91.1911093282673 117.321990643503
"4823" 964.4 88.7297131712328 118.994782889119
"4824" 964.6 87.4396238075263 119.996973923646
"4825" 964.8 86.9692671110925 120.027029107135
"4826" 965 85.0946518392328 120.542679884888
"4827" 965.2 82.175617698179 121.767016476381
"4828" 965.4 79.4640584343087 122.779640704581
"4829" 965.6 76.4937315900015 123.295278177229
"4830" 965.8 72.8892777860572 123.513426377189
"4831" 966 69.5289425844504 123.352719251309
"4832" 966.2 66.0292687408361 123.202494777895
"4833" 966.4 62.5428998022746 122.282924249276
"4834" 966.6 59.1101661557339 121.029764600595
"4835" 966.8 55.6158994527902 119.833924504454
"4836" 967 51.7567635517608 119.439633052126
"4837" 967.2 48.2705292960874 118.673693703665
"4838" 967.4 44.8403421602251 118.681208917073
"4839" 967.6 43.5773624179268 119.731607910668
"4840" 967.8 44.1935542327456 119.961386308789
"4841" 968 44.3307878756611 120.661559468567
"4842" 968.2 44.2900897443097 120.612584910504
"4843" 968.4 44.3050693926559 121.012042199734
"4844" 968.6 44.3134865283932 121.399801096923
"4845" 968.8 44.0693622319214 121.48318292032
"4846" 969 44.3414583100995 120.570860775841
"4847" 969.2 43.9498997594051 120.256546891842
"4848" 969.4 43.8104472786378 119.520686033507
"4849" 969.6 43.6512036495462 118.629541408679
"4850" 969.8 43.4903429631623 118.095171785664
"4851" 970 42.6927145161244 116.660227390808
"4852" 970.2 41.4990379738133 114.186939922018
"4853" 970.4 40.8810849237153 111.880357782172
"4854" 970.6 41.2633003623658 109.697250770269
"4855" 970.8 41.2292482655789 107.404814968723
"4856" 971 41.359071884579 104.838854130516
"4857" 971.2 41.0252397214361 102.452971215438
"4858" 971.4 41.294160075079 100.099454465281
"4859" 971.6 41.261704170329 97.4185967329306
"4860" 971.8 41.8540244320165 95.1677797385181
"4861" 972 43.4262633563482 92.8727727814845
"4862" 972.2 44.3526518050495 90.4459228901101
"4863" 972.4 43.695897026579 91.4234183743454
"4864" 972.6 43.955544264579 91.0339475173454
"4865" 972.8 44.0238724851053 91.2393341096333
"4866" 973 44.241156226379 90.8855181604352
"4867" 973.2 44.3164099173925 90.994858052801
"4868" 973.4 44.6732484224469 90.7181058160712
"4869" 973.6 44.8318536928289 90.7618906687056
"4870" 973.8 44.7705480949678 90.9800664728584
"4871" 974 44.8289031560335 90.5332240670579
"4872" 974.2 44.8210350579123 90.4968341132473
"4873" 974.4 44.7542417466877 90.622894728798
"4874" 974.6 44.7921853648012 90.6122328856918
"4875" 974.8 44.8418401250597 90.5209679911383
"4876" 975 44.6471046965597 90.8654999030999
"4877" 975.2 44.6581191438731 90.7819369628159
"4878" 975.4 45.1046214029619 90.2049611542189
"4879" 975.6 45.0868643730075 90.3104886465194
"4880" 975.8 44.9138786157426 90.8147052773443
"4881" 976 45.1425030668647 90.8569401040449
"4882" 976.2 45.2609928778567 90.994491319414
"4883" 976.4 45.2403504250272 91.1922111989255
"4884" 976.6 45.4052413434123 90.994491319414
"4885" 976.8 45.6036441057823 90.5789823919366
"4886" 977 46.0605415155075 89.5563856351342
"4887" 977.2 47.1533049852105 87.8707528376859
"4888" 977.4 48.4462612672608 86.2283908824897
"4889" 977.6 50.0018884024172 84.6458617941983
"4890" 977.8 51.5925597648833 83.8269104994067
"4891" 978 53.1489111129075 82.7364727355949
"4892" 978.2 54.9182215775647 80.7279158873521
"4893" 978.4 56.4880947522691 79.0053105797919
"4894" 978.6 58.6304214937641 77.4952390845066
"4895" 978.8 60.7272285026849 76.6067251047101
"4896" 979 62.7210955179394 75.658195738476
"4897" 979.2 64.9636314650059 75.5223846962323
"4898" 979.4 66.9890697271573 75.6724366874361
"4899" 979.6 69.0619048424848 75.7590532394748
"4900" 979.8 71.3214678144755 75.1388492080979
"4901" 980 74.3687986688236 74.4148182177615
"4902" 980.2 76.800919871579 74.2507343506452
"4903" 980.4 79.1990100922082 74.2927070466031
"4904" 980.6 81.7688370253123 74.9266547411806
"4905" 980.8 84.2728335955463 75.5732328088524
"4906" 981 87.271056633696 76.1798669952296
"4907" 981.2 90.237664438079 76.9061698772511
"4908" 981.4 92.483613046779 78.0683863209806
"4909" 981.6 93.7222831057084 79.8278781926042
"4910" 981.8 95.0671030648789 82.0458574480932
"4911" 982 96.7466961356915 83.8082130760181
"4912" 982.2 98.8834482214826 84.7710389973517
"4913" 982.4 100.776560366186 84.6764085280806
"4914" 982.6 101.735806873669 84.4495818679177
"4915" 982.8 103.385587919613 84.3095474024795
"4916" 983 105.657576701717 84.6473101307186
"4917" 983.2 108.439956906523 84.5371034088166
"4918" 983.4 109.395921356222 84.2127527459378
"4919" 983.6 109.494342833613 84.8726192249784
"4920" 983.8 109.722398979372 86.4648407967186
"4921" 984 109.482393159591 87.9658144744932
"4922" 984.2 108.763845744025 90.1377723922293
"4923" 984.4 107.979640910336 92.8219634337158
"4924" 984.6 107.115556576554 95.7188111593528
"4925" 984.8 105.779656880255 98.3745547058104
"4926" 985 104.007509079645 100.697668035989
"4927" 985.2 102.342839723214 103.290308495513
"4928" 985.4 100.339221947452 105.88428521782
"4929" 985.6 97.9761507737021 108.339259698888
"4930" 985.8 95.7860786310551 109.327440945343
"4931" 986 93.1778501700216 111.06997592199
"4932" 986.2 90.3953074040075 112.362840799104
"4933" 986.4 87.3722717044361 112.981048508628
"4934" 986.6 84.3677822361504 114.218236687313
"4935" 986.8 80.744312298704 115.241756826393
"4936" 987 77.234481768994 114.843253429864
"4937" 987.2 74.0680226716129 114.369710673767
"4938" 987.4 70.2565325203495 113.572805035827
"4939" 987.6 67.1318825086659 112.258283060407
"4940" 987.8 63.5461411972839 110.833739500531
"4941" 988 60.0866790254095 110.501406907631
"4942" 988.2 55.691599422179 110.264643832981
"4943" 988.4 51.6291187907021 109.759330362104
"4944" 988.6 47.746393939379 109.868681795031
"4945" 988.8 43.921790123639 110.246468526321
"4946" 989 41.9003703637993 111.597206268004
"4947" 989.2 41.3944783261244 113.284813296808
"4948" 989.4 41.2528525599426 114.524038750899
"4949" 989.6 42.5754193302867 114.696622456996
"4950" 989.8 43.4979692140052 114.562444098695
"4951" 990 45.1610492981504 114.798579174628
"4952" 990.2 47.1571622234661 116.246581167806
"4953" 990.4 49.2551933689625 117.647161739731
"4954" 990.6 52.0387727528421 119.750992329752
"4955" 990.8 54.941868022454 121.118980244872
"4956" 991 58.5569921558218 122.501447235295
"4957" 991.2 61.1900742882639 123.862689800074
"4958" 991.4 61.644012353329 123.996737132706
"4959" 991.6 61.4817328295789 124.567212073888
"4960" 991.8 60.9287803782827 124.30867443947
"4961" 992 60.1572032483891 124.465704414631
"4962" 992.2 59.2503893780165 124.838967860968
"4963" 992.4 58.2964176062575 124.439528404652
"4964" 992.6 57.8670053174223 123.91051391587
"4965" 992.8 57.893408000419 123.745528429941
"4966" 993 57.5071328017328 124.687049260658
"4967" 993.2 57.3905344578492 124.269103576621
"4968" 993.4 57.4298693523684 123.56370703512
"4969" 993.6 57.519515977699 123.667634258541
"4970" 993.8 58.2090957672873 124.375389354789
"4971" 994 59.2629291593972 123.94215220199
"4972" 994.2 61.4463263880335 123.658900669626
"4973" 994.4 63.7507396631461 123.81435432467
"4974" 994.6 66.674677589579 124.076022271452
"4975" 994.8 69.141326350579 124.429482529372
"4976" 995 72.3274143335373 123.991327815247
"4977" 995.2 75.5645044525313 123.4040304912
"4978" 995.4 77.8336077499881 123.198616929535
"4979" 995.6 78.4745919327411 122.884903098364
"4980" 995.8 79.9389422051218 122.317839545566
"4981" 996 81.9440692708666 121.467177268663
"4982" 996.2 83.9832206756672 120.860923982595
"4983" 996.4 86.7265256514881 119.840906056308
"4984" 996.6 89.0218837898763 118.311252088459
"4985" 996.8 91.8717486859268 116.593263033972
"4986" 997 92.8622329744297 114.85652461367
"4987" 997.2 94.1763455241919 112.678525574645
"4988" 997.4 95.4681897193684 110.753873891949
"4989" 997.6 96.0831437041053 108.157401511949
"4990" 997.8 95.1396252244583 106.992640966529
"4991" 998 94.2012793904713 105.678874152611
"4992" 998.2 93.0388586788097 103.629658258858
"4993" 998.4 91.8562031634806 101.511978005122
"4994" 998.6 90.237664438079 99.5087569988306
"4995" 998.8 89.387909840988 97.4581339259897
"4996" 999 89.6406886162839 95.0186687990724
"4997" 999.2 90.6494819835954 92.4264529311708
"4998" 999.4 92.3730391368031 90.7221601646151
"4999" 999.6 93.3444435050713 88.9555947389653
"5000" 999.8 93.7748736393402 86.3379570846851
"5001" 1000 93.6056296359069 83.647396728302
"5002" 1000.2 92.5314960439166 81.2175363932949
"5003" 1000.4 90.6936904415283 78.739853798492
"5004" 1000.6 88.1811727151284 76.5610057074048
"5005" 1000.8 84.979807868579 74.688644773014
"5006" 1001 81.309468379242 72.9231376297002
"5007" 1001.2 77.5841890395456 71.3478503107473
"5008" 1001.4 74.1796497216576 71.1944444987829
"5009" 1001.6 70.3026832901116 71.7462583009393
"5010" 1001.8 67.6943035410509 73.058653319929
"5011" 1002 64.5085194523318 75.4392392323784
"5012" 1002.2 61.5083232093742 76.939390077677
"5013" 1002.4 58.4366294624017 78.2172726485933
"5014" 1002.6 55.6778533919319 78.6457195913571
"5015" 1002.8 52.4539980929636 78.1602614975037
"5016" 1003 49.6049656204177 75.4023954869355
"5017" 1003.2 47.9214464320951 73.1828303879032
"5018" 1003.4 46.5999949385572 71.1662853943198
"5019" 1003.6 46.3851005630075 68.1053508742949
"5020" 1003.8 45.7538964414085 64.9343668296943
"5021" 1004 43.8340963629338 61.067355234129
"5022" 1004.2 41.6941005787725 59.0739345036774
"5023" 1004.4 38.75200165813 57.1061109910602
"5024" 1004.6 35.2030478285279 55.285930863448
"5025" 1004.8 31.2872717653854 54.5007928279355
"5026" 1005 29.9574195433922 54.2712889683279
"5027" 1005.2 28.2352168267924 54.9241900456818
"5028" 1005.4 25.8909293218316 54.3516609762964
"5029" 1005.6 24.5544293283368 52.5518956476333
"5030" 1005.8 24.14358478977 50.307428763266
"5031" 1006 24.2635922673201 48.5006752595571
"5032" 1006.2 25.496548955653 46.6020260446917
"5033" 1006.4 26.3388208073816 45.0955785826991
"5034" 1006.6 26.8437926371559 43.2427012026191
"5035" 1006.8 27.727591889579 42.7926500007011
"5036" 1007 29.6037015056155 42.3206612218977
"5037" 1007.2 31.9088077566824 41.0758175884082
"5038" 1007.4 34.2157181661907 38.7180837337336
"5039" 1007.6 37.6165703161652 36.7289646901668
"5040" 1007.8 40.9484341331768 35.318033034798
"5041" 1008 44.4020804486119 33.684972241185
"5042" 1008.2 47.714528141988 32.1524277637966
"5043" 1008.4 50.9289272280075 30.7275616677015
"5044" 1008.6 54.2462297973123 30.2543474432806
"5045" 1008.8 58.1331787946824 29.499132114822
"5046" 1009 61.676468258079 28.8955268977473
"5047" 1009.2 65.2742398271747 27.9766334809955
"5048" 1009.4 68.6137452606002 26.2364445454636
"5049" 1009.6 71.5158422206758 24.6622997513226
"5050" 1009.8 74.5747398594085 25.1331007274102
"5051" 1010 76.6571865791147 27.0949969437592
"5052" 1010.2 78.5137064813403 29.5412026998193
"5053" 1010.4 80.9713212954104 32.1904697971986
"5054" 1010.6 83.1016928470456 35.3217960382473
"5055" 1010.8 84.774823207 38.1947699506438
"5056" 1011 87.0964973087963 41.0965952065915
"5057" 1011.2 89.4356895013532 43.1768229641935
"5058" 1011.4 91.9389245002493 44.1921255811301
"5059" 1011.6 94.2981052876534 44.1521039674636
"5060" 1011.8 96.7580913681834 44.4275200551411
"5061" 1012 98.5247387842456 46.4693174563806
"5062" 1012.2 99.3174712856119 49.2894859183499
"5063" 1012.4 99.746553978664 52.5713037698466
"5064" 1012.6 99.6470235492273 55.9532894826246
"5065" 1012.8 99.1398554552218 59.0779727959735
"5066" 1013 98.0184266701456 61.9875673808473
"5067" 1013.2 97.2934271730324 65.0881378287318
"5068" 1013.4 97.1404626271437 68.6935936924865
"5069" 1013.6 96.1624898501914 71.9975093374932
"5070" 1013.8 94.1167046402686 74.1495036977875
"5071" 1014 91.535118558085 77.0520081568096
"5072" 1014.2 89.4262668193289 79.8126593734021
"5073" 1014.4 88.3382884470572 83.0423242802328
"5074" 1014.6 88.4735905563731 86.1636526339777
"5075" 1014.8 89.0724442511527 90.0577039484331
"5076" 1015 90.1603884743885 93.631147200533
"5077" 1015.2 91.1933660025636 97.0505967052268
"5078" 1015.4 92.9822168835008 99.0888587311275
"5079" 1015.6 94.9975090920708 101.320434960695
"5080" 1015.8 95.0203665620389 103.306097854581
"5081" 1016 93.499482865454 105.164198401518
"5082" 1016.2 91.4348084657429 105.585460083253
"5083" 1016.4 89.2388601435144 106.189438553984
"5084" 1016.6 86.4811552044338 107.131706756403
"5085" 1016.8 83.6992748993517 108.605261939217
"5086" 1017 80.5438008193586 109.999715634208
"5087" 1017.2 77.2532086087402 109.807748451274
"5088" 1017.4 73.607258844179 110.225696747281
"5089" 1017.6 69.7069864047932 111.095514994581
"5090" 1017.8 65.824332885129 111.536915299181
"5091" 1018 62.3844126804383 112.203072744174
"5092" 1018.2 58.4455352884499 112.333027233758
"5093" 1018.4 55.146340222379 111.697424500853
"5094" 1018.6 52.0730610962335 111.888619285199
"5095" 1018.8 48.5193437940405 111.958342739319
"5096" 1019 45.2970549942456 113.185057052771
"5097" 1019.2 43.5475271762932 113.364337288533
"5098" 1019.4 43.4186465860027 112.409153986835
"5099" 1019.6 42.2121985237218 110.316573280581
"5100" 1019.8 41.9460209225931 108.736747832468
"5101" 1020 41.9019706549426 106.994268848899
"5102" 1020.2 41.3846109571691 105.9813157084
"5103" 1020.4 41.1879407504426 104.509916867126
"5104" 1020.6 41.1704219382196 101.748214426581
"5105" 1020.8 40.2462980074361 98.6819041873425
"5106" 1021 39.2483911111596 94.9638833691613
"5107" 1021.2 39.2457136277429 91.2452708238757
"5108" 1021.4 39.3270500219703 88.3425146385372
"5109" 1021.6 40.1176335278915 85.7677383252994
"5110" 1021.8 41.5715105338517 83.6378195760806
"5111" 1022 42.8048349143517 80.6813817070352
"5112" 1022.2 43.4687056933289 76.9519031975806
"5113" 1022.4 43.540108683779 73.5407876083556
"5114" 1022.6 43.5154105318717 69.4221332955807
"5115" 1022.8 42.6109424963647 65.4578763582592
"5116" 1023 42.1893723929086 61.7183141461301
"5117" 1023.2 42.1673286093209 57.8175769004516
"5118" 1023.4 43.4558742891255 54.7490451946504
"5119" 1023.6 45.2666201531614 51.9473035249103
"5120" 1023.8 48.1458087331534 49.1655054245913
"5121" 1024 51.2947220450683 47.5371857777721
"5122" 1024.2 54.5395856241053 46.0005858635701
"5123" 1024.4 57.8580845629856 45.3733778507125
"5124" 1024.6 61.1578870986669 45.4546959417345
"5125" 1024.8 64.6576285196421 45.4717254366964
"5126" 1025 68.5712313280138 45.5458764099285
"5127" 1025.2 72.7901987058768 45.1133511889955
"5128" 1025.4 76.3025646889661 44.3326719591613
"5129" 1025.6 79.6947302176758 43.4867245063226
"5130" 1025.8 83.2989336436316 41.7615030621175
"5131" 1026 86.6196851612105 40.3799064430754
"5132" 1026.2 90.0926486934513 39.3582977807721
"5133" 1026.4 93.1335687135145 39.3239929809677
"5134" 1026.6 94.9594750968693 40.7436770726129
"5135" 1026.8 97.1204101744177 42.4900141410968
"5136" 1027 99.8474344966659 44.3689970811676
"5137" 1027.2 102.748892236869 47.0799072515484
"5138" 1027.4 104.674050870879 50.3120965787806
"5139" 1027.6 106.74641509013 54.0621028678278
"5140" 1027.8 107.538136938227 58.4372848061034
"5141" 1028 108.680641143995 62.3416406368615
"5142" 1028.2 109.965861309964 65.9853739750202
"5143" 1028.4 112.096192804869 69.635714088129
"5144" 1028.6 114.210838678526 71.8169647354317
"5145" 1028.8 115.066431571829 70.8826490093306
"5146" 1029 116.410106028479 69.5000274669806
"5147" 1029.2 117.087614123678 68.2537207245806
"5148" 1029.4 118.826482664675 67.2303238982083
"5149" 1029.6 120.243493655036 65.5605711814955
"5150" 1029.8 120.044484078274 64.3385136884227
"5151" 1030 120.417681663161 62.53485783455
"5152" 1030.2 121.82943072411 60.3182520132056
"5153" 1030.4 123.305313817003 58.3359830427928
"5154" 1030.6 122.885571487758 58.6440397897596
"5155" 1030.8 122.545677333445 58.9024049931064
"5156" 1031 121.996658881689 59.4114483008224
"5157" 1031.2 121.782754008463 60.2347207636122
"5158" 1031.4 121.037655680426 60.8219809022337
"5159" 1031.6 120.293307504977 61.0706388960466
"5160" 1031.8 119.686880939795 61.4640792896631
"5161" 1032 119.443745334199 61.6369495344611
"5162" 1032.2 118.730998271783 62.274457908592
"5163" 1032.4 118.59343383272 62.7461446055924
"5164" 1032.6 118.350810811042 62.6681386778489
"5165" 1032.8 117.639050817013 62.5665077283879
"5166" 1033 116.602026005001 61.9377234532313
"5167" 1033.2 115.6988092528 61.5876195300333
"5168" 1033.4 114.681194093709 61.3914135593959
"5169" 1033.6 113.138550829679 60.356117235414
"5170" 1033.8 112.221600964177 59.3001243924611
"5171" 1034 110.814708049579 58.4373799847097
"5172" 1034.2 109.106502536421 56.9672652580438
"5173" 1034.4 107.167216796611 55.5461981882083
"5174" 1034.6 104.880512303676 54.1029462535807
"5175" 1034.8 102.603364147829 53.1913586679937
"5176" 1035 100.156741370611 52.3641384203785
"5177" 1035.2 97.6235576489192 51.8477627688899
"5178" 1035.4 95.3520317444737 51.006311299328
"5179" 1035.6 93.2941639897529 48.9410462720372
"5180" 1035.8 91.7767025020306 46.6904363945484
"5181" 1036 90.124247100601 44.0038100019213
"5182" 1036.2 89.994245152454 42.1458958900011
"5183" 1036.4 89.8073231825049 40.3704923326917
"5184" 1036.6 89.4808517500449 37.4191359436829
"5185" 1036.8 90.4499041747587 34.8730050257492
"5186" 1037 91.1097404874485 34.0099189607437
"5187" 1037.2 91.7249295238757 33.6421732459103
"5188" 1037.4 93.4386280440477 32.8402716542369
"5189" 1037.6 95.0217317176202 31.844218340292
"5190" 1037.8 95.9603733207725 30.8770820286129
"5191" 1038 97.5643231942241 30.0478860104839
"5192" 1038.2 98.9386091157385 29.5676633649104
"5193" 1038.4 98.6663217890246 29.4421031487546
"5194" 1038.6 97.7650301989864 28.7104080336177
"5195" 1038.8 97.2817149379583 26.7370227036841
"5196" 1039 95.9267208849718 24.7674449174021
"5197" 1039.2 93.9107775204755 22.4976100418565
"5198" 1039.4 92.7161153462608 20.9153083783079
"5199" 1039.6 90.3084773211699 19.3795539762738
"5200" 1039.8 87.7724909454767 19.1494121062284
"5201" 1040 84.3354980557641 19.2140507178769
"5202" 1040.2 80.7100532881345 19.1467347672843
"5203" 1040.4 76.5901474077907 18.5297473108865
"5204" 1040.6 72.5396504949907 17.6866574557336
"5205" 1040.8 68.4557943136643 16.7105775518489
"5206" 1041 65.0801380809201 14.9466154264865
"5207" 1041.2 61.4295211567203 12.5551547947002
"5208" 1041.4 59.3437001041727 10.2022780911119
"5209" 1041.6 59.3765248260221 10.7403822391829
"5210" 1041.8 57.4963041402778 11.0906607248939
"5211" 1042 54.3400526822492 9.70464965791043
"5212" 1042.2 52.952044840813 8.02246702022958
"5213" 1042.4 52.5055584767637 6.89089385267847
"5214" 1042.6 52.1855330477811 6.23255840082532
"5215" 1042.8 51.8043488047598 5.25888125832532
"5216" 1043 52.2074580472664 5.45560202142439
"5217" 1043.2 52.5102374744737 6.12696949323327
"5218" 1043.4 53.1652005136392 7.38364895344811
"5219" 1043.6 52.5715051122123 8.95894647331398
"5220" 1043.8 52.0804606446913 9.99938310228851
"5221" 1044 51.2990454958398 11.9328480992763
"5222" 1044.2 49.9755675860733 14.1435280638503
"5223" 1044.4 48.7893103453456 16.177139689714
"5224" 1044.6 47.6702700900562 18.3527671714556
"5225" 1044.8 46.1088256693721 20.6756026993393
"5226" 1045 45.448515883079 23.4905368933806
"5227" 1045.2 44.6262996294123 26.8313313556473
"5228" 1045.4 44.215191502579 30.6096794967658
"5229" 1045.6 43.9359197640324 34.2655953549876
"5230" 1045.8 43.5839241551915 38.0015719071056
"5231" 1046 43.1780778189767 41.5085799421829
"5232" 1046.2 43.0773256654613 45.6231729278395
"5233" 1046.4 43.904218647765 49.3190968511271
"5234" 1046.6 44.877895790265 52.7247024844295
"5235" 1046.8 45.3418750531861 56.3934058173664
"5236" 1047 44.0291109820123 60.018575826014
"5237" 1047.2 42.6772809390405 63.9395820008883
"5238" 1047.4 40.3377927484456 66.912209994914
"5239" 1047.6 37.4468590063992 70.2185793177604
"5240" 1047.8 35.355094178916 73.675680183266
"5241" 1048 32.3962489574636 77.176597922773
"5242" 1048.2 28.9296624358752 78.8800243538399
"5243" 1048.4 27.3103016856504 78.7462510744735
"5244" 1048.6 26.5164325172009 79.7146131384953
"5245" 1048.8 26.591635223329 82.085345465539
"5246" 1049 27.6180532110477 85.7190544681744
"5247" 1049.2 28.8605980190335 89.4126101921443
"5248" 1049.4 30.5284674143875 92.5334996822402
"5249" 1049.6 32.6040915782665 96.3361923095181
"5250" 1049.8 33.4461639850424 100.351818914898
"5251" 1050 33.7691398176765 104.246527484898
"5252" 1050.2 33.9681830633697 107.889173520674
"5253" 1050.4 34.4703061013915 110.876437637518
"5254" 1050.6 36.231038934079 111.468757899206
"5255" 1050.8 38.5265565609426 110.86891376869
"5256" 1051 41.7839491831244 110.875995056999
"5257" 1051.2 45.6641158217754 110.86600538242
"5258" 1051.4 49.511995157779 110.251661471081
"5259" 1051.6 53.1423356309062 109.38892451209
"5260" 1051.8 56.3855656764699 108.37630028389
"5261" 1052 60.0785328625151 108.021181208474
"5262" 1052.2 63.1022897288203 108.181198581857
"5263" 1052.4 66.6072691720213 109.245528423831
"5264" 1052.6 69.3170875578405 110.933734792442
"5265" 1052.8 72.7832205046316 112.721726643107
"5266" 1053 76.7403355160456 112.514919895647
"5267" 1053.2 81.155204052839 111.360355177341
"5268" 1053.4 85.0513433321096 108.766638237417
"5269" 1053.6 88.5685036223647 107.075619363402
"5270" 1053.8 92.6394013895789 105.606860880192
"5271" 1054 97.7053447831659 104.863981282581
"5272" 1054.2 101.376530948279 104.769395503024
"5273" 1054.4 101.706556253421 105.494309116936
"5274" 1054.6 100.834517338954 105.161493742789
"5275" 1054.8 100.731030888563 103.772185929351
"5276" 1055 100.625792296338 101.345313540029
"5277" 1055.2 100.936310858397 98.2429767135806
"5278" 1055.4 101.755277245449 94.455513741885
"5279" 1055.6 102.67291251515 91.0858174583209
"5280" 1055.8 103.784259759117 87.4526366882345
"5281" 1056 103.812148697908 83.082111158166
"5282" 1056.2 104.511050104801 78.831941531988
"5283" 1056.4 104.0036046099 74.8051769262592
"5284" 1056.6 103.512921088262 71.1082571277148
"5285" 1056.8 102.505996433579 66.8905727250806
"5286" 1057 101.897168427234 63.0383925819944
"5287" 1057.2 101.473445789439 58.9064201565806
"5288" 1057.4 101.201269062629 55.1480263865307
"5289" 1057.6 99.731016577454 51.5861383670579
"5290" 1057.8 97.8547295321652 47.9385626893393
"5291" 1058 96.9394129652375 43.7360553119709
"5292" 1058.2 96.5090837197718 40.6810610169662
"5293" 1058.4 94.6249390919319 38.4156710682983
"5294" 1058.6 91.6314449768936 36.6234358437267
"5295" 1058.8 88.3212907894312 34.6485818927511
"5296" 1059 84.2959695033813 33.2919182124876
"5297" 1059.2 80.3018776850515 31.8959742387015
"5298" 1059.4 77.476002690379 29.3715468340806
"5299" 1059.6 76.424431376479 26.5067723081473
"5300" 1059.8 77.0753197935562 23.7965075590693
"5301" 1060 78.7258907739927 22.6901071320979
"5302" 1060.2 80.0925767920306 23.0248470084516
"5303" 1060.4 81.2248008016333 23.2825368777219
"5304" 1060.6 82.928594688379 23.2958014648806
"5305" 1060.8 85.9333399667514 23.3839919922703
"5306" 1061 88.9327132333031 23.9480532334427
"5307" 1061.2 91.9995564102218 24.4799783324735
"5308" 1061.4 95.5619080854767 25.226042636467
"5309" 1061.6 99.4355168865324 25.040570521162
"5310" 1061.8 102.777313210365 26.0114490097379
"5311" 1062 104.256475340315 27.6417541083938
"5312" 1062.2 105.875372219718 30.5610934825923
"5313" 1062.4 108.170633675946 33.5432124579473
"5314" 1062.6 110.002216411568 36.6540683830413
"5315" 1062.8 111.198277832988 40.2073932153875
"5316" 1063 111.672147765765 43.4091030326969
"5317" 1063.2 111.399678003426 45.6552469984159
"5318" 1063.4 110.785858356468 48.8234524142473
"5319" 1063.6 110.719123626799 52.1356191041191
"5320" 1063.8 111.725000719273 55.0712777176512
"5321" 1064 113.571296226346 58.0149646394473
"5322" 1064.2 115.13597993915 61.2389653990532
"5323" 1064.4 115.766775251434 64.5138620133879
"5324" 1064.6 113.809306194512 67.3449553915807
"5325" 1064.8 111.897555053511 70.3117201394102
"5326" 1065 109.36239547659 73.1199664873169
"5327" 1065.2 106.794551937624 76.5288824165694
"5328" 1065.4 104.371129093212 79.5613579394807
"5329" 1065.6 101.717781603936 82.7197811274378
"5330" 1065.8 98.7910436437328 86.0944819048499
"5331" 1066 96.6181134777554 90.0526336913748
"5332" 1066.2 93.3983702391174 93.2637416033191
"5333" 1066.4 90.4963428431014 95.7840786164015
"5334" 1066.6 86.8732354195328 98.3747976190268
"5335" 1066.8 83.1032664666699 100.821745872808
"5336" 1067 79.6875862234613 104.096494593787
"5337" 1067.2 76.7887489072977 107.413798299503
"5338" 1067.4 75.4001913507895 111.942784929107
"5339" 1067.6 74.670752735334 112.279824335254
"5340" 1067.8 72.3517104204264 111.815045899886
"5341" 1068 69.7314337096699 110.983394596353
"5342" 1068.2 65.2612752859499 110.354264008677
"5343" 1068.4 61.1362699790196 108.554052622631
"5344" 1068.6 57.1263598050628 106.855308083694
"5345" 1068.8 53.1248608387886 104.531046517726
"5346" 1069 48.7791632119065 102.379425815512
"5347" 1069.2 45.7581771382347 99.3411568349577
"5348" 1069.4 43.4893594508972 96.077282705717
"5349" 1069.6 40.6680752028048 91.929779757371
"5350" 1069.8 38.8103287762701 88.2198296584336
"5351" 1070 37.2468666022283 83.938774329217
"5352" 1070.2 35.8962306535 79.5688740437385
"5353" 1070.4 34.751653508265 74.8475529082086
"5354" 1070.6 34.2957053545419 70.4462974010251
"5355" 1070.8 34.9977145535789 66.4112239780037
"5356" 1071 35.5458587226901 62.368383329914
"5357" 1071.2 35.0895410157985 57.6240161152392
"5358" 1071.4 36.4367233424946 53.1628981208216
"5359" 1071.6 37.0795290154004 48.4417091536164
"5360" 1071.8 37.6518863198012 43.7651395554325
"5361" 1072 36.2605443020335 38.9858709820693
"5362" 1072.2 34.3900295284726 35.1445545725913
"5363" 1072.4 31.8937498447608 33.8386595423988
"5364" 1072.6 29.674946174579 33.1844100790589
"5365" 1072.8 26.9035535500316 32.1313236611385
"5366" 1073 24.5380305554105 30.1429724438227
"5367" 1073.2 23.9922123065335 29.2756543882284
"5368" 1073.4 24.3323224185554 27.6067092840277
"5369" 1073.6 24.4909547676134 24.6106013579944
"5370" 1073.8 24.9093982726351 22.3224160608503
"5371" 1074 24.6026610134143 19.6385937508159
"5372" 1074.2 23.3558909216801 18.2395361779177
"5373" 1074.4 22.0096461208757 18.1189776597675
"5374" 1074.6 21.0103136255902 18.0032280174908
"5375" 1074.8 20.7966857784499 18.5689653756774
"5376" 1075 20.3447652046889 19.047715857229
"5377" 1075.2 20.0016754327855 19.0872584072111
"5378" 1075.4 19.8962961628048 19.2390227640645
"5379" 1075.6 19.0597015943456 19.890095193114
"5380" 1075.8 18.7010320273437 20.5000116462983
"5381" 1076 17.7265366687575 20.6038159937592
"5382" 1076.2 16.9407281539334 21.3446675048971
"5383" 1076.4 17.159949302979 21.9066887415806
"5384" 1076.6 17.049599226829 21.9947833401878
"5385" 1076.8 17.2263035971345 22.0172792318399
"5386" 1077 17.1311347924204 21.9541851875563
"5387" 1077.2 17.1840594036504 21.7861382382235
"5388" 1077.4 17.6619339631123 21.8287945701806
"5389" 1077.6 18.4787290107108 21.6327751718224
"5390" 1077.8 13.8302825794837 23.3718410131521
"5391" 1078 13.0329617173627 22.8645765250131
"5392" 1078.2 14.125745546742 22.4400944805154
"5393" 1078.4 14.9422037563376 22.2334861273393
"5394" 1078.6 15.1270641631084 22.1816093465218
"5395" 1078.8 15.6821498423621 21.6392208036409
"5396" 1079 15.9076042527185 21.1775630674295
"5397" 1079.2 16.2030084583501 20.82273972993
"5398" 1079.4 16.2646471600975 20.0795415112103
"5399" 1079.6 16.2332083919636 19.5249246545422
"5400" 1079.8 16.4229506043482 19.3451688743883
"5401" 1080 16.471884122279 18.9028947569681
"5402" 1080.2 16.9475949547575 18.6842810556878
"5403" 1080.4 17.338456779104 17.5105364431931
"5404" 1080.6 17.7552146375049 17.1176396851362
"5405" 1080.8 18.4591714951486 16.8977977199098
"5406" 1081 19.412389092629 15.8991007723556
"5407" 1081.2 20.5951135445187 14.9337526752915
"5408" 1081.4 22.1029081175557 13.8863063259178
"5409" 1081.6 23.9940436741996 12.2684041999599
"5410" 1081.8 25.50268366051 11.0552248637875
"5411" 1082 26.5678342265123 10.672618244114
"5412" 1082.2 27.637713999502 10.950145951251
"5413" 1082.4 29.5699203255003 10.8220855867379
"5414" 1082.6 32.1009272958922 10.6589580882192
"5415" 1082.8 34.7658866625075 10.9551391673664
"5416" 1083 36.2565106567942 11.9677868718085
"5417" 1083.2 37.0797608432915 13.0462267448306
"5418" 1083.4 38.1088448517575 13.9132630574378
"5419" 1083.6 40.2323883339718 14.6551123088664
"5420" 1083.8 42.1890157346147 15.4711464854378
"5421" 1084 44.0945319037437 16.8435676005806
"5422" 1084.2 45.951404077557 18.4656495214927
"5423" 1084.4 48.2083869559583 19.1624860365117
"5424" 1084.6 49.830063024329 20.0010634769735
"5425" 1084.8 51.5524643143376 21.4634977663737
"5426" 1085 53.6689766120059 23.0663491584908
"5427" 1085.2 56.210893898179 24.1050353566473
"5428" 1085.4 58.720158673242 25.1071231751893
"5429" 1085.6 60.832614734579 26.6734733609502
"5430" 1085.8 63.0449698088779 29.0014826005394
"5431" 1086 64.7754601520733 31.849135787693
"5432" 1086.2 66.1101636507812 35.0261677223222
"5433" 1086.4 67.570460560679 38.0740567610473
"5434" 1086.6 69.3496147942493 41.2775140029213
"5435" 1086.8 71.3202217292594 44.0141788306734
"5436" 1087 73.8393185631414 45.3804218520181
"5437" 1087.2 76.6040444933152 46.3748743401411
"5438" 1087.4 79.1213462406526 46.5335459836754
"5439" 1087.6 81.8368686272069 46.5792146594411
"5440" 1087.8 84.5023919793532 46.3805348524194
"5441" 1088 87.4870265105165 45.2668261853931
"5442" 1088.2 89.4928516136099 43.616677646725
"5443" 1088.4 90.4897955718211 41.9459892575385
"5444" 1088.6 91.4655225609369 41.0112592007385
"5445" 1088.8 92.8200255551442 40.0043834554393
"5446" 1089 94.1688859009227 39.4856181517994
"5447" 1089.2 95.6210171726123 39.727144176314
"5448" 1089.4 97.1818469522492 41.3636583636232
"5449" 1089.6 98.8338426390076 43.3960642690202
"5450" 1089.8 99.5912467940951 46.037130440871
"5451" 1090 101.204906977227 49.3023256169323
"5452" 1090.2 102.674767138279 52.2767606796473
"5453" 1090.4 102.953664085303 55.5086226799944
"5454" 1090.6 102.180724069491 58.9064201565806
"5455" 1090.8 100.909165919879 62.8141110884806
"5456" 1091 99.909524053579 65.9755256040645
"5457" 1091.2 98.8999544987672 69.6099957089571
"5458" 1091.4 96.9825915524881 72.8742613462625
"5459" 1091.6 94.5838051377835 75.8174217997284
"5460" 1091.8 92.155808408804 78.7889074064307
"5461" 1092 89.6678829991345 81.7746102293214
"5462" 1092.2 87.8754390227964 85.1251466894067
"5463" 1092.4 87.3055052718075 88.5117691579663
"5464" 1092.6 87.2257564772789 91.9595135539807
"5465" 1092.8 87.2053556228647 94.6635540754378
"5466" 1093 86.881723886929 97.4445614567306
"5467" 1093.2 85.7952624754227 100.062535873628
"5468" 1093.4 83.6105743869383 101.395256462424
"5469" 1093.6 80.7450850583408 102.428242907057
"5470" 1093.8 79.1497287322559 103.791438460996
"5471" 1094 79.8073615747369 105.813743547896
"5472" 1094.2 81.1144933255223 108.200203340656
"5473" 1094.4 83.1518075558854 109.462250110387
"5474" 1094.6 85.4695969766244 110.251661471081
"5475" 1094.8 87.3433090966748 109.975119378553
"5476" 1095 89.8332139327328 109.525647847904
"5477" 1095.2 92.0832912604297 109.101656726655
"5478" 1095.4 93.698929634966 109.079061041403
"5479" 1095.6 95.2318791966867 108.117560903365
"5480" 1095.8 95.8347375604499 107.339005760935
"5481" 1096 97.968660949529 105.597484729931
"5482" 1096.2 99.6663998216335 103.773462882981
"5483" 1096.4 101.473051986753 101.793370467972
"5484" 1096.6 103.08219989325 99.6194627561286
"5485" 1096.8 105.050202161774 97.1504350887495
"5486" 1097 107.230227348358 94.651751928256
"5487" 1097.2 110.058573187565 93.2482761285401
"5488" 1097.4 111.415743322727 93.6510672267288
"5489" 1097.6 111.383245967269 94.3751282026841
"5490" 1097.8 111.332492948614 95.7838758374062
"5491" 1098 110.619190551085 96.3519314681469
"5492" 1098.2 109.450717039566 96.3816095009053
"5493" 1098.4 108.496673168224 96.7363394509754
"5494" 1098.6 106.454257246416 98.4036334420932
"5495" 1098.8 104.312167532916 100.730721812668
"5496" 1099 102.106409450423 102.4310529421
"5497" 1099.2 99.7467874044099 104.721358151848
"5498" 1099.4 97.867224136773 107.933244155655
"5499" 1099.6 96.9155916707944 111.191384743996
"5500" 1099.8 96.379558032198 112.325748336533
"5501" 1100 95.0653591655193 111.723318764073
"5502" 1100.2 92.6901137407508 110.833839262534
"5503" 1100.4 89.8512846196266 109.766368419104
"5504" 1100.6 86.6036017493021 108.656828243827
"5505" 1100.8 83.2209072240628 108.017438866677
"5506" 1101 79.9032566980272 107.946173064701
"5507" 1101.2 76.9207570583482 106.829311145596
"5508" 1101.4 74.4275818367352 105.24736665744
"5509" 1101.6 72.0923916003849 103.922275628342
"5510" 1101.8 69.877639413564 101.597076482073
"5511" 1102 67.307567732204 99.2977936179556
"5512" 1102.2 64.807690306817 98.7560891124854
"5513" 1102.4 61.9053677968421 98.7691040116333
"5514" 1102.6 58.8059237935234 99.4041768613029
"5515" 1102.8 55.3432802028997 100.131542944694
"5516" 1103 52.7291081937725 101.239389597274
"5517" 1103.2 49.7729853987341 101.660919234494
"5518" 1103.4 47.5349669027218 101.004046896241
"5519" 1103.6 45.7940142239661 99.6626608052258
"5520" 1103.8 44.8217112225946 97.5370607852682
"5521" 1104 43.4562226530405 94.4381460336576
"5522" 1104.2 41.086442284679 91.9391126995664
"5523" 1104.4 38.6876309358606 89.0986398316229
"5524" 1104.6 36.3501808629081 85.7799092895806
"5525" 1104.8 34.377806772854 82.8296675478057
"5526" 1105 32.2185274505419 79.3560442901732
"5527" 1105.2 30.2684255757218 75.6953960279735
"5528" 1105.4 28.2846257897069 72.1212569092085
"5529" 1105.6 26.0147576905145 68.7730152005806
"5530" 1105.8 23.6659672380075 65.6943408071521
"5531" 1106 20.7338678982886 63.2994839091936
"5532" 1106.2 19.6037805794274 61.8451548048534
"5533" 1106.4 17.9868462721606 61.2750388379276
"5534" 1106.6 15.5160577273915 61.2067324057369
"5535" 1106.8 12.6219856401274 60.4140492804516
"5536" 1107 10.2295094688985 58.5008886456837
"5537" 1107.2 8.36223538874562 56.708073541514
"5538" 1107.4 6.74696615814418 55.2318472883632
"5539" 1107.6 6.48611391342165 53.8214186303559
"5540" 1107.8 6.13658104692379 51.1528164287186
"5541" 1108 5.49066057800752 47.9316877932592
"5542" 1108.2 4.94829639967652 45.5409202590441
"5543" 1108.4 4.3441662803452 44.7185532230092
"5544" 1108.6 5.03066523625001 44.2910137860017
"5545" 1108.8 6.31643152600397 43.3178491051557
"5546" 1109 7.92088722214523 41.6570843694481
"5547" 1109.2 9.35207531112114 39.0011746699059
"5548" 1109.4 10.8028646480473 36.1494900817452
"5549" 1109.6 11.9090832360405 32.816865953696
"5550" 1109.8 12.4133980636943 29.8409091489268
"5551" 1110 12.1537508256943 27.5540161680806
"5552" 1110.2 11.7888668176676 27.4923910324794
"5553" 1110.4 11.286728779419 27.6604715356606
"5554" 1110.6 11.1070403776031 27.9082938753517
"5555" 1110.8 10.8134289570075 28.2355901678306
"5556" 1111 11.0313471746147 28.1428590114021
"5557" 1111.2 11.4965112346031 28.2789950524963
"5558" 1111.4 11.802033553957 27.7962480425563
"5559" 1111.6 11.8073695744308 27.2102239918399
"5560" 1111.8 12.3984184153482 26.4305425421191
"5561" 1112 12.4564876694308 26.1812516042103
"5562" 1112.2 13.0142484029123 25.2724862712103
"5563" 1112.4 13.805241254541 24.2928139920617
"5564" 1112.6 15.1720251370415 23.0751013125806
"5565" 1112.8 16.4767525079915 20.6360400706181
"5566" 1113 17.5372594665536 18.4606111587579
"5567" 1113.2 17.8281301065916 18.0563502692135
"5568" 1113.4 18.032364022659 17.3888268003806
"5569" 1113.6 18.964497607079 16.577087540528
"5570" 1113.8 20.3561434741643 15.5896614268245
"5571" 1114 22.226316034454 14.272174783342
"5572" 1114.2 24.5100315141358 12.9621364461602
"5573" 1114.4 27.4493984202933 10.6676725824378
"5574" 1114.6 30.188339576988 8.78417634379655
"5575" 1114.8 32.9492186119162 8.69185198895273
"5576" 1115 35.7375527678802 8.92745512155655
"5577" 1115.2 38.5991179102827 8.83777776224731
"5578" 1115.4 41.655069735899 8.44657592366065
"5579" 1115.6 44.4386088934162 6.90753201618529
"5580" 1115.8 46.4803898203031 4.88636462302892
"5581" 1116 48.8722364399627 5.00999377103413
"5582" 1116.2 51.7807748167169 5.77274657344271
"5583" 1116.4 55.5204133943348 5.76629183055739
"5584" 1116.6 59.3141159999834 5.74146013755817
"5585" 1116.8 62.3997712782218 6.8239661484735
"5586" 1117 65.6080585380221 8.44338934392155
"5587" 1117.2 67.9057636318203 9.68983852602891
"5588" 1117.4 68.7760087250208 11.2415274830341
"5589" 1117.6 69.820078097742 12.4027531550046
"5590" 1117.8 70.9180984385208 13.0666060338597
"5591" 1118 72.6622054634585 12.8174712715927
"5592" 1118.2 74.7831792871211 11.8602175989662
"5593" 1118.4 76.8959127635302 11.0157536793733
"5594" 1118.6 79.137745013579 10.5749414260092
"5595" 1118.8 81.855481213524 10.3937590126795
"5596" 1119 82.9072665224004 11.4744336433664
"5597" 1119.2 84.2716790376699 13.4799556537625
"5598" 1119.4 86.2316784803646 15.9162560362949
"5599" 1119.6 88.9461432628548 17.2196084280289
"5600" 1119.8 91.7575507092985 18.1877170216904
"5601" 1120 94.4599867289672 20.4816836059689
"5602" 1120.2 96.3619842624778 23.1057338518952
"5603" 1120.4 98.6471012757169 25.8237806941668
"5604" 1120.6 101.478820546986 27.1966445575367
"5605" 1120.8 104.106111641254 28.0443740543035
"5606" 1121 105.7562234664 29.6497403033664
"5607" 1121.2 106.877234052144 32.4224018805806
"5608" 1121.4 107.372091141038 36.1979781884395
"5609" 1121.6 107.807668474491 39.6227443493681
"5610" 1121.8 107.624756268436 43.665697939251
"5611" 1122 106.730257267194 47.9584371653059
"5612" 1122.2 106.116259995658 51.8084231896818
"5613" 1122.4 105.411711591422 55.3530455960863
"5614" 1122.6 103.523646092192 58.9566744607097
"5615" 1122.8 101.714624798611 63.0414405319636
"5616" 1123 99.0743254380123 66.1635604586806
"5617" 1123.2 96.304096373742 68.7236257803089
"5618" 1123.4 93.2340773217725 71.3443604285161
"5619" 1123.6 89.4277420877267 73.1088290215011
"5620" 1123.8 86.1614978551585 74.6268802027625
"5621" 1124 82.7392564215677 76.1394115595694
"5622" 1124.2 79.1830323225324 78.5384685879179
"5623" 1124.4 76.335454701018 80.973268956849
"5624" 1124.6 73.1624421285526 82.8588778620806
"5625" 1124.8 69.4536047854709 83.4378210278915
"5626" 1125 65.3471853727621 84.1616853062708
"5627" 1125.2 61.9757369901894 84.5558580247235
"5628" 1125.4 58.739857996299 83.6248372141807
"5629" 1125.6 55.8445723130007 82.0963596179541
"5630" 1125.8 54.1534133708548 80.0631933770634
"5631" 1126 52.751094451829 77.5788922666147
"5632" 1126.2 51.848820299779 74.5891133317806
"5633" 1126.4 50.1136994093181 71.5726897668415
"5634" 1126.6 47.7176960867579 68.4874032387806
"5635" 1126.8 45.3562727853684 65.6258173631385
"5636" 1127 42.1812881382456 62.907348051217
"5637" 1127.2 38.6129049234871 60.0191940337235
"5638" 1127.4 34.3405661316305 58.1997513851167
"5639" 1127.6 30.2779978241274 55.6901446923226
"5640" 1127.8 25.9952579735477 53.8230140751119
"5641" 1128 21.9470244330526 52.6010919664122
"5642" 1128.2 21.0381089281394 52.7604844351301
"5643" 1128.4 20.1098769553532 53.0434180081935
"5644" 1128.6 18.7018312151487 54.2463560652667
"5645" 1128.8 16.8843691662835 56.2774918718306
"5646" 1129 14.8579340104691 58.3671528161191
"5647" 1129.2 13.369099628179 60.654711559114
"5648" 1129.4 11.5379964929199 63.4959801419102
"5649" 1129.6 9.31624228594261 65.8682117254557
"5650" 1129.8 7.53264279309034 68.0899659324329
"5651" 1130 6.74540905326861 69.6952105631324
"5652" 1130.2 6.2058905327672 72.4416779398512
"5653" 1130.4 6.5330089012141 75.2326174324455
"5654" 1130.6 6.4265319413482 78.0264433056114
"5655" 1130.8 5.9396933700982 80.3947257091384
"5656" 1131 5.83067481824563 81.1206838521362
"5657" 1131.2 5.84641101448805 81.1983157535988
"5658" 1131.4 5.95895291797181 81.2940395973485
"5659" 1131.6 6.01309364699434 81.1781613176422
"5660" 1131.8 6.38055991711344 81.9456358525634
"5661" 1132 7.28935968608666 82.8259226357191
"5662" 1132.2 8.06213586366593 83.9567341184067
"5663" 1132.4 9.18622518911995 85.5628271725643
"5664" 1132.6 9.93280273354448 88.0092941951668
"5665" 1132.8 10.097544429379 90.8863049702473
"5666" 1133 10.2987710388289 94.3482681435806
"5667" 1133.2 10.0066678960789 97.6587704280806
"5668" 1133.4 10.3961387530789 93.7640618580806
"5669" 1133.6 10.6125114514123 92.7903847155806
"5670" 1133.8 10.3961387530789 91.4272367160806
"5671" 1134 11.110168657579 94.7377390005806
"5672" 1134.2 11.8612910246504 94.4131799530806
"5673" 1134.4 12.392176895204 94.3726100721431
"5674" 1134.6 13.1393682676007 94.0773318952328
"5675" 1134.8 14.0040551465608 93.7109521957625
"5676" 1135 15.0253756937369 93.7948095573175
"5677" 1135.2 16.2711568344405 93.7370984910576
"5678" 1135.4 17.8609968455789 94.3915426832473
"5679" 1135.6 19.9659940965075 94.9533389392771
"5680" 1135.8 21.7243686799583 95.986731748891
"5681" 1136 24.7072056516198 97.6865897750092
"5682" 1136.2 26.932422223204 99.4276172369556
"5683" 1136.4 28.3161256290456 101.938622401114
"5684" 1136.6 30.0372446462069 104.383935807674
"5685" 1136.8 31.4683236091371 106.947197494441
"5686" 1137 31.427565031079 109.517133100423
"5687" 1137.2 32.1502498435123 108.845238931914
"5688" 1137.4 33.7685334800683 108.626104028921
"5689" 1137.6 36.3595378222728 107.622070820928
"5690" 1137.8 39.3368193578482 106.676518732465
"5691" 1138 43.1156649334973 105.452161760499
"5692" 1138.2 45.9214447808647 104.808342588723
"5693" 1138.4 49.6810308086402 104.220162110805
"5694" 1138.6 52.506756602862 104.401025358222
"5695" 1138.8 55.7277645731861 105.990664833188
"5696" 1139 59.2828452827665 107.671417043456
"5697" 1139.2 62.5601064390144 109.499940838484
"5698" 1139.4 64.4599254027581 112.508073475939
"5699" 1139.6 64.5211328508731 115.013133614992
"5700" 1139.8 64.6655025336266 115.089136798104
"5701" 1140 65.8131208453062 116.695633832353
"5702" 1140.2 66.6347318606559 119.184525101504
"5703" 1140.4 67.3575161050985 122.693653632256
"5704" 1140.6 68.4001813864144 122.769780682884
"5705" 1140.8 69.951425733139 122.416134571381
"5706" 1141 72.5474881438158 122.313300599489
"5707" 1141.2 75.5951607800447 122.480868540307
"5708" 1141.4 79.2177732718666 122.390169847581
"5709" 1141.6 81.3717931238706 121.097342975039
"5710" 1141.8 85.155069754229 120.293518400731
"5711" 1142 89.0024854344504 118.545536102052
"5712" 1142.2 92.4023321722746 116.717442147798
"5713" 1142.4 96.1508211796742 114.798579174628
"5714" 1142.6 97.8262606674383 113.846152922143
"5715" 1142.8 99.8427030732113 112.533120657919
"5716" 1143 101.492305161935 110.914117609129
"5717" 1143.2 104.405333763606 109.1534959268
"5718" 1143.4 105.179661235687 108.058694933918
"5719" 1143.6 105.959686533152 106.519232424831
"5720" 1143.8 107.078485456021 103.341504296126
"5721" 1144 108.035457679671 102.445162275949
"5722" 1144.2 109.555418945279 100.521381227031
"5723" 1144.4 112.309387873592 98.3864659766859
"5724" 1144.6 113.08127570365 97.6610614331218
"5725" 1144.8 113.676937014355 97.5785852516395
"5726" 1145 113.610665502677 97.7585129646294
"5727" 1145.2 113.725269830385 98.0880259425161
"5728" 1145.4 113.672302935977 98.4067315057284
"5729" 1145.6 113.829149154164 98.6846936611538
"5730" 1145.8 113.603624853038 98.8661300847807
"5731" 1146 113.70929392506 98.978643887914
"5732" 1146.2 113.57936102692 99.0440474535466
"5733" 1146.4 113.47385390082 98.9010481616151
"5734" 1146.6 113.492697585695 99.0943781219062
"5735" 1146.8 113.354291427995 99.153200738929
"5736" 1147 113.517399754215 99.1325635574102
"5737" 1147.2 113.930474905579 99.1563786044021
"5738" 1147.4 114.310329198209 99.2719491012103
"5739" 1147.6 114.180006017423 99.4164473476586
"5740" 1147.8 114.331747909761 99.4822021676716
"5741" 1148 114.412676919008 99.5024344199832
"5742" 1148.2 114.492474519408 99.6932431942517
"5743" 1148.4 114.649914127537 99.708901744789
"5744" 1148.6 114.854819072859 99.8320178101407
"5745" 1148.8 114.835823827553 99.8367324573569
"5746" 1149 114.869064583484 99.8219126203374
"5747" 1149.2 115.158389968621 99.8170880939556
"5748" 1149.4 115.128143503396 99.7569761013553
"5749" 1149.6 115.191618633008 100.034542655781
"5750" 1149.8 115.024702551436 100.156947782266
"5751" 1150 115.008575393796 100.094374410624
"5752" 1150.2 115.123785156935 100.158319695266
"5753" 1150.4 115.207073825746 99.9252744431223
"5754" 1150.6 115.09703285345 99.9566484843806
"5755" 1150.8 115.147571333704 100.071326014497
"5756" 1151 115.046958028979 99.830819438273
"5757" 1151.2 115.063800011984 100.037700527594
"5758" 1151.4 114.903237797241 100.228729533778
"5759" 1151.6 115.002930888622 99.9589062864502
"5760" 1151.8 115.219437979936 100.084617480252
"5761" 1152 114.969063857579 100.083085400276
"5762" 1152.2 114.669470890656 99.5362196874653
"5763" 1152.4 114.49512944123 98.9186851883758
"5764" 1152.6 114.435859708115 97.8998714347949
"5765" 1152.8 114.602503050991 96.9737599207689
"5766" 1153 115.08819611972 96.1673261462748
"5767" 1153.2 115.024702551436 95.5074075989378
"5768" 1153.4 115.854646401472 94.5754594768306
"5769" 1153.6 116.642018220602 93.7463586373079
"5770" 1153.8 116.697934491091 93.0611144576416
"5771" 1154 116.875659564521 91.9344545763597
"5772" 1154.2 117.3754373669 91.1490432467949
"5773" 1154.4 117.453127982103 90.1353333855441
"5774" 1154.6 118.042725756065 88.4377847326212
"5775" 1154.8 118.765106477139 86.8911994682206
"5776" 1155 119.396976577043 85.5527179563306
"5777" 1155.2 119.647139946772 85.2886449131375
"5778" 1155.4 119.112470685663 85.2965900333035
"5779" 1155.6 118.209846050394 84.3133832230992
"5780" 1155.8 117.447514765761 83.8546840305466
"5781" 1156 116.582585979436 83.4662669366878
"5782" 1156.2 115.298968583508 82.0226610220512
"5783" 1156.4 114.679225080277 80.4858228729179
"5784" 1156.6 114.429115624011 78.1498211365352
"5785" 1156.8 114.392069995357 76.6153234446177
"5786" 1157 114.255033953079 75.2036117950473
"5787" 1157.2 114.066407871355 73.7200587528277
"5788" 1157.4 114.868259635767 71.8872547198865
"5789" 1157.6 115.789734591972 69.8857890777235
"5790" 1157.8 115.842015778441 67.0987381831324
"5791" 1158 116.366576932697 63.83208099511
"5792" 1158.2 117.143609475829 60.9928711762235
"5793" 1158.4 117.704744696507 57.8740877645324
"5794" 1158.6 117.006661389933 55.429680311166
"5795" 1158.8 115.204557864137 52.8424494877085
"5796" 1159 113.177497915379 50.359698572414
"5797" 1159.2 110.710849154379 48.6287169857473
"5798" 1159.4 108.526566764704 47.2020095061119
"5799" 1159.6 106.641389241051 44.6447850671087
"5800" 1159.8 105.096430505718 41.3168293590458
"5801" 1160 104.299485688653 37.961542957914
"5802" 1160.2 104.922592714964 35.0220025405565
"5803" 1160.4 105.934195955084 31.7975365495697
"5804" 1160.6 106.956512372423 28.6210040367369
"5805" 1160.8 108.519761494353 25.7008887033226
"5806" 1161 108.596657707941 26.3856035970806
"5807" 1161.2 108.335629367611 26.7667878401019
"5808" 1161.4 108.807224930516 26.9493114164227
"5809" 1161.6 109.524502186527 27.4596598264363
"5810" 1161.8 110.11284910936 27.8420623227369
"5811" 1162 111.01814299894 27.8290548660652
"5812" 1162.2 111.331325749929 28.0539040206219
"5813" 1162.4 111.75057941292 28.6946093921521
"5814" 1162.6 111.802496455014 29.5013704530806
"5815" 1162.8 112.186510957012 30.1158689163473
"5816" 1163 112.618808686027 31.186839161822
"5817" 1163.2 114.087629812789 33.2054432878122
"5818" 1163.4 115.949305115646 35.4200146563672
"5819" 1163.6 117.857996038623 37.7294772946466
"5820" 1163.8 119.410886250508 40.3926447756163
"5821" 1164 120.590991010796 43.1370838269611
"5822" 1164.2 120.850958959318 46.4079462910352
"5823" 1164.4 120.529581514748 49.0523382324843
"5824" 1164.6 119.48507117565 50.6579837922592
"5825" 1164.8 118.407914492681 52.8120864055693
"5826" 1165 117.628972778681 56.0739048329443
"5827" 1165.2 116.317554351708 59.0320559169032
"5828" 1165.4 113.96883188392 61.2166904674216
"5829" 1165.6 111.145548885095 63.6722033314839
"5830" 1165.8 108.635037814789 65.9332943555069
"5831" 1166 105.973133736655 67.8854167619828
"5832" 1166.2 102.70715171137 68.4677157009543
"5833" 1166.4 99.1209146232705 68.3738766272721
"5834" 1166.6 95.6563894050355 68.6262580660589
"5835" 1166.8 92.6739289478236 67.8062435697296
"5836" 1167 89.5099688894737 66.2940673598859
"5837" 1167.2 86.7486546774539 64.1642767260806
"5838" 1167.4 84.2698349521727 61.2432452985806
"5839" 1167.6 82.1571479461975 58.1355087695291
"5840" 1167.8 81.0031054339474 54.9994125068859
"5841" 1168 79.3243664658914 51.5186448378619
"5842" 1168.2 77.7110517689895 47.7962514990017
"5843" 1168.4 76.3772098183592 44.3462019641191
"5844" 1168.6 75.7832702129661 40.5300962800645
"5845" 1168.8 74.7508479979196 36.8863370877345
"5846" 1169 73.9505067862823 33.1542646997785
"5847" 1169.2 74.0396152562194 29.3110111016256
"5848" 1169.4 74.8364459884691 25.360567660251
"5849" 1169.6 75.7775230452066 22.0558477931977
"5850" 1169.8 76.7684639668289 18.8355487546119
"5851" 1170 78.1847844060258 16.9761534242402
"5852" 1170.2 80.646944584454 15.6345851486431
"5853" 1170.4 83.1729843051769 14.0008318608281
"5854" 1170.6 85.2818464923749 11.2916207921215
"5855" 1170.8 86.4423106785381 8.97069241979492
"5856" 1171 86.7705707780841 9.93347126143631
"5857" 1171.2 87.433474267679 10.672618244114
"5858" 1171.4 88.6526086247069 11.4589065660109
"5859" 1171.6 91.19343487451 12.1117205218565
"5860" 1171.8 94.6274233142657 12.8690878911951
"5861" 1172 97.5275428701876 13.9987369929285
"5862" 1172.2 99.5759075442883 15.9831087304644
"5863" 1172.4 101.740484749131 17.9672134064082
"5864" 1172.6 104.263041095272 19.6672313138306
"5865" 1172.8 106.024073845161 20.8880726540422
"5866" 1173 107.387364507979 21.6470415035806
"5867" 1173.2 109.421175798824 23.3112698109743
"5868" 1173.4 110.596939398353 25.8013973115806
"5869" 1173.6 112.375353682239 28.3702476449849
"5870" 1173.8 114.557712615354 31.2452371554908
"5871" 1174 116.505066900354 34.3610040114908
"5872" 1174.2 118.217709005967 37.4626129711689
"5873" 1174.4 119.549772232522 41.3182703188761
"5874" 1174.6 121.187320153999 44.8146564214897
"5875" 1174.8 121.580683586651 47.9073877613035
"5876" 1175 121.626298273742 51.7600828037202
"5877" 1175.2 121.784803855079 55.7517062148806
"5878" 1175.4 122.25445988852 59.4700073967101
"5879" 1175.6 122.802739049511 63.394186622467
"5880" 1175.8 121.884243222824 67.5120687734849
"5881" 1176 121.281031768307 71.3356205495372
"5882" 1176.2 120.675468324186 75.1547942244571
"5883" 1176.4 120.758017050261 79.265124045217
"5884" 1176.6 120.585890554314 80.6839412088337
"5885" 1176.8 118.513248656279 83.0665956524807
"5886" 1177 116.065849604303 85.6635157001324
"5887" 1177.2 113.508548143829 88.5215791381991
"5888" 1177.4 111.443853280117 90.7281864599268
"5889" 1177.6 109.552344175355 93.5590771965017
"5890" 1177.8 107.388987303216 96.1495708572056
"5891" 1178 105.251765975429 99.0803390561307
"5892" 1178.2 105.261502746854 102.541761297718
"5893" 1178.4 106.365298562034 104.171026640905
"5894" 1178.6 106.977872659133 104.202350067677
"5895" 1178.8 107.088006515932 103.993399366934
"5896" 1179 108.11349161334 104.841852256615
"5897" 1179.2 108.227189022613 104.823691193925
"5898" 1179.4 108.728030856384 104.916227373154
"5899" 1179.6 108.981535983699 104.737285943557
"5900" 1179.8 108.972151143772 104.629360284388
"5901" 1180 109.014382923446 104.962522101822
"5902" 1180.2 108.859533064639 104.920290322147
"5903" 1180.4 108.490548626506 105.044467777288
"5904" 1180.6 107.887775548488 104.570613624061
"5905" 1180.8 107.19077445635 104.224136303223
"5906" 1181 105.888243349632 104.356644245173
"5907" 1181.2 104.798451477946 105.164711944315
"5908" 1181.4 103.192438819041 105.462792725218
"5909" 1181.6 102.242977153527 104.843749030269
"5910" 1181.8 100.500747831998 104.963980556675
"5911" 1182 98.4637610238062 105.277056433944
"5912" 1182.2 96.379558032198 105.278180447962
"5913" 1182.4 93.598421026708 105.982139549452
"5914" 1182.6 91.5884482833885 107.287355503914
"5915" 1182.8 90.0672709381415 109.123818781018
"5916" 1183 88.5215584744227 111.545840672987
"5917" 1183.2 88.2408011458332 112.607190015818
"5918" 1183.4 87.7380277083167 112.972636829958
"5919" 1183.6 85.9673946845432 112.597759728723
"5920" 1183.8 84.2070482316742 111.775543475057
"5921" 1184 81.4349629497823 111.135122200377
"5922" 1184.2 78.0854904174737 111.013521129949
"5923" 1184.4 75.2241910795306 109.914538847548
"5924" 1184.6 72.9577589150054 108.392129045992
"5925" 1184.8 71.472506987405 106.47830976232
"5926" 1185 69.9792788004881 104.126347083717
"5927" 1185.2 68.0986804104852 101.869924069393
"5928" 1185.4 66.674677589579 99.7469334075345
"5929" 1185.6 66.0811981884361 97.0745641425806
"5930" 1185.8 65.1226952351699 94.3364659963988
"5931" 1186 63.7391136674148 91.5231511808642
"5932" 1186.2 63.337859706633 88.6325201611212
"5933" 1186.4 62.961366405031 85.6251879902245
"5934" 1186.6 62.648459379553 82.9575100921002
"5935" 1186.8 62.9426593775663 80.7019981160363
"5936" 1187 63.6184132256206 78.5746984350806
"5937" 1187.2 64.662411495079 76.1567335312056
"5938" 1187.4 66.4491944618421 74.1111574291991
"5939" 1187.6 67.9942964932966 72.3546197482865
"5940" 1187.8 70.0082130968048 70.9590774301935
"5941" 1188 72.46648614045 69.4011940021935
"5942" 1188.2 74.8662657232203 67.0980082902219
"5943" 1188.4 75.9190145976824 64.0859348870289
"5944" 1188.6 76.800919871579 60.9544242136144
"5945" 1188.8 78.2132867156449 58.2687151269872
"5946" 1189 79.9336202431007 55.054045375385
"5947" 1189.2 81.6909428539123 51.7834309274473
"5948" 1189.4 83.4428637339661 48.4074584522903
"5949" 1189.6 85.7256031266641 46.1118881734317
"5950" 1189.8 88.5957372988316 43.7047576538859
"5951" 1190 91.6961084983343 42.3994851109636
"5952" 1190.2 95.3740731059338 41.3299772874516
"5953" 1190.4 97.8831466961442 40.7028909707111
"5954" 1190.6 100.02144096651 41.6935989477875
"5955" 1190.8 103.038273271479 42.9943719211473
"5956" 1191 105.693730730546 44.8092684847328
"5957" 1191.2 108.192270945779 47.3698834029175
"5958" 1191.4 109.81704176009 50.2449269672111
"5959" 1191.6 110.999116599295 53.2281120937284
"5960" 1191.8 113.008432156999 55.9367048719556
"5961" 1192 115.292241802749 58.7199713420594
"5962" 1192.2 116.382536743096 61.6939812342099
"5963" 1192.4 116.907858343524 64.8854397964598
"5964" 1192.6 117.601349649717 68.3969743731324
"5965" 1192.8 118.216065458872 71.8520927729502
"5966" 1193 118.269096495385 75.3814561935484
"5967" 1193.2 118.248585505727 78.8181177207056
"5968" 1193.4 118.562817674443 80.5751623823988
"5969" 1193.6 119.201884490249 79.9036072383609
"5970" 1193.8 118.805142406095 78.233387952871
"5971" 1194 118.440062374359 77.4041459143169
"5972" 1194.2 118.136189507909 76.9376368658224
"5973" 1194.4 117.898381899058 75.8235425941445
"5974" 1194.6 118.227217908611 74.5020058712903
"5975" 1194.8 119.341188316805 73.2665875614516
"5976" 1195 120.669132129298 71.4993111995806
"5977" 1195.2 122.049975502398 69.4014167606338
"5978" 1195.4 122.878935901806 68.631146091158
"5979" 1195.6 122.073549490441 69.1266726454427
"5980" 1195.8 121.724368722096 68.7416784649599
"5981" 1196 120.915287523172 68.2039046847318
"5982" 1196.2 120.511849106674 67.8027544691069
"5983" 1196.4 119.89498503759 67.0631791276147
"5984" 1196.6 119.06492770537 65.6986207066796
"5985" 1196.8 118.67809446087 63.4396797828248
"5986" 1197 118.647921109242 61.135319639412
"5987" 1197.2 118.140469407436 58.7812330954021
"5988" 1197.4 118.372065470616 56.5744634002931
"5989" 1197.6 119.607307700034 54.4407827166602
"5990" 1197.8 120.40374914951 53.5657450715117
"5991" 1198 119.276426073686 53.6763829340092
"5992" 1198.2 117.542197160006 52.8543056034233
"5993" 1198.4 115.390990619329 51.6078985759244
"5994" 1198.6 113.178393250682 50.2932945374082
"5995" 1198.8 110.645937344879 48.6416993476473
"5996" 1199 109.101036278779 46.1837054945806
"5997" 1199.2 108.590846316319 43.5551987150871
"5998" 1199.4 108.20032896351 40.3058292274427
"5999" 1199.6 108.540503712038 37.1602003057336
"6000" 1199.8 109.259775158374 34.6574335031375
"6001" 1200 109.780595774096 33.7295914236151
"6002" 1200.2 109.004725268405 34.283710278569
"6003" 1200.4 107.369632501481 33.9945342423733
"6004" 1200.6 105.576475980625 34.0301013484295
"6005" 1200.8 102.835901159508 33.3937880180395
"6006" 1201 99.7147886250789 33.0854296490449
"6007" 1201.2 97.102088292704 33.8032531008534
"6008" 1201.4 94.5542997698289 34.4995797845806
"6009" 1201.6 92.5053899119016 35.8606338547419
"6010" 1201.8 90.3054936322756 36.8903765434683
"6011" 1202 87.8542721283942 38.0273955182763
"6012" 1202.2 85.6111606262421 39.7977500041912
"6013" 1202.4 83.3891268947263 41.4704248426754
"6014" 1202.6 80.7619213534088 42.8179591168891
"6015" 1202.8 78.277485208557 43.1777893931191
"6016" 1203 75.7214082570681 42.5571109203415
"6017" 1203.2 73.1577445633915 41.3924025558619
"6018" 1203.4 70.4296846565246 40.3472871447546
"6019" 1203.6 67.0726152043398 39.7800143747763
"6020" 1203.8 63.5246715373592 39.7838290678334
"6021" 1204 59.7985024590962 40.6684400253393
"6022" 1204.2 56.2022389902456 41.3456119598473
"6023" 1204.4 52.5604160114227 41.3234337582681
"6024" 1204.6 49.0959761000396 40.491887951457
"6025" 1204.8 45.4720553304801 39.381518512251
"6026" 1205 42.8449878716116 37.7649260276893
"6027" 1205.2 39.9651761858421 35.6447607606017
"6028" 1205.4 36.7027314164456 34.767881930514
"6029" 1205.6 34.3310921503992 36.1945802933222
"6030" 1205.8 32.2757460085456 38.3683236307806
"6031" 1206 30.0162801840846 41.4940095947492
"6032" 1206.2 27.6138138864104 44.6185286048391
"6033" 1206.4 25.5743104847859 47.7594956286496
"6034" 1206.6 23.926893526441 51.810887876753
"6035" 1206.8 22.9929401460489 55.584186822171
"6036" 1207 22.1046063916415 59.0524717279556
"6037" 1207.2 20.9278889273672 63.0668853113571
"6038" 1207.4 18.563006044616 66.4313817763955
"6039" 1207.6 16.919775607829 70.2302853238556
"6040" 1207.8 17.2539837080925 73.716838961959
"6041" 1208 17.8123129884539 76.9519031975806
"6042" 1208.2 18.3058336577407 81.0260738291395
"6043" 1208.4 19.8626057773252 84.9370245990582
"6044" 1208.6 20.9649615543971 89.1718463896352
"6045" 1208.8 22.768329643779 93.0500319535807
"6046" 1209 24.0708932877456 97.680407697914
"6047" 1209.2 24.0464641121274 101.434125025774
"6048" 1209.4 23.9986155991534 104.209338778261
"6049" 1209.6 26.2228181238971 106.218277671694
"6050" 1209.8 29.6113590958851 108.035386832438
"6051" 1210 32.0330151815062 110.139541072853
"6052" 1210.2 34.5583115354251 113.379911367369
"6053" 1210.4 38.178393219079 115.632850478631
"6054" 1210.6 41.5378453927101 116.841806327368
"6055" 1210.8 45.1357589827608 117.964364654399
"6056" 1211 48.9221748779438 119.174403717486
"6057" 1211.2 51.3626041705379 121.568546395827
"6058" 1211.4 51.786504962659 122.826377207421
"6059" 1211.6 50.8853185220114 122.621747113905
"6060" 1211.8 50.0922068703866 122.689762814504
"6061" 1212 49.4941444101665 122.278196976193
"6062" 1212.2 49.0625019522543 122.218195702931
"6063" 1212.4 48.791029470894 121.926005949512
"6064" 1212.6 48.6628525238752 122.092056352099
"6065" 1212.8 48.2445319737641 122.298812486062
"6066" 1213 47.5854809800395 122.482412945291
"6067" 1213.2 47.3934051626549 121.862658686834
"6068" 1213.4 47.0342186580075 122.081627999827
"6069" 1213.6 46.4271862416943 122.210414067427
"6070" 1213.8 46.0375304507641 122.274771075136
"6071" 1214 46.1557129655263 121.969951291344
"6072" 1214.2 46.0377153846943 122.180454770734
"6073" 1214.4 45.5150710295283 122.710620552707
"6074" 1214.6 45.3748322074303 122.669115191108
"6075" 1214.8 45.326481681219 122.836763096941
"6076" 1215 45.3650578422932 123.007759349395
"6077" 1215.2 45.2189024673849 123.023786614939
"6078" 1215.4 44.8699541027529 122.93768684945
"6079" 1215.6 44.6899196616088 123.122607578655
"6080" 1215.8 44.663846656476 123.157656536375
"6081" 1216 44.5313748327241 123.244493017774
"6082" 1216.2 44.6574032047977 123.35776150794
"6083" 1216.4 44.7799242452289 123.298935180581
"6084" 1216.6 44.5499997831579 123.442424443686
"6085" 1216.8 44.4338418082632 123.483421376002
"6086" 1217 44.4609290671147 123.468169541063
"6087" 1217.2 44.3679251719907 123.642585936757
"6088" 1217.4 44.3175524329444 123.566072242754
"6089" 1217.6 44.0276684973567 123.616281804803
"6090" 1217.8 44.293085673979 123.285952818681
"6091" 1218 44.6472274805626 123.232959243056
"6092" 1218.2 44.91131470101 123.437712152615
"6093" 1218.4 44.8990837812397 123.635085622634
"6094" 1218.6 45.0829599032632 123.510752664212
"6095" 1218.8 45.643251311579 123.605318921421
"6096" 1219 45.9643016126195 123.637529213918
"6097" 1219.2 46.6718538313482 123.663439957004
"6098" 1219.4 47.2438164773324 123.483889377512
"6099" 1219.6 48.1166441566829 123.629395301672
"6100" 1219.8 49.1843613403553 123.845560944791
"6101" 1220 49.5683082600465 123.781137194009
"6102" 1220.2 49.8819081708777 123.963227464814
"6103" 1220.4 50.6917672954415 124.459233775393
"6104" 1220.6 50.6198233732456 124.443306340655
"6105" 1220.8 50.6534813485419 124.337524132581
"6106" 1221 51.4389485883647 124.745541220866
"6107" 1221.2 52.2342965838866 125.036574388734
"6108" 1221.4 52.425237168139 125.407270753141
"6109" 1221.6 52.8566904236212 125.577248268947
"6110" 1221.8 53.432668451579 125.689853497164
"6111" 1222 54.2925391748257 126.011743011373
"6112" 1222.2 55.9913440817435 126.048237896872
"6113" 1222.4 56.4282282529493 125.986764922099
"6114" 1222.6 57.4588234358165 126.124221689068
"6115" 1222.8 58.3318018633158 125.926155259817
"6116" 1223 58.7237725332619 126.156638013447
"6117" 1223.2 59.2554981778382 126.40508547221
"6118" 1223.4 59.1503170050373 126.501251115914
"6119" 1223.6 59.4923767854907 126.714441862801
"6120" 1223.8 59.3581893473647 126.910813723473
"6121" 1224 59.3542151549463 127.000233052887
"6122" 1224.2 59.2167250087279 126.972667377815
"6123" 1224.4 59.2906280762524 127.087665286091
"6124" 1224.6 59.378590201779 127.003235776047
"6125" 1224.8 59.3244509904513 126.964380763836
"6126" 1225 59.274731306579 126.869084703081
"6127" 1225.2 59.3959000176456 126.925341604647
"6128" 1225.4 59.5626010704485 126.96221903845
"6129" 1225.6 60.4206744050597 127.2810250326
"6130" 1225.8 61.942339916168 127.32524577532
"6131" 1226 63.075769670465 126.802529556631
"6132" 1226.2 64.259958276179 126.440666760381
"6133" 1226.4 65.381634344339 126.144668909061
"6134" 1226.6 66.7791697707253 126.056895476898
"6135" 1226.8 68.4248923049864 125.842516456544
"6136" 1227 70.1404752157942 125.466496616796
"6137" 1227.2 72.322005016079 125.311201275081
"6138" 1227.4 73.8948680924251 125.231309817234
"6139" 1227.6 75.0672995934692 124.893232550495
"6140" 1227.8 75.2574612901345 124.688528732099
"6141" 1228 75.2225379774211 124.409268764133
"6142" 1228.2 76.2994761431915 124.503049246806
"6143" 1228.4 77.774597014079 123.888134682196
"6144" 1228.6 79.3529789082368 123.435591621633
"6145" 1228.8 81.0351671374251 123.114186184311
"6146" 1229 82.0837425216559 122.694756030619
"6147" 1229.2 83.6665920302328 122.125529393465
"6148" 1229.4 85.0595790079645 122.14616400946
"6149" 1229.6 85.0310540339737 122.051945155975
"6150" 1229.8 84.8932587892456 122.157569196872
"6151" 1230 84.4148008506776 122.24206121182
"6152" 1230.2 84.3709168104522 122.324343787243
"6153" 1230.4 84.1321360033437 122.321439696345
"6154" 1230.6 84.2753238184172 122.367259797169
"6155" 1230.8 84.7653166719703 122.429681383798
"6156" 1231 85.1591694474605 122.226182118317
"6157" 1231.2 84.6202963082713 121.79597712985
"6158" 1231.4 84.217094106954 121.243394546414
"6159" 1231.6 84.3589122994485 120.23961337632
"6160" 1231.8 85.3177311121525 118.787564420331
"6161" 1232 86.1598464353103 117.489812646819
"6162" 1232.2 87.2822679349613 116.256003849831
"6163" 1232.4 88.5086498759426 115.031531079717
"6164" 1232.6 89.9625620073409 114.075276154485
"6165" 1232.8 91.5880429012839 113.068408352171
"6166" 1233 93.8848279718502 112.653398422581
"6167" 1233.2 95.3337408054405 112.833154202735
"6168" 1233.4 97.0910951636757 111.610621611903
"6169" 1233.6 99.1983164016659 110.491552940972
"6170" 1233.8 101.090736136311 108.539269651454
"6171" 1234 103.013333470987 106.493609342133
"6172" 1234.2 104.115809309179 104.142161960941
"6173" 1234.4 104.221640208718 102.004574990682
"6174" 1234.6 104.912726601194 99.481294310196
"6175" 1234.8 104.98263162681 96.9197744430037
"6176" 1235 105.22702931289 94.5745822902158
"6177" 1235.2 105.794313669263 91.6614122313654
"6178" 1235.4 105.685052303841 88.7058091027931
"6179" 1235.6 105.084392107136 86.2679803635427
"6180" 1235.8 104.906969716732 83.6080365105454
"6181" 1236 105.935239833018 81.3342419462636
"6182" 1236.2 107.330853050297 78.7281957728395
"6183" 1236.4 109.024037442682 76.902659755891
"6184" 1236.6 111.065401934544 76.3341218382013
"6185" 1236.8 111.743328759603 76.5379949534748
"6186" 1237 110.75569731367 76.8442086045466
"6187" 1237.2 109.970032857604 77.5960912817326
"6188" 1237.4 109.371006840699 77.2162428555445
"6189" 1237.6 109.206772141964 76.7282311793035
"6190" 1237.8 109.050068487616 76.4710749790621
"6191" 1238 108.907064518626 76.2722383686983
"6192" 1238.2 108.70971079865 75.9225873612235
"6193" 1238.4 108.42405360214 75.606170561605
"6194" 1238.6 108.006671253431 75.2545795862103
"6195" 1238.8 107.555207901115 74.8979080826878
"6196" 1239 107.475269175302 74.6213346155324
"6197" 1239.2 107.328016567865 74.6892629807235
"6198" 1239.4 106.878270459186 74.4945275522235
"6199" 1239.6 106.66625331517 74.4011641379102
"6200" 1239.8 106.108601860829 74.1236029265092
"6201" 1240 105.4965762284 73.9242309401878
"6202" 1240.2 105.391621419533 73.8081062420238
"6203" 1240.4 105.228012533052 73.8603891055697
"6204" 1240.6 105.138282225717 73.80479960596
"6205" 1240.8 105.219015016999 73.7018869173875
"6206" 1241 104.847149029546 72.6677237705807
"6207" 1241.2 104.010770199261 70.9136296456829
"6208" 1241.4 103.895109156879 68.2191010928473
"6209" 1241.6 104.683492588624 66.2842374136147
"6210" 1241.8 106.0425708822 65.1469072216151
"6211" 1242 107.772139617058 64.2761460147934
"6212" 1242.2 109.448214080517 63.0701446793538
"6213" 1242.4 110.643887498263 62.7437330213385
"6214" 1242.6 111.329525849062 62.6086316363393
"6215" 1242.8 112.496770591405 63.0762983538089
"6216" 1243 114.579593000579 63.2520949820543
"6217" 1243.2 115.631565830826 63.6603737100652
"6218" 1243.4 116.49912793865 64.9789861718459
"6219" 1243.6 116.830324584716 65.7980044788649
"6220" 1243.8 116.757279512837 66.4948200800645
"6221" 1244 116.598574109855 67.0494947414427
"6222" 1244.2 116.132947697684 68.1495599139876
"6223" 1244.4 116.105402358002 70.2743871708983
"6224" 1244.6 116.464273814338 72.2021494127875
"6225" 1244.8 116.056896251269 74.6867048798565
"6226" 1245 115.678766308112 77.622658562414
"6227" 1245.2 116.035472156508 80.6657860125449
"6228" 1245.4 115.988419680838 82.2939047053214
"6229" 1245.6 114.826093542984 83.3247638872262
"6230" 1245.8 112.813064470615 84.2081161881164
"6231" 1246 110.506977989727 86.2511209437288
"6232" 1246.2 108.014897471145 87.6991090547975
"6233" 1246.4 105.580034269186 88.8214912204378
"6234" 1246.6 103.271351954893 89.8376521718132
"6235" 1246.8 102.392606184073 91.1240410489224
"6236" 1247 102.274285923718 92.7953147264287
"6237" 1247.2 101.921790148079 95.0548795555663
"6238" 1247.4 100.611751810897 97.9066155188988
"6239" 1247.6 98.5219011095134 99.9796336497118
"6240" 1247.8 95.3106873805281 101.655797613055
"6241" 1248 92.2876974035608 102.760838654781
"6242" 1248.2 89.3752646832932 103.424330079027
"6243" 1248.4 86.4196698247608 103.36510859049
"6244" 1248.6 83.0507100300008 102.752318979784
"6245" 1248.8 80.461945927379 101.358743569581
"6246" 1249 78.2697813894075 99.1387596846807
"6247" 1249.2 76.1021633340201 96.74236841161
"6248" 1249.4 74.5156423430054 94.2909930175512
"6249" 1249.6 74.154990874817 92.2216336228187
"6250" 1249.8 74.8603984086316 91.4374859491596
"6251" 1250 75.8344551523567 90.0136017536362
"6252" 1250.2 76.9239106685263 89.3876393333701
"6253" 1250.4 77.8330176426289 88.0972608887306
"6254" 1250.6 78.0052835986097 86.1813638652576
"6255" 1250.8 78.0635592628209 84.4858609582581
"6256" 1251 77.5358890694661 82.7520874658064
"6257" 1251.2 77.5186590223361 79.9934851284378
"6258" 1251.4 78.6682458982913 77.371606952156
"6259" 1251.6 80.6349316846439 75.759886332217
"6260" 1251.8 82.6381744443938 74.8410673182843
"6261" 1252 84.9375760889043 74.2600182783156
"6262" 1252.2 86.927162153579 74.5737705404443
"6263" 1252.4 88.7632390508647 75.7435448976576
"6264" 1252.6 90.4537993642164 76.4668479178004
"6265" 1252.8 91.9646038974142 77.5325429001411
"6266" 1253 93.9421663104743 78.2395723488248
"6267" 1253.2 95.2817870006887 77.6960141845319
"6268" 1253.4 97.3606536672123 77.3976309561473
"6269" 1253.6 99.2111625168893 76.0968579827875
"6270" 1253.8 100.173451191106 74.3782569483938
"6271" 1254 101.791966529079 72.5703560563306
"6272" 1254.2 103.481723422695 70.4757544560964
"6273" 1254.4 104.902088879905 68.4145891220372
"6274" 1254.6 105.621763289579 65.938295080218
"6275" 1254.8 106.043690051329 63.7006209439378
"6276" 1255 105.932412663615 60.8862303463306
"6277" 1255.2 105.125187946904 58.6581324852432
"6278" 1255.4 104.180273451027 56.3099477765806
"6279" 1255.6 103.011860880027 54.3536401385461
"6280" 1255.8 102.860060849034 52.1703446525579
"6281" 1256 103.136568297293 49.5498464729378
"6282" 1256.2 103.499818620407 47.0208440033048
"6283" 1256.4 103.574877563346 44.9806732918473
"6284" 1256.6 104.225794712242 43.5201332665582
"6285" 1256.8 105.841898991362 42.3115749452763
"6286" 1257 107.132044723946 41.8908711596473
"6287" 1257.2 108.594459218518 40.8278188454276
"6288" 1257.4 110.340989950462 40.2822552393998
"6289" 1257.6 111.502773230279 40.3200053697473
"6290" 1257.8 111.91130329943 40.5267103517721
"6291" 1258 111.741427712866 39.9507906802509
"6292" 1258.2 110.990598114031 39.4454408826129
"6293" 1258.4 109.995820606656 38.5640577025037
"6294" 1258.6 108.801678286732 37.2151844267218
"6295" 1258.8 107.828764812579 37.0172306816164
"6296" 1259 106.923165909311 35.6189126947392
"6297" 1259.2 106.812304886545 34.3830335811602
"6298" 1259.4 106.189932539791 33.0226452013689
"6299" 1259.6 106.058730592555 32.0519296019709
"6300" 1259.8 106.174715740875 33.6244724268769
"6301" 1260 105.828519423542 35.1727392905066
"6302" 1260.2 105.173871804029 36.6773709933056
"6303" 1260.4 103.822139329648 38.4882985614427
"6304" 1260.6 101.677811277889 40.1670522554082
"6305" 1260.8 99.0795281073879 41.3145904359065
"6306" 1261 96.51620325351 41.460811768891
"6307" 1261.2 94.481184819568 40.5841702794708
"6308" 1261.4 93.2266268290092 39.4419347683713
"6309" 1261.6 91.8196162898261 38.0325326521986
"6310" 1261.8 91.2022841187883 35.932168324476
"6311" 1262 90.9596104169082 33.8995413504221
"6312" 1262.2 89.5484323035003 31.7353577845245
"6313" 1262.4 87.2567144171944 29.6918259820532
"6314" 1262.6 84.8846038813123 27.731441780714
"6315" 1262.8 82.7896070492143 26.6536511868983
"6316" 1263 80.2597920063647 27.1691818689021
"6317" 1263.2 77.6104941248936 28.1601028388054
"6318" 1263.4 74.4060884317279 29.8079751702934
"6319" 1263.6 71.6498536983532 31.4466308087419
"6320" 1263.8 69.0870123875279 33.8213176118459
"6321" 1264 66.3917987566 35.6693589199912
"6322" 1264.2 64.3504160236112 37.9838782041935
"6323" 1264.4 62.1917057459852 39.9034879254556
"6324" 1264.6 59.7912926537579 42.1919708514333
"6325" 1264.8 57.8121439393343 44.2349701072509
"6326" 1265 55.813209710181 46.7374429715398
"6327" 1265.2 53.7739573468882 49.3021491262301
"6328" 1265.4 52.5211409139194 52.09482346607
"6329" 1265.6 52.338649190343 55.1867546683784
"6330" 1265.8 51.5745679046414 57.8475462641119
"6331" 1266 50.4287708842917 60.9780736512615
"6332" 1266.2 48.9055932212887 63.9779170149355
"6333" 1266.4 46.6845733924 66.1587774832438
"6334" 1266.6 43.7986146152383 67.5218579053828
"6335" 1266.8 40.5967033985364 68.6597648095381
"6336" 1267 37.0914656855364 70.0146261950594
"6337" 1267.2 33.3141953652564 70.9800167235806
"6338" 1267.4 30.7375242735681 73.4184429587111
"6339" 1267.6 29.0721936577932 76.6087979187949
"6340" 1267.8 28.3006704363075 80.3829559854378
"6341" 1268 28.8027508751001 83.2785189967356
"6342" 1268.2 29.856699241179 86.5783245464307
"6343" 1268.4 30.9558725487123 90.5314537449806
"6344" 1268.6 32.2343260920075 94.6741519218868
"6345" 1268.8 32.7464549786471 97.570254324217
"6346" 1269 33.9699442364956 102.299964807331
"6347" 1269.2 35.672797372379 105.426550298247
"6348" 1269.4 36.0795780452456 108.957752735047
"6349" 1269.6 36.0273501525445 111.666291250529
"6350" 1269.8 35.171629212994 112.756277516883
"6351" 1270 33.9094059177066 112.943429911836
"6352" 1270.2 33.6383848958143 112.027190377992
"6353" 1270.4 33.6057168609678 111.953793364636
"6354" 1270.6 33.5629397298031 111.558851014115
"6355" 1270.8 32.6290458823903 111.176348568675
"6356" 1271 30.7829236125962 110.813484373994
"6357" 1271.2 29.0877439594097 110.574223232135
"6358" 1271.4 28.7593480195263 109.790445982528
"6359" 1271.6 28.0633426283721 108.617674542288
"6360" 1271.8 26.5655640867265 107.385964700859
"6361" 1272 24.358668976529 106.493267701031
"6362" 1272.2 22.8035674832218 106.178445424956
"6363" 1272.4 21.7052184526345 105.563586340525
"6364" 1272.6 20.6151121915075 105.856204656366
"6365" 1272.8 20.6791193067985 105.832908780483
"6366" 1273 20.5872928445789 105.642922996581
"6367" 1273.2 20.457469225579 105.628498150025
"6368" 1273.4 20.0099193811316 105.314947538054
"6369" 1273.6 20.5972792768097 105.293397868504
"6370" 1273.8 21.1304324750892 105.253452139581
"6371" 1274 21.2482130867608 104.913550300744
"6372" 1274.2 21.1207498971971 103.504373927235
"6373" 1274.4 21.2598217561199 103.797725001941
"6374" 1274.6 21.7403026133247 104.032229960852
"6375" 1274.8 21.5752725891722 104.151051578242
"6376" 1275 22.632014843829 104.344686806581
"6377" 1275.2 23.2387752326298 104.59333204297
"6378" 1275.4 24.0141887185272 104.669245854081
"6379" 1275.6 24.5392118229518 104.190658784038
"6380" 1275.8 24.5641347245585 104.705013585846
"6381" 1276 25.1753147841321 104.375071057836
"6382" 1276.2 26.1591822222006 105.506081884662
"6383" 1276.4 27.5074561877963 105.507454872407
"6384" 1276.6 29.4263477552173 107.151086740708
"6385" 1276.8 30.617465648519 108.213430652781
"6386" 1277 32.1162634977253 109.936601712776
"6387" 1277.2 33.0609581150279 111.43729554256
"6388" 1277.4 35.3134219906926 113.857217435126
"6389" 1277.6 37.4724772907665 113.732557255518
"6390" 1277.8 39.9760529229871 114.306662468621
"6391" 1278 42.0877592944499 115.159831841016
"6392" 1278.2 44.9056171127153 117.108708983717
"6393" 1278.4 46.2942240297075 118.979517914138
"6394" 1278.6 47.4878285648706 120.951291403664
"6395" 1278.8 48.5082629582776 120.256082959909
"6396" 1279 49.9003841512873 119.404226610581
"6397" 1279.2 52.0174081543114 119.526736222876
"6398" 1279.4 54.1041699291652 119.751169040667
"6399" 1279.6 55.3688949978075 119.864173146466
"6400" 1279.8 57.2231524260437 120.689663288848
"6401" 1280 58.4035464948684 122.318425216028
"6402" 1280.2 60.2404056232502 123.547911984142
"6403" 1280.4 62.6055790836088 123.11679458079
"6404" 1280.6 65.7064097645373 122.141341244497
"6405" 1280.8 69.0175882137196 120.497584901846
"6406" 1281 71.2165950837113 118.999482386639
"6407" 1281.2 73.4935086256266 117.524875173628
"6408" 1281.4 76.333554843179 116.602632912561
"6409" 1281.6 79.9078351171926 115.89308782399
"6410" 1281.8 84.0266291922368 115.87165760937
"6411" 1282 87.277685924879 116.320915659331
"6412" 1282.2 89.8299371346571 115.982157153503
"6413" 1282.4 91.458006456679 113.432340136581
"6414" 1282.6 92.5381829747654 110.415591295072
"6415" 1282.8 93.5544485105951 107.326442184903
"6416" 1283 94.7015996452328 103.935243085119
"6417" 1283.2 94.560790950779 100.595380689861
"6418" 1283.4 93.992163499559 98.4610803935007
"6419" 1283.6 94.4545716261426 95.4387865431807
"6420" 1283.8 94.1227958558577 92.3753747859905
"6421" 1284 93.1350915712153 89.4031684743988
"6422" 1284.2 92.3216241729223 86.0647461849986
"6423" 1284.4 92.0658522668327 83.2163772308194
"6424" 1284.6 91.8153036341877 80.4119848691893
"6425" 1284.8 90.7965804081894 77.2722471925157
"6426" 1285 89.0787511562741 75.0837096558733
"6427" 1285.2 87.8224974570272 72.5155167689944
"6428" 1285.4 86.829794439329 69.1565849839897
"6429" 1285.6 84.3506626380405 66.8969925743719
"6430" 1285.8 81.3325755722977 65.8641547373619
"6431" 1286 79.0631654877704 64.6117538809317
"6432" 1286.2 77.1233849897403 62.625238662129
"6433" 1286.4 74.2304122153789 61.3621364022964
"6434" 1286.6 71.3158719688289 60.9470851677369
"6435" 1286.8 68.7866535770222 59.6492253993126
"6436" 1287 67.886806277181 57.2889238423051
"6437" 1287.2 68.4907495632306 55.0379680488503
"6438" 1287.4 70.4639999276849 53.9120291668159
"6439" 1287.6 72.8353984184881 53.5511958728306
"6440" 1287.8 75.552937985708 52.5450628255807
"6441" 1288 78.5038190442066 51.6639195391764
"6442" 1288.2 81.5597669055477 50.0216162312681
"6443" 1288.4 83.4097534762977 47.6807341011744
"6444" 1288.6 85.1320148701652 45.2525567789944
"6445" 1288.8 86.5625511385151 42.8676788007615
"6446" 1289 89.8439602021985 41.1727960264393
"6447" 1289.2 92.7029320967492 40.891321366836
"6448" 1289.4 95.6150177477949 41.4820251110238
"6449" 1289.6 98.5766682318456 42.6827952355473
"6450" 1289.8 101.130418513111 44.3261228610168
"6451" 1290 104.103264554983 45.9794885658166
"6452" 1290.2 107.093553159716 47.0091103985385
"6453" 1290.4 109.177801549144 47.7641669432763
"6454" 1290.6 110.291180194699 47.2476947198632
"6455" 1290.8 110.769552008188 45.8803133414828
"6456" 1291 110.684884430579 44.1974041238806
"6457" 1291.2 110.647193702482 41.8115810353548
"6458" 1291.4 110.282713436938 40.7113577284719
"6459" 1291.6 109.165948088279 40.1079601253807
"6460" 1291.8 108.132207970242 38.4615463740626
"6461" 1292 107.542257515476 36.6125711007186
"6462" 1292.2 107.521621128603 34.0515299775441
"6463" 1292.4 107.645221075372 31.2271292504772
"6464" 1292.6 108.155463809843 30.3980094040861
"6465" 1292.8 107.912222853365 31.3328107925449
"6466" 1293 107.063311266787 32.8422211160482
"6467" 1293.2 106.006365760866 33.8050234229306
"6468" 1293.4 104.144623819738 34.7544773779831
"6469" 1293.6 101.342165872661 35.1303698392512
"6470" 1293.8 98.6068111870617 35.3322416167875
"6471" 1294 96.0644110234217 36.1158109065132
"6472" 1294.2 93.3687475637362 36.8860004664233
"6473" 1294.4 90.7781099531295 38.4963968189627
"6474" 1294.6 88.5520513204177 40.6976106271613
"6475" 1294.8 85.9250860944227 42.3904216269244
"6476" 1295 82.2494548814852 43.5142073288931
"6477" 1295.2 78.8809510419306 43.9481713080642
"6478" 1295.4 75.7475782356017 43.7790180062852
"6479" 1295.6 72.2410475907475 43.1919274881874
"6480" 1295.8 68.9633658840846 42.5486441625806
"6481" 1296 65.8211563497705 40.949327664687
"6482" 1296.2 63.4436591534463 39.122890297948
"6483" 1296.4 61.0679200440164 36.8729178194244
"6484" 1296.6 58.8528045448289 34.1587927847056
"6485" 1296.8 57.5383404024539 31.3148441309869
"6486" 1297 56.1788354126708 28.4402610773766
"6487" 1297.2 54.3456216432564 25.9019059198387
"6488" 1297.4 51.6887045030123 24.057433363014
"6489" 1297.6 48.8412397929456 23.888662658314
"6490" 1297.8 46.3828083321745 25.0355838287155
"6491" 1298 44.2420515616824 25.1075124514082
"6492" 1298.2 41.456439598829 26.5247003317235
"6493" 1298.4 38.2025464505208 27.8257400218016
"6494" 1298.6 36.0707145853139 28.386920711665
"6495" 1298.8 36.2910823578665 29.5792646244806
"6496" 1299 36.5314447501371 32.1144481796969
"6497" 1299.2 37.3705149153019 35.5381687365806
"6498" 1299.4 38.8165711214666 38.8727394448278
"6499" 1299.6 39.9444421051307 41.9084794206151
"6500" 1299.8 41.618719122579 44.180094308014
"6501" 1300 43.072743655379 47.230949354514
"6502" 1300.2 44.2997956587812 50.1980268371424
"6503" 1300.4 46.3524982406421 52.5518956476333
"6504" 1300.6 48.3737351692564 54.8525729568387
"6505" 1300.8 50.057254357579 57.4337334785494
"6506" 1301 51.0039456916351 59.9260461080525
"6507" 1301.2 52.5512344067895 62.5223495868333
"6508" 1301.4 54.2198095520421 64.9862652190122
"6509" 1301.6 55.7229264258942 67.9997179917546
"6510" 1301.8 56.6908225026112 70.9548895715161
"6511" 1302 56.8707560168203 74.6643214972703
"6512" 1302.2 56.7967229789165 77.8103618782182
"6513" 1302.4 57.3330215267529 81.8739117092328
"6514" 1302.6 58.0395523029504 85.1178088326807
"6515" 1302.8 58.2538455753517 89.1848287515352
"6516" 1303 57.3922888310789 93.3241040381362
"6517" 1303.2 58.2636050432136 97.1944013293499
"6518" 1303.4 60.079637744379 99.1712155894306
"6519" 1303.6 62.0457206826118 102.284534950974
"6520" 1303.8 65.123875449888 104.587811038526
"6521" 1304 68.2070219449888 106.479327623909
"6522" 1304.2 71.1600836260289 108.979390004881
"6523" 1304.4 74.2728999452335 110.075809478072
"6524" 1304.6 75.8803523913971 109.516387701653
"6525" 1304.8 77.7852189465426 108.340893842344
"6526" 1305 80.786504974879 107.187824062681
"6527" 1305.2 84.5015103248947 106.462861642896
"6528" 1305.4 88.2540035477654 105.543904982089
"6529" 1305.6 91.990283294579 105.260406976313
"6530" 1305.8 95.6300654854517 105.437565635617
"6531" 1306 99.0176922361007 104.127373357385
"6532" 1306.2 99.6904466965164 102.697549640518
"6533" 1306.4 100.639222325889 100.566371826029
"6534" 1306.6 101.887111236154 97.7948184671697
"6535" 1306.8 103.402804327987 94.763362083278
"6536" 1307 104.924815440211 90.9557719944491
"6537" 1307.2 106.629519132066 87.5860803889181
"6538" 1307.4 108.270165117179 83.9299227188307
"6539" 1307.6 108.840763384784 80.4493202106409
"6540" 1307.8 108.995613243591 77.427401753918
"6541" 1308 109.353437547346 73.5523358721388
"6542" 1308.2 109.011087057043 70.2659868190806
"6543" 1308.4 108.321802826309 66.9408976110975
"6544" 1308.6 107.381420776025 63.6551491600023
"6545" 1308.8 107.026484021006 60.5868337418391
"6546" 1309 106.835995961402 56.9361558211689
"6547" 1309.2 105.649917809362 53.6602946369903
"6548" 1309.4 104.639028685288 49.7040389772318
"6549" 1309.6 104.401734098977 46.4011209529059
"6550" 1309.8 105.278112533402 45.0000195566395
"6551" 1310 106.404938382459 44.5637325096676
"6552" 1310.2 108.049464964879 44.1627844921473
"6553" 1310.4 108.94692307945 43.4364702021935
"6554" 1310.6 109.252767633485 42.9259440552994
"6555" 1310.8 109.292733282153 41.6288300109423
"6556" 1311 110.577158448856 40.7380190082296
"6557" 1311.2 111.550375223912 41.0686549059807
"6558" 1311.4 112.766250193256 41.4723644824839
"6559" 1311.6 114.939104560887 41.8766999367675
"6560" 1311.8 116.684392951175 42.2627559803147
"6561" 1312 118.202090756547 42.6240256187742
"6562" 1312.2 118.534220163964 42.4716059710861
"6563" 1312.4 118.405332772985 41.9198110080494
"6564" 1312.6 118.046311617832 40.9822009355257
"6565" 1312.8 117.695359856579 39.8978578195296
"6566" 1313 117.310365676096 38.5509720326841
"6567" 1313.2 117.067624475297 36.9998299528512
"6568" 1313.4 116.658229596927 35.7263400495132
"6569" 1313.6 116.281886971062 33.875259459502
"6570" 1313.8 115.819973012546 32.6425375823632
"6571" 1314 115.546706027512 30.8907749148503
"6572" 1314.2 114.559094534421 29.9953834874859
"6573" 1314.4 114.34966442235 29.1752472655927
"6574" 1314.6 113.759892708521 28.5186358487899
"6575" 1314.8 113.148287601104 27.7390148251556
"6576" 1315 111.997231883514 26.1824014108198
"6577" 1315.2 110.89231999572 24.8107866535589
"6578" 1315.4 110.476871586499 23.6327527669216
"6579" 1315.6 109.780446551546 22.7765069888806
"6580" 1315.8 109.152401275862 21.7288868286024
"6581" 1316 108.817964344307 21.297082182798
"6582" 1316.2 108.746282299669 21.5566025779851
"6583" 1316.4 108.604853260227 21.8424902486686
"6584" 1316.6 108.620688888479 22.0148750907473
"6585" 1316.8 108.640162431329 22.4333595595693
"6586" 1317 108.283860795667 22.2148415075587
"6587" 1317.2 108.51497537015 22.3517982924378
"6588" 1317.4 108.873188533972 22.9963319257716
"6589" 1317.6 109.227650774613 23.5871023268391
"6590" 1317.8 109.194151150338 24.5255445041668
"6591" 1318 109.776119097579 24.6608040875092
"6592" 1318.2 111.181459773254 24.3652235263931
"6593" 1318.4 110.910873693283 24.0607991605436
"6594" 1318.6 110.867888809169 24.1918972639782
"6595" 1318.8 110.930621995115 24.2666966726878
"6596" 1319 111.361821872508 24.7025331079021
"6597" 1319.2 111.40256106595 25.2368833727829
"6598" 1319.4 111.50136550429 25.7075489123035
"6599" 1319.6 111.330836095847 26.0436291860563
"6600" 1319.8 111.230143630379 26.1908681685806
"6601" 1320 111.056652066806 26.4564164801716
"6602" 1320.2 110.875194053886 26.7706486488875
"6603" 1320.4 110.734604114451 27.317847669687
"6604" 1320.6 110.430703450221 27.8184463815175
"6605" 1320.8 109.193293914409 28.3205279611126
"6606" 1321 107.916254642775 29.1965671736893
"6607" 1321.2 106.541577441217 30.6159200332189
"6608" 1321.4 105.248865660536 32.5218412483253
"6609" 1321.6 104.084164802048 34.5807195464556
"6610" 1321.8 103.019584376876 36.6167034175037
"6611" 1322 102.635820052579 38.864339388891
"6612" 1322.2 102.059636574995 41.2970861277267
"6613" 1322.4 101.311619138779 43.998341241414
"6614" 1322.6 100.872874317295 46.7354558753306
"6615" 1322.8 100.948113005579 49.2898046342721
"6616" 1323 101.740964393043 51.7568479959378
"6617" 1323.2 102.531961157379 54.2846993201806
"6618" 1323.4 103.712928100326 56.9590658715806
"6619" 1323.6 105.228192739347 59.5623710736333
"6620" 1323.8 106.67639785741 62.302255943457
"6621" 1324 107.949635078544 65.2677774875806
"6622" 1324.2 109.402170629807 68.0632186749611
"6623" 1324.4 111.434192492416 69.980939307798
"6624" 1324.6 112.810040628557 72.4743994683741
"6625" 1324.8 113.007963542332 75.0580056968748
"6626" 1325 112.256045274158 77.5965954873875
"6627" 1325.2 111.266744506097 80.2287764723397
"6628" 1325.4 109.312463315436 82.3442199439021
"6629" 1325.6 107.763853003079 85.2183466585574
"6630" 1325.8 106.066159523848 88.341429156773
"6631" 1326 105.092082924059 91.3571319618206
"6632" 1326.2 104.837696959039 94.5532528051596
"6633" 1326.4 105.360337645839 97.416018044608
"6634" 1326.6 106.305712111628 98.2762242257636
"6635" 1326.8 106.118479744883 97.4753240099285
"6636" 1327 105.556851480079 96.9555591584973
"6637" 1327.2 104.463599951658 96.3981147593701
"6638" 1327.4 103.856162071179 95.3868570955807
"6639" 1327.6 103.279944931464 94.6478611105037
"6640" 1327.8 101.52705617139 93.5377477114455
"6641" 1328 99.58243597454 92.5880621924638
"6642" 1328.2 98.0447847988517 91.3690689906845
"6643" 1328.4 97.5456523242873 90.4860154783306
"6644" 1328.6 96.4791845823097 89.0404794129268
"6645" 1328.8 94.6416810518482 87.5525010105422
"6646" 1329 92.5898634296974 86.487106372028
"6647" 1329.2 89.977174189566 85.4814835679832
"6648" 1329.4 87.6676376100975 84.2701086834325
"6649" 1329.6 85.1163755716829 83.9134840138274
"6650" 1329.8 82.206775366739 84.1700964139806
"6651" 1330 79.5326251880373 84.9847396232056
"6652" 1330.2 77.1621682027094 86.2258251983198
"6653" 1330.4 75.3153667455932 88.1167344315807
"6654" 1330.6 73.5045288500138 90.3463139752763
"6655" 1330.8 72.0770152834499 92.7212850474032
"6656" 1331 69.8351378226118 93.8757953006626
"6657" 1331.2 66.9453268291891 94.1964405213603
"6658" 1331.4 63.7335011177514 93.5558964000289
"6659" 1331.6 61.465504877204 92.1453236086744
"6660" 1331.8 59.4721343436885 90.4268834874847
"6661" 1332 58.4851191581406 88.3141374686902
"6662" 1332.2 58.085546956539 85.8422246267007
"6663" 1332.4 56.9475227289493 82.9670642112473
"6664" 1332.6 56.4278848042218 79.8914808563663
"6665" 1332.8 56.2006934709718 76.9194472928307
"6666" 1333 55.8948405360617 73.9659599605806
"6667" 1333.2 55.1996362343895 70.7463342093806
"6668" 1333.4 55.0174119386824 67.6941361599255
"6669" 1333.6 55.3136356586812 64.2749218559102
"6670" 1333.8 56.3472800297878 61.0806091165367
"6671" 1334 57.405271192979 57.832300529907
"6672" 1334.2 59.0965691060364 54.477224984953
"6673" 1334.4 61.4063513733854 52.1765312619678
"6674" 1334.6 63.8649235497932 50.1671710285908
"6675" 1334.8 66.3988023992039 48.8937735412056
"6676" 1335 68.9286365917917 47.0648487809849
"6677" 1335.2 71.5471202901727 45.0355778640494
"6678" 1335.4 74.2432607384965 43.2834190783641
"6679" 1335.6 77.4714521717748 41.4846258419105
"6680" 1335.8 80.043688093992 39.8562151946241
"6681" 1336 82.422675979185 38.0795644297322
"6682" 1336.2 85.4736729759089 36.429535027859
"6683" 1336.4 88.5749234716559 36.0089576846026
"6684" 1336.6 90.9631074079856 35.8120823063389
"6685" 1336.8 91.4291102318048 34.4283861870645
"6686" 1337 91.9517641988317 31.0699536298993
"6687" 1337.2 91.7805682177328 28.3992963247565
"6688" 1337.4 92.7175605071402 26.4531648681929
"6689" 1337.6 94.4795100762746 24.8192534113198
"6690" 1337.8 96.0627937775572 24.6499182561024
"6691" 1338 96.817096275152 25.3725417611761
"6692" 1338.2 98.312693539879 25.8057247655473
"6693" 1338.4 100.802596421645 26.1181098766136
"6694" 1338.6 103.571445444682 26.1505780799255
"6695" 1338.8 105.067849181846 25.5028029878806
"6696" 1339 104.812862278887 24.9796566023059
"6697" 1339.2 104.652413601046 25.3470146450806
"6698" 1339.4 105.035368965556 25.1931226023334
"6699" 1339.6 104.410551723304 24.6886234344378
"6700" 1339.8 103.716742793383 23.8117092377763
"6701" 1340 102.878533775057 22.8380320952763
"6702" 1340.2 102.381879347282 22.1121239188993
"6703" 1340.4 101.489044751412 21.889378925714
"6704" 1340.6 100.943879626699 21.9447891515046
"6705" 1340.8 100.943833106052 22.0650450240971
"6706" 1341 100.164589281497 22.0808051247101
"6707" 1341.2 99.3214994263437 22.3282336691571
"6708" 1341.4 98.9707994238866 23.0201759353114
"6709" 1341.6 98.0339545932025 24.0098313693806
"6710" 1341.8 96.5206799300272 24.4897310920289
"6711" 1342 93.7601571890473 24.6921448707579
"6712" 1342.2 91.4414834506244 25.4384812857397
"6713" 1342.4 88.7405049609015 26.5300847214516
"6714" 1342.6 86.4606531050845 27.4405988306026
"6715" 1342.8 83.772448211879 27.9824341107806
"6716" 1343 80.8055966835554 28.1932065745689
"6717" 1343.2 77.9066589713376 27.4040475047531
"6718" 1343.4 74.9972988790432 26.1862316107592
"6719" 1343.6 71.620957473479 24.9315790642806
"6720" 1343.8 67.9642588716456 23.8583704805473
"6721" 1344 64.5537547704811 22.3088597352219
"6722" 1344.2 61.728397705679 20.1583973390473
"6723" 1344.4 59.6256830678317 19.3259093265147
"6724" 1344.6 56.696335633022 20.2255550423781
"6725" 1344.8 53.2312180083031 21.8484919468565
"6726" 1345 50.2141840069196 24.500307855229
"6727" 1345.2 47.395870168079 27.6894842922546
"6728" 1345.4 45.2791807278616 30.9576527879502
"6729" 1345.6 43.1939123664456 34.2009854608806
"6730" 1345.8 40.677497884829 37.5786573569502
"6731" 1346 38.4214672291215 41.280792223836
"6732" 1346.2 36.5824580406824 44.6571588022013
"6733" 1346.4 35.3045703803062 48.1340103163761
"6734" 1346.6 34.1759900560449 52.3075446135466
"6735" 1346.8 32.6046325100123 55.9897161830473
"6736" 1347 31.7276866914731 60.1389808687336
"6737" 1347.2 32.9830443179864 64.1666808671732
"6738" 1347.4 34.2232495160962 67.685182806891
"6739" 1347.6 35.9371124258936 71.4438808903447
"6740" 1347.8 37.8348355931887 74.8034806246172
"6741" 1348 38.5866543367237 78.4517076381333
"6742" 1348.2 38.6698683481504 83.0597953676759
"6743" 1348.4 38.4757311851757 86.8603768283548
"6744" 1348.6 36.5258023968904 89.5788463373675
"6745" 1348.8 34.6267899278647 90.9781529728051
"6746" 1349 34.4532304201611 90.7965264476553
"6747" 1349.2 32.7041639512456 91.9063476909616
"6748" 1349.4 30.0765879958602 93.1615991261588
"6749" 1349.6 28.7708173994004 95.4679968574556
"6750" 1349.8 29.3689333583647 97.2275705506878
"6751" 1350 30.4981459405108 99.8893762454443
"6752" 1350.2 32.3219055175234 101.986224394747
"6753" 1350.4 34.5216946172456 104.307594344009
"6754" 1350.6 37.4349692876356 107.083230316807
"6755" 1350.8 40.6296991887426 109.608444449672
"6756" 1351 43.7163954927368 112.304924497896
"6757" 1351.2 47.2193911860008 114.606838189721
"6758" 1351.4 50.3781041588218 118.022532379795
"6759" 1351.6 53.3992852352647 119.179817212024
"6760" 1351.8 57.522112450079 119.228582890757
"6761" 1352 62.0174838206635 119.801011474285
"6762" 1352.2 66.33752371337 120.466067554043
"6763" 1352.4 70.9249899855355 121.436248473189
"6764" 1352.6 75.649946294176 120.803221430252
"6765" 1352.8 80.2870032801363 119.823493052269
"6766" 1353 84.791563621029 117.937219715881
"6767" 1353.2 88.6043995538854 116.039282163274
"6768" 1353.4 91.506585617337 113.627075565081
"6769" 1353.6 94.9847395557757 111.350905720482
"6770" 1353.8 99.0311861312821 108.636980209768
"6771" 1354 102.431538769741 105.854840962889
"6772" 1354.2 105.939489515026 103.659696395804
"6773" 1354.4 107.393855688929 101.037430112556
"6774" 1354.6 107.483130502254 97.5297898195937
"6775" 1354.8 106.297174775769 94.3384081218844
"6776" 1355 105.991261282117 91.6019992801191
"6777" 1355.2 106.205969575079 88.7588350336617
"6778" 1355.4 106.070394276756 86.9877619473655
"6779" 1355.6 106.309659868176 86.5234445620352
"6780" 1355.8 106.332547603604 86.5247723035932
"6781" 1356 106.477574251671 86.4614832893306
"6782" 1356.2 106.843728103416 86.3495104179432
"6783" 1356.4 108.03348667331 85.5951602933114
"6784" 1356.6 109.057980850706 84.5621966100996
"6785" 1356.8 109.550981935516 83.364203974011
"6786" 1357 110.594641183225 81.7759588938368
"6787" 1357.2 110.492553143172 79.3464277258029
"6788" 1357.4 110.950641015355 76.5609050038865
"6789" 1357.6 111.903113041428 74.6030014398597
"6790" 1357.8 112.522700037048 74.4649694961119
"6791" 1358 113.390681963421 73.9809921690964
"6792" 1358.2 114.912806956012 72.6720512245473
"6793" 1358.4 116.189405876179 70.4737046094806
"6794" 1358.6 115.770388954165 67.9537833979255
"6795" 1358.8 115.18191420966 64.9205747856039
"6796" 1359 114.92923161084 61.5707548828761
"6797" 1359.2 113.840483533318 58.5612073515125
"6798" 1359.4 112.399451536682 55.1594419116496
"6799" 1359.6 110.858503969242 51.3516240147734
"6800" 1359.8 109.919688746826 47.8087917371218
"6801" 1360 109.352717067431 44.1021017853875
"6802" 1360.2 110.012583546472 41.0788553331878
"6803" 1360.4 111.341058157046 39.0476398284611
"6804" 1360.6 112.734956304238 39.2445617273719
"6805" 1360.8 113.120147261711 40.2032592215257
"6806" 1361 112.407002557314 40.6998306968216
"6807" 1361.2 110.994584148193 41.0705318739662
"6808" 1361.4 109.344919220186 41.9227088566878
"6809" 1361.6 107.698941193579 42.109929863891
"6810" 1361.8 105.553284897139 41.4187506873279
"6811" 1362 102.954734594905 40.9399601880154
"6812" 1362.2 100.224809985436 40.4251006803663
"6813" 1362.4 97.68461582451 39.6343277498565
"6814" 1362.6 94.8769496464613 38.9746762983453
"6815" 1362.8 91.6703608049004 37.8286283003664
"6816" 1363 89.056269505179 36.1267024760473
"6817" 1363.2 87.1993729676112 33.8420859722258
"6818" 1363.4 85.5463109333062 31.1876022316829
"6819" 1363.6 84.6909867836127 28.3526502287829
"6820" 1363.8 83.6932412173655 25.9895686245132
"6821" 1364 81.1749771886559 24.0937174001191
"6822" 1364.2 78.2090068161174 23.2762565903719
"6823" 1364.4 74.9084909638482 23.5194975468499
"6824" 1364.6 70.9678103696134 24.2927573252703
"6825" 1364.8 67.3284322424004 24.9668169037235
"6826" 1365 63.2427520378966 25.8426354023218
"6827" 1365.2 59.7152042996147 25.8245801006878
"6828" 1365.4 55.951246660179 24.5464356612473
"6829" 1365.6 53.1254192199456 22.9625875094473
"6830" 1365.8 51.3377252102421 21.1646442666649
"6831" 1366 50.1827505226123 20.9892685006473
"6832" 1366.2 47.7762835632883 21.8795163562085
"6833" 1366.4 44.8276535169201 23.2812917662865
"6834" 1366.6 42.4821971466255 25.8285696969527
"6835" 1366.8 40.0694906025123 28.9431288913806
"6836" 1367 37.6437824734216 32.0373071006256
"6837" 1367.2 35.231397067779 35.3044862223806
"6838" 1367.4 32.7635406452069 38.4139128551272
"6839" 1367.6 30.1595203803813 41.5115647875458
"6840" 1367.8 27.9177985871836 44.7043200687667
"6841" 1368 25.2116996868893 46.8686370017186
"6842" 1368.2 24.3089032559123 48.5075482746806
"6843" 1368.4 24.1680094058348 51.7419678801388
"6844" 1368.6 23.5194067761399 55.4201810219709
"6845" 1368.8 22.7958585075669 59.3052758535084
"6846" 1369 22.8446010199415 63.2246782835681
"6847" 1369.2 23.0134771009556 67.3382113074768
"6848" 1369.4 24.0744538511359 71.5420379602642
"6849" 1369.6 25.1097561292372 75.1409458793781
"6850" 1369.8 25.7751129880395 78.9129231266859
"6851" 1370 26.9306745975636 83.071588868596
"6852" 1370.2 27.4009389127402 86.5023149114355
"6853" 1370.4 27.8779139747368 90.3988969971596
"6854" 1370.6 28.4521888328348 94.4931875322318
"6855" 1370.8 28.087852432304 98.4669224563557
"6856" 1371 28.0216821285381 101.136188794152
"6857" 1371.2 29.6893710211345 104.286987420358
"6858" 1371.4 32.790713030579 105.887296867639
"6859" 1371.6 36.4208753580884 107.002396742713
"6860" 1371.8 40.2983852953024 109.09015441173
"6861" 1372 43.1266703894251 111.125474291273
"6862" 1372.2 46.1345837773328 114.684638738319
"6863" 1372.4 49.9830694324361 117.332612575966
"6864" 1372.6 54.1833876397094 118.873643124233
"6865" 1372.8 58.7206952987339 119.466395667567
"6866" 1373 63.5649025929174 120.40686440655
"6867" 1373.2 68.0594628589123 120.951291403664
"6868" 1373.4 72.9281533216916 122.582162523567
"6869" 1373.6 77.0321681929227 121.148731490893
"6870" 1373.8 80.6083332494928 118.978942341443
"6871" 1374 84.5620118583426 115.903709756453
"6872" 1374.2 88.7094864144264 114.05945422836
"6873" 1374.4 92.8095150972341 111.343970541288
"6874" 1374.6 97.1044825807593 108.963002433302
"6875" 1374.8 100.547187123373 105.849113450287
"6876" 1375 104.168737400002 102.627020462888
"6877" 1375.2 107.554137926233 99.3015385300422
"6878" 1375.4 110.211603389161 95.8469914414034
"6879" 1375.6 111.575103532293 91.991210749269
"6880" 1375.8 113.290902664917 87.7100810367718
"6881" 1376 114.949590314729 83.4382157618682
"6882" 1376.2 116.902672112332 79.4017512549454
"6883" 1376.4 119.08204730348 77.2714690289653
"6884" 1376.6 118.880892025689 77.9048941590312
"6885" 1376.8 118.037334267603 77.662766672349
"6886" 1377 118.492208276648 76.902659755891
"6887" 1377.2 119.414111682035 76.4622423737437
"6888" 1377.4 119.771111127403 76.6508835974818
"6889" 1377.6 119.318884440253 76.9883705062885
"6890" 1377.8 118.128105253246 76.2979768203955
"6891" 1378 116.205407392009 74.6618749414992
"6892" 1378.2 114.672534909636 72.3077582815352
"6893" 1378.4 113.476092239079 70.4866869713806
"6894" 1378.6 113.143985306753 68.077100219662
"6895" 1378.8 112.97189353273 65.8716082736271
"6896" 1379 112.144227039338 63.1577526438337
"6897" 1379.2 111.025671430454 60.4997100261261
"6898" 1379.4 110.712376491073 57.4264308999806
"6899" 1379.6 111.671838988658 53.949518340217
"6900" 1379.8 112.813991782179 52.5623726414473
"6901" 1380 112.92897841615 52.9113508934735
"6902" 1380.2 111.764780897715 52.9094541198193
"6903" 1380.4 109.958188807152 51.9291922427636
"6904" 1380.6 106.930566518335 50.745647083162
"6905" 1380.8 104.192322378249 49.6336991143891
"6906" 1381 101.067950192348 47.8471597775916
"6907" 1381.2 97.3158739261659 46.1681831053524
"6908" 1381.4 93.8257682908662 43.9780850739104
"6909" 1381.6 90.9588275084581 40.7254069638774
"6910" 1381.8 87.9855068736877 37.8368934686567
"6911" 1382 85.8040368915324 33.998400232162
"6912" 1382.2 84.5290719329497 30.6632189085132
"6913" 1382.4 82.8758185650029 29.1796336581676
"6914" 1382.6 79.7197129608203 28.8455373433048
"6915" 1382.8 75.6790744682637 28.2440569255915
"6916" 1383 71.3120980264162 26.5667528328946
"6917" 1383.2 66.6196934685907 25.7143391200159
"6918" 1383.4 62.0951850951834 24.5431068505037
"6919" 1383.6 57.5506103176643 24.1485209916294
"6920" 1383.8 53.5088692714268 22.7110307288632
"6921" 1384 49.0488569448813 21.4130570739876
"6922" 1384.2 44.8144935577301 21.4764593065225
"6923" 1384.4 42.3599214124511 23.2562505483946
"6924" 1384.6 39.022246742579 25.2960125090449
"6925" 1384.8 35.9159791757741 27.5540161680806
"6926" 1385 33.6802998744085 30.7937055694897
"6927" 1385.2 32.1068746653813 34.4195722054295
"6928" 1385.4 31.7011806331486 37.796113705011
"6929" 1385.6 31.4893104108473 42.2589158421294
"6930" 1385.8 32.0296780226479 46.3000990840289
"6931" 1386 32.7861310204966 50.1822729597806
"6932" 1386.2 34.050765803226 54.0449074592042
"6933" 1386.4 35.3474746565319 58.0908223619218
"6934" 1386.6 36.40786765651 61.8341665988565
"6935" 1386.8 37.3730059530604 65.9168955825807
"6936" 1387 37.8228535352267 70.0505976330125
"6937" 1387.2 38.2092263285915 74.9136723792807
"6938" 1387.4 38.9194697108706 79.2346351649973
"6939" 1387.6 38.3177626924172 83.5862719626542
"6940" 1387.8 37.3122262610633 88.4453504671744
"6941" 1388 34.9949523489194 92.9726902231126
"6942" 1388.2 34.3180497246966 94.5544585972865
"6943" 1388.4 34.5575808208716 97.3500435292392
"6944" 1388.6 36.2553808626415 98.4052562373306
"6945" 1388.8 38.5521957082686 99.686704890391
"6946" 1389 41.5190331294182 102.235052997831
"6947" 1389.2 44.8434450873825 104.043310548188
"6948" 1389.4 48.2376297622402 105.743431604839
"6949" 1389.6 52.1344322615789 107.417179122914
"6950" 1389.8 55.237216755679 109.738858176031
"6951" 1390 58.2298094951155 113.641324498873
"6952" 1390.2 59.6750207984956 115.974719341997
"6953" 1390.4 60.2125361333026 116.768465503778
"6954" 1390.6 62.276902495954 116.851028770247
"6955" 1390.8 65.7067279596819 116.656929732037
"6956" 1391 69.5327944940251 115.661311810488
"6957" 1391.2 73.0316341199349 114.488532291157
"6958" 1391.4 76.9086458533024 113.009722823666
"6959" 1391.6 80.898153287219 112.427505325521
"6960" 1391.8 85.028491725704 113.229490731893
"6961" 1392 88.6012035564737 113.931136146423
"6962" 1392.2 89.3752646832932 114.891310331057
"6963" 1392.4 88.9023357855075 113.682714258938
"6964" 1392.6 89.3938109145789 111.054518062265
"6965" 1392.8 90.7278605167169 107.999893182908
"6966" 1393 92.1984487526307 105.099006799736
"6967" 1393.2 93.8383606944613 101.771124476992
"6968" 1393.4 95.808997551018 99.2119042114831
"6969" 1393.6 96.8725786805432 96.5459965509378
"6970" 1393.8 97.7920560609238 93.1664255430289
"6971" 1394 99.470596579817 90.2990076461997
"6972" 1394.2 99.4103746219066 90.3729793962703
"6973" 1394.4 98.9163733682289 90.4470683926307
"6974" 1394.6 99.3284088066266 90.2619151836283
"6975" 1394.8 99.8013377044123 89.9018091928306
"6976" 1395 100.958931640496 88.9389506852473
"6977" 1395.2 103.284938147579 88.0408634854118
"6978" 1395.4 105.715611688856 86.9389370206529
"6979" 1395.6 108.009169062358 86.7611735266975
"6980" 1395.8 108.752135302716 87.5860803889181
"6981" 1396 108.531666978308 86.6423090443664
"6982" 1396.2 108.595904379397 84.2473161769703
"6983" 1396.4 108.150858854655 81.0175188103148
"6984" 1396.6 107.673609755725 77.7767581426904
"6985" 1396.8 108.282365409085 74.1990168187855
"6986" 1397 109.207581179889 70.5815925135462
"6987" 1397.2 110.264432937227 66.8817211146943
"6988" 1397.4 110.857490833113 63.6464575184784
"6989" 1397.6 110.738604548786 60.4419202019944
"6990" 1397.8 109.672260202379 57.0736161236395
"6991" 1398 108.470589445837 53.2306482292885
"6992" 1398.2 106.971633873499 49.9043323936488
"6993" 1398.4 104.063879861579 47.117268597502
"6994" 1398.6 100.674199435821 44.4959984475807
"6995" 1398.8 96.923580816579 42.5570198799355
"6996" 1399 92.8134830605108 41.0704252280579
"6997" 1399.2 88.4412848111295 39.4460055377155
"6998" 1399.4 84.054814583204 38.8265419951147
"6999" 1399.6 79.283796584954 37.5032262423534
"7000" 1399.8 74.2397256489159 37.2907875930806
"7001" 1400 69.1309994717949 36.9809812295579
"7002" 1400.2 64.1177167457963 37.1214524378632
"7003" 1400.4 59.0121666838823 36.4352645307941
"7004" 1400.6 54.0485758533464 35.2755023446504
"7005" 1400.8 50.154622071829 33.3839080587994
"7006" 1401 47.4663063868981 30.5869168842934
"7007" 1401.2 45.2818865988985 27.3070836144157
"7008" 1401.4 43.825720645579 24.9185967023806
"7009" 1401.6 43.7954284678123 24.8709947087473
"7010" 1401.8 43.5953884183209 25.3909871611936
"7011" 1402 42.4414385685673 26.7026147597551
"7012" 1402.2 41.8201695658548 28.4739731923737
"7013" 1402.4 40.3278592745676 30.9309055304784
"7014" 1402.6 37.8837934682713 34.1386415910971
"7015" 1402.8 35.3900076631659 36.7362149597437
"7016" 1403 32.1194972983024 40.8374583759743
"7017" 1403.2 28.8084829196801 43.690800271311
"7018" 1403.4 25.9861647243721 46.3403891726841
"7019" 1403.6 25.2482774096521 48.5616942230928
"7020" 1403.8 26.038320702591 52.0742566892071
"7021" 1404 26.6697698088382 56.3580305984325
"7022" 1404.2 28.5956895828922 60.3469930854843
"7023" 1404.4 29.4648944764216 63.7463613682885
"7024" 1404.6 30.3113985506521 68.0304874284953
"7025" 1404.8 31.6410701394344 72.2751246336048
"7026" 1405 32.629731743019 76.6610982910207
"7027" 1405.2 33.5480174747456 80.1758564027473
"7028" 1405.4 34.836806406086 84.4414460627074
"7029" 1405.6 36.6554623038867 88.5481483039499
"7030" 1405.8 39.341485149956 91.7113588986462
"7031" 1406 41.9015491496861 95.8644225511878
"7032" 1406.2 45.403077616429 98.5480622182306
"7033" 1406.4 48.465077898145 102.461019579958
"7034" 1406.6 51.6322843012959 106.010348333373
"7035" 1406.8 54.5190871579474 108.929510403896
"7036" 1407 59.3898022416017 111.70627611124
"7037" 1407.2 62.5702539427328 113.319992773985
"7038" 1407.4 66.2710441559608 115.039792582744
"7039" 1407.6 69.0515953197996 117.229680992331
"7040" 1407.8 68.5588744383087 118.921773972405
"7041" 1408 67.210200017954 119.481309384362
"7042" 1408.2 65.5436115391132 119.567839938635
"7043" 1408.4 62.0170329572365 121.147064235512
"7044" 1408.6 59.226047449454 122.765035547443
"7045" 1408.8 57.8905308283222 123.574371777648
"7046" 1409 58.0858202694211 123.47146393741
"7047" 1409.2 57.9242284647738 123.948053275581
"7048" 1409.4 58.1316090509686 124.504440214152
"7049" 1409.6 58.6341542391447 124.885858102304
"7050" 1409.8 58.3659659735789 124.84683217635
"7051" 1410 58.3971893756169 125.072095748948
"7052" 1410.2 58.049196343219 125.744812162541
"7053" 1410.4 57.6561511216439 125.566633460516
"7054" 1410.6 57.3700587593324 125.612641047964
"7055" 1410.8 57.524708922459 125.838285168221
"7056" 1411 57.5540839383402 125.854716575521
"7057" 1411.2 57.6665935744499 125.989634380823
"7058" 1411.4 57.804042846564 125.697765633148
"7059" 1411.6 58.4568425068789 125.550447658666
"7060" 1411.8 58.5671011579452 125.275545492398
"7061" 1412 59.2693219891206 125.327429227456
"7062" 1412.2 60.5484062713628 125.116465846581
"7063" 1412.4 61.3115586262952 124.811204904608
"7064" 1412.6 62.5922722210247 124.891229688316
"7065" 1412.8 63.9435132048665 124.692916289593
"7066" 1413 65.30900055854 124.92425944962
"7067" 1413.2 67.232568276633 124.684890032067
"7068" 1413.4 68.9166316253866 124.801893231311
"7069" 1413.6 69.079660131554 124.765942075281
"7070" 1413.8 69.1939131329587 124.938985456049
"7071" 1414 69.303605874329 125.364753517918
"7072" 1414.2 69.0217519646579 125.357322823936
"7073" 1414.4 68.9889247108833 125.743005920885
"7074" 1414.6 69.011502731579 125.88932207844
"7075" 1414.8 68.9766247443849 125.965163534969
"7076" 1415 68.9760962900335 125.88950648699
"7077" 1415.2 68.9885926811672 125.849587459757
"7078" 1415.4 69.3638811260075 125.802676404152
"7079" 1415.6 69.3877711866468 125.98122317314
"7080" 1415.8 69.4339795934095 126.007627977004
"7081" 1416 69.342552960029 126.012248817681
"7082" 1416.2 69.0853678941134 125.949127678788
"7083" 1416.4 68.622031874579 125.744644648194
"7084" 1416.6 68.0270069541623 125.002870179956
"7085" 1416.8 67.5590055354731 124.639936798016
"7086" 1417 67.492566389279 124.415418303981
"7087" 1417.2 67.1062534040925 124.242787978175
"7088" 1417.4 65.6782391632283 124.474091835685
"7089" 1417.6 64.1097338027647 123.814520410323
"7090" 1417.8 62.3392519971842 122.938503817304
"7091" 1418 60.354863816659 122.099364941021
"7092" 1418.2 59.13789019466 121.011232489013
"7093" 1418.4 58.657277508896 119.80161354191
"7094" 1418.6 57.5374862996974 119.054044480383
"7095" 1418.8 55.9295501101543 118.335404761005
"7096" 1419 53.9180958965355 118.145501956798
"7097" 1419.2 51.5608831388327 118.640786224222
"7098" 1419.4 50.2181625050719 119.548678242989
"7099" 1419.6 50.2438758098915 119.353514259409
"7100" 1419.8 49.8816106377554 118.398093563331
"7101" 1420 49.7129395419703 117.327048706581
"7102" 1420.2 48.7696886020173 115.395700073238
"7103" 1420.4 48.3164376482608 113.479548725308
"7104" 1420.6 47.8207474666244 111.774138457535
"7105" 1420.8 48.0728076100075 110.607130904057
"7106" 1421 49.0450358281883 109.738452477221
"7107" 1421.2 49.5826532586117 109.033234882925
"7108" 1421.4 50.426226748421 107.542447527212
"7109" 1421.6 51.7895882736102 106.756566228315
"7110" 1421.8 53.091881451704 105.941980976063
"7111" 1422 54.6706293899004 105.357774690563
"7112" 1422.2 56.1794629167368 104.372018094791
"7113" 1422.4 57.2831189696471 104.031929906262
"7114" 1422.6 57.866006930196 104.242485234176
"7115" 1422.8 58.963154620979 104.739350608341
"7116" 1423 60.3990528371639 104.90072381626
"7117" 1423.2 62.211341568359 104.100618402861
"7118" 1423.4 63.9669278218647 102.981538807081
"7119" 1423.6 64.9869705425789 102.697549640518
"7120" 1423.8 66.4732271463031 102.916626997581
"7121" 1424 68.3256953529485 103.712502227102
"7122" 1424.2 69.798233862719 103.306097854581
"7123" 1424.4 71.41433988324 102.144286484547
"7124" 1424.6 73.7547013829004 101.762124100045
"7125" 1424.8 76.1542512788242 102.247912884618
"7126" 1425 79.1527246619251 103.021484536004
"7127" 1425.2 81.7342173935789 104.363233037866
"7128" 1425.4 84.376128040229 105.266434501481
"7129" 1425.6 87.3555800962789 104.980822539681
"7130" 1425.8 90.0151096626504 104.933529649902
"7131" 1426 92.8109540289718 104.349323364402
"7132" 1426.2 95.6695399011322 102.941486839517
"7133" 1426.4 98.6020147479361 101.349470453938
"7134" 1426.6 101.053732221037 100.203533400513
"7135" 1426.8 102.927923195329 100.498662093706
"7136" 1427 103.236254290454 100.293108030289
"7137" 1427.2 103.358621823228 98.8113936400131
"7138" 1427.4 102.822766063939 96.5708485008607
"7139" 1427.6 102.263209405839 93.4529909787884
"7140" 1427.8 101.778984167179 90.2873853412607
"7141" 1428 100.716402495718 87.1652423378971
"7142" 1428.2 99.3303109841943 83.9773582719268
"7143" 1428.4 97.4804146522898 80.3179324516529
"7144" 1428.6 95.6000131887253 76.9550696273124
"7145" 1428.8 94.327108436579 73.5672159879378
"7146" 1429 93.0771787094627 69.9927533883946
"7147" 1429.2 92.3928823827138 66.8796325324683
"7148" 1429.4 92.3247700305907 63.7037847128042
"7149" 1429.6 92.2881139499319 60.5055416753218
"7150" 1429.8 91.926135153426 57.1927483857806
"7151" 1430 92.1306739523348 53.7164945505109
"7152" 1430.2 92.7028379306813 50.4575580427966
"7153" 1430.4 93.9119581824141 47.7102029927125
"7154" 1430.6 94.6430125761456 44.6647691522806
"7155" 1430.8 94.8732629716824 41.7338890364427
"7156" 1431 96.0690275442603 39.3215999188664
"7157" 1431.2 97.5894503462886 38.8088863636452
"7158" 1431.4 99.1933541993153 38.8764903680092
"7159" 1431.6 101.125914918557 38.0019952449937
"7160" 1431.8 103.922643177172 36.7408205038004
"7161" 1432 105.94079792776 35.1735577215168
"7162" 1432.2 106.699023106813 33.2179168225381
"7163" 1432.4 106.279536292512 30.9077929922473
"7164" 1432.6 104.538844321335 28.480196864605
"7165" 1432.8 102.826737139344 27.052286064063
"7166" 1433 101.410896023897 25.4760745957336
"7167" 1433.2 99.7978153581603 23.3694688207783
"7168" 1433.4 98.4901191525123 20.2622562342473
"7169" 1433.6 97.7825301097301 17.0201881054992
"7170" 1433.8 97.9242437675228 16.4978575140301
"7171" 1434 98.6324547579812 16.3948294392546
"7172" 1434.2 99.6844043738236 16.3049376919636
"7173" 1434.4 99.6484656892855 16.2678280728415
"7174" 1434.6 99.883283109313 16.5576794183147
"7175" 1434.8 100.228438595905 17.3473396873524
"7176" 1435 100.355251812146 18.2846097714806
"7177" 1435.2 100.550082349524 18.4784892200751
"7178" 1435.4 104.491659327464 23.4262635606954
"7179" 1435.6 104.975241666959 23.1296272325606
"7180" 1435.8 102.887977466406 20.6109491596383
"7181" 1436 102.895467290579 20.6157460133222
"7182" 1436.2 103.674409004579 20.810243611548
"7183" 1436.4 104.323527099579 21.0628352180806
"7184" 1436.6 105.259152491682 21.1725137927531
"7185" 1436.8 105.543869118179 21.7379180368806
"7186" 1437 105.696156599343 21.8848083563559
"7187" 1437.2 106.404984903106 22.154922914174
"7188" 1437.4 107.517758780249 22.6984701541631
"7189" 1437.6 108.155511898601 23.7752736397716
"7190" 1437.8 108.777820234234 25.0896057453393
"7191" 1438 109.923645937352 27.1335646747284
"7192" 1438.2 110.901748885045 29.4261317647966
"7193" 1438.4 111.517546262786 32.4179252040634
"7194" 1438.6 112.6635754512 34.692076874822
"7195" 1438.8 113.782948065806 37.4014327229102
"7196" 1439 114.938083221227 39.6453159558534
"7197" 1439.2 116.211869738343 42.0847799958166
"7198" 1439.4 116.398598934977 44.6774564605011
"7199" 1439.6 115.903793914379 47.5771456718473
"7200" 1439.8 115.409536850615 50.6023450984021
"7201" 1440 114.858996006688 53.9406667298306
"7202" 1440.2 114.54609013116 56.992568741
"7203" 1440.4 114.198777051512 60.1051249053473
"7204" 1440.6 112.82926514912 63.662546622063
"7205" 1440.8 111.433193605264 66.6827090654458
"7206" 1441 110.330820015124 70.0063395810807
"7207" 1441.2 108.352386742546 72.6677237705807
"7208" 1441.4 105.788054217287 74.4502458202211
"7209" 1441.6 102.904027089634 75.683626304273
"7210" 1441.8 99.3282683048744 76.9637053447625
"7211" 1442 96.4284395720208 78.4252503155341
"7212" 1442.2 93.2266268290092 80.630742261569
"7213" 1442.4 91.0715315293482 83.4031384186576
"7214" 1442.6 89.9308894479762 86.7722596923478
"7215" 1442.8 90.0069778535482 89.626682984873
"7216" 1443 90.464855771329 92.7968758965306
"7217" 1443.2 90.393452780879 95.8152750382806
"7218" 1443.4 89.4123571458647 98.8179098834378
"7219" 1443.6 87.6102341181636 100.711622761027
"7220" 1443.8 85.0141729441966 102.114775233169
"7221" 1444 82.0785322091877 103.306097854581
"7222" 1444.2 78.5736837724066 103.688853696805
"7223" 1444.4 76.0834735560526 103.654571779265
"7224" 1444.6 73.4841357990628 103.488269707048
"7225" 1444.8 70.6843119862347 102.891087924991
"7226" 1445 68.1473642676102 101.218777480346
"7227" 1445.2 65.603632732829 99.7217488737525
"7228" 1445.4 62.3600707518758 97.8839332672838
"7229" 1445.6 59.6702876457196 96.1495708572056
"7230" 1445.8 56.113526183929 94.4261623149806
"7231" 1446 52.9857346812511 93.0393906733348
"7232" 1446.2 49.1626516011971 93.1869368608897
"7233" 1446.4 46.649384358829 94.7637037243806
"7234" 1446.6 46.1750288278674 96.6401543405422
"7235" 1446.8 47.0691107202569 96.7841113000722
"7236" 1447 47.8639184786842 97.0404000323175
"7237" 1447.2 49.3648617229123 98.8596389038306
"7238" 1447.4 51.576954368226 98.9073681755218
"7239" 1447.6 54.1454736049563 100.418134707392
"7240" 1447.8 56.2930445816773 101.824831644351
"7241" 1448 58.8916452177265 102.954935606466
"7242" 1448.2 61.7436983464897 104.954394160098
"7243" 1448.4 64.208028828579 107.109929891281
"7244" 1448.6 65.593697251783 109.291231636642
"7245" 1448.8 66.2732230139021 111.395107961504
"7246" 1449 67.3373593462655 112.630146431118
"7247" 1449.2 68.6846254051682 111.804908341259
"7248" 1449.4 70.9110272622105 110.200415305686
"7249" 1449.6 73.8260254532173 108.153767032134
"7250" 1449.8 76.466111591 106.620016550107
"7251" 1450 79.2459313627456 104.524997388525
"7252" 1450.2 82.0280287418421 102.677478225739
"7253" 1450.4 84.5453980665405 101.598417943119
"7254" 1450.6 87.0346023899928 101.143863096753
"7255" 1450.8 89.095216590879 100.930325626881
"7256" 1451 90.6487725649123 99.7359483320806
"7257" 1451.2 92.0895601796966 97.5785852516395
"7258" 1451.4 92.9540586356298 95.2592338769027
"7259" 1451.6 94.5496632120075 93.4163200214735
"7260" 1451.8 97.0397387914737 92.6947252068438
"7261" 1452 99.9343432748584 92.0171705141836
"7262" 1452.2 102.450357739722 91.5005786307105
"7263" 1452.4 105.337554826363 91.9009174881077
"7264" 1452.6 107.850128192921 92.9580050844161
"7265" 1452.8 108.599489841832 92.3811938151882
"7266" 1453 109.199702229219 90.5678043583006
"7267" 1453.2 109.770709780121 87.3486113524973
"7268" 1453.4 109.70320446225 83.9125832628683
"7269" 1453.6 110.062742671995 80.7218462116586
"7270" 1453.8 110.528146158859 77.2447979477636
"7271" 1454 111.093353865969 74.1432800255563
"7272" 1454.2 111.008661408085 70.3277703486047
"7273" 1454.4 110.105671361194 66.4112239780037
"7274" 1454.6 109.233641832472 62.5507546042235
"7275" 1454.8 108.039168608889 58.6557262716151
"7276" 1455 106.328245309253 54.6539418458481
"7277" 1455.2 103.906434195983 51.3241683660487
"7278" 1455.4 100.283472521351 48.9664465453198
"7279" 1455.6 96.4518883342123 47.360772973514
"7280" 1455.8 93.1417623500572 46.9555915771132
"7281" 1456 89.2896666927438 46.7686250966686
"7282" 1456.2 86.1011415447768 45.9340446888114
"7283" 1456.4 82.5766898147492 46.7168109938785
"7284" 1456.6 79.2730348902211 47.3493849367596
"7285" 1456.8 76.2530927320625 46.7643451971411
"7286" 1457 74.1115211116632 44.9715628624438
"7287" 1457.2 73.1906563095003 42.3736010807829
"7288" 1457.4 72.9570118481442 39.5175448841893
"7289" 1457.6 72.906211301579 36.7065813075806
"7290" 1457.8 72.8805319044141 33.8219290260642
"7291" 1458 71.9931185146123 30.7520046494473
"7292" 1458.2 70.1629817870572 28.3371912609611
"7293" 1458.4 67.9798192912279 26.0292791959955
"7294" 1458.6 64.662411495079 25.070057591214
"7295" 1458.8 61.6823693316699 25.3455393766829
"7296" 1459 59.7018928916757 25.8642151917419
"7297" 1459.2 59.2203865358348 26.3040864409644
"7298" 1459.4 57.9514155538176 27.1291388695352
"7299" 1459.6 56.5401486936002 29.0041736143572
"7300" 1459.8 54.3524826032173 31.2912790724849
"7301" 1460 51.1705902417305 33.8976702783079
"7302" 1460.2 47.7958106717725 35.7266223770645
"7303" 1460.4 44.4573344323992 37.923130726075
"7304" 1460.6 41.4991063500172 40.1461778649065
"7305" 1460.8 39.0054953078693 42.0251618279032
"7306" 1461 36.231038934079 44.5522553491473
"7307" 1461.2 33.8725765222456 47.3001886179806
"7308" 1461.4 32.2427365922417 50.0210501399062
"7309" 1461.6 32.5867044864361 51.2050976151878
"7310" 1461.8 33.6547115984065 53.3329578926151
"7311" 1462 35.3871854105789 55.1137158586521
"7312" 1462.2 37.5606370095677 56.617731862075
"7313" 1462.4 40.1560396818456 58.7030298201473
"7314" 1462.6 42.7871316935789 60.7158368463931
"7315" 1462.8 45.2010396093602 62.6510201671119
"7316" 1463 47.1425047180951 65.2677774875806
"7317" 1463.2 49.139929225524 67.9498478581301
"7318" 1463.4 50.998475595329 71.1535852576785
"7319" 1463.6 52.9747192021394 74.2626996611521
"7320" 1463.8 55.7650677883858 77.1097569161375
"7321" 1464 57.732426712859 80.6077363086207
"7322" 1464.2 59.9523038934146 83.3790615409505
"7323" 1464.4 62.416462886379 85.8733822952607
"7324" 1464.6 64.9943890350932 88.8678567986521
"7325" 1464.8 65.9881526891044 92.09725861414
"7326" 1465 66.4050439193482 96.3780104944845
"7327" 1465.2 66.7815911581672 99.9001370266983
"7328" 1465.4 66.6031421260483 102.900730227907
"7329" 1465.6 68.355893455629 104.695210577881
"7330" 1465.8 71.202276302204 105.070887675362
"7331" 1466 74.3069398223684 104.945975147212
"7332" 1466.2 78.132202073688 103.518536503853
"7333" 1466.4 81.5639569096445 102.833625011663
"7334" 1466.6 85.6502085240708 102.367536936892
"7335" 1466.8 89.7590773680366 101.233320751225
"7336" 1467 94.4050026079789 100.877215964562
"7337" 1467.2 99.1494657750699 99.7158846818715
"7338" 1467.4 102.281090727424 97.8151073213835
"7339" 1467.6 102.446493941537 95.603229793914
"7340" 1467.8 102.817573119179 92.9513660031406
"7341" 1468 103.105576568697 89.6233716941859
"7342" 1468.2 103.262682670036 85.8856228079092
"7343" 1468.4 103.335518778358 82.6995488751261
"7344" 1468.6 104.448658298615 79.374756038918
"7345" 1468.8 105.046830119722 75.7974003000449
"7346" 1469 104.93781446753 71.8017052389587
"7347" 1469.2 105.705221330365 68.0033466022235
"7348" 1469.4 106.739773749673 63.9420492370865
"7349" 1469.6 105.731731531555 59.8732242839571
"7350" 1469.8 104.312114034172 56.3898392344268
"7351" 1470 102.429892932786 52.236172145891
"7352" 1470.2 100.313581834062 48.438843865075
"7353" 1470.4 98.6918680408893 43.8782170882013
"7354" 1470.6 95.6945838900456 41.1076019916806
"7355" 1470.8 92.2292767750108 39.2912515403988
"7356" 1471 88.1388492642456 37.6716035421473
"7357" 1471.2 84.4984393936352 35.7613486658728
"7358" 1471.4 81.3231092667456 32.9330414486473
"7359" 1471.6 78.4025640700284 30.0461920451761
"7360" 1471.8 75.8907434122855 27.0248438080263
"7361" 1472 75.9279679507169 24.3912442086496
"7362" 1472.2 77.2709709058893 22.1439525969944
"7363" 1472.4 79.364579688535 21.6370550713499
"7364" 1472.6 82.0905699804259 20.698534246397
"7365" 1472.8 84.8803685008343 19.4538510038785
"7366" 1473 87.3414928525151 17.9001108828679
"7367" 1473.2 88.225398343579 17.2409065557019
"7368" 1473.4 89.3477444691274 17.4256799567419
"7369" 1473.6 91.5045387425902 17.202405918266
"7370" 1473.8 94.002549389079 16.605557632414
"7371" 1474 96.3564565862105 15.5070676070859
"7372" 1474.2 97.1189995272842 15.0315031922227
"7373" 1474.4 97.1486084228456 15.1948076392806
"7374" 1474.6 97.3800574124177 14.619814642871
"7375" 1474.8 97.2015726963942 13.8632688687546
"7376" 1475 96.9195238284852 13.7237437564869
"7377" 1475.2 96.949545540379 13.5893222176473
"7378" 1475.4 96.7302264904088 13.5952149209211
"7379" 1475.6 96.6724003363398 13.7828346700263
"7380" 1475.8 96.6281658468136 13.9900974441929
"7381" 1476 96.1309734584737 14.2033651594438
"7382" 1476.2 95.914625516742 14.4263082598524
"7383" 1476.4 95.8311288737172 14.5813219843892
"7384" 1476.6 95.6595087368421 14.4944433788859
"7385" 1476.8 95.6488233661853 14.361726713953
"7386" 1477 95.3542843231724 14.5409816548004
"7387" 1477.2 95.4873216211158 14.7445246660122
"7388" 1477.4 95.2465808721769 15.0929563258178
"7389" 1477.6 94.9028479643181 15.0909487440806
"7390" 1477.8 95.0776512339227 15.2532282678306
"7391" 1478 95.6733229205572 15.4126855389937
"7392" 1478.2 95.2800690441322 15.4141266892509
"7393" 1478.4 95.1622624392181 15.5025030001889
"7394" 1478.6 95.1183492302737 15.4660706747701
"7395" 1478.8 95.0691529114948 15.535765459707
"7396" 1479 94.9451817531224 15.6793884084611
"7397" 1479.2 95.1100243429973 15.6950259916725
"7398" 1479.4 95.0035578197895 15.6628559498859
"7399" 1479.6 94.9552872381919 15.8133543659355
"7400" 1479.8 94.6110976031414 15.9632011842369
"7401" 1480 94.1526579485477 15.9591441961431
"7402" 1480.2 94.2158310488647 16.094585183273
"7403" 1480.4 94.7935677187999 16.263890045976
"7404" 1480.6 94.5582230110625 16.5867736289323
"7405" 1480.8 93.9901505041183 16.4803532058503
"7406" 1481 93.512353310441 16.906241071822
"7407" 1481.2 92.3000896581017 16.9276578992511
"7408" 1481.4 90.9944771261131 16.755051496717
"7409" 1481.6 89.6003484902608 17.1710771848761
"7410" 1481.8 87.3962975040562 17.3259803666375
"7411" 1482 84.7401334950405 17.6139495155257
"7412" 1482.2 82.1003491730059 18.217655792693
"7413" 1482.4 79.527215870579 19.3529991451147
"7414" 1482.6 77.7163771437027 20.7583519879518
"7415" 1482.8 77.0941170335902 22.186757672457
"7416" 1483 77.2289098243262 23.7128063421741
"7417" 1483.2 77.3300922316333 25.3399590136132
"7418" 1483.4 78.0191484824278 26.3403162881272
"7419" 1483.6 79.0669321304881 27.1689711162738
"7420" 1483.8 80.1794622455549 27.4906684985686
"7421" 1484 81.4888190893717 27.8817416453123
"7422" 1484.2 83.1424218255554 28.0557462720983
"7423" 1484.4 83.9441694533744 28.5719513625125
"7424" 1484.6 85.2043263626143 29.09128055071
"7425" 1484.8 86.3854842949928 30.05424000296
"7426" 1485 87.9993010295902 31.2977500800301
"7427" 1485.2 90.1004644770903 31.8691762314329
"7428" 1485.4 92.2153109008456 32.547898045614
"7429" 1485.6 92.8917551658374 33.8314986890526
"7430" 1485.8 93.5028794136255 35.9502832480574
"7431" 1486 93.9842047472637 38.404166238635
"7432" 1486.2 95.222891407679 41.401868861414
"7433" 1486.4 97.0399744060272 43.0589852855462
"7434" 1486.6 98.001116854279 43.1198680861806
"7435" 1486.8 98.8285716048526 43.0939033623806
"7436" 1487 99.544305960568 43.4003441685477
"7437" 1487.2 100.867532828269 43.8647870586496
"7438" 1487.4 102.137692470981 45.0167040498741
"7439" 1487.6 103.700963835738 46.3813914598761
"7440" 1487.8 106.193798610798 47.4048589107994
"7441" 1488 108.417028086173 48.6016703984556
"7442" 1488.2 109.426278608484 50.8259247971385
"7443" 1488.4 109.365010970746 53.5706694156806
"7444" 1488.6 110.035766335579 56.4917008431807
"7445" 1488.8 111.034970594174 59.5847120985469
"7446" 1489 111.892681694983 62.8623938052099
"7447" 1489.2 112.632238715579 66.1826521673571
"7448" 1489.4 113.496237283407 69.2744029705117
"7449" 1489.6 115.168032664959 71.2001524253632
"7450" 1489.8 116.621105075183 71.3224086857784
"7451" 1490 117.768385642266 71.1301252830494
"7452" 1490.2 118.269316909 71.103007520528
"7453" 1490.4 117.952244889919 71.1747521520806
"7454" 1490.6 117.407490092709 71.411821369385
"7455" 1490.8 116.656770904579 72.1305225885117
"7456" 1491 115.719851051796 73.5890022234843
"7457" 1491.2 114.623353771028 76.1131550972997
"7458" 1491.4 113.095276290012 78.310723743114
"7459" 1491.6 112.354045246293 80.1279453052592
"7460" 1491.8 110.367537806357 82.8660902853584
"7461" 1492 109.220474008259 86.6834816778206
"7462" 1492.2 108.924476156939 90.7443644801406
"7463" 1492.4 107.815099168474 94.6352466697912
"7464" 1492.6 107.163857358511 98.5850794933779
"7465" 1492.8 107.092528236408 101.75333904312
"7466" 1493 107.9080078008 101.970769202009
"7467" 1493.2 108.520151062602 101.490076765546
"7468" 1493.4 108.271955787786 100.843925770098
"7469" 1493.6 108.261001097014 100.932616631922
"7470" 1493.8 108.004408532402 101.569516033369
"7471" 1494 107.454273603925 101.313804624542
"7472" 1494.2 106.334950183566 101.024911406438
"7473" 1494.4 105.349667211401 100.937261409266
"7474" 1494.6 103.814618513099 100.756361977421
"7475" 1494.8 101.862287656037 100.406703696914
"7476" 1495 100.690374938447 99.4056617719777
"7477" 1495.2 99.9662076055367 98.2649187336933
"7478" 1495.4 99.7742911171206 97.2368436663306
"7479" 1495.6 99.6444674981206 95.8087838573307
"7480" 1495.8 100.08450371397 93.6935055434067
"7481" 1496 100.971364997042 91.7382321018941
"7482" 1496.2 102.417716372659 90.4847172421407
"7483" 1496.4 104.198896425339 89.8148273681007
"7484" 1496.6 106.205969575079 88.3713884534653
"7485" 1496.8 107.678968329117 86.0894886887345
"7486" 1497 108.619663965171 83.8223057715017
"7487" 1497.2 111.017232895219 82.2954433556206
"7488" 1497.4 112.778863038214 81.9356028304865
"7489" 1497.6 114.037115735472 82.7893294947592
"7490" 1497.8 114.312652300837 83.1936477560188
"7491" 1498 114.956363720938 83.2779823712437
"7492" 1498.2 115.323128273033 84.4610193420125
"7493" 1498.4 115.3898714502 84.5756833064427
"7494" 1498.6 115.63422756841 84.2570344779402
"7495" 1498.8 115.095970091882 83.8106746193559
"7496" 1499 114.574956442758 83.5821808822235
"7497" 1499.2 113.690125773106 82.7641417076753
"7498" 1499.4 112.546875240072 81.9385528917724
"7499" 1499.6 111.832525222539 81.0335577789406
"7500" 1499.8 111.269090716079 78.9349589778056
"7501" 1500 110.138675301859 77.5297766236172
"7502" 1500.2 108.971212659779 76.3547145501806
"7503" 1500.4 107.68103448751 75.2731495036151
"7504" 1500.6 106.291303077455 73.7194409537155
"7505" 1500.8 104.496149713854 72.0114725097015
"7506" 1501 102.43884628582 71.450067757891
"7507" 1501.2 100.47987276177 70.5730415584009
"7508" 1501.4 98.3013863214499 69.4388847302903
"7509" 1501.6 95.3866366819661 68.4086714956452
"7510" 1501.8 92.4982887602311 68.1436528736893
"7511" 1502 89.9736897461123 68.859564279914
"7512" 1502.2 87.5862666808097 69.7088865639213
"7513" 1502.4 84.9093716497598 70.9593001886338
"7514" 1502.6 82.9863871381274 72.8059231069355
"7515" 1502.8 81.0413385281295 74.3977328956818
"7516" 1503 79.2048951613376 76.105811335822
"7517" 1503.2 77.5173539171715 76.6778311130251
"7518" 1503.4 75.1239041814378 75.9423336427689
"7519" 1503.6 73.5242846181224 74.011116001972
"7520" 1503.8 72.7805755412564 72.6844752052903
"7521" 1504 71.7964287520629 70.8460052459032
"7522" 1504.2 72.0709605480127 68.7464248207855
"7523" 1504.4 72.5605012150284 65.6499548828391
"7524" 1504.6 73.0942317153031 62.7832220205117
"7525" 1504.8 73.8691886952603 59.4585271956246
"7526" 1505 74.4934097403209 56.4565228302903
"7527" 1505.2 75.8031743053318 53.2831611538278
"7528" 1505.4 77.1427887349456 50.450575105714
"7529" 1505.6 78.6199258059767 47.231146056967
"7530" 1505.8 80.7524262748914 44.6461070070494
"7531" 1506 82.9901197947746 43.1624841002437
"7532" 1506.2 85.174543297079 40.9826467583931
"7533" 1506.4 87.3524007423443 37.6484649107337
"7534" 1506.6 89.5099688894737 35.2388911306754
"7535" 1506.8 91.3207435067026 32.3436324937716
"7536" 1507 91.7541147961853 29.5428035229743
"7537" 1507.2 92.0075931104456 28.1425499075473
"7538" 1507.4 93.6166451150185 27.5604360173719
"7539" 1507.6 95.0679497406551 28.083188528135
"7540" 1507.8 96.3674046306358 28.6471900507966
"7541" 1508 97.6685913574313 29.3508930765125
"7542" 1508.2 99.1529657221652 30.3497006530979
"7543" 1508.4 101.68329394913 31.144587383457
"7544" 1508.6 103.701581389951 32.1869078740225
"7545" 1508.8 104.623464426234 32.6014689412703
"7546" 1509 107.08337302259 33.485788602502
"7547" 1509.2 108.446546171958 32.3642050858565
"7548" 1509.4 109.516471859579 31.3211394573393
"7549" 1509.6 108.617374242887 30.1850161063253
"7550" 1509.8 107.19234685422 28.959497956385
"7551" 1510 105.478957308679 28.2550637106806
"7552" 1510.2 103.876183063025 28.9312414274722
"7553" 1510.4 102.222307784653 29.5855153913214
"7554" 1510.6 100.336734334707 30.1716226255923
"7555" 1510.8 97.88164625806 31.0912989515933
"7556" 1511 96.0998723374066 32.8521628262358
"7557" 1511.2 93.9503377162202 35.2545323515915
"7558" 1511.4 92.1242947722564 37.6362859339677
"7559" 1511.6 91.0101863027878 40.1091014319213
"7560" 1511.8 90.7377804249085 42.1813023315466
"7561" 1512 91.4332493944511 44.2695619028132
"7562" 1512.2 92.6029340808711 46.0670101067155
"7563" 1512.4 93.4123047957185 48.5265689444411
"7564" 1512.6 95.1610840760246 50.4057953646676
"7565" 1512.8 97.4090082615355 51.3625389916459
"7566" 1513 99.9386681313136 52.5039961705908
"7567" 1513.2 102.359944862204 53.8067861227369
"7568" 1513.4 104.818479647016 55.2470168960181
"7569" 1513.6 107.736631921676 55.7864654419032
"7570" 1513.8 109.452229243991 55.160272635127
"7571" 1514 110.875645666661 54.7335181172949
"7572" 1514.2 111.845266674631 54.2608760169002
"7573" 1514.4 112.118468648898 53.4496848515913
"7574" 1514.6 112.368403618902 52.5869414123548
"7575" 1514.8 112.660637632235 51.6362974925806
"7576" 1515 112.784640355275 52.1584142211676
"7577" 1515.2 113.813633648479 52.6748864445806
"7578" 1515.4 115.367189622512 53.7437675743473
"7579" 1515.6 116.986854361398 55.256166698953
"7580" 1515.8 117.375906232298 56.7402620193334
"7581" 1516 117.530916605846 59.2093419342473
"7582" 1516.2 118.518062341028 61.9784262421312
"7583" 1516.4 119.308277210025 64.5071804153959
"7584" 1516.6 119.245129308391 67.4098672010806
"7585" 1516.8 120.202852003332 70.6299305599851
"7586" 1517 120.954615975684 72.5583986177385
"7587" 1517.2 119.938336599302 72.6599030706409
"7588" 1517.4 118.717148104944 73.2068736236042
"7589" 1517.6 117.350147051511 73.8921965406943
"7590" 1517.8 115.590466797961 75.5573933125919
"7591" 1518 113.328034965725 77.3865935173784
"7592" 1518.2 110.453056539508 79.1542681627592
"7593" 1518.4 107.958588431579 81.4277988991504
"7594" 1518.6 106.113027666022 83.9786065759557
"7595" 1518.8 104.367857115823 87.3282934283855
"7596" 1519 104.03429979649 90.6754100617452
"7597" 1519.2 104.494894276659 93.8289736675807
"7598" 1519.4 104.478973801276 96.9515733456333
"7599" 1519.6 102.669153143944 99.5482303964996
"7600" 1519.8 100.426909358711 100.837539922713
"7601" 1520 97.2366848388731 103.130454134757
"7602" 1520.2 93.8935465391639 104.966860376883
"7603" 1520.4 90.8537945643167 106.479327623909
"7604" 1520.6 88.078135730982 108.578486918745
"7605" 1520.8 85.5010996310251 111.275270774735
"7606" 1521 82.3883287046944 113.574646795869
"7607" 1521.2 79.768687801919 113.097395199561
"7608" 1521.4 77.4807235492517 111.782399960562
"7609" 1521.6 74.7998454683721 110.195703014615
"7610" 1521.8 72.2627377117529 108.024904179972
"7611" 1522 69.3896845782311 105.778391120755
"7612" 1522.2 66.7358801528218 103.517524891238
"7613" 1522.4 63.558910733579 101.08910989935
"7614" 1522.6 60.4790950336097 98.5964964145499
"7615" 1522.8 58.034915745129 95.7308896859306
"7616" 1523 56.418611688579 92.1920671671459
"7617" 1523.2 54.9960373846071 88.6104298841159
"7618" 1523.4 52.991268146979 85.3592807640207
"7619" 1523.6 51.0910936649814 82.0134411237148
"7620" 1523.8 49.6411931207838 78.5019659256409
"7621" 1524 48.4777336597456 74.831450753914
"7622" 1524.2 47.373741142113 71.2942488922966
"7623" 1524.4 47.0107267650456 67.2930259439806
"7624" 1524.6 46.3036584169268 63.5927705772219
"7625" 1524.8 45.2624353625123 59.7675834959473
"7626" 1525 45.630268949679 55.4574393451473
"7627" 1525.2 46.7392041882534 51.6332783386504
"7628" 1525.4 48.0946267056378 48.2349186747806
"7629" 1525.6 49.5293049736456 44.245006117514
"7630" 1525.8 49.4946853419123 40.0170835920806
"7631" 1526 49.6891662142966 35.542750746663
"7632" 1526.2 51.1046949199653 31.5903505042625
"7633" 1526.4 52.5657817053532 28.0083988345806
"7634" 1526.6 54.8889507864485 24.9758884298959
"7635" 1526.8 55.8896494962705 22.5281847899849
"7636" 1527 54.7488113476479 19.8698009262358
"7637" 1527.2 52.6942966185164 19.2737034687369
"7638" 1527.4 50.8690086346229 19.3430289246246
"7639" 1527.6 48.3946744626435 18.3595724418065
"7640" 1527.8 44.939548285863 16.852419210967
"7641" 1528 41.6858692703376 16.4943868322358
"7642" 1528.2 40.638550799129 16.8581727577181
"7643" 1528.4 39.0543208131554 17.3704987600512
"7644" 1528.6 38.7350119855415 17.5592203003181
"7645" 1528.8 38.759227462527 18.2547671993209
"7646" 1529 40.1561492376422 19.244482883606
"7647" 1529.2 40.268553484979 19.7898000835336
"7648" 1529.4 40.2350294112119 19.9593344565806
"7649" 1529.6 40.365921199229 19.9495976851556
"7650" 1529.8 40.4212670578553 19.9695836896596
"7651" 1530 40.3685657544308 20.2766810808029
"7652" 1530.2 40.424341827779 20.5876807725406
"7653" 1530.4 39.5874544496887 21.156244895166
"7654" 1530.6 37.8444493316513 22.2680050787975
"7655" 1530.8 35.5214348347721 23.9425591304443
"7656" 1531 33.1492032512267 26.0182617660466
"7657" 1531.2 30.7877200517218 28.4164159228663
"7658" 1531.4 28.5890097850613 30.6858200593689
"7659" 1531.6 26.0007813428802 32.7274091782312
"7660" 1531.8 22.6876535376861 34.3512099342949
"7661" 1532 19.9659940965075 35.2970677298664
"7662" 1532.2 18.2290849888613 36.2575443195101
"7663" 1532.4 16.5488509821147 37.2026929944735
"7664" 1532.6 15.5705372817932 38.5565678783306
"7665" 1532.8 13.5470987588079 40.9062971752313
"7666" 1533 11.1252644272301 42.8611265943597
"7667" 1533.2 9.4662223810284 44.1284079758054
"7668" 1533.4 8.31896084907895 45.2424842568306
"7669" 1533.6 6.55243231911466 47.4819416845806
"7670" 1533.8 5.20543233133757 49.8187668265806
"7671" 1534 4.00652569323777 52.3999658396395
"7672" 1534.2 3.4361502900234 55.0261364331362
"7673" 1534.4 2.99619247007896 57.9532414802385
"7674" 1534.6 2.06146241327895 60.7313693150949
"7675" 1534.8 1.10406166480285 63.6149484277747
"7676" 1535 0.543846311172174 65.5142223236485
"7677" 1535.2 0.641664107306227 65.6690504917624
"7678" 1535.4 1.61013442016719 66.6347438288159
"7679" 1535.6 2.79093080220058 68.4379299137023
"7680" 1535.8 4.07892145253897 70.3153197943006
"7681" 1536 6.05021394631068 72.7373852246782
"7682" 1536.2 7.23043973592511 75.4189858501576
"7683" 1536.4 7.79119961531809 78.6678327704502
"7684" 1536.6 8.09035838953549 80.9482128607111
"7685" 1536.8 8.34533127168834 83.7412727724713
"7686" 1537 9.69971205115524 87.4632155359366
"7687" 1537.2 12.5073180811028 89.9466292517711
"7688" 1537.4 14.7958391969857 91.7209901590722
"7689" 1537.6 17.0449626690075 94.2648101027949
"7690" 1537.8 18.7432073474199 97.862357466967
"7691" 1538 20.7576863445164 101.642732736143
"7692" 1538.2 22.391841148679 104.248617328521
"7693" 1538.4 25.5947752917218 106.607327023438
"7694" 1538.6 28.792145565379 107.893199059247
"7695" 1538.8 32.4149078176842 109.441972057844
"7696" 1539 36.1882247618556 111.302680344049
"7697" 1539.2 40.330868822099 112.139296891341
"7698" 1539.4 43.8021163512153 112.122301799399
"7699" 1539.6 47.249818596704 112.110921157473
"7700" 1539.8 50.7747006731053 111.730967445475
"7701" 1540 54.1428800143437 111.210065246639
"7702" 1540.2 59.1702391254326 109.756115218068
"7703" 1540.4 61.6798846691053 108.294057953002
"7704" 1540.6 64.3303626234059 106.601620490734
"7705" 1540.8 66.736992926699 105.455976985221
"7706" 1541 68.084562091919 105.674080665141
"7707" 1541.2 70.9761668324456 105.565028825181
"7708" 1541.4 73.6990626890432 106.317542159598
"7709" 1541.6 77.2441108467858 107.274671587115
"7710" 1541.8 80.0836028091504 106.159568010968
"7711" 1542 82.3173595510544 103.555103812335
"7712" 1542.2 85.1275381936479 100.579801855581
"7713" 1542.4 87.5257932856345 98.0482412850806
"7714" 1542.6 89.7696161274737 95.0793801032122
"7715" 1542.8 91.633268342329 92.5567022013806
"7716" 1543 94.2246161057895 90.4808908617912
"7717" 1543.2 97.2635950568171 88.5432977511521
"7718" 1543.4 100.81127189366 86.9272693818239
"7719" 1543.6 104.137192022897 84.7627030512983
"7720" 1543.8 107.802800088779 82.672797341514
"7721" 1544 110.694744452275 82.6148423250996
"7722" 1544.2 110.622923157874 83.2350713035011
"7723" 1544.4 110.009472944389 82.6690724444287
"7724" 1544.6 109.540513270505 80.4907988858769
"7725" 1544.8 109.183310042145 76.9675445974602
"7726" 1545 110.149362002204 73.6399256446829
"7727" 1545.2 112.068177474407 70.3308986285806
"7728" 1545.4 113.655635541951 67.2924735030487
"7729" 1545.6 115.616770826285 65.2395549617111
"7730" 1545.8 115.879195754989 64.1909247320859
"7731" 1546 116.540693315826 62.6957424946865
"7732" 1546.2 116.238450354468 61.7384983636547
"7733" 1546.4 115.410151334181 60.2812992059903
"7734" 1546.6 114.416111406283 58.2765351903214
"7735" 1546.8 113.931984482544 55.5823316793946
"7736" 1547 113.275100250627 52.5951153051951
"7737" 1547.2 113.328417872466 50.2699039026056
"7738" 1547.4 114.628276857704 49.1032616536829
"7739" 1547.6 116.42422969692 48.0739944525477
"7740" 1547.8 117.826550039989 47.501073586328
"7741" 1548 119.096651909084 46.4112314247868
"7742" 1548.2 119.274642782216 46.7258261013938
"7743" 1548.4 119.277585213141 47.5793093988306
"7744" 1548.6 119.018765931895 48.0608490468561
"7745" 1548.8 118.686389661025 48.3637139878876
"7746" 1549 118.281615988695 48.4604018025175
"7747" 1549.2 117.529023344735 48.9343434221431
"7748" 1549.4 116.911836132497 49.174230741663
"7749" 1549.6 115.832469130928 48.7144839950867
"7750" 1549.8 114.422909322475 48.1355364560979
"7751" 1550 113.424308660714 47.0122427484233
"7752" 1550.2 111.589173087062 45.5569707821668
"7753" 1550.4 109.426938329234 44.4154182702703
"7754" 1550.6 107.356267222498 43.9751943946155
"7755" 1550.8 105.11245524581 42.334649186207
"7756" 1551 102.848388395777 39.9721446470422
"7757" 1551.2 99.8692339649238 37.7541236126151
"7758" 1551.4 96.4320014951969 36.1464434458278
"7759" 1551.6 93.4729280342949 34.6131754512056
"7760" 1551.8 90.4674084829385 31.9366573285919
"7761" 1552 88.485045581579 28.9813626604927
"7762" 1552.2 87.1671848910324 25.7651674644178
"7763" 1552.4 86.2476598073236 24.1896508927189
"7764" 1552.6 83.6326969043672 23.6020324720512
"7765" 1552.8 80.9809384879859 24.5197664681969
"7766" 1553 78.2999297979394 25.6428917302434
"7767" 1553.2 75.7737439849856 27.6845531036686
"7768" 1553.4 73.3208093106435 30.0646374451936
"7769" 1553.6 70.975084968954 33.1120898565181
"7770" 1553.8 68.6260888626727 35.8099869388619
"7771" 1554 65.9626147096093 38.7522868190958
"7772" 1554.2 63.866592710609 42.5798018311406
"7773" 1554.4 61.0557490797352 44.9625520783619
"7774" 1554.6 57.6365446090944 47.0135059459208
"7775" 1554.8 54.3110495333236 48.9997731450168
"7776" 1555 50.4070948466737 50.9653143670122
"7777" 1555.2 46.4911618231727 52.7479122302681
"7778" 1555.4 42.0745129153724 53.8432990155806
"7779" 1555.6 37.8989307971263 54.6878358212859
"7780" 1555.8 33.6647580933813 54.0335057131853
"7781" 1556 29.3978998948573 52.7431442236425
"7782" 1556.2 24.86456675993 51.6224864692828
"7783" 1556.4 21.1277542149811 49.7326881226785
"7784" 1556.6 17.6371630197169 48.9637216117875
"7785" 1556.8 14.256718433548 49.4908618095188
"7786" 1557 9.86522847958949 49.1532499586543
"7787" 1557.2 8.24981566069853 48.8606120733089
"7788" 1557.4 7.26602297076842 48.4686011889806
"7789" 1557.6 6.77992278512736 48.1896898010645
"7790" 1557.8 5.03865010388129 48.1144544329644
"7791" 1558 4.16913377197431 48.9205685323365
"7792" 1558.2 3.45647621016987 49.8822033676829
"7793" 1558.4 3.29045933981231 50.4289378358807
"7794" 1558.6 3.05053724082313 50.6822448506271
"7795" 1558.8 3.17734170589292 50.7275321595806
"7796" 1559 3.12137953125753 51.6733899551521
"7797" 1559.2 3.0079235199886 52.6232698249782
"7798" 1559.4 2.33867402326131 54.1411296709336
"7799" 1559.6 1.34473487513741 56.3369241129962
"7800" 1559.8 0.759685579124412 58.2395988408079
"7801" 1560 0.733421645959234 59.1752099029609
"7802" 1560.2 0.438667175778962 60.4902683083806
"7803" 1560.4 0.390174235740727 61.3234304750218
"7804" 1560.6 0.174179057070483 63.0321707603942
"7805" 1560.8 0.365192531834281 65.9003223546232
"7806" 1561 0.81591933922601 67.9253433353453
"7807" 1561.2 0.57878715076862 70.1540699061496
"7808" 1561.4 0.732393113766461 73.0247387228306
"7809" 1561.6 1.03261023270395 74.8341554126431
"7810" 1561.8 1.64484661776079 77.6364277341261
"7811" 1562 3.19092789857894 83.0536132905806
"7812" 1562.2 4.16460504107892 85.1957030040806
"7813" 1562.4 5.33301761207892 87.1430572890806
"7814" 1562.6 8.05931361107894 90.6482950020806
"7815" 1562.8 8.44878446807892 92.5956492870806
"7816" 1563 8.44878446807892 92.5956492870806
"7817" 1563.2 11.5645513240789 98.8271829990806
"7818" 1563.4 13.2669158764499 99.3736985564839
"7819" 1563.6 14.7220472004718 101.553478998081
"7820" 1563.8 15.8487307510789 103.500833283081
"7821" 1564 19.5973877497039 106.762651710456
"7822" 1564.2 22.0858283324647 106.444120188123
"7823" 1564.4 24.8714722715789 107.062868829393
"7824" 1564.6 27.6173642885412 107.597625788316
"7825" 1564.8 30.1168458007905 108.766179676754
"7826" 1565 32.7770473864737 109.619625431212
"7827" 1565.2 36.204797989813 110.962929170921
"7828" 1565.4 39.7768465280165 111.379504161143
"7829" 1565.6 42.9706754307858 112.438517949753
"7830" 1565.8 44.663082988129 115.035661831231
"7831" 1566 44.8295354139182 117.431371257563
"7832" 1566.2 44.794077147956 117.17381427104
"7833" 1566.4 46.136581063779 115.814603545231
"7834" 1566.6 48.7365486950597 113.589626444215
"7835" 1566.8 50.680407728779 110.757973585181
"7836" 1567 53.773455451454 108.800418872973
"7837" 1567.2 56.7630416981708 107.232599963928
"7838" 1567.4 59.8805748619123 104.669245854081
"7839" 1567.6 62.7660593461147 103.577336487134
"7840" 1567.8 66.2241132648142 103.115180767816
"7841" 1568 70.3827647072665 102.454130354893
"7842" 1568.2 73.780683603145 102.644732248354
"7843" 1568.4 77.564282751299 103.843567637241
"7844" 1568.6 81.2672711510467 104.882826646629
"7845" 1568.8 84.1543621716536 106.573002655088
"7846" 1569 86.7461404876494 109.395008435848
"7847" 1569.2 89.1379820183143 109.972922524404
"7848" 1569.4 91.452105383088 108.468357031908
"7849" 1569.6 93.5856158434444 105.313370732965
"7850" 1569.8 95.9031067881604 101.838789044488
"7851" 1570 98.1025912340279 98.5211701828663
"7852" 1570.2 99.8662495139123 94.929383390533
"7853" 1570.4 100.674902105892 90.7442094668642
"7854" 1570.6 101.193335397023 86.3280534586918
"7855" 1570.8 100.353380480701 82.1220411055942
"7856" 1571 99.7902266739574 77.6641787288509
"7857" 1571.2 98.7652647140208 73.230795978569
"7858" 1571.4 96.812720198107 69.1376882876593
"7859" 1571.6 94.2810419911274 65.9839013214194
"7860" 1571.8 91.8204077080151 62.0511901615062
"7861" 1572 89.5026952401919 58.0395334103548
"7862" 1572.2 86.4341086218449 54.1416171188147
"7863" 1572.4 82.8885187016442 50.4481291534719
"7864" 1572.6 78.7236759971895 47.5707683712648
"7865" 1572.8 74.9519582241368 44.7829769737912
"7866" 1573 72.1969643725158 41.4499263765175
"7867" 1573.2 71.400257321179 37.1523090661473
"7868" 1573.4 71.1622473530123 32.8032178296473
"7869" 1573.6 71.2465343541358 28.1293708431943
"7870" 1573.8 69.3832703678062 23.5044044163193
"7871" 1574 67.0114076013602 21.4401351107994
"7872" 1574.2 63.5372734637456 20.1843620628473
"7873" 1574.4 58.9383701118971 19.2600572360579
"7874" 1574.6 54.8210175065319 18.5022552503924
"7875" 1574.8 50.6973149907883 18.8950826961737
"7876" 1575 45.7840239104946 20.4708082326409
"7877" 1575.2 41.5764509675557 22.4637226417085
"7878" 1575.4 37.3067203486504 23.6129420198664
"7879" 1575.6 33.1379521079043 25.7591655319059
"7880" 1575.8 28.9989680204755 28.4247297506841
"7881" 1576 25.3203804481211 31.2539893095806
"7882" 1576.2 22.0393940645049 34.7880767156918
"7883" 1576.4 18.4436935541139 38.3097520445341
"7884" 1576.6 14.4021247107932 40.7682059591521
"7885" 1576.8 10.708621184858 43.1011493318132
"7886" 1577 8.03149426415037 45.3815809914735
"7887" 1577.2 6.71539874031969 48.400323581951
"7888" 1577.4 5.40256597940037 51.7800307850449
"7889" 1577.6 3.62789520155457 55.3584356422026
"7890" 1577.8 2.40224941315397 59.3786535706931
"7891" 1578 0.699550829197999 63.122596735533
"7892" 1578.2 0.820527682699643 65.9907607451151
"7893" 1578.4 1.61357092772896 70.0452866667807
"7894" 1578.6 1.86023580382895 73.3168418655806
"7895" 1578.8 1.89651005031426 76.8220795785806
"7896" 1579 2.50935389882894 80.4246850058306
"7897" 1579.2 3.38566332707894 84.6114967185806
"7898" 1579.4 5.63547902230236 83.7994085486658
"7899" 1579.6 7.99040722868666 85.7679255709037
"7900" 1579.8 10.7111519462407 87.7387185997865
"7901" 1580 13.1412801161274 89.8505079240323
"7902" 1580.2 15.6674253521307 92.43448893246
"7903" 1580.4 17.0032336486147 95.3775839799378
"7904" 1580.6 18.2991515597039 98.8028410705181
"7905" 1580.8 18.7326697160075 101.942949855081
"7906" 1581 20.1376598226765 104.427013979605
"7907" 1581.2 22.9241179865789 105.376063335303
"7908" 1581.4 26.4479019308647 106.088032547438
"7909" 1581.6 30.0497200181073 107.134669863958
"7910" 1581.8 33.4424805871912 107.717451438968
"7911" 1582 36.9715634547014 107.630019205764
"7912" 1582.2 40.377605324939 106.063551522141
"7913" 1582.4 43.7207568685151 105.286598595496
"7914" 1582.6 47.3691417759319 105.11599183711
"7915" 1582.8 50.836196071579 103.744252568706
"7916" 1583 53.0226991284211 100.880446025896
"7917" 1583.2 54.1478785707971 98.0163754876897
"7918" 1583.4 56.6083539009636 95.4942112420614
"7919" 1583.6 59.609676243599 93.8575348637606
"7920" 1583.8 62.3973309846316 91.4169874830017
"7921" 1584 65.5599851367859 89.8894983324082
"7922" 1584.2 68.8888915358567 90.1578502191917
"7923" 1584.4 71.9068143855035 91.6734116917316
"7924" 1584.6 73.7750309056559 94.0636548250037
"7925" 1584.8 75.875926586204 96.0939321633485
"7926" 1585 79.176692099279 97.3731584662806
"7927" 1585.2 81.9628619762954 99.050983416909
"7928" 1585.4 84.7482306022546 101.474532202743
"7929" 1585.6 86.6236039856231 104.778068593537
"7930" 1585.8 87.8133494658833 106.675867443407
"7931" 1586 88.4683539734218 107.172987077652
"7932" 1586.2 89.8272220733944 106.421864710581
"7933" 1586.4 91.0629717302932 104.140678262438
"7934" 1586.6 93.0823290308731 101.671847591875
"7935" 1586.8 95.5460079705234 98.394437602414
"7936" 1587 97.2224200905035 95.1713008979957
"7937" 1587.2 99.6616789627608 91.8698172353988
"7938" 1587.4 100.872382561162 87.781356749164
"7939" 1587.6 102.017925359617 83.6353545706566
"7940" 1587.8 103.14719845425 79.5578748667758
"7941" 1588 105.575943188755 75.8232013806277
"7942" 1588.2 106.303337289329 71.5920423560092
"7943" 1588.4 105.665524060028 67.9298910232548
"7944" 1588.6 106.108601860829 64.1457304947949
"7945" 1588.8 107.023858374779 60.6384199677101
"7946" 1589 107.902949737722 57.3142975323609
"7947" 1589.2 109.551091491312 54.734754532714
"7948" 1589.4 110.565387690363 52.3827833018306
"7949" 1589.6 110.791103755215 50.2938032506488
"7950" 1589.8 110.684884430579 47.5804285679599
"7951" 1590 109.525635879744 45.7056491093218
"7952" 1590.2 107.861220717329 43.6975831907306
"7953" 1590.4 106.698535658932 41.151131087463
"7954" 1590.6 106.1456943234 40.2071824627592
"7955" 1590.8 105.848199834346 38.5271311275109
"7956" 1591 105.575943188755 37.8658298584159
"7957" 1591.2 105.840840646641 38.3861743783931
"7958" 1591.4 105.78043660169 37.6009217940251
"7959" 1591.6 105.294800100986 35.3939202710251
"7960" 1591.8 104.434117589838 33.2061518767658
"7961" 1592 102.143697961951 30.7241277948248
"7962" 1592.2 99.6265377380059 27.7750080588503
"7963" 1592.4 96.1460657357548 25.116613387185
"7964" 1592.6 92.8791932505554 22.1403712557806
"7965" 1592.8 89.1527099078647 19.3815480203719
"7966" 1593 85.2696466458813 16.4631542053713
"7967" 1593.2 81.4410672861596 13.9455693958064
"7968" 1593.4 77.810193812837 11.4789206348064
"7969" 1593.6 74.4894950028616 8.55461175268934
"7970" 1593.8 73.1813809288072 5.65474721959151
"7971" 1594 72.4131577698449 3.53112224376149
"7972" 1594.2 70.2651120525477 2.86724361761189
"7973" 1594.4 67.9316062644426 2.52608780063746
"7974" 1594.6 64.9523509108456 2.20379083134731
"7975" 1594.8 61.2309372019653 1.80910735934201
"7976" 1595 57.4706306701307 2.54058612799444
"7977" 1595.2 54.4471041721371 3.77817896749924
"7978" 1595.4 51.9190430755108 5.31434507234201
"7979" 1595.6 48.5708468546464 6.6735645481312
"7980" 1595.8 44.864309597579 8.02347758290991
"7981" 1596 41.1504267826147 9.8423652902235
"7982" 1596.2 37.2411300184936 10.7782714494953
"7983" 1596.4 33.3825064106959 11.7500980811131
"7984" 1596.6 29.8865105907271 12.2083835740621
"7985" 1596.8 28.3319432194066 11.3685922199944
"7986" 1597 27.776275746704 11.740614212842
"7987" 1597.2 26.7998635560509 11.5353861450638
"7988" 1597.4 28.311798175079 11.343479156605
"7989" 1597.6 29.0114032330234 12.386290014914
"7990" 1597.8 29.7614952539123 14.6413743597658
"7991" 1598 30.194240650579 17.6085996411164
"7992" 1598.2 30.6105715666824 20.4562455499944
"7993" 1598.4 30.388194009085 23.9666611057132
"7994" 1598.6 30.7213558265187 27.0589658618939
"7995" 1598.8 31.0844597522932 30.4101357860806
"7996" 1599 30.1595203803813 33.6542166841155
"7997" 1599.2 28.4751968679583 36.7737314553393
"7998" 1599.4 26.4472064471915 39.9002423349806
"7999" 1599.6 25.3397646115432 42.9937537134378
"8000" 1599.8 25.0555260099081 46.7835234810996
"8001" 1600 24.8563765019278 50.6143138871969
"8002" 1600.2 23.939987805254 54.3788214439556
"8003" 1600.4 24.1790796369123 58.0793956207288
"8004" 1600.6 23.6830868361174 61.4779264560037
"8005" 1600.8 21.4171780040093 64.5808626427452
"8006" 1601 19.1824158246861 66.0096267390092
"8007" 1601.2 16.6255325153152 66.4262036263499
"8008" 1601.4 13.3968346740562 66.8463146731488
"8009" 1601.6 9.7686579279123 67.340627937614
"8010" 1601.8 7.01520024975982 68.8213537821232
"8011" 1602 4.25141481041028 70.4685429475204
"8012" 1602.2 3.58532876642705 72.2371694898465
"8013" 1602.4 3.17947287337307 74.4050692601395
"8014" 1602.6 3.7976036565982 75.6087280625422
"8015" 1602.8 4.10967966380973 78.1402886330422
"8016" 1603 5.01479142404238 80.4033116051416
"8017" 1603.2 5.83932972617897 83.2539125884664
"8018" 1603.4 7.41946863172181 87.6067130712235
"8019" 1603.6 8.44878446807894 90.4535595735806
"8020" 1603.8 8.44878446807894 90.4535595735806
"8021" 1604 8.44878446807894 90.4535595735806
"8022" 1604.2 8.44878446807894 90.4535595735806
"8023" 1604.4 8.44878446807894 90.4535595735806
"8024" 1604.6 9.22772618207892 99.9955955700806
"8025" 1604.8 9.22772618207894 96.6850932855806
"8026" 1605 8.44878446807892 99.6061247130806
"8027" 1605.2 8.44878446807892 97.2692995710806
"8028" 1605.4 8.44878446807892 97.6587704280806
"8029" 1605.6 8.44878446807894 97.8535058565806
"8030" 1605.8 8.44878446807894 97.8535058565806
"8031" 1606 8.44878446807892 97.2692995710806
"8032" 1606.2 8.44878446807892 97.2692995710806
"8033" 1606.4 12.0071318433971 97.8180994150352
"8034" 1606.6 12.7769364111919 97.4012171194193
"8035" 1606.8 13.966288275579 97.2043877615807
"8036" 1607 15.8061323760946 97.9873864636744
"8037" 1607.2 18.1350689301345 99.627761982914
"8038" 1607.4 20.5373606834251 100.807492510442
"8039" 1607.6 22.982538615129 102.124702921681
"8040" 1607.8 26.3860811599123 103.962428372858
"8041" 1608 29.2405363725405 106.309517347984
"8042" 1608.2 31.3604148833203 108.785549911684
"8043" 1608.4 32.3923905631926 112.060340526694
"8044" 1608.6 33.5467446941672 112.51593812011
"8045" 1608.8 36.1592943025263 111.566979716212
"8046" 1609 38.778827456954 110.483489362152
"8047" 1609.2 42.5198477721084 109.40017126411
"8048" 1609.4 45.6865258512456 107.871561789414
"8049" 1609.6 49.0382614235412 106.803987060845
"8050" 1609.8 52.8628870126345 106.667087102025
"8051" 1610 56.3032129161345 108.224970530025
"8052" 1610.2 59.292170300176 109.915476427849
"8053" 1610.4 61.3086346709123 112.4988464952
"8054" 1610.6 62.4635239482665 115.744823350018
"8055" 1610.8 62.9345209469599 117.024126928914
"8056" 1611 63.5875482965937 116.794390034507
"8057" 1611.2 66.246259646879 117.410506747366
"8058" 1611.4 69.6252143850335 117.433268031217
"8059" 1611.6 72.9792370872665 115.982157153503
"8060" 1611.8 76.3379639472205 114.137796783222
"8061" 1612 79.7594004199444 112.436193521561
"8062" 1612.2 83.5649953676402 110.777579601111
"8063" 1612.4 87.4664294940405 111.200372533004
"8064" 1612.6 90.0783354511244 112.724211305672
"8065" 1612.8 92.5223772823114 114.896969979102
"8066" 1613 92.9044579450373 115.244461485122
"8067" 1613.2 92.976942798979 115.987268958501
"8068" 1613.4 92.6742321166277 116.111139689605
"8069" 1613.6 92.2614338912245 116.942507860429
"8070" 1613.8 92.1119929373915 117.268628078031
"8071" 1614 91.8155207305405 117.851336398696
"8072" 1614.2 91.7805682177328 118.115976852811
"8073" 1614.4 91.709864277539 117.965780912061
"8074" 1614.6 91.6557378148482 118.006126098273
"8075" 1614.8 91.5858327892328 117.64162132185
"8076" 1615 91.3138339113684 117.311674856962
"8077" 1615.2 91.1590954900058 117.550282002666
"8078" 1615.4 91.0831011764448 117.664273473007
"8079" 1615.6 91.0832261670921 117.72676879666
"8080" 1615.8 91.0676082881147 117.929801223366
"8081" 1616 90.8592172441132 118.121996072238
"8082" 1616.2 91.0950061297868 118.333603259087
"8083" 1616.4 91.490286924106 118.611249910743
"8084" 1616.6 91.6599725677562 118.485601255884
"8085" 1616.8 91.965317214002 118.215841175119
"8086" 1617 92.7489927562673 117.367513211204
"8087" 1617.2 94.0638041952269 116.208005680834
"8088" 1617.4 96.0039968486623 114.903674485247
"8089" 1617.6 98.1494867045647 113.760608430338
"8090" 1617.8 99.6676608729762 112.221245827827
"8091" 1618 100.969165484336 110.148153450527
"8092" 1618.2 102.724740339565 108.603968553224
"8093" 1618.4 104.238116823921 106.488484725594
"8094" 1618.6 106.427751590871 104.609743362039
"8095" 1618.8 108.472689962819 103.082801229901
"8096" 1619 110.460189705387 102.352393576542
"8097" 1619.2 110.732967252431 101.887654609951
"8098" 1619.4 111.369977745302 101.429129869038
"8099" 1619.6 111.718996706062 101.672110925788
"8100" 1619.8 111.649062283884 101.833708029337
"8101" 1620 111.180996117472 101.998588548938
"8102" 1620.2 110.752034578338 102.383902492029
"8103" 1620.4 110.351052267436 102.545702371866
"8104" 1620.6 110.114587818543 102.907353881938
"8105" 1620.8 109.9754910839 103.273641949831
"8106" 1621 109.996185963933 103.581577241239
"8107" 1621.2 109.662523430954 103.724779025856
"8108" 1621.4 109.578217239347 103.942550230654
"8109" 1621.6 109.628444730966 104.060697640018
"8110" 1621.8 109.905942716579 104.216549208607
"8111" 1622 110.208295092408 104.500133508278
"8112" 1622.2 110.069930445842 104.633373538304
"8113" 1622.4 110.284743139141 105.024037799156
"8114" 1622.6 110.301058078753 105.038960942972
"8115" 1622.8 110.525804784762 105.143742039017
"8116" 1623 110.471892555657 105.296050514565
"8117" 1623.2 110.583022821825 105.235476561565
"8118" 1623.4 110.637675841852 105.223946771626
"8119" 1623.6 110.882710897627 105.377093681485
"8120" 1623.8 110.779301608034 105.365572537808
"8121" 1624 110.433612909934 105.284861079661
"8122" 1624.2 110.300748790798 105.19476475017
"8123" 1624.4 110.398943801389 104.711150946289
"8124" 1624.6 110.290545187866 103.422939111681
"8125" 1624.8 110.441465144954 102.025712412193
"8126" 1625 110.447402200701 100.375567137886
"8127" 1625.2 110.192921242789 99.0270430441201
"8128" 1625.4 110.642137629201 97.7490136754343
"8129" 1625.6 111.789206860554 96.5618430143781
"8130" 1625.8 113.51318470165 95.4517689050806
"8131" 1626 114.935405882283 95.2041423725436
"8132" 1626.2 115.666488415463 93.8818088613597
"8133" 1626.4 116.3368484149 92.1644494096878
"8134" 1626.6 118.002836848947 89.1416577394754
"8135" 1626.8 119.333014423964 86.418078404665
"8136" 1627 119.130713127321 83.4430841475806
"8137" 1627.2 118.988959488758 80.2392226929735
"8138" 1627.4 119.085680241451 77.0983321631969
"8139" 1627.6 119.271789515865 74.2997921237235
"8140" 1627.8 118.790205710146 70.754989117314
"8141" 1628 118.000740414908 68.1209465687852
"8142" 1628.2 117.530407493614 64.597276678863
"8143" 1628.4 117.86364973306 61.2865198382473
"8144" 1628.6 119.026051951329 58.8136890001521
"8145" 1628.8 120.846135328939 57.2828955729065
"8146" 1629 122.561695722463 57.0369600429806
"8147" 1629.2 122.406299903483 57.3651099565381
"8148" 1629.4 122.522312499185 56.7021808382402
"8149" 1629.6 122.804057374462 55.508908425304
"8150" 1629.8 122.905056051289 54.3667813502581
"8151" 1630 123.001376800869 53.0057272800968
"8152" 1630.2 123.143671955052 51.065644222251
"8153" 1630.4 123.127012561192 49.8606454133548
"8154" 1630.6 122.963686072773 49.6805674902258
"8155" 1630.8 123.427884033048 49.0195401721119
"8156" 1631 123.408897328769 48.8697561716906
"8157" 1631.2 124.007196838063 48.4629799601167
"8158" 1631.4 124.280957984034 48.197938613611
"8159" 1631.6 124.323926966492 47.933173292367
"8160" 1631.8 125.087106753116 47.6773603952859
"8161" 1632 125.229457212546 47.4603044147473
"8162" 1632.2 124.567897687391 47.5874233750181
"8163" 1632.4 124.568143565458 47.6511057941867
"8164" 1632.6 124.987580157856 47.4170298750806
"8165" 1632.8 125.129545335799 47.4962080163389
"8166" 1633 125.116705637216 47.4748085187015
"8167" 1633.2 125.163784532019 47.1281366569763
"8168" 1633.4 125.322862145916 47.1347729056818
"8169" 1633.6 125.502086812446 47.256914078314
"8170" 1633.8 125.537289921118 47.5942609954009
"8171" 1634 125.525067085234 47.5714752149255
"8172" 1634.2 125.800935692261 47.3460087188042
"8173" 1634.4 125.851604199102 47.2721104864295
"8174" 1634.6 125.964822471486 46.9822717091272
"8175" 1634.8 126.06674494382 46.8193935600289
"8176" 1635 125.732622087397 46.3194301871716
"8177" 1635.2 125.611683230882 46.1370273394346
"8178" 1635.4 125.245414699048 46.2851301969244
"8179" 1635.6 125.042010127568 46.176872672528
"8180" 1635.8 124.934437742122 45.7321450806676
"8181" 1636 124.416873033837 45.4424545086774
"8182" 1636.2 123.896261029264 44.776067378457
"8183" 1636.4 123.433563816379 43.6954194637473
"8184" 1636.6 123.174506685738 42.9513924351602
"8185" 1636.8 122.827720261046 42.4577676292806
"8186" 1637 122.628657378579 41.6566302642903
"8187" 1637.2 122.468541581812 41.7956671723806
"8188" 1637.4 122.463167930183 41.7055039556686
"8189" 1637.6 122.723472381219 41.2095645868278
"8190" 1637.8 122.701591995995 40.7982133446031
"8191" 1638 122.934767806537 40.9128665631806
"8192" 1638.2 122.754424009485 40.9664188060181
"8193" 1638.4 123.120413511155 40.4714662585806
"8194" 1638.6 123.328029777708 40.4170240957742
"8195" 1638.8 123.365720505805 40.4756541172581
"8196" 1639 123.44990117068 40.0674084780975
"8197" 1639.2 123.624480903144 39.8315121837453
"8198" 1639.4 123.958594684846 39.4555209610574
"8199" 1639.6 124.034819227748 39.5220332858939
"8200" 1639.8 124.062973747531 39.3296440673758
"8201" 1640 124.096662916502 39.1732300685806
"8202" 1640.2 123.917729548414 38.9792583084277
"8203" 1640.4 123.783160276115 38.5797506674378
"8204" 1640.6 123.807761306438 38.3148668464865
"8205" 1640.8 123.716489772269 38.5017285909944
"8206" 1641 123.701177503727 38.4060905017625
"8207" 1641.2 123.607809011037 38.3583131348577
"8208" 1641.4 123.508107700837 38.3607854851613
"8209" 1641.6 123.392406966951 38.4509135501019
"8210" 1641.8 122.754247618699 38.0062286238741
"8211" 1642 121.774765946393 37.3690832808281
"8212" 1642.2 121.285654423407 36.5230375703737
"8213" 1642.4 121.003722191315 36.0645963784598
"8214" 1642.6 120.502090054307 35.4408010223306
"8215" 1642.8 120.242236696736 34.8423724864346
"8216" 1643 119.94328404209 34.1707873582002
"8217" 1643.2 119.564819970179 33.6441104635912
"8218" 1643.4 119.454542828646 33.3107455207042
"8219" 1643.6 119.44588478374 33.3688579416774
"8220" 1643.8 119.320977346666 33.243677383385
"8221" 1644 119.135089204365 32.3611368019514
"8222" 1644.2 119.098292513514 32.4810319020645
"8223" 1644.4 118.822339357685 31.7470428413147
"8224" 1644.6 118.859539048699 31.6900273342654
"8225" 1644.8 118.669036999079 31.2291294676445
"8226" 1645 118.421005558568 31.1760951381806
"8227" 1645.2 118.059970871643 30.4253279117083
"8228" 1645.4 117.695359856579 30.1871778317111
"8229" 1645.6 116.690273773998 29.3359500353226
"8230" 1645.8 116.111511704779 29.0772799643473
"8231" 1646 115.030559256053 28.4702976053385
"8232" 1646.2 114.211759413412 27.406882733214
"8233" 1646.4 112.775044696479 26.2687623399806
"8234" 1646.6 111.256390579438 25.9495655723959
"8235" 1646.8 110.046333374335 25.9191443148597
"8236" 1647 109.029633288329 25.8323779479329
"8237" 1647.2 108.018863683258 25.7550317333664
"8238" 1647.4 106.558347969508 25.3701974341878
"8239" 1647.6 105.635672963043 25.0085459241163
"8240" 1647.8 104.928315178335 23.7400515562392
"8241" 1648 104.716369998631 22.5035401847754
"8242" 1648.2 105.242029204004 22.3399750699931
"8243" 1648.4 105.205120047207 22.0470793993365
"8244" 1648.6 105.811969987184 21.3768272268248
"8245" 1648.8 106.025143820043 21.1138373541164
"8246" 1649 105.700532676388 20.9658321769177
"8247" 1649.2 105.875575758186 19.7711631436481
"8248" 1649.4 105.672017593708 19.1803927425806
"8249" 1649.6 105.366443505546 18.4923275618806
"8250" 1649.8 104.885620570854 18.0077002720532
"8251" 1650 104.65450599637 17.5069520273389
"8252" 1650.2 104.412112627838 16.848149610663
"8253" 1650.4 103.871284382843 16.3984580497235
"8254" 1650.6 103.141003265644 15.5608537998089
"8255" 1650.8 101.789015992283 14.4005231339443
"8256" 1651 100.415836167679 13.191196452714
"8257" 1651.2 100.502385247012 13.230143538414
"8258" 1651.4 100.258327270892 13.3852540872192
"8259" 1651.6 100.160217938544 13.4233867414082
"8260" 1651.8 100.08164975068 13.39084281212
"8261" 1652 100.018408379192 13.3634570396452
"8262" 1652.2 99.9594562147328 13.2398921984488
"8263" 1652.4 99.7709482804891 12.9401068764908
"8264" 1652.6 99.4996315037026 12.4674905556368
"8265" 1652.8 99.4976698139927 12.0535237271324
"8266" 1653 99.3988844855123 11.8193935452806
"8267" 1653.2 99.4854335648456 12.113660415014
"8268" 1653.4 99.6684230468647 12.0671997279213
"8269" 1653.6 99.2917426941997 12.4698546432358
"8270" 1653.8 98.8440750424755 13.0607759435117
"8271" 1654 98.0472266224066 13.2622263867875
"8272" 1654.2 96.7624204619583 12.9622890601324
"8273" 1654.4 95.6993138978697 12.8537556817783
"8274" 1654.6 94.067461198579 12.4206112015462
"8275" 1654.8 92.0427962191183 11.4172320648503
"8276" 1655 90.3265653945681 10.3199307458306
"8277" 1655.2 89.2771155267138 8.94474853445705
"8278" 1655.4 88.1290775939983 7.89411360693548
"8279" 1655.6 85.9965317900105 6.83621642229643
"8280" 1655.8 83.9045296329485 6.12888565420021
"8281" 1656 81.6439053107963 5.50234557989585
"8282" 1656.2 79.1848239083812 4.4489785690202
"8283" 1656.4 76.4936706399456 3.68810754191398
"8284" 1656.6 73.6385858478942 3.84286105876542
"8285" 1656.8 70.9542204587575 4.22749376847349
"8286" 1657 68.2539605152163 4.32914138225097
"8287" 1657.2 65.9098131354705 4.18341853809871
"8288" 1657.4 63.5760303316889 3.43036248148174
"8289" 1657.6 60.6984636616123 2.26437518688064
"8290" 1657.8 58.2987631590378 1.95203483293358
"8291" 1658 56.4008463512421 2.92920877260169
"8292" 1658.2 54.3166360146576 4.59930402882783
"8293" 1658.4 52.0339236533209 6.28597587480645
"8294" 1658.6 49.6235578721284 8.10401276548174
"8295" 1658.8 47.3366028637529 9.87542596338499
"8296" 1659 44.7691056103123 11.3174088851473
"8297" 1659.2 42.37975413051 13.0383925609255
"8298" 1659.4 40.0701088102218 14.7432069074735
"8299" 1659.6 37.6636274739743 16.5220277070109
"8300" 1659.8 35.111959338299 17.0616712805006
"8301" 1660 32.5639325315663 16.6907372642895
"8302" 1660.2 31.7088495389123 15.944418831951
"8303" 1660.4 32.4156670201345 15.6222639255436
"8304" 1660.6 32.9980936167738 15.8268969219183
"8305" 1660.8 33.0390007019165 15.8747588437931
"8306" 1661 32.973427753616 15.9732685250621
"8307" 1661.2 32.790713030579 15.9626216145092
"8308" 1661.4 32.6624167482731 15.9363296042748
"8309" 1661.6 32.4837183550613 15.9180015639453
"8310" 1661.8 32.5253592598757 15.9490685993389
"8311" 1662 32.4450029440284 15.9464718063672
"8312" 1662.2 32.3879647579994 15.9407033411716
"8313" 1662.4 32.3921847117883 15.9423501524062
"8314" 1662.6 32.4653903147319 16.069207896663
"8315" 1662.8 32.5032464456504 16.0924452335092
"8316" 1663 32.3967134426836 16.0555684247899
"8317" 1663.2 32.4516442844848 16.0829539269101
"8318" 1663.4 32.4287342340731 16.0600438764983
"8319" 1663.6 32.4460089387514 16.0601492100634
"8320" 1663.8 32.4102996353697 16.0646258865806
"8321" 1664 32.4244249626861 16.0692624444021
"8322" 1664.2 32.4244249626861 16.0692624444021
"8323" 1664.4 32.401242173579 16.0505486266891
"8324" 1664.6 32.4287342340731 16.0600438764983
"8325" 1664.8 32.4699723248143 16.0325518160042
"8326" 1665 32.4476077517932 16.0136237505449
"8327" 1665.2 32.3215776801017 15.9318517307852
"8328" 1665.4 32.3378399410441 15.9015915743481
"8329" 1665.6 32.3378399410441 15.9015915743481
"8330" 1665.8 32.3260034852949 15.8167807957625
"8331" 1666 32.4104061937437 15.8401073925453
"8332" 1666.2 32.3777800737597 15.792465528677
"8333" 1666.4 32.3920781534143 15.7988693018042
"8334" 1666.6 32.2575088811147 15.8096152064021
"8335" 1666.8 31.7088495389123 15.6174556433584
"8336" 1667 30.6683156637812 15.5176162559627
"8337" 1667.2 29.0774624734994 14.9360455623193
"8338" 1667.4 27.3467759405123 14.061014700014
"8339" 1667.6 25.9393762343209 12.8692897157097
"8340" 1667.8 26.559179318579 13.1967041213988
"8341" 1668 26.6001762508948 12.5429894006543
"8342" 1668.2 26.8439537086435 12.2076080446774
"8343" 1668.4 26.9147831445355 12.1656839377002
"8344" 1668.6 27.192069461204 11.4440852648988
"8345" 1668.8 27.5820753056449 11.6648891723389
"8346" 1669 27.7857886843031 11.0238881281668
"8347" 1669.2 28.1351776701604 10.9743323602085
"8348" 1669.4 28.4138024471504 10.8809542422235
"8349" 1669.6 28.9052775762218 10.8392252218306
"8350" 1669.8 28.9354445473638 10.8634644418338
"8351" 1670 29.0165549639361 11.3724293712949
"8352" 1670.2 28.9719987741399 11.2864834214343
"8353" 1670.4 28.8216111508149 11.0977784405694
"8354" 1670.6 28.8557143719238 10.8851111561324
"8355" 1670.8 28.9003805376239 10.7170597376593
"8356" 1671 28.9091326917138 10.6339142738054
"8357" 1671.2 29.025828079579 10.5762204764427
"8358" 1671.4 29.219781438085 10.3351811107132
"8359" 1671.6 29.3941648590673 10.0368850648713
"8360" 1671.8 29.8076230599306 9.67045599253669
"8361" 1672 30.3147911539361 9.26743212036635
"8362" 1672.2 30.8818778413262 9.09694945585537
"8363" 1672.4 31.3583257676123 8.58678543218064
"8364" 1672.6 32.2446507980841 7.89778338000332
"8365" 1672.8 33.4773059846717 6.741416299426
"8366" 1673 34.5197924396779 6.10957958567955
"8367" 1673.2 34.4579983847025 6.38474346316491
"8368" 1673.4 34.4611102617123 6.19370338861398
"8369" 1673.6 34.375151289738 6.22163513694428
"8370" 1673.8 34.283684649079 6.37978390918064
"8371" 1674 34.310496048655 6.11195213867847
"8372" 1674.2 34.1453942723181 5.92568346793934
"8373" 1674.4 33.9206065058317 5.89986450883339
"8374" 1674.6 33.9968163296757 5.90069287648387
"8375" 1674.8 33.907196153979 5.81288743954731
"8376" 1675 33.764390173079 5.90809142681398
"8377" 1675.2 33.7581083850628 5.79599640954839
"8378" 1675.4 33.7750899218977 5.46331475703119
"8379" 1675.6 33.7408507256779 5.46759465655867
"8380" 1675.8 33.7664841024177 5.30601694429032
"8381" 1676 33.661294946226 5.20067998132182
"8382" 1676.2 33.6465872595419 5.14982532621027
"8383" 1676.4 33.5651260136836 5.20020046863878
"8384" 1676.6 33.4224157620546 5.32092980689772
"8385" 1676.8 33.4428502795092 5.61684371101087
"8386" 1677 33.7359456722868 6.05653768479412
"8387" 1677.2 34.1954337620059 6.20094822727727
"8388" 1677.4 34.9558359668048 6.32785446158064
"8389" 1677.6 36.0305969728757 5.80998661875647
"8390" 1677.8 37.230680800379 5.34119495718064
"8391" 1678 38.3334982796737 4.74537287419117
"8392" 1678.2 39.6530201957637 4.06723013942847
"8393" 1678.4 40.9109710060951 3.56386773448387
"8394" 1678.6 42.2973425855335 2.57919746295564
"8395" 1678.8 43.4212175800632 2.29785601493853
"8396" 1679 45.4720553304801 2.13355292465757
"8397" 1679.2 47.4524062602241 1.74633706848387
"8398" 1679.4 49.2578909507026 1.00654477492895
"8399" 1679.6 51.2374690757608 0.516772242932913
"8400" 1679.8 52.0590508053854 0.226144368580644
"8401" 1680 52.0255479359661 0.23033222725806
"8402" 1680.2 52.004608642579 0.266714249518141
"8403" 1680.4 52.9354716128556 0.00102468882532002
"8404" 1680.6 53.6033354563318 0.586441378614348
"8405" 1680.8 55.0868726291596 0.887826039612898
"8406" 1681 56.9595434344123 1.17818424124731
"8407" 1681.2 59.117192532961 1.91239272323233
"8408" 1681.4 60.9865915850208 2.95394994454575
"8409" 1681.6 62.8011359139811 4.23233191576542
"8410" 1681.8 64.8822264863403 5.30991926714882
"8411" 1682 65.9822849549123 6.72165277254731
"8412" 1682.2 65.4030317793742 6.21523638244811
"8413" 1682.4 65.0899341024755 6.28756437292547
"8414" 1682.6 65.2879901426779 6.55468913653669
"8415" 1682.8 65.311529590079 6.56069030000455
"8416" 1683 65.3778680327548 6.57608863417405
"8417" 1683.2 65.3350690374801 6.61032783039383
"8418" 1683.4 65.262310745513 6.69592582094328
"8419" 1683.6 65.1421944348616 6.77659262290672
"8420" 1683.8 65.129224082547 6.97421035192107
"8421" 1684 65.0836477056641 7.09022294762319
"8422" 1684.2 65.0836477056641 7.23938199924021
"8423" 1684.4 65.0949137763542 7.42624979986154
"8424" 1684.6 65.2318650966017 7.35906707159201
"8425" 1684.8 65.246617780579 7.37509832151398
"8426" 1685 65.2175983833907 7.38171678052182
"8427" 1685.2 65.2716973433403 7.49184122738746
"8428" 1685.4 65.3005893974666 7.54877995711996
"8429" 1685.6 65.3363894320151 7.69928907505936
"8430" 1685.8 65.4187434776801 7.76758380936716
"8431" 1686 65.340627987441 7.76486762361512
"8432" 1686.2 65.2331877510272 7.87230786002891
"8433" 1686.4 65.1681529559086 7.9242569853279
"8434" 1686.6 65.0998606460572 7.89843802622194
"8435" 1686.8 65.078693751655 7.91537154174368
"8436" 1687 65.0916670095145 7.95274362841936
"8437" 1687.2 65.0916670095145 7.95274362841936
"8438" 1687.4 65.1210275404594 7.97040546718934
"8439" 1687.6 65.3834970310463 8.59694554149368
"8440" 1687.8 65.6774609996779 9.69613538970152
"8441" 1688 65.8358172821944 10.9843851474708
"8442" 1688.2 66.3312731780306 12.6850239339032
"8443" 1688.4 67.0812680446889 13.8005590365477
"8444" 1688.6 68.3018002810456 15.242409632914
"8445" 1688.8 69.7098642682686 15.867652119822
"8446" 1689 71.348327873579 16.9896191719556
"8447" 1689.2 73.0345596521812 18.4501348857056
"8448" 1689.4 74.0831836716339 20.0320927485477
"8449" 1689.6 75.077399412441 22.2737762159944
"8450" 1689.8 75.9458746567859 24.6598447996841
"8451" 1690 76.4464576309385 26.8822883416818
"8452" 1690.2 77.3760686952883 29.2794626392085
"8453" 1690.4 78.8489239286127 30.8120055280413
"8454" 1690.6 80.4091211444755 31.7553770795117
"8455" 1690.8 82.0233699995335 31.9311375041375
"8456" 1691 83.4347641391614 32.1570481098774
"8457" 1691.2 84.8570398810463 33.4087791597219
"8458" 1691.4 86.1343107661147 35.2692483829378
"8459" 1691.6 87.1617298288176 37.5961681514102
"8460" 1691.8 88.1940616079583 39.7596746923393
"8461" 1692 88.4529715110025 41.9988029526983
"8462" 1692.2 87.830026412988 43.8763857205352
"8463" 1692.4 87.4870265105165 45.8445412899431
"8464" 1692.6 88.1335718813595 48.2719659026416
"8465" 1692.8 89.562581619279 49.710580477414
"8466" 1693 91.6091881549338 51.0039308322903
"8467" 1693.2 93.5651002381007 52.7680207799502
"8468" 1693.4 95.5198629361415 54.6952665152681
"8469" 1693.6 97.9152122893662 56.1055446317721
"8470" 1693.8 100.661134479368 58.2627683192228
"8471" 1694 101.616363002326 60.6856870190859
"8472" 1694.2 101.692435087846 63.5714155326473
"8473" 1694.4 100.943420585615 66.099899961171
"8474" 1694.6 99.7664230189994 68.5679528932966
"8475" 1694.8 97.8922647429636 70.6761438571301
"8476" 1695 96.300427445379 72.6980159483473
"8477" 1695.2 96.1806143223018 74.7245678547373
"8478" 1695.4 96.6437013262673 77.7578212479962
"8479" 1695.6 98.3647873211739 79.8343162067705
"8480" 1695.8 100.459010068881 81.903315643162
"8481" 1696 102.698440857038 84.2449359119924
"8482" 1696.2 104.883111664234 86.7155346816841
"8483" 1696.4 105.830408391543 88.9791341863664
"8484" 1696.6 105.376540898134 90.7372482225066
"8485" 1696.8 104.592066366278 92.7316973261697
"8486" 1697 103.419954711339 95.6828549469006
"8487" 1697.2 102.260576441497 98.0188975903751
"8488" 1697.4 101.694598814829 100.871904998331
"8489" 1697.6 101.644772144156 102.933083512665
"8490" 1697.8 100.290880934391 105.612495585878
"8491" 1698 98.1702693931525 107.825105298301
"8492" 1698.2 95.625344626579 110.121837852081
"8493" 1698.4 93.0088993821174 112.335829877642
"8494" 1698.6 90.3438837627153 114.730576326581
"8495" 1698.8 89.1248905609361 116.114125180495
"8496" 1699 87.830282981405 116.672286106407
"8497" 1699.2 85.7064326017879 116.960829841043
"8498" 1699.4 82.2333668252514 118.152995524012
"8499" 1699.6 79.5501259209907 119.852881764478
"8500" 1699.8 76.8823018416984 121.483342180536
"8501" 1700 73.6418784759123 122.563268006247
"8502" 1700.2 70.044898738819 123.979210944141
"8503" 1700.4 66.6799407092682 124.726994989581
"8504" 1700.6 63.4717157655939 124.8083769597
"8505" 1700.8 60.5473684731142 125.154864381778
"8506" 1701 58.4050908998529 124.785682378992
"8507" 1701.2 55.6340254694051 124.563304339537
"8508" 1701.4 54.6061390856569 123.942995212503
"8509" 1701.6 52.653726737579 124.225403734353
"8510" 1701.8 50.6871393238382 123.616281804803
"8511" 1702 47.7567034620643 123.369574502684
"8512" 1702.2 46.5402144973971 122.691124600717
"8513" 1702.4 45.7432505856736 122.600694635148
"8514" 1702.6 45.6811165337873 122.725547529997
"8515" 1702.8 45.4542433956819 123.094653897742
"8516" 1703 45.9993389522647 123.352719251309
"8517" 1703.2 46.4816955176206 123.715452624872
"8518" 1703.4 46.5501620214504 124.109405487766
"8519" 1703.6 46.3848465050447 124.21481413654
"8520" 1703.8 46.795435930204 124.040011672372
"8521" 1704 46.2330214664647 124.365343479509
"8522" 1704.2 46.304818246757 123.932047623923
"8523" 1704.4 46.3955169394831 124.166797181567
"8524" 1704.6 46.6592622428833 124.258501060146
"8525" 1704.8 46.5719895090405 124.289589257873
"8526" 1705 47.1778827481163 124.168947194476
"8527" 1705.2 47.4810669180477 124.264498346893
"8528" 1705.4 48.028760310704 124.161045150503
"8529" 1705.6 48.2904360427508 124.069762918393
"8530" 1705.8 48.5852542467636 124.133800915073
"8531" 1706 48.5859200089123 124.318977901295
"8532" 1706.2 48.7464545915467 124.444314528855
"8533" 1706.4 48.759018167579 124.393162826438
"8534" 1706.6 48.5291665142675 124.605684394777
"8535" 1706.8 48.246214872529 124.759450894331
"8536" 1707 47.882708739329 124.538750742031
"8537" 1707.2 47.4084337441112 124.708149625532
"8538" 1707.4 47.0823131221891 124.720393788615
"8539" 1707.6 46.6890526868567 125.02270434397
"8540" 1707.8 45.656020847874 124.816381743646
"8541" 1708 44.7949517737296 124.492245431937
"8542" 1708.2 44.241156226379 123.999982723181
"8543" 1708.4 44.3432607483492 123.590161136716
"8544" 1708.6 43.4023827575355 123.073154973624
"8545" 1708.8 42.5664315412789 122.267764721095
"8546" 1709 41.6525861536224 121.554783081842
"8547" 1709.2 40.7920481368878 120.603185915463
"8548" 1709.4 40.0395213690715 120.216108645819
"8549" 1709.6 39.3594006187879 119.582491878461
"8550" 1709.8 38.457513999929 119.449664877231
"8551" 1710 37.8208281667485 119.195188579987
"8552" 1710.2 37.8781761001415 119.006641777393
"8553" 1710.4 37.9623752300872 118.348611610187
"8554" 1710.6 37.2170802307694 117.364141169152
"8555" 1710.8 35.7704741904837 116.102997441723
"8556" 1711 35.0036156271699 114.937113902262
"8557" 1711.2 34.0172555802357 113.159129236894
"8558" 1711.4 33.1466088136996 111.525275940236
"8559" 1711.6 33.1354905105462 110.016489177646
"8560" 1711.8 33.1859114001819 108.088570878037
"8561" 1712 32.7651739579888 106.907107089794
"8562" 1712.2 31.693703450029 105.779237796531
"8563" 1712.4 30.0710182325451 105.134630522191
"8564" 1712.6 28.4792023153684 104.877646926686
"8565" 1712.8 27.2287958797369 105.513099377581
"8566" 1713 26.104796652079 106.508413789914
"8567" 1713.2 25.8264460113417 107.002770395598
"8568" 1713.4 25.9980772364603 107.497860468055
"8569" 1713.6 26.396899794829 107.090456348431
"8570" 1713.8 26.351461528179 106.765897300931
"8571" 1714 26.8562333620535 106.138013069038
"8572" 1714.2 26.6485660726445 104.883135587023
"8573" 1714.4 25.8228359795633 102.807088319049
"8574" 1714.6 25.215504861929 100.800502007881
"8575" 1714.8 24.8204701355432 99.0497377745092
"8576" 1715 24.9425078366922 96.3691074959391
"8577" 1715.2 26.3211693504123 94.5069414556917
"8578" 1715.4 27.776275746704 91.8514817567414
"8579" 1715.6 29.3985475018693 89.8442261360161
"8580" 1715.8 30.648623317079 87.7333490567213
"8581" 1716 31.604861465982 85.4136904240433
"8582" 1716.2 32.1760793343758 83.0718697370025
"8583" 1716.4 32.5116891330267 80.338943287312
"8584" 1716.6 32.8949376261142 78.0124341696933
"8585" 1716.8 33.0303874041174 75.3420903219806
"8586" 1717 33.3268082102143 72.7028525145454
"8587" 1717.2 34.5062394245075 69.5983224927949
[truncated: 19,586 more chars]
