# Supplementary material for: Adaptive switch to sexually dimorphic movements by partner-seeking termites
Source: Sci Adv. 2019 Jun 19;5(6):eaau6108. doi: 10.1126/sciadv.aau6108 (PMC6584256; doi:10.1126/sciadv.aau6108)
Supplement: Data file S1 [file aau6108_Data_file_S1.zip › Dataset/CfExperimetns/170627_174_F_16_set1_before-position_5FPS.txt]

"time" "x" "y"
"1" 0 36.5502944101762 116.131115921415
"2" 0.2 30.6398978353967 111.661996610608
"3" 0.4 23.1565570502793 106.805619706413
"4" 0.6 15.0000373119583 100.965398943304
"5" 0.8 10.4446192524048 94.4181156436647
"6" 1 9.06060674270834 88.4330922558374
"7" 1.2 2.73468596077211 79.2824038183127
"8" 1.4 4.06666792499123 79.7653727811553
"9" 1.6 3.68744630107018 79.3810265406948
"10" 1.8 2.5945053554697 76.1711530900608
"11" 2 2.71626897151628 76.8583403061534
"12" 2.2 3.41327931620834 76.1836928714415
"13" 2.4 3.11986039353604 76.4426822194804
"14" 2.6 3.16606648327491 76.1167789119732
"15" 2.8 4.76336579306506 74.6877527250681
"16" 3 7.42017242653987 74.471643895879
"17" 3.2 12.1706152930269 74.5103815886452
"18" 3.4 17.4829140253333 73.6617215455268
"19" 3.6 23.6170800230833 72.9934249613563
"20" 3.8 31.1706509219 72.530780791829
"21" 4 38.1141696975147 70.9396568108323
"22" 4.2 45.9315964022 69.3284648564957
"23" 4.4 53.5617091430521 67.6315619698165
"24" 4.6 60.8187213297386 67.0009779046343
"25" 4.8 69.0285352735072 68.1342757118682
"26" 5 77.5823669536649 70.0019533501501
"27" 5.2 86.4841675238333 73.9117795389415
"28" 5.4 94.7426248357043 78.4050901586452
"29" 5.6 103.828603022233 82.7888965394448
"30" 5.8 112.588701375064 86.8994021487774
"31" 6 114.991018933089 86.9188607617453
"32" 6.2 114.909501776973 85.0892534800244
"33" 6.4 117.826693628279 81.2450501045747
"34" 6.6 117.625084649124 81.0434411254193
"35" 6.8 117.322921541507 82.4346295699769
"36" 7 116.218468694797 83.6957684398278
"37" 7.2 115.065083747226 85.4692655952809
"38" 7.4 114.256805425463 89.1284900668697
"39" 7.6 112.001223672109 94.8080661445773
"40" 7.8 109.319694438282 101.86330833575
"41" 8 104.167999054762 105.295480292736
"42" 8.2 97.4501549869599 109.971419510344
"43" 8.4 91.613022142808 113.8513380478
"44" 8.6 89.5582053594405 116.400036275058
"45" 8.8 86.7758491613269 117.461386510908
"46" 9 84.0726938009084 119.883945822079
"47" 9.2 80.5493735124048 120.949426809443
"48" 9.4 76.2473347515741 122.945138675277
"49" 9.6 73.7896753877029 122.897264909173
"50" 9.8 68.1653716007281 122.76090554734
"51" 10 61.3483175989872 124.401308441667
"52" 10.2 57.8634688517917 123.058133306629
"53" 10.4 51.8522639061169 121.445026398905
"54" 10.6 44.1898902557029 119.324293134086
"55" 10.8 37.7102714372688 116.908262838839
"56" 11 31.5943757102981 113.247307563749
"57" 11.2 26.6472813120152 109.751212359129
"58" 11.4 22.1046348617333 107.304037140979
"59" 11.6 16.6961828941933 103.981850730769
"60" 11.8 15.7789790259583 101.491184600254
"61" 12 10.8619094563333 100.468823600629
"62" 12.2 11.2513803133333 99.689881886629
"63" 12.4 10.8619094563333 97.353056744629
"64" 12.6 10.9787507134333 94.860443259829
"65" 12.8 11.2235609664048 93.1189521421005
"66" 13 11.6585543911061 91.4083152091472
"67" 13.2 12.7010773921667 85.9873080050338
"68" 13.4 13.4973289220333 79.080382370379
"69" 13.6 13.363510730141 71.7578309371675
"70" 13.8 14.0014245353211 63.6685772587266
"71" 14 14.80119601599 54.3728360856953
"72" 14.2 16.5699336397684 44.9641684150511
"73" 14.4 19.6962484077968 35.1612103841656
"74" 14.6 24.1419157511138 26.1891317393729
"75" 14.8 29.5516422066208 18.4121824164415
"76" 15 36.9494182453876 12.6290680872375
"77" 15.2 45.0780697463039 8.93171718042315
"78" 15.4 54.2476199231782 5.31034921188765
"79" 15.6 63.7796211223165 2.51690306512903
"80" 15.8 72.8478792466481 2.3630380352031
"81" 16 79.4153444039007 4.47300950421892
"82" 16.2 87.5963231932667 7.08669445392903
"83" 16.4 95.3180083852266 10.700167139174
"84" 16.6 100.275430434526 14.4235835505576
"85" 16.8 105.048945040833 20.6056606457957
"86" 17 110.529252193451 26.0383171817021
"87" 17.2 115.604948268488 31.243736276267
"88" 17.4 118.11940153944 38.2647638683433
"89" 17.6 121.090816895267 46.449215734729
"90" 17.8 123.52182493989 53.2487642471627
"91" 18 122.081518526998 61.2200049839422
"92" 18.2 118.957005789355 68.0665416497812
"93" 18.4 117.386881265797 76.2958221568278
"94" 18.6 115.691315369102 84.1205468958242
"95" 18.8 114.694359104315 92.8308673494624
"96" 19 114.994961592927 94.7115279321525
"97" 19.2 113.439397453981 94.1146786929068
"98" 19.4 108.911197706083 93.6092681317165
"99" 19.6 102.530366832233 94.977284516929
"100" 19.8 95.2152630270024 96.7249664189037
"101" 20 87.9250268445657 98.2828498469037
"102" 20.2 79.1293772822247 98.1235317008682
"103" 20.4 70.2107768821833 97.476389182679
"104" 20.6 61.3913934036841 97.0246223652186
"105" 20.8 51.889264098881 96.6761193027005
"106" 21 42.6982014792879 97.0107944763563
"107" 21.2 34.3848037166127 98.5329243408349
"108" 21.4 28.6706015302841 103.378884018073
"109" 21.6 28.5332644316697 108.035180158893
"110" 21.8 30.4408009807678 107.559108628473
"111" 22 30.4930952722619 106.888910664034
"112" 22.2 31.8723642266487 105.331217453791
"113" 22.4 36.9900319492127 105.142473884629
"114" 22.6 42.1169457305833 106.534259447144
"115" 22.8 47.9660642170507 109.598810719433
"116" 23 53.2688835229703 114.401743368513
"117" 23.2 57.7444638677083 120.419468250454
"118" 23.4 62.5949134223202 122.976139441997
"119" 23.6 67.135038975375 120.975546085171
"120" 23.8 72.8164132823481 118.567763425923
"121" 24 79.6749187072833 117.053790927879
"122" 24.2 84.7740770942471 116.967614904922
"123" 24.4 91.3488439900762 115.830666974586
"124" 24.6 95.4171780135539 111.522922924305
"125" 24.8 101.067094589587 106.11081580991
"126" 25 106.544320800426 100.928014549314
"127" 25.2 113.382094043939 96.0632209064467
"128" 25.4 115.982065764973 90.3746263891417
"129" 25.6 118.040923505204 83.7816802769438
"130" 25.8 120.261647541406 76.988982215983
"131" 26 121.523562291933 72.4096120807624
"132" 26.2 118.83067034771 71.2782016723313
"133" 26.4 118.900687580429 70.3329690306234
"134" 26.6 118.00796786326 69.3264713102863
"135" 26.8 115.754610632897 67.5175392518132
"136" 27 111.942026768801 64.7162275894269
"137" 27.2 107.703423718684 61.9609284415014
"138" 27.4 102.665162419621 57.9212041268737
"139" 27.6 98.2729897007688 52.7795829115161
"140" 27.8 94.1936932059872 46.2403566377884
"141" 28 91.5974477903561 38.5562347532086
"142" 28.2 90.4054664736286 30.4931108896351
"143" 28.4 88.6896417101392 23.3238108490937
"144" 28.6 84.3384310794626 17.0367267002526
"145" 28.8 79.1844112076703 10.5899565901182
"146" 29 74.0634021779345 7.03739065255599
"147" 29.2 71.0265970637784 7.6313830004587
"148" 29.4 71.455964455454 6.29969472219799
"149" 29.6 73.8954643395108 5.90069287648387
"150" 29.8 77.9677381174333 7.32903187606236
"151" 30 84.9965415837627 9.09666954338785
"152" 30.2 92.245650201523 10.3779470294049
"153" 30.4 94.4340408221479 13.9297119983425
"154" 30.6 98.8591403492262 19.7324422560933
"155" 30.8 103.033728409538 26.5932833160381
"156" 31 108.030306267751 33.7295557461173
"157" 31.2 111.795296552316 41.5400922659221
"158" 31.4 114.353480181398 50.4584745567879
"159" 31.6 116.058873093072 59.9505770570495
"160" 31.8 117.874377291493 69.4673713733818
"161" 32 119.20254176442 79.3696632605421
"162" 32.2 116.023569577229 83.9570707561872
"163" 32.4 109.331541252968 89.3024091517632
"164" 32.6 101.681351646773 94.3522541777435
"165" 32.8 93.5721495880423 99.3846994986813
"166" 33 85.0615170322917 104.698909853046
"167" 33.2 77.5243405263872 110.526159500237
"168" 33.4 69.6693412547237 115.015293348718
"169" 33.6 61.398249760141 118.39446945486
"170" 33.8 55.1466228652189 122.126687943804
"171" 34 56.686230552307 121.341386765905
"172" 34.2 57.6826222113604 121.589722913345
"173" 34.4 57.778357692289 121.788655513243
"174" 34.6 57.5906228791934 120.921236537889
"175" 34.8 57.2738532488333 119.078540062667
"176" 35 56.6646808827564 115.892868181052
"177" 35.2 55.223721932125 110.833075850796
"178" 35.4 52.4174249749254 104.568516832208
"179" 35.6 49.7353114806847 97.2951624280479
"180" 35.8 48.7420644283545 89.0233173593544
"181" 36 47.8378926483455 81.0665254195924
"182" 36.2 45.0643237160569 74.179540753129
"183" 36.4 40.6145514300592 67.3030768048065
"184" 36.6 36.8011061402378 59.926657817747
"185" 36.8 32.9275972323667 52.1051980691624
"186" 37 29.9957974891822 42.9720561532802
"187" 37.2 30.5590374279445 34.3813891063513
"188" 37.4 36.2997908955078 29.3179325038034
"189" 37.6 44.7775751316008 25.3190631232104
"190" 37.8 53.6584164173798 23.04111148285
"191" 38 63.0533505043153 24.3319634770929
"192" 38.2 71.6799475038667 27.9450225732624
"193" 38.4 79.6300705479924 32.1078365867427
"194" 38.6 86.6789029523333 39.3262265055957
"195" 38.8 93.2930020096844 45.6321555964269
"196" 39 100.438198984596 51.8110650382115
"197" 39.2 107.116245060779 59.5320498268247
"198" 39.4 111.478860912204 69.5146426232189
"199" 39.6 113.96989304189 79.0567780760154
"200" 39.8 113.012515816077 86.6806053339095
"201" 40 108.199122976568 94.6994932550688
"202" 40.2 103.043011805797 102.720155139873
"203" 40.4 96.9605919360307 109.831498018247
"204" 40.6 93.808675757955 114.74240419771
"205" 40.8 94.5186038884249 112.753612111214
"206" 41 95.2688990761667 113.1637189157
"207" 41.2 96.1718164984009 111.75821533394
"208" 41.4 95.9284447710864 111.193349428021
"209" 41.6 97.3507553087793 110.295068060345
"210" 41.8 99.0247415860423 109.487689789219
"211" 42 99.8661164069892 109.596098424739
"212" 42.2 98.6975741420641 109.276856828167
"213" 42.4 96.6273433213551 109.214984367607
"214" 42.6 95.6197557285411 109.65733989616
"215" 42.8 93.6244665688333 109.734984406754
"216" 43 89.3741541728768 111.25265073539
"217" 43.2 83.801879531274 112.096839102417
"218" 43.4 77.285844879276 113.554405919014
"219" 43.6 69.5786425619977 116.098342444211
"220" 43.8 61.8799952509533 118.246869986489
"221" 44 53.3166370104259 120.858344206907
"222" 44.2 51.5668771325225 118.37921990294
"223" 44.4 47.805621090532 113.462745137937
"224" 44.6 42.2197989498615 108.458461674157
"225" 44.8 36.0906332009257 102.976416733775
"226" 45 30.129745867777 96.6646258635938
"227" 45.2 23.4703427635798 90.9487296242417
"228" 45.4 15.3200525327933 86.762045906609
"229" 45.6 10.9592771705833 82.5275410959317
"230" 45.8 8.73953978622576 74.7070519138759
"231" 46 7.16193631483334 65.5701849668132
"232" 46.2 8.41234275046492 56.6431029550501
"233" 46.4 13.0137359412584 49.0343285480665
"234" 46.6 18.1712811214264 44.7337324715709
"235" 46.8 25.905780892523 41.6475325023359
"236" 47 34.8896058501174 39.5122086749358
"237" 47.2 43.125932044185 38.2669038181071
"238" 47.4 51.8198946864228 36.6386498315606
"239" 47.6 60.6023098636206 35.5432030773312
"240" 47.8 69.8580893839 34.557372234329
"241" 48 79.4996568216334 34.2284857328624
"242" 48.2 89.9466224532993 34.5287520274131
"243" 48.4 95.5545110379667 36.1455478400957
"244" 48.6 101.484696591924 40.8266728173109
"245" 48.8 108.310057905062 47.5261873219116
"246" 49 114.285895532683 56.000988502654
"247" 49.2 116.162417480504 64.0361788730191
"248" 49.4 119.224517281755 73.8075742043088
"249" 49.6 118.239024731233 80.0582596887878
"250" 49.8 113.514652661205 81.8738545443267
"251" 50 107.094458647516 87.5830378074461
"252" 50.2 100.813449470958 94.1831967140457
"253" 50.4 93.6903770215564 101.376590290406
"254" 50.6 87.127876301375 108.761307264254
"255" 50.8 81.1613991448333 117.178285965502
"256" 51 80.4001606516061 120.632792060765
"257" 51.2 80.6980631252989 119.351445150353
"258" 51.4 79.7923500717424 118.402186243402
"259" 51.6 77.2423486462708 116.613607719707
"260" 51.8 72.9380001927476 114.567668624029
"261" 52 68.3248665154909 110.880500003855
"262" 52.2 62.364020977125 107.684853090046
"263" 52.4 55.8336224755521 105.002507795395
"264" 52.6 48.7741154505905 101.826407730743
"265" 52.8 42.1054907053774 96.9979509632467
"266" 53 36.269473558125 91.0998857627957
"267" 53.2 29.7658511779709 85.756561977454
"268" 53.4 22.5411667806208 82.2075087930415
"269" 53.6 17.0411970777602 82.4914187988607
"270" 53.8 16.035302466484 84.4840949937555
"271" 54 16.040282177466 90.2352781233331
"272" 54.2 17.4439669396333 94.023080917279
"273" 54.4 22.1400613069181 98.1551026620104
"274" 54.6 25.8833975099368 104.444112347939
"275" 54.8 30.0758050683333 109.770685901979
"276" 55 36.3596870138011 111.21068110821
"277" 55.2 43.7332497871333 114.623307317886
"278" 55.4 50.9312861784781 118.594592300747
"279" 55.6 58.5425093737447 122.685917487597
"280" 55.8 65.3299351197523 123.147606341345
"281" 56 71.7660816218607 119.987715796992
"282" 56.2 79.0258006122833 118.520797822579
"283" 56.4 86.3117152538184 118.445519500219
"284" 56.6 90.1135843506594 115.096558758825
"285" 56.8 96.4844615187438 112.708090606801
"286" 57 98.8156329230936 108.933145718855
"287" 57.2 103.6641597715 105.450804979754
"288" 57.4 108.364440541449 102.720764068667
"289" 57.6 109.480854792902 99.660783489267
"290" 57.8 111.136406200041 96.6121121874095
"291" 58 111.938981687761 95.0326550725025
"292" 58.2 113.599397188764 92.6547847397842
"293" 58.4 114.401438553593 89.846655094049
"294" 58.6 116.667337272859 84.8727342826607
"295" 58.8 119.932594780382 79.5441877189032
"296" 59 120.455156706559 76.2638518230081
"297" 59.2 120.01932886552 73.4099838790567
"298" 59.4 119.494495493798 71.3845146028937
"299" 59.6 118.260762639531 68.2559607420127
"300" 59.8 117.738156833414 64.4553329041613
"301" 60 116.759985403553 58.7859426124339
"302" 60.2 115.811177186698 52.0365909057133
"303" 60.4 115.694481798833 44.6724867775576
"304" 60.6 116.509398732556 36.5604099029001
"305" 60.8 115.658668386695 34.7892640779221
"306" 61 114.293594375205 34.6890073456872
"307" 61.2 112.364644081716 34.4783731810652
"308" 61.4 108.835467261667 33.661589263229
"309" 61.6 104.037216147937 30.9885657147842
"310" 61.8 98.5750739067 27.572861532129
"311" 62 92.4260947011411 22.9619831078653
"312" 62.2 87.5811041697659 16.5859907646234
"313" 62.4 84.9111883261822 9.61342437814065
"314" 62.6 83.9332715207163 8.42111552496946
"315" 62.8 84.6537971592509 8.13641114470046
"316" 63 84.9094833921981 8.01073315387021
"317" 63.2 85.328268072737 6.38814953530975
"318" 63.4 85.0744357551628 6.86981264336432
"319" 63.6 84.2429268046136 7.08783576046969
"320" 63.8 83.2861790424667 8.42387772962903
"321" 64 81.7148577310965 9.67906714069745
"322" 64.2 77.7577625249638 12.1393732603573
"323" 64.4 71.8270809387334 14.5991545400624
"324" 64.6 65.5317643182681 17.7994008234986
"325" 64.8 60.0127128238656 22.2291538597419
"326" 65 53.6529031797681 27.6547068571508
"327" 65.2 46.9633451850269 32.6694855425484
"328" 65.4 40.2296693969291 37.1963825660865
"329" 65.6 33.9916646773839 43.573257900792
"330" 65.8 30.712223026692 50.8155227120095
"331" 66 29.0988823353584 59.0047824872665
"332" 66.2 28.8104462883398 68.271723078116
"333" 66.4 28.8025349589103 76.0470035802829
"334" 66.6 26.9762661647083 83.5214320036707
"335" 66.8 27.402794883102 87.8924027182484
"336" 67 31.5196542364009 89.0268013963317
"337" 67.2 37.546748642974 90.926787604129
"338" 67.4 45.2497132985952 91.965376556129
"339" 67.6 53.2356554157281 92.9834670419711
"340" 67.8 59.5143576412527 94.8717504782581
"341" 68 68.73793892663 96.8612672726545
"342" 68.2 76.8030347926905 96.6142985317481
"343" 68.4 84.7984577632795 95.9000308550521
"344" 68.6 91.6222572335517 94.7776121339037
"345" 68.8 99.7823166051847 95.3583343824263
"346" 69 108.170968456785 97.4680210337435
"347" 69.2 109.778007845138 95.134972717568
"348" 69.4 109.445532723309 94.1470466412754
"349" 69.6 111.704902122641 91.0616044392444
"350" 69.8 112.482102017066 91.6106259693267
"351" 70 112.105333697943 94.2942856237998
"352" 70.2 110.311016662898 95.7774700958563
"353" 70.4 105.461422615124 99.2732959699645
"354" 70.6 100.83726451795 104.103041922116
"355" 70.8 94.9114137484855 110.016504102303
"356" 71 88.9356420955996 115.787167632116
"357" 71.2 81.7992282294855 119.256559071999
"358" 71.4 76.1773010762681 118.646952513216
"359" 71.6 68.9839436826334 116.226814474849
"360" 71.8 61.1393057920164 112.693271555904
"361" 72 52.777961458541 109.591429443437
"362" 72.2 44.7517750889242 106.12205210072
"363" 72.4 36.8104053039583 103.718471063723
"364" 72.6 28.0458357530606 103.513777573538
"365" 72.8 21.2287072676569 103.56740791882
"366" 73 21.2634673441437 104.679137865095
"367" 73.2 20.0728952243833 104.324585084929
"368" 73.4 20.775301386252 105.165117539106
"369" 73.6 20.8158857823526 104.947738456129
"370" 73.8 21.1954507428656 105.36861825321
"371" 74 17.4829140253333 103.156172513929
"372" 74.2 18.2618557393333 103.169154875829
"373" 74.4 20.3117023551228 102.846645674945
"374" 74.6 21.5097644932441 102.09625539595
"375" 74.8 24.3673841740686 98.6703846433055
"376" 75 29.3555930867381 94.6360338612719
"377" 75.2 35.0718139995113 90.7155491732138
"378" 75.4 40.5096728823116 88.0763124913029
"379" 75.6 47.6669054428333 85.7523890754147
"380" 75.8 54.1879107377388 83.8531547418588
"381" 76 61.7045479029905 81.4960289953433
"382" 76.2 69.1441733597675 78.7302002401816
"383" 76.4 76.7347303799065 77.7655224242876
"384" 76.6 85.1378485119815 77.6366956442772
"385" 76.8 94.0818683892636 78.9935816948848
"386" 77 104.102488979737 83.8367428632581
"387" 77.2 110.240431108485 90.1784784294436
"388" 77.4 113.677579146512 92.0905636173076
"389" 77.6 113.886224248476 89.2483536727719
"390" 77.8 113.900992543759 85.1039578778698
"391" 78 116.241268335327 78.6699106338349
"392" 78.2 118.236369248117 72.4977347797199
"393" 78.4 121.044965332451 65.5149082041403
"394" 78.6 122.117104208463 62.499791120174
"395" 78.8 121.82723667029 62.0847772917269
"396" 79 123.768673328898 58.7975358309678
"397" 79.2 122.896930448674 57.9916403456929
"398" 79.4 123.539329248069 56.18511194432
"399" 79.6 123.349598643316 57.468107314267
"400" 79.8 122.756011457024 58.5394413944998
"401" 80 121.966305599489 59.8944659866118
"402" 80.2 121.624034484029 61.132267043629
"403" 80.4 121.887751707339 62.2822309950869
"404" 80.6 121.9551893578 63.8651271581965
"405" 80.8 121.941537900062 65.9413854518029
"406" 81 121.41813410024 68.7825874489862
"407" 81.2 119.793593513642 71.635550261661
"408" 81.4 118.563441115416 76.4692870003268
"409" 81.6 116.622245710224 83.0708754397632
"410" 81.8 114.944559482022 90.4365125253173
"411" 82 111.164732393725 96.6327702801772
"412" 82.2 106.690286509619 103.181209926165
"413" 82.4 103.200077639213 107.52630413006
"414" 82.6 97.448854011875 110.357055914462
"415" 82.8 89.9386046902681 113.414496216999
"416" 83 82.6719144956306 117.458173957332
"417" 83.2 76.7558262039632 120.951450034674
"418" 83.4 76.3931630812762 121.572580180643
"419" 83.6 73.8588205760833 118.952461355754
"420" 83.8 68.1720197519144 115.831869973372
"421" 84 62.1376677071432 111.727822670946
"422" 84.2 56.8194705823333 107.431930949426
"423" 84.4 50.9195134107523 102.80038562294
"424" 84.6 44.7350553804167 97.3422381097124
"425" 84.8 40.6015749665517 90.3288675560586
"426" 85 37.5209431174409 82.9648200844455
"427" 85.2 35.5191239506905 74.8472050794147
"428" 85.4 31.7542389996905 67.169065327129
"429" 85.6 27.7268535443389 59.1656532107554
"430" 85.8 23.0159402220616 51.4251292707921
"431" 86 16.6187755613646 46.121411096754
"432" 86.2 12.6229040301882 45.6602231599032
"433" 86.4 12.491537515886 46.0064488657185
"434" 86.6 11.1482850864804 46.838686591729
"435" 86.8 11.4638189626061 47.0050968669927
"436" 87 11.2616295464123 44.4875125234185
"437" 87.2 13.5561603848207 43.2092126053569
"438" 87.4 18.2896750862619 40.5134944117362
"439" 87.6 24.2807473167644 38.0393312294394
"440" 87.8 31.4797964535861 36.2914656980054
"441" 88 38.4645242634845 35.3502020564081
"442" 88.2 46.087384745 34.985790177029
"443" 88.4 54.4649422195606 34.4313843131631
"444" 88.6 62.889066411686 34.1091391076764
"445" 88.8 71.2097472470058 34.9235643734394
"446" 89 79.8003450746721 37.4143294240645
"447" 89.2 88.4704688945334 41.0052786446624
"448" 89.4 95.7665562823333 46.9041508421609
"449" 89.6 102.362160578051 53.537585332129
"450" 89.8 108.194217264788 62.2165893159586
"451" 90 110.481115345957 69.6721813968369
"452" 90.2 111.798314536485 79.1857728925448
"453" 90.4 111.510915676558 88.940486233429
"454" 90.6 108.187718614124 96.9561908713569
"455" 90.8 102.016265300993 100.777803813849
"456" 91 94.2023910663172 105.638735137903
"457" 91.2 86.3897503463788 109.763014506311
"458" 91.4 77.5617442543788 113.439383353447
"459" 91.6 68.8930671493333 115.882427820084
"460" 91.8 60.3084803429583 117.632587895921
"461" 92 52.7540679947593 120.507339607388
"462" 92.2 53.9871793500992 121.073803940268
"463" 92.4 54.7211963402458 120.521704350417
"464" 92.6 54.0594204423934 120.147487768649
"465" 92.8 53.7466972624957 119.712224580584
"466" 93 54.5823879768821 119.06368220008
"467" 93.2 53.9677969786826 119.187433214115
"468" 93.4 55.4934150454048 118.695132396665
"469" 93.6 57.3507857637963 118.103198514796
"470" 93.8 60.0057937530073 118.500195378694
"471" 94 64.9204644079334 119.730939413972
"472" 94.2 70.5565300265201 122.342539262141
"473" 94.4 73.1123347668333 121.424519434212
"474" 94.6 77.9630172585606 119.316852649993
"475" 94.8 83.1520279695 118.369027829891
"476" 95 89.2705311674453 116.620238170398
"477" 95.2 92.0825887924909 114.471101192362
"478" 95.4 96.0529319124804 110.600793395232
"479" 95.6 101.865669902953 106.754883232609
"480" 95.8 105.489989664285 105.19849366543
"481" 96 105.678343092441 104.642077783547
"482" 96.2 107.245830437678 103.981648408246
"483" 96.4 109.006161279241 101.971411783499
"484" 96.6 109.29624275789 100.663559029129
"485" 96.8 110.6876175594 99.4345621025957
"486" 97 111.810855732894 98.9299387510193
"487" 97.2 111.934289267797 98.5613548853218
"488" 97.4 111.060080515926 98.8475379400941
"489" 97.6 110.517178438713 97.0222411371772
"490" 97.8 110.110482966968 94.626760745629
"491" 98 109.353097332295 90.6721335822444
"492" 98.2 109.694140832998 85.5915703849509
"493" 98.4 110.201319919896 80.235812579479
"494" 98.6 111.765362149098 73.9261500750808
"495" 98.8 114.181365136006 67.0258116785773
"496" 99 117.628170439728 61.9378567636343
"497" 99.2 122.365006717349 58.5926761461806
"498" 99.4 121.300988396679 59.4037391679744
"499" 99.6 122.689221028591 59.8832064668866
"500" 99.8 122.715889740118 59.2443583104869
"501" 100 122.421219005988 57.7093401818507
"502" 100.2 123.509026090898 56.8208665352258
"503" 100.4 122.485051911017 56.9474424270882
"504" 100.6 121.78682317706 56.3080481293455
"505" 100.8 119.988988104617 55.2990557990154
"506" 101 119.136901631672 54.4798535345484
"507" 101.2 117.172473768987 52.9983179916675
"508" 101.4 114.798698827733 50.1059143365624
"509" 101.6 111.338675547557 45.2557337752325
"510" 101.8 106.956009237178 39.8971519840945
"511" 102 102.178915749369 34.5045154751647
"512" 102.2 97.7379789910805 28.7821174888818
"513" 102.4 93.6073469707235 22.7479881314917
"514" 102.6 88.7924600023169 17.3082358320741
"515" 102.8 82.9033182525147 13.4991252526235
"516" 103 75.2322780982686 11.4334946853879
"517" 103.2 66.9762135940984 10.9726438399965
"518" 103.4 60.8170169628895 14.1922766210391
"519" 103.6 55.4478558250725 19.4715854812703
"520" 103.8 50.1899992555725 26.0841232925095
"521" 104 44.5469507281559 31.8235380897097
"522" 104.2 39.6827528743333 38.8562273747812
"523" 104.4 35.7144775869 46.4838353664624
"524" 104.6 30.5674774977376 54.1963711434375
"525" 104.8 24.6143304016649 60.859637443729
"526" 105 20.7642059955583 68.9460261121915
"527" 105.2 23.2322457239048 73.8271623587004
"528" 105.4 24.3407589803469 78.2058273153588
"529" 105.6 23.3569483685945 85.2533016872335
"530" 105.8 25.4917949022143 91.7922783974624
"531" 106 28.9917778496833 97.398495011279
"532" 106.2 32.3071485198958 104.363532170629
"533" 106.4 35.8567744555686 110.595065882629
"534" 106.6 40.6328257224697 114.672707733947
"535" 106.8 42.9273447061103 113.797714699037
"536" 107 47.7307531243087 113.152165525719
"537" 107.2 54.6709961006858 114.346117169309
"538" 107.4 61.7785549875594 117.005329371471
"539" 107.6 69.4565016557934 120.194224271489
"540" 107.8 76.9343421101934 122.141578556489
"541" 108 77.1328099677396 120.24664055766
"542" 108.2 80.8722465388788 117.587838087856
"543" 108.4 87.373129253935 115.450249193197
"544" 108.6 93.258247703296 114.585688917413
"545" 108.8 98.0554031303551 112.042881459738
"546" 109 102.787018140564 107.823830938591
"547" 109.2 106.925635837011 104.91815839104
"548" 109.4 109.472221202476 102.300263940093
"549" 109.6 109.32061134793 102.343445376189
"550" 109.8 107.953147480685 102.865752269944
"551" 110 106.857090866906 103.971715103647
"552" 110.2 104.937891101689 105.294977533454
"553" 110.4 103.029466523056 106.520046730685
"554" 110.6 100.315376163449 108.403044007975
"555" 110.8 96.0911153298334 111.412954682329
"556" 111 90.3059614585046 114.337720761882
"557" 111.2 83.1926394605718 116.530002557375
"558" 111.4 75.4250498081619 118.5903461899
"559" 111.6 67.5714627079134 120.453871509489
"560" 111.8 59.9689915792734 122.266209230729
"561" 112 53.9405441123469 120.994990388467
"562" 112.2 47.6616423231442 117.200281092561
"563" 112.4 41.5041018820686 113.20681162957
"564" 112.6 35.8234507458788 107.786154853356
"565" 112.8 29.8259390619018 103.208457642677
"566" 113 22.7464151000073 99.1564761476942
"567" 113.2 16.5695774381432 96.1105898557488
"568" 113.4 12.5057055733774 91.8317345953937
"569" 113.6 12.4466529434368 89.5502095750773
"570" 113.8 11.2892455355417 83.575525178254
"571" 114 8.56595471290741 76.3817339939438
"572" 114.2 4.6924342874817 69.5658090625137
"573" 114.4 2.29595474342594 65.3130684036475
"574" 114.6 1.79355423186038 62.7375185488317
"575" 114.8 1.61846778353334 58.587724111229
"576" 115 3.52518896180738 52.4804501488433
"577" 115.2 5.07295626365154 45.1412006227784
"578" 115.4 8.00428026136824 39.036589005222
"579" 115.6 11.2189244085833 32.2372387004862
"580" 115.8 15.1483798883745 25.1291228215408
"581" 116 17.0669976163148 19.7786361099438
"582" 116.2 17.6368908757752 20.1653673643034
"583" 116.4 19.0056043036044 18.9685274584061
"584" 116.6 21.7975941820984 15.1301279279724
"585" 116.8 23.0431832602686 14.0040023415879
"586" 117 26.4430347413745 11.0027857376467
"587" 117.2 28.6857970097299 11.1389820373359
"588" 117.4 32.6263286393614 10.9102188373313
"589" 117.6 38.7423232440163 9.93109828192171
"590" 117.8 45.3115340695476 10.3341395520576
"591" 118 52.6207847580894 10.9902690271778
"592" 118.2 59.4597206943217 12.2446170283383
"593" 118.4 66.9014548124015 14.8693253592995
"594" 118.6 73.8401756946312 18.6633704026716
"595" 118.8 78.6007401769713 24.5913949716463
"596" 119 82.9228696117197 30.6694498989586
"597" 119.2 88.4684035187765 36.644286909754
"598" 119.4 93.8562944599048 42.3542078668433
"599" 119.6 99.5427302436811 48.2077613216616
"600" 119.8 105.861389624253 52.917782247871
"601" 120 112.507653593486 58.6253046325185
"602" 120.2 115.786614689737 65.2845289222903
"603" 120.4 115.883871548904 72.140546266482
"604" 120.6 114.781239789316 79.4664957199911
"605" 120.8 112.088270159944 87.3109594008698
"606" 121 109.053504365372 95.1061094927059
"607" 121.2 103.536000557872 101.282717827437
"608" 121.4 96.321697578505 106.278914967368
"609" 121.6 89.0862844090072 111.128471621564
"610" 121.8 80.8084411806771 113.400473149457
"611" 122 72.351939284119 115.172893971653
"612" 122.2 63.8994943756548 114.705374391325
"613" 122.4 55.9042140683833 114.548195081179
"614" 122.6 47.6607233657381 114.882336348177
"615" 122.8 40.093195239018 115.073980738129
"616" 123 37.9129514800245 111.826481092261
"617" 123.2 33.8406900193333 106.310886455629
"618" 123.4 29.2424211915269 100.481387176661
"619" 123.6 24.1930348073757 94.1283700726883
"620" 123.8 20.4039454528333 87.4043673533202
"621" 124 15.5127984564827 80.800545322129
"622" 124.2 9.09138389376438 73.530422658129
"623" 124.4 4.15119530791199 67.1253045566796
"624" 124.6 3.85389903575739 62.3080746309012
"625" 124.8 2.80082437287036 57.5717340854994
"626" 125 3.22246097966093 58.0590286145428
"627" 125.2 3.29013779524511 57.9317330011055
"628" 125.4 3.41896963717102 56.0615588080121
"629" 125.6 3.24868151354763 55.2809310729862
"630" 125.8 3.29813813030953 55.2994773042719
"631" 126 3.26722774483334 55.6338549448055
"632" 126.2 3.63646634952166 55.6771460140901
"633" 126.4 3.33804062792425 55.6929524612086
"634" 126.6 5.84460841615688 50.7253766440849
"635" 126.8 4.3011801390119 50.0138013878433
"636" 127 3.43474209193012 49.7643246637742
"637" 127.2 2.8379246410947 50.2049540216631
"638" 127.4 3.2326081131 51.187777828229
"639" 127.6 2.83880980213336 51.797948837529
"640" 127.8 2.71280452486863 52.511215073682
"641" 128 2.33249768803335 53.391533760754
"642" 128.2 1.63701401481905 55.4793757477433
"643" 128.4 1.39544243208708 55.8685974762634
"644" 128.6 1.72704753760608 56.1576620064927
"645" 128.8 2.44246593000981 56.750719902379
"646" 129 3.08422336624299 57.4604484219122
"647" 129.2 4.08645954748852 59.3930782166807
"648" 129.4 5.63650879158334 63.5154577638433
"649" 129.6 8.02261882598149 69.7559211427587
"650" 129.8 9.63712610339913 75.8245426623001
"651" 130 11.369318671439 82.1499795590586
"652" 130.2 13.8003798774304 88.8050433831589
"653" 130.4 18.5205341443557 93.4786936671589
"654" 130.6 23.4995672645058 99.1392506750083
"655" 130.8 27.7847374313907 104.851966933916
"656" 131 33.0794515261061 110.010859597129
"657" 131.2 38.1403246390714 115.247078896796
"658" 131.4 42.1308554040476 115.112927823829
"659" 131.6 48.1330902565152 115.917834261629
"660" 131.8 55.5524257813139 117.375399438584
"661" 132 62.9309619069018 119.993051014211
"662" 132.2 70.8066672933933 122.837433154329
"663" 132.4 74.6877619271306 121.442355562048
"664" 132.6 79.2314838534303 117.747959756338
"665" 132.8 85.5060137048161 114.751660028888
"666" 133 92.6021055692083 112.390283114113
"667" 133.2 98.3630286623333 110.500648705174
"668" 133.4 103.224923193883 106.729567626904
"669" 133.6 106.09739401453 104.622357740154
"670" 133.8 109.183827305983 102.786175199779
"671" 134 110.418078998048 99.0222175603433
"672" 134.2 112.866181527762 94.2882920246647
"673" 134.4 116.490505567965 88.3286070186159
"674" 134.6 118.367886693796 84.8587354864253
"675" 134.8 117.994214478262 83.7262133074505
"676" 135 117.88897020193 81.4856386368519
"677" 135.2 117.557450731483 77.100572180629
"678" 135.4 118.064856864845 71.1250389757582
"679" 135.6 119.3208882229 64.3605477027624
"680" 135.8 121.199859224339 57.1926195285906
"681" 136 121.9433253267 50.928130590229
"682" 136.2 120.600673290493 45.3800968327664
"683" 136.4 120.037671961742 42.1632659856518
"684" 136.6 120.168403438218 41.707943038195
"685" 136.8 119.446384387933 40.165752575129
"686" 137 119.20254176442 38.2169871638356
"687" 137.2 118.628495588233 37.0835871263996
"688" 137.4 117.836571512333 36.128238024229
"689" 137.6 115.404875264141 33.991284190162
"690" 137.8 114.575458648105 32.6797275882269
"691" 138 112.742405592877 29.9068644215421
"692" 138.2 110.205422492125 26.2046081094099
"693" 138.4 106.772182762507 22.3922158518238
"694" 138.6 103.019369130467 18.887661421029
"695" 138.8 99.9449012373225 15.8097127496942
"696" 139 98.9615012795916 14.3508252585906
"697" 139.2 98.6034974111629 13.2406290482086
"698" 139.4 97.8744067996136 13.4948453530961
"699" 139.6 96.1888477171704 14.1135072342302
"700" 139.8 94.7212523155575 14.3532357767152
"701" 140 90.6943776795427 14.5497410540709
"702" 140.2 85.4584182704158 14.9756905896016
"703" 140.4 78.1105440983333 14.7549428828624
"704" 140.6 70.1248819528682 14.0878105027453
"705" 140.8 62.3143963691377 13.811557918129
"706" 141 54.7422926783333 13.0499260199957
"707" 141.2 46.9398931764333 11.4444405983624
"708" 141.4 39.9602508599459 11.309207661904
"709" 141.6 35.624645611454 15.2888611688187
"710" 141.8 30.1911189887392 20.7166471122349
"711" 142 23.6755006516333 26.2975353925408
"712" 142.2 17.4256388993039 31.5301909065879
"713" 142.4 12.4242186895265 37.4497834549131
"714" 142.6 10.5507804383851 44.1544713519911
"715" 142.8 10.9982242562834 50.8745783473915
"716" 143 9.93260241146626 58.3443459090278
"717" 143.2 8.05919828918778 66.488723830091
"718" 143.4 7.53193362898334 72.6459992536915
"719" 143.6 11.1679222725476 76.9007786890511
"720" 143.8 14.9852204858768 82.8382116899116
"721" 144 18.7000104534583 90.3304103543478
"722" 144.2 21.7255924593743 97.7265656812602
"723" 144.4 24.1844987716437 104.558267599129
"724" 144.6 29.8023241660137 106.154459636014
"725" 144.8 36.9597574758164 107.6212248474
"726" 145 43.9547613370521 109.402311383067
"727" 145.2 51.1664986506594 111.805812242433
"728" 145.4 58.3623743619872 114.259087868098
"729" 145.6 65.7197024905376 116.297248359411
"730" 145.8 73.6179635987281 118.348610706853
"731" 146 81.5842532181476 119.747631022129
"732" 146.2 84.3420778103334 116.206986867584
"733" 146.4 89.254471529274 111.159468565231
"734" 146.6 94.5433743720677 106.602989598379
"735" 146.8 100.758864540242 102.091618838129
"736" 147 106.681726710564 98.196910268129
"737" 147.2 112.33281373508 94.0837925508702
"738" 147.4 115.396368303352 88.8303765713883
"739" 147.6 116.643192860756 83.3920244860136
"740" 147.8 118.306595578713 75.9861224392134
"741" 148 120.883099104867 68.8654272820624
"742" 148.2 121.909264076124 65.091887423129
"743" 148.4 121.385586957322 60.729209993943
"744" 148.6 122.736343154701 55.4464205213818
"745" 148.8 122.520691443027 53.9019290370645
"746" 149 122.544664797293 55.1948235705882
"747" 149.2 123.699816115696 57.870961077908
"748" 149.4 123.538975625682 61.0712892831896
"749" 149.6 123.012582756812 62.5208153164116
"750" 149.8 123.237379931968 64.8103597999043
"751" 150 123.372419961649 67.9734073144116
"752" 150.2 123.035936121625 71.3248477683049
"753" 150.4 122.624377047523 74.1437273409911
"754" 150.6 122.2289372885 78.580561437229
"755" 150.8 121.554498984121 80.4276476930865
"756" 151 120.819692496746 82.0832591229008
"757" 151.2 120.84599348894 83.9743184759801
"758" 151.4 120.205852559083 85.8086325376834
"759" 151.6 119.60961206171 88.0210724462863
"760" 151.8 118.620149784155 90.699596270879
"761" 152 117.079776180398 93.5476973712349
"762" 152.2 115.709234482811 96.3262699398108
"763" 152.4 116.105086733345 96.5560001070476
"764" 152.6 116.244408814148 96.4100121414436
"765" 152.8 116.378728637798 96.2419192996584
"766" 153 116.226615973416 96.7474509614917
"767" 153.2 116.343599893833 96.397286308198
"768" 153.4 116.545711664322 95.6358443296745
"769" 153.6 115.957295466565 95.4769471285924
"770" 153.8 114.200780834159 95.7360962765223
"771" 154 111.292697446386 97.5936122739526
"772" 154.2 106.885245386689 99.884617315129
"773" 154.4 102.251985553011 104.168796742129
"774" 154.6 97.9709613329534 108.780131689009
"775" 154.8 94.5602082382489 114.153413257947
"776" 155 90.6513228435658 114.476060690059
"777" 155.2 84.3161130865333 115.060998376229
"778" 155.4 76.7084490131333 116.521514089979
"779" 155.6 69.1700851532559 118.063580978481
"780" 155.8 61.4498463266667 120.272334815587
"781" 156 54.8121977039487 121.709964955475
"782" 156.2 54.1178593559601 120.773420462397
"783" 156.4 51.2770006942564 117.625514173091
"784" 156.6 46.73650284 113.142854405504
"785" 156.8 42.2310050529905 108.508614862986
"786" 157 36.6570874852512 103.732821902204
"787" 157.2 29.9784373540833 99.5384209977957
"788" 157.4 22.7797176805333 95.3166805494576
"789" 157.6 15.3934555087252 91.2425747854804
"790" 157.8 11.7555583405457 88.7126724581701
"791" 158 13.0604442215725 85.8128659165638
"792" 158.2 14.7201051334896 80.4293309115509
"793" 158.4 15.1460888833333 73.0976772614624
"794" 158.6 16.4848949542708 65.241184584979
"795" 158.8 18.0064235538983 57.8116486329732
"796" 159 21.1828871668333 50.4851074903915
"797" 159.2 25.5690708659048 44.7884007230933
"798" 159.4 31.4728842409811 40.6938986615154
"799" 159.6 38.3585519605334 37.6125547347957
"800" 159.8 45.5820908553628 36.4558517451173
"801" 160 52.838212933 37.2923231412624
"802" 160.2 60.4220760095833 38.8096602070964
"803" 160.4 67.5124148416536 40.2299350384549
"804" 160.6 74.6936969344397 42.3506564608524
"805" 160.8 81.8033840739542 46.0991199533818
"806" 161 87.6257686952572 50.6588876934334
"807" 161.2 93.3983222002527 55.4430610303548
"808" 161.4 100.368461934781 60.2282846860659
"809" 161.6 107.637387093885 64.8764069833455
"810" 161.8 114.664006823021 69.0961346716603
"811" 162 116.468786955012 72.3527369714862
"812" 162.2 114.6082908532 74.0064425944624
"813" 162.4 112.051872582008 79.5007995551639
"814" 162.6 108.11640543395 86.058401891629
"815" 162.8 103.268738665296 92.5382232749665
"816" 163 98.1760438976542 97.8558810600096
"817" 163.2 92.2163796242949 103.743374729098
"818" 163.4 86.8754167865731 109.381303965266
"819" 163.6 80.2897262744048 112.075673346939
"820" 163.8 75.9529530571916 110.266631503219
"821" 164 69.4271986103619 109.070565670943
"822" 164.2 62.4837315243551 105.873437304651
"823" 164.4 55.9390470253122 102.451833668312
"824" 164.6 50.7168462384953 98.3047918670163
"825" 164.8 44.0080735890446 93.7518226936361
"826" 165 37.463866090439 89.2482230655093
"827" 165.2 30.1214837490926 85.5751695320179
"828" 165.4 22.9818716015476 82.8591769948433
"829" 165.6 18.4615211786814 82.7725496613695
"830" 165.8 19.1756142884487 84.1360136872059
"831" 166 20.3872538446762 86.0027631977719
"832" 166.2 22.2721884700052 87.518917605379
"833" 166.4 25.7053995063259 90.6593897023081
"834" 166.6 29.4560019840753 95.5439017959839
"835" 166.8 33.3158945425282 101.686745178875
"836" 167 36.7497377281564 107.32051475416
"837" 167.2 39.9442547354619 114.3061667629
"838" 167.4 42.7223189104855 116.18594825739
"839" 167.6 46.976479832697 114.979563560674
"840" 167.8 52.5451929567825 113.885764564231
"841" 168 59.2765734889951 114.47259191482
"842" 168.2 66.6427910866667 116.085523102837
"843" 168.4 73.1362496440176 118.169249127971
"844" 168.6 80.037497528919 120.209432181143
"845" 168.8 83.1211175840238 117.120248256653
"846" 169 89.1177323664048 113.491369001748
"847" 169.2 95.1154096932865 109.72484193652
"848" 169.4 101.980386773561 106.824279858038
"849" 169.6 107.455431636931 103.123874930666
"850" 169.8 109.360100804249 96.9914052345576
"851" 170 111.893246234513 90.449036686209
"852" 170.2 115.07032978441 84.4306134380136
"853" 170.4 118.261934781645 78.2804397768349
"854" 170.6 119.859048453272 71.0506456659942
"855" 170.8 121.378498508964 63.634193961966
"856" 171 123.639687281633 57.159664302229
"857" 171.2 121.670794078027 55.6531202144699
"858" 171.4 118.333736962367 52.0682180079927
"859" 171.6 115.156008833663 47.0183742825722
"860" 171.8 111.592638915373 41.9934940875672
"861" 172 108.238681168124 35.7442016443034
"862" 172.2 105.729043772186 27.881192627254
"863" 172.4 102.96734133164 21.4460718763677
"864" 172.6 98.2049825174638 16.9611918051725
"865" 172.8 94.5898570973546 12.402833541746
"866" 173 93.1625360175078 12.4619961113151
"867" 173.2 90.6542162967674 12.1723563991071
"868" 173.4 84.782550803369 10.8117050076647
"869" 173.6 78.4260456840426 9.67229787978019
"870" 173.8 70.8880234279667 7.55838693629569
"871" 174 64.2643558103718 5.86806439514002
"872" 174.2 57.1080544101104 6.74008103259891
"873" 174.4 49.6417517883275 8.76218280737609
"874" 174.6 42.7985197303333 10.7954231418267
"875" 174.8 37.1243322447299 12.7461089070256
"876" 175 33.5940251432333 17.3990172564957
"877" 175.2 29.3663571739157 23.4383611011526
"878" 175.4 25.9969281085891 30.3867129951058
"879" 175.6 23.5666365084719 37.3158895170808
"880" 175.8 20.5963346713514 44.4718299619604
"881" 176 17.1644643246098 51.888061702482
"882" 176.2 14.8696126576852 59.0911512560179
"883" 176.4 14.8015569713718 66.1404628073598
"884" 176.6 16.9756402547963 72.6889732757216
"885" 176.8 19.315561140121 79.1466279841838
"886" 177 21.7305805594896 85.5472213918165
"887" 177.2 24.0466434683039 92.9810554577172
"888" 177.4 25.0702472300975 99.7523441938837
"889" 177.6 26.6354791648333 103.846476032888
"890" 177.8 30.9616016072026 106.493638165452
"891" 178 36.0253781078177 109.377969454504
"892" 178.2 42.2645677489624 113.019836056855
"893" 178.4 48.9899608541127 114.781877595379
"894" 178.6 55.536350841121 116.834602420458
"895" 178.8 62.4103529570942 118.460683842477
"896" 179 69.2627822382247 119.346871154781
"897" 179.2 75.3249807950073 117.709964654346
"898" 179.4 82.4307856417222 115.910621838351
"899" 179.6 89.5701387951448 113.452249628654
"900" 179.8 96.7459609374363 111.826481092261
"901" 180 99.430657108057 108.499097717984
"902" 180.2 103.601652103093 103.40908815687
"903" 180.4 107.045174100045 97.6806704655173
"904" 180.6 109.724218120071 91.7592815609665
"905" 180.8 112.379764461768 85.3173956507134
"906" 181 114.788882895565 78.7059520546046
"907" 181.2 115.781506422559 71.6501201323928
"908" 181.4 117.028124430379 64.3099951723336
"909" 181.6 118.693407397733 57.2678506513957
"910" 181.8 121.520808457591 54.8043491296442
"911" 182 121.272754108844 56.1354388144588
"912" 182.2 119.376467330472 55.2362413590447
"913" 182.4 115.375961059194 52.3102992594895
"914" 182.6 111.452604449934 47.5161033182863
"915" 182.8 107.601159368902 42.4155368816631
"916" 183 103.225157814882 37.1610396582736
"917" 183.2 98.8336392812083 31.7006625089699
"918" 183.4 94.5653231334963 25.8151372524099
"919" 183.6 90.413596364031 19.8981722414779
"920" 183.8 86.4026824863759 13.0367595111184
"921" 184 82.2837452703818 8.37152949616129
"922" 184.2 77.5389013888656 7.90248932429033
"923" 184.4 72.0528065214463 5.69967565996774
"924" 184.6 70.4158982002034 3.37763365909903
"925" 184.8 71.9214017721292 3.41507055168004
"926" 185 73.2505341031882 4.24648869890323
"927" 185.2 74.5489543748883 4.61833373311805
"928" 185.4 77.1835451109794 4.60866789261217
"929" 185.6 79.699836466414 5.582415617
"930" 185.8 82.1768053077262 6.69444166223617
"931" 186 85.5876208843863 7.33717767176432
"932" 186.2 89.0429491757366 9.67395354483871
"933" 186.4 93.152519530351 11.0027857376467
"934" 186.6 96.0997702377667 13.7379912006957
"935" 186.8 100.625988641799 17.2451688068532
"936" 187 106.100234129475 20.9913684993464
"937" 187.2 110.392880314236 24.3399711937703
"938" 187.4 110.316679494388 25.7920201497595
"939" 187.6 111.79836210254 28.5352496642812
"940" 187.8 115.933707343957 33.3288615385785
"941" 188 118.706389759633 37.6792484371055
"942" 188.2 119.148393895019 42.5418267182221
"943" 188.4 121.467399465453 48.3305293091942
"944" 188.6 123.613722557833 55.0651765823624
"945" 188.8 123.824126354144 61.1121219993014
"946" 189 123.861956730427 68.0036457349862
"947" 189.2 121.739934990267 74.192523115029
"948" 189.4 119.823174798426 80.2118103057337
"949" 189.6 118.353574983292 86.8121425501761
"950" 189.8 115.200266885595 93.7327480966063
"951" 190 111.674586167655 100.269451614308
"952" 190.2 107.773597702884 102.817973769749
"953" 190.4 102.753283485346 107.175321772385
"954" 190.6 97.0507574864955 112.237159225656
"955" 190.8 91.8136799869373 116.424483579934
"956" 191 86.4508344324685 117.121334297224
"957" 191.2 78.9059559729527 118.462958493816
"958" 191.4 71.5886154490965 120.301089608392
"959" 191.6 63.9194190430496 121.384461245467
"960" 191.8 56.3846503789703 122.196495725732
"961" 192 51.3425366557708 119.596711065042
"962" 192.2 45.2148846952418 116.286277349354
"963" 192.4 38.9163747363656 113.044963208919
"964" 192.6 32.2341227342083 110.193424061348
"965" 192.8 26.5534853002018 109.279747637497
"966" 193 27.6660789710487 109.375722507252
"967" 193.2 28.519830811201 109.627116252732
"968" 193.4 28.4969207607892 109.40947077382
"969" 193.6 28.7146543552795 107.626099580421
"970" 193.8 27.9788713962247 104.50182254739
"971" 194 27.6091563073333 100.980004100442
"972" 194.2 27.1694311462043 96.0150358971935
"973" 194.4 27.809977217974 90.6590263899415
"974" 194.6 28.9560763544583 85.133408606254
"975" 194.8 30.6670288467523 79.2110831759939
"976" 195 31.979381621345 73.2602083813732
"977" 195.2 34.5515916438575 67.9620843010206
"978" 195.4 36.9926867224961 61.9972546446407
"979" 195.6 40.1847375344667 56.2162793374957
"980" 195.8 44.6281767783279 50.7813300364367
"981" 196 49.2759315086212 45.4767188069472
"982" 196.2 55.8332298638011 40.2034433032258
"983" 196.4 61.4606649615833 34.4981402081603
"984" 196.6 66.5440710430521 29.098289055379
"985" 196.8 72.3651584064184 24.8410411238099
"986" 197 76.9153201277573 19.7425217296182
"987" 197.2 76.7026293336609 14.0443450970256
"988" 197.4 75.0865004514094 12.2748413845312
"989" 197.6 77.351358152442 12.8421141545095
"990" 197.8 81.6654202538922 15.3602773259643
"991" 198 85.5723830369031 19.4362416901523
"992" 198.2 90.1238108659157 23.5254192927173
"993" 198.4 94.7578705234738 27.7975001537695
"994" 198.6 98.6114842090402 33.2000439143014
"995" 198.8 102.654755974159 37.8681764342221
"996" 199 107.165371945926 42.8497804191058
"997" 199.2 111.451225034344 48.2373949738247
"998" 199.4 115.635989838625 53.5161858344917
"999" 199.6 118.226042369333 59.5916934314957
"1000" 199.8 120.342167359033 66.0703475410659
"1001" 200 120.865043176247 69.3223467319221
"1002" 200.2 117.824769365152 72.086134896754
"1003" 200.4 113.854822106867 75.9188821940495
"1004" 200.6 110.605395934033 81.900800493154
"1005" 200.8 108.609595274138 87.5212924276778
"1006" 201 106.04758826391 95.6603564815136
"1007" 201.2 102.633542445228 101.811473133971
"1008" 201.4 98.9276724846964 107.844761406143
"1009" 201.6 95.5413934431302 109.444909758051
"1010" 201.8 89.1485476430026 110.262517689344
"1011" 202 80.5502294923103 110.837736185837
"1012" 202.2 72.5616313507527 110.400330454129
"1013" 202.4 66.2434851070152 109.285027545447
"1014" 202.6 58.984812287296 108.534358139248
"1015" 202.8 51.5675150864242 106.729862680584
"1016" 203 43.5746391917464 104.225241793868
"1017" 203.2 37.5229599400606 102.74663800672
"1018" 203.4 30.7221804108193 102.956500130904
"1019" 203.6 26.7815307362083 105.888959693879
"1020" 203.8 27.7913281598011 105.293236797016
"1021" 204 26.0984814680606 104.015368828765
"1022" 204.2 26.4650856648958 100.754841261238
"1023" 204.4 26.5510938124833 95.665349697629
"1024" 204.6 27.1417912789333 90.180301794879
"1025" 204.8 27.7361576737464 83.8316446005203
"1026" 205 28.8602647452306 78.2076297536085
"1027" 205.2 29.6733518494333 71.657716954054
"1028" 205.4 31.2992694271371 65.1674809227999
"1029" 205.6 32.7325527000119 59.0968181600219
"1030" 205.8 34.0938460763834 51.7508877756415
"1031" 206 36.5549653128704 44.7817034729068
"1032" 206.2 39.4590142969078 37.5444203531929
"1033" 206.4 42.884565617345 30.3957704568965
"1034" 206.6 46.7654335715749 23.3426537220167
"1035" 206.8 51.9426181120725 17.3760629354551
"1036" 207 56.5901155221 11.5180073157957
"1037" 207.2 58.2588194016812 8.69340285168338
"1038" 207.4 56.6780311658439 6.98966838078166
"1039" 207.6 55.567014300086 7.05526347248692
"1040" 207.8 54.8867738027043 6.9895361326129
"1041" 208 55.2144406821702 6.75598586658166
"1042" 208.2 57.1285072406051 7.55462393284642
"1043" 208.4 61.4907167252408 9.7629843182031
"1044" 208.6 66.4588742930833 12.1006680820219
"1045" 208.8 72.5393201726264 13.7220243877842
"1046" 209 78.4397955657972 15.1066658281531
"1047" 209.2 84.5825465591629 17.5734923323336
"1048" 209.4 91.4622318110058 20.4280858106118
"1049" 209.6 97.3012569212262 22.9919424045576
"1050" 209.8 102.586772956351 26.7581064059911
"1051" 210 106.006016836717 32.3838833199546
"1052" 210.2 110.344221359339 37.8121267294937
"1053" 210.4 114.249112173967 44.268178935529
"1054" 210.6 116.731595482436 51.1255215018449
"1055" 210.8 118.402871091764 58.1396087918532
"1056" 211 119.696103937422 65.766970241929
"1057" 211.2 119.745874046937 73.7587331605083
"1058" 211.4 117.76723389764 80.1942100106631
"1059" 211.6 114.517852543086 87.4511299562176
"1060" 211.8 110.236696856073 94.239886361009
"1061" 212 106.051661677057 100.432951284853
"1062" 212.2 101.355463080283 106.077203941429
"1063" 212.4 94.4542088293986 110.05601563852
"1064" 212.6 87.433623841893 113.539349301592
"1065" 212.8 79.6861307471061 115.947339629584
"1066" 213 72.6769263215718 116.601904869437
"1067" 213.2 66.3999051140305 118.058095473453
"1068" 213.4 60.3878657316036 120.300258589494
"1069" 213.6 60.5661802266733 123.029572110449
"1070" 213.8 61.323675753223 122.281720624168
"1071" 214 60.2055418390871 120.57888971692
"1072" 214.2 58.9266077830257 117.101226480975
"1073" 214.4 56.6773663507252 113.268730684737
"1074" 214.6 54.0300912755094 108.694338390368
"1075" 214.8 50.640049168101 103.708014319763
"1076" 215 47.3338796375725 98.6089591458247
"1077" 215.2 43.3667203641758 92.9488349301975
"1078" 215.4 39.9287344682281 87.5445406880764
"1079" 215.6 36.9769553414912 81.6204839684448
"1080" 215.8 33.0502932801274 75.3250432737173
"1081" 216 28.2582744023334 69.726590621429
"1082" 216.2 22.9076866764048 64.1560160597884
"1083" 216.4 19.5918572829185 58.5882765521609
"1084" 216.6 16.3954588796648 52.1197363695672
"1085" 216.8 14.2226660449624 48.4283977456774
"1086" 217 9.78870087260002 47.8296735500957
"1087" 217.2 9.20665831408334 48.7219404648478
"1088" 217.4 10.4601135722131 47.8532828242683
"1089" 217.6 13.6374758649538 46.8133475239242
"1090" 217.8 18.3731331270476 45.8733552533076
"1091" 218 23.7100219321402 43.5264139851518
"1092" 218.2 29.0466976165974 41.236432758792
"1093" 218.4 35.2174242115194 38.5565435303151
"1094" 218.6 41.523887834697 35.8122355334359
"1095" 218.8 48.2294744585 34.0986621138624
"1096" 219 55.2637751928558 33.1363141486009
"1097" 219.2 62.5475419669919 32.58215336769
"1098" 219.4 70.0677615083495 32.6192312384194
"1099" 219.6 78.8827707975575 32.1435482562325
"1100" 219.8 86.143940108523 33.2895774446463
"1101" 220 93.0599526300356 35.8451058394212
"1102" 220.2 100.00820728242 38.5631023819566
"1103" 220.4 104.637090801247 43.4247730796808
"1104" 220.6 109.471323804188 48.3362648547742
"1105" 220.8 113.710035051262 54.243768754162
"1106" 221 118.147544367147 59.379648187129
"1107" 221.2 118.669342531772 64.6802515580071
"1108" 221.4 117.443934225602 70.4748179670315
"1109" 221.6 116.543681000763 77.1486832864937
"1110" 221.8 113.257551697604 83.1655249839122
"1111" 222 109.732981214353 88.969047429609
"1112" 222.2 104.676274887469 94.9497924564349
"1113" 222.4 98.8529794436278 99.5751747164167
"1114" 222.6 92.7653396783922 104.397897246247
"1115" 222.8 86.4102679253257 108.698642402006
"1116" 223 79.2979308905718 111.982181319483
"1117" 223.2 71.8500497328641 113.86362515176
"1118" 223.4 64.3125512007029 113.267739082477
"1119" 223.6 57.0432710001617 111.615247008054
"1120" 223.8 49.7072676936841 110.656102360219
"1121" 224 42.9737816159833 108.465958531029
"1122" 224.2 35.5933088758333 106.413981682482
"1123" 224.4 29.7999298779583 105.677996313004
"1124" 224.6 24.4629620406302 104.673891759801
"1125" 224.8 23.1062740144795 101.035054308114
"1126" 225 21.1137874986559 95.8956819248871
"1127" 225.2 19.0624347231667 89.2699909426052
"1128" 225.4 17.5591148451812 82.8043446588681
"1129" 225.6 17.0672846779378 76.074578057338
"1130" 225.8 17.1856862660439 69.1471673113659
"1131" 226 18.4378214879779 61.4443129712254
"1132" 226.2 21.4473426870185 54.8406298043142
"1133" 226.4 24.9789955198713 47.1482912729898
"1134" 226.6 28.9485560838455 41.1837597338729
"1135" 226.8 34.4508610286333 35.3319864943624
"1136" 227 41.3295372588225 31.2573122844008
"1137" 227.2 48.246582997438 28.4303012483151
"1138" 227.4 55.8189333807299 26.014978104129
"1139" 227.6 63.5737151813596 25.3931912973396
"1140" 227.8 71.8048254611905 24.6564666624504
"1141" 228 78.693291691485 23.6664834233425
"1142" 228.2 86.2334736388678 22.9036879246463
"1143" 228.4 93.095294208779 22.8498218278573
"1144" 228.6 101.395114028978 23.5342520832375
"1145" 228.8 107.760488355856 23.4155551873336
"1146" 229 108.685433006009 23.1288991894367
"1147" 229.2 109.443985086305 24.1828605146459
"1148" 229.4 108.774882906133 25.5129934439957
"1149" 229.6 108.30620505462 28.4801681727807
"1150" 229.8 108.013251008 33.570712729929
"1151" 230 108.424359134833 38.3711319595408
"1152" 230.2 108.632076925233 44.294143659329
"1153" 230.4 107.76272791993 50.3138928169604
"1154" 230.6 106.498404347471 56.5720340971071
"1155" 230.8 105.015442171414 62.784377291871
"1156" 231 102.686992746769 68.8107059286774
"1157" 231.2 100.173844313557 75.2270830581635
"1158" 231.4 97.5678589959583 81.9932998216915
"1159" 231.6 95.532309317616 88.7028525656073
"1160" 231.8 94.9041565275476 95.210967031129
"1161" 232 93.3076089224605 101.904584810756
"1162" 232.2 90.3409276513564 108.081480890144
"1163" 232.4 86.8201815965392 113.390092032864
"1164" 232.6 86.7593935961134 117.826241460929
"1165" 232.8 87.753338724505 116.474913223756
"1166" 233 86.7342689074951 115.973200216791
"1167" 233.2 85.1520643027899 113.764455537781
"1168" 233.4 82.1145778211754 110.49257355184
"1169" 233.6 78.846516022946 106.889607236101
"1170" 233.8 75.8522964099386 102.159947058655
"1171" 234 73.2499090496542 97.2397032862484
"1172" 234.2 70.7160071327917 91.7003200006707
"1173" 234.4 69.1027822261795 85.8836393275906
"1174" 234.6 67.3520127089815 79.8581220138327
"1175" 234.8 67.1596814215741 73.2563505735735
"1176" 235 66.9093337183498 67.1005869346895
"1177" 235.2 67.6513670514785 60.548060758129
"1178" 235.4 70.5864187015073 54.6297970832812
"1179" 235.6 73.295693898823 48.9723444619332
"1180" 235.8 76.8732045543591 43.3189942902218
"1181" 236 80.8624114162273 38.2498706826139
"1182" 236.2 85.4455785718333 33.6331385552354
"1183" 236.4 91.2359769253946 30.7773853521392
"1184" 236.6 96.9933894818833 28.120717204309
"1185" 236.8 103.696988732626 27.2147274107497
"1186" 237 107.68958421905 25.5358352628713
"1187" 237.2 107.463382128975 23.9928341255747
"1188" 237.4 106.835843167519 24.406040443938
"1189" 237.6 106.967279928645 25.4727735777173
"1190" 237.8 106.974662056 28.0229167446624
"1191" 238 107.294046973757 29.8560638749769
"1192" 238.2 107.831301238947 34.0596166769359
"1193" 238.4 108.809301260938 39.4804046329662
"1194" 238.6 109.676862004504 45.1064264391177
"1195" 238.8 110.10279306619 51.363039713879
"1196" 239 110.231678954395 57.4497982103088
"1197" 239.2 110.40456035958 64.3066891491772
"1198" 239.4 110.748056045698 70.6524226549043
"1199" 239.6 110.384990835413 77.2908818039358
"1200" 239.8 109.83434223739 84.1973227964708
"1201" 240 108.282733368652 90.345110350168
"1202" 240.2 106.087533992833 96.3350095044961
"1203" 240.4 102.067995019949 101.856937680706
"1204" 240.6 97.4972331187207 106.511107389157
"1205" 240.8 91.8556197599583 109.756621676587
"1206" 241 85.0266023468788 112.731254522538
"1207" 241.2 77.9937028412333 113.516097310129
"1208" 241.4 71.2149126429872 112.874968360914
"1209" 241.6 64.9133332513967 110.883054896608
"1210" 241.8 57.9662458835 108.344789819962
"1211" 242 51.7964420295539 104.93055591832
"1212" 242.2 47.2266340392681 100.703070565346
"1213" 242.4 43.8884568301468 94.6936102210842
"1214" 242.6 41.2999036066594 87.4554169221725
"1215" 242.8 41.6541156368196 81.7075322493893
"1216" 243 42.8290204600984 74.3531602917917
"1217" 243.2 44.8049510554401 67.2959715614324
"1218" 243.4 47.1894895536076 61.0506037994194
"1219" 243.6 51.5450407848759 53.0155286514695
"1220" 243.8 56.6288348470649 47.2199580622659
"1221" 244 62.294610893107 42.3864197422343
"1222" 244.2 68.5078296712138 37.9418175366073
"1223" 244.4 75.2364701500461 36.2268487305758
"1224" 244.6 82.2428022690567 35.7379385058312
"1225" 244.8 88.855712936031 37.7051421219895
"1226" 245 94.4821311156312 41.6711541145971
"1227" 245.2 99.0984580644707 46.0991199533818
"1228" 245.4 102.586576179361 51.3077576783159
"1229" 245.6 104.87768835194 57.3535710693312
"1230" 245.8 107.649697320361 63.7579854037334
"1231" 246 108.693622937204 70.4531220596105
"1232" 246.2 108.341882953351 77.7580906274467
"1233" 246.4 106.571015056695 84.9056576884394
"1234" 246.6 103.774750261759 92.0134593779809
"1235" 246.8 100.459962334442 98.4283349802595
"1236" 247 96.5225879459216 105.079471245997
"1237" 247.2 90.9571813057425 108.06940638572
"1238" 247.4 85.0808360232143 110.406512531224
"1239" 247.6 78.0636078668487 111.646637196529
"1240" 247.8 72.8434144131905 110.678523923415
"1241" 248 65.9262156210098 109.546931076291
"1242" 248.2 60.0751178165517 106.609846479664
"1243" 248.4 55.0408870020333 103.176944292969
"1244" 248.6 49.9450431954224 97.9265925956907
"1245" 248.8 46.4248091961847 92.4425660746155
"1246" 249 43.726674305132 85.9749438508433
"1247" 249.2 42.0920377106589 79.034340272943
"1248" 249.4 40.9429373139368 72.1963730559911
"1249" 249.6 39.2059868252471 64.7068932426463
"1250" 249.8 38.4979168334599 57.042823045129
"1251" 250 38.8970961455575 49.6697368212325
"1252" 250.2 40.5793918253389 42.3841671635356
"1253" 250.4 44.4799449893172 35.5339808779032
"1254" 250.6 50.2150392412908 29.8668725019056
"1255" 250.8 56.5744808497043 26.4547032652581
"1256" 251 63.9442472381051 25.0257785724008
"1257" 251.2 70.2042857012333 25.262001113929
"1258" 251.4 75.7574910039584 26.0621866928563
"1259" 251.6 81.1867994181159 28.1119117762377
"1260" 251.8 87.0804504250543 30.5859771545011
"1261" 252 90.9284627476 34.622284043829
"1262" 252.2 95.1224314034488 39.3582781976125
"1263" 252.4 97.7918047387334 45.527468039829
"1264" 252.6 99.603729384822 51.0812634499131
"1265" 252.8 101.790077150254 58.0032227720495
"1266" 253 103.060283240697 64.9650143409245
"1267" 253.2 104.00894496254 72.202552815966
"1268" 253.4 103.725029453669 79.6620920478213
"1269" 253.6 102.74378419615 87.5545399398607
"1270" 253.8 101.003360373077 93.5583474487236
"1271" 254 98.3316919267127 100.603123896146
"1272" 254.2 94.6779533131776 107.02278810408
"1273" 254.4 90.593367290442 109.756856864303
"1274" 254.6 84.4597304650521 112.438966971238
"1275" 254.8 80.027351649451 116.41994619982
"1276" 255 81.2493441770591 117.699768128871
"1277" 255.2 82.8531631799271 117.118702737379
"1278" 255.4 83.3903708187411 116.398181651929
"1279" 255.6 83.780449545529 115.779543884868
"1280" 255.8 83.9099506213762 115.585856721615
"1281" 256 86.0355123699363 115.010978099497
"1282" 256.2 88.9144656715134 114.726053439209
"1283" 256.4 91.5268878104191 114.5398492771
"1284" 256.6 90.1344030450671 114.087658437934
"1285" 256.8 89.0136341649946 114.24478472
"1286" 257 87.399018338974 113.461327970863
"1287" 257.2 84.1686249423252 112.781848973162
"1288" 257.4 79.5766556577299 112.931891024629
"1289" 257.6 73.7195098464641 111.874327851391
"1290" 257.8 67.8334773177892 110.938716638805
"1291" 258 61.3484602623048 110.105445376686
"1292" 258.2 54.7134429852222 109.109306687407
"1293" 258.4 48.5700262706594 107.803858074129
"1294" 258.6 42.7392524260072 105.523477983868
"1295" 258.8 37.1329358574115 102.556143974863
"1296" 259 31.5982820547879 98.9640498349472
"1297" 259.2 25.880141745197 95.2581756198563
"1298" 259.4 20.3508357905152 90.0888351542199
"1299" 259.6 16.1035380734583 84.938673177754
"1300" 259.8 13.1724189998874 79.7321320252236
"1301" 260 12.0108484844833 74.2038826816915
"1302" 260.2 10.549863528737 67.366146965611
"1303" 260.4 9.80046423338265 60.871705554791
"1304" 260.6 10.1724407770496 54.7428397409534
"1305" 260.8 12.1096586833889 47.8061129673883
"1306" 261 14.887263313808 41.0695878972809
"1307" 261.2 18.1691245829048 35.5523775428076
"1308" 261.4 23.0004178328333 29.9885081570933
"1309" 261.6 28.1693211819074 24.8129075578327
"1310" 261.8 33.5295610013851 20.6743030190601
"1311" 262 39.7152087790833 16.2689335634862
"1312" 262.2 45.8628048063851 13.4713305028187
"1313" 262.4 51.7386462205606 12.1297519447199
"1314" 262.6 59.3281211024216 11.6900872499996
"1315" 262.8 66.356924568751 12.4323728833408
"1316" 263 73.1795375813745 14.109388573482
"1317" 263.2 80.6142853219048 16.018559441129
"1318" 263.4 87.4937370786451 18.0086791535643
"1319" 263.6 93.5363719702262 21.6195212894147
"1320" 263.8 97.9706072685379 27.0181606145836
"1321" 264 101.910794802247 33.0523135892325
"1322" 264.2 104.090363667985 39.5256919419197
"1323" 264.4 106.212880935316 46.1018256369911
"1324" 264.6 107.968393253468 52.9628783358242
"1325" 264.8 108.200525308971 59.3483114515083
"1326" 265 107.554540887533 66.000652756129
"1327" 265.2 105.929891026905 73.5257861003076
"1328" 265.4 102.691698205957 79.6146284429493
"1329" 265.6 98.0338330570119 85.2006386946647
"1330" 265.8 92.0402675423874 89.9478473419398
"1331" 266 85.2397154045619 92.8630141503576
"1332" 266.2 78.9721008426061 92.9567569194018
"1333" 266.4 71.2386117881318 93.4263766863678
"1334" 266.6 64.6455770059638 91.3388364818247
"1335" 266.8 58.3286701532083 88.249175462254
"1336" 267 52.1875493187262 84.8482603002361
"1337" 267.2 44.8998508657752 80.3567296943848
"1338" 267.4 40.0976240046159 76.4528652119225
"1339" 267.6 34.3503167790248 71.5568274288631
"1340" 267.8 29.3198965770592 65.6698119206129
"1341" 268 24.827514449707 60.2774810048448
"1342" 268.2 19.8418225664416 55.484939617129
"1343" 268.4 18.5199934003682 50.88827775835
"1344" 268.6 19.891483798886 46.3528729437869
"1345" 268.8 21.437541188718 41.1743822304367
"1346" 269 24.828897478749 36.7762612212375
"1347" 269.2 29.2688332547765 33.5949071316518
"1348" 269.4 34.670633869369 29.4784867967362
"1349" 269.6 40.1804100805 26.5775471197957
"1350" 269.8 45.9835258498 23.574294066929
"1351" 270 52.0399858263225 22.058179977216
"1352" 270.2 59.4391257514405 20.7710312080933
"1353" 270.4 66.3438033580606 21.8975040060722
"1354" 270.6 72.2208792497 24.236394523829
"1355" 270.8 77.6244603155659 28.1766923181755
"1356" 271 80.8850004721237 33.5614994408387
"1357" 271.2 83.5206076694195 40.2731928115428
"1358" 271.4 85.4231951892471 46.7330370259221
"1359" 271.6 86.7124780262127 54.5985576667152
"1360" 271.8 86.8352814024924 61.5527185369813
"1361" 272 86.8237062196795 68.0507246297884
"1362" 272.2 86.9710060950833 75.5380521948076
"1363" 272.4 86.577149305009 82.7005315299263
"1364" 272.6 85.5866912011812 89.3745486813029
"1365" 272.8 82.1844867691916 94.769179193338
"1366" 273 77.6824770302793 99.3372528674534
"1367" 273.2 72.7265731560905 105.637658259958
"1368" 273.4 67.8670730260423 111.179272168129
"1369" 273.6 65.8252785873116 113.160493484173
"1370" 273.8 64.6575715794583 112.718899149707
"1371" 274 62.3970420344453 112.690651613204
"1372" 274.2 61.5931201404279 115.78450189617
"1373" 274.4 63.9881685439896 118.116721808442
"1374" 274.6 65.5947358291146 117.538601005082
"1375" 274.8 66.2509810653604 117.026598142818
"1376" 275 69.4965065635741 117.934908638314
"1377" 275.2 72.5738071620926 119.829371819277
"1378" 275.4 72.4439835430926 119.978428567018
"1379" 275.6 71.0351568628333 119.522725315974
"1380" 275.8 69.3361608054855 118.517128894216
"1381" 276 67.1301990597544 117.333936632037
"1382" 276.2 63.0655367889975 114.678696883263
"1383" 276.4 57.8982430354524 112.6444244397
"1384" 276.6 52.0932726430238 110.598156921177
"1385" 276.8 46.4057617154048 108.187146854034
"1386" 277 40.6069734000714 105.640131090796
"1387" 277.2 35.6054798401146 102.592656867707
"1388" 277.4 30.2266295668774 99.111403113732
"1389" 277.6 24.0674057014896 95.2048815489884
"1390" 277.8 19.0579799911422 90.634684461379
"1391" 278 13.9059316807807 85.4229494407343
"1392" 278.2 10.7582191632359 79.1971393264277
"1393" 278.4 9.04027044795992 73.4745492018505
"1394" 278.6 6.74211707936583 66.5975041993238
"1395" 278.8 8.56889978574585 60.8158219723165
"1396" 279 11.1476900202359 55.358488040181
"1397" 279.2 14.9418541656382 50.0465965529217
"1398" 279.4 19.4548900311782 45.5377643958187
"1399" 279.6 25.8157788727752 41.5047473431872
"1400" 279.8 32.1493362414626 38.8558468463425
"1401" 280 38.8359819661367 36.3045939291403
"1402" 280.2 46.3152124685392 33.7249737360349
"1403" 280.4 53.8638195231 32.726859206429
"1404" 280.6 61.2161638124667 32.610017949329
"1405" 280.8 68.6517645531486 30.8678414274008
"1406" 281 76.076878506196 30.4689268790521
"1407" 281.2 82.807798676697 31.532481911629
"1408" 281.4 89.7593916509964 33.547570258716
"1409" 281.6 97.1297042818333 36.4501110658187
"1410" 281.8 100.648528187519 42.0029077416755
"1411" 282 103.168596494672 47.5363838473871
"1412" 282.2 106.542646005507 54.8372802144773
"1413" 282.4 108.580147477633 61.5909771640957
"1414" 282.6 109.819606380789 67.6312944760961
"1415" 282.8 109.173720783745 74.2978610134835
"1416" 283 106.37521133039 80.8802098156063
"1417" 283.2 103.858149087247 86.6828982657842
"1418" 283.4 101.074993482613 93.718838423142
"1419" 283.6 97.161113221914 100.230115656016
"1420" 283.8 92.8585072167333 105.402121122629
"1421" 284 86.8718098791573 108.804048490932
"1422" 284.2 81.6940578169069 109.266282958747
"1423" 284.4 78.0790155051476 107.807567320386
"1424" 284.6 72.6043293011812 106.742691101433
"1425" 284.8 66.6962080965677 104.485241813442
"1426" 285 60.9437925680274 101.14603785198
"1427" 285.2 55.9555035403967 96.2970970267065
"1428" 285.4 52.5788886393259 91.1186165336962
"1429" 285.6 49.6434700421084 84.4177559065165
"1430" 285.8 49.2393940279709 76.9399154521165
"1431" 286 49.8374930239187 70.2088378695681
"1432" 286.2 51.7884486877894 63.8393034947554
"1433" 286.4 54.7758677522126 57.5218274324739
"1434" 286.6 58.2545860228007 50.9679243517051
"1435" 286.8 63.1321440562083 46.348602430004
"1436" 287 68.9142340437355 43.8727813480964
"1437" 287.2 75.4226652927109 42.0919111672311
"1438" 287.4 81.4048184304583 41.123201765254
"1439" 287.6 88.5790486486061 40.2291891162313
"1440" 287.8 93.9209955167765 41.025834051004
"1441" 288 100.067669224855 41.7687920445203
"1442" 288.2 104.131619908778 44.0190887830301
"1443" 288.4 106.571162639438 48.5771817797884
"1444" 288.6 108.651193809789 53.8970968924367
"1445" 288.8 109.277485773976 60.3486887718076
"1446" 289 108.377280240031 66.1889683353378
"1447" 289.2 106.172201570442 72.3083872879769
"1448" 289.4 102.249714424418 77.4878549991065
"1449" 289.6 97.4182012129445 82.4449778294624
"1450" 289.8 92.0516034924872 86.2331644556675
"1451" 290 86.0514221271667 89.1308942079623
"1452" 290.2 79.3895810207348 89.5389548320023
"1453" 290.4 72.9658195396762 89.3021377435005
"1454" 290.6 66.6493763427029 88.1271130378682
"1455" 290.8 60.0764206239959 85.727351663179
"1456" 291 54.3254493715442 81.8844943337796
"1457" 291.2 49.2021452163566 77.3677673034546
"1458" 291.4 43.6856477935 73.0024732741957
"1459" 291.6 38.4254393468442 68.4687126434225
"1460" 291.8 32.5144392589175 65.7587708554659
"1461" 292 26.5190394240808 62.1661716382424
"1462" 292.2 22.6594525038114 57.8388843572389
"1463" 292.4 21.8737342822262 52.5221791692362
"1464" 292.6 21.6886934746256 47.761277297142
"1465" 292.8 20.8360980475868 41.9654991837318
"1466" 293 22.9744531090334 38.835060480379
"1467" 293.2 25.1075550335256 35.0676789213213
"1468" 293.4 26.609856082136 29.7132430401159
"1469" 293.6 29.5540455869093 24.3519211113695
"1470" 293.8 32.9102874165 19.5045640253883
"1471" 294 36.8209887511594 16.5547874326508
"1472" 294.2 41.9815262659368 14.0443450970256
"1473" 294.4 47.4768065721548 11.539644585629
"1474" 294.6 53.0451041310693 9.87308857767959
"1475" 294.8 59.0359536055974 8.99349709164588
"1476" 295 65.1537093144289 8.7659410853088
"1477" 295.2 69.9761462179569 9.57989141566835
"1478" 295.4 75.2290930424797 10.2825719821412
"1479" 295.6 81.6278584270543 11.7419278989546
"1480" 295.8 86.5460601794031 14.7444764825709
"1481" 296 90.575849860592 19.170139709267
"1482" 296.2 92.6253891530507 23.9716672311725
"1483" 296.4 95.5718208538333 30.234245721629
"1484" 296.6 96.2612290374885 36.530691243129
"1485" 296.8 96.2298923018678 43.4784931978877
"1486" 297 94.1480884988 49.7943376509624
"1487" 297.2 92.0625261527396 56.2679383192228
"1488" 297.4 88.5963540441929 62.110320263174
"1489" 297.6 84.0311844069386 67.2059625662132
"1490" 297.8 77.9257951020641 70.6357839443818
"1491" 298 71.4789724905775 73.6496792383732
"1492" 298.2 64.1915975184048 75.510232847879
"1493" 298.4 57.7161095333389 74.9798819647664
"1494" 298.6 51.0532520521176 73.4907922902238
"1495" 298.8 45.2439867429702 71.2851573316343
"1496" 299 38.7254745047597 68.0463996786869
"1497" 299.2 32.7735398711533 64.590768253789
"1498" 299.4 26.5650429460142 60.937531615129
"1499" 299.6 22.9543513873817 55.3928067262258
"1500" 299.8 20.8063986717334 50.4131635681957
"1501" 300 17.913817952227 47.4883571276609
"1502" 300.2 14.1296127455586 48.3161079086126
"1503" 300.4 14.4993749294259 48.940867563092
"1504" 300.6 16.9557034750041 46.8500857387632
"1505" 300.8 20.9382195771795 44.969226478129
"1506" 301 25.3479343316922 41.9359358036114
"1507" 301.2 29.9481694878558 39.4816258637695
"1508" 301.4 35.8733778067098 36.4096197782189
"1509" 301.6 41.5097650405974 35.0267794320167
"1510" 301.8 48.0921897119713 33.8446853327842
"1511" 302 54.3760046104405 34.1428639650933
"1512" 302.2 60.7318823731061 35.2236034427427
"1513" 302.4 66.7731064617993 36.4052934293222
"1514" 302.6 73.1881867689457 38.2913329075448
"1515" 302.8 77.914349977485 42.5011190247807
"1516" 303 81.4577356664638 47.6235550361616
"1517" 303.2 83.988344915867 53.5463374862189
"1518" 303.4 86.2937595493 59.6479503330624
"1519" 303.6 88.2793148072471 66.2647766706463
"1520" 303.8 89.0103824159039 72.7041335066114
"1521" 304 88.447955178327 79.533532534167
"1522" 304.2 85.7623482021934 85.733842844129
"1523" 304.4 82.3142328815534 92.043270727529
"1524" 304.6 77.1279749271347 97.249020008855
"1525" 304.8 72.0466184914602 101.872662585189
"1526" 305 65.2503691338627 104.83318820407
"1527" 305.2 59.7028112817366 105.20529176479
"1528" 305.4 54.4135457721559 103.992906677677
"1529" 305.6 48.1294020855208 102.470947224895
"1530" 305.8 43.3552984906925 99.2482987318614
"1531" 306 38.7562843205606 94.9749240874927
"1532" 306.2 35.3372184493128 89.336892872814
"1533" 306.4 32.8410481530333 83.236036414569
"1534" 306.6 31.7670208617928 76.9637310687101
"1535" 306.8 30.8525084440747 70.5041893324739
"1536" 307 29.8129914006016 63.3028546247144
"1537" 307.2 30.0837211426626 56.8908344180071
"1538" 307.4 30.3310265011402 49.886296047754
"1539" 307.6 31.2898963200926 43.0939964259068
"1540" 307.8 33.2157251557752 36.1880172720476
"1541" 308 37.2215786032912 30.1927960119483
"1542" 308.2 41.8992358975974 25.4256663954099
"1543" 308.4 47.8746232332334 21.1422649376624
"1544" 308.6 53.9815846186873 18.6514991298369
"1545" 308.8 60.6389404640493 16.6219442157995
"1546" 309 67.2466676174697 16.0333121251063
"1547" 309.2 74.6411987976451 16.2491872819408
"1548" 309.4 81.2988594473039 17.7749966393643
"1549" 309.6 87.0442205778915 20.523137105036
"1550" 309.8 91.5583711688943 21.9951955597266
"1551" 310 96.4902027512037 22.1923937669068
"1552" 310.2 100.994120674067 21.912551743729
"1553" 310.4 104.310293415489 23.3289721937842
"1554" 310.6 104.199053209473 26.9312913219546
"1555" 310.8 103.507862316469 31.0536618580232
"1556" 311 103.879005133139 35.9655766663055
"1557" 311.2 104.4431014855 41.7765271071661
"1558" 311.4 104.699764272488 47.5433154755428
"1559" 311.6 104.574937873787 53.8953550728616
"1560" 311.8 102.686155175033 60.5394058501957
"1561" 312 100.228719703124 65.9629620280323
"1562" 312.2 96.2293146661882 71.8175884590645
"1563" 312.4 91.6086338913938 75.7973427745137
"1564" 312.6 86.7697794856333 80.3698363743878
"1565" 312.8 81.8833451236626 84.1252965404217
"1566" 313 75.8112994776228 87.6931545677211
"1567" 313.2 69.2380270512476 89.5080009107719
"1568" 313.4 61.9994329804333 89.9740819693136
"1569" 313.6 55.3247445906036 89.0004857978858
"1570" 313.8 49.082165740101 86.7358617626079
"1571" 314 42.8222679533212 83.9210618227266
"1572" 314.2 37.591665296869 80.5779905467004
"1573" 314.4 32.3619847325916 75.8101824730961
"1574" 314.6 29.0209881639583 71.534384516004
"1575" 314.8 23.2903572486 65.1481443246957
"1576" 315 20.3446781485072 59.4304487336942
"1577" 315.2 18.2824747847039 53.8308339773996
"1578" 315.4 19.0208245888718 48.4694709750136
"1579" 315.6 20.5289607896481 43.5315501047587
"1580" 315.8 23.0148426793889 38.5261283499809
"1581" 316 27.4556589695745 34.6047196718467
"1582" 316.2 32.414868548592 30.7513018593704
"1583" 316.4 38.2145790257547 27.8893977717133
"1584" 316.6 44.0828462468691 25.8897910429505
"1585" 316.8 50.8402077663447 24.7034644985495
"1586" 317 57.4311689283275 24.6113556822349
"1587" 317.2 63.5877141338577 26.2271288961534
"1588" 317.4 69.2219536508 27.4863124527957
"1589" 317.6 75.3374512134147 30.8214711610593
"1590" 317.8 79.9202282818663 34.9371419857334
"1591" 318 84.167098149942 40.1389411755529
"1592" 318.2 86.5833586035187 45.9888524296009
"1593" 318.4 87.9381920566333 53.2397546767761
"1594" 318.6 87.0124153528678 59.4199382757842
"1595" 318.8 84.0781971934529 64.7391058497595
"1596" 319 79.6978086611597 68.6449548904974
"1597" 319.2 74.5620318456667 72.582710239429
"1598" 319.4 69.1149749632054 75.4204130184546
"1599" 319.6 62.8847667334187 78.7961953019583
"1600" 319.8 55.9227259547963 81.1852078969438
"1601" 320 49.96326608021 81.8576805054147
"1602" 320.2 42.5438657084487 81.4796227138213
"1603" 320.4 35.8972861300773 79.7271256430802
"1604" 320.6 29.370832625624 76.5661819349778
"1605" 320.8 24.4227711091301 72.1551482766345
"1606" 321 18.7486943105833 68.142742469629
"1607" 321.2 14.6581562928221 67.9917678115785
"1608" 321.4 12.9693795381 69.700625897629
"1609" 321.6 12.0106296806311 70.4992599583313
"1610" 321.8 8.41349434968727 69.9653785588481
"1611" 322 8.61282225464654 68.1876814146675
"1612" 322.2 10.0634941994833 65.4699987134665
"1613" 322.4 11.0761184276833 60.801216815179
"1614" 322.6 10.8132255992083 54.842312703079
"1615" 322.8 12.1082161987333 48.7916047461147
"1616" 323 14.1124931474487 43.6610038558983
"1617" 323.2 16.277659616509 37.8166468205209
"1618" 323.4 19.789779870641 32.9106095594752
"1619" 323.6 24.2592139360485 28.9466912217999
"1620" 323.8 29.9483276593153 24.8668993529724
"1621" 324 35.7567904701296 22.0000624794994
"1622" 324.2 42.375473799454 20.0699516892325
"1623" 324.4 49.4734871289177 19.006066818117
"1624" 324.6 55.9524342697262 18.4573888552005
"1625" 324.8 62.3037636966008 18.3719899297453
"1626" 325 69.2205767336288 19.6978788250609
"1627" 325.2 76.0020557921039 21.2389962616231
"1628" 325.4 82.379055157523 24.1526806729566
"1629" 325.6 87.1288089423161 27.6489650329221
"1630" 325.8 91.6859638942197 32.7407267293677
"1631" 326 94.8682605960269 37.8498667265161
"1632" 326.2 97.8298766090244 44.2165412263987
"1633" 326.4 99.6391358263675 51.2671472680268
"1634" 326.6 99.3053690692127 57.6337443454049
"1635" 326.8 98.0768265931743 64.7171692501063
"1636" 327 96.4546214630333 71.2628367795957
"1637" 327.2 93.732392228002 78.074249323129
"1638" 327.4 89.513906680496 83.8036940989965
"1639" 327.6 84.240324163009 87.1215520688452
"1640" 327.8 77.7193188681036 89.8583743072236
"1641" 328 71.3456046473986 90.7292299230421
"1642" 328.2 63.761039625941 91.1305108216367
"1643" 328.4 56.2416490649809 90.3904670797356
"1644" 328.6 49.636201747946 89.2591940755656
"1645" 328.8 42.9828692693134 86.450469221009
"1646" 329 36.9717731449906 83.0323446150504
"1647" 329.2 30.6527178920918 79.2557901252639
"1648" 329.4 25.8151043809397 75.0662084488524
"1649" 329.6 19.7666295050152 70.9841094036518
"1650" 329.8 15.0948427179386 67.0788720760343
"1651" 330 9.43853400471994 63.4108723152527
"1652" 330.2 7.04340170618118 60.5776944102921
"1653" 330.4 8.26303293524074 59.4277310089809
"1654" 330.6 9.52691597661649 55.3863987978881
"1655" 330.8 10.3702024993708 50.090768247679
"1656" 331 12.9364908879534 45.265224329449
"1657" 331.2 14.8898580563596 40.3365731264448
"1658" 331.4 18.0367719323658 34.5091520329862
"1659" 331.6 22.2275854656098 29.4407943090349
"1660" 331.8 27.4739870099039 26.7465723806114
"1661" 332 33.1626353345562 24.0128789195507
"1662" 332.2 39.5529292553333 23.2098606221647
"1663" 332.4 46.2621847114064 22.8831656322976
"1664" 332.6 52.9580095245163 23.4770846741656
"1665" 332.8 59.4166723085075 24.5504509864212
"1666" 333 65.9033055705981 26.6549321789643
"1667" 333.2 71.4160679207784 29.6001072749752
"1668" 333.4 77.8658765086795 32.9427088059312
"1669" 333.6 82.8476795586575 36.7304198877444
"1670" 333.8 87.9193604987125 41.2328741906455
"1671" 334 92.2969153680914 46.3344684069678
"1672" 334.2 95.7344570358773 51.9583024064917
"1673" 334.4 97.4937748655507 58.2324025105312
"1674" 334.6 99.4016176143334 64.9404265342957
"1675" 334.8 100.2887456775 70.4449479798957
"1676" 335 101.450113555996 79.3105928575593
"1677" 335.2 101.843819070457 86.1620921847264
"1678" 335.4 101.077522514152 93.4111395859018
"1679" 335.6 99.6612648523333 98.375417744254
"1680" 335.8 95.8704151775333 103.792308247029
"1681" 336 91.4945478196146 109.402311383067
"1682" 336.2 88.4525226883775 112.33050220132
"1683" 336.4 88.9508162848333 114.927929166754
"1684" 336.6 90.5618093751515 113.321361881629
"1685" 336.8 91.3516640334635 112.705144292814
"1686" 337 92.2557546999476 112.052799661686
"1687" 337.2 93.7218342830833 112.234089072504
"1688" 337.4 96.0891776638781 111.214150155323
"1689" 337.6 96.0459592884421 111.032515033607
"1690" 337.8 95.0913048614307 111.624381718986
"1691" 338 94.7563662469896 112.828437828238
"1692" 338.2 93.4080938705 113.602646389462
"1693" 338.4 90.7700551563465 114.628139099195
"1694" 338.6 88.2376293908464 115.766935379804
"1695" 338.8 84.4218266048619 117.316220100572
"1696" 339 79.7008834310833 118.451423326176
"1697" 339.2 74.0922363294224 119.560898419458
"1698" 339.4 68.8315717508597 120.875046660813
"1699" 339.6 63.3387476886841 121.520595371159
"1700" 339.8 57.4311043929742 121.250659399847
"1701" 340 51.7309491680507 119.95083320839
"1702" 340.2 45.6348835802247 118.381660770042
"1703" 340.4 40.003317348941 115.793003858744
"1704" 340.6 35.1673251259896 112.798010417535
"1705" 340.8 29.5415309439872 110.238550251991
"1706" 341 25.2094166422795 107.781887923221
"1707" 341.2 21.9734548765647 103.849081859517
"1708" 341.4 19.3937554174896 100.365370404238
"1709" 341.6 16.6241627094891 95.9324458318012
"1710" 341.8 13.7769490244949 91.6458107247444
"1711" 342 11.3866132497917 86.3721423042123
"1712" 342.2 11.018779662625 82.3313821628374
"1713" 342.4 9.4827558051758 77.4073471707318
"1714" 342.6 7.37521797461905 71.583068373129
"1715" 342.8 5.65897826410257 65.4913447123598
"1716" 343 4.71800668715835 59.7350403441415
"1717" 343.2 5.24273654961649 53.6736655110808
"1718" 343.4 6.37812621512085 47.3401303201165
"1719" 343.6 9.31827496212603 41.7157199287998
"1720" 343.8 12.2153206844084 36.400867624129
"1721" 344 15.9915256216992 30.3545700514339
"1722" 344.2 20.7705062594216 25.651471970929
"1723" 344.4 26.2416808538667 21.1509198455957
"1724" 344.6 31.4511717613863 17.8024886998584
"1725" 344.8 37.3612440019906 15.2294068806908
"1726" 345 44.3517666005119 13.3154462312362
"1727" 345.2 50.1131325109569 12.5293673439605
"1728" 345.4 57.3853488275039 11.5434629273643
"1729" 345.6 64.1430016971878 11.7803934487113
"1730" 345.8 70.5606291520057 13.4847605323704
"1731" 346 77.7977871980152 16.6971829040836
"1732" 346.2 83.6095016745476 20.3861969089147
"1733" 346.4 88.8523785957015 24.5284263349202
"1734" 346.6 93.7802549116333 29.3491541073879
"1735" 346.8 97.3114573484334 35.0593568944624
"1736" 347 100.174658254742 42.0127886090836
"1737" 347.2 100.961010619298 48.9363947424546
"1738" 347.4 100.848126042875 55.5095377765185
"1739" 347.6 99.4497779891237 62.884885900129
"1740" 347.8 96.317259698414 69.3593154154194
"1741" 348 92.3144282316515 75.1355146748563
"1742" 348.2 86.3253245076451 80.4019104449643
"1743" 348.4 79.7249092307035 83.7392799704018
"1744" 348.6 72.8863455041296 85.3539885514994
"1745" 348.8 65.2983564016171 87.1478676672912
"1746" 349 57.7558012042991 87.3095103295263
"1747" 349.2 51.6616132869279 85.9899813356696
"1748" 349.4 43.7721968728333 84.3289658242362
"1749" 349.6 37.8361238109713 80.5543281136807
"1750" 349.8 32.322638838072 76.0428047394586
"1751" 350 26.4975415696458 72.313326230004
"1752" 350.2 21.6242874714333 67.3464909397624
"1753" 350.4 15.9333172113121 62.5824244899056
"1754" 350.6 11.6142031643281 61.2737064601185
"1755" 350.8 9.33431820610001 62.4348306875957
"1756" 351 9.20223250889017 59.525699758504
"1757" 351.2 11.0829604832793 56.569142273102
"1758" 351.4 14.467011491641 53.4576938742829
"1759" 351.6 18.273586789243 49.5114890031411
"1760" 351.8 22.524919276496 45.9217877307917
"1761" 352 27.6499148853915 42.0708387051058
"1762" 352.2 33.5327363184496 40.4721966990476
"1763" 352.4 39.4788534256686 39.3883381978231
"1764" 352.6 46.2177115563217 39.2222669719314
"1765" 352.8 52.7963194956631 39.9558250210014
"1766" 353 59.4794281386575 41.8363400240191
"1767" 353.2 64.9662593328773 45.1618219568653
"1768" 353.4 71.1376491936228 48.4621651114343
"1769" 353.6 75.4085900278958 52.6815608443478
"1770" 353.8 79.9929865738333 58.0677463530238
"1771" 354 81.9884777063277 63.8432467729717
"1772" 354.2 83.7068693887976 70.3543805504505
"1773" 354.4 84.3864078265773 77.4330473024583
"1774" 354.6 82.3140223567658 83.3794739698317
"1775" 354.8 79.832616220951 89.9359279238202
"1776" 355 75.9982787297388 95.3425450233588
"1777" 355.2 71.6824464561573 100.515450393368
"1778" 355.4 65.9600520031564 104.59421875516
"1779" 355.6 60.3788014699167 107.198014518796
"1780" 355.8 55.9362063173512 110.101272474647
"1781" 356 55.9857595290677 113.43090056016
"1782" 356.2 57.6651787289619 115.213077472772
"1783" 356.4 60.2753753201133 117.265403426849
"1784" 356.6 62.7600466541039 118.785408904835
"1785" 356.8 65.7551152445169 119.742701011281
"1786" 357 69.2708069564237 121.127202491503
"1787" 357.2 71.0247709733134 120.801798808409
"1788" 357.4 74.6942596057593 120.608313533277
"1789" 357.6 79.5183189668646 119.516382700785
"1790" 357.8 84.6143198770423 117.428244873726
"1791" 358 90.2095409386159 115.519896646868
"1792" 358.2 94.4673512593557 113.713739237562
"1793" 358.4 97.1240597766595 110.851890868042
"1794" 358.6 100.171013473995 106.952367867158
"1795" 358.8 102.47177076636 101.810919121372
"1796" 359 104.967805278958 97.109637459004
"1797" 359.2 107.827170487433 92.801440662489
"1798" 359.4 110.935421239175 87.6521576354053
"1799" 359.6 113.959713689946 82.7917150785415
"1800" 359.8 116.949443449167 78.905120484729
"1801" 360 118.706389759633 78.7060576022623
"1802" 360.2 117.802640339186 78.8443394267427
"1803" 360.4 117.241416246918 77.135765330358
"1804" 360.6 116.270772010004 75.7991695608973
"1805" 360.8 115.404202021519 73.4881205800279
"1806" 361 114.3486436152 69.6054219103624
"1807" 361.2 113.41329535069 64.962063804129
"1808" 361.4 112.459102170272 59.9354099718369
"1809" 361.6 111.02374889953 54.2771423527245
"1810" 361.8 108.6753514649 49.3745746161957
"1811" 362 105.123894759019 44.0417237155826
"1812" 362.2 102.334451189015 39.1050345971631
"1813" 362.4 100.04630990414 33.382468482379
"1814" 362.6 97.777363684485 27.8675173864886
"1815" 362.8 95.7134466200152 21.8355427333677
"1816" 363 95.0525263778334 15.343476622329
"1817" 363.2 95.1644432907644 14.7650900163014
"1818" 363.4 92.4832263832054 14.3278332401988
"1819" 363.6 88.5786552437 12.305603937729
"1820" 363.8 84.9536153840439 9.21580180552903
"1821" 364 80.6897066624667 6.4548861747957
"1822" 364.2 76.0020043088446 5.92149100609532
"1823" 364.4 71.6758992404785 4.83278891374193
"1824" 364.6 67.3286196057659 4.39424011740993
"1825" 364.8 62.9377860219496 6.04025570171043
"1826" 365 58.1073798935493 6.43374066109494
"1827" 365.2 52.2188460840208 7.22463204911653
"1828" 365.4 46.3568671056515 8.39437236167448
"1829" 365.6 40.5546364973902 10.5895717374927
"1830" 365.8 35.4782379408106 14.1302158920381
"1831" 366 30.79275235753 17.8375487994773
"1832" 366.2 25.9821732111559 22.5641825539355
"1833" 366.4 20.7587966781 26.3568469674957
"1834" 366.6 16.6807895222262 29.4692136810933
"1835" 366.8 17.6382093670485 32.0378080235594
"1836" 367 19.8930810819632 35.9203516317264
"1837" 367.2 21.1240136651938 40.8571388251523
"1838" 367.4 22.2678416970476 45.8687186954862
"1839" 367.6 25.0731190603161 51.2097135431635
"1840" 367.8 28.4333853302868 56.1370768660593
"1841" 368 31.6567217190592 62.0012477191936
"1842" 368.2 35.0919211059023 67.2451688279221
"1843" 368.4 37.5012784674289 72.6347855562639
"1844" 368.6 38.9601819422676 79.3707773076159
"1845" 368.8 40.6103084679781 86.0327788089317
"1846" 369 42.5224023317139 92.2754031089648
"1847" 369.2 42.8263390772619 99.0191265217957
"1848" 369.4 43.4408559944901 104.22111372292
"1849" 369.6 45.0185036152334 108.225285514267
"1850" 369.8 46.8306886028039 111.620290638555
"1851" 370 46.4300723158739 115.168716892534
"1852" 370.2 43.7891303883551 114.374062096564
"1853" 370.4 42.6402971946771 112.487650828363
"1854" 370.6 39.9553824742334 109.873046832344
"1855" 370.8 36.064442977043 106.034487782919
"1856" 371 31.9582475438334 102.729447922781
"1857" 371.2 26.8156820986692 99.7218533748902
"1858" 371.4 21.0031313866795 96.6370295536829
"1859" 371.6 17.4462247417029 93.0660550650421
"1860" 371.8 14.8178205895762 87.6441046665576
"1861" 372 12.511751281125 82.4125219247124
"1862" 372.2 9.32983433813456 77.9991706037073
"1863" 372.4 6.78559368896817 75.6674069484099
"1864" 372.6 4.82068536764017 74.7858760645949
"1865" 372.8 5.27949383933333 75.3989554601647
"1866" 373 4.23403187220982 76.2506093103526
"1867" 373.2 4.77709421786073 77.5300571667728
"1868" 373.4 5.05784375811384 77.1908154279827
"1869" 373.6 5.5880472351758 77.5140515151153
"1870" 373.8 6.57773002933334 75.8104499668165
"1871" 374 8.15059310567948 76.1418746864752
"1872" 374.2 6.5040463536847 76.4795240573047
"1873" 374.4 6.48153542007431 74.8036326083218
"1874" 374.6 6.77780067505251 71.7733577872797
"1875" 374.8 7.5663868201795 67.5884954808213
"1876" 375 9.16845073001056 64.1173886121543
"1877" 375.2 11.1130156667676 60.1995868334448
"1878" 375.4 14.2436564097968 55.9646537214827
"1879" 375.6 18.309352185309 52.5021628098607
"1880" 375.8 22.7222243635476 49.1745844221647
"1881" 376 27.5349713821905 45.585888668379
"1882" 376.2 32.3034256367039 42.4903590235761
"1883" 376.4 37.4251058735916 39.0800847283268
"1884" 376.6 42.050986956414 37.2133122075484
"1885" 376.8 48.2035097347 35.3449688562624
"1886" 377 53.856105366029 34.6905825564334
"1887" 377.2 60.0479790022018 34.6216007616238
"1888" 377.4 66.0704734109652 34.3850349466895
"1889" 377.6 72.4112872242333 34.0034581265957
"1890" 377.8 79.0728081754268 32.9255892078213
"1891" 378 85.967726314185 31.9968510103598
"1892" 378.2 92.0146536932333 32.571070863629
"1893" 378.4 97.8036201467547 34.5016501866234
"1894" 378.6 103.145386675496 35.8002378687555
"1895" 378.8 106.23698211238 37.6417398894546
"1896" 379 108.346464963433 41.7801474608114
"1897" 379.2 109.812708189786 46.6416601581878
"1898" 379.4 111.101411692144 52.5034730566463
"1899" 379.6 110.784094327245 58.5319763218937
"1900" 379.8 110.435861560986 64.2594889248349
"1901" 380 111.343152224075 71.1443540744394
"1902" 380.2 111.746882124796 77.425131228129
"1903" 380.4 111.342794089953 84.357712482729
"1904" 380.6 108.709971096633 89.431219513249
"1905" 380.8 106.825478774518 95.0623531514843
"1906" 381 103.805634228103 100.898240186552
"1907" 381.2 99.9750052649167 106.240565328671
"1908" 381.4 96.9427582704733 111.496041798489
"1909" 381.6 95.7166241211795 111.77346488586
"1910" 381.8 96.3118154821333 112.536856298243
"1911" 382 97.6179961025498 111.150207178801
"1912" 382.2 97.6895686387709 110.692433596879
"1913" 382.4 97.6014577142559 109.753040860805
"1914" 382.6 98.1574745989167 108.977679962587
"1915" 382.8 99.0657695564855 107.871592136216
"1916" 383 100.761108610481 106.341056733284
"1917" 383.2 103.420398124011 103.956806275661
"1918" 383.4 106.597211904463 101.245361173536
"1919" 383.6 110.118322741785 98.8616697630085
"1920" 383.8 113.38004003942 96.8136172243014
"1921" 384 111.665141327648 95.5908213237586
"1922" 384.2 110.453707284465 92.0849509420501
"1923" 384.4 110.69968887836 87.4881699061422
"1924" 384.6 112.280120619133 83.536578092554
"1925" 384.8 114.287588884236 78.3790526025203
"1926" 385 115.691531262038 73.6130376884018
"1927" 385.2 116.218525919431 68.1949885602022
"1928" 385.4 116.733070750833 63.1167137912004
"1929" 385.6 116.585742823654 57.1347206630728
"1930" 385.8 118.139731062196 52.3392134644367
"1931" 386 121.205703818317 50.6353992686774
"1932" 386.2 120.543243010787 51.5992885089197
"1933" 386.4 118.63869601544 51.265671999629
"1934" 386.6 115.571791345712 49.3646832928433
"1935" 386.8 113.396603742533 45.942903620629
"1936" 387 110.058443382681 42.1370960071182
"1937" 387.2 105.98337318224 38.542957337629
"1938" 387.4 102.689736516247 34.9504244325428
"1939" 387.6 98.5837288146333 31.130028692729
"1940" 387.8 93.803885727676 28.1694667025897
"1941" 388 88.2367863803334 25.5822327074624
"1942" 388.2 83.0498799281938 22.7241003201755
"1943" 388.4 77.0459904225334 20.2421545125957
"1944" 388.6 71.9648614892205 16.7723740030645
"1945" 388.8 67.5586170024544 12.7579367576132
"1946" 389 64.2214244470705 8.4593450069847
"1947" 389.2 60.0076971326589 8.63974723564065
"1948" 389.4 55.2312949765667 10.8472519509624
"1949" 389.6 49.7411659621367 13.894703381983
"1950" 389.8 44.7025994756667 17.3860348945957
"1951" 390 40.5777071840355 21.8951498543737
"1952" 390.2 36.6258595199729 27.1622565976174
"1953" 390.4 32.550854181151 31.9700638744937
"1954" 390.6 27.6332247310805 35.5387804462751
"1955" 390.8 21.6511795067976 38.6356884940576
"1956" 391 16.5367289433275 40.4192904663526
"1957" 391.2 13.9070579701301 38.6392550769972
"1958" 391.4 14.8290777206589 38.3255782546523
"1959" 391.6 13.335934559322 39.0961829867768
"1960" 391.8 10.0457710874513 40.763816437938
"1961" 392 9.56445533632733 43.8758926265507
"1962" 392.2 9.11878988902848 48.4554656127388
"1963" 392.4 7.17984302090231 53.1704978577152
"1964" 392.6 5.27558348936347 57.8921510585869
"1965" 392.8 4.25515382112604 59.6598772183851
"1966" 393 3.56682071175642 61.0623620180136
"1967" 393.2 4.56375572932018 63.2179859751948
"1968" 393.4 6.76247902560256 66.9643434663983
"1969" 393.6 7.59035425753335 72.017977496779
"1970" 393.8 9.01192288558334 76.8392167371159
"1971" 394 12.0631994373398 82.3129061824277
"1972" 394.2 15.1283856625606 87.1560015795381
"1973" 394.4 17.6020804815796 91.8452412669051
"1974" 394.6 21.3746266656641 96.2295831186675
"1975" 394.8 25.472879591699 100.518234082487
"1976" 395 29.7512460208333 104.654224187086
"1977" 395.2 34.282273174101 108.008650261847
"1978" 395.4 39.6942078995392 110.944444151408
"1979" 395.6 45.7315348765103 113.995446057206
"1980" 395.8 51.5981269056771 115.007040434582
"1981" 396 57.7695434304697 115.304122608174
"1982" 396.2 64.4141522938333 115.080471919079
"1983" 396.4 70.7013246996905 114.091030479986
"1984" 396.6 76.6659812869181 112.440101552654
"1985" 396.8 83.3034888583333 109.677027433986
"1986" 397 88.9194073447527 107.133800685742
"1987" 397.2 94.712298962523 104.564982613905
"1988" 397.4 100.878361280458 101.45467170741
"1989" 397.6 105.678589592983 98.414364829954
"1990" 397.8 110.112066181833 93.7229886287444
"1991" 398 113.567508534121 87.8963842236359
"1992" 398.2 116.84256054999 83.1139083643098
"1993" 398.4 117.789987743163 77.8863869097525
"1994" 398.6 117.305988025986 72.3168540457377
"1995" 398.8 117.157670351798 66.2847373812349
"1996" 399 116.889484749629 60.0131248822495
"1997" 399.2 115.275505573879 54.6396108252313
"1998" 399.4 113.098009418833 48.8949156844813
"1999" 399.6 110.367433520306 43.2144676718653
"2000" 399.8 107.322333641731 37.7286091820836
"2001" 400 103.725029453669 31.8727339240631
"2002" 400.2 100.461843836167 26.9540356148957
"2003" 400.4 96.0940658666288 21.552291201004
"2004" 400.6 91.1987404703442 16.7156558301073
"2005" 400.8 85.7465333249697 12.7759195029245
"2006" 401 80.4078577041159 8.93047206898773
"2007" 401.2 75.1603685930986 4.71860566490454
"2008" 401.4 73.8342111538004 4.36581966099717
"2009" 401.6 72.8397051669333 4.84940075316236
"2010" 401.8 70.8404214343334 2.99950825749859
"2011" 402 73.5018056238334 3.31748204896236
"2012" 402.2 73.8598454993912 3.69761471582376
"2013" 402.4 74.5647365043958 3.90033600509778
"2014" 402.6 77.1758140415334 4.39501808666236
"2015" 402.8 80.1898619520971 5.35875635137079
"2016" 403 83.9396245914333 7.05640227616237
"2017" 403.2 87.4571313497455 8.25196843194222
"2018" 403.4 90.7668373738682 9.04733301622205
"2019" 403.6 93.2656282511479 11.6541519349717
"2020" 403.8 94.1738254618649 13.6434704956343
"2021" 404 97.5997553161437 17.0974384817842
"2022" 404.2 101.92747165213 20.2827660036675
"2023" 404.4 106.159993687159 24.0374322798267
"2024" 404.6 109.877216713755 28.1082016239605
"2025" 404.8 114.827595052608 30.768197703
"2026" 405 114.702460014518 31.3335131042486
"2027" 405.2 114.25714887419 34.0223134617362
"2028" 405.4 114.715811440218 37.723356578118
"2029" 405.6 116.452769755265 43.0440012190949
"2030" 405.8 117.979672546913 48.2531739314699
"2031" 406 119.750715104101 54.6425956705942
"2032" 406.2 121.405245766436 60.888847758004
"2033" 406.4 122.003909682233 67.208012412829
"2034" 406.6 121.657616118743 73.8644632058931
"2035" 406.8 119.753253184053 78.8660307357114
"2036" 407 116.824428112352 84.0846020546105
"2037" 407.2 114.566014956756 90.1228798095521
"2038" 407.4 112.012073029316 96.2373372895761
"2039" 407.6 108.774389905049 102.117912229319
"2040" 407.8 104.800380306894 105.303961800946
"2041" 408 100.296051768613 109.30273076622
"2042" 408.2 95.5373107778966 113.599907494547
"2043" 408.4 91.4642015486734 115.183032578089
"2044" 408.6 85.3788121392048 116.965696329272
"2045" 408.8 79.8777909682418 119.621464406481
"2046" 409 73.2992807781934 121.534004019569
"2047" 409.2 68.7792607300801 123.409668690545
"2048" 409.4 67.7584087192734 122.671258922009
"2049" 409.6 63.7989012298768 121.136179294912
"2050" 409.8 58.6856851054583 119.688128530087
"2051" 410 52.8485611924855 119.070290401259
"2052" 410.2 46.8766747184855 118.313926707955
"2053" 410.4 41.2807288905539 116.202300720908
"2054" 410.6 36.2104703876949 113.905568167129
"2055" 410.8 30.8499026174453 111.493174052875
"2056" 411 27.084868615218 108.417025013098
"2057" 411.2 23.1365232398495 104.991710972242
"2058" 411.4 19.0579799911422 102.055344591644
"2059" 411.6 16.3086003807424 97.6599125713563
"2060" 411.8 12.7343654996026 93.1797267153906
"2061" 412 9.54345483386613 88.0983353147684
"2062" 412.2 6.91565327290688 83.137370464129
"2063" 412.4 4.40624628888994 78.4122806329781
"2064" 412.6 3.71596590615944 75.5172884793464
"2065" 412.8 3.90635940760257 71.5481158603213
"2066" 413 3.28745999714503 66.0714656392199
"2067" 413.2 2.94351170784633 59.8551061164537
"2068" 413.4 2.29983239034947 53.5313035441129
"2069" 413.6 3.54764676187335 48.936636274769
"2070" 413.8 5.30945313602564 43.6160649108598
"2071" 414 7.60633254910257 38.0086832132829
"2072" 414.2 9.75321575007336 32.350370711329
"2073" 414.4 11.8355865988333 27.1558031560915
"2074" 414.6 13.5882054553333 25.0562806099752
"2075" 414.8 16.3580305501157 22.6731654173996
"2076" 415 19.8311941925392 19.0991975531643
"2077" 415.2 23.7659295172816 14.4069558949221
"2078" 415.4 26.7066727623495 11.6631864166129
"2079" 415.6 31.2338907605493 11.4216231138108
"2080" 415.8 36.303520438598 9.99016150944668
"2081" 416 41.3086763918093 8.23696300106879
"2082" 416.2 47.0025139808922 5.9763206773055
"2083" 416.4 51.7272510439713 5.25215241716351
"2084" 416.6 58.2844121012765 4.15002518141312
"2085" 416.8 63.8525896628101 3.0060060018267
"2086" 417 69.3881174555201 3.51638851743023
"2087" 417.2 74.9764326005181 4.50235776005294
"2088" 417.4 80.9356830799811 6.43816646628812
"2089" 417.6 86.1248882061357 8.81636774055926
"2090" 417.8 91.6301880841948 11.1978799982616
"2091" 418 96.170276073126 12.9613715351656
"2092" 418.2 99.5463005632189 16.9085550942736
"2093" 418.4 102.481492058022 20.8953455054467
"2094" 418.6 105.909732079855 25.4533498393247
"2095" 418.8 108.619094563333 30.461437054879
"2096" 419 110.605395934033 36.2537341892624
"2097" 419.2 113.402812698225 41.7603252867595
"2098" 419.4 115.367684413075 47.3463417087842
"2099" 419.6 116.84256054999 54.2883725263459
"2100" 419.8 117.927448045633 60.713585872354
"2101" 420 118.063762845583 67.3195427036972
"2102" 420.2 117.189744422375 74.4086412572467
"2103" 420.4 115.486451180436 80.8709316215869
"2104" 420.6 112.244169463103 87.096990843629
"2105" 420.8 108.175097786353 93.315542193729
"2106" 421 103.482947636646 99.2468587867915
"2107" 421.2 98.8682118753986 104.620357156042
"2108" 421.4 92.4931464604048 108.978452722224
"2109" 421.6 86.050756365018 111.904287148083
"2110" 421.8 78.5950643906726 114.295039024129
"2111" 422 72.0979502183757 115.76710683957
"2112" 422.2 65.2054581620238 115.327445899034
"2113" 422.4 57.9554272485833 113.829837722712
"2114" 422.6 51.2919803426026 111.13732915276
"2115" 422.8 44.6457243663905 107.573884806186
"2116" 423 39.6275293946095 103.820016870189
"2117" 423.2 34.7048284833021 98.9231111369103
"2118" 423.4 29.8356313731833 94.146413355329
"2119" 423.6 26.3072108710762 88.395227033629
"2120" 423.8 22.4670883709955 82.8952669584263
"2121" 424 19.9495627863333 76.986976514004
"2122" 424.2 18.5168664195119 70.0622774077005
"2123" 424.4 16.5236617293889 63.1253000093883
"2124" 424.6 14.6628565237222 56.5860362375364
"2125" 424.8 14.3310850529444 49.2918721626105
"2126" 425 13.7558942965417 42.9190951614207
"2127" 425.2 12.1506641460693 37.569280195129
"2128" 425.4 11.5434834560833 37.9672178098899
"2129" 425.6 11.1183902646016 37.4600383693851
"2130" 425.8 13.0559286174333 35.040316097009
"2131" 426 16.7818664827334 31.7320857258415
"2132" 426.2 20.9492046526333 27.7133765079878
"2133" 426.4 25.2771995510459 23.6018815859665
"2134" 426.6 29.7837019255833 19.264149916129
"2135" 426.8 34.4106473710407 15.3979392137144
"2136" 427 39.2283702078333 11.4795410583142
"2137" 427.2 44.4854447073394 8.61704901814108
"2138" 427.4 50.3796152491473 7.76570217283833
"2139" 427.6 56.8082788910402 6.3757982229911
"2140" 427.8 63.4514153439457 5.51889191796049
"2141" 428 69.771640943031 5.86363519679182
"2142" 428.2 76.7397594153627 7.25470149028197
"2143" 428.4 82.4404568456629 10.0850299454699
"2144" 428.6 88.125508992619 13.9367449793076
"2145" 428.8 93.3200525656609 19.671527479198
"2146" 429 97.0553109720693 25.1981103890728
"2147" 429.2 99.8468362606687 31.727217340129
"2148" 429.4 101.427313738385 38.9167598268187
"2149" 429.6 102.022158418081 46.5052295209043
"2150" 429.8 101.807831242351 53.4570051548187
"2151" 430 101.634427447135 60.2852852401531
"2152" 430.2 99.4266971770947 67.9081747943904
"2153" 430.4 95.1189477642985 73.7221389326988
"2154" 430.6 90.8242204071118 78.8285409828885
"2155" 430.8 85.4702286260738 84.0691425144202
"2156" 431 79.0772037479145 88.2847015201561
"2157" 431.2 72.2791384060871 91.0256085678454
"2158" 431.4 65.2209133547619 93.2469211379719
"2159" 431.6 57.9347734910152 94.6326618192199
"2160" 431.8 50.8454901789946 94.7523965059516
"2161" 432 44.0148180624399 93.9148590971782
"2162" 432.2 36.3199336090423 92.7230039446216
"2163" 432.4 30.7650157515539 90.2738511673937
"2164" 432.6 25.0098616747464 87.9634223878247
"2165" 432.8 19.5638011755905 87.2768892871005
"2166" 433 15.0589704021623 90.147845890129
"2167" 433.2 15.0580577992169 91.0815089034852
"2168" 433.4 15.708657899 90.5751819693374
"2169" 433.6 16.1313920215647 89.3398391868007
"2170" 433.8 18.0543507745383 86.6681472497192
"2171" 434 19.647581759529 82.6575875243464
"2172" 434.2 21.2255689045868 78.0315675853756
"2173" 434.4 23.0058271502917 72.3187355474624
"2174" 434.6 24.2175142609583 65.984424803754
"2175" 434.8 26.0488078739093 59.6064286861417
"2176" 435 28.129272451808 53.5326553212809
"2177" 435.2 31.5015186673514 47.7142921569845
"2178" 435.4 35.4074250577197 42.0614724662086
"2179" 435.6 41.0202214766685 37.0471324527774
"2180" 435.8 46.3187370916795 33.0026273993158
"2181" 436 53.0971140582471 28.5622070424394
"2182" 436.2 59.7447819093608 26.3944625288983
"2183" 436.4 66.9159297987981 26.1142549892467
"2184" 436.6 74.0363734667745 27.8920749011996
"2185" 436.8 80.288299641229 31.2093494973049
"2186" 437 85.2916017213915 35.6309833719197
"2187" 437.2 90.5902168689496 41.2783107984197
"2188" 437.4 94.7372404459762 47.4558481035906
"2189" 437.6 97.8271288397171 54.19878004285
"2190" 437.8 100.60107496379 60.8740309319225
"2191" 438 103.100164122658 68.3631572952939
"2192" 438.2 103.484952266057 75.5358157375055
"2193" 438.4 102.299929908508 82.8403989356665
"2194" 438.6 100.294840683087 90.4550341717065
"2195" 438.8 97.0518101104334 98.2787990124213
"2196" 439 93.2226315576428 104.719001603605
"2197" 439.2 88.1423692028788 110.494747631584
"2198" 439.4 83.3099800392833 112.328211196279
"2199" 439.6 76.9761329513572 113.336817074367
"2200" 439.8 71.4246277198333 115.960168050433
"2201" 440 69.8667442918333 119.168293122342
"2202" 440.2 72.0737458148333 120.235767829569
"2203" 440.4 72.7211557043202 118.825200045024
"2204" 440.6 71.9818706383103 116.991375726437
"2205" 440.8 71.0983142991036 113.558202267643
"2206" 441 68.4772806938874 109.442442670697
"2207" 441.2 66.1983498684685 105.437208587224
"2208" 441.4 63.5391766698881 100.412803819828
"2209" 441.6 62.0937836669179 95.1012569305657
"2210" 441.8 60.2683375133991 88.297859319379
"2211" 442 58.8826801222637 82.3978688369138
"2212" 442.2 56.4098546810058 76.1671851267842
"2213" 442.4 54.6038141514 69.3977041199624
"2214" 442.6 54.141285689198 62.9856901219408
"2215" 442.8 54.3130371638979 56.3727656567419
"2216" 443 55.7546406860674 49.1415366164163
"2217" 443.2 57.983354422438 42.0391375888383
"2218" 443.4 60.9170285570208 35.3744496364103
"2219" 443.6 65.734966504529 28.7553853660638
"2220" 443.8 70.7176534468007 23.8573660014008
"2221" 444 76.6218999338 20.575368468029
"2222" 444.2 83.2763164729613 19.5992760023848
"2223" 444.4 90.1509299721008 20.3782177163848
"2224" 444.6 95.8027861294961 23.1769734097104
"2225" 444.8 101.383251169519 27.1104560577133
"2226" 445 105.805503372247 32.1032581675773
"2227" 445.2 109.543528264144 37.1395192494739
"2228" 445.4 111.618020162233 43.593096116729
"2229" 445.6 112.328452544761 50.2435065175025
"2230" 445.8 112.385454782731 56.8569392270154
"2231" 446 110.878931280112 64.2661488232104
"2232" 446.2 107.7406214081 70.453602887829
"2233" 446.4 104.466977093592 76.4850291595083
"2234" 446.6 100.284418223533 83.059476292729
"2235" 446.8 95.3876116647117 88.2531228020209
"2236" 447 89.7955840591714 93.3952648668051
"2237" 447.2 82.7455981712793 96.9162178104263
"2238" 447.4 75.0916456349718 99.9565196271906
"2239" 447.6 67.6797156332949 101.796020444098
"2240" 447.8 59.569370875697 102.174233868402
"2241" 448 52.1308406499872 101.094972901498
"2242" 448.2 44.3268977903788 98.4506564325381
"2243" 448.4 38.0640146249271 94.0790673529728
"2244" 448.6 34.0189689327488 88.8642377135375
"2245" 448.8 29.2371444895933 82.680391325249
"2246" 449 25.9863610698333 76.3915354922444
"2247" 449.2 23.8412522024031 70.0719818310476
"2248" 449.4 21.9976422929713 62.7013421629221
"2249" 449.6 21.6222901849872 55.4100413753983
"2250" 449.8 22.4876145377834 47.870784362779
"2251" 450 25.3483254788943 42.3901694616534
"2252" 450.2 30.1814754558915 36.2740631590593
"2253" 450.4 35.3938238027358 31.8982045456412
"2254" 450.6 41.6908311101559 27.832508770129
"2255" 450.8 48.6843980567458 24.9066089569165
"2256" 451 55.6219596139713 23.7229197273014
"2257" 451.2 62.261122387721 23.9553045083088
"2258" 451.4 69.8576868300427 25.2420746979895
"2259" 451.6 76.694215339243 27.7480452107796
"2260" 451.8 82.2324440015833 31.1695658857881
"2261" 452 87.9137369097985 36.2876493517453
"2262" 452.2 92.5401442965038 41.0568146873563
"2263" 452.4 96.7835079645 46.5617295378624
"2264" 452.6 101.126417123905 53.2918477675933
"2265" 452.8 103.700892810985 59.9593257417337
"2266" 453 105.403695627636 67.1600078653383
"2267" 453.2 105.971976705592 73.9912251739203
"2268" 453.4 105.485212783752 81.2398322189779
"2269" 453.6 104.28266904576 88.7894475352266
"2270" 453.8 103.096397811073 95.112301080689
"2271" 454 99.5786498220606 100.99401915022
"2272" 454.2 95.3075370580119 106.533441231058
"2273" 454.4 93.0860803841569 111.866573680482
"2274" 454.6 90.6405206182795 111.694572071237
"2275" 454.8 87.6036302057022 110.987729123703
"2276" 455 82.1010748633095 109.405016041796
"2277" 455.2 77.0210243419564 107.182701989375
"2278" 455.4 70.8665799247289 104.61058457992
"2279" 455.6 65.6319344100869 100.756812614608
"2280" 455.8 60.6675523595939 96.3958361172135
"2281" 456 56.3183514129934 90.682719200409
"2282" 456.2 52.0905250532037 85.4501541952031
"2283" 456.4 48.5578200282209 78.960295522804
"2284" 456.6 47.1961164948114 71.4361251560191
"2285" 456.8 46.5634046813334 63.339268566629
"2286" 457 47.5236517942816 56.1116743295428
"2287" 457.2 50.1278476711301 49.2705255032389
"2288" 457.4 52.8883828663499 41.8320601244917
"2289" 457.6 58.1654989837235 34.4235540424367
"2290" 457.8 63.5581278060521 29.3498223171915
"2291" 458 69.4192671369823 25.2346552877992
"2292" 458.2 75.7875299796312 22.1478915807248
"2293" 458.4 81.2939849684929 18.4810648951397
"2294" 458.6 86.7032448808958 15.2436747152228
"2295" 458.8 92.1131503085181 13.1680843283029
"2296" 459 92.7701433986398 11.1020133538387
"2297" 459.2 92.0665831408333 11.328681204754
"2298" 459.4 92.152629027845 12.5978580381755
"2299" 459.6 91.9474508786922 15.4839915981879
"2300" 459.8 93.3042349753 19.523797154129
"2301" 460 94.7702354853566 23.8472255822221
"2302" 460.2 97.2447752168561 29.000921341129
"2303" 460.4 98.9518715056548 34.4952423595219
"2304" 460.6 100.717418176316 40.1672799118231
"2305" 460.8 101.73920642468 46.1055649785526
"2306" 461 103.244844404385 52.5930065869911
"2307" 461.2 104.702256967367 59.0521386028336
"2308" 461.4 105.142955247695 65.8439690780256
"2309" 461.6 104.790825139527 72.8461758191643
"2310" 461.8 104.130563143463 79.0118643492401
"2311" 462 102.957161979696 86.1411644487415
"2312" 462.2 101.282305716604 92.3373036808317
"2313" 462.4 99.4282208149481 98.8055914981946
"2314" 462.6 95.7153101169386 105.617355017287
"2315" 462.8 92.0944024877619 110.856567743758
"2316" 463 90.8861868511564 114.354957617514
"2317" 463.2 91.9233953257598 114.403861763585
"2318" 463.4 92.8887993945 113.667558198962
"2319" 463.6 93.6564778721484 112.833189506074
"2320" 463.8 95.9768705451134 112.300948236289
"2321" 464 95.6964515280734 111.511620632769
"2322" 464.2 95.4858337815087 111.3461882497
"2323" 464.4 94.4499122657587 111.138581183069
"2324" 464.6 93.0489797801318 111.551304031532
"2325" 464.8 91.3370109720869 111.821076256425
"2326" 465 88.126718529442 113.312895123868
"2327" 465.2 83.5924511070753 115.143080406306
"2328" 465.4 78.1712680491559 117.341706211952
"2329" 465.6 72.582069280777 119.380102185242
"2330" 465.8 67.096564252608 119.950594708171
"2331" 466 61.0105156739638 120.453194168868
"2332" 466.2 55.101216801451 119.696083408703
"2333" 466.4 48.8940054032443 116.88795459265
"2334" 466.6 43.1171777042424 114.318643318493
"2335" 466.8 36.8810754191398 111.644124481323
"2336" 467 30.7123595873011 109.219354307097
"2337" 467.2 26.1681141364333 105.481013937252
"2338" 467.4 22.2460373440496 100.968819971102
"2339" 467.6 20.7325614884271 98.1502549050509
"2340" 467.8 18.3774799000052 94.870180031254
"2341" 468 14.4951161652048 88.9460501028147
"2342" 468.2 11.5210139835641 83.9412782587059
"2343" 468.4 8.51010466598719 78.1691204293213
"2344" 468.6 6.61963512154219 73.5090592777873
"2345" 468.8 4.48001041346626 67.5338861298885
"2346" 469 5.03667558898148 61.1202463381661
"2347" 469.2 5.84615639253604 54.9586276482101
"2348" 469.4 5.40678842679439 50.6494313146355
"2349" 469.6 6.13126343716262 45.7624171259217
"2350" 469.8 9.76652267102084 42.009247964929
"2351" 470 13.9043343977035 36.2238354164018
"2352" 470.2 17.2589682825583 31.454587740229
"2353" 470.4 21.8050906091138 26.4503621922388
"2354" 470.6 27.0638971075334 21.659395686679
"2355" 470.8 32.1201452334098 17.7291765385408
"2356" 471 37.8814501607083 13.5437967039415
"2357" 471.2 43.754081949252 9.93496427171043
"2358" 471.4 49.7174929670382 7.33601836800855
"2359" 471.6 55.9878357523863 5.18363293305844
"2360" 471.8 62.9718261530751 3.44992116211805
"2361" 472 69.1972045039569 3.52777686251105
"2362" 472.2 74.9251730128695 5.29481568373144
"2363" 472.4 81.0226221727989 7.87548485626696
"2364" 472.6 86.1596084763333 11.6555585311647
"2365" 472.8 91.7646338247322 15.1506374938818
"2366" 473 97.4802280531333 19.2035655605957
"2367" 473.2 102.499150815979 23.2901407974773
"2368" 473.4 106.879458068733 28.208997265229
"2369" 473.6 110.122633220589 33.6021119308034
"2370" 473.8 113.054248648384 39.4334890162751
"2371" 474 115.211654631541 45.8619461952976
"2372" 474.2 117.306194532272 51.818213987812
"2373" 474.4 117.780717164624 58.7773269780476
"2374" 474.6 116.969255889014 66.2399661742857
"2375" 474.8 115.932491767 73.608316829529
"2376" 475 113.809020169403 80.216339036629
"2377" 475.2 111.405109427073 87.359234554009
"2378" 475.4 107.41743448015 93.7480764950802
"2379" 475.6 102.545454442009 99.9214591529534
"2380" 475.8 96.7645753533958 104.36961765277
"2381" 476 90.4697526271333 107.351330030758
"2382" 476.2 82.7971767442333 107.888243426479
"2383" 476.4 75.9979597527879 106.541028325674
"2384" 476.6 68.9904348635833 103.725232710546
"2385" 476.8 63.1554276400507 100.285377182477
"2386" 477 57.7498731851667 95.827629221379
"2387" 477.2 53.7330474210388 90.4892997921564
"2388" 477.4 51.2250342598704 84.4452232184994
"2389" 477.6 49.0022340954048 77.4015269337654
"2390" 477.8 48.821408340369 71.1796878426647
"2391" 478 48.8756081024885 64.2681789439566
"2392" 478.2 49.2792310336398 56.653352188129
"2393" 478.4 50.1073132595674 49.5765838502992
"2394" 478.6 51.481033835523 42.1981637139566
"2395" 478.8 54.0381406578877 34.5043138856942
"2396" 479 57.6758876818656 27.4388500544516
"2397" 479.2 62.822765996414 22.2291538597419
"2398" 479.4 68.648612036961 18.1371704150226
"2399" 479.6 75.1113234457538 14.3426545413108
"2400" 479.8 80.277965249687 15.8681540288729
"2401" 480 85.4730706323275 19.342044087529
"2402" 480.2 90.1841406653333 23.5854218057005
"2403" 480.4 93.8930671598678 28.9158644873014
"2404" 480.6 97.2580526324356 35.8741968061404
"2405" 480.8 98.9518715056548 42.4562121389147
"2406" 481 99.4618370038695 49.2252513853459
"2407" 481.2 99.1895723699667 57.3457448227957
"2408" 481.4 97.1562591129925 65.0181240032427
"2409" 481.6 94.582475343523 71.8292855815773
"2410" 481.8 91.1110209219147 78.6131682996755
"2411" 482 87.0190408341134 84.497921991249
"2412" 482.2 81.7002560839703 90.3079024067044
"2413" 482.4 76.0644109727899 94.9964758345203
"2414" 482.6 70.0328421573186 98.3152788619231
"2415" 482.8 62.8330168743706 100.215958193472
"2416" 483 55.2877456447289 100.994899907472
"2417" 483.2 48.6649245138958 100.194976904301
"2418" 483.4 41.5051277052214 99.2161225605768
"2419" 483.6 36.8544526032619 96.5524777607957
"2420" 483.8 31.6753483143707 93.5135716543529
"2421" 484 26.4136971490417 90.5805912867957
"2422" 484.2 20.3926564424855 88.1609800689116
"2423" 484.4 15.2588304472018 84.4851446140106
"2424" 484.6 12.3299149942564 79.7669495862444
"2425" 484.8 9.4851752641473 74.673172420722
"2426" 485 6.50416331190002 70.4838950655957
"2427" 485.2 6.26615334373334 66.438807470254
"2428" 485.4 7.18165635822576 61.0903619514202
"2429" 485.6 7.63629184579489 54.446350665129
"2430" 485.8 8.19890247159585 48.639989305354
"2431" 486 10.0878361280458 41.483462307979
"2432" 486.2 12.1067371954789 35.4148654545088
"2433" 486.4 16.0817688690529 30.3783182744217
"2434" 486.6 21.5723580238333 26.4477235007957
"2435" 486.8 27.5396079400119 23.1866778330576
"2436" 487 33.8993452688815 20.5029487865869
"2437" 487.2 40.934623486119 18.1374663655219
"2438" 487.4 47.7967290618333 17.1591526652005
"2439" 487.6 54.8278582454015 16.8432344754586
"2440" 487.8 62.5270732605119 16.9134151006647
"2441" 488 69.3701689491584 17.920475459479
"2442" 488.2 75.9035425753333 19.548763234706
"2443" 488.4 83.3504939617644 22.0755027689566
"2444" 488.6 89.4745874373506 24.9405757399911
"2445" 488.8 94.1815004689613 29.1911280387337
"2446" 489 98.7716780085038 35.4094872608563
"2447" 489.2 102.686457090426 41.8987469310825
"2448" 489.4 105.965003835575 48.5401053468032
"2449" 489.6 107.48873374273 55.4088361163359
"2450" 489.8 107.159724352104 63.4759652007525
"2451" 490 105.572716193351 70.1684385936808
"2452" 490.2 103.346813147278 77.5982293867957
"2453" 490.4 101.240785550167 84.4933060403512
"2454" 490.6 98.5493883734785 92.2019905714032
"2455" 490.8 95.1248870835055 98.7289742804241
"2456" 491 91.8388924859718 105.534940671298
"2457" 491.2 87.5264657220905 110.144392462386
"2458" 491.4 82.7010261264115 111.495717239442
"2459" 491.6 76.3998038286075 112.423066195323
"2460" 491.8 69.1208085826639 112.492911160383
"2461" 492 63.1678455514333 111.201527645672
"2462" 492.2 56.9444500364453 109.10984492795
"2463" 492.4 51.1544399350606 105.349011460311
"2464" 492.6 46.9239148848641 100.118299829329
"2465" 492.8 42.8557948563627 94.529393031379
"2466" 493 39.7638926362083 87.8056114306707
"2467" 493.2 37.9966290421992 81.4512466319949
"2468" 493.4 37.0419504780895 74.2317868437022
"2469" 493.6 36.8709632725773 66.6941008673729
"2470" 493.8 36.6192321089065 58.8904347935802
"2471" 494 37.6883934859023 51.5230808993704
"2472" 494.2 39.6942078995392 44.346073106929
"2473" 494.4 43.2329295323718 36.9957736584477
"2474" 494.6 48.5389814922029 31.0287098248573
"2475" 494.8 54.0635409311703 26.6048288948029
"2476" 495 60.4800590304289 22.69061824232
"2477" 495.2 67.6776494749023 20.5355260470256
"2478" 495.4 74.714014114496 20.4184852272375
"2479" 495.6 81.7139043140659 21.7730668321523
"2480" 495.8 87.870919817697 24.229903342879
"2481" 496 94.5018951662126 27.6937317980945
"2482" 496.2 99.1099055065803 32.0369170577435
"2483" 496.4 103.334065608461 37.7459007000476
"2484" 496.6 106.978392619764 44.3648751483014
"2485" 496.8 108.061443108992 51.4840117224927
"2486" 497 107.22908650473 58.0142618493704
"2487" 497.2 104.879736728429 65.3092325830279
"2488" 497.4 101.067211847108 71.6715196300301
"2489" 497.6 97.3049661674834 78.230037665929
"2490" 497.8 92.6457962102179 83.526841321129
"2491" 498 85.7156116993534 88.034317372809
"2492" 498.2 79.5923879780619 91.4998661508576
"2493" 498.4 72.4514145246515 93.2754148933109
"2494" 498.6 65.2395979907587 94.3506433470096
"2495" 498.8 57.9129849116026 94.2822288336675
"2496" 499 50.8465199803087 93.8382418794077
"2497" 499.2 43.9465868088035 93.211295765338
"2498" 499.4 36.0787363207899 92.5862721252595
"2499" 499.6 29.5976518800446 91.0474687147487
"2500" 499.8 24.3733470639018 88.0777816090879
"2501" 500 20.7319209113596 83.8701906292738
"2502" 500.2 16.5318805373101 79.31965031935
"2503" 500.4 12.2575133605833 74.6246503039862
"2504" 500.6 8.28891581593973 70.4339912347461
"2505" 500.8 6.23694302945834 70.5548062999131
"2506" 501 5.79664836556962 71.4404050555466
"2507" 501.2 5.60405288683334 72.385349164702
"2508" 501.4 5.67486576992425 73.6661473507199
"2509" 501.6 6.43671471904023 73.4364124512669
"2510" 501.8 7.43120011720371 72.3908597802401
"2511" 502 9.53200896901628 71.6194823150437
"2512" 502.2 12.7350788161905 68.9309572992719
"2513" 502.4 16.3941659478106 64.832240185129
"2514" 502.6 20.2160830394569 61.1116479982584
"2515" 502.8 24.4073435643217 56.3182261018732
"2516" 503 28.0079002799762 51.622686951879
"2517" 503.2 31.8716984645 46.5227824521624
"2518" 503.4 36.5866783650356 42.0503830891515
"2519" 503.6 42.0585251020334 37.7683430775957
"2520" 503.8 47.720768433695 33.044788962746
"2521" 504 53.266072494543 28.6575169295806
"2522" 504.2 59.731650399447 25.0973611607427
"2523" 504.4 66.2706300455334 22.3366422324624
"2524" 504.6 73.0444724205379 20.8176075389359
"2525" 504.8 79.9185932640693 18.957824522983
"2526" 505 88.547435754369 18.8885887325933
"2527" 505.2 94.0278470992976 20.9796763100576
"2528" 505.4 99.3240400859065 23.6195740120924
"2529" 505.6 102.744932461877 27.3745595206895
"2530" 505.8 104.460920413598 32.8452278002231
"2531" 506 106.541152990986 38.6964546753879
"2532" 506.2 107.457894415611 45.8010592961661
"2533" 506.4 107.552918092296 52.3350940611415
"2534" 506.6 106.866475706833 58.7184534764081
"2535" 506.8 106.733701551038 65.9254140678449
"2536" 507 106.07826087719 72.3156445089147
"2537" 507.2 104.95196836158 79.4444359525748
"2538" 507.4 103.370854558204 86.5464425334253
"2539" 507.6 101.924035676453 94.0864385003544
"2540" 507.8 98.8613516306487 100.62161601376
"2541" 508 94.7551884117366 106.166405331258
"2542" 508.2 89.8771253501306 111.726636615805
"2543" 508.4 85.1269205979243 111.44482047972
"2544" 508.6 79.0923352170208 110.424672382692
"2545" 508.8 72.1973873567381 108.539525248462
"2546" 509 66.6421546963774 105.783955296158
"2547" 509.2 61.0120098076863 102.215714944526
"2548" 509.4 55.3394813257333 97.5311005649719
"2549" 509.6 51.3930370747289 92.4556060428007
"2550" 509.8 48.2078371886667 86.6155615898374
"2551" 510 45.4506308041905 79.437397322629
"2552" 510.2 44.2265795393333 72.5845648625576
"2553" 510.4 43.0596422367311 65.5802012627768
"2554" 510.6 42.0467504017054 58.5599478950709
"2555" 510.8 41.097259668163 50.738531041162
"2556" 511 40.1401546947636 42.8814815353732
"2557" 511.2 41.5512856763691 35.654381814879
"2558" 511.4 43.9142391853863 29.1842017444231
"2559" 511.6 48.534363260697 22.8402005122199
"2560" 511.8 53.6477452698678 18.1046906981635
"2561" 512 59.4116155083667 13.928399175229
"2562" 512.2 65.4381543223502 11.9648534051627
"2563" 512.4 70.8490763422667 10.540002719329
"2564" 512.6 75.2847166581 9.10761545636237
"2565" 512.8 79.3689480415947 10.6426813998108
"2566" 513 84.4244049833577 13.8780529424949
"2567" 513.2 90.2036924151828 16.8850929944543
"2568" 513.4 95.4263558349539 20.4137928072736
"2569" 513.6 100.442497571375 24.6892498536349
"2570" 513.8 104.735577684626 29.3142886973359
"2571" 514 108.160235220316 34.4579900156463
"2572" 514.2 111.221468016924 40.2911503889359
"2573" 514.4 112.314318060236 46.4986120385437
"2574" 514.6 112.340948090058 52.6229852297358
"2575" 514.8 113.033097609333 59.522454168029
"2576" 515 113.451250428671 66.5350430017802
"2577" 515.2 112.876101604961 73.4141852318151
"2578" 515.4 112.752354033246 81.3214625933665
"2579" 515.6 110.781416529145 88.0487497127914
"2580" 515.8 106.896055771922 94.0080443841923
"2581" 516 102.161667754273 99.074517932569
"2582" 516.2 96.0067299774833 104.253182094479
"2583" 516.4 90.2910542339216 108.567526421188
"2584" 516.6 83.9789773759427 111.751307489348
"2585" 516.8 76.519157800914 113.2711075775
"2586" 517 68.8145916781468 113.492845318666
"2587" 517.2 62.5327084615564 113.048732281729
"2588" 517.4 55.5926373827833 112.172422853479
"2589" 517.6 48.0563762998333 111.004010282479
"2590" 517.8 40.6245061760956 111.472971502916
"2591" 518 34.6573224614301 109.728179136403
"2592" 518.2 30.4197407753856 106.238223982308
"2593" 518.4 26.4916745407103 101.268736822314
"2594" 518.6 24.6542578487899 95.1432329690421
"2595" 518.8 23.0942902958026 88.1825160271136
"2596" 519 22.6758587853333 81.0129839714018
"2597" 519.2 23.7850040520073 74.6423901773899
"2598" 519.4 24.6102307084333 68.088216549649
"2599" 519.6 26.4456121220459 61.025162557954
"2600" 519.8 27.6609214212384 54.0749565145721
"2601" 520 29.9531938726111 47.0079381246475
"2602" 520.2 33.7788328832216 40.2405920731408
"2603" 520.4 38.4656564462083 33.6568684043563
"2604" 520.6 44.6531428589048 29.1771105383433
"2605" 520.8 51.647659899845 26.4829469633151
"2606" 521 58.5720894388333 24.8893483166631
"2607" 521.2 66.4455968775038 23.6102906158336
"2608" 521.4 73.7121527533523 24.2483908835594
"2609" 521.6 81.0430788844789 25.7964142898632
"2610" 521.8 86.7452258881268 28.903553626879
"2611" 522 90.5848032136264 33.5895147713014
"2612" 522.2 93.9039691838569 40.3139042344584
"2613" 522.4 96.173730360106 46.8457678800381
"2614" 522.6 98.2754731983566 54.1399065412104
"2615" 522.8 98.8865565172138 62.0636103973247
"2616" 523 98.4186673561905 69.3528840610219
"2617" 523.2 96.1745733706191 76.6971916501647
"2618" 523.4 92.7715746921118 83.5860014513062
"2619" 523.6 88.6340466544734 89.857040983569
"2620" 523.8 83.7245384334685 95.5951747684398
"2621" 524 78.2281967530521 100.900892832613
"2622" 524.2 72.0250619577083 105.050515487837
"2623" 524.4 64.8345335363095 107.618395761272
"2624" 524.6 59.699194494697 106.535127252084
"2625" 524.8 53.9523658888795 103.977057243298
"2626" 525 48.2983203170606 100.846492310447
"2627" 525.2 43.4524819902214 96.5421435423678
"2628" 525.4 38.0946991686784 91.7934973985797
"2629" 525.6 33.5339150292306 87.0374142513482
"2630" 525.8 28.9463395830333 81.579487036129
"2631" 526 25.0544129477262 75.1624910112719
"2632" 526.2 21.3142203627985 69.1617069210825
"2633" 526.4 17.8176839192715 62.5172954283537
"2634" 526.6 15.0192844182636 56.6714671117104
"2635" 526.8 11.9097715239762 50.486730285629
"2636" 527 10.4652261760556 44.7288123688698
"2637" 527.2 9.17722156326358 41.7402413497453
"2638" 527.4 7.96627830211594 42.7721028391834
"2639" 527.6 8.41415907025107 42.7408615747873
"2640" 527.8 9.26507894263336 42.9877934931415
"2641" 528 11.3757294423755 43.0312570330567
"2642" 528.2 15.5754453100261 41.1308269476953
"2643" 528.4 19.968109017619 38.348221909129
"2644" 528.6 24.9553200026589 36.2695344281639
"2645" 528.8 30.8056671214919 34.4250154715437
"2646" 529 38.1358096389457 32.7949801390953
"2647" 529.2 44.3304384345333 32.181600006629
"2648" 529.4 50.7872010297287 31.6683438384895
"2649" 529.6 57.3859736470606 31.0589207559586
"2650" 529.8 63.7502815148561 30.7491143924359
"2651" 530 70.4725878471667 30.831434369029
"2652" 530.2 77.0921001906609 31.4586167490945
"2653" 530.4 83.8834617649529 32.7516950291942
"2654" 530.6 90.6970152920421 34.1582002717334
"2655" 530.8 97.3054411319431 36.8615831500924
"2656" 531 101.9634703626 41.4163867714957
"2657" 531.2 106.347181230833 46.825704229829
"2658" 531.4 109.796162042267 52.421102208729
"2659" 531.6 112.170899444018 58.3255368459008
"2660" 531.8 113.213408191278 65.7602386468698
"2661" 532 112.942221076033 71.8378472254165
"2662" 532.2 110.646340306179 78.2340322388213
"2663" 532.4 107.484760692321 85.2551182490665
"2664" 532.6 104.437407467123 91.7569754835237
"2665" 532.8 101.141254108933 98.4213196666862
"2666" 533 97.2707195921264 104.658992820767
"2667" 533.2 93.3396296734154 109.115657925816
"2668" 533.4 89.6864834591667 111.536287120379
"2669" 533.6 86.4110274567911 115.233060383946
"2670" 533.8 88.3777377381048 117.355167186272
"2671" 534 90.2594383643533 115.203804357129
"2672" 534.2 91.6277427385798 114.207270943678
"2673" 534.4 92.028717918625 113.494460040296
"2674" 534.6 92.6336068885245 112.599695293658
"2675" 534.8 94.4590469766905 112.253098959572
"2676" 535 95.5984969399292 112.577099079554
"2677" 535.2 94.852381631875 112.120493405879
"2678" 535.4 96.0637840416228 111.917216949813
"2679" 535.6 97.2168992498184 111.295532125442
"2680" 535.8 98.454987059125 110.605884517546
"2681" 536 100.791741950249 109.464588784713
"2682" 536.2 101.943564074353 108.603571567169
"2683" 536.4 102.317456097073 108.323152550129
"2684" 536.6 103.019135214036 107.758244370156
"2685" 536.8 103.770941103145 107.390782922765
"2686" 537 104.070274682218 106.071212082091
"2687" 537.2 106.0431638952 104.696307902876
"2688" 537.4 107.572957726508 103.53477441678
"2689" 537.6 108.939017053012 103.097751885379
"2690" 537.8 109.74756140541 102.650859043052
"2691" 538 109.168348336026 101.522392200975
"2692" 538.2 109.290931791658 99.465936143854
"2693" 538.4 109.607561738378 96.4237496997619
"2694" 538.6 109.977312551985 93.6629436248252
"2695" 538.8 111.277106710781 91.9586324720251
"2696" 539 113.671966471254 88.8615671387211
"2697" 539.2 116.897846882641 86.7674385800136
"2698" 539.4 115.645359348401 87.0005003159939
"2699" 539.6 114.240457266033 85.084724749129
"2700" 539.8 112.698422435678 81.4631515853368
"2701" 540 110.728728372083 77.1793936635933
"2702" 540.2 108.14110760247 72.4092186758563
"2703" 540.4 105.196675365902 67.5853962432325
"2704" 540.6 102.163510412091 62.9058251935161
"2705" 540.8 99.1160056525333 57.5967371528624
"2706" 541 95.2479450885386 52.8693353353817
"2707" 541.2 91.3081398929912 48.2448813701606
"2708" 541.4 87.6596357263007 42.5265668641182
"2709" 541.6 84.6583502438546 36.1522692047673
"2710" 541.8 82.7989470663106 29.7621598343563
"2711" 542 81.4638605550567 23.5317561151716
"2712" 542.2 78.1668009999 19.7098776746957
"2713" 542.4 73.3630286517989 18.0151571678187
"2714" 542.6 67.6140094485038 15.4048477876745
"2715" 542.8 61.0493052385891 12.5118121511639
"2716" 543 57.3626799355176 8.65414383280271
"2717" 543.2 58.7647309379947 6.70476174254839
"2718" 543.4 60.8053319060993 6.69749981739499
"2719" 543.6 64.0828782315575 7.53973411747386
"2720" 543.8 69.681066325124 7.34000146867554
"2721" 544 76.2531278626406 7.2468623886953
"2722" 544.2 82.1217988717538 7.27906945299267
"2723" 544.4 87.2847465076667 8.96913692942903
"2724" 544.6 92.6202886965683 10.5409412033218
"2725" 544.8 93.2176858959667 13.1581123691624
"2726" 545 94.2108608928558 16.1352548289942
"2727" 545.2 96.9046766755667 20.4498723029957
"2728" 545.4 100.071354754704 25.5689957894467
"2729" 545.6 104.285099096485 29.9202537128848
"2730" 545.8 108.687025526764 34.6980648074779
"2731" 546 112.224909915229 39.8033877484697
"2732" 546.2 114.638189626061 45.7658714129018
"2733" 546.4 116.232104315163 52.433320902282
"2734" 546.6 117.205999648619 58.9809042144862
"2735" 546.8 117.323315344194 66.376537420443
"2736" 547 116.20935046964 73.303231324879
"2737" 547.2 115.045363703833 81.190016179129
"2738" 547.4 113.912357574379 88.4382205697914
"2739" 547.6 111.120695837141 95.1909941666675
"2740" 547.8 106.221994169655 99.5786044989147
"2741" 548 100.891032421354 104.504915426937
"2742" 548.2 95.6259140284167 109.334694914837
"2743" 548.4 89.7474612196061 113.858359578402
"2744" 548.6 83.4918395186858 116.970256877949
"2745" 548.8 78.0572582845647 117.521252839577
"2746" 549 71.6218921798723 119.676818139038
"2747" 549.2 64.5512899195376 120.597884301495
"2748" 549.4 58.1014788199583 119.163424736629
"2749" 549.6 51.5560501434476 117.4998277903
"2750" 549.8 44.8107858248334 115.198159851955
"2751" 550 37.8196870583856 113.626544269577
"2752" 550.2 32.0817893748172 110.368921514048
"2753" 550.4 27.2295872517825 106.267978649349
"2754" 550.6 21.476488274418 101.658207679314
"2755" 550.8 17.5268865414463 97.0452491318387
"2756" 551 14.699695362618 91.8135827862213
"2757" 551.2 11.9221356781667 84.938673177754
"2758" 551.4 9.47852920452166 79.1667909479602
"2759" 551.6 7.22035694338336 72.5096844537415
"2760" 551.8 4.32109006377451 66.1610231090114
"2761" 552 3.86345473579629 59.8652846878327
"2762" 552.2 4.46809622058334 53.7694132232004
"2763" 552.4 5.42469130795176 46.6859730188527
"2764" 552.6 7.88798692479631 40.3821252734624
"2765" 552.8 11.3719308166905 34.161410196379
"2766" 553 15.7442048422976 27.4662207022362
"2767" 553.2 20.0376573849405 22.8157532073433
"2768" 553.4 25.717097267463 18.3650011474994
"2769" 553.6 30.6553747960119 13.5055451019147
"2770" 553.8 35.7536792287157 9.71982291458785
"2771" 554 42.2239300092037 7.81082175101791
"2772" 554.2 48.7764445121938 5.7413594626174
"2773" 554.4 55.8015353879015 3.46402537646994
"2774" 554.6 62.8387645576536 2.35936429151105
"2775" 554.8 69.4772734348334 2.02121288349267
"2776" 555 76.5776267509103 3.5654784493598
"2777" 555.2 83.440688819322 5.96460531061767
"2778" 555.4 88.4507002980038 7.79688866059494
"2779" 555.6 88.8153481606594 8.29123185804207
"2780" 555.8 91.3603997188004 10.4389970904807
"2781" 556 96.1045453593851 13.7936512120601
"2782" 556.2 100.154594604533 17.2172641898957
"2783" 556.4 102.85361305662 22.1567368428369
"2784" 556.6 106.284457459856 27.4211575279043
"2785" 556.8 109.436136687257 33.4290356500638
"2786" 557 112.044667782856 40.1672278435268
"2787" 557.2 114.311709298787 46.5406960988151
"2788" 557.4 117.100904338 53.1394595671957
"2789" 557.6 119.596738253659 59.9819693962104
"2790" 557.8 119.887194585174 66.633542898754
"2791" 558 117.360789348196 72.5061000378873
"2792" 558.2 113.653771203541 78.227412019702
"2793" 558.4 110.625104097882 85.3240381672857
"2794" 558.6 107.625697377441 91.8437696218759
"2795" 558.8 103.38620407441 98.5763946928982
"2796" 559 98.985776334724 104.789515920473
"2797" 559.2 93.8461653643564 110.610045530975
"2798" 559.4 87.1515706355939 115.04106770796
"2799" 559.6 80.9202981381191 115.951835685653
"2800" 559.8 73.5537350714333 115.963272528279
"2801" 560 67.0674225071458 114.094218113488
"2802" 560.2 59.6848633159762 111.531650562558
"2803" 560.4 52.8014295742833 109.024200092729
"2804" 560.6 46.4068526701863 106.093240976717
"2805" 560.8 40.0581124683986 102.125485869173
"2806" 561 33.9056018288333 97.4056043999385
"2807" 561.2 28.087143268197 93.1868987894472
"2808" 561.4 22.0420140572745 88.8534280418643
"2809" 561.6 15.5671384584685 84.6268333361696
"2810" 561.8 9.60745099832171 80.4654192358732
"2811" 562 6.80492136258334 75.6632392559862
"2812" 562.2 6.99770161609842 70.4021426822254
"2813" 562.4 7.78283188396379 64.2339226366943
"2814" 562.6 8.27322649347335 57.447872736409
"2815" 562.8 9.13394065407385 50.2098280096607
"2816" 563 10.1700862235044 42.9040060127211
"2817" 563.2 12.0744620577933 36.078905049009
"2818" 563.4 15.7010848545583 31.7126121829915
"2819" 563.6 20.5708615344048 27.7907797497362
"2820" 563.8 26.7019741891992 24.20852994219
"2821" 564 33.0942042100833 20.0709109770576
"2822" 564.2 39.3211013642619 16.732589345629
"2823" 564.4 46.1769529782636 12.9375128553267
"2824" 564.6 52.7344523890265 9.18659149125403
"2825" 564.8 59.4766669131559 5.46096771535484
"2826" 565 65.8511654558678 4.5045474387842
"2827" 565.2 72.7671566739628 4.64295574334079
"2828" 565.4 79.9976231316548 4.87227443841474
"2829" 565.6 86.4752141707989 7.00253293540489
"2830" 565.8 92.2250887221706 10.4648257864662
"2831" 566 97.0580774575575 15.5708917894049
"2832" 566.2 100.807033768857 21.7685381012569
"2833" 566.4 103.558211760592 28.1906428915083
"2834" 566.6 105.870669538367 34.3871262612313
"2835" 566.8 107.976014776194 40.9748858284314
"2836" 567 108.552707485436 47.9522191783336
"2837" 567.2 108.030359546938 55.0909400292337
"2838" 567.4 107.973886818303 62.7347284612857
"2839" 567.6 106.996299325833 70.2662859518433
"2840" 567.8 104.847494597557 77.4475146107152
"2841" 568 103.127555479633 84.851042234929
"2842" 568.2 101.120446761779 92.7674375447455
"2843" 568.4 99.4602476358172 99.9851259233871
"2844" 568.6 96.2150378752424 107.319970039674
"2845" 568.8 92.445082987777 111.35480832903
"2846" 569 93.5354446586619 114.478646713858
"2847" 569.2 93.6189026994476 112.147385441243
"2848" 569.4 93.3560474646847 111.410849434453
"2849" 569.6 94.0244636652117 109.784545450494
"2850" 569.8 95.237119336099 108.233898812067
"2851" 570 97.9816717815208 105.884902705785
"2852" 570.2 101.569672051633 103.100533820072
"2853" 570.4 105.678589592983 100.137773372179
"2854" 570.6 109.949786658083 97.1861406630576
"2855" 570.8 113.765673745119 95.4196121330933
"2856" 571 112.256560036426 96.3457216268327
"2857" 571.2 111.293461114733 97.1410115002624
"2858" 571.4 109.831322605746 98.9255453297665
"2859" 571.6 107.953959268587 101.447558806207
"2860" 571.8 105.529136017135 103.779325885129
"2861" 572 102.077981452179 107.004943495667
"2862" 572.2 98.0244346289955 110.33190989817
"2863" 572.4 93.7306858934697 113.581852130142
"2864" 572.6 88.1389615406643 115.847436947101
"2865" 572.8 82.606210388543 116.952235354952
"2866" 573 75.9035425753333 117.71507998716
"2867" 573.2 70.10475426 117.107884102462
"2868" 573.4 63.5638990144671 117.04876254827
"2869" 573.6 57.1014009788184 116.306336285651
"2870" 573.8 50.1774945056487 114.432851788914
"2871" 574 43.6061929009973 112.91592910426
"2872" 574.2 36.598394958414 111.480797992903
"2873" 574.4 31.0394957786026 109.088113259006
"2874" 574.6 25.9947367871882 105.688989442032
"2875" 574.8 21.527201982442 100.657914523955
"2876" 575 18.0077095021384 95.3891994572138
"2877" 575.2 14.985718530451 89.7526475205261
"2878" 575.4 11.825060359455 83.4215789273453
"2879" 575.6 9.23100024264584 77.5825423661665
"2880" 575.8 6.29241998292636 71.2630380565244
"2881" 576 4.20014630927521 66.6844911213267
"2882" 576.2 4.60603381577084 60.080695729729
"2883" 576.4 5.10836270519699 53.3352628090121
"2884" 576.6 6.71615641826707 47.40459243937
"2885" 576.8 8.76718782003604 41.2482008578723
"2886" 577 10.5085007157222 34.3958139529068
"2887" 577.2 14.3203120662764 30.5193646823442
"2888" 577.4 19.5879112762619 27.5867712055933
"2889" 577.6 25.0353639571586 23.9800319798037
"2890" 577.8 30.8532715139356 20.6361495260154
"2891" 578 36.912927779551 17.770414629282
"2892" 578.2 42.4887133668106 13.8956482167995
"2893" 578.4 47.8616408713333 10.3353233540546
"2894" 578.6 54.2879100118333 8.06686277737903
"2895" 578.8 60.4450504140693 5.91273885200543
"2896" 579 67.2378160070833 4.77848951884494
"2897" 579.2 73.606549680072 5.67250216786767
"2898" 579.4 80.4997679299297 7.53779242645433
"2899" 579.6 86.8018535562098 11.0165317678937
"2900" 579.8 92.4152954197752 14.9527981037569
"2901" 580 98.4140307983691 19.6072551949147
"2902" 580.2 102.940066020566 24.5129490238383
"2903" 580.4 107.497687095764 29.7216662604049
"2904" 580.6 110.268749859937 35.7965162943014
"2905" 580.8 110.099989566112 42.0436663197337
"2906" 581 109.309941678726 49.0633070344505
"2907" 581.2 108.537577407217 56.0329160554662
"2908" 581.4 107.58126927968 63.5126212814114
"2909" 581.6 106.798544743403 71.2675667874197
"2910" 581.8 103.640740608857 78.0834133432937
"2911" 582 100.150734983428 84.9320942781425
"2912" 582.2 95.8624707471169 91.1825595102186
"2913" 582.4 91.3321523819191 97.197268401829
"2914" 582.6 86.1346423957564 103.725399151083
"2915" 582.8 81.6262514580269 110.306103633887
"2916" 583 77.1199334403116 115.486029615825
"2917" 583.2 71.8825191327928 117.85817105371
"2918" 583.4 67.2461618111619 118.072906337029
"2919" 583.6 62.0091697518584 119.947234836342
"2920" 583.8 62.1600897089459 123.179842949442
"2921" 584 62.9265899927917 122.668662449629
"2922" 584.2 64.6270630289933 121.580740522409
"2923" 584.4 67.3523662591422 120.853040954497
"2924" 584.6 71.5544513388333 120.266925498129
"2925" 584.8 77.2240088370799 119.576904071115
"2926" 585 82.1800152323718 118.794925387314
"2927" 585.2 87.6059247317552 117.648139683613
"2928" 585.4 88.4276464769229 116.753937121308
"2929" 585.6 89.8111399689527 115.661093522562
"2930" 585.8 92.1593142972619 114.665963649843
"2931" 586 93.2020826816643 114.300524529157
"2932" 586.2 91.7297434807252 114.642404923616
"2933" 586.4 90.6304093556458 115.351478723742
"2934" 586.6 88.5560102106142 116.49848373565
"2935" 586.8 86.3751156838734 117.976836858969
"2936" 587 83.8357656962334 119.576263845049
"2937" 587.2 80.7719282878333 121.097440978581
"2938" 587.4 77.0935924161667 122.747999105685
"2939" 587.6 73.5246124758199 123.221290016994
"2940" 587.8 69.2193122178593 124.1987265307
"2941" 588 63.4524958567963 124.127976092833
"2942" 588.2 58.6543720142559 124.11957852958
"2943" 588.4 54.181690687197 122.438520579584
"2944" 588.6 49.4625178354957 120.349540528402
"2945" 588.8 44.4511393127388 118.405535501386
"2946" 589 39.9960229114855 115.429584564086
"2947" 589.2 34.4649888930539 112.742883108732
"2948" 589.4 29.2072232364524 109.633752894319
"2949" 589.6 24.2986540228333 106.145216016457
"2950" 589.8 19.5547712892104 102.132055703063
"2951" 590 14.6149922601515 97.8369447790836
"2952" 590.2 10.8164711896833 93.042912593829
"2953" 590.4 7.91653610027084 88.086895938504
"2954" 590.6 5.39633509643331 82.449305283429
"2955" 590.8 5.60405288683334 77.4331203739137
"2956" 591 4.75779522224074 71.9436895370179
"2957" 591.2 3.85389903575739 66.291523396167
"2958" 591.4 3.70051407324585 60.3679304867665
"2959" 591.6 3.04752623575641 53.8221986507059
"2960" 591.8 2.64091650181984 51.7691771165615
"2961" 592 1.79922220691026 51.901807732729
"2962" 592.2 1.61770411518628 52.5409981392173
"2963" 592.4 0.892004067636171 53.016462354453
"2964" 592.6 0.991605166076195 54.0995361400862
"2965" 592.8 1.33429830638889 54.3357601748698
"2966" 593 2.64582480445131 54.8416562915223
"2967" 593.2 6.06876243211743 54.5643721369472
"2968" 593.4 10.3396644435379 53.9226303839358
"2969" 593.6 15.0797018054356 53.2145015530268
"2970" 593.8 20.6651200275275 52.5341251240937
"2971" 594 26.2589906697334 51.006024761629
"2972" 594.2 32.4162769412041 48.6976441204212
"2973" 594.4 38.2014507946199 47.0828716908369
"2974" 594.6 44.6257181126418 45.0976689947992
"2975" 594.8 51.7333162186076 42.8501699873548
"2976" 595 58.0486071041559 40.6431684643548
"2977" 595.2 65.0399313112603 38.5232649909268
"2978" 595.4 72.3290655988667 36.8465953826957
"2979" 595.6 80.2540604450092 35.3694118380081
"2980" 595.8 87.3385880860891 35.0150759701523
"2981" 596 94.5649972554184 37.1425195752248
"2982" 596.2 100.626090384447 40.8001179861518
"2983" 596.4 105.936771080446 46.2255840813548
"2984" 596.6 109.241401258757 52.2675716679986
"2985" 596.8 111.907716462609 59.2789984150953
"2986" 597 114.393328224137 66.4382604606234
"2987" 597.2 116.688845122383 73.7387111017994
"2988" 597.4 118.161130559833 77.4674947248553
"2989" 597.6 119.145747894946 76.1619036544886
"2990" 597.8 119.224517281755 75.6236461779605
"2991" 598 118.513311653929 75.2236541144482
"2992" 598.2 117.92081875445 74.7803202665865
"2993" 598.4 117.78805847576 74.3927248011711
"2994" 598.6 118.156942701156 73.7230641572903
"2995" 598.8 118.173560480801 73.4130289600971
"2996" 599 118.288304717221 73.7105860477617
"2997" 599.2 118.316918902633 80.086515417629
"2998" 599.4 119.172097465238 81.0822901974056
"2999" 599.6 117.614120929215 83.2992853147919
"3000" 599.8 117.421573539238 83.6012346308931
"3001" 600 117.200153553975 84.7375876809334
"3002" 600.2 116.935828987249 86.2312569349043
"3003" 600.4 117.127349890019 88.2822324022772
"3004" 600.6 116.751861011478 91.8338447316159
"3005" 600.8 115.976707057529 94.4743591059334
"3006" 601 113.957531310144 97.8924962649566
"3007" 601.2 112.171337379764 99.8129904908532
"3008" 601.4 110.316074725976 102.360539191772
"3009" 601.6 108.405589454978 104.215720941768
"3010" 601.8 106.58322417447 106.171789720986
"3011" 602 102.906073257339 109.419614681683
"3012" 602.2 99.6362987717564 111.978186746591
"3013" 602.4 95.9126078537083 114.835429838217
"3014" 602.6 92.0561972513133 116.502040547129
"3015" 602.8 87.6053715061061 118.629799081908
"3016" 603 82.0044309998587 121.734425393914
"3017" 603.2 77.8508968603333 122.508879533937
"3018" 603.4 73.7562599170734 123.367113519849
"3019" 603.6 68.7377718076181 124.431141327825
"3020" 603.8 65.5441663296362 124.130549539636
"3021" 604 60.6919236747905 123.041441698472
"3022" 604.2 55.5861462018333 122.124401893052
"3023" 604.4 49.4115214735046 121.572275311088
"3024" 604.6 46.6698600489133 120.723904637009
"3025" 604.8 44.332394680847 119.326148861814
"3026" 605 41.1739460870936 116.893289809869
"3027" 605.2 36.6119249633718 113.677877512268
"3028" 605.4 31.8124456332641 110.628021108991
"3029" 605.6 26.4377478066641 108.620748230606
"3030" 605.8 21.8879637182989 106.371321588612
"3031" 606 18.3462410916833 103.123716609179
"3032" 606.2 15.830159491141 101.662202252206
"3033" 606.4 14.3767243215547 98.0777279293749
"3034" 606.6 12.7103980622487 93.5212626976829
"3035" 606.8 11.2513803133333 88.0725226092576
"3036" 607 8.86920582497033 82.8706096031701
"3037" 607.2 6.46373855899187 77.2763090307388
"3038" 607.4 4.19815808595529 71.5672362244705
"3039" 607.6 2.09881517383334 65.4269727100074
"3040" 607.8 1.84680461930394 59.9924920356437
"3041" 608 1.628764139523 54.3299570756808
"3042" 608.2 3.06692844694762 52.3190979366576
"3043" 608.4 4.4002338742879 47.7309289186745
"3044" 608.6 6.84421008938597 42.6272767195896
"3045" 608.8 9.78245010575927 37.1173016697216
"3046" 609 12.6962691099815 31.6454765429809
"3047" 609.2 16.7178819847976 27.3317605254147
"3048" 609.4 21.0994291260476 22.4216457925219
"3049" 609.6 24.8375729993798 17.2216922823267
"3050" 609.8 29.0528844841437 11.5239762178187
"3051" 610 32.3477184008334 9.71778646566236
"3052" 610.2 37.9253843732358 8.82918073528756
"3053" 610.4 44.1348076707299 7.41886385150834
"3054" 610.6 50.6543239482311 6.14606332353812
"3055" 610.8 56.7309544784697 4.79176693442448
"3056" 611 63.3519590474697 3.2781415583563
"3057" 611.2 69.8713263019157 3.84568598901138
"3058" 611.4 75.591496647737 6.23799209646638
"3059" 611.6 82.2138977702976 8.82725826009331
"3060" 611.8 88.1401734545659 12.8061796593616
"3061" 612 93.4901662733161 17.1466819234739
"3062" 612.2 98.0415242882216 22.2516204898231
"3063" 612.4 101.736204418075 28.2846530983704
"3064" 612.6 105.304063547938 34.2316055252569
"3065" 612.8 107.735660668187 40.7230442079095
"3066" 613 109.825607544257 46.9758480674551
"3067" 613.2 110.099989566112 54.1806651192686
"3068" 613.4 109.688993917563 61.093319957929
"3069" 613.6 109.388978815543 68.7088338315476
"3070" 613.8 108.694333251617 75.5382629474358
"3071" 614 106.325016222711 83.0756250843607
"3072" 614.2 104.43348492113 90.4555759499809
"3073" 614.4 100.699853804333 97.158321316129
"3074" 614.6 96.1145261463743 103.581398072555
"3075" 614.8 91.2761864016275 108.916904689967
"3076" 615 86.6083466376594 114.407929127607
"3077" 615.2 86.7666216138199 118.016064644386
"3078" 615.4 86.6478581738768 117.010046012781
"3079" 615.6 86.0985150085686 116.145025594879
"3080" 615.8 84.1047772608497 115.029287361096
"3081" 616 80.4798251450833 113.181395792395
"3082" 616.2 75.3069721356429 111.531650562558
"3083" 616.4 69.4714604369677 109.935290624875
"3084" 616.6 63.5206603277745 108.636256572423
"3085" 616.8 57.9477905651127 106.791997514276
"3086" 617 52.7300265838333 103.587412709216
"3087" 617.2 46.6786958056692 100.070633246831
"3088" 617.4 40.579632946439 96.2641839965375
"3089" 617.6 35.3958306948193 92.1719972455234
"3090" 617.8 30.2901029599703 87.5549303216085
"3091" 618 25.1515458995549 82.2203884463822
"3092" 618.2 20.2678652738815 77.3422318087676
"3093" 618.4 15.6606003838965 72.9742309430448
"3094" 618.6 10.5416778628 67.8874226855957
"3095" 618.8 6.42906104628496 66.1556035271935
"3096" 619 5.27277882455749 68.0867840131635
"3097" 619.2 5.98068404525094 68.2005211132499
"3098" 619.4 4.95493479183336 65.8582655610968
"3099" 619.6 4.96420790747619 62.6437848934147
"3100" 619.8 5.85870690871795 58.2511813450521
"3101" 620 5.86694571530835 52.6856178324415
"3102" 620.2 5.85720894388336 46.6975034060665
"3103" 620.4 8.36359639801628 41.5827298800681
"3104" 620.6 10.4724385993333 35.8020561814915
"3105" 620.8 13.1987345983333 30.013545569329
"3106" 621 17.1537184200119 25.495683628129
"3107" 621.2 22.0339531136111 20.4181376405735
"3108" 621.4 27.2104123346905 16.2642970056647
"3109" 621.6 32.3681400937098 12.7919319666571
"3110" 621.8 37.8903017710947 9.08922377700403
"3111" 622 43.8662070796954 6.36684486995661
"3112" 622.2 49.8204501815392 3.59367543448197
"3113" 622.4 56.0188915985 2.7289483094957
"3114" 622.6 62.356730157942 2.70740511474859
"3115" 622.8 69.6277508114015 3.5481156751404
"3116" 623 76.2686715037708 5.12148942131653
"3117" 623.2 82.7998627501437 7.78147464940489
"3118" 623.4 89.1500804442287 10.9992160321174
"3119" 623.6 95.9303110744811 14.736551203504
"3120" 623.8 101.17661985342 19.1925230918532
"3121" 624 106.815473570798 24.7352881454147
"3122" 624.2 110.412951510575 30.6962650715996
"3123" 624.4 113.799962707612 38.8916696165709
"3124" 624.6 116.128719421006 46.1958358438532
"3125" 624.8 118.763040066106 53.002062903754
"3126" 625 121.276897415833 59.5304110995161
"3127" 625.2 121.887658532492 64.296717756754
"3128" 625.4 118.480584184114 66.9896461682863
"3129" 625.6 114.3096965295 71.686927268329
"3130" 625.8 109.474237097181 77.0286047396616
"3131" 626 104.096418937384 81.2469051807133
"3132" 626.2 97.9656417310041 85.5311913412998
"3133" 626.4 91.7334830657676 89.7225027173527
"3134" 626.6 85.2535858958474 93.2252142109319
"3135" 626.8 78.1459505398788 95.5237239314472
"3136" 627 71.2799671158048 96.5629872918576
"3137" 627.2 63.2331761468011 97.4661289289193
"3138" 627.4 55.6875709041771 97.9129211015665
"3139" 627.6 48.0244524590956 96.839082908752
"3140" 627.8 40.6215520296393 94.856374161323
"3141" 628 33.0277468813095 91.2173452276052
"3142" 628.2 27.0198254052939 87.626534552708
"3143" 628.4 20.1442982148333 84.1038351833512
"3144" 628.6 13.4908377410833 80.9210958254862
"3145" 628.8 7.9677380879368 77.3624577568876
"3146" 629 6.13391440158915 72.920553564222
"3147" 629.2 5.65969158069047 67.8228199799505
"3148" 629.4 4.68300694122524 61.4954223021831
"3149" 629.6 4.68530112160257 55.6547089650521
"3150" 629.8 5.65398504798719 49.2683855534752
"3151" 630 7.52290930424798 42.6846474267022
"3152" 630.2 9.95947698279676 36.3391222443607
"3153" 630.4 13.7401940824553 31.8649570334583
"3154" 630.6 18.7699585240402 27.0177536439911
"3155" 630.8 23.5290971487611 22.4315333917314
"3156" 631 28.669891641398 17.4909120142584
"3157" 631.2 34.5531925871392 13.5732933938467
"3158" 631.4 41.4591199538212 10.4963059890315
"3159" 631.6 48.5166600399243 8.28815303703812
"3160" 631.8 56.0689733691255 6.5385178694324
"3161" 632 63.814629738676 5.06815598233127
"3162" 632.2 71.1635538486575 4.34014026383233
"3163" 632.4 79.3469231522216 4.07020448304668
"3164" 632.6 83.0265318044667 7.09967681582903
"3165" 632.8 87.3571194446954 11.4613027465773
"3166" 633 91.8148519771626 17.0935623350437
"3167" 633.2 95.8212572453951 22.5330794687021
"3168" 633.4 98.9158982122127 28.9382478698877
"3169" 633.6 101.633820192786 35.4569735471643
"3170" 633.8 104.360116191786 42.8202637495055
"3171" 634 105.698063135833 49.6082571303957
"3172" 634.2 107.085279559081 56.4082918736122
"3173" 634.4 107.488782402257 63.6003269309225
"3174" 634.6 105.749992583433 70.8776933765624
"3175" 634.8 103.107425525227 78.2361641737919
"3176" 635 101.142733112188 85.5185657037619
"3177" 635.2 97.8853940043707 93.0252798336365
"3178" 635.4 94.9158699367807 101.012032953813
"3179" 635.6 91.2196385787857 108.174782699843
"3180" 635.8 86.8397713497899 113.877345641259
"3181" 636 87.5560895671982 117.300280366656
"3182" 636.2 88.6380593845152 115.723098833129
"3183" 636.4 89.8370035971377 115.090914253651
"3184" 636.6 90.0867729510833 114.608779436712
"3185" 636.8 90.1581759415333 114.862553701472
"3186" 637 89.1019542293408 114.969346776547
"3187" 637.2 85.9263316609427 115.110493630973
"3188" 637.4 81.4080640209333 115.976254890179
"3189" 637.6 75.5286042129975 116.666742153323
"3190" 637.8 69.4550179572905 117.004643414972
"3191" 638 62.4667980088333 117.026898892515
"3192" 638.2 55.3427269162083 117.237707721462
"3193" 638.4 48.2922530160446 116.971965477876
"3194" 638.6 41.7580761552048 115.830666974586
"3195" 638.8 36.0050352103762 111.713403629158
"3196" 639 30.4522935634333 108.069497171467
"3197" 639.2 24.3902942244804 103.412765078541
"3198" 639.4 19.7109164278775 98.5329243408349
"3199" 639.6 15.3172200174697 92.5082753264927
"3200" 639.8 11.7961465120485 86.1200270272303
"3201" 640 8.90696807671646 78.9745845509992
"3202" 640.2 5.83867388502611 72.039797249611
"3203" 640.4 4.00951337817451 64.506917469282
"3204" 640.6 4.95662081285933 57.8672873268303
"3205" 640.8 6.45986384892544 50.5396846565369
"3206" 641 8.35084735199123 43.5958292455501
"3207" 641.2 11.5288782989459 36.342446995579
"3208" 641.4 14.3599347460556 29.0393875986105
"3209" 641.6 17.4854430568723 23.2802519999992
"3210" 641.8 21.6077644653788 17.6000471634927
"3211" 642 26.2327308922538 12.2758035160949
"3212" 642.2 29.883922906185 8.68423828421695
"3213" 642.4 31.0657101632083 9.85931388061767
"3214" 642.6 36.1849101776055 11.0507518431923
"3215" 642.8 42.4226350660194 12.6114442308616
"3216" 643 48.334569769119 14.3030330472005
"3217" 643.2 54.8312458987593 16.484962813092
"3218" 643.4 60.6100183417403 19.7079655438732
"3219" 643.6 66.8297468226423 22.9706871731964
"3220" 643.8 72.9825111478333 26.8924067015083
"3221" 644 79.0016062105606 30.704856340504
"3222" 644.2 84.7464079972189 35.265301992876
"3223" 644.4 90.466365924029 40.3379099829334
"3224" 644.6 96.0640092994927 45.7096490963818
"3225" 644.8 102.129423190298 51.5449437381755
"3226" 645 107.357547656964 57.7328638026399
"3227" 645.2 111.49454961395 64.2148874437141
"3228" 645.4 114.279261688416 70.9139774136675
"3229" 645.6 113.571943835183 77.1263804904302
"3230" 645.8 111.57599830661 83.818944463879
"3231" 646 109.661192261793 90.6741578590479
"3232" 646.2 105.501036702292 97.0208610136584
"3233" 646.4 101.164622360353 102.751122822649
"3234" 646.6 95.967377192974 108.860703472551
"3235" 646.8 91.1013727560942 113.82090058952
"3236" 647 91.0279941888333 114.300448341587
"3237" 647.2 92.0719924582917 115.393130468171
"3238" 647.4 93.2572511893762 114.078048118086
"3239" 647.6 94.232277148697 114.011787491765
"3240" 647.8 96.0786664896552 113.318694273019
"3241" 648 97.4568598017133 112.347684739129
"3242" 648.2 98.1179865814709 112.075055139229
"3243" 648.4 98.3030468636814 111.973003914673
"3244" 648.6 98.8074248966026 111.354034732167
"3245" 648.8 99.2671574375119 111.434282848308
"3246" 649 99.362037242687 111.260016126288
"3247" 649.2 99.4285322670528 111.222018969507
"3248" 649.4 99.8786439353101 111.822351955269
"3249" 649.6 99.5228384633996 111.840903383033
"3250" 649.8 99.3411824813506 112.526751799819
"3251" 650 98.8847272794259 113.222792096833
"3252" 650.2 97.9628761151624 113.599907494547
"3253" 650.4 96.8042560314635 114.8712424838
"3254" 650.6 95.9455023517658 115.726607579588
"3255" 650.8 95.3277524501134 116.159306192969
"3256" 651 94.3352508828584 117.001861480279
"3257" 651.2 92.8898949524663 117.3565757608
"3258" 651.4 90.8981705698334 117.952018629467
"3259" 651.6 88.157964897369 119.390616069879
"3260" 651.8 85.3157549528333 120.92603002536
"3261" 652 81.8516006635675 122.257006543813
"3262" 652.2 77.5101098604583 122.975370749517
"3263" 652.4 73.783394881946 122.868883383157
"3264" 652.6 69.1864685282734 123.735812597809
"3265" 652.8 63.8817111222384 124.510021501395
"3266" 653 58.4493794427922 123.930441321965
"3267" 653.2 53.1304684508897 123.082818079256
"3268" 653.4 48.0407974655534 120.817377642689
"3269" 653.6 42.7134944023967 118.782182137171
"3270" 653.8 37.6766688569286 115.976563994034
"3271" 654 32.6286799643408 113.068496474472
"3272" 654.2 27.4877994460942 110.061660143694
"3273" 654.4 22.5862186674524 107.476207988081
"3274" 654.6 19.9200574183788 105.53784581522
"3275" 654.8 15.6371608334638 101.916639177738
"3276" 655 13.2611969055881 97.6580197741668
"3277" 655.2 10.6756407855942 93.2466792306073
"3278" 655.4 8.36280479058334 89.3770181523165
"3279" 655.6 7.42699287029167 84.1489128288374
"3280" 655.8 5.0038846809645 79.0447340815553
"3281" 656 2.66267596680349 73.3947860412633
"3282" 656.2 1.57546370973959 69.3720098620353
"3283" 656.4 2.35655324096571 64.2423063870261
"3284" 656.6 1.38478526933335 57.691941140129
"3285" 656.8 1.71629915356547 52.6404113936826
"3286" 657 3.50456154831772 46.7279308167697
"3287" 657.2 6.08962694231387 41.0188792142719
"3288" 657.4 9.40626212829584 35.709556852954
"3289" 657.6 12.8187630305285 30.2785757378729
"3290" 657.8 16.268135876119 25.0969396554862
"3291" 658 20.4265891073101 19.4000118429895
"3292" 658.2 23.1075977973566 14.4501089743732
"3293" 658.4 27.5457540747985 12.7608923504081
"3294" 658.6 33.7875803570152 11.6561907890495
"3295" 658.8 40.6610665746548 9.6525655523076
"3296" 659 46.8655803462471 6.32655478130144
"3297" 659.2 53.4328647970402 3.84199931423248
"3298" 659.4 59.9911958947989 2.88846721606006
"3299" 659.6 67.0563579941629 3.26486414277676
"3300" 659.8 74.177180181103 3.96538456700543
"3301" 660 81.2543410538902 5.94247628465176
"3302" 660.2 87.8729783317403 8.68956327548949
"3303" 660.4 93.9543712947627 11.4701507660467
"3304" 660.6 99.7276519302311 14.6347576840608
"3305" 660.8 104.188316555328 19.8549203171964
"3306" 661 107.759967672892 25.8989005153761
"3307" 661.2 111.642843579493 32.4975992550741
"3308" 661.4 114.730286156597 38.9871291576908
"3309" 661.6 117.342356599095 46.3013938412768
"3310" 661.8 119.413633429504 52.9799338777881
"3311" 662 120.719245961492 60.5038027061972
"3312" 662.2 120.716759554081 68.4118712078931
"3313" 662.4 119.773998108822 76.1085669977996
"3314" 662.6 117.586423563528 83.4508470075681
"3315" 662.8 114.104934073516 90.765299687812
"3316" 663 109.174090534558 97.138847773279
"3317" 663.2 103.497318172785 102.287136336623
"3318" 663.4 97.3244397103334 106.942301329856
"3319" 663.6 90.7004392116641 111.191255886806
"3320" 663.8 84.6782628535647 115.271622665562
"3321" 664 77.2058357534271 117.757678362145
"3322" 664.2 70.3088463457252 118.484482296724
"3323" 664.4 62.8562688658333 118.346698536502
"3324" 664.6 55.3904965224953 117.619255071199
"3325" 664.8 47.9669895457678 116.114697946178
"3326" 665 40.4422210454833 114.041882967079
"3327" 665.2 33.4975847405476 110.468333302177
"3328" 665.4 27.5604724502083 106.828152437582
"3329" 665.6 22.2194788323872 102.574962158098
"3330" 665.8 17.4829140253333 97.3015091312026
"3331" 666 12.6314618283551 91.0058106765638
"3332" 666.2 9.19705868028404 84.9311306083403
"3333" 666.4 6.46392361008011 78.2968040985576
"3334" 666.6 4.52052498979489 71.3084414867829
"3335" 666.8 3.41628449257407 63.4859211732772
"3336" 667 3.76380308750836 56.185987159729
"3337" 667.2 5.1356352344955 48.9902499206696
"3338" 667.4 7.31772465763336 42.2477988648415
"3339" 667.6 10.2630980136959 35.281138910254
"3340" 667.8 14.1383330408459 28.358294427079
"3341" 668 18.8075957673519 22.7886207578698
"3342" 668.2 24.7507983510747 18.4717781725773
"3343" 668.4 31.18222321453 14.0916268490054
"3344" 668.6 37.7082262039613 9.86250457738484
"3345" 668.8 44.7761661931 6.00915841622903
"3346" 669 51.5954810438768 2.27136709006381
"3347" 669.2 56.0298291195147 1.75080104971145
"3348" 669.4 62.8605963198 2.32216763662903
"3349" 669.6 69.7066284950667 3.42134094416236
"3350" 669.8 77.1206390034584 4.76078629807221
"3351" 670 84.0221553206548 7.13955121309332
"3352" 670.2 90.4232061100773 10.7337882189095
"3353" 670.4 96.7312800717989 15.3291512574739
"3354" 670.6 101.753100261704 20.1938545425161
"3355" 670.8 106.031277091267 26.6208216594624
"3356" 671 110.742638045548 33.6328426047362
"3357" 671.2 115.085195950572 39.5299118957086
"3358" 671.4 118.927089911933 45.6789289286624
"3359" 671.6 121.199003244433 52.4254296626957
"3360" 671.8 122.601098329633 60.7514510945624
"3361" 672 122.734272235575 68.2620964419355
"3362" 672.2 120.707670778679 75.7759432768763
"3363" 672.4 117.562675340541 82.2824344365681
"3364" 672.6 113.941041273859 89.4921544473316
"3365" 672.8 109.868852313327 96.0441388644581
"3366" 673 104.782806621883 102.533019142729
"3367" 673.2 99.7391590237333 108.4251568222
"3368" 673.4 94.1329424099167 113.846065675087
"3369" 673.6 87.7772107690733 117.265403426849
"3370" 673.8 81.9285387116515 118.160242226174
"3371" 674 74.5523782945103 117.440765176821
"3372" 674.2 67.4586075844671 116.182052753819
"3373" 674.4 60.1409438768897 114.344408569383
"3374" 674.6 52.5234890081515 111.551039804356
"3375" 674.8 45.8283738972892 107.914589984453
"3376" 675 39.4379426213619 103.428802113829
"3377" 675.2 34.0773684632026 98.1170188102829
"3378" 675.4 28.8909223367139 91.4964613949648
"3379" 675.6 24.2328279624953 85.1231232843262
"3380" 675.8 20.5548654099209 78.249511208779
"3381" 676 17.6947690519433 71.2478095768104
"3382" 676.2 14.9110633661782 63.941381558198
"3383" 676.4 12.939909028808 56.7667424376354
"3384" 676.6 11.6767234861096 49.0535458600895
"3385" 676.8 11.2488512817944 40.9126598896355
"3386" 677 10.6895574104195 34.6728704884739
"3387" 677.2 9.7350696172603 35.3506091333425
"3388" 677.4 10.5236847647281 35.5040597297211
"3389" 677.6 13.6345710335476 34.1475005229147
"3390" 677.8 18.6398715711275 32.9047939312937
"3391" 678 24.6177385803755 30.2913368311893
"3392" 678.2 30.6493199969745 27.4934400240349
"3393" 678.4 37.3819898487222 25.5053001924994
"3394" 678.6 44.0393919956589 24.0872483196755
"3395" 678.8 51.0840485572262 22.0599942824505
"3396" 679 58.3730265563667 20.8566529758624
"3397" 679.2 65.4572179223506 20.0117548945083
"3398" 679.4 72.642283732523 20.0028015414739
"3399" 679.6 80.0879794657846 21.09276308619
"3400" 679.8 87.3697500677262 22.282549057879
"3401" 680 95.0466916084401 23.7189963478818
"3402" 680.2 101.777389842033 26.5818745737624
"3403" 680.4 107.706682499463 30.7688564672863
"3404" 680.6 110.619947592427 36.1440736524807
"3405" 680.8 114.186757496356 42.7828787126972
"3406" 681 116.393532054987 49.6856757574038
"3407" 681.2 117.222859858879 56.9277521101063
"3408" 681.4 117.153878343454 64.9710171571635
"3409" 681.6 116.795636350351 73.0862069015507
"3410" 681.8 116.433133424178 80.8900788524739
"3411" 682 114.676664625873 88.927503871529
"3412" 682.2 112.466306687358 96.0421548357022
"3413" 682.4 111.992104516241 98.1824854215735
"3414" 682.6 112.886445002685 97.494901069092
"3415" 682.8 112.010340805992 96.84484477269
"3416" 683 108.66592966639 96.3103594502556
"3417" 683.2 103.239528351021 97.1534529304165
"3418" 683.4 97.6877520769378 98.9487246587559
"3419" 683.6 91.5944972535606 100.634053661174
"3420" 683.8 85.3343011841191 102.571966228429
"3421" 684 79.3744152127157 103.487222742379
"3422" 684.2 72.4212149127451 103.132116960997
"3423" 684.4 65.9720357218334 101.548214261458
"3424" 684.6 59.5797680053571 99.3035020681766
"3425" 684.8 53.323220658341 96.379379602129
"3426" 685 46.079957025505 93.0543448229648
"3427" 685.2 39.2647208211533 90.137460000609
"3428" 685.4 33.1366465470641 86.5077913420136
"3429" 685.6 27.1751074606767 82.1097304920447
"3430" 685.8 21.9125854391437 76.6954329558187
"3431" 686 16.9876086963225 70.6489027668464
"3432" 686.2 12.0459903951437 65.4321148384394
"3433" 686.4 7.04148141060654 60.937531615129
"3434" 686.6 4.46593249360001 60.0114564662624
"3435" 686.8 4.87167834051813 60.0739223235203
"3436" 687 5.20496546546297 57.6630914470179
"3437" 687.2 7.40660390448719 52.8834740210136
"3438" 687.4 8.69097004972223 47.1137203327216
"3439" 687.6 9.49876145683334 40.4533365412683
"3440" 687.8 12.5828271965659 35.6309833719197
"3441" 688 16.9174774196888 31.2626677637073
"3442" 688.2 21.9861708093958 26.7273852133915
"3443" 688.4 27.3037757490038 23.4598132392654
"3444" 688.6 33.052896694947 20.1581625651518
"3445" 688.8 39.6346417684686 16.7073882901761
"3446" 689 46.0348370896905 13.486998870629
"3447" 689.2 52.3574892423551 10.2004857331182
"3448" 689.4 58.7646849175696 8.34612622154662
"3449" 689.6 66.0444954161589 7.01393284421043
"3450" 689.8 73.9244871740659 6.56558848557089
"3451" 690 81.0287222594817 6.91235987984332
"3452" 690.2 87.8092637729368 9.13790763412903
"3453" 690.4 93.8723116596515 12.9441001002654
"3454" 690.6 99.9070024168691 17.8778191275219
"3455" 690.8 105.706718043767 23.4141782701624
"3456" 691 109.4921219338 29.5785635110616
"3457" 691.2 112.358899951572 35.7989581178563
"3458" 691.4 115.979155276641 42.440012117611
"3459" 691.6 118.275680811892 49.5924746512231
"3460" 691.8 119.303578407033 57.2851604672624
"3461" 692 119.642025562612 65.0043319591523
"3462" 692.2 117.900056688658 71.8298759125466
"3463" 692.4 114.4654848723 78.4853574499624
"3464" 692.6 110.618213962238 85.3115052481417
"3465" 692.8 105.569882853783 91.2028682116227
"3466" 693 99.8665265202117 96.2056966523858
"3467" 693.2 93.9844320578788 101.778861937811
"3468" 693.4 87.4151883343762 106.700357312629
"3469" 693.6 80.4079965034235 110.898342369637
"3470" 693.8 72.9516007623571 113.924114398415
"3471" 694 65.6333654113986 115.514252141694
"3472" 694.2 57.8561503634657 115.423359006908
"3473" 694.4 51.5026032769243 111.822489189538
"3474" 694.6 45.4463402581468 107.255498608801
"3475" 694.8 40.6997045565 101.556096409754
"3476" 695 37.4028503960487 94.521903207206
"3477" 695.2 36.0392247845725 87.1336801272595
"3478" 695.4 36.2099710660833 79.713272513004
"3479" 695.6 37.2138657750747 71.6905086095428
"3480" 695.8 38.4147082236357 63.1113224448965
"3481" 696 40.0026753640119 55.2021095900219
"3482" 696.2 42.5258901304333 48.3100209403957
"3483" 696.4 46.7841048336334 41.5765025682624
"3484" 696.6 52.3277160282509 35.7546027954807
"3485" 696.8 58.7751114813121 31.6899275772248
"3486" 697 65.9085350386268 28.8527530803138
"3487" 697.2 73.1642642144334 26.7766100022624
"3488" 697.4 80.6975349780693 26.1914798782751
"3489" 697.6 88.0143357972154 27.1104560577133
"3490" 697.8 95.3166502923506 27.4833280017842
"3491" 698 101.656221130967 29.0312135188957
"3492" 698.2 106.087533992833 32.7702829686463
"3493" 698.4 109.99109417322 38.1092284286972
"3494" 698.6 112.738497858526 44.2459234579862
"3495" 698.8 114.731131535117 50.6873667877199
"3496" 699 115.408279729674 58.2510678628677
"3497" 699.2 114.77320334593 65.7144151383338
"3498" 699.4 112.813924793727 72.7132975267761
"3499" 699.6 110.193015026622 80.0490956686231
"3500" 699.8 107.024236053973 87.3673197717999
"3501" 700 103.648216520044 94.4473991667474
"3502" 700.2 99.3519791717745 100.445913550217
"3503" 700.4 93.7203363182488 106.972986912529
"3504" 700.6 87.3090468260949 110.969557091283
"3505" 700.8 80.485910627224 112.128607382067
"3506" 701 73.353136640785 112.906763872565
"3507" 701.2 65.8632129823774 112.77724818435
"3508" 701.4 58.5181627047872 112.467521925898
"3509" 701.6 50.8630393010714 111.488376022891
"3510" 701.8 43.0223201481617 110.940939255636
"3511" 702 35.7629171522688 109.213072519081
"3512" 702.2 28.8079962890365 106.895092741129
"3513" 702.4 23.0181210536061 103.029889539084
"3514" 702.6 18.2435992929115 98.3632467799728
"3515" 702.8 13.7555133586925 93.2361852209882
"3516" 703 9.98426622377855 87.3681977189372
"3517" 703.2 7.87097300321796 81.0502061278982
"3518" 703.4 6.39857343511335 74.309364372129
"3519" 703.6 5.42077248353922 67.0636790952349
"3520" 703.8 4.52162738815804 60.4671317488823
"3521" 704 4.12124817825504 53.0354963959965
"3522" 704.2 5.96977552084554 46.7740914252022
"3523" 704.4 8.50011823375641 40.1807322234752
"3524" 704.6 11.4013489766609 33.8178252736807
"3525" 704.8 15.4500661375773 28.4262143448242
"3526" 705 20.5179369231748 23.937800200129
"3527" 705.2 26.1237325736589 19.2324487998616
"3528" 705.4 32.3416800929729 15.6456939307453
"3529" 705.6 38.5143403033333 10.9448712613732
"3530" 705.8 44.6908400898877 7.15668631808555
"3531" 706 51.4111366362652 4.23854128527676
"3532" 706.2 58.2956907661237 2.68860527090323
"3533" 706.4 65.3811144215575 2.09609547250834
"3534" 706.6 73.2746142905833 2.30825796316474
"3535" 706.8 80.4787311258221 4.15355587993802
"3536" 707 87.0933398899103 7.41310812455761
"3537" 707.2 93.3648193308333 11.6269397777152
"3538" 707.4 99.506361670572 15.9005379693108
"3539" 707.6 105.505566045592 20.9205202275083
"3540" 707.8 111.30901141635 26.1590680548873
"3541" 708 114.850628275333 30.7027396510638
"3542" 708.2 114.379640262217 35.3049147474546
"3543" 708.4 113.675651588766 41.2233045276571
"3544" 708.6 112.694952369147 48.1529242975593
"3545" 708.8 111.450592460489 55.1447122018187
"3546" 709 109.271779241273 62.1744225785686
"3547" 709.2 106.996299325833 69.1380568819624
"3548" 709.4 103.682230458394 76.0712563442719
"3549" 709.6 99.9109256581026 82.5831234753213
"3550" 709.8 95.532309317616 88.6238294931725
"3551" 710 90.728835414616 94.8835857310421
"3552" 710.2 86.1312667003545 100.147921556481
"3553" 710.4 80.9777914551048 105.993745900643
"3554" 710.6 75.948053530419 111.012356086558
"3555" 710.8 70.8509476737117 114.726614838643
"3556" 711 64.4818863559203 115.085269748477
"3557" 711.2 57.6068790540942 113.617698403259
"3558" 711.4 50.6821636905753 112.165512886661
"3559" 711.6 44.4594983851863 109.741666504791
"3560" 711.8 36.9954039610334 106.571532336852
"3561" 712 30.3841361634583 103.097751885379
"3562" 712.2 24.9637504094026 99.183569772529
"3563" 712.4 19.4752072553718 93.6650673218059
"3564" 712.6 15.1268896157348 87.9755858989741
"3565" 712.8 12.188215618009 80.8900183568452
"3566" 713 9.1890617392189 74.4563935309965
"3567" 713.2 5.89029050462852 67.5960755438399
"3568" 713.4 5.33091748062555 60.613815578142
"3569" 713.6 5.67707867252084 53.888109103429
"3570" 713.8 7.53680201469586 46.8825020631415
"3571" 714 10.9017950260261 40.8023575502254
"3572" 714.2 14.7420128691959 35.1107454103165
"3573" 714.4 20.2286835671833 30.1157816692915
"3574" 714.6 26.8593129906954 26.1000349579566
"3575" 714.8 33.2247826175659 22.8282611307686
"3576" 715 40.2171431199845 19.6083334641755
"3577" 715.2 47.9399827103851 17.6077796047497
"3578" 715.4 56.0582320891061 16.489170060004
"3579" 715.6 63.7121990050543 16.0940382893848
"3580" 715.8 71.6889115156548 16.5146711280219
"3581" 716 79.0565060862154 18.7040120543762
"3582" 716.2 86.7584016853165 22.1611129198818
"3583" 716.4 93.1761222101938 26.3470850364546
"3584" 716.6 98.9625083147745 31.3973126141996
"3585" 716.8 103.501272459272 38.0068878996234
"3586" 717 106.173131983383 45.5427330148104
"3587" 717.2 107.174429407717 53.6643897971988
"3588" 717.4 106.486504139028 62.1724392104949
"3589" 717.6 104.9883606853 70.3064694529624
"3590" 717.8 101.444516248148 77.689154543174
"3591" 718 97.7823311232928 85.1636715444669
"3592" 718.2 93.083534823 92.4468058099207
"3593" 718.4 87.841906205875 98.6729302044623
"3594" 718.6 82.2703092237917 104.606951456254
"3595" 718.8 75.8924148365619 109.549058438115
"3596" 719 68.8040452391619 112.865124592
"3597" 719.2 60.5254355831718 114.636575006421
"3598" 719.4 55.1590948235439 116.380757955695
"3599" 719.6 52.1530327216111 120.819877949425
"3600" 719.8 54.1444207487281 119.973114149866
"3601" 720 53.8984391548333 118.319571213129
"3602" 720.2 52.62031648327 114.761306951523
"3603" 720.4 51.2763677513686 110.076685657467
"3604" 720.6 49.7533564624762 104.113158048272
"3605" 720.8 48.8754106020539 98.3954640383643
"3606" 721 47.5523551907745 92.1868403767761
"3607" 721.2 47.6772913323534 85.931174745009
"3608" 721.4 47.8643084799429 79.1146166808687
"3609" 721.6 49.5418000335078 72.4903241291639
"3610" 721.8 52.4937184234064 65.4186345091515
"3611" 722 55.8754270919964 59.5151163113029
"3612" 722.2 60.3519293767366 54.4840413932258
"3613" 722.4 65.9476937932708 50.438046428504
"3614" 722.6 72.429713802414 47.125973697
"3615" 722.8 79.1274957805 44.8567126749957
"3616" 723 85.9481216131237 42.5779591733226
"3617" 723.2 92.9682928423659 40.6681135356073
"3618" 723.4 100.385505603272 40.7244317445335
"3619" 723.6 106.303906691167 42.9915800153624
"3620" 723.8 111.618895377642 47.2054018480953
"3621" 724 116.488176196811 51.638914904254
"3622" 724.2 118.161130559833 57.237558473629
"3623" 724.4 119.56585129126 63.1649548310054
"3624" 724.6 120.147003940581 69.7241653450301
"3625" 724.8 120.078525548141 76.3451699140301
"3626" 725 118.706389759633 80.6361020713957
"3627" 725.2 115.506958793611 84.1615345695735
"3628" 725.4 110.690371393742 89.3436138607394
"3629" 725.6 105.881067514424 93.7000078027676
"3630" 725.8 100.855993021779 98.1425246980074
"3631" 726 95.0984639660949 102.059662254991
"3632" 726.2 88.6632070365872 105.68473715476
"3633" 726.4 82.2716817371766 107.970497346278
"3634" 726.6 75.1854556827396 108.872874436832
"3635" 726.8 67.6411965375476 109.64611704851
"3636" 727 60.4038195631615 109.110208240317
"3637" 727.2 53.5142314175225 106.363517652521
"3638" 727.4 47.4549874765245 101.883519213555
"3639" 727.6 43.0252664621484 96.5554417703619
"3640" 727.8 38.7869699032333 89.9308549840862
"3641" 728 35.6232681725256 83.1823094091675
"3642" 728.2 33.5333365117008 75.9251209796832
"3643" 728.4 31.9761542499023 68.5747417535428
"3644" 728.6 30.1271306851473 61.0643360801988
"3645" 728.8 28.2371233632828 53.5200810239493
"3646" 729 27.3640187679275 45.5511417585879
"3647" 729.2 27.5189130599797 37.9255035399461
"3648" 729.4 27.2124730270556 30.4337894323142
"3649" 729.6 24.5972483465333 25.4524090884624
"3650" 729.8 21.9131450237083 25.2400933782228
"3651" 730 21.9741279605281 25.4423876161185
"3652" 730.2 23.2387016904916 24.9533824348379
"3653" 730.4 27.5994195359084 24.249376885729
"3654" 730.6 32.5962831347724 22.0806891624827
"3655" 730.8 38.4463002138575 21.1974269412375
"3656" 731 44.0912814303755 20.0571688900206
"3657" 731.2 51.2101403126138 19.3781413864705
"3658" 731.4 57.6935156451357 19.2777361088151
"3659" 731.6 64.489231013255 19.9773977506351
"3660" 731.8 71.5794775786406 20.92057416337
"3661" 732 78.3244580160038 23.3403164990495
"3662" 732.2 84.9293032497636 26.949406245536
"3663" 732.4 90.2777344371706 31.2471718652221
"3664" 732.6 95.3278665807674 36.3580686288543
"3665" 732.8 100.388724786385 42.3324640094739
"3666" 733 104.381920239764 48.2864437774049
"3667" 733.2 107.671382144633 54.965645141129
"3668" 733.4 111.40446760244 61.5764388636908
"3669" 733.6 112.60189773194 68.6991294082005
"3670" 733.8 111.116145057897 76.3388855045974
"3671" 734 108.186876904955 83.6313335022754
"3672" 734.2 104.144816265655 90.1246631010219
"3673" 734.4 99.0343768290799 95.6324491914441
"3674" 734.6 93.0312724943257 101.071005464144
"3675" 734.8 87.4532734121432 104.689919719805
"3676" 735 79.317498056224 109.280601740254
"3677" 735.2 71.6106436515348 110.847931289786
"3678" 735.4 63.7325782940833 110.212086206579
"3679" 735.6 57.7818587144855 108.870669551999
"3680" 735.8 51.4459898521615 105.690167277285
"3681" 736 44.7903849704191 100.073788874243
"3682" 736.2 40.8062265002949 93.8148638052675
"3683" 736.4 38.2384651129583 87.908388462379
"3684" 736.6 36.6489798829649 80.421323698208
"3685" 736.8 35.6123074542236 72.3984240290437
"3686" 737 33.9856094079845 63.7136436539779
"3687" 737.2 33.1730256930476 57.4044745552005
"3688" 737.4 32.1172814771084 49.477351647904
"3689" 737.6 31.1209581359007 41.7615620041852
"3690" 737.8 29.9806010810667 34.7737449326624
"3691" 738 26.9607515289213 30.1992932088213
"3692" 738.2 22.6869076039716 29.5229780217886
"3693" 738.4 22.0902258666575 28.9110434510521
"3694" 738.6 24.0099873876451 26.884032683082
"3695" 738.8 28.3200579318575 25.3502186092495
"3696" 739 33.6996747090402 23.6557695795428
"3697" 739.2 40.1763845419264 21.496814247536
"3698" 739.4 46.7178500211782 19.8371645103359
"3699" 739.6 53.3791446788333 18.6892167462719
"3700" 739.8 60.0174590637 17.407672164429
"3701" 740 66.8483451500833 16.0377379302995
"3702" 740.2 73.6147690325736 16.8160473864147
"3703" 740.4 81.0362120836548 18.647487725879
"3704" 740.6 87.1471952922976 21.7678911397005
"3705" 740.8 92.8074244449094 26.2915588576508
"3706" 741 97.6629084312976 31.597393721129
"3707" 741.2 101.395768785252 38.0447969391407
"3708" 741.4 103.945444279333 44.8197783585825
"3709" 741.6 105.156385277247 51.3574438682325
"3710" 741.8 104.760765139317 58.9259788372169
"3711" 742 103.082412266663 65.8944334314927
"3712" 742.2 101.219148280333 73.6509731614861
"3713" 742.4 98.8847272794259 80.4014579007586
"3714" 742.6 95.2187006101533 86.673765845689
"3715" 742.8 89.4087076977928 91.2636272642371
"3716" 743 83.3180213529975 94.5831632616365
"3717" 743.2 75.472764203197 97.8959555149927
"3718" 743.4 68.1495318768788 99.949529124629
"3719" 743.6 61.106741047881 100.131900398939
"3720" 743.8 53.7182362209975 100.064820248965
"3721" 744 45.9904874061812 98.2251327939986
"3722" 744.2 39.4993064561812 95.1319439586943
"3723" 744.4 34.5114453841667 90.018022271129
"3724" 744.6 29.6349105700411 84.3310733505186
"3725" 744.8 25.0684317166686 78.4591381700467
"3726" 745 20.4696393323273 72.1711850085989
"3727" 745.2 16.3910828026199 65.7249599022976
"3728" 745.4 12.9189423160057 59.0036073596807
"3729" 745.6 9.63549058748228 52.5473349616716
"3730" 745.8 6.19223336475171 48.6731738120474
"3731" 746 6.26022661330073 49.9603801781616
"3732" 746.2 5.5744192346703 51.1076258547595
"3733" 746.4 4.08326192140476 52.758643618129
"3734" 746.6 3.49321700753705 51.9220025179068
"3735" 746.8 3.72161041133335 52.395137484929
"3736" 747 3.80815949066669 52.0013391739624
"3737" 747.2 4.36482743274243 51.8292245275608
"3738" 747.4 4.68507670739515 51.9972062123088
"3739" 747.6 5.51241268518628 52.277532559482
"3740" 747.8 6.13470692949585 51.7119406899415
"3741" 748 7.01469733230895 51.1057672981778
"3742" 748.2 7.70814544355287 48.2987273410193
"3743" 748.4 9.45548691716666 44.579755621129
"3744" 748.6 11.4556150310285 39.711369908629
"3745" 748.8 13.9586777339431 34.9474763772754
"3746" 749 17.297342616998 30.0502016499879
"3747" 749.2 20.967035848496 25.3924503889242
"3748" 749.4 25.6274369467157 21.4818427959879
"3749" 749.6 30.9883887430686 17.8299807603526
"3750" 749.8 36.8822719501905 14.6646845572719
"3751" 750 42.9037216284885 11.9985039286463
"3752" 750.2 49.1805308189015 9.57163654306085
"3753" 750.4 55.8234100572471 7.13235655440489
"3754" 750.6 62.5609557984377 5.86378449561255
"3755" 750.8 69.5082540711856 5.77872149250403
"3756" 751 76.6871208471548 7.22764581170045
"3757" 751.2 83.6325245823506 9.85865255340489
"3758" 751.4 89.6323902845833 13.714190203879
"3759" 751.6 95.4643806174195 17.9882971087152
"3760" 751.8 100.563315170558 23.1722885156808
"3761" 752 104.495411368614 28.8682444557774
"3762" 752.2 107.631671390586 35.4890476177408
"3763" 752.4 109.898152264163 42.2871885310608
"3764" 752.6 109.61595449494 48.9195737419862
"3765" 752.8 107.110429979899 55.3651024303598
"3766" 753 103.072416908867 61.9659097206908
"3767" 753.2 98.834162763543 67.7930562700645
"3768" 753.4 93.4703901858443 72.8613316986675
"3769" 753.6 87.8612251967976 77.9954278401647
"3770" 753.8 81.9638029586526 83.2499885432616
"3771" 754 75.0596890518333 87.5784200974207
"3772" 754.2 68.1168681878474 90.6141138175234
"3773" 754.4 60.949605565893 92.432354051338
"3774" 754.6 53.4688757096127 93.1605175192761
"3775" 754.8 46.0589471903619 92.5069265096719
"3776" 755 38.9764736336542 91.1941855059499
"3777" 755.2 32.1538259828463 87.9121820096875
"3778" 755.4 26.4553488934709 84.266835949429
"3779" 755.6 20.1189667769797 80.2543361934095
"3780" 755.8 14.028678448369 77.7218709287004
"3781" 756 9.00390436793923 77.9459530408231
"3782" 756.2 8.91679350959197 77.1878673727152
"3783" 756.4 7.15779300784398 73.011128182129
"3784" 756.6 5.78928902613823 68.6747026645559
"3785" 756.8 6.15468409845402 63.1758698737497
"3786" 757 5.73868478801853 56.8456834755364
"3787" 757.2 6.52904617220834 50.188135961929
"3788" 757.4 8.09863837597258 43.8156039396733
"3789" 757.6 9.76304525265476 37.7361962767005
"3790" 757.8 13.5791479935426 33.2081123429081
"3791" 758 18.4273808535583 28.796449141204
"3792" 758.2 24.0685121527879 24.5662645375609
"3793" 758.4 30.0294394901191 21.3042353575576
"3794" 758.6 36.938341951752 18.9063801753965
"3795" 758.8 43.687733313484 17.41533645037
"3796" 759 51.3066033326548 16.2921163525933
"3797" 759.2 58.8392845616589 15.2245219574779
"3798" 759.4 66.1140780343863 16.0246687879055
"3799" 759.6 73.8564457537846 18.2097288154705
"3800" 759.8 80.6043652447054 21.8636414500593
"3801" 760 86.3543439048333 26.4313090202325
"3802" 760.2 91.8452928811743 32.3379784567881
"3803" 760.4 96.4378207593981 38.6185605039879
"3804" 760.6 100.376753449182 45.5424925710167
"3805" 760.8 102.547287663474 53.1743709373987
"3806" 761 103.115702018768 61.1576673169116
"3807" 761.2 103.320947905178 69.282056643267
"3808" 761.4 101.698328716755 77.0327429864324
"3809" 761.6 99.3865011655456 84.5191917238961
"3810" 761.8 96.1697409019038 91.7989829036079
"3811" 762 91.2598220799048 98.093051372929
"3812" 762.2 85.4942624289584 104.212071281796
"3813" 762.4 79.345777649701 109.861944269453
"3814" 762.6 73.3599982861564 111.101377996729
"3815" 762.8 67.5814667632598 109.317830572173
"3816" 763 61.0774915189378 107.598465482875
"3817" 763.2 54.3967327512892 104.581177649541
"3818" 763.4 48.9143410862681 100.048307965172
"3819" 763.6 44.5624275971812 93.8449967790421
"3820" 763.8 41.7054048583534 87.759091300529
"3821" 764 39.0408472026111 80.8438198617957
"3822" 764.2 37.0374143006648 72.9498631034998
"3823" 764.4 35.0996772082403 65.5477796665942
"3824" 764.6 33.9336319283902 58.0430550187881
"3825" 764.8 33.4535653723153 49.7977266209363
"3826" 765 33.7325036701667 41.9592418302031
"3827" 765.2 34.8326952021628 34.3893651979761
"3828" 765.4 36.5846892391061 26.8411284068563
"3829" 765.6 38.3006062964431 19.1549080903851
"3830" 765.8 38.9345588595702 13.6988163542606
"3831" 766 40.9725887125157 13.1059283654467
"3832" 766.2 45.7638092097652 11.5588230747995
"3833" 766.4 51.7944011917299 10.3734703528876
"3834" 766.6 58.3324150652949 9.83125135757958
"3835" 766.8 65.1884015878695 11.1368785387314
"3836" 767 71.1974363865833 14.136116965629
"3837" 767.2 78.2539539100194 18.7388171322686
"3838" 767.4 83.7444414952816 23.158858486129
"3839" 767.6 88.1486917817262 28.5372655589862
"3840" 767.8 91.8258989033614 34.6635650372863
"3841" 768 94.9597952214048 41.0488385109642
"3842" 768.2 97.5662540336356 47.6313239842169
"3843" 768.4 99.617735756551 54.9213523769996
"3844" 768.6 100.3406751251 62.2574050749624
"3845" 768.8 100.093069498138 70.1366639223138
"3846" 769 99.4237826224553 77.7750217134827
"3847" 769.2 96.6154030219487 84.046135797129
"3848" 769.4 91.7078599830702 87.7290268834974
"3849" 769.6 86.0635389982734 88.969047429609
"3850" 769.8 79.3925523359583 88.6927394938374
"3851" 770 72.329574711098 87.9885736388202
"3852" 770.2 65.1930940078333 86.4979475731005
"3853" 770.4 58.7363241375683 83.2922203229363
"3854" 770.6 52.336026995938 79.4509835153151
"3855" 770.8 47.0892632729007 74.2014211383537
"3856" 771 41.4772503176075 68.5384951146452
"3857" 771.2 35.9005581074667 63.417162738029
"3858" 771.4 30.5423586991146 58.5073957469728
"3859" 771.6 24.3824111963817 53.2611866594194
"3860" 771.8 18.8540923517818 48.5949190953558
"3861" 772 13.9776763123333 46.0445047137595
"3862" 772.2 10.6925743011159 46.6117774837377
"3863" 772.4 9.807652136523 47.9238329795083
"3864" 772.6 9.59612917108334 49.3878660819504
"3865" 772.8 8.20485272080002 52.6071827292957
"3866" 773 7.8445572792527 54.0233769387097
"3867" 773.2 6.29211806753334 55.6450554138957
"3868" 773.4 5.50133529817401 55.8144918807444
"3869" 773.6 7.03211269583335 55.1582866402903
"3870" 773.8 7.73544285151466 53.156674274184
"3871" 774 8.07935655576668 48.266746400729
"3872" 774.2 7.69930749727638 43.0366622256733
"3873" 774.4 8.98465992559335 37.912014549289
"3874" 774.6 12.4625396857114 33.3753440154827
"3875" 774.8 16.4435430033394 28.611450484129
"3876" 775 20.4958430707772 23.7365006560616
"3877" 775.2 24.7424696505775 19.2098051453848
"3878" 775.4 29.7199092852127 15.3022911983704
"3879" 775.6 34.900413048845 11.0354458792802
"3880" 775.8 40.3394188541589 6.9097720336174
"3881" 776 46.1002698607435 3.96976064405038
"3882" 776.2 52.4141224442667 2.81549738882903
"3883" 776.4 59.0838360300078 3.13281046689647
"3884" 776.6 65.9030155699599 4.34100707892649
"3885" 776.8 72.4254772477054 5.70965834634996
"3886" 777 79.8094428366264 7.32933032116351
"3887" 777.2 85.8350494288333 10.0106977474061
"3888" 777.4 91.7666458141782 13.7354544173359
"3889" 777.6 97.6829299309811 17.4230149557654
"3890" 777.8 103.083684049764 21.990445915129
"3891" 778 107.385770182833 27.3694711956957
"3892" 778.2 110.367236743316 33.3970176810601
"3893" 778.4 113.0114603395 40.2220094766957
"3894" 778.6 114.397704301182 48.2075234913874
"3895" 778.8 114.53217857461 55.6957120809173
"3896" 779 113.718594850317 63.2529572594917
"3897" 779.2 112.051599766894 70.8009983791531
"3898" 779.4 109.592771705833 78.4874684031168
"3899" 779.6 106.486504139028 85.7164274806046
"3900" 779.8 102.008076426564 92.5695557060906
"3901" 780 97.7965255976061 98.8342262159472
"3902" 780.2 91.830540197197 105.166078178993
"3903" 780.4 85.7732286578809 110.604338998272
"3904" 780.6 79.0480408879973 112.807388045752
"3905" 780.8 71.8257245725647 112.649960628144
"3906" 781 64.9078477463686 110.290620353566
"3907" 781.2 58.951034056455 106.321412695007
"3908" 781.4 53.1361890489905 101.342351094186
"3909" 781.6 48.9651416328333 95.2504785673464
"3910" 781.8 45.4636131660905 88.7680062824719
"3911" 782 43.3154100652407 81.266948694092
"3912" 782.2 42.8992449519713 73.7005363657842
"3913" 782.4 42.687242342619 66.033108660879
"3914" 782.6 43.767668141938 58.1161322673267
"3915" 782.8 45.1656370501 50.2357379555624
"3916" 783 47.5580211172204 42.5779591733226
"3917" 783.2 50.9962530913817 35.1696371729677
"3918" 783.4 54.7408815520399 28.6537842729334
"3919" 783.6 59.150146184486 21.7075670821501
"3920" 783.8 65.0232184212695 16.2933988047567
"3921" 784 71.2383590490942 12.6516121048899
"3922" 784.2 77.1308286479729 13.7028683766407
"3923" 784.4 83.8828267581208 15.2769420175915
"3924" 784.6 90.1323570869682 18.0344722664998
"3925" 784.8 96.270182390523 22.3575333895428
"3926" 785 100.509754933655 28.2266161849505
"3927" 785.2 103.498698296304 34.531407510529
"3928" 785.4 104.487418785159 41.7079946032495
"3929" 785.6 103.671139535962 48.8346200373871
"3930" 785.8 102.595573695413 56.6179457465836
"3931" 786 100.829677423333 63.5452930054769
"3932" 786.2 98.5256728591704 70.7093116564886
"3933" 786.4 93.8678858544584 77.3838237129927
"3934" 786.6 88.3267244296406 82.4710468292616
"3935" 786.8 81.5775460879292 85.9703708075126
"3936" 787 73.9985220791377 87.7771537170856
"3937" 787.2 65.9936729916667 88.4222736209207
"3938" 787.4 57.9563044351982 87.9320725009804
"3939" 787.6 50.4555167789534 85.827315849809
"3940" 787.8 43.3692959862816 82.7344695775773
"3941" 788 36.5298935557619 78.6816383977362
"3942" 788.2 30.5821171824333 73.543405020029
"3943" 788.4 25.2060382535036 68.0640196368312
"3944" 788.6 19.6892022317454 62.1787024780961
"3945" 788.8 15.4228181764649 56.7558445189185
"3946" 789 10.7052744377572 52.0982365127812
"3947" 789.2 7.59328575860754 51.9503868933871
"3948" 789.4 7.25930402908334 53.6984537295855
"3949" 789.6 7.83791446893678 53.2197412994049
"3950" 789.8 9.80111383266227 50.6678000700238
"3951" 790 13.3195198641118 47.2419614791037
"3952" 790.2 17.1649283256308 43.2240026379012
"3953" 790.4 22.0659896914264 37.4741768463267
"3954" 790.6 27.1281832610382 33.3883340073339
"3955" 790.8 32.2713515661274 29.6424027526584
"3956" 791 38.2257564755562 25.8898469050929
"3957" 791.2 44.5556673177287 23.0320540210593
"3958" 791.4 51.4289371274817 20.8348730427114
"3959" 791.6 58.1184704406804 19.5803086118114
"3960" 791.8 65.476345540197 20.6007430844699
"3961" 792 72.4514145246515 23.1942649276745
"3962" 792.2 78.8469573854195 26.8610699658876
"3963" 792.4 84.5245945452804 31.7638734207879
"3964" 792.6 88.4825760410244 38.0550247471178
"3965" 792.8 92.9753484738334 44.5105163576624
"3966" 793 97.1428325129682 51.1351190344549
"3967" 793.2 100.546996962608 57.7338197269032
"3968" 793.4 102.877609347229 65.4827849133049
"3969" 793.6 103.524992785981 72.7854121172768
"3970" 793.8 102.122012539742 80.0304552185154
"3971" 794 100.144102010669 87.8430320514441
"3972" 794.2 97.2654289744243 95.3998013860381
"3973" 794.4 93.5585561161103 102.425165674637
"3974" 794.6 88.8032894450606 108.777535216629
"3975" 794.8 83.3400017511771 114.069876184926
"3976" 795 76.9902919021237 116.27380224921
"3977" 795.2 69.7782281879697 116.277799750674
"3978" 795.4 62.8871792513095 116.075477227558
"3979" 795.6 56.0255492199872 114.528721538329
"3980" 795.8 49.3369092690606 111.486127994856
"3981" 796 43.1991183261048 107.245616512429
"3982" 796.2 38.8036615113905 101.614980694086
"3983" 796.4 35.2164015948656 96.4170703302258
"3984" 796.6 32.4651778656429 89.6038231057481
"3985" 796.8 31.7319835221476 82.1414378440862
"3986" 797 31.7659162564259 74.3718720405364
"3987" 797.2 32.8285466193519 66.8372938563513
"3988" 797.4 35.3578148692752 59.2845448383267
"3989" 797.6 38.7328239548211 52.1839366218242
"3990" 797.8 43.4120410265753 46.0622575929355
"3991" 798 48.801815144414 39.805596728871
"3992" 798.2 55.1547967580592 34.8639234895161
"3993" 798.4 62.128685946163 31.2692680906895
"3994" 798.6 69.6720088633333 28.7176698087654
"3995" 798.8 77.4879808344924 27.7971023285836
"3996" 799 85.2768078671333 28.364785608029
"3997" 799.2 91.814312244822 31.1341594442427
"3998" 799.4 97.5537947705667 35.5786513704624
"3999" 799.6 102.114931251433 41.5981398380957
"4000" 799.8 105.080281776454 49.1325356391635
"4001" 800 104.956213884405 57.1123714124505
"4002" 800.2 104.03129538222 64.4050786000323
"4003" 800.4 101.120733601414 70.9088231260645
"4004" 800.6 95.9069469400892 75.8189413372453
"4005" 800.8 89.5445218595285 80.0691000541046
"4006" 801 82.5029098745 82.6276925524994
"4007" 801.2 74.7456562437117 84.221573120102
"4008" 801.4 67.3751978504772 84.7005891093482
"4009" 801.6 59.7207819664409 83.3345708980531
"4010" 801.8 52.7781094056852 81.4352385705735
"4011" 802 46.1452518619961 78.4773063728151
"4012" 802.2 39.3523590574401 73.715676586365
"4013" 802.4 34.7232144080674 68.3001881352248
"4014" 802.6 29.6725231880355 62.300679614629
"4015" 802.8 24.748043473218 56.2981205273488
"4016" 803 19.9743229610911 50.4378791300259
"4017" 803.2 19.9073701101584 47.3985509486665
"4018" 803.4 21.7005984279675 42.2809276359095
"4019" 803.6 24.4159645219297 36.3304813246712
"4020" 803.8 28.1750345525039 30.8383073841526
"4021" 804 33.0304944711296 24.8994566371661
"4022" 804.2 38.5121019650747 21.2428409367497
"4023" 804.4 45.1973061450379 18.7463307085268
"4024" 804.6 52.112245224454 17.612256281267
"4025" 804.8 59.8944788602752 18.8067480956988
"4026" 805 66.6318451736922 21.4085306346702
"4027" 805.2 72.2338616116 26.0322879199957
"4028" 805.4 77.4550061540421 31.0595530138433
"4029" 805.6 81.8473989497765 36.4274224552881
"4030" 805.8 86.4126915987659 43.1444023503875
"4031" 806 89.6014096482311 49.5278058271063
"4032" 806.2 92.9320739341667 56.4153422199624
"4033" 806.4 94.6069953217197 64.004614614004
"4034" 806.6 94.7928791398333 71.1141760080349
"4035" 806.8 94.2874943372976 78.820735132379
"4036" 807 92.4145104397534 85.910402965969
"4037" 807.2 88.63707587225 91.9058740640873
"4038" 807.4 83.7152151928762 97.002532973329
"4039" 807.6 77.3965141938333 101.109474937868
"4040" 807.8 70.0954811443572 104.045155200224
"4041" 808 63.1041139566515 105.756185538084
"4042" 808.2 55.5086395636244 106.633507837174
"4043" 808.4 48.5272291269527 106.877653747532
"4044" 808.6 41.8990275129762 107.772947688653
"4045" 808.8 36.360624594102 109.912038633413
"4046" 809 35.0456154831771 112.603274989035
"4047" 809.2 36.0889990574697 110.881858059147
"4048" 809.4 33.4512191623333 109.426653311629
"4049" 809.6 33.7389625566841 108.237895248099
"4050" 809.8 33.5014734664624 107.711725183226
"4051" 810 32.4455307165183 106.532297970225
"4052" 810.2 29.9375146915725 104.784047806086
"4053" 810.4 27.1039730942681 102.356910581303
"4054" 810.6 23.9151750251718 98.8300500715598
"4055" 810.8 20.7369712580942 94.5562044309551
"4056" 811 17.9018902502879 89.7524739595381
"4057" 811.2 15.1093995997029 84.7347654283464
"4058" 811.4 11.8898167181624 80.2483841071417
"4059" 811.6 8.76618532104762 75.3711361132362
"4060" 811.8 6.36508789476438 70.5981995393359
"4061" 812 5.18092405453704 65.3803843542401
"4062" 812.2 4.09198955965688 59.8653412558584
"4063" 812.4 4.43564031583334 55.302224894092
"4064" 812.6 6.48396852672222 50.5083675554624
"4065" 812.8 9.23412100271796 45.5334598991675
"4066" 813 12.8273786649147 40.8978974032104
"4067" 813.2 17.1449249482816 36.3740075650256
"4068" 813.4 22.1760378521833 32.545106139829
"4069" 813.6 27.345690727598 28.6526885748702
"4070" 813.8 32.6224614084845 25.3100056614197
"4071" 814 38.4011220309496 22.859962247036
"4072" 814.2 44.656164435912 20.826409421174
"4073" 814.4 52.578565695 18.7405279861624
"4074" 814.6 59.2301608868678 17.7331265472325
"4075" 814.8 66.0851079061237 17.0655241104839
"4076" 815 72.7488286336333 16.9364887942937
"4077" 815.2 79.5036513945256 17.9808933744752
"4078" 815.4 85.8033483125659 19.3864256503034
"4079" 815.6 91.0752027775606 23.5173487067768
"4080" 815.8 94.9898026068558 28.4276552482414
"4081" 816 98.4145104422816 33.8760220684049
"4082" 816.2 101.270630060282 40.5507467556118
"4083" 816.4 102.452472660833 47.3524171983433
"4084" 816.6 103.136210387567 54.433368303229
"4085" 816.8 102.822608085216 61.2855694022354
"4086" 817 101.652877189265 68.7889100278336
"4087" 817.2 99.4532520082538 75.3391017137427
"4088" 817.4 95.7160693193889 81.2861818228327
"4089" 817.6 91.1415898554583 86.2969527915415
"4090" 817.8 85.1586000456228 90.3784536344053
"4091" 818 79.0882158137257 92.2929315332983
"4092" 818.2 71.9419845298781 92.4439800470693
"4093" 818.4 65.0802039043551 91.4347930697812
"4094" 818.6 57.4250177367101 89.0754672290742
"4095" 818.8 51.032702972463 85.397263091166
"4096" 819 45.5912548755275 80.319434263482
"4097" 819.2 41.0680298997993 75.0912566229245
"4098" 819.4 37.6991687421706 68.8537532201988
"4099" 819.6 34.7419074675078 61.9519673356872
"4100" 819.8 33.125201422485 55.0692122978594
"4101" 820 30.9283134997667 47.8340010040624
"4102" 820.2 28.9810564609232 41.0132528294998
"4103" 820.4 28.0053421791092 33.9655555987497
"4104" 820.6 24.8193150632439 30.4194151992553
"4105" 820.8 22.1419068039624 30.0772010212258
"4106" 821 21.1186886739213 30.8626776355796
"4107" 821.2 21.4016910190805 30.5194200757245
"4108" 821.4 23.2332050117299 28.0384358899221
"4109" 821.6 26.5721901505709 25.388579142454
"4110" 821.8 31.2998563331905 22.0646308402719
"4111" 822 35.6748260319496 17.8557146076755
"4112" 822.2 40.0698775213514 13.3986249613098
"4113" 822.4 45.0018745224626 10.385089591938
"4114" 822.6 51.0758694608446 8.61715446578071
"4115" 822.8 57.5464828487333 7.14727880946236
"4116" 823 64.1751588134015 6.2965407001063
"4117" 823.2 70.7894192982976 7.48729304970046
"4118" 823.4 77.0828953389457 10.4376025164773
"4119" 823.6 83.0317650046124 14.3731205491523
"4120" 823.8 88.2249842331515 18.8392726175836
"4121" 824 92.6798878236954 24.8017987679566
"4122" 824.2 96.270182390523 31.3332698066118
"4123" 824.4 99.6922454886856 37.7861446495949
"4124" 824.6 102.220317483327 44.6759778328584
"4125" 824.8 103.882042046798 52.0612190602453
"4126" 825 104.746515019299 59.817802901254
"4127" 825.2 104.181417798575 67.1644833170467
"4128" 825.4 102.902527873367 74.9368451972957
"4129" 825.6 100.710812941002 82.3179642455056
"4130" 825.8 98.2061584560417 89.6988725410874
"4131" 826 94.6843380813252 97.075319330211
"4132" 826.2 91.6830133574242 104.198302110084
"4133" 826.4 88.3912947719601 110.394844949101
"4134" 826.6 85.2358634949872 114.09730766596
"4135" 826.8 81.293316693172 112.837664204387
"4136" 827 75.1575560876949 110.921622216575
"4137" 827.2 69.1216696088768 108.373953096694
"4138" 827.4 63.3848364574762 104.185488350286
"4139" 827.6 58.9012197405235 99.0453350458192
"4140" 827.8 55.3191849571291 92.8192868388473
"4141" 828 53.0074578792306 86.3331655784167
"4142" 828.2 52.0891251735802 78.7693808527113
"4143" 828.4 53.7802850746198 71.8689720733987
"4144" 828.6 57.7888202708667 65.792934965729
"4145" 828.8 62.8400409134583 61.034899329379
"4146" 829 69.4116783431281 57.6782754960238
"4147" 829.2 76.1141747735068 55.40942996118
"4148" 829.4 84.0094047866458 55.2171784029415
"4149" 829.6 91.3953674085567 55.8329774042354
"4150" 829.8 98.4237526131559 57.7338197269032
"4151" 830 105.086037503405 59.9161641636086
"4152" 830.2 110.379743746782 64.3142840969538
"4153" 830.4 115.471731799918 70.0265515095395
"4154" 830.6 119.987036943188 72.4080765325807
"4155" 830.8 119.14978735068 70.7256618344587
"4156" 831 118.462656384608 71.2354761029032
"4157" 831.2 118.063762845583 71.875171515879
"4158" 831.4 116.922331689376 73.8369940957676
"4159" 831.6 114.406812647589 79.0524551965244
"4160" 831.8 112.862403591759 84.7289118674253
"4161" 832 110.46118645455 90.7215259362506
"4162" 832.2 108.255939304779 96.4688526368452
"4163" 832.4 105.052111470565 101.798724087946
"4164" 832.6 101.465129874228 106.244266440616
"4165" 832.8 97.1816337294333 110.722293029249
"4166" 833 92.0723106534363 113.435912133688
"4167" 833.2 86.9764154125417 115.831285182296
"4168" 833.4 81.1447075366762 117.7335103045
"4169" 833.6 74.9669578954048 118.566854296939
"4170" 833.8 68.363715914115 119.089370418749
"4171" 834 62.0434601207899 118.319571213129
"4172" 834.2 55.8569211786048 116.464948084558
"4173" 834.4 49.4997094757745 113.579099948761
"4174" 834.6 44.1122981845798 109.939548031763
"4175" 834.8 39.3396475955476 105.34957346732
"4176" 835 34.7969281682363 100.268275174263
"4177" 835.2 30.4041824575686 95.1594194177026
"4178" 835.4 26.6529181584304 89.1945142401589
"4179" 835.6 23.5738054834167 82.7749461944207
"4180" 835.8 20.6491678442778 76.074003934092
"4181" 836 17.5617355082976 69.2694260202362
"4182" 836.2 14.4407138867667 62.8372839064957
"4183" 836.4 11.4375559427784 56.5035557046675
"4184" 836.6 8.4662108126938 50.1727382768848
"4185" 836.8 5.89831975656669 46.3410293855624
"4186" 837 6.23130595126492 47.5315347478659
"4187" 837.2 6.61482249190476 47.9180772525576
"4188" 837.4 7.21123642331435 46.5172498844328
"4189" 837.6 8.52284597607471 46.7330370259221
"4190" 837.8 11.7298043907593 46.1135976382031
"4191" 838 16.4863268324216 43.9886763205055
"4192" 838.2 21.8210562819177 43.2236462515748
"4193" 838.4 28.6194895304922 42.384972791682
"4194" 838.6 34.6558615804961 41.2330234894662
"4195" 838.8 41.0861909624885 41.4371287060256
"4196" 839 47.3330732796905 41.9090983159862
"4197" 839.2 54.1494314849 43.255554707329
"4198" 839.4 60.8193810504885 45.2064903335428
"4199" 839.6 66.8669900315355 47.202468945395
"4200" 839.8 73.4175583817163 49.8873318745014
"4201" 840 78.9418340458011 52.7712071941613
"4202" 840.2 83.1336132717695 57.8134781451503
"4203" 840.4 87.0904714466099 63.7508370609056
"4204" 840.6 90.3117762458109 70.8624743530616
"4205" 840.8 91.8490864284827 77.6493720245836
"4206" 841 92.5507901522388 85.1584084247777
"4207" 841.2 91.1673636621716 92.7080440236437
"4208" 841.4 88.8960469455677 100.030668886504
"4209" 841.6 86.8146276449242 106.96590562422
"4210" 841.8 84.8071017570793 113.688486050113
"4211" 842 86.5527885795905 117.405242010743
"4212" 842.2 87.2574647326594 115.734387843477
"4213" 842.4 87.7549761886925 115.485393615242
"4214" 842.6 87.6964910247892 114.776150082776
"4215" 842.8 87.3125658545952 114.431044720224
"4216" 843 85.9932719644896 113.887311720707
"4217" 843.2 83.1671740583833 113.126626453129
"4218" 843.4 78.1086349274657 112.101401697203
"4219" 843.6 72.5596570745191 111.279421817072
"4220" 843.8 66.4950394440905 109.7104106503
"4221" 844 60.8573669674069 107.599576791291
"4222" 844.2 55.2149603615939 104.602151639354
"4223" 844.4 49.5648901825798 100.921377765453
"4224" 844.6 43.9551301541515 96.4029838964927
"4225" 844.8 39.1314596190023 91.6453887628192
"4226" 845 34.4297646905459 85.6251155632165
"4227" 845.2 30.6792444825741 79.1561128147957
"4228" 845.4 27.8125466437667 72.5221258838957
"4229" 845.6 25.0507356777299 65.5574617809221
"4230" 845.8 22.2246043988093 58.3520082150447
"4231" 846 19.5051665520641 51.2777983816235
"4232" 846.2 16.2409347369 44.7398714178957
"4233" 846.4 12.308515496619 39.4053570924147
"4234" 846.6 11.0983739052262 38.3760412560576
"4235" 846.8 12.8212844467963 36.8095716098698
"4236" 847 16.2290078515773 33.9310524333973
"4237" 847.2 20.8694106233943 29.4331389995071
"4238" 847.4 25.9863610698333 25.7216728908327
"4239" 847.6 31.5177745507976 21.9069878743433
"4240" 847.8 37.3181083854048 18.3414749096647
"4241" 848 43.7542901667644 16.0991396184394
"4242" 848.2 50.6707553859023 14.6979398685428
"4243" 848.4 57.9788256915426 14.0017646157337
"4244" 848.6 65.344300340551 15.3923513965408
"4245" 848.8 71.6918228426589 18.5078518566058
"4246" 849 78.011974313537 22.9280609412401
"4247" 849.2 83.5601855595379 27.9387280947654
"4248" 849.4 88.1360611586954 34.3550264557497
"4249" 849.6 91.3186220631856 41.6498725832427
"4250" 849.8 93.4643507720667 48.941829219529
"4251" 850 95.1035806100244 56.815267038792
"4252" 850.2 95.7319366506 64.8884970866957
"4253" 850.4 93.2802830207868 72.3589909331988
"4254" 850.6 89.6426998072686 78.6332545531761
"4255" 850.8 84.6173367493523 84.9516144562303
"4256" 851 79.0679932884583 89.7962402553374
"4257" 851.2 72.1866359183116 93.4555259220421
"4258" 851.4 65.0230433519601 96.2257854613403
"4259" 851.6 57.4501808507587 98.7452697334574
"4260" 851.8 49.6142597278333 100.710063012054
"4261" 852 42.495930833741 101.538370492544
"4262" 852.2 35.8793265364427 103.548077563785
"4263" 852.4 32.4775420198333 107.438157738918
"4264" 852.6 32.0114539450628 110.393945685981
"4265" 852.8 32.518233004893 110.02248559286
"4266" 853 33.1396424767333 108.636583858858
"4267" 853.2 32.1501607197464 107.48776578439
"4268" 853.4 31.823014607375 105.348027948046
"4269" 853.6 29.9459814493333 101.648691196835
"4270" 853.8 27.5619477186061 96.9458826668563
"4271" 854 25.6743655983656 91.2220316408871
"4272" 854.2 25.0155061799203 85.1637478215638
"4273" 854.4 24.5357232401377 78.6330553353464
"4274" 854.6 24.6930548906814 71.9758259040278
"4275" 854.8 25.0191751082834 65.124343327879
"4276" 855 25.8518450308695 58.8071729515387
"4277" 855.2 26.9679542866626 51.784966475629
"4278" 855.4 28.4398631352384 45.1171268035721
"4279" 855.6 30.3679082110833 38.1349402493433
"4280" 855.8 32.9921999380119 31.1893766328433
"4281" 856 36.8467783006609 24.8017987679566
"4282" 856.2 41.2813948803915 19.0014835241988
"4283" 856.4 45.6692968537043 14.0795808734839
"4284" 856.6 50.3418426475037 9.12506793554662
"4285" 856.8 52.3238042921237 4.3721244592258
"4286" 857 50.7080927730248 4.41868097324605
"4287" 857.2 50.5075026716051 4.4727241078899
"4288" 857.4 54.2205940612407 5.38744752968458
"4289" 857.6 54.5637852022083 5.06469158800403
"4290" 857.8 52.9623425336228 3.26168066886587
"4291" 858 55.8245495749061 3.50120214009266
"4292" 858.2 57.6594487739229 5.208321076935
"4293" 858.4 57.4551164149843 4.99334983511016
"4294" 858.6 54.9661265041954 2.49675802080144
"4295" 858.8 59.1952428100333 6.26402267879219
"4296" 859 59.989100429195 5.80254550769286
"4297" 859.2 61.5183219217863 5.54561172956432
"4298" 859.4 64.2697417513502 5.400737837747
"4299" 859.6 67.7998932666174 6.04426980409494
"4300" 859.8 72.0751724480092 7.54578500990925
"4301" 860 76.554899008592 9.49604175550834
"4302" 860.2 81.2026372355745 12.253674490129
"4303" 860.4 85.9816737514686 15.4015154167055
"4304" 860.6 90.6415780052216 19.0854515229173
"4305" 860.8 94.8585202955075 23.6008422676684
"4306" 861 97.9086459958333 29.018828047198
"4307" 861.2 100.424538198523 34.7221139301635
"4308" 861.4 102.192825422833 41.0653538879643
"4309" 861.6 103.854567746033 47.7517793786957
"4310" 861.8 104.991581116159 54.1580214647918
"4311" 862 104.862232420249 60.8193775349155
"4312" 862.2 104.696566646405 67.7254522657005
"4313" 862.4 103.814111083368 75.7464816429197
"4314" 862.6 101.803354565833 82.1659843266702
"4315" 862.8 98.9810246568881 88.8353824542112
"4316" 863 95.2614612646615 94.8519235848322
"4317" 863.2 91.3271529630507 100.731293091216
"4318" 863.4 86.6086559256142 106.281542760924
"4319" 863.6 81.1556716322304 110.692433596879
"4320" 863.8 74.9947772423334 112.918908662729
"4321" 864 69.3741782079804 111.190727193335
"4322" 864.2 63.8491452759319 108.079961827214
"4323" 864.4 59.3455456478052 103.971318561115
"4324" 864.6 54.8539409906734 98.539644622289
"4325" 864.8 51.7174023556334 92.9400523418521
"4326" 865 49.6038738383134 85.811737015529
"4327" 865.2 48.7130422796589 78.6810992631058
"4328" 865.4 48.3416863462403 71.6525089135244
"4329" 865.6 49.6724565225575 64.8993903328877
"4330" 865.8 52.5930697989542 58.682024564151
"4331" 866 55.1693440566228 52.1518890198553
"4332" 866.2 58.8091586561377 46.5398100427703
"4333" 866.4 64.1940165920507 41.8280593488464
"4334" 866.6 69.8541807158011 38.088574671129
"4335" 866.8 76.1228761632228 34.6298001480869
"4336" 867 82.2302802746 32.3027687176957
"4337" 867.2 88.7073969992083 31.7891786128336
"4338" 867.4 95.7341003775833 33.3129201150576
"4339" 867.6 101.033366204868 36.6112714204394
"4340" 867.8 105.603905346229 40.53097066814
"4341" 868 107.098407790215 43.726420597365
"4342" 868.2 108.281553153933 48.6345799878957
"4343" 868.4 110.2591996167 54.3771114016624
"4344" 868.6 111.660996256799 60.7360811718532
"4345" 868.8 112.124332276333 65.7878024040476
"4346" 869 111.59301709487 73.5208060937586
"4347" 869.2 109.642015147523 80.6572916735773
"4348" 869.4 106.698855337998 86.7559984266353
"4349" 869.6 104.056369523416 92.2085904246353
"4350" 869.8 99.8611932255933 98.295576218569
"4351" 870 94.1968707071515 103.920951651311
"4352" 870.2 88.8506666358905 108.625456120086
"4353" 870.4 83.6897673312596 111.524049648096
"4354" 870.6 78.4072837989048 110.949762555968
"4355" 870.8 73.0002143686061 108.807040584584
"4356" 871 66.2526838393775 105.394484439158
"4357" 871.2 61.7268033805333 102.638732661058
"4358" 871.4 56.4197504922544 98.142247691708
"4359" 871.6 52.3138796407374 92.5967105937317
"4360" 871.8 49.5509707135709 86.077875434479
"4361" 872 47.7053717003148 79.3051695625364
"4362" 872.2 45.9187123915265 72.6880444030268
"4363" 872.4 44.8347749718225 65.3529457874225
"4364" 872.6 44.0388997423007 58.2154689950095
"4365" 872.8 44.1486853679334 50.967077675929
"4366" 873 45.6613543631092 43.6441302290256
"4367" 873.2 48.1638165362471 36.3650542119911
"4368" 873.4 52.1414928443667 29.896704312229
"4369" 873.6 57.5137447187247 24.8691435538247
"4370" 873.8 64.1559637481816 21.7978985251515
"4371" 874 70.9782678612491 20.6251098771066
"4372" 874.2 78.7380249235 22.0048707616846
"4373" 874.4 84.4601703794237 24.7448964339122
"4374" 874.6 90.2400991217989 28.7188907205428
"4375" 874.8 95.3461047889811 33.8825844692086
"4376" 875 99.4486227177644 39.9732554848877
"4377" 875.2 101.386391648339 46.682898248929
"4378" 875.4 103.069134851083 53.7761362320415
"4379" 875.6 103.294850915936 60.8578671216518
"4380" 875.8 101.6389113151 68.2812209965624
"4381" 876 97.9865401672334 74.1703767329643
"4382" 876.2 92.9104366643333 79.047926465629
"4383" 876.4 87.0563531038704 83.0796710779068
"4384" 876.6 80.3166313704953 86.7687747927769
"4385" 876.8 73.5320385214087 88.6006328965674
"4386" 877 66.5126445233408 88.1074836392783
"4387" 877.2 58.9999588310305 86.7139197424952
"4388" 877.4 52.1482853037574 83.9212421889771
"4389" 877.6 46.2052442265628 79.2334978739643
"4390" 877.8 41.4981896109946 73.530422658129
"4391" 878 37.5449430603608 67.9137678449093
"4392" 878.2 34.8375499509405 60.6732478193076
"4393" 878.4 33.0818933496609 53.6495022450601
"4394" 878.6 31.9305323892154 46.0982543557245
"4395" 878.8 31.5780498024762 38.5197745485219
"4396" 879 32.9494890583157 31.8784236728467
"4397" 879.2 34.9151713836451 27.8279267600467
"4398" 879.4 38.109201078523 21.7442287066808
"4399" 879.6 42.0473973632619 16.7464990190933
"4400" 879.8 46.4725281480333 11.9983547060957
"4401" 880 51.7000925397667 7.83534399016237
"4402" 880.2 56.9756869150861 4.44285785249167
"4403" 880.4 62.9675462535476 4.19462367989826
"4404" 880.6 69.3312218634583 5.19451520700403
"4405" 880.8 76.0317829794675 6.25012371881196
"4406" 881 82.5662761647262 8.66497873634331
"4407" 881.2 88.5658741587287 11.9683644437221
"4408" 881.4 94.3530061719275 16.0017587374937
"4409" 881.6 99.1339475684176 20.8614180375335
"4410" 881.8 103.103049448182 27.5174312228931
"4411" 882 105.313284698797 34.5285920585507
"4412" 882.2 106.909222508211 41.3974937407632
"4413" 882.4 107.505026763078 48.8775212408151
"4414" 882.6 106.73956947253 56.7583780372077
"4415" 882.8 104.931684997866 63.4083682348065
"4416" 883 104.444982987225 71.4744116485312
"4417" 883.2 102.733502612551 79.0547994807525
"4418" 883.4 100.265703390145 86.1115115539472
"4419" 883.6 97.5831181153557 93.6588966009947
"4420" 883.8 93.1181544547333 100.307471388443
"4421" 884 88.4263288640734 105.825346120569
"4422" 884.2 82.2708009799243 110.429835822084
"4423" 884.4 76.299098914474 111.787820382192
"4424" 884.6 69.9566221819103 112.587359112667
"4425" 884.8 63.4293474125619 111.006792217172
"4426" 885 57.2812717413476 108.191474308
"4427" 885.2 51.6745041163116 103.491456121259
"4428" 885.4 46.9174690967879 97.6068029090381
"4429" 885.6 43.7426915048788 91.316258461129
"4430" 885.8 41.0908398188718 84.1260272549752
"4431" 886 40.2669591598333 75.9939049893973
"4432" 886.2 39.6194052048213 68.7504108549483
"4433" 886.4 39.7909392235 61.3414273186846
"4434" 886.6 41.093397319809 53.3665981266168
"4435" 886.8 43.2820762437996 45.7875528855335
"4436" 887 46.677559932523 38.8585630320945
"4437" 887.2 51.6928487581268 33.0310980353029
"4438" 887.4 57.8320948105334 28.8018584586624
"4439" 887.6 64.8842033281437 25.7687608956808
"4440" 887.8 72.3378697293506 23.4587958127842
"4441" 888 78.897886164151 24.1852287445761
"4442" 888.2 85.2601162589762 25.9732490837362
"4443" 888.4 91.8651326975575 28.9516778994394
"4444" 888.6 96.849635350957 33.9415123248706
"4445" 888.8 100.196787280708 40.0787117396631
"4446" 889 102.479332719937 46.7643737615428
"4447" 889.2 103.691441546507 53.8593221270421
"4448" 889.4 104.205820863507 61.4451565523425
"4449" 889.6 104.643428568002 68.5081449028819
"4450" 889.8 103.960760548991 75.7636806433987
"4451" 890 101.784584885978 82.8558252662977
"4452" 890.2 99.3212044771915 90.6593897023081
"4453" 890.4 96.9259810643257 97.5957270478367
"4454" 890.6 92.8393427777381 104.700455372319
"4455" 890.8 87.7880482190073 110.276151340303
"4456" 891 83.3761513316542 111.859392918413
"4457" 891.2 78.3558887342401 111.5159334174
"4458" 891.4 71.6164566494005 111.516426044338
"4459" 891.6 65.0941807743095 110.579610689891
"4460" 891.8 58.600727001848 108.155145513776
"4461" 892 53.2730915816221 104.481470528735
"4462" 892.2 48.2399839895619 99.3059748990147
"4463" 892.4 44.6882762125376 93.5378879975375
"4464" 892.6 42.1061270956667 86.7507945262957
"4465" 892.8 40.8219551310583 79.875552036754
"4466" 893 40.5756860586748 72.0232021058363
"4467" 893.2 41.354791553523 64.7785200669221
"4468" 893.4 43.0895288538221 57.3272680530504
"4469" 893.6 46.400005988454 50.2561814449911
"4470" 893.8 51.069425567174 44.434239037195
"4471" 894 56.9981453569364 39.4724676819125
"4472" 894.2 64.1728496976486 36.3077332887595
"4473" 894.4 71.051908297543 34.4744526325161
"4474" 894.6 78.9529709886575 33.3065002657664
"4475" 894.8 85.935699200867 34.1909487164324
"4476" 895 93.1806509410892 37.3020850723034
"4477" 895.2 98.8117047961301 42.0032561055906
"4478" 895.4 103.033728409538 48.3593932561063
"4479" 895.6 105.056078206712 55.6176165024807
"4480" 895.8 106.183807687822 63.3487500668931
"4481" 896 105.665989065257 70.8117633425996
"4482" 896.2 102.586988699797 77.816166225117
"4483" 896.4 98.7508767240958 84.286309492279
"4484" 896.6 93.3096887529018 89.4382619999783
"4485" 896.8 87.6455626019144 92.4425660746155
"4486" 897 80.6893132575606 94.7447822174472
"4487" 897.2 73.7005980404271 95.162283174004
"4488" 897.4 66.385110873197 93.6471825295381
"4489" 897.6 59.671144185984 90.7027084809235
"4490" 897.8 53.5286883412258 86.5538679818632
"4491" 898 47.3649561267322 81.4525808018257
"4492" 898.2 42.5241198083561 75.6489080772654
"4493" 898.4 37.9168566022538 69.408522754879
"4494" 898.6 34.1490211144583 63.1404761500353
"4495" 898.8 30.576254180285 56.9004358500968
"4496" 899 27.1518562561367 49.8135437668818
"4497" 899.2 24.641759301619 43.2073345059862
"4498" 899.4 21.7342728744963 37.9412467439493
"4499" 899.6 18.2147092671702 36.6222510586343
"4500" 899.8 14.6447487376206 36.0403999160546
"4501" 900 13.9736193242396 36.2913289455978
"4502" 900.2 15.5258229689084 35.505084653029
"4503" 900.4 17.8675164966208 34.2831198391915
"4504" 900.6 21.4583665534919 31.3899925737022
"4505" 900.8 25.2398752605833 27.6795023620219
"4506" 901 29.2256949848815 23.6562550022977
"4507" 901.2 34.3242465327996 20.2750237135111
"4508" 901.4 39.4330333248451 17.0098009556114
"4509" 901.6 44.6473607985628 13.6878436459055
"4510" 901.8 50.871188402697 11.036578062004
"4511" 902 57.1542404762715 9.38296794864588
"4512" 902.2 63.8520750342993 8.8059722446404
"4513" 902.4 71.0580669132451 9.33951607775256
"4514" 902.6 77.5421699614919 10.1400826442144
"4515" 902.8 84.2579328720926 11.8257373756475
"4516" 903 90.5883642063106 14.5196867490381
"4517" 903.2 96.5745963936954 18.1091673746808
"4518" 903.4 101.94459125024 22.7736675286565
"4519" 903.6 106.695279725734 27.3274806258873
"4520" 903.8 109.964539342061 31.8422882751518
"4521" 904 112.4012893302 36.491744157429
"4522" 904.2 114.092853455736 42.2344637213682
"4523" 904.4 115.080770145379 48.6028125417313
"4524" 904.6 115.688443490973 55.6162728130942
"4525" 904.8 115.379850439845 62.2296584583526
"4526" 905 113.629522588386 68.8598270475173
"4527" 905.2 110.730551737519 75.7461763352189
"4528" 905.4 106.770202011845 82.4722067532976
"4529" 905.6 102.033283144062 88.0737962661049
"4530" 905.8 96.820261683121 93.3489762216359
"4531" 906 91.2041833860476 98.716204744129
"4532" 906.2 85.2285876657905 103.111661558843
"4533" 906.4 78.2897781991915 106.511434881995
"4534" 906.6 71.4074451820245 109.844761731644
"4535" 906.8 64.6305249921667 110.616703152462
"4536" 907 58.6350920774657 108.212420639805
"4537" 907.2 53.0304755306619 103.996316791172
"4538" 907.4 47.8845509217451 99.4264163068937
"4539" 907.6 44.3038555030238 93.6283552947481
"4540" 907.8 41.9442803173133 86.928220138929
"4541" 908 40.7477873783518 79.5119256964994
"4542" 908.2 40.4968877380623 72.265033407876
"4543" 908.4 40.8240503856688 65.1181808143189
"4544" 908.6 42.0078469664237 57.7842253994182
"4545" 908.8 43.977632050152 50.9568059170631
"4546" 909 46.4608021437366 44.0143946996774
"4547" 909.2 50.0956282027772 37.7705797391964
"4548" 909.4 55.8662919059912 32.8874305246659
"4549" 909.6 62.1270468357057 28.9180552013418
"4550" 909.8 69.2245317084823 26.1296095975014
"4551" 910 77.7480590497772 25.5569487067582
"4552" 910.2 84.8544992712098 27.7729426390584
"4553" 910.4 91.0127208218922 31.3835665839526
"4554" 910.6 95.9989824389301 36.4469340695806
"4555" 910.8 99.4665294238334 42.7651754919245
"4556" 911 101.637063638125 49.9054413848257
"4557" 911.2 103.422503072463 57.0778316614886
"4558" 911.4 102.887676838163 64.3498274190722
"4559" 911.6 100.700583150507 71.7376897620504
"4560" 911.8 97.4574297590651 78.4304726679461
"4561" 912 92.8599497013889 84.435606654129
"4562" 912.2 86.6560961003469 89.7794275118858
"4563" 912.4 79.7220503254855 93.8054852428247
"4564" 912.6 73.0684238368774 96.7344853835114
"4565" 912.8 65.637334204099 98.521469315629
"4566" 913 58.6370012483333 98.6394907874472
"4567" 913.2 52.1080358122065 95.8097058112932
"4568" 913.4 46.0102010511169 92.2056471345768
"4569" 913.6 40.8295281755 87.4972803355457
"4570" 913.8 35.5835721044084 82.991318892754
"4571" 914 31.080818946454 76.905836752129
"4572" 914.2 26.9735912275037 70.6700231406016
"4573" 914.4 23.6038026075038 63.7833243543449
"4574" 914.6 21.3607936076852 56.9081911439438
"4575" 914.8 19.7748002222949 49.7677071650136
"4576" 915 18.1515838701828 42.9092541139965
"4577" 915.2 15.9386167900194 37.6824984675127
"4578" 915.4 12.6891078386418 36.8732046209163
"4579" 915.6 12.3799606375947 37.6932027405381
"4580" 915.8 12.5952951840926 38.2424397010549
"4581" 916 15.0035995454065 37.3650454774339
"4582" 916.2 18.6513265963333 36.3808947596675
"4583" 916.4 23.3414003502068 33.7261882447314
"4584" 916.6 28.2490012866905 30.8416347962362
"4585" 916.8 33.3081003534358 27.6776589113218
"4586" 917 38.5532873890334 23.8644880388114
"4587" 917.2 43.9934871324924 20.6494269415949
"4588" 917.4 49.9468415832491 18.4545756628144
"4589" 917.6 56.2352642968333 16.1440556061624
"4590" 917.8 62.9830733309031 14.6901317118267
"4591" 918 69.686257797126 14.5999989213242
"4592" 918.2 76.6777346447358 15.716165401751
"4593" 918.4 83.1585694696822 17.7877836442453
"4594" 918.6 88.9647259582976 20.9889494257005
"4595" 918.8 94.5392702096938 25.3054769305244
"4596" 919 98.8232460982266 30.1124449105448
"4597" 919.2 101.912044107322 36.9262004079895
"4598" 919.4 103.980637429062 43.2658780312495
"4599" 919.6 105.09743338046 50.651747054358
"4600" 919.8 104.579466604682 57.9847990713616
"4601" 920 103.1189005717 65.416446470629
"4602" 920.2 99.9287585728004 72.2065070709642
"4603" 920.4 94.5664425950659 77.1956755294314
"4604" 920.6 87.8565886389762 80.7959087643076
"4605" 920.8 80.7975513705307 83.8394429300369
"4606" 921 73.1071418220734 86.336224436289
"4607" 921.2 65.7361590056221 88.5076798867065
"4608" 921.4 57.6012345489203 89.6737074555203
"4609" 921.6 49.843360231951 89.8729252851879
"4610" 921.8 41.9941777430507 89.3858376916508
"4611" 922 34.7759686266362 87.2514992352558
"4612" 922.2 28.1883045297554 84.6598474505836
"4613" 922.4 21.662601271187 82.586411690812
"4614" 922.6 15.6829270916306 82.1321146034939
"4615" 922.8 10.6364263285965 84.4646461478527
"4616" 923 10.4627018279084 84.8948577063415
"4617" 923.2 9.47379537625641 85.044779020206
"4618" 923.4 7.91622797459284 81.6583672096986
"4619" 923.6 6.96966589175739 76.8910467195847
"4620" 923.8 6.2310059737114 71.1255192768973
"4621" 924 4.93910264317481 64.984228812251
"4622" 924.2 4.52668545123594 58.2719323730641
"4623" 924.4 5.13764951487036 51.8450700029438
"4624" 924.6 7.24393017946492 45.3535727185896
"4625" 924.8 10.3181676754567 38.8641443430771
"4626" 925 13.8803085980833 32.8399912172719
"4627" 925.2 17.9783801155675 27.4972680324581
"4628" 925.4 23.6242044899797 23.3060974686534
"4629" 925.6 29.3159550630098 19.3053880068702
"4630" 925.8 35.5199967145157 15.8826264753526
"4631" 926 42.1251574655201 12.7557634262616
"4632" 926.2 48.7127878565749 10.4594829017021
"4633" 926.4 55.739574115197 8.25717240068585
"4634" 926.6 62.663771775592 7.13683323092213
"4635" 926.8 70.0010445873506 6.69811893223247
"4636" 927 77.4548618877659 7.33058781456723
"4637" 927.2 84.9519469042403 8.63068977384996
"4638" 927.4 91.7800758437299 11.2061321850945
"4639" 927.6 97.8325424950402 15.3201979044394
"4640" 927.8 102.532480239985 19.9842181284895
"4641" 928 107.590433299845 25.5185936785408
"4642" 928.2 110.995805275026 32.3372319354302
"4643" 928.4 111.884830082661 39.2032671239221
"4644" 928.6 111.000177757265 46.3589293087881
"4645" 928.8 108.877232224368 53.5285278703383
"4646" 929 105.676425866 60.1758997169957
"4647" 929.2 102.339400476543 67.1439381750645
"4648" 929.4 98.1369564982127 73.12304509506
"4649" 929.6 92.422396022537 78.4829533088698
"4650" 929.8 86.2050467429834 82.309744893004
"4651" 930 79.0500571305702 84.6747554259711
"4652" 930.2 71.6562049861577 86.0531387719398
"4653" 930.4 63.6706170213788 86.192440563194
"4654" 930.6 56.3042844487068 84.3008530242809
"4655" 930.8 49.3124198136584 81.3311993647915
"4656" 931 43.0349841792262 77.6337763300933
"4657" 931.2 37.0646432245 72.9029418329624
"4658" 931.4 30.376885376227 68.1841755395226
"4659" 931.6 24.3321568922527 62.9477037802903
"4660" 931.8 19.411422946285 57.6374989773226
"4661" 932 15.3622238094707 52.369172761129
"4662" 932.2 11.0234984289185 48.9882342578099
"4663" 932.4 8.32611550695291 49.7614113707812
"4664" 932.6 7.17477601341577 48.8211360528543
"4665" 932.8 6.77246545783334 45.1214334797152
"4666" 933 8.55712938484601 40.1328858361417
"4667" 933.2 11.8940072273834 34.0299637821415
"4668" 933.4 15.6400519214797 30.0363438633973
"4669" 933.6 20.4609411880041 25.1489595725071
"4670" 933.8 25.1850359732471 20.5892461652325
"4671" 934 29.7920045988915 15.849486821036
"4672" 934.2 35.9452403731225 12.0237459119001
"4673" 934.4 42.0473973632619 9.29091404223617
"4674" 934.6 48.7905512486609 7.09654314226696
"4675" 934.8 55.777063288598 5.38982338676432
"4676" 935 63.0011882544845 4.59559054609414
"4677" 935.2 70.1429968764496 4.9533602868267
"4678" 935.4 77.4885410629979 5.9284705720151
"4679" 935.6 84.208435849598 8.34521988988197
"4680" 935.8 90.9769399566423 11.7372973988257
"4681" 936 97.2040975915974 16.6034950728032
"4682" 936.2 101.668894389012 22.3706436564862
"4683" 936.4 104.672904213385 29.0412114297842
"4684" 936.6 106.899723219016 36.1348875266656
"4685" 936.8 108.543491396975 43.489237221529
"4686" 937 108.282733368652 51.3777923978563
"4687" 937.2 106.280081382811 58.5963303960841
"4688" 937.4 104.046021918229 65.7224592868433
"4689" 937.6 100.329228311382 73.0362553341935
"4690" 937.8 95.2715059761466 78.304177901358
"4691" 938 88.300054852884 82.2696885548632
"4692" 938.2 81.1146626419934 85.666334562249
"4693" 938.4 73.4423031317917 88.492594747879
"4694" 938.6 65.3741156737629 90.0107082644248
"4695" 938.8 57.0299953699009 90.7004734574939
"4696" 939 49.185277334616 89.9164211779986
"4697" 939.2 41.6530172097451 88.0343937396437
"4698" 939.4 34.2375558926055 85.1389548684581
"4699" 939.6 28.0449927425476 79.9984208190219
"4700" 939.8 22.8303041251782 74.2959343425773
"4701" 940 18.6203459599811 68.4481230279586
"4702" 940.2 14.4839884264333 61.5835950367408
"4703" 940.4 11.0016607638451 54.7334899636231
"4704" 940.6 8.19604859031609 47.8163927430945
"4705" 940.8 7.63950177044049 41.7375456765933
"4706" 941 10.2431930948966 35.474025584686
"4707" 941.2 13.9616392770451 30.1418418516349
"4708" 941.4 18.3900961434675 24.8497319628607
"4709" 941.6 23.8420330180747 19.6849575087497
"4710" 941.8 30.6136457756191 15.9629207472719
"4711" 942 37.744456051124 13.9247761905128
"4712" 942.2 45.1840287294583 13.1963709962768
"4713" 942.4 52.8801840226767 13.7130170988881
"4714" 942.6 59.8816851954958 14.5077370750165
"4715" 942.8 67.6866574215529 16.7800857916046
"4716" 943 74.8913991753519 19.9709673973512
"4717" 943.2 81.3950816590333 23.690371655682
"4718" 943.4 87.6481034183161 27.8280320936118
"4719" 943.6 93.2704021533788 33.4842620018222
"4720" 943.8 97.4802280531333 39.5728913816957
"4721" 944 100.321574638626 47.0911711473014
"4722" 944.2 102.175515606967 54.887750969729
"4723" 944.4 103.260264067944 62.6781297661661
"4724" 944.6 103.629838584868 70.4191324786463
"4725" 944.8 102.967439682867 78.437755456329
"4726" 945 102.135126036611 86.3444946816475
"4727" 945.2 100.289355178059 94.1851775908614
"4728" 945.4 98.4993434622833 101.604780266879
"4729" 945.6 95.3740894956641 108.09945646816
"4730" 945.8 91.4530331606279 112.934558633239
"4731" 946 91.6247953030423 115.207679689039
"4732" 946.2 92.2248056764896 113.954252024254
"4733" 946.4 91.4504053670722 112.626708636681
"4734" 946.6 88.5782789433551 110.699489228346
"4735" 946.8 84.5329379069229 107.860050386831
"4736" 947 79.5188481392247 104.63164616639
"4737" 947.2 74.9246023131442 100.279351291818
"4738" 947.4 71.4408556722083 95.097371364504
"4739" 947.6 67.7349038114123 89.1690441310895
"4740" 947.8 65.6892056947262 82.8499038792005
"4741" 948 64.4322672174147 76.0589640746988
"4742" 948.2 64.7507320467963 68.8952386316105
"4743" 948.4 66.1645328120747 62.0567007444394
"4744" 948.6 68.1653716007281 55.0257739751922
"4745" 948.8 70.3818509091559 47.9300425630645
"4746" 949 73.4096727329301 40.9488821478065
"4747" 949.2 77.3108573730498 34.6703321667373
"4748" 949.4 82.6590551207199 29.2458463130569
"4749" 949.6 88.5654024159271 25.430771818629
"4750" 949.8 94.6672433795108 22.6563154448387
"4751" 950 100.953219254317 19.7708808160968
"4752" 950.2 101.760555570559 19.6151016773818
"4753" 950.4 102.681928359531 21.5919175963383
"4754" 950.6 104.551050062471 23.8907213053268
"4755" 950.8 108.393726595519 26.6903526613987
"4756" 951 112.574387488867 29.714951245629
"4757" 951.2 115.379195866976 33.6403324289092
"4758" 951.4 118.416301121316 37.5648035186118
"4759" 951.6 120.331664774125 41.9759897793874
"4760" 951.8 121.622607502384 47.306051620129
"4761" 952 123.075465081305 52.916182391747
"4762" 952.2 123.186961937929 58.7167190688312
"4763" 952.4 122.93774440373 64.5770696236463
"4764" 952.6 121.381923264912 70.8449700448818
"4765" 952.8 119.123352677127 76.8691806714702
"4766" 953 116.345109470798 82.8430029559314
"4767" 953.2 112.523302422528 88.5234674377632
"4768" 953.4 108.058636500821 93.7053296937022
"4769" 953.6 103.304115601473 98.409821003289
"4770" 953.8 97.9725889723557 102.796929245831
"4771" 954 91.4343985613551 105.794414232216
"4772" 954.2 84.870360075341 108.650707527298
"4773" 954.4 78.0579964430238 110.690888077605
"4774" 954.6 70.3724751061468 112.312806751935
"4775" 954.8 63.4064737273095 112.526964974891
"4776" 955 55.869397734197 111.63955590822
"4777" 955.2 48.8296735086594 109.468987100433
"4778" 955.4 42.3979211345619 106.038256855729
"4779" 955.6 36.1859819190942 101.990017744999
"4780" 955.8 30.7249231633333 97.6107948117614
"4781" 956 25.0098616747464 92.6427171769986
"4782" 956.2 19.5849111506127 87.4960075549673
"4783" 956.4 15.0598136934916 81.8457076219265
"4784" 956.6 10.2290193137083 75.6157145383165
"4785" 956.8 5.9638900916703 71.3685771765203
"4786" 957 4.64849066791473 72.2684163152918
"4787" 957.2 4.83918843272492 73.5132171182616
"4788" 957.4 6.15468409845402 71.7889954929221
"4789" 957.6 9.10929059983334 68.9616299125521
"4790" 957.8 12.4847046938333 64.9470841557829
"4791" 958 15.8906655217157 59.911161356682
"4792" 958.2 19.8423828218101 55.0139516040127
"4793" 958.4 24.3178871515741 49.6380684799438
"4794" 958.6 28.8528075666174 45.0002071144813
"4795" 958.8 33.9025471554451 40.7125391116231
"4796" 959 39.9331269966905 36.7389796867994
"4797" 959.2 46.5528376425775 34.0821574057104
"4798" 959.4 53.7190199959906 31.8672518055672
"4799" 959.6 60.9266178016061 30.3065338731177
"4800" 959.8 68.4738132267981 29.7706990349643
"4801" 960 75.8286443336026 30.2763314003158
"4802" 960.2 83.0770523135659 32.3612396654779
"4803" 960.4 89.3151599897688 35.7643131051613
"4804" 960.6 95.0828185556 40.5855156098957
"4805" 960.8 99.3483753436198 46.8334352992751
"4806" 961 103.204602975257 53.2073817794551
"4807" 961.2 105.541428117257 60.4718599382812
"4808" 961.4 106.732015530012 67.8784586738076
"4809" 961.6 105.639866341109 75.5046370022325
"4810" 961.8 102.444835977363 82.7112435264702
"4811" 962 97.5990665966795 89.1641823153983
"4812" 962.2 91.3741905061667 93.409664317504
"4813" 962.4 84.2771660008333 95.4367472380856
"4814" 962.6 76.5669632724266 95.8116763190443
"4815" 962.8 68.6863480021564 94.5938055192675
"4816" 963 61.6399214201257 92.5445896255137
"4817" 963.2 54.8300113398198 89.6320601605885
"4818" 963.4 48.1477336613518 84.902010026092
"4819" 963.6 43.4290915940476 78.9969243295933
"4820" 963.8 40.2979397961856 72.3029993512199
"4821" 964 37.8548953295493 65.0092723928563
"4822" 964.2 35.9461236521745 57.6751404364937
"4823" 964.4 35.2083146953506 49.9562441183359
"4824" 964.6 35.0708479701016 42.0766929182144
"4825" 964.8 36.7983775274922 34.0777885123761
"4826" 965 39.3027813065285 26.6735954883242
"4827" 965.2 42.8400924622603 20.6294859541515
"4828" 965.4 47.0043573182816 14.1428319804049
"4829" 965.6 49.7726160103499 8.08505235037079
"4830" 965.8 48.3422644820993 4.51397703400137
"4831" 966 46.231427141319 4.21388322777189
"4832" 966.2 44.1171567747476 1.84923873884331
"4833" 966.4 43.7351044102619 0.229534539890934
"4834" 966.6 45.5137929692296 1.89962849931771
"4835" 966.8 44.8857543935517 0.525664739903676
"4836" 967 44.8194407327667 0.950364729195694
"4837" 967.2 45.4375205372471 1.69767126247386
"4838" 967.4 46.4817414371237 1.82171852467742
"4839" 967.6 47.7812066726051 2.1358989658899
"4840" 967.8 49.3691994133165 2.10117574585937
"4841" 968 51.7952965270334 3.0275426331957
"4842" 968.2 55.2900316551255 4.53427458284813
"4843" 968.4 59.5040375609405 5.9525924108076
"4844" 968.6 64.0028010516086 7.1074078852751
"4845" 968.8 68.9457602652804 8.52850029317609
"4846" 969 74.4166803036098 9.49988643063491
"4847" 969.2 79.4244486561437 10.6644543265083
"4848" 969.4 84.3315107715775 12.9058117390593
"4849" 969.6 88.2061137670531 16.5892127114587
"4850" 969.8 91.6681589307989 21.1980741715773
"4851" 970 94.4034082828333 26.2308645716796
"4852" 970.2 96.460164493957 31.4646527174324
"4853" 970.4 97.4027815493851 37.2200994267842
"4854" 970.6 98.0742830269713 43.3441929023704
"4855" 970.8 98.5149813072993 49.6650057880949
"4856" 971 97.1834244000403 55.3282559390256
"4857" 971.2 95.0057294919147 61.3722897810825
"4858" 971.4 91.2503516639291 65.9840795281716
"4859" 971.6 86.5883117456685 69.7883638379422
"4860" 971.8 81.3907542050667 72.1110177570624
"4861" 972 76.3594525785275 73.9550222590937
"4862" 972.2 70.7655231926026 73.2593623547225
"4863" 972.4 64.7479844569762 72.7143884815576
"4864" 972.6 58.563237828447 71.8028833643904
"4865" 972.8 52.5024705774963 71.3394667509605
"4866" 973 46.0412879527464 71.3728105554008
"4867" 973.2 39.8730116263161 71.0951106327497
"4868" 973.4 32.9705955515674 71.395238456278
"4869" 973.6 26.695397758218 72.8014131052829
"4870" 973.8 24.1084473252287 75.4430566729313
"4871" 974 24.0016824943708 79.9388410510165
"4872" 974.2 26.1279868360152 84.3175851823109
"4873" 974.4 28.1274521401103 89.446798347529
"4874" 974.6 30.4328200205833 94.8945219598165
"4875" 974.8 31.9582475438334 100.384438248279
"4876" 975 33.454310200881 105.652495244986
"4877" 975.2 34.1198108001833 111.627163653679
"4878" 975.4 35.0183757059762 110.950535315605
"4879" 975.6 36.206152724348 109.850489244247
"4880" 975.8 37.978068892541 110.20259909596
"4881" 976 41.6211193703257 111.742506945944
"4882" 976.2 46.698792169719 113.471586355043
"4883" 976.4 51.6589817270833 115.771782690254
"4884" 976.6 56.9992263624872 117.950073220591
"4885" 976.8 62.1352214684144 120.037102605034
"4886" 977 68.0336347915534 121.284742671089
"4887" 977.2 72.9098099211934 121.056253101649
"4888" 977.4 78.2781522034602 118.660600421248
"4889" 977.6 83.753615012735 115.923154901752
"4890" 977.8 89.4506372179833 113.068205824579
"4891" 978 95.139751621849 110.759373900426
"4892" 978.2 100.490281390805 109.454472658558
"4893" 978.4 100.957646419205 107.518246112329
"4894" 978.6 101.97583451679 102.7778293957
"4895" 978.8 104.750009076031 98.3626062029053
"4896" 979 107.697663511407 93.491595686812
"4897" 979.2 110.697161670203 88.9367515813756
"4898" 979.4 113.622297110949 83.8114546397059
"4899" 979.6 117.305200420612 79.722707369036
"4900" 979.8 119.139041081214 78.8701245526508
"4901" 980 118.016882094278 79.579241647092
"4902" 980.2 116.768023263641 78.7583199309367
"4903" 980.4 114.824663551533 76.217771571429
"4904" 980.6 113.626257247868 72.0889328195773
"4905" 980.8 111.581364081575 67.8426208092349
"4906" 981 109.076496383764 62.7852538204314
"4907" 981.2 105.702488941027 57.0339714347427
"4908" 981.4 102.822980517305 51.8090348993762
"4909" 981.6 99.4535470619333 46.8559964075957
"4910" 981.8 96.341910957447 41.5215242326404
"4911" 982 92.6973565940181 36.6125365681508
"4912" 982.2 89.1434577839947 31.2791164616452
"4913" 982.4 85.3349334420038 26.9827541730381
"4914" 982.6 80.391621450998 25.715620112082
"4915" 982.8 74.4634061506124 25.5319134752918
"4916" 983 68.2823060326743 26.6862252250949
"4917" 983.2 61.9810534568446 27.9069020798931
"4918" 983.4 55.7938639922333 29.026886064929
"4919" 983.6 49.1503955610693 30.2174707596234
"4920" 983.8 43.6986301554 32.584053225529
"4921" 984 39.0386279954487 36.9230153664807
"4922" 984.2 36.1797031998558 42.1028960136908
"4923" 984.4 33.9575312764334 47.4526759427643
"4924" 984.6 32.5137718669961 53.7957229931639
"4925" 984.8 31.0021347733157 59.4850344190232
"4926" 985 29.7141535582619 66.0423817765219
"4927" 985.2 30.4385475331863 72.2871705891173
"4928" 985.4 32.314851661846 78.0200192037999
"4929" 985.6 35.1785477034438 83.5369574472849
"4930" 985.8 37.892268795625 87.7082437164207
"4931" 986 42.7267750987807 90.2657120705369
"4932" 986.2 47.7356355940686 93.1261524436584
"4933" 986.4 52.968036552 95.778945364254
"4934" 986.6 58.6736905319638 98.5694476096073
"4935" 986.8 64.5331572779167 100.874522410004
"4936" 987 70.26703378375 103.216756869462
"4937" 987.2 76.1786450060714 105.250660233796
"4938" 987.4 82.3937546923557 107.55196149995
"4939" 987.6 88.6503673380048 108.480795516058
"4940" 987.8 95.1146159347464 109.728634338433
"4941" 988 98.5443998947598 108.321243379261
"4942" 988.2 98.2509082641061 106.623643355947
"4943" 988.4 100.044453921317 102.899875562871
"4944" 988.6 102.893872965433 98.191717323369
"4945" 988.8 105.90777821268 93.6331107386675
"4946" 989 109.55230720121 88.7922849852459
"4947" 989.2 112.319067704833 83.9111875615895
"4948" 989.4 114.261839979751 78.3674979683996
"4949" 989.6 114.807353735667 73.5736971977957
"4950" 989.8 116.957311547288 68.2002779371404
"4951" 990 118.749570224214 66.3096894144008
"4952" 990.2 118.969705925996 67.2198658736942
"4953" 990.4 117.920446322361 68.5912903667358
"4954" 990.6 117.185215079075 69.8416412079221
"4955" 990.8 115.755827025394 73.717311604162
"4956" 991 114.585079963742 78.6009201411177
"4957" 991.2 112.888668833196 84.403150749379
"4958" 991.4 110.724833663513 90.376335459569
"4959" 991.6 108.002041338086 96.1776055436832
"4960" 991.8 104.40593629261 100.920151593741
"4961" 992 100.367876264319 105.654349868115
"4962" 992.2 96.4628021294361 110.736449138937
"4963" 992.4 93.2510013634909 113.025257325965
"4964" 992.6 93.6036947897934 113.895182277609
"4965" 992.8 94.1825143639378 114.103210094562
"4966" 993 95.3953418717552 112.791924935395
"4967" 993.2 95.243845395307 112.065830829458
"4968" 993.4 95.2202152190417 111.530877802921
"4969" 993.6 94.3384964733334 111.244183977629
"4970" 993.8 94.6244593097793 110.116121990913
"4971" 994 95.8581964839804 108.693531698453
"4972" 994.2 98.332481928451 107.427751413203
"4973" 994.4 101.798019348614 105.19849366543
"4974" 994.6 105.349056783457 103.308926018882
"4975" 994.8 108.591979503669 100.806529343724
"4976" 995 109.587841694985 97.2717115656353
"4977" 995.2 112.343109115759 92.9077998644253
"4978" 995.4 115.648116220619 88.9284311830933
"4979" 995.6 117.214568476998 87.224349457205
"4980" 995.8 115.824305417833 86.2379631308953
"4981" 996 114.512922532238 84.0839325469645
"4982" 996.2 113.015533237351 80.397328434882
"4983" 996.4 110.75675847164 76.0339531290722
"4984" 996.6 109.707321957892 71.3020384214114
"4985" 996.8 109.203300848833 66.195388184629
"4986" 997 109.226762948653 61.1111511537917
"4987" 997.2 110.371713419833 56.2376248688594
"4988" 997.4 112.394449161027 51.100251581871
"4989" 997.6 113.433135505089 48.6737283505244
"4990" 997.8 111.5704181686 44.761508687729
"4991" 998 109.780792119557 39.4450076558532
"4992" 998.2 107.818023823367 33.5462232745268
"4993" 998.4 105.836541662767 27.663738065429
"4994" 998.6 105.853851478633 22.4127143179817
"4995" 998.8 105.693534404938 22.6244682404779
"4996" 999 105.139821574133 23.2930095590957
"4997" 999.2 103.480370255975 24.327271057129
"4998" 999.4 100.676671015226 25.073756866379
"4999" 999.6 95.9131548633389 25.9245391785335
"5000" 999.8 90.4191661824885 27.0356603500601
"5001" 1000 84.7541583987322 27.832508770129
"5002" 1000.2 78.7924999322569 29.0879795326937
"5003" 1000.4 72.9406325610592 30.9901542129032
"5004" 1000.6 66.6610995457564 32.74155352814
"5005" 1000.8 60.4406743370244 33.8496147069268
"5006" 1001 54.2174737930142 35.7006487429269
"5007" 1001.2 47.6494011346536 37.3592284969717
"5008" 1001.4 40.8677386732908 38.4766644257992
"5009" 1001.6 34.2109013284597 40.1115405144477
"5010" 1001.8 29.6637244799345 42.7242989540728
"5011" 1002 27.1200533706357 48.6601421578383
"5012" 1002.2 26.5056555458333 55.4625562345428
"5013" 1002.4 27.1455005251905 61.5588303632004
"5014" 1002.6 27.9368817845651 67.0978206581656
"5015" 1002.8 29.2163101449538 73.855763775623
"5016" 1003 30.4593748517424 81.4378612699472
"5017" 1003.2 30.8454736666905 87.8852056732719
"5018" 1003.4 31.7614181859946 93.6844925432097
"5019" 1003.6 32.6029648381893 99.5215512619934
"5020" 1003.8 36.3661651076927 102.51963108202
"5021" 1004 41.9451203524951 104.982103531747
"5022" 1004.2 46.5380044080507 107.013627349781
"5023" 1004.4 52.7574541089742 109.215461368045
"5024" 1004.6 60.5308987490392 111.116269529497
"5025" 1004.8 66.6098648064855 112.104971016651
"5026" 1005 73.6684448959826 112.493009685771
"5027" 1005.2 80.5741018207857 112.9040716777
"5028" 1005.4 87.3809491381564 111.904287148083
"5029" 1005.6 93.8351639177022 110.374791381539
"5030" 1005.8 99.4149818104069 106.4483467581
"5031" 1006 104.465560423808 102.014382001509
"5032" 1006.2 109.321047852112 97.937263030129
"5033" 1006.4 110.292891936869 95.9713625138433
"5034" 1006.6 112.135787301539 94.6565438111643
"5035" 1006.8 113.213923364369 93.7272685282719
"5036" 1007 113.757454392617 95.0073799922427
"5037" 1007.2 112.50261144204 96.9300108137497
"5038" 1007.4 111.608856142069 97.1079192052231
"5039" 1007.6 111.288394827163 97.4480496365803
"5040" 1007.8 110.587564738171 97.2990939150447
"5041" 1008 109.578166548696 98.122261687204
"5042" 1008.2 107.683414577614 100.58281507097
"5043" 1008.4 104.770751571548 103.566044225343
"5044" 1008.6 101.418941771911 107.38066679661
"5045" 1008.8 97.1604519810702 110.748804378813
"5046" 1009 92.2275644283934 114.227530742249
"5047" 1009.2 87.3018877214308 117.60301227709
"5048" 1009.4 81.751690912474 119.571152040051
"5049" 1009.6 75.8555642813551 119.66296344452
"5050" 1009.8 69.4123616253333 119.834180101462
"5051" 1010 63.0483366857237 120.39319230565
"5052" 1010.2 56.4299997253333 120.292890221929
"5053" 1010.4 50.0371138011476 119.385979512058
"5054" 1010.6 43.761225862777 116.620893156073
"5055" 1010.8 38.0979060793103 113.749779824329
"5056" 1011 31.6661444010834 110.698924777829
"5057" 1011.2 25.7247165453872 108.25524481096
"5058" 1011.4 21.8047841804301 104.250459986339
"5059" 1011.6 17.4600039749216 99.8502522395114
"5060" 1011.8 13.6201769435945 94.8621871591887
"5061" 1012 9.7863707050795 89.8063099078367
"5062" 1012.2 7.45739696497128 86.3605775565428
"5063" 1012.4 8.32501366861415 84.7699469331975
"5064" 1012.6 7.62076499568265 81.6275039911016
"5065" 1012.8 6.45115200080835 76.5212342808415
"5066" 1013 4.80740795206061 70.820354611504
"5067" 1013.2 2.15043179343575 66.0147300160206
"5068" 1013.4 2.13776225953335 65.504077413454
"5069" 1013.6 2.70638971075334 63.508039271329
"5070" 1013.8 3.60314635899585 59.369911415704
"5071" 1014 4.78236437145529 54.7344957707144
"5072" 1014.2 5.62809429775927 49.0514580533512
"5073" 1014.4 6.27813706241026 43.3564176728598
"5074" 1014.6 8.12296829963854 37.8626478536485
"5075" 1014.8 10.0736946266905 32.2372387004862
"5076" 1015 11.6408511703333 26.8178346953132
"5077" 1015.2 11.6700614846083 27.3700121274415
"5078" 1015.4 11.2198015951982 27.3377755193453
"5079" 1015.6 10.4980616820307 28.5858274014317
"5080" 1015.8 10.6918240820738 28.3255098549392
"5081" 1016 12.1875180961225 29.2355423393218
"5082" 1016.2 14.9834275254098 29.9631434584231
"5083" 1016.4 19.0860847622868 29.5307828558848
"5084" 1016.6 23.7979057781191 29.552671721879
"5085" 1016.8 28.5215683712041 28.1257059321403
"5086" 1017 33.109244751309 26.1701331609827
"5087" 1017.2 38.0080281892333 24.5563715612467
"5088" 1017.4 43.2101196132993 22.7826650447086
"5089" 1017.6 48.6115794364078 21.8164270215758
"5090" 1017.8 54.3060249354147 21.4786993239546
"5091" 1018 60.4343868700057 21.341327820129
"5092" 1018.2 66.6272631636098 21.3443824935173
"5093" 1018.4 72.8437341757989 22.4291602138187
"5094" 1018.6 78.7533293338699 23.9283009109339
"5095" 1018.8 85.2552689485265 25.9072835110949
"5096" 1019 91.3655355982333 28.3594399295996
"5097" 1019.2 97.1946160913334 31.3204366672624
"5098" 1019.4 102.627063045006 35.4294288198876
"5099" 1019.6 107.568428995612 39.8834616826523
"5100" 1019.8 112.427254054 44.5840830750957
"5101" 1020 117.163913969932 47.2504129262719
"5102" 1020.2 118.931785659855 45.7067351222354
"5103" 1020.4 117.600839151518 45.2493721822869
"5104" 1020.6 117.465646886619 45.504748906504
"5105" 1020.8 117.721405398704 46.5480491995161
"5106" 1021 118.567534932355 46.5609769371725
"5107" 1021.2 119.277613683233 47.072369105929
"5108" 1021.4 119.957721932446 48.2901984093226
"5109" 1021.6 120.579949566465 50.3111267588764
"5110" 1021.8 121.738335713801 52.953379046629
"5111" 1022 123.402413901376 56.8895206865226
"5112" 1022.2 123.452562203213 59.5542385713014
"5113" 1022.4 122.611600914541 63.0249203655672
"5114" 1022.6 121.768372544905 67.9109145785576
"5115" 1022.8 121.469538914995 72.9650617366774
"5116" 1023 121.142597120316 77.7429752608532
"5117" 1023.2 119.320691520447 82.5398867630495
"5118" 1023.4 117.141774736574 87.2869179899438
"5119" 1023.6 114.51679611219 92.4800344743076
"5120" 1023.8 111.387295654542 97.7154125419645
"5121" 1024 107.663532344415 102.357304383989
"5122" 1024.2 103.732380810504 107.151685305741
"5123" 1024.4 99.5146122456852 111.477385663611
"5124" 1024.6 96.5726130559979 113.205506626699
"5125" 1024.8 92.2695468268756 112.709728070988
"5126" 1025 86.2810563779785 112.668055927952
"5127" 1025.2 79.9678594217688 113.026117844871
"5128" 1025.4 73.3376169292157 114.031573444394
"5129" 1025.6 67.1070650765191 115.341046468643
"5130" 1025.8 60.3388195582681 116.163370236694
"5131" 1026 53.4644573427476 115.886305668443
"5132" 1026.2 46.7419121574583 115.676443470051
"5133" 1026.4 40.030916216197 113.699030591447
"5134" 1026.6 35.423973720616 109.903613998825
"5135" 1026.8 30.6290086985498 105.34883530886
"5136" 1027 25.4559388550619 100.212885608886
"5137" 1027.2 21.2128464635257 95.2349344684829
"5138" 1027.4 16.3720992571291 89.9613387191713
"5139" 1027.6 11.6693490379187 84.9944815017754
"5140" 1027.8 7.79838869090651 79.2901583401046
"5141" 1028 5.36943188864058 72.8938176830327
"5142" 1028.2 3.24193742944373 67.3309233456225
"5143" 1028.4 2.74189496097289 65.8602620983732
"5144" 1028.6 2.72416274704461 65.0790879113966
"5145" 1028.8 4.09778607843575 63.3916672562254
"5146" 1029 5.42831603672359 59.4746410790802
"5147" 1029.2 6.37313457913714 53.9073361457366
"5148" 1029.4 6.70034122505555 47.9215117398327
"5149" 1029.6 7.91769523972618 42.113106860129
"5150" 1029.8 9.62047109964584 36.352183767004
"5151" 1030 11.9719013987834 31.444850968804
"5152" 1030.2 15.9667596177262 27.1370250969147
"5153" 1030.4 20.0648767067392 22.2149644091643
"5154" 1030.6 24.5781566378569 17.6467003570584
"5155" 1030.8 29.0040054231008 13.1050758984546
"5156" 1031 34.0700450795667 9.18550962776236
"5157" 1031.2 39.819952835322 6.42488905070857
"5158" 1031.4 45.7939444675974 4.60866789261217
"5159" 1031.6 51.9284412153566 2.99694854003601
"5160" 1031.8 58.8770967364839 2.77967858310494
"5161" 1032 65.561165367196 3.03049100842574
"5162" 1032.2 72.7782764301382 3.6283199009583
"5163" 1032.4 79.4826454508678 5.54761306730144
"5164" 1032.6 85.4455785718333 8.84137868618585
"5165" 1032.8 90.4821448816743 13.6345257104018
"5166" 1033 94.9015686813217 18.6482425143616
"5167" 1033.2 99.1030232906334 24.132535628629
"5168" 1033.4 102.472328037857 30.3297042650114
"5169" 1033.6 104.625872776563 37.243957479282
"5170" 1033.8 105.992430644031 43.592492285943
"5171" 1034 106.505502717419 50.8160389777266
"5172" 1034.2 105.698063135833 57.5517906423449
"5173" 1034.4 103.369613711188 64.8531794785161
"5174" 1034.6 99.4754827768678 70.6026762158532
"5175" 1034.8 94.045274161454 75.4330101779566
"5176" 1035 87.3688914459074 78.7089425715735
"5177" 1035.2 80.1259766225651 80.3493290853608
"5178" 1035.4 72.6233886693009 81.1849581160511
"5179" 1035.6 65.4511184505959 81.2727787362415
"5180" 1035.8 58.5489066497262 80.0076939346647
"5181" 1036 51.4705688774308 78.4536040539732
"5182" 1036.2 44.4901371273032 76.905836752129
"5183" 1036.4 36.9874375116856 75.1797727267881
"5184" 1036.6 29.9004050724504 74.1422509902248
"5185" 1036.8 23.4383942178114 74.9927216633488
"5186" 1037 21.2758290758902 78.1671912321858
"5187" 1037.2 18.8314568676959 82.8793460213665
"5188" 1037.4 15.7059532402708 88.589962462129
"5189" 1037.6 14.6247004779946 93.3075852622419
"5190" 1037.8 15.5241047151275 94.6763991881878
"5191" 1038 16.0641273319762 95.0370961128254
"5192" 1038.2 16.8517026364023 96.3928096316807
"5193" 1038.4 17.7731800413994 97.2758974239026
"5194" 1038.6 21.0296527312924 99.7505371840307
"5195" 1038.8 24.4189317874951 104.071429027879
"5196" 1039 27.9054928289638 108.345730570825
"5197" 1039.2 32.2255314653039 111.912393781305
"5198" 1039.4 36.4123431780539 115.222896065805
"5199" 1039.6 39.6462399814896 115.305229059473
"5200" 1039.8 45.0064355041714 115.874864472242
"5201" 1040 50.4640143249243 117.393102659356
"5202" 1040.2 55.6131225382489 119.484611742077
"5203" 1040.4 59.6455091178821 123.495100609605
"5204" 1040.6 62.6820319034912 123.478351862866
"5205" 1040.8 67.3002312085256 123.502529540898
"5206" 1041 71.2548583719103 123.217916222321
"5207" 1041.2 72.4008338938723 123.242752608973
"5208" 1041.4 72.6335047954567 123.136533284337
"5209" 1041.6 71.0659045620702 123.073507156247
"5210" 1041.8 69.3522580980185 122.969180086203
"5211" 1042 68.4469011675802 122.828887802192
"5212" 1042.2 66.6573072297194 122.858467867281
"5213" 1042.4 64.0194183171442 122.768661723724
"5214" 1042.6 59.8063280701714 122.835970352988
"5215" 1042.8 55.1693440566228 121.817976104076
"5216" 1043 50.0087886479113 120.936275845441
"5217" 1043.2 44.8659164027649 118.733939750485
"5218" 1043.4 39.883052172219 116.9935156762
"5219" 1043.6 36.8082254297587 113.969511143651
"5220" 1043.8 32.4947245576422 110.795528823732
"5221" 1044 27.4082388017381 108.150054391462
"5222" 1044.2 22.1150633163743 105.235053022768
"5223" 1044.4 18.101485386451 101.87206418835
"5224" 1044.6 14.7658911419762 98.9573057508433
"5225" 1044.8 11.7490375195 95.081143412129
"5226" 1045 9.2669335657619 90.7413252912719
"5227" 1045.2 6.97087513970127 84.9083605874686
"5228" 1045.4 3.36222063678456 78.7676974343729
"5229" 1045.6 3.16336884963333 74.581993972029
"5230" 1045.8 4.22553103771492 70.587184558958
"5231" 1046 2.95265512956411 64.2430406835136
"5232" 1046.2 1.8777641468874 59.3743850674398
"5233" 1046.4 3.07249231633334 55.595465130602
"5234" 1046.6 4.08370881854418 50.1074263385507
"5235" 1046.8 5.20958881371797 43.6859699364752
"5236" 1047 6.20448712470833 37.0878509413374
"5237" 1047.2 7.30930366613064 34.5693019722912
"5238" 1047.4 10.6474539844409 31.0813859190278
"5239" 1047.6 14.3144540533863 26.5266358966584
"5240" 1047.8 17.9479880486922 21.7842554614231
"5241" 1048 21.5127918927627 16.5607639675408
"5242" 1048.2 25.6210434442752 11.6151234338848
"5243" 1048.4 29.4137046114333 10.6265517986624
"5244" 1048.6 33.0595602668109 11.0327489945897
"5245" 1048.8 34.2771659797644 12.0343173407842
"5246" 1049 36.4557086306191 12.837880775629
"5247" 1049.2 41.1444416930743 14.6749631914784
"5248" 1049.4 45.9606521645476 17.0061462570933
"5249" 1049.6 50.3056799009345 20.664494570511
"5250" 1049.8 54.2279914184487 24.5583856316125
"5251" 1050 57.4782563936418 29.8461559669588
"5252" 1050.2 60.2004090856525 35.4934833934588
"5253" 1050.4 62.8201323945653 41.2993670626857
"5254" 1050.6 65.2946951009638 47.3483854089334
"5255" 1050.8 66.988987404 53.641444227329
"5256" 1051 66.9076124544094 59.7352520130855
"5257" 1051.2 64.7522643565037 66.1504492395906
"5258" 1051.4 62.8517921893161 72.3575334106118
"5259" 1051.6 60.4415495524334 78.4270640994702
"5260" 1051.8 58.2653811389459 85.259986634779
"5261" 1052 57.7152535534333 91.3222503204675
"5262" 1052.2 59.9708932210164 95.9515102099319
"5263" 1052.4 63.7142336522681 99.2919442718682
"5264" 1052.6 69.74773930775 101.626417536712
"5265" 1052.8 75.3814258467464 103.547901172999
"5266" 1053 82.0994205046502 105.48531794889
"5267" 1053.2 87.8098312389742 107.350389658467
"5268" 1053.4 93.294498203875 109.123731533962
"5269" 1053.6 94.787469822375 108.480022756421
"5270" 1053.8 95.6957433992425 106.51152295772
"5271" 1054 99.1795508976228 102.850062085971
"5272" 1054.2 102.571007269486 98.1743322474334
"5273" 1054.4 106.525688706958 94.120448631529
"5274" 1054.6 110.925960408641 89.2890127182829
"5275" 1054.8 113.872021121985 85.4840556278252
"5276" 1055 114.536760584692 86.2806293806231
"5277" 1055.2 113.59744851781 88.0813593429879
"5278" 1055.4 111.760261692616 88.9568552984334
"5279" 1055.6 109.150409744796 91.7201541646846
"5280" 1055.8 105.765379086426 94.8647707137957
"5281" 1056 101.687019115041 99.3990432596485
"5282" 1056.2 96.828749528697 103.726216222811
"5283" 1056.4 91.9154451963259 107.94143235695
"5284" 1056.6 86.0662977501771 110.375988525567
"5285" 1056.8 79.4798741749286 111.859300648605
"5286" 1057 73.2174300774524 113.794290779415
"5287" 1057.2 67.195217632099 114.927929166754
"5288" 1057.4 61.4754176455606 113.226944704174
"5289" 1057.6 54.5475572498333 111.166908013939
"5290" 1057.8 48.2344201201762 107.379149377686
"5291" 1058 42.3055956769427 103.377684063848
"5292" 1058.2 36.8915450658333 98.180682315754
"5293" 1058.4 32.3687192803774 92.1181102255408
"5294" 1058.6 28.4816721882749 85.863666463129
"5295" 1058.8 25.3696988795833 78.775296865729
"5296" 1059 23.904601155751 71.7190013389055
"5297" 1059.2 23.2312153777222 64.6928000017587
"5298" 1059.4 21.6629326417403 57.1560413175127
"5299" 1059.6 18.5266084005524 50.8681783347133
"5300" 1059.8 14.7814778682695 45.5161430007248
"5301" 1060 10.3064010234544 42.0051482716974
"5302" 1060.2 10.182599822031 41.5002186122918
"5303" 1060.4 12.3404562282778 39.3098783461661
"5304" 1060.6 16.1441079543958 36.050343852829
"5305" 1060.8 20.1377248670359 31.3574665265214
"5306" 1061 23.8284392076748 26.1701331609827
"5307" 1061.2 26.8794850029538 20.2964823081772
"5308" 1061.4 30.9332447845194 15.8177857047686
"5309" 1061.6 36.0571730425974 12.2099137196796
"5310" 1061.8 41.3629120365078 8.80278154787321
"5311" 1062 47.0472927157879 6.55323740131085
"5312" 1062.2 53.3383012930805 4.62617220079195
"5313" 1062.4 59.8849125523165 2.88449353690431
"5314" 1062.6 66.2871132690693 1.78172212157846
"5315" 1062.8 69.7768664017565 3.03477090795321
"5316" 1063 74.3480632884259 6.83474046742532
"5317" 1063.2 79.0122708013876 10.6113275027796
"5318" 1063.4 83.9408048061515 14.9445640475836
"5319" 1063.6 87.5290130357852 19.8037782119724
"5320" 1063.8 89.9109072346473 25.1515000800825
"5321" 1064 91.7208730542828 31.416515869938
"5322" 1064.2 92.6824905426008 37.9361073976523
"5323" 1064.4 93.5067195655543 44.2944455747221
"5324" 1064.6 94.2691079873161 51.6529045183704
"5325" 1064.8 94.3341690193667 58.1809434383624
"5326" 1065 94.2467246047299 65.2933378664049
"5327" 1065.2 91.8603926871274 71.1233400281996
"5328" 1065.4 87.4060610879682 75.1335255489268
"5329" 1065.6 83.0523826478991 80.2880836681817
"5330" 1065.8 78.2803134462564 85.4991616867059
"5331" 1066 72.2548155992281 88.7283271086948
"5332" 1066.2 65.6154778950024 89.791288063298
"5333" 1066.4 58.5313984537736 90.3978047983529
"5334" 1066.6 51.5616140128333 89.9339111940304
"5335" 1066.8 44.2689133281377 88.4883613689986
"5336" 1067 37.8775028209415 87.3320768564128
"5337" 1067.2 31.4249180819955 88.0110192963182
"5338" 1067.4 29.8715237854951 91.1501605956437
"5339" 1067.6 30.3658797170365 95.6612927095353
"5340" 1067.8 31.948105073599 99.4768900117072
"5341" 1068 33.0587523756641 105.06158378356
"5342" 1068.2 34.1267076799427 110.631578775473
"5343" 1068.4 37.3105212907879 111.70446771772
"5344" 1068.6 40.4738655526146 112.329428292707
"5345" 1068.8 45.5897275388333 115.111845960337
"5346" 1069 51.3151134704283 117.810136758825
"5347" 1069.2 57.3932909783134 119.171214153769
"5348" 1069.4 63.5474424993826 119.572094861228
"5349" 1069.6 69.9248742704901 119.183770229159
"5350" 1069.8 76.5526606703334 117.758969221993
"5351" 1070 82.9878831638678 116.20881823525
"5352" 1070.2 89.4639286837381 114.468137182796
"5353" 1070.4 95.9369497822708 112.128607382067
"5354" 1070.6 98.0677256416503 110.998250502199
"5355" 1070.8 97.6003149007083 111.649882787004
"5356" 1071 97.5704213042281 112.609040182642
"5357" 1071.2 96.4173825828465 112.639787881879
"5358" 1071.4 95.243845395307 113.6032157913
"5359" 1071.6 94.0336574692258 114.063328514268
"5360" 1071.8 92.3665809631171 114.837140352116
"5361" 1072 90.4267058482018 116.595991850353
"5362" 1072.2 87.630942825 117.372940657921
"5363" 1072.4 84.4155306473991 119.194172435866
"5364" 1072.6 80.3877205505225 121.189725816967
"5365" 1072.8 75.6518114116626 123.024885794446
"5366" 1073 71.2584534875134 123.647532536889
"5367" 1073.2 65.9133483324224 124.378599568376
"5368" 1073.4 59.4842711828596 124.236795110708
"5369" 1073.6 53.970183786386 123.216996419353
"5370" 1073.8 48.5556979113718 120.571511681167
"5371" 1074 43.1212241547048 118.289897243072
"5372" 1074.2 37.822280549741 116.04466195096
"5373" 1074.4 33.9421718623545 114.668053366045
"5374" 1074.6 31.7644263661714 112.473851354777
"5375" 1074.8 28.0178264319319 110.312562373678
"5376" 1075 22.4615273388711 108.335400061355
"5377" 1075.2 21.8060405380334 107.662050736452
"5378" 1075.4 19.8238824743227 105.792973081959
"5379" 1075.6 15.9899424068333 103.130207790129
"5380" 1075.8 15.4664600721559 101.857098752194
"5381" 1076 15.5221297107816 100.885154516732
"5382" 1076.2 13.3787730133616 98.231203299563
"5383" 1076.4 12.6145283128333 97.353056744629
"5384" 1076.6 10.8619094563333 94.237289888629
"5385" 1076.8 7.82403677173332 88.901539147729
"5386" 1077 7.01886538777211 85.116518288476
"5387" 1077.2 6.35053869608335 82.689478978579
"5388" 1077.4 4.64183076953922 78.6164538495408
"5389" 1077.6 2.33848954737182 74.3218474124175
"5390" 1077.8 1.30571088321515 71.0850177620563
"5391" 1078 1.10079610277084 67.4489975055978
"5392" 1078.2 0.0307797782136171 63.4828059481994
"5393" 1078.4 0.948948834119053 61.2651817011766
"5394" 1078.6 1.53547339852976 57.0636875553255
"5395" 1078.8 1.84342444793171 52.4585595151946
"5396" 1079 2.3997699269697 47.6719181827654
"5397" 1079.2 3.29718704152566 44.0105289839752
"5398" 1079.4 4.90084161725001 40.2685296068374
"5399" 1079.6 6.33717450000981 34.9747169859967
"5400" 1079.8 8.14825861502815 30.4677596337264
"5401" 1080 10.9778234018691 28.6531795045219
"5402" 1080.2 14.6705721393217 25.300948199629
"5403" 1080.4 19.1683827340747 22.7425275700256
"5404" 1080.6 24.3159638387 19.549761877929
"5405" 1080.8 29.4213412949039 16.3133354230937
"5406" 1081 34.9105893735628 11.8733676532937
"5407" 1081.2 39.9966205649745 8.44602411169373
"5408" 1081.4 45.4749996894845 5.9270374293267
"5409" 1081.6 51.8141280849542 3.78803322478838
"5410" 1081.8 58.4529571766922 2.97052206328197
"5411" 1082 65.1041930513442 3.76574983485729
"5412" 1082.2 71.771764788029 4.9722628157812
"5413" 1082.4 77.4421664554597 7.36174933022794
"5414" 1082.6 82.9850391576098 11.085261919129
"5415" 1082.8 87.6439251869 15.252600089029
"5416" 1083 91.2522349852879 20.189143201504
"5417" 1083.2 94.2940063567097 25.9726760260279
"5418" 1083.4 96.7040035776706 32.0396997719081
"5419" 1083.6 98.5061296969129 38.4898476753108
"5420" 1083.8 100.440206566333 45.086067735229
"5421" 1084 102.223806059186 51.8513535535268
"5422" 1084.2 104.410759461118 58.4203199709396
"5423" 1084.4 106.977753094548 64.5754462134807
"5424" 1084.6 111.039377746119 70.0023588143159
"5425" 1084.8 112.542247634125 75.4792356354773
"5426" 1085 109.822700284062 80.6926196629603
"5427" 1085.2 105.557672478078 85.0666098255476
"5428" 1085.4 99.8852105951084 88.7895662763415
"5429" 1085.6 93.9681173250098 91.3391685115408
"5430" 1085.8 87.6907635121863 91.7630044441584
"5431" 1086 81.0509521853856 91.8278022733081
"5432" 1086.2 73.750926622455 89.7952168709534
"5433" 1086.4 66.8073482177676 87.3088083272606
"5434" 1086.6 60.0548941474117 83.9397742779483
"5435" 1086.8 53.7764362357731 80.7207741827435
"5436" 1087 47.3535380866265 76.8163032217842
"5437" 1087.2 40.546362165942 74.082173038879
"5438" 1087.4 33.7348555473225 70.5854020836399
"5439" 1087.6 27.1604181460072 67.4865687431616
"5440" 1087.8 20.6448552612869 64.3263295873764
"5441" 1088 14.5821675383021 61.2904895792853
"5442" 1088.2 8.28009458170431 60.0162027060968
"5443" 1088.4 5.85504521690001 61.6948360592957
"5444" 1088.6 5.97601943565357 63.1036897523762
"5445" 1088.8 6.54527412458333 62.7307203525665
"5446" 1089 7.2719045568098 61.327002472129
"5447" 1089.2 8.14320055195024 57.7408357498823
"5448" 1089.4 8.26080051851191 52.2625319312362
"5449" 1089.6 7.0778460161629 46.8147872436858
"5450" 1089.8 8.33984817502848 42.8841324997998
"5451" 1090 11.3297802910411 38.6972282615057
"5452" 1090.2 14.5818554622949 34.0790221304752
"5453" 1090.4 16.5648755766905 28.3433731409992
"5454" 1090.6 19.383902732119 24.4060925400933
"5455" 1090.8 23.7415627969979 20.7628732139518
"5456" 1091 28.4486823768667 16.5941108186957
"5457" 1091.2 32.9732322014697 12.643145347129
"5458" 1091.4 37.8226937814195 8.67680995285317
"5459" 1091.6 42.5671282211745 5.16072288264667
"5460" 1091.8 48.2963990372868 4.33745288505926
"5461" 1092 54.189423128454 4.70152120554282
"5462" 1092.2 61.0682435677879 4.16330259699267
"5463" 1092.4 68.0433125522424 4.92011528502676
"5464" 1092.6 75.0120870582 6.57605488586237
"5465" 1092.8 81.1296980285659 9.10167778696623
"5466" 1093 87.7689736842816 11.5642663064739
"5467" 1093.2 93.6063516452519 14.2689597385593
"5468" 1093.4 99.3578398823449 18.3176451590011
"5469" 1093.6 104.171880824101 22.9958241738965
"5470" 1093.8 108.385412049133 28.9143722617957
"5471" 1094 111.455069137006 34.8653675787152
"5472" 1094.2 113.903811191937 41.8937497107842
"5473" 1094.4 114.16226117924 48.6012686561988
"5474" 1094.6 113.30772449568 56.2895607282939
"5475" 1094.8 111.325245518006 63.0460462547497
"5476" 1095 108.291584979038 69.3996711444927
"5477" 1095.2 104.910168068799 76.1000349790256
"5478" 1095.4 100.23619802219 82.0616890495576
"5479" 1095.6 94.2191990937118 86.6373450574398
"5480" 1095.8 87.7165776534953 89.9229401839741
"5481" 1096 80.4325322553048 91.4052803713004
"5482" 1096.2 72.6590523004944 91.7981461316545
"5483" 1096.4 65.1535824716159 91.4855936163464
"5484" 1096.6 57.2809668717922 90.3665897961153
"5485" 1096.8 50.0538054093048 88.3340244703862
"5486" 1097 43.4849621157959 84.5053868493415
"5487" 1097.2 37.939191479624 79.7770521397802
"5488" 1097.4 32.5545802113279 74.4834136195796
"5489" 1097.6 28.3076638226051 68.6126475253573
"5490" 1097.8 23.0087935501882 63.0607759645807
"5491" 1098 17.9020185344964 60.7470295655095
"5492" 1098.2 12.251313918103 60.9287794610391
"5493" 1098.4 8.84281053978071 62.339626700329
"5494" 1098.6 7.18733658811594 61.4794041118247
"5495" 1098.8 4.88596599423959 58.0935829614103
"5496" 1099 4.21015718809651 55.718622131329
"5497" 1099.2 5.48350238347618 53.5468584477719
"5498" 1099.4 5.95228565309216 48.3599139390702
"5499" 1099.6 6.18104674905556 42.6516344648698
"5500" 1099.8 7.91591194825641 36.9601078290521
"5501" 1100 10.1765419092749 31.7120431508953
"5502" 1100.2 12.3954509557708 26.888041941904
"5503" 1100.4 14.8231130506992 24.3747675031046
"5504" 1100.6 19.4044600005322 21.5118190788158
"5505" 1100.8 24.2483997187043 18.3260695723871
"5506" 1101 29.7653232807249 16.4580827777435
"5507" 1101.2 35.4521256901709 14.629446717829
"5508" 1101.4 41.1183605681589 11.5562499322453
"5509" 1101.6 46.6369713987667 8.8566231262957
"5510" 1101.8 53.0442587525493 7.09761144007221
"5511" 1102 59.3023472957083 6.1018052716063
"5512" 1102.2 66.0658841211105 5.71244106051457
"5513" 1102.4 72.7612208881743 6.0531214144813
"5514" 1102.6 79.5559137232 8.3762757359957
"5515" 1102.8 86.172007361294 11.4878610072639
"5516" 1103 91.8275896604015 16.0421637354927
"5517" 1103.2 95.8825223240244 21.2727692797582
"5518" 1103.4 98.8479580627157 27.5713341954349
"5519" 1103.6 100.597849532262 33.9249457474862
"5520" 1103.8 101.121780566083 41.5170984274472
"5521" 1104 101.125217073645 49.019723390929
"5522" 1104.2 100.249999868729 55.978571284722
"5523" 1104.4 98.2778319123646 63.2621857928478
"5524" 1104.6 94.7717122454312 69.2518877363029
"5525" 1104.8 89.6844706898798 74.2067131385011
"5526" 1105 83.1760693804259 78.7377922646846
"5527" 1105.2 76.2882637877358 82.1114472310559
"5528" 1105.4 69.4185860454224 84.4444986828277
"5529" 1105.6 61.8352236461306 85.4636693667507
"5530" 1105.8 53.8824335031758 85.7889734220605
"5531" 1106 46.5321508471296 84.9885591054253
"5532" 1106.2 39.5745665251667 82.5603766019068
"5533" 1106.4 32.9937082158575 79.4444359525748
"5534" 1106.6 26.4341796207659 76.2800577347021
"5535" 1106.8 22.914390133496 71.3030873152857
"5536" 1107 21.4348977213627 65.0475946589996
"5537" 1107.2 18.4610678443506 58.2201889691635
"5538" 1107.4 16.1244025836548 51.4511343124862
"5539" 1107.6 14.6514161281782 44.9647498016118
"5540" 1107.8 11.4745146584896 39.938561241879
"5541" 1108 9.31268093626668 39.4820148483957
"5542" 1108.2 8.82681723102017 40.612288759162
"5543" 1108.4 8.63056600477084 40.246892337004
"5544" 1108.6 8.09233891766669 39.5469266578957
"5545" 1108.8 7.79425370619805 40.6987930813761
"5546" 1109 7.89327603520002 41.4466789492624
"5547" 1109.2 7.73047423252299 42.1399669192325
"5548" 1109.4 7.38074016708052 42.3085716348032
"5549" 1109.6 7.28585886024243 42.4199626868563
"5550" 1109.8 7.0291621590379 42.7518980763449
"5551" 1110 6.69457128643335 43.2188986266702
"5552" 1110.2 7.06349862570149 42.8207169153378
"5553" 1110.4 6.15202932517056 41.4775749578151
"5554" 1110.6 6.63831438486668 41.0009511906957
"5555" 1110.8 5.96394367874472 39.4476143282556
"5556" 1111 6.16043982540478 39.2485571369992
"5557" 1111.2 7.46989001571706 38.1444290188383
"5558" 1111.4 8.48525206759472 37.1930867537086
"5559" 1111.6 10.0119465860569 35.0262645994231
"5560" 1111.8 12.665530448869 31.7318538979505
"5561" 1112 15.5550332831833 28.183032541429
"5562" 1112.2 17.8522398380058 23.7766398455083
"5563" 1112.4 18.6370776625407 19.1169109336046
"5564" 1112.6 20.6010270913153 18.3209735033941
"5565" 1112.8 25.5483846848553 17.7833046796235
"5566" 1113 31.7444204066569 16.7807004514937
"5567" 1113.2 38.0659959446938 15.2924529209081
"5568" 1113.4 44.5063718216609 13.4131337080945
"5569" 1113.6 50.996667275207 12.3906312750082
"5570" 1113.8 57.9899770826721 10.5827188778387
"5571" 1114 64.8247900452355 9.10404060308555
"5572" 1114.2 71.7733399987752 7.63889770776856
"5573" 1114.4 78.6191388255147 6.83532168834881
"5574" 1114.6 84.0647273515606 7.29234686857221
"5575" 1114.8 88.3795923612333 11.279997347629
"5576" 1115 93.3416365417262 15.1700693598076
"5577" 1115.2 98.3485189637392 19.8277371562584
"5578" 1115.4 103.284199802339 24.7937801056235
"5579" 1115.6 107.570178732549 30.1914629380949
"5580" 1115.8 110.778688585013 36.2783374668706
"5581" 1116 113.098009418833 43.0313714823242
"5582" 1116.2 114.533362689575 50.1286213141178
"5583" 1116.4 114.12201144735 58.0143121491066
"5584" 1116.6 111.605721082539 65.4430944766343
"5585" 1116.8 108.515235668133 72.037451039629
"5586" 1117 104.083922806267 78.2992769293957
"5587" 1117.2 98.3121941127249 83.5972276205869
"5588" 1117.4 91.903892782846 87.811020748129
"5589" 1117.6 84.5442317313476 89.8028859882147
"5590" 1117.8 76.6157940740936 89.81706242254
"5591" 1118 69.1498921347464 88.7367195966508
"5592" 1118.2 61.3510166347252 86.9373428797236
"5593" 1118.4 54.1002132132791 83.8506182986351
"5594" 1118.6 47.2258179662309 79.2989709336953
"5595" 1118.8 41.6157582330228 73.7941695893606
"5596" 1119 36.8642137776228 67.7881190050974
"5597" 1119.2 32.6101278434929 61.9360685995652
"5598" 1119.4 28.5271947559762 55.2623848417005
"5599" 1119.6 25.4276819004289 48.2644124929717
"5600" 1119.8 23.3179382503876 40.8305120700085
"5601" 1120 21.5817428637611 33.3554870675869
"5602" 1120.2 18.2737783165884 30.0342113699045
"5603" 1120.4 16.2322798289667 31.5021897338624
"5604" 1120.6 14.9679266827908 32.6718913337035
"5605" 1120.8 13.0632664741594 32.3325905200312
"5606" 1121 11.8269316909 29.208639131529
"5607" 1121.2 13.230779668846 26.8908766981417
"5608" 1121.4 15.3840988515 24.5003692157957
"5609" 1121.6 17.8090372128213 21.765209756864
"5610" 1121.8 21.7763665679762 18.6103952633076
"5611" 1122 24.9536731914243 13.8336869440949
"5612" 1122.2 28.3925238265265 10.4922040232427
"5613" 1122.4 33.5278005106199 9.94748188744363
"5614" 1122.6 39.5506909170747 9.16924436974972
"5615" 1122.8 45.5836892309729 8.26839130222205
"5616" 1123 52.0736150270918 6.26720109264588
"5617" 1123.2 58.6759483340334 4.9489321943957
"5618" 1123.4 65.8912917636748 4.28377085542172
"5619" 1123.6 72.7765840280402 4.21804014168075
"5620" 1123.8 80.5707730100421 5.83810509844772
"5621" 1124 86.8866207427334 9.04270364686236
"5622" 1124.2 93.2624877723275 12.721039518529
"5623" 1124.4 98.7323544750057 17.482432662267
"5624" 1124.6 103.825947539117 22.8402005122199
"5625" 1124.8 108.67473325719 28.6624526201647
"5626" 1125 113.173248107117 35.0465712350154
"5627" 1125.2 116.380692356405 41.496444669879
"5628" 1125.4 118.594859468765 48.9303221260268
"5629" 1125.6 119.401169955109 56.8458492783704
"5630" 1125.8 119.974333771867 64.8235852771957
"5631" 1126 118.286626724867 71.9422470523624
"5632" 1126.2 115.266653963492 78.9284297254131
"5633" 1126.4 111.251629059722 85.7194179975735
"5634" 1126.6 106.636547128604 92.2782045537194
"5635" 1126.8 101.296508930011 97.6491613002934
"5636" 1127 95.3223160860677 102.775221331926
"5637" 1127.2 89.511014092847 107.348586204759
"5638" 1127.4 82.948383076951 111.431282722658
"5639" 1127.6 75.6540378075677 114.830561452504
"5640" 1127.8 67.7274768309203 115.909367503868
"5641" 1128 60.6298906832811 114.300852021995
"5642" 1128.2 53.7298622167289 111.807075937622
"5643" 1128.4 47.560686118197 107.078026022447
"5644" 1128.6 42.7691760356279 101.287779443773
"5645" 1128.8 39.2783023689872 94.9293496422213
"5646" 1129 35.8868231448768 87.9747113981725
"5647" 1129.2 33.7001847101624 80.7758952678885
"5648" 1129.4 32.3263356871157 72.7911916981761
"5649" 1129.6 31.6098601105675 65.6210419208252
"5650" 1129.8 32.0120768492724 57.8455129821168
"5651" 1130 33.0276696053458 50.0372160048415
"5652" 1130.2 34.9634239095741 42.5362356924253
"5653" 1130.4 38.1913085925275 35.5486137488114
"5654" 1130.6 42.8528645010775 29.3586910818616
"5655" 1130.8 49.0578727892619 24.2117137698873
"5656" 1131 56.0164604445861 19.7455183910728
"5657" 1131.2 63.2009729576609 16.8064545081635
"5658" 1131.4 70.6955020456822 15.2471656119546
"5659" 1131.6 77.8119497746333 14.031494402082
"5660" 1131.8 85.6226107795606 13.860241775254
"5661" 1132 91.5293819587644 16.425937004198
"5662" 1132.2 98.5139681711707 18.6259808010447
"5663" 1132.4 104.969523532739 21.4222766649173
"5664" 1132.6 109.480854792902 23.1096150444394
"5665" 1132.8 108.313081747119 21.8706087283598
"5666" 1133 107.889968889182 21.1164008523267
"5667" 1133.2 107.757334333764 20.8265100206463
"5668" 1133.4 106.812755588626 21.9188190908532
"5669" 1133.6 106.268992005754 25.2920965892427
"5670" 1133.8 106.928436979538 30.7756692235949
"5671" 1134 107.482383108601 36.5367295509895
"5672" 1134.2 108.406244211252 42.722975954036
"5673" 1134.4 109.175481501905 49.4017757554147
"5674" 1134.6 109.069149775867 55.7142946773624
"5675" 1134.8 107.930191810898 62.8430073133548
"5676" 1135 105.718561601991 69.3009058075501
"5677" 1135.2 101.934589311127 75.6612233612812
"5678" 1135.4 98.0959864080612 81.3083364394835
"5679" 1135.6 94.138767828718 87.381604162206
"5680" 1135.8 89.6631379838202 91.4033769423001
"5681" 1136 82.4483463244855 96.5430702521725
"5682" 1136.2 75.3016330690606 99.1469831162654
"5683" 1136.4 67.6597427688333 100.335908943081
"5684" 1136.6 61.3227273663958 100.201062386442
"5685" 1136.8 53.807156922724 99.4586335652853
"5686" 1137 45.2297620497879 96.9812891084018
"5687" 1137.2 38.5521247894602 92.5776789979798
"5688" 1137.4 34.1430423951623 87.9698838608527
"5689" 1137.6 30.6830180711245 81.5252569167999
"5690" 1137.8 28.6057435002451 74.6423237714467
"5691" 1138 26.7997138635683 65.9912679162013
"5692" 1138.2 25.2526388186311 59.7253582736796
"5693" 1138.4 23.6002924861437 52.3288826724739
"5694" 1138.6 22.0838317998936 45.3211579754182
"5695" 1138.8 20.7342561796561 38.00805116061
"5696" 1139 18.7283150215543 31.9808262702686
"5697" 1139.2 15.7093558754463 32.0915610450645
"5698" 1139.4 11.6900700148993 33.366418859151
"5699" 1139.6 10.4248366057 33.2634634982957
"5700" 1139.8 9.62439721715594 32.3512082830645
"5701" 1140 10.2329364056609 31.7764607818187
"5702" 1140.2 10.8275443807157 30.1372598415526
"5703" 1140.4 12.2813664953996 27.5838105120447
"5704" 1140.6 14.3172150081795 23.5832818559367
"5705" 1140.8 16.7833089673889 21.2066959189438
"5706" 1141 19.7355942290926 16.7494183332772
"5707" 1141.2 23.716686075592 14.1249252743359
"5708" 1141.4 28.3106226358011 10.6497246166774
"5709" 1141.6 33.0847815280592 7.81454429206452
"5710" 1141.8 37.8782045702333 5.73652881632903
"5711" 1142 42.6455133222262 4.43643800320046
"5712" 1142.2 48.5367236901333 3.29584477912903
"5713" 1142.4 54.7493483098007 2.17823275469424
"5714" 1142.6 60.7057123945725 1.03098707809642
"5715" 1142.8 64.7824562564312 1.06062073025946
"5716" 1143 69.3116364036954 2.67358674323248
"5717" 1143.2 75.5394719916159 3.77421659261816
"5718" 1143.4 81.4357990668106 6.05754721967448
"5719" 1143.6 87.5470092398224 8.70991768138178
"5720" 1143.8 93.2438473222197 12.3156357628336
"5721" 1144 98.891380600124 16.3385897577337
"5722" 1144.2 103.670128673523 21.2741776723704
"5723" 1144.4 107.855469118991 26.6378397368594
"5724" 1144.6 111.898260112213 32.524065760198
"5725" 1144.8 115.010355087474 38.6370429940953
"5726" 1145 117.72637239388 45.1186745976755
"5727" 1145.2 120.257271464361 52.0103344434436
"5728" 1145.4 122.055839129833 59.008084036198
"5729" 1145.6 122.588799249939 66.3532263740448
"5730" 1145.8 122.399243541382 72.5127729995161
"5731" 1146 119.692459156674 76.0737853758108
"5732" 1146.2 115.368447482936 80.4155002703222
"5733" 1146.4 109.982242562833 84.7184366812362
"5734" 1146.6 104.30366130213 89.6381679784994
"5735" 1146.8 98.5785358698733 93.398629309889
"5736" 1147 92.1335234443802 97.4808518695822
"5737" 1147.2 86.0160710947629 101.162739986692
"5738" 1147.4 78.3730135889203 105.365431838999
"5739" 1147.6 71.5757656643408 108.563423128577
"5740" 1147.8 64.4680790278795 110.100737487206
"5741" 1148 57.0496124523788 111.108459285038
"5742" 1148.2 49.3221565850833 110.847076437158
"5743" 1148.4 42.0596706045539 110.360237865908
"5744" 1148.6 34.5264973979638 109.756856864303
"5745" 1148.8 28.0613385735113 107.178944382671
"5746" 1149 23.7022767730521 102.288382760676
"5747" 1149.2 19.2543782458817 95.8014551046451
"5748" 1149.4 15.7179310146429 89.2143522487481
"5749" 1149.6 13.4157255043762 82.7590273459004
"5750" 1149.8 11.7355873247388 75.1742703743858
"5751" 1150 10.2127913613333 67.5492630684862
"5752" 1150.2 8.78156512260165 59.9733537618242
"5753" 1150.4 7.2088605144719 52.7117194184905
"5754" 1150.6 7.13597159103334 45.093857152369
"5755" 1150.8 8.38075099673922 38.4215340704467
"5756" 1151 10.3293197904358 33.2334841485266
"5757" 1151.2 9.96502938422771 29.3135951277347
"5758" 1151.4 9.59363256302564 30.3241236117059
"5759" 1151.6 9.79550115740477 29.6732222252362
"5760" 1151.8 10.5113856850334 30.7389350404915
"5761" 1152 11.6807367400261 31.3189768032736
"5762" 1152.2 14.2086415879961 32.0487572336988
"5763" 1152.4 18.8555613140285 32.5774037230924
"5764" 1152.6 24.0722174780659 32.026113579222
"5765" 1152.8 29.5791542468101 30.4682301512221
"5766" 1153 34.3577461570747 27.2997842645773
"5767" 1153.2 39.0011788745833 23.8775249484505
"5768" 1153.4 43.9433928539323 20.2613665060301
"5769" 1153.6 49.3026830422333 16.849430602729
"5770" 1153.8 55.1893818830918 13.9428402294773
"5771" 1154 61.0020489162029 11.6017341425421
"5772" 1154.2 67.615965036845 10.5327567498965
"5773" 1154.4 74.5447706528783 10.7045432162189
"5774" 1154.6 80.880114637 12.0416292457624
"5775" 1154.8 87.5460955534064 14.516106322365
"5776" 1155 93.2170890057644 18.3509079066118
"5777" 1155.2 98.1148364495392 23.704117685929
"5778" 1155.4 101.439563105998 29.4759901886785
"5779" 1155.6 104.369280211951 36.0068147570467
"5780" 1155.8 106.289142436457 42.4903590235761
"5781" 1156 107.435365722676 49.5290987589605
"5782" 1156.2 106.902705553996 56.7846853840942
"5783" 1156.4 105.618398642356 63.9913371984245
"5784" 1156.6 103.702572003339 71.4970055245785
"5785" 1156.8 100.617035288764 78.3159898550601
"5786" 1157 96.0311967364487 84.5554438408982
"5787" 1157.2 90.3189575004487 89.7384021686675
"5788" 1157.4 83.7307442014602 93.2519867503977
"5789" 1157.6 76.8714922052304 95.9326336190996
"5790" 1157.8 69.2521105956302 97.9555194765509
"5791" 1158 61.4204583930124 98.681326756935
"5792" 1158.2 53.5698231192396 98.8014014940978
"5793" 1158.4 45.9476698026476 98.0318488096862
"5794" 1158.6 38.7835333956716 95.0677792160555
"5795" 1158.8 31.9469585334855 90.8477645316943
"5796" 1159 25.9775892036847 87.1794463854263
"5797" 1159.2 20.2787583916548 83.2486478518433
"5798" 1159.4 14.2856300132171 78.839604844443
"5799" 1159.6 8.46600727422659 76.2538012724324
"5800" 1159.8 7.15277229466865 75.1967469914114
"5801" 1160 7.62630541356411 71.6230141020521
"5802" 1160.2 7.07205842475642 65.8808155693598
"5803" 1160.4 6.1155266628936 58.9526379704182
"5804" 1160.6 6.06654952952084 52.301015361154
"5805" 1160.8 7.29639649165476 45.2659661787005
"5806" 1161 9.62047109964584 38.6062463518915
"5807" 1161.2 12.6583437842458 32.243266225654
"5808" 1161.4 16.0437717122724 26.4218643246534
"5809" 1161.6 20.6147179166216 21.6559591791173
"5810" 1161.8 25.9206855919863 17.0647850765996
"5811" 1162 31.9492941907989 12.7102954948876
"5812" 1162.2 38.3784783764729 9.87609077007089
"5813" 1162.4 45.5316887444569 8.21692360757609
"5814" 1162.6 52.8195601141782 7.36962040981868
"5815" 1162.8 60.2007857499243 7.33660492050403
"5816" 1163 67.5067363607262 7.88603702234331
"5817" 1163.2 75.3003377114431 10.0973358428363
"5818" 1163.4 82.2178948029023 13.4668538263014
"5819" 1163.6 88.4473539574919 17.3880403000924
"5820" 1163.8 94.8109940634147 22.1580089582569
"5821" 1164 100.490022606182 27.0263946707569
"5822" 1164.2 105.820593293092 31.8541235744324
"5823" 1164.4 111.801248497231 35.9715645203904
"5824" 1164.6 117.068918808681 37.3025773256616
"5825" 1164.8 116.38331064788 38.5956504535761
"5826" 1165 115.719813236687 42.9173800119827
"5827" 1165.2 115.44858059108 49.4046122378467
"5828" 1165.4 114.803623171902 55.5610431179221
"5829" 1165.6 113.823231014626 62.2268144520945
"5830" 1165.8 112.069631313272 68.888863605792
"5831" 1166 109.304105070645 75.7328421710467
"5832" 1166.2 105.312968355878 81.2425291036683
"5833" 1166.4 101.295563448479 87.2440695005974
"5834" 1166.6 96.7797449610508 92.8854308994768
"5835" 1166.8 91.3356583818059 98.027961722855
"5836" 1167 85.7319542019804 102.542183162894
"5837" 1167.2 78.9261750959638 106.562066935868
"5838" 1167.4 71.8479656078768 109.559299183216
"5839" 1167.6 64.9496747222083 111.179272168129
"5840" 1167.8 57.2266446601061 111.722170938493
"5841" 1168 50.519206719098 112.256044537482
"5842" 1168.2 43.7544936520606 113.722634885811
"5843" 1168.4 40.7283323288949 116.182474715744
"5844" 1168.6 41.8971728898476 115.953072101072
"5845" 1168.8 41.9015565445152 115.622780582084
"5846" 1169 40.7726899741468 113.266138401905
"5847" 1169.2 39.2057921871377 110.078593659216
"5848" 1169.4 36.7283382305191 105.3872841376
"5849" 1169.6 34.4012920104697 100.763877280174
"5850" 1169.8 32.0290604269243 95.6712507712199
"5851" 1170 29.1021279258334 89.8409900634018
"5852" 1170.2 26.0729101491667 83.9217214955873
"5853" 1170.4 23.4753422112004 78.1038293882176
"5854" 1170.6 21.5192483615152 71.6568317930154
"5855" 1170.8 19.4142312750451 65.0017745581761
"5856" 1171 17.7924934244872 57.9915341070521
"5857" 1171.2 16.5930470672511 51.1169500057113
"5858" 1171.4 15.6607468015119 42.7807711864147
"5859" 1171.6 14.0093774286008 36.5095571656174
"5860" 1171.8 11.9391692735674 35.758655040778
"5861" 1172 10.5698063135833 36.9046397109008
"5862" 1172.2 8.36575532737881 37.8215510911404
"5863" 1172.4 8.06499511513006 37.7661555733928
"5864" 1172.6 8.32159673174346 36.6984408631852
"5865" 1172.8 8.49852948317425 34.4667907547086
"5866" 1173 9.29927638373579 33.4038418830681
"5867" 1173.2 9.79323942188212 30.0553424417876
"5868" 1173.4 11.9483281627018 26.3924915225369
"5869" 1173.6 14.6932703568213 25.0592885714905
"5870" 1173.8 17.3362614186852 20.7018262894994
"5871" 1174 19.8770142933627 17.8253987502702
"5872" 1174.2 24.1627920959729 14.5859709012337
"5873" 1174.4 27.6412555537894 10.8755468422829
"5874" 1174.6 31.9553942774817 7.93097596738178
"5875" 1174.8 37.1728295736667 5.73220136236236
"5876" 1175 43.044257294869 4.01914779927188
"5877" 1175.2 48.6102904075667 2.94532100782903
"5878" 1175.4 54.7501391608004 1.35277039365651
"5879" 1175.6 59.8944788602752 1.0858241021988
"5880" 1175.8 65.7241906310152 1.9415483900154
"5881" 1176 72.0088340053333 2.74409439837903
"5882" 1176.2 78.3009520728667 3.79782943926236
"5883" 1176.4 84.0957079879129 6.37620519358357
"5884" 1176.6 89.4900836252949 9.84837095568947
"5885" 1176.8 94.9829780105119 13.3664483672719
"5886" 1177 100.789845176595 17.6620084361972
"5887" 1177.2 106.203927582282 21.3816179087842
"5888" 1177.4 111.270811036525 26.3823513238524
"5889" 1177.6 115.336396871701 30.8070389417224
"5890" 1177.8 115.571149360783 36.274289595604
"5891" 1178 116.277178507368 43.216607621629
"5892" 1178.2 116.152030895065 49.6666249851168
"5893" 1178.4 114.922833546575 56.4651808751965
"5894" 1178.6 113.814277661592 62.9609894009221
"5895" 1178.8 113.606977016049 70.2892579883222
"5896" 1179 113.098009418833 76.9892947929147
"5897" 1179.2 111.315431265641 84.111047606629
"5898" 1179.4 108.320500239633 90.822928708929
"5899" 1179.6 104.846095636146 97.129111001854
"5900" 1179.8 100.070491477442 102.723803417607
"5901" 1180 93.7619268713039 107.026825530997
"5902" 1180.2 86.9470169480942 110.287440350651
"5903" 1180.4 79.6788971730269 111.920523154032
"5904" 1180.6 72.1970782528833 111.419445863279
"5905" 1180.8 65.3172731216594 109.090805253781
"5906" 1181 58.818937165101 105.051963051664
"5907" 1181.2 53.7573265254855 99.8055942426942
"5908" 1181.4 50.0721511407928 93.8636083906966
"5909" 1181.6 46.3375115842734 87.234603879769
"5910" 1181.8 43.7209507074386 80.7954207055895
"5911" 1182 41.2542224950194 73.4685300025593
"5912" 1182.2 38.2382867838114 66.4757216036785
"5913" 1182.4 35.6941130976451 59.379648187129
"5914" 1182.6 34.0399021243506 51.6170911062325
"5915" 1182.8 32.0836453576402 44.190284764129
"5916" 1183 30.6241979416954 36.8037685106808
"5917" 1183.2 27.7119941178895 30.8826344704549
"5918" 1183.4 24.0827516999312 28.9882212044877
"5919" 1183.6 22.7951153655775 27.1033830959779
"5920" 1183.8 23.3451219246609 22.9126412776807
"5921" 1184 26.227893384252 17.9281743020011
"5922" 1184.2 29.5300650403148 12.926833996055
"5923" 1184.4 34.0568249454707 8.44884381020596
"5924" 1184.6 38.995829000174 6.71976440110706
"5925" 1184.8 45.3208071851905 5.07164642473617
"5926" 1185 51.7322810175861 3.84723048679195
"5927" 1185.2 58.6490778640543 3.48152274583833
"5928" 1185.4 65.1930940078334 3.94638950730486
"5929" 1185.6 71.9635466963799 5.3700035291988
"5930" 1185.8 78.680840710369 7.03754694102188
"5931" 1186 85.5530188082471 9.30354466526696
"5932" 1186.2 91.922849848369 12.7173302722719
"5933" 1186.4 97.4153162436334 17.2215916438624
"5934" 1186.6 102.725102260733 22.4102089498957
"5935" 1186.8 106.953997247732 28.5808179448144
"5936" 1187 109.510295524351 35.0308466095055
"5937" 1187.2 112.115274814543 41.9757353563034
"5938" 1187.4 113.527312522572 48.9922833987313
"5939" 1187.6 114.149111490737 56.4844250694302
"5940" 1187.8 113.872142850648 64.2648628872772
"5941" 1188 112.371313795407 71.6384808934339
"5942" 1188.2 109.841851905078 78.5090074890825
"5943" 1188.4 106.270814396127 85.4925236464584
"5944" 1188.6 101.668537730718 91.1664619776675
"5945" 1188.8 96.0153848854167 96.6823013797957
"5946" 1189 89.6094802341716 101.03584734832
"5947" 1189.2 83.0100143393263 104.711861739918
"5948" 1189.4 75.7660822728627 108.355608454879
"5949" 1189.6 68.4894850293986 110.253573319607
"5950" 1189.8 60.5318078780238 111.210182553605
"5951" 1190 52.8996348602688 110.532248002468
"5952" 1190.2 45.8532501087438 108.418098181935
"5953" 1190.4 38.8347114921559 105.764370898226
"5954" 1190.6 32.4520029472432 101.863895440867
"5955" 1190.8 26.7073814768949 97.0504678480367
"5956" 1191 21.1769860932424 91.4814885216745
"5957" 1191.2 17.7843537982169 84.4925156378002
"5958" 1191.4 15.2695127464671 77.2898221041009
"5959" 1191.6 13.891127233 70.0197756276707
"5960" 1191.8 13.084027428121 62.346028960992
"5961" 1192 12.6391783670738 54.5876776427746
"5962" 1192.2 13.0580923444167 46.916580763129
"5963" 1192.4 14.8178205895762 39.4943790025862
"5964" 1192.6 17.5462616948454 32.6891634327194
"5965" 1192.8 21.6958487833699 26.6450976207388
"5966" 1193 27.4278509083851 22.120269534129
"5967" 1193.2 34.0539716791191 18.8144038074505
"5968" 1193.4 41.5573746498936 15.8809151221893
"5969" 1193.6 48.8305683692358 14.2675237994949
"5970" 1193.8 56.4209422635426 13.6847534530593
"5971" 1194 64.3688649848798 14.201028775129
"5972" 1194.2 72.0707952780379 15.5597509694358
"5973" 1194.4 79.9612854575659 17.9508179564779
"5974" 1194.6 87.1104594880202 21.2072243016016
"5975" 1194.8 93.6577140810163 25.1252113495193
"5976" 1195 99.5381562481092 29.6052726709566
"5977" 1195.2 104.879736728429 35.232455053129
"5978" 1195.4 109.89372645897 42.8359883750154
"5979" 1195.6 112.690631855764 49.9607207948532
"5980" 1195.8 113.924553126467 57.640011692529
"5981" 1196 113.86767801719 65.2588035047004
"5982" 1196.2 111.636399685822 72.4466142433313
"5983" 1196.4 108.160384442867 79.697044560629
"5984" 1196.6 103.963559202915 86.1308615859546
"5985" 1196.8 98.9383429191347 92.7941136308413
"5986" 1197 93.6657740839697 98.9581487613563
"5987" 1197.2 88.6968135520072 104.744536269868
"5988" 1197.4 83.0353748625725 109.627033245303
"5989" 1197.6 77.4213334151127 112.496600066805
"5990" 1197.8 71.3347498297564 113.797714699037
"5991" 1198 64.5516125963039 115.681097074041
"5992" 1198.2 56.8973647537333 116.971260198658
"5993" 1198.4 50.1906765961933 117.924907411369
"5994" 1198.6 45.0758423802917 117.924691038671
"5995" 1198.8 40.0604215841515 113.699030591447
"5996" 1199 35.7150185186458 108.964156668942
"5997" 1199.2 31.3845109050269 103.653690124806
"5998" 1199.4 27.5548857780792 98.396966336752
"5999" 1199.6 23.8955175217281 91.6852308519711
"6000" 1199.8 21.6107565590305 84.9311306083403
"6001" 1200 19.7759236959209 77.9525396803165
"6002" 1200.2 18.2721049724123 71.0945215963659
"6003" 1200.4 16.5044872382358 63.73982192769
"6004" 1200.6 14.4953875734675 56.2591316865315
"6005" 1200.8 13.5281019280185 47.9070868932772
"6006" 1201 13.7206255467134 40.612345824489
"6007" 1201.2 13.8351869744065 33.1806085869827
"6008" 1201.4 15.3598228902236 29.3238971737632
"6009" 1201.6 19.9375420808704 27.3853385269068
"6010" 1201.8 25.3551496809023 23.8706500523704
"6011" 1202 31.6170831497171 19.9615744740128
"6012" 1202.2 38.2199727951357 16.7869341163732
"6013" 1202.4 44.8919255867083 13.9753127102768
"6014" 1202.6 51.9510848698333 11.7645715534314
"6015" 1202.8 59.1059708383165 10.1006445840167
"6016" 1203 66.3447551441237 9.83728003325806
"6017" 1203.2 74.0946146792671 10.3767065045869
"6018" 1203.4 81.7209837094885 12.1283275476463
"6019" 1203.6 89.0776207499031 15.3150965753848
"6020" 1203.8 95.4540738505543 19.3049084941872
"6021" 1204 100.560548685069 24.9049132270616
"6022" 1204.2 104.646044154282 31.1855394815428
"6023" 1204.4 107.897427975363 37.8579468303173
"6024" 1204.6 109.537787584845 45.3403692947996
"6025" 1204.8 110.514967068385 53.5733987442669
"6026" 1205 109.913764170394 61.1986054863049
"6027" 1205.2 109.311990390322 68.7903509876639
"6028" 1205.4 109.055570523764 76.7446763975083
"6029" 1205.6 107.22269905165 84.1490447634095
"6030" 1205.8 105.540302788694 91.9029297520531
"6031" 1206 103.980396792141 99.7947394250521
"6032" 1206.2 100.174159572467 106.330085723228
"6033" 1206.4 95.4257692824583 110.730298819087
"6034" 1206.6 90.0972868357207 115.425053059932
"6035" 1206.8 89.6852470437476 116.220137831586
"6036" 1207 90.903983567699 115.411134614338
"6037" 1207.2 92.348808399529 114.673220870781
"6038" 1207.4 93.8378752576005 113.660148175047
"6039" 1207.6 92.4678561450152 115.333627976129
"6040" 1207.8 92.6261046537066 114.432176649833
"6041" 1208 92.8101184132879 113.991555239454
"6042" 1208.2 92.7105082910734 113.464167862529
"6043" 1208.4 93.3053168387917 112.758792865962
"6044" 1208.6 94.3439057907917 112.299000882004
"6045" 1208.8 95.7721201517191 112.086182878
"6046" 1209 97.1476798598487 112.102018506252
"6047" 1209.2 97.1297042818333 112.139235548059
"6048" 1209.4 95.8687923822959 112.094528682079
"6049" 1209.6 94.9713866159583 112.910253754796
"6050" 1209.8 93.5895885816393 113.99857613298
"6051" 1210 91.8308507800176 115.386582347037
"6052" 1210.2 88.9558095009487 117.221063667744
"6053" 1210.4 86.1125474144459 118.657112622529
"6054" 1210.6 81.5782975269742 120.345551070199
"6055" 1210.8 76.561432536482 121.794984581224
"6056" 1211 70.9509469478063 122.816029800926
"6057" 1211.2 64.773663854141 123.093085819437
"6058" 1211.4 58.6586385181667 122.560476100462
"6059" 1211.6 52.2300302133604 120.579203933021
"6060" 1211.8 47.0248048407523 117.673961864588
"6061" 1212 41.5143948032681 114.978024150173
"6062" 1212.2 35.5646713128186 111.505740386497
"6063" 1212.4 30.3818178845476 107.185650364605
"6064" 1212.6 25.0185850009243 102.829253036993
"6065" 1212.8 20.3390336433333 98.1674049001745
"6066" 1213 16.3676111166515 93.458348174629
"6067" 1213.2 12.5806612817899 87.5852405411725
"6068" 1213.4 9.53167448700235 81.5356029959037
"6069" 1213.6 8.16719217546848 74.3532237028723
"6070" 1213.8 7.08703807310258 67.7283055320521
"6071" 1214 5.07339884417084 60.8255587437415
"6072" 1214.2 4.07113553941026 54.446350665129
"6073" 1214.4 3.69304921515335 49.263791794649
"6074" 1214.6 5.92943360280803 47.7152425205214
"6075" 1214.8 9.74574297590651 43.8578096422998
"6076" 1215 13.7879340999487 38.7277063338983
"6077" 1215.2 18.507593303869 34.031586577379
"6078" 1215.4 24.229923871598 30.2793021541055
"6079" 1215.6 30.8176543197619 27.150934770379
"6080" 1215.8 38.0629081736288 25.1725998490268
"6081" 1216 45.0040116763682 23.833639389536
"6082" 1216.2 51.870504692523 23.1140917209566
"6083" 1216.4 59.0838360300078 22.5157786989895
"6084" 1216.6 66.2198808126515 22.915439200504
"6085" 1216.8 73.3764078100265 23.450961628879
"6086" 1217 80.8057953188768 24.9622778891942
"6087" 1217.2 87.6495254214451 26.9298527839055
"6088" 1217.4 93.9176637308446 30.3750095332414
"6089" 1217.6 99.3274326891905 34.8939863321647
"6090" 1217.8 104.704693646631 40.1161570352863
"6091" 1218 108.484943490367 46.4189235569624
"6092" 1218.2 111.4405945496 53.303902817929
"6093" 1218.4 112.614528354971 60.8882881734394
"6094" 1218.6 111.172784159799 68.1958521319472
"6095" 1218.8 108.048165693413 75.1089598436972
"6096" 1219 104.395350269316 81.7898908324394
"6097" 1219.2 101.024412851833 88.5850324512809
"6098" 1219.4 96.6027731223627 96.5683875180261
"6099" 1219.6 91.829249337349 103.189034117488
"6100" 1219.8 86.89375189927 109.133178792622
"6101" 1220 81.2333014568949 113.354317107991
"6102" 1220.2 74.9549925848979 114.295039024129
"6103" 1220.4 68.0705279513408 114.045080115905
"6104" 1220.6 61.3428963929191 112.458962126843
"6105" 1220.8 54.1662003690208 109.657901632973
"6106" 1221 48.5330421248184 105.831314131711
"6107" 1221.2 43.7552633573116 100.471645853216
"6108" 1221.4 40.0524679632247 94.3473577395203
"6109" 1221.6 38.0302836667762 87.2490699401719
"6110" 1221.8 37.6555071314872 80.6008166775136
"6111" 1222 38.2653747555042 73.2674887462303
"6112" 1222.2 40.2669591598333 66.1410434138848
"6113" 1222.4 43.3437789301334 59.2195323903624
"6114" 1222.6 46.6385273372715 52.4741986102077
"6115" 1222.8 51.1600976654107 46.7760500415311
"6116" 1223 57.5238327705248 42.6696910990333
"6117" 1223.2 64.2898530841525 38.9199982736609
"6118" 1223.4 71.3518694278663 36.1183942553158
"6119" 1223.6 78.7737734562681 34.5254807800964
"6120" 1223.8 85.8350494288333 33.4621329758563
"6121" 1224 93.3958641092899 34.1698769541399
"6122" 1224.2 99.1307786850403 37.4081198405083
"6123" 1224.4 103.586954058686 42.7341948555722
"6124" 1224.6 107.369018748124 48.5330942126129
"6125" 1224.8 109.943295477133 55.588798512329
"6126" 1225 111.602799462075 63.0057561660945
"6127" 1225.2 110.99397145573 69.9759415034394
"6128" 1225.4 108.623520368527 77.1359786221745
"6129" 1225.6 105.015395116822 83.5924824768032
"6130" 1225.8 100.630011983985 89.6351247619265
"6131" 1226 95.5030907025981 95.8352659048496
"6132" 1226.2 90.3112966757238 100.620877291376
"6133" 1226.4 83.9099506213762 105.454050570229
"6134" 1226.6 77.272254444219 108.942596675072
"6135" 1226.8 70.5074866694785 111.286062564403
"6136" 1227 63.4061100757157 112.857433360791
"6137" 1227.2 56.3650879158333 114.086192332694
"6138" 1227.4 49.0523089198762 114.322858371058
"6139" 1227.6 41.9723694276061 113.291856513674
"6140" 1227.8 34.6698860374624 111.493361568935
"6141" 1228 29.0287493585725 108.385242107042
"6142" 1228.2 23.9343103178979 103.81073482521
"6143" 1228.4 19.7076187691061 98.3621403286745
"6144" 1228.6 15.8542177142424 91.8945636730381
"6145" 1228.8 13.1320443830936 85.3941673478413
"6146" 1229 11.4899997820587 78.5185752304107
"6147" 1229.2 10.5259908421708 71.180615154229
"6148" 1229.4 10.7337940428465 63.9251830576422
"6149" 1229.6 10.8516602232544 56.361249045379
"6150" 1229.8 11.6708104670257 49.0786433410906
"6151" 1230 13.2346069141096 41.7407180582606
"6152" 1230.2 15.1890824194957 34.8227519438173
"6153" 1230.4 18.4941305275442 28.6583746837676
"6154" 1230.6 23.8358710045157 23.4108690406584
"6155" 1230.8 29.8855463163506 19.152233003198
"6156" 1231 36.5669860183333 16.1212106747569
"6157" 1231.2 43.767614862751 13.8848700794467
"6158" 1231.4 50.830168744809 13.1228594514827
"6159" 1231.6 58.2764669811105 13.8162503380929
"6160" 1231.8 65.4661712753851 15.8932124986463
"6161" 1232 72.5664854596743 18.7374790981404
"6162" 1232.2 78.6860954759 22.8948837941624
"6163" 1232.4 84.1921091470058 27.9399490065428
"6164" 1232.6 88.6247476603682 33.6564567015476
"6165" 1232.8 92.7437313353902 40.1362472071745
"6166" 1233 95.7862486290356 46.7765462976908
"6167" 1233.2 97.2452615690751 54.4877230272279
"6168" 1233.4 97.6504098841268 62.105944186129
"6169" 1233.6 97.3353799029457 69.8472244786346
"6170" 1233.8 95.2235880875745 77.1899213772349
"6171" 1234 91.9148412484957 84.0124153766096
"6172" 1234.2 87.0969350055133 89.960899878769
"6173" 1234.4 81.1155790440098 93.360980460379
"6174" 1234.6 74.3538874048756 94.8269816791572
"6175" 1234.8 66.5964255084524 96.1073682099385
"6176" 1235 59.1147947313743 96.3219166888012
"6177" 1235.2 52.1884186733177 95.3387621560822
"6178" 1235.4 44.878788672881 93.5294420612242
"6179" 1235.6 37.7812186901569 90.5774093353496
"6180" 1235.8 31.3795157482912 87.0086169343098
"6181" 1236 25.6876103321346 82.0205745127314
"6182" 1236.2 20.2848131906922 76.9241647924584
"6183" 1236.4 15.5615244641333 70.920967916229
"6184" 1236.6 11.3555411239264 64.6827920655825
"6185" 1236.8 7.7107361587879 58.5343193952313
"6186" 1237 5.03588363662159 53.1206224146349
"6187" 1237.2 4.00088214987984 52.8220458506639
"6188" 1237.4 4.15868326196668 53.680391313029
"6189" 1237.6 4.69820493852998 53.5638417943987
"6190" 1237.8 5.73387650583334 52.7215511555576
"6191" 1238 8.83466371348718 49.7027953555137
"6192" 1238.2 11.7191930093851 45.2064903335428
"6193" 1238.4 15.2061924106482 40.6369642292772
"6194" 1238.6 18.8234183703566 36.2106609265244
"6195" 1238.8 23.2696816352037 31.7897250085364
"6196" 1239 28.6836376716451 27.5667521853526
"6197" 1239.2 34.6755901897989 24.3988978814049
"6198" 1239.4 41.3512814321629 21.7780072658563
"6199" 1239.6 47.9678601959697 19.8085239548904
"6200" 1239.8 54.7336377704 18.3770218529624
"6201" 1240 61.9289573015476 17.9473674948433
"6202" 1240.2 68.9550284220379 18.5870017215722
"6203" 1240.4 75.9964844843902 20.2511044742086
"6204" 1240.6 82.3720434955081 22.9523920077194
"6205" 1240.8 88.7255801265683 26.7579445984061
"6206" 1241 93.8809473771016 32.1404364201168
"6207" 1241.2 98.0897952316473 38.1036704407802
"6208" 1241.4 101.993762540367 44.5494634433624
"6209" 1241.6 103.665651997006 52.0199919927842
"6210" 1241.8 104.602110259159 59.2981310310127
"6211" 1242 104.007593884174 66.3859803061397
"6212" 1242.2 101.709344358971 73.2081019488877
"6213" 1242.4 98.1358373290833 79.8129585061647
"6214" 1242.6 91.9656092149444 86.3204532707216
"6215" 1242.8 85.5333466522841 89.9229401839741
"6216" 1243 78.879429053115 92.9948229997487
"6217" 1243.2 71.4584947508768 95.1940335156073
"6218" 1243.4 63.917435838529 96.8930295729551
"6219" 1243.6 55.8757527365257 97.5897351884983
"6220" 1243.8 48.3020425327103 97.3320852369444
"6221" 1244 40.8991437393116 96.1818219210421
"6222" 1244.2 33.8066885953095 94.2341988500814
"6223" 1244.4 27.392783609 92.728090317754
"6224" 1244.6 19.8338504302681 91.4799491111725
"6225" 1244.8 13.2999970211534 90.537316747129
"6226" 1245 11.2765074653979 90.7948700557903
"6227" 1245.2 11.8723291325126 91.705729318129
"6228" 1245.4 10.7320858373333 88.005756176629
"6229" 1245.6 7.35667174333334 84.451834606504
"6230" 1245.8 3.07249231633332 81.774222464629
"6231" 1246 5.452591998 81.8174970042957
"6232" 1246.2 5.1260659259697 82.3938351916745
"6233" 1246.4 4.78742044473656 81.529232732
"6234" 1246.6 5.29031247425001 82.261061035879
"6235" 1246.8 6.2032388206795 82.6055929478406
"6236" 1247 7.18975566176191 82.6032390031005
"6237" 1247.2 8.86522219611334 83.594349603009
"6238" 1247.4 10.6115353339762 85.6916923184797
"6239" 1247.6 12.7806261783186 88.5842349495261
"6240" 1247.8 15.1980183309333 92.828703622479
"6241" 1248 17.6182386451384 97.2375357277222
"6242" 1248.2 19.5406183864833 101.306185943179
"6243" 1248.4 22.2256639775108 103.239092115742
"6244" 1248.6 25.8373831463907 103.894251711785
"6245" 1248.8 30.9328609937655 104.340427967248
"6246" 1249 36.3659688018172 104.7027487235
"6247" 1249.2 41.7929187470956 105.484058980522
"6248" 1249.4 47.4470428622688 106.053333146968
"6249" 1249.6 53.3568312443177 106.657758937645
"6250" 1249.8 59.114988209197 107.845165589265
"6251" 1250 64.7697561197899 109.711700822912
"6252" 1250.2 70.7873117720152 111.57464409872
"6253" 1250.4 75.91436121025 114.219308579712
"6254" 1250.6 78.4184115376762 117.878170908529
"6255" 1250.8 77.8909894485539 117.147340300394
"6256" 1251 79.6554451644333 116.248884490079
"6257" 1251.2 83.2756695114048 113.229955456007
"6258" 1251.4 87.4259388616639 110.367324449299
"6259" 1251.6 91.665486288102 106.924157730457
"6260" 1251.8 95.968124532886 103.266864231182
"6261" 1252 101.184783204716 99.792977113482
"6262" 1252.2 106.120781505016 97.4243014135924
"6263" 1252.4 110.052628862291 94.8496506939122
"6264" 1252.6 109.49660606213 93.4607523157216
"6265" 1252.8 109.317545633553 89.072906324809
"6266" 1253 109.749641912125 83.8892655908374
"6267" 1253.2 110.190887664798 77.9166063572005
"6268" 1253.4 111.437889890871 72.2857387109665
"6269" 1253.6 112.862515412275 66.4580545765593
"6270" 1253.8 114.945731624136 60.6793939540942
"6271" 1254 117.19630502772 55.2459461366972
"6272" 1254.2 120.52635461849 51.7078837018478
"6273" 1254.4 122.002119011626 56.1228660208359
"6274" 1254.6 121.160056158733 55.796516302729
"6275" 1254.8 121.363446495167 56.2796175273715
"6276" 1255 122.396113668054 56.8255393038553
"6277" 1255.2 121.867523550625 57.2268587248104
"6278" 1255.4 122.145092867896 57.6392002949103
"6279" 1255.6 122.131220586027 57.8929583566452
"6280" 1255.8 125.713653054854 62.9491285157167
"6281" 1256 125.564932989932 63.7139575264162
"6282" 1256.2 124.992767327007 63.7035695383127
"6283" 1256.4 124.745237889749 64.1762892680764
"6284" 1256.6 124.794434208528 64.9429319023817
"6285" 1256.8 124.599829621301 65.1222716743844
"6286" 1257 124.433661204149 66.0416496884448
"6287" 1257.2 124.35123120194 66.7008716373312
"6288" 1257.4 124.376265498907 67.0583736098764
"6289" 1257.6 123.944772786283 68.119374218209
"6290" 1257.8 123.990894335139 69.6370806525396
"6291" 1258 123.609245881316 71.1801674865773
"6292" 1258.2 123.215965086855 72.8081061396503
"6293" 1258.4 123.023234484317 74.548072316742
"6294" 1258.6 122.671454355414 75.6201641381613
"6295" 1258.8 122.005584825704 77.5130762603548
"6296" 1259 121.769950947567 79.1307926054162
"6297" 1259.2 120.659870552496 81.0237252514211
"6298" 1259.4 119.015453730027 83.9498150475484
"6299" 1259.6 116.454877281548 87.6626508978433
"6300" 1259.8 113.248929375921 90.9511295326915
"6301" 1260 109.687764597785 94.6742571916046
"6302" 1260.2 105.586785748119 97.9650823770576
"6303" 1260.4 100.988062238513 100.902434488089
"6304" 1260.6 95.7578367855348 103.65725292995
"6305" 1260.8 90.0458502885725 105.845214778781
"6306" 1261 84.7015148450274 107.017165696308
"6307" 1261.2 78.6326608269203 106.900737246303
"6308" 1261.4 72.9147770857464 106.070994985738
"6309" 1261.6 66.9634160851061 104.481553642447
"6310" 1261.8 61.1905319697411 102.389214518606
"6311" 1262 55.613192789125 99.511374410504
"6312" 1262.2 49.8916910232306 96.139294827266
"6313" 1262.4 44.8765868372032 91.8817914863619
"6314" 1262.6 40.451168348955 87.2057619838723
"6315" 1262.8 36.9488697807165 81.518790279194
"6316" 1263 34.4199030887179 75.218129705129
"6317" 1263.2 33.6001344900098 68.6857106643878
"6318" 1263.4 32.7488587966199 61.9615336436459
"6319" 1263.6 31.4445975730073 55.4129721761616
"6320" 1263.8 29.3080550456264 48.6759146344049
"6321" 1264 26.9680610202491 41.8447074680391
"6322" 1264.2 23.6620995038656 38.3440340504516
"6323" 1264.4 21.7859388163817 39.3700594264194
"6324" 1264.6 20.5436469558877 39.3684662193138
"6325" 1264.8 20.8943902357222 38.7473093304994
"6326" 1265 23.2929318098207 36.9283787848759
"6327" 1265.2 26.9378918302686 33.6562435847996
"6328" 1265.4 31.0051521945895 29.4188900657144
"6329" 1265.6 34.7302768631629 24.4600452129245
"6330" 1265.8 38.7869699032333 20.0889117309526
"6331" 1266 43.2251872422154 15.684518893365
"6332" 1266.2 48.097809369727 12.0837989035652
"6333" 1266.4 51.9002843232681 7.75782611910729
"6334" 1266.6 51.2159039262828 4.00476926040993
"6335" 1266.8 51.2144769446377 4.12558703969424
"6336" 1267 51.6993057299546 4.11412698373509
"6337" 1267.2 52.6665259006268 3.96471864223773
"6338" 1267.4 52.2153686656548 4.0701499353076
"6339" 1267.6 52.3239824988759 3.80961484580988
"6340" 1267.8 52.0281676436146 3.92873492175403
"6341" 1268 52.4160653827823 4.09068326280249
"6342" 1268.2 52.6622925217464 3.96048526335729
"6343" 1268.4 52.9555097115702 4.21417606300271
"6344" 1268.6 53.7841379250616 4.65899277862903
"6345" 1268.8 55.0310383136954 5.1536655337842
"6346" 1269 58.0195842696008 6.98223172794298
"6347" 1269.2 61.2772185434312 9.67554675194424
"6348" 1269.4 64.3881875700333 13.1667672770957
"6349" 1269.6 67.5480340734147 16.2072565617686
"6350" 1269.8 71.415776109447 19.7465626821858
"6351" 1270 76.1551670054176 23.9027915837695
"6352" 1270.2 79.8278847974964 28.1161451551182
"6353" 1270.4 83.0202373259697 31.5590367427881
"6354" 1270.6 86.4128358650421 36.2767505378323
"6355" 1270.8 89.5604228436159 41.658724193629
"6356" 1271 93.3831639726486 47.7420896448138
"6357" 1271.2 95.7058323315108 52.3021670222903
"6358" 1271.4 98.1250186941667 58.5011750318957
"6359" 1271.6 99.6358645790507 64.8280068062486
"6360" 1271.8 99.4573654036686 70.6009908788114
"6361" 1272 97.0787021457976 75.7420607389505
"6362" 1272.2 94.3888031256958 81.6817231360915
"6363" 1272.4 91.9249573746515 87.8413691265966
"6364" 1272.6 88.9508162848333 93.9014418307812
"6365" 1272.8 87.7601482362905 98.8219182624576
"6366" 1273 89.2647181695796 104.215300725054
"6367" 1273.2 91.4244825387523 107.300352957197
"6368" 1273.4 91.5992181124333 106.461110929043
"6369" 1273.6 90.402480388197 106.735763754174
"6370" 1273.8 86.9088762202762 106.761559875872
"6371" 1274 81.7574075775152 108.104812827265
"6372" 1274.2 76.2958356849203 108.808579995086
"6373" 1274.4 70.4779139443564 110.220574673975
"6374" 1274.6 64.1874453770722 110.441021439189
"6375" 1274.8 58.1826185818333 108.732908347598
"6376" 1275 52.8445768358922 105.726680170129
"6377" 1275.2 47.2888896110392 101.602871096011
"6378" 1275.4 42.7607352442065 97.0653133502783
"6379" 1275.6 38.1248694463333 91.8775546962173
"6380" 1275.8 34.3314232991534 86.024647750689
"6381" 1276 30.3307026617358 80.2115893920315
"6382" 1276.2 26.429803543721 74.3064469874324
"6383" 1276.4 22.9664866596856 67.8196586905268
"6384" 1276.6 19.2749175752378 61.8083709470728
"6385" 1276.8 15.3408243118333 56.1549970055161
"6386" 1277 10.5677346600887 52.4810420498418
"6387" 1277.2 7.64066090989583 53.2576531536603
"6388" 1277.4 6.71188110230001 55.6234181440624
"6389" 1277.6 6.34633852017451 56.9007807325761
"6390" 1277.8 5.0331240169129 58.8087193172086
"6391" 1278 4.06449749916276 59.5766746206702
"6392" 1278.2 3.10635934737682 58.8843428581182
"6393" 1278.4 3.56650535073861 58.2399334687501
"6394" 1278.6 3.71796368046255 56.7890105765223
"6395" 1278.8 3.09711403717817 54.4776874007497
"6396" 1279 3.04328200205835 52.145227018354
"6397" 1279.2 3.35068578561906 49.0419788684719
"6398" 1279.4 3.86225266525001 45.228873716129
"6399" 1279.6 4.56368552909361 41.5706931095126
"6400" 1279.8 5.4516512471377 39.3190767990421
"6401" 1280 6.22164238864763 35.8110974692433
"6402" 1280.2 7.55140717183334 33.2210781614989
"6403" 1280.4 8.07238766885933 31.9447140524797
"6404" 1280.6 9.24067835882131 30.723039467864
"6405" 1280.8 10.3584471289919 30.1028388877632
"6406" 1281 13.0635653009039 28.9138631495643
"6407" 1281.2 16.7086088691548 26.956199341879
"6408" 1281.4 20.4945200707403 24.5038915620476
"6409" 1281.6 23.7304847726216 20.7166471122349
"6410" 1281.8 26.8325055983745 16.7486263809173
"6411" 1282 28.2641754759243 12.2802293212881
"6412" 1282.2 28.0439144732868 12.3216054535593
"6413" 1282.4 29.1601667202098 12.7714416294349
"6414" 1282.6 29.6151658418815 13.4596264208399
"6415" 1282.8 32.0046131220476 14.7342329245933
"6416" 1283 36.2164622470334 15.797859288829
"6417" 1283.2 41.1313944765894 16.7705865024095
"6418" 1283.4 46.1724242473682 17.6564504482802
"6419" 1283.6 51.634926174151 18.8563510187996
"6420" 1283.8 57.1213104965084 20.208616744354
"6421" 1284 62.3629391136334 22.6309091021957
"6422" 1284.2 67.4579517088659 25.3432819884334
"6423" 1284.4 71.9553352612399 29.6001072749752
"6424" 1284.6 76.9670976079103 33.2893806676565
"6425" 1284.8 81.9745800550531 37.6334786880411
"6426" 1285 86.5797519466136 42.0203757037005
"6427" 1285.2 91.4285138644716 46.7549917905439
"6428" 1285.4 95.7831295102908 51.5985176611077
"6429" 1285.6 98.8886049263495 57.7045047161613
"6430" 1285.8 100.737659583493 64.143176361206
"6431" 1286 101.164803509589 70.0357519838849
"6432" 1286.2 101.390700919726 76.5673680311647
"6433" 1286.4 102.522021028155 83.1188242328433
"6434" 1286.6 102.304102810548 90.0112781870251
"6435" 1286.8 100.503121089387 96.1996238219752
"6436" 1287 98.7322810868661 103.000384171129
"6437" 1287.2 95.2726620796159 107.527277320607
"6438" 1287.4 90.582383388482 110.337173017859
"6439" 1287.6 85.0800751521872 113.438203138729
"6440" 1287.8 80.1972991545547 115.482605899572
"6441" 1288 74.7661747827899 117.026979528303
"6442" 1288.2 69.0365564124386 119.363284781668
"6443" 1288.4 64.8794940970022 120.511398546895
"6444" 1288.6 60.7553204400446 119.676319456763
"6445" 1288.8 55.0824305601134 117.031720912649
"6446" 1289 49.7811758094048 114.050228771158
"6447" 1289.2 43.8652048386841 110.720045336741
"6448" 1289.4 38.6039804212143 106.9321852037
"6449" 1289.6 33.5692406341515 102.528298283856
"6450" 1289.8 28.6772506272879 97.9726694716745
"6451" 1290 23.5258943859286 93.15851743551
"6452" 1290.2 18.451181850375 89.6501886839624
"6453" 1290.4 11.9022066138465 87.2985590941817
"6454" 1290.6 11.0306801610333 88.732768443029
"6455" 1290.8 10.4940758691667 86.6065460607401
"6456" 1291 9.13778846741871 82.2349379905924
"6457" 1291.2 8.47315486673332 84.059118159029
"6458" 1291.4 7.94087802883334 81.7036661499551
"6459" 1291.6 7.71758140415335 81.652188262769
"6460" 1291.8 7.52290930424798 80.8670403464949
"6461" 1292 6.77246545783334 79.4088994550437
"6462" 1292.2 6.29383862152009 77.2108440497796
"6463" 1292.4 5.67800304955486 74.2041908073695
"6464" 1292.6 4.77761472685773 70.2753328939339
"6465" 1292.8 4.54090270961712 65.7269705322912
"6466" 1293 4.40318441108333 60.7845252070219
"6467" 1293.2 3.62673930514103 55.9543019319752
"6468" 1293.4 3.10494822108334 51.4820446979624
"6469" 1293.6 3.89144815947717 48.3677598467455
"6470" 1293.8 3.7251191577928 46.7692134118317
"6471" 1294 3.74116216118276 47.2872819402736
"6472" 1294.2 3.89948562957362 48.1355739649083
"6473" 1294.4 4.37721968728335 48.542621591104
"6474" 1294.6 5.32655490122085 49.0343285480665
"6475" 1294.8 7.1265298732879 49.9526831256518
"6476" 1295 10.5601765396465 50.5202561652609
"6477" 1295.2 14.6751008702171 50.1908532004662
"6478" 1295.4 18.9788361806288 49.6782832036745
"6479" 1295.6 23.3988420428678 48.3312105425773
"6480" 1295.8 27.8672939683682 47.3920975071407
"6481" 1296 32.9732322014697 47.3370322564813
"6482" 1296.2 38.3407717692355 47.5515875951942
"6483" 1296.4 43.5308942766486 48.8681684270095
"6484" 1296.6 48.6877290574965 50.6678000700238
"6485" 1296.8 53.8984391548333 52.8939334947711
"6486" 1297 59.1584356740971 55.4421406218543
"6487" 1297.2 62.3983196163938 59.7477195464917
"6488" 1297.4 64.7995234576018 64.024600618508
"6489" 1297.6 68.7814771846873 67.4360060268706
"6490" 1297.8 73.4404603972729 68.0721241274257
"6491" 1298 78.618898381721 67.2784672532526
"6492" 1298.2 83.4901103106458 64.5928778875978
"6493" 1298.4 88.6556383721597 61.5934825321817
"6494" 1298.6 92.941845604414 57.7463833029355
"6495" 1298.8 97.2608944652439 53.6892739816975
"6496" 1299 101.200302916285 49.7559489464194
"6497" 1299.2 105.818219038525 47.6085130303524
"6498" 1299.4 110.656487809898 48.1855019423871
"6499" 1299.6 112.817422887446 50.0951654992903
"6500" 1299.8 113.972054481636 53.7232632988383
"6501" 1300 115.397143832737 59.1911945466452
"6502" 1300.2 117.551524001051 64.6332713777486
"6503" 1300.4 118.498671969233 70.6786304940957
"6504" 1300.6 119.633415997284 76.3408900145027
"6505" 1300.8 119.17638043426 79.4877222086459
"6506" 1301 117.049606990418 80.72177593532
"6507" 1301.2 113.963500212167 85.1905069572031
"6508" 1301.4 109.701231944492 90.19714599861
"6509" 1301.6 105.770187368611 94.7397553769809
"6510" 1301.8 100.829677423333 98.9416878718659
"6511" 1302 95.1109470063833 103.032840075879
"6512" 1302.2 89.3116495788186 105.932870623835
"6513" 1302.4 83.1832110936716 108.470158706938
"6514" 1302.6 76.4390650037084 110.169082132785
"6515" 1302.8 69.847898927785 110.230722177694
"6516" 1303 62.6304886588768 109.722989833259
"6517" 1303.2 56.4158884623986 107.696612475825
"6518" 1303.4 49.8272516027552 104.807772366895
"6519" 1303.6 44.8615863713986 100.353111244564
"6520" 1303.8 40.587699865598 94.4148427793202
"6521" 1304 37.4738967282048 88.083650348029
"6522" 1304.2 35.08483303475 81.3468863854207
"6523" 1304.4 34.2204241049084 74.130856896004
"6524" 1304.6 34.0116772248455 67.202312839312
"6525" 1304.8 34.8480251371296 59.3219488009068
"6526" 1305 37.0412240618569 52.6853314568114
"6527" 1305.2 40.3550537584405 45.8872649267719
"6528" 1305.4 44.6988689119023 40.1075557804049
"6529" 1305.6 49.5846260756703 34.745616481879
"6530" 1305.8 55.3087336264965 29.8413584536027
"6531" 1306 61.8975713716795 26.3045846388213
"6532" 1306.2 69.0704927619667 24.755688999829
"6533" 1306.4 76.1111177024158 25.5427625229312
"6534" 1306.6 82.6431790720402 27.6355350033704
"6535" 1306.8 88.7153222782752 31.9128953068383
"6536" 1307 93.9001594226648 36.7334494795448
"6537" 1307.2 97.7024555421275 42.7286235478584
"6538" 1307.4 99.9916586692266 49.0652345921964
"6539" 1307.6 101.441056094205 56.0646171717337
"6540" 1307.8 102.300551404557 62.7771599184056
"6541" 1308 102.596205953298 69.9741828090933
"6542" 1308.2 102.2231176006 76.8841994822957
"6543" 1308.4 101.477172723096 84.1938101637415
"6544" 1308.6 99.066087556777 91.3107729561009
"6545" 1308.8 96.5580615723656 98.0817441545
"6546" 1309 93.438718929341 104.618186192514
"6547" 1309.2 89.8044510399018 107.700710541225
"6548" 1309.4 85.3961219550714 106.9321852037
"6549" 1309.6 78.9661997690152 107.455694732265
"6550" 1309.8 72.2452984542262 106.825544373808
"6551" 1310 65.926879680442 105.009828013042
"6552" 1310.2 59.7175919594216 101.986614440408
"6553" 1310.4 54.6943143843551 97.7001938128247
"6554" 1310.6 50.2581848780734 92.219830849369
"6555" 1310.8 47.8195359138198 85.5373530423993
"6556" 1311 48.1147969283834 78.9554271370915
"6557" 1311.2 48.8922070154176 72.1052802338257
"6558" 1311.4 50.1393889732266 64.8760009555785
"6559" 1311.6 51.647659899845 57.7628912574895
"6560" 1311.8 53.8264717138659 50.7350885132812
"6561" 1312 56.4064602779323 43.6338978255576
"6562" 1312.2 59.9833978131237 37.0834885885484
"6563" 1312.4 64.6586074062057 31.4413291578631
"6564" 1312.6 71.1087235802667 27.2396475766957
"6565" 1312.8 77.3522885653828 25.0762534744367
"6566" 1313 84.0709755471274 24.469313369682
"6567" 1313.2 90.6729344115683 24.2568847576712
"6568" 1313.4 97.2992386548804 24.015694371529
"6569" 1313.6 103.7031068572 24.0979159968957
"6570" 1313.8 106.151776608421 21.8740061743765
"6571" 1314 104.944800818998 22.2515197863049
"6572" 1314.2 104.011883425527 22.9343399920937
"6573" 1314.4 105.134202342863 21.7114220175768
"6574" 1314.6 105.012375007312 21.5735475329882
"6575" 1314.8 105.39847016891 20.627297915629
"6576" 1315 104.040547628136 26.5644641194314
"6577" 1315.2 104.036320812633 27.4473653670957
"6578" 1315.4 104.4690662093 28.338820884229
"6579" 1315.6 104.149133060868 30.0977070878532
"6580" 1315.8 104.063978887986 32.4849921597269
"6581" 1316 103.555973422333 36.0657415378732
"6582" 1316.2 102.42913358326 40.3480891186684
"6583" 1316.4 101.902986645531 45.4175708367686
"6584" 1316.6 101.777389842033 50.538659733229
"6585" 1316.8 102.706218825242 55.6486944092768
"6586" 1317 103.313101146339 61.2307287771403
"6587" 1317.2 104.161579205471 66.7710346710741
"6588" 1317.4 106.091813892361 71.7485578215246
"6589" 1317.6 106.562602840383 77.2995875086565
"6590" 1317.8 104.74756878244 81.2642011042719
"6591" 1318 100.827212417909 83.0239802146227
"6592" 1318.2 95.4815776064797 84.1680433417998
"6593" 1318.4 89.7937806054635 85.0260373597181
"6594" 1318.6 84.0824305723334 84.4952553439398
"6595" 1318.8 78.4447197102037 83.3489348802772
"6596" 1319 72.9492636356504 81.5842366807266
"6597" 1319.2 67.8384609975866 79.3185328402979
"6598" 1319.4 62.4086012141092 76.4805524829911
"6599" 1319.6 57.361343079029 73.3286315981616
"6600" 1319.8 53.308083329486 69.3624012060238
"6601" 1320 49.2666674576075 64.8238644677742
"6602" 1320.2 44.9771223366771 60.1017920678165
"6603" 1320.4 40.1625649095034 56.5489579377991
"6604" 1320.6 35.4188583878021 52.6856178324415
"6605" 1320.8 30.4247060443958 48.2553868340665
"6606" 1321 25.716835947779 44.5120215590421
"6607" 1321.2 22.4732552587121 41.1492648402805
"6608" 1321.4 21.3001976659297 38.3059901294543
"6609" 1321.6 21.6279967176905 36.6048761682719
"6610" 1321.8 20.7934163098333 36.9533727933616
"6611" 1322 18.2799706629147 38.4297390652453
"6612" 1322.2 16.6406246418213 40.4175791131893
"6613" 1322.4 14.3988482856008 43.3932281265476
"6614" 1322.6 10.7765759539569 46.3170582079717
"6615" 1322.8 8.25788919150776 48.3114298788965
"6616" 1323 8.81348994894727 50.323218259167
"6617" 1323.2 8.69607151984554 53.9033079661412
"6618" 1323.4 7.82748777932702 58.9852473192809
"6619" 1323.6 6.84845977139432 64.1245431400924
"6620" 1323.8 6.20090433002815 68.9292712782459
"6621" 1324 7.48731703080803 74.0020603625974
"6622" 1324.2 9.16338377441666 79.0208798783374
"6623" 1324.4 10.8888728233564 84.5274818306521
"6624" 1324.6 13.5366578419069 89.1398036720114
"6625" 1324.8 15.596215037735 94.3234842586208
"6626" 1325 17.7490524442833 99.261463943929
"6627" 1325.2 21.6143010392026 103.293985278714
"6628" 1325.4 25.3352456883872 107.00893806856
"6629" 1325.6 28.004191033719 108.7756805935
"6630" 1325.8 30.4267345384427 108.501660026254
"6631" 1326 33.7580749890606 109.603685519356
"6632" 1326.2 38.3486698641617 111.946587886398
"6633" 1326.4 43.0616757147928 115.047665139683
"6634" 1326.6 46.8525572872879 118.79671516348
"6635" 1326.8 51.0456915788853 121.037437106999
"6636" 1327 53.861597317009 120.558151454264
"6637" 1327.2 57.3457825512523 119.74236790244
"6638" 1327.4 62.0340526121667 119.51271209251
"6639" 1327.6 67.7947593325933 119.648965071689
"6640" 1327.8 73.2421583858333 120.083008704546
"6641" 1328 79.0937670951716 120.251652131188
"6642" 1328.2 84.8410267938035 119.259339201413
"6643" 1328.4 85.7973587007366 118.899589639952
"6644" 1328.6 84.4656196413172 118.032702893726
"6645" 1328.8 84.3018943092143 116.619500011939
"6646" 1329 86.1503353606905 113.713923777177
"6647" 1329.2 88.6603634423249 110.723789301468
"6648" 1329.4 91.8961896408958 107.820086026504
"6649" 1329.6 96.0955920063506 105.021603618664
"6650" 1329.8 101.170464423208 101.868484492973
"6651" 1330 105.664405160537 99.8942338794994
"6652" 1330.2 108.511417326398 100.356564353611
"6653" 1330.4 107.043507914561 100.774204158959
"6654" 1330.6 105.878549630541 101.665734039214
"6655" 1330.8 104.859961291656 102.221442457129
"6656" 1331 102.390157323713 103.545643370929
"6657" 1331.2 98.5162205327534 106.116151027129
"6658" 1331.4 94.0358794459461 108.891816571383
"6659" 1331.6 89.3693521311617 112.434879707114
"6660" 1331.8 84.2599834630245 114.501229477835
"6661" 1332 78.3974124177366 115.394351926952
"6662" 1332.2 72.096323835529 115.723098833129
"6663" 1332.4 65.8873681442247 115.847277946955
"6664" 1332.6 59.4905431016095 116.155198341144
"6665" 1332.8 52.927853050881 115.302717590653
"6666" 1333 46.9233701703788 113.769843474538
"6667" 1333.2 40.2175025430714 112.013852575986
"6668" 1333.4 34.2990672587257 109.333779491883
"6669" 1333.6 28.553768460505 105.837127129577
"6670" 1333.8 23.4325173408483 101.70989864495
"6671" 1334 19.0030129672065 97.3385242499648
"6672" 1334.2 15.2209871250641 92.3348745486675
"6673" 1334.4 11.5740847377048 86.993131948429
"6674" 1334.6 7.84720782271941 81.5104668842556
"6675" 1334.8 5.24953454264104 77.0706128839367
"6676" 1335 4.19879992981984 76.626891408602
"6677" 1335.2 4.48365727080593 77.4020119535126
"6678" 1335.4 4.37662957992426 76.7288045444018
"6679" 1335.6 2.90248519621429 73.7529774335576
"6680" 1335.8 2.97512460208334 73.351915182004
"6681" 1336 3.50917176206062 73.2353689785836
"6682" 1336.2 3.51351078675981 72.8908504174673
"6683" 1336.4 1.90407974533334 72.5399940809194
"6684" 1336.6 1.67039723113333 73.472002029579
"6685" 1336.8 2.13073901457105 73.4580619524569
"6686" 1337 1.79072628695274 72.8018602589648
"6687" 1337.2 2.60967954470348 71.8325994849732
"6688" 1337.4 3.63351581272618 71.7221651077719
"6689" 1337.6 4.71319425990231 71.8919590528187
"6690" 1337.8 6.05344233721797 72.3563035544257
"6691" 1338 8.55048458761594 72.8629599213138
"6692" 1338.2 11.9752881018877 73.6546017719551
"6693" 1338.4 16.2106425591333 74.7204724989624
"6694" 1338.6 20.8713104812333 75.7201143652624
"6695" 1338.8 25.4980472301856 77.7246107128677
"6696" 1339 30.4304451982846 79.6273831065315
"6697" 1339.2 35.7231324948333 80.9703146700521
"6698" 1339.4 41.3287309009405 81.4913924375219
"6699" 1339.6 47.1919409830773 82.5911613354095
"6700" 1339.8 53.1584445265334 84.1353895351915
"6701" 1340 58.7538425054334 86.663379956169
"6702" 1340.2 63.985169900616 90.4131376333029
"6703" 1340.4 69.5329121286905 93.8199996847004
"6704" 1340.6 74.5842786160587 97.2406038915516
"6705" 1340.8 78.0987419511515 102.368969296902
"6706" 1341 81.0683911789826 107.639156467935
"6707" 1341.2 83.0171132281863 111.06472191607
"6708" 1341.4 85.5321276511667 110.6970701547
"6709" 1341.6 89.3155588334524 108.539525248462
"6710" 1341.8 94.8126827427317 106.050139017468
"6711" 1342 100.274536127162 103.511927983308
"6712" 1342.2 103.487689570781 99.6772367289342
"6713" 1342.4 105.517932864471 95.055178688329
"6714" 1342.6 107.223490659083 89.4245428699862
"6715" 1342.8 110.055268348521 84.4469662207915
"6716" 1343 113.149368213163 79.9659649142719
"6717" 1343.2 116.931452910204 76.9014606750841
"6718" 1343.4 119.082459468866 76.7173831116452
"6719" 1343.6 117.800662851759 77.5936257123631
"6720" 1343.8 116.731595482436 78.6319007774699
"6721" 1344 116.607775862729 81.1990736409197
"6722" 1344.2 116.965545603461 85.175299367036
"6723" 1344.4 116.603247131833 89.096274576229
"6724" 1344.6 114.949090008845 93.4561601361065
"6725" 1344.8 113.412401556412 96.801697398876
"6726" 1345 111.666821329857 97.3319408547917
"6727" 1345.2 108.83701278094 100.088625859272
"6728" 1345.4 105.702699693655 104.103884932629
"6729" 1345.6 102.50811135469 108.309242876665
"6730" 1345.8 98.6825296467554 111.836820368259
"6731" 1346 93.9421927942807 115.463451595129
"6732" 1346.2 90.717684075126 116.926342131178
"6733" 1346.4 86.4010804076734 118.267641765529
"6734" 1346.6 81.4705029995952 118.820319457843
"6735" 1346.8 75.9009461029533 120.687554023689
"6736" 1347 70.311070199115 121.634644751819
"6737" 1347.2 64.505197429236 121.710159496363
"6738" 1347.4 57.9563044351982 121.110779021629
"6739" 1347.6 51.3361308850965 120.060232631037
"6740" 1347.8 45.4732681159069 118.527670837703
"6741" 1348 39.8030306389951 115.589456872394
"6742" 1348.2 34.4839070407424 112.229663267311
"6743" 1348.4 28.9784863839286 108.990816876415
"6744" 1348.6 24.2207598514333 105.702712732775
"6745" 1348.8 19.1868490247083 101.911082867957
"6746" 1349 16.1837886324635 98.566818661992
"6747" 1349.2 13.9666535522296 97.2758974239026
"6748" 1349.4 14.8215298358333 97.8002269878512
"6749" 1349.6 14.923028301597 97.2928657940017
"6750" 1349.8 15.0651987822641 97.2721666435598
"6751" 1350 15.2420033481169 96.309623627741
"6752" 1350.2 15.4222062819527 96.0015347408604
"6753" 1350.4 15.8370855651075 95.0664859067581
"6754" 1350.6 16.2613917920152 93.6825889710836
"6755" 1350.8 17.1129167111833 90.874858156529
"6756" 1351 17.0569302754896 87.1903015697853
"6757" 1351.2 17.5394501174785 83.1876247682581
"6758" 1351.4 17.1220043645134 78.328703616369
"6759" 1351.6 16.3067120371933 73.322704867729
"6760" 1351.8 15.8137532096191 67.9758263880576
"6761" 1352 14.4858882842724 62.6854008270315
"6762" 1352.2 13.124206224463 57.1918797928698
"6763" 1352.4 9.50696084329649 52.3896712272869
"6764" 1352.6 8.23496826779253 51.7730438983739
"6765" 1352.8 8.73499393206712 52.1365018595446
"6766" 1353 10.4459930473148 50.9843874917957
"6767" 1353.2 14.2204945626852 49.0899243108327
"6768" 1353.4 17.7714978531104 45.4619305743338
"6769" 1353.6 22.0060869327652 42.2606336999018
"6770" 1353.8 26.5650928653755 38.4186082085869
"6771" 1354 30.4033832697636 33.9870540569081
"6772" 1354.2 33.5474137715924 28.7569155030085
"6773" 1354.4 36.9609856062287 23.2539618349314
"6774" 1354.6 40.4731496135392 17.8666368410114
"6775" 1354.8 43.7978762699982 13.0625755008213
"6776" 1355 47.0555267719613 10.0708261985709
"6777" 1355.2 51.902948022339 11.3478265418257
"6778" 1355.4 58.0941024779697 12.7936227236972
"6779" 1355.6 63.844194942126 15.6686689557754
"6780" 1355.8 69.171260618619 18.2070147328433
"6781" 1356 74.445291227031 21.7187220614081
"6782" 1356.2 79.3453780557984 25.5409709370825
"6783" 1356.4 84.0496099944963 30.016171215556
"6784" 1356.6 88.9685195056061 34.2455004950495
"6785" 1356.8 93.140837922229 38.9217284458104
"6786" 1357 96.8072391636721 43.959952536871
"6787" 1357.2 100.10981274944 49.7916633816571
"6788" 1357.4 102.79774824328 55.8619805531609
"6789" 1357.6 104.854209612333 62.2920247066957
"6790" 1357.8 104.775186539899 68.7904494383355
"6791" 1358 104.205873587327 76.0330466388519
"6792" 1358.2 102.882866180344 81.9139239676834
"6793" 1358.4 101.83786464177 89.1273336445721
"6794" 1358.6 101.135690239548 95.8533410420251
"6795" 1358.8 99.3132949882924 102.355522588227
"6796" 1359 99.9709261074891 105.273361631654
"6797" 1359.2 101.757233016978 104.045805945182
"6798" 1359.4 101.600390879791 103.230775382312
"6799" 1359.6 102.417520148026 102.226435673244
"6800" 1359.8 103.842951948544 100.468823600629
"6801" 1360 107.483929504516 98.9679359077998
"6802" 1360.2 110.605395934033 97.6302683546114
"6803" 1360.4 109.592771705833 97.4040588806647
"6804" 1360.6 108.854120080489 97.4045385245773
"6805" 1360.8 108.355628983598 97.534046142882
"6806" 1361 107.077248170622 98.3863000181996
"6807" 1361.2 105.139665160135 100.715175648731
"6808" 1361.4 102.352608338526 104.363532170629
"6809" 1361.6 98.8489399220191 108.786808332272
"6810" 1361.8 95.9239451902991 112.891876895485
"6811" 1362 90.2557965589373 116.196870741428
"6812" 1362.2 85.2771587417793 118.152905756305
"6813" 1362.4 80.0570091804635 120.761322293773
"6814" 1362.6 76.1036132210525 122.72468223043
"6815" 1362.8 72.0035708856442 121.394987484845
"6816" 1363 66.3615065788333 120.658224856805
"6817" 1363.2 60.3120631376386 120.637850123843
"6818" 1363.4 54.5367386149167 120.802447926504
"6819" 1363.6 48.1290775264733 119.794367524969
"6820" 1363.8 42.7956974777464 116.80684382652
"6821" 1364 37.6245491915718 113.875608870437
"6822" 1364.2 32.2769055177424 110.955031371674
"6823" 1364.4 28.001718202881 106.456165267367
"6824" 1364.6 22.9864368277103 102.02371109896
"6825" 1364.8 18.4919976093788 97.9962737660381
"6826" 1365 14.1724117408333 93.6417945927812
"6827" 1365.2 11.0237318546643 88.5351074118473
"6828" 1365.4 8.35777641097419 82.8027546574107
"6829" 1365.6 5.93177836406506 76.2646347314583
"6830" 1365.8 3.69035657712964 70.2896404653142
"6831" 1366 1.97937744435334 67.257345388049
"6832" 1366.2 2.43058664461112 69.0154456862401
"6833" 1366.4 2.33922928309259 69.4578076472772
"6834" 1366.6 2.50429168249087 69.4898848174715
"6835" 1366.8 3.95788939791336 67.922042317329
"6836" 1367 5.2246981559892 64.0836468495966
"6837" 1367.2 5.67136883742592 58.7353383743142
"6838" 1367.4 4.72888896110393 53.8445800076467
"6839" 1367.6 5.19510848698334 49.389720705079
"6840" 1367.8 6.10198398249157 43.6479835708379
"6841" 1368 7.2088605144719 37.8789799127435
"6842" 1368.2 9.22056798754762 33.9898575569862
"6843" 1368.4 11.9524278559333 29.176183226779
"6844" 1368.6 15.2004336540775 24.6669258742802
"6845" 1368.8 18.8321523513691 20.2517367320933
"6846" 1369 23.8367234715078 16.42010691385
"6847" 1369.2 29.304239696322 13.7850030869699
"6848" 1369.4 34.5852666577157 11.2227222215996
"6849" 1369.6 40.0923687756609 8.12617874123248
"6850" 1369.8 46.294905832947 5.34499258357221
"6851" 1370 52.6763064656264 3.34061154430144
"6852" 1370.2 59.5593527740194 3.45887909136159
"6853" 1370.4 65.9259692763817 4.53963880632258
"6854" 1370.6 71.7506963442984 5.44246322352438
"6855" 1370.8 77.9937028412333 8.32001883442903
"6856" 1371 84.1266886242652 11.1029651399018
"6857" 1371.2 89.9529379281255 14.6473886337133
"6858" 1371.4 95.0495758410379 18.7197758773677
"6859" 1371.6 99.8967588588915 23.6751338081988
"6860" 1371.8 104.77471087935 29.0884428820279
"6861" 1372 108.580147477633 34.0869525325408
"6862" 1372.2 113.014863954979 39.442241170365
"6863" 1372.4 116.285403099109 44.8617862417152
"6864" 1372.6 117.423917866226 49.5733283948076
"6865" 1372.8 115.430507106867 54.108809255729
"6866" 1373 112.28520067379 60.6200281990964
"6867" 1373.2 108.969618334633 66.364158889329
"6868" 1373.4 104.332821206995 71.8134006003871
"6869" 1373.6 99.2452391641743 77.1625334533336
"6870" 1373.8 93.8450103071346 81.6733354354061
"6871" 1374 87.6655624567334 85.2940653347665
"6872" 1374.2 80.4140361489685 88.311017118602
"6873" 1374.4 73.5114939536095 89.8746349904425
"6874" 1374.6 66.6832433737464 91.124345285216
"6875" 1374.8 58.9674613694242 92.5554839152199
"6876" 1375 51.8136245673627 91.8202795701879
"6877" 1375.2 44.807369413807 89.7993719654448
"6878" 1375.4 37.6114760439243 86.9106855202589
"6879" 1375.6 30.7882121775959 84.003943120954
"6880" 1375.8 24.3923242289473 80.6723650400784
"6881" 1376 18.3627427685562 79.9699869885266
"6882" 1376.2 14.0774188488821 82.0971982972632
"6883" 1376.4 11.022986909537 83.1710284394253
"6884" 1376.6 11.2967296596964 81.3607431301427
"6885" 1376.8 12.1584374408202 77.6642799999711
"6886" 1377 12.1351795657564 72.037451039629
"6887" 1377.2 11.1714888554872 65.9457273788598
"6888" 1377.4 9.11845461999804 59.7507910037996
"6889" 1377.6 7.55140717183334 53.9458258689845
"6890" 1377.8 6.14931208663333 47.8788028804231
"6891" 1378 7.60910655805557 43.5603997978698
"6892" 1378.2 10.3458605708083 38.9080862660665
"6893" 1378.4 13.6609379647731 34.0358879623459
"6894" 1378.6 17.2881785968333 28.2121196054328
"6895" 1378.8 21.9170621156609 23.1678118391635
"6896" 1379 26.9026742876589 19.7532528528267
"6897" 1379.2 32.6476557274885 16.2647766495773
"6898" 1379.4 38.6658011921667 12.7296944264624
"6899" 1379.6 44.9491692428883 9.74137346750266
"6900" 1379.8 51.4465430778106 8.17750790720857
"6901" 1380 58.0413818974268 6.98939807133782
"6902" 1380.2 65.2718633946423 7.39185289319644
"6903" 1380.4 72.4004929008558 9.08101863254476
"6904" 1380.6 78.924206082531 12.0408241380476
"6905" 1380.8 85.2870729904961 15.8585442828267
"6906" 1381 90.8671899334811 20.8308849545154
"6907" 1381.2 95.3726596201402 26.3277350044472
"6908" 1381.4 99.0637811512538 32.7761331709131
"6909" 1381.6 100.332020217167 38.9732985932031
"6910" 1381.8 100.992338781257 46.1559670894584
"6911" 1382 99.6109399663165 52.6754981542751
"6912" 1382.2 97.8307518244334 59.4012854569624
"6913" 1382.4 94.9811947190421 65.7695381816455
"6914" 1382.6 90.2546969800073 71.1738417480203
"6915" 1382.8 84.8171142344015 76.0870627913904
"6916" 1383 79.070311567369 79.9752380299147
"6917" 1383.2 72.5540932051334 83.2396065640915
"6918" 1383.4 65.2818342030992 85.3657353674708
"6919" 1383.6 57.7457796476306 86.8426067253182
"6920" 1383.8 50.4256573465833 86.6155615898374
"6921" 1384 43.548963576748 84.7664985610924
"6922" 1384.2 36.9564568753333 81.2897587156778
"6923" 1384.4 30.2644311500569 77.7947467081055
"6924" 1384.6 23.9636253286398 74.4768787192258
"6925" 1384.8 18.8324758321473 74.0889661352221
"6926" 1385 16.3168476643153 76.9668382116592
"6927" 1385.2 15.2093146718074 80.5881066728563
"6928" 1385.4 14.399192239846 83.0190502037746
"6929" 1385.6 13.7219394243032 84.0195454173338
"6930" 1385.8 12.8297622074912 85.3819525084185
"6931" 1386 13.2772100695199 87.7354517758753
"6932" 1386.2 13.7138412156559 90.0159283417903
"6933" 1386.4 13.613605728616 90.1760684159986
"6934" 1386.6 12.2831874344901 91.2290634931439
"6935" 1386.8 11.5622737167281 89.2800774894448
"6936" 1387 12.4971535340114 88.7606894131427
"6937" 1387.2 12.7969387142131 87.515220097243
"6938" 1387.4 12.7010773921667 85.757884255055
"6939" 1387.6 10.8800243799147 82.3176701720709
"6940" 1387.8 7.6872690986938 78.7445014956406
"6941" 1388 4.80220112242158 74.866842265482
"6942" 1388.2 4.12997964325107 72.3357166959391
"6943" 1388.4 4.76019936333334 68.1566521430933
"6944" 1388.6 3.94762863959238 63.2133552975989
"6945" 1388.8 3.49441907808334 57.6502121197362
"6946" 1389 3.21237269455166 52.1881510951994
"6947" 1389.2 3.85143403033334 48.9049319804448
"6948" 1389.4 6.38299460083334 46.9916594825507
"6949" 1389.6 8.94780268351628 42.9838750363485
"6950" 1389.8 10.893954526846 37.6432303578505
"6951" 1390 13.9478932467981 32.5794712154467
"6952" 1390.2 16.7833089673889 27.4189965022031
"6953" 1390.4 18.5588272677959 21.9466304437165
"6954" 1390.6 18.6205788970965 20.7092917802606
"6955" 1390.8 19.1722438675709 21.260188058254
"6956" 1391 21.0066979696191 22.3706436564862
"6957" 1391.2 24.8360252052764 23.4940992237999
"6958" 1391.4 29.8463493696357 24.0329035489314
"6959" 1391.6 34.5246388413821 24.2322781651778
"6960" 1391.8 39.9387533814626 24.2572538244099
"6961" 1392 45.1450816437584 23.5434609574165
"6962" 1392.2 50.2120522060194 21.7458944467802
"6963" 1392.4 54.9398503594203 18.777311344879
"6964" 1392.6 60.3396879436795 16.9144850755466
"6965" 1392.8 65.9763631758 14.642429079729
"6966" 1393 71.8709875784176 13.1463942072976
"6967" 1393.2 77.4542135800556 14.0231223342772
"6968" 1393.4 83.5920726861105 14.8720448299604
"6969" 1393.6 88.8075626362816 17.8226600775773
"6970" 1393.8 93.7195699176357 21.8002392175244
"6971" 1394 97.9814042878004 26.2189866482719
"6972" 1394.2 101.196504625857 31.9310102304197
"6973" 1394.4 102.993896162799 37.8171252859472
"6974" 1394.6 103.846931062563 44.268178935529
"6975" 1394.8 103.908247624451 50.6056137120167
"6976" 1395 102.772704254367 57.5707724290624
"6977" 1395.2 100.404609767575 64.0239834603871
"6978" 1395.4 96.6493568915333 69.6703337198624
"6979" 1395.6 91.9382347902311 74.3300181296972
"6980" 1395.8 86.307978326619 77.9073332415576
"6981" 1396 79.7882647131026 81.3647787431675
"6982" 1396.2 73.2621312502949 83.1573433285906
"6983" 1396.4 66.3147700759934 83.952662791449
"6984" 1396.6 59.0491912386584 83.877365092429
"6985" 1396.8 52.1581453254536 83.1176504207366
"6986" 1397 45.0643237160569 81.4374447235761
"6987" 1397.2 38.5945254797745 78.1796355550231
"6988" 1397.4 32.4984813132204 74.4056851217097
"6989" 1397.6 25.8808793793958 70.8649814805353
"6990" 1397.8 20.7366184765208 67.6599608864728
"6991" 1398 18.1245160160755 68.4276711492238
"6992" 1398.2 14.6194180653447 71.1921222477313
"6993" 1398.4 10.6163734812681 72.9391607411616
"6994" 1398.6 6.58414987862457 72.621657325129
"6995" 1398.8 5.77952876745973 69.8354427327444
"6996" 1399 3.78062114724243 65.7616592756972
"6997" 1399.2 2.55543617859196 63.2519733745428
"6998" 1399.4 3.62345108965042 62.1866881442876
"6999" 1399.6 5.45800131545834 60.294904701079
"7000" 1399.8 6.20551421030169 55.9187805717619
"7001" 1400 6.39273137225836 50.528922961804
"7002" 1400.2 6.76260543613714 44.7473759899645
"7003" 1400.4 8.77545843669047 39.581546289629
"7004" 1400.6 11.2874424297222 34.2563737695364
"7005" 1400.8 14.219908186809 28.9771731181412
"7006" 1401 17.5227995950261 24.1067273188278
"7007" 1401.2 21.4868644210773 19.1929052471656
"7008" 1401.4 25.9492686072619 14.6832307885576
"7009" 1401.6 30.7757237098986 10.4925888758682
"7010" 1401.8 36.1963605253817 7.12773546896774
"7011" 1402 42.0594635860261 5.27604600387602
"7012" 1402.2 48.1419742903828 3.42852166448068
"7013" 1402.4 54.9846301004667 2.78520521106237
"7014" 1402.6 61.4416390863851 3.31822816171524
"7015" 1402.8 66.8641957082171 4.1744185728267
"7016" 1403 74.8057483465367 7.08355586094222
"7017" 1403.2 80.6134227064961 10.7773082182453
"7018" 1403.4 85.8029753582569 14.8196001362467
"7019" 1403.6 88.8820861335981 19.5436525311526
"7020" 1403.8 92.0887121667993 25.7213996929813
"7021" 1404 94.319651109285 33.0087020954194
"7022" 1404.2 95.4624189277097 40.2124307302751
"7023" 1404.4 96.0144013731515 46.2571357893449
"7024" 1404.6 95.8114952273718 53.0111576902499
"7025" 1404.8 95.5236840063389 60.0404358209155
"7026" 1405 94.0984009851827 67.9949312407676
"7027" 1405.2 93.5500732590693 74.0876431351852
"7028" 1405.4 91.2526889140257 80.7705860254367
"7029" 1405.6 88.5453397761758 87.901719440855
"7030" 1405.8 84.1491207875731 92.8154544997181
"7031" 1406 77.9040065226515 96.4855989267654
"7032" 1406.2 71.6702939527103 99.1416267571598
"7033" 1406.4 64.9732314272688 100.003971287435
"7034" 1406.6 57.7759651870245 100.107990306644
"7035" 1406.8 50.3572502858026 98.6742617287598
"7036" 1407 44.1013271745235 95.3206771316924
"7037" 1407.2 38.756443809036 91.1636279901425
"7038" 1407.4 33.4564822820225 85.9636657372236
"7039" 1407.6 29.0133012391491 80.2573359689448
"7040" 1407.8 25.2746221703745 74.0008423599173
"7041" 1408 21.0721954495807 68.0463996786869
"7042" 1408.2 16.0726871310311 63.3941939438983
"7043" 1408.4 10.7941753942464 60.4041258761942
"7044" 1408.6 8.33477469102652 61.6235314200722
"7045" 1408.8 7.43156998506413 61.6822341329093
"7046" 1409 5.18832556756368 62.810492590365
"7047" 1409.2 3.18850491203546 62.3711158334482
"7048" 1409.4 3.48978252026193 61.0017301080411
"7049" 1409.6 2.81060674007473 59.249824568129
"7050" 1409.8 3.29892886110078 58.2338792706058
"7051" 1410 2.88239344565477 54.933189236379
"7052" 1410.2 3.01128975309049 51.6403058716005
"7053" 1410.4 4.04616945883334 47.4558481035906
"7054" 1410.6 5.14188080319334 42.871276795089
"7055" 1410.8 7.02536861172945 38.1104929444667
"7056" 1411 8.15098730695176 33.3107238508264
"7057" 1411.2 8.69419666013597 30.6203001676027
"7058" 1411.4 10.5113856850334 27.572861532129
"7059" 1411.6 12.6046682911371 26.0133347671797
"7060" 1411.8 16.0006337636922 23.4337790910702
"7061" 1412 19.5403361612247 19.8314226861073
"7062" 1412.2 23.0864806813839 15.5663648131515
"7063" 1412.4 27.0424543300131 11.4441002368144
"7064" 1412.6 30.4003641158333 9.77775261348617
"7065" 1412.8 34.6057220598691 10.3851416880933
"7066" 1413 39.7085611841346 10.5362487833579
"7067" 1413.2 45.0424029632765 9.84161065984494
"7068" 1413.4 50.9906851429129 9.00513347833357
"7069" 1413.6 56.7718685887 8.90422511992903
"7070" 1413.8 62.7022920153915 8.98845951458252
"7071" 1414 69.4369833461782 9.93923273071524
"7072" 1414.2 75.5610768217644 11.5374062473704
"7073" 1414.4 81.7229617758566 14.2055575060244
"7074" 1414.6 87.6938876099697 17.2459827480381
"7075" 1414.8 93.3469126247644 21.0413904934739
"7076" 1415 98.1593398807989 24.7928454149221
"7077" 1415.2 103.638791937902 28.9158644873014
"7078" 1415.4 107.969247122159 33.98527309532
"7079" 1415.6 110.668453120405 40.360488003629
"7080" 1415.8 112.286993634257 46.8432686018114
"7081" 1416 112.950279093764 54.0837398672325
"7082" 1416.2 112.835444796137 61.2351048541852
"7083" 1416.4 111.680160456272 67.9261266559043
"7084" 1416.6 108.992897052523 74.7794154064394
"7085" 1416.8 105.016489136083 81.8538869581063
"7086" 1417 100.510111591949 87.1918619498213
"7087" 1417.2 95.6520060302745 93.0001471663937
"7088" 1417.4 89.967767967 97.807439411129
"7089" 1417.6 83.3006666057464 100.872405720564
"7090" 1417.8 76.3432677364624 101.744026567903
"7091" 1418 69.2495827799718 101.580313507914
"7092" 1418.2 62.0537228574697 99.8610130207654
"7093" 1418.4 55.0449097057207 97.5093936379319
"7094" 1418.6 48.6783670714602 93.9262945028156
"7095" 1418.8 43.13389741275 89.255308509504
"7096" 1419 38.8289129186026 83.4169905665906
"7097" 1419.2 35.7247552900709 76.5212342808415
"7098" 1419.4 33.3949622607667 69.440978659629
"7099" 1419.6 31.348961695572 62.0395571082313
"7100" 1419.8 29.8486137350833 54.7616365969862
"7101" 1420 28.520159978592 47.5477921520601
"7102" 1420.2 27.4844381115524 40.1161570352863
"7103" 1420.4 26.4731996410833 33.350012577629
"7104" 1420.6 24.158952519779 29.6105278999116
"7105" 1420.8 21.1786537879529 27.9129429688573
"7106" 1421 19.5808369406169 28.751981205727
"7107" 1421.2 17.5771408455753 27.9246416610323
"7108" 1421.4 17.0081096659569 24.2572538244099
"7109" 1421.6 18.7721118621118 20.6051128668126
"7110" 1421.8 20.8884092017846 16.4476106697754
"7111" 1422 24.371966184151 13.344192889729
"7112" 1422.2 28.4751074681099 12.6928650310014
"7113" 1422.4 33.193810262592 11.8194368679566
"7114" 1422.6 38.1928004097636 10.292734012443
"7115" 1422.8 43.1393067302083 7.26579203741312
"7116" 1423 48.8528223220131 5.13817321505038
"7117" 1423.2 54.7342698704176 3.93475202769082
"7118" 1423.4 60.8126923691039 2.53981311554079
"7119" 1423.6 67.708986210523 2.28411588623248
"7120" 1423.8 74.1237513334613 3.71248802150112
"7121" 1424 80.5925091289906 5.70706323089308
"7122" 1424.2 86.8568869461237 8.43015951764516
"7123" 1424.4 93.2792537637652 11.6429133734699
"7124" 1424.6 98.9107676391255 15.3869456543088
"7125" 1424.8 104.404303622351 19.299963328267
"7126" 1425 109.605899936968 23.4301752629155
"7127" 1425.2 113.040473951322 27.5669604585381
"7128" 1425.4 113.093480687938 33.2035836120127
"7129" 1425.6 113.634055329543 39.8432874569677
"7130" 1425.8 113.038443287763 46.3300834725879
"7131" 1426 111.417850256659 52.550321996943
"7132" 1426.2 108.541200391933 58.6223437429624
"7133" 1426.4 105.0922195805 64.6461596645624
"7134" 1426.6 100.502265109482 70.4217889680082
"7135" 1426.8 95.1477303651 74.8849157496957
"7136" 1427 89.0745305570569 78.4270640994702
"7137" 1427.2 82.4770506983577 81.7172267294583
"7138" 1427.4 75.1726524605736 83.7139896550121
"7139" 1427.6 67.8553674002032 84.2951126006907
"7140" 1427.8 60.3896201048333 83.9209487359504
"7141" 1428 53.0470377465078 81.7515788101523
"7142" 1428.2 46.1850163283943 78.7724470789705
"7143" 1428.4 39.1969842779652 76.0070578513598
"7144" 1428.6 32.1651093543279 72.9041306939422
"7145" 1428.8 25.8688365305281 69.2927064210869
"7146" 1429 19.7285864135674 65.4454496195546
"7147" 1429.2 13.5177692365142 61.5507410495546
"7148" 1429.4 7.95330794980142 62.1308040280652
"7149" 1429.6 6.56275038098721 63.9249014853049
"7150" 1429.8 5.81269798879763 64.9110616680933
"7151" 1430 3.41274432876742 64.2844130456125
"7152" 1430.2 2.05852508517816 60.8211380256808
"7153" 1430.4 2.77638776066895 57.1708682583893
"7154" 1430.6 3.36326165477855 51.7929693014578
"7155" 1430.8 3.69564568753333 46.254480306229
"7156" 1431 5.63650879158334 40.4794929877124
"7157" 1431.2 7.60626222211503 35.6054693950445
"7158" 1431.4 9.83259361997621 29.8152694966745
"7159" 1431.6 12.2396626129709 26.829621313354
"7160" 1431.8 16.8345595986804 24.0615144723526
"7161" 1432 21.4536169088943 20.2758242154095
"7162" 1432.2 26.5010189880119 16.0371056724147
"7163" 1432.4 31.936610274 12.876827861329
"7164" 1432.6 37.4536049692686 10.0039075396937
"7165" 1432.8 44.0094607282471 7.64269767737041
"7166" 1433 50.3625689025187 6.59978294806161
"7167" 1433.2 57.2133672445265 5.29630872644721
"7168" 1433.4 64.3397589840693 4.72682197282566
"7169" 1433.6 72.4337113038788 6.09737946641312
"7170" 1433.8 79.2183723138 8.7917113167957
"7171" 1434 85.5385204808902 13.081300061254
"7172" 1434.2 90.4576975767976 18.1189201342362
"7173" 1434.4 94.8109940634147 23.4351110707453
"7174" 1434.6 99.4758025394762 29.3486631777362
"7175" 1434.8 102.430307652711 36.4673626484949
"7176" 1435 103.474456266217 44.3035030365127
"7177" 1435.2 102.476076955197 51.7938180860154
"7178" 1435.4 100.602486090083 59.4526739728165
"7179" 1435.6 98.4885248273667 66.870471003429
"7180" 1435.8 94.4034082828333 73.558137812747
"7181" 1436 88.9789708046165 79.050272675611
"7182" 1436.2 82.8950194229431 83.1563690425193
"7183" 1436.4 75.9185222236795 85.9535443532059
"7184" 1436.6 68.4295419744531 88.7380710978896
"7185" 1436.8 60.7591180973718 90.0999110154213
"7186" 1437 52.6101893970641 90.1178865934367
"7187" 1437.2 45.2553872597649 88.7126724581701
"7188" 1437.4 38.0339929130334 86.865904801809
"7189" 1437.6 31.161890466309 83.8640660875559
"7190" 1437.8 25.3516678213889 79.3292109734624
"7191" 1438 20.445378522727 74.5855848380865
"7192" 1438.2 15.0402544113225 73.5826343309877
"7193" 1438.4 11.0068288449845 75.1351029720476
"7194" 1438.6 6.84754417725504 76.5773673546591
"7195" 1438.8 6.40110952441473 75.1079305866755
"7196" 1439 6.06515056810921 71.600975079198
"7197" 1439.2 4.82939107236082 66.317365321162
"7198" 1439.4 3.32286643869047 60.3347790983433
"7199" 1439.6 2.22482045109805 54.6773603401143
"7200" 1439.8 4.21593880675641 50.6714792818983
"7201" 1440 6.94772734348334 45.602116620754
"7202" 1440.2 10.1949406137209 40.168998165604
"7203" 1440.4 12.7772186708207 33.9210721675341
"7204" 1440.6 16.2337574961748 28.9296766721656
"7205" 1440.8 20.6244891911346 23.6374853224423
"7206" 1441 25.6639419720971 19.3283484090411
"7207" 1441.2 31.2560197865152 15.1968349435949
"7208" 1441.4 37.288392264822 12.2138422433904
"7209" 1441.6 44.2678870544697 10.5674427115268
"7210" 1441.8 51.3487636607519 10.3380213213965
"7211" 1442 58.2721521121782 11.4792094526463
"7212" 1442.2 65.4719743745741 13.0758907437957
"7213" 1442.4 72.3055737059048 15.2767101897005
"7214" 1442.6 78.4870325934333 18.7924574337624
"7215" 1442.8 84.3970031876026 23.5312097450191
"7216" 1443 89.231597600345 28.6839101784546
"7217" 1443.2 93.3847921952949 34.6846279136125
"7218" 1443.4 97.239106207957 41.1139026015335
"7219" 1443.6 99.9782760150078 48.1166944503965
"7220" 1443.8 102.175122202061 55.2105396951518
"7221" 1444 103.613508889845 62.7167053027881
"7222" 1444.2 103.630871664064 70.4217889680082
"7223" 1444.4 101.838761007379 78.074249323129
"7224" 1444.6 98.5358458174957 85.3730343445706
"7225" 1444.8 93.8879321485686 91.1043404948202
"7226" 1445 88.6281118604619 96.5296040755433
"7227" 1445.2 82.7867908547133 101.333448903169
"7228" 1445.4 76.5667719332681 105.534766994216
"7229" 1445.6 69.381403685418 109.291836476514
"7230" 1445.8 62.2842335446146 111.349665668067
"7231" 1446 54.6588346375476 112.279681891081
"7232" 1446.2 47.5147683893177 111.781734900051
"7233" 1446.4 39.7411735028833 110.562609977879
"7234" 1446.6 32.8287042679481 107.871962267703
"7235" 1446.8 27.0249500218333 104.27224993852
"7236" 1447 21.7670934523333 98.8880301222173
"7237" 1447.2 18.1118136878661 93.3210756594569
"7238" 1447.4 14.7859617210388 86.4078586194852
"7239" 1447.6 12.7297239184249 79.4620820952558
"7240" 1447.8 12.0108484844833 71.774558211154
"7241" 1448 11.5597114084583 64.605048851879
"7242" 1448.2 11.8027396590864 57.2962137231772
"7243" 1448.4 12.1617684415709 49.808401876354
"7244" 1448.6 12.7934743822658 42.4481921470074
"7245" 1448.8 13.1132409955773 35.4034422586412
"7246" 1449 15.1929239863903 30.0805937168632
"7247" 1449.2 19.7470066578936 27.2084169149363
"7248" 1449.4 25.5983997897985 23.3898237617918
"7249" 1449.6 31.729937041454 20.2714021325083
"7250" 1449.8 38.0905043707157 18.3614939299055
"7251" 1450 45.3029079154613 16.6737158439895
"7252" 1450.2 52.8583228661392 15.6947640619761
"7253" 1450.4 59.9769664587262 16.3292088151647
"7254" 1450.6 67.0298031630038 18.2816211632427
"7255" 1450.8 74.1996075759583 21.5744202269699
"7256" 1451 80.5006115110468 25.6444702476571
"7257" 1451.2 85.5473720912765 30.2003145484813
"7258" 1451.4 90.2111264737772 35.8319776082863
"7259" 1451.6 94.2043454003667 42.1174343140957
"7260" 1451.8 97.5057451092816 48.6087644866463
"7261" 1452 100.853216870734 55.3265833346125
"7262" 1452.2 103.439132165233 62.3829012399957
"7263" 1452.4 105.036868425112 69.9270624423965
"7264" 1452.6 104.824963632229 77.7232975618763
"7265" 1452.8 103.67377633587 85.1520406997216
"7266" 1453 101.024412851833 91.861517660929
"7267" 1453.2 96.6901586003619 97.9817739852147
"7268" 1453.4 91.6351692684641 103.126213217237
"7269" 1453.6 85.668951563348 107.215833446894
"7270" 1453.8 79.1361506884333 109.65733989616
"7271" 1454 71.7407200095725 110.778512300781
"7272" 1454.2 64.3551415579243 109.509268341902
"7273" 1454.4 57.7046316209697 106.629544429538
"7274" 1454.6 51.7974907290446 102.276297507411
"7275" 1454.8 46.8089406563986 96.6503158504769
"7276" 1455 42.7641546547157 90.1822109657467
"7277" 1455.2 39.2733091528718 83.4070041343598
"7278" 1455.4 36.5463669729628 76.6171701169408
"7279" 1455.6 34.7494553523333 68.9170476258076
"7280" 1455.8 34.4104714582778 61.5241420417216
"7281" 1456 35.4529182180775 53.8727114183849
"7282" 1456.2 36.7142250008577 46.3466234114217
"7283" 1456.4 39.000059705454 38.7914128843359
"7284" 1456.6 42.1924330596086 31.64844795332
"7285" 1456.8 46.9788402621333 24.4008377745624
"7286" 1457 51.9510848698333 18.5544474655957
"7287" 1457.2 57.3359428057464 13.9808930733464
"7288" 1457.4 63.2331761468011 10.335635215871
"7289" 1457.6 69.7620478248979 7.19055334912903
"7290" 1457.8 75.7419536027482 4.80815183024605
"7291" 1458 79.8399801657262 6.07314291416474
"7292" 1458.2 84.8546572715575 8.75739013016351
"7293" 1458.4 90.7817769803851 11.5687429829911
"7294" 1458.6 96.4032754923727 14.8399360236908
"7295" 1458.8 102.214462692667 18.6972534464957
"7296" 1459 106.632793192633 23.0723094067957
"7297" 1459.2 111.363505485915 28.6839101784546
"7298" 1459.4 114.501816463844 34.5134319325136
"7299" 1459.6 116.580337081422 41.2028141904349
"7300" 1459.8 117.572287716512 47.7697074022719
"7301" 1460 117.709698430129 54.8653268900836
"7302" 1460.2 116.050021482686 61.7607313810608
"7303" 1460.4 113.156206213557 68.2166076321635
"7304" 1460.6 109.026268641106 74.2503536362199
"7305" 1460.8 103.671939464024 79.1070035057358
"7306" 1461 99.1924573392778 83.9115038959438
"7307" 1461.2 93.7975647275 89.417588033254
"7308" 1461.4 88.5390899502905 93.8422551622433
"7309" 1461.6 82.6047323207745 97.358784257232
"7310" 1461.8 75.472764203197 98.5332714628109
"7311" 1462 69.1386031243986 97.2599224092595
"7312" 1462.2 62.1552213232333 95.172019945429
"7313" 1462.4 55.415015067697 92.4905721057199
"7314" 1462.6 49.1149381162949 88.6798403522059
"7315" 1462.8 42.8196356201707 84.4230935342254
"7316" 1463 36.9791005298101 79.6230752893383
"7317" 1463.2 32.2721068425147 74.0040648725027
"7318" 1463.4 28.0494277108986 67.7448048548682
"7319" 1463.6 23.5532151782527 62.0221870125806
"7320" 1463.8 18.6952991124462 56.9716294476129
"7321" 1464 13.1140670207247 54.2572597418029
"7322" 1464.2 9.24475872400725 54.8541661639442
"7323" 1464.4 8.97513952686668 55.1517256616957
"7324" 1464.6 7.2774936020751 52.6559260294697
"7325" 1464.8 7.93612838423579 48.5884556614705
"7326" 1465 9.62377679364815 43.3247939707957
"7327" 1465.2 11.2799415095134 36.951319768689
"7328" 1465.4 14.1188594979958 31.775901197254
"7329" 1465.6 19.0645456763211 28.2172299825315
"7330" 1465.8 24.2383787711548 24.7631074923433
"7331" 1466 29.9391084342098 22.0041919453761
"7332" 1466.2 36.4311240914729 19.5177588462686
"7333" 1466.4 42.6519211493277 17.8813095699268
"7334" 1466.6 49.3416301279333 16.706624621829
"7335" 1466.8 56.0868944465476 15.9072820534147
"7336" 1467 63.474840226951 16.8540126128114
"7337" 1467.2 70.5311357537745 17.9353669922467
"7338" 1467.4 77.3445847462333 20.120985801529
"7339" 1467.6 83.5779954262189 23.9331077801652
"7340" 1467.8 89.0640345572171 28.2808531287686
"7341" 1468 94.6004347163745 32.8498098103055
"7342" 1468.2 99.7978034861092 38.7287394130946
"7343" 1468.4 103.123228025667 45.163961906629
"7344" 1468.6 105.558361632779 52.0940031339008
"7345" 1468.8 107.197316542349 59.4005874805161
"7346" 1469 108.120486268383 66.9251110540631
"7347" 1469.2 108.094454408904 74.4178052774114
"7348" 1469.4 105.996959374926 81.26700460435
"7349" 1469.6 102.687682511727 87.6964704960702
"7350" 1469.8 99.2251672025939 94.7282425886502
"7351" 1470 94.6164001577552 100.973918618301
"7352" 1470.2 89.4061132021714 106.187462592495
"7353" 1470.4 84.2370734126127 110.703888622085
"7354" 1470.6 79.1695339047476 115.391121293115
"7355" 1470.8 77.877943447625 120.385930482212
"7356" 1471 79.3419308128781 120.451003763875
"7357" 1471.2 78.5081289315208 119.443356915098
"7358" 1471.4 76.2930134323333 116.820514112488
"7359" 1471.6 72.2035694338333 113.610683089686
"7360" 1471.8 68.157399975 109.870217343212
"7361" 1472 64.4088891741442 105.731943289818
"7362" 1472.2 60.8517921884734 100.751839090049
"7363" 1472.4 57.7336452327917 94.9459104756707
"7364" 1472.6 55.9963888378734 88.761329639209
"7365" 1472.8 55.7858748464487 82.2485779955906
"7366" 1473 56.6880241680959 75.766634495404
"7367" 1473.2 59.5129460034963 69.6721813968369
"7368" 1473.4 62.3486439286198 63.5675539191403
"7369" 1473.6 65.8891695820461 57.7306120053631
"7370" 1473.8 70.1673141923442 52.4580737176182
"7371" 1474 74.8294863459777 46.8724139649125
"7372" 1474.2 80.0380831993807 42.0543445904764
"7373" 1474.4 86.3281029605674 38.2197793924588
"7374" 1474.6 92.7266337511176 34.0394443227396
"7375" 1474.8 99.3298002931844 31.279740185278
"7376" 1475 105.171392317845 31.0235143144131
"7377" 1475.2 111.307290152409 30.5037708436834
"7378" 1475.4 114.05242701346 32.1808866900411
"7379" 1475.6 114.873661498059 34.5917126754839
"7380" 1475.8 117.606022671695 37.5155600769221
"7381" 1476 119.347871171163 41.2715443416702
"7382" 1476.2 120.419186315024 46.0282371230054
"7383" 1476.4 122.169617133002 51.047597493556
"7384" 1476.6 123.383390330575 56.7287336443226
"7385" 1476.8 124.210628979975 61.9535425464334
"7386" 1477 122.356409030344 67.3807342711508
"7387" 1477.2 121.046565188575 72.751480944129
"7388" 1477.4 119.018841660642 78.2711727901515
"7389" 1477.6 117.584136697611 84.6567876346475
"7390" 1477.8 115.463332428419 90.7035543080437
"7391" 1478 112.528052067126 95.8996654977754
"7392" 1478.2 108.210625127943 100.50682075741
"7393" 1478.4 103.585183736608 104.699450784792
"7394" 1478.6 98.4766243289583 109.129140851421
"7395" 1478.8 92.900379905115 112.100837012861
"7396" 1479 87.4832449396159 114.661931860433
"7397" 1479.2 81.0020701578788 116.956423213629
"7398" 1479.4 74.5403945758333 117.788650741398
"7399" 1479.6 67.7726328723116 118.359082749346
"7400" 1479.8 60.9253710959179 117.893530322608
"7401" 1480 54.2019973227892 116.597499090511
"7402" 1480.2 47.3530035580871 114.405485983577
"7403" 1480.4 41.4297272256594 112.00336992352
"7404" 1480.6 35.3742315187708 109.676158079395
"7405" 1480.8 28.5120205667424 105.915514525038
"7406" 1481 23.1593064411617 101.587825689771
"7407" 1481.2 18.3764059913922 97.0895911648937
"7408" 1481.4 15.3587998898487 91.5020061006213
"7409" 1481.6 12.6307562652083 85.036040892004
"7410" 1481.8 10.0932169754123 78.9146864356027
"7411" 1482 7.67512144405687 72.0397420446702
"7412" 1482.2 6.01185178416276 65.8173723528349
"7413" 1482.4 4.77155892999585 59.554910072779
"7414" 1482.6 5.73544064582131 53.0167267161411
"7415" 1482.8 6.92036578327638 46.4235796783189
"7416" 1483 9.62858507583334 40.0730214187005
"7417" 1483.2 12.3857141843459 33.304574310979
"7418" 1483.4 16.1151294680119 28.027244198629
"7419" 1483.6 19.7906407699713 22.1157928576118
"7420" 1483.8 24.2067564048895 17.0936157018369
"7421" 1484 29.2479971606648 12.4199654178369
"7422" 1484.2 34.8879338792667 8.99510165322903
"7423" 1484.4 41.5682500232216 6.76900842155256
"7424" 1484.6 48.1324798006264 6.01318742509455
"7425" 1484.8 55.4065065429845 5.45152068531507
"7426" 1485 62.0816546058 4.91431256266237
"7427" 1485.2 69.3519264923506 4.88058826623248
"7428" 1485.4 76.5983939906629 5.78314729769721
"7429" 1485.6 83.4097081829697 7.96064345274267
"7430" 1485.8 89.7860670383996 11.2729587176832
"7431" 1486 95.3198102993039 15.5985418502467
"7432" 1486.2 100.082834955789 20.7792343488543
"7433" 1486.4 103.755185527351 27.1296705569221
"7434" 1486.6 105.711340551413 33.7807909497654
"7435" 1486.8 106.449185502905 41.1440662754505
"7436" 1487 105.244393785921 48.2818687123928
"7437" 1487.2 102.503526893024 54.2727662756796
"7438" 1487.4 98.7994569985461 60.8546654753418
"7439" 1487.6 93.5313322334638 66.2885225199986
"7440" 1487.8 87.3201745648663 70.0751171062829
"7441" 1488 81.0158825608993 73.4647975320411
"7442" 1488.2 74.4386010563902 76.2950756354699
"7443" 1488.4 67.7511001303519 79.136879686055
"7444" 1488.6 62.5730173334697 83.6330606457654
"7445" 1488.8 59.3190198495183 89.3315576555948
"7446" 1489 58.6665066162879 95.3230874293563
"7447" 1489.2 58.5667542216142 101.82663638291
"7448" 1489.4 57.4426239535333 106.694793443243
"7449" 1489.6 53.9095668936048 109.192970797429
"7450" 1489.8 51.5115391883619 107.896589230558
"7451" 1490 49.3875528110721 105.238388349413
"7452" 1490.2 45.7306788966048 101.008518931043
"7453" 1490.4 41.8248425878333 95.9383611317025
"7454" 1490.6 37.9795035630869 90.7238239180868
"7455" 1490.8 33.9071850436992 85.6831799684217
"7456" 1491 30.3090067543148 80.5649394950549
"7457" 1491.2 26.5937501444405 74.9445727936647
"7458" 1491.4 23.36825142 69.3284648564957
"7459" 1491.6 19.4061998865861 63.58505822732
"7460" 1491.8 15.5778935291377 58.4864052433573
"7461" 1492 11.0270112326703 53.7534876550312
"7462" 1492.2 6.7378458261 52.0143215358624
"7463" 1492.4 5.88160683090231 53.9628696012669
"7464" 1492.6 4.29238666728162 56.2012078598876
"7465" 1492.8 3.9132911664451 57.885912900282
"7466" 1493 2.5945053554697 59.2468740313336
"7467" 1493.2 3.42788447334585 60.226747301104
"7468" 1493.4 3.85830704545687 61.2766003612231
"7469" 1493.6 3.71770006136347 62.3217955044664
"7470" 1493.8 3.3738685747262 63.9142017364862
"7471" 1494 2.21949628445307 66.1707034120023
"7472" 1494.2 2.22322947537501 66.9472833113374
"7473" 1494.4 2.61220857624243 68.3079725301745
"7474" 1494.6 3.24497226729048 70.090096754629
"7475" 1494.8 4.27378229733984 72.0905607019472
"7476" 1495 5.32363386979335 75.368725103169
"7477" 1495.2 5.83124422008334 79.307573703629
"7478" 1495.4 6.60636759234804 83.1831905649526
"7479" 1495.6 6.83737726733333 84.370694844629
"7480" 1495.8 7.72303839695199 86.4841793539426
"7481" 1496 9.61944256745307 87.0924195894389
"7482" 1496.2 12.471905182101 89.0507448844952
"7483" 1496.4 15.4686194367865 92.4238162107228
"7484" 1496.6 17.3889038184713 96.5472549715256
"7485" 1496.8 18.6973549703424 100.776859642074
"7486" 1497 20.8697831445392 105.062288708188
"7487" 1497.2 24.5834909182513 107.290376595995
"7488" 1497.4 28.9966462353958 109.870893507895
"7489" 1497.6 33.972422809201 112.055581596379
"7490" 1497.8 38.3986279472681 114.870778551868
"7491" 1498 43.0037813982117 118.295009987913
"7492" 1498.2 45.6235172478881 118.942013222033
"7493" 1498.4 49.0454272919518 118.76370464655
"7494" 1498.6 53.9919121605133 118.958303418609
"7495" 1498.8 59.9036587201982 119.568684952697
"7496" 1499 65.8304099556515 120.369772780713
"7497" 1499.2 71.8039824506775 121.345978954752
"7498" 1499.4 76.7982729224955 121.726564025264
"7499" 1499.6 81.6940578169069 119.959548988438
"7500" 1499.8 87.7330341685798 117.94838537289
"7501" 1500 93.3577057078744 115.756888542184
"7502" 1500.2 97.5643311802246 113.454007753216
"7503" 1500.4 99.2772033127917 109.491565121129
"7504" 1500.6 103.32129226491 105.796585195744
"7505" 1500.8 107.820679306483 103.010120942554
"7506" 1501 111.136406200041 99.9083655381168
"7507" 1501.2 113.133822830971 95.9317119504049
"7508" 1501.4 116.329690220369 91.8819185153433
"7509" 1501.6 116.45308969299 89.6176024342134
"7510" 1501.8 117.278658618023 85.6073058990278
"7511" 1502 119.683607546288 81.3714741920495
"7512" 1502.2 119.874802330633 79.4676895003957
"7513" 1502.4 120.552989627279 77.3376413979334
"7514" 1502.6 120.895713172812 74.9501958531503
"7515" 1502.8 122.080966281898 71.7673341549355
"7516" 1503 122.707606686446 69.9748451744964
"7517" 1503.2 121.403898782246 69.9461618726942
"7518" 1503.4 120.471699239564 68.184315201556
"7519" 1503.6 119.184623742182 65.0541479990011
"7520" 1503.8 118.611866495463 60.7362320710616
"7521" 1504 118.831382732345 56.0917895571058
"7522" 1504.2 121.01319318974 52.5273952967853
"7523" 1504.4 121.439931728066 52.2604832196407
"7524" 1504.6 121.557126447089 53.3570988374217
"7525" 1504.8 121.223787753515 54.3253786565154
"7526" 1505 120.078192667067 54.848803884029
"7527" 1505.2 117.908616487712 54.3764456395137
"7528" 1505.4 114.660126225714 52.9068118789442
"7529" 1505.6 111.606513068731 50.567870047504
"7530" 1505.8 107.666816918471 48.239069717118
"7531" 1506 103.296326184333 46.6366485846603
"7532" 1506.2 99.3308710354401 45.6387662660054
"7533" 1506.4 94.9683550204597 44.2202440608213
"7534" 1506.6 90.2548872442266 42.6805381836234
"7535" 1506.8 86.1194944367547 40.4049781202526
"7536" 1507 82.8094758239281 36.9871237562448
"7537" 1507.2 80.2540149141631 34.2546346036397
"7538" 1507.4 76.6443838794094 34.3349787304768
"7539" 1507.6 73.1165226255108 37.5064623149677
"7540" 1507.8 70.2080331871426 41.8012624969641
"7541" 1508 68.8950747310705 46.8402926571187
"7542" 1508.2 68.7026116203608 51.9326230093268
"7543" 1508.4 69.4984403292355 57.6735964983138
"7544" 1508.6 70.8101292565667 63.2959940269624
"7545" 1508.8 72.9565464240333 68.6014525900957
"7546" 1509 75.0948177957981 74.0833185413996
"7547" 1509.2 77.3406407375549 79.7455230006353
"7548" 1509.4 79.2443932383009 85.7574471384927
"7549" 1509.6 80.9371583483788 92.0656948071745
"7550" 1509.8 82.0169580766038 98.4225054093421
"7551" 1510 82.0892561865098 104.3062570446
"7552" 1510.2 82.1173730665606 109.603685519356
"7553" 1510.4 84.1326848764624 110.381485090081
"7554" 1510.6 85.8865970422598 109.50683848807
"7555" 1510.8 88.1985506569292 108.223561828704
"7556" 1511 91.8166242326095 106.180094003651
"7557" 1511.2 96.7342415654949 104.600210614498
"7558" 1511.4 100.391522709208 103.310743760301
"7559" 1511.6 100.622958276156 100.861290387298
"7560" 1511.8 100.190701798568 98.2841355121446
"7561" 1512 101.786898050749 93.3568663316079
"7562" 1512.2 103.526014125641 88.4751184914752
"7563" 1512.4 106.154849943426 83.6518566579438
"7564" 1512.6 110.061064045798 80.1792465740576
"7565" 1512.8 114.194454548866 78.1292832485747
"7566" 1513 113.973224827822 77.8773258561065
"7567" 1513.2 112.788309701219 76.0612011586351
"7568" 1513.4 110.8044588165 72.7130146866475
"7569" 1513.6 108.671024010933 68.3547877139957
"7570" 1513.8 107.511266347867 63.5902608966957
"7571" 1514 106.68059188872 58.3528613823108
"7572" 1514.2 106.937288589924 53.5995466048336
"7573" 1514.4 108.978273242567 49.6385493081624
"7574" 1514.6 111.98403901064 47.4191238044194
"7575" 1514.8 115.309198800511 46.4056620044839
"7576" 1515 118.649039105965 46.6512269924257
"7577" 1515.2 119.731184952115 46.7015603941603
"7578" 1515.4 119.509929633023 47.1051666517817
"7579" 1515.6 119.205243921152 47.2521886292673
"7580" 1515.8 118.776745785414 47.2809244680645
"7581" 1516 118.242448650855 47.0578174475356
"7582" 1516.2 117.164809762857 46.5859834077686
"7583" 1516.4 115.790066221614 45.4528551247334
"7584" 1516.6 114.0630316534 43.1040938184957
"7585" 1516.8 111.862591108995 40.2201947379355
"7586" 1517 110.196670338036 36.4358762404886
"7587" 1517.2 108.437945327519 32.1846191605593
"7588" 1517.4 107.303025458636 27.8111092724917
"7589" 1517.6 107.592307758515 23.3890003561745
"7590" 1517.8 106.857522353799 24.1258206138532
"7591" 1518 104.93286745208 24.8221281460232
"7592" 1518.2 102.089861862937 25.383766715198
"7593" 1518.4 97.9794588789243 24.6636322518109
"7594" 1518.6 93.3724560143039 23.9286361799643
"7595" 1518.8 88.9911063734885 22.3261966539221
"7596" 1519 85.1667528446629 19.3305369940268
"7597" 1519.2 80.9163388303165 16.8791879266346
"7598" 1519.4 76.2181151906026 14.0811915883598
"7599" 1519.6 70.8289664091274 12.8035157000114
"7600" 1519.8 65.6976357998561 14.2143061907086
"7601" 1520 60.9591688849624 17.3712377939355
"7602" 1520.2 56.1327719660439 21.3467940777711
"7603" 1520.4 51.7267157891703 25.7496863609551
"7604" 1520.6 47.9684312676075 30.5713683451613
"7605" 1520.8 44.1030377083495 35.3957815415484
"7606" 1521 40.3685602529638 40.490311622629
"7607" 1521.2 37.0467980535034 45.5634706723146
"7608" 1521.4 33.3806008201301 50.503136567151
"7609" 1521.6 29.541194322676 55.957555937983
"7610" 1521.8 28.6297576494719 61.7727823686953
"7611" 1522 29.4679944884697 67.2620072361859
"7612" 1522.2 32.1308701581081 72.6858558180411
"7613" 1522.4 35.2733863861548 78.1669804795576
"7614" 1522.6 38.2143424810496 83.3163165335615
"7615" 1522.8 40.3782365475476 88.5287598988862
"7616" 1523 42.7254939446458 94.7302139420196
"7617" 1523.2 44.7118725913095 100.68828733751
"7618" 1523.4 44.5024547297083 105.434577027379
"7619" 1523.6 41.3913992147204 110.142777145468
"7620" 1523.8 39.4076504435952 113.466640693367
"7621" 1524 41.4413635901718 114.546697116344
"7622" 1524.2 44.3705144212681 114.904645582912
"7623" 1524.4 48.2830832165945 114.980972772278
"7624" 1524.6 53.4773895796982 116.331866343845
"7625" 1524.8 59.0654191910334 118.272834710289
"7626" 1525 64.6562557995361 120.284469230426
"7627" 1525.2 70.4139754959726 121.236494298256
"7628" 1525.4 76.0285220294453 120.311491815099
"7629" 1525.6 81.7672427001667 118.016649435462
"7630" 1525.8 87.330114976672 115.771259207919
"7631" 1526 93.0911910877103 113.426219420052
"7632" 1526.2 98.4372135874762 110.200031156243
"7633" 1526.4 102.789356735454 107.200753413711
"7634" 1526.6 104.895373198846 103.394604672727
"7635" 1526.8 107.922915406446 99.056991744004
"7636" 1527 111.989872099512 95.0579606230219
"7637" 1527.2 115.16885446337 92.9691347810802
"7638" 1527.4 113.684506709375 93.5935174720584
"7639" 1527.6 113.304765552796 93.7684823755735
"7640" 1527.8 112.848929219589 94.730921556222
"7641" 1528 111.716746495752 96.1937016354197
"7642" 1528.2 111.298385458902 98.5058009478187
"7643" 1528.4 109.461383946845 101.095261665804
"7644" 1528.6 107.923610890119 103.617046361379
"7645" 1528.8 105.78753617055 105.758258888264
"7646" 1529 103.577610692167 108.236603470796
"7647" 1529.2 101.606214996241 110.294548246055
"7648" 1529.4 98.6826576989853 111.977933925521
"7649" 1529.6 95.821851527463 114.338313563796
"7650" 1529.8 92.3935463294259 115.963512942388
"7651" 1530 88.4183751132384 118.411598082294
"7652" 1530.2 83.9032739781133 120.163066602929
"7653" 1530.4 79.2345433259912 122.192073111458
"7654" 1530.6 74.8969524026643 121.618188236735
"7655" 1530.8 69.7772712571171 122.647609970872
"7656" 1531 64.9134739053718 124.331403416052
"7657" 1531.2 60.0157280821134 123.289219348449
"7658" 1531.4 54.3372795570869 122.17222424458
"7659" 1531.6 48.6090038671982 121.126568380697
"7660" 1531.8 43.5723368277939 118.999437007366
"7661" 1532 38.9230104279319 116.423414975059
"7662" 1532.2 34.0531286686061 114.212423993856
"7663" 1532.4 29.8580364171075 111.637842693306
"7664" 1532.6 26.6163248603907 110.030013901572
"7665" 1532.8 23.3818995440487 107.608124002406
"7666" 1533 20.5757708309216 106.024510825482
"7667" 1533.2 17.4950849896146 103.523735635223
"7668" 1533.4 15.6653833593333 101.431682108212
"7669" 1533.6 14.2095042034047 100.088625859272
"7670" 1533.8 12.8092637413333 98.131998458629
"7671" 1534 11.8355865988333 96.963585887629
"7672" 1534.2 5.7987883153333 91.121523032629
"7673" 1534.4 8.13561345733332 93.263612746129
"7674" 1534.6 9.33648193308331 93.945186745879
"7675" 1534.8 10.4724385993333 94.626760745629
"7676" 1535 8.69932127667544 89.6968796346553
"7677" 1535.2 9.18600455651516 87.8700314840381
"7678" 1535.4 8.50588504673476 84.7226814172699
"7679" 1535.6 7.14116453579334 80.514933360329
"7680" 1535.8 5.38220239866879 77.8326787915721
"7681" 1536 4.11432685880835 76.4822871951415
"7682" 1536.2 3.64587996691668 76.1972161650874
"7683" 1536.4 2.27776124326578 74.2848031469128
"7684" 1536.6 2.53696988795834 72.524289610879
"7685" 1536.8 3.04544572904167 69.2895177707957
"7686" 1537 2.93185006241666 64.118210280629
"7687" 1537.2 3.11707030598997 58.8540971511772
"7688" 1537.4 1.80537822677855 54.673986599814
"7689" 1537.6 2.40237334178922 54.9236433820408
"7690" 1537.8 3.51203799780477 52.8254100507576
"7691" 1538 3.67803947071005 48.325078108992
"7692" 1538.2 3.58538703646714 46.916580763129
"7693" 1538.4 3.83373080956063 47.8674966217784
"7694" 1538.6 4.07439198470291 48.0059702616943
"7695" 1538.8 4.65742233162501 48.084993334129
"7696" 1539 5.11598181287132 48.5040442562176
"7697" 1539.2 6.1511667097619 49.5872380682719
"7698" 1539.4 8.02402349268727 49.2621580592189
"7699" 1539.6 11.5759393608333 48.9312509987216
"7700" 1539.8 16.1966985407963 48.811043944092
"7701" 1540 20.7934163098333 47.8324792620082
"7702" 1540.2 25.2482627415861 46.1857758966234
"7703" 1540.4 29.072954078867 43.2012913519717
"7704" 1540.6 33.5795675129356 40.5345696745608
"7705" 1540.8 37.1771570276333 36.816303204929
"7706" 1541 41.7020746003007 32.5992933894986
"7707" 1541.2 45.98211578053 28.7033481020728
"7708" 1541.4 50.935073938529 24.784475976216
"7709" 1541.6 56.3283986322029 21.1945706856073
"7710" 1541.8 61.7144111259924 18.5560210852199
"7711" 1542 68.0838332575667 17.862054830929
"7712" 1542.2 74.302130051551 17.472583973929
"7713" 1542.4 80.6767243005667 18.004860811829
"7714" 1542.6 86.5626323485037 20.5823589705906
"7715" 1542.8 92.1409764505974 24.24850167032
"7716" 1543 97.6446713038667 27.5555517162624
"7717" 1543.2 102.834567175845 31.8644173011177
"7718" 1543.4 107.117169591799 36.9828355713704
"7719" 1543.6 110.739303891609 42.6849142606684
"7720" 1543.8 113.867997779799 48.8370749890256
"7721" 1544 114.723042994592 55.8072603263704
"7722" 1544.2 114.288551015799 62.8140730170381
"7723" 1544.4 112.852271854298 69.7469914758433
"7724" 1544.6 110.444173114159 76.7065725927337
"7725" 1544.8 107.61216990865 83.2323633560802
"7726" 1545 103.164156355351 89.0638968784784
"7727" 1545.2 98.902078906442 94.9174527620855
"7728" 1545.4 93.6182844917381 100.799564725224
"7729" 1545.6 88.1771376905225 105.016159012088
"7730" 1545.8 82.2484297457139 109.551632765741
"7731" 1546 75.8499197761812 113.352406660086
"7732" 1546.2 70.3710591194872 117.201090803283
"7733" 1546.4 67.3054006557981 122.496837071541
"7734" 1546.6 68.823162123718 122.144374757514
"7735" 1546.8 68.1738443000734 121.082217825449
"7736" 1547 66.3153850299781 119.189047819326
"7737" 1547.2 62.1615370668604 116.210814590994
"7738" 1547.4 57.1952276767629 113.48318427996
"7739" 1547.6 52.1321065357629 110.120569697692
"7740" 1547.8 47.6153578294069 105.967235699453
"7741" 1548 43.1682348192247 101.577968867303
"7742" 1548.2 38.8051096417785 97.0249408856496
"7743" 1548.4 35.0314492788497 92.0058134210635
"7744" 1548.6 31.0962187136734 86.590678729529
"7745" 1548.8 26.6824033644719 81.7624914147194
"7746" 1549 22.2172882601559 77.0817268165807
"7747" 1549.2 17.493613774152 72.2150668700191
"7748" 1549.4 12.2721363506355 68.581432171195
"7749" 1549.6 7.80148845895965 68.8253413926869
"7750" 1549.8 6.6396913020379 70.3866257025722
"7751" 1550 6.83304981336668 71.596050735029
"7752" 1550.2 6.32342846976274 73.2585567265761
"7753" 1550.4 5.14808700546748 75.0629746482754
"7754" 1550.6 5.83485043172222 75.9730300082031
"7755" 1550.8 5.77382223475641 76.7959859975906
"7756" 1551 6.39690427429763 76.5998239359147
"7757" 1551.2 7.4780950105157 75.6503659895643
"7758" 1551.4 7.37593129120698 74.4448945238323
"7759" 1551.6 8.04267154827652 72.8340959744018
"7760" 1551.8 7.22608445598629 69.3684301666585
"7761" 1552 4.88778464407472 65.1456075413359
"7762" 1552.2 2.91948590822619 60.2466844997362
"7763" 1552.4 4.23591167121796 58.1513170227444
"7764" 1552.6 5.93997150099585 54.433368303229
"7765" 1552.8 6.45031055142592 49.1860899545364
"7766" 1553 5.75791791675926 44.0748859916846
"7767" 1553.2 7.28695165164815 40.814870670129
"7768" 1553.4 10.818380360551 38.256581707482
"7769" 1553.6 15.0146424690959 34.7699584104415
"7770" 1553.8 18.5239071184259 30.2174167339809
"7771" 1554 20.9124212939167 24.8844307553374
"7772" 1554.2 23.1959353313273 19.4753088145025
"7773" 1554.4 26.3376485094804 15.1861609428349
"7774" 1554.6 30.0329908961099 11.6197485207567
"7775" 1554.8 34.1133196192333 8.14692067576236
"7776" 1555 37.9655404593788 7.45610166071994
"7777" 1555.2 43.2106342418101 6.57464594736159
"7778" 1555.4 49.1678998692491 5.21694260185937
"7779" 1555.6 55.0709950328227 3.36213769095882
"7780" 1555.8 60.8104768917015 1.70800205443673
"7781" 1556 66.642287894345 2.39009860005926
"7782" 1556.2 72.8656698907334 4.53782406756237
"7783" 1556.4 78.4394792228783 7.61940889953352
"7784" 1556.6 84.3550601722334 10.877544128729
"7785" 1556.8 90.4732932712879 14.3160997101518
"7786" 1557 95.9983841734048 17.1498795495576
"7787" 1557.2 102.28340004074 20.1563099025128
"7788" 1557.4 107.631987391282 23.9019867879911
"7789" 1557.6 112.96235103044 28.4101509400616
"7790" 1557.8 114.739650020382 32.9416963565806
"7791" 1558 115.176751462821 38.8550032652254
"7792" 1558.2 115.495418916367 45.592379849329
"7793" 1558.4 114.411341378485 52.6046667676872
"7794" 1558.6 113.368945667181 58.6938408084986
"7795" 1558.8 110.968902067233 64.7110714740624
"7796" 1559 108.357972056936 70.8469094426631
"7797" 1559.2 104.789297802833 76.8011402851935
"7798" 1559.4 99.8794623806526 81.7061823751531
"7799" 1559.6 94.1716977729726 85.7059061159898
"7800" 1559.8 87.8859339416435 87.953991062724
"7801" 1560 81.0855281986645 89.3790203022849
"7802" 1560.2 73.9345510205 89.7691936680457
"7803" 1560.4 66.740006425777 89.4950707917769
"7804" 1560.6 59.589041121 88.6819208589207
"7805" 1560.8 52.189094838 87.080762891254
"7806" 1561 45.0482263911623 84.7516246740632
"7807" 1561.2 38.0367748477262 81.9596847774862
"7808" 1561.4 31.3922749126873 78.2405402508369
"7809" 1561.6 24.6706205716536 75.5886375616009
"7810" 1561.8 19.6869650115379 76.1047660121631
"7811" 1562 15.8554822300119 78.8392813636647
"7812" 1562.2 11.1383856819815 80.6034057525364
"7813" 1562.4 9.03847771674243 79.340029608379
"7814" 1562.6 8.31627162594179 76.0283542188881
"7815" 1562.8 7.19327305045403 70.3698890369566
"7816" 1563 4.9504581153161 64.832240185129
"7817" 1563.2 2.99037496696588 58.8869440909242
"7818" 1563.4 2.93545627405557 56.3023475886105
"7819" 1563.6 2.77775761373876 53.6902158031155
"7820" 1563.8 4.47558604475641 50.8961740070906
"7821" 1564 7.79297770339031 46.8229105570151
"7822" 1564.2 10.3834853789074 41.5072633047957
"7823" 1564.4 12.0426470544536 36.1987371793569
"7824" 1564.6 13.8977848544872 31.3776922120521
"7825" 1564.8 17.6226653328451 27.0123289653879
"7826" 1565 20.7136451704478 21.7511324969724
"7827" 1565.2 24.7318856502828 17.2774109377245
"7828" 1565.4 29.5919170338788 13.8381127492881
"7829" 1565.6 35.1030337970216 10.4529445277643
"7830" 1565.8 41.586578063551 7.72664852876432
"7831" 1566 47.7339111816721 5.51959773683871
"7832" 1566.2 54.189423128454 3.88676607940489
"7833" 1566.4 60.6940341080058 3.06305760023248
"7834" 1566.6 67.4886810590922 3.62574950505844
"7835" 1566.8 74.0658668650057 5.60580986202558
"7836" 1567 80.7070164783333 7.90458325362903
"7837" 1567.2 87.0900110791667 10.6481890684957
"7838" 1567.4 93.2439490648678 14.5009661017842
"7839" 1567.6 98.7827916971 18.822749611529
"7840" 1567.8 103.1967947431 24.1801376222624
"7841" 1568 106.821708941661 30.0350336166118
"7842" 1568.2 110.668242367777 35.6484807412881
"7843" 1568.4 114.659949834927 41.2611393604415
"7844" 1568.6 119.057819277112 46.3097308231523
"7845" 1568.8 121.144123260038 49.2932381518677
"7846" 1569 119.395184286507 51.3145381932976
"7847" 1569.2 116.1012624717 55.8527732042957
"7848" 1569.4 112.613334574567 60.522096034329
"7849" 1569.6 110.174686986292 66.0052347662114
"7850" 1569.8 106.772317917229 71.9668326974257
"7851" 1570 103.64891533139 77.6405204141972
"7852" 1570.2 100.321465451394 83.560088833312
"7853" 1570.4 96.2425762186667 89.4608625729207
"7854" 1570.6 92.0719924582917 95.0595061422957
"7855" 1570.8 87.14410425375 100.436367695879
"7856" 1571 82.335375585219 105.9714904231
"7857" 1571.2 77.2781456000392 110.698161109482
"7858" 1571.4 71.317382121529 113.290317103172
"7859" 1571.6 65.9287611821667 113.615010543653
"7860" 1571.8 59.2791288407718 112.401611473175
"7861" 1572 52.4421568199638 111.331673807825
"7862" 1572.2 45.5877302523872 110.999516387975
"7863" 1572.4 38.757010606541 111.257166339529
"7864" 1572.6 32.1002421271146 111.161015721707
"7865" 1572.8 28.6984576105052 108.592942258363
"7866" 1573 27.6821820930208 104.229651563535
"7867" 1573.2 25.5659798273572 98.3700084267957
"7868" 1573.4 23.0342848638768 91.8750644733464
"7869" 1573.6 20.4519624078059 85.4315138683756
"7870" 1573.8 18.8819343406096 78.8736895032869
"7871" 1574 18.8050650925176 72.6934019566817
"7872" 1574.2 19.7778340751245 65.8626124523822
"7873" 1574.4 20.6491678442778 58.7738046317957
"7874" 1574.6 21.3377370256406 52.2002456424302
"7875" 1574.8 23.3418058679815 45.2144488695735
"7876" 1575 26.0488078739093 38.9496832325974
"7877" 1575.2 29.8207943881548 33.7904855706647
"7878" 1575.4 34.1937817303498 28.6884886756235
"7879" 1575.6 40.3019677761929 24.563579217556
"7880" 1575.8 46.5541315656905 21.4083795793928
"7881" 1576 53.3805713120092 19.1229132317224
"7882" 1576.2 61.5209402132619 17.8314535493076
"7883" 1576.4 68.300009253447 18.1134405659018
"7884" 1576.6 74.7041493679811 19.5960853056177
"7885" 1576.8 81.3145618414064 21.5484621335897
"7886" 1577 87.8441490936016 24.5077575518363
"7887" 1577.2 92.8709251281159 28.0992116395964
"7888" 1577.4 97.5576942345806 33.0925052893928
"7889" 1577.6 100.563315170558 39.0555367988532
"7890" 1577.8 103.601922231305 45.4943557235223
"7891" 1578 105.537947339067 52.2956060436957
"7892" 1578.2 106.205688073047 59.7122300425448
"7893" 1578.4 105.57106176942 66.7033936502812
"7894" 1578.6 103.750708850833 73.4360054806745
"7895" 1578.8 102.124095271598 80.6539209994937
"7896" 1579 100.672807217042 87.9192070972957
"7897" 1579.2 99.0003446101516 95.1991648839472
"7898" 1579.4 96.556119928797 102.674644908911
"7899" 1579.6 94.6630555208333 108.729556922651
"7900" 1579.8 96.6753216153333 111.958213882129
"7901" 1580 97.4053298114026 110.418306032144
"7902" 1580.2 98.7033770689009 109.900334083656
"7903" 1580.4 99.331712588718 109.476585472783
"7904" 1580.6 100.746219382548 108.630008376856
"7905" 1580.8 101.166517083441 107.963506038034
"7906" 1581 102.267518463902 107.332580553102
"7907" 1581.2 105.069278860677 105.459212232189
"7908" 1581.4 106.69392532715 104.489247447256
"7909" 1581.6 107.279987974759 104.05820625187
"7910" 1581.8 107.28879350358 104.12187254249
"7911" 1582 107.424127161174 104.151093521356
"7912" 1582.2 107.372340153282 104.213563507301
"7913" 1582.4 107.581218927921 104.579667096766
"7914" 1582.6 107.234309294 104.839552106962
"7915" 1582.8 106.70979202873 105.493892991232
"7916" 1583 106.449832464461 106.12520848892
"7917" 1583.2 105.523946752704 106.872182690717
"7918" 1583.4 104.818317200022 107.454097971176
"7919" 1583.6 103.997690369907 108.718956266592
"7920" 1583.8 103.08907763593 109.3914601619
"7921" 1584 101.64149654734 110.73922068035
"7922" 1584.2 99.2692649637944 112.888897488467
"7923" 1584.4 96.0683961965083 115.064243966704
"7924" 1584.6 93.1151585250641 116.372216928129
"7925" 1584.8 88.8719361112637 118.337647919572
"7926" 1585 84.8535828691933 119.550299121249
"7927" 1585.2 79.88327647327 121.376826015495
"7928" 1585.4 74.6851978431795 122.453954156667
"7929" 1585.6 69.2633387387348 123.154129644622
"7930" 1585.8 63.7838244594781 124.170175095695
"7931" 1586 58.8213507873134 124.031810449129
"7932" 1586.2 54.5913937965087 122.12997873183
"7933" 1586.4 49.3879455811982 120.310784828872
"7934" 1586.6 44.0318441108334 118.205326428409
"7935" 1586.8 38.6534370379762 115.507962550215
"7936" 1587 33.3727436911468 112.679025617472
"7937" 1587.2 28.4642988411812 109.502854131477
"7938" 1587.4 23.4945851567688 106.273195727532
"7939" 1587.6 18.9758856438333 102.457485400765
"7940" 1587.8 15.1553619989762 100.403911791129
"7941" 1588 14.531335863951 99.5638766093643
"7942" 1588.2 12.8993652082512 96.4026315935917
"7943" 1588.4 10.4724385993333 92.6515871137004
"7944" 1588.6 8.0767399556938 88.499387844222
"7945" 1588.8 6.31649957646748 84.6287588677632
"7946" 1589 3.48978252026191 78.9803651945168
"7947" 1589.2 2.32350989902566 74.9435028187829
"7948" 1589.4 0.608665807920296 70.4315893176508
"7949" 1589.6 1.21601456463335 65.961705670429
"7950" 1589.8 1.23598742909488 60.6978572415906
"7951" 1590 0.782875763060617 55.0777655393563
"7952" 1590.2 1.60624908998041 51.4527707446585
"7953" 1590.4 1.87711637831028 47.0783609652675
"7954" 1590.6 3.44573522095834 42.4268472727124
"7955" 1590.8 4.37529976052349 37.8161279213966
"7956" 1591 7.02536861172945 35.3133840623758
"7957" 1591.2 10.4747848093153 31.6662158805989
"7958" 1591.4 14.4839884264333 28.5610483732231
"7959" 1591.6 18.3684965692262 25.2128536010219
"7960" 1591.8 21.8518606388569 20.7762132433055
"7961" 1592 24.3983965593821 16.1863802169095
"7962" 1592.2 27.4054675257989 12.6341919940945
"7963" 1592.4 31.8225228512424 11.6650423994358
"7964" 1592.6 37.2840705962216 11.2868703627526
"7965" 1592.8 42.781264692365 11.4205026567999
"7966" 1593 48.5571245445476 11.3356360414862
"7967" 1593.2 54.0328993316548 11.7853821501647
"7968" 1593.4 60.296210427748 11.5174795775071
"7969" 1593.6 66.2301733828682 12.2899043372918
"7970" 1593.8 72.4400338827262 13.3849945985576
"7971" 1594 78.9991643870057 14.6710798094394
"7972" 1594.2 84.6103278182671 17.1337912525387
"7973" 1594.4 89.9179293117659 20.8832984227582
"7974" 1594.6 94.3333910501142 25.4387946265448
"7975" 1594.8 98.4425273953165 30.8301215459155
"7976" 1595 101.241277306299 36.5336417799245
"7977" 1595.2 103.342691762548 42.4886680436647
"7978" 1595.4 104.4301191236 49.3096628066957
"7979" 1595.6 104.189995747682 56.4948466067918
"7980" 1595.8 102.36830130346 62.6837306223378
"7981" 1596 99.8869809171856 69.797993611879
"7982" 1596.2 96.9847848931822 76.3578603137918
"7983" 1596.4 92.8032930751586 81.9971124129122
"7984" 1596.6 87.6443634100865 87.3623897609518
"7985" 1596.8 81.4019546741569 91.5739965282614
"7986" 1597 74.7548857724421 94.2118896153464
"7987" 1597.2 68.4488269530677 95.8803700665978
"7988" 1597.4 61.2806822170606 96.5505107362654
"7989" 1597.6 53.858927618616 97.1300987902595
"7990" 1597.8 46.8707811910245 97.4847895344967
"7991" 1598 39.918179287893 98.9777896480842
"7992" 1598.2 35.4688945742917 101.848199552504
"7993" 1598.4 36.0198721954048 104.879735608081
"7994" 1598.6 35.9580514244524 109.534839660796
"7995" 1598.8 37.0416536253021 112.676300774723
"7996" 1599 39.2053369851075 113.93697710721
"7997" 1599.2 42.0771758191291 115.935205027552
"7998" 1599.4 45.7502988570702 119.066057022379
"7999" 1599.6 48.4270774769779 119.423854044623
"8000" 1599.8 52.3405557268333 120.632354944203
"8001" 1600 57.2294399054912 122.776279396958
"8002" 1600.2 61.0615450518198 123.673918310264
"8003" 1600.4 64.2613219575422 123.356398962939
"8004" 1600.6 69.2691999632854 123.983793494156
"8005" 1600.8 72.8953926666623 122.361185457261
"8006" 1601 77.9212179872917 121.467793973879
"8007" 1601.2 81.779970505951 120.721308164629
"8008" 1601.4 86.3661460520152 119.122117221493
"8009" 1601.6 89.2831647494734 118.002801582769
"8010" 1601.8 89.2549236663265 117.821617606006
"8011" 1602 87.271881103982 117.584488829872
"8012" 1602.2 85.8723959493676 117.896310647074
"8013" 1602.4 84.3399838809946 118.133211501984
"8014" 1602.6 82.5739576261915 118.625722434054
"8015" 1602.8 80.4311412879583 120.531982053587
"8016" 1603 77.1335802819346 122.242216511268
"8017" 1603.2 73.0466012888587 123.124688453078
"8018" 1603.4 68.3665602500555 124.233758300907
"8019" 1603.6 63.5087590028853 123.95593950296
"8020" 1603.8 58.3550985327905 123.586700898272
"8021" 1604 52.9974945217731 122.558390580478
"8022" 1604.2 48.7167834051812 120.98942216039
"8023" 1604.4 44.5460805237554 117.850857367908
"8024" 1604.6 39.4307423198039 116.797962031614
"8025" 1604.8 35.5453740011257 114.516737819652
"8026" 1605 30.5242866612424 111.828390263129
"8027" 1605.2 25.4114278999762 109.510111352415
"8028" 1605.4 23.0458560994833 106.888601560179
"8029" 1605.6 19.2550064246833 103.500205104279
"8030" 1605.8 16.3204025279242 99.8610130207654
"8031" 1606 13.1987345983333 96.9566310508969
"8032" 1606.2 12.7207476374697 95.7066572127654
"8033" 1606.4 13.5966722130942 96.8196510056942
"8034" 1606.6 13.931310734119 96.3608333708433
"8035" 1606.8 14.0270867941915 96.3212496234723
"8036" 1607 14.0445257877886 96.309623627741
"8037" 1607.2 14.2997387517757 95.7577241957637
"8038" 1607.4 14.6894678785747 96.2383642918359
"8039" 1607.6 15.3043114189896 96.5862859949103
"8040" 1607.8 16.2793852295219 97.0561650257684
"8041" 1608 17.1892653633095 97.0903184680814
"8042" 1608.2 19.2606600338979 97.3404931685968
"8043" 1608.4 21.6911796412232 97.0461008997053
"8044" 1608.6 24.5787997269912 96.7073550606553
"8045" 1608.8 27.0898618313333 96.5669026073512
"8046" 1609 28.7845237150655 96.3724247653969
"8047" 1609.2 30.7249231633333 95.937979297529
"8048" 1609.4 33.5291133337333 95.204475850179
"8049" 1609.6 37.2436091173588 93.9633400485358
"8050" 1609.8 40.0444043844048 92.874141889129
"8051" 1610 44.0467419031776 91.4375690559323
"8052" 1610.2 46.6445444432083 87.7258239981603
"8053" 1610.4 46.5244575956334 84.098065244729
"8054" 1610.6 44.9955348211026 79.8618206924367
"8055" 1610.8 42.1740233561782 75.9299212713704
"8056" 1611 38.8891536549624 72.0479206863226
"8057" 1611.2 34.8562457486075 69.405381860871
"8058" 1611.4 30.0778989976721 67.6632326510645
"8059" 1611.6 27.5743089148649 65.7546711622343
"8060" 1611.8 26.6000727232879 61.6810668875836
"8061" 1612 27.0707701226569 56.185987159729
"8062" 1612.2 28.591997469998 50.5867708390937
"8063" 1612.4 30.4826912888577 44.9882250565193
"8064" 1612.6 33.5802607113394 39.1834726626953
"8065" 1612.8 36.4673539386357 33.3122731535011
"8066" 1613 40.1265685020775 28.3986001320476
"8067" 1613.2 45.5421255452 24.573935933229
"8068" 1613.4 51.7563494413333 22.8313489018336
"8069" 1613.6 57.9878831533333 21.5375728255941
"8070" 1613.8 64.5734812807879 22.1099426553449
"8071" 1614 70.7430537200833 23.8492840962654
"8072" 1614.2 76.3751307817008 26.7814066982254
"8073" 1614.4 81.6791662841392 30.5313127086349
"8074" 1614.6 86.7870893015 34.336672082029
"8075" 1614.8 91.3141962579924 39.1360152335154
"8076" 1615 95.7199891146485 44.160651111966
"8077" 1615.2 99.7447228931191 49.8953908342499
"8078" 1615.4 102.700830888486 55.9971784616616
"8079" 1615.6 104.080912403507 62.5673824840964
"8080" 1615.8 104.321932774433 68.7875331106624
"8081" 1616 103.722210983248 75.5949348432022
"8082" 1616.2 103.812454230602 82.0876990080681
"8083" 1616.4 102.572559508408 88.9550913905665
"8084" 1616.6 103.351853153906 94.7464174547073
"8085" 1616.8 105.199902737345 95.9174490508034
"8086" 1617 105.371099947241 94.9080452534624
"8087" 1617.2 103.147029022483 95.0405735311915
"8088" 1617.4 98.7687274717083 95.1244179517957
"8089" 1617.6 93.240808709699 96.0364127280544
"8090" 1617.8 87.5876682853334 95.2666057249861
"8091" 1618 82.1128208097905 94.4876640109862
"8092" 1618.2 76.1716565710942 93.2353902202595
"8093" 1618.4 70.1527619524427 92.9775950855197
"8094" 1618.6 63.4734303776949 93.8687905393137
"8095" 1618.8 57.0886636746716 95.3999749470261
"8096" 1619 50.3702913914216 96.866218173379
"8097" 1619.2 43.8477658450871 97.2164512947857
"8098" 1619.4 40.8282553949216 94.5694856195996
"8099" 1619.6 39.1850956681667 89.9963850012957
"8100" 1619.8 37.4264183761134 84.399256040809
"8101" 1620 35.6582206853333 78.3060772142004
"8102" 1620.2 33.2152456430922 72.2780065689526
"8103" 1620.4 30.4883091480592 66.6707101445161
"8104" 1620.6 27.2672874439667 60.8509825357957
"8105" 1620.8 23.6089660468958 54.8926193554415
"8106" 1621 19.1833357566684 50.9156835834589
"8107" 1621.2 16.8131097492839 52.0353405979862
"8108" 1621.4 14.4292057124817 53.7473004089752
"8109" 1621.6 10.2278871309845 55.5709855041407
"8110" 1621.8 6.38299460083334 55.5854482253871
"8111" 1622 5.88224635611906 55.8187717802719
"8112" 1622.2 4.73297828193013 55.434685313
"8113" 1622.4 4.11813689980073 53.6772868351834
"8114" 1622.6 4.36482743274243 52.223121189754
"8115" 1622.8 4.63943320612404 49.9780028483848
"8116" 1623 4.73375381131482 46.1232142025735
"8117" 1623.2 5.13668785843335 41.775565450729
"8118" 1623.4 5.76291599955702 38.7223189165106
"8119" 1623.6 6.98438342414217 37.5406426321143
"8120" 1623.8 8.66558962350422 34.157712688243
"8121" 1624 9.78201298919699 29.5977727843238
"8122" 1624.2 11.3083760485041 28.0842399337998
"8123" 1624.4 12.6094702497554 25.3641739881031
"8124" 1624.6 14.9834275254098 23.1359484357173
"8125" 1624.8 16.9862292807322 20.0168351678594
"8126" 1625 19.9901326672708 16.1240411315665
"8127" 1625.2 23.9315665484195 12.9878494389566
"8128" 1625.4 27.903523815531 12.4801110348965
"8129" 1625.6 32.8407564145637 11.085261919129
"8130" 1625.8 37.9170057866985 10.0174991201627
"8131" 1626 42.9751402352519 8.37255211281507
"8132" 1626.2 47.9863590671142 6.51663748420768
"8133" 1626.4 53.1368072567 5.51150121006237
"8134" 1626.6 58.8003999412127 6.59963204885317
"8135" 1626.8 64.1434225517724 8.62019637299488
"8136" 1627 69.6026203773161 11.8194368679566
"8137" 1627.2 74.4651558875493 15.5508993590495
"8138" 1627.4 77.9001157048993 19.7862976584807
"8139" 1627.6 80.8532463788553 24.7424213112939
"8140" 1627.8 84.5659870857996 29.9986669073762
"8141" 1628 88.0314839130775 34.4308696846523
"8142" 1628.2 90.8894184157435 39.7660708716908
"8143" 1628.4 94.4384168991929 45.358697335129
"8144" 1628.6 97.5318752754746 50.2567166997921
"8145" 1628.8 99.9685140839667 56.147040074029
"8146" 1629 100.455874934144 62.2894879233359
"8147" 1629.2 99.3702557288446 68.1142979688369
"8148" 1629.4 96.892635064529 74.4081432126725
"8149" 1629.6 96.0411831686795 80.0315900403598
"8150" 1629.8 98.4198264956459 85.308670491904
"8151" 1630 102.867908241633 89.0097254968957
"8152" 1630.2 107.486088433879 90.9577682404813
"8153" 1630.4 108.006038584722 90.0035974245735
"8154" 1630.6 107.39398686758 89.9752955104455
"8155" 1630.8 104.904141773487 90.5173438826675
"8156" 1631 101.278650772375 90.748280128004
"8157" 1631.2 96.1297115408874 91.5530988471426
"8158" 1631.4 90.6527505777511 91.3055880266907
"8159" 1631.6 85.0613708345225 89.6320601605885
"8160" 1631.8 79.3072984453122 87.712281657622
"8161" 1632 73.5338400233268 85.9041309677524
"8162" 1632.2 67.493077312009 83.7373661086966
"8163" 1632.4 61.7503639632407 81.5073628033512
"8164" 1632.6 56.0886399741981 78.230037665929
"8165" 1632.8 51.142183859141 74.3293372365906
"8166" 1633 45.1241531810402 70.9384269546463
"8167" 1633.2 38.6159413964638 68.7354155128899
"8168" 1633.4 31.8409875008656 66.9847995453226
"8169" 1633.6 24.9192394543169 65.5255839085796
"8170" 1633.8 20.3285639966398 66.1681671032258
"8171" 1634 17.5125476774964 69.0063517612377
"8172" 1634.2 15.2965662599015 72.7057476237995
"8173" 1634.4 11.7706747893333 76.386542276129
"8174" 1634.6 8.10980514753215 79.0221181558278
"8175" 1634.8 6.43229470931435 78.0939693665214
"8176" 1635 5.29532598799187 76.4498708707632
"8177" 1635.2 4.18821177138629 73.7167577348114
"8178" 1635.4 2.28427748669049 69.9463634621648
"8179" 1635.6 2.57656609175335 66.764015635849
"8180" 1635.8 1.79133818146492 62.2494334492343
"8181" 1636 0.91269938206061 58.1699281009927
"8182" 1636.2 1.81888299536459 53.9696545641134
"8183" 1636.4 2.03496749235794 50.5942072161126
"8184" 1636.6 3.35242449480209 47.1478290844728
"8185" 1636.8 4.32109006377451 42.053922563232
"8186" 1637 5.501275855125 37.699103814129
"8187" 1637.2 6.64629884218545 33.4825789491431
"8188" 1637.4 8.48297935681985 29.2377617271426
"8189" 1637.6 11.0566448848333 26.7601993976096
"8190" 1637.8 13.643500700463 23.3415732091661
"8191" 1638 16.8607105830529 20.4895582222998
"8192" 1638.2 20.6880300779392 17.5733881957408
"8193" 1638.4 24.737368321523 13.8339413007152
"8194" 1638.6 28.9934712012355 9.86604880156381
"8195" 1638.8 33.8691345201255 7.50125481932004
"8196" 1639 39.2641836199713 6.14748772061179
"8197" 1639.2 44.8407451215256 4.61904704970595
"8198" 1639.4 50.545603081529 3.51598048091164
"8199" 1639.6 56.5096642188106 2.34872246778812
"8200" 1639.8 62.2448414989301 2.34101300067742
"8201" 1640 68.2795458530914 3.22046332293548
"8202" 1640.2 74.3389441325575 4.45530399709455
"8203" 1640.4 80.1049034867644 6.33103145781868
"8204" 1640.6 85.2661594129906 9.84245603836498
"8205" 1640.8 89.7655714109713 14.4427693070601
"8206" 1641 93.471164210227 19.4298821957035
"8207" 1641.2 96.5040649264397 25.0772096222035
"8208" 1641.4 98.7225963261929 31.2239684799605
"8209" 1641.6 99.3668973441357 37.3337861885709
"8210" 1641.8 98.2041066459713 43.9127308200601
"8211" 1642 95.8825223240244 50.421818476129
"8212" 1642.2 93.3987505039811 56.2196232791972
"8213" 1642.4 89.7720917876377 62.0974774283682
"8214" 1642.6 85.1928368454823 65.6733315039695
"8215" 1642.8 80.4730320487403 69.791200515536
"8216" 1643 76.4694208205039 74.8530962352349
"8217" 1643.2 72.9637414679779 80.6550803032495
"8218" 1643.4 69.991158593375 86.0800391614624
"8219" 1643.6 66.2224098441905 91.6500906242719
"8220" 1643.8 62.1047546769742 96.9389011150023
"8221" 1644 57.0809724434619 101.626108432858
"8222" 1644.2 51.8037175185361 103.989850672697
"8223" 1644.4 46.2270434866515 104.381235391402
"8224" 1644.6 40.8289099677905 104.480373427729
"8225" 1644.8 38.3365383903551 106.974115813564
"8226" 1645 38.3865451783802 111.513973685863
"8227" 1645.2 40.2130324257872 114.450827366929
"8228" 1645.4 41.3322765039804 114.621507242497
"8229" 1645.6 41.1391544593122 113.658720440861
"8230" 1645.8 41.100755924115 113.088227917932
"8231" 1646 40.6157390317736 112.132603818099
"8232" 1646.2 39.5792996779427 110.716775525442
"8233" 1646.4 37.8357168403788 108.494283684265
"8234" 1646.6 34.7504241853109 105.406965287517
"8235" 1646.8 30.7583063796476 101.926557379686
"8236" 1647 26.7067907301995 98.2389658066783
"8237" 1647.2 21.7002439768781 95.1993410353977
"8238" 1647.4 15.5383819929203 92.9813874874334
"8239" 1647.6 12.1098618502418 91.217519370622
"8240" 1647.8 10.8112248927511 87.4055442394715
"8241" 1648 9.40651835912281 82.5224164793922
"8242" 1648.2 7.42940425277311 76.8542201325266
"8243" 1648.4 6.13262047847619 70.8736750264505
"8244" 1648.6 4.0509191034309 65.1694649515559
"8245" 1648.8 3.58631230237552 59.1450271889363
"8246" 1649 3.53298432960982 53.5100932716349
"8247" 1649.2 3.61401686407992 49.6962289343208
"8248" 1649.4 5.91375260444781 46.2408722883339
"8249" 1649.6 8.93225839210608 41.2414339897005
"8250" 1649.8 10.3312554136708 35.845871652904
"8251" 1650 13.5389350457129 30.9670453059845
"8252" 1650.2 16.2111233873518 25.5822327074624
"8253" 1650.4 18.8554468647611 20.2777126283218
"8254" 1650.6 21.1643409355476 16.0000132098433
"8255" 1650.8 23.1347181283506 17.1242985408876
"8256" 1651 26.8533973824405 18.2394706375933
"8257" 1651.2 31.0383997067724 20.2948227937998
"8258" 1651.4 36.254940090737 22.0983715742977
"8259" 1651.6 41.7540297047424 23.4952196808109
"8260" 1651.8 47.1778025061357 24.2140527847453
"8261" 1652 52.5941646569729 26.2383954949662
"8262" 1652.2 57.7400380625152 27.6289217312427
"8263" 1652.4 63.8505650537039 28.8634610386584
"8264" 1652.6 69.6157519617667 30.558804769129
"8265" 1652.8 75.2024950327334 33.259136044329
"8266" 1653 80.6789863787765 36.7682094551631
"8267" 1653.2 85.5316721296965 41.1893093186132
"8268" 1653.4 89.1243848189311 46.3662415086725
"8269" 1653.6 91.4930766041521 52.377732560184
"8270" 1653.8 92.8369650557784 58.9131391386345
"8271" 1654 91.5741487239368 65.2172343656118
"8272" 1654.2 89.4863387132083 70.8380578322768
"8273" 1654.4 87.0428466932378 76.6826568228369
"8274" 1654.6 83.5469081439583 82.621321578604
"8275" 1654.8 80.7107257245905 88.3674076867005
"8276" 1655 76.8207746660942 93.5345489944769
"8277" 1655.2 72.5173098464167 97.466652411254
"8278" 1655.4 67.4339625618768 99.7773717168247
"8279" 1655.6 66.9372461065725 102.362555086477
"8280" 1655.8 68.6426930269762 106.369616188034
"8281" 1656 71.5080857606191 108.375081997729
"8282" 1656.2 75.6531684529762 108.720041899643
"8283" 1656.4 80.6344679853627 109.134550168879
"8284" 1656.6 86.161517647201 109.455290874644
"8285" 1656.8 91.9746247440417 111.211728072879
"8286" 1657 95.8033981201577 112.747681835507
"8287" 1657.2 96.3886277900417 111.795934358379
"8288" 1657.4 99.1744262810833 109.962175740004
"8289" 1657.6 101.619145376712 108.300345698143
"8290" 1657.8 103.453481091544 106.98733583884
"8291" 1658 104.519790543137 106.520411916673
"8292" 1658.2 104.694426696641 106.131130675475
"8293" 1658.4 103.823734636521 106.335228384192
"8294" 1658.6 102.884136194008 106.155098112829
"8295" 1658.8 102.173105379441 106.574642036002
"8296" 1659 101.562497588478 107.007834304997
"8297" 1659.2 100.634941994833 108.277440008228
"8298" 1659.4 98.9234644260446 110.005374092101
"8299" 1659.6 96.5612873554009 112.358210978507
"8300" 1659.8 94.0139374258333 115.350710031261
"8301" 1660 89.6734489592671 117.392036200274
"8302" 1660.2 85.7271237696647 119.681937142635
"8303" 1660.4 81.1997976800305 120.246811979692
"8304" 1660.6 76.060412781625 121.678757354754
"8305" 1660.8 70.3371441580801 122.554856030376
"8306" 1661 64.3939200415217 122.994907518155
"8307" 1661.2 57.8177977790738 123.469789212445
"8308" 1661.4 53.5144538028615 121.173862329453
"8309" 1661.6 47.8109563077511 119.859670583732
"8310" 1661.8 42.6816784732334 117.924907411369
"8311" 1662 37.5826061762026 115.49940275116
"8312" 1662.2 33.0499461581515 113.144329673902
"8313" 1662.4 29.0885642641468 110.225940518159
"8314" 1662.6 25.1165428225333 106.0883316802
"8315" 1662.8 20.4208789683551 102.486734200303
"8316" 1663 16.1319369901146 100.061096297207
"8317" 1663.2 13.3724175480766 97.6109496093993
"8318" 1663.4 12.2021474054216 96.4595647785702
"8319" 1663.6 11.6831849591377 95.4141692173899
"8320" 1663.8 8.93124677949049 90.6040831797576
"8321" 1664 7.44355370374103 84.9229445469906
"8322" 1664.2 6.83908547284651 79.5501388864974
"8323" 1664.4 4.90300534423334 74.393749724479
"8324" 1664.6 2.27584738156063 69.6121097937654
"8325" 1664.8 2.53774264759524 67.4472587964147
"8326" 1665 4.23350987106118 63.9941383409518
"8327" 1665.2 5.09727153073697 58.8447123112495
"8328" 1665.4 3.11439740854219 54.2475068942556
"8329" 1665.6 2.60729101491667 53.910828236754
"8330" 1665.8 3.56565346643075 52.3539985718953
"8331" 1666 5.26619864943575 49.1877120256351
"8332" 1666.2 6.43229470931435 44.333255078724
"8333" 1666.4 8.12263109543336 39.797053497169
"8334" 1666.6 11.5140467052636 35.3728457108848
"8335" 1666.8 15.4722120708213 31.4644418221531
"8336" 1667 19.4951801198333 28.0782463346647
"8337" 1667.2 23.800493624345 24.8933624190476
"8338" 1667.4 27.2830876828682 21.5738026727569
"8339" 1667.6 31.4740818117981 18.7463827768231
"8340" 1667.8 35.9916313432197 15.856279917379
"8341" 1668 40.9221866016098 13.6236955047526
"8342" 1668.2 46.4622630246706 12.3261341844546
"8343" 1668.4 52.2214234646922 12.8676638411643
"8344" 1668.6 58.3726043657358 12.9708708243607
"8345" 1668.8 64.5103745055628 12.7256215286114
"8346" 1669 70.8292297430402 12.5670418463359
"8347" 1669.2 77.149380075737 13.5112430404423
"8348" 1669.4 81.8441186471039 17.1106051774231
"8349" 1669.6 84.1427058240119 21.4433320922005
"8350" 1669.8 86.7773176312527 25.9689116586774
"8351" 1670 88.8578743757765 32.4264945606518
"8352" 1670.2 89.3928000663727 38.2913329075448
"8353" 1670.4 89.0039259471515 44.0707880239131
"8354" 1670.6 89.0012183957392 49.409194247929
"8355" 1670.8 89.0172033627311 55.7947459806518
"8356" 1671 88.6410099213106 63.1946922636518
"8357" 1671.2 88.552493817447 69.457206612004
"8358" 1671.4 89.1527641366111 76.1124701915735
"8359" 1671.6 90.7059641728723 81.4176290176355
"8360" 1671.8 94.5414485865802 86.3320174936986
"8361" 1672 98.580342111529 92.5975611356073
"8362" 1672.2 100.38611339175 97.044725649504
"8363" 1672.4 99.1628741793927 101.739554786604
"8364" 1672.6 95.4110868493571 104.799368605843
"8365" 1672.8 90.2490524748333 106.824771614171
"8366" 1673 84.6221259027476 108.987107630158
"8367" 1673.2 78.5819528132268 111.064346341473
"8368" 1673.4 73.0566960729762 110.962899469796
"8369" 1673.6 67.4136591925199 109.144722915144
"8370" 1673.8 61.4129356898922 107.622486841703
"8371" 1674 55.0553967006274 105.22265906107
"8372" 1674.2 49.4249336167917 102.037525663546
"8373" 1674.4 44.659324936 97.5369735382124
"8374" 1674.6 41.490226781115 91.9251495192558
"8375" 1674.8 38.6893556884409 85.5875858556353
"8376" 1675 36.6789588897209 79.768447551079
"8377" 1675.2 34.8607327400476 73.140951801129
"8378" 1675.4 32.4023033315493 66.8415557428336
"8379" 1675.6 29.818396168592 60.3555636678877
"8380" 1675.8 28.0738658526174 53.7898562281404
"8381" 1676 27.0824854893447 47.2485161526177
"8382" 1676.2 26.0422154175426 40.5899437023267
"8383" 1676.4 24.8035236522778 34.9487664042031
"8384" 1676.6 21.4598442207 32.0085018479624
"8385" 1676.8 18.8041834380592 31.7439687748387
"8386" 1677 18.7672926380244 31.4602766403874
"8387" 1677.2 19.0572209232068 30.7793485074302
"8388" 1677.4 21.5918315666833 28.5968453269915
"8389" 1677.6 25.3975182265119 25.852698580379
"8390" 1677.8 30.577684180809 23.4485868065803
"8391" 1678 35.6431249156822 19.7668390455128
"8392" 1678.2 40.9417400632403 16.4789804154895
"8393" 1678.4 46.606679221 13.6254773975624
"8394" 1678.6 53.3228877772667 12.097886147329
"8395" 1678.8 59.7492541639232 10.8620819898369
"8396" 1679 66.7163578041 10.6135694367624
"8397" 1679.2 73.3100207321288 11.3242553995608
"8398" 1679.4 80.2135303121346 12.3475228894061
"8399" 1679.6 86.401140790752 14.0606381173732
"8400" 1679.8 92.1919300833161 16.573667329267
"8401" 1680 97.6624287873851 20.8175566676118
"8402" 1680.2 101.914631953548 25.658319810173
"8403" 1680.4 105.976888863004 31.337746483129
"8404" 1680.6 108.551163599903 37.25679776335
"8405" 1680.8 110.700909025155 43.313975335879
"8406" 1681 111.064609246822 50.1500946224081
"8407" 1681.2 110.876255211856 56.7551457075722
"8408" 1681.4 109.936176117382 63.5172525604194
"8409" 1681.6 108.4286865888 70.4752401576624
"8410" 1681.8 105.55365259335 77.1333927584661
"8411" 1682 101.537806254242 82.8496931265722
"8412" 1682.2 96.410681161218 88.0806544183598
"8413" 1682.4 90.4402791568739 91.8688860284939
"8414" 1682.6 83.979653540625 94.221061936254
"8415" 1682.8 77.0608274075619 95.7784817084719
"8416" 1683 69.9434582485152 96.0017108923109
"8417" 1683.2 62.3329174017396 95.0588299776134
"8418" 1683.4 55.3829440155725 92.6088501459551
"8419" 1683.6 49.1049516840641 88.1655390923213
"8420" 1683.8 44.0837735584334 82.8945239297643
"8421" 1684 39.3872132240216 77.1807573570702
"8422" 1684.2 35.2563509433727 71.4838772934436
"8423" 1684.4 31.3302963432355 65.026975613629
"8424" 1684.6 28.1519295229397 58.6877159199056
"8425" 1684.8 23.9408842821008 52.4959772261988
"8426" 1685 20.555151785551 46.3392474927526
"8427" 1685.2 22.4842897865651 41.7537170855802
"8428" 1685.4 25.8857477651084 36.673497224029
"8429" 1685.6 29.9389428193876 31.2814374435628
"8430" 1685.8 35.4245381711333 27.1098239576957
"8431" 1686 41.3764982291938 24.8435463791988
"8432" 1686.2 47.6362729035187 23.0538326370504
"8433" 1686.4 54.266272742 21.8952419278624
"8434" 1686.6 61.229655286598 22.2745305402349
"8435" 1686.8 67.9954935076264 23.7184430507842
"8436" 1687 74.4651558875493 26.3764188615722
"8437" 1687.2 79.7960631068109 29.9942908303313
"8438" 1687.4 84.9291063484203 34.6101483577051
"8439" 1687.6 89.1521158289007 40.221182884365
"8440" 1687.8 91.7156313795806 46.7411048825027
"8441" 1688 94.1846044305862 53.8876714957245
"8442" 1688.2 95.6549663176873 60.937531615129
"8443" 1688.4 96.4459665551 68.0994679299624
"8444" 1688.6 96.4666765133691 75.2366759364147
"8445" 1688.8 95.1618515306754 82.6095349605632
"8446" 1689 92.7467857643263 88.8093826632558
"8447" 1689.2 89.758395561848 94.7126734346731
"8448" 1689.4 87.5498837992065 101.395996760204
"8449" 1689.6 84.282978998699 107.284563598129
"8450" 1689.8 80.6138821429638 107.990126744868
"8451" 1690 76.3191719227289 107.906554369756
"8452" 1690.2 70.1950125855905 108.297187826329
"8453" 1690.4 63.4312020356905 108.656984713272
"8454" 1690.6 56.9503583293579 107.469721874408
"8455" 1690.8 50.4101349573551 105.489610952825
"8456" 1691 44.3920589410164 102.830333515256
"8457" 1691.2 38.7480228175333 99.3616135928719
"8458" 1691.4 33.7854665396095 95.0365770951589
"8459" 1691.6 30.0160862035933 89.493534850369
"8460" 1691.8 26.923580894669 83.3827904562112
"8461" 1692 24.3473378799583 76.983730923529
"8462" 1692.2 22.2795551062807 70.0644736719317
"8463" 1692.4 20.4555620724358 62.9130404199122
"8464" 1692.6 18.7406757929392 55.8194263531408
"8465" 1692.8 17.3173889111084 48.7422254053165
"8466" 1693 16.1985875087976 42.2707498260576
"8467" 1693.2 13.9891313375392 36.9003067231055
"8468" 1693.4 12.8831289038678 37.1663793085773
"8469" 1693.6 11.6035614074291 38.8081289849482
"8470" 1693.8 9.4243681470693 39.7748230257807
"8471" 1694 8.00302763367377 39.4876313312035
"8472" 1694.2 8.62046493237416 39.1470345852209
"8473" 1694.4 9.26245329640637 38.1644266732414
"8474" 1694.6 9.59839353653102 37.9813947066058
"8475" 1694.8 10.6671740278333 36.4507997852829
"8476" 1695 12.6632121699583 32.525632596979
"8477" 1695.2 14.6283776221992 28.179232825751
"8478" 1695.4 15.5232347132131 23.7849698638379
"8479" 1695.6 17.8533863039431 23.743064771629
"8480" 1695.8 20.8071623400804 24.4372392991055
"8481" 1696 25.3403712548093 25.3642958691411
"8482" 1696.2 31.0170263060833 25.437262999579
"8483" 1696.4 36.217347408072 25.690419056629
"8484" 1696.6 42.167947866619 25.8573351382005
"8485" 1696.8 48.237202054869 25.6486900362362
"8486" 1697 54.4509443240659 25.5907869769314
"8487" 1697.2 60.3176696653876 25.4018352288519
"8488" 1697.4 66.4868535213161 26.1985218413359
"8489" 1697.6 72.2832339273106 27.783824913004
"8490" 1697.8 78.3309423352403 29.5036104705127
"8491" 1698 84.8635603248558 31.889132190792
"8492" 1698.2 90.3909527095543 35.037719624629
"8493" 1698.4 95.4346208928447 39.1315894283222
"8494" 1698.6 99.2186843330152 44.4115750237881
"8495" 1698.8 101.847115336283 51.0826061099155
"8496" 1699 102.81860444026 58.1849791538594
"8497" 1699.2 103.221536490779 65.5265143215203
"8498" 1699.4 101.972125270533 72.4096120807624
"8499" 1699.6 98.9240521587262 78.8485544793076
"8500" 1699.8 94.8842365013519 84.4981143225364
"8501" 1700 92.9653620416026 90.3276016702829
"8502" 1700.2 93.8687110045791 95.6532474958578
"8503" 1700.4 96.6763857433579 99.8080000973585
"8504" 1700.6 97.1825138895621 100.06945094218
"8505" 1700.8 95.9271276005702 99.700131119708
"8506" 1701 92.4502409999677 98.4488068423081
"8507" 1701.2 87.5929314050225 97.4898978565479
"8508" 1701.4 81.7279022095606 96.6272246929472
"8509" 1701.6 75.5864020203476 95.1219451209576
"8510" 1701.8 69.8500526836762 92.4568516852005
"8511" 1702 64.5036253285496 88.7268035740479
"8512" 1702.2 59.3885705125442 84.047699937117
"8513" 1702.4 55.0713284023506 79.1083615986118
"8514" 1702.6 51.3312817855753 73.5681133862258
"8515" 1702.8 47.8877394339158 68.124674233995
"8516" 1703 44.6683986298011 62.1185077621613
"8517" 1703.2 41.8002444284439 55.7022233584027
"8518" 1703.4 39.9109911722527 49.1947758836452
"8519" 1703.6 37.7760576348443 42.1487726895246
"8520" 1703.8 36.6761234562839 35.2024957564367
"8521" 1704 37.6368853725628 28.0753553044937
"8522" 1704.2 38.7538424970058 21.117493994267
"8523" 1704.4 38.4027503386873 15.0893724152526
"8524" 1704.6 35.6104284739433 13.9998734973378
"8525" 1704.8 32.7484782681812 13.4178536822486
"8526" 1705 29.5674507849457 12.8619491993762
"8527" 1705.2 28.6812711389652 13.3407689701071
"8528" 1705.4 27.3365267074333 13.7992588384343
"8529" 1705.6 26.9375177886293 13.5452870260984
"8530" 1705.8 27.6401369436856 13.0193387885495
"8531" 1706 28.8669180749392 11.772563431482
"8532" 1706.2 30.6868227534094 10.5433894224334
"8533" 1706.4 31.7614181859946 9.56925707790322
"8534" 1706.6 33.8696931682589 8.11865411474605
"8535" 1706.8 37.0103198661951 5.75696913080988
"8536" 1707 39.3581938268334 4.40562732864516
"8537" 1707.2 43.4269840677652 2.52132887032221
"8538" 1707.4 47.2517551886685 1.75508094923892
"8539" 1707.6 51.3033779011268 1.45009158725946
"8540" 1707.8 55.7629273000461 0.461822798405626
"8541" 1708 60.2119667314649 0.360464425318501
"8542" 1708.2 65.2475361706398 0
"8543" 1708.4 70.1640822579301 0.808256724741937
"8544" 1708.6 74.1639060807334 1.54322592262903
"8545" 1708.8 78.3490572588217 2.56671910497787
"8546" 1709 81.3730680888551 3.39321249337903
"8547" 1709.2 84.4338010194094 5.14159797099859
"8548" 1709.4 88.3906784230805 7.81195628951105
"8549" 1709.6 92.0982842571008 9.97572284976856
"8550" 1709.8 96.6782721521288 12.351042204379
"8551" 1710 100.748719998002 14.4504651666908
"8552" 1710.2 103.516188764898 16.5629810691936
"8553" 1710.4 105.300216561479 18.9207455045806
"8554" 1710.6 107.94299065989 22.2661387689605
"8555" 1710.8 110.797414123996 27.0762107106058
"8556" 1711 113.575996379697 32.4751784177768
"8557" 1711.2 116.135882103433 38.1967610202957
"8558" 1711.4 118.572730442799 44.1283234914245
"8559" 1711.6 120.258962221402 50.5236119955722
"8560" 1711.8 120.989027651964 57.1867579270638
"8561" 1712 120.448236017961 63.5975347022992
"8562" 1712.2 118.651251188867 70.0397718686122
"8563" 1712.4 116.567433719695 76.4402623943359
"8564" 1712.6 113.905105652616 83.1279856242013
"8565" 1712.8 110.791143573526 89.7783478975906
"8566" 1713 106.856976417638 95.2299656095193
"8567" 1713.2 102.407533715795 100.304047468821
"8568" 1713.4 97.0937531258026 105.247331423052
"8569" 1713.6 91.4118205406594 109.040004707216
"8570" 1713.8 84.3670438909103 112.317725442437
"8571" 1714 77.9307064621776 114.735588026309
"8572" 1714.2 71.0667355809685 116.684495363021
"8573" 1714.4 64.1960486139134 118.200133483649
"8574" 1714.6 57.2842391383534 119.124477650929
"8575" 1714.8 50.2485408378048 118.184183724743
"8576" 1715 44.5240919995417 115.155120500004
"8577" 1715.2 38.5173362330026 111.850360414037
"8578" 1715.4 32.580995216224 108.46514713341
"8579" 1715.6 27.1268116305872 105.457046499898
"8580" 1715.8 22.2619129837678 101.327574916473
"8581" 1716 18.3762241655952 96.2619201373195
"8582" 1716.2 14.6441651732559 90.7677079583121
"8583" 1716.4 10.6934896262793 85.3531438532777
"8584" 1716.6 8.18488386695383 80.2703018662134
"8585" 1716.8 5.28539491292425 77.5785591414927
"8586" 1717 5.11321290266895 78.9065432093208
"8587" 1717.2 5.83166572533984 79.505681174181
"8588" 1717.4 5.6104376549809 79.4916678518831
"8589" 1717.6 6.64663641172567 79.4643606896521
"8590" 1717.8 8.86792837859391 78.8806185622699
"8591" 1718 11.9772123650152 77.426817249155
"8592" 1718.2 16.3890298282037 75.218129705129
"8593" 1718.4 20.8551616896016 72.621657325129
"8594" 1718.6 25.6639900608558 70.0966608701964
[truncated: 19,250 more chars]
