# Supplementary material for: Adaptive switch to sexually dimorphic movements by partner-seeking termites
Source: Sci Adv. 2019 Jun 19;5(6):eaau6108. doi: 10.1126/sciadv.aau6108 (PMC6584256; doi:10.1126/sciadv.aau6108)
Supplement: Data file S1 [file aau6108_Data_file_S1.zip › Dataset/CfExperimetns/170627_174_F_16_set1_tandem-position_5FPS.txt]

"time" "x" "y"
"1" 0 81.8488315527135 118.709985987431
"2" 0.2 83.7147136592331 118.042350568979
"3" 0.4 85.0145357847925 117.421858792199
"4" 0.6 86.2988400924109 117.095538857921
"5" 0.8 87.8946409244774 116.184442533092
"6" 1 90.2855203186331 115.010118197694
"7" 1.2 92.2992637136766 114.592719427668
"8" 1.4 93.3685207272428 114.556255062342
"9" 1.6 93.6379975469262 114.169374529781
"10" 1.8 93.9562776038485 113.535373904406
"11" 2 94.7155435991 112.949232513894
"12" 2.2 95.4189793300944 112.022908012494
"13" 2.4 96.9383937572004 110.650062320833
"14" 2.6 97.3924054027845 109.458756808145
"15" 2.8 97.9471007517016 107.903352738007
"16" 3 98.8526855816084 106.195475569026
"17" 3.2 99.995017751435 103.731465625983
"18" 3.4 100.699817106042 99.985768913742
"19" 3.6 100.941674610202 96.6654638480777
"20" 3.8 100.209839828424 93.3804139514952
"21" 4 100.102095610779 89.9845775935102
"22" 4.2 99.7426519733597 86.8645214935491
"23" 4.4 98.6151831278909 84.429689430637
"24" 4.6 97.8141707157552 81.4212096878391
"25" 4.8 97.4308747074196 78.7336225636172
"26" 5 96.9105208375641 75.39364315535
"27" 5.2 95.764152251738 71.8769981306845
"28" 5.4 93.5543061046714 69.9741488989918
"29" 5.6 92.0713704793703 67.3144101981582
"30" 5.8 89.6632163920319 64.5367668214026
"31" 6 87.8794164201572 62.0733805631869
"32" 6.2 86.5699066045047 59.833388639046
"33" 6.4 84.5997746904828 58.5031167821373
"34" 6.6 82.3673637199831 57.4749339604513
"35" 6.8 80.668810353228 55.3192723092954
"36" 7 79.3696743758123 52.6281656385639
"37" 7.2 78.6791019799248 49.7361797194494
"38" 7.4 76.9211739665163 47.6236524465597
"39" 7.6 74.7346216675576 47.2208651039265
"40" 7.8 71.5968524983499 46.3984025096738
"41" 8 68.7033367552552 44.9483223249271
"42" 8.2 65.1364405492465 44.07341051992
"43" 8.4 61.690111326106 44.1366179650594
"44" 8.6 57.7615813056539 44.6833374171688
"45" 8.8 53.8029616530233 45.4023685889443
"46" 9 50.1951005156584 46.1350052281395
"47" 9.2 45.4503575760608 46.421385734138
"48" 9.4 41.3637912431265 47.1097028346198
"49" 9.6 36.9706976862886 47.2568265679777
"50" 9.8 32.3464797255559 47.7654198104874
"51" 10 28.0775190931774 48.8936591990547
"52" 10.2 24.1642498035184 49.887809936601
"53" 10.4 22.0140236298565 51.7105925155058
"54" 10.6 22.7295123185482 52.1053694937144
"55" 10.8 22.4092344195875 53.7862403151552
"56" 11 21.0342329054598 57.2462512994745
"57" 11.2 19.9318641859695 60.7859528561802
"58" 11.4 19.2084107043378 65.0981940408181
"59" 11.6 17.9438074276216 67.8942020603989
"60" 11.8 16.5547755512877 69.0354197850476
"61" 12 16.1122644459807 66.7705730373294
"62" 12.2 16.5433146319739 64.9474449653253
"63" 12.4 17.0975342308537 64.5691420515507
"64" 12.6 17.4240612214696 63.9621673622759
"65" 12.8 18.2493640916044 62.6874678579228
"66" 13 18.7097894848315 61.387093030757
"67" 13.2 20.0557330574678 60.1544669262694
"68" 13.4 22.1826037480403 57.7517383402183
"69" 13.6 23.2541889707632 56.556638568286
"70" 13.8 24.742684638245 53.7393445927462
"71" 14 26.0509492479301 50.9141686126096
"72" 14.2 27.567798377636 47.5553939769531
"73" 14.4 28.7010707554178 44.4983928258396
"74" 14.6 29.5637444856293 41.2525516800348
"75" 14.8 30.6719595070554 38.035346004644
"76" 15 32.6495836459983 37.3653428777141
"77" 15.2 35.1050176148546 37.516564675772
"78" 15.4 39.0777336325733 36.6678839920555
"79" 15.6 43.0043703437214 35.824797328884
"80" 15.8 47.6906218719814 34.5171408379724
"81" 16 52.2071298009386 33.4712260699168
"82" 16.2 56.5241636340458 32.2869114802499
"83" 16.4 60.5815237361918 30.559403174909
"84" 16.6 64.9749949049234 29.5633013232271
"85" 16.8 69.141355373062 29.8038162873206
"86" 17 73.6151031693912 30.9877184376801
"87" 17.2 76.7964681518067 33.1875495849565
"88" 17.4 80.822445195915 35.5765506232037
"89" 17.6 84.6381766867636 38.0152821086515
"90" 17.8 87.7457150814891 40.8996662195226
"91" 18 90.6034166367292 44.237862184827
"92" 18.2 93.634831040495 47.1310580168934
"93" 18.4 96.6783724118769 50.7993985823985
"94" 18.6 97.8461175131846 54.6564623131392
"95" 18.8 99.6106167254503 59.6543774842005
"96" 19 101.362955617944 64.178924318154
"97" 19.2 103.093326280976 69.3148265896706
"98" 19.4 104.118197483602 74.0088969751056
"99" 19.6 104.744120324984 79.0750020168082
"100" 19.8 105.27878823634 84.1597037088273
"101" 20 105.466776059495 89.6368640101966
"102" 20.2 104.78995582766 94.8357445685017
"103" 20.4 102.666173576615 97.952337507785
"104" 20.6 101.85608959338 101.704276370102
"105" 20.8 104.020333834537 102.869923344571
"106" 21 104.348541002015 102.121851290325
"107" 21.2 104.340985081034 101.943111399898
"108" 21.4 104.135016903178 102.144986786372
"109" 21.6 103.527037700339 101.97291953441
"110" 21.8 101.423735222245 104.481540517019
"111" 22 100.486046845953 107.717312149535
"112" 22.2 101.242527349877 106.703372761809
"113" 22.4 100.94387184554 106.714129650781
"114" 22.6 100.853880473279 106.579191768002
"115" 22.8 100.499240344548 106.863959350168
"116" 23 100.159083697519 106.649873516124
"117" 23.2 99.9856850212163 106.868590252023
"118" 23.4 99.7802466558217 107.018275479724
"119" 23.6 99.5134516071038 107.11687792336
"120" 23.8 99.0217446501412 106.990299894835
"121" 24 98.6148338676941 106.856203605896
"122" 24.2 98.3315930184216 106.882731753378
"123" 24.4 98.1529159121324 107.072943710833
"124" 24.6 96.0990904274037 108.991206422673
"125" 24.8 94.4564610258899 112.333263059013
"126" 25 91.9006873201002 112.08263135011
"127" 25.2 91.6044320360176 110.997780623429
"128" 25.4 91.3817495023941 111.002848365158
"129" 25.6 91.0668023959163 111.313426407535
"130" 25.8 90.8472125771998 111.639352019446
"131" 26 90.3543952866538 112.353097223027
"132" 26.2 90.0416782584544 112.626048458019
"133" 26.4 89.3374436044871 112.964350095819
"134" 26.6 88.7257579862988 112.993344037395
"135" 26.8 88.2652044828437 112.839444038144
"136" 27 87.9208515484988 112.583101401355
"137" 27.2 87.7550328133453 112.27536618272
"138" 27.4 87.3714233648839 112.038061621754
"139" 27.6 87.0803678868671 111.938473716818
"140" 27.8 87.1089673705283 111.835519508673
"141" 28 86.4583938537548 111.815974044688
"142" 28.2 85.6785099247062 111.644595403071
"143" 28.4 85.5557711827803 111.47669878904
"144" 28.6 84.1489493328838 111.342981491726
"145" 28.8 83.6253382004229 111.101251907329
"146" 29 82.9190053301338 110.768813386946
"147" 29.2 82.622803154608 110.393315779289
"148" 29.4 82.5367397908602 110.169049326217
"149" 29.6 81.2693162725791 109.556305190518
"150" 29.8 80.2806557269847 108.957589953196
"151" 30 79.2196328197175 108.429728593161
"152" 30.2 77.3738997545272 107.240473221386
"153" 30.4 74.8067145701943 105.930626377911
"154" 30.6 72.3358578354713 104.4387477998
"155" 30.8 69.8732670152426 102.739589059895
"156" 31 67.6898291971692 100.313988510171
"157" 31.2 65.5286373242115 97.4994442440744
"158" 31.4 63.2928810253521 93.929437375714
"159" 31.6 61.5374179997813 90.000406039372
"160" 31.8 58.9160629442739 85.8691973915718
"161" 32 56.6963486561331 82.6711099942283
"162" 32.2 54.5713810647009 80.6592030291416
"163" 32.4 51.4105900628284 78.1368897687284
"164" 32.6 48.644306599222 75.6883449802501
"165" 32.8 45.9340673702709 72.6715940837171
"166" 33 42.6434903992115 69.6065082995783
"167" 33.2 39.3837405807815 66.5075293658758
"168" 33.4 37.4069673348623 63.3296953097028
"169" 33.6 34.9691581625784 59.799296847715
"170" 33.8 31.2557200923553 56.8307807214079
"171" 34 27.4362529161403 54.2560150275773
"172" 34.2 26.86081917765 51.5117950480089
"173" 34.4 28.6394073937286 49.5155195476488
"174" 34.6 30.2817329754744 47.0785842972577
"175" 34.8 31.9771978129623 43.7352934218384
"176" 35 33.9005963351755 40.3046898386162
"177" 35.2 35.8656479168097 36.3003407285475
"178" 35.4 37.9543886455767 32.8965019620501
"179" 35.6 39.2021976562617 29.1463466243772
"180" 35.8 40.720872954691 25.5156201809106
"181" 36 43.1280671154999 22.7176187392097
"182" 36.2 45.8401019544449 20.4141348087908
"183" 36.4 48.6898441909825 17.9612643832908
"184" 36.6 51.4287828227323 14.5127366351661
"185" 36.8 53.2594837987814 11.2764417471479
"186" 37 52.5652815596555 9.74108326943613
"187" 37.2 51.3873106591058 9.90246301676257
"188" 37.4 51.0967505003155 10.9618632002539
"189" 37.6 50.6357097815527 11.8701173073594
"190" 37.8 51.1086436538216 11.6026143578098
"191" 38 50.6079656913283 12.2997729418261
"192" 38.2 50.1627053400636 12.621001859103
"193" 38.4 50.1155756447164 12.7241804714373
"194" 38.6 50.3966270499158 13.0488520204999
"195" 38.8 50.2045804428514 13.9982843872859
"196" 39 50.2655304093986 14.6838998375839
"197" 39.2 49.852790480021 14.9580446049603
"198" 39.4 48.940302768922 15.8951975974439
"199" 39.6 47.9931796868473 16.7174838100384
"200" 39.8 46.8511675481246 17.6309516395508
"201" 40 45.3013164839275 19.1062156803035
"202" 40.2 43.9034968970374 20.0499894459593
"203" 40.4 42.6540380053764 20.9605704793831
"204" 40.6 41.9186232411561 22.2327321643572
"205" 40.8 39.605682178321 24.3598084808537
"206" 41 37.041832565149 25.8992521766847
"207" 41.2 33.7333804133435 27.3770675560769
"208" 41.4 30.1909099497446 28.9135119539068
"209" 41.6 26.8469416673365 30.7142282211964
"210" 41.8 23.3381721996289 32.2286112834254
"211" 42 19.5097169053472 32.4786394694163
"212" 42.2 15.8095299866005 33.6276738645535
"213" 42.4 14.5965501917964 35.7726135410956
"214" 42.6 14.9219053498243 37.3014083289187
"215" 42.8 14.5490082012226 39.1239523684749
"216" 43 14.1019940015714 41.6238112189124
"217" 43.2 13.7595605142411 45.0663045244898
"218" 43.4 12.5203327042829 48.7777509966557
"219" 43.6 9.90177882113204 51.9489101536854
"220" 43.8 7.18684784782633 52.9394900944995
"221" 44 6.37243387836366 52.846307670768
"222" 44.2 7.2037598649541 53.5498119169376
"223" 44.4 8.94346161398417 54.0762172284825
"224" 44.6 10.2900697295442 54.6667600846144
"225" 44.8 11.2489237375278 56.5735170509731
"226" 45 12.4471911723576 58.8867925684324
"227" 45.2 13.7545685101467 62.1139076363585
"228" 45.4 14.9606691069874 65.3085293643325
"229" 45.6 16.136933443892 68.7289219336644
"230" 45.8 17.4650209479871 72.1614168421659
"231" 46 18.6234444900896 76.0406498080244
"232" 46.2 19.9432711716564 80.6351508135461
"233" 46.4 21.2147078560652 84.8840683602597
"234" 46.6 22.6325123421379 88.6790230471979
"235" 46.8 24.4017482185122 93.3185380387177
"236" 47 25.6599392548002 97.3201271374952
"237" 47.2 27.3133009358506 101.089767647673
"238" 47.4 28.2979434963896 106.008725069282
"239" 47.6 30.2820949654862 108.988745188282
"240" 47.8 30.8839969410943 108.44453384803
"241" 48 31.8254459235513 108.109920886079
"242" 48.2 33.7515405849942 108.276588701146
"243" 48.4 36.3010726005379 108.453935709322
"244" 48.6 40.2578382299878 109.213619658709
"245" 48.8 44.1776134940682 110.101023560846
"246" 49 48.3272868934752 111.214024093669
"247" 49.2 53.1247081114555 112.613260160664
"248" 49.4 57.4319521313909 113.442320953131
"249" 49.6 62.2019100554672 114.635939377629
"250" 49.8 66.525985175088 116.803626477717
"251" 50 70.6977859452764 119.138683850405
"252" 50.2 74.8790397305467 119.942713370971
"253" 50.4 77.6381043013145 118.05919966535
"254" 50.6 81.9957526983256 115.979867463639
"255" 50.8 87.1521590459802 114.460566339648
"256" 51 92.6624905799759 112.862989254881
"257" 51.2 96.9083089834137 111.199106449166
"258" 51.4 97.432007096769 109.16688753934
"259" 51.6 98.1588308142948 106.567902551054
"260" 51.8 99.6458577357956 103.054776028625
"261" 52 101.425907741996 99.0582142078227
"262" 52.2 103.391082653835 94.8271091334808
"263" 52.4 106.308399500854 90.6508302976802
"264" 52.6 109.447221281668 86.7128814411832
"265" 52.8 113.806599380615 84.6336153737906
"266" 53 114.846280395311 85.8735790080031
"267" 53.2 113.936174319793 87.3583462833836
"268" 53.4 113.510415225572 87.3222088238553
"269" 53.6 112.930092984636 87.5120876786676
"270" 53.8 112.714144085115 88.2768762066791
"271" 54 111.982130588706 89.4561466659685
"272" 54.2 111.158324105816 91.6325405193027
"273" 54.4 110.35177120705 92.60233024562
"274" 54.6 109.366543335122 93.6773628247139
"275" 54.8 107.940554212048 95.6665300407872
"276" 55 106.25842601564 97.9682874686365
"277" 55.2 104.791795773806 100.06860871426
"278" 55.4 103.552569197895 102.340064452554
"279" 55.6 102.425160355127 105.034905138944
"280" 55.8 100.635638049265 108.044705855802
"281" 56 99.2014656728832 109.358947476272
"282" 56.2 97.5999477354505 111.115569866249
"283" 56.4 95.8273454842315 112.765137999383
"284" 56.6 94.4582182347362 113.572796206672
"285" 56.8 92.5497340324274 114.501993739384
"286" 57 90.6829618805691 115.684052790924
"287" 57.2 87.9904085806816 117.486684589363
"288" 57.4 85.2645688996211 118.407982645402
"289" 57.6 82.4097096967214 119.484673114082
"290" 57.8 79.580339960821 120.564229397758
"291" 58 77.1530399759007 121.917045290015
"292" 58.2 75.6745853808201 122.078789853001
"293" 58.4 73.5375963707111 121.779046304863
"294" 58.6 70.5233558162641 122.260331810609
"295" 58.8 66.7331883699986 122.766487734882
"296" 59 62.4435143676978 123.512782714626
"297" 59.2 58.3565120889012 123.480489364947
"298" 59.4 54.5273295343779 122.643132290609
"299" 59.6 51.2227153618537 121.624497540815
"300" 59.8 47.561967615848 120.52148333747
"301" 60 44.3640631031712 119.478277493811
"302" 60.2 40.7589342612272 118.794790903443
"303" 60.4 40.115298386589 118.449411006167
"304" 60.6 39.6901992757093 117.933277488494
"305" 60.8 39.175987540037 117.813427061956
"306" 61 38.5490135853392 117.173445814574
"307" 61.2 37.2439671037045 117.079008249373
"308" 61.4 36.6829487370569 117.092485691022
"309" 61.6 36.1214294570248 117.058226206417
"310" 61.8 36.2090921820032 117.27575933378
"311" 62 36.477807157839 116.985590525434
"312" 62.2 36.7072748562987 116.557031881551
"313" 62.4 36.1719339490869 115.43537417568
"314" 62.6 36.1362885923861 115.01220781421
"315" 62.8 35.9375802891612 114.32288906608
"316" 63 35.8889644558311 114.105062185017
"317" 63.2 35.760766020669 113.704579540306
"318" 63.4 35.7821896091973 112.62585010056
"319" 63.6 35.2596247547653 111.698220260356
"320" 63.8 34.5715138356595 111.083942860989
"321" 64 33.1841159032915 109.22606469425
"322" 64.2 31.3751364300459 107.300170158721
"323" 64.4 29.1028384246409 105.328048169137
"324" 64.6 27.610677917766 104.779997741417
"325" 64.8 25.0198670991999 103.045148398057
"326" 65 22.7050593267813 100.864009538737
"327" 65.2 19.89575663098 98.0232615283201
"328" 65.4 16.9707419059143 95.0699520747829
"329" 65.6 15.5784301985432 92.4248283464898
"330" 65.8 13.3286038706865 89.3291484123833
"331" 66 10.8303842872786 87.4296828505994
"332" 66.2 10.1707052027991 88.2094748012943
"333" 66.4 10.5858839420517 88.7999148872109
"334" 66.6 11.5475072753411 89.0516152190813
"335" 66.8 11.8154992449109 89.1394010428075
"336" 67 12.1825522778885 89.2257057692921
"337" 67.2 12.19958338741 89.1169346591487
"338" 67.4 12.8752751614734 88.8293237604057
"339" 67.6 13.1153901048347 89.2458320152915
"340" 67.8 13.4301570673729 89.7218815454917
"341" 68 14.1402680499284 90.4039781029816
"342" 68.2 14.8654756075766 91.6450269044764
"343" 68.4 15.1800449618439 92.4939776356762
"344" 68.6 15.5618787158989 93.6598423253584
"345" 68.8 16.2857929681771 95.3531306100888
"346" 69 17.7147521951344 96.9611607852136
"347" 69.2 18.78096035158 98.3900882900847
"348" 69.4 20.4248072965094 100.316235712727
"349" 69.6 22.2749276131424 103.254579743901
"350" 69.8 24.3891477144134 106.130358826629
"351" 70 27.938218193786 108.413276341676
"352" 70.2 30.5236921009351 110.054824177614
"353" 70.4 33.8357913771922 112.506758159141
"354" 70.6 37.0123811014101 114.548451414099
"355" 70.8 40.6776281521573 116.849767297654
"356" 71 44.1004692417186 118.875019443235
"357" 71.2 47.3600417552685 120.970016183811
"358" 71.4 49.4378936745255 121.756698682045
"359" 71.6 50.1959086761524 120.923451171018
"360" 71.8 50.9110747688586 120.144565532984
"361" 72 52.6412313865257 118.931662234245
"362" 72.2 54.7289706663682 117.959933446384
"363" 72.4 56.8160834833628 117.357818171684
"364" 72.6 60.5048971414044 116.589373913735
"365" 72.8 64.5901556739195 115.718206032237
"366" 73 68.6782976869038 114.650120014926
"367" 73.2 72.9520423865292 112.817500931856
"368" 73.4 76.4528123595538 111.139951323604
"369" 73.6 80.2146013347035 108.944372250003
"370" 73.8 84.3263514532506 106.34019452356
"371" 74 88.3485600161699 103.949391775253
"372" 74.2 92.9895391618632 100.427833267381
"373" 74.4 97.6858077716603 98.8880912993072
"374" 74.6 102.172817971834 98.7978750917058
"375" 74.8 105.693319675908 99.4331180824216
"376" 75 106.150013064047 96.9318915166644
"377" 75.2 105.296948447019 95.7984221727561
"378" 75.4 104.640689965128 93.4580085137656
"379" 75.6 104.099084198416 90.5004283894495
"380" 75.8 103.448831964687 86.4900454142357
"381" 76 102.539675844659 82.3893518442273
"382" 76.2 100.196770200436 78.2978700632581
"383" 76.4 97.8497105466023 74.7622803848328
"384" 76.6 94.7884592294933 71.4083216604176
"385" 76.8 91.8795661597468 68.1002755493622
"386" 77 89.0119081783351 64.0704208149773
"387" 77.2 85.9835026221383 60.4480075224052
"388" 77.4 82.3129697280288 56.7466858968351
"389" 77.6 78.4677101742357 53.2514081087172
"390" 77.8 75.2200171739746 48.880155620353
"391" 78 71.195706263455 45.4740748455622
"392" 78.2 66.3747336986888 43.7339283949292
"393" 78.4 61.8892419428034 40.949624971058
"394" 78.6 57.4427741490386 37.6256646119181
"395" 78.8 52.6843019349497 35.2908773695814
"396" 79 48.9979984352021 31.3615056578971
"397" 79.2 49.2381724587299 28.0427586955385
"398" 79.4 51.7116714837241 24.1442348531999
"399" 79.6 54.6009216452183 21.208068247892
"400" 79.8 56.0982425560515 19.3688604606343
"401" 80 55.1167212382948 18.8435162393372
"402" 80.2 53.7504098687026 18.6428099786441
"403" 80.4 52.0708071064235 18.4643260544876
"404" 80.6 49.4544557177538 16.7291313926243
"405" 80.8 47.0627332031361 16.8154327385272
"406" 81 45.0469342226976 18.2024583125028
"407" 81.2 42.425444708415 20.3558236304817
"408" 81.4 39.3021471571974 22.3224138045296
"409" 81.6 35.7278648475181 23.735970192677
"410" 81.8 32.1546989168688 25.1527619120734
"411" 82 27.2792845803894 26.8682047571722
"412" 82.2 23.595040693172 28.3418830190643
"413" 82.4 20.7684125441273 29.5352445051703
"414" 82.6 20.9719167323378 31.5577428872076
"415" 82.8 22.1144670400887 34.2520171580029
"416" 83 22.4347122244808 38.3576000851346
"417" 83.2 23.9177974718511 43.1798336299757
"418" 83.4 25.5176490162797 47.3333196851525
"419" 83.6 27.4920570903811 52.3006798305084
"420" 83.8 29.0692706016492 57.0227183054902
"421" 84 31.0468598881523 61.6426290655608
"422" 84.2 33.3418760878318 66.2599003258229
"423" 84.4 35.1317282177231 71.0839217847368
"424" 84.6 37.6936693351386 75.9816617704461
"425" 84.8 39.6849591925487 81.161598489848
"426" 85 42.5112406445034 86.6396905549738
"427" 85.2 44.839876158179 91.744102752332
"428" 85.4 47.3470240326661 96.6644715564487
"429" 85.6 49.166727581695 101.630122844068
"430" 85.8 52.3709901842464 105.920340874384
"431" 86 56.1894045255115 107.923739840765
"432" 86.2 61.3249443330815 109.801726999933
"433" 86.4 66.2807982013892 111.904658348772
"434" 86.6 69.765737641162 115.351621904462
"435" 86.8 69.3504167075649 118.118492668504
"436" 87 67.2890164189735 117.837812725574
"437" 87.2 64.5274953861588 117.307302433057
"438" 87.4 60.7815782260887 117.770286377238
"439" 87.6 57.7717885808612 117.672272255488
"440" 87.8 54.904832032107 117.732155837678
"441" 88 50.991256617475 118.386521258363
"442" 88.2 47.6115059595779 119.355003718657
"443" 88.4 47.7361763505456 119.148959496996
"444" 88.6 49.3498475850794 118.230172505055
"445" 88.8 49.9271495158937 117.999001139202
"446" 89 50.2247297963922 118.545044003854
"447" 89.2 49.3126087567993 117.216339865582
"448" 89.4 49.4009798744154 116.744289406403
"449" 89.6 49.7541887057302 116.461392092663
"450" 89.8 49.7969586339856 116.532110527198
"451" 90 50.2855155295978 116.568135838685
"452" 90.2 51.0594176726425 116.503098368778
"453" 90.4 51.4992685665789 116.524043745406
"454" 90.6 52.6016568859135 116.389834930537
"455" 90.8 53.540866179111 116.719480485377
"456" 91 55.0125255277324 117.404102913731
"457" 91.2 56.6723160418795 117.676024260308
"458" 91.4 58.8823840992752 118.122458265054
"459" 91.6 61.2030121901814 118.968958192948
"460" 91.8 63.0767644616031 119.826798102837
"461" 92 64.5787485969421 119.815876153214
"462" 92.2 66.7449168788586 119.966859848549
"463" 92.4 68.9692291191043 121.348863010554
"464" 92.6 69.8461520521468 121.243899097681
"465" 92.8 71.0933534171407 119.824735740261
"466" 93 73.4687552336699 118.522256322643
"467" 93.2 76.7545678188832 117.157229886578
"468" 93.4 80.3286503820614 116.012659934533
"469" 93.6 84.806844394609 115.1486248192
"470" 93.8 89.2733329021587 114.046163123642
"471" 94 93.6206283491379 112.539255772137
"472" 94.2 96.2226246580544 109.737768195569
"473" 94.4 97.9561407360497 106.572784923574
"474" 94.6 100.301924107349 102.019362563265
"475" 94.8 102.236787893988 97.8810377433313
"476" 95 102.99968695189 93.73810226795
"477" 95.2 104.898167001282 89.8561178624321
"478" 95.4 107.448415937997 86.0770222087532
"479" 95.6 110.4578643697 82.893967801822
"480" 95.8 113.844168148804 81.0595420189008
"481" 96 116.37419850697 80.8735704150762
"482" 96.2 116.432511084834 81.1918109916282
"483" 96.4 116.043479249155 81.1350348346187
"484" 96.6 116.127294095636 81.2935791258479
"485" 96.8 116.305354564811 81.6356297284735
"486" 97 116.090167594912 82.2807152045748
"487" 97.2 115.877893880889 82.0737360682387
"488" 97.4 115.772824418677 82.2068520375427
"489" 97.6 115.362334017502 82.2311424729619
"490" 97.8 115.02800932679 82.3566136654385
"491" 98 114.401787327769 81.7574939162272
"492" 98.2 114.515097218798 81.7029967258645
"493" 98.4 114.450152055763 81.6983894922011
"494" 98.6 114.597923068921 81.6857012649071
"495" 98.8 114.518185500194 81.4361969374914
"496" 99 114.462802150653 81.1445993267717
"497" 99.2 114.597033635819 81.0463234544544
"498" 99.4 114.597954879456 80.6942999571573
"499" 99.6 114.659452036982 80.3547029740667
"500" 99.8 114.308949717377 79.7495238914591
"501" 100 113.653103566416 79.544461183563
"502" 100.2 113.071536860258 78.9239059629633
"503" 100.4 112.368309946347 78.8773873420822
"504" 100.6 111.659363704797 78.7016853341946
"505" 100.8 110.849763639446 78.2925521882301
"506" 101 110.193986739574 77.3957315117709
"507" 101.2 109.146540218708 76.0180637187492
"508" 101.4 107.986527750537 74.3600955810464
"509" 101.6 107.538791644855 73.1024568251976
"510" 101.8 106.108680058604 70.3365336557371
"511" 102 105.105599578128 68.1746754203277
"512" 102.2 103.905816007791 65.1601188052501
"513" 102.4 102.958274766789 62.1490564691019
"514" 102.6 102.119224512508 58.3601094565751
"515" 102.8 101.05651813534 54.575565493538
"516" 103 99.2600109108738 50.9425514057671
"517" 103.2 96.5159373716096 47.8907522019697
"518" 103.4 94.0355976415193 43.3945649860527
"519" 103.6 91.5443407586672 39.6295948234544
"520" 103.8 87.9320471863837 36.2842099796551
"521" 104 84.4056687164211 32.8781969237331
"522" 104.2 80.3747501589242 30.9689421625649
"523" 104.4 75.4062593251677 29.1584768748255
"524" 104.6 69.882199264665 26.4704538704864
"525" 104.8 65.4467326184387 23.792237620182
"526" 105 60.5744975298772 22.2014863254398
"527" 105.2 55.828335365969 22.1466380763647
"528" 105.4 50.9171582799119 23.1102339165478
"529" 105.6 45.8893932764883 25.537930313095
"530" 105.8 40.8274883448691 28.0233894287747
"531" 106 36.9986474963261 31.5207375007779
"532" 106.2 33.0495154468939 35.403969754637
"533" 106.4 29.2578970773644 39.4444249548714
"534" 106.6 25.6546412884276 44.2121889027005
"535" 106.8 22.4144133675348 48.7632672515598
"536" 107 18.7403867851788 52.5590216828573
"537" 107.2 18.4654287501492 56.1264153922545
"538" 107.4 20.0968954122003 59.292152271462
"539" 107.6 21.0597678813718 64.4866781107858
"540" 107.8 22.0631354717177 69.4490499611403
"541" 108 21.635789355835 74.6077342651221
"542" 108.2 20.4508192635519 79.8652024482173
"543" 108.4 17.9334786104593 83.3663749637011
"544" 108.6 18.2456291047828 86.4925781761899
"545" 108.8 19.868646122533 86.9243624385202
"546" 109 20.4441591412716 87.211203743889
"547" 109.2 22.589886432813 89.0890290431664
"548" 109.4 25.328917321877 92.2492550241855
"549" 109.6 27.5558294183191 95.7139139318494
"550" 109.8 28.6154467577444 100.220761602148
"551" 110 29.2949043386692 105.038642005885
"552" 110.2 31.2597751253844 108.330482734368
"553" 110.4 34.4381219271239 109.978127210567
"554" 110.6 38.5556413809258 111.408781121276
"555" 110.8 42.9870335004884 113.287768922168
"556" 111 47.6604824621291 115.205403887378
"557" 111.2 53.0210144378833 116.546769828554
"558" 111.4 58.0227001154934 117.849751785522
"559" 111.6 62.8137848875696 117.593127637282
"560" 111.8 68.2330136664149 116.938718454444
"561" 112 73.5692594092148 116.604465346616
"562" 112.2 77.6167468733374 117.03379733061
"563" 112.4 81.3250136103769 116.876956793139
"564" 112.6 84.5430317849504 114.917780098221
"565" 112.8 88.7637401819814 112.350103684401
"566" 113 93.2498767609459 109.967041315303
"567" 113.2 97.9938485971977 107.560053334869
"568" 113.4 100.848999543332 104.171306686161
"569" 113.6 103.135778819478 100.143118764644
"570" 113.8 105.925828311711 95.6485451108449
"571" 114 109.544638524484 91.3960178569031
"572" 114.2 112.508548600251 87.2911946495766
"573" 114.4 112.675781090316 83.7103741836594
"574" 114.6 110.860566091801 81.4794363895096
"575" 114.8 108.999088948157 77.2416245119385
"576" 115 106.346853167425 73.6477993597717
"577" 115.2 104.658589448263 68.9775516907634
"578" 115.4 103.420996298189 64.0787092170582
"579" 115.6 103.094592491757 59.1287356739152
"580" 115.8 102.16938143154 53.9671166819904
"581" 116 102.009013271411 49.269203010792
"582" 116.2 104.030923186632 45.2716053652005
"583" 116.4 106.523896726308 41.0239271049994
"584" 116.6 106.037386375511 37.2816617517806
"585" 116.8 103.641859380566 35.7273424163027
"586" 117 100.413658706585 33.4392523316072
"587" 117.2 96.7790643073641 30.3151511845588
"588" 117.4 93.5490925647663 27.1297194878888
"589" 117.6 89.9840829575682 24.508710401866
"590" 117.8 85.6230969848561 23.160752163639
"591" 118 80.6425808299703 21.6926736063768
"592" 118.2 75.8863450551316 21.3122236922569
"593" 118.4 70.0603308161746 22.2842764920366
"594" 118.6 64.8900598920745 22.7577585356138
"595" 118.8 59.662246592534 25.0445058267772
"596" 119 54.8396910953625 27.6291125346723
"597" 119.2 50.6356436945044 31.2142983754035
"598" 119.4 46.3810140745948 34.7510071302735
"599" 119.6 42.3999131042093 38.3497803168545
"600" 119.8 40.6577567359274 42.5597741194757
"601" 120 39.425413328902 47.51605142484
"602" 120.2 38.3132748574883 52.6360063533813
"603" 120.4 37.1607593710836 58.1180098175438
"604" 120.6 36.4647162152361 64.0288718291925
"605" 120.8 36.741587974846 69.8800141705135
"606" 121 38.0556057231824 75.4780442962419
"607" 121.2 39.0018136014607 81.3945176188768
"608" 121.4 40.399851560707 86.9719212740942
"609" 121.6 42.3108439387174 92.1362738039089
"610" 121.8 43.6385894015717 97.9090932493287
"611" 122 46.602023181023 101.718718881734
"612" 122.2 51.0270306827527 104.846603801802
"613" 122.4 55.8919908700884 108.154915443844
"614" 122.6 60.7644859834681 110.767162542968
"615" 122.8 65.2163073068648 111.091855409436
"616" 123 70.3708060384398 109.610141772476
"617" 123.2 75.6978208533136 107.689399261779
"618" 123.4 81.1340438536108 106.623048574009
"619" 123.6 86.5582152140721 104.596986350914
"620" 123.8 90.9620712248085 101.888748602969
"621" 124 96.1273777370676 99.8102134031519
"622" 124.2 100.977502601157 98.5688504340078
"623" 124.4 102.329998232437 99.1510023204343
"624" 124.6 101.255107956526 100.19936839387
"625" 124.8 99.7761340200279 101.931686575394
"626" 125 97.6680221745943 103.78450032296
"627" 125.2 94.9165230425193 106.377281510567
"628" 125.4 92.1783346662673 108.462294821748
"629" 125.6 89.6822450330929 109.300728271935
"630" 125.8 86.2414483143243 111.67784666873
"631" 126 82.4259533728983 114.309972065231
"632" 126.2 78.8788974799844 114.169035477347
"633" 126.4 75.5266833179542 112.560007091587
"634" 126.6 70.8992151619337 111.625681406261
"635" 126.8 66.2400894349775 111.962965950182
"636" 127 61.4150354107136 112.674259150922
"637" 127.2 57.9872300262798 114.865775637213
"638" 127.4 55.8008620654661 117.516052694857
"639" 127.6 54.3832568556385 117.039177545903
"640" 127.8 52.906169511168 114.394237179079
"641" 128 52.224708960686 111.328135556559
"642" 128.2 50.3448931429536 108.501671809862
"643" 128.4 48.0569687560416 105.924341812786
"644" 128.6 45.4778055470183 101.876481557071
"645" 128.8 43.1904806459097 97.8598698754945
"646" 129 40.6462128478934 93.9381856985224
"647" 129.2 37.2554135794258 90.4628135517342
"648" 129.4 33.0507667548499 86.9228366618718
"649" 129.6 28.0951215720171 84.5558685389936
"650" 129.8 24.4582184007766 80.6580863868643
"651" 130 22.557011895714 75.865188611119
"652" 130.2 20.6999293028849 70.0656951242412
"653" 130.4 18.0248695329153 64.9837586732175
"654" 130.6 14.1111747860092 60.6585122053541
"655" 130.8 10.0112433792414 58.1689014041422
"656" 131 6.78131314103311 58.1003450233707
"657" 131.2 5.89166780647534 57.733619486839
"658" 131.4 3.78966492216069 57.9699772134266
"659" 131.6 3.47891124459272 58.6528211781339
"660" 131.8 2.76350803063951 59.2624781605803
"661" 132 2.76844564601245 59.6176169101159
"662" 132.2 2.47022807511708 59.0207405768275
"663" 132.4 2.58023334121562 58.0612706717546
"664" 132.6 3.22708669284036 56.5086975927961
"665" 132.8 3.99576736846535 54.836517637615
"666" 133 4.38594848707899 52.2952160520434
"667" 133.2 3.83521817200148 48.8815603046254
"668" 133.4 3.93044530574329 45.966487160481
"669" 133.6 5.52194242130232 44.2617171618602
"670" 133.8 7.17343298244485 40.8823451964885
"671" 134 8.14830388810159 37.3786385004296
"672" 134.2 9.65069875946758 33.8048369989313
"673" 134.4 11.4279632750667 30.3283213641701
"674" 134.6 13.3245461326751 26.5415539098863
"675" 134.8 13.8111742690176 23.1995823121758
"676" 135 13.1249870829651 22.7901230359063
"677" 135.2 13.434603333471 22.9330322934809
"678" 135.4 13.6954433001502 22.9829397678434
"679" 135.6 13.6763275638361 23.3482917910631
"680" 135.8 13.9203830923244 23.2975798995153
"681" 136 14.3098066494628 23.0621959645612
"682" 136.2 15.155293852189 23.3564164321558
"683" 136.4 15.7769586775547 24.0606230945197
"684" 136.6 16.510755337881 24.3952754189526
"685" 136.8 17.3418558921861 25.0750240018025
"686" 137 19.3456824815002 25.3240147826525
"687" 137.2 21.445046873528 26.3976342787767
"688" 137.4 24.2278840305515 27.2234989285249
"689" 137.6 27.8270322364171 27.8870011593637
"690" 137.8 31.7256023402478 27.3786179232403
"691" 138 36.2903497279248 26.7020305397956
"692" 138.2 40.8964466700466 26.7651582067421
"693" 138.4 45.3953559844995 26.9588628758361
"694" 138.6 50.1627153804777 28.4359367259838
"695" 138.8 54.6018040470339 30.609756742005
"696" 139 59.0770469351104 32.2272792404742
"697" 139.2 63.0915726822533 35.2482220531606
"698" 139.4 67.1913396532019 38.1196396827127
"699" 139.6 72.3297399003381 40.3589430177571
"700" 139.8 76.8204789378498 43.0118905553125
"701" 140 81.0755162088396 46.2822313755001
"702" 140.2 85.1692078366151 50.2771778114143
"703" 140.4 88.2670261161962 55.0779001384252
"704" 140.6 90.1781650332966 59.8085380968541
"705" 140.8 91.3935271939151 65.3832929132094
"706" 141 92.7723165432283 70.9451824801626
"707" 141.2 93.5774159756027 76.4751576036729
"708" 141.4 93.8667011418653 82.2046369416344
"709" 141.6 95.0510165941561 88.0677939656086
"710" 141.8 98.2372916095895 93.3073490237087
"711" 142 100.365380898383 96.7020521041522
"712" 142.2 100.329691688031 95.054011819603
"713" 142.4 101.928105957595 93.1542799510879
"714" 142.6 103.330682813989 91.0232756434597
"715" 142.8 105.959743850643 88.3272690984494
"716" 143 107.915011097328 86.1867364117304
"717" 143.2 108.025818487962 85.0252152710269
"718" 143.4 107.252423902478 82.8202156275701
"719" 143.6 106.000674818188 79.6082121880517
"720" 143.8 105.37828227921 76.3252805406574
"721" 144 104.196041262657 71.6720038731211
"722" 144.2 103.07198988367 67.570042842629
"723" 144.4 101.583648966824 63.1102934568055
"724" 144.6 101.61214389471 58.4580557446866
"725" 144.8 102.089497790602 54.2403749779923
"726" 145 104.096178427228 50.3308458810602
"727" 145.2 106.559006298188 48.910864816629
"728" 145.4 106.428740994939 48.985435210795
"729" 145.6 104.686515778218 47.0623017996534
"730" 145.8 102.132551771802 45.5316809372222
"731" 146 98.6314032789902 43.0756249969944
"732" 146.2 95.3273833991295 40.4281327750985
"733" 146.4 92.1473974266704 37.5998205924396
"734" 146.6 88.7865210119854 34.0215097783185
"735" 146.8 85.4656927624054 30.0664426052464
"736" 147 83.1873586123777 25.7782461811125
"737" 147.2 80.6759573265185 21.5271255473153
"738" 147.4 76.7386093795311 20.1930847691657
"739" 147.6 72.6789874663713 20.5167145823831
"740" 147.8 67.7069683621462 21.5438296120688
"741" 148 61.919178391682 22.9935205787228
"742" 148.2 56.9312860461516 25.2115766773086
"743" 148.4 51.7552000426022 26.8826941232915
"744" 148.6 46.2686399218679 28.3502653187286
"745" 148.8 40.4387397258219 29.1306998919046
"746" 149 34.4473336310619 31.2066707265259
"747" 149.2 29.5825108156457 34.3661756819746
"748" 149.4 27.1812961759128 38.8422706436134
"749" 149.6 25.6857230204775 45.0425892709315
"750" 149.8 24.9776136917017 50.8268695814502
"751" 150 25.0452829128167 56.7923119833689
"752" 150.2 26.4024170795805 62.602486825851
"753" 150.4 27.4846624025411 68.1331368654918
"754" 150.6 29.4283199277445 72.9794946039774
"755" 150.8 32.2699019987936 78.257443467157
"756" 151 34.3355051003942 83.8934404003763
"757" 151.2 37.8221123338354 89.4194447647037
"758" 151.4 40.6127078896854 94.7065503779059
"759" 151.6 43.1155710695771 99.7882050361166
"760" 151.8 44.2260547464694 106.173297634463
"761" 152 42.9066378427104 110.860140297169
"762" 152.2 44.5010701028272 113.830338668818
"763" 152.4 47.944097009103 114.101244986922
"764" 152.6 52.0899846966637 113.274863672509
"765" 152.8 55.1873688547002 111.738542787841
"766" 153 59.5395412567041 109.578443817131
"767" 153.2 64.6735027438536 108.511350559381
"768" 153.4 69.3240644422054 106.665584905172
"769" 153.6 74.6183788976208 105.172981408793
"770" 153.8 79.366978076994 103.926028998094
"771" 154 84.4961429615835 102.273205106525
"772" 154.2 89.907310827355 101.347740476851
"773" 154.4 95.8464257326616 101.742650398269
"774" 154.6 101.055993991625 101.431193955224
"775" 154.8 101.813472247634 102.290312336878
"776" 155 100.275017585088 103.474563380668
"777" 155.2 99.546903893299 103.946605506641
"778" 155.4 98.5045797055184 104.807857721917
"779" 155.6 98.7308054443801 104.09099939436
"780" 155.8 99.4877874480706 102.871093164456
"781" 156 100.301998841437 101.768038382763
"782" 156.2 100.982125939071 99.6482307520539
"783" 156.4 100.208170553155 98.650694983586
"784" 156.6 101.056615008249 97.1607827962775
"785" 156.8 102.307331861441 95.2260769597834
"786" 157 104.862495405144 92.697678462355
"787" 157.2 108.241399535908 90.8847223628383
"788" 157.4 110.957456540443 90.5316105006819
"789" 157.6 111.522440062621 90.9862443690971
"790" 157.8 111.13233192069 91.2256274214176
"791" 158 111.078037026764 92.306121030712
"792" 158.2 110.460318080341 93.3110408629111
"793" 158.4 109.928996470817 94.1003801153229
"794" 158.6 109.588144044182 94.1285885839639
"795" 158.8 109.199114856592 93.1828727955371
"796" 159 108.149884167092 92.2721973799006
"797" 159.2 107.493783417196 92.0218009578302
"798" 159.4 106.892261971645 92.1068135839182
"799" 159.6 106.500573598821 91.6696410260157
"800" 159.8 106.257357037598 91.8119010198456
"801" 160 106.364323065922 91.5688766323628
"802" 160.2 106.768901088266 91.1952459734212
"803" 160.4 107.286463430551 91.1107229946341
"804" 160.6 107.664516781647 91.0302290467722
"805" 160.8 108.024752700209 89.6590448036999
"806" 161 108.224503785728 88.5621717010939
"807" 161.2 108.136915758762 87.8407378959985
"808" 161.4 108.557768739387 87.2096287618171
"809" 161.6 108.463187304815 85.9892469960716
"810" 161.8 108.121666666499 83.4996343677759
"811" 162 107.760066485738 81.4849888307372
"812" 162.2 107.256461082729 79.611825351461
"813" 162.4 106.494842046653 77.8474388838864
"814" 162.6 106.139640224763 75.7979896722118
"815" 162.8 105.756695040108 73.034388641861
"816" 163 104.501445361278 70.9478707637816
"817" 163.2 103.89218796255 68.8111163391308
"818" 163.4 102.819780714136 67.018191641065
"819" 163.6 101.159461595915 65.1465612521212
"820" 163.8 100.249049121311 62.5382438615623
"821" 164 100.547608030254 59.2784904217983
"822" 164.2 101.174568992047 55.763947086458
"823" 164.4 102.669597024974 52.3502465731511
"824" 164.6 103.18388792443 51.3173479192825
"825" 164.8 102.453024275655 49.8790879452127
"826" 165 100.502867689585 47.9420692521245
"827" 165.2 98.2749920289681 45.6304080599603
"828" 165.4 95.0901364735164 43.8156701524883
"829" 165.6 91.201834228439 41.6557316317805
"830" 165.8 87.7180198795856 38.9097219971842
"831" 166 84.6424417044722 35.1090768821942
"832" 166.2 81.9998818923691 31.5213692099096
"833" 166.4 79.4322300701529 27.5057542335553
"834" 166.6 75.7152275619166 25.6570510898187
"835" 166.8 71.923954640758 25.7599679218721
"836" 167 67.3387322696637 26.1320151569262
"837" 167.2 62.2164394664007 27.4693532775395
"838" 167.4 57.2928238065764 28.9065817984457
"839" 167.6 52.5517930606827 29.7225094602224
"840" 167.8 48.0980390557825 31.8016837187617
"841" 168 43.6338606542711 33.8473801004001
"842" 168.2 39.5569249761833 36.8204766656793
"843" 168.4 35.6103917213651 39.9880409631959
"844" 168.6 32.2169124686761 43.540905793225
"845" 168.8 30.6369578022184 48.5645142544982
"846" 169 29.9327419956047 53.0219898755106
"847" 169.2 30.1689713782618 58.6644893654266
"848" 169.4 29.6877777721489 64.1816469494961
"849" 169.6 31.4360438342864 68.3879207384192
"850" 169.8 33.5425867314252 73.2993089487917
"851" 170 34.7203437437078 78.3808918791295
"852" 170.2 34.369468857658 83.4849116282345
"853" 170.4 33.674436918344 88.796186988757
"854" 170.6 31.6700072356995 92.3569553333769
"855" 170.8 30.4690844339904 92.5501803761966
"856" 171 30.1279830923513 92.9307820673507
"857" 171.2 31.038740225164 94.3207449511403
"858" 171.4 33.6321591506931 95.7441538674391
"859" 171.6 35.8760417529857 97.2941243975683
"860" 171.8 38.1354802572714 100.408445814278
"861" 172 41.7727688504607 103.520113606869
"862" 172.2 45.3863269157574 106.768349828517
"863" 172.4 49.420809216042 110.071808767584
"864" 172.6 53.5198994917295 113.57268225003
"865" 172.8 57.9478231045253 115.926542440201
"866" 173 63.2098940174723 116.964320186456
"867" 173.2 68.0844900342166 116.425765435051
"868" 173.4 72.9076284211882 114.829985022891
"869" 173.6 77.5845648496489 112.019606725187
"870" 173.8 81.952984567635 108.942470448362
"871" 174 86.6098345597132 106.511985168744
"872" 174.2 91.4561844255582 105.165665149981
"873" 174.4 96.6182634551641 105.42283577612
"874" 174.6 101.078360533866 104.109450674623
"875" 174.8 101.831432868786 101.337365635529
"876" 175 102.092081233804 97.6721151630426
"877" 175.2 101.884467387656 93.3267286961393
"878" 175.4 102.36450138071 87.9515016051719
"879" 175.6 102.55383227453 82.8350392299771
"880" 175.8 101.640940746464 76.8590844984021
"881" 176 100.013320780118 71.856308821127
"882" 176.2 99.0206802232394 66.7429230165367
"883" 176.4 98.7367674791861 61.3751631600805
"884" 176.6 98.4258889781346 55.909724659559
"885" 176.8 98.4957694939248 50.0974911589963
"886" 177 100.115911589182 44.8002880485797
"887" 177.2 102.899297385873 41.6275530673633
"888" 177.4 106.184359829555 40.9661308693824
"889" 177.6 107.310611568484 38.8904930558226
"890" 177.8 105.176579619838 36.5612435320988
"891" 178 101.607942758795 35.4076908549875
"892" 178.2 97.6540213837765 34.6496866298803
"893" 178.4 94.0283403245539 32.8181685439499
"894" 178.6 89.4281953309833 30.8079406261807
"895" 178.8 84.287294824477 29.2032197180397
"896" 179 79.8419371157839 26.973160288967
"897" 179.2 74.6384073908186 24.2539995147609
"898" 179.4 69.8127174818145 21.2995988495263
"899" 179.6 65.3298558840068 18.2401257734092
"900" 179.8 61.6346301707614 13.7338261315932
"901" 180 57.1017557929036 11.3442437647483
"902" 180.2 53.7127695231992 12.1471221991206
"903" 180.4 50.0245807475714 15.0343299271647
"904" 180.6 45.9545990119173 18.9139290836179
"905" 180.8 42.2769084629207 23.3718856333802
"906" 181 39.2934125301968 27.5323438436923
"907" 181.2 35.3198315173762 31.7454314710332
"908" 181.4 30.9906545535189 35.7920124279379
"909" 181.6 27.436205258502 40.3304546002439
"910" 181.8 23.3853891300652 44.9518459617857
"911" 182 19.6763916500495 49.6751322156066
"912" 182.2 17.1760264557048 54.654644850093
"913" 182.4 18.4671047413238 59.0583629824306
"914" 182.6 21.302566616632 63.6786609737373
"915" 182.8 25.5609801595493 67.4517998291466
"916" 183 29.9962172364202 71.467954193553
"917" 183.2 34.4544293364851 75.5087726252764
"918" 183.4 38.6469276039689 79.3637513762459
"919" 183.6 42.5107059792286 83.5026501766537
"920" 183.8 47.0597535976761 88.0067577397744
"921" 184 51.4168707805923 93.0247897246882
"922" 184.2 54.1806185234199 97.9477956461967
"923" 184.4 57.5539494459457 102.858875729586
"924" 184.6 61.5933660598984 106.757922946114
"925" 184.8 66.2087223511367 107.965250433154
"926" 185 71.9579698625037 108.285086335378
"927" 185.2 77.5100497760101 107.875209938899
"928" 185.4 83.6170499152482 107.298371343424
"929" 185.6 89.0254301792609 107.282153807302
"930" 185.8 91.1900596315243 109.031126209355
"931" 186 89.3154536569708 110.332805605603
"932" 186.2 87.733533125581 110.179590138163
"933" 186.4 85.2312174704291 110.058487926621
"934" 186.6 82.0836040914278 110.638878939712
"935" 186.8 78.1009708445262 111.593715143149
"936" 187 75.4210645945823 111.912592021887
"937" 187.2 73.6959964114746 112.718306261706
"938" 187.4 70.6932131524002 113.877967570663
"939" 187.6 67.4581617038843 116.706575083653
"940" 187.8 65.5461597701498 118.539807502024
"941" 188 66.1884692390439 117.684012858497
"942" 188.2 67.14347692048 116.912441819185
"943" 188.4 69.0093920268151 116.311551976805
"944" 188.6 70.6946752553622 115.889806023469
"945" 188.8 73.5686038764952 116.144975867452
"946" 189 76.7659546435478 115.777665549568
"947" 189.2 79.0743721939919 114.697992002547
"948" 189.4 80.3686087303819 114.132389610442
"949" 189.6 81.0866889610687 113.287363624068
"950" 189.8 81.7657514867913 112.441674797256
"951" 190 80.9688975823906 112.424967207916
"952" 190.2 81.584397516172 112.165031942385
"953" 190.4 81.6023958791487 112.122531670679
"954" 190.6 81.6463657333542 112.231621154879
"955" 190.8 81.9069168539871 112.068890958399
"956" 191 82.3262756779053 111.998352433198
"957" 191.2 82.5509071277524 111.89332090067
"958" 191.4 83.6427049350656 111.622049137638
"959" 191.6 85.1893353110791 111.085810459428
"960" 191.8 86.3724354502496 110.593139593656
"961" 192 87.5614673911571 109.665592261203
"962" 192.2 89.0728580902672 108.475476742295
"963" 192.4 90.9108811614165 106.914277698135
"964" 192.6 92.7262067314758 105.10615781953
"965" 192.8 95.3819510300844 102.899198115403
"966" 193 98.1104065348208 100.989908179237
"967" 193.2 100.57671272945 99.2378382884325
"968" 193.4 101.834166470999 97.9498284675706
"969" 193.6 101.861841815432 96.8548303017274
"970" 193.8 102.215100529995 94.3361240490887
"971" 194 102.921504853304 90.7346463184208
"972" 194.2 104.010460557189 86.2587807980427
"973" 194.4 105.382569072283 81.7010565876062
"974" 194.6 107.067482497325 77.1716887003965
"975" 194.8 107.919433030313 72.9830766276483
"976" 195 108.961352501934 68.2854062133782
"977" 195.2 108.625992411045 63.7618435631864
"978" 195.4 107.237642379627 60.2371944239907
"979" 195.6 106.676003657348 55.2216087092501
"980" 195.8 105.071380550414 50.3911589427736
"981" 196 103.298106871826 45.0234976152939
"982" 196.2 101.280636084648 40.198892794108
"983" 196.4 98.1772372736559 36.2728852266212
"984" 196.6 94.1944180620117 32.9275855407381
"985" 196.8 90.8701611884803 28.517238228628
"986" 197 87.6497383141182 23.9039956446518
"987" 197.2 84.2157619910174 18.6811535971368
"988" 197.4 81.7228983999426 13.496166415484
"989" 197.6 81.1606354786402 10.8532662482026
"990" 197.8 82.6576237238987 10.9280868071872
"991" 198 83.2265087669065 12.279198477927
"992" 198.2 84.9370702423407 12.9594993607235
"993" 198.4 88.3412626261975 12.3658726168445
"994" 198.6 91.5541768831709 12.3949273057034
"995" 198.8 93.3633256296424 13.2854525206342
"996" 199 94.553421217035 14.2038033576973
"997" 199.2 95.0077697581389 15.4417466299683
"998" 199.4 97.800293880208 16.7198508575061
"999" 199.6 100.248712628196 17.5870144233329
"1000" 199.8 100.242447928399 21.0167689663064
"1001" 200 100.399547151017 21.4623500795334
"1002" 200.2 101.881224559119 22.569009894948
"1003" 200.4 102.553916826753 24.4820304408762
"1004" 200.6 103.024262443915 26.7624557063391
"1005" 200.8 104.084135709279 28.986886219432
"1006" 201 107.443849762759 32.0100977431221
"1007" 201.2 110.754446471485 34.5215883000278
"1008" 201.4 114.650260692983 36.3147950043918
"1009" 201.6 115.643221437466 38.2999133534791
"1010" 201.8 115.483765442956 39.3489376535334
"1011" 202 114.772454091331 39.6237075393345
"1012" 202.2 114.549172939613 41.0945325431639
"1013" 202.4 114.684923390468 43.1138941096479
"1014" 202.6 114.648391038606 46.3087506424037
"1015" 202.8 114.632218797763 50.0707066892881
"1016" 203 116.299307291816 54.8895606088928
"1017" 203.2 118.179421187043 58.1610023866254
"1018" 203.4 120.456286904497 62.4145660490657
"1019" 203.6 119.96052216756 65.5865970676014
"1020" 203.8 118.278423889673 66.6757081095888
"1021" 204 116.741702488381 70.3555642644262
"1022" 204.2 116.293945819454 75.1660871008388
"1023" 204.4 116.43868087639 79.2050998318777
"1024" 204.6 115.434006677378 83.7845803725547
"1025" 204.8 113.860875271219 87.8159678745648
"1026" 205 112.906281134605 91.5174803838199
"1027" 205.2 111.74609905875 96.1562101375717
"1028" 205.4 110.330820041352 98.2095786060332
"1029" 205.6 109.259783857114 97.157047437878
"1030" 205.8 106.304711032612 98.761579072389
"1031" 206 103.104162772247 101.229440936498
"1032" 206.2 100.498713397068 104.967774973684
"1033" 206.4 97.9855226129127 109.165897799578
"1034" 206.6 95.4607078857715 112.254723910707
"1035" 206.8 92.6364479538019 112.783115518164
"1036" 207 89.1542110328709 114.6141802364
"1037" 207.2 85.2760649935204 116.933257696866
"1038" 207.4 81.4381765706782 119.653357500668
"1039" 207.6 78.3242462867415 118.959308389095
"1040" 207.8 75.8438349105167 118.233042951099
"1041" 208 70.9023695393049 119.569500164361
"1042" 208.2 66.241310497468 121.203448580886
"1043" 208.4 62.1358478667558 122.648699229735
"1044" 208.6 58.3626348416159 121.604092822132
"1045" 208.8 54.7824802538132 118.829512830774
"1046" 209 50.0540252250666 116.893830873912
"1047" 209.2 45.4567876066963 115.533601582803
"1048" 209.4 40.3846595631462 114.640166158102
"1049" 209.6 35.5758469185166 113.753437608304
"1050" 209.8 31.6804211818058 111.187012729811
"1051" 210 28.1873474133073 108.428494270935
"1052" 210.2 23.5270680481199 105.729613909933
"1053" 210.4 19.3494727234818 103.877938918795
"1054" 210.6 17.7744593249064 100.744511739033
"1055" 210.8 15.7956038893661 96.3288947878443
"1056" 211 12.6133951089218 92.3382089894944
"1057" 211.2 10.6498508744999 88.0068837011142
"1058" 211.4 8.60818454272806 83.0580894844795
"1059" 211.6 5.44737430051542 78.341356631773
"1060" 211.8 2.39402667682095 74.2188323892669
"1061" 212 2.45762382863329 71.1223047309948
"1062" 212.2 3.26687911538553 67.2851187436809
"1063" 212.4 2.78270337105015 62.2881024058321
"1064" 212.6 2.09886499233691 59.6840827082006
"1065" 212.8 1.91706680984869 57.0642688428752
"1066" 213 2.70161402718216 54.7488723080796
"1067" 213.2 4.12436788897731 50.743024835874
"1068" 213.4 5.05313169572035 46.3815757163289
"1069" 213.6 6.20638866654545 41.8915726157596
"1070" 213.8 6.5859557100837 36.3853309697472
"1071" 214 7.35228585220905 32.6598252828224
"1072" 214.2 10.2231176514213 31.7679521814567
"1073" 214.4 14.6131473681487 29.1110458921923
"1074" 214.6 17.8495161920821 24.7264167700496
"1075" 214.8 21.3449989146826 21.171911161186
"1076" 215 25.5104415026411 18.3468003534142
"1077" 215.2 29.0095347502255 14.2946506518843
"1078" 215.4 33.2942257600086 10.7443755522871
"1079" 215.6 37.948765496076 9.05471198532088
"1080" 215.8 43.3341482672546 8.72046624435859
"1081" 216 49.2560051232407 8.30085527006945
"1082" 216.2 54.2900313402451 9.08404560605354
"1083" 216.4 58.6799571730487 11.2971188141852
"1084" 216.6 63.4502571174779 13.9088446055325
"1085" 216.8 68.4236194512993 15.4841673471659
"1086" 217 73.1833840954431 15.3117597699747
"1087" 217.2 78.3124459281405 16.5021709541518
"1088" 217.4 80.8082951042499 19.8771561049359
"1089" 217.6 84.546440442085 23.5811011331313
"1090" 217.8 88.5520541083032 27.4288809624975
"1091" 218 89.4806782369481 32.2406547829963
"1092" 218.2 90.1468129222439 37.140678342886
"1093" 218.4 90.9336332512181 42.8748009050731
"1094" 218.6 91.8044169365846 47.5885000522362
"1095" 218.8 91.1595013601798 52.7664037037572
"1096" 219 90.9891952533444 57.8873367280972
"1097" 219.2 90.2638803356515 63.0372538361166
"1098" 219.4 88.724027071326 68.4989712822236
"1099" 219.6 85.6300784124013 72.5412230832054
"1100" 219.8 83.010494542273 77.2301145379393
"1101" 220 79.6958761848125 81.9650007013243
"1102" 220.2 75.7227140967444 85.6564720427112
"1103" 220.4 70.3293108754138 89.1505779326028
"1104" 220.6 64.7858687704368 91.3949378571372
"1105" 220.8 59.2744129580044 91.5171492201207
"1106" 221 53.9124446194109 90.2835220190192
"1107" 221.2 48.294579999893 88.7618819719822
"1108" 221.4 43.6278837128704 86.0652583823422
"1109" 221.6 37.9414676430804 84.3207355679062
"1110" 221.8 32.241811441959 83.6007824598475
"1111" 222 26.0696655205856 83.1220963376005
"1112" 222.2 20.3153688027159 83.2396091502343
"1113" 222.4 16.8952120929361 85.031671805925
"1114" 222.6 15.9341679597618 87.8963494318872
"1115" 222.8 17.5144211234705 88.5247234362501
"1116" 223 18.5343259269276 88.8099197043167
"1117" 223.2 19.9636918713375 89.0412379382672
"1118" 223.4 22.03085547806 91.3667112654285
"1119" 223.6 24.2136250829067 94.3223277936236
"1120" 223.8 26.0948976850847 97.5858393802144
"1121" 224 25.8772631127115 101.15285659595
"1122" 224.2 25.3802298311982 105.178781801419
"1123" 224.4 25.8027897436156 106.473650154798
"1124" 224.6 27.891620073457 106.157989190224
"1125" 224.8 28.69327403319 105.005098037937
"1126" 225 29.6327967299883 102.79136724278
"1127" 225.2 31.7658489905928 100.651277169532
"1128" 225.4 34.3096980440488 98.5469648391635
"1129" 225.6 37.5377925134294 97.8147062444252
"1130" 225.8 41.2678866759184 97.1419687930369
"1131" 226 45.616029176968 96.9671944813994
"1132" 226.2 49.4908606251791 97.9755946447214
"1133" 226.4 52.8784709335108 101.013208020233
"1134" 226.6 56.4292738060078 104.56602130871
"1135" 226.8 59.333859228207 108.800087377081
"1136" 227 62.503888125396 112.233303328541
"1137" 227.2 67.2644284131248 112.769377591037
"1138" 227.4 71.5833493725172 111.524896335471
"1139" 227.6 76.6090870624427 109.169174088397
"1140" 227.8 81.1226122086764 106.540322578485
"1141" 228 86.3592850785106 104.890737120489
"1142" 228.2 92.0944756195555 103.387907934321
"1143" 228.4 97.7324378842266 102.835326938568
"1144" 228.6 101.760831478273 104.336656198696
"1145" 228.8 101.050052463013 105.050465320371
"1146" 229 100.274880446396 104.904162475569
"1147" 229.2 100.230032171305 104.212515581286
"1148" 229.4 100.284988607243 103.24554425033
"1149" 229.6 100.445543213665 101.999006907074
"1150" 229.8 100.4877951487 100.660777786936
"1151" 230 100.452051614904 98.7521957003555
"1152" 230.2 100.330878768829 96.0741753812524
"1153" 230.4 101.182134909562 92.2350412589645
"1154" 230.6 102.908902758214 88.1428484651763
"1155" 230.8 105.421027147104 85.276769193643
"1156" 231 109.20464235322 83.1517220789036
"1157" 231.2 112.982982920946 80.4518061280815
"1158" 231.4 113.825726469027 76.886888816487
"1159" 231.6 112.398225033416 73.4780927314156
"1160" 231.8 110.630514399366 69.7596491383374
"1161" 232 108.026791177049 65.4378362626272
"1162" 232.2 105.971705343315 61.0117408246455
"1163" 232.4 106.27481679286 57.1633220655662
"1164" 232.6 107.103462609208 52.6713434425671
"1165" 232.8 109.504757037529 49.0573013036895
"1166" 233 112.332157602568 47.3160106468889
"1167" 233.2 112.433491990769 45.9483463583786
"1168" 233.4 110.326534327117 43.9786202345811
"1169" 233.6 107.985738972747 42.5354587212323
"1170" 233.8 104.888915561605 40.2145628993078
"1171" 234 101.468357858439 37.6730834052875
"1172" 234.2 98.6480396979743 33.8649308363061
"1173" 234.4 95.038771699078 29.9963704288886
"1174" 234.6 93.2381796396849 25.5860009803192
"1175" 234.8 92.1226007323136 20.9267563779288
"1176" 235 92.0644604306474 16.1939130366205
"1177" 235.2 93.1289366931019 14.5988866402922
"1178" 235.4 92.123817775158 14.4096012075799
"1179" 235.6 89.3117755714601 14.6056266346717
"1180" 235.8 88.3661776859264 15.7974769271611
"1181" 236 86.4108657698007 16.4152887717752
"1182" 236.2 83.5384296799325 16.7965125039653
"1183" 236.4 79.5066872029426 17.9245234244034
"1184" 236.6 74.8129527430423 18.9382176456666
"1185" 236.8 70.6997976869372 18.5309808373702
"1186" 237 66.4315935457916 16.8034318043596
"1187" 237.2 62.4789199799236 14.2141636488461
"1188" 237.4 59.3360301794 10.1088599336967
"1189" 237.6 58.0163101246436 6.91161652867664
"1190" 237.8 57.51568163179 6.36831970766153
"1191" 238 55.7389230347093 7.39458091155157
"1192" 238.2 53.8233722384838 9.44917881591275
"1193" 238.4 50.1834929806269 10.8083574194354
"1194" 238.6 46.4763016572511 11.9289950857806
"1195" 238.8 43.0017626508565 13.4898813092753
"1196" 239 39.6063050070775 16.6068194002712
"1197" 239.2 36.018115197136 18.6245109153214
"1198" 239.4 32.5832704435497 21.4329308590133
"1199" 239.6 28.8180546355253 25.0984491878893
"1200" 239.8 26.0808334348858 29.5697901313146
"1201" 240 23.7150902654856 34.4280384029498
"1202" 240.2 22.0167954406522 39.1403096359023
"1203" 240.4 20.644631368307 44.2867317317244
"1204" 240.6 17.8667928204301 49.073270003765
"1205" 240.8 14.8098371844302 53.0100761112213
"1206" 241 10.7294438819112 54.2820302962841
"1207" 241.2 8.84105851666342 53.5499607705512
"1208" 241.4 8.7061730238177 53.120359760818
"1209" 241.6 9.0937818001866 53.6421086967103
"1210" 241.8 10.3295798752702 55.0563897576599
"1211" 242 11.8731836732404 55.7539044006492
"1212" 242.2 13.6091112897582 56.1001018990763
"1213" 242.4 15.5741803751537 57.5653255740106
"1214" 242.6 17.5319609798349 59.8957734844449
"1215" 242.8 20.3397621821296 62.2719699956131
"1216" 243 23.7195329943199 65.0420593281278
"1217" 243.2 27.3923730340835 67.3518677943084
"1218" 243.4 31.1221784816739 67.7275702754483
"1219" 243.6 35.3109446602564 66.6577666827227
"1220" 243.8 40.1958916503968 66.0674010440517
"1221" 244 44.1041804538448 64.9061623626549
"1222" 244.2 48.2473691145938 62.9294235025379
"1223" 244.4 51.6421603444697 60.5584951096475
"1224" 244.6 55.3847368029257 58.2526411906385
"1225" 244.8 57.4766758909086 54.4412665993818
"1226" 245 61.3607539371214 50.9920965064823
"1227" 245.2 65.7770235559022 49.5270401658566
"1228" 245.4 70.3800230728342 48.2447415462615
"1229" 245.6 74.9894282325844 48.3855727200851
"1230" 245.8 80.5453153803993 48.5694947034452
"1231" 246 85.8867448036361 49.0769671689481
"1232" 246.2 91.3656230934176 47.8606837718494
"1233" 246.4 95.7559701307056 48.5025493173594
"1234" 246.6 98.3557844581309 51.3493993345825
"1235" 246.8 99.9174190706753 55.4943928833132
"1236" 247 100.559494935037 60.8270412307598
"1237" 247.2 101.245731650254 66.6037493038074
"1238" 247.4 103.501782110206 73.0301209901766
"1239" 247.6 102.938188629517 78.3729422198732
"1240" 247.8 101.538950035735 82.4913367842067
"1241" 248 102.466505659686 87.118503548315
"1242" 248.2 104.317072241286 89.5507872604119
"1243" 248.4 104.87808909133 88.0497037037316
"1244" 248.6 104.171921768084 86.2274417486199
"1245" 248.8 104.50480494329 84.3446652722681
"1246" 249 106.071620045455 81.3477286264251
"1247" 249.2 108.554680553136 78.1955981412828
"1248" 249.4 109.932423336327 76.3136152312568
"1249" 249.6 108.794758502112 75.7278107832035
"1250" 249.8 107.380013936086 74.322682781543
"1251" 250 105.817564891646 73.123824229572
"1252" 250.2 104.979586447515 71.5591890518402
"1253" 250.4 104.780458319194 69.6527193025322
"1254" 250.6 103.969938254005 66.0758043242981
"1255" 250.8 102.396118757774 62.3446146119881
"1256" 251 100.209411324485 58.3239887729238
"1257" 251.2 98.3844144246629 53.9012542569591
"1258" 251.4 98.2543736326671 49.0003375225425
"1259" 251.6 99.5173043374424 44.8766268276914
"1260" 251.8 101.50486648487 42.0734428517249
"1261" 252 103.427528578043 41.6158641919074
"1262" 252.2 105.520112929177 40.1200097338396
"1263" 252.4 105.993053728279 38.5567974272629
"1264" 252.6 104.175086102741 37.3641407630874
"1265" 252.8 101.626051889755 36.015630248177
"1266" 253 98.237067420926 33.746627638694
"1267" 253.2 94.3860630311074 31.3129547605298
"1268" 253.4 90.5778050017083 28.1166248572822
"1269" 253.6 86.4974324691156 24.3967096196566
"1270" 253.8 83.7607509137349 19.8918969658583
"1271" 254 81.4918588166423 15.5196148133077
"1272" 254.2 80.6699771523004 10.500820847343
"1273" 254.4 81.2659355818495 8.29219890153934
"1274" 254.6 81.5731010421852 8.14731871355719
"1275" 254.8 82.4108740460714 7.57702951107574
"1276" 255 82.1019799636928 7.66463324282482
"1277" 255.2 82.002806209585 7.91866200327436
"1278" 255.4 81.8257035446409 8.08334162947374
"1279" 255.6 81.9012244258734 8.30357309331514
"1280" 255.8 81.7066123793838 8.52258247630343
"1281" 256 82.0219220179584 8.6923780710884
"1282" 256.2 81.3374865791147 9.09072129298521
"1283" 256.4 80.8956714856636 9.3629380467183
"1284" 256.6 80.5658378657597 9.59143188250716
"1285" 256.8 79.6623942262131 10.2075702651402
"1286" 257 78.8219391669214 10.6955898561524
"1287" 257.2 78.25699842335 12.0583570915403
"1288" 257.4 77.3718008310835 13.1437582894301
"1289" 257.6 76.3529229761355 13.7901413977212
"1290" 257.8 74.9535765905899 15.0199187012633
"1291" 258 73.316074585169 16.7244122518029
"1292" 258.2 71.8349892237922 18.686692646308
"1293" 258.4 69.8559370121521 21.3617636063221
"1294" 258.6 67.11370746201 23.4610623279058
"1295" 258.8 63.497461903825 25.0738526025683
"1296" 259 59.6043014033683 26.8237885089978
"1297" 259.2 55.4784815969166 28.7660018213938
"1298" 259.4 51.1932355077909 31.6263428603312
"1299" 259.6 46.8926532118749 33.86370353167
"1300" 259.8 42.8395726137554 37.2159488100981
"1301" 260 39.1073749312303 39.8282713104161
"1302" 260.2 34.8950149959173 42.8985663016488
"1303" 260.4 30.502039921381 46.5634962834175
"1304" 260.6 27.5695672339928 51.4293782908274
"1305" 260.8 27.1162173834111 56.4420630837469
"1306" 261 28.0619811393031 62.4847827194637
"1307" 261.2 29.4109524835822 67.58067711273
"1308" 261.4 31.7562611387064 71.7736584648762
"1309" 261.6 33.6758189332844 76.7559393609169
"1310" 261.8 36.6376297904793 82.0043712089896
"1311" 262 39.5378159646652 86.6912619961972
"1312" 262.2 43.5374632712239 90.7239112340262
"1313" 262.4 47.0474868118117 95.690476140015
"1314" 262.6 50.8551513899163 99.6218939599568
"1315" 262.8 54.1756384061212 104.197707330724
"1316" 263 58.6162844937892 107.255058140471
"1317" 263.2 63.3835921636252 108.245980912176
"1318" 263.4 68.8060755913392 108.172817702527
"1319" 263.6 74.5999005913094 108.302816139358
"1320" 263.8 80.2355234785251 108.651233653166
"1321" 264 85.3680174661267 109.727176876699
"1322" 264.2 85.4539550445364 111.983551684763
"1323" 264.4 84.0421933124313 111.746164553775
"1324" 264.6 84.6290981697245 111.15773655226
"1325" 264.8 85.6166853122661 108.428002902576
"1326" 265 86.5679930028369 105.826771738233
"1327" 265.2 88.45986188819 102.945272130686
"1328" 265.4 89.7946802584402 100.739975521192
"1329" 265.6 91.7864001724834 97.3906263874251
"1330" 265.8 94.9277991563675 94.1104036173673
"1331" 266 99.3017224883491 91.3721474592208
"1332" 266.2 102.348137500205 87.6821310391599
"1333" 266.4 105.614559930034 83.2731283134652
"1334" 266.6 108.286840621178 79.0452235367106
"1335" 266.8 109.189655679188 75.0302783233155
"1336" 267 109.151321612166 70.5758612920961
"1337" 267.2 108.526280468515 65.402724520724
"1338" 267.4 108.613236292452 60.1751587427162
"1339" 267.6 106.976050062921 54.9225510043408
"1340" 267.8 106.067993738117 49.559611646481
"1341" 268 105.074088961894 44.9675773094195
"1342" 268.2 105.104452244218 39.8463283022788
"1343" 268.4 105.65893951603 34.7014040424642
"1344" 268.6 106.676369151316 31.1936618840599
"1345" 268.8 108.607087041802 29.9511191871666
"1346" 269 108.269347606984 30.1976165661813
"1347" 269.2 108.479063573811 30.8699729875284
"1348" 269.4 108.53886614219 31.1850959321099
"1349" 269.6 108.664562396738 31.3342389298725
"1350" 269.8 109.829077916794 31.6929371863981
"1351" 270 110.239303251036 32.3373000754121
"1352" 270.2 110.584746785513 32.675165801081
"1353" 270.4 110.924037689539 32.871045773937
"1354" 270.6 111.023980394449 33.2286899771981
"1355" 270.8 111.081492056227 33.2627773980951
"1356" 271 110.99186116246 36.2248578114801
"1357" 271.2 112.151418252034 37.0985734393567
"1358" 271.4 112.306242882621 37.6862916776361
"1359" 271.6 112.087573328724 37.8651939418979
"1360" 271.8 112.042003447542 39.2975315187262
"1361" 272 111.998169601486 40.9407553457894
"1362" 272.2 111.755550616811 42.7231113607195
"1363" 272.4 111.718333851579 45.0071752814611
"1364" 272.6 111.597906025071 47.9572982908483
"1365" 272.8 111.431122255545 51.2153731664196
"1366" 273 111.485933900387 55.3172057400601
"1367" 273.2 113.072212888364 59.3472722692522
"1368" 273.4 114.820453755723 63.1993158069665
"1369" 273.6 115.615690437706 67.9795859458183
"1370" 273.8 115.575666897723 72.413620694917
"1371" 274 113.273218397977 74.0462456440547
"1372" 274.2 110.882145952652 75.7824573077417
"1373" 274.4 107.871390796715 80.0867925256364
"1374" 274.6 106.659844069997 85.0251600896823
"1375" 274.8 105.67047129019 90.6952869911914
"1376" 275 105.654917720267 95.562047679584
"1377" 275.2 104.233030750963 98.111749153446
"1378" 275.4 101.275171279725 98.6205380960889
"1379" 275.6 97.0230715442506 100.227771018992
"1380" 275.8 92.0917311943161 103.142852640783
"1381" 276 87.5313986216282 105.214635075352
"1382" 276.2 83.4938190456418 108.683480851812
"1383" 276.4 79.320315623049 112.265247904254
"1384" 276.6 75.7175095603852 116.739150087848
"1385" 276.8 75.0488187383146 119.366659493524
"1386" 277 75.6973099511101 119.313581405925
"1387" 277.2 74.9825886092054 118.584048504861
"1388" 277.4 73.4791002137589 117.924097121341
"1389" 277.6 72.0376438797087 115.378455900439
"1390" 277.8 70.1463206548858 113.311348270482
"1391" 278 67.1502209407658 111.598654053115
"1392" 278.2 64.6864371232159 110.164077598701
"1393" 278.4 61.9477007800635 108.299156843252
"1394" 278.6 58.0715443602004 106.326905425955
"1395" 278.8 54.1721738179702 105.823116238853
"1396" 279 49.4472391223929 105.43048838952
"1397" 279.2 44.6412032595972 104.213523251161
"1398" 279.4 40.3287459533229 101.893008039548
"1399" 279.6 36.3907386279217 98.4618587770333
"1400" 279.8 33.216540333978 94.4901458044616
"1401" 280 29.8798391368054 89.6224794680592
"1402" 280.2 26.2700104028883 85.3142184867575
"1403" 280.4 23.0563822875264 81.3575041906844
"1404" 280.6 17.7856263759906 77.8869619636277
"1405" 280.8 12.7038925455382 76.1853651900484
"1406" 281 7.42764015320778 76.1337254922418
"1407" 281.2 4.52299101544791 78.271283283609
"1408" 281.4 4.16751549288666 79.8316194353527
"1409" 281.6 4.49645112345972 79.8522366898248
"1410" 281.8 4.57873099859474 79.5427901353
"1411" 282 4.52279118997203 79.5408079498549
"1412" 282.2 4.95048034689699 79.6650448081528
"1413" 282.4 4.93583755173831 79.5068677224336
"1414" 282.6 4.64803326255468 79.5228267465687
"1415" 282.8 4.65647949956827 79.2373063177525
"1416" 283 5.18219047202819 79.0451184118109
"1417" 283.2 3.46468424426784 78.0992701507942
"1418" 283.4 2.98114500263968 77.7924479455942
"1419" 283.6 3.11905903639716 77.6685922895569
"1420" 283.8 3.45089675912145 77.5866335563225
"1421" 284 3.6098641644716 77.1445226502689
"1422" 284.2 3.70091064395535 77.0326313335506
"1423" 284.4 4.25841469012817 76.2868112035222
"1424" 284.6 4.99533799380006 75.7988565098304
"1425" 284.8 5.6438427628359 75.6883645650413
"1426" 285 6.18443629483858 75.6430905838368
"1427" 285.2 6.18583099038471 75.5751143257682
"1428" 285.4 6.2442459876579 75.606857174477
"1429" 285.6 6.41742483901287 75.06562814104
"1430" 285.8 6.98625502830257 74.8678213704046
"1431" 286 7.86926960892291 73.9234938353204
"1432" 286.2 9.38276014408248 73.2680662711146
"1433" 286.4 11.5090380037907 72.457153631276
"1434" 286.6 12.9713737573531 71.5784439625873
"1435" 286.8 14.9119745461501 70.6123682642644
"1436" 287 15.9632141532632 70.2755275207381
"1437" 287.2 17.952044958077 69.6658671993177
"1438" 287.4 20.4077695036648 68.5674027249101
"1439" 287.6 23.3733218736788 67.0961748036294
"1440" 287.8 27.7071444771859 65.442764459215
"1441" 288 31.6702374329623 63.6455888263912
"1442" 288.2 36.1300760551994 61.0657609995091
"1443" 288.4 40.4956944544097 58.4134986777114
"1444" 288.6 44.4988539458217 55.1956548879553
"1445" 288.8 48.7545626790975 52.0547710343253
"1446" 289 51.9898855432336 47.6090663405938
"1447" 289.2 56.0613538952402 43.5028008854112
"1448" 289.4 60.3992619556641 39.5090563969732
"1449" 289.6 65.6818697521762 37.3510315633982
"1450" 289.8 70.879503754059 36.4918299316912
"1451" 290 75.6918504778502 37.2355990540726
"1452" 290.2 80.0979028590314 38.7751944965309
"1453" 290.4 85.6334880740295 41.3837926699603
"1454" 290.6 90.1007145258159 44.4818789480208
"1455" 290.8 94.2133253834361 47.733725926631
"1456" 291 97.8132615268707 51.4443207017379
"1457" 291.2 100.257306996795 56.6570094892825
"1458" 291.4 102.764391396295 61.2636578456366
"1459" 291.6 105.988492214969 66.2062124627281
"1460" 291.8 106.882621349697 71.1830656968245
"1461" 292 107.863720192864 75.9118910610129
"1462" 292.2 109.696229043964 77.1559818521359
"1463" 292.4 109.216668933427 75.9347719941325
"1464" 292.6 109.32102857927 74.2758290973402
"1465" 292.8 109.06084267224 72.7363831116881
"1466" 293 108.940571003337 70.5111426788571
"1467" 293.2 109.828622160628 67.2515794249081
"1468" 293.4 110.539806076104 64.1989749812724
"1469" 293.6 110.910734043558 61.6030681554736
"1470" 293.8 111.570035572708 59.5955485089741
"1471" 294 112.100933332645 58.5357978300686
"1472" 294.2 111.652256091334 58.2126693770576
"1473" 294.4 110.264565514077 57.1105381383866
"1474" 294.6 108.662476126002 55.981123429634
"1475" 294.8 107.611272776846 55.132911696842
"1476" 295 107.056732222942 54.5394444110841
"1477" 295.2 106.167167331902 54.1089096286036
"1478" 295.4 105.810360784386 53.372217936271
"1479" 295.6 104.934669563845 52.5682388100352
"1480" 295.8 104.3111398923 52.4025725831809
"1481" 296 104.399232225857 53.106788025033
"1482" 296.2 104.215384893814 53.3119426845924
"1483" 296.4 104.065603917235 53.1391805083765
"1484" 296.6 104.010954940516 53.2061448713784
"1485" 296.8 103.857656624977 53.1243404219715
"1486" 297 103.882855134554 53.2249421052465
"1487" 297.2 103.904731660939 52.7659850603346
"1488" 297.4 103.812602628908 52.5213347928921
"1489" 297.6 103.752333880083 52.0131017261809
"1490" 297.8 102.43953081237 51.3232135304756
"1491" 298 101.19851533815 50.9241632061218
"1492" 298.2 100.374899647389 49.934869190951
"1493" 298.4 99.1929848258549 49.0201028577135
"1494" 298.6 98.8678708410484 48.0217864988083
"1495" 298.8 98.7174972924821 47.4235142513781
"1496" 299 98.5694035647465 46.9724220452675
"1497" 299.2 98.8460401839719 46.5585854650534
"1498" 299.4 99.1522637614926 46.0974587339194
"1499" 299.6 99.2156671287028 45.7883204152395
"1500" 299.8 99.1152826957449 44.4421767877194
"1501" 300 99.0892918139891 42.9229608373791
"1502" 300.2 99.2249542470417 41.5254419837781
"1503" 300.4 99.5720248602395 40.2692125328326
"1504" 300.6 100.539887169595 39.4351519429907
"1505" 300.8 101.666729960996 37.3752594021692
"1506" 301 102.828316370674 35.3894264150265
"1507" 301.2 104.423593810476 34.1933985686628
"1508" 301.4 103.329704387455 33.1477373921829
"1509" 301.6 101.882654860649 32.0002671953396
"1510" 301.8 100.441548097513 30.575372789086
"1511" 302 98.0729163094472 28.0462887061296
"1512" 302.2 95.3388934005303 24.6700033534473
"1513" 302.4 92.0583923586093 21.4869822829262
"1514" 302.6 89.2480066999603 18.0933952408504
"1515" 302.8 86.7419741996394 15.5269073384685
"1516" 303 83.8643496688576 16.1371699965967
"1517" 303.2 79.7219520378821 17.4894791821409
"1518" 303.4 75.8297151930386 19.6821968718895
"1519" 303.6 71.4293402040452 21.8820354029593
"1520" 303.8 66.8338981271661 23.8804203874972
"1521" 304 62.1092188708985 25.8360478273289
"1522" 304.2 58.6323679194295 29.0025597786605
"1523" 304.4 55.4369764747965 33.0331344915276
"1524" 304.6 53.2237515494801 37.6193024877311
"1525" 304.8 52.3204994731583 42.521946657585
"1526" 305 50.5974543460467 47.9641055092468
"1527" 305.2 48.9681640396827 52.7629003922858
"1528" 305.4 45.8068342180604 57.1523308580304
"1529" 305.6 43.8931839022203 62.0384737915245
"1530" 305.8 43.4264341771871 66.5064272527586
"1531" 306 44.1617281871344 71.5563666518206
"1532" 306.2 45.6294557155658 76.5677950571574
"1533" 306.4 47.4640747933913 82.0261332410577
"1534" 306.6 50.0059550057634 85.7814879148143
"1535" 306.8 53.1555009390379 90.3090502291254
"1536" 307 55.5594294202658 95.1571356120604
"1537" 307.2 57.5231673527125 100.196835063699
"1538" 307.4 59.9869564595576 104.865984313319
"1539" 307.6 63.794622147342 108.796959998597
"1540" 307.8 67.6534555962348 109.273039211936
"1541" 308 71.7678924579815 108.119892298267
"1542" 308.2 75.4849080733686 105.346009392342
"1543" 308.4 79.9035671383888 101.991681144625
"1544" 308.6 83.3759762018208 98.3291837788773
"1545" 308.8 85.912113454621 93.491756368416
"1546" 309 87.9832628024871 88.2265493080021
"1547" 309.2 89.3329695322206 82.7808946253912
"1548" 309.4 90.272263604826 77.2106482088968
"1549" 309.6 90.7018614732397 71.8494453721273
"1550" 309.8 90.2139707457624 66.5931423747781
"1551" 310 90.3343447963812 60.8879892586367
"1552" 310.2 90.6237333600584 55.3714920303112
"1553" 310.4 89.3261525978015 50.7327138312025
"1554" 310.6 87.0661976684299 45.8643068749105
"1555" 310.8 85.9855195213154 40.6174104353016
"1556" 311 86.7116992343687 36.0542266378626
"1557" 311.2 89.5959711838156 33.1265280772656
"1558" 311.4 91.7952225847554 32.9818936989723
"1559" 311.6 92.2796135826432 33.4650961676772
"1560" 311.8 91.0584289118447 32.2125986371967
"1561" 312 88.3047681078991 30.5355180654304
"1562" 312.2 85.615870272179 29.3066136783908
"1563" 312.4 82.0208772437264 26.1499709545414
"1564" 312.6 78.3499861570681 23.5948153331763
"1565" 312.8 74.0449953255455 20.492069991215
"1566" 313 70.0301055368294 17.4398540254919
"1567" 313.2 67.3369822564689 12.8956730941152
"1568" 313.4 66.982992234576 10.9718051364185
"1569" 313.6 68.4496976038653 10.3367358031558
"1570" 313.8 70.7186241580134 9.32752115222155
"1571" 314 73.2974414471246 8.4413314592584
"1572" 314.2 76.3249007573337 7.18555103852148
"1573" 314.4 78.8785276612107 7.62859666237355
"1574" 314.6 81.6598495130687 7.83668571088499
"1575" 314.8 84.8454945732553 7.91401476973579
"1576" 315 86.7698085505692 9.13406239171493
"1577" 315.2 90.8155057077096 9.4898233876739
"1578" 315.4 93.5117425271507 10.0725305680417
"1579" 315.6 93.0114418051027 10.1650404542208
"1580" 315.8 92.9241215498513 9.73737336964199
"1581" 316 92.9685543293577 9.62476417945125
"1582" 316.2 92.8501660120024 9.94296726456715
"1583" 316.4 92.5551814369698 10.1372074326999
"1584" 316.6 92.4722393561635 10.5640408878536
"1585" 316.8 92.2613174277864 10.7345535821164
"1586" 317 92.0323324354196 11.2447479215318
"1587" 317.2 91.6599998555197 11.8002206776708
"1588" 317.4 91.2453142569028 12.2727191561369
"1589" 317.6 91.27250592526 12.5842993907171
"1590" 317.8 91.3649081706266 12.9323422630682
"1591" 318 91.4358625882507 13.9607305571822
"1592" 318.2 91.342920798002 14.7755319374077
"1593" 318.4 91.7529349393259 16.500500623442
"1594" 318.6 92.9153113586867 18.4401329163984
"1595" 318.8 93.6850385938046 19.6889134706687
"1596" 319 94.4807788332469 21.5744735391375
"1597" 319.2 95.8683057453663 23.9630846113883
"1598" 319.4 98.0481464721865 27.5565711540608
"1599" 319.6 100.148525823382 30.3389683143101
"1600" 319.8 103.118528727638 33.4156293632377
"1601" 320 106.123102502947 36.4407779391962
"1602" 320.2 109.838734166436 39.3004524702427
"1603" 320.4 111.692655945841 42.4740183858783
"1604" 320.6 110.415810418561 44.1534199930963
"1605" 320.8 109.533985918305 47.1830439490525
"1606" 321 109.768163395718 50.4106670903824
"1607" 321.2 111.194124157274 53.4099758466023
"1608" 321.4 113.662023637028 56.2030190574388
"1609" 321.6 115.899156112376 58.6105893248399
"1610" 321.8 114.886516615873 61.6626202957005
"1611" 322 112.892802619093 63.3811078715734
"1612" 322.2 111.428759953153 67.4760443390036
"1613" 322.4 110.409103768933 71.4946541907991
"1614" 322.6 108.609810037176 76.1345582668768
"1615" 322.8 108.759391931038 80.8905357219054
"1616" 323 108.582500145816 85.5233768984293
"1617" 323.2 109.105835882255 90.509847909495
"1618" 323.4 108.592841951729 93.5660841344648
"1619" 323.6 105.580352462836 94.0863743566015
"1620" 323.8 101.838508732095 94.8445655686287
"1621" 324 97.6429148720212 96.6690281425446
"1622" 324.2 93.4517365841689 99.9629040074122
"1623" 324.4 89.3440608890005 102.92785089346
"1624" 324.6 86.0183424465881 106.746539899282
"1625" 324.8 82.4570427948246 110.311339544548
"1626" 325 80.1239692023946 114.242712181411
"1627" 325.2 81.0452731940452 116.1505823763
"1628" 325.4 81.636325892424 116.122740246575
"1629" 325.6 81.2711209110022 115.823675156982
"1630" 325.8 81.9076395024823 116.0302884866
"1631" 326 81.7326666219912 115.953882425108
"1632" 326.2 80.4326218028671 115.567561229667
"1633" 326.4 79.1510463018602 115.211116770863
"1634" 326.6 77.1556490916344 114.195935067903
"1635" 326.8 74.6216531885332 113.579571487502
"1636" 327 72.0666620706621 112.956264493897
"1637" 327.2 67.6644164827975 112.334376132112
"1638" 327.4 63.0206886068487 112.240554979299
"1639" 327.6 58.7678614440643 112.28517344317
"1640" 327.8 54.0994844370558 113.060547161304
"1641" 328 51.0331731274843 116.09087099377
"1642" 328.2 50.6732857147532 118.698934754359
"1643" 328.4 51.2522206292688 118.840173488275
"1644" 328.6 51.4488940537727 118.932443749756
"1645" 328.8 51.9264995716811 119.169668711909
"1646" 329 51.9697146372903 119.085060068359
"1647" 329.2 52.5322844557593 119.094395303142
"1648" 329.4 52.3257815349349 119.545443287221
"1649" 329.6 52.1129124773842 119.710220128015
"1650" 329.8 51.7704813732095 120.072461916699
"1651" 330 50.6823176907661 120.084398525627
"1652" 330.2 49.5011144184778 120.062749842192
"1653" 330.4 48.5820495496044 119.543238812571
"1654" 330.6 47.3370051900599 119.098893987563
"1655" 330.8 46.2469114397913 118.618962536532
"1656" 331 45.7518032003018 118.108725152033
"1657" 331.2 43.5690175568626 117.819891692077
"1658" 331.4 41.4556168246056 117.292052752961
"1659" 331.6 38.7694176288777 116.341579016339
"1660" 331.8 37.1252799483467 114.981170836361
"1661" 332 35.23335070914 113.662389879261
"1662" 332.2 33.6882635973089 112.442620471491
"1663" 332.4 31.0352286429111 110.700399575148
"1664" 332.6 28.1651215625849 108.610310378748
"1665" 332.8 24.6480059548892 106.078906718466
"1666" 333 20.6951149571523 104.447210612582
"1667" 333.2 18.1303146656282 104.183635128577
"1668" 333.4 18.6327933481325 103.839770769432
"1669" 333.6 17.9755081289441 103.445285947713
"1670" 333.8 17.641702820051 102.798108826966
"1671" 334 17.6207156521452 101.372434405863
"1672" 334.2 18.0983562020854 99.657125015187
"1673" 334.4 17.7481113581397 97.2782654982222
"1674" 334.6 16.4898921300187 93.6136146221586
"1675" 334.8 15.2958532241097 90.6040230036059
"1676" 335 14.1887309697295 85.4738024952945
"1677" 335.2 14.7975279211796 81.7743356127603
"1678" 335.4 16.2047626063019 77.3981854907607
"1679" 335.6 17.4419833893356 74.4131831535225
"1680" 335.8 19.2859163993566 69.8748230935675
"1681" 336 20.7425993064701 64.3722064536591
"1682" 336.2 23.234486255433 59.4394712137707
"1683" 336.4 25.1349576302584 55.3872224345222
"1684" 336.6 28.7841540350954 52.3184268030103
"1685" 336.8 33.4073744434862 49.720156420107
"1686" 337 38.7744138397616 46.8666910434567
"1687" 337.2 43.1856175511968 46.1515711991182
"1688" 337.4 48.0547887998663 45.986062865455
"1689" 337.6 53.8699906331837 45.5109227294421
"1690" 337.8 59.1389889175846 42.7741428758943
"1691" 338 63.7780978971225 39.7962372907344
"1692" 338.2 68.0441676442814 36.9049252804298
"1693" 338.4 73.0539019923757 35.4861705268578
"1694" 338.6 78.9124403183177 33.9774520654177
"1695" 338.8 84.0638542956689 34.1707901432114
"1696" 339 89.1615777731776 35.4315851359527
"1697" 339.2 93.8952567095334 38.2455646044681
"1698" 339.4 97.5999880739626 41.7259190520109
"1699" 339.6 99.4994337702037 46.2235325492776
"1700" 339.8 101.884561614101 50.7648409672201
"1701" 340 103.115156180041 56.6314189833948
"1702" 340.2 104.591395493783 61.8584384699728
"1703" 340.4 106.520038787849 67.556234758956
"1704" 340.6 108.029382095979 72.624985988037
"1705" 340.8 111.330537313243 75.4072702142209
"1706" 341 111.796381996995 73.5684301657481
"1707" 341.2 111.25568009833 71.3805688390009
"1708" 341.4 110.473855890672 70.0558654641313
"1709" 341.6 110.768797423695 67.3283863982305
"1710" 341.8 111.436744956062 63.6094583248868
"1711" 342 111.606474028533 62.7544617347308
"1712" 342.2 111.797621456433 61.9109349652723
"1713" 342.4 111.69562183446 60.3189669206385
"1714" 342.6 111.243580034652 56.338163235716
"1715" 342.8 110.922833189164 50.9477855539811
"1716" 343 111.669372862464 46.7285159390756
"1717" 343.2 114.227247810798 43.1587007255977
"1718" 343.4 116.358675839946 40.4210365631928
"1719" 343.6 116.008419007288 40.4561778648052
"1720" 343.8 115.669621718401 40.5848935112026
"1721" 344 115.517882542476 41.0128932618917
"1722" 344.2 115.283068981357 41.090144609763
"1723" 344.4 114.953063878587 41.2056751805194
"1724" 344.6 113.892466091542 40.4170423921425
"1725" 344.8 113.843530891879 40.6068081083729
"1726" 345 113.103600375138 40.5351953279554
"1727" 345.2 112.786390167049 40.2105737451046
"1728" 345.4 112.475055856153 40.4885306126332
"1729" 345.6 112.643226976867 40.4242016463872
"1730" 345.8 111.878960160152 40.3586184478482
"1731" 346 110.880464505271 40.6775413371993
"1732" 346.2 109.5838865191 40.5629255880115
"1733" 346.4 107.561774341751 39.9525687455104
"1734" 346.6 105.695498600219 39.8154270539405
"1735" 346.8 103.782337221367 39.5077224822103
"1736" 347 100.435933731316 38.8755482488325
"1737" 347.2 96.3241635198545 37.9760348928999
"1738" 347.4 91.9129751208074 36.8322288717292
"1739" 347.6 88.130808788566 35.6856846591139
"1740" 347.8 84.5717163581776 33.8757675690506
"1741" 348 80.4710956265011 31.6690285509539
"1742" 348.2 75.7311461948157 30.0578471188094
"1743" 348.4 72.1324067367513 27.782513013777
"1744" 348.6 69.22539766288 24.0818533561973
"1745" 348.8 67.1253364801966 19.7761674725825
"1746" 349 65.9663928829412 15.3446600158614
"1747" 349.2 64.5508738361784 12.9447720308843
"1748" 349.4 61.927908695408 13.8048338224727
"1749" 349.6 57.9041392036842 15.5210754739074
"1750" 349.8 53.6713723092762 16.7801219622641
"1751" 350 48.7023365151783 18.3219475238522
"1752" 350.2 43.5043045061491 19.3743970553176
"1753" 350.4 38.6565459811561 19.9472821550981
"1754" 350.6 33.8197978869925 19.9960222504092
"1755" 350.8 31.7856853383383 19.88193724401
"1756" 351 31.766556778152 22.3349184392299
"1757" 351.2 31.2553804001304 25.1099892385344
"1758" 351.4 30.6972020126065 29.217991380529
"1759" 351.6 30.5699539618995 34.1745774539823
"1760" 351.8 31.8088573661314 38.9518453712591
"1761" 352 33.6149233413442 43.5370316893295
"1762" 352.2 34.0980513952125 48.3172899428014
"1763" 352.4 33.0136668013914 53.212656580306
"1764" 352.6 32.1693727166593 57.5751268814543
"1765" 352.8 33.9109163284765 61.8097096862185
"1766" 353 37.0117319421212 65.5759366108656
"1767" 353.2 41.0141853735203 68.8079468190527
"1768" 353.4 44.8904626148613 72.3667056249193
"1769" 353.6 49.1398745165142 76.0161087986592
"1770" 353.8 52.2081088977595 80.4504966297782
"1771" 354 55.5613337145731 84.9030213470074
"1772" 354.2 59.1396653096181 89.7792149013737
"1773" 354.4 62.7502090188949 93.780795438252
"1774" 354.6 67.5357095074073 97.3797540592436
"1775" 354.8 72.4389452590654 101.077164374567
"1776" 355 78.028677696184 103.574353005587
"1777" 355.2 83.9876526823829 104.393466111898
"1778" 355.4 89.4067663702244 103.715380711721
"1779" 355.6 93.4185409376528 100.61518436447
"1780" 355.8 95.9262992853465 96.3541893728384
"1781" 356 98.5093530377594 91.5134670605625
"1782" 356.2 100.296220202331 87.6443489366711
"1783" 356.4 102.168702286839 82.5711914760953
"1784" 356.6 104.867220811019 77.9111187918069
"1785" 356.8 107.923056250587 73.5426243644375
"1786" 357 110.220648317533 69.4339427026801
"1787" 357.2 111.999845189122 65.7496633394941
"1788" 357.4 114.312060706201 65.6051746199625
"1789" 357.6 114.457286463286 67.550079409802
"1790" 357.8 113.852643131106 69.8364143028316
"1791" 358 112.702119667386 72.6293059600556
"1792" 358.2 112.364467825421 76.9857918449028
"1793" 358.4 112.048599709278 80.7949970622364
"1794" 358.6 111.38840436377 83.8560335606712
"1795" 358.8 109.452940044894 85.9410446617524
"1796" 359 108.070180144437 90.4280585052673
"1797" 359.2 108.286007378719 94.8888724043787
"1798" 359.4 108.830862475784 94.8899103284443
"1799" 359.6 107.773035427236 94.7558345905701
"1800" 359.8 106.055871738822 94.6161509414812
"1801" 360 104.422566838093 93.6083157586083
"1802" 360.2 101.767081983099 94.8423767785414
"1803" 360.4 99.6248799112628 97.1532573870504
"1804" 360.6 97.692242537039 100.509263849623
"1805" 360.8 96.8779534311461 104.62029257054
"1806" 361 97.0270454980939 108.126520355498
"1807" 361.2 96.3375329911481 109.364771262499
"1808" 361.4 94.0389509838513 110.002578833366
"1809" 361.6 91.6263764215192 111.120620772606
"1810" 361.8 89.6838369695415 113.871975509679
"1811" 362 88.6875169974868 116.201839584251
"1812" 362.2 87.5475503422871 115.95015162109
"1813" 362.4 85.800220713545 114.796448360561
"1814" 362.6 83.5256091728002 114.219001348893
"1815" 362.8 79.828718998232 115.300149669399
"1816" 363 76.3580803650075 115.945477108671
"1817" 363.2 72.170587692186 117.228761982266
"1818" 363.4 68.5503243627194 119.565200515707
"1819" 363.6 64.641693581734 122.081560619403
"1820" 363.8 60.9602754493215 122.674287410295
"1821" 364 57.7068213837128 121.782760017772
"1822" 364.2 53.265107000342 120.857789936012
"1823" 364.4 48.8145405562857 120.399021568234
"1824" 364.6 44.6915050870396 119.544959559802
"1825" 364.8 40.3581447932341 118.071472099226
"1826" 365 36.2056142430385 116.380820086904
"1827" 365.2 34.1832515136731 115.62012906442
"1828" 365.4 33.0123582213316 114.307474181503
"1829" 365.6 31.3127118473478 113.324503788429
"1830" 365.8 28.999354747784 111.779319980915
"1831" 366 26.1508829597687 109.979680641684
"1832" 366.2 22.8410019439756 108.33615668334
"1833" 366.4 20.6901739752406 107.043127938503
"1834" 366.6 20.5837307572295 105.559654532674
"1835" 366.8 19.6368602441294 104.503589666736
"1836" 367 18.9209316372259 102.361237206243
"1837" 367.2 17.6769900567748 98.7044135640722
"1838" 367.4 15.4004303669758 94.7412097280233
"1839" 367.6 12.0595195532409 91.0360061036242
"1840" 367.8 8.68238180173239 87.3708831408658
"1841" 368 5.76614766962142 84.0482690344027
"1842" 368.2 4.09884151899027 80.5827866137099
"1843" 368.4 2.51016997671563 77.6023723048748
"1844" 368.6 0.946749547292649 76.258352412091
"1845" 368.8 1.14224133247177 76.4133049455036
"1846" 369 1.63309102737128 75.7880883287911
"1847" 369.2 2.37129062944093 75.1577852239655
"1848" 369.4 2.92837931481942 74.4853616505176
"1849" 369.6 3.65261404384611 73.1707531718399
"1850" 369.8 4.00277222502138 71.1258977604547
"1851" 370 3.50433033031996 67.3414103129045
"1852" 370.2 2.60021319767012 63.4598561728265
"1853" 370.4 2.87062763718959 58.8065797654199
"1854" 370.6 1.75361829718158 54.0880627530297
"1855" 370.8 1.16933254409588 50.0150523423413
"1856" 371 2.37838544313529 48.1204948532927
"1857" 371.2 4.75859119374227 45.0062044046202
"1858" 371.4 6.49527387286657 41.6649952649946
"1859" 371.6 8.711844684565 37.0892930786759
"1860" 371.8 11.324680617751 33.2711250068992
"1861" 372 14.8595797276596 29.3620663027711
"1862" 372.2 18.0724699347751 24.6710420446871
"1863" 372.4 22.3588884079528 21.1841816781707
"1864" 372.6 26.7081350620942 17.7741353805685
"1865" 372.8 31.0967855177365 14.0461202149706
"1866" 373 35.7307544831098 10.7623915088634
"1867" 373.2 40.3060103023831 10.0533594002962
"1868" 373.4 45.3735372887325 9.28811408494116
"1869" 373.6 50.3863301231968 9.00664288348979
"1870" 373.8 55.4318511089874 10.2145761487559
"1871" 374 59.8453376083195 12.8318867816385
"1872" 374.2 64.7269568872998 14.3531638590385
"1873" 374.4 69.477020249196 15.3251025052721
"1874" 374.6 74.7237479437547 15.2860803161678
"1875" 374.8 78.9622216153599 16.4797002574181
"1876" 375 83.3597719363542 19.1394925119527
"1877" 375.2 87.773369851581 21.6375507449499
"1878" 375.4 90.986282372481 25.838454038384
"1879" 375.6 94.2399446214721 30.3302765497224
"1880" 375.8 96.4383862232978 34.210569823338
"1881" 376 99.866107626192 37.9883496969434
"1882" 376.2 102.473315966066 42.3631078004673
"1883" 376.4 102.975161991055 47.180163350423
"1884" 376.6 104.087922342255 53.0201559575357
"1885" 376.8 104.519844874004 58.3345480043563
"1886" 377 103.104153929028 63.8153019063269
"1887" 377.2 100.27865127582 68.6824894210301
"1888" 377.4 96.9149341017514 73.4746658612689
"1889" 377.6 94.0383561795289 78.8708153837601
"1890" 377.8 91.0019403930538 84.4924156156899
"1891" 378 89.5146215778789 89.9255708292851
"1892" 378.2 89.1072111329183 95.4098435052596
"1893" 378.4 87.3709692471926 100.772365213369
"1894" 378.6 84.3795389183276 105.860324889484
"1895" 378.8 80.1605752591517 109.268971158074
"1896" 379 75.4129367372009 112.234557453892
"1897" 379.2 72.9719350894641 112.579206043572
"1898" 379.4 69.4198654290427 115.183499644002
"1899" 379.6 68.797985900416 118.092910365202
"1900" 379.8 70.5407014356284 120.123936463425
"1901" 380 73.3970776220981 120.723606074547
"1902" 380.2 75.132694420057 119.936463565334
"1903" 380.4 76.8977838155887 120.308491321354
"1904" 380.6 78.5708303018333 119.947856473376
"1905" 380.8 81.0579256046015 119.153000736808
"1906" 381 83.4599748265667 118.940931743966
"1907" 381.2 84.683742495044 118.136265453959
"1908" 381.4 86.3231206469903 117.742202320413
"1909" 381.6 87.5963450264944 116.55156707636
"1910" 381.8 89.9794144135337 115.80971763468
"1911" 382 91.4418176660718 115.048952799257
"1912" 382.2 93.0715785808425 114.335766780212
"1913" 382.4 93.4570133612263 114.037175121727
"1914" 382.6 93.8113599402269 114.018476752271
"1915" 382.8 94.8805984630604 113.959366125551
"1916" 383 95.5866669117988 113.746108715505
"1917" 383.2 95.4506265540543 114.187004269535
"1918" 383.4 95.2479356684788 114.307454925347
"1919" 383.6 94.939623409409 114.52396004433
"1920" 383.8 94.7412743053883 114.715629377867
"1921" 384 94.6806149317624 114.960275820146
"1922" 384.2 94.4153151177484 115.225414265776
"1923" 384.4 93.970466221252 115.467241496861
"1924" 384.6 93.2926406287772 115.465108347146
"1925" 384.8 92.947977431755 115.571611192212
"1926" 385 92.3923585154477 115.807790090789
"1927" 385.2 92.1908680633614 115.727407038005
"1928" 385.4 91.7770334560418 115.812108544431
"1929" 385.6 91.5133463900562 116.250691695709
"1930" 385.8 90.9166038014239 116.337962452111
"1931" 386 90.8576944316555 116.316736047098
"1932" 386.2 90.8934784211976 116.184926144812
"1933" 386.4 90.4891251857122 116.57307363858
"1934" 386.6 90.4574084584244 116.846338730268
"1935" 386.8 90.6464713717324 117.026775930286
"1936" 387 90.8723173192865 116.810939483295
"1937" 387.2 90.5804727801018 116.943231908737
"1938" 387.4 90.1714095043714 117.627951091178
"1939" 387.6 89.8985111003282 117.854861799709
"1940" 387.8 89.6115454417767 117.76904650742
"1941" 388 89.2934869187152 117.843974179558
"1942" 388.2 89.1821874582658 118.000878710467
"1943" 388.4 89.3265565121913 118.048511387033
"1944" 388.6 89.2832516170094 118.221272917811
"1945" 388.8 89.1691072479188 118.363864213957
"1946" 389 88.8258870521709 118.560591551832
"1947" 389.2 88.6021248639328 118.967869034276
"1948" 389.4 88.5028593402897 118.922233103403
"1949" 389.6 87.8083904496931 119.564246650499
"1950" 389.8 87.3224149841505 119.648341332057
"1951" 390 86.7659427957708 119.798897948087
"1952" 390.2 86.5622424694261 119.805674345152
"1953" 390.4 86.2986181715372 119.925497277504
"1954" 390.6 85.8690572361929 119.985476009072
"1955" 390.8 85.7815711041567 120.337313418096
"1956" 391 85.302571472068 120.451855900982
"1957" 391.2 84.4040627078222 120.614697395829
"1958" 391.4 83.629205365695 120.790742283821
"1959" 391.6 81.7823593643524 121.437962813506
"1960" 391.8 80.1913525122535 121.907943062376
"1961" 392 77.9852274217862 122.651720699936
"1962" 392.2 75.2490879678653 123.196866975646
"1963" 392.4 73.4911010564346 123.646597076023
"1964" 392.6 71.3886415889184 124.089449179239
"1965" 392.8 68.9236272130168 124.375729006907
"1966" 393 66.3060028603745 125.321429605041
"1967" 393.2 63.4388321457803 125.373679245888
"1968" 393.4 60.1813827195032 125.467567141539
"1969" 393.6 57.149045148591 125.234460736985
"1970" 393.8 54.1665317106564 124.760466729915
"1971" 394 51.2617777629866 124.338589399815
"1972" 394.2 48.5162080100272 123.831759809605
"1973" 394.4 46.121769360536 122.934965138154
"1974" 394.6 43.0925287214586 122.447242909276
"1975" 394.8 42.6293957009105 122.177242985746
"1976" 395 41.4848077452079 121.931964144764
"1977" 395.2 39.4907941331464 121.096733437782
"1978" 395.4 37.495286994704 119.47609498567
"1979" 395.6 35.2278506492185 118.311980551914
"1980" 395.8 32.156020531267 116.862056415692
"1981" 396 31.7055873991009 116.446352286682
"1982" 396.2 31.2688774626962 117.07533794266
"1983" 396.4 31.6395039643782 117.268095186513
"1984" 396.6 31.8163009432285 117.034927796149
"1985" 396.8 31.6405486345656 116.39226543531
"1986" 397 31.3554626099553 115.61897106573
"1987" 397.2 31.3512312316417 114.759271531627
"1988" 397.4 30.5659134622359 114.117608736081
"1989" 397.6 29.2362079283124 113.181025623111
"1990" 397.8 28.1881426905541 112.798336412294
"1991" 398 28.048928234261 113.116873552047
"1992" 398.2 27.9587138696838 113.136939126784
"1993" 398.4 28.6973987250449 113.071195498995
"1994" 398.6 28.9068303305352 113.069167663534
"1995" 398.8 29.2421314228858 112.778407421369
"1996" 399 28.9756933567998 112.369319910671
"1997" 399.2 29.5369611810528 111.919200449385
"1998" 399.4 29.6240128932269 111.607148186004
"1999" 399.6 29.1744033167206 111.282626351498
"2000" 399.8 29.3145630949286 110.921981733751
"2001" 400 29.3496702651023 110.695067149992
"2002" 400.2 29.2031775923931 110.197225060837
"2003" 400.4 29.0222458660061 109.442884868277
"2004" 400.6 28.8297662305805 108.462876925197
"2005" 400.8 28.9169725505174 107.365751522397
"2006" 401 29.2640279980965 106.156172439656
"2007" 401.2 29.3701000073744 104.681113775746
"2008" 401.4 29.5003154000531 103.118864803679
"2009" 401.6 29.2808371985096 100.482948574014
"2010" 401.8 28.6155952915771 96.8505219557708
"2011" 402 26.8998217000136 94.0158334119795
"2012" 402.2 24.0475798509488 91.2110196945889
"2013" 402.4 21.0507790045882 88.3246543843514
"2014" 402.6 17.2135467503952 85.5639055788743
"2015" 402.8 13.4342369605283 84.2455236402738
"2016" 403 9.88858537326074 82.4248594292457
"2017" 403.2 8.62098622713416 79.9119586006167
"2018" 403.4 8.01250927257074 76.0121798388042
"2019" 403.6 7.1314235090402 72.094411201848
"2020" 403.8 5.36013063553067 67.5838765295112
"2021" 404 3.8251169219267 63.1328622905849
"2022" 404.2 3.36053027727889 58.0451220006905
"2023" 404.4 2.84001350854628 52.717229731536
"2024" 404.6 4.73768740843125 48.3226422053
"2025" 404.8 6.71312179551706 43.4704581278907
"2026" 405 8.45216699207412 38.6514236793234
"2027" 405.2 9.78833650717929 33.9721723841383
"2028" 405.4 12.9875455281578 30.0672417375251
"2029" 405.6 15.9082396565652 26.2960773841687
"2030" 405.8 18.2767795168435 22.6623652193118
"2031" 406 21.5333839091932 18.888549214576
"2032" 406.2 25.0773748116676 15.9081306990853
"2033" 406.4 29.6497777734742 13.1694757595901
"2034" 406.6 34.3446976234933 10.817308310973
"2035" 406.8 38.8486679444248 7.94520295773646
"2036" 407 43.9281350447492 5.73878834760848
"2037" 407.2 48.6322095969056 3.68919497552051
"2038" 407.4 53.6952959884837 3.41575997513539
"2039" 407.6 58.5891900169023 3.56367384791735
"2040" 407.8 63.5546225951152 4.33258170582361
"2041" 408 68.3225603619497 6.3600144418458
"2042" 408.2 72.8388624099653 9.418424503612
"2043" 408.4 76.7720931961771 12.9104034166914
"2044" 408.6 80.3903289865794 16.530245491417
"2045" 408.8 82.9648534372082 19.967705132593
"2046" 409 84.5075537991089 24.0419103827126
"2047" 409.2 87.1919661325578 28.2843942858266
"2048" 409.4 88.6486873437618 32.3815212530107
"2049" 409.6 88.8819475072025 37.0140819729098
"2050" 409.8 88.2669732080779 41.7730886998529
"2051" 410 86.0961844098184 46.5601986855587
"2052" 410.2 82.7180765980057 50.1947308916082
"2053" 410.4 78.8627304794789 53.8952632750551
"2054" 410.6 75.7284228304137 58.2473535776123
"2055" 410.8 73.8730560879531 62.9283258374196
"2056" 411 73.472140639817 68.3457575779602
"2057" 411.2 72.5253478057999 73.4384899271464
"2058" 411.4 73.3875011844343 78.455728004987
"2059" 411.6 75.5613545726965 83.1859804342252
"2060" 411.8 77.4425886018844 88.0468161046056
"2061" 412 76.361302467539 93.1013927572425
"2062" 412.2 74.1799265886957 97.6675007586202
"2063" 412.4 70.7143111746115 102.157805708573
"2064" 412.6 67.157746531939 105.213354467376
"2065" 412.8 63.9169742954489 109.35639696328
"2066" 413 63.370260870763 113.702808724722
"2067" 413.2 64.6383540624615 113.735324547293
"2068" 413.4 65.2509140647498 113.282056665352
"2069" 413.6 65.2354221838543 113.773194053134
"2070" 413.8 66.552010303525 114.167470288496
"2071" 414 66.9543357316181 114.002778392553
"2072" 414.2 67.1015692763571 113.487629843396
"2073" 414.4 67.2821653797726 112.880353812884
"2074" 414.6 68.4974254755007 111.961959297221
"2075" 414.8 69.8476675657297 111.684205747089
"2076" 415 71.91093423794 111.696350176916
"2077" 415.2 74.6532071439696 112.400976954787
"2078" 415.4 78.3407675413172 114.140727961058
"2079" 415.6 80.8571392712723 116.777148200723
"2080" 415.8 79.9043765135614 117.455948657658
"2081" 416 78.4362628165114 117.560298587699
"2082" 416.2 76.3259756418468 117.986540196506
"2083" 416.4 73.3469238947564 118.867887429147
"2084" 416.6 70.2279939598435 120.140350442431
"2085" 416.8 66.623735944082 121.977883478935
"2086" 417 63.3813965257776 122.328870253773
"2087" 417.2 59.9803092184077 123.192018609362
"2088" 417.4 56.7148814639213 123.618121756599
"2089" 417.6 55.0181959435148 122.142746301066
"2090" 417.8 51.8184216875433 121.268552251585
"2091" 418 48.3184966607224 120.813592957744
"2092" 418.2 44.8142133214165 120.390819815478
"2093" 418.4 41.0362369498638 119.662333464508
"2094" 418.6 40.5562936550861 117.741666370875
"2095" 418.8 37.5068366459982 115.715754536131
"2096" 419 33.3361751963462 115.069077801712
"2097" 419.2 30.8879463905193 113.935915843981
"2098" 419.4 30.5234877967737 112.257582147059
"2099" 419.6 29.2507706871603 110.641949948253
"2100" 419.8 25.9392950853442 108.343488667659
"2101" 420 22.4790418776692 105.972606430119
"2102" 420.2 18.3712868794386 103.16818550096
"2103" 420.4 15.3453419938821 101.398940072479
"2104" 420.6 15.5020248877302 100.47111108187
"2105" 420.8 16.322134010014 99.2524419029453
"2106" 421 15.6421874817453 96.7422654702658
"2107" 421.2 14.0638601693626 93.532130380776
"2108" 421.4 11.5713305488374 90.2493493503298
"2109" 421.6 8.98406584893124 86.537793070626
"2110" 421.8 6.48298400332199 82.3599818342926
"2111" 422 4.1042435705854 78.2262774814607
"2112" 422.2 2.79780531118785 73.5096643378576
"2113" 422.4 2.38686815903014 68.420206690752
"2114" 422.6 1.60647959471739 63.6199545670135
"2115" 422.8 1.0136316734165 58.7327456019013
"2116" 423 0.670127433084033 54.2416603714595
"2117" 423.2 0.940701126817457 50.1524721037315
"2118" 423.4 2.5383459438979 46.5871767948343
"2119" 423.6 4.58229456565955 42.3674245623926
"2120" 423.8 5.83570595369186 37.7077655495146
"2121" 424 7.77114873899523 32.8665585314164
"2122" 424.2 9.25669290243659 27.7230223466257
"2123" 424.4 10.9671934768576 26.7701752292321
"2124" 424.6 14.2037676780868 25.8240674005867
"2125" 424.8 17.4949480722262 24.20848902928
"2126" 425 20.1579641938288 21.3465440425637
"2127" 425.2 23.8020840746146 18.2369357669352
"2128" 425.4 27.2409574666136 15.5004238187908
"2129" 425.6 31.3158347338125 12.1409611582312
"2130" 425.8 35.309735439314 9.42673925649818
"2131" 426 40.1335864317719 7.23902004614797
"2132" 426.2 44.8802037750534 4.96825591953692
"2133" 426.4 49.9739898851148 4.13518758612724
"2134" 426.6 55.6366637291301 2.10577410128829
"2135" 426.8 60.937076382745 2.94320259153271
"2136" 427 65.4077296049928 4.06893786390238
"2137" 427.2 70.6410644858562 5.18241502814148
"2138" 427.4 75.9961559012318 5.67866238566581
"2139" 427.6 81.214183164099 6.60470229585927
"2140" 427.8 86.2164786650827 7.19078594042405
"2141" 428 90.7491164662241 8.88495427503802
"2142" 428.2 93.7721445086054 11.987440509446
"2143" 428.4 97.5377414452407 14.8791511999309
"2144" 428.6 102.64524480559 17.071925178296
"2145" 428.8 104.16761416274 18.1026088755653
"2146" 429 103.632402342362 17.5559800588601
"2147" 429.2 103.188129965571 17.2337016496934
"2148" 429.4 102.844827766149 17.2683435707532
"2149" 429.6 102.969074378699 17.2085081365937
"2150" 429.8 102.869765758496 17.5027313029478
"2151" 430 103.115042978897 18.0162987230938
"2152" 430.2 102.709874587185 18.3821893245
"2153" 430.4 102.863864463915 19.0236464033812
"2154" 430.6 102.549155540333 19.8071378605031
"2155" 430.8 102.444941134799 21.4598452791627
"2156" 431 101.841572898171 24.183790851905
"2157" 431.2 101.203541933633 26.7575186033771
"2158" 431.4 100.890214451586 29.4742472024462
"2159" 431.6 100.050526683888 32.9070593733608
"2160" 431.8 99.2827659821415 36.9182964383275
"2161" 432 97.9476898000098 41.5865090808665
"2162" 432.2 95.8728978545043 46.6241033373508
"2163" 432.4 93.7075612174785 51.5858020507711
"2164" 432.6 90.8554234783004 55.5668132123375
"2165" 432.8 87.9477963994411 59.7876492440579
"2166" 433 84.2246609000255 64.3067768560509
"2167" 433.2 80.2848534477103 67.6857276005422
"2168" 433.4 75.5046154028163 70.7930721603371
"2169" 433.6 71.0476314559113 73.1774932100585
"2170" 433.8 65.3173502691818 75.3000176970522
"2171" 434 59.8881923001786 76.3044502728318
"2172" 434.2 54.3264232996172 76.5727249031349
"2173" 434.4 49.1762603340074 78.666935032189
"2174" 434.6 44.7474078812891 82.181843986422
"2175" 434.8 43.1247133606154 86.2329325717665
"2176" 435 42.2913648603923 90.8406277418067
"2177" 435.2 40.4162441227465 95.2333421599402
"2178" 435.4 37.5216740756244 96.4310879752506
"2179" 435.6 34.7164188247903 100.612898866027
"2180" 435.8 34.3364373783364 105.042774192267
"2181" 436 34.1024860936697 110.121110803713
"2182" 436.2 34.7171310677767 112.925704109445
"2183" 436.4 34.7271774142465 112.462426980633
"2184" 436.6 33.7299162708584 112.232568775509
"2185" 436.8 32.8555940468558 112.243499751487
"2186" 437 32.3399215183925 111.914151604155
"2187" 437.2 31.5147813750311 112.079864138978
"2188" 437.4 30.0122210042854 110.388556796365
"2189" 437.6 29.9680646264669 110.089455848301
"2190" 437.8 30.0803921497605 109.794975990528
"2191" 438 29.9655231324202 109.655891603864
"2192" 438.2 29.3016995791881 108.817953020152
"2193" 438.4 28.9440066247765 107.6111139569
"2194" 438.6 28.4217092000182 106.905993859038
"2195" 438.8 27.3661267493811 105.487969537482
"2196" 439 25.8378620863833 103.86622207731
"2197" 439.2 23.6830778510984 101.864287658117
"2198" 439.4 20.8137197525042 99.3304460893222
"2199" 439.6 17.121703030795 96.6930186705844
"2200" 439.8 14.3105552567297 93.9092338468042
"2201" 440 11.500484142466 90.6992886501167
"2202" 440.2 8.56176511072167 86.9262422596935
"2203" 440.4 6.43449996680708 82.4377121604838
"2204" 440.6 3.9892818643615 78.5022609470985
"2205" 440.8 1.73735533693138 74.6247817968776
"2206" 441 0 72.1662751300875
"2207" 441.2 0.837201159678821 71.066560868302
"2208" 441.4 1.15560977188507 68.4317139831878
"2209" 441.6 1.49285696584661 64.6426519473834
"2210" 441.8 0.834524334301519 60.6359541133483
"2211" 442 0.869975625017008 56.5902518742699
"2212" 442.2 0.721440111194616 52.2046852629281
"2213" 442.4 0.820696091962644 47.634605754387
"2214" 442.6 2.160617788082 43.8210362429141
"2215" 442.8 3.44445485830292 39.4098903357908
"2216" 443 3.98784991890627 34.7642686176024
"2217" 443.2 4.68304390052739 33.3225245175908
"2218" 443.4 5.92848930658698 33.3910010436394
"2219" 443.6 7.63995602677086 32.5812217464086
"2220" 443.8 9.45968970094146 31.6141085499611
"2221" 444 11.4763450650266 28.7220896900226
"2222" 444.2 12.2468070352692 25.1137356123189
"2223" 444.4 12.5054790396118 22.8554145421231
"2224" 444.6 14.6754711079527 20.6852236288469
"2225" 444.8 16.0180244507455 19.1695725706342
"2226" 445 17.5355663762974 18.3079818179082
"2227" 445.2 19.0275771760073 17.4989318390738
"2228" 445.4 21.4665606895412 15.9746746407425
"2229" 445.6 24.5518659386824 13.5494930295584
"2230" 445.8 27.3565197139787 11.2598895204202
"2231" 446 30.6436417346408 7.68285289021497
"2232" 446.2 34.2415910272926 6.36836788365613
"2233" 446.4 37.1634077182778 6.14922541467368
"2234" 446.6 41.7473766164647 5.80915696145155
"2235" 446.8 46.2309586538706 5.20786262688882
"2236" 447 49.7889779160061 3.25145396238806
"2237" 447.2 53.4820601825013 0
"2238" 447.4 54.7687776844101 1.00821294798774
"2239" 447.6 55.1465730926682 2.46914249675076
"2240" 447.8 57.4920214249699 3.74231052979457
"2241" 448 59.8771007673471 4.86580249877883
"2242" 448.2 61.8239762577098 5.76995783409732
"2243" 448.4 63.493077117935 6.2885528293915
"2244" 448.6 62.347689271571 5.85635187701448
"2245" 448.8 62.4306179801741 6.07296636906083
"2246" 449 62.4833643753082 6.13567597216466
"2247" 449.2 62.5291844761317 6.21815215364702
"2248" 449.4 62.5044310883305 6.28925231009732
"2249" 449.6 62.8939003909462 6.40564600872482
"2250" 449.8 63.2565504910249 6.56700203668035
"2251" 450 64.0235699060349 6.89192267909965
"2252" 450.2 65.1122496170058 7.49168198682033
"2253" 450.4 66.6687238344146 8.71619039147519
"2254" 450.6 68.7803750106784 10.4515262199804
"2255" 450.8 71.410524152436 13.2841959397727
"2256" 451 74.3596778097121 15.9384088677528
"2257" 451.2 77.2327536000855 19.7157860058175
"2258" 451.4 79.626676736362 23.1174387629742
"2259" 451.6 82.6970117963051 27.8429913004073
"2260" 451.8 86.0104322504932 31.2634136473572
"2261" 452 89.8210145264824 32.4011907112357
"2262" 452.2 93.5743505263971 31.8590375939335
"2263" 452.4 98.3548951150944 31.2989286725766
"2264" 452.6 102.729260564143 31.1714958393442
"2265" 452.8 104.635172347229 33.5899069329663
"2266" 453 104.264416889834 37.4513346522692
"2267" 453.2 104.384005557198 42.2027066138247
"2268" 453.4 104.986890059523 46.2810288187963
"2269" 453.6 104.559404141766 51.3344523276737
"2270" 453.8 103.832527735939 56.0600221368083
"2271" 454 102.654519749042 61.415014633724
"2272" 454.2 100.894168830075 66.5731986144071
"2273" 454.4 98.8300611565355 72.2268716603091
"2274" 454.6 95.4267442593215 76.7210051877545
"2275" 454.8 91.4638613397055 79.6114836913961
"2276" 455 86.1717420249124 82.6440513019569
"2277" 455.2 80.8899388121173 84.8159716265147
"2278" 455.4 75.2133185013498 86.0162429215996
"2279" 455.6 69.8360887962751 85.5210927817522
"2280" 455.8 64.078124907471 85.6178251936591
"2281" 456 58.5514909023943 85.0999036570013
"2282" 456.2 52.8053433041623 84.0481101395705
"2283" 456.4 48.8467481908563 80.8748612500733
"2284" 456.6 45.6908922767062 76.8799109059274
"2285" 456.8 42.7693475100348 72.0214502056993
"2286" 457 39.7102512240977 67.2124515909807
"2287" 457.2 36.6818773655683 62.8801567122348
"2288" 457.4 32.8902828501705 58.5287073437978
"2289" 457.6 28.2846683638066 55.7427659640777
"2290" 457.8 24.0597855109906 52.8197612048046
"2291" 458 20.6800492415503 53.9035312435471
"2292" 458.2 20.2396219793302 54.2940136141815
"2293" 458.4 20.4751426060602 52.8005644270618
"2294" 458.6 21.1622940741331 49.5343222471718
"2295" 458.8 21.3770465868021 45.4939168048172
"2296" 459 21.6608602061927 40.5221364132133
"2297" 459.2 21.2062782934811 35.835351280485
"2298" 459.4 20.6968316213642 32.0994614705828
"2299" 459.6 18.2764271087526 29.7492444172905
"2300" 459.8 16.200758022869 30.3824695383404
"2301" 460 15.1786854728055 32.2982793079159
"2302" 460.2 12.5094972796294 33.7953820317673
"2303" 460.4 10.0002983984771 35.3469363634201
"2304" 460.6 6.95372197771395 37.213402371376
"2305" 460.8 3.87245560264434 37.8121940372715
"2306" 461 3.90096025113014 38.2149057529456
"2307" 461.2 3.93896174890095 37.7671831265516
"2308" 461.4 4.16466936691325 38.2747040239688
"2309" 461.6 3.73420878237121 38.4873052795504
"2310" 461.8 1.1334829943963 39.601939078757
"2311" 462 1.59037156627473 39.4754146731587
"2312" 462.2 1.96771489420688 39.5626209808747
"2313" 462.4 2.45641632224136 39.5495774605479
"2314" 462.6 2.63921750390307 39.4338286428725
"2315" 462.8 2.73865430936385 39.2996134758649
"2316" 463 3.02454855230497 39.2435442603601
"2317" 463.2 3.15096769406221 38.8305541524409
"2318" 463.4 2.78447810234397 38.5710533166599
"2319" 463.6 2.83227230149949 38.4304618716507
"2320" 463.8 2.75079589056058 38.1944522303744
"2321" 464 2.668476244235 37.9271222833357
"2322" 464.2 3.12147488201411 37.3049795741204
"2323" 464.4 3.23999199077249 36.7112942138312
"2324" 464.6 3.18183691920187 36.6767617718703
"2325" 464.8 3.26364045751659 36.9472414119287
"2326" 465 3.04394978940928 36.7510351976175
"2327" 465.2 2.92402137337537 37.0256982721634
"2328" 465.4 2.8091293835471 37.7679802612001
"2329" 465.6 3.05858094537011 37.9304714731515
"2330" 465.8 3.22773211017517 38.2651377803441
"2331" 466 3.14557378642473 38.5131135483068
"2332" 466.2 3.04329222660283 39.0048286432616
"2333" 466.4 3.1616893688759 39.1392866659033
"2334" 466.6 3.54153971869725 39.2451096211396
"2335" 466.8 3.56601404995444 39.0451093053869
"2336" 467 3.5593430161416 39.2328499467097
"2337" 467.2 3.2045561577289 39.4809705850107
"2338" 467.4 3.12417580186558 39.6051677152707
"2339" 467.6 3.37862107285715 39.3094166029888
"2340" 467.8 3.42636937135872 39.44988297655
"2341" 468 3.5963607851504 39.5361229167029
"2342" 468.2 3.70182970455555 39.5569657348877
"2343" 468.4 3.76217461746419 39.5571681217691
"2344" 468.6 3.53754302435076 39.7003167848973
"2345" 468.8 3.40088169421401 39.8373500002513
"2346" 469 3.42553189106238 39.809179880459
"2347" 469.2 3.43217646730538 39.7998450133963
"2348" 469.4 3.20834735900234 39.8713362206748
"2349" 469.6 3.10973503168701 40.0805246909118
"2350" 469.8 3.15697291342471 39.931731986076
"2351" 470 3.09907813684203 40.1657965396565
"2352" 470.2 2.90605716742138 40.0865184812286
"2353" 470.4 2.9374824837913 40.1809686075214
"2354" 470.6 3.04430051819638 40.0113343553088
"2355" 470.8 3.44956313476335 39.5962100005374
"2356" 471 3.24915546381718 40.0114544592603
"2357" 471.2 3.01614722045069 40.0575762095559
"2358" 471.4 2.99846920449451 40.1053478669229
"2359" 471.6 3.04092236864615 40.2809408569018
"2360" 471.8 3.08894969432098 40.3518916969433
"2361" 472 3.06310208073733 40.3570837201167
"2362" 472.2 3.16998042223051 40.5115927049319
"2363" 472.4 3.26482680842109 40.6427335690027
"2364" 472.6 3.25386234595599 40.6416643487534
"2365" 472.8 3.04752276017733 40.5146797455907
"2366" 473 3.37130263876272 40.6948576525123
"2367" 473.2 3.76079940506161 40.9640011988379
"2368" 473.4 3.7282374310905 41.1436503141148
"2369" 473.6 3.62489877571851 41.5866971237652
"2370" 473.8 3.66465065493284 42.0514159449767
"2371" 474 3.7458701331825 42.7882540983231
"2372" 474.2 3.83101801770053 43.1655901012742
"2373" 474.4 3.8251006506983 43.7546669901242
"2374" 474.6 3.75140684027662 44.4423955906838
"2375" 474.8 3.98781251196935 45.333490458903
"2376" 475 4.21035861720947 46.0996249474308
"2377" 475.2 4.34293324251965 47.6366177328753
"2378" 475.4 4.66942447322297 49.2845991883925
"2379" 475.6 5.00708784866603 52.2098569242135
"2380" 475.8 5.06342086858236 56.2173742618464
"2381" 476 4.60042736242604 59.8346990210033
"2382" 476.2 4.30045655573654 63.6141949482103
"2383" 476.4 3.83598273094677 67.6320478968792
"2384" 476.6 2.98741588484398 71.5045653488656
"2385" 476.8 3.35239723738888 74.5844418994972
"2386" 477 5.60256424798516 77.2108029811304
"2387" 477.2 7.88948730165329 81.5133007315258
"2388" 477.4 9.25583982305279 85.2485033624713
"2389" 477.6 10.4286722403852 90.0951206640246
"2390" 477.8 12.5876597404352 94.6888992317616
"2391" 478 15.123999286208 96.4911306380312
"2392" 478.2 18.4570744611152 98.7897088581625
"2393" 478.4 22.0419173640837 101.185407569725
"2394" 478.6 25.7522962257479 104.079060105407
"2395" 478.8 27.6976806372706 108.425450114849
"2396" 479 29.0362479738841 111.633751961441
"2397" 479.2 30.805579580395 109.982295831033
"2398" 479.4 32.8379040441162 108.396215919784
"2399" 479.6 36.525741619347 107.277692622103
"2400" 479.8 40.2191384686781 106.976029582645
"2401" 480 44.2468607456257 107.936678715245
"2402" 480.2 48.4646741023484 109.779661042708
"2403" 480.4 52.5497559587653 112.239768483758
"2404" 480.6 56.1611238165957 115.863941473376
"2405" 480.8 59.5913838021331 119.935134694958
"2406" 481 59.4110041780598 122.943490559899
"2407" 481.2 59.3937944806429 122.624051275964
"2408" 481.4 60.281749976069 122.093153983235
"2409" 481.6 61.7174052098872 121.769095638731
"2410" 481.8 63.1498612434427 121.398216750865
"2411" 482 64.88876319979 121.917554915293
"2412" 482.2 67.0225370225649 120.953310272322
"2413" 482.4 69.4800508399426 119.664210163306
"2414" 482.6 72.7894309025533 119.061400997278
"2415" 482.8 77.5648088806125 118.999266987192
"2416" 483 82.0700439565072 119.642012817903
"2417" 483.2 84.7191172307683 117.660317662391
"2418" 483.4 87.4688172487801 115.574356797549
"2419" 483.6 91.878669850794 114.014082204979
"2420" 483.8 95.9342004997776 112.171881672511
"2421" 484 97.9460236299914 109.537858576475
"2422" 484.2 101.327329880132 106.551665286041
"2423" 484.4 104.765948087341 104.870730233441
"2424" 484.6 107.170544944934 102.489920916767
"2425" 484.8 109.625354203314 100.612488027579
"2426" 485 111.010811658414 98.0647195758083
"2427" 485.2 112.97484531403 94.6763925804943
"2428" 485.4 114.164050413875 91.6154853021108
"2429" 485.6 115.616994949911 87.7540639508236
"2430" 485.8 116.117352805076 85.5369235892346
"2431" 486 116.315393411763 84.8041740148553
"2432" 486.2 116.545001002741 82.981780355867
"2433" 486.4 116.467540794235 81.7909932037566
"2434" 486.6 116.174053560402 79.7054346710528
"2435" 486.8 116.129883270481 77.5381231802886
"2436" 487 117.34723756004 73.9032890622808
"2437" 487.2 119.360664075391 71.0667940788922
"2438" 487.4 120.781498517352 70.237194425517
"2439" 487.6 120.859589129433 70.5351870538085
"2440" 487.8 120.520691146342 70.751040578911
"2441" 488 120.243961830982 70.2278476361919
"2442" 488.2 119.738818178635 69.7625521634297
"2443" 488.4 119.276191885564 69.6291995786739
"2444" 488.6 118.904167995252 69.055119559267
"2445" 488.8 118.168783477647 68.6506005743987
"2446" 489 117.457893706317 67.1420491683122
"2447" 489.2 116.568538905817 66.2571042722422
"2448" 489.4 115.489036692996 65.1622772211726
"2449" 489.6 114.35645914107 64.5666035358718
"2450" 489.8 112.790501790005 63.1978738761032
"2451" 490 110.844843642458 60.1344203760631
"2452" 490.2 109.848925685149 56.4338735321565
"2453" 490.4 108.898384922586 52.7236586355465
"2454" 490.6 108.222315576587 48.6577640098377
"2455" 490.8 108.282110773068 45.1538039162431
"2456" 491 108.521277504071 40.7871943471941
"2457" 491.2 108.203391695722 36.1166557943549
"2458" 491.4 109.279241222945 32.6958246831932
"2459" 491.6 111.655967860641 31.3783157056131
"2460" 491.8 111.256635119513 31.7758360915929
"2461" 492 111.368220101233 30.5660261675044
"2462" 492.2 111.064152616223 30.5363646382706
"2463" 492.4 110.414605344546 30.9344850587214
"2464" 492.6 109.820080353227 30.8246735604226
"2465" 492.8 108.689683911013 30.7022431349051
"2466" 493 107.35371945619 31.0701815358553
"2467" 493.2 106.256472811696 31.3107680464466
"2468" 493.4 104.21195782437 30.0701629049781
"2469" 493.6 101.449529791412 28.0613321267166
"2470" 493.8 99.3392779708051 25.5254736803297
"2471" 494 96.9983041571546 22.3703840415007
"2472" 494.2 94.4246838554168 18.7720526404789
"2473" 494.4 92.4517443420592 14.9258055884295
"2474" 494.6 90.4601963767792 11.1687201347339
"2475" 494.8 87.5024273455984 8.99567438675628
"2476" 495 85.180382097057 8.94939038836419
"2477" 495.2 82.8130439447499 7.87698587973777
"2478" 495.4 80.111313301048 8.15173749595495
"2479" 495.6 76.7053660104772 8.60232547193295
"2480" 495.8 72.4547991797608 8.21100639333912
"2481" 496 67.585029972394 8.08194583912394
"2482" 496.2 62.6904107329761 7.898226981689
"2483" 496.4 58.2371643337981 6.62647398716593
"2484" 496.6 53.7751776487494 4.85752489440844
"2485" 496.8 49.7781698722152 5.00873324180209
"2486" 497 46.8280157953939 6.89208633231354
"2487" 497.2 45.6220622616749 8.78653020114069
"2488" 497.4 42.3578702535311 11.9030355970945
"2489" 497.6 38.6935156383108 15.4477994871204
"2490" 497.8 34.6597345773683 18.5476398203705
"2491" 498 30.2219886920811 21.8827356548311
"2492" 498.2 25.0397844514039 23.1906234531142
"2493" 498.4 19.5757941023586 24.7826129358903
"2494" 498.6 16.4222302044039 28.0204223505134
"2495" 498.8 14.324380477813 32.8992476602119
"2496" 499 13.0728837176967 38.030128167124
"2497" 499.2 11.8904110478413 43.7432006770616
"2498" 499.4 11.5774879119367 49.0335272264224
"2499" 499.6 12.0041455375261 54.640668360662
"2500" 499.8 12.7089101544698 60.3255647739936
"2501" 500 14.4252444993366 65.9315345304731
"2502" 500.2 15.769883185055 71.9755188602916
"2503" 500.4 16.2691214788651 77.8469664698784
"2504" 500.6 16.6805226179703 83.5708763980524
"2505" 500.8 17.1601623734685 89.6976618478869
"2506" 501 19.0453559613228 94.3171101124042
"2507" 501.2 21.6641954159741 98.7429959785119
"2508" 501.4 24.4453040457117 103.636487227732
"2509" 501.6 27.2349283904015 107.031703171911
"2510" 501.8 30.6544645987238 107.293291427658
"2511" 502 34.7364813367159 107.635007667349
"2512" 502.2 40.1583770005626 108.661547223359
"2513" 502.4 45.6607692777728 109.197447459638
"2514" 502.6 50.7901572323721 110.504483399568
"2515" 502.8 56.677784101759 111.398411574589
"2516" 503 62.724019350981 112.924508175835
"2517" 503.2 68.6428957385564 114.704543238824
"2518" 503.4 74.9439088098408 116.835803145421
"2519" 503.6 80.2672391374006 119.630973006207
"2520" 503.8 79.7189143240779 120.465878872725
"2521" 504 79.3906081596468 120.866309670872
"2522" 504.2 77.156906755465 120.503911229061
"2523" 504.4 74.9545486486077 121.847562022273
"2524" 504.6 73.9631428473944 122.114550019689
"2525" 504.8 73.5575560110359 122.007835613807
"2526" 505 72.8708474727097 122.754018428743
"2527" 505.2 73.0003359923812 122.647398688296
"2528" 505.4 73.085890911227 122.668399573583
"2529" 505.6 73.1850456863606 122.564725053481
"2530" 505.8 73.3327699596431 122.591442341202
"2531" 506 73.2683899472494 122.789480507494
"2532" 506.2 73.3306931129765 122.630270366536
"2533" 506.4 73.2171027956546 123.149364231088
"2534" 506.6 73.244626479223 123.319326092885
"2535" 506.8 73.2979692071979 123.483213460778
"2536" 507 73.1996656811923 123.484173611667
"2537" 507.2 73.3713591858513 123.56464344871
"2538" 507.4 73.5202910356015 123.6758337702
"2539" 507.6 73.4509209299488 123.63389291859
"2540" 507.8 73.6766751281765 123.636595864281
"2541" 508 73.7518082332553 123.713999891684
"2542" 508.2 74.0604129627684 123.880947884131
"2543" 508.4 74.2967172952201 123.99428204045
"2544" 508.6 74.4090788218207 123.858044786696
"2545" 508.8 74.7684757726145 123.743654949285
"2546" 509 75.7123221442476 123.749112937864
"2547" 509.2 76.2676940128181 123.730349790153
"2548" 509.4 77.0205480956209 123.271382027782
"2549" 509.6 77.0195658533761 122.9458687614
"2550" 509.8 76.6574644453713 122.829600744731
"2551" 510 76.2596019209938 122.925618786992
"2552" 510.2 76.1664937552842 123.15315476202
"2553" 510.4 76.2042403518628 123.639562684897
"2554" 510.6 76.5236060921801 123.967802536469
"2555" 510.8 76.5486571780471 123.628518094074
"2556" 511 77.155574147102 123.875618141993
"2557" 511.2 76.9656871832563 123.874120147268
"2558" 511.4 77.1563777924112 124.256488597183
"2559" 511.6 76.8089476019035 124.05870687072
"2560" 511.8 77.0188062882689 124.491416381105
"2561" 512 76.9502907917768 124.485760541495
"2562" 512.2 76.9488908635523 124.387766930012
"2563" 512.4 76.9132719224858 124.342438754342
"2564" 512.6 77.0293212456018 124.479418791777
"2565" 512.8 76.8457328524697 124.450603330212
"2566" 513 76.6677708833235 124.604608234596
"2567" 513.2 76.3556901255044 123.94256598527
"2568" 513.4 76.0163396782806 124.0649760676
"2569" 513.6 75.9694642460844 124.380002706464
"2570" 513.8 76.2513670103813 123.95574544664
"2571" 514 76.5560092572735 123.95039065689
"2572" 514.2 77.0201412241398 124.217031743587
"2573" 514.4 77.1992183077373 123.715998472914
"2574" 514.6 77.4887406060648 123.461355452593
"2575" 514.8 77.9841077043325 123.671356285314
"2576" 515 78.0187364946608 123.640780308261
"2577" 515.2 78.1931332450986 123.37702035022
"2578" 515.4 78.8149088135676 122.853180303223
"2579" 515.6 79.3199664810878 122.412962132079
"2580" 515.8 80.2955061591019 122.164110402294
"2581" 516 81.2118165611591 121.377036528709
"2582" 516.2 83.5880914721292 120.603587227328
"2583" 516.4 85.3560782824431 119.890251463507
"2584" 516.6 88.0846807234215 118.697847040303
"2585" 516.8 91.0064975915003 117.012072633753
"2586" 517 94.1111646798488 115.356459108528
"2587" 517.2 97.3104617390459 112.921307314482
"2588" 517.4 99.847440006631 110.749848391567
"2589" 517.6 102.722053478665 108.608881796455
"2590" 517.8 104.977537948753 106.296278406851
"2591" 518 106.890923981718 104.358140635596
"2592" 518.2 108.995601977097 102.177005980632
"2593" 518.4 110.685280179424 99.3818660901748
"2594" 518.6 112.672439627322 96.6948171464998
"2595" 518.8 113.728165982916 94.6025931047802
"2596" 519 114.799260922853 92.3375045196966
"2597" 519.2 114.944710948562 91.5066013842064
"2598" 519.4 115.410515157413 90.1254292701593
"2599" 519.6 115.917332823031 88.9498308531692
"2600" 519.8 115.988079936725 89.3488628599367
"2601" 520 115.935070667018 89.8271557577065
"2602" 520.2 116.086380141093 90.2857161064266
"2603" 520.4 116.445600212142 90.7197293399622
"2604" 520.6 116.416355083858 91.3671144348152
"2605" 520.8 116.403187776282 91.6062230146208
"2606" 521 116.419169961356 91.901213253401
"2607" 521.2 116.515475454767 91.9776374545331
"2608" 521.4 116.386796028208 92.1632219949001
"2609" 521.6 116.355688438076 92.0009019784475
"2610" 521.8 116.437941075336 92.2097263458785
"2611" 522 116.575599442545 92.3243791466797
"2612" 522.2 116.598915063992 92.2610068532422
"2613" 522.4 116.657770892479 92.2849530466296
"2614" 522.6 116.8455362813 92.2974179075076
"2615" 522.8 116.840572434441 92.3392240802662
"2616" 523 116.605443473636 92.4774126513456
"2617" 523.2 116.846153737934 92.5714670081753
"2618" 523.4 117.074587031218 92.5160933403196
"2619" 523.6 117.115679230786 92.7616788306036
"2620" 523.8 117.018287499278 92.8921213314892
"2621" 524 117.115755372269 93.0859523806847
"2622" 524.2 117.14544174295 93.1039185070711
"2623" 524.4 116.993526759923 93.3719971577123
"2624" 524.6 116.555273861788 93.2569613798954
"2625" 524.8 116.439032140727 93.4566908812731
"2626" 525 116.493812123904 93.2400167109326
"2627" 525.2 116.000948656029 93.2619308293985
"2628" 525.4 115.55517107843 93.7087336263555
"2629" 525.6 115.188178453256 94.0461001943857
"2630" 525.8 114.722314347661 94.2672765622293
"2631" 526 114.340084160666 94.7797778034836
"2632" 526.2 113.754246549777 95.4314069380048
"2633" 526.4 112.28810848149 95.9428088058522
"2634" 526.6 110.495613433489 95.9599902396979
"2635" 526.8 107.753596356508 96.0407397655922
"2636" 527 105.22782237563 96.0220443045661
"2637" 527.2 102.203158395106 96.5443054757255
"2638" 527.4 98.9804769544547 97.4363414799762
"2639" 527.6 95.1075499678228 98.5824239195816
"2640" 527.8 91.5789048050211 100.304824226229
"2641" 528 86.8939340032141 101.907820131708
"2642" 528.2 82.6319465106634 101.904009693884
"2643" 528.4 78.3683597030573 101.240348326927
"2644" 528.6 74.625735377315 99.7372992204
"2645" 528.8 70.3936613746455 98.2709711819153
"2646" 529 66.7036931957549 95.5914559863642
"2647" 529.2 63.975090091426 92.2009212578254
"2648" 529.4 61.065176206298 88.5685652971879
"2649" 529.6 58.6392018308688 84.790180609271
"2650" 529.8 56.6454561769073 80.4597699071013
"2651" 530 53.7590304299764 76.0489194008485
"2652" 530.2 50.9971771459801 71.7719018214788
"2653" 530.4 49.7682892360163 67.0888663178096
"2654" 530.6 47.6041054937388 62.0083548287583
"2655" 530.8 46.9660572305156 57.0572290402614
"2656" 531 45.7726520244908 51.8820282439833
"2657" 531.2 44.6404491009102 46.794792581373
"2658" 531.4 44.6779207896435 42.4578553096588
"2659" 531.6 44.1961812351095 37.6968853722028
"2660" 531.8 44.1355319542236 32.2412223002962
"2661" 532 45.0267314295501 27.143469573755
"2662" 532.2 46.0186878541467 21.7662901287439
"2663" 532.4 48.7391404027801 19.6064017462521
"2664" 532.6 49.8897668178407 17.2173909413124
"2665" 532.8 49.5879335246829 11.9464541838907
"2666" 533 47.2125391605706 11.5686425982954
"2667" 533.2 45.6838676098472 12.5702654979916
"2668" 533.4 46.0324157724645 12.4949343479722
"2669" 533.6 46.1458886998122 13.0530554060951
"2670" 533.8 46.2555067411241 13.3544366719057
"2671" 534 46.0322502942604 13.392404071411
"2672" 534.2 45.8440179851273 13.8122471148255
"2673" 534.4 45.175696193693 14.4870194721883
"2674" 534.6 44.6273752669781 15.0610458510743
"2675" 534.8 43.7318574741707 15.2612684564352
"2676" 535 42.6326913387149 15.4414444026044
"2677" 535.2 40.4415152132245 15.9856431048792
"2678" 535.4 38.2730907019327 17.41751293264
"2679" 535.6 34.8503619191134 19.6761266815539
"2680" 535.8 31.3653839034102 22.8004749156376
"2681" 536 27.8825985545474 25.9815568780264
"2682" 536.2 24.2891787812741 28.5895238272677
"2683" 536.4 21.2774625923913 32.4301200403616
"2684" 536.6 18.3874418291035 36.0710193528077
"2685" 536.8 14.7740422744445 38.6047510460068
"2686" 537 10.8316765043216 40.4822252504515
"2687" 537.2 9.52841922071666 39.9282571831735
"2688" 537.4 10.2213503075612 41.8858093297559
"2689" 537.6 11.0477641274772 44.3099941075104
"2690" 537.8 11.4160097181087 47.5990611311246
"2691" 538 11.6646354334853 51.685813538237
"2692" 538.2 12.7099444533547 56.4601443445604
"2693" 538.4 12.9378469223216 61.3339847899961
"2694" 538.6 12.6931849001309 66.0728931242877
"2695" 538.8 11.7491128778678 70.8791954574814
"2696" 539 11.4646947523282 75.439883186823
"2697" 539.2 13.9003696567642 79.1187939488382
"2698" 539.4 17.1106431809945 82.6652217597637
"2699" 539.6 20.5711919252262 86.3630747955916
"2700" 539.8 23.5528643102722 90.6511032644695
"2701" 540 25.6127065487726 94.8893759514883
"2702" 540.2 27.1548613500237 99.7850513030065
"2703" 540.4 27.4004631195601 104.850906763311
"2704" 540.6 28.9010631929977 107.702849109959
"2705" 540.8 32.1888147722274 106.647845403447
"2706" 541 36.8049409224302 106.38577975243
"2707" 541.2 40.8226470310423 106.775429645464
"2708" 541.4 45.1278068171618 107.971048193333
"2709" 541.6 49.5897770547036 109.827169656132
"2710" 541.8 54.3630387206689 111.748645487295
"2711" 542 59.2602564533278 114.353332120529
"2712" 542.2 63.574600918291 117.76418973641
"2713" 542.4 66.6101644547579 122.717557865151
"2714" 542.6 65.7051746074172 123.097221483198
"2715" 542.8 65.5564225069153 122.766790558484
"2716" 543 64.7058228290202 123.037585448651
"2717" 543.2 63.2592243878338 123.733790709174
"2718" 543.4 62.1186208638848 123.977626358887
"2719" 543.6 62.2029936770368 124.069697007559
"2720" 543.8 62.4402393228539 123.943378648566
"2721" 544 62.2887084207407 124.060461974073
"2722" 544.2 61.653918717359 124.227860580656
"2723" 544.4 61.6053848968608 124.225141600371
"2724" 544.6 61.6940267071563 124.37294696812
"2725" 544.8 61.5132998555929 124.45665976894
"2726" 545 60.7126608806544 124.752437581176
"2727" 545.2 60.3000816029073 125.128868174978
"2728" 545.4 60.4025900720157 125.413868015718
"2729" 545.6 60.4738563759885 125.371199038173
"2730" 545.8 60.4378099234871 125.39957012008
"2731" 546 60.3453683698448 125.484711963759
"2732" 546.2 60.2544127959473 125.440385359869
"2733" 546.4 60.4005339184145 125.528001669422
"2734" 546.6 60.2475552257212 125.406174067863
"2735" 546.8 59.3205234717392 125.832498725457
"2736" 547 59.0511350232645 125.69214963381
"2737" 547.2 59.2945290611355 125.722179460663
"2738" 547.4 59.3992391557979 125.716044403749
"2739" 547.6 59.6054079118916 125.708750648189
"2740" 547.8 60.0233516707085 125.524534128925
"2741" 548 60.6345722815361 125.452724419255
"2742" 548.2 61.4494782261299 125.604487273003
"2743" 548.4 62.6156801515855 126.276581124603
"2744" 548.6 63.2937801704206 125.505739958628
"2745" 548.8 64.3917663691923 124.828860509845
"2746" 549 65.2479541628719 124.700799506297
"2747" 549.2 66.349542504684 124.39811148126
"2748" 549.4 68.699698179732 124.185058375874
"2749" 549.6 71.046154716232 123.873405805327
"2750" 549.8 74.3427872759688 123.330641308939
"2751" 550 78.2402656150393 122.381557575893
"2752" 550.2 81.5156906351171 121.177774720109
"2753" 550.4 84.6837645018272 119.419581176161
"2754" 550.6 87.8446214145389 118.256197132729
"2755" 550.8 91.0943346183463 117.626866051248
"2756" 551 92.1023231975035 116.992912383144
"2757" 551.2 92.0462954660527 116.326486813123
"2758" 551.4 93.3437514331368 116.198069453772
"2759" 551.6 93.5271858429522 116.203244274769
"2760" 551.8 93.4127695582177 116.428274665832
"2761" 552 93.2421900950204 116.579680040066
"2762" 552.2 93.1484013008505 116.768003978855
"2763" 552.4 93.2730229893978 116.722250944185
"2764" 552.6 93.3416984005289 116.915002760171
"2765" 552.8 93.3358308643233 116.826380120033
"2766" 553 93.8607379817286 116.629292690617
"2767" 553.2 93.9029847400815 116.347273774211
"2768" 553.4 93.5710289647784 116.579458301537
"2769" 553.6 93.6126192441969 116.637889822623
"2770" 553.8 93.593017308157 116.746082671489
"2771" 554 93.7252430021977 116.795808331417
"2772" 554.2 93.6867898062083 116.790394116406
"2773" 554.4 93.5115250251614 116.811732573834
"2774" 554.6 94.001420452054 116.915394673653
"2775" 554.8 94.5268209780493 116.689739439229
"2776" 555 95.781259914715 115.845010150066
"2777" 555.2 96.142261371619 114.997470374142
"2778" 555.4 96.3130852970429 114.324554749107
"2779" 555.6 97.5711102932972 113.312611163234
"2780" 555.8 99.3324125637682 112.124515522946
"2781" 556 100.677913816124 110.602298766975
"2782" 556.2 102.824147734017 108.907875762173
"2783" 556.4 105.114859522493 106.850812010349
"2784" 556.6 107.408108394435 104.464354260206
"2785" 556.8 110.539222440998 101.383045126815
"2786" 557 112.538009919201 98.2691929820594
"2787" 557.2 114.199715820784 95.822738190521
"2788" 557.4 115.249769559232 93.5462964096409
"2789" 557.6 116.417628880494 90.6895214576894
"2790" 557.8 117.930278782204 87.6104472537581
"2791" 558 118.334825337209 84.7502025458431
"2792" 558.2 119.810444611442 82.0476787274584
"2793" 558.4 119.757554339606 81.7051391974892
"2794" 558.6 119.994635269885 81.6576904582973
"2795" 558.8 120.275488423341 81.6649116325073
"2796" 559 119.055745224744 83.2733134557227
"2797" 559.2 118.64270493951 83.2768391225258
"2798" 559.4 118.476034783601 83.1035766338899
"2799" 559.6 118.416155466783 82.9198045438453
"2800" 559.8 118.220622188476 82.5576796044439
"2801" 560 118.114597815633 82.233675780726
"2802" 560.2 117.912742686366 81.8918356786964
"2803" 560.4 117.89911893456 81.6812593925758
"2804" 560.6 118.027712639226 80.7645216810885
"2805" 560.8 118.817003383026 79.6772012918168
"2806" 561 118.877548284375 79.2484975639893
"2807" 561.2 118.60114944855 78.5049497381485
"2808" 561.4 118.909019460489 76.9196793424467
"2809" 561.6 118.837997330463 74.7651045477242
"2810" 561.8 118.324880462596 71.4425452240234
"2811" 562 116.99067363872 69.242317806561
"2812" 562.2 115.709084018309 66.1483382365334
"2813" 562.4 114.929842994378 62.7490680099562
"2814" 562.6 114.97515548792 58.9559562374656
"2815" 562.8 116.669054482856 55.9423589675488
"2816" 563 118.540760989281 53.9131819979002
"2817" 563.2 118.202995920637 51.7492929378813
"2818" 563.4 116.715007231505 50.187786919924
"2819" 563.6 115.494404015284 48.1128815572182
"2820" 563.8 113.354458034067 46.4953369419462
"2821" 564 110.745308915664 43.7536030082473
"2822" 564.2 107.928702950483 41.4815614546394
"2823" 564.4 104.096671361735 38.8980837999864
"2824" 564.6 101.407936387347 35.6230449649612
"2825" 564.8 98.9682108073407 31.540395226415
"2826" 565 97.6905221921641 27.0797193349492
"2827" 565.2 96.3880726736588 22.0353084367643
"2828" 565.4 93.1813638078885 19.5749592235214
"2829" 565.6 89.2798854118724 20.5336767156518
"2830" 565.8 84.7314796243458 22.6050283641296
"2831" 566 80.7326138906522 24.9494202440218
"2832" 566.2 76.6513864288584 28.3592556264488
"2833" 566.4 73.5671722749705 32.1186729829206
"2834" 566.6 69.9783655344525 36.3468390807666
"2835" 566.8 65.568370694639 39.3064883820314
"2836" 567 61.2881800500397 41.9656586944732
"2837" 567.2 56.3460142809223 44.7913325315975
"2838" 567.4 52.6271739897288 48.994051219413
"2839" 567.6 49.5608257716246 53.7701554728918
"2840" 567.8 47.1312790130106 58.6193758975543
"2841" 568 45.4931226146269 63.9993507116333
"2842" 568.2 44.61543917328 69.5525825265912
"2843" 568.4 44.6686691903638 75.0131552080878
"2844" 568.6 44.4824864266375 80.7887476259345
"2845" 568.8 43.0500218416414 85.4260851078549
"2846" 569 40.1072562367022 88.9231849286892
"2847" 569.2 35.8666310282405 91.4540553026109
"2848" 569.4 32.9070423505437 91.8140816691344
"2849" 569.6 30.9727594141082 90.4241174111017
"2850" 569.8 27.0695601115241 89.9811200804403
"2851" 570 25.1897091781431 89.3125085720532
"2852" 570.2 22.0481108782634 90.301353719561
"2853" 570.4 18.3609296580066 92.6002812636751
"2854" 570.6 17.2326435474413 94.5980489384633
"2855" 570.8 18.4979216144172 94.6447671089173
"2856" 571 20.5950329910349 95.6562490183399
"2857" 571.2 22.6031873641367 99.0780980581461
"2858" 571.4 24.0069153277986 102.62998106103
"2859" 571.6 26.428878645862 105.391372147629
"2860" 571.8 30.836369656441 108.136189464613
"2861" 572 35.3814931117201 111.036321175994
"2862" 572.2 39.9629448574215 114.460492368665
"2863" 572.4 44.1037638790561 117.716602789662
"2864" 572.6 48.5624136287523 120.460867106818
"2865" 572.8 52.973668837224 120.629446273621
"2866" 573 58.6544121164713 120.471557277163
"2867" 573.2 64.0147591505126 121.665951325115
"2868" 573.4 68.9299953077965 122.66478246418
"2869" 573.6 74.0526632408049 122.531150968815
"2870" 573.8 77.3429659348618 120.309909898376
"2871" 574 83.3186765014207 116.12454209878
"2872" 574.2 87.6788943520816 113.665297694095
"2873" 574.4 92.8194532022077 112.223472249987
"2874" 574.6 98.1271236912529 110.738075870458
"2875" 574.8 100.428248014619 107.027299924149
"2876" 575 103.818073969472 102.716286332204
"2877" 575.2 108.301862445505 99.1723083508891
"2878" 575.4 112.480890976571 95.8151793445307
"2879" 575.6 112.707122304621 92.603294729535
"2880" 575.8 114.272301846514 87.1779250129385
"2881" 576 116.27086388572 81.7399547177154
"2882" 576.2 118.970191893209 76.8218998137003
"2883" 576.4 119.254837515108 71.5505397410689
"2884" 576.6 119.856382382569 65.9041552203698
"2885" 576.8 121.218100213988 60.6379601411971
"2886" 577 122.03923591577 56.8945620150028
"2887" 577.2 120.563289708374 52.4334254763588
"2888" 577.4 119.78349327979 47.1440518164816
"2889" 577.6 118.987212031313 42.858264028216
"2890" 577.8 117.533500867141 38.0284448695451
"2891" 578 115.404349022373 35.4304233503779
"2892" 578.2 114.502419703948 32.4265320063457
"2893" 578.4 114.134261556943 31.4463738799802
"2894" 578.6 114.279098879574 30.052170683597
"2895" 578.8 113.420810585687 29.1765981753716
"2896" 579 112.348767511021 27.9632605241725
"2897" 579.2 111.364925977585 26.0246617221589
"2898" 579.4 110.313232598563 24.4143784472953
"2899" 579.6 109.636514974856 23.3205816269927
"2900" 579.8 108.573468019809 22.3233668177568
"2901" 580 108.47178725906 21.9411976727763
"2902" 580.2 108.678440067283 21.7544825222327
"2903" 580.4 107.941741877777 22.2628116505776
"2904" 580.6 107.47235077885 22.5449608457828
"2905" 580.8 107.261275033033 22.6678783409136
"2906" 581 107.132620583572 23.336432523491
"2907" 581.2 107.066687749891 23.6859325866023
"2908" 581.4 106.828972920349 24.0766430810943
"2909" 581.6 106.710787460142 24.4807159035122
"2910" 581.8 106.472659226821 25.3384652916949
"2911" 582 105.849592494848 25.5113007424668
"2912" 582.2 104.344788474508 25.9822521136345
"2913" 582.4 102.463222085123 26.5273084209505
"2914" 582.6 99.2406618318957 27.4552062342421
"2915" 582.8 96.8775735980828 27.9536715728957
"2916" 583 95.0801173683207 27.8031314368567
"2917" 583.2 92.0789893959972 26.5089018384491
"2918" 583.4 88.3027929739317 25.0350970527793
"2919" 583.6 83.7593287136335 23.3408755242698
"2920" 583.8 79.6580553003381 20.5575854026661
"2921" 584 75.8809837741743 16.9178459725781
"2922" 584.2 73.6654301780508 12.333847545769
"2923" 584.4 72.0940765694602 7.68062585156114
"2924" 584.6 72.9038553194583 5.56051291269303
"2925" 584.8 72.4632102690959 5.83633301898459
"2926" 585 70.6271348304518 5.15942333806315
"2927" 585.2 68.6350859972321 5.57415171341723
"2928" 585.4 65.6394426331051 5.96426054528363
"2929" 585.6 62.0239736554174 5.30662753833657
"2930" 585.8 58.6794770214841 4.49781571620929
"2931" 586 54.6331918335749 3.56699728762899
"2932" 586.2 52.421173687213 3.7681081766587
"2933" 586.4 51.9450436000678 6.08111686536203
"2934" 586.6 51.2847715986287 8.95100304023331
"2935" 586.8 49.3390834667794 12.9088853096518
"2936" 587 46.4460794405957 17.1525939826302
"2937" 587.2 44.4473920520844 21.996860216435
"2938" 587.4 42.7332855885962 27.2506969465438
"2939" 587.6 41.4529984357276 32.7531222228529
"2940" 587.8 39.5120059472142 38.0445582060182
"2941" 588 39.6194814043363 43.5208786714088
"2942" 588.2 40.1813220879896 49.2362038319199
"2943" 588.4 40.1028294757832 55.3676055027618
"2944" 588.6 40.2369501490997 60.7725208775533
"2945" 588.8 40.7596561392135 64.3872681936919
"2946" 589 41.6981484916194 65.9590203836752
"2947" 589.2 42.7020079618502 68.0895710297322
"2948" 589.4 44.2176524273008 72.4743941738001
"2949" 589.6 46.0590672377495 77.2193109075149
"2950" 589.8 49.2170952277417 81.8127162746847
"2951" 590 52.3773773654363 86.5219021659066
"2952" 590.2 56.6037508959681 89.8228127037833
"2953" 590.4 61.3026650578574 93.9426073625773
"2954" 590.6 65.930860003607 98.1796776781349
"2955" 590.8 70.5484277937402 102.27786985692
"2956" 591 75.492696210991 105.022337492003
"2957" 591.2 80.659511116925 106.244457314559
"2958" 591.4 86.6609049025003 106.571955490199
"2959" 591.6 91.8408594286365 105.98385679278
"2960" 591.8 94.3732005597169 107.93802932383
"2961" 592 92.3654569359319 110.126674890073
"2962" 592.2 88.8961745966851 110.388363582225
"2963" 592.4 85.8531072778931 110.715262328657
"2964" 592.6 80.5928480750973 110.451597895763
"2965" 592.8 75.7706120120798 111.130421135943
"2966" 593 70.7945715170014 111.218638509566
"2967" 593.2 65.8798188805792 111.859228683901
"2968" 593.4 59.9977631662921 113.191270174381
"2969" 593.6 54.1560395497861 113.212030396953
"2970" 593.8 48.3408247577644 113.419440026744
"2971" 594 42.0546860755721 114.031193447565
"2972" 594.2 37.0996372644686 114.696012403123
"2973" 594.4 37.0133787490741 115.858311410075
"2974" 594.6 38.0223773761442 115.632224474814
"2975" 594.8 38.4032578822966 116.255548479863
"2976" 595 38.6227416746135 116.542715143004
"2977" 595.2 37.8544329554553 115.933238670236
"2978" 595.4 36.4026724457086 113.998084901109
"2979" 595.6 36.4919230781383 113.718766215752
"2980" 595.8 35.8657869862013 112.940619296639
"2981" 596 35.4891110593543 112.266684333823
"2982" 596.2 35.3285576692651 111.223296264974
"2983" 596.4 34.6318860970626 110.205742434705
"2984" 596.6 33.2676214071892 109.588615744824
"2985" 596.8 31.8705248170691 108.051383169704
"2986" 597 29.2855196669256 106.225792962873
"2987" 597.2 26.7845534266849 104.695925555935
"2988" 597.4 23.3736448004262 103.124108192478
"2989" 597.6 19.6619883824611 100.80606526177
"2990" 597.8 16.053094757806 98.8745923644689
"2991" 598 14.6958615127347 96.360744659235
"2992" 598.2 12.1229594625541 94.1093875138654
"2993" 598.4 10.3909401717709 92.3859831917771
"2994" 598.6 10.6431477260408 91.3172066920057
"2995" 598.8 11.2937840427946 89.5424732900949
"2996" 599 10.373989904617 86.1811411894248
"2997" 599.2 8.82596381699958 81.7822830582906
"2998" 599.4 6.03181055073985 77.4965960741934
"2999" 599.6 3.95064761051267 73.0035042326783
"3000" 599.8 3.61347789700908 68.5878221711979
"3001" 600 2.16231814596965 63.1168108112452
"3002" 600.2 1.71835890730526 58.7128587386098
"3003" 600.4 1.49359015243712 53.6396782018938
"3004" 600.6 1.58002933754434 48.1262537317873
"3005" 600.8 2.77437223728239 43.8820695279196
"3006" 601 5.18270056314257 39.4538916192628
"3007" 601.2 7.12784649973506 34.4938531265732
"3008" 601.4 8.07606242088031 29.5988405372794
"3009" 601.6 8.1573949895248 27.887966658403
"3010" 601.8 9.63208532236234 28.0709858074344
"3011" 602 11.4306171246603 27.9784087817141
"3012" 602.2 14.2876749360909 25.7122944958874
"3013" 602.4 16.3753944503486 22.5823435245906
"3014" 602.6 17.1459434255938 19.2517382624739
"3015" 602.8 17.9463780580012 16.5806273520429
"3016" 603 19.7370744508465 16.2901571049299
"3017" 603.2 20.9323304942179 16.9413293144926
"3018" 603.4 23.4428359869374 16.7677493035631
"3019" 603.6 26.6686765237741 16.2722876118853
"3020" 603.8 30.6561195178196 14.6140464441068
"3021" 604 35.3562466226541 11.6826281932855
"3022" 604.2 38.9218697386547 10.533633044392
"3023" 604.4 43.5482760205663 9.68868129941988
"3024" 604.6 48.2023336465331 8.19049521854316
"3025" 604.8 53.592775653904 7.04021328791254
"3026" 605 58.6951233832514 6.12610791162783
"3027" 605.2 64.3236652749027 6.57738182808488
"3028" 605.4 69.4644041873277 7.88961951761504
"3029" 605.6 74.8024580367277 9.52208044694095
"3030" 605.8 79.0553384687061 12.5807571820608
"3031" 606 83.5999591186996 16.2636951321255
"3032" 606.2 87.0276518277037 21.0013917883215
"3033" 606.4 90.3027223102793 25.833972835415
"3034" 606.6 92.6885684629432 30.8028243421903
"3035" 606.8 93.1708698163529 36.0672926099741
"3036" 607 94.4174712046194 41.1580596789243
"3037" 607.2 95.129894751891 45.4398733872779
"3038" 607.4 95.3061413195388 50.6673722867063
"3039" 607.6 95.5874237855367 55.8474488625485
"3040" 607.8 95.2726035771558 61.8055757081105
"3041" 608 95.2135178351473 66.8009130218048
"3042" 608.2 98.2565983188157 71.11998733018
"3043" 608.4 102.934809695562 72.9623163055332
"3044" 608.6 106.897314515581 71.3080492382742
"3045" 608.8 108.874525822165 69.3363986076083
"3046" 609 109.08767244304 70.2760624187372
"3047" 609.2 109.419833095892 73.0875616854807
"3048" 609.4 108.052672362514 76.1619126677676
"3049" 609.6 105.866230847444 80.1885760757841
"3050" 609.8 103.978968848065 83.4424023852691
"3051" 610 102.427326403803 88.3877806073994
"3052" 610.2 101.613527771132 93.9540834293563
"3053" 610.4 102.64676784207 98.6257375769291
"3054" 610.6 104.561809621461 99.4640393220738
"3055" 610.8 105.317270003177 98.3537607490639
"3056" 611 104.895602122361 97.5905008163826
"3057" 611.2 104.581495071717 97.0509540012488
"3058" 611.4 104.873630172305 96.2214307196095
"3059" 611.6 105.47622957694 94.9810824616748
"3060" 611.8 106.68262364411 93.0404140434363
"3061" 612 109.106097909211 90.3221997338018
"3062" 612.2 110.889573829834 87.8149016894274
"3063" 612.4 111.561562866412 84.2642801040895
"3064" 612.6 112.594179612757 80.4782323360796
"3065" 612.8 114.375968856493 76.4782256591268
"3066" 613 117.615370971205 73.6631974534278
"3067" 613.2 117.798435530664 72.9909053492404
"3068" 613.4 115.458755687953 71.631030282242
"3069" 613.6 114.084144331343 69.2945108580508
"3070" 613.8 113.397090150126 67.2565744060044
"3071" 614 113.55896557868 64.3877255294068
"3072" 614.2 113.188138667401 59.7876216460063
"3073" 614.4 113.488937493868 55.3796577261143
"3074" 614.6 115.093443147398 50.8378062021352
"3075" 614.8 117.609046608706 48.133980572741
"3076" 615 117.496233788502 46.257434202265
"3077" 615.2 116.572047616559 44.7322064357006
"3078" 615.4 116.497649483858 42.9944767713731
"3079" 615.6 116.860399071981 39.6334221501934
"3080" 615.8 116.543912273607 37.7048206413874
"3081" 616 115.567949073367 37.4571093929659
"3082" 616.2 114.922054645398 35.2417294403301
"3083" 616.4 114.844584712876 34.8637818428182
"3084" 616.6 114.642487613522 34.0616271498216
"3085" 616.8 114.652344866009 32.3274868477979
"3086" 617 114.25422134497 30.9009030497426
"3087" 617.2 113.515690073569 29.6259241442266
"3088" 617.4 113.320984692548 28.7556443896558
"3089" 617.6 112.601919951725 28.0139861009
"3090" 617.8 112.135479050535 27.152800881223
"3091" 618 111.312129529615 25.6106331507572
"3092" 618.2 110.645153779127 25.5711052287519
"3093" 618.4 109.774491395811 25.1507862604027
"3094" 618.6 109.225153583798 24.0443142886593
"3095" 618.8 109.311079642926 23.1066555387314
"3096" 619 108.759665215816 23.6868719465066
"3097" 619.2 108.51154587234 23.9929701281468
"3098" 619.4 107.8416059437 24.4879245598799
"3099" 619.6 107.30583351509 24.5211166215662
"3100" 619.8 107.036973083579 24.9129441674299
"3101" 620 106.735949566919 25.4161804060111
"3102" 620.2 106.155995065219 26.1411035375449
"3103" 620.4 105.96479225069 26.1225236767648
"3104" 620.6 104.602263599504 26.7286635221666
"3105" 620.8 103.421825984662 27.0613179320033
"3106" 621 101.543921924566 27.8066525632554
"3107" 621.2 98.8713181183787 28.7006137620184
"3108" 621.4 95.5565976988538 29.8751877208033
"3109" 621.6 91.8608701887793 31.4573102807134
"3110" 621.8 88.409173390877 33.6046690334829
"3111" 622 85.3749197177765 36.608366854379
"3112" 622.2 83.0549410055198 40.5629063474766
"3113" 622.4 80.3176292511399 44.7758514304914
"3114" 622.6 78.4372282318066 48.803584747324
"3115" 622.8 77.1047358644809 53.6548924337802
"3116" 623 75.5503569375834 58.0748309663362
"3117" 623.2 76.6577931496097 62.8245134902561
"3118" 623.4 77.1365599552923 67.995156510678
"3119" 623.6 76.8675525641936 72.7274516938952
"3120" 623.8 75.9868737011044 77.6044542477326
"3121" 624 76.4887117653945 82.855258693861
"3122" 624.2 77.4980706411107 88.6313484673067
"3123" 624.4 78.8319573382687 93.5617796806929
"3124" 624.6 79.2980887941613 98.8095875284794
"3125" 624.8 79.8970222261465 103.906261143908
"3126" 625 78.1612133450558 107.56328183853
"3127" 625.2 75.6521909384721 106.993690243754
"3128" 625.4 72.7439418804785 105.438890825373
"3129" 625.6 68.1043202604655 104.284970184133
"3130" 625.8 63.8179171995164 102.589290600645
"3131" 626 60.089598265798 101.403175464675
"3132" 626.2 55.0493933756691 100.509168548429
"3133" 626.4 49.9581981835182 100.795314180622
"3134" 626.6 44.7853493655964 101.75277551868
"3135" 626.8 41.3120648110207 103.563940354661
"3136" 627 39.6793149343318 101.805157203085
"3137" 627.2 37.8240154866789 98.570679746353
"3138" 627.4 35.8241807392072 94.571497744356
"3139" 627.6 34.2632364806555 89.6593135721721
"3140" 627.8 32.2900494683554 85.0423632190107
"3141" 628 31.0734867867642 80.2158485876097
"3142" 628.2 28.9704244894112 74.5057015771945
"3143" 628.4 27.71476093371 69.2147761782669
"3144" 628.6 25.6346601816989 64.3217890394656
"3145" 628.8 24.2210389115606 58.8905253804518
"3146" 629 24.6822654454679 53.4125653235254
"3147" 629.2 26.23294782648 48.1788289394094
"3148" 629.4 28.9098607273524 43.3952474803882
"3149" 629.6 31.3654987726052 39.1840239055844
"3150" 629.8 35.3596507917068 36.0629033737327
"3151" 630 39.5805023137668 32.9548965450707
"3152" 630.2 43.7012534768921 29.9143055192997
"3153" 630.4 47.9036117720107 27.3023627097252
"3154" 630.6 52.6043691920854 24.1186880399689
"3155" 630.8 57.8457569907752 22.4897759483295
"3156" 631 62.8834473591802 21.5825611602465
"3157" 631.2 68.3075254451972 20.6032673014708
"3158" 631.4 73.0683179786675 20.548401477832
"3159" 631.6 77.4258004880368 22.715501562769
"3160" 631.8 80.9023681997768 25.407565771192
"3161" 632 83.3106899311163 28.347883640539
"3162" 632.2 87.2920301668586 31.0694144378717
"3163" 632.4 92.3109256424916 31.7180920271327
"3164" 632.6 94.8793245280477 29.707080247054
"3165" 632.8 96.3397028594078 26.2568305861831
"3166" 633 95.818117667784 24.2264349014696
"3167" 633.2 96.1917363957098 24.5613077703916
"3168" 633.4 98.4092426960616 26.5020464313627
"3169" 633.6 100.246141234369 29.4764050588637
"3170" 633.8 102.675978571343 32.9443735206552
"3171" 634 104.913031898611 35.6219286599399
"3172" 634.2 105.691928120328 38.1240407980895
"3173" 634.4 107.226218442095 40.4434546875363
"3174" 634.6 110.158315503936 43.8296750641545
"3175" 634.8 112.220545590572 47.8372183272114
"3176" 635 113.111055595987 52.4443717923549
"3177" 635.2 115.582875512938 57.2454477779131
"3178" 635.4 116.55784618905 62.6858439680185
"3179" 635.6 117.751565139779 68.0538537958885
"3180" 635.8 118.06177461398 73.2404498476845
"3181" 636 117.012181168651 77.3697269395917
"3182" 636.2 117.425334703226 80.6561746365063
"3183" 636.4 117.061846173763 79.5337173403898
"3184" 636.6 117.469172165786 79.3547130608525
"3185" 636.8 117.244419729395 81.7623622299791
"3186" 637 117.65010896077 85.6385499993877
"3187" 637.2 117.369655281822 85.1557884773334
"3188" 637.4 117.006836474851 85.1422088535643
"3189" 637.6 116.678832874797 85.1073035240463
"3190" 637.8 116.487042063997 85.1611747345802
"3191" 638 116.264496831149 85.3346078595576
"3192" 638.2 116.342168508244 85.5451386175634
"3193" 638.4 116.409008853507 85.4455166327861
"3194" 638.6 116.781028800835 85.2935559832432
"3195" 638.8 117.066159866925 84.9334860702394
"3196" 639 117.918723141753 84.7952193858411
"3197" 639.2 118.211857853626 84.4430272334372
"3198" 639.4 118.024917249036 83.9367050863435
"3199" 639.6 118.030255300954 83.3542418007338
"3200" 639.8 118.452000161392 82.913033883403
"3201" 640 118.513869941568 82.4143192793508
"3202" 640.2 118.835911787207 81.9999914602203
"3203" 640.4 119.250294936936 81.6813762996373
"3204" 640.6 118.855284349651 81.5680868755305
"3205" 640.8 118.923380170069 80.8554092562926
"3206" 641 119.09920482416 80.1022237897366
"3207" 641.2 119.44649387845 79.7113616685856
"3208" 641.4 119.590741388028 79.7810694962911
"3209" 641.6 119.707893782292 80.1297117320466
"3210" 641.8 119.567517277129 80.2906228862809
"3211" 642 119.688750938436 80.5735559300356
"3212" 642.2 119.586495720192 80.7954280506659
"3213" 642.4 119.076519692797 81.0988543723595
"3214" 642.6 118.758245487761 80.8874094992
"3215" 642.8 118.53133504049 80.5083346102542
"3216" 643 118.289323482112 80.0898345212853
"3217" 643.2 118.13562293138 79.360772199232
"3218" 643.4 118.209748349537 78.6505639380393
"3219" 643.6 118.35332105148 77.9434203152258
"3220" 643.8 117.643152696559 77.5960678736461
"3221" 644 116.978825520128 76.7955799179195
"3222" 644.2 116.506123623121 75.7580366512142
"3223" 644.4 115.997802549771 74.7362020796441
"3224" 644.6 115.48868748625 73.9598783124026
"3225" 644.8 113.957298684971 72.328854427499
"3226" 645 111.874263714065 70.0978359322941
"3227" 645.2 110.098176943467 68.0456413550505
"3228" 645.4 108.042946232095 65.6014502739107
"3229" 645.6 105.858980757729 63.018805420999
"3230" 645.8 104.168013844179 59.952828339403
"3231" 646 101.875535415445 56.7866947870815
"3232" 646.2 100.506598456532 53.0867327410575
"3233" 646.4 99.0991229960262 48.924489580596
"3234" 646.6 97.4094036611234 45.2568396754026
"3235" 646.8 95.36608119818 41.5551119961956
"3236" 647 91.8283679668334 38.9109747772176
"3237" 647.2 88.1734900594289 37.2801309476286
"3238" 647.4 83.9693223807023 34.303693095291
"3239" 647.6 80.4023147395912 31.2529710824067
"3240" 647.8 77.4329389940565 27.5971026258439
"3241" 648 76.0380424548905 23.7949093966532
"3242" 648.2 75.7519625340916 19.842280825212
"3243" 648.4 76.6249365889475 15.5423206567875
"3244" 648.6 77.8058332391621 12.311339267611
"3245" 648.8 78.3521463394498 11.4371332585803
"3246" 649 77.1586294624288 11.6233769243694
"3247" 649.2 75.434173560073 11.7255145703065
"3248" 649.4 73.5526788574672 11.4142408095573
"3249" 649.6 73.3800945440185 11.9708752819935
"3250" 649.8 73.3754772704622 12.2337363393323
"3251" 650 73.0684694604186 12.1034520245623
"3252" 650.2 72.768937980276 12.1663906694001
"3253" 650.4 72.6444607948818 12.2090077650644
"3254" 650.6 72.4352728589383 12.2992810587604
"3255" 650.8 72.103073194784 12.4923001897165
"3256" 651 71.7945491845016 12.4639608700927
"3257" 651.2 71.6573646675862 12.4657994867554
"3258" 651.4 71.4103109623089 13.1420076817255
"3259" 651.6 70.7792482212925 13.3366175243388
"3260" 651.8 69.9308726189775 13.8775434086504
"3261" 652 69.2586095130026 14.288493475714
"3262" 652.2 68.6991066479727 14.5945832641697
"3263" 652.4 68.6384271138457 14.6100334441588
"3264" 652.6 68.496908821222 14.5785677785573
"3265" 652.8 68.4876778637047 14.5455099868144
"3266" 653 68.2712891079213 14.6171740602153
"3267" 653.2 68.24793299822 14.5707887491053
"3268" 653.4 68.2814917569119 14.5628460620151
"3269" 653.6 68.2337740468997 14.5501236520188
"3270" 653.8 68.2118388932198 14.6457136020007
"3271" 654 68.2605493696008 14.7663752544555
"3272" 654.2 68.2511518775196 14.9563352998495
"3273" 654.4 68.092511930143 15.2455615062144
"3274" 654.6 68.2459003438323 15.3494617163404
"3275" 654.8 67.9087151935034 15.586879187527
"3276" 655 67.8073963749365 15.6843005575023
"3277" 655.2 67.0956696713924 15.8819694570698
"3278" 655.4 64.9925345508369 16.5276379788479
"3279" 655.6 61.823040787927 16.8270929534568
"3280" 655.8 58.3498152609827 16.9485817344082
"3281" 656 54.4920362704629 16.2524847152663
"3282" 656.2 51.0166166241048 14.879623700927
"3283" 656.4 47.2671491897815 13.3583948618984
"3284" 656.6 45.867010097306 10.9458966740877
"3285" 656.8 46.7358361333045 9.78540186599033
"3286" 657 47.3452535775323 8.08428950420249
"3287" 657.2 48.2684373990934 6.20637208489355
"3288" 657.4 49.5523646650691 4.45668966589389
"3289" 657.6 51.7534875267864 3.63017224305657
"3290" 657.8 53.340460741962 4.01405752257403
"3291" 658 56.5674735754717 4.18376620861337
"3292" 658.2 59.5114859868033 3.73882745206035
"3293" 658.4 62.8315007964494 3.58514964303416
"3294" 658.6 66.1107622573914 2.50373190596772
"3295" 658.8 69.2271521559734 1.75273735972032
"3296" 659 70.4713921641127 3.93761318147426
"3297" 659.2 72.8709571873176 5.26342612675065
"3298" 659.4 76.5355878394245 6.1829215644004
"3299" 659.6 79.7455115499252 6.08469531632749
"3300" 659.8 83.6114567904615 6.59905543655667
"3301" 660 86.7237280814806 8.43443314566724
"3302" 660.2 90.4067110556702 10.0979125929365
"3303" 660.4 94.2856983970899 11.1032637213267
"3304" 660.6 94.557434950129 15.6040380683449
"3305" 660.8 93.7901100752316 18.926743123122
"3306" 661 97.7418300604295 18.0344958155479
"3307" 661.2 98.3102740143287 19.3777541914513
"3308" 661.4 98.5539182953421 19.7403506319102
"3309" 661.6 99.429103411255 21.2655332823764
"3310" 661.8 99.6775243628615 22.9805428691435
"3311" 662 100.412519095242 25.2029761323242
"3312" 662.2 101.343490963905 27.008710290171
"3313" 662.4 101.213171592274 28.9497199889282
"3314" 662.6 100.846352838417 31.3355511247564
"3315" 662.8 100.862540442305 34.8362548890928
"3316" 663 102.077680803598 37.8680133859139
"3317" 663.2 103.087542237324 40.2992443274804
"3318" 663.4 103.21047345791 44.2023650970556
"3319" 663.6 102.826320540077 47.7748140347805
"3320" 663.8 102.759560745244 51.7654144188829
"3321" 664 102.867037332168 56.127886407103
"3322" 664.2 101.882615711722 60.7644147788035
"3323" 664.4 100.556711895643 65.4651201106177
"3324" 664.6 98.729188201633 70.0011555298637
"3325" 664.8 99.6958597573839 74.8172674920372
"3326" 665 102.488050742418 78.4026202147957
"3327" 665.2 106.620936467301 80.0086783311649
"3328" 665.4 108.342156291354 79.9581170019046
"3329" 665.6 107.80992965853 80.4146138251406
"3330" 665.8 105.572771958956 82.563752880759
"3331" 666 102.461472449389 84.62627818602
"3332" 666.2 99.2718930254339 86.5661763904315
"3333" 666.4 96.7156295147472 90.0307800904825
"3334" 666.6 94.7054831486894 94.5579202429935
"3335" 666.8 94.1189196136027 99.7814923068901
"3336" 667 94.0732825067527 104.756092037615
"3337" 667.2 91.1575465872712 107.976684072907
"3338" 667.4 87.7135122206531 108.343775877267
"3339" 667.6 82.8869133574437 108.515350953534
"3340" 667.8 78.2356887636752 109.034381909164
"3341" 668 73.0773203654052 109.592032388407
"3342" 668.2 68.4384064596852 111.019898360496
"3343" 668.4 63.571944947017 112.869777838899
"3344" 668.6 58.5864389688685 113.255472929738
"3345" 668.8 54.8799193545343 111.842323319848
"3346" 669 49.9489943320075 109.765122048269
"3347" 669.2 46.2377331880457 108.518373590272
"3348" 669.4 42.5223904223318 106.71261326614
"3349" 669.6 38.4443811489262 103.584311902417
"3350" 669.8 35.2053585527405 100.029134636171
"3351" 670 31.9798995200817 95.6870234923387
"3352" NA NA NA
"3353" NA NA NA
"3354" NA NA NA
"3355" NA NA NA
"3356" NA NA NA
"3357" NA NA NA
"3358" NA NA NA
"3359" NA NA NA
"3360" NA NA NA
"3361" NA NA NA
"3362" NA NA NA
"3363" NA NA NA
"3364" NA NA NA
"3365" NA NA NA
"3366" NA NA NA
"3367" NA NA NA
"3368" NA NA NA
"3369" NA NA NA
"3370" NA NA NA
"3371" NA NA NA
"3372" NA NA NA
"3373" NA NA NA
"3374" NA NA NA
"3375" NA NA NA
"3376" NA NA NA
"3377" NA NA NA
"3378" NA NA NA
"3379" NA NA NA
"3380" NA NA NA
"3381" NA NA NA
"3382" NA NA NA
"3383" NA NA NA
"3384" NA NA NA
"3385" NA NA NA
"3386" NA NA NA
"3387" NA NA NA
"3388" NA NA NA
"3389" NA NA NA
"3390" NA NA NA
"3391" NA NA NA
"3392" NA NA NA
"3393" NA NA NA
"3394" NA NA NA
"3395" NA NA NA
"3396" NA NA NA
"3397" NA NA NA
"3398" NA NA NA
"3399" NA NA NA
"3400" NA NA NA
"3401" NA NA NA
"3402" NA NA NA
"3403" NA NA NA
"3404" NA NA NA
"3405" NA NA NA
"3406" NA NA NA
"3407" NA NA NA
"3408" NA NA NA
"3409" NA NA NA
"3410" NA NA NA
"3411" NA NA NA
"3412" NA NA NA
"3413" NA NA NA
"3414" NA NA NA
"3415" NA NA NA
"3416" NA NA NA
"3417" NA NA NA
"3418" NA NA NA
"3419" NA NA NA
"3420" NA NA NA
"3421" NA NA NA
"3422" NA NA NA
"3423" NA NA NA
"3424" NA NA NA
"3425" NA NA NA
"3426" NA NA NA
"3427" NA NA NA
"3428" NA NA NA
"3429" NA NA NA
"3430" NA NA NA
"3431" NA NA NA
"3432" NA NA NA
"3433" NA NA NA
"3434" NA NA NA
"3435" NA NA NA
"3436" NA NA NA
"3437" NA NA NA
"3438" NA NA NA
"3439" NA NA NA
"3440" NA NA NA
"3441" NA NA NA
"3442" NA NA NA
"3443" NA NA NA
"3444" NA NA NA
"3445" NA NA NA
"3446" NA NA NA
"3447" NA NA NA
"3448" NA NA NA
"3449" NA NA NA
"3450" NA NA NA
"3451" NA NA NA
"3452" NA NA NA
"3453" NA NA NA
"3454" NA NA NA
"3455" NA NA NA
"3456" NA NA NA
"3457" NA NA NA
"3458" NA NA NA
"3459" NA NA NA
"3460" NA NA NA
"3461" NA NA NA
"3462" NA NA NA
"3463" NA NA NA
"3464" NA NA NA
"3465" NA NA NA
"3466" NA NA NA
"3467" NA NA NA
"3468" NA NA NA
"3469" NA NA NA
"3470" NA NA NA
"3471" NA NA NA
"3472" NA NA NA
"3473" NA NA NA
"3474" NA NA NA
"3475" NA NA NA
"3476" NA NA NA
"3477" NA NA NA
"3478" NA NA NA
"3479" NA NA NA
"3480" NA NA NA
"3481" NA NA NA
"3482" NA NA NA
"3483" NA NA NA
"3484" NA NA NA
"3485" NA NA NA
"3486" NA NA NA
"3487" NA NA NA
"3488" NA NA NA
"3489" NA NA NA
"3490" NA NA NA
"3491" NA NA NA
"3492" NA NA NA
"3493" NA NA NA
"3494" NA NA NA
"3495" NA NA NA
"3496" NA NA NA
"3497" NA NA NA
"3498" NA NA NA
"3499" NA NA NA
"3500" NA NA NA
"3501" NA NA NA
"3502" NA NA NA
"3503" NA NA NA
"3504" NA NA NA
"3505" NA NA NA
"3506" NA NA NA
"3507" NA NA NA
"3508" NA NA NA
"3509" NA NA NA
"3510" NA NA NA
"3511" NA NA NA
"3512" NA NA NA
"3513" NA NA NA
"3514" NA NA NA
"3515" NA NA NA
"3516" NA NA NA
"3517" NA NA NA
"3518" NA NA NA
"3519" NA NA NA
"3520" NA NA NA
"3521" NA NA NA
"3522" NA NA NA
"3523" NA NA NA
"3524" NA NA NA
"3525" NA NA NA
"3526" NA NA NA
"3527" NA NA NA
"3528" NA NA NA
"3529" NA NA NA
"3530" NA NA NA
"3531" NA NA NA
"3532" NA NA NA
"3533" NA NA NA
"3534" NA NA NA
"3535" NA NA NA
"3536" NA NA NA
"3537" NA NA NA
"3538" NA NA NA
"3539" NA NA NA
"3540" NA NA NA
"3541" NA NA NA
"3542" NA NA NA
"3543" NA NA NA
"3544" NA NA NA
"3545" NA NA NA
"3546" NA NA NA
"3547" NA NA NA
"3548" NA NA NA
"3549" NA NA NA
"3550" NA NA NA
"3551" NA NA NA
"3552" NA NA NA
"3553" NA NA NA
"3554" NA NA NA
"3555" NA NA NA
"3556" NA NA NA
"3557" NA NA NA
"3558" NA NA NA
"3559" NA NA NA
"3560" NA NA NA
"3561" NA NA NA
"3562" NA NA NA
"3563" NA NA NA
"3564" NA NA NA
"3565" NA NA NA
"3566" NA NA NA
"3567" NA NA NA
"3568" NA NA NA
"3569" NA NA NA
"3570" NA NA NA
"3571" NA NA NA
"3572" NA NA NA
"3573" NA NA NA
"3574" NA NA NA
"3575" NA NA NA
"3576" NA NA NA
"3577" NA NA NA
"3578" NA NA NA
"3579" NA NA NA
"3580" NA NA NA
"3581" NA NA NA
"3582" NA NA NA
"3583" NA NA NA
"3584" NA NA NA
"3585" NA NA NA
"3586" NA NA NA
"3587" NA NA NA
"3588" NA NA NA
"3589" NA NA NA
"3590" NA NA NA
"3591" NA NA NA
"3592" NA NA NA
"3593" NA NA NA
"3594" NA NA NA
"3595" NA NA NA
"3596" NA NA NA
"3597" NA NA NA
"3598" NA NA NA
"3599" NA NA NA
"3600" NA NA NA
"3601" NA NA NA
"3602" NA NA NA
"3603" NA NA NA
"3604" NA NA NA
"3605" NA NA NA
"3606" NA NA NA
"3607" NA NA NA
"3608" NA NA NA
"3609" NA NA NA
"3610" NA NA NA
"3611" NA NA NA
"3612" NA NA NA
"3613" NA NA NA
"3614" NA NA NA
"3615" NA NA NA
"3616" NA NA NA
"3617" NA NA NA
"3618" NA NA NA
"3619" NA NA NA
"3620" NA NA NA
"3621" NA NA NA
"3622" NA NA NA
"3623" NA NA NA
"3624" NA NA NA
"3625" NA NA NA
"3626" NA NA NA
"3627" NA NA NA
"3628" NA NA NA
"3629" NA NA NA
"3630" NA NA NA
"3631" NA NA NA
"3632" NA NA NA
"3633" NA NA NA
"3634" NA NA NA
"3635" NA NA NA
"3636" NA NA NA
"3637" NA NA NA
"3638" NA NA NA
"3639" NA NA NA
"3640" NA NA NA
"3641" NA NA NA
"3642" NA NA NA
"3643" NA NA NA
"3644" NA NA NA
"3645" NA NA NA
"3646" NA NA NA
"3647" NA NA NA
"3648" NA NA NA
"3649" NA NA NA
"3650" NA NA NA
"3651" NA NA NA
"3652" NA NA NA
"3653" NA NA NA
"3654" NA NA NA
"3655" NA NA NA
"3656" NA NA NA
"3657" NA NA NA
"3658" NA NA NA
"3659" NA NA NA
"3660" NA NA NA
"3661" NA NA NA
"3662" NA NA NA
"3663" NA NA NA
"3664" NA NA NA
"3665" NA NA NA
"3666" NA NA NA
"3667" NA NA NA
"3668" NA NA NA
"3669" NA NA NA
"3670" NA NA NA
"3671" NA NA NA
"3672" NA NA NA
"3673" NA NA NA
"3674" NA NA NA
"3675" NA NA NA
"3676" NA NA NA
"3677" NA NA NA
"3678" NA NA NA
"3679" NA NA NA
"3680" NA NA NA
"3681" NA NA NA
"3682" NA NA NA
"3683" NA NA NA
"3684" NA NA NA
"3685" NA NA NA
"3686" NA NA NA
"3687" NA NA NA
"3688" NA NA NA
"3689" NA NA NA
"3690" NA NA NA
"3691" NA NA NA
"3692" NA NA NA
"3693" NA NA NA
"3694" NA NA NA
"3695" NA NA NA
"3696" NA NA NA
"3697" NA NA NA
"3698" NA NA NA
"3699" NA NA NA
"3700" NA NA NA
"3701" NA NA NA
"3702" NA NA NA
"3703" NA NA NA
"3704" NA NA NA
"3705" NA NA NA
"3706" NA NA NA
"3707" NA NA NA
"3708" NA NA NA
"3709" NA NA NA
"3710" NA NA NA
"3711" NA NA NA
"3712" NA NA NA
"3713" NA NA NA
"3714" NA NA NA
"3715" NA NA NA
"3716" NA NA NA
"3717" NA NA NA
"3718" NA NA NA
"3719" NA NA NA
"3720" NA NA NA
"3721" NA NA NA
"3722" NA NA NA
"3723" NA NA NA
"3724" NA NA NA
"3725" NA NA NA
"3726" NA NA NA
"3727" NA NA NA
"3728" NA NA NA
"3729" NA NA NA
"3730" NA NA NA
"3731" NA NA NA
"3732" NA NA NA
"3733" NA NA NA
"3734" NA NA NA
"3735" NA NA NA
"3736" NA NA NA
"3737" NA NA NA
"3738" NA NA NA
"3739" NA NA NA
"3740" NA NA NA
"3741" NA NA NA
"3742" NA NA NA
"3743" NA NA NA
"3744" NA NA NA
"3745" NA NA NA
"3746" NA NA NA
"3747" NA NA NA
"3748" NA NA NA
"3749" NA NA NA
"3750" NA NA NA
"3751" NA NA NA
"3752" NA NA NA
"3753" NA NA NA
"3754" NA NA NA
"3755" NA NA NA
"3756" NA NA NA
"3757" NA NA NA
"3758" NA NA NA
"3759" NA NA NA
"3760" NA NA NA
"3761" NA NA NA
"3762" NA NA NA
"3763" NA NA NA
"3764" NA NA NA
"3765" NA NA NA
"3766" NA NA NA
"3767" NA NA NA
"3768" NA NA NA
"3769" NA NA NA
"3770" NA NA NA
"3771" NA NA NA
"3772" NA NA NA
"3773" NA NA NA
"3774" NA NA NA
"3775" NA NA NA
"3776" NA NA NA
"3777" NA NA NA
"3778" NA NA NA
"3779" NA NA NA
"3780" NA NA NA
"3781" NA NA NA
"3782" NA NA NA
"3783" NA NA NA
"3784" NA NA NA
"3785" NA NA NA
"3786" NA NA NA
"3787" NA NA NA
"3788" NA NA NA
"3789" NA NA NA
"3790" NA NA NA
"3791" NA NA NA
"3792" NA NA NA
"3793" NA NA NA
"3794" NA NA NA
"3795" NA NA NA
"3796" NA NA NA
"3797" NA NA NA
"3798" NA NA NA
"3799" NA NA NA
"3800" NA NA NA
"3801" NA NA NA
"3802" NA NA NA
"3803" NA NA NA
"3804" NA NA NA
"3805" NA NA NA
"3806" NA NA NA
"3807" NA NA NA
"3808" NA NA NA
"3809" NA NA NA
"3810" NA NA NA
"3811" NA NA NA
"3812" NA NA NA
"3813" NA NA NA
"3814" NA NA NA
"3815" NA NA NA
"3816" NA NA NA
"3817" NA NA NA
"3818" NA NA NA
"3819" NA NA NA
"3820" NA NA NA
"3821" NA NA NA
"3822" NA NA NA
"3823" NA NA NA
"3824" NA NA NA
"3825" NA NA NA
"3826" NA NA NA
"3827" NA NA NA
"3828" NA NA NA
"3829" NA NA NA
"3830" NA NA NA
"3831" NA NA NA
"3832" NA NA NA
"3833" NA NA NA
"3834" NA NA NA
"3835" NA NA NA
"3836" NA NA NA
"3837" NA NA NA
"3838" NA NA NA
"3839" NA NA NA
"3840" NA NA NA
"3841" NA NA NA
"3842" NA NA NA
"3843" NA NA NA
"3844" NA NA NA
"3845" NA NA NA
"3846" NA NA NA
"3847" NA NA NA
"3848" NA NA NA
"3849" NA NA NA
"3850" NA NA NA
"3851" NA NA NA
"3852" NA NA NA
"3853" NA NA NA
"3854" NA NA NA
"3855" NA NA NA
"3856" NA NA NA
"3857" NA NA NA
"3858" NA NA NA
"3859" NA NA NA
"3860" NA NA NA
"3861" NA NA NA
"3862" NA NA NA
"3863" NA NA NA
"3864" NA NA NA
"3865" NA NA NA
"3866" NA NA NA
"3867" NA NA NA
"3868" NA NA NA
"3869" NA NA NA
"3870" NA NA NA
"3871" NA NA NA
"3872" NA NA NA
"3873" NA NA NA
"3874" NA NA NA
"3875" NA NA NA
"3876" NA NA NA
"3877" NA NA NA
"3878" NA NA NA
"3879" NA NA NA
"3880" NA NA NA
"3881" NA NA NA
"3882" NA NA NA
"3883" NA NA NA
"3884" NA NA NA
"3885" NA NA NA
"3886" NA NA NA
"3887" NA NA NA
"3888" NA NA NA
"3889" NA NA NA
"3890" NA NA NA
"3891" NA NA NA
"3892" NA NA NA
"3893" NA NA NA
"3894" NA NA NA
"3895" NA NA NA
"3896" NA NA NA
"3897" NA NA NA
"3898" NA NA NA
"3899" NA NA NA
"3900" NA NA NA
"3901" NA NA NA
"3902" NA NA NA
"3903" NA NA NA
"3904" NA NA NA
"3905" NA NA NA
"3906" NA NA NA
"3907" NA NA NA
"3908" NA NA NA
"3909" NA NA NA
"3910" NA NA NA
"3911" NA NA NA
"3912" NA NA NA
"3913" NA NA NA
"3914" NA NA NA
"3915" NA NA NA
"3916" NA NA NA
"3917" NA NA NA
"3918" NA NA NA
"3919" NA NA NA
"3920" NA NA NA
"3921" NA NA NA
"3922" NA NA NA
"3923" NA NA NA
"3924" NA NA NA
"3925" NA NA NA
"3926" NA NA NA
"3927" NA NA NA
"3928" NA NA NA
"3929" NA NA NA
"3930" NA NA NA
"3931" NA NA NA
"3932" NA NA NA
"3933" NA NA NA
"3934" NA NA NA
"3935" NA NA NA
"3936" NA NA NA
"3937" NA NA NA
"3938" NA NA NA
"3939" NA NA NA
"3940" NA NA NA
"3941" NA NA NA
"3942" NA NA NA
"3943" NA NA NA
"3944" NA NA NA
"3945" NA NA NA
"3946" NA NA NA
"3947" NA NA NA
"3948" NA NA NA
"3949" NA NA NA
"3950" NA NA NA
"3951" NA NA NA
"3952" NA NA NA
"3953" NA NA NA
"3954" NA NA NA
"3955" NA NA NA
"3956" NA NA NA
"3957" NA NA NA
"3958" NA NA NA
"3959" NA NA NA
"3960" NA NA NA
"3961" NA NA NA
"3962" NA NA NA
"3963" NA NA NA
"3964" NA NA NA
"3965" NA NA NA
"3966" NA NA NA
"3967" NA NA NA
"3968" NA NA NA
"3969" NA NA NA
"3970" NA NA NA
"3971" NA NA NA
"3972" NA NA NA
"3973" NA NA NA
"3974" NA NA NA
"3975" NA NA NA
"3976" NA NA NA
"3977" NA NA NA
"3978" NA NA NA
"3979" NA NA NA
"3980" NA NA NA
"3981" NA NA NA
"3982" NA NA NA
"3983" NA NA NA
"3984" NA NA NA
"3985" NA NA NA
"3986" NA NA NA
"3987" NA NA NA
"3988" NA NA NA
"3989" NA NA NA
"3990" NA NA NA
"3991" NA NA NA
"3992" NA NA NA
"3993" NA NA NA
"3994" NA NA NA
"3995" NA NA NA
"3996" NA NA NA
"3997" NA NA NA
"3998" NA NA NA
"3999" NA NA NA
"4000" NA NA NA
"4001" NA NA NA
"4002" NA NA NA
"4003" NA NA NA
"4004" NA NA NA
"4005" NA NA NA
"4006" NA NA NA
"4007" NA NA NA
"4008" NA NA NA
"4009" NA NA NA
"4010" NA NA NA
"4011" NA NA NA
"4012" NA NA NA
"4013" NA NA NA
"4014" NA NA NA
"4015" NA NA NA
"4016" NA NA NA
"4017" NA NA NA
"4018" NA NA NA
"4019" NA NA NA
"4020" NA NA NA
"4021" NA NA NA
"4022" NA NA NA
"4023" NA NA NA
"4024" NA NA NA
"4025" NA NA NA
"4026" NA NA NA
"4027" NA NA NA
"4028" NA NA NA
"4029" NA NA NA
"4030" NA NA NA
"4031" NA NA NA
"4032" NA NA NA
"4033" NA NA NA
"4034" NA NA NA
"4035" NA NA NA
"4036" NA NA NA
"4037" NA NA NA
"4038" NA NA NA
"4039" NA NA NA
"4040" NA NA NA
"4041" NA NA NA
"4042" NA NA NA
"4043" NA NA NA
"4044" NA NA NA
"4045" NA NA NA
"4046" NA NA NA
"4047" NA NA NA
"4048" NA NA NA
"4049" NA NA NA
"4050" NA NA NA
"4051" NA NA NA
"4052" NA NA NA
"4053" NA NA NA
"4054" NA NA NA
"4055" NA NA NA
"4056" NA NA NA
"4057" NA NA NA
"4058" NA NA NA
"4059" NA NA NA
"4060" NA NA NA
"4061" NA NA NA
"4062" NA NA NA
"4063" NA NA NA
"4064" NA NA NA
"4065" NA NA NA
"4066" NA NA NA
"4067" NA NA NA
"4068" NA NA NA
"4069" NA NA NA
"4070" NA NA NA
"4071" NA NA NA
"4072" NA NA NA
"4073" NA NA NA
"4074" NA NA NA
"4075" NA NA NA
"4076" NA NA NA
"4077" NA NA NA
"4078" NA NA NA
"4079" NA NA NA
"4080" NA NA NA
"4081" NA NA NA
"4082" NA NA NA
"4083" NA NA NA
"4084" NA NA NA
"4085" NA NA NA
"4086" NA NA NA
"4087" NA NA NA
"4088" NA NA NA
"4089" NA NA NA
"4090" NA NA NA
"4091" NA NA NA
"4092" NA NA NA
"4093" NA NA NA
"4094" NA NA NA
"4095" NA NA NA
"4096" NA NA NA
"4097" NA NA NA
"4098" NA NA NA
"4099" NA NA NA
"4100" NA NA NA
"4101" NA NA NA
"4102" NA NA NA
"4103" NA NA NA
"4104" NA NA NA
"4105" NA NA NA
"4106" NA NA NA
"4107" NA NA NA
"4108" NA NA NA
"4109" NA NA NA
"4110" NA NA NA
"4111" NA NA NA
"4112" NA NA NA
"4113" NA NA NA
"4114" NA NA NA
"4115" NA NA NA
"4116" NA NA NA
"4117" NA NA NA
"4118" NA NA NA
"4119" NA NA NA
"4120" NA NA NA
"4121" NA NA NA
"4122" NA NA NA
"4123" NA NA NA
"4124" NA NA NA
"4125" NA NA NA
"4126" NA NA NA
"4127" NA NA NA
"4128" NA NA NA
"4129" NA NA NA
"4130" NA NA NA
"4131" NA NA NA
"4132" NA NA NA
"4133" NA NA NA
"4134" NA NA NA
"4135" NA NA NA
"4136" NA NA NA
"4137" NA NA NA
"4138" NA NA NA
"4139" NA NA NA
"4140" NA NA NA
"4141" NA NA NA
"4142" NA NA NA
"4143" NA NA NA
"4144" NA NA NA
"4145" NA NA NA
"4146" NA NA NA
"4147" NA NA NA
"4148" NA NA NA
"4149" NA NA NA
"4150" NA NA NA
"4151" NA NA NA
"4152" NA NA NA
"4153" NA NA NA
"4154" NA NA NA
"4155" NA NA NA
"4156" NA NA NA
"4157" NA NA NA
"4158" NA NA NA
"4159" NA NA NA
"4160" NA NA NA
"4161" NA NA NA
"4162" NA NA NA
"4163" NA NA NA
"4164" NA NA NA
"4165" NA NA NA
"4166" NA NA NA
"4167" NA NA NA
"4168" NA NA NA
"4169" NA NA NA
"4170" NA NA NA
"4171" NA NA NA
"4172" NA NA NA
"4173" NA NA NA
"4174" NA NA NA
"4175" NA NA NA
"4176" NA NA NA
"4177" NA NA NA
"4178" NA NA NA
"4179" NA NA NA
"4180" NA NA NA
"4181" NA NA NA
"4182" NA NA NA
"4183" NA NA NA
"4184" NA NA NA
"4185" NA NA NA
"4186" NA NA NA
"4187" NA NA NA
"4188" NA NA NA
"4189" NA NA NA
"4190" NA NA NA
"4191" NA NA NA
"4192" NA NA NA
"4193" NA NA NA
"4194" NA NA NA
"4195" NA NA NA
"4196" NA NA NA
"4197" NA NA NA
"4198" NA NA NA
"4199" NA NA NA
"4200" NA NA NA
"4201" NA NA NA
"4202" NA NA NA
"4203" NA NA NA
"4204" NA NA NA
"4205" NA NA NA
"4206" NA NA NA
"4207" NA NA NA
"4208" NA NA NA
"4209" NA NA NA
"4210" NA NA NA
"4211" NA NA NA
"4212" NA NA NA
"4213" NA NA NA
"4214" NA NA NA
"4215" NA NA NA
"4216" NA NA NA
"4217" NA NA NA
"4218" NA NA NA
"4219" NA NA NA
"4220" NA NA NA
"4221" NA NA NA
"4222" NA NA NA
"4223" NA NA NA
"4224" NA NA NA
"4225" NA NA NA
"4226" NA NA NA
"4227" NA NA NA
"4228" NA NA NA
"4229" NA NA NA
"4230" NA NA NA
"4231" NA NA NA
"4232" NA NA NA
"4233" NA NA NA
"4234" NA NA NA
"4235" NA NA NA
"4236" NA NA NA
"4237" NA NA NA
"4238" NA NA NA
"4239" NA NA NA
"4240" NA NA NA
"4241" NA NA NA
"4242" NA NA NA
"4243" NA NA NA
"4244" NA NA NA
"4245" NA NA NA
"4246" NA NA NA
"4247" NA NA NA
"4248" NA NA NA
"4249" NA NA NA
"4250" NA NA NA
"4251" NA NA NA
"4252" NA NA NA
"4253" NA NA NA
"4254" NA NA NA
"4255" NA NA NA
"4256" NA NA NA
"4257" NA NA NA
"4258" NA NA NA
"4259" NA NA NA
"4260" NA NA NA
"4261" NA NA NA
"4262" NA NA NA
"4263" NA NA NA
"4264" NA NA NA
"4265" NA NA NA
"4266" NA NA NA
"4267" NA NA NA
"4268" NA NA NA
"4269" NA NA NA
"4270" NA NA NA
"4271" NA NA NA
"4272" NA NA NA
"4273" NA NA NA
"4274" NA NA NA
"4275" NA NA NA
"4276" NA NA NA
"4277" NA NA NA
"4278" NA NA NA
"4279" NA NA NA
"4280" NA NA NA
"4281" NA NA NA
"4282" NA NA NA
"4283" NA NA NA
"4284" NA NA NA
"4285" NA NA NA
"4286" NA NA NA
"4287" NA NA NA
"4288" NA NA NA
"4289" NA NA NA
"4290" NA NA NA
"4291" NA NA NA
"4292" NA NA NA
"4293" NA NA NA
"4294" NA NA NA
"4295" NA NA NA
"4296" NA NA NA
"4297" NA NA NA
"4298" NA NA NA
"4299" NA NA NA
"4300" NA NA NA
"4301" NA NA NA
"4302" NA NA NA
"4303" NA NA NA
"4304" NA NA NA
"4305" NA NA NA
"4306" NA NA NA
"4307" NA NA NA
"4308" NA NA NA
"4309" NA NA NA
"4310" NA NA NA
"4311" NA NA NA
"4312" NA NA NA
"4313" NA NA NA
"4314" NA NA NA
"4315" NA NA NA
"4316" NA NA NA
"4317" NA NA NA
"4318" NA NA NA
"4319" NA NA NA
"4320" NA NA NA
"4321" NA NA NA
"4322" NA NA NA
"4323" NA NA NA
"4324" NA NA NA
"4325" NA NA NA
"4326" NA NA NA
"4327" NA NA NA
"4328" NA NA NA
"4329" NA NA NA
"4330" NA NA NA
"4331" NA NA NA
"4332" NA NA NA
"4333" NA NA NA
"4334" NA NA NA
"4335" NA NA NA
"4336" NA NA NA
"4337" NA NA NA
"4338" NA NA NA
"4339" NA NA NA
"4340" NA NA NA
"4341" NA NA NA
"4342" NA NA NA
"4343" NA NA NA
"4344" NA NA NA
"4345" NA NA NA
"4346" NA NA NA
"4347" NA NA NA
"4348" NA NA NA
"4349" NA NA NA
"4350" NA NA NA
"4351" NA NA NA
"4352" NA NA NA
"4353" NA NA NA
"4354" NA NA NA
"4355" NA NA NA
"4356" NA NA NA
"4357" NA NA NA
"4358" NA NA NA
"4359" NA NA NA
"4360" NA NA NA
"4361" NA NA NA
"4362" NA NA NA
"4363" NA NA NA
"4364" NA NA NA
"4365" NA NA NA
"4366" NA NA NA
"4367" NA NA NA
"4368" NA NA NA
"4369" NA NA NA
"4370" NA NA NA
"4371" NA NA NA
"4372" NA NA NA
"4373" NA NA NA
"4374" NA NA NA
"4375" NA NA NA
"4376" NA NA NA
"4377" NA NA NA
"4378" NA NA NA
"4379" NA NA NA
"4380" NA NA NA
"4381" NA NA NA
"4382" NA NA NA
"4383" NA NA NA
"4384" NA NA NA
"4385" NA NA NA
"4386" NA NA NA
"4387" NA NA NA
"4388" NA NA NA
"4389" NA NA NA
"4390" NA NA NA
"4391" NA NA NA
"4392" NA NA NA
"4393" NA NA NA
"4394" NA NA NA
"4395" NA NA NA
"4396" NA NA NA
"4397" NA NA NA
"4398" NA NA NA
"4399" NA NA NA
"4400" NA NA NA
"4401" NA NA NA
"4402" NA NA NA
"4403" NA NA NA
"4404" NA NA NA
"4405" NA NA NA
"4406" NA NA NA
"4407" NA NA NA
"4408" NA NA NA
"4409" NA NA NA
"4410" NA NA NA
"4411" NA NA NA
"4412" NA NA NA
"4413" NA NA NA
"4414" NA NA NA
"4415" NA NA NA
"4416" NA NA NA
"4417" NA NA NA
"4418" NA NA NA
"4419" NA NA NA
"4420" NA NA NA
"4421" NA NA NA
"4422" NA NA NA
"4423" NA NA NA
"4424" NA NA NA
"4425" NA NA NA
"4426" NA NA NA
"4427" NA NA NA
"4428" NA NA NA
"4429" NA NA NA
"4430" NA NA NA
"4431" NA NA NA
"4432" NA NA NA
"4433" NA NA NA
"4434" NA NA NA
"4435" NA NA NA
"4436" NA NA NA
"4437" NA NA NA
"4438" NA NA NA
"4439" NA NA NA
"4440" NA NA NA
"4441" NA NA NA
"4442" NA NA NA
"4443" NA NA NA
"4444" NA NA NA
"4445" NA NA NA
"4446" NA NA NA
"4447" NA NA NA
"4448" NA NA NA
"4449" NA NA NA
"4450" NA NA NA
"4451" NA NA NA
"4452" NA NA NA
"4453" NA NA NA
"4454" NA NA NA
"4455" NA NA NA
"4456" NA NA NA
"4457" NA NA NA
"4458" NA NA NA
"4459" NA NA NA
"4460" NA NA NA
"4461" NA NA NA
"4462" NA NA NA
"4463" NA NA NA
"4464" NA NA NA
"4465" NA NA NA
"4466" NA NA NA
"4467" NA NA NA
"4468" NA NA NA
"4469" NA NA NA
"4470" NA NA NA
"4471" NA NA NA
"4472" NA NA NA
"4473" NA NA NA
"4474" NA NA NA
"4475" NA NA NA
"4476" NA NA NA
"4477" NA NA NA
"4478" NA NA NA
"4479" NA NA NA
"4480" NA NA NA
"4481" NA NA NA
"4482" NA NA NA
"4483" NA NA NA
"4484" NA NA NA
"4485" NA NA NA
"4486" NA NA NA
"4487" NA NA NA
"4488" NA NA NA
"4489" NA NA NA
"4490" NA NA NA
"4491" NA NA NA
"4492" NA NA NA
"4493" NA NA NA
"4494" NA NA NA
"4495" NA NA NA
"4496" NA NA NA
"4497" NA NA NA
"4498" NA NA NA
"4499" NA NA NA
"4500" NA NA NA
"4501" NA NA NA
"4502" NA NA NA
"4503" NA NA NA
"4504" NA NA NA
"4505" NA NA NA
"4506" NA NA NA
"4507" NA NA NA
"4508" NA NA NA
"4509" NA NA NA
"4510" NA NA NA
"4511" NA NA NA
"4512" NA NA NA
"4513" NA NA NA
"4514" NA NA NA
"4515" NA NA NA
"4516" NA NA NA
"4517" NA NA NA
"4518" NA NA NA
"4519" NA NA NA
"4520" NA NA NA
"4521" NA NA NA
"4522" NA NA NA
"4523" NA NA NA
"4524" NA NA NA
"4525" NA NA NA
"4526" NA NA NA
"4527" NA NA NA
"4528" NA NA NA
"4529" NA NA NA
"4530" NA NA NA
"4531" NA NA NA
"4532" NA NA NA
"4533" NA NA NA
"4534" NA NA NA
"4535" NA NA NA
"4536" NA NA NA
"4537" NA NA NA
"4538" NA NA NA
"4539" NA NA NA
"4540" NA NA NA
"4541" NA NA NA
"4542" NA NA NA
"4543" NA NA NA
"4544" NA NA NA
"4545" NA NA NA
"4546" NA NA NA
"4547" NA NA NA
"4548" NA NA NA
"4549" NA NA NA
"4550" NA NA NA
"4551" NA NA NA
"4552" NA NA NA
"4553" NA NA NA
"4554" NA NA NA
"4555" NA NA NA
"4556" NA NA NA
"4557" NA NA NA
"4558" NA NA NA
"4559" NA NA NA
"4560" NA NA NA
"4561" NA NA NA
"4562" NA NA NA
"4563" NA NA NA
"4564" NA NA NA
"4565" NA NA NA
"4566" NA NA NA
"4567" NA NA NA
"4568" NA NA NA
"4569" NA NA NA
"4570" NA NA NA
"4571" NA NA NA
"4572" NA NA NA
"4573" NA NA NA
"4574" NA NA NA
"4575" NA NA NA
"4576" NA NA NA
"4577" NA NA NA
"4578" NA NA NA
"4579" NA NA NA
"4580" NA NA NA
"4581" NA NA NA
"4582" NA NA NA
"4583" NA NA NA
"4584" NA NA NA
"4585" NA NA NA
"4586" NA NA NA
"4587" NA NA NA
"4588" NA NA NA
"4589" NA NA NA
"4590" NA NA NA
"4591" NA NA NA
"4592" NA NA NA
"4593" NA NA NA
"4594" NA NA NA
"4595" NA NA NA
"4596" NA NA NA
"4597" NA NA NA
"4598" NA NA NA
"4599" NA NA NA
"4600" NA NA NA
"4601" NA NA NA
"4602" NA NA NA
"4603" NA NA NA
"4604" NA NA NA
"4605" NA NA NA
"4606" NA NA NA
"4607" NA NA NA
"4608" NA NA NA
"4609" NA NA NA
"4610" NA NA NA
"4611" NA NA NA
"4612" NA NA NA
"4613" NA NA NA
"4614" NA NA NA
"4615" NA NA NA
"4616" NA NA NA
"4617" NA NA NA
"4618" NA NA NA
"4619" NA NA NA
"4620" NA NA NA
"4621" NA NA NA
"4622" NA NA NA
"4623" NA NA NA
"4624" NA NA NA
"4625" NA NA NA
"4626" NA NA NA
"4627" NA NA NA
"4628" NA NA NA
"4629" NA NA NA
"4630" NA NA NA
"4631" NA NA NA
"4632" NA NA NA
"4633" NA NA NA
"4634" NA NA NA
"4635" NA NA NA
"4636" NA NA NA
"4637" NA NA NA
"4638" NA NA NA
"4639" NA NA NA
"4640" NA NA NA
"4641" NA NA NA
"4642" NA NA NA
"4643" NA NA NA
"4644" NA NA NA
"4645" NA NA NA
"4646" NA NA NA
"4647" NA NA NA
"4648" NA NA NA
"4649" NA NA NA
"4650" NA NA NA
"4651" NA NA NA
"4652" NA NA NA
"4653" NA NA NA
"4654" NA NA NA
"4655" NA NA NA
"4656" NA NA NA
"4657" NA NA NA
"4658" NA NA NA
"4659" NA NA NA
"4660" NA NA NA
"4661" NA NA NA
"4662" NA NA NA
"4663" NA NA NA
"4664" NA NA NA
"4665" NA NA NA
"4666" NA NA NA
"4667" NA NA NA
"4668" NA NA NA
"4669" NA NA NA
"4670" NA NA NA
"4671" NA NA NA
"4672" NA NA NA
"4673" NA NA NA
"4674" NA NA NA
"4675" NA NA NA
"4676" NA NA NA
"4677" NA NA NA
"4678" NA NA NA
"4679" NA NA NA
"4680" NA NA NA
"4681" NA NA NA
"4682" NA NA NA
"4683" NA NA NA
"4684" NA NA NA
"4685" NA NA NA
"4686" NA NA NA
"4687" NA NA NA
"4688" NA NA NA
"4689" NA NA NA
"4690" NA NA NA
"4691" NA NA NA
"4692" NA NA NA
"4693" NA NA NA
"4694" NA NA NA
"4695" NA NA NA
"4696" NA NA NA
"4697" NA NA NA
"4698" NA NA NA
"4699" NA NA NA
"4700" NA NA NA
"4701" NA NA NA
"4702" NA NA NA
"4703" NA NA NA
"4704" NA NA NA
"4705" NA NA NA
"4706" NA NA NA
"4707" NA NA NA
"4708" NA NA NA
"4709" NA NA NA
"4710" NA NA NA
"4711" NA NA NA
"4712" NA NA NA
"4713" NA NA NA
"4714" NA NA NA
"4715" NA NA NA
"4716" NA NA NA
"4717" NA NA NA
"4718" NA NA NA
"4719" NA NA NA
"4720" NA NA NA
"4721" NA NA NA
"4722" NA NA NA
"4723" NA NA NA
"4724" NA NA NA
"4725" NA NA NA
"4726" NA NA NA
"4727" NA NA NA
"4728" NA NA NA
"4729" NA NA NA
"4730" NA NA NA
"4731" NA NA NA
"4732" NA NA NA
"4733" NA NA NA
"4734" NA NA NA
"4735" NA NA NA
"4736" NA NA NA
"4737" NA NA NA
"4738" NA NA NA
"4739" NA NA NA
"4740" NA NA NA
"4741" NA NA NA
"4742" NA NA NA
"4743" NA NA NA
"4744" NA NA NA
"4745" NA NA NA
"4746" NA NA NA
"4747" NA NA NA
"4748" NA NA NA
"4749" NA NA NA
"4750" NA NA NA
"4751" NA NA NA
"4752" NA NA NA
"4753" NA NA NA
"4754" NA NA NA
"4755" NA NA NA
"4756" NA NA NA
"4757" NA NA NA
"4758" NA NA NA
"4759" NA NA NA
"4760" NA NA NA
"4761" NA NA NA
"4762" NA NA NA
"4763" NA NA NA
"4764" NA NA NA
"4765" NA NA NA
"4766" NA NA NA
"4767" NA NA NA
"4768" NA NA NA
"4769" NA NA NA
"4770" NA NA NA
"4771" NA NA NA
"4772" NA NA NA
"4773" NA NA NA
"4774" NA NA NA
"4775" NA NA NA
"4776" NA NA NA
"4777" NA NA NA
"4778" NA NA NA
"4779" NA NA NA
"4780" NA NA NA
"4781" NA NA NA
"4782" NA NA NA
"4783" NA NA NA
"4784" NA NA NA
"4785" NA NA NA
"4786" NA NA NA
"4787" NA NA NA
"4788" NA NA NA
"4789" NA NA NA
"4790" NA NA NA
"4791" NA NA NA
"4792" NA NA NA
"4793" NA NA NA
"4794" NA NA NA
"4795" NA NA NA
"4796" NA NA NA
"4797" NA NA NA
"4798" NA NA NA
"4799" NA NA NA
"4800" NA NA NA
"4801" NA NA NA
"4802" NA NA NA
"4803" NA NA NA
"4804" NA NA NA
"4805" NA NA NA
"4806" NA NA NA
"4807" NA NA NA
"4808" NA NA NA
"4809" NA NA NA
"4810" NA NA NA
"4811" NA NA NA
"4812" NA NA NA
"4813" NA NA NA
"4814" NA NA NA
"4815" NA NA NA
"4816" NA NA NA
"4817" NA NA NA
"4818" NA NA NA
"4819" NA NA NA
"4820" NA NA NA
"4821" NA NA NA
"4822" NA NA NA
"4823" NA NA NA
"4824" NA NA NA
"4825" NA NA NA
"4826" NA NA NA
"4827" NA NA NA
"4828" NA NA NA
"4829" NA NA NA
"4830" NA NA NA
"4831" NA NA NA
"4832" NA NA NA
"4833" NA NA NA
"4834" NA NA NA
"4835" NA NA NA
"4836" NA NA NA
"4837" NA NA NA
"4838" NA NA NA
"4839" NA NA NA
"4840" NA NA NA
"4841" NA NA NA
"4842" NA NA NA
"4843" NA NA NA
"4844" NA NA NA
"4845" NA NA NA
"4846" NA NA NA
"4847" NA NA NA
"4848" NA NA NA
"4849" NA NA NA
"4850" NA NA NA
"4851" NA NA NA
"4852" NA NA NA
"4853" NA NA NA
"4854" NA NA NA
"4855" NA NA NA
"4856" NA NA NA
"4857" NA NA NA
"4858" NA NA NA
"4859" NA NA NA
"4860" NA NA NA
"4861" NA NA NA
"4862" NA NA NA
"4863" NA NA NA
"4864" NA NA NA
"4865" NA NA NA
"4866" NA NA NA
"4867" NA NA NA
"4868" NA NA NA
"4869" NA NA NA
"4870" NA NA NA
"4871" NA NA NA
"4872" NA NA NA
"4873" NA NA NA
"4874" NA NA NA
"4875" NA NA NA
"4876" NA NA NA
"4877" NA NA NA
"4878" NA NA NA
"4879" NA NA NA
"4880" NA NA NA
"4881" NA NA NA
"4882" NA NA NA
"4883" NA NA NA
"4884" NA NA NA
"4885" NA NA NA
"4886" NA NA NA
"4887" NA NA NA
"4888" NA NA NA
"4889" NA NA NA
"4890" NA NA NA
"4891" NA NA NA
"4892" NA NA NA
"4893" NA NA NA
"4894" NA NA NA
"4895" NA NA NA
"4896" NA NA NA
"4897" NA NA NA
"4898" NA NA NA
"4899" NA NA NA
"4900" NA NA NA
"4901" NA NA NA
"4902" NA NA NA
"4903" NA NA NA
"4904" NA NA NA
"4905" NA NA NA
"4906" NA NA NA
"4907" NA NA NA
"4908" NA NA NA
"4909" NA NA NA
"4910" NA NA NA
"4911" NA NA NA
"4912" NA NA NA
"4913" NA NA NA
"4914" NA NA NA
"4915" NA NA NA
"4916" NA NA NA
"4917" NA NA NA
"4918" NA NA NA
"4919" NA NA NA
"4920" NA NA NA
"4921" NA NA NA
"4922" NA NA NA
"4923" NA NA NA
"4924" NA NA NA
"4925" NA NA NA
"4926" NA NA NA
"4927" NA NA NA
"4928" NA NA NA
"4929" NA NA NA
"4930" NA NA NA
"4931" NA NA NA
"4932" NA NA NA
"4933" NA NA NA
"4934" NA NA NA
"4935" NA NA NA
"4936" NA NA NA
"4937" NA NA NA
"4938" NA NA NA
"4939" NA NA NA
"4940" NA NA NA
"4941" NA NA NA
"4942" NA NA NA
"4943" NA NA NA
"4944" NA NA NA
"4945" NA NA NA
"4946" NA NA NA
"4947" NA NA NA
"4948" NA NA NA
"4949" NA NA NA
"4950" NA NA NA
"4951" NA NA NA
"4952" NA NA NA
"4953" NA NA NA
"4954" NA NA NA
"4955" NA NA NA
"4956" NA NA NA
"4957" NA NA NA
"4958" NA NA NA
"4959" NA NA NA
"4960" NA NA NA
"4961" NA NA NA
"4962" NA NA NA
"4963" NA NA NA
"4964" NA NA NA
"4965" NA NA NA
"4966" NA NA NA
"4967" NA NA NA
"4968" NA NA NA
"4969" NA NA NA
"4970" NA NA NA
"4971" NA NA NA
"4972" NA NA NA
"4973" NA NA NA
"4974" NA NA NA
"4975" NA NA NA
"4976" NA NA NA
"4977" NA NA NA
"4978" NA NA NA
"4979" NA NA NA
"4980" NA NA NA
"4981" NA NA NA
"4982" NA NA NA
"4983" NA NA NA
"4984" NA NA NA
"4985" NA NA NA
"4986" NA NA NA
"4987" NA NA NA
"4988" NA NA NA
"4989" NA NA NA
"4990" NA NA NA
"4991" NA NA NA
"4992" NA NA NA
"4993" NA NA NA
"4994" NA NA NA
"4995" NA NA NA
"4996" NA NA NA
"4997" NA NA NA
"4998" NA NA NA
"4999" NA NA NA
"5000" NA NA NA
"5001" NA NA NA
"5002" NA NA NA
"5003" NA NA NA
"5004" NA NA NA
"5005" NA NA NA
"5006" NA NA NA
"5007" NA NA NA
"5008" NA NA NA
"5009" NA NA NA
"5010" NA NA NA
"5011" NA NA NA
"5012" NA NA NA
"5013" NA NA NA
"5014" NA NA NA
"5015" NA NA NA
"5016" NA NA NA
"5017" NA NA NA
"5018" NA NA NA
"5019" NA NA NA
"5020" NA NA NA
"5021" NA NA NA
"5022" NA NA NA
"5023" NA NA NA
"5024" NA NA NA
"5025" NA NA NA
"5026" NA NA NA
"5027" NA NA NA
"5028" NA NA NA
"5029" NA NA NA
"5030" NA NA NA
"5031" NA NA NA
"5032" NA NA NA
"5033" NA NA NA
"5034" NA NA NA
"5035" NA NA NA
"5036" NA NA NA
"5037" NA NA NA
"5038" NA NA NA
"5039" NA NA NA
"5040" NA NA NA
"5041" NA NA NA
"5042" NA NA NA
"5043" NA NA NA
"5044" NA NA NA
"5045" NA NA NA
"5046" NA NA NA
"5047" NA NA NA
"5048" NA NA NA
"5049" NA NA NA
"5050" NA NA NA
"5051" NA NA NA
"5052" NA NA NA
"5053" NA NA NA
"5054" NA NA NA
"5055" NA NA NA
"5056" NA NA NA
"5057" NA NA NA
"5058" NA NA NA
"5059" NA NA NA
"5060" NA NA NA
"5061" NA NA NA
"5062" NA NA NA
"5063" NA NA NA
"5064" NA NA NA
"5065" NA NA NA
"5066" NA NA NA
"5067" NA NA NA
"5068" NA NA NA
"5069" NA NA NA
"5070" NA NA NA
"5071" NA NA NA
"5072" NA NA NA
"5073" NA NA NA
"5074" NA NA NA
"5075" NA NA NA
"5076" NA NA NA
"5077" NA NA NA
"5078" NA NA NA
"5079" NA NA NA
"5080" NA NA NA
"5081" NA NA NA
"5082" NA NA NA
"5083" NA NA NA
"5084" NA NA NA
"5085" NA NA NA
"5086" NA NA NA
"5087" NA NA NA
"5088" NA NA NA
"5089" NA NA NA
"5090" NA NA NA
"5091" NA NA NA
"5092" NA NA NA
"5093" NA NA NA
"5094" NA NA NA
"5095" NA NA NA
"5096" NA NA NA
"5097" NA NA NA
"5098" NA NA NA
"5099" NA NA NA
"5100" NA NA NA
"5101" NA NA NA
"5102" NA NA NA
"5103" NA NA NA
"5104" NA NA NA
"5105" NA NA NA
"5106" NA NA NA
"5107" NA NA NA
"5108" NA NA NA
"5109" NA NA NA
"5110" NA NA NA
"5111" NA NA NA
"5112" NA NA NA
"5113" NA NA NA
"5114" NA NA NA
"5115" NA NA NA
"5116" NA NA NA
"5117" NA NA NA
"5118" NA NA NA
"5119" NA NA NA
"5120" NA NA NA
"5121" NA NA NA
"5122" NA NA NA
"5123" NA NA NA
"5124" NA NA NA
"5125" NA NA NA
"5126" NA NA NA
"5127" NA NA NA
"5128" NA NA NA
"5129" NA NA NA
"5130" NA NA NA
"5131" NA NA NA
"5132" NA NA NA
"5133" NA NA NA
"5134" NA NA NA
"5135" NA NA NA
"5136" NA NA NA
"5137" NA NA NA
"5138" NA NA NA
"5139" NA NA NA
"5140" NA NA NA
"5141" NA NA NA
"5142" NA NA NA
"5143" NA NA NA
"5144" NA NA NA
"5145" NA NA NA
"5146" NA NA NA
"5147" NA NA NA
"5148" NA NA NA
"5149" NA NA NA
"5150" NA NA NA
"5151" NA NA NA
"5152" NA NA NA
"5153" NA NA NA
"5154" NA NA NA
"5155" NA NA NA
"5156" NA NA NA
"5157" NA NA NA
"5158" NA NA NA
"5159" NA NA NA
"5160" NA NA NA
"5161" NA NA NA
"5162" NA NA NA
"5163" NA NA NA
"5164" NA NA NA
"5165" NA NA NA
"5166" NA NA NA
"5167" NA NA NA
"5168" NA NA NA
"5169" NA NA NA
"5170" NA NA NA
"5171" NA NA NA
"5172" NA NA NA
"5173" NA NA NA
"5174" NA NA NA
"5175" NA NA NA
"5176" NA NA NA
"5177" NA NA NA
"5178" NA NA NA
"5179" NA NA NA
"5180" NA NA NA
"5181" NA NA NA
"5182" NA NA NA
"5183" NA NA NA
"5184" NA NA NA
"5185" NA NA NA
"5186" NA NA NA
"5187" NA NA NA
"5188" NA NA NA
"5189" NA NA NA
"5190" NA NA NA
"5191" NA NA NA
"5192" NA NA NA
"5193" NA NA NA
"5194" NA NA NA
"5195" NA NA NA
"5196" NA NA NA
"5197" NA NA NA
"5198" NA NA NA
"5199" NA NA NA
"5200" NA NA NA
"5201" NA NA NA
"5202" NA NA NA
"5203" NA NA NA
"5204" NA NA NA
"5205" NA NA NA
"5206" NA NA NA
"5207" NA NA NA
"5208" NA NA NA
"5209" NA NA NA
"5210" NA NA NA
"5211" NA NA NA
"5212" NA NA NA
"5213" NA NA NA
"5214" NA NA NA
"5215" NA NA NA
"5216" NA NA NA
"5217" NA NA NA
"5218" NA NA NA
"5219" NA NA NA
"5220" NA NA NA
"5221" NA NA NA
"5222" NA NA NA
"5223" NA NA NA
"5224" NA NA NA
"5225" NA NA NA
"5226" NA NA NA
"5227" NA NA NA
"5228" NA NA NA
"5229" NA NA NA
"5230" NA NA NA
"5231" NA NA NA
"5232" NA NA NA
"5233" NA NA NA
"5234" NA NA NA
"5235" NA NA NA
"5236" NA NA NA
"5237" NA NA NA
"5238" NA NA NA
"5239" NA NA NA
"5240" NA NA NA
"5241" NA NA NA
"5242" NA NA NA
"5243" NA NA NA
"5244" NA NA NA
"5245" NA NA NA
"5246" NA NA NA
"5247" NA NA NA
"5248" NA NA NA
"5249" NA NA NA
"5250" NA NA NA
"5251" NA NA NA
"5252" NA NA NA
"5253" NA NA NA
"5254" NA NA NA
"5255" NA NA NA
"5256" NA NA NA
"5257" NA NA NA
"5258" NA NA NA
"5259" NA NA NA
"5260" NA NA NA
"5261" NA NA NA
"5262" NA NA NA
"5263" NA NA NA
"5264" NA NA NA
"5265" NA NA NA
"5266" NA NA NA
"5267" NA NA NA
"5268" NA NA NA
"5269" NA NA NA
"5270" NA NA NA
"5271" NA NA NA
"5272" NA NA NA
"5273" NA NA NA
"5274" NA NA NA
"5275" NA NA NA
"5276" NA NA NA
"5277" NA NA NA
"5278" NA NA NA
"5279" NA NA NA
"5280" NA NA NA
"5281" NA NA NA
"5282" NA NA NA
"5283" NA NA NA
"5284" NA NA NA
"5285" NA NA NA
"5286" NA NA NA
"5287" NA NA NA
"5288" NA NA NA
"5289" NA NA NA
"5290" NA NA NA
"5291" NA NA NA
"5292" NA NA NA
"5293" NA NA NA
"5294" NA NA NA
"5295" NA NA NA
"5296" NA NA NA
"5297" NA NA NA
"5298" NA NA NA
"5299" NA NA NA
"5300" NA NA NA
"5301" NA NA NA
"5302" NA NA NA
"5303" NA NA NA
"5304" NA NA NA
"5305" NA NA NA
"5306" NA NA NA
"5307" NA NA NA
"5308" NA NA NA
"5309" NA NA NA
"5310" NA NA NA
"5311" NA NA NA
"5312" NA NA NA
"5313" NA NA NA
"5314" NA NA NA
"5315" NA NA NA
"5316" NA NA NA
"5317" NA NA NA
"5318" NA NA NA
"5319" NA NA NA
"5320" NA NA NA
"5321" NA NA NA
"5322" NA NA NA
"5323" NA NA NA
"5324" NA NA NA
"5325" NA NA NA
"5326" NA NA NA
"5327" NA NA NA
"5328" NA NA NA
"5329" NA NA NA
"5330" NA NA NA
"5331" NA NA NA
"5332" NA NA NA
"5333" NA NA NA
"5334" NA NA NA
"5335" NA NA NA
"5336" NA NA NA
"5337" NA NA NA
"5338" NA NA NA
"5339" NA NA NA
"5340" NA NA NA
"5341" NA NA NA
"5342" NA NA NA
"5343" NA NA NA
"5344" NA NA NA
"5345" NA NA NA
"5346" NA NA NA
"5347" NA NA NA
"5348" NA NA NA
"5349" NA NA NA
"5350" NA NA NA
"5351" NA NA NA
"5352" NA NA NA
"5353" NA NA NA
"5354" NA NA NA
"5355" NA NA NA
"5356" NA NA NA
"5357" NA NA NA
"5358" NA NA NA
"5359" NA NA NA
"5360" NA NA NA
"5361" NA NA NA
"5362" NA NA NA
"5363" NA NA NA
"5364" NA NA NA
"5365" NA NA NA
"5366" NA NA NA
"5367" NA NA NA
"5368" NA NA NA
"5369" NA NA NA
"5370" NA NA NA
"5371" NA NA NA
"5372" NA NA NA
"5373" NA NA NA
"5374" NA NA NA
"5375" NA NA NA
"5376" NA NA NA
"5377" NA NA NA
"5378" NA NA NA
"5379" NA NA NA
"5380" NA NA NA
"5381" NA NA NA
"5382" NA NA NA
"5383" NA NA NA
"5384" NA NA NA
"5385" NA NA NA
"5386" NA NA NA
"5387" NA NA NA
"5388" NA NA NA
"5389" NA NA NA
"5390" NA NA NA
"5391" NA NA NA
"5392" NA NA NA
"5393" NA NA NA
"5394" NA NA NA
"5395" NA NA NA
"5396" NA NA NA
"5397" NA NA NA
"5398" NA NA NA
"5399" NA NA NA
"5400" NA NA NA
"5401" NA NA NA
"5402" NA NA NA
"5403" NA NA NA
"5404" NA NA NA
"5405" NA NA NA
"5406" NA NA NA
"5407" NA NA NA
"5408" NA NA NA
"5409" NA NA NA
"5410" NA NA NA
"5411" NA NA NA
"5412" NA NA NA
"5413" NA NA NA
"5414" NA NA NA
"5415" NA NA NA
"5416" NA NA NA
"5417" NA NA NA
"5418" NA NA NA
"5419" NA NA NA
"5420" NA NA NA
"5421" NA NA NA
"5422" NA NA NA
"5423" NA NA NA
"5424" NA NA NA
"5425" NA NA NA
"5426" NA NA NA
"5427" NA NA NA
"5428" NA NA NA
"5429" NA NA NA
"5430" NA NA NA
"5431" NA NA NA
"5432" NA NA NA
"5433" NA NA NA
"5434" NA NA NA
"5435" NA NA NA
"5436" NA NA NA
"5437" NA NA NA
"5438" NA NA NA
"5439" NA NA NA
"5440" NA NA NA
"5441" NA NA NA
"5442" NA NA NA
"5443" NA NA NA
"5444" NA NA NA
"5445" NA NA NA
"5446" NA NA NA
"5447" NA NA NA
"5448" NA NA NA
"5449" NA NA NA
"5450" NA NA NA
"5451" NA NA NA
"5452" NA NA NA
"5453" NA NA NA
"5454" NA NA NA
"5455" NA NA NA
"5456" NA NA NA
"5457" NA NA NA
"5458" NA NA NA
"5459" NA NA NA
"5460" NA NA NA
"5461" NA NA NA
"5462" NA NA NA
"5463" NA NA NA
"5464" NA NA NA
"5465" NA NA NA
"5466" NA NA NA
"5467" NA NA NA
"5468" NA NA NA
"5469" NA NA NA
"5470" NA NA NA
"5471" NA NA NA
"5472" NA NA NA
"5473" NA NA NA
"5474" NA NA NA
"5475" NA NA NA
"5476" NA NA NA
"5477" NA NA NA
"5478" NA NA NA
"5479" NA NA NA
"5480" NA NA NA
"5481" NA NA NA
"5482" NA NA NA
"5483" NA NA NA
"5484" NA NA NA
"5485" NA NA NA
"5486" NA NA NA
"5487" NA NA NA
"5488" NA NA NA
"5489" NA NA NA
"5490" NA NA NA
"5491" NA NA NA
"5492" NA NA NA
"5493" NA NA NA
"5494" NA NA NA
"5495" NA NA NA
"5496" NA NA NA
"5497" NA NA NA
"5498" NA NA NA
"5499" NA NA NA
"5500" NA NA NA
"5501" NA NA NA
"5502" NA NA NA
"5503" NA NA NA
"5504" NA NA NA
"5505" NA NA NA
"5506" NA NA NA
"5507" NA NA NA
"5508" NA NA NA
"5509" NA NA NA
"5510" NA NA NA
"5511" NA NA NA
"5512" NA NA NA
"5513" NA NA NA
"5514" NA NA NA
"5515" NA NA NA
"5516" NA NA NA
"5517" NA NA NA
"5518" NA NA NA
"5519" NA NA NA
"5520" NA NA NA
"5521" NA NA NA
"5522" NA NA NA
"5523" NA NA NA
"5524" NA NA NA
"5525" NA NA NA
"5526" NA NA NA
"5527" NA NA NA
"5528" NA NA NA
"5529" NA NA NA
"5530" NA NA NA
"5531" NA NA NA
"5532" NA NA NA
"5533" NA NA NA
"5534" NA NA NA
"5535" NA NA NA
"5536" NA NA NA
"5537" NA NA NA
"5538" NA NA NA
"5539" NA NA NA
"5540" NA NA NA
"5541" NA NA NA
"5542" NA NA NA
"5543" NA NA NA
"5544" NA NA NA
"5545" NA NA NA
"5546" NA NA NA
"5547" NA NA NA
"5548" NA NA NA
"5549" NA NA NA
"5550" NA NA NA
"5551" NA NA NA
"5552" NA NA NA
"5553" NA NA NA
"5554" NA NA NA
"5555" NA NA NA
"5556" NA NA NA
"5557" NA NA NA
"5558" NA NA NA
"5559" NA NA NA
"5560" NA NA NA
"5561" NA NA NA
"5562" NA NA NA
"5563" NA NA NA
"5564" NA NA NA
"5565" NA NA NA
"5566" NA NA NA
"5567" NA NA NA
"5568" NA NA NA
"5569" NA NA NA
"5570" NA NA NA
"5571" NA NA NA
"5572" NA NA NA
"5573" NA NA NA
"5574" NA NA NA
"5575" NA NA NA
"5576" NA NA NA
"5577" NA NA NA
"5578" NA NA NA
"5579" NA NA NA
"5580" NA NA NA
"5581" NA NA NA
"5582" NA NA NA
"5583" NA NA NA
"5584" NA NA NA
"5585" NA NA NA
"5586" NA NA NA
"5587" NA NA NA
"5588" NA NA NA
"5589" NA NA NA
"5590" NA NA NA
"5591" NA NA NA
"5592" NA NA NA
"5593" NA NA NA
"5594" NA NA NA
"5595" NA NA NA
"5596" NA NA NA
"5597" NA NA NA
"5598" NA NA NA
"5599" NA NA NA
"5600" NA NA NA
"5601" NA NA NA
"5602" NA NA NA
"5603" NA NA NA
"5604" NA NA NA
"5605" NA NA NA
"5606" NA NA NA
"5607" NA NA NA
"5608" NA NA NA
"5609" NA NA NA
"5610" NA NA NA
"5611" NA NA NA
"5612" NA NA NA
"5613" NA NA NA
"5614" NA NA NA
"5615" NA NA NA
"5616" NA NA NA
"5617" NA NA NA
"5618" NA NA NA
"5619" NA NA NA
"5620" NA NA NA
"5621" NA NA NA
"5622" NA NA NA
"5623" NA NA NA
"5624" NA NA NA
"5625" NA NA NA
"5626" NA NA NA
"5627" NA NA NA
"5628" NA NA NA
"5629" NA NA NA
"5630" NA NA NA
"5631" NA NA NA
"5632" NA NA NA
"5633" NA NA NA
"5634" NA NA NA
"5635" NA NA NA
"5636" NA NA NA
"5637" NA NA NA
"5638" NA NA NA
"5639" NA NA NA
"5640" NA NA NA
"5641" NA NA NA
"5642" NA NA NA
"5643" NA NA NA
"5644" NA NA NA
"5645" NA NA NA
"5646" NA NA NA
"5647" NA NA NA
"5648" NA NA NA
"5649" NA NA NA
"5650" NA NA NA
"5651" NA NA NA
"5652" NA NA NA
"5653" NA NA NA
"5654" NA NA NA
"5655" NA NA NA
"5656" NA NA NA
"5657" NA NA NA
"5658" NA NA NA
"5659" NA NA NA
"5660" NA NA NA
"5661" NA NA NA
"5662" NA NA NA
"5663" NA NA NA
"5664" NA NA NA
"5665" NA NA NA
"5666" NA NA NA
"5667" NA NA NA
"5668" NA NA NA
"5669" NA NA NA
"5670" NA NA NA
"5671" NA NA NA
"5672" NA NA NA
"5673" NA NA NA
"5674" NA NA NA
"5675" NA NA NA
"5676" NA NA NA
"5677" NA NA NA
"5678" NA NA NA
"5679" NA NA NA
"5680" NA NA NA
"5681" NA NA NA
"5682" NA NA NA
"5683" NA NA NA
"5684" NA NA NA
"5685" NA NA NA
"5686" NA NA NA
"5687" NA NA NA
"5688" NA NA NA
"5689" NA NA NA
"5690" NA NA NA
"5691" NA NA NA
"5692" NA NA NA
"5693" NA NA NA
"5694" NA NA NA
"5695" NA NA NA
"5696" NA NA NA
"5697" NA NA NA
"5698" NA NA NA
"5699" NA NA NA
"5700" NA NA NA
"5701" NA NA NA
"5702" NA NA NA
"5703" NA NA NA
"5704" NA NA NA
"5705" NA NA NA
"5706" NA NA NA
"5707" NA NA NA
"5708" NA NA NA
"5709" NA NA NA
"5710" NA NA NA
"5711" NA NA NA
"5712" NA NA NA
"5713" NA NA NA
"5714" NA NA NA
"5715" NA NA NA
"5716" NA NA NA
"5717" NA NA NA
"5718" NA NA NA
"5719" NA NA NA
"5720" NA NA NA
"5721" NA NA NA
"5722" NA NA NA
"5723" NA NA NA
"5724" NA NA NA
"5725" NA NA NA
"5726" NA NA NA
"5727" NA NA NA
"5728" NA NA NA
"5729" NA NA NA
"5730" NA NA NA
"5731" NA NA NA
"5732" NA NA NA
"5733" NA NA NA
"5734" NA NA NA
"5735" NA NA NA
"5736" NA NA NA
"5737" NA NA NA
"5738" NA NA NA
"5739" NA NA NA
"5740" NA NA NA
"5741" NA NA NA
"5742" NA NA NA
"5743" NA NA NA
"5744" NA NA NA
"5745" NA NA NA
"5746" NA NA NA
"5747" NA NA NA
"5748" NA NA NA
"5749" NA NA NA
"5750" NA NA NA
"5751" NA NA NA
"5752" NA NA NA
"5753" NA NA NA
"5754" NA NA NA
"5755" NA NA NA
"5756" NA NA NA
"5757" NA NA NA
"5758" NA NA NA
"5759" NA NA NA
"5760" NA NA NA
"5761" NA NA NA
"5762" NA NA NA
"5763" NA NA NA
"5764" NA NA NA
"5765" NA NA NA
"5766" NA NA NA
"5767" NA NA NA
"5768" NA NA NA
"5769" NA NA NA
"5770" NA NA NA
"5771" NA NA NA
"5772" NA NA NA
"5773" NA NA NA
"5774" NA NA NA
"5775" NA NA NA
"5776" NA NA NA
"5777" NA NA NA
"5778" NA NA NA
"5779" NA NA NA
"5780" NA NA NA
"5781" NA NA NA
"5782" NA NA NA
"5783" NA NA NA
"5784" NA NA NA
"5785" NA NA NA
"5786" NA NA NA
"5787" NA NA NA
"5788" NA NA NA
"5789" NA NA NA
"5790" NA NA NA
"5791" NA NA NA
"5792" NA NA NA
"5793" NA NA NA
"5794" NA NA NA
"5795" NA NA NA
"5796" NA NA NA
"5797" NA NA NA
"5798" NA NA NA
"5799" NA NA NA
"5800" NA NA NA
"5801" NA NA NA
"5802" NA NA NA
"5803" NA NA NA
"5804" NA NA NA
"5805" NA NA NA
"5806" NA NA NA
"5807" NA NA NA
"5808" NA NA NA
"5809" NA NA NA
"5810" NA NA NA
"5811" NA NA NA
"5812" NA NA NA
"5813" NA NA NA
"5814" NA NA NA
"5815" NA NA NA
"5816" NA NA NA
"5817" NA NA NA
"5818" NA NA NA
"5819" NA NA NA
"5820" NA NA NA
"5821" NA NA NA
"5822" NA NA NA
"5823" NA NA NA
"5824" NA NA NA
"5825" NA NA NA
"5826" NA NA NA
"5827" NA NA NA
"5828" NA NA NA
"5829" NA NA NA
"5830" NA NA NA
"5831" NA NA NA
"5832" NA NA NA
"5833" NA NA NA
"5834" NA NA NA
"5835" NA NA NA
"5836" NA NA NA
"5837" NA NA NA
"5838" NA NA NA
"5839" NA NA NA
"5840" NA NA NA
"5841" NA NA NA
"5842" NA NA NA
"5843" NA NA NA
"5844" NA NA NA
"5845" NA NA NA
"5846" NA NA NA
"5847" NA NA NA
"5848" NA NA NA
"5849" NA NA NA
"5850" NA NA NA
"5851" NA NA NA
"5852" NA NA NA
"5853" NA NA NA
"5854" NA NA NA
"5855" NA NA NA
"5856" NA NA NA
"5857" NA NA NA
"5858" NA NA NA
"5859" NA NA NA
"5860" NA NA NA
"5861" NA NA NA
"5862" NA NA NA
"5863" NA NA NA
"5864" NA NA NA
"5865" NA NA NA
"5866" NA NA NA
"5867" NA NA NA
"5868" NA NA NA
"5869" NA NA NA
"5870" NA NA NA
"5871" NA NA NA
"5872" NA NA NA
"5873" NA NA NA
"5874" NA NA NA
"5875" NA NA NA
"5876" NA NA NA
"5877" NA NA NA
"5878" NA NA NA
"5879" NA NA NA
"5880" NA NA NA
"5881" NA NA NA
"5882" NA NA NA
"5883" NA NA NA
"5884" NA NA NA
"5885" NA NA NA
"5886" NA NA NA
"5887" NA NA NA
"5888" NA NA NA
"5889" NA NA NA
"5890" NA NA NA
"5891" NA NA NA
"5892" NA NA NA
"5893" NA NA NA
"5894" NA NA NA
"5895" NA NA NA
"5896" NA NA NA
"5897" NA NA NA
"5898" NA NA NA
"5899" NA NA NA
"5900" NA NA NA
"5901" NA NA NA
"5902" NA NA NA
"5903" NA NA NA
"5904" NA NA NA
"5905" NA NA NA
"5906" NA NA NA
"5907" NA NA NA
"5908" NA NA NA
"5909" NA NA NA
"5910" NA NA NA
"5911" NA NA NA
"5912" NA NA NA
"5913" NA NA NA
"5914" NA NA NA
"5915" NA NA NA
"5916" NA NA NA
"5917" NA NA NA
"5918" NA NA NA
"5919" NA NA NA
"5920" NA NA NA
"5921" NA NA NA
"5922" NA NA NA
"5923" NA NA NA
"5924" NA NA NA
"5925" NA NA NA
"5926" NA NA NA
"5927" NA NA NA
"5928" NA NA NA
"5929" NA NA NA
"5930" NA NA NA
"5931" NA NA NA
"5932" NA NA NA
"5933" NA NA NA
"5934" NA NA NA
"5935" NA NA NA
"5936" NA NA NA
"5937" NA NA NA
"5938" NA NA NA
"5939" NA NA NA
"5940" NA NA NA
"5941" NA NA NA
"5942" NA NA NA
"5943" NA NA NA
"5944" NA NA NA
"5945" NA NA NA
"5946" NA NA NA
"5947" NA NA NA
"5948" NA NA NA
"5949" NA NA NA
"5950" NA NA NA
"5951" NA NA NA
"5952" NA NA NA
"5953" NA NA NA
"5954" NA NA NA
"5955" NA NA NA
"5956" NA NA NA
"5957" NA NA NA
"5958" NA NA NA
"5959" NA NA NA
"5960" NA NA NA
"5961" NA NA NA
"5962" NA NA NA
"5963" NA NA NA
"5964" NA NA NA
"5965" NA NA NA
"5966" NA NA NA
"5967" NA NA NA
"5968" NA NA NA
"5969" NA NA NA
"5970" NA NA NA
"5971" NA NA NA
"5972" NA NA NA
"5973" NA NA NA
"5974" NA NA NA
"5975" NA NA NA
"5976" NA NA NA
"5977" NA NA NA
"5978" NA NA NA
"5979" NA NA NA
"5980" NA NA NA
"5981" NA NA NA
"5982" NA NA NA
"5983" NA NA NA
"5984" NA NA NA
"5985" NA NA NA
"5986" NA NA NA
"5987" NA NA NA
"5988" NA NA NA
"5989" NA NA NA
"5990" NA NA NA
"5991" NA NA NA
"5992" NA NA NA
"5993" NA NA NA
"5994" NA NA NA
"5995" NA NA NA
"5996" NA NA NA
"5997" NA NA NA
"5998" NA NA NA
"5999" NA NA NA
"6000" NA NA NA
"6001" NA NA NA
"6002" NA NA NA
"6003" NA NA NA
"6004" NA NA NA
"6005" NA NA NA
"6006" NA NA NA
"6007" NA NA NA
"6008" NA NA NA
"6009" NA NA NA
"6010" NA NA NA
"6011" NA NA NA
"6012" NA NA NA
"6013" NA NA NA
"6014" NA NA NA
"6015" NA NA NA
"6016" NA NA NA
"6017" NA NA NA
"6018" NA NA NA
"6019" NA NA NA
"6020" NA NA NA
"6021" NA NA NA
"6022" NA NA NA
"6023" NA NA NA
"6024" NA NA NA
"6025" NA NA NA
"6026" NA NA NA
"6027" NA NA NA
"6028" NA NA NA
"6029" NA NA NA
"6030" NA NA NA
"6031" NA NA NA
"6032" NA NA NA
"6033" NA NA NA
"6034" NA NA NA
"6035" NA NA NA
"6036" NA NA NA
"6037" NA NA NA
"6038" NA NA NA
"6039" NA NA NA
"6040" NA NA NA
"6041" NA NA NA
"6042" NA NA NA
"6043" NA NA NA
"6044" NA NA NA
"6045" NA NA NA
"6046" NA NA NA
"6047" NA NA NA
"6048" NA NA NA
"6049" NA NA NA
"6050" NA NA NA
"6051" NA NA NA
"6052" NA NA NA
"6053" NA NA NA
"6054" NA NA NA
"6055" NA NA NA
"6056" NA NA NA
"6057" NA NA NA
"6058" NA NA NA
"6059" NA NA NA
"6060" NA NA NA
"6061" NA NA NA
"6062" NA NA NA
"6063" NA NA NA
"6064" NA NA NA
"6065" NA NA NA
"6066" NA NA NA
"6067" NA NA NA
"6068" NA NA NA
"6069" NA NA NA
"6070" NA NA NA
"6071" NA NA NA
"6072" NA NA NA
"6073" NA NA NA
"6074" NA NA NA
"6075" NA NA NA
"6076" NA NA NA
"6077" NA NA NA
"6078" NA NA NA
"6079" NA NA NA
"6080" NA NA NA
"6081" NA NA NA
"6082" NA NA NA
"6083" NA NA NA
"6084" NA NA NA
"6085" NA NA NA
"6086" NA NA NA
"6087" NA NA NA
"6088" NA NA NA
"6089" NA NA NA
"6090" NA NA NA
"6091" NA NA NA
"6092" NA NA NA
"6093" NA NA NA
"6094" NA NA NA
"6095" NA NA NA
"6096" NA NA NA
"6097" NA NA NA
"6098" NA NA NA
"6099" NA NA NA
"6100" NA NA NA
"6101" NA NA NA
"6102" NA NA NA
"6103" NA NA NA
"6104" NA NA NA
"6105" NA NA NA
"6106" NA NA NA
"6107" NA NA NA
"6108" NA NA NA
"6109" NA NA NA
"6110" NA NA NA
"6111" NA NA NA
"6112" NA NA NA
"6113" NA NA NA
"6114" NA NA NA
"6115" NA NA NA
"6116" NA NA NA
"6117" NA NA NA
"6118" NA NA NA
"6119" NA NA NA
"6120" NA NA NA
"6121" NA NA NA
"6122" NA NA NA
"6123" NA NA NA
"6124" NA NA NA
"6125" NA NA NA
"6126" NA NA NA
"6127" NA NA NA
"6128" NA NA NA
"6129" NA NA NA
"6130" NA NA NA
"6131" NA NA NA
"6132" NA NA NA
"6133" NA NA NA
"6134" NA NA NA
"6135" NA NA NA
"6136" NA NA NA
"6137" NA NA NA
"6138" NA NA NA
"6139" NA NA NA
"6140" NA NA NA
"6141" NA NA NA
"6142" NA NA NA
"6143" NA NA NA
"6144" NA NA NA
"6145" NA NA NA
"6146" NA NA NA
"6147" NA NA NA
"6148" NA NA NA
"6149" NA NA NA
"6150" NA NA NA
"6151" NA NA NA
"6152" NA NA NA
"6153" NA NA NA
"6154" NA NA NA
"6155" NA NA NA
"6156" NA NA NA
"6157" NA NA NA
"6158" NA NA NA
"6159" NA NA NA
"6160" NA NA NA
"6161" NA NA NA
"6162" NA NA NA
"6163" NA NA NA
"6164" NA NA NA
"6165" NA NA NA
"6166" NA NA NA
"6167" NA NA NA
"6168" NA NA NA
"6169" NA NA NA
"6170" NA NA NA
"6171" NA NA NA
"6172" NA NA NA
"6173" NA NA NA
"6174" NA NA NA
"6175" NA NA NA
"6176" NA NA NA
"6177" NA NA NA
"6178" NA NA NA
"6179" NA NA NA
"6180" NA NA NA
"6181" NA NA NA
"6182" NA NA NA
"6183" NA NA NA
"6184" NA NA NA
"6185" NA NA NA
"6186" NA NA NA
"6187" NA NA NA
"6188" NA NA NA
"6189" NA NA NA
"6190" NA NA NA
"6191" NA NA NA
"6192" NA NA NA
"6193" NA NA NA
"6194" NA NA NA
"6195" NA NA NA
"6196" NA NA NA
"6197" NA NA NA
"6198" NA NA NA
"6199" NA NA NA
"6200" NA NA NA
"6201" NA NA NA
"6202" NA NA NA
"6203" NA NA NA
"6204" NA NA NA
"6205" NA NA NA
"6206" NA NA NA
"6207" NA NA NA
"6208" NA NA NA
"6209" NA NA NA
"6210" NA NA NA
"6211" NA NA NA
"6212" NA NA NA
"6213" NA NA NA
"6214" NA NA NA
"6215" NA NA NA
"6216" NA NA NA
"6217" NA NA NA
"6218" NA NA NA
"6219" NA NA NA
"6220" NA NA NA
"6221" NA NA NA
"6222" NA NA NA
"6223" NA NA NA
"6224" NA NA NA
"6225" NA NA NA
"6226" NA NA NA
"6227" NA NA NA
"6228" NA NA NA
"6229" NA NA NA
"6230" NA NA NA
"6231" NA NA NA
"6232" NA NA NA
"6233" NA NA NA
"6234" NA NA NA
"6235" NA NA NA
"6236" NA NA NA
"6237" NA NA NA
"6238" NA NA NA
"6239" NA NA NA
"6240" NA NA NA
"6241" NA NA NA
"6242" NA NA NA
"6243" NA NA NA
"6244" NA NA NA
"6245" NA NA NA
"6246" NA NA NA
"6247" NA NA NA
"6248" NA NA NA
"6249" NA NA NA
"6250" NA NA NA
"6251" NA NA NA
"6252" NA NA NA
"6253" NA NA NA
"6254" NA NA NA
"6255" NA NA NA
"6256" NA NA NA
"6257" NA NA NA
"6258" NA NA NA
"6259" NA NA NA
"6260" NA NA NA
"6261" NA NA NA
"6262" NA NA NA
"6263" NA NA NA
"6264" NA NA NA
"6265" NA NA NA
"6266" NA NA NA
"6267" NA NA NA
"6268" NA NA NA
"6269" NA NA NA
"6270" NA NA NA
"6271" NA NA NA
"6272" NA NA NA
"6273" NA NA NA
"6274" NA NA NA
"6275" NA NA NA
"6276" NA NA NA
"6277" NA NA NA
"6278" NA NA NA
"6279" NA NA NA
"6280" NA NA NA
"6281" NA NA NA
"6282" NA NA NA
"6283" NA NA NA
"6284" NA NA NA
"6285" NA NA NA
"6286" NA NA NA
"6287" NA NA NA
"6288" NA NA NA
"6289" NA NA NA
"6290" NA NA NA
"6291" NA NA NA
"6292" NA NA NA
"6293" NA NA NA
"6294" NA NA NA
"6295" NA NA NA
"6296" NA NA NA
"6297" NA NA NA
"6298" NA NA NA
"6299" NA NA NA
"6300" NA NA NA
"6301" NA NA NA
"6302" NA NA NA
"6303" NA NA NA
"6304" NA NA NA
"6305" NA NA NA
"6306" NA NA NA
"6307" NA NA NA
"6308" NA NA NA
"6309" NA NA NA
"6310" NA NA NA
"6311" NA NA NA
"6312" NA NA NA
"6313" NA NA NA
"6314" NA NA NA
"6315" NA NA NA
"6316" NA NA NA
"6317" NA NA NA
"6318" NA NA NA
"6319" NA NA NA
"6320" NA NA NA
"6321" NA NA NA
"6322" NA NA NA
"6323" NA NA NA
"6324" NA NA NA
"6325" NA NA NA
"6326" NA NA NA
"6327" NA NA NA
"6328" NA NA NA
"6329" NA NA NA
"6330" NA NA NA
"6331" NA NA NA
"6332" NA NA NA
"6333" NA NA NA
"6334" NA NA NA
"6335" NA NA NA
"6336" NA NA NA
"6337" NA NA NA
"6338" NA NA NA
"6339" NA NA NA
"6340" NA NA NA
"6341" NA NA NA
"6342" NA NA NA
"6343" NA NA NA
"6344" NA NA NA
"6345" NA NA NA
"6346" NA NA NA
"6347" NA NA NA
"6348" NA NA NA
"6349" NA NA NA
"6350" NA NA NA
"6351" NA NA NA
"6352" NA NA NA
"6353" NA NA NA
"6354" NA NA NA
"6355" NA NA NA
"6356" NA NA NA
"6357" NA NA NA
"6358" NA NA NA
"6359" NA NA NA
"6360" NA NA NA
"6361" NA NA NA
"6362" NA NA NA
"6363" NA NA NA
"6364" NA NA NA
"6365" NA NA NA
"6366" NA NA NA
"6367" NA NA NA
"6368" NA NA NA
"6369" NA NA NA
"6370" NA NA NA
"6371" NA NA NA
"6372" NA NA NA
"6373" NA NA NA
"6374" NA NA NA
"6375" NA NA NA
"6376" NA NA NA
"6377" NA NA NA
"6378" NA NA NA
"6379" NA NA NA
"6380" NA NA NA
"6381" NA NA NA
"6382" NA NA NA
"6383" NA NA NA
"6384" NA NA NA
"6385" NA NA NA
"6386" NA NA NA
"6387" NA NA NA
"6388" NA NA NA
"6389" NA NA NA
"6390" NA NA NA
"6391" NA NA NA
"6392" NA NA NA
"6393" NA NA NA
"6394" NA NA NA
"6395" NA NA NA
"6396" NA NA NA
"6397" NA NA NA
"6398" NA NA NA
"6399" NA NA NA
"6400" NA NA NA
"6401" NA NA NA
"6402" NA NA NA
"6403" NA NA NA
"6404" NA NA NA
"6405" NA NA NA
"6406" NA NA NA
"6407" NA NA NA
"6408" NA NA NA
"6409" NA NA NA
"6410" NA NA NA
"6411" NA NA NA
"6412" NA NA NA
"6413" NA NA NA
"6414" NA NA NA
"6415" NA NA NA
"6416" NA NA NA
"6417" NA NA NA
"6418" NA NA NA
"6419" NA NA NA
"6420" NA NA NA
"6421" NA NA NA
"6422" NA NA NA
"6423" NA NA NA
"6424" NA NA NA
"6425" NA NA NA
"6426" NA NA NA
"6427" NA NA NA
"6428" NA NA NA
"6429" NA NA NA
"6430" NA NA NA
"6431" NA NA NA
"6432" NA NA NA
"6433" NA NA NA
"6434" NA NA NA
"6435" NA NA NA
"6436" NA NA NA
"6437" NA NA NA
"6438" NA NA NA
"6439" NA NA NA
"6440" NA NA NA
"6441" NA NA NA
"6442" NA NA NA
"6443" NA NA NA
"6444" NA NA NA
"6445" NA NA NA
"6446" NA NA NA
"6447" NA NA NA
"6448" NA NA NA
"6449" NA NA NA
"6450" NA NA NA
"6451" NA NA NA
"6452" NA NA NA
"6453" NA NA NA
"6454" NA NA NA
"6455" NA NA NA
"6456" NA NA NA
"6457" NA NA NA
"6458" NA NA NA
"6459" NA NA NA
"6460" NA NA NA
"6461" NA NA NA
"6462" NA NA NA
"6463" NA NA NA
"6464" NA NA NA
"6465" NA NA NA
"6466" NA NA NA
"6467" NA NA NA
"6468" NA NA NA
"6469" NA NA NA
"6470" NA NA NA
"6471" NA NA NA
"6472" NA NA NA
"6473" NA NA NA
"6474" NA NA NA
"6475" NA NA NA
"6476" NA NA NA
"6477" NA NA NA
"6478" NA NA NA
"6479" NA NA NA
"6480" NA NA NA
"6481" NA NA NA
"6482" NA NA NA
"6483" NA NA NA
"6484" NA NA NA
"6485" NA NA NA
"6486" NA NA NA
"6487" NA NA NA
"6488" NA NA NA
"6489" NA NA NA
"6490" NA NA NA
"6491" NA NA NA
"6492" NA NA NA
"6493" NA NA NA
"6494" NA NA NA
"6495" NA NA NA
"6496" NA NA NA
"6497" NA NA NA
"6498" NA NA NA
"6499" NA NA NA
"6500" NA NA NA
"6501" NA NA NA
"6502" NA NA NA
"6503" NA NA NA
"6504" NA NA NA
"6505" NA NA NA
"6506" NA NA NA
"6507" NA NA NA
"6508" NA NA NA
"6509" NA NA NA
"6510" NA NA NA
"6511" NA NA NA
"6512" NA NA NA
"6513" NA NA NA
"6514" NA NA NA
"6515" NA NA NA
"6516" NA NA NA
"6517" NA NA NA
"6518" NA NA NA
"6519" NA NA NA
"6520" NA NA NA
"6521" NA NA NA
"6522" NA NA NA
"6523" NA NA NA
"6524" NA NA NA
"6525" NA NA NA
"6526" NA NA NA
"6527" NA NA NA
"6528" NA NA NA
"6529" NA NA NA
"6530" NA NA NA
"6531" NA NA NA
"6532" NA NA NA
"6533" NA NA NA
"6534" NA NA NA
"6535" NA NA NA
"6536" NA NA NA
"6537" NA NA NA
"6538" NA NA NA
"6539" NA NA NA
"6540" NA NA NA
"6541" NA NA NA
"6542" NA NA NA
"6543" NA NA NA
"6544" NA NA NA
"6545" NA NA NA
"6546" NA NA NA
"6547" NA NA NA
"6548" NA NA NA
"6549" NA NA NA
"6550" NA NA NA
"6551" NA NA NA
"6552" NA NA NA
"6553" NA NA NA
"6554" NA NA NA
"6555" NA NA NA
"6556" NA NA NA
"6557" NA NA NA
"6558" NA NA NA
"6559" NA NA NA
"6560" NA NA NA
"6561" NA NA NA
"6562" NA NA NA
"6563" NA NA NA
"6564" NA NA NA
"6565" NA NA NA
"6566" NA NA NA
"6567" NA NA NA
"6568" NA NA NA
"6569" NA NA NA
"6570" NA NA NA
"6571" NA NA NA
"6572" NA NA NA
"6573" NA NA NA
"6574" NA NA NA
"6575" NA NA NA
"6576" NA NA NA
"6577" NA NA NA
"6578" NA NA NA
"6579" NA NA NA
"6580" NA NA NA
"6581" NA NA NA
"6582" NA NA NA
"6583" NA NA NA
"6584" NA NA NA
"6585" NA NA NA
"6586" NA NA NA
"6587" NA NA NA
"6588" NA NA NA
"6589" NA NA NA
"6590" NA NA NA
"6591" NA NA NA
"6592" NA NA NA
"6593" NA NA NA
"6594" NA NA NA
"6595" NA NA NA
"6596" NA NA NA
"6597" NA NA NA
"6598" NA NA NA
"6599" NA NA NA
"6600" NA NA NA
"6601" NA NA NA
"6602" NA NA NA
"6603" NA NA NA
"6604" NA NA NA
"6605" NA NA NA
"6606" NA NA NA
"6607" NA NA NA
"6608" NA NA NA
"6609" NA NA NA
"6610" NA NA NA
"6611" NA NA NA
"6612" NA NA NA
"6613" NA NA NA
"6614" NA NA NA
"6615" NA NA NA
"6616" NA NA NA
"6617" NA NA NA
"6618" NA NA NA
"6619" NA NA NA
"6620" NA NA NA
"6621" NA NA NA
"6622" NA NA NA
"6623" NA NA NA
"6624" NA NA NA
"6625" NA NA NA
"6626" NA NA NA
"6627" NA NA NA
"6628" NA NA NA
"6629" NA NA NA
"6630" NA NA NA
"6631" NA NA NA
"6632" NA NA NA
"6633" NA NA NA
"6634" NA NA NA
"6635" NA NA NA
"6636" NA NA NA
"6637" NA NA NA
"6638" NA NA NA
"6639" NA NA NA
"6640" NA NA NA
"6641" NA NA NA
"6642" NA NA NA
"6643" NA NA NA
"6644" NA NA NA
"6645" NA NA NA
"6646" NA NA NA
"6647" NA NA NA
"6648" NA NA NA
"6649" NA NA NA
"6650" NA NA NA
"6651" NA NA NA
"6652" NA NA NA
"6653" NA NA NA
"6654" NA NA NA
"6655" NA NA NA
"6656" NA NA NA
"6657" NA NA NA
"6658" NA NA NA
"6659" NA NA NA
"6660" NA NA NA
"6661" NA NA NA
"6662" NA NA NA
"6663" NA NA NA
"6664" NA NA NA
"6665" NA NA NA
"6666" NA NA NA
"6667" NA NA NA
"6668" NA NA NA
"6669" NA NA NA
"6670" NA NA NA
"6671" NA NA NA
"6672" NA NA NA
"6673" NA NA NA
"6674" NA NA NA
"6675" NA NA NA
"6676" NA NA NA
"6677" NA NA NA
"6678" NA NA NA
"6679" NA NA NA
"6680" NA NA NA
"6681" NA NA NA
"6682" NA NA NA
"6683" NA NA NA
"6684" NA NA NA
"6685" NA NA NA
"6686" NA NA NA
"6687" NA NA NA
"6688" NA NA NA
"6689" NA NA NA
"6690" NA NA NA
"6691" NA NA NA
"6692" NA NA NA
"6693" NA NA NA
"6694" NA NA NA
"6695" NA NA NA
"6696" NA NA NA
"6697" NA NA NA
"6698" NA NA NA
"6699" NA NA NA
"6700" NA NA NA
"6701" NA NA NA
"6702" NA NA NA
"6703" NA NA NA
"6704" NA NA NA
"6705" NA NA NA
"6706" NA NA NA
"6707" NA NA NA
"6708" NA NA NA
"6709" NA NA NA
"6710" NA NA NA
"6711" NA NA NA
"6712" NA NA NA
"6713" NA NA NA
"6714" NA NA NA
"6715" NA NA NA
"6716" NA NA NA
"6717" NA NA NA
"6718" NA NA NA
"6719" NA NA NA
"6720" NA NA NA
"6721" NA NA NA
"6722" NA NA NA
"6723" NA NA NA
"6724" NA NA NA
"6725" NA NA NA
"6726" NA NA NA
"6727" NA NA NA
"6728" NA NA NA
"6729" NA NA NA
"6730" NA NA NA
"6731" NA NA NA
"6732" NA NA NA
"6733" NA NA NA
"6734" NA NA NA
"6735" NA NA NA
"6736" NA NA NA
"6737" NA NA NA
"6738" NA NA NA
"6739" NA NA NA
"6740" NA NA NA
"6741" NA NA NA
"6742" NA NA NA
"6743" NA NA NA
"6744" NA NA NA
"6745" NA NA NA
"6746" NA NA NA
"6747" NA NA NA
"6748" NA NA NA
"6749" NA NA NA
"6750" NA NA NA
"6751" NA NA NA
"6752" NA NA NA
"6753" NA NA NA
"6754" NA NA NA
"6755" NA NA NA
"6756" NA NA NA
"6757" NA NA NA
"6758" NA NA NA
"6759" NA NA NA
"6760" NA NA NA
"6761" NA NA NA
"6762" NA NA NA
"6763" NA NA NA
"6764" NA NA NA
"6765" NA NA NA
"6766" NA NA NA
"6767" NA NA NA
"6768" NA NA NA
"6769" NA NA NA
"6770" NA NA NA
"6771" NA NA NA
"6772" NA NA NA
"6773" NA NA NA
"6774" NA NA NA
"6775" NA NA NA
"6776" NA NA NA
"6777" NA NA NA
"6778" NA NA NA
"6779" NA NA NA
"6780" NA NA NA
"6781" NA NA NA
"6782" NA NA NA
"6783" NA NA NA
"6784" NA NA NA
"6785" NA NA NA
"6786" NA NA NA
"6787" NA NA NA
"6788" NA NA NA
"6789" NA NA NA
"6790" NA NA NA
"6791" NA NA NA
"6792" NA NA NA
"6793" NA NA NA
"6794" NA NA NA
"6795" NA NA NA
"6796" NA NA NA
"6797" NA NA NA
"6798" NA NA NA
"6799" NA NA NA
"6800" NA NA NA
"6801" NA NA NA
"6802" NA NA NA
"6803" NA NA NA
"6804" NA NA NA
"6805" NA NA NA
"6806" NA NA NA
"6807" NA NA NA
"6808" NA NA NA
"6809" NA NA NA
"6810" NA NA NA
"6811" NA NA NA
"6812" NA NA NA
"6813" NA NA NA
"6814" NA NA NA
"6815" NA NA NA
"6816" NA NA NA
"6817" NA NA NA
"6818" NA NA NA
"6819" NA NA NA
"6820" NA NA NA
"6821" NA NA NA
"6822" NA NA NA
"6823" NA NA NA
"6824" NA NA NA
"6825" NA NA NA
"6826" NA NA NA
"6827" NA NA NA
"6828" NA NA NA
"6829" NA NA NA
"6830" NA NA NA
"6831" NA NA NA
"6832" NA NA NA
"6833" NA NA NA
"6834" NA NA NA
"6835" NA NA NA
"6836" NA NA NA
"6837" NA NA NA
"6838" NA NA NA
"6839" NA NA NA
"6840" NA NA NA
"6841" NA NA NA
"6842" NA NA NA
"6843" NA NA NA
"6844" NA NA NA
"6845" NA NA NA
"6846" NA NA NA
"6847" NA NA NA
"6848" NA NA NA
"6849" NA NA NA
"6850" NA NA NA
"6851" NA NA NA
"6852" NA NA NA
"6853" NA NA NA
"6854" NA NA NA
"6855" NA NA NA
"6856" NA NA NA
"6857" NA NA NA
"6858" NA NA NA
"6859" NA NA NA
"6860" NA NA NA
"6861" NA NA NA
"6862" NA NA NA
"6863" NA NA NA
"6864" NA NA NA
"6865" NA NA NA
"6866" NA NA NA
"6867" NA NA NA
"6868" NA NA NA
"6869" NA NA NA
"6870" NA NA NA
"6871" NA NA NA
"6872" NA NA NA
"6873" NA NA NA
"6874" NA NA NA
"6875" NA NA NA
"6876" NA NA NA
"6877" NA NA NA
"6878" NA NA NA
"6879" NA NA NA
"6880" NA NA NA
"6881" NA NA NA
"6882" NA NA NA
"6883" NA NA NA
"6884" NA NA NA
"6885" NA NA NA
"6886" NA NA NA
"6887" NA NA NA
"6888" NA NA NA
"6889" NA NA NA
"6890" NA NA NA
"6891" NA NA NA
"6892" NA NA NA
"6893" NA NA NA
"6894" NA NA NA
"6895" NA NA NA
"6896" NA NA NA
"6897" NA NA NA
"6898" NA NA NA
"6899" NA NA NA
"6900" NA NA NA
"6901" NA NA NA
"6902" NA NA NA
"6903" NA NA NA
"6904" NA NA NA
"6905" NA NA NA
"6906" NA NA NA
"6907" NA NA NA
"6908" NA NA NA
"6909" NA NA NA
"6910" NA NA NA
"6911" NA NA NA
"6912" NA NA NA
"6913" NA NA NA
"6914" NA NA NA
"6915" NA NA NA
"6916" NA NA NA
"6917" NA NA NA
"6918" NA NA NA
"6919" NA NA NA
"6920" NA NA NA
"6921" NA NA NA
"6922" NA NA NA
"6923" NA NA NA
"6924" NA NA NA
"6925" NA NA NA
"6926" NA NA NA
"6927" NA NA NA
"6928" NA NA NA
"6929" NA NA NA
"6930" NA NA NA
"6931" NA NA NA
"6932" NA NA NA
"6933" NA NA NA
"6934" NA NA NA
"6935" NA NA NA
"6936" NA NA NA
"6937" NA NA NA
"6938" NA NA NA
"6939" NA NA NA
"6940" NA NA NA
"6941" NA NA NA
"6942" NA NA NA
"6943" NA NA NA
"6944" NA NA NA
"6945" NA NA NA
"6946" NA NA NA
"6947" NA NA NA
"6948" NA NA NA
"6949" NA NA NA
"6950" NA NA NA
"6951" NA NA NA
"6952" NA NA NA
"6953" NA NA NA
"6954" NA NA NA
"6955" NA NA NA
"6956" NA NA NA
"6957" NA NA NA
"6958" NA NA NA
"6959" NA NA NA
"6960" NA NA NA
"6961" NA NA NA
"6962" NA NA NA
"6963" NA NA NA
"6964" NA NA NA
"6965" NA NA NA
"6966" NA NA NA
"6967" NA NA NA
"6968" NA NA NA
"6969" NA NA NA
"6970" NA NA NA
"6971" NA NA NA
"6972" NA NA NA
"6973" NA NA NA
"6974" NA NA NA
"6975" NA NA NA
"6976" NA NA NA
"6977" NA NA NA
"6978" NA NA NA
"6979" NA NA NA
"6980" NA NA NA
"6981" NA NA NA
"6982" NA NA NA
"6983" NA NA NA
"6984" NA NA NA
"6985" NA NA NA
"6986" NA NA NA
"6987" NA NA NA
"6988" NA NA NA
"6989" NA NA NA
"6990" NA NA NA
"6991" NA NA NA
"6992" NA NA NA
"6993" NA NA NA
"6994" NA NA NA
"6995" NA NA NA
"6996" NA NA NA
"6997" NA NA NA
"6998" NA NA NA
"6999" NA NA NA
"7000" NA NA NA
"7001" NA NA NA
"7002" NA NA NA
"7003" NA NA NA
"7004" NA NA NA
"7005" NA NA NA
"7006" NA NA NA
"7007" NA NA NA
"7008" NA NA NA
"7009" NA NA NA
"7010" NA NA NA
"7011" NA NA NA
"7012" NA NA NA
"7013" NA NA NA
"7014" NA NA NA
"7015" NA NA NA
"7016" NA NA NA
"7017" NA NA NA
"7018" NA NA NA
"7019" NA NA NA
"7020" NA NA NA
"7021" NA NA NA
"7022" NA NA NA
"7023" NA NA NA
"7024" NA NA NA
"7025" NA NA NA
"7026" NA NA NA
"7027" NA NA NA
"7028" NA NA NA
"7029" NA NA NA
"7030" NA NA NA
"7031" NA NA NA
"7032" NA NA NA
"7033" NA NA NA
"7034" NA NA NA
"7035" NA NA NA
"7036" NA NA NA
"7037" NA NA NA
"7038" NA NA NA
"7039" NA NA NA
"7040" NA NA NA
"7041" NA NA NA
"7042" NA NA NA
"7043" NA NA NA
"7044" NA NA NA
"7045" NA NA NA
"7046" NA NA NA
"7047" NA NA NA
"7048" NA NA NA
"7049" NA NA NA
"7050" NA NA NA
"7051" NA NA NA
"7052" NA NA NA
"7053" NA NA NA
"7054" NA NA NA
"7055" NA NA NA
"7056" NA NA NA
"7057" NA NA NA
"7058" NA NA NA
"7059" NA NA NA
"7060" NA NA NA
"7061" NA NA NA
"7062" NA NA NA
"7063" NA NA NA
"7064" NA NA NA
"7065" NA NA NA
"7066" NA NA NA
"7067" NA NA NA
"7068" NA NA NA
"7069" NA NA NA
"7070" NA NA NA
"7071" NA NA NA
"7072" NA NA NA
"7073" NA NA NA
"7074" NA NA NA
"7075" NA NA NA
"7076" NA NA NA
"7077" NA NA NA
"7078" NA NA NA
"7079" NA NA NA
"7080" NA NA NA
"7081" NA NA NA
"7082" NA NA NA
"7083" NA NA NA
"7084" NA NA NA
"7085" NA NA NA
"7086" NA NA NA
"7087" NA NA NA
"7088" NA NA NA
"7089" NA NA NA
"7090" NA NA NA
"7091" NA NA NA
"7092" NA NA NA
"7093" NA NA NA
"7094" NA NA NA
"7095" NA NA NA
"7096" NA NA NA
"7097" NA NA NA
"7098" NA NA NA
"7099" NA NA NA
"7100" NA NA NA
"7101" NA NA NA
"7102" NA NA NA
"7103" NA NA NA
"7104" NA NA NA
"7105" NA NA NA
"7106" NA NA NA
"7107" NA NA NA
"7108" NA NA NA
"7109" NA NA NA
"7110" NA NA NA
"7111" NA NA NA
"7112" NA NA NA
"7113" NA NA NA
"7114" NA NA NA
"7115" NA NA NA
"7116" NA NA NA
"7117" NA NA NA
"7118" NA NA NA
"7119" NA NA NA
"7120" NA NA NA
"7121" NA NA NA
"7122" NA NA NA
"7123" NA NA NA
"7124" NA NA NA
"7125" NA NA NA
"7126" NA NA NA
"7127" NA NA NA
"7128" NA NA NA
"7129" NA NA NA
"7130" NA NA NA
"7131" NA NA NA
"7132" NA NA NA
"7133" NA NA NA
"7134" NA NA NA
"7135" NA NA NA
"7136" NA NA NA
"7137" NA NA NA
"7138" NA NA NA
"7139" NA NA NA
"7140" NA NA NA
"7141" NA NA NA
"7142" NA NA NA
"7143" NA NA NA
"7144" NA NA NA
"7145" NA NA NA
"7146" NA NA NA
"7147" NA NA NA
"7148" NA NA NA
"7149" NA NA NA
"7150" NA NA NA
"7151" NA NA NA
"7152" NA NA NA
"7153" NA NA NA
"7154" NA NA NA
"7155" NA NA NA
"7156" NA NA NA
"7157" NA NA NA
"7158" NA NA NA
"7159" NA NA NA
"7160" NA NA NA
"7161" NA NA NA
"7162" NA NA NA
"7163" NA NA NA
"7164" NA NA NA
"7165" NA NA NA
"7166" NA NA NA
"7167" NA NA NA
"7168" NA NA NA
"7169" NA NA NA
"7170" NA NA NA
"7171" NA NA NA
"7172" NA NA NA
"7173" NA NA NA
"7174" NA NA NA
"7175" NA NA NA
"7176" NA NA NA
"7177" NA NA NA
"7178" NA NA NA
"7179" NA NA NA
"7180" NA NA NA
"7181" NA NA NA
"7182" NA NA NA
"7183" NA NA NA
"7184" NA NA NA
"7185" NA NA NA
"7186" NA NA NA
"7187" NA NA NA
"7188" NA NA NA
"7189" NA NA NA
"7190" NA NA NA
"7191" NA NA NA
"7192" NA NA NA
"7193" NA NA NA
"7194" NA NA NA
"7195" NA NA NA
"7196" NA NA NA
"7197" NA NA NA
"7198" NA NA NA
"7199" NA NA NA
"7200" NA NA NA
"7201" NA NA NA
"7202" NA NA NA
"7203" NA NA NA
"7204" NA NA NA
"7205" NA NA NA
"7206" NA NA NA
"7207" NA NA NA
"7208" NA NA NA
"7209" NA NA NA
"7210" NA NA NA
"7211" NA NA NA
"7212" NA NA NA
"7213" NA NA NA
"7214" NA NA NA
"7215" NA NA NA
"7216" NA NA NA
"7217" NA NA NA
"7218" NA NA NA
"7219" NA NA NA
"7220" NA NA NA
"7221" NA NA NA
"7222" NA NA NA
"7223" NA NA NA
"7224" NA NA NA
"7225" NA NA NA
"7226" NA NA NA
"7227" NA NA NA
"7228" NA NA NA
"7229" NA NA NA
"7230" NA NA NA
"7231" NA NA NA
"7232" NA NA NA
"7233" NA NA NA
"7234" NA NA NA
"7235" NA NA NA
"7236" NA NA NA
"7237" NA NA NA
"7238" NA NA NA
"7239" NA NA NA
"7240" NA NA NA
"7241" NA NA NA
"7242" NA NA NA
"7243" NA NA NA
"7244" NA NA NA
"7245" NA NA NA
"7246" NA NA NA
"7247" NA NA NA
"7248" NA NA NA
"7249" NA NA NA
"7250" NA NA NA
"7251" NA NA NA
"7252" NA NA NA
"7253" NA NA NA
"7254" NA NA NA
"7255" NA NA NA
"7256" NA NA NA
"7257" NA NA NA
"7258" NA NA NA
"7259" NA NA NA
"7260" NA NA NA
"7261" NA NA NA
"7262" NA NA NA
"7263" NA NA NA
"7264" NA NA NA
"7265" NA NA NA
"7266" NA NA NA
"7267" NA NA NA
"7268" NA NA NA
"7269" NA NA NA
"7270" NA NA NA
"7271" NA NA NA
"7272" NA NA NA
"7273" NA NA NA
"7274" NA NA NA
"7275" NA NA NA
"7276" NA NA NA
"7277" NA NA NA
"7278" NA NA NA
"7279" NA NA NA
"7280" NA NA NA
"7281" NA NA NA
"7282" NA NA NA
"7283" NA NA NA
"7284" NA NA NA
"7285" NA NA NA
"7286" NA NA NA
"7287" NA NA NA
"7288" NA NA NA
"7289" NA NA NA
"7290" NA NA NA
"7291" NA NA NA
"7292" NA NA NA
"7293" NA NA NA
"7294" NA NA NA
"7295" NA NA NA
"7296" NA NA NA
"7297" NA NA NA
"7298" NA NA NA
"7299" NA NA NA
"7300" NA NA NA
"7301" NA NA NA
"7302" NA NA NA
"7303" NA NA NA
"7304" NA NA NA
"7305" NA NA NA
"7306" NA NA NA
"7307" NA NA NA
"7308" NA NA NA
"7309" NA NA NA
"7310" NA NA NA
"7311" NA NA NA
"7312" NA NA NA
"7313" NA NA NA
"7314" NA NA NA
"7315" NA NA NA
"7316" NA NA NA
"7317" NA NA NA
"7318" NA NA NA
"7319" NA NA NA
"7320" NA NA NA
"7321" NA NA NA
"7322" NA NA NA
"7323" NA NA NA
"7324" NA NA NA
"7325" NA NA NA
"7326" NA NA NA
"7327" NA NA NA
"7328" NA NA NA
"7329" NA NA NA
"7330" NA NA NA
"7331" NA NA NA
"7332" NA NA NA
"7333" NA NA NA
"7334" NA NA NA
"7335" NA NA NA
"7336" NA NA NA
"7337" NA NA NA
"7338" NA NA NA
"7339" NA NA NA
"7340" NA NA NA
"7341" NA NA NA
"7342" NA NA NA
"7343" NA NA NA
"7344" NA NA NA
"7345" NA NA NA
"7346" NA NA NA
"7347" NA NA NA
"7348" NA NA NA
"7349" NA NA NA
"7350" NA NA NA
"7351" NA NA NA
"7352" NA NA NA
"7353" NA NA NA
"7354" NA NA NA
"7355" NA NA NA
"7356" NA NA NA
"7357" NA NA NA
"7358" NA NA NA
"7359" NA NA NA
"7360" NA NA NA
"7361" NA NA NA
"7362" NA NA NA
"7363" NA NA NA
"7364" NA NA NA
"7365" NA NA NA
"7366" NA NA NA
"7367" NA NA NA
"7368" NA NA NA
"7369" NA NA NA
"7370" NA NA NA
"7371" NA NA NA
"7372" NA NA NA
"7373" NA NA NA
"7374" NA NA NA
"7375" NA NA NA
"7376" NA NA NA
"7377" NA NA NA
"7378" NA NA NA
"7379" NA NA NA
"7380" NA NA NA
"7381" NA NA NA
"7382" NA NA NA
"7383" NA NA NA
"7384" NA NA NA
"7385" NA NA NA
"7386" NA NA NA
"7387" NA NA NA
"7388" NA NA NA
"7389" NA NA NA
"7390" NA NA NA
"7391" NA NA NA
"7392" NA NA NA
"7393" NA NA NA
"7394" NA NA NA
"7395" NA NA NA
"7396" NA NA NA
"7397" NA NA NA
"7398" NA NA NA
"7399" NA NA NA
"7400" NA NA NA
"7401" NA NA NA
"7402" NA NA NA
"7403" NA NA NA
"7404" NA NA NA
"7405" NA NA NA
"7406" NA NA NA
"7407" NA NA NA
"7408" NA NA NA
"7409" NA NA NA
"7410" NA NA NA
"7411" NA NA NA
"7412" NA NA NA
"7413" NA NA NA
"7414" NA NA NA
"7415" NA NA NA
"7416" NA NA NA
"7417" NA NA NA
"7418" NA NA NA
"7419" NA NA NA
"7420" NA NA NA
"7421" NA NA NA
"7422" NA NA NA
"7423" NA NA NA
"7424" NA NA NA
"7425" NA NA NA
"7426" NA NA NA
"7427" NA NA NA
"7428" NA NA NA
"7429" NA NA NA
"7430" NA NA NA
"7431" NA NA NA
"7432" NA NA NA
"7433" NA NA NA
"7434" NA NA NA
"7435" NA NA NA
"7436" NA NA NA
"7437" NA NA NA
"7438" NA NA NA
"7439" NA NA NA
"7440" NA NA NA
"7441" NA NA NA
"7442" NA NA NA
"7443" NA NA NA
"7444" NA NA NA
"7445" NA NA NA
"7446" NA NA NA
"7447" NA NA NA
"7448" NA NA NA
"7449" NA NA NA
"7450" NA NA NA
"7451" NA NA NA
"7452" NA NA NA
"7453" NA NA NA
"7454" NA NA NA
"7455" NA NA NA
"7456" NA NA NA
"7457" NA NA NA
"7458" NA NA NA
"7459" NA NA NA
"7460" NA NA NA
"7461" NA NA NA
"7462" NA NA NA
"7463" NA NA NA
"7464" NA NA NA
"7465" NA NA NA
"7466" NA NA NA
"7467" NA NA NA
"7468" NA NA NA
"7469" NA NA NA
"7470" NA NA NA
"7471" NA NA NA
"7472" NA NA NA
"7473" NA NA NA
"7474" NA NA NA
"7475" NA NA NA
"7476" NA NA NA
"7477" NA NA NA
"7478" NA NA NA
"7479" NA NA NA
"7480" NA NA NA
"7481" NA NA NA
"7482" NA NA NA
"7483" NA NA NA
"7484" NA NA NA
"7485" NA NA NA
"7486" NA NA NA
"7487" NA NA NA
"7488" NA NA NA
"7489" NA NA NA
"7490" NA NA NA
"7491" NA NA NA
"7492" NA NA NA
"7493" NA NA NA
"7494" NA NA NA
"7495" NA NA NA
"7496" NA NA NA
"7497" NA NA NA
"7498" NA NA NA
"7499" NA NA NA
"7500" NA NA NA
"7501" NA NA NA
"7502" NA NA NA
"7503" NA NA NA
"7504" NA NA NA
"7505" NA NA NA
"7506" NA NA NA
"7507" NA NA NA
"7508" NA NA NA
"7509" NA NA NA
"7510" NA NA NA
"7511" NA NA NA
"7512" NA NA NA
"7513" NA NA NA
"7514" NA NA NA
"7515" NA NA NA
"7516" NA NA NA
"7517" NA NA NA
"7518" NA NA NA
"7519" NA NA NA
"7520" NA NA NA
"7521" NA NA NA
"7522" NA NA NA
"7523" NA NA NA
"7524" NA NA NA
"7525" NA NA NA
"7526" NA NA NA
"7527" NA NA NA
"7528" NA NA NA
"7529" NA NA NA
"7530" NA NA NA
"7531" NA NA NA
"7532" NA NA NA
"7533" NA NA NA
"7534" NA NA NA
"7535" NA NA NA
"7536" NA NA NA
"7537" NA NA NA
"7538" NA NA NA
"7539" NA NA NA
"7540" NA NA NA
"7541" NA NA NA
"7542" NA NA NA
"7543" NA NA NA
"7544" NA NA NA
"7545" NA NA NA
"7546" NA NA NA
"7547" NA NA NA
"7548" NA NA NA
"7549" NA NA NA
"7550" NA NA NA
"7551" NA NA NA
"7552" NA NA NA
"7553" NA NA NA
"7554" NA NA NA
"7555" NA NA NA
"7556" NA NA NA
"7557" NA NA NA
"7558" NA NA NA
"7559" NA NA NA
"7560" NA NA NA
"7561" NA NA NA
"7562" NA NA NA
"7563" NA NA NA
"7564" NA NA NA
"7565" NA NA NA
"7566" NA NA NA
"7567" NA NA NA
"7568" NA NA NA
"7569" NA NA NA
"7570" NA NA NA
"7571" NA NA NA
"7572" NA NA NA
"7573" NA NA NA
"7574" NA NA NA
"7575" NA NA NA
"7576" NA NA NA
"7577" NA NA NA
"7578" NA NA NA
"7579" NA NA NA
"7580" NA NA NA
"7581" NA NA NA
"7582" NA NA NA
"7583" NA NA NA
"7584" NA NA NA
"7585" NA NA NA
"7586" NA NA NA
"7587" NA NA NA
"7588" NA NA NA
"7589" NA NA NA
"7590" NA NA NA
"7591" NA NA NA
"7592" NA NA NA
"7593" NA NA NA
"7594" NA NA NA
"7595" NA NA NA
"7596" NA NA NA
"7597" NA NA NA
"7598" NA NA NA
"7599" NA NA NA
"7600" NA NA NA
"7601" NA NA NA
"7602" NA NA NA
"7603" NA NA NA
"7604" NA NA NA
"7605" NA NA NA
"7606" NA NA NA
"7607" NA NA NA
"7608" NA NA NA
"7609" NA NA NA
"7610" NA NA NA
"7611" NA NA NA
"7612" NA NA NA
"7613" NA NA NA
"7614" NA NA NA
"7615" NA NA NA
"7616" NA NA NA
"7617" NA NA NA
"7618" NA NA NA
"7619" NA NA NA
"7620" NA NA NA
"7621" NA NA NA
"7622" NA NA NA
"7623" NA NA NA
"7624" NA NA NA
"7625" NA NA NA
"7626" NA NA NA
"7627" NA NA NA
"7628" NA NA NA
"7629" NA NA NA
"7630" NA NA NA
"7631" NA NA NA
"7632" NA NA NA
"7633" NA NA NA
"7634" NA NA NA
"7635" NA NA NA
"7636" NA NA NA
"7637" NA NA NA
"7638" NA NA NA
"7639" NA NA NA
"7640" NA NA NA
"7641" NA NA NA
"7642" NA NA NA
"7643" NA NA NA
"7644" NA NA NA
"7645" NA NA NA
"7646" NA NA NA
"7647" NA NA NA
"7648" NA NA NA
"7649" NA NA NA
"7650" NA NA NA
"7651" NA NA NA
"7652" NA NA NA
"7653" NA NA NA
"7654" NA NA NA
"7655" NA NA NA
"7656" NA NA NA
"7657" NA NA NA
"7658" NA NA NA
"7659" NA NA NA
"7660" NA NA NA
"7661" NA NA NA
"7662" NA NA NA
"7663" NA NA NA
"7664" NA NA NA
"7665" NA NA NA
"7666" NA NA NA
"7667" NA NA NA
"7668" NA NA NA
"7669" NA NA NA
"7670" NA NA NA
"7671" NA NA NA
"7672" NA NA NA
"7673" NA NA NA
"7674" NA NA NA
"7675" NA NA NA
"7676" NA NA NA
"7677" NA NA NA
"7678" NA NA NA
"7679" NA NA NA
"7680" NA NA NA
"7681" NA NA NA
"7682" NA NA NA
"7683" NA NA NA
"7684" NA NA NA
"7685" NA NA NA
"7686" NA NA NA
"7687" NA NA NA
"7688" NA NA NA
"7689" NA NA NA
"7690" NA NA NA
"7691" NA NA NA
"7692" NA NA NA
"7693" NA NA NA
"7694" NA NA NA
"7695" NA NA NA
"7696" NA NA NA
"7697" NA NA NA
"7698" NA NA NA
"7699" NA NA NA
"7700" NA NA NA
"7701" NA NA NA
"7702" NA NA NA
"7703" NA NA NA
"7704" NA NA NA
"7705" NA NA NA
"7706" NA NA NA
"7707" NA NA NA
"7708" NA NA NA
"7709" NA NA NA
"7710" NA NA NA
"7711" NA NA NA
"7712" NA NA NA
"7713" NA NA NA
"7714" NA NA NA
"7715" NA NA NA
"7716" NA NA NA
"7717" NA NA NA
"7718" NA NA NA
"7719" NA NA NA
"7720" NA NA NA
"7721" NA NA NA
"7722" NA NA NA
"7723" NA NA NA
"7724" NA NA NA
"7725" NA NA NA
"7726" NA NA NA
"7727" NA NA NA
"7728" NA NA NA
"7729" NA NA NA
"7730" NA NA NA
"7731" NA NA NA
"7732" NA NA NA
"7733" NA NA NA
"7734" NA NA NA
"7735" NA NA NA
"7736" NA NA NA
"7737" NA NA NA
"7738" NA NA NA
"7739" NA NA NA
"7740" NA NA NA
"7741" NA NA NA
"7742" NA NA NA
"7743" NA NA NA
"7744" NA NA NA
"7745" NA NA NA
"7746" NA NA NA
"7747" NA NA NA
"7748" NA NA NA
"7749" NA NA NA
"7750" NA NA NA
"7751" NA NA NA
"7752" NA NA NA
"7753" NA NA NA
"7754" NA NA NA
"7755" NA NA NA
"7756" NA NA NA
"7757" NA NA NA
"7758" NA NA NA
"7759" NA NA NA
"7760" NA NA NA
"7761" NA NA NA
"7762" NA NA NA
"7763" NA NA NA
"7764" NA NA NA
"7765" NA NA NA
"7766" NA NA NA
"7767" NA NA NA
"7768" NA NA NA
"7769" NA NA NA
"7770" NA NA NA
"7771" NA NA NA
"7772" NA NA NA
"7773" NA NA NA
"7774" NA NA NA
"7775" NA NA NA
"7776" NA NA NA
"7777" NA NA NA
"7778" NA NA NA
"7779" NA NA NA
"7780" NA NA NA
"7781" NA NA NA
"7782" NA NA NA
"7783" NA NA NA
"7784" NA NA NA
"7785" NA NA NA
"7786" NA NA NA
"7787" NA NA NA
"7788" NA NA NA
"7789" NA NA NA
"7790" NA NA NA
"7791" NA NA NA
"7792" NA NA NA
"7793" NA NA NA
"7794" NA NA NA
"7795" NA NA NA
"7796" NA NA NA
"7797" NA NA NA
"7798" NA NA NA
"7799" NA NA NA
"7800" NA NA NA
"7801" NA NA NA
"7802" NA NA NA
"7803" NA NA NA
"7804" NA NA NA
"7805" NA NA NA
"7806" NA NA NA
"7807" NA NA NA
"7808" NA NA NA
"7809" NA NA NA
"7810" NA NA NA
"7811" NA NA NA
"7812" NA NA NA
"7813" NA NA NA
"7814" NA NA NA
"7815" NA NA NA
"7816" NA NA NA
"7817" NA NA NA
"7818" NA NA NA
"7819" NA NA NA
"7820" NA NA NA
"7821" NA NA NA
"7822" NA NA NA
"7823" NA NA NA
"7824" NA NA NA
"7825" NA NA NA
"7826" NA NA NA
"7827" NA NA NA
"7828" NA NA NA
"7829" NA NA NA
"7830" NA NA NA
"7831" NA NA NA
"7832" NA NA NA
"7833" NA NA NA
"7834" NA NA NA
"7835" NA NA NA
"7836" NA NA NA
"7837" NA NA NA
"7838" NA NA NA
"7839" NA NA NA
"7840" NA NA NA
"7841" NA NA NA
"7842" NA NA NA
"7843" NA NA NA
"7844" NA NA NA
"7845" NA NA NA
"7846" NA NA NA
"7847" NA NA NA
"7848" NA NA NA
"7849" NA NA NA
"7850" NA NA NA
"7851" NA NA NA
"7852" NA NA NA
"7853" NA NA NA
"7854" NA NA NA
"7855" NA NA NA
"7856" NA NA NA
"7857" NA NA NA
"7858" NA NA NA
"7859" NA NA NA
"7860" NA NA NA
"7861" NA NA NA
"7862" NA NA NA
"7863" NA NA NA
"7864" NA NA NA
"7865" NA NA NA
"7866" NA NA NA
"7867" NA NA NA
"7868" NA NA NA
"7869" NA NA NA
"7870" NA NA NA
"7871" NA NA NA
"7872" NA NA NA
"7873" NA NA NA
"7874" NA NA NA
"7875" NA NA NA
"7876" NA NA NA
"7877" NA NA NA
"7878" NA NA NA
"7879" NA NA NA
"7880" NA NA NA
"7881" NA NA NA
"7882" NA NA NA
"7883" NA NA NA
"7884" NA NA NA
"7885" NA NA NA
"7886" NA NA NA
"7887" NA NA NA
"7888" NA NA NA
"7889" NA NA NA
"7890" NA NA NA
"7891" NA NA NA
"7892" NA NA NA
"7893" NA NA NA
"7894" NA NA NA
"7895" NA NA NA
"7896" NA NA NA
"7897" NA NA NA
"7898" NA NA NA
"7899" NA NA NA
"7900" NA NA NA
"7901" NA NA NA
"7902" NA NA NA
"7903" NA NA NA
"7904" NA NA NA
"7905" NA NA NA
"7906" NA NA NA
"7907" NA NA NA
"7908" NA NA NA
"7909" NA NA NA
"7910" NA NA NA
"7911" NA NA NA
"7912" NA NA NA
"7913" NA NA NA
"7914" NA NA NA
"7915" NA NA NA
"7916" NA NA NA
"7917" NA NA NA
"7918" NA NA NA
"7919" NA NA NA
"7920" NA NA NA
"7921" NA NA NA
"7922" NA NA NA
"7923" NA NA NA
"7924" NA NA NA
"7925" NA NA NA
"7926" NA NA NA
"7927" NA NA NA
"7928" NA NA NA
"7929" NA NA NA
"7930" NA NA NA
"7931" NA NA NA
"7932" NA NA NA
"7933" NA NA NA
"7934" NA NA NA
"7935" NA NA NA
"7936" NA NA NA
"7937" NA NA NA
"7938" NA NA NA
"7939" NA NA NA
"7940" NA NA NA
"7941" NA NA NA
"7942" NA NA NA
"7943" NA NA NA
"7944" NA NA NA
"7945" NA NA NA
"7946" NA NA NA
"7947" NA NA NA
"7948" NA NA NA
"7949" NA NA NA
"7950" NA NA NA
"7951" NA NA NA
"7952" NA NA NA
"7953" NA NA NA
"7954" NA NA NA
"7955" NA NA NA
"7956" NA NA NA
"7957" NA NA NA
"7958" NA NA NA
"7959" NA NA NA
"7960" NA NA NA
"7961" NA NA NA
"7962" NA NA NA
"7963" NA NA NA
"7964" NA NA NA
"7965" NA NA NA
"7966" NA NA NA
"7967" NA NA NA
"7968" NA NA NA
"7969" NA NA NA
"7970" NA NA NA
"7971" NA NA NA
"7972" NA NA NA
"7973" NA NA NA
"7974" NA NA NA
"7975" NA NA NA
"7976" NA NA NA
"7977" NA NA NA
"7978" NA NA NA
"7979" NA NA NA
"7980" NA NA NA
"7981" NA NA NA
"7982" NA NA NA
"7983" NA NA NA
"7984" NA NA NA
"7985" NA NA NA
"7986" NA NA NA
"7987" NA NA NA
"7988" NA NA NA
"7989" NA NA NA
"7990" NA NA NA
"7991" NA NA NA
"7992" NA NA NA
"7993" NA NA NA
"7994" NA NA NA
"7995" NA NA NA
"7996" NA NA NA
"7997" NA NA NA
"7998" NA NA NA
"7999" NA NA NA
"8000" NA NA NA
"8001" NA NA NA
"8002" NA NA NA
"8003" NA NA NA
"8004" NA NA NA
"8005" NA NA NA
"8006" NA NA NA
"8007" NA NA NA
"8008" NA NA NA
"8009" NA NA NA
"8010" NA NA NA
"8011" NA NA NA
"8012" NA NA NA
"8013" NA NA NA
"8014" NA NA NA
"8015" NA NA NA
"8016" NA NA NA
"8017" NA NA NA
"8018" NA NA NA
"8019" NA NA NA
"8020" NA NA NA
"8021" NA NA NA
"8022" NA NA NA
"8023" NA NA NA
"8024" NA NA NA
"8025" NA NA NA
"8026" NA NA NA
"8027" NA NA NA
"8028" NA NA NA
"8029" NA NA NA
"8030" NA NA NA
"8031" NA NA NA
"8032" NA NA NA
"8033" NA NA NA
"8034" NA NA NA
"8035" NA NA NA
"8036" NA NA NA
"8037" NA NA NA
"8038" NA NA NA
"8039" NA NA NA
"8040" NA NA NA
"8041" NA NA NA
"8042" NA NA NA
"8043" NA NA NA
"8044" NA NA NA
"8045" NA NA NA
"8046" NA NA NA
"8047" NA NA NA
"8048" NA NA NA
"8049" NA NA NA
"8050" NA NA NA
"8051" NA NA NA
"8052" NA NA NA
"8053" NA NA NA
"8054" NA NA NA
"8055" NA NA NA
"8056" NA NA NA
"8057" NA NA NA
"8058" NA NA NA
"8059" NA NA NA
"8060" NA NA NA
"8061" NA NA NA
"8062" NA NA NA
"8063" NA NA NA
"8064" NA NA NA
"8065" NA NA NA
"8066" NA NA NA
"8067" NA NA NA
"8068" NA NA NA
"8069" NA NA NA
"8070" NA NA NA
"8071" NA NA NA
"8072" NA NA NA
"8073" NA NA NA
"8074" NA NA NA
"8075" NA NA NA
"8076" NA NA NA
"8077" NA NA NA
"8078" NA NA NA
"8079" NA NA NA
"8080" NA NA NA
"8081" NA NA NA
"8082" NA NA NA
"8083" NA NA NA
"8084" NA NA NA
"8085" NA NA NA
"8086" NA NA NA
"8087" NA NA NA
"8088" NA NA NA
"8089" NA NA NA
"8090" NA NA NA
"8091" NA NA NA
"8092" NA NA NA
"8093" NA NA NA
"8094" NA NA NA
"8095" NA NA NA
"8096" NA NA NA
"8097" NA NA NA
"8098" NA NA NA
"8099" NA NA NA
"8100" NA NA NA
"8101" NA NA NA
"8102" NA NA NA
"8103" NA NA NA
"8104" NA NA NA
"8105" NA NA NA
"8106" NA NA NA
"8107" NA NA NA
"8108" NA NA NA
"8109" NA NA NA
"8110" NA NA NA
"8111" NA NA NA
"8112" NA NA NA
"8113" NA NA NA
"8114" NA NA NA
"8115" NA NA NA
"8116" NA NA NA
"8117" NA NA NA
"8118" NA NA NA
"8119" NA NA NA
"8120" NA NA NA
"8121" NA NA NA
"8122" NA NA NA
"8123" NA NA NA
"8124" NA NA NA
"8125" NA NA NA
"8126" NA NA NA
"8127" NA NA NA
"8128" NA NA NA
"8129" NA NA NA
"8130" NA NA NA
"8131" NA NA NA
"8132" NA NA NA
"8133" NA NA NA
"8134" NA NA NA
"8135" NA NA NA
"8136" NA NA NA
"8137" NA NA NA
"8138" NA NA NA
"8139" NA NA NA
"8140" NA NA NA
"8141" NA NA NA
"8142" NA NA NA
"8143" NA NA NA
"8144" NA NA NA
"8145" NA NA NA
"8146" NA NA NA
"8147" NA NA NA
"8148" NA NA NA
"8149" NA NA NA
"8150" NA NA NA
"8151" NA NA NA
"8152" NA NA NA
"8153" NA NA NA
"8154" NA NA NA
"8155" NA NA NA
"8156" NA NA NA
"8157" NA NA NA
"8158" NA NA NA
"8159" NA NA NA
"8160" NA NA NA
"8161" NA NA NA
"8162" NA NA NA
"8163" NA NA NA
"8164" NA NA NA
"8165" NA NA NA
"8166" NA NA NA
"8167" NA NA NA
"8168" NA NA NA
"8169" NA NA NA
"8170" NA NA NA
"8171" NA NA NA
"8172" NA NA NA
"8173" NA NA NA
"8174" NA NA NA
"8175" NA NA NA
"8176" NA NA NA
"8177" NA NA NA
"8178" NA NA NA
"8179" NA NA NA
"8180" NA NA NA
"8181" NA NA NA
"8182" NA NA NA
"8183" NA NA NA
"8184" NA NA NA
"8185" NA NA NA
"8186" NA NA NA
"8187" NA NA NA
"8188" NA NA NA
"8189" NA NA NA
"8190" NA NA NA
"8191" NA NA NA
"8192" NA NA NA
"8193" NA NA NA
"8194" NA NA NA
"8195" NA NA NA
"8196" NA NA NA
"8197" NA NA NA
"8198" NA NA NA
"8199" NA NA NA
"8200" NA NA NA
"8201" NA NA NA
"8202" NA NA NA
"8203" NA NA NA
"8204" NA NA NA
"8205" NA NA NA
"8206" NA NA NA
"8207" NA NA NA
"8208" NA NA NA
"8209" NA NA NA
"8210" NA NA NA
"8211" NA NA NA
"8212" NA NA NA
"8213" NA NA NA
"8214" NA NA NA
"8215" NA NA NA
"8216" NA NA NA
"8217" NA NA NA
"8218" NA NA NA
"8219" NA NA NA
"8220" NA NA NA
"8221" NA NA NA
"8222" NA NA NA
"8223" NA NA NA
"8224" NA NA NA
"8225" NA NA NA
"8226" NA NA NA
"8227" NA NA NA
"8228" NA NA NA
"8229" NA NA NA
"8230" NA NA NA
"8231" NA NA NA
"8232" NA NA NA
"8233" NA NA NA
"8234" NA NA NA
"8235" NA NA NA
"8236" NA NA NA
"8237" NA NA NA
"8238" NA NA NA
"8239" NA NA NA
"8240" NA NA NA
"8241" NA NA NA
"8242" NA NA NA
"8243" NA NA NA
"8244" NA NA NA
"8245" NA NA NA
"8246" NA NA NA
"8247" NA NA NA
"8248" NA NA NA
"8249" NA NA NA
"8250" NA NA NA
"8251" NA NA NA
"8252" NA NA NA
"8253" NA NA NA
"8254" NA NA NA
"8255" NA NA NA
"8256" NA NA NA
"8257" NA NA NA
"8258" NA NA NA
"8259" NA NA NA
"8260" NA NA NA
"8261" NA NA NA
"8262" NA NA NA
"8263" NA NA NA
"8264" NA NA NA
"8265" NA NA NA
"8266" NA NA NA
"8267" NA NA NA
"8268" NA NA NA
"8269" NA NA NA
"8270" NA NA NA
"8271" NA NA NA
"8272" NA NA NA
"8273" NA NA NA
"8274" NA NA NA
"8275" NA NA NA
"8276" NA NA NA
"8277" NA NA NA
"8278" NA NA NA
"8279" NA NA NA
"8280" NA NA NA
"8281" NA NA NA
"8282" NA NA NA
"8283" NA NA NA
"8284" NA NA NA
"8285" NA NA NA
"8286" NA NA NA
"8287" NA NA NA
"8288" NA NA NA
"8289" NA NA NA
"8290" NA NA NA
"8291" NA NA NA
"8292" NA NA NA
"8293" NA NA NA
"8294" NA NA NA
"8295" NA NA NA
"8296" NA NA NA
"8297" NA NA NA
"8298" NA NA NA
"8299" NA NA NA
"8300" NA NA NA
"8301" NA NA NA
"8302" NA NA NA
"8303" NA NA NA
"8304" NA NA NA
"8305" NA NA NA
"8306" NA NA NA
"8307" NA NA NA
"8308" NA NA NA
"8309" NA NA NA
"8310" NA NA NA
"8311" NA NA NA
"8312" NA NA NA
"8313" NA NA NA
"8314" NA NA NA
"8315" NA NA NA
"8316" NA NA NA
"8317" NA NA NA
"8318" NA NA NA
"8319" NA NA NA
"8320" NA NA NA
"8321" NA NA NA
"8322" NA NA NA
"8323" NA NA NA
"8324" NA NA NA
"8325" NA NA NA
"8326" NA NA NA
"8327" NA NA NA
"8328" NA NA NA
"8329" NA NA NA
"8330" NA NA NA
"8331" NA NA NA
"8332" NA NA NA
"8333" NA NA NA
"8334" NA NA NA
"8335" NA NA NA
"8336" NA NA NA
"8337" NA NA NA
"8338" NA NA NA
"8339" NA NA NA
"8340" NA NA NA
"8341" NA NA NA
"8342" NA NA NA
"8343" NA NA NA
"8344" NA NA NA
"8345" NA NA NA
"8346" NA NA NA
"8347" NA NA NA
"8348" NA NA NA
"8349" NA NA NA
"8350" NA NA NA
"8351" NA NA NA
"8352" NA NA NA
"8353" NA NA NA
"8354" NA NA NA
"8355" NA NA NA
"8356" NA NA NA
"8357" NA NA NA
"8358" NA NA NA
"8359" NA NA NA
"8360" NA NA NA
"8361" NA NA NA
"8362" NA NA NA
"8363" NA NA NA
"8364" NA NA NA
"8365" NA NA NA
"8366" NA NA NA
"8367" NA NA NA
"8368" NA NA NA
"8369" NA NA NA
"8370" NA NA NA
"8371" NA NA NA
"8372" NA NA NA
"8373" NA NA NA
"8374" NA NA NA
"8375" NA NA NA
"8376" NA NA NA
"8377" NA NA NA
"8378" NA NA NA
"8379" NA NA NA
"8380" NA NA NA
"8381" NA NA NA
"8382" NA NA NA
"8383" NA NA NA
"8384" NA NA NA
"8385" NA NA NA
"8386" NA NA NA
"8387" NA NA NA
"8388" NA NA NA
"8389" NA NA NA
"8390" NA NA NA
"8391" NA NA NA
"8392" NA NA NA
"8393" NA NA NA
"8394" NA NA NA
"8395" NA NA NA
"8396" NA NA NA
"8397" NA NA NA
"8398" NA NA NA
"8399" NA NA NA
"8400" NA NA NA
"8401" NA NA NA
"8402" NA NA NA
"8403" NA NA NA
"8404" NA NA NA
"8405" NA NA NA
"8406" NA NA NA
"8407" NA NA NA
"8408" NA NA NA
"8409" NA NA NA
"8410" NA NA NA
"8411" NA NA NA
"8412" NA NA NA
"8413" NA NA NA
"8414" NA NA NA
"8415" NA NA NA
"8416" NA NA NA
"8417" NA NA NA
"8418" NA NA NA
"8419" NA NA NA
"8420" NA NA NA
"8421" NA NA NA
"8422" NA NA NA
"8423" NA NA NA
"8424" NA NA NA
"8425" NA NA NA
"8426" NA NA NA
"8427" NA NA NA
"8428" NA NA NA
"8429" NA NA NA
"8430" NA NA NA
"8431" NA NA NA
"8432" NA NA NA
"8433" NA NA NA
"8434" NA NA NA
"8435" NA NA NA
"8436" NA NA NA
"8437" NA NA NA
"8438" NA NA NA
"8439" NA NA NA
"8440" NA NA NA
"8441" NA NA NA
"8442" NA NA NA
"8443" NA NA NA
"8444" NA NA NA
"8445" NA NA NA
"8446" NA NA NA
"8447" NA NA NA
"8448" NA NA NA
"8449" NA NA NA
"8450" NA NA NA
"8451" NA NA NA
"8452" NA NA NA
"8453" NA NA NA
"8454" NA NA NA
"8455" NA NA NA
"8456" NA NA NA
"8457" NA NA NA
"8458" NA NA NA
"8459" NA NA NA
"8460" NA NA NA
"8461" NA NA NA
"8462" NA NA NA
"8463" NA NA NA
"8464" NA NA NA
"8465" NA NA NA
"8466" NA NA NA
"8467" NA NA NA
"8468" NA NA NA
"8469" NA NA NA
"8470" NA NA NA
"8471" NA NA NA
"8472" NA NA NA
"8473" NA NA NA
"8474" NA NA NA
"8475" NA NA NA
"8476" NA NA NA
"8477" NA NA NA
"8478" NA NA NA
"8479" NA NA NA
"8480" NA NA NA
"8481" NA NA NA
"8482" NA NA NA
"8483" NA NA NA
"8484" NA NA NA
"8485" NA NA NA
"8486" NA NA NA
"8487" NA NA NA
"8488" NA NA NA
"8489" NA NA NA
"8490" NA NA NA
"8491" NA NA NA
"8492" NA NA NA
"8493" NA NA NA
"8494" NA NA NA
"8495" NA NA NA
"8496" NA NA NA
"8497" NA NA NA
"8498" NA NA NA
"8499" NA NA NA
"8500" NA NA NA
"8501" NA NA NA
"8502" NA NA NA
"8503" NA NA NA
"8504" NA NA NA
"8505" NA NA NA
"8506" NA NA NA
"8507" NA NA NA
"8508" NA NA NA
"8509" NA NA NA
"8510" NA NA NA
"8511" NA NA NA
"8512" NA NA NA
"8513" NA NA NA
"8514" NA NA NA
"8515" NA NA NA
"8516" NA NA NA
"8517" NA NA NA
"8518" NA NA NA
"8519" NA NA NA
"8520" NA NA NA
"8521" NA NA NA
"8522" NA NA NA
"8523" NA NA NA
"8524" NA NA NA
"8525" NA NA NA
"8526" NA NA NA
"8527" NA NA NA
"8528" NA NA NA
"8529" NA NA NA
"8530" NA NA NA
"8531" NA NA NA
"8532" NA NA NA
"8533" NA NA NA
"8534" NA NA NA
"8535" NA NA NA
"8536" NA NA NA
"8537" NA NA NA
"8538" NA NA NA
"8539" NA NA NA
"8540" NA NA NA
"8541" NA NA NA
"8542" NA NA NA
"8543" NA NA NA
"8544" NA NA NA
"8545" NA NA NA
"8546" NA NA NA
"8547" NA NA NA
"8548" NA NA NA
"8549" NA NA NA
"8550" NA NA NA
"8551" NA NA NA
"8552" NA NA NA
"8553" NA NA NA
"8554" NA NA NA
"8555" NA NA NA
"8556" NA NA NA
"8557" NA NA NA
"8558" NA NA NA
"8559" NA NA NA
"8560" NA NA NA
"8561" NA NA NA
"8562" NA NA NA
"8563" NA NA NA
"8564" NA NA NA
"8565" NA NA NA
"8566" NA NA NA
"8567" NA NA NA
"8568" NA NA NA
"8569" NA NA NA
"8570" NA NA NA
"8571" NA NA NA
"8572" NA NA NA
"8573" NA NA NA
"8574" NA NA NA
"8575" NA NA NA
"8576" NA NA NA
"8577" NA NA NA
"8578" NA NA NA
"8579" NA NA NA
"8580" NA NA NA
"8581" NA NA NA
"8582" NA NA NA
"8583" NA NA NA
"8584" NA NA NA
"8585" NA NA NA
"8586" NA NA NA
"8587" NA NA NA
"8588" NA NA NA
"8589" NA NA NA
"8590" NA NA NA
"8591" NA NA NA
"8592" NA NA NA
"8593" NA NA NA
"8594" NA NA NA
"8595" NA NA NA
"8596" NA NA NA
"8597" NA NA NA
"8598" NA NA NA
"8599" NA NA NA
"8600" NA NA NA
"8601" NA NA NA
"8602" NA NA NA
"8603" NA NA NA
"8604" NA NA NA
"8605" NA NA NA
"8606" NA NA NA
"8607" NA NA NA
"8608" NA NA NA
"8609" NA NA NA
"8610" NA NA NA
"8611" NA NA NA
"8612" NA NA NA
"8613" NA NA NA
"8614" NA NA NA
"8615" NA NA NA
"8616" NA NA NA
"8617" NA NA NA
"8618" NA NA NA
"8619" NA NA NA
"8620" NA NA NA
"8621" NA NA NA
"8622" NA NA NA
"8623" NA NA NA
"8624" NA NA NA
"8625" NA NA NA
"8626" NA NA NA
"8627" NA NA NA
"8628" NA NA NA
"8629" NA NA NA
"8630" NA NA NA
"8631" NA NA NA
"8632" NA NA NA
"8633" NA NA NA
"8634" NA NA NA
"8635" NA NA NA
"8636" NA NA NA
"8637" NA NA NA
"8638" NA NA NA
"8639" NA NA NA
"8640" NA NA NA
"8641" NA NA NA
"8642" NA NA NA
"8643" NA NA NA
"8644" NA NA NA
"8645" NA NA NA
"8646" NA NA NA
"8647" NA NA NA
"8648" NA NA NA
"8649" NA NA NA
"8650" NA NA NA
"8651" NA NA NA
"8652" NA NA NA
"8653" NA NA NA
"8654" NA NA NA
"8655" NA NA NA
"8656" NA NA NA
"8657" NA NA NA
"8658" NA NA NA
"8659" NA NA NA
"8660" NA NA NA
"8661" NA NA NA
"8662" NA NA NA
"8663" NA NA NA
"8664" NA NA NA
"8665" NA NA NA
"8666" NA NA NA
"8667" NA NA NA
"8668" NA NA NA
"8669" NA NA NA
"8670" NA NA NA
"8671" NA NA NA
"8672" NA NA NA
"8673" NA NA NA
"8674" NA NA NA
"8675" NA NA NA
"8676" NA NA NA
"8677" NA NA NA
"8678" NA NA NA
"8679" NA NA NA
"8680" NA NA NA
"8681" NA NA NA
"8682" NA NA NA
"8683" NA NA NA
"8684" NA NA NA
"8685" NA NA NA
"8686" NA NA NA
"8687" NA NA NA
"8688" NA NA NA
"8689" NA NA NA
"8690" NA NA NA
"8691" NA NA NA
"8692" NA NA NA
"8693" NA NA NA
"8694" NA NA NA
"8695" NA NA NA
"8696" NA NA NA
"8697" NA NA NA
"8698" NA NA NA
"8699" NA NA NA
"8700" NA NA NA
"8701" NA NA NA
"8702" NA NA NA
"8703" NA NA NA
"8704" NA NA NA
"8705" NA NA NA
"8706" NA NA NA
"8707" NA NA NA
"8708" NA NA NA
"8709" NA NA NA
"8710" NA NA NA
"8711" NA NA NA
"8712" NA NA NA
"8713" NA NA NA
"8714" NA NA NA
"8715" NA NA NA
"8716" NA NA NA
"8717" NA NA NA
"8718" NA NA NA
"8719" NA NA NA
"8720" NA NA NA
"8721" NA NA NA
"8722" NA NA NA
"8723" NA NA NA
"8724" NA NA NA
"8725" NA NA NA
"8726" NA NA NA
"8727" NA NA NA
"8728" NA NA NA
"8729" NA NA NA
"8730" NA NA NA
"8731" NA NA NA
"8732" NA NA NA
"8733" NA NA NA
"8734" NA NA NA
"8735" NA NA NA
"8736" NA NA NA
"8737" NA NA NA
"8738" NA NA NA
"8739" NA NA NA
"8740" NA NA NA
"8741" NA NA NA
"8742" NA NA NA
"8743" NA NA NA
"8744" NA NA NA
"8745" NA NA NA
"8746" NA NA NA
"8747" NA NA NA
"8748" NA NA NA
"8749" NA NA NA
"8750" NA NA NA
"8751" NA NA NA
"8752" NA NA NA
"8753" NA NA NA
"8754" NA NA NA
"8755" NA NA NA
"8756" NA NA NA
"8757" NA NA NA
"8758" NA NA NA
"8759" NA NA NA
"8760" NA NA NA
"8761" NA NA NA
"8762" NA NA NA
"8763" NA NA NA
"8764" NA NA NA
"8765" NA NA NA
"8766" NA NA NA
"8767" NA NA NA
"8768" NA NA NA
"8769" NA NA NA
"8770" NA NA NA
"8771" NA NA NA
"8772" NA NA NA
"8773" NA NA NA
"8774" NA NA NA
"8775" NA NA NA
"8776" NA NA NA
"8777" NA NA NA
"8778" NA NA NA
"8779" NA NA NA
"8780" NA NA NA
"8781" NA NA NA
"8782" NA NA NA
"8783" NA NA NA
"8784" NA NA NA
"8785" NA NA NA
"8786" NA NA NA
"8787" NA NA NA
"8788" NA NA NA
"8789" NA NA NA
"8790" NA NA NA
"8791" NA NA NA
"8792" NA NA NA
"8793" NA NA NA
"8794" NA NA NA
"8795" NA NA NA
"8796" NA NA NA
"8797" NA NA NA
"8798" NA NA NA
"8799" NA NA NA
"8800" NA NA NA
"8801" NA NA NA
"8802" NA NA NA
"8803" NA NA NA
"8804" NA NA NA
"8805" NA NA NA
"8806" NA NA NA
"8807" NA NA NA
"8808" NA NA NA
"8809" NA NA NA
"8810" NA NA NA
"8811" NA NA NA
"8812" NA NA NA
"8813" NA NA NA
"8814" NA NA NA
"8815" NA NA NA
"8816" NA NA NA
"8817" NA NA NA
"8818" NA NA NA
"8819" NA NA NA
"8820" NA NA NA
"8821" NA NA NA
"8822" NA NA NA
"8823" NA NA NA
"8824" NA NA NA
"8825" NA NA NA
"8826" NA NA NA
"8827" NA NA NA
"8828" NA NA NA
"8829" NA NA NA
"8830" NA NA NA
"8831" NA NA NA
"8832" NA NA NA
"8833" NA NA NA
"8834" NA NA NA
"8835" NA NA NA
"8836" NA NA NA
"8837" NA NA NA
"8838" NA NA NA
"8839" NA NA NA
"8840" NA NA NA
"8841" NA NA NA
"8842" NA NA NA
"8843" NA NA NA
"8844" NA NA NA
"8845" NA NA NA
"8846" NA NA NA
"8847" NA NA NA
"8848" NA NA NA
"8849" NA NA NA
"8850" NA NA NA
"8851" NA NA NA
"8852" NA NA NA
"8853" NA NA NA
"8854" NA NA NA
"8855" NA NA NA
"8856" NA NA NA
"8857" NA NA NA
"8858" NA NA NA
"8859" NA NA NA
"8860" NA NA NA
"8861" NA NA NA
"8862" NA NA NA
"8863" NA NA NA
"8864" NA NA NA
"8865" NA NA NA
"8866" NA NA NA
"8867" NA NA NA
"8868" NA NA NA
"8869" NA NA NA
"8870" NA NA NA
"8871" NA NA NA
"8872" NA NA NA
"8873" NA NA NA
"8874" NA NA NA
"8875" NA NA NA
"8876" NA NA NA
"8877" NA NA NA
"8878" NA NA NA
"8879" NA NA NA
"8880" NA NA NA
"8881" NA NA NA
"8882" NA NA NA
"8883" NA NA NA
"8884" NA NA NA
"8885" NA NA NA
"8886" NA NA NA
"8887" NA NA NA
"8888" NA NA NA
"8889" NA NA NA
"8890" NA NA NA
"8891" NA NA NA
"8892" NA NA NA
"8893" NA NA NA
"8894" NA NA NA
"8895" NA NA NA
"8896" NA NA NA
"8897" NA NA NA
"8898" NA NA NA
"8899" NA NA NA
"8900" NA NA NA
"8901" NA NA NA
"8902" NA NA NA
"8903" NA NA NA
"8904" NA NA NA
"8905" NA NA NA
"8906" NA NA NA
"8907" NA NA NA
"8908" NA NA NA
"8909" NA NA NA
"8910" NA NA NA
"8911" NA NA NA
"8912" NA NA NA
"8913" NA NA NA
"8914" NA NA NA
"8915" NA NA NA
"8916" NA NA NA
"8917" NA NA NA
"8918" NA NA NA
"8919" NA NA NA
"8920" NA NA NA
"8921" NA NA NA
"8922" NA NA NA
"8923" NA NA NA
"8924" NA NA NA
"8925" NA NA NA
"8926" NA NA NA
"8927" NA NA NA
"8928" NA NA NA
"8929" NA NA NA
"8930" NA NA NA
"8931" NA NA NA
"8932" NA NA NA
"8933" NA NA NA
"8934" NA NA NA
"8935" NA NA NA
"8936" NA NA NA
"8937" NA NA NA
"8938" NA NA NA
"8939" NA NA NA
"8940" NA NA NA
"8941" NA NA NA
"8942" NA NA NA
"8943" NA NA NA
"8944" NA NA NA
"8945" NA NA NA
"8946" NA NA NA
"8947" NA NA NA
"8948" NA NA NA
"8949" NA NA NA
"8950" NA NA NA
"8951" NA NA NA
"8952" NA NA NA
"8953" NA NA NA
"8954" NA NA NA
"8955" NA NA NA
"8956" NA NA NA
"8957" NA NA NA
"8958" NA NA NA
"8959" NA NA NA
"8960" NA NA NA
"8961" NA NA NA
"8962" NA NA NA
"8963" NA NA NA
"8964" NA NA NA
"8965" NA NA NA
"8966" NA NA NA
"8967" NA NA NA
"8968" NA NA NA
"8969" NA NA NA
"8970" NA NA NA
"8971" NA NA NA
"8972" NA NA NA
"8973" NA NA NA
"8974" NA NA NA
"8975" NA NA NA
"8976" NA NA NA
"8977" NA NA NA
"8978" NA NA NA
"8979" NA NA NA
"8980" NA NA NA
"8981" NA NA NA
"8982" NA NA NA
"8983" NA NA NA
"8984" NA NA NA
"8985" NA NA NA
"8986" NA NA NA
"8987" NA NA NA
"8988" NA NA NA
"8989" NA NA NA
"8990" NA NA NA
"8991" NA NA NA
"8992" NA NA NA
"8993" NA NA NA
"8994" NA NA NA
"8995" NA NA NA
"8996" NA NA NA
"8997" NA NA NA
"8998" NA NA NA
"8999" NA NA NA
"9000" NA NA NA
"9001" NA NA NA
