# Supplementary material for: Adaptive switch to sexually dimorphic movements by partner-seeking termites
Source: Sci Adv. 2019 Jun 19;5(6):eaau6108. doi: 10.1126/sciadv.aau6108 (PMC6584256; doi:10.1126/sciadv.aau6108)
Supplement: Data file S1 [file aau6108_Data_file_S1.zip › Dataset/CfExperimetns/170627_174_M_01_set2_after-position_5FPS.txt]

"time" "x" "y"
"1" 0 100.237257255227 33.3129354239473
"2" 0.2 100.495278118556 33.2984947057791
"3" 0.4 99.6717744050561 33.4185793374595
"4" 0.6 97.9399279965829 34.2659777981291
"5" 0.8 97.3555686941074 34.4638645148954
"6" 1 98.427781394875 34.7419407844853
"7" 1.2 99.9549054476909 33.4296570879812
"8" 1.4 100.22115060603 31.8988688189816
"9" 1.6 99.0863659296768 31.6976603436922
"10" 1.8 97.9895745116672 32.7532988755706
"11" 2 98.6000211313534 34.9128780632432
"12" 2.2 99.9992432872171 36.8949276579679
"13" 2.4 100.762621566615 38.0673855076798
"14" 2.6 102.205631985056 37.3447346678474
"15" 2.8 103.994237335644 37.287506979762
"16" 3 104.598258158958 38.1854171080742
"17" 3.2 104.099238051538 37.5964243657005
"18" 3.4 103.260616612991 37.1034843416183
"19" 3.6 103.135743121129 35.1679182582644
"20" 3.8 103.981409223499 31.7697651337791
"21" 4 107.652378733469 30.4727216635917
"22" 4.2 110.573915079004 32.6102855407698
"23" 4.4 110.801490439448 36.5483983478675
"24" 4.6 111.839278697678 40.7592899725618
"25" 4.8 111.713778050495 44.4490467777034
"26" 5 109.885841684435 46.1942338712784
"27" 5.2 108.16222438412 48.3563055619955
"28" 5.4 106.015920320981 49.2313758478345
"29" 5.6 104.788878314497 47.5604074897391
"30" 5.8 105.852420976272 45.6209602817784
"31" 6 108.841171522681 43.5273036323095
"32" 6.2 113.889984922508 42.2406229092095
"33" 6.4 117.688339437726 43.1447527438892
"34" 6.6 119.644708821783 47.5434036120845
"35" 6.8 121.179398863866 51.9301598491975
"36" 7 120.616641161336 56.9538806749235
"37" 7.2 122.441850040955 61.4542455572954
"38" 7.4 123.764045837219 63.8065235622734
"39" 7.6 122.751508874593 66.2614077440448
"40" 7.8 121.074281608327 68.5642449355442
"41" 8 121.32292062153 68.2709315973542
"42" 8.2 121.056909300523 68.3026427335004
"43" 8.4 120.266968815296 69.1347979046195
"44" 8.6 119.4111429673 70.9128471125082
"45" 8.8 117.000428516213 73.0592109596165
"46" 9 114.36484333743 73.1334227329464
"47" 9.2 110.433820856326 71.7676558530811
"48" 9.4 105.041085887631 70.8070657134241
"49" 9.6 101.312447188106 69.4997820899345
"50" 9.8 97.7500882992157 67.5023973439973
"51" 10 94.5910651036202 66.3679280399466
"52" 10.2 91.1575834688696 67.5634452792984
"53" 10.4 90.4802060336061 70.3819864471095
"54" 10.6 91.2919454083418 72.1817229456863
"55" 10.8 91.3378550230317 74.8682795213619
"56" 11 90.2241054281989 78.1551516736261
"57" 11.2 89.8727355224009 79.7043814506146
"58" 11.4 92.3138418169792 79.6136511477671
"59" 11.6 94.2722956890306 77.8467427180696
"60" 11.8 93.8796358600048 75.1319909495107
"61" 12 90.7606778553923 73.3753092355026
"62" 12.2 86.4098215117679 72.7099522494425
"63" 12.4 82.5405549429636 74.6803607755519
"64" 12.6 78.8036473354846 78.5464336474118
"65" 12.8 75.0514654916448 81.4143181917095
"66" 13 71.2998988491635 82.822233908071
"67" 13.2 67.4791138511561 83.8475460938095
"68" 13.4 64.534231340761 85.121800668066
"69" 13.6 62.4291765628867 87.4614299261127
"70" 13.8 62.567003534851 90.3343572488441
"71" 14 63.4502802989561 94.0327068672594
"72" 14.2 65.5401095030323 96.0691930471023
"73" 14.4 68.6912786224916 96.6553821706207
"74" 14.6 73.1265511042577 97.1793419029595
"75" 14.8 76.2645168235128 95.2488694217823
"76" 15 78.2445728270645 91.0838566179934
"77" 15.2 77.171978029429 85.9600214847222
"78" 15.4 75.3010491233184 82.3086876441808
"79" 15.6 71.6971350050225 79.2151636235855
"80" 15.8 68.462379432412 76.6678072006798
"81" 16 64.2769513344311 77.1561693630345
"82" 16.2 59.6658136896408 78.7050336854001
"83" 16.4 56.5706440400477 82.5263404906695
"84" 16.6 57.3530187959245 85.6468205703279
"85" 16.8 59.5751024692356 87.3128297828185
"86" 17 62.6649921424004 88.9029002447136
"87" 17.2 65.9755554581206 91.7116679902014
"88" 17.4 67.2534798666513 95.5323177807451
"89" 17.6 68.2468318292254 99.3953833591449
"90" 17.8 67.5148182079652 101.596549147674
"91" 18 67.0230194867561 102.154082718509
"92" 18.2 66.7886376606061 103.625484931559
"93" 18.4 68.0425306957007 105.538397300269
"94" 18.6 69.1689555372465 108.317228784674
"95" 18.8 69.6746391362528 110.50560337691
"96" 19 69.1325082745354 108.545319929493
"97" 19.2 67.665593204461 106.874456409683
"98" 19.4 65.9735978831401 105.370570418476
"99" 19.6 63.8640407013488 102.546984861557
"100" 19.8 60.6371916136401 99.4953672045394
"101" 20 56.7038844922061 97.3799876592845
"102" 20.2 51.9225167121154 96.5250974674849
"103" 20.4 47.0661910320807 97.9186455484349
"104" 20.6 43.6612612858625 101.762448502887
"105" 20.8 40.2528141540561 106.972765723584
"106" 21 39.461756177861 112.437119470655
"107" 21.2 38.4378650037305 117.217253647576
"108" 21.4 37.6794948576462 120.072693772173
"109" 21.6 35.8195531771733 120.474553076288
"110" 21.8 32.8320852816609 118.572309562742
"111" 22 28.443441700497 115.293884538105
"112" 22.2 23.2749938074484 113.107528097375
"113" 22.4 22.2805243187704 110.209941588102
"114" 22.6 17.9528403639921 105.069115224051
"115" 22.8 12.7572108756971 101.195523545639
"116" 23 10.2713169648208 95.8866661619301
"117" 23.2 7.1357144028908 91.1260149923438
"118" 23.4 5.57709617455122 86.0904867429546
"119" 23.6 7.31951387778581 80.8849439311351
"120" 23.8 5.76067784630608 75.7806666208206
"121" 24 2.64539044660964 72.0201384780577
"122" 24.2 3.03997732778086 67.8582385867897
"123" 24.4 4.59543676181924 61.6833140338016
"124" 24.6 3.91579119492737 54.9784593491723
"125" 24.8 3.23005222750505 49.6093334354697
"126" 25 4.7291757721798 43.7821575613873
"127" 25.2 6.32393871299423 39.8657730393048
"128" 25.4 9.54562760643107 35.0149870415532
"129" 25.6 12.6020933123061 29.4176074107407
"130" 25.8 14.9616001779813 26.4023773376183
"131" 26 19.9123762772282 25.7958157612299
"132" 26.2 25.4482877323732 24.345631471118
"133" 26.4 29.3500745426932 20.9616935441127
"134" 26.6 29.6734079189517 16.4374955626856
"135" 26.8 31.0880147618787 13.5492043895562
"136" 27 35.5002606186759 13.6409037107239
"137" 27.2 41.5330790365824 12.37843285967
"138" 27.4 44.8507566034278 8.96116094883999
"139" 27.6 46.3774146467666 7.06140412898577
"140" 27.8 49.5208855332099 8.35868383747869
"141" 28 55.3204533373865 10.2394941457725
"142" 28.2 60.7770605520561 12.1083722018483
"143" 28.4 65.7418377478686 10.6832767443523
"144" 28.6 68.414988639943 7.50439754195511
"145" 28.8 71.5191135554035 4.88877166113742
"146" 29 75.000168554833 6.8658521984512
"147" 29.2 80.8724108734414 9.69638964106496
"148" 29.4 87.2298549754043 7.61216822917374
"149" 29.6 90.6263397164526 7.33682746574394
"150" 29.8 94.6100447354025 10.4284526572311
"151" 30 99.6808238964132 15.7198947092452
"152" 30.2 105.063703625489 18.8725770254043
"153" 30.4 107.652378733469 22.9933174766165
"154" 30.6 107.001709023132 29.4585651636628
"155" 30.8 107.722805215794 35.8239018584833
"156" 31 110.17231963619 41.2768913237114
"157" 31.2 109.515078169345 45.2988716862529
"158" 31.4 106.571824591916 48.9027568962776
"159" 31.6 101.774450338039 51.7301474950645
"160" 31.8 96.2577347183192 51.6895797045647
"161" 32 90.692822672851 50.4109965031518
"162" 32.2 84.6230026011485 51.013956960283
"163" 32.4 79.3442353718192 52.5042316475384
"164" 32.6 75.0591145604074 51.2262130004865
"165" 32.8 69.9871803807882 49.5839846032809
"166" 33 64.0450871231843 50.1202765631774
"167" 33.2 58.3687746751357 51.400317297194
"168" 33.4 52.7629238214664 50.3097345015877
"169" 33.6 45.8825259311587 50.1072104984595
"170" 33.8 39.7345251036015 51.3285096055669
"171" 34 34.7723254205399 53.8139687617498
"172" 34.2 30.5258416759521 58.2043814648195
"173" 34.4 26.0764940240158 63.1866837384675
"174" 34.6 25.3063884551877 68.1167176493016
"175" 34.8 26.7775892002493 73.655855032972
"176" 35 29.5497997361361 78.4233587840914
"177" 35.2 33.0032814630807 82.1457902307709
"178" 35.4 32.3598477923561 85.6024002483344
"179" 35.6 30.2849453837012 89.061048167782
"180" 35.8 26.9689087336181 90.5353694758892
"181" 36 23.0658435931293 91.1498708979473
"182" 36.2 20.7357761441061 89.4305938848845
"183" 36.4 17.6397322216191 87.4304792647116
"184" 36.6 14.2091649404909 86.8288457029725
"185" 36.8 10.6839845976154 87.5891549057307
"186" 37 8.23425413710447 90.0658180074433
"187" 37.2 10.1125782399561 90.852486106114
"188" 37.4 10.9277177633862 90.1497832278284
"189" 37.6 12.5290012667292 87.3822432516325
"190" 37.8 16.6160318908939 83.0437579888919
"191" 38 19.9321813115918 77.5788448905309
"192" 38.2 20.2642976443989 71.007127647088
"193" 38.4 18.5162479656251 65.451613932356
"194" 38.6 14.6078719375652 60.277894666114
"195" 38.8 11.0279342907311 56.4705473419095
"196" 39 5.80116448372564 51.8209385041725
"197" 39.2 4.36353693066719 50.4823154397372
"198" 39.4 4.52542227605608 45.8337164676413
"199" 39.6 5.02572986965812 43.0108374257146
"200" 39.8 5.32358741375609 42.0686408323595
"201" 40 5.47761928243502 41.4430685996068
"202" 40.2 5.38059920930608 41.0804263590309
"203" 40.4 5.03219379205607 41.879306796287
"204" 40.6 4.92901093183959 42.8326116158924
"205" 40.8 4.77393523101763 44.5153431136998
"206" 41 3.55411020372273 47.6442572991261
"207" 41.2 1.9754401478197 51.4251606900776
"208" 41.4 1.76723693782674 55.3514074323769
"209" 41.6 1.50428439220995 60.3183400755364
"210" 41.8 1.28988105851763 66.1000737132287
"211" 42 0.85347612198828 71.278387692612
"212" 42.2 2.00823481171396 76.6655343348279
"213" 42.4 2.67253892068108 81.9844069279345
"214" 42.6 5.9297806297171 87.712230591612
"215" 42.8 8.13145760891558 93.6844260529223
"216" 43 10.0892624916359 99.1175526103166
"217" 43.2 14.0611048543383 105.368524307806
"218" 43.4 17.3901178368866 107.708790713493
"219" 43.6 20.6184344061751 111.271559346436
"220" 43.8 26.0545735552152 114.594698674891
"221" 44 32.5516970091275 116.907233046388
"222" 44.2 39.0628756520638 120.233759794544
"223" 44.4 42.3069156113722 123.322303682952
"224" 44.6 46.9798970219341 122.041394078484
"225" 44.8 54.9553682584951 120.63384428963
"226" 45 62.4666288680951 120.680573272514
"227" 45.2 69.452137839308 123.005827658933
"228" 45.4 76.1099889812756 124.775707134094
"229" 45.6 82.1721957954655 121.432877307554
"230" 45.8 87.9960779025679 117.271001327089
"231" 46 94.4805336880311 114.813874486634
"232" 46.2 101.433689326963 115.297453719948
"233" 46.4 104.902964247637 112.519033596193
"234" 46.6 108.971031723656 106.081134200715
"235" 46.8 112.568905143903 98.9792976893465
"236" 47 115.82460970604 92.2522464924035
"237" 47.2 119.218536513541 85.3787255529441
"238" 47.4 120.103597309359 77.96371240573
"239" 47.6 117.293507714491 72.9702801562054
"240" 47.8 112.7640876807 69.0856971836205
"241" 48 107.440048301635 68.2239969175121
"242" 48.2 102.310153610231 70.1558618645845
"243" 48.4 99.6506589252227 74.2817634525071
"244" 48.6 97.0290237720313 79.5973725588727
"245" 48.8 93.6962681203205 83.438147681914
"246" 49 88.3154854328743 84.4330853165834
"247" 49.2 82.5473038730909 83.3825575156594
"248" 49.4 76.7811982009404 84.0319517305421
"249" 49.6 71.0898609026561 85.5164092099095
"250" 49.8 68.2691191085137 85.9632603185611
"251" 50 67.1728665815733 85.3909918843905
"252" 50.2 66.5582566622139 84.2354276979331
"253" 50.4 65.4539603903951 82.8960846730442
"254" 50.6 62.1090175454366 83.2601238640966
"255" 50.8 58.4353896274883 85.8855283064256
"256" 51 57.2339546139205 90.8312275785527
"257" 51.2 57.6703308235343 96.0411030368508
"258" 51.4 60.9382138941441 100.033480013883
"259" 51.6 64.6143344712081 100.424834784315
"260" 51.8 68.1433465167704 100.713012441412
"261" 52 73.1311612896659 99.9866735458497
"262" 52.2 78.6744731443383 100.181322957653
"263" 52.4 83.8372414624987 97.8121357012054
"264" 52.6 89.5900618657521 94.0133429593475
"265" 52.8 93.3853944089608 90.6185441564594
"266" 53 95.9644994457466 85.7017373385785
"267" 53.2 98.5076537709659 80.8708047065824
"268" 53.4 100.30219817096 75.1029581537074
"269" 53.6 101.180665824622 69.1923132221234
"270" 53.8 102.317034344177 63.1123941131319
"271" 54 105.202285040411 58.3088657091206
"272" 54.2 108.080645955428 53.561665306506
"273" 54.4 110.96613302804 48.1691489645578
"274" 54.6 114.823614504304 44.5597751576413
"275" 54.8 117.833747279654 42.0803771420658
"276" 55 116.498982932395 37.912482541239
"277" 55.2 111.828257794818 34.674321485888
"278" 55.4 106.26409878692 31.7743313585357
"279" 55.6 100.268157957422 29.0654286659717
"280" 55.8 94.0323707166759 27.1846896709223
"281" 56 88.4867591133406 25.7342971425715
"282" 56.2 82.4856591314221 26.6666903944595
"283" 56.4 77.2129828285865 31.0534796010682
"284" 56.6 73.5064183515819 36.1257046212095
"285" 56.8 71.6555274867318 42.7906556775135
"286" 57 69.9021688454544 48.7458206748069
"287" 57.2 70.2195359077865 54.499538580329
"288" 57.4 73.8626250544846 59.7110151135939
"289" 57.6 78.3341384309552 61.936665519888
"290" 57.8 82.6100994739865 61.0531357889899
"291" 58 86.9897107525519 60.375819780409
"292" 58.2 91.6046053347311 58.4356018125845
"293" 58.4 96.2744888849805 56.2585271096023
"294" 58.6 101.480315252781 53.9322192817345
"295" 58.8 106.791096831443 51.9277137253304
"296" 59 110.599035218806 47.7536039282345
"297" 59.2 114.650142196508 44.0775640884675
"298" 59.4 116.619383372825 44.9918461613825
"299" 59.6 117.555421978544 48.5925243739713
"300" 59.8 116.852564825544 52.4438052914351
"301" 60 113.489406560312 56.2506650718035
"302" 60.2 108.972277883122 60.6997192268529
"303" 60.4 106.031547521139 66.5084152316661
"304" 60.6 104.612796686056 72.92008146924
"305" 60.8 104.495299257951 79.4325175570401
"306" 61 104.944611369151 85.6137747243166
"307" 61.2 107.551057935824 91.5704331032915
"308" 61.4 111.623801045206 95.0863666720028
"309" 61.6 115.252921589613 95.2903584359185
"310" 61.8 116.146255383891 95.5426042633725
"311" 62 114.413627864082 98.0923331751261
"312" 62.2 110.605369862756 101.592078609829
"313" 62.4 107.104755833631 107.406482553436
"314" 62.6 105.228583004917 112.897703810413
"315" 62.8 101.70088755512 112.780027185219
"316" 63 95.5681611535439 114.696034915459
"317" 63.2 91.3131344612756 119.254259066118
"318" 63.4 90.4744746890799 122.178923514912
"319" 63.6 91.575401129749 122.221316575003
"320" 63.8 91.0824456792242 120.575330430194
"321" 64 88.5228010530561 118.093590891326
"322" 64.2 85.6367802161747 114.516819443036
"323" 64.4 83.9684104890044 109.616743054468
"324" 64.6 83.2174058638577 104.5434596656
"325" 64.8 81.1370356747425 100.000366176714
"326" 65 77.2211465391843 98.8926296391005
"327" 65.2 72.5341597232561 99.7941064417344
"328" 65.4 67.6275979053441 101.149452601443
"329" 65.6 62.4230209304693 103.447449001377
"330" 65.8 59.3131639267358 106.751816527631
"331" 66 55.3001897008594 111.000560902271
"332" 66.2 52.8043172681108 116.022725357827
"333" 66.4 50.2868901708561 120.489528011398
"334" 66.6 45.4834201584846 121.538919666317
"335" 66.8 41.49617217587 118.488232303366
"336" 67 37.9988594462654 114.464947887134
"337" 67.2 33.8650409322174 110.004026880968
"338" 67.4 30.1656477879608 105.435694869198
"339" 67.6 25.4656602531348 100.403817762011
"340" 67.8 20.7753417071381 97.7808092755496
"341" 68 14.8540592365311 99.8004761482845
"342" 68.2 12.6584012585283 99.4724362609595
"343" 68.4 10.6194562205603 96.1307490347704
"344" 68.6 11.2084716433061 93.0071841127095
"345" 68.8 12.431742752029 87.7573408358919
"346" 69 12.6151352263208 79.96239978693
"347" 69.2 12.1879510238768 74.1510499775727
"348" 69.4 11.307010549195 68.7350634313483
"349" 69.6 6.88998229208263 63.7350003703887
"350" 69.8 2.6350311604508 61.0128186074858
"351" 70 2.91285563169686 56.2876811062944
"352" 70.2 5.6513155969806 52.5541392787991
"353" 70.4 10.0651524985251 47.8524471179285
"354" 70.6 11.2668170481087 40.2844525029331
"355" 70.8 10.6147672475667 34.2005624607254
"356" 71 14.1457145691787 29.5330583419595
"357" 71.2 19.4237877169523 29.5042143877708
"358" 71.4 25.4895745039172 30.8848516209039
"359" 71.6 31.7567460011164 29.9152407349595
"360" 71.8 34.5723661610743 25.1032169685504
"361" 72 34.206748428445 21.0931971632095
"362" 72.2 30.7604300434342 19.7328098357452
"363" 72.4 26.527017810917 19.0961556879029
"364" 72.6 22.7228457987634 21.7635699379229
"365" 72.8 19.1295638241441 24.3032744761475
"366" 73 17.5044038802783 25.4387525206539
"367" 73.2 17.7359224746968 24.2622807763624
"368" 73.4 19.2825571105969 21.6008237770411
"369" 73.6 23.4411215853239 18.1938432353612
"370" 73.8 28.6236339219754 15.4046382652498
"371" 74 33.0895302927588 11.9165158754324
"372" 74.2 39.6170462521652 10.5663884929867
"373" 74.4 47.0160826105794 10.8257659743193
"374" 74.6 48.6931811274354 8.87544106514911
"375" 74.8 51.628960944263 5.62030137304566
"376" 75 55.6616902724322 6.77216839554203
"377" 75.2 60.9901887597196 7.51113736960899
"378" 75.4 67.2451844995739 6.92969967024517
"379" 75.6 72.605369858694 4.85923126284739
"380" 75.8 76.8163790334561 4.86409483188803
"381" 76 82.6437865394598 7.91170305356955
"382" 76.2 88.1495095345739 8.47549095621838
"383" 76.4 94.3984429332364 10.0605521543529
"384" 76.6 98.3281911000309 14.8061897444679
"385" 76.8 103.834098990739 20.30630536624
"386" 77 109.376249420111 24.8942066977902
"387" 77.2 110.576785436337 30.1221245923272
"388" 77.4 114.151795914148 36.3329650727979
"389" 77.6 117.725509662556 41.8179060199822
"390" 77.8 121.189408149761 44.8116680984822
"391" 78 123.144797561781 44.6197083056345
"392" 78.2 122.396530726015 43.1725840724677
"393" 78.4 121.03178511775 40.1540303280724
"394" 78.6 118.926026862758 35.6541408621046
"395" 78.8 116.601478654684 30.405560006599
"396" 79 113.502413695889 24.2431687118642
"397" 79.2 110.899176682151 20.5002078153404
"398" 79.4 107.76805267258 18.2344121996975
"399" 79.6 104.312787948584 15.9166640441555
"400" 79.8 100.964879409726 14.7305973106
"401" 80 97.1357694881239 14.0643879269764
"402" 80.2 92.7579630081989 14.6873599247956
"403" 80.4 89.2896263733192 16.3242984435384
"404" 80.6 84.675836904729 18.0193672780763
"405" 80.8 80.6200339214712 18.471401910601
"406" 81 76.2602639751087 16.0862725671963
"407" 81.2 71.7246247117997 12.4573450136902
"408" 81.4 69.4611786956543 7.85444456759338
"409" 81.6 69.5873518403534 5.43318753291892
"410" 81.8 67.0012841029277 6.89138125207414
"411" 82 63.3132862232523 9.91495746763703
"412" 82.2 59.355159222565 14.6006462726023
"413" 82.4 56.6912152043061 20.3536034582372
"414" 82.6 54.4099025003658 26.342004467663
"415" 82.8 50.3656207456632 30.8263362611291
"416" 83 45.3609399737371 35.9609708311232
"417" 83.2 39.5460563579817 40.5926587476578
"418" 83.4 35.0660513749957 45.5616561173474
"419" 83.6 32.9077944940311 51.6423097770095
"420" 83.8 32.6683620733804 58.2638779670811
"421" 84 34.6418227502086 64.6193453196628
"422" 84.2 39.6311601121832 69.0856971836205
"423" 84.4 45.1178207076561 68.9013192063504
"424" 84.6 50.3001102973604 65.7921974621899
"425" 84.8 53.8781541997872 62.0041094715939
"426" 85 56.0344864089587 57.3495104767249
"427" 85.2 59.7335113118719 53.3222360676437
"428" 85.4 64.3309582347741 51.6620721998954
"429" 85.6 69.6851536067436 52.3309205529684
"430" 85.8 75.3857240613638 53.1973348042543
"431" 86 80.5603133048124 54.8004531060561
"432" 86.2 84.5132829725725 59.0049595988775
"433" 86.4 88.6093230192024 63.3406642528253
"434" 86.6 89.9336014175137 67.8776121616798
"435" 86.8 90.5789641712528 73.7659713678611
"436" 87 92.3699384763488 78.7025321470692
"437" 87.2 95.6538002424846 82.4228550621261
"438" 87.4 98.9970611657305 86.0649446367618
"439" 87.6 100.463854294237 90.6235596734279
"440" 87.8 98.9388403943123 92.5947324530462
"441" 88 98.5677364594847 92.6083191549356
"442" 88.2 97.6897824166323 90.2871034936035
"443" 88.4 96.1855728956239 88.1300401568408
"444" 88.6 93.3518358785114 85.9049613094595
"445" 88.8 88.7094468122972 85.5057172024862
"446" 89 84.2477285206458 87.4336908814595
"447" 89.2 79.3545627117634 91.3580515510448
"448" 89.4 73.89288892722 96.205090065066
"449" 89.6 69.0422626582466 99.3723408723166
"450" 89.8 63.9135077918376 100.482489728174
"451" 90 58.1379661451448 98.3043142694514
"452" 90.2 53.1256414334331 95.4595211344595
"453" 90.4 48.8679299260561 93.4880969572344
"454" 90.6 43.4435583419804 90.6581540963502
"455" 90.8 36.7212501519311 88.7140018980095
"456" 91 31.277350603261 84.8492607648611
"457" 91.2 27.4846440070317 79.488647150557
"458" 91.4 25.0009406436715 73.92664647928
"459" 91.6 22.2377594658083 67.5974100412382
"460" 91.8 20.2477823226721 61.5135350133523
"461" 92 20.0040375938818 54.7518368892301
"462" 92.2 19.3585797023393 49.09031221384
"463" 92.4 15.6865140773517 43.7319650731986
"464" 92.6 14.7218955286652 38.1078414867231
"465" 92.8 15.1007584259172 32.0278600740428
"466" 93 15.9091500803208 27.8094906872536
"467" 93.2 20.4491968518081 25.1715928730435
"468" 93.4 25.7306428986811 21.5900342741095
"469" 93.6 28.7216148281239 15.2498011120442
"470" 93.8 31.8517656603664 13.9393577723991
"471" 94 38.5044524238561 12.835011093016
"472" 94.2 44.5270318087403 8.5532564525384
"473" 94.4 50.1216385895517 6.22491735669424
"474" 94.6 54.8647261987227 8.41748112870946
"475" 94.8 61.6711502981418 10.1054533644595
"476" 95 68.7294751108253 7.91362100802357
"477" 95.2 71.8430668859499 3.27577508483114
"478" 95.4 74.7632570016616 5.14526352992735
"479" 95.6 80.59205306494 5.28153810043267
"480" 95.8 86.8667441346989 6.57481601960231
"481" 96 92.7846664253184 9.66270654852503
"482" 96.2 98.8922045124996 13.5831076663546
"483" 96.4 105.604531927409 18.0801171222218
"484" 96.6 109.641297383508 21.182676374269
"485" 96.8 113.470578049371 26.3021471888287
"486" 97 117.877445859552 30.5890886384068
"487" 97.2 120.263653843725 33.5488470202865
"488" 97.4 121.287307192624 35.8911836073231
"489" 97.6 122.888244481806 38.7749234817776
"490" 97.8 124.418134654382 42.1347080212269
"491" 98 124.398795104921 46.4740831384369
"492" 98.2 126.401976710607 50.7802928756327
"493" 98.4 127.175646682511 52.8346030303231
"494" 98.6 128.068521391995 56.2417278835364
"495" 98.8 127.331322209687 60.5148933154841
"496" 99 127.318976000167 65.3577034695039
"497" 99.2 128.625516775591 69.1274505221804
"498" 99.4 128.540858433189 72.7861967971483
"499" 99.6 128.27102482774 76.3101717588805
"500" 99.8 127.050478183071 80.5038248436801
"501" 100 125.98727107672 84.5583655341235
"502" 100.2 124.527942704248 88.6243360288825
"503" 100.4 122.85067857001 92.633149018785
"504" 100.6 120.13949628781 96.7736405934672
"505" 100.8 117.957135193247 100.696295145414
"506" 101 115.332741879624 103.815417999596
"507" 101.2 111.846076173149 106.936843541297
"508" 101.4 109.336361040414 111.046288132556
"509" 101.6 106.544375810502 113.771937488283
"510" 101.8 102.053600530256 116.026813606983
"511" 102 97.8721596465334 119.843915936323
"512" 102.2 93.5164496068715 121.492021826883
"513" 102.4 87.1988604675061 121.779148599059
"514" 102.6 82.3148499820561 124.635810327055
"515" 102.8 77.3590959709398 126.958460687762
"516" 103 71.9815274791553 126.678453137864
"517" 103.2 65.3350578500328 126.958460687762
"518" 103.4 60.0685939726881 125.288092543323
"519" 103.6 53.4982530037942 124.317324999555
"520" 103.8 48.836007310875 126.268838768585
"521" 104 46.7268202709561 124.129570316009
"522" 104.2 43.4549766707811 119.310887310934
"523" 104.4 38.5987119258321 115.140385644387
"524" 104.6 32.6975924673488 113.87263382485
"525" 104.8 28.3120103083061 112.437973943484
"526" 105 25.1478556552811 109.992006628284
"527" 105.2 20.1755402331681 108.151034041203
"528" 105.4 19.2487963618102 107.999489324451
"529" 105.6 16.2305558934968 105.253754663544
"530" 105.8 12.2719402589798 100.709670787451
"531" 106 8.70005648572822 96.227018563025
"532" 106.2 8.92200759054256 92.0026641743513
"533" 106.4 9.49726174383987 85.9600506634054
"534" 106.6 6.16321567549245 81.8225584751413
"535" 106.8 4.55005700252829 80.444707305765
"536" 107 6.01650000582533 77.0081961801037
"537" 107.2 6.97284452739253 71.2534456451043
"538" 107.4 8.59715579322441 64.9341214876179
"539" 107.6 8.09531975442056 58.4021162057211
"540" 107.8 4.55623946283987 52.458837295027
"541" 108 3.81847601123608 47.0828738285195
"542" 108.2 5.72967143118239 40.8436456884805
"543" 108.4 10.9209762640369 35.6075534922383
"544" 108.6 15.9020133428696 29.8666582273747
"545" 108.8 17.9150496880847 22.9649809308309
"546" 109 22.726231440917 22.3264277400421
"547" 109.2 29.6925258174095 20.8252301980026
"548" 109.4 32.7338672047082 15.9988166420247
"549" 109.6 32.4745381880824 12.0130128523279
"550" 109.8 35.9658010592453 9.39273484778378
"551" 110 40.356471964147 7.957125064414
"552" 110.2 46.4502074851394 8.07422472018168
"553" 110.4 53.1014902013127 6.04913404288424
"554" 110.6 60.0136547426971 6.16930136817741
"555" 110.8 67.6184760180561 4.88564647059104
"556" 111 72.9461300160044 2.93843527044221
"557" 111.2 76.6347859068894 6.82151576534834
"558" 111.4 82.8878737375332 10.0715595130925
"559" 111.6 88.9412362497533 7.97832200280808
"560" 111.8 91.4172460579022 7.68169835927997
"561" 112 95.4661888363 10.0370955380692
"562" 112.2 98.247252033861 15.4342566489717
"563" 112.4 103.993870818154 20.3794767653529
"564" 112.6 110.080003101613 21.7106477497498
"565" 112.8 111.549231811306 26.0329045927345
"566" 113 111.233284900246 31.4708178304347
"567" 113.2 114.556714514544 37.6996146699013
"568" 113.4 120.081393912532 41.044028035888
"569" 113.6 121.193858106254 44.9387990184677
"570" 113.8 119.584186899593 50.8964326758741
"571" 114 118.203204124359 57.2851388303775
"572" 114.2 120.167412733604 63.2359975956288
"573" 114.4 124.900483724048 67.288498650436
"574" 114.6 124.618576840764 71.6613175088056
"575" 114.8 121.209563835056 76.9631567261289
"576" 115 118.863668641113 84.4514151590332
"577" 115.2 121.491653448455 90.2433286299985
"578" 115.4 120.332930849717 92.0691934546207
"579" 115.6 116.031372484568 95.5879344185075
"580" 115.8 110.844318525242 101.346315048343
"581" 116 106.498107385461 107.555897192269
"582" 116.2 101.577926357283 112.759065060028
"583" 116.4 94.0250331965014 115.553954766413
"584" 116.6 86.7284763248933 119.738472379692
"585" 116.8 81.8846834626607 125.803025546134
"586" 117 77.4972720446971 124.538048164254
"587" 117.2 71.3564394728495 121.182607155881
"588" 117.4 63.0735020646863 120.131160991821
"589" 117.6 55.3464454505137 123.161266959281
"590" 117.8 50.131935034233 126.125248375867
"591" 118 45.8543009518102 123.130152916173
"592" 118.2 41.0376919898122 117.905745581874
"593" 118.4 35.1425131523754 113.319321869527
"594" 118.6 28.4832604286493 112.094171731476
"595" 118.8 23.7132631439593 112.679303631968
"596" 119 20.7209953082227 110.212974781698
"597" 119.2 16.0938661686107 106.488213046745
"598" 119.4 11.9215471041642 101.388512852892
"599" 119.6 9.28111695719658 96.8555923551702
"600" 119.8 7.36774947449087 92.176075879816
"601" 120 5.06160463896679 86.9252518050577
"602" 120.2 4.26002253815091 84.1719618377525
"603" 120.4 4.68723793339271 80.1835773667268
"604" 120.6 2.37390570589537 74.7466003709773
"605" 120.8 2.00435021595517 69.8042131566521
"606" 121 3.6434922348619 64.0203811743721
"607" 121.2 2.22989783476895 57.0634345822713
"608" 121.4 2.46697658854124 52.0231677755783
"609" 121.6 4.02656906499358 46.181878837022
"610" 121.8 5.98912936748161 39.7056152279807
"611" 122 8.72196062891176 34.9486222510162
"612" 122.2 12.5416262564197 29.4331697619708
"613" 122.4 16.7838808402697 24.4589377358672
"614" 122.6 19.6235936563132 20.6718865728309
"615" 122.8 24.6499307972112 19.171302945537
"616" 123 30.0824340743319 16.0248875548905
"617" 123.2 33.1394158102029 10.8254055176338
"618" 123.4 37.3524082445221 10.4814515763429
"619" 123.6 43.7806349574833 9.93405035184128
"620" 123.8 49.1658293982993 7.28901014397297
"621" 124 52.9786613750382 4.96077787773624
"622" 124.2 57.4323685464561 8.09610048005037
"623" 124.4 63.305106532102 9.00215006478973
"624" 124.6 66.8683208134508 6.85690302395945
"625" 124.8 70.2918022295603 4.7152899225687
"626" 125 72.4955912715959 2.29495301430016
"627" 125.2 72.5194900214771 2.56237981840683
"628" 125.4 74.4180184138781 2.40782494047641
"629" 125.6 78.1383916838909 3.32697782020729
"630" 125.8 83.4384157773982 4.9225237190384
"631" 126 88.948751249694 7.53450801384739
"632" 126.2 94.9590087159734 10.3970911684843
"633" 126.4 100.831961950544 13.7567497175303
"634" 126.6 99.9546490228233 18.4925997303819
"635" 126.8 101.312601691617 25.7345382164107
"636" 127 106.411626158139 30.1316001888479
"637" 127.2 111.745925167569 30.4178587560057
"638" 127.4 114.789748201695 30.0838506142242
"639" 127.6 116.277312599525 34.3926544621825
"640" 127.8 117.845718260347 40.7322061809319
"641" 128 119.974308264806 47.9912736038813
"642" 128.2 124.13994111269 53.2006511909098
"643" 128.4 126.201065310033 57.9698170211157
"644" 128.6 123.68319037422 63.4470467568611
"645" 128.8 120.374019062808 70.6555679755421
"646" 129 119.518662812182 77.4096786682075
"647" 129.2 122.222093324024 83.2816613639075
"648" 129.4 122.146704291171 88.6823478601159
"649" 129.6 117.34440930879 92.6979451334272
"650" 129.8 112.920229751913 99.4208719698404
"651" 130 111.010288284694 107.49977116905
"652" 130.2 106.210140504488 109.823464192971
"653" 130.4 98.2331971983464 112.075208881742
"654" 130.6 92.3265111048792 117.102804036506
"655" 130.8 88.2714104585049 123.268556518026
"656" 131 83.6400166277254 123.855056511145
"657" 131.2 77.8775585879601 120.857834243667
"658" 131.4 70.2339324014798 120.485990208281
"659" 131.6 64.5209847637647 125.564660186207
"660" 131.8 60.1844970077569 127.978126951452
"661" 132 55.2255182557175 124.848444363105
"662" 132.2 48.7814079599098 121.429280814898
"663" 132.4 41.895633386709 121.953289006228
"664" 132.6 35.9911450273789 121.547231094436
"665" 132.8 32.3734916408638 117.270376316513
"666" 133 28.4399701160961 111.667112056803
"667" 133.2 22.9425127105281 109.202799986739
"668" 133.4 18.3627567190317 107.617892710142
"669" 133.6 15.5051077293923 105.323780484822
"670" 133.8 11.6775107149083 100.554178599407
"671" 134 9.3007692537484 94.2933748583825
"672" 134.2 5.88709530600392 89.6702887117986
"673" 134.4 6.34246488276661 89.9078190045647
"674" 134.6 6.69473902497118 89.0633742931198
"675" 134.8 9.51978892716135 85.1975886346963
"676" 135 13.6719442905283 81.6089481140706
"677" 135.2 15.1030824567165 77.5257926176481
"678" 135.4 13.2883464068894 74.4784155039317
"679" 135.6 9.86706798524527 72.432171185054
"680" 135.8 4.76880596466135 72.0257059847226
"681" 136 2.48652585892897 73.3123753434934
"682" 136.2 3.03109601092789 75.5664376013825
"683" 136.4 2.83263506924935 76.8995879483502
"684" 136.6 2.860939969194 79.5396476605284
"685" 136.8 3.27798469820993 81.8283491174595
"686" 137 4.3422934782288 84.5951180170867
"687" 137.2 6.69532576729244 88.7748036423504
"688" 137.4 7.9948580394407 94.9270789972031
"689" 137.6 10.6161039053371 100.737428396468
"690" 137.8 13.8812041099022 105.373397739203
"691" 138 16.3016292257282 107.99322403932
"692" 138.2 18.5730060935641 110.222857122121
"693" 138.4 20.5628867153244 112.517905992752
"694" 138.6 21.1188554019245 113.365101494223
"695" 138.8 20.804109430971 113.844933699842
"696" 139 20.6658071222947 114.090912793209
"697" 139.2 21.9158127425655 114.532585841724
"698" 139.4 22.7349274667528 114.480926792623
"699" 139.6 25.3266252002421 116.073669122785
"700" 139.8 27.9123244400323 118.378331940078
"701" 140 29.6048535508288 119.198259317846
"702" 140.2 29.2530807188442 118.659287923095
"703" 140.4 28.6846025479106 119.050597938732
"704" 140.6 28.4863797180877 119.653678097638
"705" 140.8 28.0180828290261 119.078393021859
"706" 141 26.7564368930372 117.215073581271
"707" 141.2 27.290480116543 117.140894455607
"708" 141.4 25.7665649649829 116.401873401289
"709" 141.6 23.2770068342774 114.51851850341
"710" 141.8 20.5469628857254 111.927267310258
"711" 142 17.2226255561747 108.54764867779
"712" 142.2 13.8747070391843 104.876887279921
"713" 142.4 11.2663210777255 100.718477203426
"714" 142.6 9.16542227655209 97.0952617764995
"715" 142.8 7.50270493255607 92.8378840175647
"716" 143 5.70825320671986 88.5505859782439
"717" 143.2 4.20010073082726 85.3835090613832
"718" 143.4 3.39527694833927 81.3796512047338
"719" 143.6 1.89850709466671 77.3481342803444
"720" 143.8 1.57641928004714 72.791327949647
"721" 144 0.878062144845086 67.7285069487989
"722" 144.2 1.91815386897197 63.6062259870389
"723" 144.4 2.34458271812403 58.8850371752264
"724" 144.6 1.83290258590653 55.6375445030856
"725" 144.8 2.68645594148033 52.0412850327322
"726" 145 4.68481009157222 47.3250870569433
"727" 145.2 5.40435412411858 42.3242253076782
"728" 145.4 7.09585099638597 37.9312209262842
"729" 145.6 10.1125782399561 33.7141337213795
"730" 145.8 14.5903348615183 29.6953055842708
"731" 146 16.4849840480658 24.8448306375371
"732" 146.2 18.5469371420165 21.9745501239644
"733" 146.4 22.9640270777452 19.8709093559048
"734" 146.6 27.0704200941061 16.8350483345345
"735" 146.8 29.0115053139713 13.763176379951
"736" 147 32.6445733677929 13.14279764567
"737" 147.2 37.7301683332596 12.3061024238577
"738" 147.4 40.4359429518833 9.38162307468673
"739" 147.6 41.5437118671101 7.15817292835135
"740" 147.8 44.7004651274119 7.68618981902677
"741" 148 48.2454293378926 10.2218230033537
"742" 148.2 53.9602798125283 9.19246209229279
"743" 148.4 55.4346468132897 5.85025126918843
"744" 148.6 55.7183147994189 5.82929461328246
"745" 148.8 57.7656682742869 5.88511446056203
"746" 149 62.1878028803804 5.74306514886486
"747" 149.2 66.8583187440561 6.09485449488673
"748" 149.4 69.6387138183264 9.52357206340541
"749" 149.6 74.6050124181833 13.6759634178504
"750" 149.8 79.1593684630374 13.6439146479361
"751" 150 81.3807779377924 9.80897247776855
"752" 150.2 81.1379398166087 4.72137509114366
"753" 150.4 80.708523754735 5.02605067339524
"754" 150.6 82.814894442534 5.60945518368069
"755" 150.8 86.3528975618197 8.67632284033218
"756" 151 89.9959984146511 12.9333925038479
"757" 151.2 95.6357012597703 16.6785623084931
"758" 151.4 101.897207517327 16.6109077589677
"759" 151.6 104.929005359263 19.9011144787074
"760" 151.8 104.943434199544 25.2622477795326
"761" 152 105.451877392876 32.4276200725496
"762" 152.2 108.299454760097 38.2553449392281
"763" 152.4 111.674934902189 44.0082164768345
"764" 152.6 112.074900794552 49.8385052305519
"765" 152.8 110.675955895342 56.6021701016275
"766" 153 108.81595963976 62.6682718150594
"767" 153.2 105.859994617851 68.687957769066
"768" 153.4 102.332324864056 74.1163434310692
"769" 153.6 98.529409201972 79.3468399102494
"770" 153.8 98.1524983232774 84.4263540185086
"771" 154 101.528233769113 87.4675941582578
"772" 154.2 105.584818522417 89.3221215292242
"773" 154.4 111.355329905032 90.0033237189473
"774" 154.6 116.884971612384 90.2663368531065
"775" 154.8 118.391637065423 92.6110679866313
"776" 155 116.127189994841 95.6711427900876
"777" 155.2 111.382250596784 99.5075970411154
"778" 155.4 105.7206227908 103.911973593599
"779" 155.6 100.772795853508 109.764062129602
"780" 155.8 97.5391109418894 116.770739334602
"781" 156 93.9546335424655 119.133764329192
"782" 156.2 87.4230653246872 118.951207733697
"783" 156.4 79.3426759093867 120.735955045693
"784" 156.6 72.4539208998894 125.412307887436
"785" 156.8 66.6420138286903 126.540581924533
"786" 157 59.4688829177305 124.837200273901
"787" 157.2 51.2485775128468 124.303922516227
"788" 157.4 44.4841583550326 124.362064605084
"789" 157.6 41.38985612693 120.04123572288
"790" 157.8 36.0221027684331 114.906966181541
"791" 158 28.5913105188288 113.394298522332
"792" 158.2 21.7006151103266 111.633354700517
"793" 158.4 18.2672309275906 107.415899618916
"794" 158.6 16.2387548163288 100.077295172195
"795" 158.8 12.7382881572311 92.7778746769095
"796" 159 8.54483795052511 87.1056228095922
"797" 159.2 4.13823936546728 80.6151283745716
"798" 159.4 2.4195811791642 73.7371002566486
"799" 159.6 2.75425582763609 67.1168748695795
"800" 159.8 4.43599200852666 60.5647698990771
"801" 160 4.31986954380096 52.8149857522656
"802" 160.2 4.12575195673649 47.4227403565625
"803" 160.4 5.72630903338587 41.6937768256084
"804" 160.6 9.0230194805561 34.9897736197928
"805" 160.8 14.138543274141 30.0630660001764
"806" 161 20.0746556206415 24.4295251671424
"807" 161.2 24.7767917039023 19.5652842202543
"808" 161.4 26.8962454148791 14.4233252381763
"809" 161.6 30.5408047717666 13.994326837091
"810" 161.8 35.6610533232723 14.5126016801351
"811" 162 39.9751914974648 12.8516277187986
"812" 162.2 42.1461688457783 9.28093023882057
"813" 162.4 42.2482269983061 7.70456397253638
"814" 162.6 46.0517282157132 8.39473217674518
"815" 162.8 51.3064772668084 8.52529863866129
"816" 163 56.2653863610005 6.44641082407056
"817" 163.2 61.216180530726 6.62252255964392
"818" 163.4 66.4920611484015 9.02376137942309
"819" 163.6 72.7776303863778 9.50171596102467
"820" 163.8 78.5355561540293 7.29140800647731
"821" 164 83.2252448293835 6.03560546260105
"822" 164.2 86.1895405314727 9.87897490934834
"823" 164.4 90.6196755673527 15.5704456621035
"824" 164.6 95.9312190758921 21.0122705635988
"825" 164.8 102.029965388123 25.6132801011485
"826" 165 107.985340184064 29.8441737610545
"827" 165.2 112.979514608678 34.6834927169162
"828" 165.4 114.203032239868 39.9960845109759
"829" 165.6 112.969203469846 46.7168137515939
"830" 165.8 110.591493976008 52.7096906031737
"831" 166 108.280759876459 58.8439821922014
"832" 166.2 105.899138094613 63.205176434903
"833" 166.4 104.763976424022 67.5891109961905
"834" 166.6 106.271227241491 71.1094904722545
"835" 166.8 109.872628096999 73.3086055532873
"836" 167 113.150027491458 75.119272956189
"837" 167.2 115.571207195263 77.9043993138479
"838" 167.4 114.046781066227 81.1168062882156
"839" 167.6 110.429695721088 84.7854979220894
"840" 167.8 106.621342328739 89.4968543688741
"841" 168 104.236871913941 94.8549211193037
"842" 168.2 104.006480765127 100.024477495293
"843" 168.4 104.31475688054 106.1386996405
"844" 168.6 101.681060643081 110.911060527484
"845" 168.8 96.2299511922227 113.385695282317
"846" 169 89.1713479336513 116.03973967815
"847" 169.2 82.3158716988222 116.081959776097
"848" 169.4 75.8734070762049 114.470726287079
"849" 169.6 69.9020129903545 112.118358506758
"850" 169.8 64.5280005434331 107.695622995591
"851" 170 60.0047407616721 103.020617597571
"852" 170.2 57.8789609449311 97.2525935282845
"853" 170.4 54.0801377910313 92.3546840078562
"854" 170.6 48.9351322357865 88.5237415327986
"855" 170.8 43.8805565917634 85.622208482118
"856" 171 37.8853751863019 84.071781356595
"857" 171.2 31.9302986026037 84.7917792600071
"858" 171.4 25.7115297488319 84.5936803403733
"859" 171.6 19.8170343353578 84.9462106511577
"860" 171.8 17.3714134020298 84.6947170649594
"861" 172 15.7293332481534 80.9298259103179
"862" 172.2 17.095410351975 75.1659803746216
"863" 172.4 20.4584532802065 71.0539623035922
"864" 172.6 24.3716905648128 65.9832736887568
"865" 172.8 27.4455215108596 60.8208294260398
"866" 173 29.4672493233982 56.4098675058279
"867" 173.2 30.7045777862909 50.4882851164073
"868" 173.4 30.7118658047484 44.24381395628
"869" 173.6 31.7088976859569 38.1574304418479
"870" 173.8 33.2936752164189 30.8808431526719
"871" 174 30.8093218655176 24.2984661643313
"872" 174.2 25.7870862005433 19.0655072447928
"873" 174.4 22.8598578113405 18.9213609803585
"874" 174.6 21.9148916587992 19.6541694219824
"875" 174.8 22.4130871381101 20.0043216516216
"876" 175 24.2859592632617 19.5730994365342
"877" 175.2 26.3864969835044 17.0264689986146
"878" 175.4 30.0772129212024 15.7574027373619
"879" 175.6 35.8515674163586 15.2076418379553
"880" 175.8 41.61779221563 12.2933090925029
"881" 176 46.9966873149853 7.36478847542406
"882" 176.2 51.3161842094345 5.64665877945946
"883" 176.4 54.851453611399 8.32921519508803
"884" 176.6 59.9671733629346 11.9401669707305
"885" 176.8 66.3225888557132 12.9008445818309
"886" 177 72.1794196620561 11.7418090126491
"887" 177.2 77.7230891512723 7.67119253697297
"888" 177.4 83.0673619961164 6.97111845175256
"889" 177.6 88.2484834280909 10.5884432872073
"890" 177.8 93.6538626525561 15.395391917032
"891" 178 98.3045048548881 21.9062265072515
"892" 178.2 103.591984390507 27.6973297985332
"893" 178.4 110.527191086202 31.5542749813619
"894" 178.6 116.190012910048 31.6003176495504
"895" 178.8 115.548231233935 30.3868044940643
"896" 179 117.279937249124 30.7217103608662
"897" 179.2 118.328809086366 33.6885335674356
"898" 179.4 117.390237043739 37.24972478924
"899" 179.6 118.02906580064 43.1708548537715
"900" 179.8 121.442008621321 47.9899410981206
"901" 180 125.469980184684 50.8360234339478
"902" 180.2 126.235372888925 55.3156705466518
"903" 180.4 125.761599386001 61.7020669527563
"904" 180.6 125.499891489512 68.6975812470275
"905" 180.8 126.150586116056 75.2504619143619
"906" 181 123.394267811513 80.777096760861
"907" 181.2 120.531904249707 86.9300396658781
"908" 181.4 118.603744699784 93.1541969398835
"909" 181.6 118.197512080184 98.6836462844294
"910" 181.8 114.350049386342 101.698800359864
"911" 182 108.390547987147 104.849837286435
"912" 182.2 104.682273426153 109.221169398532
"913" 182.4 103.565144032787 113.839554373198
"914" 182.6 100.934649022928 115.834428870075
"915" 182.8 94.6423865025687 116.074889039224
"916" 183 88.9183300411537 117.992746451825
"917" 183.2 86.122619424127 123.078969976617
"918" 183.4 82.9473167953317 125.236645376467
"919" 183.6 78.0751994792001 123.747133134747
"920" 183.8 71.8218880628442 122.856816578417
"921" 184 65.8766983272372 124.117181989097
"922" 184.2 59.190383067437 126.883406781126
"923" 184.4 54.8023395537606 126.665292587141
"924" 184.6 51.901106499762 122.411408882829
"925" 184.8 48.0101568272528 116.88992892555
"926" 185 43.1095342321528 113.224838176814
"927" 185.2 37.4163595324776 112.1871075256
"928" 185.4 32.9705074691361 115.543970251395
"929" 185.6 31.8972144406528 118.467517616274
"930" 185.8 33.6091631821049 119.229401674703
"931" 186 34.7100006978061 120.100730923134
"932" 186.2 35.8100462207199 119.793941233291
"933" 186.4 37.0532997261954 118.208771445656
"934" 186.6 37.7013297387169 117.639393229086
"935" 186.8 38.202389928135 114.545173444538
"936" 187 37.7124595033382 109.453276447383
"937" 187.2 36.1434169249535 105.128409025742
"938" 187.4 34.6901378311832 101.564722920943
"939" 187.6 31.9160073293676 98.6078269128611
"940" 187.8 27.6202005085034 97.0452428176963
"941" 188 23.6210972453319 96.790570158356
"942" 188.2 20.0965804045799 95.8690022698166
"943" 188.4 17.4638016628577 96.6471292317157
"944" 188.6 15.9607015829616 100.021635369011
"945" 188.8 15.2315028745771 103.787243361762
"946" 189 16.9852582389996 106.225352575984
"947" 189.2 18.7888457716624 109.509990370026
"948" 189.4 19.072068292147 109.666598851104
"949" 189.6 21.2307833213418 111.253360184864
"950" 189.8 25.7338102206561 113.874832747936
"951" 190 30.2061686075285 117.225861674373
"952" 190.2 35.5445532088933 119.501460042948
"953" 190.4 41.7092987019492 121.86219790278
"954" 190.6 45.9424761746015 125.463734306119
"955" 190.8 44.9783587825836 124.664876442058
"956" 191 43.7384133616658 124.144950826947
"957" 191.2 42.3509718331049 122.898974082289
"958" 191.4 39.4713724763841 120.503168982963
"959" 191.6 35.3330762767281 118.048029290331
"960" 191.8 29.7009588793102 115.859289521476
"961" 192 24.8259127022738 112.318696051476
"962" 192.2 21.6200528480014 107.128027320741
"963" 192.4 16.7422356081989 103.572065039653
"964" 192.6 12.5637520462929 100.950878675986
"965" 192.8 9.35785066077037 96.0986328672914
"966" 193 7.75437862462365 90.3913005714324
"967" 193.2 9.33501549566355 84.8084193033753
"968" 193.4 9.10396215325053 78.2931619822094
"969" 193.6 7.38821641345977 72.2375579341017
"970" 193.8 4.79992351388942 66.5835181077928
"971" 194 2.93188156863407 60.2251095082485
"972" 194.2 4.64967875353686 54.205871674671
"973" 194.4 8.12259509052037 48.3418918260309
"974" 194.6 11.2641137861101 41.9367706913513
"975" 194.8 12.7831685120089 35.0999415003745
"976" 195 13.2909858418686 29.3419671454595
"977" 195.2 16.8887349211127 26.010490436667
"978" 195.4 23.9534088037007 23.5397435426413
"979" 195.6 27.1834434782666 18.9325256519068
"980" 195.8 29.2337822164151 13.9730085209723
"981" 196 33.2802211053747 13.6623425972471
"982" 196.2 39.274027575587 13.4052995718665
"983" 196.4 43.1504778911845 11.2005753896613
"984" 196.6 43.9074164329022 6.90712571021908
"985" 196.8 43.9015690692561 7.18581150763218
"986" 197 44.595564506445 6.82859321707056
"987" 197.2 43.6548905813208 6.3173514103124
"988" 197.4 42.5404572710938 8.01907401147833
"989" 197.6 44.3448757411963 8.21120979043142
"990" 197.8 48.3350745820267 9.7982086955771
"991" 198 52.7121538545704 9.65775398980232
"992" 198.2 55.5305545067383 6.95036507333796
"993" 198.4 56.8539880118909 4.69951110985076
"994" 198.6 59.6472855209735 4.94891294269799
"995" 198.8 63.6449266312379 6.52567828335946
"996" 199 66.9792528558288 6.15044466114127
"997" 199.2 68.6127888809221 4.74921262446838
"998" 199.4 70.4014246821917 2.57948313394251
"999" 199.6 73.0169380745605 2.85977124112318
"1000" 199.8 75.8381205602804 5.80024609627254
"1001" 200 80.8040077988411 8.53624341438469
"1002" 200.2 86.3606555991787 8.14887180532738
"1003" 200.4 91.4642792002735 9.21923332272032
"1004" 200.6 94.72223495572 14.1445966944006
"1005" 200.8 97.4056066177819 19.8706244544191
"1006" 201 103.085152797949 27.4026283908975
"1007" 201.2 109.618817922369 30.422047821329
"1008" 201.4 115.1035850813 31.6692404166546
"1009" 201.6 115.493181134576 35.2428632933795
"1010" 201.8 114.917505726737 41.4497622850393
"1011" 202 115.746687552461 49.6795302015309
"1012" 202.2 117.998046669707 56.835398207785
"1013" 202.4 119.321236638532 62.4887067542214
"1014" 202.6 121.952043032917 69.2044795316222
"1015" 202.8 123.57547969173 73.7906682476222
"1016" 203 120.305344497032 78.7852731817982
"1017" 203.2 115.882381658864 83.5109707997075
"1018" 203.4 112.205099215398 89.3011024114839
"1019" 203.6 111.142115059885 95.7764528749961
"1020" 203.8 112.141125105384 102.706057601733
"1021" 204 109.695594331651 106.685370630436
"1022" 204.2 103.799510140217 110.37696292575
"1023" 204.4 96.849174914777 114.509387700273
"1024" 204.6 89.5414118002161 118.151982901227
"1025" 204.8 81.9627036333395 121.556259024979
"1026" 205 74.3955233277899 125.02009638658
"1027" 205.2 67.0375428167878 124.629669959533
"1028" 205.4 60.0075570820643 121.748657544755
"1029" 205.6 51.9791747251053 120.376560101033
"1030" 205.8 43.8368614665933 120.743571183757
"1031" 206 36.8660971934707 121.435495162752
"1032" 206.2 34.8739412832321 118.176442574379
"1033" 206.4 32.2164056852849 111.69903400312
"1034" 206.6 29.3239956409741 105.380600139632
"1035" 206.8 24.1844490125927 101.391116160777
"1036" 207 18.5852666947577 99.6419526449514
"1037" 207.2 12.780859111912 99.4659585932815
"1038" 207.4 12.5038251176971 98.9612264788697
"1039" 207.6 10.2741116606811 95.6633517440594
"1040" 207.8 8.2791192574012 91.0322932367869
"1041" 208 7.96265516718652 87.589887163816
"1042" 208.2 4.77765628061061 82.4792173140231
"1043" 208.4 3.31893412557903 76.6729774491934
"1044" 208.6 4.95021604682079 71.7754534270771
"1045" 208.8 9.18676405058437 67.2212899837425
"1046" 209 11.8012133271989 61.401610169688
"1047" 209.2 11.0792106654074 56.0327591322703
"1048" 209.4 7.85277736137187 51.0760763894858
"1049" 209.6 4.70992646877453 47.3935918245371
"1050" 209.8 5.52106305341478 42.6560385537747
"1051" 210 8.74083988641973 37.5719175401754
"1052" 210.2 12.6094025168638 32.5611188403441
"1053" 210.4 18.094554470492 29.6588192148697
"1054" 210.6 22.3954528590061 25.1379608224595
"1055" 210.8 23.0919051287542 19.617949089601
"1056" 211 26.0422707343206 17.2668986459636
"1057" 211.2 30.2724733928319 17.9160314650801
"1058" 211.4 36.4961440544221 18.0505248379862
"1059" 211.6 41.2526606585966 15.5558563204865
"1060" 211.8 43.8061908452542 10.1427101386198
"1061" 212 46.2416207857047 6.95503093567568
"1062" 212.2 50.2665691348185 8.48843083038025
"1063" 212.4 55.5319753614561 11.1428055740309
"1064" 212.6 61.6047084251495 13.8796533202538
"1065" 212.8 68.0464925011642 13.4314731089459
"1066" 213 73.8220203802213 10.9972122814595
"1067" 213.2 80.3878406460057 8.05537134038383
"1068" 213.4 85.8380637717015 7.08505433129582
"1069" 213.6 88.2216066614712 10.9539463501764
"1070" 213.8 89.8197360512403 17.0618434124858
"1071" 214 91.4510590737691 23.9548570667377
"1072" 214.2 95.5558008726659 30.0379741050692
"1073" 214.4 98.9764838851041 35.9552512739315
"1074" 214.6 100.712465911128 42.584890382269
"1075" 214.8 101.211819811261 48.8019427628037
"1076" 215 101.878515125343 55.098554319607
"1077" 215.2 103.151193472227 60.7275309803619
"1078" 215.4 106.328725039232 66.4228316438915
"1079" 215.6 107.927760756269 72.6880709940579
"1080" 215.8 106.491018617231 78.5033622983594
"1081" 216 103.785801436521 84.2528500200343
"1082" 216.2 100.817118899887 90.3678653825562
"1083" 216.4 97.9634639720883 96.1622435990078
"1084" 216.6 94.0584624919432 100.184405073726
"1085" 216.8 88.6093230192024 103.643817257728
"1086" 217 83.2929190079361 107.215451543139
"1087" 217.2 79.5646874866902 112.08911599085
"1088" 217.4 79.3236620095683 116.933200142777
"1089" 217.6 81.4111734310639 122.988596630241
"1090" 217.8 81.0458442596135 123.828732208296
"1091" 218 78.0474630089098 123.942984521703
"1092" 218.2 73.4058919024594 122.793591275829
"1093" 218.4 66.6355140258147 122.647185850287
"1094" 218.6 59.3988892341537 123.902591260655
"1095" 218.8 54.5333259961477 126.778055400528
"1096" 219 52.3007036475323 124.068603124745
"1097" 219.2 46.7697722470073 120.24234037485
"1098" 219.4 39.0482100867899 117.915818839282
"1099" 219.6 31.0822768005201 118.008282321459
"1100" 219.8 26.8565504483656 114.538308848507
"1101" 220 22.4072171977704 108.890502374174
"1102" 220.2 17.2366005634674 103.448365994588
"1103" 220.4 11.7694634168442 100.071620521171
"1104" 220.6 8.92531565014083 95.540491980434
"1105" 220.8 9.47653514033927 93.7785950342736
"1106" 221 11.1203002477858 89.6441512085405
"1107" 221.2 12.922344756445 84.5885552891261
"1108" 221.4 12.5246698862505 79.4857125974039
"1109" 221.6 9.11505110020701 75.6112751583745
"1110" 221.8 3.60090667254256 74.1261688188919
"1111" 222 3.33288196546893 73.7382374222118
"1112" 222.2 2.42658095315342 71.0269051430258
"1113" 222.4 2.57511977508639 66.8190042287322
"1114" 222.6 3.71729391194927 61.5640244348963
"1115" 222.8 2.99381826359074 55.2244183149644
"1116" 223 3.59042882903609 50.9314505260295
"1117" 223.2 5.45264708280334 45.3558293928111
"1118" 223.4 6.69982564121888 39.1231700174711
"1119" 223.6 10.161907594971 34.8307568321616
"1120" 223.8 14.1870212285961 30.1789465861295
"1121" 224 16.0037971134561 24.7235946489963
"1122" 224.2 19.554817521999 21.1632639352595
"1123" 224.4 25.249371008751 18.9355940208069
"1124" 224.6 31.1639771823169 16.3809990350247
"1125" 224.8 34.0720961318131 11.9544541629922
"1126" 225 36.8490742173507 10.1338895544148
"1127" 225.2 41.1635686238485 10.7772771307708
"1128" 225.4 45.3227916868953 9.83701573128088
"1129" 225.6 46.808298902313 7.82755280189983
"1130" 225.8 48.8209661864268 5.37649536371808
"1131" 226 49.8430126197882 5.74220437770946
"1132" 226.2 52.5492630101418 8.14358374705946
"1133" 226.4 56.8520177045753 11.9085702955364
"1134" 226.6 61.7823152648691 14.2868382997118
"1135" 226.8 66.0125581734345 13.5760826630541
"1136" 227 70.1466776659579 10.7515236002452
"1137" 227.2 75.0182370923924 8.08180323043291
"1138" 227.4 80.0241057644615 9.01743862402702
"1139" 227.6 85.205751130147 12.2792604907049
"1140" 227.8 90.7485157832849 17.1671907447222
"1141" 228 95.0366690757878 23.453872554118
"1142" 228.2 99.6788692062801 29.9167694645315
"1143" 228.4 104.23981285028 35.8482402038915
"1144" 228.6 107.161857411536 42.4431795774995
"1145" 228.8 109.460307556366 48.8211364140785
"1146" 229 111.623135990723 54.7965277966975
"1147" 229.2 114.858958577466 61.1022267968138
"1148" 229.4 116.302258207338 67.6526699276369
"1149" 229.6 116.605708086879 74.2052486979433
"1150" 229.8 116.20024617397 80.3006148121079
"1151" 230 115.831451121506 86.4877894587844
"1152" 230.2 117.543450997851 92.6397974947665
"1153" 230.4 118.318662686965 94.4693212980504
"1154" 230.6 116.151118885715 96.5377104870692
"1155" 230.8 111.719568890749 100.376733970381
"1156" 231 108.373001743251 105.856076544038
"1157" 231.2 107.0299372043 111.487107159011
"1158" 231.4 103.09146042129 113.582363641234
"1159" 231.6 96.7811496777921 115.238224336995
"1160" 231.8 91.1833515120561 118.223639066721
"1161" 232 87.1628321800405 124.009740211538
"1162" 232.2 83.3966122565946 124.802635974793
"1163" 232.4 82.2092725828894 124.493250228078
"1164" 232.6 75.796397510884 123.60631458614
"1165" 232.8 69.1230848372544 123.115628846096
"1166" 233 62.2456844054241 124.526785216467
"1167" 233.2 55.9389166991162 126.867442604309
"1168" 233.4 51.6461950285364 124.646820580971
"1169" 233.6 47.001454519686 119.952296698452
"1170" 233.8 40.436914743853 116.524339748639
"1171" 234 33.8974008796298 116.222676059082
"1172" 234.2 28.5991633832296 116.681698808567
"1173" 234.4 24.6634597364593 114.251182828984
"1174" 234.6 21.5012545190241 109.777602305811
"1175" 234.8 15.9745123660151 104.656959706984
"1176" 235 12.0383100007561 99.8132155613845
"1177" 235.2 10.4215139525946 96.9751846417415
"1178" 235.4 9.69592599826362 91.8396048837802
"1179" 235.6 7.86166808972275 85.2184484924039
"1180" 235.8 4.005865240157 80.3545509597439
"1181" 236 2.6069301083418 75.4113247473737
"1182" 236.2 2.29070066036164 69.3224919242928
"1183" 236.4 4.69555271357038 63.8366579879452
"1184" 236.6 7.57632376765068 58.3878290134595
"1185" 236.8 7.73342545073499 53.0583130743769
"1186" 237 4.39626934115315 48.9371634312167
"1187" 237.2 4.46144864408578 47.9553848797862
"1188" 237.4 5.24679601566831 43.7908014930615
"1189" 237.6 6.85902336989481 39.9444464351369
"1190" 237.8 10.5617249303464 35.0336081594917
"1191" 238 13.9764498270252 29.3025668987584
"1192" 238.2 17.3893208870973 23.5658909790883
"1193" 238.4 20.934453613447 20.2078079527595
"1194" 238.6 25.8162679588527 19.0910580450781
"1195" 238.8 30.863929476428 15.9876931156743
"1196" 239 33.5561905497704 11.1719242325452
"1197" 239.2 37.5784426537106 10.4239386919595
"1198" 239.4 42.251620557565 11.6250833556737
"1199" 239.6 48.1288881318894 12.3136183017928
"1200" 239.8 52.1227036228437 11.0141230068134
"1201" 240 56.6681023142182 10.2982661032703
"1202" 240.2 62.0498009420102 8.35349187483561
"1203" 240.4 66.2674692265379 3.99980010416855
"1204" 240.6 69.0462496805256 3.53302397991163
"1205" 240.8 71.206557829735 5.98325978613836
"1206" 241 73.7799342894231 10.7798241313127
"1207" 241.2 77.7585556180194 16.018177297753
"1208" 241.4 83.6722736856275 18.2477582515166
"1209" 241.6 89.8611976209535 17.9810238732031
"1210" 241.8 95.9522014190304 15.3808769943313
"1211" 242 100.884702951548 14.3084154732709
"1212" 242.2 103.883003821073 17.7343614076495
"1213" 242.4 106.006418355056 23.921650190769
"1214" 242.6 108.293020477653 30.1309888600401
"1215" 242.8 111.897637228556 35.2030924381079
"1216" 243 117.408777465056 39.1761726238741
"1217" 243.2 119.911215211064 43.7273124179795
"1218" 243.4 119.068960951472 50.1540915386675
"1219" 243.6 117.597219814493 58.37177092972
"1220" 243.8 115.894693714384 64.8066136303201
"1221" 244 114.237301625171 71.1470821830414
"1222" 244.2 111.954649024106 76.7262141709095
"1223" 244.4 111.585093225403 82.8822460193686
"1224" 244.6 112.575907641739 88.84434784424
"1225" 244.8 113.334809574712 95.2176713388891
"1226" 245 111.469294637651 100.540120406483
"1227" 245.2 106.522003288726 102.411917361903
"1228" 245.4 100.711305719928 103.455952741844
"1229" 245.6 94.3344308102612 105.321133480331
"1230" 245.8 88.6525840022756 107.25746053463
"1231" 246 82.7449669830309 108.733133153527
"1232" 246.2 76.5806663997535 107.692569327207
"1233" 246.4 70.362772617412 106.102329129358
"1234" 246.6 65.0897270218867 102.714822369314
"1235" 246.8 61.9812034905163 98.1821479164506
"1236" 247 59.8544765101074 92.2158705682287
"1237" 247.2 57.985558629888 87.6552924370645
"1238" 247.4 54.1934375528909 85.6324486466247
"1239" 247.6 50.6361693320992 85.8753092272439
"1240" 247.8 46.1200784916107 86.1811603497788
"1241" 248 43.2901947146971 84.0757122489466
"1242" 248.2 41.9647922882356 80.2571548351261
"1243" 248.4 41.1196601682666 75.4888148616437
"1244" 248.6 40.2428990591778 70.8968249026073
"1245" 248.8 40.4209905421092 66.1769091115037
"1246" 249 42.6348587152544 61.7648717102267
"1247" 249.2 43.4905210618338 56.0522699451261
"1248" 249.4 42.9402728351446 50.5919846252736
"1249" 249.6 45.2271766663719 45.1891265464331
"1250" 249.8 49.0779733833456 40.6398150788805
"1251" 250 51.3912297661394 36.9431502951261
"1252" 250.2 50.5114181064172 32.2614159808761
"1253" 250.4 49.0966809575838 28.2520395802372
"1254" 250.6 50.1691000347047 23.9914136434595
"1255" 250.8 54.5227308378507 20.766749702522
"1256" 251 60.2153514159587 16.7772982074506
"1257" 251.2 65.7780952494245 13.4914552673542
"1258" 251.4 71.6576753512652 13.8218876042685
"1259" 251.6 76.4169630622929 17.7960359043016
"1260" 251.8 81.1936740617021 22.6994342264152
"1261" 252 86.0391837526595 27.2103119017439
"1262" 252.2 90.7435911056098 32.4152189503272
"1263" 252.4 95.3580862184593 37.0164361661853
"1264" 252.6 100.049776109613 40.7385207990168
"1265" 252.8 104.273128708737 40.8898058305026
"1266" 253 105.968410491356 38.4410929521345
"1267" 253.2 106.839424034481 38.2563714621845
"1268" 253.4 107.338189957143 40.8616065187193
"1269" 253.6 105.501831199039 43.9802117325198
"1270" 253.8 102.469234910717 45.9607370088143
"1271" 254 98.1858172479714 48.9822555450527
"1272" 254.2 93.8822292285687 52.8349436563418
"1273" 254.4 90.8000243396971 58.760211857921
"1274" 254.6 90.2144625275725 64.9068581924185
"1275" 254.8 90.5327084215984 70.889727631934
"1276" 255 91.6656361690897 77.1211895039553
"1277" 255.2 92.8674397816903 83.3135782544839
"1278" 255.4 92.6685327406695 89.32854476272
"1279" 255.6 90.7010668550225 95.0805503582073
"1280" 255.8 87.0239425571448 98.7203999392498
"1281" 256 83.5143454654916 104.782922254016
"1282" 256.2 82.5610837226932 111.458785667226
"1283" 256.4 82.5079057976751 118.108377710102
"1284" 256.6 83.1802440829674 122.61912796604
"1285" 256.8 81.6753043288641 121.707807885699
"1286" 257 78.7806254294721 120.261629710587
"1287" 257.2 72.8429995774741 119.981847137771
"1288" 257.4 66.484737177774 121.44465734228
"1289" 257.6 60.8790328693 120.863775160216
"1290" 257.8 55.892578894742 118.121989479707
"1291" 258 51.0835349940081 114.486089387571
"1292" 258.2 45.8377713159239 110.579414649261
"1293" 258.4 42.1270950662851 107.097120872452
"1294" 258.6 38.4489488768656 102.15984578634
"1295" 258.8 33.5982706845811 96.8863354016595
"1296" 259 27.8707695917888 93.2685617263129
"1297" 259.2 20.8318048616844 92.1247260946542
"1298" 259.4 16.1684978561561 91.2427753983594
"1299" 259.6 17.1175927714474 89.6503487608595
"1300" 259.8 19.5592599995743 87.8401939721958
"1301" 260 24.0540644567817 87.9410126420789
"1302" 260.2 29.5010400983804 85.6157422012432
"1303" 260.4 33.2346954620824 80.9298852461963
"1304" 260.6 35.7631352544936 75.6303971547898
"1305" 260.8 37.632271972635 70.3461149418016
"1306" 261 39.2726113533719 65.3945062184594
"1307" 261.2 40.8358161311493 60.6744457037815
"1308" 261.4 40.8829445259245 55.1996232613279
"1309" 261.6 43.2934432500561 51.1163935709899
"1310" 261.8 45.8688036697285 48.4247293890457
"1311" 262 48.6145441680561 43.2244843398378
"1312" 262.2 48.6326431507704 36.916458191488
"1313" 262.4 44.319980423492 32.1838362216133
"1314" 262.6 39.1533009541632 28.830115726263
"1315" 262.8 34.9113518805025 26.6598657088702
"1316" 263 36.3570081248061 22.677661667522
"1317" 263.2 40.1061171362666 21.8458282792489
"1318" 263.4 45.704032082921 21.6604453546216
"1319" 263.6 52.5983313632783 19.4299960084872
"1320" 263.8 58.8228509228791 18.0286918836453
"1321" 264 64.7860639144996 15.2543918069638
"1322" 264.2 70.6891113222403 10.8865805361173
"1323" 264.4 76.9134348282614 8.85767334921838
"1324" 264.6 80.6404495001372 12.0989993603784
"1325" 264.8 84.8034601052703 17.8457842703077
"1326" 265 89.8669815985439 23.2891923359961
"1327" 265.2 95.5180578721275 28.7929591047214
"1328" 265.4 102.007867491007 33.4869371638497
"1329" 265.6 108.938008497818 37.092124852689
"1330" 265.8 114.558187687556 38.5477097070071
"1331" 266 114.026396989569 36.5392002775015
"1332" 266.2 113.133678085246 32.9648035485256
"1333" 266.4 110.821794805643 29.7462592636743
"1334" 266.6 106.96887554875 23.8064866791046
"1335" 266.8 103.917582820619 16.4955001538628
"1336" 267 103.374856944641 16.2570784359679
"1337" 267.2 99.3434745968648 17.5707494410595
"1338" 267.4 92.4379473669322 18.6138029808931
"1339" 267.6 87.2674954629643 19.2544557265512
"1340" 267.8 82.3993119013894 19.1008945034039
"1341" 268 77.4383258940015 18.9535548266413
"1342" 268.2 72.7698989731096 17.8389595847184
"1343" 268.4 69.332349131195 15.0702857475983
"1344" 268.6 67.341121337002 10.2294044108378
"1345" 268.8 66.52914349594 5.06656050437017
"1346" 269 64.7113880647858 5.42285827905405
"1347" 269.2 60.5426195236262 7.56471434059029
"1348" 269.4 55.5645535303418 9.92914898673624
"1349" 269.6 49.7547800790561 11.9731423207273
"1350" 269.8 44.0434198462793 13.3073683534327
"1351" 270 38.8044063752182 11.2967606435405
"1352" 270.2 37.6910841406761 9.85830875031946
"1353" 270.4 35.9452562680561 12.9494412619189
"1354" 270.6 33.2816157388366 17.9137814425814
"1355" 270.8 30.8702117679487 22.6269277444842
"1356" 271 29.7626437728561 27.8966228228413
"1357" 271.2 30.4985546510475 33.7502433681664
"1358" 271.4 33.4776509275332 38.7773141139274
"1359" 271.6 38.5784136721372 41.7921611372432
"1360" 271.8 43.9594858139418 42.5254397878023
"1361" 272 49.0464517101015 40.6024501973958
"1362" 272.2 54.6347182933953 38.1287498416648
"1363" 272.4 59.4729375223497 35.9723057249365
"1364" 272.6 64.4672785912924 34.7793802822322
"1365" 272.8 69.4188485091087 35.0747030404595
"1366" 273 74.053600527263 36.7681664025457
"1367" 273.2 79.1334510205005 38.2489401378761
"1368" 273.4 83.8936381665176 36.1134551855364
"1369" 273.6 87.2758764018456 32.7447314340121
"1370" 273.8 90.3040170383188 32.2407234313493
"1371" 274 92.3672030043512 35.0653051127627
"1372" 274.2 93.4543213681311 36.2308047792845
"1373" 274.4 96.1920149064205 34.1710683993832
"1374" 274.6 96.2488823120733 31.0980293477784
"1375" 274.8 95.007073661875 29.8361685157181
"1376" 275 93.9908231248544 27.9320673931317
"1377" 275.2 93.6285240767561 22.8926392635845
"1378" 275.4 92.6238176069048 17.635624099367
"1379" 275.6 90.3195364279652 13.3376846220628
"1380" 275.8 88.1918705156681 9.52778687389049
"1381" 276 89.6949763453166 7.24604391991324
"1382" 276.2 92.3535936312403 8.45268213859103
"1383" 276.4 95.6689076578081 10.7729564971371
"1384" 276.6 98.4975477216415 14.0049566426302
"1385" 276.8 101.681491284032 18.4436047128143
"1386" 277 104.935561877794 23.157285404769
"1387" 277.2 110.543036966288 26.9510340948515
"1388" 277.4 112.022785072446 30.1964399753375
"1389" 277.6 109.675003460013 35.1179062674942
"1390" 277.8 108.779123165958 41.8380783395332
"1391" 278 111.434318228907 47.6740878807652
"1392" 278.2 115.804000997723 51.426649712388
"1393" 278.4 117.592686482959 55.7988515124917
"1394" 278.6 114.735342984463 58.2744698290951
"1395" 278.8 109.59139736337 60.8687757341205
"1396" 279 106.309842477031 65.7327965159048
"1397" 279.2 106.483127154005 71.2945818618069
"1398" 279.4 107.315237532467 76.9329214221772
"1399" 279.6 107.690047942392 82.6534251690141
"1400" 279.8 108.201065968701 88.7312617480159
"1401" 280 110.738708925572 94.5447895053119
"1402" 280.2 113.795013916437 96.3664460194356
"1403" 280.4 112.733501222934 97.2057528813375
"1404" 280.6 108.969795695568 98.252870494679
"1405" 280.8 103.598132478136 96.9882507064595
"1406" 281 97.0891887946715 96.6517995399723
"1407" 281.2 91.3934762869829 99.6697418053131
"1408" 281.4 86.9119915914847 104.525736790626
"1409" 281.6 83.7642165178161 109.551350329155
"1410" 281.8 82.8496600860315 114.806721619443
"1411" 282 79.8644242979829 117.570170797777
"1412" 282.2 74.8843126287061 117.062380898784
"1413" 282.4 68.815252552742 114.056958572344
"1414" 282.6 62.5539281800311 110.912429224759
"1415" 282.8 55.8518748809311 109.007886966309
"1416" 283 48.9482717517634 108.565580757825
"1417" 283.2 42.454346566833 105.898980192483
"1418" 283.4 36.6645126913553 102.290655245562
"1419" 283.6 31.4258678883681 97.9666376325395
"1420" 283.8 27.4195707635855 93.0893479745099
"1421" 284 24.1010963492356 87.9661330187159
"1422" 284.2 18.0665289705307 86.2936213701374
"1423" 284.4 11.9301685790382 87.065157859638
"1424" 284.6 6.98949140575946 88.1559508275527
"1425" 284.8 7.70155766872564 89.8098683683725
"1426" 285 9.20204202696912 92.9703505922247
"1427" 285.2 10.1020933120388 97.2584141222008
"1428" 285.4 12.6690202027343 100.896481090529
"1429" 285.6 14.9945801797634 105.138367916533
"1430" 285.8 17.2287009484707 108.562473583898
"1431" 286 17.689671338929 108.217287626214
"1432" 286.2 18.3063380176045 108.392080175008
"1433" 286.4 20.3418038762578 111.100094696728
"1434" 286.6 23.0265729369537 113.385981883286
"1435" 286.8 26.3086791591186 116.601970547217
"1436" 287 28.6730850134561 117.606283063637
"1437" 287.2 32.6349987372612 115.885046804793
"1438" 287.4 37.8963266046561 114.536792251709
"1439" 287.6 43.0852262576126 113.235987396694
"1440" 287.8 47.3209992270057 111.896575650207
"1441" 288 50.0406243432462 109.391806552005
"1442" 288.2 52.0016166234455 105.115545311583
"1443" 288.4 51.142590148102 101.385101356203
"1444" 288.6 48.8496775621323 98.1639473900103
"1445" 288.8 44.9913355219004 95.8855605233775
"1446" 289 40.9203472224006 95.4209817334847
"1447" 289.2 36.0144582607872 94.8236210183754
"1448" 289.4 30.9609730039829 95.8479178753131
"1449" 289.6 25.7235896186527 97.2997775310057
"1450" 289.8 21.7000325561049 96.9105713582887
"1451" 290 20.1736171002356 93.3362856177928
"1452" 290.2 20.1697304597168 89.5527557569327
"1453" 290.4 20.5728132240826 85.3841109685568
"1454" 290.6 22.8991382664151 81.0443852343825
"1455" 290.8 27.0846029694985 77.4495986324683
"1456" 291 30.8566092410909 74.7651753847986
"1457" 291.2 34.7973750971164 71.2766007498043
"1458" 291.4 38.8677818327849 67.8905674970357
"1459" 291.6 42.7572608871453 63.8919379412184
"1460" 291.8 44.7170711272403 59.0113897599331
"1461" 292 45.5159983273704 53.6596868372023
"1462" 292.2 46.5432899444047 48.0864357048907
"1463" 292.4 49.0230398994112 42.4397506513566
"1464" 292.6 49.350732519002 36.2350225579459
"1465" 292.8 45.9245048492888 29.8592312463301
"1466" 293 41.2390526862716 25.4213029414077
"1467" 293.2 35.5581391377783 22.1194276629317
"1468" 293.4 30.3173701141305 22.8227567392446
"1469" 293.6 24.0736267342401 24.4347452193395
"1470" 293.8 19.5316179168833 22.9664699531413
"1471" 294 20.9163134966811 20.5407476143537
"1472" 294.2 23.6739858197817 18.8268781203533
"1473" 294.4 27.5594441365602 17.0394843294677
"1474" 294.6 32.8191094787311 14.8827332769595
"1475" 294.8 37.4349897762975 11.4189307840801
"1476" 295 41.2378512882811 7.75821650078445
"1477" 295.2 43.7826185328616 9.25262043193168
"1478" 295.4 47.2789407333645 12.7902549103006
"1479" 295.6 51.8308699924806 15.0822372934312
"1480" 295.8 55.6374386228939 14.7673899421351
"1481" 296 58.8273979141116 11.2944652537928
"1482" 296.2 60.5408951853765 6.02884117245945
"1483" 296.4 61.4197389746197 4.85102452494127
"1484" 296.6 64.7894001256693 6.00720820681795
"1485" 296.8 68.318806099195 9.09691649404279
"1486" 297 72.3660037202197 13.3980125865776
"1487" 297.2 77.7759904178818 16.8631860749365
"1488" 297.4 83.9051790158192 18.0642340748279
"1489" 297.6 90.0526974154342 17.4300806275015
"1490" 297.8 96.0958678952811 14.8413301843845
"1491" 298 100.856664363572 16.1880010126152
"1492" 298.2 103.000629800781 21.4339764636345
"1493" 298.4 103.030209367022 27.6642512168662
"1494" 298.6 102.215213799434 34.5319398100645
"1495" 298.8 103.157348892104 41.8439175852755
"1496" 299 105.047026311661 48.7685447509353
"1497" 299.2 108.92717649631 55.0069847676902
"1498" 299.4 113.062005116508 61.120736442769
"1499" 299.6 115.933710373842 67.0142315983166
"1500" 299.8 120.414853957692 71.2430549598231
"1501" 300 123.420354573606 71.6750368767594
"1502" 300.2 122.30114968052 73.6904120291795
"1503" 300.4 119.4154638282 78.4718376489934
"1504" 300.6 116.086103808296 84.1530372199474
"1505" 300.8 112.825662567231 90.5452925311345
"1506" 301 110.860651026032 96.9671855351917
"1507" 301.2 109.615669033969 104.373097890885
"1508" 301.4 106.027874407145 110.059504970274
"1509" 301.6 101.219803020337 114.977695376967
"1510" 301.8 96.06000563679 118.587720143105
"1511" 302 89.0220568897934 119.086813989841
"1512" 302.2 81.6319444635439 121.503852989142
"1513" 302.4 74.9737578012801 125.077127862387
"1514" 302.6 68.5472165584674 125.426935708161
"1515" 302.8 61.9446621249201 122.300954959635
"1516" 303 54.4825875149098 119.533904719533
"1517" 303.2 46.9415750855233 119.161094785591
"1518" 303.4 39.6564306016903 120.941454508386
"1519" 303.6 34.9621195270161 119.430000823419
"1520" 303.8 32.0650184315645 114.073099207095
"1521" 304 27.7627503267878 107.950360320313
"1522" 304.2 22.9093897919331 104.857448831181
"1523" 304.4 16.0000277385437 104.644532695154
"1524" 304.6 12.609797609002 101.891203207649
"1525" 304.8 9.77888208069168 97.4708369484679
"1526" 305 8.7496295837666 93.3541654958279
"1527" 305.2 8.78296981508238 88.2449903473016
"1528" 305.4 6.30488134928336 83.5041610043413
"1529" 305.6 3.02207552435071 80.3735536393434
"1530" 305.8 3.42904159240225 76.1299116423441
"1531" 306 6.30998197168465 72.4303020819738
"1532" 306.2 9.1716172031215 67.6352142048333
"1533" 306.4 10.4235516702288 62.7273363667049
"1534" 306.6 11.1532697460275 58.4096680073452
"1535" 306.8 9.67030491690152 53.8850255468413
"1536" 307 6.87275978419497 49.8524222364595
"1537" 307.2 5.17310730033157 46.0643967493778
"1538" 307.4 7.63006461618239 41.3344483405437
"1539" 307.6 13.2249999673894 39.3832378812031
"1540" 307.8 18.8352205323381 37.36453088228
"1541" 308 22.9659042168192 33.5292110828016
"1542" 308.2 23.2298006240137 29.2253691272561
"1543" 308.4 20.6020818165298 24.7960081550384
"1544" 308.6 20.2306899920928 23.0762796565512
"1545" 308.8 23.2560744449073 20.4380649482115
"1546" 309 27.5544491998594 17.9861378452545
"1547" 309.2 33.3486030871604 16.0619598199986
"1548" 309.4 37.9050717768349 13.3680959760878
"1549" 309.6 41.2738728653188 9.33892935590013
"1550" 309.8 44.9087774573061 9.88251363520946
"1551" 310 49.8653484098197 10.8061210849595
"1552" 310.2 54.5458630812396 8.65853653713836
"1553" 310.4 57.5463921375561 4.37979492118168
"1554" 310.6 61.0671205645034 4.1749213186963
"1555" 310.8 64.4310838840066 6.79698994254857
"1556" 311 68.7414356273743 10.3961436088322
"1557" 311.2 74.3948329786236 12.7910593693243
"1558" 311.4 80.3752971799106 13.6551171055049
"1559" 311.6 85.9209900197743 10.594183576114
"1560" 311.8 89.9321191849411 8.22047117833556
"1561" 312 93.3488415615183 10.8687476115435
"1562" 312.2 95.9277813946078 15.7481347875457
"1563" 312.4 97.4192179631747 22.0675463431035
"1564" 312.6 100.647623687932 27.8700911525834
"1565" 312.8 105.152026708246 31.1928669991619
"1566" 313 111.496443111723 32.1544375759979
"1567" 313.2 115.445037840556 32.1892259733095
"1568" 313.4 117.363886287458 35.4598947436406
"1569" 313.6 116.54002629477 40.6789742655435
"1570" 313.8 113.984902410081 46.4318898191095
"1571" 314 112.416652174039 52.8124623391065
"1572" 314.2 113.687174144431 59.2222605715095
"1573" 314.4 116.228370641202 64.8227862159229
"1574" 314.6 119.90138620073 70.1258649907153
"1575" 314.8 121.911247472595 75.4772617096825
"1576" 315 119.112900534228 78.8502502517873
"1577" 315.2 113.991086229175 82.7352740024356
"1578" 315.4 110.913171250753 88.6397582692054
"1579" 315.6 110.424832510181 94.8735081318594
"1580" 315.8 111.037222991253 102.224450421578
"1581" 316 109.688620190312 107.612921231859
"1582" 316.2 104.483087309937 110.501128173245
"1583" 316.4 97.5360944447703 113.094508697174
"1584" 316.6 90.888083810585 115.888907233005
"1585" 316.8 84.872789679552 119.527536296939
"1586" 317 78.4492439995444 121.059816157041
"1587" 317.2 71.2276524966759 120.702510265501
"1588" 317.4 63.9149897791281 119.261840570499
"1589" 317.6 57.4425891484594 116.248316343611
"1590" 317.8 52.9517318402738 112.004320212072
"1591" 318 48.1819343373244 107.232603143216
"1592" 318.2 42.7094199785683 105.377620308898
"1593" 318.4 36.1841034989577 106.621126595599
"1594" 318.6 30.3949015690085 110.109846199459
"1595" 318.8 25.9749420772446 112.206628290017
"1596" 319 22.4072171977704 109.912688615769
"1597" 319.2 17.4297050322658 106.894171763734
"1598" 319.4 15.8477648308982 103.431711753354
"1599" 319.6 13.3147407566811 98.0774705265095
"1600" 319.8 9.60378389647624 92.8741696524006
"1601" 320 8.84043268435019 92.257539236804
"1602" 320.2 9.2396749501065 94.7465422164258
"1603" 320.4 10.938821258948 97.4978272304594
"1604" 320.6 12.3688632396015 101.494528558469
"1605" 320.8 14.1920889437561 105.211541862509
"1606" 321 17.4030018584798 108.181660453985
"1607" 321.2 19.9466456625315 110.655970220058
"1608" 321.4 22.9949578469659 113.511173712099
"1609" 321.6 24.8337840082401 115.690728290307
"1610" 321.8 27.4273699148235 116.156623440646
"1611" 322 29.7991784635445 119.225933201483
"1612" 322.2 32.6135236867202 120.785668872116
"1613" 322.4 36.1093811340334 123.060617744073
"1614" 322.6 38.7267841378305 123.896190015121
"1615" 322.8 41.8809121961307 125.46369109237
"1616" 323 44.2493126580337 126.470485008258
"1617" 323.2 47.1512414156061 127.680226738595
"1618" 323.4 50.0419506047894 128.335699874526
"1619" 323.6 51.1061707883894 128.652769711682
"1620" 323.8 53.1038787934909 128.892172209068
"1621" 324 56.4329025010116 128.961346606771
"1622" 324.2 60.402530508297 130.084688009759
"1623" 324.4 63.3766823745904 130.060156103772
"1624" 324.6 67.22389056285 130.045568989536
"1625" 324.8 68.8815944959057 129.390421108474
"1626" 325 72.7670797084945 129.300302102329
"1627" 325.2 76.0744891048003 129.171563382111
"1628" 325.4 78.8627224150641 127.183717212603
"1629" 325.6 82.8305295911108 126.843264359639
"1630" 325.8 86.8581155499165 125.992635415529
"1631" 326 91.4209006601811 123.991122870702
"1632" 326.2 95.2572314212339 121.980148227971
"1633" 326.4 99.3358909584049 119.750322996529
"1634" 326.6 103.337163805132 117.649439311238
"1635" 326.8 106.069764794556 114.107595357983
"1636" 327 110.302458706602 110.509400519414
"1637" 327.2 112.969691093987 107.905247001162
"1638" 327.4 114.736256025363 103.858505849916
"1639" 327.6 118.056973590172 100.259020953529
"1640" 327.8 120.323688242664 97.220500006821
"1641" 328 122.480361109911 93.5661137065434
"1642" 328.2 123.529563835304 91.8914663134115
"1643" 328.4 123.808716975771 91.5495012676133
"1644" 328.6 125.240700894147 89.2114180731413
"1645" 328.8 125.867736897824 86.1627122256688
"1646" 329 126.878582890002 82.3477251899979
"1647" 329.2 127.556273773532 78.6859605527928
"1648" 329.4 128.310398053294 74.6942777814594
"1649" 329.6 128.790670802295 71.7171749354748
"1650" 329.8 128.971939075325 68.4304063556748
"1651" 330 129.499309258715 64.3058654626413
"1652" 330.2 128.961400222242 59.9550730901804
"1653" 330.4 128.762872621151 55.515394678769
"1654" 330.6 127.721577815656 50.194970899815
"1655" 330.8 126.446525207461 45.1602338236732
"1656" 331 124.28235343111 39.6109140589133
"1657" 331.2 122.001636109109 34.7216948759327
"1658" 331.4 118.96262836338 30.1428640719668
"1659" 331.6 115.296584734247 24.9687502973144
"1660" 331.8 112.372010183896 21.1206695616885
"1661" 332 107.944529267392 17.2755062489098
"1662" 332.2 103.402285818736 14.3353366203188
"1663" 332.4 99.9119400365517 13.1706669338247
"1664" 332.6 99.2432543731443 14.2045468736947
"1665" 332.8 100.108934449078 14.5334493683386
"1666" 333 99.8677898027542 15.0353658678745
"1667" 333.2 97.7900125257914 15.2424343527242
"1668" 333.4 95.8368360415865 14.057994750616
"1669" 333.6 93.7615515997061 11.0991275862595
"1670" 333.8 93.2370537271065 8.527479002325
"1671" 334 91.2020439040397 8.06192619751683
"1672" 334.2 88.5601858370233 6.02257588732831
"1673" 334.4 85.2562761633674 6.75715101572361
"1674" 334.6 81.4279998290561 8.15707253740063
"1675" 334.8 77.8469639394455 7.47301711768954
"1676" 335 74.0865399025782 4.48320087510548
"1677" 335.2 73.6866280501595 2.77040680455428
"1678" 335.4 71.0460320147858 2.78889854351351
"1679" 335.6 67.1845809368791 3.24871792426477
"1680" 335.8 62.8254489585428 5.11227985827361
"1681" 336 58.6594795744846 9.77218121818267
"1682" 336.2 57.5235874193361 13.8100746939395
"1683" 336.4 57.7853524687392 17.0478028399446
"1684" 336.6 59.1664302883333 19.8290311454397
"1685" 336.8 62.1000265769984 20.9192551766518
"1686" 337 66.6049329860561 23.5093817964324
"1687" 337.2 68.6087726502396 26.9997851406521
"1688" 337.4 68.0767016645327 30.5170887089828
"1689" 337.6 65.5057866574345 34.9163211478649
"1690" 337.8 61.3071702299771 38.772485316591
"1691" 338 56.4739093748909 40.8140855857725
"1692" 338.2 51.0867673744885 43.6032236482162
"1693" 338.4 45.1100902947002 46.4689204860018
"1694" 338.6 39.9701915778253 47.6344577505877
"1695" 338.8 36.2219801879771 46.5871095103016
"1696" 339 33.4349433823835 47.196310974194
"1697" 339.2 31.0586805135685 51.6822652090049
"1698" 339.4 29.3858701674822 56.8059262389551
"1699" 339.6 29.1743481434126 62.0202234095377
"1700" 339.8 29.9488178848781 67.8160743187391
"1701" 340 31.9463092411587 72.5481766515364
"1702" 340.2 34.2731287012544 77.6748611567526
"1703" 340.4 35.9199176922561 82.5650195271551
"1704" 340.6 34.8838041641653 87.9732424951065
"1705" 340.8 33.8070543183758 92.9753355799594
"1706" 341 33.0471566609311 98.7208108880594
"1707" 341.2 31.8661609507446 104.854316188615
"1708" 341.4 29.3684654444835 108.953025300218
"1709" 341.6 25.8263511061865 109.683352804372
"1710" 341.8 23.8935961531811 110.071627960159
"1711" 342 24.3114994203784 112.452424228178
"1712" 342.2 27.3871522916061 113.641848481434
"1713" 342.4 31.8098707560817 112.830854176972
"1714" 342.6 37.0791575351061 112.775568390634
"1715" 342.8 42.0566794312466 113.634417157126
"1716" 343 47.1800538284109 114.932330481024
"1717" 343.2 52.1526745693976 115.634401441362
"1718" 343.4 57.7269294901311 114.966747443834
"1719" 343.6 63.3325486235927 112.530334688459
"1720" 343.8 65.878281266833 109.019099755526
"1721" 344 67.0583601319508 104.407282598644
"1722" 344.2 68.1987746513329 99.2062735229773
"1723" 344.4 67.1509456592685 93.3659733356365
"1724" 344.6 64.47064525521 88.9754865181774
"1725" 344.8 60.3808768880645 84.9754159976713
"1726" 345 55.8489222926493 82.8572186669764
"1727" 345.2 51.8034966345927 79.3115382367278
"1728" 345.4 49.1878294455311 75.1624512128844
"1729" 345.6 47.1142337588455 69.9672850259331
"1730" 345.8 46.4984306755696 64.4820887937297
"1731" 346 47.514316534635 59.0382095769858
"1732" 346.2 48.6940151557924 53.2770081034322
"1733" 346.4 49.8241857432039 47.4740291994421
"1734" 346.6 50.0173798646197 42.1659236233049
"1735" 346.8 49.8129903207588 36.2694534041622
"1736" 347 51.1620982755155 30.0064824774324
"1737" 347.2 53.4655478245034 25.3525193588805
"1738" 347.4 57.5030498368455 23.2404587659858
"1739" 347.6 59.7439377114833 21.2883418093322
"1740" 347.8 58.2080105056672 17.8871115330428
"1741" 348 54.6624621287403 15.1341690618279
"1742" 348.2 49.8435834989159 13.8760815221884
"1743" 348.4 44.6186731879145 13.347803105663
"1744" 348.6 40.5906618313894 15.0052276336902
"1745" 348.8 35.8163790290733 15.3923098009595
"1746" 349 33.6101554064873 13.4586071427989
"1747" 349.2 35.4384847520561 12.6023783320595
"1748" 349.4 38.645815004635 13.1260352600121
"1749" 349.6 43.6700349270836 13.2482315136246
"1750" 349.8 49.351363280135 12.3683754282752
"1751" 350 55.0758809970561 9.04535220292374
"1752" 350.2 59.0734938040739 6.46903339296838
"1753" 350.4 64.1409340963458 9.13987728744076
"1754" 350.6 68.385607212001 13.4270507984228
"1755" 350.8 74.4493337441394 16.5990153195983
"1756" 351 81.2071922399418 17.272283191288
"1757" 351.2 87.7897922531275 15.3991344865487
"1758" 351.4 93.9880697299181 16.2423361578043
"1759" 351.6 96.9779402236069 20.5550109402984
"1760" 351.8 98.500637791861 26.9649790914351
"1761" 352 99.3409070516346 33.7607536562611
"1762" 352.2 98.3674608310889 40.2623591290496
"1763" 352.4 97.8623402101074 47.1804120016389
"1764" 352.6 97.7428753222811 54.1105710651345
"1765" 352.8 99.9496813654432 60.4620931303062
"1766" 353 103.360950381651 66.789775272269
"1767" 353.2 106.772608623294 72.8773948179118
"1768" 353.4 106.549387836485 78.5403672602214
"1769" 353.6 103.878601067589 84.0065799147218
"1770" 353.8 102.043631254532 91.0738215426562
"1771" 354 102.012668984733 98.3405884047671
"1772" 354.2 103.560039191508 105.617686484912
"1773" 354.4 105.23152935094 111.066783509064
"1774" 354.6 106.648721788126 111.057895546436
"1775" 354.8 108.395484073342 109.066427602698
"1776" 355 110.426702975914 105.188620949963
"1777" 355.2 114.514098565664 100.079341901043
"1778" 355.4 119.345952453637 94.8739190806691
"1779" 355.6 122.377386098742 88.7620829087417
"1780" 355.8 123.601278184959 81.1851641146058
"1781" 356 123.599074610294 73.1613713527054
"1782" 356.2 123.281897355842 65.8009541602214
"1783" 356.4 123.909961247935 58.582002326032
"1784" 356.6 124.698810338663 51.0793739079759
"1785" 356.8 125.338204296514 47.2724479651388
"1786" 357 121.945199906669 44.9991167941691
"1787" 357.2 118.12368728227 39.9581447287928
"1788" 357.4 114.672211278656 34.2797636630195
"1789" 357.6 111.01276665179 28.6552331580376
"1790" 357.8 108.68566120604 22.6193161997382
"1791" 358 105.034124167382 16.9284460084827
"1792" 358.2 101.568080722992 13.1269544876127
"1793" 358.4 96.5577968001613 13.0221084689331
"1794" 358.6 90.2449272667198 12.4752096773975
"1795" 358.8 83.9618574090561 10.8765231047226
"1796" 359 79.4342539963719 7.84588377777524
"1797" 359.2 76.5303198487666 3.68545965748577
"1798" 359.4 75.7386607300374 4.69656049405758
"1799" 359.6 72.0698474423804 7.1822745207027
"1800" 359.8 67.5832835516672 11.1281451383206
"1801" 360 63.6045614403925 15.3190879406183
"1802" 360.2 59.8479794393894 19.1929013757928
"1803" 360.4 56.0574753900039 22.9977394216595
"1804" 360.6 51.1871134610838 24.9397921742372
"1805" 360.8 45.4879842497778 25.3539769576334
"1806" 361 39.2908452143924 25.8752684478931
"1807" 361.2 33.6407023285602 27.9332617960545
"1808" 361.4 29.1569700738948 31.4994483962659
"1809" 361.6 27.9274069256275 37.2296978782998
"1810" 361.8 25.9474406269699 43.1104173208646
"1811" 362 22.658746649851 46.0795960491518
"1812" 362.2 18.501647243635 46.7513808897489
"1813" 362.4 17.0838539069311 47.3969003614345
"1814" 362.6 18.1656581883923 50.8496107791146
"1815" 362.8 21.1707352945794 55.0231952358333
"1816" 363 26.4253515283304 59.1724866698842
"1817" 363.2 33.1720899166116 60.7516978886817
"1818" 363.4 39.216847603649 60.2006587714064
"1819" 363.6 43.6201775169508 57.4089056910384
"1820" 363.8 47.0565641695426 52.9167675497027
"1821" 364 51.8323285609629 49.1863020769086
"1822" 364.2 56.4986532399853 46.2628389346541
"1823" 364.4 61.0850553096251 42.7216455762612
"1824" 364.6 65.820806789002 38.8655392088649
"1825" 364.8 70.8215318820048 34.7611174872287
"1826" 365 74.8203108812112 30.8509286626491
"1827" 365.2 74.846944041001 26.2284078336796
"1828" 365.4 72.9833027969499 21.0996796079285
"1829" 365.6 73.1906380540745 14.5841167588815
"1830" 365.8 72.4135752509221 8.28439975971838
"1831" 366 70.001671796002 7.74694039864865
"1832" 366.2 70.5640854548061 8.70765664932057
"1833" 366.4 73.6859131687106 8.57904004938673
"1834" 366.6 76.8220624523271 11.0507892524408
"1835" 366.8 80.3269235352015 14.9441140855322
"1836" 367 85.2134956791768 19.589726772356
"1837" 367.2 90.4392992650476 23.3857517155696
"1838" 367.4 96.640890915133 25.5397423125364
"1839" 367.6 103.557022694389 25.6900020567928
"1840" 367.8 109.449114108378 26.7582878274925
"1841" 368 111.143610255153 30.9261748067659
"1842" 368.2 111.988794300032 36.6003254385326
"1843" 368.4 113.724708156812 43.5790136122547
"1844" 368.6 117.53052140347 49.4364007774126
"1845" 368.8 123.220302430798 54.2916967529998
"1846" 369 125.603643687202 55.3583344348009
"1847" 369.2 126.372552040064 53.3888833130195
"1848" 369.4 125.767490981937 50.8685420908642
"1849" 369.6 125.682797024364 47.1428470655748
"1850" 369.8 124.815749942912 42.9232006631075
"1851" 370 123.131241423728 38.1749666124755
"1852" 370.2 121.123452268861 33.474314269772
"1853" 370.4 118.432720658765 29.0681648340565
"1854" 370.6 114.594454733071 24.1927158199251
"1855" 370.8 110.599276999109 19.6152793724671
"1856" 371 106.49467321951 15.3158733223595
"1857" 371.2 101.861466290135 12.1226942891917
"1858" 371.4 98.0920116599869 9.35088812699792
"1859" 371.6 92.8421443231491 6.63914793957573
"1860" 371.8 87.4122587855717 4.47323940095164
"1861" 372 81.8340667489279 3.25230241989536
"1862" 372.2 75.9900356519785 1.91379109610601
"1863" 372.4 70.7724619005298 1.57675154172261
"1864" 372.6 65.8391698324543 1.42235958603468
"1865" 372.8 61.490541502214 0.969953180906823
"1866" 373 56.6802837390826 3.2148964735568
"1867" 373.2 51.4984741768719 6.09924319222261
"1868" 373.4 47.3086329537484 8.37093327315177
"1869" 373.6 44.0193592054074 10.9042489966757
"1870" 373.8 41.65876875818 13.9227677676984
"1871" 374 37.535083723118 15.7626546862117
"1872" 374.2 33.5046907171379 14.4264306622867
"1873" 374.4 31.8772630987106 13.2520884001595
"1874" 374.6 30.3031284786917 16.0757037409849
"1875" 374.8 29.247203796714 20.9641267936437
"1876" 375 30.1406302338726 26.263470438542
"1877" 375.2 33.0696766107533 31.5824675961659
"1878" 375.4 37.686411614313 34.8958837556613
"1879" 375.6 42.5646686158084 36.8804271908723
"1880" 375.8 48.1584498036561 36.9128183591737
"1881" 376 53.2336980537588 35.288174287
"1882" 376.2 58.4494993414012 33.2314339768754
"1883" 376.4 62.695214421028 29.4776954719454
"1884" 376.6 65.2194475569919 24.1737391887439
"1885" 376.8 66.4582359682666 19.2677733650647
"1886" 377 65.6044144556355 14.1118201945062
"1887" 377.2 67.0690896245742 10.3961436088322
"1888" 377.4 70.6493595079792 9.04056908994664
"1889" 377.6 73.650586110444 11.4881189759164
"1890" 377.8 77.319361603542 15.6512651607024
"1891" 378 81.2676716724455 20.8527830177603
"1892" 378.2 86.0674257874809 25.9023256084595
"1893" 378.4 91.3132117130311 28.6699631044345
"1894" 378.6 97.6477534913545 30.3128337083224
"1895" 378.8 104.486103807056 31.2055011278561
"1896" 379 111.172911013937 30.8512637144256
"1897" 379.2 111.980396286613 33.3487180398143
"1898" 379.4 111.964000165175 37.3526314304833
"1899" 379.6 111.81352146463 43.3386141284431
"1900" 379.8 113.378687454552 50.0745723326661
"1901" 380 116.327928841087 56.4172010495532
"1902" 380.2 120.891358464544 62.5947979906688
"1903" 380.4 125.788751253632 65.6523519396034
"1904" 380.6 125.179923750795 66.4724565576902
"1905" 380.8 124.091307599195 69.5400365469021
"1906" 381 123.131241423728 74.6657414961154
"1907" 381.2 123.216025476893 81.1973037708781
"1908" 381.4 122.954187086859 87.4305582388939
"1909" 381.6 121.706359533812 91.8543675374988
"1910" 381.8 120.499494443451 93.7559949641106
"1911" 382 120.146486745101 96.6434244872113
"1912" 382.2 119.455815163544 95.7905452543807
"1913" 382.4 116.93443932608 97.4652143329235
"1914" 382.6 114.332792216777 101.334464431506
"1915" 382.8 112.701189307568 106.058311592302
"1916" 383 109.216301219095 108.653771092795
"1917" 383.2 104.52065641042 112.770646344664
"1918" 383.4 100.450737653283 117.820176924905
"1919" 383.6 98.0306143417022 118.172914736906
"1920" 383.8 95.940565271884 117.00270405791
"1921" 384 90.9458023639311 117.243917535459
"1922" 384.2 85.4188255175561 117.227993269084
"1923" 384.4 79.3917183141609 118.680183625282
"1924" 384.6 74.8399701210561 122.54434875641
"1925" 384.8 72.247715042142 126.287905569811
"1926" 385 70.3724884369741 125.059860736566
"1927" 385.2 66.2866557534464 120.494021462923
"1928" 385.4 61.5309355345354 116.230028707749
"1929" 385.6 56.3428097870561 112.218219067509
"1930" 385.8 51.7311889914561 109.325098352499
"1931" 386 47.5631976157093 104.628816450387
"1932" 386.2 43.2332641325311 101.220920708934
"1933" 386.4 37.1583405844811 101.354684546484
"1934" 386.6 33.9921588453921 104.411761508091
"1935" 386.8 30.2839799820325 108.378489741932
"1936" 387 25.4357803052942 108.957232633269
"1937" 387.2 20.9167127389468 109.243780216443
"1938" 387.4 18.6343090995319 105.417838164968
"1939" 387.6 16.9242900813838 99.8208966781065
"1940" 387.8 17.3689128846811 93.8225065511094
"1941" 388 18.108953383975 88.4631731833243
"1942" 388.2 16.8088727718288 81.6210441224685
"1943" 388.4 13.928088376975 75.5757074445946
"1944" 388.6 10.2842923384579 70.0239179431916
"1945" 388.8 7.82757336999186 64.1521212528356
"1946" 389 10.3855438065288 60.5975381220776
"1947" 389.2 14.9670270536394 57.8499426825706
"1948" 389.4 18.2219497355155 55.4474347465946
"1949" 389.6 24.0661318502403 52.9165863347226
"1950" 389.8 29.3026175604871 48.2830583295715
"1951" 390 31.7174275214268 41.1105491092181
"1952" 390.2 30.2429555371357 34.0499130840081
"1953" 390.4 27.7932615243334 28.7349715801065
"1954" 390.6 24.0161215032666 21.8726480963016
"1955" 390.8 24.1877046222882 18.3337492899416
"1956" 391 28.2689672147997 15.6160661592543
"1957" 391.2 34.16825093043 14.1610178304682
"1958" 391.4 40.7775244847817 12.6679919464329
"1959" 391.6 47.3521401237346 10.5365460041827
"1960" 391.8 53.4597205318996 7.54760076898989
"1961" 392 59.5214436262525 5.9844807161291
"1962" 392.2 63.7688722084414 8.85138086388148
"1963" 392.4 69.4177473638542 12.1788220653218
"1964" 392.6 75.3853003393604 12.4461820497029
"1965" 392.8 82.2192327148863 10.7159837281198
"1966" 393 88.3524209744009 6.80638466166635
"1967" 393.2 91.9107433863147 8.65140311063187
"1968" 393.4 94.2515669607415 13.0899690947417
"1969" 393.6 96.5297910058561 18.9402363493095
"1970" 393.8 99.8937487054528 25.169546144195
"1971" 394 104.668290261155 29.7999543106248
"1972" 394.2 111.044070798005 30.9743394003069
"1973" 394.4 116.893629560362 32.7215965711619
"1974" 394.6 118.816256167697 37.8544827895454
"1975" 394.8 119.940591611524 44.7772044369433
"1976" 395 122.364882231651 51.681437974388
"1977" 395.2 125.419222678192 56.5869392525049
"1978" 395.4 124.118131709726 60.8169543926967
"1979" 395.6 120.09997942704 65.9266849269917
"1980" 395.8 117.025557682296 71.9474076345256
"1981" 396 117.461657971073 77.4371288106421
"1982" 396.2 120.119415806451 83.0993277732502
"1983" 396.4 122.653862655656 86.7763371654995
"1984" 396.6 119.998829467193 89.1843328106852
"1985" 396.8 115.262979175851 93.3800877993177
"1986" 397 109.771006759628 97.8769764298642
"1987" 397.2 105.799655576528 104.139647644275
"1988" 397.4 104.201817346861 111.200464247777
"1989" 397.6 102.778766437675 115.02058663015
"1990" 397.8 98.4942758825855 114.343827612106
"1991" 398 92.6070358981069 113.26015191351
"1992" 398.2 86.3868219360313 113.62739819674
"1993" 398.4 80.4924996105201 115.360522702755
"1994" 398.6 76.4337452459552 119.806787700283
"1995" 398.8 73.6578357776309 125.994991542105
"1996" 399 70.1552799440793 127.272502033948
"1997" 399.2 64.7251642232189 125.604527714111
"1998" 399.4 57.9669709571872 123.217866908009
"1999" 399.6 51.369328999866 120.39929117684
"2000" 399.8 44.3028324171708 117.532120651492
"2001" 400 37.2589160380151 115.721453248591
"2002" 400.2 30.1183973770881 116.776126286427
"2003" 400.4 27.0324122304061 114.196012951284
"2004" 400.6 25.091541744234 108.829427221781
"2005" 400.8 25.1094958669172 102.547589034265
"2006" 401 24.2558761224455 95.5981890823621
"2007" 401.2 21.7247790848376 90.6485192461065
"2008" 401.4 17.1060251607561 87.0037356893344
"2009" 401.6 11.8759338980377 86.1258557200925
"2010" 401.8 7.03394128025609 87.2521542447844
"2011" 402 5.81908442584509 85.6139416891017
"2012" 402.2 5.77968177815609 82.0143445487194
"2013" 402.4 6.91339108629851 76.7982111570655
"2014" 402.6 9.81836922094497 71.9163779804872
"2015" 402.8 11.8214416019973 65.9527922631359
"2016" 403 11.4659886908387 60.1624846470421
"2017" 403.2 10.3720232226039 54.3898688501638
"2018" 403.4 10.8554592122743 47.895185132914
"2019" 403.6 11.6964634626401 40.5875995058577
"2020" 403.8 11.102783110035 34.0327531479647
"2021" 404 13.4152615540982 29.2977144473226
"2022" 404.2 18.3602846628561 24.7026052269551
"2023" 404.4 23.9484151873638 20.4178449431005
"2024" 404.6 29.5057630388837 15.9787620936664
"2025" 404.8 35.2323208853197 12.2653629491413
"2026" 405 39.2709443418061 7.84774626507057
"2027" 405.2 43.8511287267757 7.05037541916973
"2028" 405.4 49.6197988808691 7.91117875293609
"2029" 405.6 55.8293702247929 7.02787935766998
"2030" 405.8 60.9569191927793 3.65043824459338
"2031" 406 65.2846598259508 2.78364330909104
"2032" 406.2 70.437112281826 4.31409362156565
"2033" 406.4 75.4847463802525 7.2982326920666
"2034" 406.6 81.4512462288726 9.82962753954203
"2035" 406.8 87.1370276154985 8.82587514600813
"2036" 407 92.8651994807811 8.44614480818446
"2037" 407.2 96.4639522474249 12.2909936610414
"2038" 407.4 99.9718911430151 18.0644539093939
"2039" 407.6 104.380526407889 24.0399447409833
"2040" 407.8 109.417779892064 28.7843567687873
"2041" 408 115.245496556131 32.2401836257095
"2042" 408.2 117.595751633258 36.1626900140804
"2043" 408.4 117.304562354911 41.861522632282
"2044" 408.6 117.601881933854 49.1877125368062
"2045" 408.8 120.268275335611 54.8735424778266
"2046" 409 125.088779130151 59.209824477769
"2047" 409.2 125.274623632345 62.329084941272
"2048" 409.4 123.586665819005 67.9780160106883
"2049" 409.6 122.417565704591 74.2972821174129
"2050" 409.8 123.083232740892 80.9276328006235
"2051" 410 121.991528899704 87.2206711870004
"2052" 410.2 119.049751897818 93.4363810064356
"2053" 410.4 115.699943913104 100.281134204547
"2054" 410.6 111.692751088298 106.363662534741
"2055" 410.8 105.201720615783 109.471880277811
"2056" 411 98.9840130619132 114.104562164388
"2057" 411.2 94.8116406544945 120.621821916667
"2058" 411.4 90.14623771187 123.056645094111
"2059" 411.6 84.1220558428329 122.054362035782
"2060" 411.8 77.2686081913781 120.256033005714
"2061" 412 71.0360683523922 120.407886526689
"2062" 412.2 65.1340595615683 123.048118430777
"2063" 412.4 60.3262696104979 126.816253285715
"2064" 412.6 55.6323161216241 126.581397761235
"2065" 412.8 51.5710337184607 122.679076300032
"2066" 413 46.2526269238418 117.729228510698
"2067" 413.2 40.6328927910561 113.422093605459
"2068" 413.4 34.9930162420238 109.80368933625
"2069" 413.6 28.6697619215479 108.428661355935
"2070" 413.8 23.5387775633371 110.731024193592
"2071" 414 22.8377356226626 111.038152613058
"2072" 414.2 20.5177140786408 107.97437508829
"2073" 414.4 17.1630369563061 103.229535753435
"2074" 414.6 11.5273882007888 99.1166112743733
"2075" 414.8 8.88475899086479 94.0338146423116
"2076" 415 9.14457616175878 89.7784315087838
"2077" 415.2 9.45965743853822 83.9496888881291
"2078" 415.4 7.25701547094392 78.9506704760856
"2079" 415.6 4.10271799752336 73.4786758398613
"2080" 415.8 2.91687518732393 69.9386093733255
"2081" 416 4.25235607083277 66.3431596017313
"2082" 416.2 8.38603583891719 63.1332603932094
"2083" 416.4 12.7570352791912 59.0213565838378
"2084" 416.6 15.4025818149288 54.0309497332595
"2085" 416.8 17.2981566552396 48.4125179301108
"2086" 417 17.7399420303239 42.015408284763
"2087" 417.2 17.8627271744197 35.1580882898413
"2088" 417.4 19.998196190851 29.5314250838697
"2089" 417.6 24.4979416203464 24.1023698220724
"2090" 417.8 29.4560040589374 19.4764792719171
"2091" 418 33.7371803769132 14.0450365752158
"2092" 418.2 38.9847931840647 10.9280240896233
"2093" 418.4 43.8635612055561 11.9670902410538
"2094" 418.6 49.8187185413551 14.4439974145903
"2095" 418.8 55.8771278534345 17.5425161471622
"2096" 419 62.164706141858 18.1288799546104
"2097" 419.2 67.9218721230298 14.6547648320121
"2098" 419.4 73.6793728545025 10.8982543404148
"2099" 419.6 80.5207883205025 8.7075302662541
"2100" 419.8 86.5299563077047 10.6529038192973
"2101" 420 91.5380915732561 15.4305280402595
"2102" 420.2 97.6734337841905 19.8805442061485
"2103" 420.4 104.031863484788 24.072200165557
"2104" 420.6 110.199254342749 28.1773641053728
"2105" 420.8 112.452049455254 33.4133151171702
"2106" 421 114.513381669373 40.1642539326058
"2107" 421.2 116.452246228606 47.5083702260595
"2108" 421.4 118.844952467461 54.8985912880549
"2109" 421.6 122.043955217845 61.6722089533032
"2110" 421.8 124.648087754165 68.1364658349048
"2111" 422 123.456588737 73.1461843015474
"2112" 422.2 120.458384796576 79.5884192393256
"2113" 422.4 119.692339357276 86.8371134875083
"2114" 422.6 120.256487858942 93.6152015561185
"2115" 422.8 117.327332042842 97.1368771926261
"2116" 423 112.277715865556 101.455399004968
"2117" 423.2 106.822196893007 106.819349010947
"2118" 423.4 103.778054088129 113.43442206975
"2119" 423.6 99.5481715962756 117.219060144045
"2120" 423.8 93.4076377964126 116.781975338703
"2121" 424 86.6584498077716 116.80572565383
"2122" 424.2 80.1610710390561 118.533024813436
"2123" 424.4 72.9551539293758 121.620219199566
"2124" 424.6 66.031798533437 124.754104877269
"2125" 424.8 59.6549236237704 127.44758078984
"2126" 425 55.6475192671041 125.437908041379
"2127" 425.2 50.5055139157751 121.30578991065
"2128" 425.4 44.5065275664811 118.091088506609
"2129" 425.6 37.3284074511883 115.86679750779
"2130" 425.8 29.2212634703976 116.249621878874
"2131" 426 25.7945001965641 113.246412989322
"2132" 426.2 21.6445379343758 108.027683107541
"2133" 426.4 16.6168670450073 102.863916602094
"2134" 426.6 12.0311768722746 99.3680587166527
"2135" 426.8 10.0486285010323 96.7395288316499
"2136" 427 9.38160557558287 94.2379024139773
"2137" 427.2 7.36934400729291 90.1827221293542
"2138" 427.4 6.11151966507533 86.0887028445556
"2139" 427.6 9.0660045645025 82.059250979897
"2140" 427.8 12.77958286449 77.2589860414028
"2141" 428 14.3521155802405 73.4710467566148
"2142" 428.2 14.0127697919407 69.4747932411614
"2143" 428.4 12.0014644570469 66.8729793901567
"2144" 428.6 9.6964081021317 63.9150214365939
"2145" 428.8 5.48240598707393 61.888892720763
"2146" 429 2.29631243202906 60.0439527164595
"2147" 429.2 1.84355899628972 57.5163102854968
"2148" 429.4 1.73571888215315 56.1763658461973
"2149" 429.6 1.57189453436857 55.9553973246782
"2150" 429.8 2.1822190285318 53.2190904362847
"2151" 430 3.00093103973742 50.2780026301298
"2152" 430.2 3.41290043233732 47.3642556153657
"2153" 430.4 3.98571061151608 48.6498216398195
"2154" 430.6 3.70065163376608 49.9874600153195
"2155" 430.8 3.4278482528826 50.9313725296227
"2156" 431 3.05307881816287 52.1912795347216
"2157" 431.2 2.15530926608437 54.7967567169689
"2158" 431.4 1.66284803702906 56.7730223259189
"2159" 431.6 1.3827350275283 59.4423693200706
"2160" 431.8 0.919720516197675 61.6651275870612
"2161" 432 1.11168846300104 62.3814597072851
"2162" 432.2 2.07800002471961 60.702354159852
"2163" 432.4 2.15638844155122 60.1466101229934
"2164" 432.6 1.80952055924054 58.3433029094206
"2165" 432.8 1.58263520542241 55.8866155305585
"2166" 433 2.03627982982078 53.0784912597242
"2167" 433.2 2.72690583911793 49.99951649081
"2168" 433.4 3.55542992121232 46.0743900389907
"2169" 433.6 5.16555471731924 40.8396227159226
"2170" 433.8 7.33486952068496 36.4891718970265
"2171" 434 9.98226556441321 31.7325570118778
"2172" 434.2 13.0097583019916 29.6830546574917
"2173" 434.4 17.821786694804 27.222300091846
"2174" 434.6 21.6132552122544 24.0419501582363
"2175" 434.8 24.6120991507872 20.5581953399553
"2176" 435 27.2889653103811 16.6312177249345
"2177" 435.2 30.5884214611074 16.3412327511005
"2178" 435.4 36.1088499855998 16.5110281649352
"2179" 435.6 39.824361872347 15.0900382719504
"2180" 435.8 42.1459677459704 12.4167468840309
"2181" 436 43.772060792945 7.90082715298723
"2182" 436.2 45.0913804546474 6.94607891565946
"2183" 436.4 48.9142215549215 7.62004286639215
"2184" 436.6 52.9209068382165 10.0597837703274
"2185" 436.8 56.7203796541749 13.7670886346872
"2186" 437 59.7945931318863 17.3536986857896
"2187" 437.2 64.3209419174172 20.282828941015
"2188" 437.4 69.5603323270924 19.6588550609958
"2189" 437.6 74.2814197762474 17.0124308147638
"2190" 437.8 76.7403633060561 12.4803604671384
"2191" 438 78.0824108827198 8.46736776850371
"2192" 438.2 78.7271379994652 8.42964147757764
"2193" 438.4 80.4609495966891 10.8815056854136
"2194" 438.6 80.8835967648383 14.8682280046179
"2195" 438.8 79.6961204734056 20.4441673550323
"2196" 439 79.710880808823 26.7000849724886
"2197" 439.2 82.6472734994322 32.3503386426521
"2198" 439.4 87.8433684453216 34.6789920671763
"2199" 439.6 92.6969980137929 32.9592899704331
"2200" 439.8 96.3192040187451 29.8718839088628
"2201" 440 97.5351741575137 24.9047647860527
"2202" 440.2 97.0207259119811 19.1791003449345
"2203" 440.4 94.4950202918184 14.2802216901808
"2204" 440.6 89.9734345176061 10.4780811976345
"2205" 440.8 85.0681577274668 6.39737419428088
"2206" 441 81.9607596279279 4.06893146476715
"2207" 441.2 80.8919914948253 4.2616559193569
"2208" 441.4 78.3766340483951 3.16571205879844
"2209" 441.6 79.5648008837625 3.36057694243194
"2210" 441.8 80.8664092788734 3.38663789777677
"2211" 442 81.6226461613379 3.02002342393218
"2212" 442.2 81.9718230360844 3.0074369711953
"2213" 442.4 82.0351221403036 2.91840625121193
"2214" 442.6 81.904475221817 2.8633739608725
"2215" 442.8 81.9779304576825 2.67739557230562
"2216" 443 82.1712647191894 2.75905847679279
"2217" 443.2 82.1658814320231 2.74879228308583
"2218" 443.4 81.9707636402265 2.72383206935719
"2219" 443.6 81.8065334309463 2.55191354833751
"2220" 443.8 81.1939906290208 2.49477810307122
"2221" 444 80.4709177540017 2.43134169052467
"2222" 444.2 80.5411496760561 2.84144001483946
"2223" 444.4 80.2016619614541 2.95653999377984
"2224" 444.6 80.5613308426225 3.02887849466299
"2225" 444.8 80.5669177192425 3.35032558762048
"2226" 445 78.8878076051061 2.80895451143446
"2227" 445.2 77.9526830964871 2.44752857598532
"2228" 445.4 78.5640433716616 3.54991500868882
"2229" 445.6 79.1060864111215 3.92148031386133
"2230" 445.8 80.050620836851 3.76187894389536
"2231" 446 80.84190755403 3.6958669125812
"2232" 446.2 82.5506089047169 3.66928031132902
"2233" 446.4 83.6866280512285 4.08168777364049
"2234" 446.6 85.8402625737338 4.5380139865421
"2235" 446.8 87.9371061042364 5.18929296488569
"2236" 447 90.3477818100799 5.63149281148327
"2237" 447.2 93.5356492182135 6.63070320867993
"2238" 447.4 95.6409137667921 8.44729135536346
"2239" 447.6 98.6469924886287 9.81676182566107
"2240" 447.8 101.694901316587 12.2124328592016
"2241" 448 104.077011533644 14.4076795899862
"2242" 448.2 106.49845814094 15.9981725867618
"2243" 448.4 109.248432400511 18.2216003521236
"2244" 448.6 112.332424154215 20.951326426414
"2245" 448.8 114.722114733285 23.658827438864
"2246" 449 117.217287464735 26.6287638974442
"2247" 449.2 119.166283944417 29.8994361999106
"2248" 449.4 120.622677704394 33.0401438306653
"2249" 449.6 122.871698769996 36.7146648014669
"2250" 449.8 124.076358515684 40.5645012902967
"2251" 450 125.515187478629 45.265261046177
"2252" 450.2 127.207947737785 49.407979553873
"2253" 450.4 127.541261439033 51.8611017903664
"2254" 450.6 128.55185812501 54.992627289599
"2255" 450.8 128.272442443875 59.844335141113
"2256" 451 129.266079186011 64.2537496817776
"2257" 451.2 128.930846381985 68.8090701706169
"2258" 451.4 128.761048692661 74.0513818180409
"2259" 451.6 127.495479754671 78.8816248719441
"2260" 451.8 124.755989886448 83.4883926398749
"2261" 452 122.85554954529 87.2179427563788
"2262" 452.2 120.793572255977 90.4971686458217
"2263" 452.4 119.076219227379 94.2636600982982
"2264" 452.6 118.811448625413 98.0377356904118
"2265" 452.8 116.300214773806 100.255910166609
"2266" 453 112.161759671217 101.150152189553
"2267" 453.2 107.900369529259 102.364714879171
"2268" 453.4 105.157371722403 104.625734334314
"2269" 453.6 105.03037641524 107.426416224075
"2270" 453.8 105.979694075892 108.653771092795
"2271" 454 107.19793471708 110.476862624483
"2272" 454.2 107.064156577405 111.16751375218
"2273" 454.4 105.462565996422 112.002115120898
"2274" 454.6 101.478921631112 113.211128924523
"2275" 454.8 97.027839405597 113.976571339566
"2276" 455 92.1629037716415 115.183861221972
"2277" 455.2 88.1397296708829 117.475634419404
"2278" 455.4 84.9622243816401 121.463211154179
"2279" 455.6 81.6454726449773 124.072042336381
"2280" 455.8 76.1426589978706 123.355753707387
"2281" 456 69.9891359912086 121.60662671657
"2282" 456.2 62.482623511367 121.210264219115
"2283" 456.4 55.8237776698625 122.908846876863
"2284" 456.6 50.7876655353309 126.104130722795
"2285" 456.8 47.6892707648676 124.39887315523
"2286" 457 45.3535333413586 119.607667461913
"2287" 457.2 41.829669325742 113.507373974145
"2288" 457.4 36.9742496511537 108.938441629045
"2289" 457.6 31.2343082553201 106.686511111227
"2290" 457.8 26.4391364781708 105.117458164123
"2291" 458 21.0943787930805 106.359487269777
"2292" 458.2 19.1788672479982 107.31665091398
"2293" 458.4 17.7648281315561 104.975862720159
"2294" 458.6 16.894648094214 100.484884354696
"2295" 458.8 16.1353873642493 94.6245007800057
"2296" 459 15.2036660517716 88.4616297315974
"2297" 459.2 14.8017540222336 83.1796793855436
"2298" 459.4 11.7074742563485 78.3839002547613
"2299" 459.6 7.28272002447426 75.4540100536049
"2300" 459.8 3.07016623348852 74.4773634502973
"2301" 460 4.58932930351625 74.2568536856364
"2302" 460.2 6.64300325362753 73.0381540784595
"2303" 460.4 9.80593227165801 69.9980106415857
"2304" 460.6 13.0576548561869 66.342223305151
"2305" 460.8 15.1532815219806 60.25908054145
"2306" 461 15.782143777486 54.0802405465623
"2307" 461.2 14.7529928716924 48.3711759314685
"2308" 461.4 12.207011571214 42.6077191551173
"2309" 461.6 8.72133990234321 38.2154098344199
"2310" 461.8 10.0325191228008 35.737423573002
"2311" 462 13.3904996741912 33.6079489916486
"2312" 462.2 18.5850553050819 33.4207757879939
"2313" 462.4 24.6953580802425 31.8229138661205
"2314" 462.6 29.7447577193502 27.8871047586611
"2315" 462.8 31.5243415955824 22.2950602148805
"2316" 463 29.9705097884897 16.3410014933179
"2317" 463.2 28.5073752124278 15.0963721072648
"2318" 463.4 28.1038720070918 15.1432087769505
"2319" 463.6 28.5626285034153 13.9507771827022
"2320" 463.8 29.9261492997165 12.1581814375538
"2321" 464 31.3781624842988 10.5074251370323
"2322" 464.2 34.9204237715907 9.09008430054857
"2323" 464.4 37.7952183070464 7.51304464042062
"2324" 464.6 41.0228865229343 6.53730992140728
"2325" 464.8 43.3556975095647 5.36002198470946
"2326" 465 46.4087306497525 4.25442291924517
"2327" 465.2 47.3195859800472 4.37497223283999
"2328" 465.4 46.6353959501642 4.88573707808108
"2329" 465.6 46.3129568662227 4.93183615551501
"2330" 465.8 45.7444176381869 5.1858968290202
"2331" 466 44.6741370742602 5.33467315252068
"2332" 466.2 44.6017139268877 5.24436152366998
"2333" 466.4 44.145185737791 5.00661838636307
"2334" 466.6 43.5624876784943 4.92094165117856
"2335" 466.8 43.3794134179489 5.15983120742374
"2336" 467 42.4382663168061 5.16096865502195
"2337" 467.2 42.1790379260367 5.3238445251779
"2338" 467.4 42.3884941143418 5.68305710260232
"2339" 467.6 41.7841989536192 5.97318354241091
"2340" 467.8 40.9544977915945 6.36325076633446
"2341" 468 39.3026175615561 7.21360659075946
"2342" 468.2 36.9195245075661 7.78305835632946
"2343" 468.4 34.4126811188626 8.63836611391108
"2344" 468.6 34.6732597628961 9.04426025322946
"2345" 468.8 36.0798674519936 9.21767551405321
"2346" 469 36.8761155263929 8.78055440205946
"2347" 469.2 37.4001360323968 8.27153785226166
"2348" 469.4 38.0072475130051 7.82275852735741
"2349" 469.6 38.9277693645148 7.43134536695487
"2350" 469.8 40.4205966154345 6.72434426602702
"2351" 470 42.9233666824508 5.26782886359104
"2352" 470.2 44.2500818533527 4.58108244643403
"2353" 470.4 45.4448975530744 4.11091668648699
"2354" 470.6 46.5041075257666 3.85308351406472
"2355" 470.8 48.1571043925517 3.50914309471609
"2356" 471 50.6091161303658 2.81580335520282
"2357" 471.2 53.7082766157078 2.15924444333446
"2358" 471.4 57.0543260450114 1.77364970753981
"2359" 471.6 61.1673198668328 1.41535371410231
"2360" 471.8 65.3548218348614 0.955623566264765
"2361" 472 68.2955909007788 1.75417928100567
"2362" 472.2 72.0629991786507 3.71853139135135
"2363" 472.4 74.8803324541888 6.78982381338866
"2364" 472.6 76.9783255831343 9.9636581577812
"2365" 472.8 77.7338361790066 12.7567648828951
"2366" 473 77.7171245344755 13.9971385921046
"2367" 473.2 78.4097282999384 16.044268000783
"2368" 473.4 80.4281533245155 18.6098723798649
"2369" 473.6 83.9517668257729 21.5055370164241
"2370" 473.8 89.1107859530304 22.8448664644595
"2371" 474 94.0938635971912 21.5123927158919
"2372" 474.2 97.5876765455061 17.6599253327595
"2373" 474.4 99.7673308985392 14.0319995885866
"2374" 474.6 102.143377725547 14.9936540289508
"2375" 474.8 103.264198106287 18.0375804963107
"2376" 475 104.012616013505 22.7930451230357
"2377" 475.2 105.070356918478 27.5542379352281
"2378" 475.4 108.512360554937 32.0366768994934
"2379" 475.6 112.741034865205 33.8365584284264
"2380" 475.8 117.589314817631 35.1320303994095
"2381" 476 118.638625412422 39.0425641450204
"2382" 476.2 118.311464227931 44.7471024366345
"2383" 476.4 116.992656888341 50.5662686601664
"2384" 476.6 116.61348687167 56.5572074671569
"2385" 476.8 117.95571989391 61.8616494636546
"2386" 477 120.407835460134 67.0227624553032
"2387" 477.2 120.758413583007 72.3825403798985
"2388" 477.4 119.281132062081 77.1774191217709
"2389" 477.6 116.039287773008 81.1398141713404
"2390" 477.8 111.822867660622 84.8210669817709
"2391" 478 107.188175461695 87.7323712390141
"2392" 478.2 102.024938862548 90.6007925152545
"2393" 478.4 97.8481950128356 94.88775220005
"2394" 478.6 93.9538420726677 98.3811633949967
"2395" 478.8 88.9595580832929 99.4824936923542
"2396" 479 83.2309369532869 100.630416246588
"2397" 479.2 78.1249354836989 103.436820289936
"2398" 479.4 75.8960902681299 107.867918336697
"2399" 479.6 77.3727892348348 111.962282169902
"2400" 479.8 80.5296321416015 114.976881067891
"2401" 480 85.7156060805679 117.141600989302
"2402" 480.2 91.3719176575445 118.420091256552
"2403" 480.4 93.7419296538122 121.040884074045
"2404" 480.6 90.9993451877942 122.837126525078
"2405" 480.8 87.2578518392905 124.153058608913
"2406" 481 82.8481386122654 125.503797470994
"2407" 481.2 77.2138510996069 125.538570997095
"2408" 481.4 70.8681483644061 126.272976570084
"2409" 481.6 64.3204708371584 125.913740167215
"2410" 481.8 57.2256057679281 125.168851636707
"2411" 482 50.5119679887045 124.935338194584
"2412" 482.2 44.8810024799869 122.129972436736
"2413" 482.4 38.3771415308122 118.325214061996
"2414" 482.6 30.9751569328594 116.363644974533
"2415" 482.8 25.0975525968277 112.419993315152
"2416" 483 22.5889871534785 106.865688760028
"2417" 483.2 20.9764926142061 100.169919128184
"2418" 483.4 17.2580566155561 94.5518379510845
"2419" 483.6 13.2285788622764 89.1470339822815
"2420" 483.8 7.79609896813503 84.1817880638279
"2421" 484 4.85623146011164 81.4673990796261
"2422" 484.2 6.37046420324054 77.2372130565662
"2423" 484.4 9.70352331082835 72.7972404247862
"2424" 484.6 13.4134150182099 68.9529672814883
"2425" 484.8 16.9327970127388 66.4724565576902
"2426" 485 19.5511977254561 64.3207556857452
"2427" 485.2 22.0198989676847 60.6044868928595
"2428" 485.4 23.5114258884617 56.5706598995727
"2429" 485.6 25.7746334816672 51.0272792223483
"2430" 485.8 27.6715074200283 45.4396310876539
"2431" 486 29.5859775915839 38.7479004842928
"2432" 486.2 32.8445572725302 32.9265744177353
"2433" 486.4 38.8771312997817 30.3904321174064
"2434" 486.6 44.7213062377047 25.4375091845405
"2435" 486.8 49.6869088938775 19.2584941872898
"2436" 487 53.8568900531642 14.7467314344054
"2437" 487.2 55.1212114766983 7.82755280189983
"2438" 487.4 53.127114167347 5.00389748214127
"2439" 487.6 53.0741335088561 5.55930280391661
"2440" 487.8 54.4217071891426 4.31637006536331
"2441" 488 58.6153633041186 4.17935137776303
"2442" 488.2 62.9561780708561 5.0497262799166
"2443" 488.4 67.2453079017288 4.44799581959582
"2444" 488.6 71.4259894435782 3.56663956091963
"2445" 488.8 71.5562276626507 5.36432584048648
"2446" 489 73.1598094173084 8.77912568283328
"2447" 489.2 75.9624453480841 13.6832044266557
"2448" 489.4 80.6307908640278 17.6781931704123
"2449" 489.6 86.4459427865918 19.4973581829148
"2450" 489.8 93.0149373575992 20.2255992020888
"2451" 490 99.0692107122512 17.7522083983863
"2452" 490.2 103.387043081731 15.4910402524845
"2453" 490.4 106.289196860984 18.2709075850355
"2454" 490.6 108.000220696607 22.935553811951
"2455" 490.8 108.869677420456 28.9884484319345
"2456" 491 111.768410491976 33.9281558614595
"2457" 491.2 117.31916542869 36.8271491351912
"2458" 491.4 121.613967504824 39.5661105229955
"2459" 491.6 121.558488485417 45.2495260934431
"2460" 491.8 120.820061760775 51.6033019046661
"2461" 492 122.036614949168 58.4550931146275
"2462" 492.2 125.102490480692 63.3938392975276
"2463" 492.4 124.975533841361 68.1261864778411
"2464" 492.6 120.864325739781 70.9202266505845
"2465" 492.8 115.832385741105 74.9375796873857
"2466" 493 112.722187990643 80.911321943071
"2467" 493.2 112.619168624812 86.513967399118
"2468" 493.4 115.361257065733 91.8596095616853
"2469" 493.6 118.392155525866 97.1945078709356
"2470" 493.8 115.640065067678 100.560301891428
"2471" 494 110.215553673899 102.531474671046
"2472" 494.2 103.033770803885 104.718899436411
"2473" 494.4 97.9888540359774 108.995398329058
"2474" 494.6 94.5628104007305 113.851678465808
"2475" 494.8 92.0943336420085 120.662326717293
"2476" 495 88.5198083078829 122.865308953759
"2477" 495.2 82.9110517655855 121.67594864756
"2478" 495.4 76.5359512659889 118.226672260317
"2479" 495.6 69.8130170177778 115.442675300625
"2480" 495.8 62.4756420713924 114.538201478822
"2481" 496 56.077063748178 116.594518184752
"2482" 496.2 49.2258373092311 118.377725301359
"2483" 496.4 42.7068651961033 116.365198962578
"2484" 496.6 36.9619666220311 111.600357532159
"2485" 496.8 31.5048253626171 107.307175317459
"2486" 497 25.1898616139331 105.136254019517
"2487" 497.2 18.258706124472 104.070462484707
"2488" 497.4 13.4902522760396 100.930098859055
"2489" 497.6 12.4310579256561 95.6555973186942
"2490" 497.8 15.0028112517641 90.7211358902736
"2491" 498 18.5430013654139 85.5403102188907
"2492" 498.2 20.5691262801907 81.0688841057287
"2493" 498.4 21.0377275057227 76.8387456532928
"2494" 498.6 19.8785070348726 72.6618154529365
"2495" 498.8 18.3602846628561 68.5295599695231
"2496" 499 17.7779755057919 63.2876957312613
"2497" 499.2 16.2241729837166 59.1031061526521
"2498" 499.4 12.0693045086543 55.1699897581112
"2499" 499.6 11.2355378492743 50.4002169997595
"2500" 499.8 15.3678441083329 47.1987569898255
"2501" 500 21.2617663256493 45.2414024610272
"2502" 500.2 27.3526875338442 41.0309184703493
"2503" 500.4 31.4743312486087 34.3706828428279
"2504" 500.6 33.6577459527783 26.9108624788761
"2505" 500.8 34.4365649199643 19.250949466065
"2506" 501 32.7314414934231 12.7047611382576
"2507" 501.2 34.7307101107195 10.4827359831902
"2508" 501.4 38.7698287579043 10.1918993819237
"2509" 501.6 43.2152962405794 11.6044179525809
"2510" 501.8 48.8151412264727 12.6002550965428
"2511" 502 55.7480571050838 11.7651157933206
"2512" 502.2 60.4591766011106 7.96407383519582
"2513" 502.4 65.1997937826015 4.38198249716855
"2514" 502.6 67.2798605050924 6.42144672163218
"2515" 502.8 67.9426607378502 9.85815887487122
"2516" 503 70.5554473039652 15.4235792694776
"2517" 503.2 75.5424368876543 20.0365083444684
"2518" 503.4 80.9909675125056 22.0840079389457
"2519" 503.6 88.1664773308686 21.4014454623255
"2520" 503.8 94.8618517118908 19.2091487432247
"2521" 504 99.5293757972544 15.3938890670462
"2522" 504.2 101.369458983656 16.8477877476345
"2523" 504.4 102.844288711163 20.9402197845906
"2524" 504.6 104.539065584343 27.2149028434349
"2525" 504.8 106.198002708666 33.6391886862643
"2526" 505 111.336427366111 39.3384253623657
"2527" 505.2 116.406207832025 42.9801608862154
"2528" 505.4 118.957362324899 48.100489724195
"2529" 505.6 117.149358712818 53.2981301606499
"2530" 505.8 114.167115040395 59.4712055489884
"2531" 506 113.329062417903 66.5369439093627
"2532" 506.2 113.681554702217 72.8121322331369
"2533" 506.4 113.184651474983 79.4637897591424
"2534" 506.6 110.181202103864 84.5077024806514
"2535" 506.8 106.340887555616 89.4363266207795
"2536" 507 101.40161948371 93.9307915624594
"2537" 507.2 96.5933417887093 97.3950900280401
"2538" 507.4 90.7777213700477 98.7996025522746
"2539" 507.6 84.758370030943 98.2876708426595
"2540" 507.8 78.3796589925952 96.3235856751551
"2541" 508 72.7626437774526 94.1581241927784
"2542" 508.2 66.3505087618348 92.2642257175742
"2543" 508.4 60.1736023652403 91.74497647267
"2544" 508.6 53.6897118503502 92.1322861836359
"2545" 508.8 48.6329350698464 94.6057749823546
"2546" 509 43.453641683833 98.7886140453851
"2547" 509.2 41.4307438141801 104.546618197773
"2548" 509.4 41.5554768330048 109.85179142128
"2549" 509.6 44.427740432353 113.198158609561
"2550" 509.8 49.3028755578986 115.432312806436
"2551" 510 54.8224952390561 115.35164861402
"2552" 510.2 60.5508980573123 115.216139880038
"2553" 510.4 66.8084723654331 116.250869842173
"2554" 510.6 71.6560806157253 119.489974060475
"2555" 510.8 74.665256554048 124.918386556185
"2556" 511 73.4829951525933 125.828807983178
"2557" 511.2 73.9960159822057 124.821360571475
"2558" 511.4 77.3340398547586 123.485177110402
"2559" 511.6 81.3076415940061 120.371443451509
"2560" 511.8 86.9635808178041 117.403410975058
"2561" 512 91.5380915732561 115.170578053434
"2562" 512.2 96.7081745794881 113.312025076275
"2563" 512.4 102.378675917349 112.235153165411
"2564" 512.6 106.829922068556 112.048056906817
"2565" 512.8 105.421217913961 112.703226723388
"2566" 513 103.961654214917 114.254599438273
"2567" 513.2 102.62654551694 115.029786481798
"2568" 513.4 102.538979642097 113.403297750066
"2569" 513.6 104.508275060881 111.842406381059
"2570" 513.8 107.888420638266 108.983846460943
"2571" 514 110.26025846036 104.488197986691
"2572" 514.2 111.04964665609 100.524240745896
"2573" 514.4 110.50768022961 96.3281174821867
"2574" 514.6 109.797622910678 92.2768089372914
"2575" 514.8 110.161295079184 88.7631629665107
"2576" 515 111.731539871442 85.5618999488138
"2577" 515.2 114.106454881286 81.6101083520578
"2578" 515.4 116.998533856866 76.6355216824118
"2579" 515.6 119.698751252981 72.4648804889595
"2580" 515.8 123.263214534975 68.5834689815562
"2581" 516 123.982849482997 65.4128596102137
"2582" 516.2 120.835767489577 62.7781887346991
"2583" 516.4 116.136340289013 60.8038864022508
"2584" 516.6 110.36844233857 59.691535307338
"2585" 516.8 104.229550727081 58.9451783365845
"2586" 517 99.1846621289009 60.4008759283129
"2587" 517.2 95.1065360871917 63.8387863644679
"2588" 517.4 91.2053395323784 67.5981088315421
"2589" 517.6 87.5922637004009 71.9750720197698
"2590" 517.8 86.0308072069865 77.3673389823551
"2591" 518 84.5819857115298 83.08217556467
"2592" 518.2 84.0279580415778 88.8062241711029
"2593" 518.4 85.4409967713811 94.5199894183345
"2594" 518.6 86.5939019702811 100.638092559609
"2595" 518.8 88.3981851064987 106.49268825041
"2596" 519 90.0583187465361 111.569273364195
"2597" 519.2 92.3144655357681 117.766743049083
"2598" 519.4 90.5300913547123 120.922423068084
"2599" 519.6 87.4035143582687 120.936341127672
"2600" 519.8 84.1655795584881 120.741650796195
"2601" 520 78.4382555779004 120.398488598992
"2602" 520.2 71.9831495462282 120.439212952345
"2603" 520.4 64.8199937956287 121.26916112625
"2604" 520.6 57.1251383148811 121.126253677684
"2605" 520.8 49.179871216367 121.117127333426
"2606" 521 41.1936645505643 121.739259617058
"2607" 521.2 36.6812815651037 119.370186245721
"2608" 521.4 33.4332064787036 113.644511227615
"2609" 521.6 29.6013421073976 107.151816621118
"2610" 521.8 24.7615445460077 101.256981466984
"2611" 522 18.6866280442802 97.0541442224939
"2612" 522.2 11.4365188255061 95.7939307283345
"2613" 522.4 8.79963993074029 92.0433469373805
"2614" 522.6 8.88341130806578 85.8715667314303
"2615" 522.8 8.26105230828467 79.1057545463737
"2616" 523 6.55372654081569 72.2970632202383
"2617" 523.2 3.09576868734048 66.4732656947255
"2618" 523.4 2.38654837764432 60.5872512163124
"2619" 523.6 5.59035958915985 56.1776610237519
"2620" 523.8 9.27818130695328 50.2619884146277
"2621" 524 9.51441564716287 43.0560071894206
"2622" 524.2 8.04335942782352 37.0389427812269
"2623" 524.4 10.8642893220228 32.1064197881595
"2624" 524.6 16.8167788759883 28.5354975195527
"2625" 524.8 22.2414843643206 24.490461726881
"2626" 525 25.3961120334455 18.5765993851143
"2627" 525.2 27.4181216620283 14.9428916165983
"2628" 525.4 32.4561568039145 12.9588564225214
"2629" 525.6 38.5024520099771 12.7069756185647
"2630" 525.8 44.8170918211877 12.0364801922489
"2631" 526 50.0675881608349 8.45722133329132
"2632" 526.2 54.1833749119578 4.53764737120053
"2633" 526.4 57.1386714178652 5.36175917740491
"2634" 526.6 61.3508331098349 8.773939706796
"2635" 526.8 67.7698036235283 11.2024583814039
"2636" 527 74.9439538991032 11.7111001476293
"2637" 527.2 81.6110006542783 10.5336391936539
"2638" 527.4 88.1990303622783 7.15061727043168
"2639" 527.6 92.0787910127849 8.77537226791708
"2640" 527.8 93.476817475492 13.5679605147159
"2641" 528 94.8274387948719 20.0287856739331
"2642" 528.2 98.4745266985061 26.1825926966595
"2643" 528.4 104.188375541406 30.5012537375595
"2644" 528.6 110.240627732161 33.6096705339595
"2645" 528.8 116.360496063008 35.0284712993708
"2646" 529 117.199734214706 39.4538762935845
"2647" 529.2 116.086227411105 45.5427719999473
"2648" 529.4 115.773193166491 51.8437386939759
"2649" 529.6 118.975443066349 57.0299940074351
"2650" 529.8 123.885440045548 60.5514744964111
"2651" 530 125.423091849923 63.8637861131626
"2652" 530.2 123.537545486681 67.9200948655345
"2653" 530.4 120.220102920552 72.6138579231454
"2654" 530.6 119.201481702906 77.5096880765594
"2655" 530.8 120.014155218685 82.637918272524
"2656" 531 120.891841849439 88.5026072618813
"2657" 531.2 118.765318291422 93.2223559071424
"2658" 531.4 113.574000322641 96.450709617118
"2659" 531.6 108.508856101064 101.259521130627
"2660" 531.8 105.014650661634 106.515938331952
"2661" 532 103.133730982382 112.900666464622
"2662" 532.2 99.0864742450478 116.286882286873
"2663" 532.4 93.034596597444 115.425256492908
"2664" 532.6 85.8276979906925 114.505470140988
"2665" 532.8 79.5426380025815 112.958940366485
"2666" 533 72.7926557822578 111.662127627611
"2667" 533.2 65.8234827912157 111.17396188193
"2668" 533.4 60.519486599709 109.650806190236
"2669" 533.6 56.7731287036595 104.322199041097
"2670" 533.8 54.3714249026164 98.2863529723388
"2671" 534 52.5935975093924 92.111197514371
"2672" 534.2 50.8673739073652 86.1030012767413
"2673" 534.4 47.8039339776401 81.6468406653267
"2674" 534.6 43.8204430408544 79.8157359554426
"2675" 534.8 39.0486994805351 76.7903929789216
"2676" 535 36.6635498081257 72.3923212230421
"2677" 535.2 36.9762741799181 67.0067009107698
"2678" 535.4 37.6422740420297 61.8274705504595
"2679" 535.6 38.8207321467882 56.2687641379862
"2680" 535.8 41.3543383520283 50.9741983344317
"2681" 536 43.7726728358387 45.6727869646073
"2682" 536.2 47.5007485100648 42.2796719797986
"2683" 536.4 52.3304915565828 39.5482844442362
"2684" 536.6 56.7088114375005 38.8859107928761
"2685" 536.8 62.1334879813497 39.1945591117897
"2686" 537 67.5259351325256 41.3856975126942
"2687" 537.2 73.5308103713894 41.7452012886539
"2688" 537.4 78.0789011146213 38.6406309334073
"2689" 537.6 80.6517180068197 33.5216527707231
"2690" 537.8 80.9071513265005 27.2718125167094
"2691" 538 78.378633293125 21.8729371029508
"2692" 538.2 75.2503205079056 16.2835050271143
"2693" 538.4 71.4500795748399 11.3690654205946
"2694" 538.6 65.9581324985297 8.12078690256472
"2695" 538.8 62.0611100013804 6.35937729613514
"2696" 539 63.0366106142212 4.40193630684478
"2697" 539.2 64.6405783475803 6.38133949610023
"2698" 539.4 63.6886063373768 8.24261465644059
"2699" 539.6 61.04277924518 10.3174011222294
"2700" 539.8 56.6653007517834 13.7454511256685
"2701" 540 52.1700070541742 18.3698580809685
"2702" 540.2 47.8170577422079 22.6128271544237
"2703" 540.4 43.7882007861509 27.9582033087353
"2704" 540.6 40.7047995602182 33.9522574538108
"2705" 540.8 38.0340645038766 40.3501266703313
"2706" 541 35.9290135912612 46.7263662526902
"2707" 541.2 33.4958606073894 53.4717221633313
"2708" 541.4 29.685999816304 59.1395596707652
"2709" 541.6 26.9205729992888 65.0430741329422
"2710" 541.8 26.8013354358822 71.2557440195116
"2711" 542 28.1188036678311 77.5096880765594
"2712" 542.2 30.8542296183201 81.4838753872355
"2713" 542.4 35.3767625802356 83.722928501562
"2714" 542.6 39.152586520635 83.4911777747226
"2715" 542.8 42.20411072794 81.6395328161559
"2716" 543 45.9247568908253 79.8031090861774
"2717" 543.2 49.2986857146561 78.7697821984073
"2718" 543.4 52.841280734694 76.6106808727957
"2719" 543.6 57.0090395817975 73.609231217425
"2720" 543.8 60.1788498277344 71.0762844610594
"2721" 544 61.2782261884543 66.8803952862294
"2722" 544.2 62.9575116801087 62.9606078209331
"2723" 544.4 65.1593347513125 59.7205676146902
"2724" 544.6 68.2636515195182 56.8912156089385
"2725" 544.8 70.1676241179354 53.0043287534422
"2726" 545 70.203695576029 48.0207012177568
"2727" 545.2 69.3828777641295 43.3424652670099
"2728" 545.4 69.6155558738719 38.3467207208805
"2729" 545.6 69.2363328711269 33.3126054585745
"2730" 545.8 67.2867710257652 27.3511443164685
"2731" 546 66.6609702209984 21.5917491951037
"2732" 546.2 69.7678862410906 18.2850351548732
"2733" 546.4 75.159505258357 15.5529616918223
"2734" 546.6 80.9623178954345 12.612018969
"2735" 546.8 85.0783384052436 11.2906737617987
"2736" 547 89.6433777242112 13.7812133339164
"2737" 547.2 95.8614860691311 15.7107951284595
"2738" 547.4 102.021440030202 18.4879871842595
"2739" 547.6 106.511162784992 22.7867747407235
"2740" 547.8 110.314989784088 27.4157678847395
"2741" 548 111.667097727425 33.9375537891562
"2742" 548.2 113.972619380959 41.1461208934839
"2743" 548.4 117.524321370704 46.4667958110035
"2744" 548.6 122.235172855532 51.2658904518404
"2745" 548.8 122.680835978282 52.3253066986933
"2746" 549 122.154802880117 50.601278171729
"2747" 549.2 122.256337786138 46.4054712001398
"2748" 549.4 122.715031561298 41.309053326272
"2749" 549.6 120.004508311544 38.1795646518083
"2750" 549.8 116.614903537774 34.5075936831046
"2751" 550 111.807938670224 30.5771806396355
"2752" 550.2 106.696308990283 28.0059345783334
"2753" 550.4 100.132766141249 26.2556034507284
"2754" 550.6 94.4513780831843 24.8341748177672
"2755" 550.8 88.7030107516336 22.5417562907008
"2756" 551 82.8996733610114 20.2344242265577
"2757" 551.2 76.3874331431275 18.272327119638
"2758" 551.4 70.146521998102 16.4774974214503
"2759" 551.6 64.1808004887614 13.075329043397
"2760" 551.8 59.8268639595561 8.01966400145036
"2761" 552 57.3632633397288 4.173519373714
"2762" 552.2 55.8286581033473 6.62252255964392
"2763" 552.4 53.4928011695515 11.1339564404228
"2764" 552.6 50.1135458952897 16.6549404170856
"2765" 552.8 47.0596770166924 22.288964801914
"2766" 553 44.5522358001203 28.7739529466888
"2767" 553.2 44.2128715719418 35.4314066072595
"2768" 553.4 44.5246381511074 42.4733621869979
"2769" 553.6 45.5246456191116 48.914659883265
"2770" 553.8 49.6101483853304 53.9233975200081
"2771" 554 55.0688425037783 54.0670447370428
"2772" 554.2 60.4343110669043 51.1911980595577
"2773" 554.4 65.2613216640298 47.1335632827489
"2774" 554.6 69.0142820470388 42.0001115756836
"2775" 554.8 70.6103770836715 35.3490903995364
"2776" 555 72.6884535508953 29.8708802786291
"2777" 555.2 76.6192763066578 24.7253391238223
"2778" 555.4 81.6715559671337 22.874518546675
"2779" 555.6 86.4677996089374 22.6537752679595
"2780" 555.8 90.4296913087741 24.7884435912543
"2781" 556 95.993422329888 26.4739933895855
"2782" 556.2 101.774450338039 27.0713541046948
"2783" 556.4 105.290237121701 24.1809255738727
"2784" 556.6 103.532686209158 22.2910258779934
"2785" 556.8 100.673056835863 21.6736623568788
"2786" 557 96.6365136513866 20.9954923424001
"2787" 557.2 90.9714492631092 22.2360803517161
"2788" 557.4 85.1326353533864 23.5887571936916
"2789" 557.6 78.8661128510472 26.741097586017
"2790" 557.8 73.8388701396721 31.3961975078345
"2791" 558 70.4068405319764 36.4343253589196
"2792" 558.2 68.4219755927666 41.4812868389068
"2793" 558.4 65.5837446941164 47.4000852147095
"2794" 558.6 64.1502584554311 53.9722574371916
"2795" 558.8 64.3708398072614 59.7220550461648
"2796" 559 64.1733595652487 65.5441066658723
"2797" 559.2 62.4055009192026 71.279895425606
"2798" 559.4 59.0312756261747 75.6540522090781
"2799" 559.6 55.1110143164426 80.0405491277956
"2800" 559.8 52.4691750116311 85.9304401356595
"2801" 560 52.6362309424664 92.2191370844082
"2802" 560.2 55.6709221418676 96.9882507064595
"2803" 560.4 58.9882777604608 101.538041099317
"2804" 560.6 58.3360382713233 105.221645534968
"2805" 560.8 55.0881415982496 107.824970817653
"2806" 561 53.6119843717358 108.050639503842
"2807" 561.2 55.0984280348442 108.735501040451
"2808" 561.4 59.2224766187528 110.280053112189
"2809" 561.6 63.9018054119823 110.182941192656
"2810" 561.8 69.6005389928247 108.453722496459
"2811" 562 73.8882284934463 104.625684218606
"2812" 562.2 78.0690935004463 100.490035721996
"2813" 562.4 81.3298128478311 94.8703232785845
"2814" 562.6 83.8340998840141 89.4698558996275
"2815" 562.8 85.5721905816087 83.5682847487489
"2816" 563 84.4428418788879 79.8712145031586
"2817" 563.2 81.8980970906087 79.2435892490121
"2818" 563.4 79.6510509876971 77.11149975428
"2819" 563.6 78.4887250362561 72.6216306588421
"2820" 563.8 78.8862940176136 66.9480381876453
"2821" 564 79.8137578017975 61.0499270612526
"2822" 564.2 78.3756596265939 55.6997057954679
"2823" 564.4 75.1840068183405 50.6881716648302
"2824" 564.6 69.5457774251446 47.9640579052648
"2825" 564.8 63.4306370911111 46.6558814265053
"2826" 565 59.3799196364172 41.9893733730706
"2827" 565.2 56.2753952275882 36.0739872790374
"2828" 565.4 51.8282447862614 31.2972395667898
"2829" 565.6 45.4225563228083 27.5866338537161
"2830" 565.8 39.1947574078128 25.2171517687568
"2831" 566 34.3437283360817 21.5937907677159
"2832" 566.2 35.1013911990025 16.8698542310398
"2833" 566.4 37.3868157831642 11.5171180593243
"2834" 566.6 39.8629058971337 11.4650562453043
"2835" 566.8 41.9098236504508 12.2678011143279
"2836" 567 44.6322788092182 13.094050816027
"2837" 567.2 49.0084438464015 15.2290136875867
"2838" 567.4 55.0149249892353 16.7443701535538
"2839" 567.6 61.2324700900831 15.2976249738649
"2840" 567.8 67.4928848162648 11.9144500246595
"2841" 568 73.7673753234205 8.33489086581539
"2842" 568.2 79.1629514879778 9.27905317553772
"2843" 568.4 83.3640973708652 13.5196160752595
"2844" 568.6 88.2206872646715 18.8172520151518
"2845" 568.8 93.9030945456708 23.9851483583283
"2846" 569 101.150533688744 27.2812396824035
"2847" 569.2 108.436921217977 28.3295190517226
"2848" 569.4 112.106523421618 29.5346376080462
"2849" 569.6 113.457876003132 33.7611517905687
"2850" 569.8 113.039443712436 39.2629167025917
"2851" 570 115.230058978946 44.5961604534673
"2852" 570.2 118.739052694556 50.7108160239118
"2853" 570.4 123.038692275619 56.9009006406938
"2854" 570.6 125.131010089818 61.7668066785547
"2855" 570.8 123.414019929656 65.0314329451094
"2856" 571 120.997078927757 70.0127942430579
"2857" 571.2 118.979968681001 76.4948483731524
"2858" 571.4 119.024111672306 83.2266024423869
"2859" 571.6 121.040639996389 89.3719015888166
"2860" 571.8 119.809909171818 91.9865144679118
"2861" 572 115.147152517618 94.7204246058479
"2862" 572.2 110.023943782519 99.3192474505421
"2863" 572.4 107.90082604971 105.67011057894
"2864" 572.6 107.423610792242 111.478592444157
"2865" 572.8 103.196230637395 113.566540494152
"2866" 573 97.124416764179 113.588123661435
"2867" 573.2 90.7684323333311 114.453986066559
"2868" 573.4 85.4296407633244 117.284310796508
"2869" 573.6 83.1439281822321 121.952404617219
"2870" 573.8 80.345077363318 125.548801599221
"2871" 574 75.6310280972512 124.648313003094
"2872" 574.2 69.7836780894905 122.005534235132
"2873" 574.4 63.4499712919341 122.084894513459
"2874" 574.6 57.7032499877465 125.512403276078
"2875" 574.8 53.8189280243002 125.76327465816
"2876" 575 49.7065161251513 122.366981517817
"2877" 575.2 45.4042932009982 118.178843058831
"2878" 575.4 40.7089085184561 114.657307099635
"2879" 575.6 35.1301613739587 113.158286289937
"2880" 575.8 29.1291793778561 112.823341189759
"2881" 576 24.5985184220073 111.029569681801
"2882" 576.2 20.5505264344463 106.750991184557
"2883" 576.4 16.1258055498712 102.894413905846
"2884" 576.6 12.2980304027061 99.9565339587595
"2885" 576.8 10.6255273426181 97.9579200837405
"2886" 577 9.56232024927231 93.7827389237297
"2887" 577.2 11.8061946985882 88.6117944048356
"2888" 577.4 14.3202928387442 83.1034591809549
"2889" 577.6 14.8084672348909 78.2963760543219
"2890" 577.8 12.9716142093894 74.3227115660428
"2891" 578 10.7059802921372 73.6131492102703
"2892" 578.2 6.8492363987666 71.8781969909331
"2893" 578.4 5.40305840149245 68.9395374456504
"2894" 578.6 8.00651633456075 65.0349452132071
"2895" 578.8 11.2513236464973 61.6850888746359
"2896" 579 13.2566731871394 57.2660529154872
"2897" 579.2 14.3729142346925 52.2420272997625
"2898" 579.4 12.4833187382436 46.9974287649416
"2899" 579.6 9.04729241531775 42.4290352571604
"2900" 579.8 8.77385681852276 37.3890297536261
"2901" 580 12.4454392794885 34.3344398468108
"2902" 580.2 17.5571619777169 32.5755625227551
"2903" 580.4 23.5293541260561 29.3162742114763
"2904" 580.6 26.5296208889233 23.7952492293533
"2905" 580.8 25.5852340261924 18.0919072496958
"2906" 581 25.7173743877047 18.1347267020811
"2907" 581.2 28.1669803020824 17.4574357140121
"2908" 581.4 32.6108790809233 17.8291453244683
"2909" 581.6 38.8284072995047 17.830061980609
"2910" 581.8 44.6562477322723 15.8760631902973
"2911" 582 48.0769554652723 11.8683126907297
"2912" 582.2 52.2723651791845 7.25252608215671
"2913" 582.4 55.5747342081186 7.34259314839696
"2914" 582.6 58.7045562861504 10.1210771729783
"2915" 582.8 62.966031961445 14.3837729305428
"2916" 583 67.9044067357992 18.1955650597072
"2917" 583.2 73.2609161473379 19.3183652926867
"2918" 583.4 79.2297071718128 18.0383203326757
"2919" 583.6 84.2645126200005 15.4666230440428
"2920" 583.8 89.2532130424213 11.7250204907377
"2921" 584 94.3721468563781 11.0198841183323
"2922" 584.2 96.6833129651149 14.5845881888628
"2923" 584.4 97.7916094948544 19.9030255233838
"2924" 584.6 100.454102932881 26.2653988818095
"2925" 584.8 104.04165701379 31.5826655302256
"2926" 585 109.025239660409 36.4436678416152
"2927" 585.2 115.089978385543 38.5207678109553
"2928" 585.4 119.435863529056 39.1264578410448
"2929" 585.6 120.154465538744 43.1494526397635
"2930" 585.8 118.528227825595 48.0121742034985
"2931" 586 116.048661350833 53.8142744261537
"2932" 586.2 113.81672280554 59.6690798227791
"2933" 586.4 113.010724665485 66.2241738783334
"2934" 586.6 113.710551997104 72.7530338805071
"2935" 586.8 115.100267055081 78.9504948138857
"2936" 587 117.702744535861 85.0719231247173
"2937" 587.2 122.150710936199 87.8644043719833
"2938" 587.4 121.732552039568 88.2194578814674
"2939" 587.6 119.758056626513 91.4433113321577
"2940" 587.8 115.872885923736 93.9871791286398
"2941" 588 110.772483803151 96.8578233818642
"2942" 588.2 105.956571976433 99.9329347180988
"2943" 588.4 100.913364619256 103.114928452706
"2944" 588.6 96.4982722896171 107.232603143216
"2945" 588.8 94.22709600672 113.202808625869
"2946" 589 93.4072827103701 119.116927114377
"2947" 589.2 90.8805246305439 120.655594507118
"2948" 589.4 85.5652143483334 119.84211548451
"2949" 589.6 79.4009137650561 117.221436218224
"2950" 589.8 74.4166305009829 113.798061650606
"2951" 590 68.2431269953865 111.79698760392
"2952" 590.2 61.7508157377586 112.392412116881
"2953" 590.4 55.9242165148401 115.595947056843
"2954" 590.6 51.3233585809608 120.537965779888
"2955" 590.8 48.072416499777 122.603359000087
"2956" 591 44.2949202935799 120.43483719765
"2957" 591.2 40.8447399002036 115.611810758796
"2958" 591.4 37.0757465729792 109.675399547588
"2959" 591.6 32.1590084251544 105.158182517476
"2960" 591.8 26.7137104377283 103.787243361762
"2961" 592 22.0928364429065 105.904836773066
"2962" 592.2 19.1424923005294 107.817724315742
"2963" 592.4 17.0967627401905 106.305150892115
"2964" 592.6 14.9775847935561 103.610657090082
"2965" 592.8 12.8117647918082 100.968001245137
"2966" 593 10.1537534256311 96.7907898034095
"2967" 593.2 8.35648039590565 92.6963086116187
"2968" 593.4 8.55272015699549 87.8815005540655
"2969" 593.6 7.45795561290929 82.2409191013402
"2970" 593.8 6.40430157594287 77.1976926387519
"2971" 594 3.50521119779293 72.8839401304068
"2972" 594.2 1.53230300968108 68.5531981987005
"2973" 594.4 1.86487181705608 64.1496835669737
"2974" 594.6 5.19491859077168 60.2812096760283
"2975" 594.8 8.42733048525791 55.6003519268998
"2976" 595 8.91392283475053 50.7901845896539
"2977" 595.2 6.55376272499668 45.7720260603704
"2978" 595.4 6.75521694645608 40.4549818396928
"2979" 595.6 10.1225803093508 34.8896463027963
"2980" 595.8 15.7790549628822 31.9906572952073
"2981" 596 21.8589244861317 29.1460585238376
"2982" 596.2 26.6434437989552 23.8565257400477
"2983" 596.4 27.4799791894888 17.2370748133248
"2984" 596.6 28.1501249629172 14.0688263289039
"2985" 596.8 31.5372178228492 13.0399112785284
"2986" 597 36.1759022785433 13.1400468952031
"2987" 597.2 42.1954382987227 13.3929296894317
"2988" 597.4 47.8543868940561 11.4537079175428
"2989" 597.6 52.7504907906834 7.18928589302309
"2990" 597.8 56.9992099618751 5.30071782027842
"2991" 598 60.6019262781443 7.48637990654769
"2992" 598.2 64.5150816425515 11.9579276546888
"2993" 598.4 69.2757558406507 14.9016702423784
"2994" 598.6 74.8016135613588 14.1703780215053
"2995" 598.8 78.3304170535056 10.6746363167255
"2996" 599 79.6630369629871 5.54452382960601
"2997" 599.2 81.9269231136136 3.98940769476919
"2998" 599.4 85.2012442688387 5.13154338019859
"2999" 599.6 88.7242102453125 7.44324267817741
"3000" 599.8 91.7958749353205 10.8361271406082
"3001" 600 94.1580165470891 15.8139738461289
"3002" 600.2 95.9453284847172 22.0962943393272
"3003" 600.4 97.9227946608122 26.1540066965326
"3004" 600.6 101.184759612949 29.5946497193438
"3005" 600.8 105.537873138754 31.4274969279508
"3006" 601 110.847589468709 31.5508518236459
"3007" 601.2 114.872842952613 32.2177330206562
"3008" 601.4 115.498960842775 36.252835541195
"3009" 601.6 112.812099932107 40.918500485562
"3010" 601.8 111.009694895565 45.6934431494164
"3011" 602 109.925589874286 52.7146133272054
"3012" 602.2 111.277672894433 58.0213098332873
"3013" 602.4 112.727173936294 63.146909764388
"3014" 602.6 114.365179004705 66.6644664618657
"3015" 602.8 118.061245791906 69.2386241213844
"3016" 603 122.531986200155 70.7819092624843
"3017" 603.2 124.476430214985 74.1210041919594
"3018" 603.4 122.496926960379 77.2904468865965
"3019" 603.6 119.692265784175 81.427967562888
"3020" 603.8 118.515831907747 86.5540647388404
"3021" 604 119.092818195148 93.6221057834979
"3022" 604.2 117.706759116464 97.3153988348675
"3023" 604.4 112.407070359661 98.850988420241
"3024" 604.6 106.674723291781 100.612613733409
"3025" 604.8 101.564838249949 104.186545529988
"3026" 605 98.3360124760718 107.650236678105
"3027" 605.2 95.3159525651513 111.96919387334
"3028" 605.4 92.6456387872316 116.64292842891
"3029" 605.6 88.1079060523614 119.650791384505
"3030" 605.8 83.2951092916069 118.759691772104
"3031" 606 77.1925258224871 116.397185854416
"3032" 606.2 72.2987832009486 112.777753042055
"3033" 606.4 67.9919445918039 107.931960446886
"3034" 606.6 62.2257209307856 104.271644671418
"3035" 606.8 56.2509574497811 104.096843216259
"3036" 607 49.9635117895397 106.831013647492
"3037" 607.2 43.9807521186311 107.963255092109
"3038" 607.4 39.9270324651989 104.322512819745
"3039" 607.6 36.5689750569792 98.4745155681261
"3040" 607.8 35.5187989878507 92.3133410777987
"3041" 608 35.8473572251924 85.8945381532867
"3042" 608.2 35.5304211775251 80.0842896426187
"3043" 608.4 32.9288640706474 75.3135240356247
"3044" 608.6 29.5418049785992 71.1316350145284
"3045" 608.8 26.3635612036854 66.1863266361405
"3046" 609 26.8705908713197 60.4029725401867
"3047" 609.2 30.1020933141768 54.9317140974508
"3048" 609.4 35.4297473121251 52.0620514741491
"3049" 609.6 41.3348398233534 49.1052728735676
"3050" 609.8 46.2646666819083 44.1174707913551
"3051" 610 50.9716985220824 37.8404966740121
"3052" 610.2 54.6851459496729 31.9386643390202
"3053" 610.4 54.8507858819396 25.5201432154594
"3054" 610.6 52.4676349376433 18.7881230818815
"3055" 610.8 49.6965698373534 12.3124706069189
"3056" 611 47.6889823020283 6.32255541893168
"3057" 611.2 49.8977454379277 6.07442255878056
"3058" 611.4 52.5409217398474 6.95937221628555
"3059" 611.6 54.3026175631595 7.22151381268359
"3060" 611.8 53.4509576498818 7.30862624993652
"3061" 612 51.4017875060561 7.58379894790063
"3062" 612.2 48.1077726520561 7.95474068228298
"3063" 612.4 44.3265660906288 9.16968556584128
"3064" 612.6 40.2528141540561 11.7840583846948
"3065" 612.8 35.4362424002154 14.5180253001586
"3066" 613 29.7578499882453 14.6399958111351
"3067" 613.2 27.4312623352579 14.9172115050741
"3068" 613.4 24.8649575607477 16.0263039575716
"3069" 613.6 24.6193909717919 16.7912415791104
"3070" 613.8 23.7455456443497 17.1366743928631
"3071" 614 22.3598813968253 17.7515511115941
"3072" 614.2 22.0525902552123 17.4266348303657
"3073" 614.4 21.7683231079561 17.2522641135595
"3074" 614.6 21.3489029980034 17.1272167165516
"3075" 614.8 20.613814201727 17.3540181599658
"3076" 615 19.2161021780785 18.5936241153583
"3077" 615.2 18.2044900532343 20.1809416657268
"3078" 615.4 17.2451413220658 21.8578711582653
"3079" 615.6 16.3981757387789 23.3178644755981
"3080" 615.8 16.1558285682561 24.0933289482595
"3081" 616 14.4298244049384 26.0522010566947
"3082" 616.2 11.7959587838303 28.622806728524
"3083" 616.4 10.1567914691581 31.1826823443982
"3084" 616.6 8.32993490720314 34.2541349613712
"3085" 616.8 6.32280349401869 37.3820845907211
"3086" 617 5.42240785937609 39.8710920726095
"3087" 617.2 3.90603486761164 43.6207259950428
"3088" 617.4 3.08916358046955 45.9228032725364
"3089" 617.6 3.03406610039895 46.4528188549166
"3090" 617.8 2.68541541656075 48.3082148728426
"3091" 618 1.82787301168439 51.3800244267692
"3092" 618.2 1.20146183247426 54.0066290355231
"3093" 618.4 0.780427265615724 58.1178469560191
"3094" 618.6 0.502923367806067 62.6307613209317
"3095" 618.8 0.307558463684392 66.28851989884
"3096" 619 0.556459518002989 71.1993945416365
"3097" 619.2 1.20372662496363 75.9104099899973
"3098" 619.4 1.874534833251 79.5568469850527
"3099" 619.6 2.70104481845608 83.6946731366094
"3100" 619.8 4.13267435115607 88.0260735906095
"3101" 620 5.49462280040609 90.7459382874595
"3102" 620.2 6.81547591243422 93.4394142000309
"3103" 620.4 7.68728335109919 94.3096792796577
"3104" 620.6 8.77853363554368 94.1739985398231
"3105" 620.8 9.55807065704714 96.0054959816023
"3106" 621 10.4881238289919 98.3171234307438
"3107" 621.2 11.6158547800906 100.510259138503
"3108" 621.4 12.9705028683456 101.842637592986
"3109" 621.6 14.6222938937517 103.196222098842
"3110" 621.8 17.0615202263381 102.848380732459
"3111" 622 20.1086463930561 102.369515293611
"3112" 622.2 22.96235156922 103.648248800869
"3113" 622.4 24.8191291729249 106.041587720968
"3114" 622.6 24.781961112343 109.27458381012
"3115" 622.8 22.9821719503751 110.512894872537
"3116" 623 22.4224584463719 110.679767311828
"3117" 623.2 24.6481339849674 112.183082944282
"3118" 623.4 28.0932905152293 114.026964951861
"3119" 623.6 32.2771482674025 116.64506480942
"3120" 623.8 37.336748644972 117.121876099039
"3121" 624 42.2989041499061 117.046456632409
"3122" 624.2 46.6245389466902 117.682029059142
"3123" 624.4 50.1550398826225 116.229274014221
"3124" 624.6 53.9894895596311 113.275590354809
"3125" 624.8 57.7986857155647 110.028577529684
"3126" 625 58.1884168622182 105.97125848427
"3127" 625.2 56.7605538745696 101.997938830919
"3128" 625.4 53.5875058303166 99.7662991933922
"3129" 625.6 50.2030779585946 98.9220282847159
"3130" 625.8 46.343817952133 99.5491993911774
"3131" 626 41.8596506682024 102.059158555045
"3132" 626.2 37.4427245591872 103.629452945476
"3133" 626.4 32.1899493930817 102.939843185485
"3134" 626.6 28.0427879404311 99.1443963736345
"3135" 626.8 27.8744904083696 94.4619603120527
"3136" 627 29.8639980760561 89.530529416027
"3137" 627.2 32.7162121212356 85.26472413828
"3138" 627.4 36.8321064210561 82.4852597233986
"3139" 627.6 41.9331618123719 80.6080474415647
"3140" 627.8 47.3982925296561 77.8377279638844
"3141" 628 50.8101770085828 74.0880182116112
"3142" 628.2 50.6818877823925 70.1390446486931
"3143" 628.4 48.1220944557691 66.9154813650942
"3144" 628.6 44.4703534155034 65.43808842117
"3145" 628.8 40.3023896284474 64.2269113134681
"3146" 629 35.6852604468039 62.8078514716334
"3147" 629.2 30.7811199789056 60.9785521376895
"3148" 629.4 27.1451464691977 58.5163505261497
"3149" 629.6 26.4647828850293 53.6105491009595
"3150" 629.8 28.6587632097431 48.6604562803203
"3151" 630 32.0112799483382 43.5219138806133
"3152" 630.2 36.4225389242888 39.403907043925
"3153" 630.4 42.1401011791595 37.170116850356
"3154" 630.6 47.9410714954771 35.4401230478016
"3155" 630.8 53.5417454077106 31.7149723674504
"3156" 631 57.6949683320197 26.760498800014
"3157" 631.2 59.9312999814344 20.5138981756216
"3158" 631.4 61.0396603376197 13.7072328863685
"3159" 631.6 60.8703525811379 7.766033867914
"3160" 631.8 62.4908696788924 6.04273871402309
"3161" 632 64.2283103183864 8.11378261998624
"3162" 632.2 65.5421205011116 10.3567029005983
"3163" 632.4 67.8032848965974 13.4691259242576
"3164" 632.6 72.133241883729 16.7549507629174
"3165" 632.8 77.9509841498338 19.1929013757928
"3166" 633 84.4325970053405 19.8575325301842
"3167" 633.2 91.5222549633811 18.9625303222345
"3168" 633.4 97.7048674585811 17.2904823528595
"3169" 633.6 98.5517667688544 17.0896492522242
"3170" 633.8 99.6223856556154 19.9558266800866
"3171" 634 101.1839806088 24.4744921882115
"3172" 634.2 102.916348135544 29.8732938869473
"3173" 634.4 106.344266032389 35.387121980769
"3174" 634.6 110.738397385706 39.7405130883345
"3175" 634.8 116.884206123081 42.4498756657074
"3176" 635 119.77742753084 44.1859312895795
"3177" 635.2 118.754378446048 47.4216600272175
"3178" 635.4 116.334072353539 51.8874336566577
"3179" 635.6 115.011114729981 58.5247777042845
"3180" 635.8 115.560915473788 64.2262088219717
"3181" 636 118.138034036861 69.1262221045814
"3182" 636.2 121.633497699402 72.6255930849902
"3183" 636.4 122.373741707442 77.1418500620894
"3184" 636.6 120.038427221861 82.3534615110936
"3185" 636.8 117.386969674409 88.5739727753283
"3186" 637 115.885372846837 94.6920491745327
"3187" 637.2 114.403780741275 100.135283848819
"3188" 637.4 109.722014685728 102.154302363563
"3189" 637.6 102.995026077287 103.230563125459
"3190" 637.8 98.5134395113418 107.034187893888
"3191" 638 96.6429306931491 112.631064931576
"3192" 638.2 96.4930214936049 118.812876833038
"3193" 638.4 93.3543606866001 119.371909099683
"3194" 638.6 89.3463047665561 117.368126813184
"3195" 638.8 83.3304871112296 114.963457306154
"3196" 639 77.5441361613512 112.479168193222
"3197" 639.2 71.9462621788544 112.310874210686
"3198" 639.4 67.5226838412512 114.907322742484
"3199" 639.6 64.065042411818 119.685638379626
"3200" 639.8 60.8766049569847 123.616657279055
"3201" 640 57.9856633491708 123.703426505673
"3202" 640.2 54.6419578864811 119.823648688209
"3203" 640.4 51.6096937690305 114.013333033947
"3204" 640.6 48.860477403762 107.792129446392
"3205" 640.8 43.4673775415645 104.874811104383
"3206" 641 37.4529015281561 105.676530440659
"3207" 641.2 32.6025913485201 109.199742527595
"3208" 641.4 27.4970042879098 112.893874037898
"3209" 641.6 23.390300966178 112.182331208655
"3210" 641.8 20.6059159431311 107.603366672034
"3211" 642 20.2341769520653 100.922274972019
"3212" 642.2 21.0761192872379 94.1601009982594
"3213" 642.4 20.112039952315 86.8843036915219
"3214" 642.6 16.0984946721662 80.9009630282306
"3215" 642.8 12.4196219312685 75.0990078082648
"3216" 643 7.68377484369325 70.458704771132
"3217" 643.2 2.54482901168911 65.9718704451934
"3218" 643.4 3.70543780919495 62.5706029812928
"3219" 643.6 7.02760663630607 59.3680560769872
"3220" 643.8 12.1753686607652 56.9355359200595
"3221" 644 17.7954091713147 53.6072544251577
"3222" 644.2 21.2380229144275 47.6139253631737
"3223" 644.4 21.2163041351704 41.120464514488
"3224" 644.6 18.2519790689499 34.4287133319373
"3225" 644.8 14.7571391840961 28.6272860705495
"3226" 645 16.9757652006968 24.5702529959643
"3227" 645.2 21.0553877252197 21.2501235700322
"3228" 645.4 26.2250379044426 18.8046525956023
"3229" 645.6 32.5922636945216 15.613053079675
"3230" 645.8 37.2847455251197 11.2612655711685
"3231" 646 39.7716136778542 7.70483368488148
"3232" 646.2 44.1120741605176 6.86180279822869
"3233" 646.4 49.5858562403894 6.90998391187612
"3234" 646.6 56.0057162340025 6.42467293663803
"3235" 646.8 61.8460317186186 5.94012025979874
"3236" 647 67.4466143734996 4.20433566152902
"3237" 647.2 71.5021886361288 4.14224990519582
"3238" 647.4 74.5797360993264 7.59200159067567
"3239" 647.6 79.4458321494288 11.6608198911231
"3240" 647.8 86.2250529293743 13.2903066394595
"3241" 648 92.7751338379536 11.8138413263313
"3242" 648.2 98.2976439482099 11.7321784218441
"3243" 648.4 100.522426592627 15.9045626722494
"3244" 648.6 103.750467735443 21.6397590800804
"3245" 648.8 107.198190352429 27.6610123830273
"3246" 649 112.271585564959 32.667570387774
"3247" 649.2 118.633129139982 35.9048533203365
"3248" 649.4 119.70734826977 40.228098958769
"3249" 649.6 119.540258461352 46.6380135230675
"3250" 649.8 120.912244256113 53.0095364668062
"3251" 650 121.991528899704 59.5657026181152
"3252" 650.2 123.443256747887 66.5606524945364
"3253" 650.4 125.422838648312 72.8100297043432
"3254" 650.6 123.304708057197 76.7610106670214
"3255" 650.8 118.165686203697 79.2412683033056
"3256" 651 112.534827884703 80.6507563098964
"3257" 651.2 108.28384954796 84.5352196129475
"3258" 651.4 106.12791890295 89.8458256569513
"3259" 651.6 105.509864006717 95.4286999737337
"3260" 651.8 107.549943812186 100.815909482154
"3261" 652 110.342238498679 104.543702629613
"3262" 652.2 109.037701255064 108.140458239902
"3263" 652.4 104.495299257951 110.564972006177
"3264" 652.6 98.650778850762 110.390327395443
"3265" 652.8 92.0817191995106 110.440439233625
"3266" 653 86.5649169817871 112.747654088401
"3267" 653.2 80.962799413978 115.870449560616
"3268" 653.4 76.3819151605927 120.208161461655
"3269" 653.6 72.1560302074715 124.364269503506
"3270" 653.8 68.2844257666458 123.309838080767
"3271" 654 65.6678245008908 119.176939225674
"3272" 654.2 62.2351208405475 113.402325550649
"3273" 654.4 57.9877737805238 108.176332049927
"3274" 654.6 52.4277921327118 104.606837425935
"3275" 654.8 45.9188603896695 102.07866325188
"3276" 655 39.3680932931401 100.591684697602
"3277" 655.2 32.3990397016542 99.6670992555249
"3278" 655.4 25.9431868733192 100.712852799644
"3279" 655.6 21.5620671009441 104.243601255171
"3280" 655.8 19.4618996800964 108.016062014153
"3281" 656 19.3001740380815 106.756573564832
"3282" 656.2 17.4873103966037 104.076824138531
"3283" 656.4 14.9248848144762 98.9409136891821
"3284" 656.6 11.6267205707741 93.3460851663313
"3285" 656.8 9.49782719680837 87.118127437698
"3286" 657 8.77253952253315 80.7507583946888
"3287" 657.2 6.34256014057037 74.3885318670595
"3288" 657.4 2.23149634301183 69.5522898921586
"3289" 657.6 3.00887088287787 65.2557601351921
"3290" 657.8 6.67135298761359 60.9819342827603
"3291" 658 11.5668791299508 56.13831685817
"3292" 658.2 14.4382840248399 51.0540587694054
"3293" 658.4 15.7293332481534 45.7487528838931
"3294" 658.6 15.8966840430288 39.7894440159231
"3295" 658.8 14.8156994481672 33.7335259390983
"3296" 659 14.9657073361498 27.7296351749907
"3297" 659.2 19.2496068720317 25.0261025610936
"3298" 659.4 24.8515080171587 23.0604565323056
"3299" 659.6 30.2725826108311 19.9084317449095
"3300" 659.8 34.7516759869508 15.5297613633542
"3301" 660 39.0503835570015 9.99311490348673
"3302" 660.2 43.3545273167168 8.01141233614696
"3303" 660.4 47.5130917914438 9.56987803821456
"3304" 660.6 53.2455994052891 9.99908544925557
"3305" 660.8 57.074813087945 6.95598734807057
"3306" 661 58.0911715172561 3.89589943628803
"3307" 661.2 58.7307443189221 3.68797401533446
"3308" 661.4 61.3118614660649 4.32762220184884
"3309" 661.6 64.818447160157 6.34440461622093
"3310" 661.8 69.5188692030561 8.50942123268587
"3311" 662 76.0788802935849 9.46848270945946
"3312" 662.2 81.5279593482671 8.43062960553286
"3313" 662.4 87.4640105642704 6.66012458946838
"3314" 662.6 90.2616608173311 10.0576805653345
"3315" 662.8 91.8812545265475 14.5949982569422
"3316" 663 93.5752256931767 19.2734378953905
"3317" 663.2 96.9834133140805 22.6180427678009
"3318" 663.4 101.088331853875 23.7904384195543
"3319" 663.6 106.254568870122 23.5334264782942
"3320" 663.8 108.985246046666 25.1224249528253
"3321" 664 109.395186706796 29.4094110971653
"3322" 664.2 110.452735108532 35.0504374916976
"3323" 664.4 113.496748567154 39.8224648006546
"3324" 664.6 117.269217340533 44.2052792732251
"3325" 664.8 121.604968223548 47.7668570273465
"3326" 665 123.203366176607 47.0778212477306
"3327" 665.2 123.79105793756 48.5061210600515
"3328" 665.4 124.200490340064 53.1489903647979
"3329" 665.6 122.74213898425 58.0642068258385
"3330" 665.8 119.914129147281 62.8020356526095
"3331" 666 117.547280697183 67.9780160106883
"3332" 666.2 116.907329179266 74.3078132327956
"3333" 666.4 117.652417616979 80.6393372281261
"3334" 666.6 119.080529594986 86.7439710940923
"3335" 666.8 118.726792093363 92.0568649903304
"3336" 667 115.02954505234 95.2789625235933
"3337" 667.2 108.860175454531 98.4214346802095
"3338" 667.4 102.953013506552 100.838979187191
"3339" 667.6 97.2344447328656 103.121368156031
"3340" 667.8 93.7202991622756 107.816751841459
"3341" 668 91.7970850488512 113.281124690009
"3342" 668.2 90.1143803454936 119.489239094334
"3343" 668.4 87.1311745475049 121.646538330412
"3344" 668.6 83.1510229834561 119.954227672484
"3345" 668.8 78.4323262707658 116.448731588734
"3346" 669 73.4729646031065 112.82473289035
"3347" 669.2 68.7810694959384 108.794153871737
"3348" 669.4 64.263732346023 104.849837286435
"3349" 669.6 58.8319522332914 100.848614037434
"3350" 669.8 52.9276104400995 98.9290725978681
"3351" 670 47.3736036609279 99.2258142894082
"3352" 670.2 43.5855698057668 102.92629119274
"3353" 670.4 41.7438918838253 109.178889088306
"3354" 670.6 39.9067262894707 115.475935571094
"3355" 670.8 38.1730238523921 118.867428340923
"3356" 671 34.9756892767007 117.509234238038
"3357" 671.2 32.5276386052756 113.294699474459
"3358" 671.4 28.847438546937 107.616561064174
"3359" 671.6 24.6855597276863 101.629036907174
"3360" 671.8 18.6841777622126 95.7552970733899
"3361" 672 12.9207875676667 92.6895443214772
"3362" 672.2 8.13939033295438 90.1705054754001
"3363" 672.4 7.00353498929607 85.4234114942795
"3364" 672.6 9.02844917537037 79.9065176555166
"3365" 672.8 12.1885315572847 73.860756181488
"3366" 673 14.6523251907388 68.0452840981133
"3367" 673.2 14.1552651256542 61.5417267052258
"3368" 673.4 10.9041333144039 57.0751155766334
"3369" 673.6 5.68941310186858 52.7301646599416
"3370" 673.8 4.06305857331381 48.510187165511
"3371" 674 5.95991261570126 43.5032631269433
"3372" 674.2 9.77810903939608 38.5831374081995
"3373" 674.4 15.4417791944823 34.4481745273447
"3374" 674.6 20.7850575267001 29.9541067410272
"3375" 674.8 23.1930013499499 24.3634496012471
"3376" 675 24.0017883197103 18.4979882188426
"3377" 675.2 27.2359617187463 15.2688615058754
"3378" 675.4 32.0611193197666 14.9631927281174
"3379" 675.6 38.2443593957914 16.4039690765477
"3380" 675.8 44.5260347177103 16.7585225609828
"3381" 676 49.1933795234873 13.960002392331
"3382" 676.2 52.3067366417703 9.3763494540041
"3383" 676.4 54.7908220193061 4.91768125207056
"3384" 676.6 56.732634030133 4.4380477930492
"3385" 676.8 60.203216335409 6.5496583550771
"3386" 677 64.5995657013132 9.49760136797375
"3387" 677.2 70.1078198838129 12.5638157842973
"3388" 677.4 76.35697963743 14.8024195856768
"3389" 677.6 83.0989761791101 16.1205221984324
"3390" 677.8 90.2164848038982 15.9152962334858
"3391" 678 96.8689540737364 16.3352352131972
"3392" 678.2 101.68502007051 16.4376910524006
"3393" 678.4 102.1809114233 14.7071779500936
"3394" 678.6 100.315153894934 13.5594959771377
"3395" 678.8 98.071884164461 11.2972728379471
"3396" 679 94.9841378820561 9.08938243253204
"3397" 679.2 91.6465723508998 6.99922615468602
"3398" 679.4 87.7869688118241 4.78139784170746
"3399" 679.6 83.3505642678811 3.52554649830946
"3400" 679.8 78.154384675912 2.09041922425607
"3401" 680 72.5429731409257 1.26983954832033
"3402" 680.2 66.7910481888348 1.06723435360105
"3403" 680.4 61.3105042531087 0.731927304564717
"3404" 680.6 56.1730891378296 1.40659751372361
"3405" 680.8 52.4681192376394 2.46888295618168
"3406" 681 48.147780929635 3.34350699006472
"3407" 681.2 43.3736433294231 4.53868046580808
"3408" 681.4 39.9100646689043 5.94694494538803
"3409" 681.6 35.8150441424172 7.51510603412612
"3410" 681.8 31.6723596414051 9.58385852621417
"3411" 682 29.0538304550824 11.6207730279331
"3412" 682.2 26.6819706776007 13.7202618315845
"3413" 682.4 23.1246407625839 15.9797382939039
"3414" 682.6 21.1458703370187 18.0979468355155
"3415" 682.8 19.1727923906316 19.7225084235349
"3416" 683 17.1169383097392 22.0767176943704
"3417" 683.2 13.7726963309014 25.7368445723151
"3418" 683.4 11.3948435363613 29.3017374198805
"3419" 683.6 9.22319422937609 32.5217246552195
"3420" 683.8 6.56790093283178 37.7535515895249
"3421" 684 4.22704278532711 42.4147480648987
"3422" 684.2 2.73259851662211 46.5329638419123
"3423" 684.4 1.92361124277425 49.2362978938049
"3424" 684.6 2.23033204494069 53.3422864597191
"3425" 684.8 1.35577566107443 58.1739471237989
"3426" 685 0.34777827445438 63.1877807628323
"3427" 685.2 0.0672025880020233 64.5337350630541
"3428" 685.4 0.645164918319704 64.4992729160685
"3429" 685.6 0.925232964472746 63.6499143689317
"3430" 685.8 2.97500248948182 65.1687285011426
"3431" 686 6.19334017823082 67.9238362951099
"3432" 686.2 9.32567469150052 70.5044263619039
"3433" 686.4 12.0855318920197 73.5257261616503
"3434" 686.6 14.5353114705015 74.4777077587594
"3435" 686.8 16.8911490204323 74.3146180445189
"3436" 687 18.6141624320367 72.4432358550517
"3437" 687.2 18.3439955784132 70.9608497790921
"3438" 687.4 18.8466377148619 70.21322014444
"3439" 687.6 20.9620956961379 67.7200281734412
"3440" 687.8 24.7029302683719 65.0525535510384
"3441" 688 28.6150081007817 63.3697287027426
"3442" 688.2 33.1093719140114 61.9127791203255
"3443" 688.4 37.5789276025298 60.1344695990121
"3444" 688.6 40.6362563188171 57.9582965894683
"3445" 688.8 41.3523273539489 55.678428834513
"3446" 689 42.2552654915838 52.2764494513206
"3447" 689.2 43.6327991759489 47.7993293216827
"3448" 689.4 44.3151225219919 43.2092273685329
"3449" 689.6 43.8969014368719 37.9578333736173
"3450" 689.8 42.0276456464757 33.1023689051559
"3451" 690 36.986192354975 29.7620234692973
"3452" 690.2 32.0030715956007 27.9565559708345
"3453" 690.4 27.6996613931394 25.8209349136539
"3454" 690.6 27.6168664853719 22.1106739726437
"3455" 690.8 29.9621850572811 18.3287445205095
"3456" 691 33.2424748493894 17.8176980642287
"3457" 691.2 38.9191453652971 17.852608955897
"3458" 691.4 44.8246171876847 17.374198496088
"3459" 691.6 50.3161806346249 14.7454047412485
"3460" 691.8 55.1683325574074 10.728651680973
"3461" 692 59.462193915948 6.49365759637837
"3462" 692.2 62.3719699727383 7.30040128374918
"3463" 692.4 66.0228305690291 10.5978144653513
"3464" 692.6 70.2441568773313 15.1486246971659
"3465" 692.8 75.0746273665083 19.2025020929116
"3466" 693 81.4404428796721 21.1148086675755
"3467" 693.2 87.9774708347517 20.6182386095899
"3468" 693.4 94.2658536782341 17.5914779776289
"3469" 693.6 98.6560840361239 13.9737005794849
"3470" 693.8 101.819271056535 15.5139132896413
"3471" 694 105.183953107777 19.981631159525
"3472" 694.2 106.198054642619 25.3627739948124
"3473" 694.4 105.07491415454 31.7760304189103
"3474" 694.6 104.733981179013 38.3614716202595
"3475" 694.8 104.789553686596 45.6802644462095
"3476" 695 106.604122663242 52.2482537968788
"3477" 695.2 110.19954396325 57.4015518702337
"3478" 695.4 114.816765776663 59.9666808665086
"3479" 695.6 122.0216976748 60.5763948537159
"3480" 695.8 126.533681250175 61.3360931880309
"3481" 696 126.40599896012 63.6711184142915
"3482" 696.2 124.678999598441 66.8056412079979
"3483" 696.4 120.805160165288 70.7919407606675
"3484" 696.6 116.933679168806 74.442571635532
"3485" 696.8 115.407234320209 79.9872984501046
"3486" 697 116.094962334009 85.3362016852311
"3487" 697.2 118.352843756959 90.1551993735482
"3488" 697.4 119.773711206389 95.037705011815
"3489" 697.6 116.623697001745 98.3446849373529
"3490" 697.8 111.995052341401 99.6057183559973
"3491" 698 105.868803676142 99.9699323070198
"3492" 698.2 100.072794013792 100.361563067815
"3493" 698.4 95.6639533303488 103.926570085069
"3494" 698.6 94.34965177029 108.210235326726
"3495" 698.8 95.8370702564261 112.278555736641
"3496" 699 99.7440289376108 115.697273163788
"3497" 699.2 100.206592436255 116.695442040162
"3498" 699.4 98.6250499047465 118.802979043412
"3499" 699.6 94.7114096997813 119.99504728049
"3500" 699.8 90.1010936982256 119.592072068722
"3501" 700 84.6618355655311 117.352202546809
"3502" 700.2 78.7908715829804 116.877793226199
"3503" 700.4 74.3743737907311 119.323626724034
"3504" 700.6 70.3333234251989 122.958454268888
"3505" 700.8 65.7395388851448 125.097149288395
"3506" 701 61.206985567679 122.832551872443
"3507" 701.2 56.7102191361561 117.814006271684
"3508" 701.4 52.1743050609342 112.99019642963
"3509" 701.6 47.0439712878908 110.140378677137
"3510" 701.8 41.1574641330313 110.18775665974
"3511" 702 36.2348399914846 112.372608621507
"3512" 702.2 31.5235700860974 116.400589445121
"3513" 702.4 28.2201579710311 116.087815796634
"3514" 702.6 25.3202331275137 112.103888232993
"3515" 702.8 23.0927348653701 106.425944841038
"3516" 703 20.6740526299156 100.709001606906
"3517" 703.2 17.0216662437634 94.8909083058497
"3518" 703.4 13.1383907111239 88.9462262842645
"3519" 703.6 11.5376987807075 82.1181999843218
"3520" 703.8 12.1608634094521 75.1735824327466
"3521" 704 13.9904873625124 68.5657542950031
"3522" 704.2 14.3660037140197 62.0567799862594
"3523" 704.4 11.8007328232331 56.5648528203002
"3524" 704.6 8.18581923959661 50.5892423454865
"3525" 704.8 6.81365080493363 44.7852556789288
"3526" 705 10.1955044880288 40.4495772401958
"3527" 705.2 15.7570680999459 36.2827880624001
"3528" 705.4 21.9304026186768 32.7255991938301
"3529" 705.6 27.0392977129604 28.3183829972508
"3530" 705.8 29.7494236463517 22.7950165871116
"3531" 706 30.5472346735204 16.5081458948077
"3532" 706.2 31.8741163437614 13.6554273184862
"3533" 706.4 36.6117246903586 12.2818589806191
"3534" 706.6 42.321319043883 12.5626901604787
"3535" 706.8 48.6477549227454 14.41459076644
"3536" 707 54.7419801383832 15.4048110941884
"3537" 707.2 60.8599868001288 14.1901724557049
"3538" 707.4 66.6302715618561 10.3544509841413
"3539" 707.6 71.4423976094387 5.8527049391638
"3540" 707.8 74.3825303455517 6.78305952324707
"3541" 708 76.9783255831343 10.4854202073551
"3542" 708.2 81.5677172096355 15.3190879406183
"3543" 708.4 86.3634162304543 20.0207753303444
"3544" 708.6 92.4918189509085 22.5128063525086
"3545" 708.8 99.8349720119035 23.6480972565273
"3546" 709 106.951742144518 23.5798326048441
"3547" 709.2 109.38114883358 25.8067800102095
"3548" 709.4 109.682588778499 30.4101982603201
"3549" 709.6 108.852135329518 36.4989040947159
"3550" 709.8 108.880566725759 43.1258015508479
"3551" 710 111.848594823782 49.7363291977256
"3552" 710.2 116.803123702032 55.0010094332156
"3553" 710.4 122.627906065812 58.6799033625814
"3554" 710.6 125.523891569552 61.1418761813373
"3555" 710.8 124.705090197387 65.0293765831524
"3556" 711 121.357372193889 70.6692298805785
"3557" 711.2 117.720874557227 76.6051897464595
"3558" 711.4 113.81779450268 81.7101273638915
"3559" 711.6 112.116421990191 88.7504537480981
"3560" 711.8 112.452672698461 94.8377164474356
"3561" 712 113.772592079584 101.41193667268
"3562" 712.2 110.973753772464 104.399649266098
"3563" 712.4 105.734492175739 106.061198572801
"3564" 712.6 99.3962173932311 106.823077619659
"3565" 712.8 93.0257665998866 107.997046925163
"3566" 713 88.3639157211954 110.571388870787
"3567" 713.2 84.4614769076932 112.318696051476
"3568" 713.4 80.5104981730722 115.705941615242
"3569" 713.6 77.0043873974072 120.380147096337
"3570" 713.8 73.4522411441026 125.417880498925
"3571" 714 69.3775176438412 126.150978264881
"3572" 714.2 65.1715234707586 123.109311781749
"3573" 714.4 59.8253189244463 120.416342114752
"3574" 714.6 54.1739483584608 121.393326373745
"3575" 714.8 50.3307453982022 125.325605215129
"3576" 715 50.1992268723222 126.117329708419
"3577" 715.2 47.6405926607436 126.120700772874
"3578" 715.4 43.9021870833 123.647802998655
"3579" 715.6 41.1749721585807 119.314594271304
"3580" 715.8 37.5253698549441 114.406595449827
"3581" 716 32.4938651034233 110.278046263045
"3582" 716.2 27.7228884209561 107.925036852809
"3583" 716.4 22.5448881482528 106.088577359451
"3584" 716.6 17.2232160738311 106.523701411809
"3585" 716.8 14.9142383540561 104.275194999659
"3586" 717 12.7819519530293 100.724766066593
"3587" 717.2 9.87479350589906 96.2649468387157
"3588" 717.4 8.59470456393682 91.3782339284778
"3589" 717.6 7.41472376658386 86.4746961730983
"3590" 717.8 4.26518825432636 80.5716232305676
"3591" 718 1.74270368373464 75.0400618513166
"3592" 718.2 2.70700683629137 69.7109191276359
"3593" 718.4 5.02495419897038 65.9841590533738
"3594" 718.6 7.61096975642881 59.8540196484231
"3595" 718.8 9.30974546987186 53.7111234149068
"3596" 719 9.33168940393789 45.8452977522776
"3597" 719.2 7.58605551084554 40.09939576527
"3598" 719.4 9.50821144024291 36.0532579588001
"3599" 719.6 14.5628033244822 33.3166640326595
"3600" 719.8 20.1459755449043 32.041130296022
"3601" 720 25.7401448646061 29.0744394703595
"3602" 720.2 27.7568954568982 23.9411264864858
"3603" 720.4 26.3570081237371 18.7397004155112
"3604" 720.6 25.2279356453924 17.6634202159993
"3605" 720.8 23.2573712482029 18.1990713201934
"3606" 721 20.2226699841561 20.5135538671595
"3607" 721.2 18.4000360065423 22.1681581906154
"3608" 721.4 16.0194074860471 24.5271514622184
"3609" 721.6 13.743289017844 26.1764160115201
"3610" 721.8 12.2344920042985 29.2608981530049
"3611" 722 10.4812545178461 31.7420725734995
"3612" 722.2 7.47917625502752 36.1302544116023
"3613" 722.4 4.57423971567076 41.8172419554962
"3614" 722.6 2.80983796959738 47.6411406231384
"3615" 722.8 1.68726497733645 53.93379682588
"3616" 723 0.874575184872595 61.3190627799549
"3617" 723.2 0.25971828758287 68.1334800349594
"3618" 723.4 1.33407234124575 73.8069117655284
"3619" 723.6 3.2195110617484 80.7340661973313
"3620" 723.8 5.01552367639818 87.7722910717489
"3621" 724 7.39533808594592 93.3056966315357
"3622" 724.2 10.3799108611065 99.9846891322494
"3623" 724.4 13.7423292233061 105.329381433684
"3624" 724.6 17.0680172970561 108.390025430959
"3625" 724.8 19.8552606350561 111.256393378459
"3626" 725 22.7634380848288 113.676881867459
"3627" 725.2 26.6471866951967 117.100599138084
"3628" 725.4 31.2350965665672 120.326855505659
"3629" 725.6 36.4783409204638 121.715451533559
"3630" 725.8 41.7900210859228 124.686565766548
"3631" 726 47.2209224990561 126.396027719346
"3632" 726.2 54.0576106188247 127.291891942467
"3633" 726.4 60.0112304625785 129.179987048183
"3634" 726.6 65.2927567392704 129.297828882936
"3635" 726.8 70.7419794033267 129.45363924867
"3636" 727 77.5465907178743 128.503821523164
"3637" 727.2 82.9965783309608 126.941037459436
"3638" 727.4 88.3941590528407 122.929615597475
"3639" 727.6 93.2513384267569 118.252036446129
"3640" 727.8 94.4630623313303 116.494963329822
"3641" 728 95.277531917635 115.778885028959
"3642" 728.2 97.6635352156181 114.214885181021
"3643" 728.4 102.365328891359 114.533313000233
"3644" 728.6 103.083211927398 114.755071220069
"3645" 728.8 103.437720233331 111.167217486759
"3646" 729 105.227568689072 106.1386996405
"3647" 729.2 108.555726286154 101.586868118167
"3648" 729.4 112.467755184056 100.217032992149
"3649" 729.6 114.410021439234 100.729103790485
"3650" 729.8 114.007233360812 97.5245907033586
"3651" 730 112.50859007894 92.0893673052776
"3652" 730.2 109.590465667593 88.3180798900545
"3653" 730.4 104.742913696921 87.4956664046486
"3654" 730.6 100.097603248362 87.132899183265
"3655" 730.8 95.8753567550216 88.5011658412181
"3656" 731 91.629394210023 90.5859059906661
"3657" 731.2 87.1007827042802 92.1220145473129
"3658" 731.4 81.9336501691357 91.4144756297869
"3659" 731.6 76.928750108743 90.6839028845377
"3660" 731.8 71.7101051711517 90.118937607929
"3661" 732 67.4284366995561 87.4434073829764
"3662" 732.2 63.3615952836561 84.3330285104247
"3663" 732.4 58.5169500856096 82.0933744078434
"3664" 732.6 53.3960691638864 79.6740233664416
"3665" 732.8 50.5849518388192 75.5960941298542
"3666" 733 50.923701170207 71.3495809269972
"3667" 733.2 52.5384036205133 69.3728429379738
"3668" 733.4 54.7683628271197 66.4449287349776
"3669" 733.6 57.0902977731561 61.4730832405867
"3670" 733.8 59.6506456824015 56.9668053885776
"3671" 734 63.1208788135561 53.0339230343279
"3672" 734.2 65.9556319811811 48.4101386819237
"3673" 734.4 68.8009428887228 44.3124107960492
"3674" 734.6 69.6010483678128 39.1168843862432
"3675" 734.8 70.1243042000472 34.350923995309
"3676" 735 67.6851564806876 28.2222397835121
"3677" 735.2 63.6088176042993 25.2860134611892
"3678" 735.4 60.0986024243271 25.7844562723006
"3679" 735.6 59.9165051475278 25.1812267537425
"3680" 735.8 60.2573611912602 22.4119864070819
"3681" 736 62.7123233367809 20.0644018988723
"3682" 736.2 62.7638352454652 20.0757813079049
"3683" 736.4 61.1501652691111 21.1688739520374
"3684" 736.6 57.6707815096652 23.2131513158958
"3685" 736.8 54.936402598157 27.0523790479457
"3686" 737 53.2356982892046 32.9783758550931
"3687" 737.2 53.3511845404806 37.5336501350444
"3688" 737.4 54.415355987124 43.6867936633041
"3689" 737.6 54.571412987947 50.4974997907049
"3690" 737.8 55.8562194376225 57.281867575309
"3691" 738 57.7364314560561 63.812789707017
"3692" 738.2 58.3390786642723 69.6949189108649
"3693" 738.4 56.7033972119022 75.9290208973056
"3694" 738.6 54.8246425759883 81.7268656571713
"3695" 738.8 51.0657292761662 86.941388137934
"3696" 739 47.1037315859811 91.8893006131844
"3697" 739.2 42.1092312984115 96.4291905117405
"3698" 739.4 37.5064394867012 101.537454029588
"3699" 739.6 32.9608215941932 106.043507727701
"3700" 739.8 27.8472966742692 107.664296569935
"3701" 740 24.0579009806342 110.37060606135
"3702" 740.2 24.8722986434561 112.192740241309
"3703" 740.4 28.2833064529076 116.748274744538
"3704" 740.6 32.2325610404858 120.104313883069
"3705" 740.8 37.4797604185041 118.515820539363
"3706" 741 43.8359486550048 115.604126413357
"3707" 741.2 49.88670820099 112.408204777749
"3708" 741.4 54.9016782884311 109.517463490309
"3709" 741.6 58.7059540809459 105.438368192366
"3710" 741.8 62.7402766522627 101.365976299005
"3711" 742 65.5347115608192 96.7569297843805
"3712" 742.2 67.3662743056542 91.0483505236651
"3713" 742.4 67.8281745764009 84.9165585689422
"3714" 742.6 68.8209661885647 78.9433113404164
"3715" 742.8 70.3990513097929 72.595627097091
"3716" 743 71.5339412871509 67.0132902623732
"3717" 743.2 76.2346934672648 63.1036274105638
"3718" 743.4 81.3246451119771 59.57795839517
"3719" 743.6 86.6578389274374 55.3951465462391
"3720" 743.8 92.4146806501057 51.3537778629553
"3721" 744 97.3818006171311 46.6516446950845
"3722" 744.2 102.695650723668 43.3848011890793
"3723" 744.4 107.435639676006 41.2685846327983
"3724" 744.6 108.422632547413 41.5683913786648
"3725" 744.8 108.852217225367 37.5926105708124
"3726" 745 106.315998535193 34.3627342276933
"3727" 745.2 100.930326806362 33.6502050301867
"3728" 745.4 95.740931628295 33.1604089303887
"3729" 745.6 90.6765799960561 33.4286367688542
"3730" 745.8 84.0463193283894 35.0640868628761
"3731" 746 77.7143148133686 37.8387007041202
"3732" 746.2 73.0628456831912 42.8182003544865
"3733" 746.4 69.1727261586453 49.276873751763
"3734" 746.6 65.8447757120561 56.5137942969068
"3735" 746.8 62.7341321302929 63.01759993217
"3736" 747 61.4770387085311 70.5221199912095
"3737" 747.2 63.3360382718578 78.1262317415888
"3738" 747.4 67.9424774791053 83.9407944208447
"3739" 747.6 73.6680609903061 88.6725988054345
"3740" 747.8 79.4196061570397 92.1107262318611
"3741" 748 85.8239233365435 94.6020194627704
"3742" 748.2 93.1242448796872 95.8824278808119
"3743" 748.4 100.106004030661 95.1266525986207
"3744" 748.6 105.914566017781 95.4467817213594
"3745" 748.8 109.177894194941 99.4724362609595
"3746" 749 109.219810467874 103.355851568344
"3747" 749.2 107.267588377829 106.872877143596
"3748" 749.4 104.809764521376 110.203401264413
"3749" 749.6 104.108971516079 112.61328900632
"3750" 749.8 105.206732902808 111.578445741627
"3751" 750 108.395929130294 109.587739105197
"3752" 750.2 111.152326776314 105.121569757491
"3753" 750.4 114.629642471312 99.3791837570675
"3754" 750.6 116.670427981704 92.8249687368119
"3755" 750.8 117.57304874037 85.7592137867052
"3756" 751 117.172426043728 79.0288898522073
"3757" 751.2 114.764609705927 73.8925733363732
"3758" 751.4 111.034671798646 69.3301494950087
"3759" 751.6 105.711529757384 66.5421516227267
"3760" 751.8 99.3683783000824 65.1128981394068
"3761" 752 92.9159622356777 65.5701035341622
"3762" 752.2 87.2107034974996 68.8563032565029
"3763" 752.4 81.8990374561074 73.283142791921
"3764" 752.6 78.0402961233586 78.5824751242494
"3765" 752.8 73.2206434911485 81.9803656435267
"3766" 753 67.1636810677997 83.1676207510492
"3767" 753.2 59.9087774589095 85.5853777566922
"3768" 753.4 53.4371812998266 88.9530225257627
"3769" 753.6 47.4077944955811 93.3670725327844
"3770" 753.8 43.2229447931932 98.3104785015965
"3771" 754 42.929607289851 104.622099017921
"3772" 754.2 41.2862511092049 106.814444298385
"3773" 754.4 36.6296055079004 107.003308988599
"3774" 754.6 31.6915428556311 105.689269853759
"3775" 754.8 27.7963306992514 102.2492302101
"3776" 755 25.1385580327093 100.486452448838
"3777" 755.2 19.555198553214 100.21668618417
"3778" 755.4 18.2453340506902 103.211920081898
"3779" 755.6 19.6818367760971 107.310307960025
"3780" 755.8 23.8092569982654 110.263904218343
"3781" 756 29.2792617114407 110.9950720841
"3782" 756.2 36.3679120201299 112.328801350074
"3783" 756.4 43.6240807635439 112.890766863972
"3784" 756.6 50.2733619481832 113.545169291341
"3785" 756.8 56.3080714170077 112.913544453484
"3786" 757 61.7895651178348 111.1070707495
"3787" 757.2 68.4347104680069 108.676140118615
"3788" 757.4 73.1466116407634 104.125429216386
"3789" 757.6 76.8670561850561 98.9564900304094
"3790" 757.8 80.3707695974009 93.637565416106
"3791" 758 82.9975256606346 88.2675433752776
"3792" 758.2 82.3563528217285 81.9414663199853
"3793" 758.4 80.2134956786423 75.7936012739681
"3794" 758.6 75.7951242609952 71.9071157501899
"3795" 758.8 71.3201114392735 70.1391067669203
"3796" 759 69.2829583249181 65.7415454029077
"3797" 759.2 70.4878985208128 60.5638584943243
"3798" 759.4 73.4419417432213 55.6261458083899
"3799" 759.6 77.609586623717 51.3756129331986
"3800" 759.8 82.7984862766735 46.6232579593725
"3801" 760 87.2416739231681 41.7859576485715
"3802" 760.2 90.5101613838103 35.8779338325273
"3803" 760.4 91.4739998815267 28.8409549327872
"3804" 760.6 91.069652774492 22.2699596168697
"3805" 760.8 88.2852519049311 16.5993691921845
"3806" 761 86.8839298659919 13.1640812619549
"3807" 761.2 88.627070413649 10.1110902729108
"3808" 761.4 90.3631818216877 10.3133069466173
"3809" 761.6 88.3207772730291 9.27911305527027
"3810" 761.8 84.1537066258275 9.68323281600232
"3811" 762 79.155816326243 12.7223907470576
"3812" 762.2 73.8445260717704 16.9992957677166
"3813" 762.4 69.774558467947 22.7510580589049
"3814" 762.6 66.4966905263279 29.8799909025954
"3815" 762.8 66.5003806101823 37.2935872250614
"3816" 763 67.9129513584345 44.7050107271351
"3817" 763.2 71.1309268703319 52.5068327073819
"3818" 763.4 76.1458813353638 58.7373462446646
"3819" 763.6 82.5749037863192 61.7738309163542
"3820" 763.8 90.1577945001509 61.2607863125629
"3821" 764 97.0333951998811 58.5566262370345
"3822" 764.2 101.64777463075 53.6074669848869
"3823" 764.4 105.236759115131 48.6676568181595
"3824" 764.6 110.599572053039 46.3134564617306
"3825" 764.8 114.377650334981 46.6420901352595
"3826" 765 114.812105768577 44.4815284950561
"3827" 765.2 113.237575474251 40.7167515879679
"3828" 765.4 110.181001070535 38.9312708243686
"3829" 765.6 105.828840631212 36.2369134322873
"3830" 765.8 100.242391151418 32.4656311134437
"3831" 766 94.3221675892811 29.6923010057095
"3832" 766.2 87.595540240375 28.5084141676232
"3833" 766.4 79.0847421555163 29.0037526383798
"3834" 766.6 72.4316842441357 30.7387930596984
"3835" 766.8 65.9342743513497 34.0403561970191
"3836" 767 61.2769838043264 39.9810986262703
"3837" 767.2 56.2333932097379 46.3490836339595
"3838" 767.4 49.8454410383405 50.3760238024044
"3839" 767.6 42.2414398797882 53.2761395070845
"3840" 767.8 35.1006370747227 56.713506148888
"3841" 768 29.2799748045683 61.252643373996
"3842" 768.2 25.2397079925561 62.7343440253747
"3843" 768.4 23.4441640867285 62.3381452997267
"3844" 768.6 23.7261805630739 65.959817674772
"3845" 768.8 26.7403633007112 69.6885670133733
"3846" 769 31.1902051855882 71.448649324698
"3847" 769.2 37.3799675194345 71.5059814218378
"3848" 769.4 43.4448019993039 69.4677362653887
"3849" 769.6 49.2132521095251 66.6639380016984
"3850" 769.8 55.2870357953894 64.1270979408184
"3851" 770 60.6983055191642 62.4541119515946
"3852" 770.2 64.9677551789785 58.9149771417353
"3853" 770.4 68.7654990475739 54.8697035921827
"3854" 770.6 69.5122591398039 48.9861421456595
"3855" 770.8 69.85483156969 43.2506763764237
"3856" 771 71.8095217028329 36.8832447216202
"3857" 771.2 70.8850009077448 30.1171484142802
"3858" 771.4 69.7722549610561 23.0005704023483
"3859" 771.6 72.006050459214 16.8405799218016
"3860" 771.8 73.5200606725652 9.20790380514127
"3861" 772 75.7178508666933 7.44595995712318
"3862" 772.2 78.6027486273561 8.45048778992309
"3863" 772.4 82.9494984226542 9.50777248817908
"3864" 772.6 87.974546028003 12.7593098633444
"3865" 772.8 94.5755533472811 16.5643358061595
"3866" 773 100.662577689543 19.026309050639
"3867" 773.2 105.691763089999 18.9227979723611
"3868" 773.4 104.128196423881 18.4211052654845
"3869" 773.6 102.19252582516 15.4384352621836
"3870" 773.8 98.4169116035323 11.8222409393642
"3871" 774 93.8784545744197 10.2865425424099
"3872" 774.2 88.4949053732763 11.7019706391934
"3873" 774.4 83.5430670590283 14.9393528907372
"3874" 774.6 81.9897512736787 19.2105282366859
"3875" 774.8 81.3845622705418 25.0578845115452
"3876" 775 80.7064012573604 31.8045510864421
"3877" 775.2 81.6116463876066 38.5599259637806
"3878" 775.4 83.978527524714 44.3811795577226
"3879" 775.6 88.4270088762512 50.1165320202399
"3880" 775.8 93.0712831024004 54.8573408420578
"3881" 776 97.8406663882592 59.5911063914204
"3882" 776.2 99.4395041268894 64.2024611355309
"3883" 776.4 101.031126688753 71.1846738938283
"3884" 776.6 101.565987449617 78.3110282322887
"3885" 776.8 102.6282794294 85.6145026907795
"3886" 777 104.370559901408 92.2705912472675
"3887" 777.2 106.650770419345 98.4662216793891
"3888" 777.4 110.876369021007 100.524214635191
"3889" 777.6 112.985500099025 101.670737348255
"3890" 777.8 111.028441001318 103.37884154023
"3891" 778 108.24164272027 105.375030997293
"3892" 778.2 104.958957544426 107.605097025389
"3893" 778.4 101.617971938618 112.357862634183
"3894" 778.6 101.062403328883 114.698041122247
"3895" 778.8 102.558344960192 113.749241733867
"3896" 779 104.075124467861 110.793424463362
"3897" 779.2 107.166658404846 106.183616553076
"3898" 779.4 109.004135346879 100.54809477029
"3899" 779.6 110.88302052809 93.8822090548747
"3900" 779.8 112.885841684756 87.3381452832095
"3901" 780 112.585710623125 80.8904647392353
"3902" 780.2 110.10822700556 74.0695369630354
"3903" 780.4 105.457415879389 69.6573098326902
"3904" 780.6 100.701287127686 64.8399670599889
"3905" 780.8 96.0341856419035 60.0720226097306
"3906" 781 90.1905598998923 57.0271279073474
"3907" 781.2 84.2725303819083 58.3180391851725
"3908" 781.4 78.0421326377811 60.8465357417595
"3909" 781.6 71.9473362465428 63.8229361422294
"3910" 781.8 65.070296634343 64.6323569825638
"3911" 782 58.4452267520831 64.9365759637838
"3912" 782.2 51.0541942226458 66.8742380477672
"3913" 782.4 44.3169883514508 67.7110679163805
"3914" 782.6 38.1589263902197 67.1814984378504
"3915" 782.8 30.7277130076735 67.035121070729
"3916" 783 24.1425902462578 70.0492094250813
"3917" 783.2 22.8981521038954 73.4226113666559
"3918" 783.4 24.8596293555561 75.2440840310384
"3919" 783.6 24.3828034291379 76.7186863358958
"3920" 783.8 20.8363183134664 77.4381513722287
"3921" 784 17.606181738826 75.5488331026807
"3922" 784.2 16.0431624008596 72.876636519513
"3923" 784.4 14.3507884448192 70.6411329293805
"3924" 784.6 11.7733566320648 68.6502570967986
"3925" 784.8 11.1959767034047 68.317558710487
"3926" 785 11.5459132537196 70.2685566727768
"3927" 785.2 13.1767360134847 73.9590316539738
"3928" 785.4 16.8747569731578 77.1860206149171
"3929" 785.6 22.3144599113596 78.0872839669327
"3930" 785.8 29.0457248025148 78.254300928487
"3931" 786 35.4682948412325 79.7547152372326
"3932" 786.2 40.7063533679552 81.9739424100309
"3933" 786.4 46.0686726081509 82.8277341106491
"3934" 786.6 51.9478001792685 83.885820702194
"3935" 786.8 58.7164689332792 83.8171715427405
"3936" 787 65.3891072060729 82.3015273183166
"3937" 787.2 69.1796254609404 77.5411681138892
"3938" 787.4 72.9818078957228 72.0124679981005
"3939" 787.6 74.843489367695 66.3251911199317
"3940" 787.8 74.0635701702612 59.7009685176133
"3941" 788 72.5149845848128 54.0323269671081
"3942" 788.2 73.5926211396288 47.5303746668686
"3943" 788.4 74.2167781216507 40.8556421201622
"3944" 788.6 75.7918484774366 33.8774236853975
"3945" 788.8 79.1993068358648 27.7068911684508
"3946" 789 81.4385575689727 21.2028976649039
"3947" 789.2 81.861059124547 14.2040699972685
"3948" 789.4 79.1599710576721 10.915316054388
"3949" 789.6 78.9434117020005 7.14707854457057
"3950" 789.8 82.0081821721402 6.55032369001086
"3951" 790 84.0908749280377 8.43764212650533
"3952" 790.2 86.6052872087318 11.7650201520811
"3953" 790.4 92.5821655121626 16.902243517566
"3954" 790.6 98.9350393439805 21.3129252757116
"3955" 790.8 105.616916280775 23.6597677652363
"3956" 791 110.312929192469 22.8954029792363
"3957" 791.2 108.881931321868 21.6889213577627
"3958" 791.4 106.513189871056 18.886326881679
"3959" 791.6 103.35812849725 14.0639177736772
"3960" 791.8 98.4499396906323 13.6077123556798
"3961" 792 94.1925979683038 15.9270145251108
"3962" 792.2 89.5442623899936 20.7599250169327
"3963" 792.4 85.9151311000735 26.2479514247377
"3964" 792.6 82.2323252627075 31.1301599934411
"3965" 792.8 79.5840425628833 36.8744346729504
"3966" 793 77.8489259973061 42.9200582745428
"3967" 793.2 74.843363680315 47.1612212190845
"3968" 793.4 71.2947538690388 52.8264162601491
"3969" 793.6 66.5575608660822 58.0721131235899
"3970" 793.8 62.2905268363263 62.3267178205946
"3971" 794 56.4093772319544 66.2322845714764
"3972" 794.2 52.5385992851912 72.2393584462432
"3973" 794.4 53.8739229142356 78.2972451274338
"3974" 794.6 59.06982208422 82.7002679648775
"3975" 794.8 64.4688079688184 87.8064753467627
"3976" 795 68.6948587180401 93.3437594068115
"3977" 795.2 74.7909277162819 97.3889257958949
"3978" 795.4 81.8028861349495 99.2437533536726
"3979" 795.6 88.6567631956053 100.352708821886
"3980" 795.8 95.8221801226545 102.460977268517
"3981" 796 102.001687350568 102.413376382703
"3982" 796.2 103.048831650333 99.6538926072158
"3983" 796.4 102.601416350858 97.8536885220132
"3984" 796.6 105.066863964392 94.5086513406755
"3985" 796.8 104.122267846851 91.3012460379723
"3986" 797 100.820599663785 87.524378228951
"3987" 797.2 95.4940767200311 85.0577903383094
"3988" 797.4 88.6494939320561 83.1573797814054
"3989" 797.6 81.9754086836032 82.5518516350255
"3990" 797.8 75.3746570171747 83.5989116161035
"3991" 798 68.1076206987169 85.1173332473638
"3992" 798.2 61.5738920805034 85.8546741524858
"3993" 798.4 55.0984280348442 86.9705376424849
"3994" 798.6 48.7143953354035 87.0968521622052
"3995" 798.8 43.0175797232012 85.3162771395965
"3996" 799 39.9252667107878 81.8625280306546
"3997" 799.2 34.6804215752296 78.207618402509
"3998" 799.4 28.1747596893894 75.2365194672543
"3999" 799.6 22.0463687299043 73.0813770871916
"4000" 799.8 15.8268755532242 72.5928383108046
"4001" 800 12.2627373864132 74.3405315784148
"4002" 800.2 12.9052512727704 74.8362312417166
"4003" 800.4 12.3849055197346 72.5968244103523
"4004" 800.6 11.8428240725047 69.2318079400763
"4005" 800.8 13.6812451566454 65.615171052513
"4006" 801 15.836155286065 62.5918353364595
"4007" 801.2 19.1433139256313 58.0191752007426
"4008" 801.4 20.1702807666236 52.5173697335946
"4009" 801.6 20.1121016533924 45.8001307421958
"4010" 801.8 19.3518526468171 39.5492809691232
"4011" 802 16.7646211920824 33.2341930952226
"4012" 802.2 15.2544992290847 29.0471407280023
"4013" 802.4 15.3266366030459 29.0884788235717
"4014" 802.6 13.8898359324275 29.4693612764595
"4015" 802.8 12.5628650126157 31.8349183511751
"4016" 803 9.96019157147664 34.5282179364501
"4017" 803.2 7.59561304382275 38.2553098444261
"4018" 803.4 9.4212866991947 42.3929282687961
"4019" 803.6 12.6830359850005 45.3723952962928
"4020" 803.8 18.2515955087666 48.6824077175384
"4021" 804 24.4267620189727 50.7583360569039
"4022" 804.2 29.4525265132862 53.7745831368931
"4023" 804.4 31.704438380815 58.1557897034237
"4024" 804.6 35.5673619910388 63.5374072915543
"4025" 804.8 39.7809923977802 68.1532480897698
"4026" 805 43.8907096796275 72.9460877316863
"4027" 805.2 49.6638210890048 75.3410479849979
"4028" 805.4 55.3618117147992 76.1330133343127
"4029" 805.6 61.3053054373781 78.5268978242561
"4030" 805.8 67.4404211610831 79.184060128054
"4031" 806 73.441025221846 76.8963763316023
"4032" 806.2 79.0044524281854 72.4297372804077
"4033" 806.4 79.2159197381977 68.3414819568134
"4034" 806.6 79.1905130910025 66.1611458996559
"4035" 806.8 82.6122561471662 63.3821107931713
"4036" 807 87.8077378546324 62.0379947499934
"4037" 807.2 94.3181881334664 61.7229420327159
"4038" 807.4 100.574867234851 61.7392746136133
"4039" 807.6 106.869299585002 60.9735855642973
"4040" 807.8 111.568235743156 63.4613002805344
"4041" 808 113.319131330936 67.1107599512915
"4042" 808.2 115.804666052206 71.544533125239
"4043" 808.4 120.440211110161 75.3209747162175
"4044" 808.6 123.372612988715 75.2411403925814
"4045" 808.8 123.339843292435 73.1573292332659
"4046" 809 123.207946043658 68.2111108335376
"4047" 809.2 121.840984796524 62.4099904881772
"4048" 809.4 117.947741433917 57.4167098181316
"4049" 809.6 112.718124444937 52.9826780267452
"4050" 809.8 106.196457673556 49.9362341647489
"4051" 810 98.6322140854043 48.8912790159684
"4052" 810.2 91.2502171981949 48.1078303869317
"4053" 810.4 83.8441339374189 49.7701233730701
"4054" 810.6 76.881254524944 53.9531953843388
"4055" 810.8 70.7565611748253 59.4657793526902
"4056" 811 65.8660780545428 66.0213304382471
"4057" 811.2 62.3252707798359 73.2613859960833
"4058" 811.4 59.9602248848192 80.7756712981437
"4059" 811.6 56.9962783208455 88.3254497984594
"4060" 811.8 54.7351208397457 96.3227261945112
"4061" 812 54.6739945694085 104.281042599115
"4062" 812.2 57.3229058990001 111.694629189099
"4063" 812.4 60.9899045887761 118.283453644419
"4064" 812.6 65.7774701200873 121.30759126103
"4065" 812.8 68.954982044884 119.010727942443
"4066" 813 71.8585335996708 119.587134174509
"4067" 813.2 72.908676233861 123.082297343972
"4068" 813.4 71.0014900019321 124.22111510684
"4069" 813.6 70.1020933184526 123.441202718503
"4070" 813.8 70.0194605786171 122.547863428557
"4071" 814 71.912422272428 121.182607155881
"4072" 814.2 75.4199176964785 118.113711947115
"4073" 814.4 80.9336899077118 113.920183773386
"4074" 814.6 85.2216341816932 109.708143738
"4075" 814.8 88.708049464367 103.915708031678
"4076" 815 91.5414421287338 99.3508327722776
"4077" 815.2 95.9343344745561 95.4595211344595
"4078" 815.4 100.936708031607 91.183291367113
"4079" 815.6 105.065417213451 85.9296182380401
"4080" 815.8 107.50510241152 79.488647150557
"4081" 816 109.084432235023 72.4565267754513
"4082" 816.2 109.043957380837 65.8232962203619
"4083" 816.4 107.23700082731 59.3370197108283
"4084" 816.6 101.939885946178 54.3174311693131
"4085" 816.8 95.4600624362126 50.8538508836247
"4086" 817 88.5295881715739 47.7310824657898
"4087" 817.2 82.1881571030561 44.3538160957297
"4088" 817.4 74.5922402951543 42.0597687410934
"4089" 817.6 66.4856202747648 41.4233833746633
"4090" 817.8 58.6526924559668 42.694464500897
"4091" 818 50.8983795178171 45.8637458163002
"4092" 818.2 45.1970849704151 51.7437351043825
"4093" 818.4 43.0092105302126 59.2120136522768
"4094" 818.6 44.6691261043304 65.9164839410524
"4095" 818.8 48.495563029517 72.7346237141638
"4096" 819 54.2591830993701 77.7875336234264
"4097" 819.2 61.3858043853 81.2255573756546
"4098" 819.4 69.6613986919311 82.3283710816344
"4099" 819.6 77.7614220173188 80.8005591792222
"4100" 819.8 84.6672575912849 77.2993797992815
"4101" 820 90.8897948412024 73.1593338616058
"4102" 820.2 95.1554848085725 67.3628499638283
"4103" 820.4 96.9308015098213 61.0863690405551
"4104" 820.6 97.2182586507634 53.7705685581912
"4105" 820.8 97.1308220238321 46.9192997643155
"4106" 821 95.5168710535889 41.1676928305004
"4107" 821.2 90.4521832866408 37.830950637434
"4108" 821.4 88.1327203466613 35.0478832234068
"4109" 821.6 88.4992563587286 30.130006946955
"4110" 821.8 90.2445247933125 24.5075231998184
"4111" 822 92.3520933208311 18.1026199379845
"4112" 822.2 92.6549380296715 11.9869666838441
"4113" 822.4 89.9813934292356 10.1381185262543
"4114" 822.6 86.0149607607079 10.8436568557005
"4115" 822.8 80.2785498904924 12.2201959390595
"4116" 823 73.8342753204985 14.3049501606984
"4117" 823.2 67.4805713798525 16.936259025778
"4118" 823.4 62.4309162427858 20.3727317061351
"4119" 823.6 56.6783747098128 24.2599742439459
"4120" 823.8 50.5278213746493 29.3516836469764
"4121" 824 46.0817787680475 35.4437067302526
"4122" 824.2 41.2237713443754 41.3823183333334
"4123" 824.4 36.7465887277311 46.9924239955095
"4124" 824.6 33.8414876720297 53.78152543467
"4125" 824.8 30.7763997340645 59.0879614645015
"4126" 825 26.2739927790826 59.990965777017
"4127" 825.2 22.5194308905989 58.0020067881452
"4128" 825.4 19.451843836135 55.2834351896174
"4129" 825.6 15.9245328506971 51.3452201304851
"4130" 825.8 12.6512414119181 47.3638437808905
"4131" 826 9.44962691825077 45.3800990711763
"4132" 826.2 7.46332741611014 47.2769949394865
"4133" 826.4 7.73172667536378 50.9793703183825
"4134" 826.6 9.08636592005608 56.6821631484039
"4135" 826.8 11.7573772589735 62.7496170583402
"4136" 827 15.7004129157079 68.6077956834148
"4137" 827.2 20.8324483191691 73.9343440956682
"4138" 827.4 27.0559854136299 78.1642015299267
"4139" 827.6 33.1718533286023 82.2083904326275
"4140" 827.8 39.6780610932268 84.13076499724
"4141" 828 46.0068742150735 85.9681044874334
"4142" 828.2 52.7755789852996 85.9282245855551
"4143" 828.4 59.8124912379889 86.4348780728628
"4144" 828.6 66.5780912744035 87.1260016667561
"4145" 828.8 72.8211917868266 86.5126939671808
"4146" 829 78.0542558356854 84.3202222488301
"4147" 829.2 81.3298128478311 79.5448093192845
"4148" 829.4 83.4980326317001 73.9050819360273
"4149" 829.6 83.0018311966337 67.7381189387525
"4150" 829.8 82.012316124444 62.048213829175
"4151" 830 79.3222768056768 56.7635538432095
"4152" 830.2 75.5336136335811 54.2315954895844
"4153" 830.4 74.466388554774 51.371352259921
"4154" 830.6 75.2702478233202 45.4188661113745
"4155" 830.8 75.8385403582652 38.6637431492685
"4156" 831 73.9120303856777 31.338956226
"4157" 831.2 69.292876499975 25.506370876973
"4158" 831.4 63.3589740516768 21.6818459064508
"4159" 831.6 60.2914045158894 20.8065603684595
"4160" 831.8 55.4317728117015 18.2413058215049
"4161" 832 48.7623525268894 15.7461823870706
"4162" 832.2 41.4845504776672 13.6052532410983
"4163" 832.4 36.2197575058894 11.6801863726539
"4164" 832.6 31.8715929279023 13.9142112297415
"4165" 832.8 29.7830849768628 17.1314002699469
"4166" 833 25.7179736107811 21.1760033483595
"4167" 833.2 19.9879865082942 24.9741683683166
"4168" 833.4 14.9572234380025 27.8439486586112
"4169" 833.6 16.0105707921353 30.6247377516674
"4170" 833.8 19.4879675179552 36.2107314380007
"4171" 834 24.3620718671197 41.818485084214
"4172" 834.2 30.778241283975 46.271614229973
"4173" 834.4 38.5024520099771 48.4577917497226
"4174" 834.6 46.0179321713551 47.9938966430856
"4175" 834.8 53.6218186885332 46.5156310070558
"4176" 835 61.3858902205839 43.8967466122094
"4177" 835.2 67.1038562706136 38.3012694379993
"4178" 835.4 71.2728100692121 31.245866589487
"4179" 835.6 73.0319324927103 24.1771471428613
"4180" 835.8 72.8628944040298 16.5623243198805
"4181" 836 69.8787666734897 9.19791110379574
"4182" 836.2 70.1788239273015 4.90661469119582
"4183" 836.4 71.6902749813952 6.58715979875511
"4184" 836.6 73.2634700354126 8.29867225436381
"4185" 836.8 76.7614787858894 10.9122828607928
"4186" 837 81.9494767685114 14.354957591388
"4187" 837.2 87.4280446370818 17.4583812844851
"4188" 837.4 94.5131002550048 19.3562271847672
"4189" 837.6 102.018759988531 19.4912159658845
"4190" 837.8 105.040896011064 17.7901961054272
"4191" 838 103.139991967681 16.1280109074845
"4192" 838.2 99.9123844105519 14.5653184883754
"4193" 838.4 94.5573282650971 11.8743521998201
"4194" 838.6 88.2705670485015 9.43373885555037
"4195" 838.8 81.1734623176106 8.84309333909582
"4196" 839 74.1947946195939 10.2264242619637
"4197" 839.2 68.2327102439221 13.0377932726559
"4198" 839.4 62.2032271807992 16.6668354877072
"4199" 839.6 56.2194804358171 20.7039686346453
"4200" 839.8 51.0646939530025 25.9569230931737
"4201" 840 48.4120723707757 32.3208467320202
"4202" 840.2 43.3753567494095 38.2672438923301
"4203" 840.4 38.368663645851 44.1196863414595
"4204" 840.6 33.5319114266171 48.3734074472887
"4205" 840.8 27.010746683451 50.7377579199637
"4206" 841 20.3536557623619 54.5944318730214
"4207" 841.2 14.5717381133696 57.8210330916374
"4208" 841.4 13.2158689490831 62.2819577205135
"4209" 841.6 16.7796817793319 66.538856946925
"4210" 841.8 22.6707836335471 70.3242041091202
"4211" 842 30.4200390450005 72.4259545044872
"4212" 842.2 38.1951470502975 71.4775759737094
"4213" 842.4 44.0734307138126 67.8559823843899
"4214" 842.6 48.0647875681096 62.1960035722809
"4215" 842.8 49.8605410910909 54.3765755495377
"4216" 843 50.0069817914579 46.8473494640856
"4217" 843.2 47.9583706721032 39.3652412260255
"4218" 843.4 42.8864563909676 34.6147313108311
"4219" 843.6 37.120558958065 29.9015913637809
"4220" 843.8 30.5739150704526 26.5118406317784
"4221" 844 24.1628185210561 27.6373123449356
"4222" 844.2 18.2396358478084 28.5740960989732
"4223" 844.4 16.2822778071042 26.2440848637383
"4224" 844.6 18.1329546101598 24.3447520822708
"4225" 844.8 20.5654381494506 21.4318434885053
"4226" 845 23.6260407968719 18.4162441736437
"4227" 845.2 27.5601040411317 16.4987117706107
"4228" 845.4 32.6145671596087 13.1092728743542
"4229" 845.6 38.304047324347 9.91320403949582
"4230" 845.8 43.777791247649 6.39749498517627
"4231" 846 47.1764087848128 7.39230268262162
"4232" 846.2 52.608763415815 8.51302672695946
"4233" 846.4 58.0738844515234 7.05037541916973
"4234" 846.6 63.20625879723 3.56958055663337
"4235" 846.8 67.8951999379771 4.62415325432788
"4236" 847 72.0887587027717 7.69431490342276
"4237" 847.2 78.4594345724873 10.3345290495604
"4238" 847.4 85.2654916125981 9.66135980499217
"4239" 847.6 90.5101613838103 7.27903103430692
"4240" 847.8 94.9422648118781 9.30330218367132
"4241" 848 97.68238209018 12.4627712099884
"4242" 848.2 100.64006998027 17.4518482521261
"4243" 848.4 106.242769776384 20.7669504285687
"4244" 848.6 110.029907051423 22.238749075561
"4245" 848.8 111.813175309223 26.6272588777214
"4246" 849 114.852973087119 32.1677094055146
"4247" 849.2 117.034780086248 37.3433377253075
"4248" 849.4 120.002434083944 42.0609971844995
"4249" 849.6 122.9244786452 43.5285775736195
"4250" 849.8 122.477506168088 42.3147662934515
"4251" 850 121.577282191178 39.4061034944595
"4252" 850.2 120.719545096445 36.0317382890462
"4253" 850.4 119.091544978871 32.0819683339836
"4254" 850.6 116.144795021079 26.9688811238083
"4255" 850.8 112.614603748352 22.4713700349367
"4256" 851 109.336491951541 18.5115061007518
"4257" 851.2 104.542521729736 14.7414054128813
"4258" 851.4 99.1935087868311 11.7456528010845
"4259" 851.6 94.6159367024623 8.24430473188133
"4260" 851.8 88.6779998298311 5.24855212008446
"4261" 852 82.6180079425204 3.76987024240588
"4262" 852.2 76.3668947323083 3.60281380819859
"4263" 852.4 70.6691071834508 5.33152592909103
"4264" 852.6 66.4674831644995 9.41440029535568
"4265" 852.8 64.2346691235998 15.4238491246536
"4266" 853 63.2736555205855 21.777003895783
"4267" 853.2 62.6383802323178 28.6204639362445
"4268" 853.4 60.2414951999197 34.3068638690685
"4269" 853.6 58.2870126591869 38.6857908845996
"4270" 853.8 58.1657795460005 45.8465845616817
"4271" 854 61.3892226045693 52.6178895226807
"4272" 854.2 62.477048637547 58.9506794467867
"4273" 854.4 60.9705551308924 65.284484014414
"4274" 854.6 59.8743737891811 72.7026070369862
"4275" 854.8 60.5046148034101 80.378536263778
"4276" 855 63.5014897735771 88.0631677640477
"4277" 855.2 69.0889441874331 92.4929086248611
"4278" 855.4 76.4192623885906 94.4875917729508
"4279" 855.6 84.0061999167061 93.5167606367095
"4280" 855.8 89.2923045230479 90.0400494960168
"4281" 856 94.2298733001026 85.410198056506
"4282" 856.2 98.7758747606989 81.1337477841499
"4283" 856.4 104.501186292651 77.2512599822452
"4284" 856.6 109.345029102464 72.0852459785795
"4285" 856.8 112.533719245023 67.3991213046082
"4286" 857 114.917505726737 66.4650451344258
"4287" 857.2 114.076021813345 64.3827230788644
"4288" 857.4 110.89404115813 61.1420690687983
"4289" 857.6 106.792127134064 57.5271157250225
"4290" 857.8 100.327785837844 54.7409021107646
"4291" 858 92.8570311241087 54.5291278350121
"4292" 858.2 85.8922568022403 56.2120713550647
"4293" 858.4 79.2969606335689 60.4130690447415
"4294" 858.6 74.4373444462679 66.0217603719425
"4295" 858.8 70.5229102691311 72.4744350487845
"4296" 859 67.7533426311851 79.7438112803707
"4297" 859.2 66.6556101376561 87.8413521006594
"4298" 859.4 68.3882151064342 95.9412636466443
"4299" 859.6 73.1402584563921 102.571171103403
"4300" 859.8 77.3211234633921 107.982873788283
"4301" 860 78.9340455180325 114.490398719751
"4302" 860.2 79.8570081294561 119.82511862049
"4303" 860.4 79.8962621526217 122.469165334837
"4304" 860.6 77.1690920085921 122.664792597771
"4305" 860.8 74.0946596688139 121.274747461631
"4306" 861 70.3481316837834 119.720206759526
"4307" 861.2 65.625307732686 118.721488834381
"4308" 861.4 59.6708154134707 119.642655806972
"4309" 861.6 53.0936247210099 123.943868871206
"4310" 861.8 52.2693803414481 123.991729866267
"4311" 862 50.8758523612998 121.672737030812
"4312" 862.2 48.7231380643418 117.317784720661
"4313" 862.4 44.3286167735927 112.207188600069
"4314" 862.6 37.8467231215222 109.545209500197
"4315" 862.8 31.2205389024219 109.398303370216
"4316" 863 26.4711009750317 111.271929248094
"4317" 863.2 24.6004848303288 111.773339810864
"4318" 863.4 24.8152868479061 113.543118029909
"4319" 863.6 26.1145441656509 113.659310263184
"4320" 863.8 25.5586435444735 112.298809702555
"4321" 864 24.0247025136217 109.183628214238
"4322" 864.2 21.2612425849341 103.62206704024
"4323" 864.4 19.4140199185388 98.7443129087784
"4324" 864.6 17.6643475723492 92.0165849216577
"4325" 864.8 14.2079255536311 87.5228667731595
"4326" 865 9.00515253608174 83.6706642426902
"4327" 865.2 6.29666252615315 78.1945242934012
"4328" 865.4 6.9072484012561 71.5276236680309
"4329" 865.6 8.56247374473175 65.0880716871351
"4330" 865.8 10.2230825844172 58.341825577265
"4331" 866 11.2743861817047 51.0712741925135
"4332" 866.2 13.5319285492525 43.9570313349148
"4333" 866.4 15.3175633908726 36.6981016455879
"4334" 866.6 16.4628435449396 29.434729862207
"4335" 866.8 21.0493410196311 25.4054884975595
"4336" 867 27.0171345597031 22.9958124516107
"4337" 867.2 34.0568770629612 19.1844816487439
"4338" 867.4 39.7221383212636 13.8563692404123
"4339" 867.6 41.4170189881101 10.7665256118108
"4340" 867.8 44.8675742422331 11.0141230068134
"4341" 868 50.5262268175214 11.8296887810634
"4342" 868.2 56.6419457513616 13.3540037049595
"4343" 868.4 63.5723661641742 14.9475884709231
"4344" 868.6 68.8340428300831 16.5543508607568
"4345" 868.8 73.9542511544757 15.3411246590398
"4346" 869 79.9675764602197 10.6080811176776
"4347" 869.2 84.5786516883982 6.77644357280156
"4348" 869.4 87.9312003919865 9.55821248868554
"4349" 869.6 90.8496239283488 12.6906220715814
"4350" 869.8 94.8122762374996 18.0526315887551
"4351" 870 99.4994720896161 24.9942602426915
"4352" 870.2 104.958884550641 29.8142575823375
"4353" 870.4 110.619786638642 31.7273124259077
"4354" 870.6 115.36957295176 31.7513778839377
"4355" 870.8 114.849581309256 32.7688692693595
"4356" 871 115.128305643056 37.7274984742242
"4357" 871.2 114.791842587351 42.1074856001726
"4358" 871.4 113.741953237605 47.9404660572709
"4359" 871.6 114.496884681588 53.3670619312256
"4360" 871.8 118.01443122808 56.8249205282643
"4361" 872 123.148862707308 59.9526703076327
"4362" 872.2 124.415570658606 64.009702840261
"4363" 872.4 122.057673190345 68.1571690262611
"4364" 872.6 118.193259771824 73.4611025933795
"4365" 872.8 115.531955048242 78.6227572629943
"4366" 873 113.516036586104 85.5073683360965
"4367" 873.2 113.827267231787 92.9988544964518
"4368" 873.4 114.880028468887 99.8268796093062
"4369" 873.6 112.568905143903 103.68877104825
"4370" 873.8 107.845998958136 105.521619177363
"4371" 874 102.073951197434 107.743525293719
"4372" 874.2 96.893169217897 111.838352931437
"4373" 874.4 93.0338983184332 118.027078176853
"4374" 874.6 89.1044365430106 120.949928619096
"4375" 874.8 84.7631898687311 121.916097289884
"4376" 875 79.4410846779098 122.945581691191
"4377" 875.2 74.2337289893123 125.023382278922
"4378" 875.4 70.0950201527942 124.462918292126
"4379" 875.6 67.0375428167878 120.966311899801
"4380" 875.8 64.3684815711662 115.42693175179
"4381" 876 59.5234140800158 110.882429961653
"4382" 876.2 53.4022013850034 108.876134615038
"4383" 876.4 47.0630756334167 109.666055169337
"4384" 876.6 40.6046224792131 110.247768771038
"4385" 876.8 36.1090299896902 106.810027489167
"4386" 877 31.0623880954495 101.596367920418
"4387" 877.2 26.9378012578625 95.5920521255804
"4388" 877.4 25.1763615530561 88.9791828391173
"4389" 877.6 25.9928267732783 82.1432957190983
"4390" 877.8 26.2344182992993 75.4069962981351
"4391" 878 23.3376905398766 71.3428321813056
"4392" 878.2 19.7090765439022 70.862654302921
"4393" 878.4 16.596312560065 72.3852591570844
"4394" 878.6 12.572723599447 73.1539669248231
"4395" 878.8 9.79984687021396 70.1282039282489
"4396" 879 10.7784467751619 66.961209041046
"4397" 879.2 13.910440928133 63.5583158110652
"4398" 879.4 17.6505677313364 59.0986168284781
"4399" 879.6 21.5456103627666 54.5593001291963
"4400" 879.8 24.5253009248616 50.124904127765
"4401" 880 24.7528453575418 44.993246096888
"4402" 880.2 22.8135393597061 39.6640766097345
"4403" 880.4 21.1189408896971 34.0914816704338
"4404" 880.6 22.2357531510034 29.1207036547752
"4405" 880.8 26.1836737877282 25.6015919221644
"4406" 881 29.8259902123561 21.0900123099345
"4407" 881.2 33.1222790411074 16.4130961070492
"4408" 881.4 32.6041520254012 14.2068679536453
"4409" 881.6 30.4556085735293 14.3515452485934
"4410" 881.8 29.9250410086652 14.2144931534413
"4411" 882 31.060127904262 11.9751495811948
"4412" 882.2 33.0642114715657 10.8097959156614
"4413" 882.4 36.0824100269735 10.2889476632393
"4414" 882.6 40.3495008248719 7.62126780995945
"4415" 882.8 45.0267328963751 5.78174048733015
"4416" 883 49.3817399353338 6.02530244659834
"4417" 883.2 55.2727074340739 6.16533488424517
"4418" 883.4 62.0598259519311 5.96741900215588
"4419" 883.6 68.964159840948 6.51431610410811
"4420" 883.8 75.5034407242403 4.68114536556472
"4421" 884 80.2509078078015 4.24648146692309
"4422" 884.2 84.3590567053804 7.27179472086486
"4423" 884.4 88.9127947849344 11.2830182449203
"4424" 884.6 95.2035328676415 14.5953196887278
"4425" 884.8 102.536135147665 16.1849228507899
"4426" 885 106.778935909934 19.0758644912156
"4427" 885.2 107.818633296272 24.5417562893795
"4428" 885.4 108.824562395251 31.3460943282643
"4429" 885.6 111.848594823782 37.3030729609353
"4430" 885.8 116.758560292668 40.3431347059471
"4431" 886 122.711779400342 42.8184462891023
"4432" 886.2 124.408808425237 48.0388113006484
"4433" 886.4 123.2172372805 54.1252624850804
"4434" 886.6 123.060515896544 61.4390738096058
"4435" 886.8 124.295084108654 67.253256806987
"4436" 887 126.872141653486 72.3464437577954
"4437" 887.2 124.790145915366 75.3615803724118
"4438" 887.4 120.904254765991 80.5732036628529
"4439" 887.6 118.916731732178 86.9023641399717
"4440" 887.8 117.131259730104 93.2361902291499
"4441" 888 116.442120774103 99.6665367676406
"4442" 888.2 111.796487268709 102.674754860371
"4443" 888.4 105.583427613879 105.140447718435
"4444" 888.6 99.8546617061932 109.020831853814
"4445" 888.8 96.4803204531037 113.68901464184
"4446" 889 94.7492925453732 118.952863195216
"4447" 889.2 90.8094031756528 119.145583152242
"4448" 889.4 84.3293714630148 118.223062509261
"4449" 889.6 77.1392888176181 118.576818112699
"4450" 889.8 70.9009733376015 120.882546599393
"4451" 890 63.7985260192998 122.311848763644
"4452" 890.2 58.0214904338061 125.078656591959
"4453" 890.4 54.6080919053638 125.945916637613
"4454" 890.6 52.4616815913488 122.373861688655
"4455" 890.8 51.0388295283804 116.379703295432
"4456" 891 49.2632990829354 110.249320808399
"4457" 891.2 44.921910255739 105.483264222411
"4458" 891.4 39.7922103820984 103.763891097612
"4459" 891.6 34.55474999772 104.014767981041
"4460" 891.8 28.9153465186658 105.598229657703
"4461" 892 25.9752036756057 109.83949834894
"4462" 892.2 23.6623816490061 111.848776087609
"4463" 892.4 22.3639890489734 110.314097946683
"4464" 892.6 19.3199832212811 107.768979042334
"4465" 892.8 16.9721991532746 103.029301809258
"4466" 893 14.7005783293018 97.1728642352815
"4467" 893.2 12.7795194017021 90.697460874778
"4468" 893.4 7.97667204238643 85.4681814317452
"4469" 893.6 4.78456680128336 82.024072827814
"4470" 893.8 5.87121091931118 77.2746589042656
"4471" 894 9.60804248064432 73.3453987473418
"4472" 894.2 11.1232922076677 68.6696485377604
"4473" 894.4 10.5070482039881 64.1465384691488
"4474" 894.6 8.39407983123464 58.9713396313434
"4475" 894.8 6.90362860471323 52.815245740288
"4476" 895 9.54519958994797 46.8500524464054
"4477" 895.2 13.9870258679233 40.7465603241851
"4478" 895.4 16.7451186319941 33.3396626191409
"4479" 895.6 17.4086538113485 25.5273542040066
"4480" 895.8 20.138167063891 21.219663667042
"4481" 896 25.7731516936087 20.4444928382489
"4482" 896.2 33.0579922361087 19.8712192487489
"4483" 896.4 40.0416593557228 17.6674383199723
"4484" 896.6 44.7481078516652 13.8079900627049
"4485" 896.8 47.3546538713339 8.8138184251539
"4486" 897 50.5283914641003 5.68386237523822
"4487" 897.2 53.6308973500831 8.15666746862162
"4488" 897.4 58.235750449762 11.7803114984889
"4489" 897.6 63.0646366476449 12.0794670952819
"4490" 897.8 67.2875454806681 9.77818223482153
"4491" 898 70.2558912556735 5.02187365003337
"4492" 898.2 74.0664767545298 4.26543820124893
"4493" 898.4 76.3750450044735 7.43512395835266
"4494" 898.6 79.5628603147344 12.5325885037725
"4495" 898.8 84.1300337971092 17.967813272371
"4496" 899 89.1839462451485 20.7862201290561
"4497" 899.2 95.2209081805151 21.4414425950824
"4498" 899.4 100.991312949895 18.8708173440273
"4499" 899.6 105.37188029159 18.6440989752984
"4500" 899.8 107.821673925368 22.9365902387795
"4501" 900 110.021376020508 29.2570377247928
"4502" 900.2 112.896483886592 35.9797109470835
"4503" 900.4 116.153914663532 42.4908613808166
"4504" 900.6 120.705808816175 48.2448296309833
"4505" 900.8 124.783481561265 52.1751431365525
"4506" 901 122.945763048872 55.9877235854195
"4507" 901.2 119.05787898923 60.9304474131702
"4508" 901.4 115.495714992156 66.4072895599095
"4509" 901.6 113.834812217137 72.5871377598385
"4510" 901.8 113.319131330936 79.4109180876034
"4511" 902 113.583469892669 85.753937621903
"4512" 902.2 115.415609179686 92.6157230133177
"4513" 902.4 116.938756555178 99.2988496015434
"4514" 902.6 113.822551615943 101.543618261734
"4515" 902.8 108.045314772183 103.637576577892
"4516" 903 102.172450516747 106.928026118055
"4517" 903.2 97.5051282165326 111.905307233241
"4518" 903.4 94.9512176851506 118.384446094097
"4519" 903.6 91.8528746495407 121.915362323744
"4520" 903.8 87.4859465313201 122.141967084147
"4521" 904 81.9703709970065 121.950130474055
"4522" 904.2 75.3599176964721 122.606700874035
"4523" 904.4 68.2488503428366 123.641588650801
"4524" 904.6 61.0798874335683 123.75966126002
"4525" 904.8 54.4046130817093 124.067722520153
"4526" 905 50.1440541669512 123.713279171806
"4527" 905.2 48.2374820281751 119.846397640174
"4528" 905.4 46.6617263434699 113.995367194959
"4529" 905.6 45.5230116831721 107.39589623012
"4530" 905.8 43.2583099306695 101.869908163266
"4531" 906 39.7696633443103 98.5396521153323
"4532" 906.2 35.9262523362061 98.2494526033595
"4533" 906.4 31.0858327904798 98.9574616805611
"4534" 906.6 25.3957565386415 99.2875594123131
"4535" 906.8 20.2678246256458 97.4488294877672
"4536" 907 19.7803966611015 92.9440661114413
"4537" 907.2 21.656603023747 87.8610402845413
"4538" 907.4 25.2996303001912 82.1278974795405
"4539" 907.6 28.3761976297463 76.5668587689904
"4540" 907.8 30.6299141172834 71.6704043629049
"4541" 908 32.8758333359197 67.3691152489595
"4542" 908.2 36.1267352568939 63.1117411143243
"4543" 908.4 37.7857582738924 58.366982701114
"4544" 908.6 36.6786801822671 52.9320876968723
"4545" 908.8 34.3751695175918 47.4069099002987
"4546" 909 36.0256787042909 41.8775496358595
"4547" 909.2 41.0509792917561 38.7019613885685
"4548" 909.4 48.4570341022723 34.014232977
"4549" 909.6 54.5828060085155 30.6331238785676
"4550" 909.8 58.7211806519197 25.8258891298595
"4551" 910 59.1159761385005 20.091737744515
"4552" 910.2 55.1238188431642 16.0929775214595
"4553" 910.4 49.4714487314743 14.263134548914
"4554" 910.6 41.6121945044074 12.5362711073243
"4555" 910.8 36.4766625105283 13.0390571033206
"4556" 911 35.5810142409311 16.0356501625095
"4557" 911.2 33.167758536133 21.1691436643825
"4558" 911.4 31.7321421645833 27.9973799991776
"4559" 911.6 30.4519829760304 35.1824980743825
"4560" 911.8 27.4074446256154 42.2001374862222
"4561" 912 22.5999181313754 47.8794190143334
"4562" 912.2 17.5602502859577 53.6074164583939
"4563" 912.4 11.5812410757484 57.1269537681774
"4564" 912.6 5.82754353244497 56.7317053104595
"4565" 912.8 4.09828628399895 53.6888054957166
"4566" 913 5.7961902442076 49.9257703724898
"4567" 913.2 7.74421323314983 44.1993076733345
"4568" 913.4 11.7114853196747 39.5280995690612
"4569" 913.6 17.4613160605604 36.3442132502508
"4570" 913.8 21.3880182336721 30.9560052873255
"4571" 914 22.1478509063517 23.9016838642334
"4572" 914.2 23.2965131592453 18.2999947639189
"4573" 914.4 27.4480959351251 16.9803435373905
"4574" 914.6 33.5257586319322 17.1560984553798
"4575" 914.8 40.3728389867929 15.0067749308279
"4576" 915 45.4814635117047 9.71638480221621
"4577" 915.2 49.4520055716154 5.95758682800183
"4578" 915.4 53.6688591197003 7.42527683919023
"4579" 915.6 58.975080585565 10.7788223426023
"4580" 915.8 65.0076554741776 13.0867141497305
"4581" 916 71.3250836107463 13.313981654955
"4582" 916.2 77.7734861466288 10.8582368658231
"4583" 916.4 83.997049875445 7.3806344514039
"4584" 916.6 88.4029564377858 9.21713753208108
"4585" 916.8 89.2418687446777 14.2027240641892
"4586" 917 89.9897712309508 20.5987067863016
"4587" 917.2 92.9212917312415 26.8362067784514
"4588" 917.4 96.1990901063125 33.2585200446646
"4589" 917.6 99.1435468369673 37.944153104032
"4590" 917.8 102.876899900403 42.7707468736933
"4591" 918 108.277308362678 45.1013705274006
"4592" 918.2 114.650770945287 47.422134198921
"4593" 918.4 120.90246029636 49.0044869005235
"4594" 918.6 121.855697517956 51.779013479121
"4595" 918.8 120.990638540144 55.6666903752995
"4596" 919 121.517396119568 61.859055872195
"4597" 919.2 124.080239068983 67.82431622924
"4598" 919.4 124.051382567087 70.9469304203518
"4599" 919.6 121.265641011007 72.2497723661234
"4600" 919.8 117.441958933366 76.5718246169118
"4601" 920 116.422538932841 81.5724626301922
"4602" 920.2 117.122210238747 87.4579564302214
"4603" 920.4 117.39053369048 93.8176655741315
"4604" 920.6 117.185021493274 98.8221097696449
"4605" 920.8 113.473124481927 99.4847647252498
"4606" 921 107.517309465775 101.031171888608
"4607" 921.2 101.94705389595 104.635031209025
"4608" 921.4 96.4982216327282 109.214954639894
"4609" 921.6 92.4593297934132 114.832528627245
"4610" 921.8 89.911434813434 121.077778706184
"4611" 922 86.9104362101576 122.567598837952
"4612" 922.2 82.8553381513383 120.609588286718
"4613" 922.4 77.4942382885354 117.736648554534
"4614" 922.6 72.3040356086135 115.013476028771
"4615" 922.8 67.1528796877311 113.922115569634
"4616" 923 62.1478359641872 114.697079129648
"4617" 923.2 58.1963585462073 118.438638965678
"4618" 923.4 54.9681421708199 123.87944648479
"4619" 923.6 53.0448357805873 126.744732961444
"4620" 923.8 49.8497997383061 125.244268962259
"4621" 924 47.7678649279098 121.364030162435
"4622" 924.2 45.9699633996863 116.563054784905
"4623" 924.4 45.221229489975 110.843223223865
"4624" 924.6 43.5124716171408 105.33148667568
"4625" 924.8 40.7478745635939 101.773559660829
"4626" 925 36.6467788211966 99.5087593809553
"4627" 925.2 31.9170724229279 99.66026094128
"4628" 925.4 26.2904212493867 100.968001245137
"4629" 925.6 20.9743810662227 101.753397844579
"4630" 925.8 17.556248391739 98.5263018002399
"4631" 926 17.7587689069083 93.635015623529
"4632" 926.2 20.1614350926394 88.948265550015
"4633" 926.4 22.8118224935888 82.4331735898706
"4634" 926.6 25.1582625703418 76.357681149088
"4635" 926.8 26.7151041561834 69.3912075464685
"4636" 927 26.4158003787448 61.9716903214029
"4637" 927.2 25.9174588364101 54.3968978299196
"4638" 927.4 26.0536499793391 46.796164923884
"4639" 927.6 26.6544451413894 38.8045200980706
"4640" 927.8 26.5891468508124 30.7422320475435
"4641" 928 25.6767984251061 22.2907019946095
"4642" 928.2 24.9600274860844 16.2864723808085
"4643" 928.4 28.5785022262026 14.5291047409077
"4644" 928.6 32.8943547764615 15.2046616890811
"4645" 928.8 39.3312075475251 15.7186868002913
"4646" 929 46.1490783191977 14.9509398692205
"4647" 929.2 51.5421769125155 11.8717557753514
"4648" 929.4 55.8999452985163 7.55757074445946
"4649" 929.6 61.3134332080093 6.70391100682394
"4650" 929.8 65.7449910551446 10.1685867391143
"4651" 930 70.2121607909172 15.314457832015
"4652" 930.2 75.1074328656116 19.8971078221539
"4653" 930.4 80.6609942913264 24.2703034978108
"4654" 930.6 85.7647945332869 29.2635707571518
"4655" 930.8 92.0852330235815 32.2666341020612
"4656" 931 99.27263577741 33.1502624951763
"4657" 931.2 106.228130893306 33.2625215269845
"4658" 931.4 112.412133920105 34.7764143434839
"4659" 931.6 113.912054004656 37.5493340351345
"4660" 931.8 114.251672657717 38.8626236936611
"4661" 932 118.062641560912 37.8665778096629
"4662" 932.2 118.417211913225 34.5260863795401
"4663" 932.4 116.514658048507 30.4947796095906
"4664" 932.6 114.452935141925 24.6734622217364
"4665" 932.8 110.136002911032 21.8863772883642
"4666" 933 105.746852456617 17.5626707888497
"4667" 933.2 101.27353437527 12.6654687588404
"4668" 933.4 96.1925930355945 12.8101287610748
"4669" 933.6 90.7898187640118 14.477439559309
"4670" 933.8 85.4787478251912 17.6010485857297
"4671" 934 82.8283485535782 22.0263873573267
"4672" 934.2 81.2902366984929 26.9375575273624
"4673" 934.4 84.056005328313 31.3720919669916
"4674" 934.6 87.6929626956061 35.3868186614095
"4675" 934.8 92.5503570300056 39.0988588255771
"4676" 935 98.1057673433184 42.3800255033775
"4677" 935.2 103.575754168435 45.7326604194433
"4678" 935.4 108.672954304403 49.1673026185618
"4679" 935.6 113.37270431977 52.7066574095785
"4680" 935.8 117.487206390151 56.2585271096023
"4681" 936 117.556585823889 60.5171309173166
"4682" 936.2 117.433298667443 63.9356379441046
"4683" 936.4 119.220089719509 68.0677924361626
"4684" 936.6 122.924552806885 67.6223499239961
"4685" 936.8 123.757959942154 65.6430291953283
"4686" 937 124.102026682734 65.0080053803408
"4687" 937.2 124.345985107861 67.6285642718497
"4688" 937.4 122.815396076381 72.0126313239094
"4689" 937.6 120.699624997081 77.2389755481845
"4690" 937.8 119.73829169183 83.460843263903
"4691" 938 119.570474712994 89.3923756455845
"4692" 938.2 116.133009636986 94.1559532823664
"4693" 938.4 112.458633296768 100.895683492491
"4694" 938.6 111.415909653754 107.230146308018
"4695" 938.8 107.395985851928 107.973701410851
"4696" 939 102.101362624463 107.405257524513
"4697" 939.2 95.4845747541061 109.020626379409
"4698" 939.4 91.6891254463317 113.599642906144
"4699" 939.6 90.0765625211121 119.998688224203
"4700" 939.8 86.9089286867176 123.000172346952
"4701" 940 82.3384706883103 121.972614940375
"4702" 940.2 75.8213207001954 120.667895859632
"4703" 940.4 68.9534629661966 120.2129377786
"4704" 940.6 62.2207463425964 120.05172527758
"4705" 940.8 56.2946455520644 117.86614837365
"4706" 941 50.4420889476311 113.820200264834
"4707" 941.2 44.7006765506842 110.22250051365
"4708" 941.4 39.7637207141956 105.496993595576
"4709" 941.6 34.7631299696448 101.170682216951
"4710" 941.8 30.2630307658199 96.4826865960343
"4711" 942 27.5640350419022 92.1472737284595
"4712" 942.2 24.2927324054544 86.4069805545018
"4713" 942.4 21.2149467114668 80.5475831218702
"4714" 942.6 19.8610722350102 74.5867524598815
"4715" 942.8 19.5005205738561 69.5162854205413
"4716" 943 16.8392974093039 67.4857992539019
"4717" 943.2 10.9453644020165 67.2953275592218
"4718" 943.4 5.18537700030154 68.5990476773413
"4719" 943.6 2.5179160206288 67.1120107300322
"4720" 943.8 3.16474075559609 63.2453672284894
"4721" 944 6.41598584113366 60.3349824122784
"4722" 944.2 10.5655908856777 58.5806417522703
"4723" 944.4 16.0599826510996 55.2871666424247
"4724" 944.6 18.591851091695 50.1107492243206
"4725" 944.8 18.4792658013952 44.1639973435464
"4726" 945 16.0096948854095 37.898240202537
"4727" 945.2 14.3416839970369 31.7857295622383
"4728" 945.4 17.2227395740649 27.3634122790435
"4729" 945.6 22.9453308545683 24.7713142990936
"4730" 945.8 28.8796918622869 21.7701826414082
"4731" 946 33.1125334350304 16.0995105538184
"4732" 946.2 35.1311604416105 10.0587842273604
"4733" 946.4 39.1920492307924 8.66242529876855
"4734" 946.6 44.4234067654615 9.73360022532432
"4735" 946.8 50.1902099738716 12.1919960731682
"4736" 947 56.6105381351315 11.9418517811387
"4737" 947.2 63.5264144309159 9.77565734308562
"4738" 947.4 70.0000696792579 7.01059410860625
"4739" 947.6 75.1657518099132 4.15205263540588
"4740" 947.8 78.8757141939288 6.41797233624127
"4741" 948 82.6298386995698 10.6150298884595
"4742" 948.2 86.9990623731912 16.56123703
"4743" 948.4 91.9886028616323 21.785767799112
"4744" 948.6 96.7786075124823 27.2775556947463
"4745" 948.8 101.215588438677 33.3240611112336
"4746" 949 105.576251835661 38.745431605785
"4747" 949.2 111.560470695733 43.1929967756369
"4748" 949.4 118.270289042256 45.8840950558095
"4749" 949.6 122.388401482626 49.0572041843579
"4750" 949.8 122.444819405306 53.7347583786844
"4751" 950 122.831028342903 60.8689324518869
"4752" 950.2 124.588373135631 66.9372792379713
"4753" 950.4 124.138231782172 70.7332091036222
"4754" 950.6 120.537358642345 74.5216113559719
"4755" 950.8 117.427021239632 80.0896740175715
"4756" 951 116.73679843484 86.3880398542115
"4757" 951.2 118.488200794136 92.7658996285954
"4758" 951.4 118.505492921438 95.8796300244747
"4759" 951.6 114.600909704893 98.5821586710641
"4760" 951.8 109.531079219543 101.437245742921
"4761" 952 104.01176566808 104.634956025603
"4762" 952.2 98.5029304246045 107.106837772742
"4763" 952.4 93.6766673707761 110.994471045123
"4764" 952.6 90.9154272269577 116.56413409873
"4765" 952.8 88.6831467280405 121.752475452881
"4766" 953 85.5008643490397 121.347679296361
"4767" 953.2 81.1112676315561 118.347315089443
"4768" 953.4 75.8566032232756 114.776821437557
"4769" 953.6 71.5816891560048 110.279705040793
"4770" 953.8 65.9746359130311 106.746641141059
"4771" 954 60.1861819987368 106.860760589501
"4772" 954.2 55.5826525130561 108.568687931752
"4773" 954.4 51.7038233295921 113.217243842811
"4774" 954.6 50.2542222549487 118.441001229236
"4775" 954.8 49.6190377086989 120.914081785698
"4776" 955 45.5859810605323 121.196168790055
"4777" 955.2 41.4633167038292 118.685933455266
"4778" 955.4 39.8858416769526 114.127154227028
"4779" 955.6 39.109214715295 108.166240165442
"4780" 955.8 37.1796997044664 101.721432650536
"4781" 956 33.1814351429804 98.3788807582998
"4782" 956.2 28.2288010021832 97.3995826040103
"4783" 956.4 23.0450603789109 98.9145732518223
"4784" 956.6 18.7516714245933 98.9496991862363
"4785" 956.8 14.8787643479361 96.8445501266915
"4786" 957 14.5626656148311 92.9498567537595
"4787" 957.2 17.5866292690374 88.5980970507865
"4788" 957.4 19.0003797132056 82.733204627366
"4789" 957.6 18.6320577059499 76.208351391486
"4790" 957.8 16.5151756432379 70.405728080614
"4791" 958 14.3279958503197 64.1796294601049
"4792" 958.2 12.5985740656672 57.3085176258206
"4793" 958.4 10.3381845501753 51.0702633786796
"4794" 958.6 11.2908220146561 44.5806214699867
"4795" 958.8 15.4405010822099 38.9455247131518
"4796" 959 21.3542822622157 34.8498898681065
"4797" 959.2 26.5342493331074 29.8025459267672
"4798" 959.4 30.5488244490291 23.3647722423243
"4799" 959.6 33.5727528264051 16.2828668865349
"4800" 959.8 37.1773154583313 10.5764610231108
"4801" 960 41.3862629465382 10.352279493272
"4802" 960.2 45.7043342122031 13.4888916083712
"4803" 960.4 51.1173261362259 17.5628173536576
"4804" 960.6 56.719162162909 20.7353695305477
"4805" 960.8 63.0498540177531 23.0880734418231
"4806" 961 70.0823191122929 24.2160296112752
"4807" 961.2 77.55142396894 23.0632564033166
"4808" 961.4 85.0887572275298 21.001004042091
"4809" 961.6 92.6646836357484 17.3767183799979
"4810" 961.8 97.952683098625 15.8074389519767
"4811" 962 99.6161531411049 18.7340753592643
"4812" 962.2 101.57962011235 22.7453063452746
"4813" 962.4 106.136359769415 27.2579298229466
"4814" 962.6 112.199464381468 30.5527466594174
"4815" 962.8 115.959325035819 30.7055161916713
"4816" 963 115.137427530344 28.1403857018675
"4817" 963.2 113.027057893788 24.7029564727034
"4818" 963.4 110.668320387009 21.1578894953579
"4819" 963.6 106.236859733395 16.9767116113098
"4820" 963.8 101.307542947629 12.6892940053062
"4821" 964 95.4327552896627 9.43089099867258
"4822" 964.2 89.0604732712512 6.58813247928873
"4823" 964.4 83.6514598555061 3.70071342843446
"4824" 964.6 78.8307958095561 2.14229280493526
"4825" 964.8 73.1396183239508 1.91535173201209
"4826" 965 68.3349074311623 1.17208085079574
"4827" 965.2 62.8398805050048 1.98816065843382
"4828" 965.4 57.0995429291912 3.32601974448648
"4829" 965.6 51.1543219760467 4.96801714702955
"4830" 965.8 45.9978489364022 5.75322886981523
"4831" 966 42.5927765453256 5.90920146682468
"4832" 966.2 39.9751914974648 8.56453826688555
"4833" 966.4 37.0290562602288 14.1067872063231
"4834" 966.6 34.6716594317929 19.7807023661963
"4835" 966.8 30.892199788271 24.2662059425586
"4836" 967 26.0030325885311 26.0838622451345
"4837" 967.2 21.569682621524 24.5629341027163
"4838" 967.4 21.125708671695 22.4768389749039
"4839" 967.6 20.3903118115471 23.585344850897
"4840" 967.8 17.9514433181912 26.7011212406757
"4841" 968 18.3327037352154 31.6147686330347
"4842" 968.2 19.7730814702993 37.0407043594054
"4843" 968.4 20.4090895061132 42.903982348488
"4844" 968.6 19.2884767026876 46.7077986870384
"4845" 968.8 18.2615975781613 51.193413089091
"4846" 969 17.6909239521394 56.2822871260984
"4847" 969.2 18.1011401376288 61.0492082228958
"4848" 969.4 21.1596464501517 65.423308369816
"4849" 969.6 23.5259299941912 70.9550878823784
"4850" 969.8 26.1086912010817 76.206674772562
"4851" 970 30.7351425002544 79.8311039397157
"4852" 970.2 36.277397058948 81.3187725934595
"4853" 970.4 41.2484183713304 81.4270012357249
"4854" 970.6 45.145462790347 79.6997090012958
"4855" 970.8 47.5222173289468 76.4820777711233
"4856" 971 50.531607468714 72.9007025160647
"4857" 971.2 53.5555664490561 68.7408770524059
"4858" 971.4 57.6994326506844 65.5207729677692
"4859" 971.6 62.2707029150034 64.6603137266437
"4860" 971.8 67.3763020192596 62.1386278969727
"4861" 972 71.4643564636323 58.5562483730866
"4862" 972.2 73.9620893754189 54.1872048355303
"4863" 972.4 74.0665927205517 49.0260220475377
"4864" 972.6 71.4158688287971 44.3460384135041
"4865" 972.8 70.5077775085839 39.6431981271539
"4866" 973 71.6635986546989 34.7675921889416
"4867" 973.2 73.9419082088525 28.9902240580966
"4868" 973.4 74.73240069549 22.4302346229972
"4869" 973.6 71.7095042563106 17.3692350883867
"4870" 973.8 67.4300892153691 13.2903066394595
"4871" 974 66.4022243796561 8.54777058086854
"4872" 974.2 68.8797989284543 8.63647502204353
"4873" 974.4 68.7963773795696 10.1329980414324
"4874" 974.6 69.3910841440647 11.0532217700888
"4875" 974.8 72.0773615095283 13.6194081445428
"4876" 975 74.9027354005607 17.7432574569824
"4877" 975.2 77.8874474807858 23.3062398037568
"4878" 975.4 82.1529646366672 29.0234818179595
"4879" 975.6 87.1442107425815 33.1216862355527
"4880" 975.8 93.3720802147802 34.4816613961491
"4881" 976 100.001175890456 34.8549481644845
"4882" 976.2 105.987571480494 33.7133756736578
"4883" 976.4 109.246432965548 30.1439236422463
"4884" 976.6 109.107590950755 31.1378861780524
"4885" 976.8 109.399977613985 33.5156415325071
"4886" 977 108.163445833415 36.98234848928
"4887" 977.2 106.283688836146 41.5342120106726
"4888" 977.4 105.827748910312 45.3021651984338
"4889" 977.6 105.901896729881 51.2505728241845
"4890" 977.8 106.046918537687 57.1316393446644
"4891" 978 107.369139321861 62.4209407704838
"4892" 978.2 109.366796145675 67.3205841514356
"4893" 978.4 112.543770911456 70.7858258423795
"4894" 978.6 116.441585486349 73.8522336472887
"4895" 978.8 120.786573093879 76.6740236720804
"4896" 979 121.441834113223 80.2723208031023
"4897" 979.2 121.215596829294 85.5500776588166
"4898" 979.4 120.987078779251 91.0473341583619
"4899" 979.6 118.415391980236 93.381404372522
"4900" 979.8 113.419472091104 95.9670593523635
"4901" 980 108.438921631856 100.284573846084
"4902" 980.2 104.580363309032 104.867322920547
"4903" 980.4 103.220196733822 110.931743818814
"4904" 980.6 103.092482138056 113.825508353626
"4905" 980.8 101.149511837982 113.766684287673
"4906" 981 96.7138177809459 111.831826190519
"4907" 981.2 90.4070892110645 109.078817427383
"4908" 981.4 84.4798406842596 106.711917784999
"4909" 981.6 79.3809096262666 107.03227219267
"4910" 981.8 73.7090044207146 108.425757931118
"4911" 982 68.0935743143061 111.881035569169
"4912" 982.2 65.5525647169432 117.18535733008
"4913" 982.4 65.2421860522746 123.26569893777
"4914" 982.6 65.5882998838366 124.632777133459
"4915" 982.8 63.0058416794241 123.939753060819
"4916" 983 58.0097111372049 122.487080943559
"4917" 983.2 52.1828857517916 119.900243093418
"4918" 983.4 45.3822787844931 118.159228308611
"4919" 983.6 38.5455254378545 118.612377071685
"4920" 983.8 33.4413261397884 117.73744440516
"4921" 984 31.7477211453982 113.412036174065
"4922" 984.2 28.9486420252811 107.405905768984
"4923" 984.4 23.8159708031381 103.360045684837
"4924" 984.6 17.644366049884 101.580704707591
"4925" 984.8 13.7539983042666 101.457102722854
"4926" 985 12.4233275127001 98.3971434264171
"4927" 985.2 9.88517525883575 93.2700694593069
"4928" 985.4 11.2368963276971 87.9530669539979
"4929" 985.6 13.2032572950858 82.1550330771525
"4930" 985.8 13.3183953589599 75.8506245089979
"4931" 986 11.5568770605561 71.0519637633231
"4932" 986.2 8.37502608567076 66.8203854828631
"4933" 986.4 6.97602453557038 62.1259368002309
"4934" 986.6 8.37371847568108 56.3881961357988
"4935" 986.8 9.47348305033384 49.7993413485428
"4936" 987 12.2341966829023 44.3679415711005
"4937" 987.2 16.1411588664771 38.581394120091
"4938" 987.4 20.1658263649941 34.1040274051409
"4939" 987.6 24.1347891230472 28.6148059552382
"4940" 987.8 26.7459455540005 22.1654310991261
"4941" 988 27.980275006714 16.3310033978016
"4942" 988.2 30.4867257863951 14.1259257699171
"4943" 988.4 34.0867169805828 15.225105004022
"4944" 988.6 40.2097863838297 17.2563503404029
"4945" 988.8 46.9909072721337 19.843064950508
"4946" 989 53.483170518199 20.8939163440023
"4947" 989.2 59.6821551206983 19.5910567332301
"4948" 989.4 66.0284222706065 16.7930608652118
"4949" 989.6 70.4337487540649 11.9171557407161
"4950" 989.8 72.7665054138507 6.8682774999416
"4951" 990 74.2891781979459 4.78836781212895
"4952" 990.2 77.5496686796681 5.79491919053704
"4953" 990.4 82.1869947830653 8.61996767178974
"4954" 990.6 87.8687918668669 12.1713041374324
"4955" 990.8 93.8878780117007 14.8316703401537
"4956" 991 100.347469759723 17.5596432860492
"4957" 991.2 105.652107761243 20.6230264509171
"4958" 991.4 109.379616258431 21.4849341160345
"4959" 991.6 109.02880367648 23.2484510714675
"4960" 991.8 109.016146748861 27.6703075728253
"4961" 992 108.79258802459 33.3969871118662
"4962" 992.2 110.292683320216 38.9607593054174
"4963" 992.4 113.180028535284 44.3132852964437
"4964" 992.6 116.760230584461 49.6977293631023
"4965" 992.8 121.3871415589 54.2496081843365
"4966" 993 125.734019929904 56.6297900056595
"4967" 993.2 126.381673927352 59.5099165193075
"4968" 993.4 124.77521681098 64.5416133075273
"4969" 993.6 122.956699505137 71.1847749468143
"4970" 993.8 122.748418804373 77.7952373604351
"4971" 994 124.674126795402 84.0881250104287
"4972" 994.2 122.272547990568 87.9898750143619
"4973" 994.4 117.773405750959 91.6159469869717
"4974" 994.6 113.765048383073 97.168287040352
"4975" 994.8 110.984825420023 103.0812404965
"4976" 995 108.682051299651 109.927854583745
"4977" 995.2 105.319461411145 112.711517452548
"4978" 995.4 99.3843978746415 114.037314042972
"4979" 995.6 92.8769819185281 116.372541679419
"4980" 995.8 87.7170343426161 119.735746737819
"4981" 996 83.8764133743817 124.727582068157
"4982" 996.2 80.3462375545176 125.250148691383
"4983" 996.4 74.6340941926811 122.928880631334
"4984" 996.6 68.4814414479659 120.805732132517
"4985" 996.8 62.7120063404197 118.864244540493
"4986" 997 57.541601230367 116.611229036123
"4987" 997.2 52.7704859857446 112.516759904009
"4988" 997.4 47.5325461127254 108.358176898209
"4989" 997.6 44.3735000435311 103.233747978734
"4990" 997.8 42.294873012847 97.3982281825867
"4991" 998 40.9006003527691 92.5183783709377
"4992" 998.2 38.7614886546408 91.2263653069086
"4993" 998.4 37.8347276531423 91.3609444371146
"4994" 998.6 37.9409308744528 92.0167210652859
"4995" 998.8 37.1456712965811 92.5390106812845
"4996" 999 33.9127093040992 92.7578869770457
"4997" 999.2 30.2845332626527 91.3165355296695
"4998" 999.4 26.6360838545778 88.9092472509551
"4999" 999.6 22.8103720377311 85.8890370430844
"5000" 999.8 21.9106263595471 81.7077796720487
"5001" 1000 22.721259005948 77.0527907472703
"5002" 1000.2 24.1276260546672 72.5179613768761
"5003" 1000.4 26.8498593093015 68.7553950199322
"5004" 1000.6 29.5325604551007 63.9874835394684
"5005" 1000.8 31.3709765315297 59.2293007734858
"5006" 1001 30.2148398948253 54.9710530897159
"5007" 1001.2 26.9067195583455 50.2178422438015
"5008" 1001.4 22.3626779620474 45.2474013445725
"5009" 1001.6 19.2418003788456 39.76817102467
"5010" 1001.8 19.2182769934172 35.0888579439039
"5011" 1002 23.4036829638222 30.5501566459111
"5012" 1002.2 28.1158492750645 29.0561332548964
"5013" 1002.4 34.4158922286989 28.7175084140398
"5014" 1002.6 39.8123491915514 28.3490072832725
"5015" 1002.8 46.5114423766561 28.5266447070595
"5016" 1003 54.2171848171672 29.9753990745983
"5017" 1003.2 60.1240163484833 30.6691823647867
"5018" 1003.4 65.2979959184771 30.3544152391963
"5019" 1003.6 70.822932112763 26.8940230247784
"5020" 1003.8 73.7619884695647 21.978366728606
"5021" 1004 77.6237893271912 14.8878979038919
"5022" 1004.2 80.799996334013 11.5671911951577
"5023" 1004.4 84.7960122937994 12.4887382576807
"5024" 1004.6 88.3181433254407 16.2628363627928
"5025" 1004.8 92.3921261936626 21.1720353344431
"5026" 1005 96.6332394062296 26.7772390205338
"5027" 1005.2 101.73903138191 31.6537045470204
"5028" 1005.4 106.86995701832 36.4444447369715
"5029" 1005.6 111.68935413548 41.4005860093955
"5030" 1005.8 117.739009723433 44.6981810019021
"5031" 1006 120.528589610431 45.6802644462095
"5032" 1006.2 120.909179105814 43.9912648384353
"5033" 1006.4 120.063246665864 40.4038543284515
"5034" 1006.6 119.500706341143 33.8769975883807
"5035" 1006.8 117.927614969532 30.2943899343642
"5036" 1007 112.452429432564 26.3307397425482
"5037" 1007.2 106.477590219106 22.2447453514842
"5038" 1007.4 100.292674217015 18.4355555501785
"5039" 1007.6 94.8961858007668 14.3484149176
"5040" 1007.8 91.3892274404311 12.2934475643845
"5041" 1008 86.2819896105691 8.41831195999859
"5042" 1008.2 85.0354128574245 5.09685252988051
"5043" 1008.4 82.1346903834781 6.32687331378974
"5044" 1008.6 78.0106261191876 9.31091628427524
"5045" 1008.8 72.4862721396341 12.8590365996521
"5046" 1009 67.5089037983804 15.259751043027
"5047" 1009.2 62.4857023526237 18.726937257
"5048" 1009.4 57.3005614594965 21.8000008395604
"5049" 1009.6 51.9141649016578 22.6825235010612
"5050" 1009.8 46.1933024805005 21.7372452699317
"5051" 1010 40.5672428446652 18.9500804412504
"5052" 1010.2 37.7429254971101 13.9238342098378
"5053" 1010.4 37.3766421606042 9.99765833053638
"5054" 1010.6 37.8042306272292 11.6035593472768
"5055" 1010.8 35.5993296245257 13.3900063941551
"5056" 1011 32.2840467986493 15.8101193661883
"5057" 1011.2 28.5362168008671 20.2568597087114
"5058" 1011.4 26.6893467609487 24.8915953129223
"5059" 1011.6 24.4577429279085 31.168297761189
"5060" 1011.8 23.6638952364985 37.3373580928223
"5061" 1012 25.423020255534 43.3778691892648
"5062" 1012.2 27.40285119183 47.9758512980769
"5063" 1012.4 31.1676011205034 51.6996371359595
"5064" 1012.6 35.6788763686202 54.8534585072543
"5065" 1012.8 39.7705294970225 58.7025674547536
"5066" 1013 44.484132077472 61.6718918772028
"5067" 1013.2 50.5971165178128 62.6193800134324
"5068" 1013.4 55.9310579303061 60.6229135439505
"5069" 1013.6 60.0337209168614 57.5828784866099
"5070" 1013.8 61.5439448815782 53.1083005579462
"5071" 1014 60.9802060304526 48.9354041383129
"5072" 1014.2 59.6404102885749 43.4178167895349
"5073" 1014.4 61.4266494952924 39.678263683414
"5074" 1014.6 65.2239806049561 36.4366621136958
"5075" 1014.8 69.5414162408442 31.7095546817561
"5076" 1015 74.3321064250647 28.7653988801577
"5077" 1015.2 79.8426267756236 25.0002374375946
"5078" 1015.4 85.4209728544883 22.1970996966628
"5079" 1015.6 90.9417761071832 21.98333666329
"5080" 1015.8 96.9940452505984 22.0448745062306
"5081" 1016 97.1766576227668 20.0685166839057
"5082" 1016.2 94.7613331638147 17.487723610856
"5083" 1016.4 91.0281527352811 16.0866078149095
"5084" 1016.6 85.1254314819771 14.3597468444331
"5085" 1016.8 79.4782749035605 13.4086817169373
"5086" 1017 73.1096121157666 12.95170644917
"5087" 1017.2 66.9585212938106 11.7928465359776
"5088" 1017.4 60.1389468770928 10.1697348067072
"5089" 1017.6 52.9785379728833 8.94385051543218
"5090" 1017.8 45.7482630706799 7.95728443989065
"5091" 1018 40.4083008691924 8.21075519795036
"5092" 1018.2 38.3358958109256 11.3926879750855
"5093" 1018.4 34.6653333366202 15.8773874536133
"5094" 1018.6 28.8968060973488 19.2529734050448
"5095" 1018.8 22.6391699499245 20.1528273278016
"5096" 1019 18.9545894407106 21.6462035045958
"5097" 1019.2 16.7980549006822 24.0378470183099
"5098" 1019.4 14.9499091646483 27.0303202441099
"5099" 1019.6 14.1040707330824 31.9837191251437
"5100" 1019.8 15.1448843645433 36.8059566155877
"5101" 1020 18.2698875816236 42.1812296994865
"5102" 1020.2 22.4393172803202 44.6617123139217
"5103" 1020.4 27.080178869921 44.4984256498378
"5104" 1020.6 31.0583663989924 43.1283283765867
"5105" 1020.8 34.92840820443 40.129480603529
"5106" 1021 38.8987840097436 36.436227815522
"5107" 1021.2 40.0627748355561 31.7705625337049
"5108" 1021.4 38.4735079684543 28.8955239961143
"5109" 1021.6 35.7086881488614 25.9327649140966
"5110" 1021.8 34.2359760700222 22.9031654735612
"5111" 1022 36.5961955429181 20.5781295128732
"5112" 1022.2 40.3085153336164 17.6392786977353
"5113" 1022.4 45.6525520314354 14.0612607770629
"5114" 1022.6 51.5262180122168 11.7138042683345
"5115" 1022.8 57.8664583581876 8.91532398274893
"5116" 1023 63.8394084273132 7.21178667460232
"5117" 1023.2 68.4887495326822 10.2757090722445
"5118" 1023.4 72.689615309921 14.9188856654865
"5119" 1023.6 77.7380697281811 19.429111327022
"5120" 1023.8 83.8492415166116 22.5794620248761
"5121" 1024 90.182802621492 22.6096772995364
"5122" 1024.2 97.1390185022648 20.6614418366247
"5123" 1024.4 102.22512319721 18.389338395639
"5124" 1024.6 104.46447331552 21.2602077617765
"5125" 1024.8 106.123841023398 25.1659253878009
"5126" 1025 109.969205455581 29.7805371046398
"5127" 1025.2 115.992678027201 32.6614061556288
"5128" 1025.4 116.875441313137 31.3576710569272
"5129" 1025.6 115.511449430354 28.5683560112417
"5130" 1025.8 113.445990364532 24.5427587350004
"5131" 1026 109.594719817757 19.4624018209004
"5132" 1026.2 104.927111080522 15.1574572617495
"5133" 1026.4 98.7001133165272 13.3092578325008
"5134" 1026.6 92.2220146838578 11.8933640995284
"5135" 1026.8 86.7413890065952 10.9673023550508
"5136" 1027 81.6444847485124 10.937844142741
"5137" 1027.2 76.4047983832993 11.6789430365405
"5138" 1027.4 72.4420194476197 15.1491028235958
"5139" 1027.6 68.2810909869853 20.1256218275391
"5140" 1027.8 66.6792432323926 25.8876262856518
"5141" 1028 68.3158680125515 31.7858307043677
"5142" 1028.2 72.0460587367929 37.6091757519331
"5143" 1028.4 75.596763867295 43.4353656554683
"5144" 1028.6 81.273152976945 48.2175308886261
"5145" 1028.8 86.7491007470561 49.4606852836344
"5146" 1029 91.4063728610396 52.0360208124429
"5147" 1029.2 94.7863733880073 56.6726690058497
"5148" 1029.4 98.4778207133601 62.1087567917074
"5149" 1029.6 99.7212155285683 68.4861442756546
"5150" 1029.8 98.0958385931049 73.9640919086546
"5151" 1030 95.9861633796015 80.0048232092611
"5152" 1030.2 94.9191671748766 86.4570025437928
"5153" 1030.4 94.1121927736443 93.4008747990561
"5154" 1030.6 94.6927442603561 99.7781821753595
"5155" 1030.8 98.8986485686388 103.801328956475
"5156" 1031 103.648135158552 102.501306958239
"5157" 1031.2 109.315515694651 100.570452342436
"5158" 1031.4 113.946171299631 97.1086231137035
"5159" 1031.6 118.949401558545 92.6354558182457
"5160" 1031.8 122.14769443908 90.6155109628642
"5161" 1032 119.937647136434 89.6575711052941
"5162" 1032.2 117.859718220819 85.42561390129
"5163" 1032.4 115.872493226426 80.4644825385183
"5164" 1032.6 114.751420944182 75.5764018482158
"5165" 1032.8 112.924488336081 70.6658398406779
"5166" 1033 110.356537130095 65.1894812888813
"5167" 1033.2 107.6340131635 60.7733868536369
"5168" 1033.4 103.041149678461 58.3647662828474
"5169" 1033.6 98.1876578224847 57.8077307383702
"5170" 1033.8 93.5981614729957 60.3646344944939
"5171" 1034 90.939711360133 63.9670386480236
"5172" 1034.2 88.4784585454061 68.1494043013345
"5173" 1034.4 86.0649592004561 73.0922965841345
"5174" 1034.6 81.5847554251069 77.3220516361544
"5175" 1034.8 76.6785619016658 82.3068539021912
"5176" 1035 71.1841289939798 84.9656994961544
"5177" 1035.2 65.0196477308766 86.4668020923313
"5178" 1035.4 58.6014380092285 88.4484510283905
"5179" 1035.6 52.7193934476561 91.3655833406435
"5180" 1035.8 49.3715602962958 96.0154227970049
"5181" 1036 50.5762403590238 100.54809477029
"5182" 1036.2 51.779736850972 103.941400965661
"5183" 1036.4 49.5489041506811 105.596909108784
"5184" 1036.6 45.5481470288696 105.033513962493
"5185" 1036.8 43.3599570115311 102.682768362159
"5186" 1037 40.6138888592061 100.271834432984
"5187" 1037.2 37.96914839393 98.9794530901569
"5188" 1037.4 34.6108271736708 97.5145346574759
"5189" 1037.6 33.8945494978018 94.5526476595442
"5190" 1037.8 34.9182591250118 90.2814570310701
"5191" 1038 35.1701261992652 84.6124899440413
"5192" 1038.2 34.8426858075696 79.111755351
"5193" 1038.4 33.4811378875056 73.359561289698
"5194" 1038.6 31.7074868323527 67.8776121616798
"5195" 1038.8 27.9395769312457 64.7004278495629
"5196" 1039 23.8119767022869 61.9809968108954
"5197" 1039.2 21.8173184956756 58.0496145063798
"5198" 1039.4 24.2717507160841 53.865932662637
"5199" 1039.6 28.0770776435517 50.5879848711029
"5200" 1039.8 34.1048754994245 48.1057816509068
"5201" 1040 38.6503204412993 44.0060645489459
"5202" 1040.2 41.487197984313 38.051518193276
"5203" 1040.4 41.9561295272783 31.7766105379039
"5204" 1040.6 39.2726113533719 25.6810621177752
"5205" 1040.8 34.1104718953953 21.9064721959327
"5206" 1041 28.2903391579508 18.7213195926174
"5207" 1041.2 28.2615043632993 15.3561574124324
"5208" 1041.4 31.271818084944 13.1453409041836
"5209" 1041.6 34.6728665780992 12.5753619904853
"5210" 1041.8 39.0687230157099 13.5916427570172
"5211" 1042 44.7281545014345 12.1850764759189
"5212" 1042.2 49.8624129674101 8.34899269102583
"5213" 1042.4 55.0012226933596 6.07320162878981
"5214" 1042.6 59.9541076771604 8.39504868390294
"5215" 1042.8 66.5759746137132 11.6778609242309
"5216" 1043 73.4282494693418 12.587364023763
"5217" 1043.2 79.3187346002993 10.0469209258919
"5218" 1043.4 85.1401011837561 6.52567828335946
"5219" 1043.6 89.7114106087652 8.48523164383218
"5220" 1043.8 93.1185852387811 13.1756519215595
"5221" 1044 99.1618355670811 17.8191679965095
"5222" 1044.2 105.374018606098 20.471481687762
"5223" 1044.4 108.429799744568 23.0527736862515
"5224" 1044.6 109.726204359794 27.2305660562627
"5225" 1044.8 110.984825420023 33.6054936772054
"5226" 1045 114.848743670387 38.5585640278892
"5227" 1045.2 120.585148931413 42.2573054739833
"5228" 1045.4 122.268354323842 46.088228984769
"5229" 1045.6 121.919462776891 52.5129591706495
"5230" 1045.8 123.203468430747 59.1218618635071
"5231" 1046 125.888361319986 64.9560333954827
"5232" 1046.2 124.965635071291 70.2675993639384
"5233" 1046.4 122.340529535398 76.940764530557
"5234" 1046.6 121.1848432733 83.6771176039229
"5235" 1046.8 120.713679988345 88.9415198538423
"5236" 1047 118.054911147956 94.8098110663595
"5237" 1047.2 113.327605215302 100.355841464451
"5238" 1047.4 108.949058427455 106.029252940866
"5239" 1047.6 105.737071289466 112.802175708152
"5240" 1047.8 102.389638309318 114.820395852864
"5241" 1048 97.1119551695233 114.81611954714
"5242" 1048.2 90.2113471289085 115.82796309582
"5243" 1048.4 84.4749635690061 117.520999770384
"5244" 1048.6 79.5925500526191 122.087035591291
"5245" 1048.8 77.3728141580241 126.468271772907
"5246" 1049 75.0300094395561 125.783501169214
"5247" 1049.2 71.244548821048 122.924257457226
"5248" 1049.4 67.487524554888 118.538199084863
"5249" 1049.6 63.5435345656299 113.804275998459
"5250" 1049.8 59.9644786384699 108.549268094709
"5251" 1050 57.499288374851 102.864713313357
"5252" 1050.2 55.4002584544957 97.5285775379422
"5253" 1050.4 54.1513653935426 92.0164365128378
"5254" 1050.6 53.3341293301083 85.9049613094595
"5255" 1050.8 51.1155973418864 79.4351593708166
"5256" 1051 48.7423888005015 73.2616728719413
"5257" 1051.2 44.3761882747872 68.6521561397452
"5258" 1051.4 40.0562217556078 63.9920725521922
"5259" 1051.6 37.8642165129095 57.6333482548646
"5260" 1051.8 38.1070974851743 50.7268092265049
"5261" 1052 40.3321349130822 44.8286623748508
"5262" 1052.2 44.5185181425293 39.4629758743702
"5263" 1052.4 49.1486201838406 34.6562792136405
"5264" 1052.6 54.1982448716197 29.2168892713867
"5265" 1052.8 57.4150922447743 23.7551554368776
"5266" 1053 59.640343887695 17.9012664364872
"5267" 1053.2 60.3896017473473 11.7318929981002
"5268" 1053.4 61.2765924749704 7.06983321434518
"5269" 1053.6 65.2101272714579 6.4538851422445
"5270" 1053.8 69.2148062934561 8.72959674965946
"5271" 1054 73.0790553349552 12.7293049616613
"5272" 1054.2 77.7926180510838 17.1899825384039
"5273" 1054.4 83.2580080812783 21.5780026061817
"5274" 1054.6 89.3381834281587 24.8995051413569
"5275" 1054.8 95.2192712761323 28.3476451568917
"5276" 1055 101.332393463684 30.8327943313768
"5277" 1055.2 108.238575096082 30.9711005664679
"5278" 1055.4 112.662667305595 31.1973483354082
"5279" 1055.6 113.617493060981 34.4695809182095
"5280" 1055.8 114.401595289112 39.1961579665715
"5281" 1056 116.377580507294 45.565922992566
"5282" 1056.2 119.47975712493 51.3400245693177
"5283" 1056.4 124.454137565544 55.3800846522887
"5284" 1056.6 125.836038278539 55.8080978607095
"5285" 1056.8 126.572895712723 53.4847882280492
"5286" 1057 126.174528077442 49.937686024924
"5287" 1057.2 125.560704071432 46.1243603868755
"5288" 1057.4 124.42835479215 42.494415904561
"5289" 1057.6 123.225762229767 37.9888437870845
"5290" 1057.8 122.192137496634 35.3096744376372
"5291" 1058 119.338634110289 31.1728874468083
"5292" 1058.2 116.792991146196 26.9422172359246
"5293" 1058.4 113.066304218702 25.0627280679319
"5294" 1058.6 109.488927492446 21.906499938557
"5295" 1058.8 107.74742372454 18.1199825251933
"5296" 1059 105.125460894103 15.568587726413
"5297" 1059.2 101.236743000572 12.7640226884431
"5298" 1059.4 96.3549132941872 10.4333366196562
"5299" 1059.6 92.0238506117634 7.35249726528873
"5300" 1059.8 87.2493751923382 5.32980671004921
"5301" 1060 81.5124617483894 3.83700881602356
"5302" 1060.2 76.8756455327849 2.47260161725607
"5303" 1060.4 73.4600449795155 3.06434531324324
"5304" 1060.6 70.7311889934871 4.45398613923532
"5305" 1060.8 66.0014141806379 7.00514346730491
"5306" 1061 62.3110716275155 10.6597899885405
"5307" 1061.2 58.0179711871672 13.8777351324039
"5308" 1061.4 54.9115226675426 17.5046422163243
"5309" 1061.6 52.8651483745056 21.382755841698
"5310" 1061.8 50.8148159106891 26.7683719485604
"5311" 1062 48.1044386289245 32.2183925243542
"5312" 1062.2 46.2269592756288 37.4025412523686
"5313" 1062.4 47.5711207400655 41.8205828263368
"5314" 1062.6 50.7802752694523 45.7758100444595
"5315" 1062.8 55.0829852706449 47.4652705294034
"5316" 1063 60.1137157610655 47.0809989714972
"5317" 1063.2 63.8077745531778 44.1839372944855
"5318" 1063.4 66.0981614700561 40.725542708388
"5319" 1063.6 67.4815107434615 36.4243922121351
"5320" 1063.8 68.6569051512882 31.4337332785755
"5321" 1064 68.7007951843704 25.9969612486309
"5322" 1064.2 67.1739197551364 20.9544285562273
"5323" 1064.4 65.7494654728084 15.4256192755787
"5324" 1064.6 68.0935743143061 11.8025251809952
"5325" 1064.8 72.2809924012544 11.5737805467612
"5326" 1065 75.513442793635 12.9215341549858
"5327" 1065.2 80.5144774910034 15.1643413560121
"5328" 1065.4 87.0095249983338 17.1227467470428
"5329" 1065.6 93.30443551854 18.3449769984917
"5330" 1065.8 99.0342558379281 19.4388569780435
"5331" 1066 100.127868769456 20.8638877274095
"5332" 1066.2 99.1616093297972 23.9299914731559
"5333" 1066.4 97.7780492663192 29.3654344853805
"5334" 1066.6 97.7979973711065 36.3143871051485
"5335" 1066.8 98.9985221637586 43.0120943926
"5336" 1067 101.14684149627 49.209385194269
"5337" 1067.2 104.15506757483 54.1252624850804
"5338" 1067.4 108.054445390792 58.0309148778479
"5339" 1067.6 113.524559199129 61.6596831584107
"5340" 1067.8 119.753669395022 63.3238117840696
"5341" 1068 123.751938583392 63.5392622770897
"5342" 1068.2 124.751896731896 65.8174547333794
"5343" 1068.4 123.063605966763 69.9838021083863
"5344" 1068.6 121.586527073392 75.6173631241152
"5345" 1068.8 122.744960868651 81.2065444304356
"5346" 1069 122.6974685768 84.6487959247153
"5347" 1069.2 119.475651375354 87.4621176710214
"5348" 1069.4 114.632683100408 91.1668484962835
"5349" 1069.6 110.834359388684 96.2396785813272
"5350" 1069.8 108.404533564699 101.889891556364
"5351" 1070 105.237282845536 106.452531226026
"5352" 1070.2 101.724594960103 111.335019443686
"5353" 1070.4 98.2015477394514 116.835071254576
"5354" 1070.6 94.7048376715334 119.780218870823
"5355" 1070.8 90.2814700005306 119.507862388909
"5356" 1071 83.681471529302 118.625412906877
"5357" 1071.2 77.4665298076415 119.394081892825
"5358" 1071.4 71.7415690722321 122.490517426563
"5359" 1071.6 66.3974359873789 125.54359501494
"5360" 1071.8 63.6106549433488 123.539051911216
"5361" 1072 60.0485764978061 119.116611261159
"5362" 1072.2 57.217849586929 113.305495587256
"5363" 1072.4 54.0384532419659 107.673694497632
"5364" 1072.6 51.2003783137997 103.001906992895
"5365" 1072.8 49.3199443502849 98.021438701095
"5366" 1073 48.0673619923751 92.7084668400198
"5367" 1073.2 45.8965028227872 86.4637826235939
"5368" 1073.4 42.8292488491299 81.8043321911234
"5369" 1073.6 38.4474406283061 77.6593761804845
"5370" 1073.8 32.9387791655257 74.6455356791638
"5371" 1074 29.5196533280048 70.5752008791261
"5372" 1074.2 29.1762367329132 65.1067319761112
"5373" 1074.4 31.6409469174151 60.16808033128
"5374" 1074.6 35.4277480673951 57.1473556531289
"5375" 1074.8 40.4928638195298 54.8442606853805
"5376" 1075 45.9209433927952 52.6517697933029
"5377" 1075.2 51.5533664862882 50.5838010421112
"5378" 1075.4 56.7207040640733 50.3883561668733
"5379" 1075.6 62.8327902234822 50.4683451654682
"5380" 1075.8 68.6120149112666 49.4300101178805
"5381" 1076 72.0717867737021 45.7622814641763
"5382" 1076.2 73.0887666814206 40.1788024759454
"5383" 1076.4 72.5267328993147 34.0830056241405
"5384" 1076.6 71.5936103866799 28.3461891673677
"5385" 1076.8 71.6057160590372 24.0779455060255
"5386" 1077 75.0855076476136 20.8054329867692
"5387" 1077.2 80.2585270998253 18.8368511122287
"5388" 1077.4 84.3942404456432 19.4402875323218
"5389" 1077.6 87.4997560551311 22.3639536199345
"5390" 1077.8 90.6336510039982 25.4885578937239
"5391" 1078 95.7601317659311 28.6317448651345
"5392" 1078.2 102.224795613812 31.329957912409
"5393" 1078.4 107.006461326179 34.1568387687463
"5394" 1078.6 112.815068421315 35.6611553331664
"5395" 1078.8 115.700047866236 36.0938560884595
"5396" 1079 116.000966193608 38.6488727797955
"5397" 1079.2 116.03745374276 42.9048559082435
"5398" 1079.4 116.416864924593 48.3267998383863
"5399" 1079.6 117.69009551134 54.228962343176
"5400" 1079.8 118.510107688804 59.8353072105697
"5401" 1080 119.220992406272 66.9640019123795
"5402" 1080.2 121.545299964406 73.9967949142344
"5403" 1080.4 123.968874884773 79.188180985239
"5404" 1080.6 125.620968343187 79.1948409340004
"5405" 1080.8 125.993728265866 76.7993141365547
"5406" 1081 126.129130063967 73.7490955192014
"5407" 1081.2 127.005763049306 69.4143882114985
"5408" 1081.4 128.021742482825 66.1520113204825
"5409" 1081.6 127.462762362842 63.6443535140071
"5410" 1081.8 126.248773097281 59.0534633479345
"5411" 1082 126.509879202595 53.204480308397
"5412" 1082.2 125.87495657014 48.0426475968335
"5413" 1082.4 123.080029568324 43.8167491165618
"5414" 1082.6 118.028598011548 39.3081080090749
"5415" 1082.8 113.779931430842 35.3719560127928
"5416" 1083 110.981431408471 31.3243441107765
"5417" 1083.2 107.650335711837 27.2477319187765
"5418" 1083.4 105.453295785763 22.8137947251912
"5419" 1083.6 104.548411780335 17.8545668575004
"5420" 1083.8 102.450641354362 16.2466927539057
"5421" 1084 97.1026631543778 16.8263246059986
"5422" 1084.2 91.1548456142811 18.7778088322845
"5423" 1084.4 85.4096114899924 22.3376061973867
"5424" 1084.6 81.7738371474074 27.2657871186216
"5425" 1084.8 80.8327617337544 33.0122359885801
"5426" 1085 80.9517703463864 39.0944428525487
"5427" 1085.2 83.5715063764615 44.0267230566757
"5428" 1085.4 88.9412069475687 48.1556180546527
"5429" 1085.6 94.3892321893604 48.0655810773029
"5430" 1085.8 100.526675919004 46.9855004014334
"5431" 1086 106.261988473039 47.0244921733129
"5432" 1086.2 109.375018532984 50.0137196442579
"5433" 1086.4 112.953411220223 55.9430749756975
"5434" 1086.6 115.646594693511 61.6126903626578
"5435" 1086.8 116.876068824221 67.8761840144752
"5436" 1087 117.670271567312 72.8434958462915
"5437" 1087.2 120.140592668494 79.0077634357876
"5438" 1087.4 122.62213955682 81.8905415278689
"5439" 1087.6 124.407250219073 80.6365296439719
"5440" 1087.8 124.854027539838 77.5986584938546
"5441" 1088 126.114953743837 71.4626469739829
"5442" 1088.2 126.180513567788 65.0233579627902
"5443" 1088.4 124.066283913153 58.199819933032
"5444" 1088.6 120.65170648075 52.0787374128869
"5445" 1088.8 116.615173271 47.7478711923395
"5446" 1089 110.547870786902 44.8481194494851
"5447" 1089.2 105.084314531378 46.0616160079203
"5448" 1089.4 101.477960064646 49.7250281054595
"5449" 1089.6 99.644774283302 55.245788520189
"5450" 1089.8 98.1836523099168 60.7592394355988
"5451" 1090 98.8131945638991 65.9493550369471
"5452" 1090.2 101.040472884745 70.915266633189
"5453" 1090.4 105.480642907206 73.5732094286595
"5454" 1090.6 110.431167154131 74.7356808740344
"5455" 1090.8 115.030118661831 76.5637866538844
"5456" 1091 116.171166035486 80.9271146039388
"5457" 1091.2 115.079263238282 85.4241512021369
"5458" 1091.4 111.68402714187 90.2748762681804
"5459" 1091.6 108.404533564699 95.632413169388
"5460" 1091.8 105.193226852637 100.63824069232
"5461" 1092 101.800630158745 105.988332797353
"5462" 1092.2 99.9586070831121 111.832214850579
"5463" 1092.4 98.5978542979076 115.664429364389
"5464" 1092.6 94.58048847687 116.915062918227
"5465" 1092.8 90.2379458267451 116.7236356223
"5466" 1093 84.5256407206061 115.183317466534
"5467" 1093.2 78.7674493700561 112.406207073639
"5468" 1093.4 72.5497526929792 109.34221489728
"5469" 1093.6 67.6153086960811 106.033234007459
"5470" 1093.8 62.030377710428 103.359010100517
"5471" 1094 56.3352941077934 102.921794299476
"5472" 1094.2 50.5149373530561 104.855936520977
"5473" 1094.4 45.1128360697938 105.045407385115
"5474" 1094.6 40.7699703322692 102.172774152484
"5475" 1094.8 38.8340723452544 97.4989254557267
"5476" 1095 38.8410935023418 91.5319145778255
"5477" 1095.2 39.1613956826708 85.3124032872851
"5478" 1095.4 39.2957070408833 78.5288411245594
"5479" 1095.6 39.8796460377288 72.3687558264776
"5480" 1095.8 40.3530167038106 65.475575210914
"5481" 1096 40.0031546572031 58.5227169168712
"5482" 1096.2 41.3020910750048 52.1585826591774
"5483" 1096.4 45.1534741019233 46.6551677628665
"5484" 1096.6 49.7167722153561 41.8601777089049
"5485" 1096.8 53.8813481379132 36.1325293067987
"5486" 1097 56.3769194083253 29.8674679358345
"5487" 1097.2 56.2636267376811 22.8117929881422
"5488" 1097.4 54.4253617914215 16.3514406141614
"5489" 1097.6 53.4922200095561 10.2682347540706
"5490" 1097.8 54.5515132478616 5.71743329668168
"5491" 1098 57.3630798745782 5.63651234424707
"5492" 1098.2 57.536026356547 5.87596821525946
"5493" 1098.4 55.8888269706394 5.13000480373723
"5494" 1098.6 52.8327383269043 5.51016506767374
"5495" 1098.8 48.2160151117842 5.97689405108081
"5496" 1099 43.2146882171642 6.62105172737838
"5497" 1099.2 38.7080908862488 8.30089796754203
"5498" 1099.4 36.0424602872888 12.0548032138129
"5499" 1099.6 32.6384656615519 16.6978320089805
"5500" 1099.8 26.8410229058184 20.9120260015004
"5501" 1100 20.7126999411454 21.4799293466023
"5502" 1100.2 19.934015667948 21.7878394856216
"5503" 1100.4 18.718543970695 23.340288085015
"5504" 1100.6 15.4359149146443 26.1121512359889
"5505" 1100.8 12.0682199690973 29.1095056899234
"5506" 1101 10.0167667502123 33.8365913298032
"5507" 1101.2 7.29844498478057 38.6157399062146
"5508" 1101.4 4.83020231515985 43.0572673621764
"5509" 1101.6 2.91275217140186 48.5868151219454
"5510" 1101.8 1.30988973648086 54.572769373601
"5511" 1102 1.14570341567373 60.950699178283
"5512" 1102.2 1.81869403872897 67.4387653112351
"5513" 1102.4 2.8796100648957 73.6318588021764
"5514" 1102.6 5.48084930851481 79.386823065542
"5515" 1102.8 9.18138557930608 83.509732001606
"5516" 1103 14.1093017004095 86.4024573555198
"5517" 1103.2 20.1246160836863 88.8275325500477
"5518" 1103.4 25.5949988923604 90.3715103198247
"5519" 1103.6 30.3203166756401 89.584735146486
"5520" 1103.8 34.709720403826 86.9331334109816
"5521" 1104 37.8411647493747 84.1699208881409
"5522" 1104.2 39.1673643528939 80.6232694998919
"5523" 1104.4 39.223733316141 76.3359795073651
"5524" 1104.6 38.9142763454909 71.6844529647029
"5525" 1104.8 36.9397393094101 67.8104851806984
"5526" 1105 35.0811458625689 63.2778037341518
"5527" 1105.2 31.7390526852561 59.6373992723116
"5528" 1105.4 28.5394816137834 57.0501906379595
"5529" 1105.6 26.8952757492182 54.6589683682432
"5530" 1105.8 27.6965226055966 50.6340024455676
"5531" 1106 31.0232379189061 47.5402187588095
"5532" 1106.2 35.4000244137882 44.8783638894684
"5533" 1106.4 40.4604201322493 41.2538536634174
"5534" 1106.6 46.1423209616237 39.0445796091892
"5535" 1106.8 50.7742433390467 35.8426396245249
"5536" 1107 52.1907386161924 31.5204067855595
"5537" 1107.2 52.5787288305981 25.7915998684314
"5538" 1107.4 52.3436175876787 19.426857893101
"5539" 1107.6 50.6099570123061 14.008667989265
"5540" 1107.8 51.9266580047704 10.9498944613737
"5541" 1108 55.0563897849023 9.93886103930562
"5542" 1108.2 56.3001727604696 10.8575687147864
"5543" 1108.4 55.3598958027264 11.2576002854814
"5544" 1108.6 54.8962833993528 11.1736041551518
"5545" 1108.8 56.2878298584334 11.9851177124217
"5546" 1109 59.7078673769439 12.8295446890202
"5547" 1109.2 63.0433238268785 14.6547335004501
"5548" 1109.4 65.8814811255981 17.1835665307679
"5549" 1109.6 66.7730674609906 20.0374331850389
"5550" 1109.8 66.8359611771737 22.6125595196947
"5551" 1110 67.5012555038411 25.6844459264688
"5552" 1110.2 69.5907759722182 29.1594836605135
"5553" 1110.4 73.1601582878864 32.1878610361916
"5554" 1110.6 77.1136548245382 35.4159373199237
"5555" 1110.8 82.5603174351186 36.3236205032987
"5556" 1111 87.6781818597228 34.3528029647928
"5557" 1111.2 91.6720240453418 30.8096759992494
"5558" 1111.4 93.5431440930822 25.7062494242247
"5559" 1111.6 94.1650028885216 20.1531163344508
"5560" 1111.8 93.0681677037364 15.4862890779267
"5561" 1112 89.4891026725476 13.6530560294256
"5562" 1112.2 84.3593708459185 12.2384284935879
"5563" 1112.4 77.5577005519941 12.9115063915303
"5564" 1112.6 70.8125313528451 14.9347428075053
"5565" 1112.8 65.1213238515981 18.4801292285155
"5566" 1113 59.8251204795698 22.9430417580741
"5567" 1113.2 54.8627527893925 28.2132789567866
"5568" 1113.4 51.6551732640561 34.8888712346888
"5569" 1113.6 48.8327374596672 41.4160997835706
"5570" 1113.8 48.1207971536355 48.7939794097398
"5571" 1114 50.0115899689209 55.7641985317838
"5572" 1114.2 55.2286228792149 60.0022817390295
"5573" 1114.4 61.6617263450733 62.8026945877698
"5574" 1114.6 68.6073531798083 63.5591288267072
"5575" 1114.8 74.862905900875 61.3299745043991
"5576" 1115 80.0533820919061 57.1266271165594
"5577" 1115.2 81.9766252425828 51.1263635464595
"5578" 1115.4 80.6369955932126 45.8422765475899
"5579" 1115.6 77.5362544690048 43.3422554907415
"5580" 1115.8 72.8867882364727 41.6921204007372
"5581" 1116 67.8169241559587 38.6428660901497
"5582" 1116.2 65.4268076159159 35.1568543959641
"5583" 1116.4 64.9310173369676 29.1931527623444
"5584" 1116.6 66.2432824041833 21.9345774920413
"5585" 1116.8 66.8899919638061 15.091518102765
"5586" 1117 67.5938412915839 8.47056201662612
"5587" 1117.2 70.282420036315 7.1549142946916
"5588" 1117.4 72.9633318508686 8.07283450645053
"5589" 1117.6 76.9729976442199 8.72059130246808
"5590" 1117.8 82.7449389660298 8.94214379980156
"5591" 1118 88.8929645951778 10.541916735016
"5592" 1118.2 95.5922637012561 11.1168519870942
"5593" 1118.4 98.2001878874407 12.891791665562
"5594" 1118.6 99.2508270974109 17.2569900248707
"5595" 1118.8 103.305367713425 22.400031220148
"5596" 1119 108.594884934625 25.5003751606491
"5597" 1119.2 113.434947162763 26.275186479679
"5598" 1119.4 114.838721919627 29.9637718324833
"5599" 1119.6 117.506077596128 35.2153461610835
"5600" 1119.8 121.466939919954 40.3650703388374
"5601" 1120 123.220302430798 43.9820184902175
"5602" 1120.2 122.702729908985 49.1001902248404
"5603" 1120.4 124.268583832846 54.5012806459353
"5604" 1120.6 126.59689057617 57.6263595486185
"5605" 1120.8 127.492378880011 61.749296879164
"5606" 1121 126.766372434917 67.2994928750408
"5607" 1121.2 126.187073665208 73.9044341692595
"5608" 1121.4 126.238064532508 78.4675706139356
"5609" 1121.6 122.831631718946 82.6248132120579
"5610" 1121.8 119.475077991604 86.6753924826499
"5611" 1122 117.53027801295 91.0550256872627
"5612" 1122.2 118.400690005519 95.7391667878741
"5613" 1122.4 117.461002010598 99.0304466995892
"5614" 1122.6 114.353065883461 102.896911829983
"5615" 1122.8 109.164470119398 105.930697267874
"5616" 1123 104.007940360508 109.06398147883
"5617" 1123.2 100.32333778277 113.103608277959
"5618" 1123.4 98.0569274781099 117.981823540406
"5619" 1123.6 95.5305009227436 120.050569484053
"5620" 1123.8 89.3089466099279 119.546811441998
"5621" 1124 83.4462724753865 117.22397758452
"5622" 1124.2 77.7000618644811 117.282135774759
"5623" 1124.4 74.0980566216321 120.649927021875
"5624" 1124.6 72.528597596861 125.620858442191
"5625" 1124.8 69.8003014762545 128.050051761963
"5626" 1125 64.3244611640561 128.087231941506
"5627" 1125.2 59.2891558103119 125.30826229318
"5628" 1125.4 53.7677770213811 121.218614422659
"5629" 1125.6 47.6643475755561 119.787623298705
"5630" 1125.8 42.0680697243681 121.191097290363
"5631" 1126 36.7530500645601 120.481766768955
"5632" 1126.2 33.0498604723732 116.196799922118
"5633" 1126.4 29.2146970711811 110.441070940059
"5634" 1126.6 23.8118904579853 108.088450828813
"5635" 1126.8 19.1012835014951 108.882512498362
"5636" 1127 18.071175666843 107.354164955943
"5637" 1127.2 15.2954091710475 103.643495825942
"5638" 1127.4 10.747571686944 98.8233851280198
"5639" 1127.6 8.51790048036914 94.3694704831203
"5640" 1127.8 5.52896323866135 88.9121332964858
"5641" 1128 6.4786041606394 84.5991714667094
"5642" 1128.2 7.56974145591044 78.9885731487604
"5643" 1128.4 6.90890606509345 72.5678673331791
"5644" 1128.6 5.64351768392987 66.0834239948381
"5645" 1128.8 2.47370148558386 60.1218046854039
"5646" 1129 2.31405566078336 54.6239115066413
"5647" 1129.2 5.63276676654647 49.4947387148056
"5648" 1129.4 10.0383059925423 44.3031806402393
"5649" 1129.6 12.2908821347625 38.0304806303585
"5650" 1129.8 11.7550031585667 31.7082453659488
"5651" 1130 14.4581439896561 27.1550345632928
"5652" 1130.2 19.491424674851 24.4062611982543
"5653" 1130.4 25.4167531696202 22.2568935521518
"5654" 1130.6 30.416641151694 18.0346397939422
"5655" 1130.8 32.0336136289311 11.7652518981614
"5656" 1131 35.0185883530847 9.71599130683089
"5657" 1131.2 39.6596073093925 10.3792912161417
"5658" 1131.4 45.0741820493338 11.1812260262372
"5659" 1131.6 50.0825543164689 10.1451909833035
"5660" 1131.8 53.0653715714299 6.58246987259964
"5661" 1132 56.6668296280384 3.89470763278689
"5662" 1132.2 61.4853889210106 5.49378582225946
"5663" 1132.4 67.0607905413364 8.02547629102955
"5664" 1132.6 73.0309419930272 9.32148948138254
"5665" 1132.8 77.9915956331711 7.64550651630016
"5666" 1133 83.7623161246311 4.92051223275946
"5667" 1133.2 87.4378493074379 7.35605639178673
"5668" 1133.4 91.0610653418909 12.6422582339377
"5669" 1133.6 94.2986969213125 18.7323225944851
"5670" 1133.8 97.8733535373 22.9318673344107
"5671" 1134 103.310134007107 23.7954226726902
"5672" 1134.2 107.975916746783 21.4803805654842
"5673" 1134.4 111.3027987113 22.9380816822643
"5674" 1134.6 114.518973225008 27.3218602110309
"5675" 1134.8 117.30103863882 33.1577724550973
"5676" 1135 121.147207183673 39.3085673629126
"5677" 1135.2 122.693680417628 45.8728722395071
"5678" 1135.4 126.289851570835 52.5033871303984
"5679" 1135.6 125.975629283151 56.5739792435071
"5680" 1135.8 124.232093948342 61.4058566407213
"5681" 1136 122.569194731641 67.82431622924
"5682" 1136.2 123.323171865202 73.0226182088253
"5683" 1136.4 124.875676672261 78.2221924171051
"5684" 1136.6 123.745498347499 81.8199954039513
"5685" 1136.8 119.625902847556 85.7896999528404
"5686" 1137 115.232520753201 91.5575621865723
"5687" 1137.2 111.617815554859 96.2810628139004
"5688" 1137.4 109.548751251896 100.614397251243
"5689" 1137.6 109.050063948175 106.870395439745
"5690" 1137.8 106.908350993651 110.983405954888
"5691" 1138 101.188921631081 111.756415342634
"5692" 1138.2 96.3996031508836 110.114239100528
"5693" 1138.4 90.3458330995516 109.343226650079
"5694" 1138.6 85.3457334719792 109.433677350306
"5695" 1138.8 79.6835363412869 109.097226183818
"5696" 1139 74.2128403700061 110.890135251834
"5697" 1139.2 68.731777222497 113.732052554113
"5698" 1139.4 63.6151887349004 116.808480218845
"5699" 1139.6 57.9586808285391 117.276305873849
"5700" 1139.8 52.7383973795061 114.651446969609
"5701" 1140 48.5533450654883 111.083655573714
"5702" 1140.2 47.8917160459043 106.007072712701
"5703" 1140.4 47.09092458843 100.135439629686
"5704" 1140.6 45.7401994757436 94.2379024139773
"5705" 1140.8 44.387002837214 87.8493980457752
"5706" 1141 41.786122843492 82.086403895639
"5707" 1141.2 37.2377365630645 78.4315291370981
"5708" 1141.4 32.644514358534 75.4879544914064
"5709" 1141.6 26.9155092556924 73.6264833379867
"5710" 1141.8 23.033599382143 70.2986263744334
"5711" 1142 21.8735332813865 65.2106155597986
"5712" 1142.2 22.4658313344506 59.8534458967072
"5713" 1142.4 24.5463212899209 55.9948852014324
"5714" 1142.6 28.7816477045992 52.1641864240026
"5715" 1142.8 31.4833634203652 47.9785703822958
"5716" 1143 32.754899224147 42.9615578778231
"5717" 1143.2 33.0831489561015 36.467931582214
"5718" 1143.4 32.915643944143 31.0401863004421
"5719" 1143.6 30.3969819118492 27.1279450067008
"5720" 1143.8 26.4855213027228 22.6390759451518
"5721" 1144 23.1178928493038 19.4262624903769
"5722" 1144.2 22.2281840174074 20.4174918062162
"5723" 1144.4 20.4853314707971 22.9745354906559
"5724" 1144.6 18.3328167949721 25.5490477661905
"5725" 1144.8 14.1242006840655 28.5090979682613
"5726" 1145 10.5040592360661 32.2618406279795
"5727" 1145.2 11.0620222014917 35.8769076673505
"5728" 1145.4 11.8968556578726 42.3957749357255
"5729" 1145.6 13.6798877329418 49.171773593688
"5730" 1145.8 14.6724757959643 56.3401728894962
"5731" 1146 13.9147723086116 61.5939146436261
"5732" 1146.2 12.0293601368267 66.9851797257163
"5733" 1146.4 8.27378400646986 71.5961843025715
"5734" 1146.6 2.91265616770474 74.807899573973
"5735" 1146.8 3.72223723182965 74.7964334525443
"5736" 1147 4.38030134192881 76.9896883963867
"5737" 1147.2 6.15383258320287 81.841205405909
"5738" 1147.4 9.4366992724213 87.1611782186247
"5739" 1147.6 11.8378753691074 92.4020619904595
"5740" 1147.8 12.8517212306747 98.4327705986459
"5741" 1148 13.9862986186777 103.306310987135
"5742" 1148.2 16.0598426073866 107.009202604273
"5743" 1148.4 20.5069688046321 108.591308157939
"5744" 1148.6 26.3558119266037 111.235161023293
"5745" 1148.8 30.364381715804 111.73920642956
"5746" 1149 34.6006770038303 112.975186774935
"5747" 1149.2 38.8870031170317 113.310235344094
"5748" 1149.4 42.8535097095915 115.001981450538
"5749" 1149.6 45.3245834861841 117.889041414843
"5750" 1149.8 48.0339516044498 121.131946289444
"5751" 1150 47.595677905846 123.641458097275
"5752" 1150.2 47.2984040944776 122.815568289608
"5753" 1150.4 50.0833226296832 121.172622982146
"5754" 1150.6 53.3671513982356 117.733894962383
"5755" 1150.8 55.5559803280034 112.667786250854
"5756" 1151 55.4770751138894 107.643354274265
"5757" 1151.2 54.5111927363704 101.745511541231
"5758" 1151.4 54.7718180874561 96.9951994772413
"5759" 1151.6 54.9642982779368 92.4230995533769
"5760" 1151.8 54.9307600629288 87.5240249016231
"5761" 1152 54.8926287970739 82.4141346305398
"5762" 1152.2 57.1863176393455 77.3326772840121
"5763" 1152.4 59.9458605421682 72.2178311227678
"5764" 1152.6 62.1378778148864 66.8777378865309
"5765" 1152.8 63.8283460584393 61.263126456123
"5766" 1153 65.1859727412561 54.850904685514
"5767" 1153.2 68.4353116852929 50.620139499591
"5768" 1153.4 73.332649714492 46.3180517302543
"5769" 1153.6 76.7098212727257 40.9917054463702
"5770" 1153.8 78.7707833931876 34.2801659602752
"5771" 1154 80.7685181464043 27.1171196433523
"5772" 1154.2 81.1734300254579 20.0588639734314
"5773" 1154.4 80.1165573248128 14.1545208794865
"5774" 1154.6 75.888579932065 11.7206289539237
"5775" 1154.8 71.0055484734455 12.4244775013356
"5776" 1155 65.6090167893952 15.9223801634247
"5777" 1155.2 62.2559803970165 21.7550790467961
"5778" 1155.4 61.2355059183344 28.2978606078821
"5779" 1155.6 61.9246766307648 34.7518887861779
"5780" 1155.8 64.4606264078411 41.2146239149174
"5781" 1156 68.5449176957436 46.8609350531559
"5782" 1156.2 73.7823600007083 52.0868045166942
"5783" 1156.4 80.0627748398319 55.2150562163991
"5784" 1156.6 87.1269370322154 55.8309273399373
"5785" 1156.8 92.4864782674847 54.8165111897956
"5786" 1157 97.6382463302595 52.742541632112
"5787" 1157.2 103.993870818154 51.0104557715332
"5788" 1157.4 109.244939633957 47.7593682494512
"5789" 1157.6 111.356264716191 43.6786243080813
"5790" 1157.8 113.165089542849 43.1479112760628
"5791" 1158 115.081954589763 45.6359872177522
"5792" 1158.2 115.352614346859 49.0807479511398
"5793" 1158.4 115.36962541258 54.4264781780785
"5794" 1158.6 116.172749377251 60.4447781530205
"5795" 1158.8 117.341883624944 65.8816613754035
"5796" 1159 118.37873814668 71.8253619513395
"5797" 1159.2 120.74296323191 77.6398786640936
"5798" 1159.4 121.306863966128 83.4742812899794
"5799" 1159.6 119.404190309306 89.5088218434516
"5800" 1159.8 118.064719628911 96.2023111079514
"5801" 1160 116.707547111521 100.460481439762
"5802" 1160.2 112.716268139018 105.216931614206
"5803" 1160.4 109.330644587895 110.702718886036
"5804" 1160.6 104.421782806948 114.603919159198
"5805" 1160.8 98.6416638427253 118.813805211321
"5806" 1161 93.9953618790335 121.709417074723
"5807" 1161.2 90.288327624927 123.254043876992
"5808" 1161.4 89.0508492357583 123.195460144009
"5809" 1161.6 84.6434860390478 124.082139691203
"5810" 1161.8 77.4906054851778 125.273071113616
"5811" 1162 70.7307592833266 126.510274244427
"5812" 1162.2 64.0823369953005 128.556516368259
"5813" 1162.4 58.8190796947834 127.551260861823
"5814" 1162.6 52.2464066993894 124.878465814674
"5815" 1162.8 45.4846792181517 122.564561111051
"5816" 1163 38.9466709015085 120.413604842483
"5817" 1163.2 31.9898447307726 117.902956465121
"5818" 1163.4 27.6222670517668 113.848495448889
"5819" 1163.6 23.1643579746513 108.902635148555
"5820" 1163.8 18.5141701597878 106.027019659606
"5821" 1164 14.9329668666039 104.30621270112
"5822" 1164.2 13.3135013698213 101.571116097303
"5823" 1164.4 9.76599805909845 97.4935087853408
"5824" 1164.6 7.41732494888218 92.940440665816
"5825" 1164.8 5.85242096558194 89.374254928675
"5826" 1165 6.76117896429137 85.9087081956653
"5827" 1165.2 9.77804055675879 81.941970909973
"5828" 1165.4 12.0711010988502 76.1668040603712
"5829" 1165.6 12.2044867769978 70.6287971154692
"5830" 1165.8 11.7957338186708 65.5160565819824
"5831" 1166 9.0056412537906 60.7316555475214
"5832" 1166.2 4.8287877936616 56.3787417548448
"5833" 1166.4 3.11732142088466 52.0144826311452
"5834" 1166.6 5.30125289591176 48.3289460306863
"5835" 1166.8 10.1902464831691 46.1413758116769
"5836" 1167 15.7848458302612 44.7141922861261
"5837" 1167.2 21.0109200269778 42.3195518816769
"5838" 1167.4 25.1345076555293 38.7122604595487
"5839" 1167.6 27.3912245627168 34.3683480819684
"5840" 1167.8 26.4179517672561 29.4598067166345
"5841" 1168 23.9287587954459 23.5412157398408
"5842" 1168.2 23.2460879720655 18.7309974982991
"5843" 1168.4 26.7758591504311 16.0802381083595
"5844" 1168.6 32.2072557495959 15.3297401171497
"5845" 1168.8 38.759892660975 15.1805600967297
"5846" 1169 45.4360104338525 13.3545673958046
"5847" 1169.2 51.0414683089001 9.28265090368882
"5848" 1169.4 56.7139190166933 5.21712635546831
"5849" 1169.6 61.1876812223864 6.3905495086916
"5850" 1169.8 65.8364092011787 10.427544186233
"5851" 1170 70.7282103207834 14.3673661106413
"5852" 1170.2 76.8319894060471 16.361415154638
"5853" 1170.4 82.6419479605652 14.7425997328595
"5854" 1170.6 86.8573655709288 10.5698628783776
"5855" 1170.8 88.1864482769499 7.39184563599043
"5856" 1171 89.6863751259771 9.05612802227525
"5857" 1171.2 92.4062132137083 12.3597755956334
"5858" 1171.4 97.0250643446023 18.6119555907284
"5859" 1171.6 101.059061430106 24.0455561491345
"5860" 1171.8 105.926076529349 29.0561071441912
"5861" 1172 112.231403762728 32.3287707210057
"5862" 1172.2 117.598816783556 33.6956615723845
"5863" 1172.4 119.086149301073 38.0816256696826
"5864" 1172.6 118.855528405895 44.059071392032
"5865" 1172.8 119.346555434023 50.7379158683283
"5866" 1173 121.327207222699 56.8499998606737
"5867" 1173.2 124.036021635604 62.9831173102452
"5868" 1173.4 124.322439283544 68.6372659166413
"5869" 1173.6 121.514872904122 74.0635724115906
"5870" 1173.8 118.631772434113 80.0520228876288
"5871" 1174 118.067580435856 85.8126005644845
"5872" 1174.2 119.813962589822 92.3871329907329
"5873" 1174.4 117.386969674409 96.4588341128775
"5874" 1174.6 111.437864683798 100.05803831475
"5875" 1174.8 106.28773640134 102.850386939247
"5876" 1175 102.515212165193 107.374981871056
"5877" 1175.2 101.257005965436 113.488422781104
"5878" 1175.4 100.062826441025 116.798539628656
"5879" 1175.6 95.9680511278384 117.780205732088
"5880" 1175.8 90.7090653496459 116.404422877331
"5881" 1176 85.0403711482356 115.130481567331
"5882" 1176.2 79.9360644859521 116.192151589923
"5883" 1176.4 75.4870461476842 117.948270210162
"5884" 1176.6 73.1204208036609 122.609881617822
"5885" 1176.8 71.383906235777 126.854767790436
"5886" 1177 67.6951047755158 127.057375110556
"5887" 1177.2 62.888278606017 125.183159590045
"5888" 1177.4 57.7270852600643 122.393981913263
"5889" 1177.6 52.0567079531448 121.444841742387
"5890" 1177.8 46.3699852881348 122.6516479309
"5891" 1178 41.5845857561427 121.839134182003
"5892" 1178.2 38.6058067270561 117.029522534508
"5893" 1178.4 37.0204336736236 111.008491285703
"5894" 1178.6 34.5703269910397 105.430722420681
"5895" 1178.8 30.0032555380974 103.11264459098
"5896" 1179 24.5809050217561 102.558559084434
"5897" 1179.2 18.3216637690964 101.879568913645
"5898" 1179.4 14.1313413325433 98.5169802784595
"5899" 1179.6 12.9550234752346 92.6443383288791
"5900" 1179.8 14.5802298548743 86.3392594833231
"5901" 1180 17.4727306605283 80.3066969971817
"5902" 1180.2 18.2289847700743 73.8279976906594
"5903" 1180.4 16.0210082215466 68.1839569547896
"5904" 1180.6 14.8452359824579 62.2574257425845
"5905" 1180.8 16.4790666162993 56.5767665024865
"5906" 1181 18.4484915918202 50.4557416115727
"5907" 1181.2 20.6944556684322 43.7772415673035
"5908" 1181.4 21.2115531522079 37.0640988897362
"5909" 1181.6 21.2386099084615 30.0168117312973
"5910" 1181.8 21.9639455024798 23.5379769060018
"5911" 1182 25.7281561582875 19.5947368578727
"5912" 1182.2 31.8298850374883 17.8181963463578
"5913" 1182.4 37.0888262021877 14.0814912425121
"5914" 1182.6 40.2191788764455 9.22496826436211
"5915" 1182.8 44.674279399157 8.55334872255121
"5916" 1183 48.2415698046449 11.1758021847305
"5917" 1183.2 51.5322066462031 15.69206069743
"5918" 1183.4 55.8541372537704 20.7956408715166
"5919" 1183.6 60.9183287180207 25.0770822111851
"5920" 1183.8 66.2646721110275 27.6348857900595
"5921" 1184 71.1279871709159 27.56321170888
"5922" 1184.2 73.9338897989221 25.305165619397
"5923" 1184.4 75.1325970362685 21.7152300108134
"5924" 1184.6 73.4086830015426 18.3860718794595
"5925" 1184.8 70.4814982743364 14.8118926153286
"5926" 1185 68.6491397093804 10.3912293880541
"5927" 1185.2 70.80502816219 6.35301373795053
"5928" 1185.4 73.9419082088525 6.58013081899928
"5929" 1185.6 76.9657196660472 7.5169850036099
"5930" 1185.8 81.0369044199691 8.8935474573812
"5931" 1186 84.5816252765966 11.2313420357297
"5932" 1186.2 89.6565949532595 13.9283569057391
"5933" 1186.4 95.9646768867536 14.6648786075603
"5934" 1186.6 100.929201229131 15.1088578594845
"5935" 1186.8 103.032683099168 18.9588358924355
"5936" 1187 104.905164868364 24.4683250056646
"5937" 1187.2 107.551656092368 29.9215060200906
"5938" 1187.4 112.421404130763 33.8691195568497
"5939" 1187.6 117.816442454742 37.1304744608707
"5940" 1187.8 118.698650634718 41.0451744397665
"5941" 1188 117.698509540802 46.0984722287136
"5942" 1188.2 117.653786834362 51.9159965898479
"5943" 1188.4 119.932499614736 56.7857204220035
"5944" 1188.6 122.853624916033 61.6674872231571
"5945" 1188.8 125.978088888495 65.5610985436133
"5946" 1189 124.704433253324 69.6917277592644
"5947" 1189.2 121.404238258885 73.6316242984839
"5948" 1189.4 118.12028467352 79.0929423366274
"5949" 1189.6 116.969506253441 84.0410389829431
"5950" 1189.8 117.22201468653 89.9376444907698
"5951" 1190 116.550631167455 95.4684785342954
"5952" 1190.2 116.292112322242 100.17014132725
"5953" 1190.4 112.912725295666 102.202088555679
"5954" 1190.6 107.608402692825 103.58326588484
"5955" 1190.8 101.803565327734 105.737384827203
"5956" 1191 98.1463921418961 109.912130508147
"5957" 1191.2 96.6371783032941 114.965989145436
"5958" 1191.4 96.621169491812 119.534002583278
"5959" 1191.6 93.3112160025334 121.549260099028
"5960" 1191.8 89.5446518148266 121.447923858459
"5961" 1192 84.2585041501293 120.431877984386
"5962" 1192.2 78.2606778540561 120.942778434668
"5963" 1192.4 74.1763902056381 124.201516673599
"5964" 1192.6 72.5329811848468 127.491738445436
"5965" 1192.8 69.9536791637841 127.379394597819
"5966" 1193 66.4936904581537 124.794350177655
"5967" 1193.2 63.1038834273488 120.425663636533
"5968" 1193.4 58.5977386899028 117.327134669419
"5969" 1193.6 53.7286103813488 116.473338401606
"5970" 1193.8 47.939197829585 117.076515330261
"5971" 1194 43.1587697172608 119.233071565168
"5972" 1194.2 40.0524626244747 120.562090249878
"5973" 1194.4 37.3914091307878 117.790780146581
"5974" 1194.6 35.1704403138412 112.998850294203
"5975" 1194.8 32.227547195761 108.178049950689
"5976" 1195 29.1775719037692 103.178352416033
"5977" 1195.2 26.5409941734713 97.5291359575696
"5978" 1195.4 24.4514579497344 91.2953947133377
"5979" 1195.6 21.9713458289321 86.1323756259553
"5980" 1195.8 18.9948507350648 81.627841833016
"5981" 1196 18.4145816109989 76.4122786338023
"5982" 1196.2 20.706406431247 71.7468408415049
"5983" 1196.4 23.1567280113502 66.3237339975183
"5984" 1196.6 25.3006640003768 60.3888783352991
"5985" 1196.8 27.6269638125704 55.2430138939166
"5986" 1197 27.306802334135 49.3663130523805
"5987" 1197.2 24.1143447238735 44.0709442391638
"5988" 1197.4 19.135111638635 41.3941224334858
"5989" 1197.6 14.1874213113719 39.9123275413279
"5990" 1197.8 13.1024180667641 36.6068147575303
"5991" 1198 16.1112676246078 33.1044869110284
"5992" 1198.2 21.2358881626202 30.8151659424082
"5993" 1198.4 26.6688654690805 27.6081640942887
"5994" 1198.6 30.3340953376087 23.0694824322752
"5995" 1198.8 32.647877886295 17.1290412948134
"5996" 1199 34.0532295939334 11.9057968384028
"5997" 1199.2 37.8373611338692 10.6864658497679
"5998" 1199.4 42.9169167498505 11.9401669707305
"5999" 1199.6 48.5928253887989 13.6142517154309
"6000" 1199.8 54.7952621902991 13.0045627942258
"6001" 1200 60.4453555597652 10.1633597876413
"6002" 1200.2 65.4024243040222 6.13248385530691
"6003" 1200.4 70.282420036315 5.1245703318791
"6004" 1200.6 73.4416991720928 7.92222183502826
"6005" 1200.8 78.1979125745515 12.0350653853861
"6006" 1201 83.937888486002 15.9070509518919
"6007" 1201.2 90.1210804496715 19.0589742124338
"6008" 1201.4 96.4102180572462 21.4772220333107
"6009" 1201.6 103.120292770032 23.6309814679473
"6010" 1201.8 109.906216806964 24.5116955566191
"6011" 1202 110.533092613753 27.3746676142791
"6012" 1202.2 110.353190703604 32.4418909997928
"6013" 1202.4 111.06561634672 39.3943275663838
"6014" 1202.6 113.956915745417 45.2307302380496
"6015" 1202.8 118.101168780521 50.7767703497618
"6016" 1203 123.091264628072 55.1486766006562
"6017" 1203.2 124.933745208451 58.8263018364362
"6018" 1203.4 123.231326668846 62.543661085241
"6019" 1203.6 119.328496682446 66.0930147164001
"6020" 1203.8 115.580038449327 71.4916728652545
"6021" 1204 113.477039631888 77.8373800387368
"6022" 1204.2 112.059170649281 83.7838490283094
"6023" 1204.4 111.408323392733 89.7328038598217
"6024" 1204.6 110.490110243568 96.1990285290448
"6025" 1204.8 110.092263702806 101.287802627709
"6026" 1205 110.291804987231 105.036374932384
"6027" 1205.2 110.199643642934 105.222261612557
"6028" 1205.4 110.109979232497 105.357397346392
"6029" 1205.6 110.019415297381 105.475884684334
"6030" 1205.8 109.981139016565 105.448084693883
"6031" 1206 109.785216704734 105.538397300269
"6032" 1206.2 109.741781353113 105.546630195607
"6033" 1206.4 109.644777957107 105.758846648383
"6034" 1206.6 109.551634607073 105.880580695313
"6035" 1206.8 109.517314239209 105.771968077781
"6036" 1207 109.448756579593 105.821946180435
"6037" 1207.2 109.383150047411 105.825823728063
"6038" 1207.4 109.345456298287 105.825823728063
"6039" 1207.6 109.345456298287 105.860567581972
"6040" 1207.8 109.335273750781 105.838957957684
"6041" 1208 109.326609423726 105.879518775013
"6042" 1208.2 108.938008497818 105.878690307558
"6043" 1208.4 107.426216238726 106.609139707104
"6044" 1208.6 104.099845029617 108.469258366094
"6045" 1208.8 99.858797226437 111.511181640459
"6046" 1209 95.5052134327819 114.70117177558
"6047" 1209.2 91.9766902543656 118.921273593626
"6048" 1209.4 88.6602140987407 122.197589321652
"6049" 1209.6 86.0492247622577 122.800972814322
"6050" 1209.8 80.7606778543233 122.788856909761
"6051" 1210 74.6942733102061 122.358791895109
"6052" 1210.2 69.7987720752654 123.983955861622
"6053" 1210.4 64.7694312756659 125.66125170324
"6054" 1210.6 60.3019622558061 122.628374314258
"6055" 1210.8 56.5806185517364 118.074067815337
"6056" 1211 51.7829046092774 114.170795178632
"6057" 1211.2 46.6861123950807 111.771190973402
"6058" 1211.4 42.7866717340561 108.265664493555
"6059" 1211.6 39.1375014323676 104.168267466755
"6060" 1211.8 36.6787973910057 99.7566643431485
"6061" 1212 33.0281527290811 95.7461579292095
"6062" 1212.2 28.0902977700561 93.7444381642198
"6063" 1212.4 22.9053916969811 91.5071182201844
"6064" 1212.6 21.542276339635 87.9265050198016
"6065" 1212.8 21.0556219801578 83.4304922564764
"6066" 1213 22.3539257486672 78.9372100889317
"6067" 1213.2 25.4508627908894 74.5774998280428
"6068" 1213.4 28.1036338625824 68.8743774810384
"6069" 1213.6 29.3386294402029 63.5245006257989
"6070" 1213.8 31.2284691711269 59.0067615614152
"6071" 1214 33.7672905027015 54.1004374410776
"6072" 1214.2 34.7520396985652 49.4447610172595
"6073" 1214.4 32.26785774543 44.9084221786073
"6074" 1214.6 28.3458678880388 41.1632639220457
"6075" 1214.8 22.7691968520561 38.6517961398542
"6076" 1215 17.6123672093697 35.7030368052222
"6077" 1215.2 16.7363123047652 31.767088148314
"6078" 1215.4 20.2220031795298 29.3956067795647
"6079" 1215.6 25.4671320950233 28.1703588259349
"6080" 1215.8 31.9144223019771 27.5048096773542
"6081" 1216 38.6219312752924 26.3470469384958
"6082" 1216.2 44.6825802153747 24.4818246787249
"6083" 1216.4 51.2420443107952 22.0672083778334
"6084" 1216.6 57.9748444192652 20.6976962928776
"6085" 1216.8 64.9002350516543 17.9822779820934
"6086" 1217 70.4761042888338 14.2882273322928
"6087" 1217.2 76.6622162965794 10.1078345631697
"6088" 1217.4 82.3820522917865 7.66391714946815
"6089" 1217.6 86.4445729094598 10.2538850583769
"6090" 1217.8 88.0653612775516 14.2136322437869
"6091" 1218 89.7864813076971 19.7678082233825
"6092" 1218.2 92.1131306571139 26.3003006623272
"6093" 1218.4 95.4382996432171 31.4504479746374
"6094" 1218.6 99.5110907536415 37.4889771816058
"6095" 1218.8 103.787747937446 41.9912722015814
"6096" 1219 109.21131872637 44.7555773851798
"6097" 1219.2 115.319941930619 45.6248640573082
"6098" 1219.4 119.436955709047 43.7100483167784
"6099" 1219.6 120.307290201134 44.4697432579464
"6100" 1219.8 121.420718633389 48.3964893107452
"6101" 1220 120.147856568064 53.2994336818644
"6102" 1220.2 118.77401992916 59.2408601146355
"6103" 1220.4 119.267272217631 65.3694286336169
"6104" 1220.6 121.71138641047 71.7910849679673
"6105" 1220.8 121.238069732831 76.4586864958094
"6106" 1221 117.04739122004 80.4197041771398
"6107" 1221.2 112.686300400331 83.7233368160845
"6108" 1221.4 107.712060502916 87.2662886762611
"6109" 1221.6 103.769207516129 92.6599574263863
"6110" 1221.8 101.491084147496 96.9271015235795
"6111" 1222 100.109260752853 102.455250406327
"6112" 1222.2 97.7524271672923 107.271063595286
"6113" 1222.4 93.6569278028545 111.276940818943
"6114" 1222.6 88.6058434443334 113.00779504498
"6115" 1222.8 83.1682532150001 114.849927025707
"6116" 1223 77.4488298854241 118.161155278659
"6117" 1223.2 73.5615237966015 122.151486900119
"6118" 1223.4 72.8405648541485 125.356461440653
"6119" 1223.6 74.3686726111761 125.116874831259
"6120" 1223.8 73.8630737895933 124.420102633774
"6121" 1224 71.7413629278866 123.258431974451
"6122" 1224.2 68.8012807364001 119.821355593851
"6123" 1224.4 65.231711017912 116.395343069646
"6124" 1224.6 61.3253707169085 112.892677011877
"6125" 1224.8 56.3700330503123 111.871254308245
"6126" 1225 51.3677188327115 112.114965589064
"6127" 1225.2 46.6546604137865 113.465296832494
"6128" 1225.4 41.380689784178 115.199397091606
"6129" 1225.6 36.9442607729577 114.371284302828
"6130" 1225.8 36.1441954995437 113.95588554279
"6131" 1226 35.9927660976811 113.629109068334
"6132" 1226.2 35.9665491888964 113.553769892123
"6133" 1226.4 35.8882444725061 113.383875366159
"6134" 1226.6 36.032288767543 113.345657126859
"6135" 1226.8 36.0386089157403 113.311461860117
"6136" 1227 35.9889067557788 113.20691528335
"6137" 1227.2 35.9688769743103 113.208330572087
"6138" 1227.4 35.795225227135 113.790866089933
"6139" 1227.6 36.0244393174311 113.896636743434
"6140" 1227.8 36.0229067422819 113.835097159185
"6141" 1228 35.8489277980726 113.643190857608
"6142" 1228.2 35.9494444624032 113.595812875005
"6143" 1228.4 35.8819098285561 113.629109068334
"6144" 1228.6 35.8507558419167 113.600654231697
"6145" 1228.8 36.0091262318495 113.567386085443
"6146" 1229 36.0750902928164 113.523166635013
"6147" 1229.2 36.4264762790477 112.1374469063
"6148" 1229.4 36.5435281966672 108.347560720626
"6149" 1229.6 36.2842453226777 103.230563125459
"6150" 1229.8 35.7851625391379 98.0444638652958
"6151" 1230 36.0789876403338 92.2888227629039
"6152" 1230.2 36.0591733945519 87.2474171100813
"6153" 1230.4 33.8674930524561 82.5322016912345
"6154" 1230.6 30.4752912172311 78.8664355717094
"6155" 1230.8 25.8812937259535 76.098879738639
"6156" 1231 21.1580670545074 73.4417567235745
"6157" 1231.2 18.6052996413507 70.583542161513
"6158" 1231.4 19.6159518636116 66.2933425871817
"6159" 1231.6 21.9992939719792 64.0781001981261
"6160" 1231.8 25.1277205370114 62.1516431159505
"6161" 1232 29.8878827991463 58.7324196956726
"6162" 1232.2 34.9349617714151 55.4740965813569
"6163" 1232.4 39.7140939990039 51.7445020255725
"6164" 1232.6 44.9808613367371 48.5861685033301
"6165" 1232.8 50.4239783630048 45.6418828811005
"6166" 1233 54.6109633785828 41.7117097760398
"6167" 1233.2 57.5830052172671 36.3089067316154
"6168" 1233.4 60.1915340031642 30.7192009941081
"6169" 1233.6 62.6200833767542 25.7617113317896
"6170" 1233.8 61.8750655033894 20.3005225703206
"6171" 1234 57.9550607605251 17.4875486723179
"6172" 1234.2 53.7986798114615 14.5263740186216
"6173" 1234.4 48.5364923051007 11.1985405063434
"6174" 1234.6 42.6107094021116 9.31277877157056
"6175" 1234.8 41.3356797047542 8.71493440628021
"6176" 1235 42.3414367592847 7.40469778725946
"6177" 1235.2 45.0122059359587 7.07392399933556
"6178" 1235.4 48.7570736569311 7.57122011563803
"6179" 1235.6 52.8299617784197 7.59926336915037
"6180" 1235.8 58.3152668114873 7.17188209097322
"6181" 1236 63.7828200483313 5.64315251897322
"6182" 1236.2 68.9114538112149 5.11803266577721
"6183" 1236.4 72.5018077916543 8.0625974780666
"6184" 1236.6 76.4136290391613 12.3046783627752
"6185" 1236.8 81.3732137192182 17.1327890771892
"6186" 1237 86.7215588168387 20.2393795417464
"6187" 1237.2 91.3238847896023 21.2519045575015
"6188" 1237.4 91.6989364457257 21.4424232484073
"6189" 1237.6 91.9535108554508 21.4971706575647
"6190" 1237.8 93.6943628351872 22.0491752528037
"6191" 1238 95.2428468702661 23.6638287351737
"6192" 1238.2 97.480914619422 27.0364440917522
"6193" 1238.4 99.9666813586947 31.8887792265435
"6194" 1238.6 102.953818278363 36.6907026077114
"6195" 1238.8 106.006418355056 41.9262470698062
"6196" 1239 108.961909836368 47.0018511612035
"6197" 1239.2 113.120632197613 51.8444965913707
"6198" 1239.4 119.10602517166 54.4539861062008
"6199" 1239.6 124.247051785296 55.6999181337652
"6200" 1239.8 124.473948902838 58.3816647813143
"6201" 1240 122.775487819496 62.5306861535795
"6202" 1240.2 119.901096396204 67.137299699107
"6203" 1240.4 116.384085459704 71.8406492470594
"6204" 1240.6 114.499099832224 76.3214969337284
"6205" 1240.8 113.103296511499 81.5568534284431
"6206" 1241 112.12475738969 87.1012232712887
"6207" 1241.2 112.817906369324 92.2184940694122
"6208" 1241.4 113.514479684366 97.4341301649594
"6209" 1241.6 112.048462084508 101.525908324936
"6210" 1241.8 108.246055282172 103.185290830972
"6211" 1242 104.921355149427 107.455116888943
"6212" 1242.2 103.046593378733 112.38689090316
"6213" 1242.4 103.731793896702 112.155011979436
"6214" 1242.6 105.363904468699 111.059235794769
"6215" 1242.8 107.774085666818 109.366713768626
"6216" 1243 110.280745321974 106.809085149533
"6217" 1243.2 113.798030413556 104.143554397626
"6218" 1243.4 116.468582941951 101.606048492557
"6219" 1243.6 118.531335299917 97.8800096234594
"6220" 1243.8 120.509736503437 92.204904406769
"6221" 1244 122.720900147536 86.3744136977114
"6222" 1244.2 125.253838081884 80.1931260140766
"6223" 1244.4 128.012377564486 73.9110029291391
"6224" 1244.6 127.673802027697 70.6643443550167
"6225" 1244.8 127.695032641008 65.6583940612452
"6226" 1245 127.450209842572 59.7131389246691
"6227" 1245.2 126.472637480232 52.5500658959556
"6228" 1245.4 126.019020434018 46.0286383967518
"6229" 1245.6 124.700206037264 41.8439175852755
"6230" 1245.8 122.616154066473 37.4460394631681
"6231" 1246 120.667876958702 32.2700259516721
"6232" 1246.2 117.467900808589 28.1189834878595
"6233" 1246.4 114.034848641225 23.5416143655441
"6234" 1246.6 108.54709785931 18.7819736404133
"6235" 1246.8 103.885334348572 14.5663026935078
"6236" 1247 99.8582663229441 10.6180873476035
"6237" 1247.2 94.4544219863946 7.85850176256969
"6238" 1247.4 89.0959355056751 5.28570874162612
"6239" 1247.6 83.3372064317256 3.8786497961899
"6240" 1247.8 77.0345111207778 4.06475600495511
"6241" 1248 72.2561021940824 6.0858332836963
"6242" 1248.2 68.3786332920561 8.14944613184884
"6243" 1248.4 67.6010412181937 10.4502356456063
"6244" 1248.6 68.2568605248619 12.7930984776925
"6245" 1248.8 69.1990010432046 15.7158404405783
"6246" 1249 71.5764102860465 17.6008830528152
"6247" 1249.2 73.9019778884598 18.2902340928356
"6248" 1249.4 75.5967933719245 19.7103003464331
"6249" 1249.6 77.0960332232488 22.0524515945696
"6250" 1249.8 76.9647906917132 24.3007993901738
"6251" 1250 75.3395020439704 27.1143897691166
"6252" 1250.2 73.6434262638339 31.9110821206261
"6253" 1250.4 73.5272911247505 36.6989782107095
"6254" 1250.6 75.8241023061453 39.8929310664952
"6255" 1250.8 80.300758059492 41.9605191468184
"6256" 1251 85.0854232043982 43.3687314639858
"6257" 1251.2 89.7235804637552 43.1072975836011
"6258" 1251.4 93.8339868761778 42.2796719797986
"6259" 1251.6 96.8046826139048 39.8054145101149
"6260" 1251.8 100.116770054436 37.2477731758644
"6261" 1252 103.636516265527 38.0679298495015
"6262" 1252.2 105.483031379515 41.553007866066
"6263" 1252.4 104.143409954023 45.3466380129759
"6264" 1252.6 102.257168071429 49.9960105366544
"6265" 1252.8 99.3246997953586 54.6270258016695
"6266" 1253 96.9107433868492 60.2987409784595
"6267" 1253.2 95.4545630803102 65.7370084722955
"6268" 1253.4 93.8503439818527 71.8808107866628
"6269" 1253.6 94.0950253562168 78.1828295651827
"6270" 1253.8 96.0093920205183 84.356962036972
"6271" 1254 96.7701984689341 90.4383280687034
"6272" 1254.2 96.2377843540964 95.9249206614191
"6273" 1254.4 94.2787119317841 100.846764146187
"6274" 1254.6 92.4873611446903 102.171016816411
"6275" 1254.8 90.239385716884 103.601259162386
"6276" 1255 91.1703573706202 105.651051614459
"6277" 1255.2 94.3536899841751 108.957232633269
"6278" 1255.4 98.7600010627446 110.878387842214
"6279" 1255.6 101.650596515151 109.585103707483
"6280" 1255.8 104.788978970915 107.546039313084
"6281" 1256 107.695656741723 105.180906607198
"6282" 1256.2 111.009313902544 100.359751196645
"6283" 1256.4 114.138894588008 95.059139579888
"6284" 1256.6 116.516692069122 89.3351272499388
"6285" 1256.8 117.338279008193 82.7057248261207
"6286" 1257 116.645452869081 76.3217378049845
"6287" 1257.2 114.582142223501 70.0138816408544
"6288" 1257.4 111.171749339859 64.9005929072873
"6289" 1257.6 106.647212090164 60.5103626340876
"6290" 1257.8 100.9816499337 56.8785324444934
"6291" 1258 95.0144096319057 55.4385985117249
"6292" 1258.2 88.5261645808171 54.3529299439993
"6293" 1258.4 82.3492907646968 53.8721399621876
"6294" 1258.6 75.7653789763604 56.1246445818681
"6295" 1258.8 71.081056821234 60.8461038972476
"6296" 1259 67.5292401641517 67.0052111443203
"6297" 1259.2 65.440728152002 73.4719827407838
"6298" 1259.4 64.8493316627704 79.8189475721905
"6299" 1259.6 65.9081221515561 85.9535438170442
"6300" 1259.8 68.8761345973976 90.6061154607521
"6301" 1260 72.571469279749 94.8426125473335
"6302" 1260.2 77.3090080885445 98.2592293622501
"6303" 1260.4 81.4120385214655 102.239496972483
"6304" 1260.6 84.0329290241049 106.68884770602
"6305" 1260.8 84.8993847136561 111.027083942659
"6306" 1261 83.1373319787899 113.16011373929
"6307" 1261.2 83.2630031410238 113.856671971693
"6308" 1261.4 86.4568897519432 115.909361276032
"6309" 1261.6 90.3364046280324 115.98903518994
"6310" 1261.8 93.711176097818 113.373562507936
"6311" 1262 96.8030856448418 111.226061442507
"6312" 1262.2 98.3864547132657 107.831135049798
"6313" 1262.4 99.4163452135238 103.315835003468
"6314" 1262.6 100.074699298925 97.9625025443529
"6315" 1262.8 99.2754530912612 91.5560342999723
"6316" 1263 97.174263142802 86.4876328266562
"6317" 1263.2 94.4968575782099 82.468586288639
"6318" 1263.4 91.5067517558192 79.857092564091
"6319" 1263.6 87.6315821800906 77.1180609462612
"6320" 1263.8 83.5817787720561 75.4290689299059
"6321" 1264 78.5607399358982 75.2507889853016
"6322" 1264.2 73.6324636548349 73.7732069405126
"6323" 1264.4 69.8152016997002 71.0063256501374
"6324" 1264.6 68.0436487306323 66.5302572846628
"6325" 1264.8 69.081610594118 63.0687177914418
"6326" 1265 71.9435087839181 58.3417035522353
"6327" 1265.2 75.2960644854561 54.4397187275116
"6328" 1265.4 79.6682572131154 51.0032878605781
"6329" 1265.6 84.0928088722241 46.6140420156611
"6330" 1265.8 88.0484880432462 41.5275842710297
"6331" 1266 92.0880014910313 37.6015287793024
"6332" 1266.2 96.8370212374311 34.6033447557595
"6333" 1266.4 97.5365358833732 31.2342360668985
"6334" 1266.6 95.1417314632512 27.3782332237034
"6335" 1266.8 93.7678862436561 26.4312660403715
"6336" 1267 93.016671996409 23.6830984356611
"6337" 1267.2 95.2565836307021 23.1154380701232
"6338" 1267.4 98.5248704477929 23.9444789636174
"6339" 1267.6 100.105853285564 26.199926652189
"6340" 1267.8 101.289152045838 29.2772427079353
"6341" 1268 103.141923261568 32.9338602048741
"6342" 1268.2 105.662252660135 37.0427918989004
"6343" 1268.4 109.752907776913 41.9054550169356
"6344" 1268.6 114.733023860576 45.7085459432915
"6345" 1268.8 118.80339671578 48.5684498925224
"6346" 1269 120.597040411792 49.0038299258314
"6347" 1269.2 120.883782146199 47.5678921897872
"6348" 1269.4 120.753469470656 44.1645290755715
"6349" 1269.6 122.224081427664 39.7579072869902
"6350" 1269.8 121.184225259256 38.5016051643595
"6351" 1270 117.125998959128 37.0192470560435
"6352" 1270.2 112.561164340607 35.0649865389425
"6353" 1270.4 108.344381063325 33.5845128694342
"6354" 1270.6 103.922216648884 31.6914490696398
"6355" 1270.8 99.8516995861569 28.6097185269384
"6356" 1271 94.6072531831821 25.1861350736779
"6357" 1271.2 92.0712663110981 22.2282360488628
"6358" 1271.4 90.3907088844664 17.49104644628
"6359" 1271.6 89.9307445257691 11.9875631781029
"6360" 1271.8 90.4130135602793 8.53691312652196
"6361" 1272 87.3995329383507 6.91263795627196
"6362" 1272.2 82.3763865232847 6.31274809297375
"6363" 1272.4 76.8682079385015 8.12042117778673
"6364" 1272.6 71.9962908642288 10.4482593896958
"6365" 1272.8 67.9156284069833 14.2005956118776
"6366" 1273 65.6284416450844 18.3740535652142
"6367" 1273.2 63.1636804618669 23.3027967191351
"6368" 1273.4 59.952964815757 27.5560681127492
"6369" 1273.6 55.9556926567783 27.8344699286261
"6370" 1273.8 51.0511197159668 27.6323834053434
"6371" 1274 45.8219324877256 29.1476371151205
"6372" 1274.2 41.8117807668358 33.1314027370696
"6373" 1274.4 37.8878804127228 36.8516878421005
"6374" 1274.6 33.3410137552783 36.9502277468483
"6375" 1274.8 30.1185050099764 34.8650100460701
"6376" 1275 27.8731099774846 35.5371758521569
"6377" 1275.2 28.0600260202065 38.9979913225834
"6378" 1275.4 31.1623095058084 42.388762414753
"6379" 1275.6 35.8835623443691 45.5797338602247
"6380" 1275.8 42.5437468559735 47.6411406231384
"6381" 1276 49.156072137587 48.5593154377249
"6382" 1276.2 55.5713406488596 48.5773434788612
"6383" 1276.4 61.6118761297525 46.936006594638
"6384" 1276.6 65.669709188347 43.8926931625867
"6385" 1276.8 67.7348965014615 39.237392348
"6386" 1277 70.5070736592561 34.5396476902595
"6387" 1277.2 73.5300562471096 28.495706132388
"6388" 1277.4 73.7647927154885 22.4282532252432
"6389" 1277.6 71.8027962853924 16.7195250202867
"6390" 1277.8 70.4639295977588 10.6597899885405
"6391" 1278 71.7960070019245 7.67155496693314
"6392" 1278.2 74.7970047099169 7.93642981230294
"6393" 1278.4 76.969780141002 10.3774570495676
"6394" 1278.6 80.9691661591642 13.858415602027
"6395" 1278.8 85.4012292843616 18.2409841191539
"6396" 1279 90.4169119465354 21.6004047880793
"6397" 1279.2 96.4795292407446 23.1236716527955
"6398" 1279.4 102.953428978178 22.9349745083375
"6399" 1279.6 106.172899080354 21.3919416646247
"6400" 1279.8 105.013103597854 19.1226026536443
"6401" 1280 104.885186375906 17.2554489668345
"6402" 1280.2 102.738340625891 15.0086227528689
"6403" 1280.4 99.0016633095189 12.5985880934512
"6404" 1280.6 93.8344000051311 11.3125127556845
"6405" 1280.8 87.8559358081379 9.85413948785036
"6406" 1281 82.4860565752993 8.80741046210811
"6407" 1281.2 77.5147291272336 9.80423172760899
"6408" 1281.4 73.0549579508596 11.4647032443255
"6409" 1281.6 70.3435041029757 15.2489914035845
"6410" 1281.8 66.5782608010034 18.5872205073542
"6411" 1282 61.9673068100297 20.2668115502752
"6412" 1282.2 56.3506580184985 20.4638363346188
"6413" 1282.4 50.3782424046613 20.72274844017
"6414" 1282.6 45.1903811747197 20.3224626706595
"6415" 1282.8 40.3384174506777 18.9404085035405
"6416" 1283 36.645460661815 16.1430252157809
"6417" 1283.2 33.6401185758083 12.2925738435745
"6418" 1283.4 33.5064183473061 12.862120810265
"6419" 1283.6 30.1011411572612 14.6197787245108
"6420" 1283.8 27.3206385301311 17.5898585607095
"6421" 1284 25.0344655285761 20.9584141726115
"6422" 1284.2 23.3571817520305 25.1869585651518
"6423" 1284.4 21.7523197969245 30.9109264430384
"6424" 1284.6 21.3719553865132 36.2867672011166
"6425" 1284.8 24.0818758483616 39.933373647765
"6426" 1285 28.0252392646236 42.8250865237297
"6427" 1285.2 33.0460803864735 43.8092404494109
"6428" 1285.4 38.6102134358909 42.0270992679029
"6429" 1285.6 42.974049437451 37.9169838623502
"6430" 1285.8 44.7770835436087 33.3247099777752
"6431" 1286 43.9647971041963 28.7169024840109
"6432" 1286.2 41.7764922298171 25.0162035999108
"6433" 1286.4 39.8105408310015 20.8783643332049
"6434" 1286.6 36.5049082900735 16.434172237529
"6435" 1286.8 35.0165522175293 13.7612099451202
"6436" 1287 37.0784536857783 11.938513360515
"6437" 1287.2 41.38985612693 11.8225977856695
"6438" 1287.4 46.8712988810465 13.6504400482479
"6439" 1287.6 52.2502458775409 15.9038165390655
"6440" 1287.8 57.3681078284478 17.0530301994079
"6441" 1288 62.5518920444757 15.3888974581648
"6442" 1288.2 66.2827710937418 11.3648353452023
"6443" 1288.4 68.80961531794 6.95358606980767
"6444" 1288.6 72.0960690837666 5.99531640114367
"6445" 1288.8 75.4515512005924 8.44006463375036
"6446" 1289 79.8827991798239 10.2533215522273
"6447" 1289.2 85.7209824280915 10.2057903348931
"6448" 1289.4 92.0265511773334 10.3388308481401
"6449" 1289.6 95.5935201595602 13.0692093873107
"6450" 1289.8 99.8515965558948 17.5960227928546
"6451" 1290 106.099827511607 22.8351499629425
"6452" 1290.2 112.068829672494 25.0368877929057
"6453" 1290.4 112.191891657201 25.6588384387256
"6454" 1290.6 111.859629364856 29.4215884773345
"6455" 1290.8 111.070966193081 34.7976208055345
"6456" 1291 112.311598844824 40.4163685798316
"6457" 1291.2 116.694597445532 44.6724124904756
"6458" 1291.4 121.972862254816 46.3222361104842
"6459" 1291.6 123.764536894889 48.8818002859833
"6460" 1291.8 122.869747321472 53.0464478888915
"6461" 1292 121.997991420899 58.1256708430545
"6462" 1292.2 121.547073664712 63.9676919512595
"6463" 1292.4 122.399646124679 70.4547681760496
"6464" 1292.6 123.846359379244 75.4039029017954
"6465" 1292.8 122.652674909915 77.8134434576626
"6466" 1293 119.0363722735 79.7407291642982
"6467" 1293.2 113.598489129131 83.1245844003845
"6468" 1293.4 109.112470822999 87.6153841502627
"6469" 1293.6 105.484196487959 92.9302815580205
"6470" 1293.8 103.08753319747 97.8362178909282
"6471" 1294 102.576661130699 104.034359428198
"6472" 1294.2 104.519024003962 109.582213814373
"6473" 1294.4 106.775697516344 111.599847955635
"6474" 1294.6 105.149779580895 111.666994462221
"6475" 1294.8 101.965746287933 113.603786874263
"6476" 1295 96.7036871994512 113.26798780183
"6477" 1295.2 90.9553043298561 112.508179187416
"6478" 1295.4 85.1375243794374 112.521697798222
"6479" 1295.6 80.3715278049982 114.173824262765
"6480" 1295.8 76.1940002653686 117.984395921897
"6481" 1296 72.9830973906744 121.541281389574
"6482" 1296.2 69.6666775618894 123.289072370769
"6483" 1296.4 66.0703508380805 120.621415593923
"6484" 1296.6 64.2209035064387 117.390143842346
"6485" 1296.8 63.1819829012154 111.091795651681
"6486" 1297 61.3879012186632 104.997019245486
"6487" 1297.2 58.7775164182735 99.1450887330421
"6488" 1297.4 55.2310797738311 94.3257133685594
"6489" 1297.6 51.1769076458311 90.8701475651845
"6490" 1297.8 47.0352519005216 89.4961579333388
"6491" 1298 41.9553151561553 88.9024083421619
"6492" 1298.2 36.4192623843147 88.2342971012784
"6493" 1298.4 31.7332548755391 85.603749762434
"6494" 1298.6 28.7289544961627 81.2655176698447
"6495" 1298.8 29.5461346921364 77.0021589582362
"6496" 1299 32.4176150959001 71.7466814660283
"6497" 1299.2 34.1376203694668 66.9289230284505
"6498" 1299.4 34.1681318301912 61.7172918425676
"6499" 1299.6 32.2408910272065 57.1837853682559
"6500" 1299.8 33.6150122435918 52.3786933520934
"6501" 1300 38.5085246949668 50.051475566147
"6502" 1300.2 44.1607135944833 50.0875223145776
"6503" 1300.4 50.1064416217009 49.4404748595809
"6504" 1300.6 56.3668377468664 48.1875127313215
"6505" 1300.8 62.5979827493197 46.6513551629685
"6506" 1301 68.521996286714 45.8964992211963
"6507" 1301.2 74.6138888628406 44.2734378788732
"6508" 1301.4 80.6403006248387 41.2195312548682
"6509" 1301.6 85.6522071367666 36.7308267434595
"6510" 1301.8 90.1907494517916 33.2174861224099
"6511" 1302 95.420757142742 32.7689745537652
"6512" 1302.2 99.4696940278081 35.2578979065256
"6513" 1302.4 101.936003550261 36.3061796401261
"6514" 1302.6 105.449406559453 34.5837963460026
"6515" 1302.8 106.881845379622 30.1188625017218
"6516" 1303 105.113233558106 27.0647970538345
"6517" 1303.2 102.585710622056 26.212284557113
"6518" 1303.4 98.8693861713894 23.9671480946975
"6519" 1303.6 93.8812867550233 21.892543124525
"6520" 1303.8 88.2206872646715 19.7122774483313
"6521" 1304 81.7382197757663 19.469517292637
"6522" 1304.2 75.6067954413192 22.4727415028542
"6523" 1304.4 71.0836974652993 27.3380918956757
"6524" 1304.6 69.237329471945 33.3442660943761
"6525" 1304.8 68.6087726502396 39.6328416725696
"6526" 1305 68.8999800950207 46.3000425304329
"6527" 1305.2 68.8169221707588 51.5223182779459
"6528" 1305.4 66.8847589970648 56.9056259936508
"6529" 1305.6 64.6905821109968 62.7570158622476
"6530" 1305.8 65.8767243511083 68.7566035018073
"6531" 1306 69.5222032261877 72.7129637966963
"6532" 1306.2 75.2300508274508 74.7546223698279
"6533" 1306.4 81.7305336866681 75.520143182425
"6534" 1306.6 87.2622069070061 74.0923405124844
"6535" 1306.8 92.7713071734205 72.4573232100018
"6536" 1307 98.1821432886889 69.2232970149985
"6537" 1307.2 102.061569921032 65.3256722928385
"6538" 1307.4 106.523574533269 62.2096529434595
"6539" 1307.6 111.559431661734 60.7554165497561
"6540" 1307.8 115.619240549181 61.6140853810344
"6541" 1308 115.906706691632 63.4509813559235
"6542" 1308.2 116.403823780785 62.3165344601459
"6543" 1308.4 117.694621729246 59.2343156359719
"6544" 1308.6 117.589314817631 54.5628202301845
"6545" 1308.8 116.131464012843 49.5287158380168
"6546" 1309 113.967760186568 43.9757601476579
"6547" 1309.2 111.680449435985 38.814630743388
"6548" 1309.4 108.574266707471 34.2761593412643
"6549" 1309.6 103.469393453081 31.9790256571595
"6550" 1309.8 97.7576846925966 30.419652632027
"6551" 1310 91.2244410944345 30.8259366173784
"6552" 1310.2 86.1380598704632 33.3193697487161
"6553" 1310.4 81.0705449204489 37.715856363513
"6554" 1310.6 77.5471969038982 43.0301312736963
"6555" 1310.8 76.1295226394489 48.4237880531023
"6556" 1311 76.376527345851 54.2328204331518
"6557" 1311.2 79.793986543492 58.5511548224338
"6558" 1311.4 84.1437753891586 61.8405366151774
"6559" 1311.6 88.8242427306768 62.8817668070112
"6560" 1311.8 93.3458678949871 61.9329001761146
"6561" 1312 98.7649201132666 61.3111890721963
"6562" 1312.2 104.167747341877 61.4910193839723
"6563" 1312.4 109.369635201787 60.693769838451
"6564" 1312.6 111.751213491351 62.4070094250906
"6565" 1312.8 112.841800826818 65.7736554178642
"6566" 1313 112.287378881751 69.1278020235273
"6567" 1313.2 112.336908440171 72.4721899882791
"6568" 1313.4 110.146783179425 74.6055195754349
"6569" 1313.6 106.940778337681 76.5701563604345
"6570" 1313.8 102.39878670222 79.8432979450742
"6571" 1314 97.7815166503761 84.7308969981635
"6572" 1314.2 94.4532842485602 87.3041910623438
"6573" 1314.4 90.4960426434811 91.1822631861344
"6574" 1314.6 88.5323828674342 96.7859188513418
"6575" 1314.8 89.3269343677007 102.455669898881
"6576" 1315 92.9134694676801 106.353248064531
"6577" 1315.2 97.8331826244463 107.530891840191
"6578" 1315.4 103.084563833119 108.880691888639
"6579" 1315.6 105.4724235758 108.431612771245
"6580" 1315.8 106.986779918747 106.61864037134
"6581" 1316 109.405670035967 105.205172155959
"6582" 1316.2 110.539091687213 106.182737863674
"6583" 1316.4 109.399539735371 108.472215192895
"6584" 1316.6 106.74300486087 111.410451397343
"6585" 1316.8 103.179583492369 112.606970220389
"6586" 1317 98.2846498067741 112.579332431152
"6587" 1317.2 93.2707188652577 114.565558668387
"6588" 1317.4 89.3670978726515 117.894502830414
"6589" 1317.6 85.1525725140326 119.928151686295
"6590" 1317.8 80.5851257167007 118.166208930137
"6591" 1318 76.5642293035439 113.928562955533
"6592" 1318.2 71.8872931063453 110.127744548443
"6593" 1318.4 66.8744237710476 105.765490410104
"6594" 1318.6 61.9398435008442 102.928271967154
"6595" 1318.8 55.9668850149413 103.410167965886
"6596" 1319 51.6701369899222 105.760389884373
"6597" 1319.2 48.5628534734241 109.594154757171
"6598" 1319.4 43.9102921855151 111.451661431714
"6599" 1319.6 39.3056827118545 108.919122023419
"6600" 1319.8 34.3843999987761 105.686721971139
"6601" 1320 29.4746492283976 101.645904422777
"6602" 1320.2 24.7308930430238 97.8574074389272
"6603" 1320.4 22.449803039451 92.5305266603754
"6604" 1320.6 21.7625020837858 86.1287618098649
"6605" 1320.8 23.671019799847 79.8143637191958
"6606" 1321 28.0076719794039 74.5225726483725
"6607" 1321.2 32.7279239460824 69.1593380372226
"6608" 1321.4 35.8163210372154 62.9266676984683
"6609" 1321.6 38.5895342471845 56.000065622331
"6610" 1321.8 39.0722159099233 48.5694618729373
"6611" 1322 36.8254383747929 41.2264985769068
"6612" 1322.2 34.6069187644379 34.3694028061049
"6613" 1322.4 30.2042888667586 29.1271869576578
"6614" 1322.6 26.3930500634526 23.7772597163474
"6615" 1322.8 27.7581569791642 19.054030296054
"6616" 1323 31.6979294228922 16.0376341694677
"6617" 1323.2 36.8960134485162 14.9543220142913
"6618" 1323.4 43.1526733845005 15.0419759407095
"6619" 1323.6 49.3782870895749 13.8996351716953
"6620" 1323.8 56.0620309741372 11.6892722904054
"6621" 1324 62.629080092347 9.80202370698673
"6622" 1324.2 68.6027822318253 7.29951596627997
"6623" 1324.4 72.9362429129245 8.53649406688051
"6624" 1324.6 75.65103078394 12.5054677966916
"6625" 1324.8 78.7104956905056 17.8063701457347
"6626" 1325 81.7251114479499 23.3724810955037
"6627" 1325.2 86.4108858439865 28.0890735614508
"6628" 1325.4 90.9772071665645 32.7459815102306
"6629" 1325.6 96.309622204367 36.9920382389553
"6630" 1325.8 102.186939593072 40.8293674334185
"6631" 1326 107.684845616048 44.2593103090355
"6632" 1326.2 110.660137099426 48.8934553920815
"6633" 1326.4 112.452178190736 51.6213210718201
"6634" 1326.6 117.58571062366 52.3091521592784
"6635" 1326.8 121.383766543681 50.9320874966845
"6636" 1327 121.424526342868 51.7904837703611
"6637" 1327.2 122.147499826363 55.848165369653
"6638" 1327.4 120.455637358384 60.4146487533857
"6639" 1327.6 118.75131329575 66.2749640431933
"6640" 1327.8 117.309765383149 73.2415564724931
"6641" 1328 118.217198692961 80.3754493853404
"6642" 1328.2 120.566123622812 86.7596054008925
"6643" 1328.4 120.99367916924 88.9777077491795
"6644" 1328.6 118.697481593634 90.4374056264438
"6645" 1328.8 114.610887666636 93.0251156395519
"6646" 1329 109.248080779717 95.7122037083438
"6647" 1329.2 104.152002424532 99.0039546179272
"6648" 1329.4 99.5172708940805 102.53455616585
"6649" 1329.6 94.7729830837227 106.864329052555
"6650" 1329.8 92.1037072198329 112.411363309922
"6651" 1330 92.6102041001381 118.935544520869
"6652" 1330.2 94.4585603918295 119.743032089686
"6653" 1330.4 97.0071370789915 119.228800286201
"6654" 1330.6 99.9622410056902 117.989639277898
"6655" 1330.8 102.607166674145 116.226819231508
"6656" 1331 106.920347902041 112.964058218429
"6657" 1331.2 110.790064325423 109.233016282186
"6658" 1331.4 114.581222756465 103.644594051209
"6659" 1331.6 117.049814307889 98.626175247888
"6660" 1331.8 120.035337151641 93.5175374301912
"6661" 1332 124.173034110011 89.6003489590685
"6662" 1332.2 124.741003139466 85.5528720182705
"6663" 1332.4 123.85187051948 79.5209866167875
"6664" 1332.6 122.063232519747 73.7812865092928
"6665" 1332.8 121.168042639417 69.4068860755015
"6666" 1333 120.072469069816 66.034635405633
"6667" 1333.2 118.746654267296 62.6438121419075
"6668" 1333.4 118.426407364121 58.6035771385401
"6669" 1333.6 117.723432730113 53.804772940025
"6670" 1333.8 118.308803677472 48.9249929627795
"6671" 1334 119.588732622726 44.9356404862942
"6672" 1334.2 117.80754849404 43.2007778555578
"6673" 1334.4 113.479094861639 41.6216535988073
"6674" 1334.6 110.861837339434 42.9662529932162
"6675" 1334.8 108.744329952561 45.4443598275214
"6676" 1335 106.069241270263 48.8048423988975
"6677" 1335.2 103.295609563891 52.7403734871454
"6678" 1335.4 100.283431009409 57.2694756175496
"6679" 1335.6 98.1947208401293 61.8026131590448
"6680" 1335.8 96.4192623907285 66.1369064991146
"6681" 1336 95.3705511630061 71.5030547999094
"6682" 1336.2 96.1908875545311 75.9745887980094
"6683" 1336.4 97.4761050746448 80.307838521653
"6684" 1336.6 99.9653310759097 84.5502334773619
"6685" 1336.8 101.822560602883 89.2061745781287
"6686" 1337 102.507181978048 93.3527801746991
"6687" 1337.2 101.56721864947 97.6690130939907
"6688" 1337.4 98.9673619978161 100.758097831011
"6689" 1337.6 96.4894887041899 104.854587519861
"6690" 1337.8 96.5519622596811 110.397478260858
"6691" 1338 96.5792710593868 114.637854918625
"6692" 1338.2 93.1559910495437 116.327943205129
"6693" 1338.4 88.7329258279829 115.895404051216
"6694" 1338.6 84.1677333374311 114.504943718959
"6695" 1338.8 78.9094327689354 112.091044581563
"6696" 1339 73.2813283155435 109.821871231065
"6697" 1339.2 67.2124090981843 106.676737694818
"6698" 1339.4 62.7102191367975 102.328920181054
"6699" 1339.6 58.8734463616578 96.884608023612
"6700" 1339.8 54.7213538650645 91.589522953241
"6701" 1340 49.748392202804 87.7195247720225
"6702" 1340.2 44.7786244786695 82.863560249199
"6703" 1340.4 41.3930500650561 77.0001115525594
"6704" 1340.6 38.3655271289526 71.5039333801233
"6705" 1340.8 33.9364225679798 66.2193292361205
"6706" 1341 28.2687694778648 62.2162995937725
"6707" 1341.2 23.9461070175034 57.2111095402752
"6708" 1341.4 22.3855325675372 51.5337843993746
"6709" 1341.6 24.8062849854508 48.5147838609595
"6710" 1341.8 26.3419360398561 44.6693010209166
"6711" 1342 28.1743859640826 39.1738628662648
"6712" 1342.2 27.5347982236715 32.8567385545877
"6713" 1342.4 25.8323729858442 26.7444224065951
"6714" 1342.6 23.4448922067228 21.1626106320236
"6715" 1342.8 24.3032079275155 17.9832309787297
"6716" 1343 26.3058607793951 16.6133501582561
"6717" 1343.2 29.4221699686191 16.203243029804
"6718" 1343.4 34.0805969720048 15.8512553241774
"6719" 1343.6 39.4789603525966 13.2145587777838
"6720" 1343.8 44.722131698065 9.54014190814696
"6721" 1344 49.9068115338561 7.27267114240491
"6722" 1344.2 55.8222172297106 6.93913014487764
"6723" 1344.4 61.5895222256433 8.21674771587231
"6724" 1344.6 68.4299952700291 8.13600896089189
"6725" 1344.8 73.0821064249311 6.15851019865588
"6726" 1345 77.0675614370387 4.65298455765946
"6727" 1345.2 80.1476169280118 6.86761315001698
"6728" 1345.4 83.6873561712227 10.0877597351539
"6729" 1345.6 88.8400840891604 12.5857617062768
"6730" 1345.8 94.9061730334407 13.656156451562
"6731" 1346 100.52826014904 13.8999033489553
"6732" 1346.2 102.898355952492 17.3032217659595
"6733" 1346.4 104.773480337471 22.9722605954595
"6734" 1346.6 107.63011429232 28.1893050481715
"6735" 1346.8 112.365782866812 31.4548454157034
"6736" 1347 116.699723201073 32.1039575486527
"6737" 1347.2 117.713992128102 35.2223644195731
"6738" 1347.4 118.184640467858 39.6040381773355
"6739" 1347.6 117.201742760349 45.3190554772156
"6740" 1347.8 116.883753585132 51.4243362596459
"6741" 1348 119.324253135651 55.8460127806499
"6742" 1348.2 123.546897815347 59.0889982856563
"6743" 1348.4 125.785354300814 61.4243875578423
"6744" 1348.6 124.857092690137 65.8989458823385
"6745" 1348.8 122.186460166519 70.8134945842198
"6746" 1349 118.090406095048 75.3491467854429
"6747" 1349.2 114.269266122032 80.7470525909229
"6748" 1349.4 112.266721855395 86.4513873754843
"6749" 1349.6 112.099647527749 92.1161775232547
"6750" 1349.8 113.173181134328 97.8932586130834
"6751" 1350 112.574652300712 102.738901401131
"6752" 1350.2 109.254363071238 103.554839095278
"6753" 1350.4 104.061682662406 102.517155991859
"6754" 1350.6 97.5577211953019 102.594672081739
"6755" 1350.8 91.5351598372131 104.480289022129
"6756" 1351 85.5226721396872 107.06596183991
"6757" 1351.2 80.130170336861 109.67794902363
"6758" 1351.4 74.0576415932311 111.221359992434
"6759" 1351.6 67.9514374686511 111.861778711724
"6760" 1351.8 61.3345092196561 112.641804553084
"6761" 1352 55.3110143911323 113.535452789824
"6762" 1352.2 51.242884573073 117.389665058214
"6763" 1352.4 49.5858562403894 121.560152021483
"6764" 1352.6 47.2981742545439 121.724462337947
"6765" 1352.8 44.674704638178 118.747789716045
"6766" 1353 41.2940379831485 113.659753244804
"6767" 1353.2 38.1528796846311 107.800827575084
"6768" 1353.4 34.0377682818321 102.326574371883
"6769" 1353.6 28.6077157464762 99.3744819501485
"6770" 1353.8 22.9384755727368 98.4206317760225
"6771" 1354 17.5423034594663 96.5211388927928
"6772" 1354.2 13.0148836352774 92.0700018785086
"6773" 1354.4 9.2615325962387 87.7062035442942
"6774" 1354.6 4.81304935270474 82.7338803729459
"6775" 1354.8 3.26553197933385 77.9322119443761
"6776" 1355 4.76696757807477 72.5535801409174
"6777" 1355.2 5.53298922885797 65.7105878831104
"6778" 1355.4 4.56524003802751 58.8464478850595
"6779" 1355.6 4.62944379776134 52.02348642687
"6780" 1355.8 6.47077099876576 45.4511604848143
"6781" 1356 9.9943315528894 38.5815803688206
"6782" 1356.2 12.7254166998433 31.6391272735978
"6783" 1356.4 15.5027472113464 25.109194405782
"6784" 1356.6 20.0475623263954 20.6643794186827
"6785" 1356.8 25.7464795085561 19.5795537383016
"6786" 1357 31.3296835844873 19.9802516472026
"6787" 1357.2 37.0587588192671 19.3421122387072
"6788" 1357.4 42.0581876798061 16.3511781262541
"6789" 1357.6 46.1793500690472 11.6398198449108
"6790" 1357.8 49.9705003865426 5.89800395683783
"6791" 1358 53.7983944671394 5.4378739536539
"6792" 1358.2 56.8235322998972 8.25049956915104
"6793" 1358.4 61.1752381717704 12.1437594604595
"6794" 1358.6 66.5697405196672 14.6562548218483
"6795" 1358.8 71.8456114678213 13.6724890324595
"6796" 1359 76.9545894469106 10.8478137096504
"6797" 1359.2 82.3715283752929 7.42011918206472
"6798" 1359.4 87.3551720871372 9.35141783232432
"6799" 1359.6 91.1865188340311 12.7393270228845
"6800" 1359.8 96.6300982604693 17.4532520442033
"6801" 1360 102.041858263422 21.8008560250448
"6802" 1360.2 107.289563833568 25.8075443749955
"6803" 1360.4 112.565055315128 29.3878290326195
"6804" 1360.6 115.698423598556 29.1094728563845
"6805" 1360.8 115.017960232314 27.1659931982175
"6806" 1361 112.987702759472 24.5234115345155
"6807" 1361.2 111.222456885593 21.5212103716302
"6808" 1361.4 108.433534690544 18.5505808360264
"6809" 1361.6 106.289267573289 15.9507701194129
"6810" 1361.8 102.692132640416 13.8712238768195
"6811" 1362 100.28129683867 11.3583295031917
"6812" 1362.2 97.3304500978671 9.3992685752941
"6813" 1362.4 94.5835934722945 7.91623422096715
"6814" 1362.6 91.8148667858407 6.14055602579792
"6815" 1362.8 88.6546025158867 5.01482498458042
"6816" 1363 84.4001739017254 3.43369943934655
"6817" 1363.2 80.2806119006932 2.15770338529817
"6818" 1363.4 76.0414051346239 1.29690493370522
"6819" 1363.6 71.513496760866 0.965714098252845
"6820" 1363.8 67.6414117978751 0.398240227312907
"6821" 1364 63.5781442886023 0.222238092257776
"6822" 1364.2 60.5099782665966 0.822897224567563
"6823" 1364.4 57.0696268297403 1.71420310411735
"6824" 1364.6 53.2455022978192 2.71659376645946
"6825" 1364.8 50.0169032769871 3.42275261329566
"6826" 1365 46.2416207857047 4.11104303821621
"6827" 1365.2 42.5332859760561 5.33152592909103
"6828" 1365.4 38.1589263902197 7.08505433129582
"6829" 1365.6 33.9047699957003 8.74454106118062
"6830" 1365.8 30.4488214550114 10.8095334277541
"6831" 1366 26.5530154257614 13.7407358883523
"6832" 1366.2 23.0542558298061 16.4397726558483
"6833" 1366.4 19.9056917810658 19.9135646152361
"6834" 1366.6 17.7381559465034 24.631736775591
"6835" 1366.8 16.2338624123127 28.8211168045568
"6836" 1367 13.6505305694544 33.1929405800103
"6837" 1367.2 11.2592048537021 36.3835931828577
"6838" 1367.4 9.71154199586917 40.5466976766837
"6839" 1367.6 9.85670387183287 44.5780777235398
"6840" 1367.8 12.6694708888652 46.8007537347776
"6841" 1368 16.4942447392772 47.2641164787383
"6842" 1368.2 20.4747771901662 46.5051122255971
"6843" 1368.4 23.8427523004245 44.7097223166173
"6844" 1368.6 26.9123681099321 42.3298514431123
"6845" 1368.8 28.0480668103894 39.1970464589723
"6846" 1369 27.5218918804885 36.1386161885405
"6847" 1369.2 27.5068437220298 35.0378257920121
"6848" 1369.4 28.1160658132425 34.2779499160696
"6849" 1369.6 31.2855351251747 34.1775460670612
"6850" 1369.8 35.6245999548348 35.1863138277957
"6851" 1370 39.5498368519941 37.1242829533621
"6852" 1370.2 43.0040255723405 41.0528771694962
"6853" 1370.4 46.3683136647047 45.4452739207838
"6854" 1370.6 50.2366654938239 49.2188639242541
"6855" 1370.8 55.0305505174139 51.0667571181934
"6856" 1371 59.0919331437641 49.0700193434152
"6857" 1371.2 62.9220260773865 45.5996738111638
"6858" 1371.4 65.0767001331186 40.6231724245487
"6859" 1371.6 66.0632918703313 35.3972790051934
"6860" 1371.8 67.0039563526262 30.1920550850295
"6861" 1372 67.2907017806433 24.6996782616796
"6862" 1372.2 65.124626715635 20.34056604717
"6863" 1372.4 60.6925986327227 18.5736243500983
"6864" 1372.6 55.3498115462453 17.5631746548919
"6865" 1372.8 49.1724577636524 18.1394648919274
"6866" 1373 44.0230584907257 20.0911058291827
"6867" 1373.2 37.7089545046613 21.6849093769331
"6868" 1373.4 32.2811648464508 20.4109680669331
"6869" 1373.6 30.5234507539279 16.9651373413825
"6870" 1373.8 32.5130310006015 14.9753835540504
"6871" 1374 35.8018932733982 13.4009383848016
"6872" 1374.2 40.7987452872015 12.2340934806231
"6873" 1374.4 46.6208589539743 10.9138270320776
"6874" 1374.6 52.5591440763804 9.23090987056756
"6875" 1374.8 58.0690002634311 7.52003497371838
"6876" 1375 64.211716124946 6.11299142412919
"6877" 1375.2 69.5948849304561 6.84184735393218
"6878" 1375.4 74.7109526020744 9.74547728787231
"6879" 1375.6 80.100527539357 13.3511852507338
"6880" 1375.8 86.2826915641888 16.804355368017
"6881" 1376 93.2574013156854 18.5650825980198
"6882" 1376.2 100.899720770748 18.1116845203825
"6883" 1376.4 104.356320857837 19.5201903627521
"6884" 1376.6 105.651262907368 23.9976789285906
"6885" 1376.8 108.372714385411 29.4560054401449
"6886" 1377 111.759705465129 34.0298656918546
"6887" 1377.2 116.452350075228 38.8933943278939
"6888" 1377.4 119.833620242196 43.2338527328781
"6889" 1377.6 120.184871829704 48.1117088304755
"6890" 1377.8 121.310713794903 54.5043627620079
"6891" 1378 123.897049000615 59.7811396273099
"6892" 1378.2 124.979196218417 63.5754851020496
"6893" 1378.4 122.009249287304 66.6766007528435
"6894" 1378.6 117.563280976032 70.5430934152156
"6895" 1378.8 113.396143985909 74.4175610215004
"6896" 1379 110.555199482672 78.7077024844835
"6897" 1379.2 109.257504216998 83.8045374140462
"6898" 1379.4 109.789248254017 88.6644987455303
"6899" 1379.6 110.903464595411 91.2807830688479
"6900" 1379.8 111.877873139432 92.9401747998035
"6901" 1380 114.170507477816 95.6337963056675
"6902" 1380.2 116.035384070854 96.5546824454931
"6903" 1380.4 115.555894109681 99.2186432656079
"6904" 1380.6 113.22487182896 102.705699305739
"6905" 1380.8 108.631612661777 105.117773856785
"6906" 1381 102.570507476576 106.261524290211
"6907" 1381.2 96.6300436318474 106.908376298677
"6908" 1381.4 91.7792375107425 106.847260912324
"6909" 1381.6 86.0934650982311 107.628845498234
"6910" 1381.8 81.0918147879301 109.618325536546
"6911" 1382 76.4628455711037 112.34530987915
"6912" 1382.2 71.434588139548 115.659709874153
"6913" 1382.4 66.5693333341057 116.084736227765
"6914" 1382.6 61.3756844053311 114.122761325959
"6915" 1382.8 56.3632441223787 111.421800274355
"6916" 1383 50.8534947944174 109.227722132703
"6917" 1383.2 46.3309822758366 106.157520964533
"6918" 1383.4 44.1598937022002 102.17686251651
"6919" 1383.6 44.3502472651293 96.9447502714839
"6920" 1383.8 46.2773939528192 91.9830023490121
"6921" 1384 49.0929190042802 86.9790256208215
"6922" 1384.2 52.2897688454757 82.908924335763
"6923" 1384.4 53.2083792325657 78.8309122082575
"6924" 1384.6 54.1239723386237 73.3618040328919
"6925" 1384.8 55.7005319743865 67.5336198442073
"6926" 1385 56.2337131412505 61.2789680419872
"6927" 1385.2 53.3044430638953 54.2691312603255
"6928" 1385.4 50.645149478695 48.532477490265
"6929" 1385.6 49.136288478847 42.3396428928504
"6930" 1385.8 49.3933327477914 36.1687938125771
"6931" 1386 49.9617871938507 29.8401691934773
"6932" 1386.2 51.1939127822599 23.5609946377507
"6933" 1386.4 52.9269748570945 16.3624651062672
"6934" 1386.6 52.6687162960561 9.21733427977375
"6935" 1386.8 51.5179226451394 7.75927811854279
"6936" 1387 48.0690609390283 8.4953330976539
"6937" 1387.2 43.3234494582403 10.0283463904331
"6938" 1387.4 37.9425970474213 11.8546301718421
"6939" 1387.6 32.258802496178 14.6698918629717
"6940" 1387.8 28.3500181720061 16.2458504786595
"6941" 1388 23.5293541260561 17.4708456225384
"6942" 1388.2 19.5401809533691 20.8375780699203
"6943" 1388.4 16.3009495023833 23.6127056358504
"6944" 1388.6 14.5176896427861 28.3826893390295
"6945" 1388.8 11.6926194309132 33.6952065933452
"6946" 1389 6.96394660057094 38.4500168479446
"6947" 1389.2 4.68565150537962 43.7562383794889
"6948" 1389.4 2.69962396373831 49.8798060216277
"6949" 1389.6 1.27625445887024 55.5130057032825
"6950" 1389.8 1.94229524311163 62.1070298934872
"6951" 1390 3.83275560114953 68.8067639702912
"6952" 1390.2 5.9361646043804 74.7975703201081
"6953" 1390.4 7.29608897568225 80.8937286236744
"6954" 1390.6 6.99938867689244 87.0793035715867
"6955" 1390.8 7.0540446131222 92.4462814408892
"6956" 1391 9.99146843697982 96.304856766434
"6957" 1391.2 14.0454871837704 100.327796854817
"6958" 1391.4 18.059784990478 105.02005255935
"6959" 1391.6 20.7216764527335 109.480067148629
"6960" 1391.8 24.7467935101967 111.51715324035
"6961" 1392 28.2736690422929 110.508790978117
"6962" 1392.2 29.3572265600561 108.208991665854
"6963" 1392.4 30.5331963600048 105.347265609767
"6964" 1392.6 29.7082471972854 103.436263740652
"6965" 1392.8 28.7819724067588 102.046142015622
"6966" 1393 29.2338972088171 98.9059269616011
"6967" 1393.2 30.9223881448702 97.6071832544152
"6968" 1393.4 33.801222931133 97.3573670347415
"6969" 1393.6 36.883642507429 96.89108569129
"6970" 1393.8 39.7809923977802 94.7643445402957
"6971" 1394 43.1440106235433 93.1043629690492
"6972" 1394.2 45.1165323054968 92.7162288728408
"6973" 1394.4 47.7713445027788 92.7521282159804
"6974" 1394.6 50.5354821442453 90.9835111263513
"6975" 1394.8 53.1588176963982 87.691831620591
"6976" 1395 56.2875846859535 84.5460905787928
"6977" 1395.2 56.6281647762056 82.1688605330295
"6978" 1395.4 55.4828678561446 79.9422395496453
"6979" 1395.6 55.6203179635696 78.0443991182973
"6980" 1395.8 57.0291546880735 74.8349652130855
"6981" 1396 59.9218836188061 72.7262581025629
"6982" 1396.2 62.9568277779279 68.8831454981518
"6983" 1396.4 63.6342034095044 64.8453935848388
"6984" 1396.6 60.9871040093455 60.875367045091
"6985" 1396.8 57.8171561223216 58.4047397388134
"6986" 1397 55.4144965100197 55.1288555167867
"6987" 1397.2 51.8285424668982 50.6134345453279
"6988" 1397.4 47.1933805688387 47.2746296900508
"6989" 1397.6 42.8333480578982 44.7968867220384
"6990" 1397.8 38.5077574554822 45.1477015898769
"6991" 1398 33.1775041422099 45.759477463562
"6992" 1398.2 30.1631636138628 46.6975440511065
"6993" 1398.4 26.5530154257614 45.7246249025398
"6994" 1398.6 24.2186492812934 41.9313142775866
"6995" 1398.8 24.1839340008894 37.3748748501817
"6996" 1399 26.1992507810479 32.5028034941234
"6997" 1399.2 30.4122907876947 28.5808139762074
"6998" 1399.4 34.7777158572716 25.7870119553991
"6999" 1399.6 38.7461961335155 26.5461824327027
"7000" 1399.8 41.4783013481215 29.584849413908
"7001" 1400 44.1591779232227 34.1758666717372
"7002" 1400.2 45.1586439686672 40.2943236855983
"7003" 1400.4 45.019205709948 46.9326864773243
"7004" 1400.6 46.2073794670561 53.9978961208919
"7005" 1400.8 49.9581554900824 59.5578435323805
"7006" 1401 55.5501384113658 61.7699740842559
"7007" 1401.2 61.68594424923 62.3525559251899
"7008" 1401.4 66.4977313192099 59.9394241987159
"7009" 1401.6 70.8541019799952 56.9355359200595
"7010" 1401.8 74.6404288366311 54.2188560764845
"7011" 1402 78.0502771800025 49.754601743013
"7012" 1402.2 79.5976211298192 45.05502746117
"7013" 1402.4 79.0345316555155 40.9004022202432
"7014" 1402.6 80.4882691700387 37.072021459529
"7015" 1402.8 83.922197029543 35.2475159485986
"7016" 1403 89.9432644337086 36.0528308598323
"7017" 1403.2 93.649071745367 39.5773897210141
"7018" 1403.4 96.7794686795927 43.6784676438497
"7019" 1403.6 98.3896424695761 47.4298954413635
"7020" 1403.8 99.5663659297281 52.8415981262435
"7021" 1404 101.621608713568 59.4473753225083
"7022" 1404.2 105.502736909276 64.9563946947765
"7023" 1404.4 109.661507914206 68.0857072358344
"7024" 1404.6 114.946387662954 68.8341477554595
"7025" 1404.8 117.867493061435 68.5189571037612
"7026" 1405 117.173932128373 69.7414425420936
"7027" 1405.2 115.244528036188 71.9758344240876
"7028" 1405.4 111.843560999715 74.0138066914839
"7029" 1405.6 106.966277963751 76.0880559435018
"7030" 1405.8 101.44228077293 77.9433633914174
"7031" 1406 95.4649211151843 80.5119430971261
"7032" 1406.2 89.9303804121154 83.6507329575273
"7033" 1406.4 85.7304491312254 87.150136202782
"7034" 1406.6 83.9882976620648 92.3123322112334
"7035" 1406.8 84.7251558288164 97.4146525498892
"7036" 1407 87.126162886937 101.729132295817
"7037" 1407.2 91.4586840679931 104.487451677767
"7038" 1407.4 95.2982524580891 106.293286489749
"7039" 1407.6 95.411333705461 109.612903804154
"7040" 1407.8 92.2970703088468 112.829562763599
"7041" 1408 87.7935444812512 114.33249556602
"7042" 1408.2 80.9953899983244 114.50960447985
"7043" 1408.4 75.5075031894006 113.300052169039
"7044" 1408.6 69.378676263179 110.643439649796
"7045" 1408.8 63.5749503504762 107.920594116308
"7046" 1409 58.6510922410317 103.653138779508
"7047" 1409.2 53.485299810283 98.8895278212158
"7048" 1409.4 47.6497291664407 96.971918125562
"7049" 1409.6 38.9923824347741 97.6872851688697
"7050" 1409.8 32.1203379211037 100.825240604436
"7051" 1410 27.6413859940718 105.769417814916
"7052" 1410.2 25.5437709021561 112.135412882359
"7053" 1410.4 26.2818590940077 114.574805016605
"7054" 1410.6 27.5939967399239 115.610956401732
"7055" 1410.8 28.7157815112608 117.478643729585
"7056" 1411 27.7134956730302 116.34776571739
"7057" 1411.2 26.2882007842802 115.435140520313
"7058" 1411.4 24.899637633135 113.988662240696
"7059" 1411.6 21.8174296866759 111.893364033459
"7060" 1411.8 19.4226508043244 109.469768370533
"7061" 1412 17.0649272268366 107.176674012533
"7062" 1412.2 14.8660741190644 104.48976461865
"7063" 1412.4 12.7122488464809 101.973532540813
"7064" 1412.6 10.4483143693061 98.8322807526845
"7065" 1412.8 8.73577614282333 95.9273650983043
"7066" 1413 6.89457911335609 91.8224186944095
"7067" 1413.2 4.77116277411642 88.0794473385974
"7068" 1413.4 3.50521119779293 84.7148319277489
"7069" 1413.6 2.31894806479944 80.42926843984
"7070" 1413.8 1.41071005589506 76.7390615451374
"7071" 1414 0.836423740467831 73.3218468911905
"7072" 1414.2 0.622179925647392 70.3052730247464
"7073" 1414.4 0.958530451902245 66.0645503497768
"7074" 1414.6 1.12643332231323 61.7947120596309
"7075" 1414.8 1.27747755987428 57.3416529679746
"7076" 1415 1.81166080787609 52.5327947526995
"7077" 1415.2 3.12552868235312 47.1796681415189
"7078" 1415.4 5.06553402337188 42.0746752911963
"7079" 1415.6 6.89360455274839 37.0780107488221
"7080" 1415.8 10.1355413242748 33.3110905394282
"7081" 1416 13.1519261720111 28.5647198068864
"7082" 1416.2 15.5054717893894 24.8021035680049
"7083" 1416.4 18.5192266383288 20.9880004944292
"7084" 1416.6 21.9047042659384 17.8465202658124
"7085" 1416.8 25.6651942543304 14.9813791748577
"7086" 1417 29.5483580585475 12.2162423280974
"7087" 1417.2 32.678634468975 10.4600910804865
"7088" 1417.4 35.8667739536313 8.78867155022937
"7089" 1417.6 38.9558791558719 6.90048522666998
"7090" 1417.8 40.7518739295952 6.18171412965946
"7091" 1418 40.2105831943894 6.80028341018168
"7092" 1418.2 40.8651630692227 6.94183244462612
"7093" 1418.4 41.6121945044074 6.77599053535135
"7094" 1418.6 41.796064481875 6.85580479869221
"7095" 1418.8 41.7764922298171 6.83717384437981
"7096" 1419 41.8484596030831 6.84829531240541
"7097" 1419.2 41.9131576735824 6.77979604993314
"7098" 1419.4 41.9251601568561 6.75997270689424
"7099" 1419.6 41.9413050901092 6.76953094296388
"7100" 1419.8 42.0859367838348 6.81011668381344
"7101" 1420 42.2251141082182 6.85173839702703
"7102" 1420.2 42.2608402274101 6.85408456973379
"7103" 1420.4 42.3432466575561 6.82002577551208
"7104" 1420.6 42.4600598166341 6.76515587456955
"7105" 1420.8 43.0849045288702 6.63086299506123
"7106" 1421 44.981131876735 6.2602543645512
"7107" 1421.2 48.2344655310561 5.33878962954279
"7108" 1421.4 50.4124813726474 3.96505625025946
"7109" 1421.6 52.2728010491811 3.5002951616291
"7110" 1421.8 55.6284027193616 4.0365385126539
"7111" 1422 59.6583385261693 4.25854348412927
"7112" 1422.2 64.0358829396672 5.22555040198723
"7113" 1422.4 68.1989597545652 7.50545496359582
"7114" 1422.6 72.1794196620561 10.0489672875066
"7115" 1422.8 74.0030661992003 13.1543379034883
"7116" 1423 74.9641542301749 16.4120935129743
"7117" 1423.2 76.2396827938542 20.3386319257479
"7118" 1423.4 76.9027269956483 24.696410290741
"7119" 1423.6 80.3925734815924 27.8445070419776
"7120" 1423.8 84.9811592082833 28.2788052158413
"7121" 1424 89.7010448277561 25.8864013420845
"7122" 1424.2 93.6977178799022 21.4043328293056
"7123" 1424.4 95.6908956781305 16.6604604686413
"7124" 1424.6 94.707413962135 12.083414872091
"7125" 1424.8 95.0316477116811 10.3793507461095
"7126" 1425 97.1664227228311 11.5227130718345
"7127" 1425.2 99.1478822297317 12.9287827541892
"7128" 1425.4 102.460091411522 14.2490014557984
"7129" 1425.6 105.617144267161 16.5481033281772
"7130" 1425.8 108.600605877437 19.641814027888
"7131" 1426 111.02525201056 24.1810001848689
"7132" 1426.2 115.315375597205 27.6639475761938
"7133" 1426.4 117.718143797498 30.592207221785
"7134" 1426.6 119.709253425846 35.1178063178655
"7135" 1426.8 122.626756272242 39.803099158506
"7136" 1427 124.645003298172 44.1315369582967
"7137" 1427.2 126.221496309526 47.8264752725714
"7138" 1427.4 127.207947737785 50.3648723122865
"7139" 1427.6 127.858060598942 53.6076537798004
"7140" 1427.8 128.475773071821 57.1850785413712
"7141" 1428 128.910541757041 60.6956226942672
"7142" 1428.2 129.103036968272 64.8176655932915
"7143" 1428.4 128.880769302445 69.4769532561541
"7144" 1428.6 128.681628298745 74.0261663388817
"7145" 1428.8 128.17177948801 78.8805081792036
"7146" 1429 128.077496415265 79.9737275824362
"7147" 1429.2 127.729827584521 82.0386975663199
"7148" 1429.4 127.69486958711 83.1091765967027
"7149" 1429.6 127.757775781085 83.1314090859738
"7150" 1429.8 125.612454976541 83.9108016944991
"7151" 1430 125.309428476794 86.0929198633939
"7152" 1430.2 123.400605389527 86.3899154383922
"7153" 1430.4 122.771449483978 87.5650660790532
"7154" 1430.6 122.824137885032 89.5586249865395
"7155" 1430.8 121.496131061366 92.8782733849118
"7156" 1431 119.58151046082 96.5880124523729
"7157" 1431.2 117.696631138666 100.933721881254
"7158" 1431.4 115.470952293079 103.395596431528
"7159" 1431.6 113.24660485004 103.287994905828
"7160" 1431.8 109.407466848211 103.435931250434
"7161" 1432 105.243119935296 104.530825536906
"7162" 1432.2 103.248567764984 107.493680325243
"7163" 1432.4 102.162371001983 110.905282724728
"7164" 1432.6 103.322112981244 114.81049058003
"7165" 1432.8 102.463104610121 115.114175329306
"7166" 1433 100.082753744251 115.507007310362
"7167" 1433.2 96.3990524718964 115.01184389567
"7168" 1433.4 91.7988770923304 115.136841156353
"7169" 1433.6 87.077874003304 116.789088902468
"7170" 1433.8 82.4445834901521 119.069220644427
"7171" 1434 77.0394415777938 119.652919668386
"7172" 1434.2 72.2675979058401 117.589410418731
"7173" 1434.4 69.001713024843 113.50667495473
"7174" 1434.6 66.339736874929 108.54764867779
"7175" 1434.8 65.4969461715288 102.957244808041
"7176" 1435 65.6282460643106 96.3976051900049
"7177" 1435.2 64.5282714476648 90.5642631789029
"7178" 1435.4 61.573573173943 86.4034600829377
"7179" 1435.6 56.5261810592929 84.4801585285384
"7180" 1435.8 52.2300821267452 84.2670367680309
"7181" 1436 46.9355881020039 82.9737885214073
"7182" 1436.2 44.6253427472356 78.9113501691774
"7183" 1436.4 44.8470980293719 73.14543334667
"7184" 1436.6 46.8884989816799 66.9010294740466
"7185" 1436.8 48.0851489236632 60.4727704609862
"7186" 1437 48.4280904970749 53.3545590075349
"7187" 1437.2 47.1737006077924 46.8771902133776
"7188" 1437.4 45.7160314319778 39.8303813394421
"7189" 1437.6 44.696810525133 32.4986467184114
"7190" 1437.8 46.171675110247 25.461078663814
"7191" 1438 47.9567157578638 18.5342900511037
"7192" 1438.2 50.6337119271186 12.7852799058523
"7193" 1438.4 53.7438622875698 7.82755280189983
"7194" 1438.6 57.1401613007625 6.49868007761542
"7195" 1438.8 60.0591342377227 8.45640711318168
"7196" 1439 64.1733595652487 10.6325611908906
"7197" 1439.2 69.4414457770005 13.5875596117928
"7198" 1439.4 75.8637855486507 15.1702308428649
"7199" 1439.6 82.4852687219499 16.6792160003975
"7200" 1439.8 89.1734441435137 18.3234544252391
"7201" 1440 95.9277813946078 19.8434168090888
"7202" 1440.2 102.758473638874 21.4582708402694
"7203" 1440.4 106.763460230392 23.5340478288857
"7204" 1440.6 108.408515340896 26.9418617174195
"7205" 1440.8 111.382691978427 32.6429134591933
"7206" 1441 114.477611016512 38.4409655580035
"7207" 1441.2 117.965428067277 43.6662836075067
"7208" 1441.4 122.33483602019 47.6837126992784
"7209" 1441.6 122.209463018548 49.8063643583287
"7210" 1441.8 120.443226420617 54.1807155165327
"7211" 1442 117.615812169763 58.7762257543131
"7212" 1442.2 114.104025926395 63.6930388417137
"7213" 1442.4 113.058633737375 68.8866041623418
"7214" 1442.6 113.874659171016 74.3501081533546
"7215" 1442.8 117.099770443105 79.5880767162156
"7216" 1443 120.404866095783 84.7434851307329
"7217" 1443.2 120.67281156143 89.2920892352075
"7218" 1443.4 117.684640991911 92.2232992582498
"7219" 1443.6 113.953800346753 95.7101325397054
"7220" 1443.8 109.050063948175 100.476423340983
"7221" 1444 105.659002725923 106.933950324295
"7222" 1444.2 103.959624509878 114.228923101793
"7223" 1444.4 100.28129683867 114.76123663605
"7224" 1444.6 94.2686957418208 114.616815035678
"7225" 1444.8 87.8903751242774 115.489637698738
"7226" 1445 81.6408854044249 117.801527912132
"7227" 1445.2 75.9148800163217 120.988110666881
"7228" 1445.4 71.1210468421023 125.355003860744
"7229" 1445.6 66.5724996090321 126.422409885747
"7230" 1445.8 60.7341484478787 123.833481698637
"7231" 1446 54.331049474548 120.156517224048
"7232" 1446.2 46.8200745376298 118.230699943615
"7233" 1446.4 39.2870405682364 118.424923782681
"7234" 1446.6 32.1127966783061 118.444607220134
"7235" 1446.8 26.4630861053998 115.315090770788
"7236" 1447 21.182519367437 110.149277716198
"7237" 1447.2 17.6397322216191 103.59133474014
"7238" 1447.4 13.7464605128387 96.5263085097029
"7239" 1447.6 9.57744097317113 89.9804461197692
"7240" 1447.8 5.19228752097426 83.4798403066049
"7241" 1448 4.46080890776608 77.6421779727995
"7242" 1448.2 5.88796833322588 70.9962424881859
"7243" 1448.4 7.25747267666994 64.173540685707
"7244" 1448.6 8.24871688511433 57.1670716610614
"7245" 1448.8 7.3186416932542 49.9365504361764
"7246" 1449 6.34437003884179 43.0264367070615
"7247" 1449.2 8.34780402315836 37.6153473575617
"7248" 1449.4 12.8795507173161 32.1739386775895
"7249" 1449.6 18.1197866287544 26.8940230247784
"7250" 1449.8 23.2845577157849 21.9412318233832
"7251" 1450 27.0756235516364 16.0474796175309
"7252" 1450.2 30.9975659407929 12.5225893763279
"7253" 1450.4 34.6432606990471 11.8673596940934
"7254" 1450.6 40.5484308717228 10.6672941473313
"7255" 1450.8 45.5028723361682 8.54338701051553
"7256" 1451 49.3233394640831 4.94771260127027
"7257" 1451.2 50.3719719941845 5.95871596273469
"7258" 1451.4 53.9563766480743 6.83142419775946
"7259" 1451.6 58.5508856781989 7.73160022698624
"7260" 1451.8 63.9552419166847 7.76868101868803
"7261" 1452 69.6342502178596 6.16874722703981
"7262" 1452.2 74.0302373726648 3.4831741025638
"7263" 1452.4 75.1813370450283 4.20993607984834
"7264" 1452.6 78.1317816206387 5.49046249710293
"7265" 1452.8 83.0565792009288 6.17129097348673
"7266" 1453 88.5100253005519 5.92285781977878
"7267" 1453.2 92.1880555059863 7.42721395925015
"7268" 1453.4 94.6316455977415 10.3407215579998
"7269" 1453.6 98.3850154252996 14.5797568001899
"7270" 1453.8 104.046832595441 18.2336166079349
"7271" 1454 108.798770276887 19.6517942132659
"7272" 1454.2 111.200826394056 21.3990912103199
"7273" 1454.4 112.11983704711 23.5857123339672
"7274" 1454.6 113.78615295615 27.2608645835766
"7275" 1454.8 117.160264510095 32.1230790206748
"7276" 1455 120.069327924056 34.5991631163449
"7277" 1455.2 122.08168225794 38.1973405770641
"7278" 1455.4 124.549816966063 42.8104094330799
"7279" 1455.6 125.706677478949 47.771327272032
"7280" 1455.8 127.972148176345 53.1646696424595
"7281" 1456 128.232634531975 56.3869917795183
"7282" 1456.2 128.770825204465 60.507204101914
"7283" 1456.4 128.783770913192 65.4505596360995
"7284" 1456.6 128.457575052265 71.2605615528781
"7285" 1456.8 127.495943831151 76.5839573912928
"7286" 1457 126.188303843392 81.5375793070091
"7287" 1457.2 125.401526028538 86.3736229300726
"7288" 1457.4 123.675722930094 90.5611681737953
"7289" 1457.6 121.598026559637 94.8581458984153
"7290" 1457.8 119.029267777847 100.205693177762
"7291" 1458 116.012276412442 104.090473509709
"7292" 1458.2 113.065436094148 107.934421229635
"7293" 1458.4 110.12859474899 110.923857227687
"7294" 1458.6 107.18521296836 114.180919516199
"7295" 1458.8 102.681455622216 117.448137134772
"7296" 1459 98.4370061151099 119.842757807859
"7297" 1459.2 94.0644056077889 122.795773213925
"7298" 1459.4 89.869281185684 124.463905843529
"7299" 1459.6 85.0964205045785 126.453372363795
"7300" 1459.8 80.5682981501275 126.049278542436
"7301" 1460 74.1875017942061 125.925827563109
"7302" 1460.2 68.8418541308998 127.586728546022
"7303" 1460.4 65.7065652986015 129.085781076141
"7304" 1460.6 62.5024969041513 128.063319089674
"7305" 1460.8 58.0648193984241 125.165794177563
"7306" 1461 52.6948925107255 123.005080220021
"7307" 1461.2 47.8543868940561 124.273016107515
"7308" 1461.4 43.8249594689858 125.574299382881
"7309" 1461.6 39.3326237697403 123.907684222429
"7310" 1461.8 34.2855795531561 120.939327289313
"7311" 1462 30.5532073378161 117.913501087995
"7312" 1462.2 27.8970911295811 112.552628661384
"7313" 1462.4 23.7827398840561 109.29576663063
"7314" 1462.6 19.7792449076561 109.577975702534
"7315" 1462.8 18.4792928918184 108.553967058558
"7316" 1463 15.9310299214151 105.817643939613
"7317" 1463.2 12.7780556442505 102.013241429237
"7318" 1463.4 10.0646552813778 97.380403074929
"7319" 1463.6 8.73004219786858 92.5931531869595
"7320" 1463.8 6.68586926531924 87.4940354698279
"7321" 1464 4.3202470826313 85.1744179741674
"7322" 1464.2 4.60614694232156 85.1101572178223
"7323" 1464.4 4.40746683698711 84.8869064867267
"7324" 1464.6 3.63747994306469 83.8853250430026
"7325" 1464.8 3.44960647302218 82.8604575008154
"7326" 1465 3.43136414338317 80.4651128558239
"7327" 1465.2 4.14899824133494 78.2796876029691
"7328" 1465.4 3.86028466130608 74.3722537280983
"7329" 1465.6 2.11710582161061 71.2013623351322
"7330" 1465.8 1.96417164113717 67.9079579922432
"7331" 1466 4.01503096351324 63.108691525088
"7332" 1466.2 6.86463352377425 58.3913033988504
"7333" 1466.4 7.73691241070746 53.7420338691934
"7334" 1466.6 7.1716301449806 49.0423878563274
"7335" 1466.8 5.10820951945609 45.1643182156595
"7336" 1467 6.05854846350552 41.2110922494145
"7337" 1467.2 9.72592131885416 38.297529566046
"7338" 1467.4 14.7651879081737 35.3862298650057
"7339" 1467.6 18.5349874749508 32.2921470212489
"7340" 1467.8 21.3351186334594 28.1054946975183
"7341" 1468 20.8135195016743 23.6405007189776
"7342" 1468.2 21.0099757322275 20.1914287073452
"7343" 1468.4 24.2444173244798 18.1226467272222
"7344" 1468.6 28.302200019003 18.5833636752559
"7345" 1468.8 33.0579922361087 18.4765887620121
"7346" 1469 35.9519243143192 15.6135732916437
"7347" 1469.2 35.8643135953616 13.1593737825983
"7348" 1469.4 34.3005734810377 12.5013980300558
"7349" 1469.6 33.0836244506433 11.7230082021108
"7350" 1469.8 34.1553824030348 10.8752391773105
"7351" 1470 36.4896593322739 8.82898939840005
"7352" 1470.2 39.9808312762029 9.12837544229432
"7353" 1470.4 44.2523572424873 10.1802535881659
"7354" 1470.6 48.4007499347436 9.92232430114696
"7355" 1470.8 50.8775811901937 7.68028986147781
"7356" 1471 53.2671139120471 4.61954359827196
"7357" 1471.2 56.243758990747 4.83365259798673
"7358" 1471.4 60.54570833823 5.78291511087685
"7359" 1471.6 65.7647591568982 5.3684031775384
"7360" 1471.8 68.9229832043696 3.11065188353573
"7361" 1472 72.2455202945778 1.98767778212902
"7362" 1472.2 76.6263397149561 2.92621501837764
"7363" 1472.4 81.6116463876066 4.27220466885396
"7364" 1472.6 85.1302472931672 7.57526437376501
"7365" 1472.8 89.425893882851 11.0168113785364
"7366" 1473 95.0356739684289 13.4781590021205
"7367" 1473.2 100.865176077779 13.8806419429327
"7368" 1473.4 102.004413883115 16.4794420701233
"7369" 1473.6 101.330492938518 21.5377384480645
"7370" 1473.8 101.388462915506 27.6571797629845
"7371" 1474 102.775749940556 32.2977164590643
"7372" 1474.2 104.225388708949 35.0904957013272
"7373" 1474.4 105.947225780441 38.1916823932054
"7374" 1474.6 108.292828905759 41.4941729228813
"7375" 1474.8 111.516013556446 43.5976811217521
"7376" 1475 113.368105397933 47.0664587814759
"7377" 1475.2 113.20966868348 50.8389623869235
"7378" 1475.4 115.316824647008 54.7249929589475
"7379" 1475.6 118.447041058812 58.1019690121912
"7380" 1475.8 122.533397053759 58.2517979922222
"7381" 1476 124.688509423725 59.3340386477417
"7382" 1476.2 124.818860204735 63.3737046595434
"7383" 1476.4 122.371970999881 67.3754849555094
"7384" 1476.6 118.913888867576 71.4829265272115
"7385" 1476.8 114.989252483178 74.9677090870205
"7386" 1477 110.937525541178 78.0087407375638
"7387" 1477.2 106.031547521139 80.2890911048809
"7388" 1477.4 101.913505429345 84.2972684331206
"7389" 1477.6 97.9644370356751 87.9523669862452
"7390" 1477.8 94.4495557340805 93.0452469933131
"7391" 1478 89.7822141637934 96.4246936184764
"7392" 1478.2 83.7967412798676 98.3791440055742
"7393" 1478.4 78.0332537515889 98.7895201816644
"7394" 1478.6 73.0023998512627 97.5694206263933
"7395" 1478.8 67.0595368459972 95.3374796980393
"7396" 1479 61.3471785075561 93.2312034532391
"7397" 1479.2 57.1902680365014 95.2636125128376
"7398" 1479.4 54.0401667112311 100.418337683634
"7399" 1479.6 55.1506505649905 104.822989762959
"7400" 1479.8 59.4760221407869 109.185748772283
"7401" 1480 64.0960149491663 114.150346669286
"7402" 1480.2 67.9620671059041 119.888619695019
"7403" 1480.4 68.6796555725601 125.734481578347
"7404" 1480.6 65.9473366141037 126.516390356102
"7405" 1480.8 64.3063621813418 126.80454374765
"7406" 1481 62.1813205544072 127.16899006207
"7407" 1481.2 58.6191947419916 125.732065199347
"7408" 1481.4 53.0638774186513 123.037317302364
"7409" 1481.6 46.8325361322856 121.679739408312
"7410" 1481.8 41.0582188848418 118.739281977912
"7411" 1482 34.9945361512627 116.703808533782
"7412" 1482.2 29.3013957998188 115.245557056807
"7413" 1482.4 25.2852546060809 111.864937243897
"7414" 1482.6 22.5981614654061 106.045973420559
"7415" 1482.8 20.7238584241323 100.097531191883
"7416" 1483 17.0192892666715 94.1463816303056
"7417" 1483.2 12.391397546143 88.6766144899986
"7418" 1483.4 6.85471153767076 84.5340134593402
"7419" 1483.6 4.99967969036582 81.6231656498311
"7420" 1483.8 3.73943441507548 76.6991892994303
"7421" 1484 3.47930107517038 70.217284034888
"7422" 1484.2 2.42781847751834 63.0749715691198
"7423" 1484.4 2.71515082972617 57.6786245728409
"7424" 1484.6 6.16157031342751 51.8907283324595
"7425" 1484.8 9.33290341432635 45.5588957132973
"7426" 1485 10.3093912371353 38.4046090388753
"7427" 1485.2 11.3921763178561 32.4886021811595
"7428" 1485.4 14.6687709009936 28.1357039675532
"7429" 1485.6 20.1671200295176 24.0665435155877
"7430" 1485.8 25.6609618152311 19.5708372977595
"7431" 1486 30.1312242326023 14.1927709456191
"7432" 1486.2 35.5730959359936 11.8537103229148
"7433" 1486.4 41.8579676835293 9.68346030552196
"7434" 1486.6 46.9664155651357 6.30955921333556
"7435" 1486.8 49.0081970420918 4.7901607380041
"7436" 1487 52.5432074626542 5.63594338526319
"7437" 1487.2 57.3892442395657 7.11659106022869
"7438" 1487.4 63.305106532102 8.90046851068882
"7439" 1487.6 67.1589263933197 9.524072875714
"7440" 1487.8 70.3401105437168 7.90562970951303
"7441" 1488 71.6671397600126 5.4239959939725
"7442" 1488.2 73.082512491851 3.08571009474151
"7443" 1488.4 76.439039701948 3.26060113667567
"7444" 1488.6 80.6555096199322 4.47643658496388
"7445" 1488.8 83.775211649815 4.66049171180767
"7446" 1489 83.0950113948456 4.46658682914367
"7447" 1489.2 82.2961214695083 4.71945106078989
"7448" 1489.4 82.2358122226799 4.10390416551451
"7449" 1489.6 81.5393001152804 3.57501590151553
"7450" 1489.8 81.0926363258208 3.36855196628298
"7451" 1490 80.8032728739871 3.4952354809336
"7452" 1490.2 79.7036312635517 3.82030044122937
"7453" 1490.4 78.9651339484957 3.33050169084739
"7454" 1490.6 78.7503287107318 3.38455218305405
"7455" 1490.8 78.7131524219133 3.19705163194517
"7456" 1491 78.700376669409 2.51426191134181
"7457" 1491.2 78.5584714253138 2.10457660103677
"7458" 1491.4 78.1214411256501 1.82105086537035
"7459" 1491.6 77.884118463695 1.81067994601501
"7460" 1491.8 77.80127845803 1.85474477586815
"7461" 1492 77.6615708499713 2.18110657174759
"7462" 1492.2 77.3121337773691 2.28013039590294
"7463" 1492.4 77.0708664686648 2.03752765947685
"7464" 1492.6 75.8168388986087 1.82818732659104
"7465" 1492.8 74.0639762371811 1.45220701628446
"7466" 1493 73.2969158255433 0.972274126613305
"7467" 1493.2 74.2510194402993 1.35313225629729
"7468" 1493.4 74.3458678929561 0.945815345559459
"7469" 1493.6 74.0288744730252 0.753148139191415
"7470" 1493.8 73.6229506470258 0.465964118792796
"7471" 1494 73.379275751409 0.356055456753575
"7472" 1494.2 72.9466154293338 0.519045006709456
"7473" 1494.4 72.3970715311074 0.374501665767155
"7474" 1494.6 72.4048900399374 0.399747960306915
"7475" 1494.8 71.7220368954968 0.477479972442506
"7476" 1495 70.7663067809023 0.812214833818438
"7477" 1495.2 69.4238495438061 0.635456885037045
"7478" 1495.4 68.0714030604811 0.318399250384459
"7479" 1495.6 67.4040726843638 0.420232892279973
"7480" 1495.8 67.3203108804095 0.54320596258877
"7481" 1496 67.5758809983923 0.737591834890489
"7482" 1496.2 66.7239806051164 0.71452910427842
"7483" 1496.4 64.9414004009256 0.890980480476848
"7484" 1496.6 62.9952781145475 0.984692520019801
"7485" 1496.8 64.6878696853982 1.64380108435419
"7486" 1497 65.7567945460839 2.04423585284834
"7487" 1497.2 66.62416315519 2.6164983778166
"7488" 1497.4 68.2609098204189 2.40656380163645
"7489" 1497.6 70.6558565786971 2.27561408222869
"7490" 1497.8 74.0398045694771 2.30759155640682
"7491" 1498 78.0411496757888 3.03398086869221
"7492" 1498.2 82.571659871921 4.70669667775675
"7493" 1498.4 87.1891918004245 5.92491438138051
"7494" 1498.6 91.4856187745522 7.08811835620749
"7495" 1498.8 95.4607938776381 10.4145407642627
"7496" 1499 99.29067405129 15.013209524032
"7497" 1499.2 103.782023709007 18.2461471781972
"7498" 1499.4 108.481641214197 19.5252491500545
"7499" 1499.6 110.91774699254 22.6328746683423
"7500" 1499.8 111.532884343048 27.0118873945885
"7501" 1500 112.869464312593 31.9364573743619
"7502" 1500.2 116.243618364745 35.6323134171316
"7503" 1500.4 120.139262393264 37.0070172194675
"7504" 1500.6 121.501464228272 39.9207757836995
"7505" 1500.8 122.539839064556 45.0622038575298
"7506" 1501 123.966642201866 51.0687328681499
"7507" 1501.2 127.310676881228 55.7382212291535
"7508" 1501.4 127.270036476595 58.3878290134595
"7509" 1501.6 125.257702968818 62.5675697876975
"7510" 1501.8 122.872021613154 67.0537370953863
"7511" 1502 121.714308264992 71.9721199902514
"7512" 1502.2 122.556834450763 77.0091223569473
"7513" 1502.4 123.892976166958 81.4998063585647
"7514" 1502.6 122.979110276171 84.2008037537873
"7515" 1502.8 119.557568499434 86.9913222848374
"7516" 1503 115.664154213253 90.8388733502382
"7517" 1503.2 112.00862019056 94.6890414301714
"7518" 1503.4 110.256388568783 99.871990580914
"7519" 1503.6 110.440669120056 105.408113969297
"7520" 1503.8 108.861427651591 108.181158309204
"7521" 1504 104.519820460338 109.631090836185
"7522" 1504.2 98.4871959864061 109.820024551434
"7523" 1504.4 92.6502665821305 111.555401090889
"7524" 1504.6 87.9601649604892 114.84248801094
"7525" 1504.8 82.9413313049852 119.365481213137
"7526" 1505 79.2326822372036 124.662015130738
"7527" 1505.2 74.3807084346811 126.126473319434
"7528" 1505.4 69.9050781406528 123.389656984185
"7529" 1505.6 65.0929948267503 119.293804916096
"7530" 1505.8 59.7102852179552 115.307312636476
"7531" 1506 54.1256844045561 112.169384650626
"7532" 1506.2 49.2153136265399 108.244138603524
"7533" 1506.4 44.7694152904061 103.947155112334
"7534" 1506.6 41.3120496997938 98.2726341583447
"7535" 1506.8 39.1125782430561 92.7937989432844
"7536" 1507 36.3753452520298 87.6415444636174
"7537" 1507.2 32.6344237752508 84.7042998093267
"7538" 1507.4 27.6229879704659 82.7441249607955
"7539" 1507.6 22.501489290343 82.2725669133812
"7540" 1507.8 16.8043591434615 81.2326954779189
"7541" 1508 12.5604180231613 77.8657211479331
"7542" 1508.2 10.7784467751619 72.837263333421
"7543" 1508.4 10.9007035646032 67.0482262586104
"7544" 1508.6 13.3962484460377 62.3288657999916
"7545" 1508.8 17.5960911555428 58.3404789824683
"7546" 1509 22.5860680542288 54.9099692371594
"7547" 1509.2 27.2001135939245 49.8591271907226
"7548" 1509.4 30.6196706463747 44.5988235598223
"7549" 1509.6 32.486428553764 38.554930318309
"7550" 1509.8 34.1928687828224 32.7887522785903
"7551" 1510 34.0886297139833 26.1594301273867
"7552" 1510.2 31.2829583208561 19.9236636518769
"7553" 1510.4 27.2215465997704 18.272327119638
"7554" 1510.6 25.0772550267416 20.1480149009514
"7555" 1510.8 21.9700571537484 24.1482064200749
"7556" 1511 18.1649922249829 29.4755756243131
"7557" 1511.2 14.4359727358311 35.6479766299595
"7558" 1511.4 10.1580630604495 41.531079368107
"7559" 1511.6 4.93133150003666 45.7832310617993
"7560" 1511.8 3.15415817393843 48.7770658953712
"7561" 1512 1.86131968026167 54.0123763833193
"7562" 1512.2 0.891337062635023 59.4706791269594
"7563" 1512.4 0.593458323374657 65.9300125213356
"7564" 1512.6 1.05884298341814 72.367138440175
"7565" 1512.8 2.32547558901372 79.1876199274086
"7566" 1513 4.72033439759456 85.9800911815877
"7567" 1513.2 7.80969152397918 92.8724403203056
"7568" 1513.4 10.495684051941 99.2948736447426
"7569" 1513.6 14.2352944640305 104.889953344639
"7570" 1513.8 18.8787984456902 109.709020762898
"7571" 1514 24.1447195383418 114.016599550126
"7572" 1514.2 30.0804733102529 117.228870984554
"7573" 1514.4 37.0972775631491 120.206571744762
"7574" 1514.6 44.3703327215561 121.126405337364
"7575" 1514.8 51.1535940791627 121.526239922599
"7576" 1515 55.8659657227884 124.740109196585
"7577" 1515.2 56.2005399147364 127.052221408271
"7578" 1515.4 55.9114506990323 125.661029762245
"7579" 1515.6 58.6850574756759 122.982970494807
"7580" 1515.8 60.5192680852213 118.098012100686
"7581" 1516 61.0417581742525 113.026261841281
"7582" 1516.2 60.0060438884275 107.922306978574
"7583" 1516.4 57.4018323140817 104.507770951639
"7584" 1516.6 52.9075635269577 103.074975211369
"7585" 1516.8 48.6816168687031 101.462032836283
"7586" 1517 44.9056101353311 100.157179715084
"7587" 1517.2 42.2003245254611 97.6262742055173
"7588" 1517.4 42.3380162175974 96.3010236511567
"7589" 1517.6 43.479756307409 96.0852511308418
"7590" 1517.8 44.2915936892804 96.1345909688239
"7591" 1518 45.0627748360906 96.3556729525284
"7592" 1518.2 46.5507838496087 95.1410358069594
"7593" 1518.4 48.9417422990387 92.0896694257464
"7594" 1518.6 52.1055185398292 88.8949765017536
"7595" 1518.8 53.5817787688492 86.1355886155801
"7596" 1519 54.2095756352453 81.7043980710811
"7597" 1519.2 54.8942504979587 78.0955883409904
"7598" 1519.4 57.182983616214 76.863330485591
"7599" 1519.6 58.7583409989334 77.4789211920915
"7600" 1519.8 59.8236429541578 78.6856006823662
"7601" 1520 60.685434452065 79.182646004013
"7602" 1520.2 63.9343804576613 79.4547953083016
"7603" 1520.4 67.2549225391865 77.583355117529
"7604" 1520.6 69.3157237246595 73.5696951078043
"7605" 1520.8 69.8474117536832 69.0533088452306
"7606" 1521 70.4508881216126 64.0009252028247
"7607" 1521.2 71.4291774829343 59.0757573208595
"7608" 1521.4 73.6481981236832 55.8680162867307
"7609" 1521.6 75.6238823098686 51.9112023892273
"7610" 1521.8 75.4234241690824 46.4965926277489
"7611" 1522 73.0280435153578 42.0198796304939
"7612" 1522.2 68.6120149112666 39.3357014746963
"7613" 1522.4 63.6636037141372 37.3643543138378
"7614" 1522.6 58.0514515876236 38.6623972161892
"7615" 1522.8 52.5465081207375 41.7138538144329
"7616" 1523 47.6556301756249 43.4125904767347
"7617" 1523.2 43.8130002859552 41.1265086397072
"7618" 1523.4 41.2047228124885 36.434721466
"7619" 1523.6 41.2082411865148 30.7199275165512
"7620" 1523.8 43.7644808771074 25.3143526961518
"7621" 1524 47.8612974147288 20.0966276202504
"7622" 1524.2 52.5059914973405 15.6710575096154
"7623" 1524.4 57.2789293930005 11.0184446366261
"7624" 1524.6 60.8551124150114 8.5880982684416
"7625" 1524.8 63.1575530680034 9.59922931759104
"7626" 1525 67.0710233023772 11.225119213065
"7627" 1525.2 72.48017754003 13.4132696702508
"7628" 1525.4 78.8135195078743 15.7223764130958
"7629" 1525.6 85.9844187273775 15.7779045367541
"7630" 1525.8 92.3596293627716 13.319958721675
"7631" 1526 93.6299081166107 12.6287135893922
"7632" 1526.2 95.0375373599817 15.0369749314347
"7633" 1526.4 95.8678979648366 18.3643216619717
"7634" 1526.6 96.2700706039061 19.8574740925095
"7635" 1526.8 98.8197647937811 21.0263152444345
"7636" 1527 102.908017306232 23.0833482776915
"7637" 1527.2 103.055571614253 24.7106387767429
"7638" 1527.4 103.345867896056 28.4129221413375
"7639" 1527.6 104.229627978837 34.2140158627278
"7640" 1527.8 106.766575629056 39.5722254412835
"7641" 1528 111.653300961913 44.8931507082452
"7642" 1528.2 115.669537622144 49.2215664997475
"7643" 1528.4 119.646680479712 53.7588358694435
"7644" 1528.6 123.362278132014 56.2392574091149
"7645" 1528.8 125.867084837638 57.0251294974349
"7646" 1529 125.749721928595 59.6687371899985
"7647" 1529.2 124.973862655904 64.7748611652755
"7648" 1529.4 122.961633649519 70.1360536308009
"7649" 1529.6 121.826811541544 75.1641073365875
"7650" 1529.8 122.600169006937 80.9578225556261
"7651" 1530 123.0775472138 85.439824598599
"7652" 1530.2 123.525948599135 85.2970806528768
"7653" 1530.4 124.417427531336 84.0154515584674
"7654" 1530.6 124.731844307254 81.849215397537
"7655" 1530.8 126.463933389308 78.4101020146732
"7656" 1531 125.868694460281 74.1815164041844
"7657" 1531.2 125.604989362943 68.7961349905643
"7658" 1531.4 124.352521794864 62.5447975034748
"7659" 1531.6 122.041375278327 58.1497481784759
"7660" 1531.8 119.988523804379 53.199778261239
"7661" 1532 117.562618818128 48.3631241811976
"7662" 1532.2 114.820622936913 43.7617694972214
"7663" 1532.4 111.288613585804 39.3328769467193
"7664" 1532.6 106.763408307081 36.1479985941345
"7665" 1532.8 101.174435027294 33.0635465133611
"7666" 1533 95.6623816567026 32.3829529104508
"7667" 1533.2 89.5110055092561 31.6559078158049
"7668" 1533.4 83.5985964108614 32.0172438964595
"7669" 1533.6 78.617418329135 35.0043010206963
"7670" 1533.8 74.994056054975 39.6953226026757
"7671" 1534 72.409467258135 45.3567504030121
"7672" 1534.2 71.3101963443952 52.0635412405986
"7673" 1534.4 72.6602028951843 57.7508583584595
"7674" 1534.6 75.5341633340892 62.2570309260628
"7675" 1534.8 79.6308773101317 66.8183229766947
"7676" 1535 84.4770053137503 69.8975202538892
"7677" 1535.2 89.378750503861 73.3613001668497
"7678" 1535.4 94.9330348720393 76.0742024441401
"7679" 1535.6 99.3145420249249 78.8189238261316
"7680" 1535.8 100.751157830867 82.9287535403492
"7681" 1536 102.422819777628 86.2962432832452
"7682" 1536.2 106.098372864008 89.3661776589675
"7683" 1536.4 109.505011054654 89.2005012884431
"7684" 1536.6 112.851027759182 87.9989354290897
"7685" 1536.8 118.137780752417 87.4994763753365
"7686" 1537 120.539188916253 90.1902190073492
"7687" 1537.2 118.9166304184 93.1194371379759
"7688" 1537.4 116.375438670712 94.3308887551313
"7689" 1537.6 112.939788330008 96.0327947239595
"7690" 1537.8 108.50758099854 99.0748432875965
"7691" 1538 103.549374567836 103.831422058286
"7692" 1538.2 100.75064345279 108.253673900124
"7693" 1538.4 98.3090534382512 114.419496435972
"7694" 1538.6 97.7616356139792 115.762225796444
"7695" 1538.8 95.9676747058719 114.344024816644
"7696" 1539 93.1787643563061 111.051946345645
"7697" 1539.2 88.2920390234489 107.96916981962
"7698" 1539.4 82.6315821795561 106.071671891813
"7699" 1539.6 76.4880987239764 105.145984617221
"7700" 1539.8 70.1251103347999 106.255384103666
"7701" 1540 64.0762677371627 109.728708020648
"7702" 1540.2 58.7167930197466 114.486744557388
"7703" 1540.4 54.0245344447093 119.506190732734
"7704" 1540.6 49.1305858947146 119.412724936386
"7705" 1540.8 43.7157528467227 116.93149859515
"7706" 1541 40.1497419813103 112.605907478036
"7707" 1541.2 39.1431202763864 106.573521616611
"7708" 1541.4 36.9287930918719 99.5428382807226
"7709" 1541.6 34.4834153565176 92.0917429534082
"7710" 1541.8 33.6947300356379 84.7167215057685
"7711" 1542 33.5175467758669 78.6813697732973
"7712" 1542.2 34.9065840699734 74.3257823612115
"7713" 1542.4 35.8032728691768 70.2025364384422
"7714" 1542.6 35.1729805447604 66.2009664564421
"7715" 1542.8 32.7671976083951 62.8930468834849
"7716" 1543 29.099582217888 61.6444083958292
"7717" 1543.2 24.682584178492 59.5833739351518
"7718" 1543.4 19.3787608689056 57.2953961555922
"7719" 1543.6 16.121214263815 54.5352939983077
"7720" 1543.8 16.6442127991623 51.1094528211055
"7721" 1544 17.9020787504727 47.1559131302928
"7722" 1544.2 15.8235120254632 44.8998344711232
"7723" 1544.4 11.1877622303926 41.7922935635749
"7724" 1544.6 8.42660677658438 40.3098807257047
"7725" 1544.8 7.94613000905608 42.0075630854408
"7726" 1545 5.01811680550053 45.6944193496539
"7727" 1545.2 4.64838889390902 49.230439126283
"7728" 1545.4 2.61416970142752 53.7288436511738
"7729" 1545.6 1.60121366346148 58.2707641363243
"7730" 1545.8 1.3592955168957 62.7576880730443
"7731" 1546 1.16369226259056 67.9654515690715
"7732" 1546.2 2.15614703419625 73.0393446778146
"7733" 1546.4 3.63050984893789 79.0986403286685
"7734" 1546.6 4.73941613050144 85.9884633449048
"7735" 1546.8 6.16933963283659 90.9385830709229
"7736" 1547 9.92995508998292 94.6330128699229
"7737" 1547.2 14.0273882010561 99.5228843368355
"7738" 1547.4 16.1577449311317 104.725035452149
"7739" 1547.6 18.2389047110399 109.313632880709
"7740" 1547.8 21.2039911264576 111.998689889798
"7741" 1548 26.4655341309721 113.766349501444
"7742" 1548.2 32.4041903000061 113.944409542559
"7743" 1548.4 38.1718836164811 113.431648165284
"7744" 1548.6 43.0106647441281 113.208071465379
"7745" 1548.8 46.3277377021061 112.084455229959
"7746" 1549 47.6741771954785 108.835904889459
"7747" 1549.2 45.9362330250841 105.364117169871
"7748" 1549.4 42.8478338135733 101.600796828873
"7749" 1549.6 39.0365625156561 98.8380134885795
"7750" 1549.8 34.1682794220819 97.3440756930457
"7751" 1550 28.8045834844181 96.826811592175
"7752" 1550.2 23.6227632826069 97.6716446464849
"7753" 1550.4 19.5181109901139 100.194160862616
"7754" 1550.6 15.1990355696594 99.136052584476
"7755" 1550.8 12.3154100668766 94.806217898562
"7756" 1551 10.9797206117783 89.1110469396261
"7757" 1551.2 11.9113734816042 82.7005089373825
"7758" 1551.4 13.1013784309106 75.8848338420776
"7759" 1551.6 13.4037640296677 69.3560926416925
"7760" 1551.8 11.0286026247258 62.8092234866062
"7761" 1552 7.7304097015696 56.6180835179459
"7762" 1552.2 5.78489854376196 48.7246094884889
"7763" 1552.4 6.71087443880608 42.2362799274708
"7764" 1552.6 10.4617020188911 36.9895550301296
"7765" 1552.8 15.3300508800048 31.8669841522031
"7766" 1553 20.0496686735216 25.9682191244939
"7767" 1553.2 23.1918705087199 20.2881980423215
"7768" 1553.4 26.7270405100726 16.2909122043355
"7769" 1553.6 32.1711420831087 15.1308165846963
"7770" 1553.8 38.9076662822387 13.147403657729
"7771" 1554 44.8753921716236 10.7975133734054
"7772" 1554.2 50.5354821442453 8.93136150848649
"7773" 1554.4 55.3073834395924 9.15231363888673
"7774" 1554.6 61.1156760650197 10.0730257674776
"7775" 1554.8 66.9779731297783 11.237845640015
"7776" 1555 73.1601582878864 12.3143766001916
"7777" 1555.2 79.4181900667379 11.9839377324776
"7778" 1555.4 85.865644153315 10.2635585806112
"7779" 1555.6 90.8714921175945 8.54732514684408
"7780" 1555.8 92.5217480799535 11.617850355562
"7781" 1556 94.9330348720393 16.4505375193922
"7782" 1556.2 98.8917232079073 21.2182223950793
"7783" 1556.4 104.682585136353 23.8327107853493
"7784" 1556.6 110.301306953156 24.8322149080595
"7785" 1556.8 111.253955665895 27.4002340197336
"7786" 1557 110.837926452514 32.5840398182815
"7787" 1557.2 112.488870663889 38.0260004086261
"7788" 1557.4 115.505391534883 41.9750512857272
"7789" 1557.6 121.291914206406 45.1101757099845
"7790" 1557.8 123.57682526708 47.9575599257587
"7791" 1558 123.095110198298 52.8820139143032
"7792" 1558.2 121.564090967048 58.9851897285687
"7793" 1558.4 120.732907839474 65.1856633807545
"7794" 1558.6 121.613584433442 71.722082425924
"7795" 1558.8 122.352746092079 78.658309113506
"7796" 1559 121.025557510794 83.0082614260071
"7797" 1559.2 117.505305372866 88.4710430910309
"7798" 1559.4 114.649214924149 94.9071230538208
"7799" 1559.6 114.439802538327 102.341936851025
"7800" 1559.8 112.603718273715 103.507101604947
"7801" 1560 109.343694192129 103.833354867264
"7802" 1560.2 104.657752223766 107.430459960363
"7803" 1560.4 101.004583492136 112.639384064595
"7804" 1560.6 99.0273366110876 117.924021636389
"7805" 1560.8 96.1648739756872 117.409947591435
"7806" 1561 91.0482822443619 116.113163017327
"7807" 1561.2 85.3863260398996 114.445677753668
"7808" 1561.4 80.9311434079343 112.282193076773
"7809" 1561.6 76.5487270184931 111.986500919149
"7810" 1561.8 73.2262464165052 112.664206487137
"7811" 1562 70.1364969881811 114.57461238435
"7812" 1562.2 67.3916548959754 118.002118089314
"7813" 1562.4 65.8562932465106 122.55025158703
"7814" 1562.6 65.8927964000641 124.902975975822
"7815" 1562.8 64.236673972308 124.204451984349
"7816" 1563 59.7966989883656 123.546893826364
"7817" 1563.2 54.6266971533288 121.280521653261
"7818" 1563.4 48.6398827438561 118.766277400909
"7819" 1563.6 42.5332859760561 117.243917535459
"7820" 1563.8 37.2486726072081 116.987090967363
"7821" 1564 33.2035431834467 118.811462506749
"7822" 1564.2 31.0504017310984 117.739459112824
"7823" 1564.4 28.3171188921367 113.807358114532
"7824" 1564.6 24.8951651630805 108.795511628411
"7825" 1564.8 20.4513402460889 105.50903848482
"7826" 1565 15.0631024868811 103.733769942909
"7827" 1565.2 12.5457257178357 101.124241518841
"7828" 1565.4 11.8046068864579 98.1620966278166
"7829" 1565.6 11.506524762492 93.1402946470236
"7830" 1565.8 11.6743559119924 87.5344480577958
"7831" 1566 9.72423702389087 82.3722666680768
"7832" 1566.2 7.47103171280608 77.1749246100983
"7833" 1566.4 6.04573682405608 71.0255717973729
"7834" 1566.6 3.30630211964098 66.1324307131198
"7835" 1566.8 1.69901932091063 63.6376253391231
"7836" 1567 3.58502152471588 59.8732183140883
"7837" 1567.2 7.81013857012949 57.1290814988998
"7838" 1567.4 13.0057089291203 56.2279725539365
"7839" 1567.6 18.8395142486387 53.5424209352508
"7840" 1567.8 20.9158610221132 49.9798163674595
"7841" 1568 20.251581948851 46.8047626409979
"7842" 1568.2 18.0328322986715 46.1710585021774
"7843" 1568.4 16.9772020475074 46.563849845955
"7844" 1568.6 17.0001461118775 46.898470823897
"7845" 1568.8 15.921054330534 47.527761191132
"7846" 1569 12.674447731735 46.7470441991475
"7847" 1569.2 8.76611447591719 44.2400030207372
"7848" 1569.4 7.64049976487052 40.4607167644904
"7849" 1569.6 8.71464065969345 35.8474674394924
"7850" 1569.8 11.4567488174754 31.5076673724595
"7851" 1570 15.8250574301101 27.9475178737027
"7852" 1570.2 21.2049062634115 24.9484488920462
"7853" 1570.4 25.8378645360315 21.1563721216152
"7854" 1570.6 29.6271374761865 15.7096873534073
"7855" 1570.8 31.6556371967817 12.5327061436011
"7856" 1571 35.0656753786053 12.9770423829021
"7857" 1571.2 39.5100916799185 13.3849756725879
"7858" 1571.4 42.8960883113743 14.3221991005595
"7859" 1571.6 47.5130199700839 13.9662032789317
"7860" 1571.8 52.9015572628669 13.6793752017027
"7861" 1572 58.4646194989065 12.5259418534595
"7862" 1572.2 64.6249042771132 12.4422257102309
"7863" 1572.4 70.9597127633197 12.1646057728049
"7864" 1572.6 78.0084132719764 9.9013972785214
"7865" 1572.8 84.1892548841843 5.82631716933126
"7866" 1573 87.417757608445 7.52572221170945
"7867" 1573.2 88.4488034423127 11.6262912646276
"7868" 1573.4 87.3966421286116 15.8311118077372
"7869" 1573.6 86.7913317067227 20.9304157735983
"7870" 1573.8 86.185149259118 26.8865298240612
"7871" 1574 88.6665282687283 32.6017581445771
"7872" 1574.2 92.186509881843 37.4147870369431
"7873" 1574.4 95.9296227559156 41.8813398744677
"7874" 1574.6 100.442578139476 43.9580349651485
"7875" 1574.8 105.996836540678 44.5907234644847
"7876" 1575 111.646294904088 45.8066312051853
"7877" 1575.2 115.478456828324 49.0710046927666
"7878" 1575.4 114.229645136929 53.8178344666544
"7879" 1575.6 111.863367843253 59.1396632291972
"7880" 1575.8 110.817580435081 65.1110542769844
"7881" 1576 110.990701619129 71.26395776624
"7882" 1576.2 111.695237629178 77.3260540974838
"7883" 1576.4 113.242994943651 83.8150909223404
"7884" 1576.6 116.537009797651 88.8744578391975
"7885" 1576.8 119.44295833028 90.5951036363554
"7886" 1577 117.839335296033 92.225899793686
"7887" 1577.2 114.491824750937 95.5656829102928
"7888" 1577.4 109.354879735568 97.5094085150958
"7889" 1577.6 102.978673280649 99.7866031433408
"7890" 1577.8 97.8486329755439 103.867533780459
"7891" 1578 95.0571129803601 109.618614430323
"7892" 1578.2 93.6448131611989 116.318793488912
"7893" 1578.4 93.2615234143625 120.717462349258
"7894" 1578.6 90.1813260145106 121.369750187164
"7895" 1578.8 86.112619854937 120.462135940007
"7896" 1579 79.6127608742036 120.016306205992
"7897" 1579.2 73.7800760357634 120.873096681996
"7898" 1579.4 68.5001338399495 120.636569433976
"7899" 1579.6 64.263732346023 117.376575886749
"7900" 1579.8 59.1405236109239 113.914824624534
"7901" 1580 52.7922418530811 110.807329066684
"7902" 1580.2 46.4929576779167 108.080938031156
"7903" 1580.4 40.25592955272 105.568558693566
"7904" 1580.6 33.8504550445906 105.096447854503
"7905" 1580.8 30.3436211179846 106.806698374245
"7906" 1581 26.3894458694811 111.122629540909
"7907" 1581.2 25.3395591599035 113.334645091807
"7908" 1581.4 22.8861441249792 112.308211588254
"7909" 1581.6 20.8079910851361 109.156938099579
"7910" 1581.8 17.8250334252958 105.3078244516
"7911" 1582 13.2639823916971 100.427892243459
"7912" 1582.2 11.6233908220311 95.0200113825095
"7913" 1582.4 13.3927614860653 90.249218051909
"7914" 1582.6 16.4144241268878 84.6584037846277
"7915" 1582.8 16.0916685047625 79.0326907564319
"7916" 1583 12.9117870165283 74.520880214265
"7917" 1583.2 9.79814954934699 71.6599812067322
"7918" 1583.4 5.37118284667771 69.0613913404865
"7919" 1583.6 3.6581519316288 65.2810096290231
"7920" 1583.8 5.48828815645609 61.2669363740595
"7921" 1584 10.3708909432505 58.0304177014872
"7922" 1584.2 15.689368422847 54.7918401338685
"7923" 1584.4 18.9893322418909 50.3234298951108
"7924" 1584.6 21.2802649438084 45.0324828213769
"7925" 1584.8 24.7646096963061 40.2769961313819
"7926" 1585 28.1508412697552 35.0882316207426
"7927" 1585.2 30.7108399514771 29.7476168783805
"7928" 1585.4 33.7405739361721 24.0733098705309
"7929" 1585.6 34.8289892801101 17.4323374392703
"7930" 1585.8 35.4608423189384 12.18872209493
"7931" 1586 39.1191883063083 12.1803160371812
"7932" 1586.2 44.6772246954444 12.9155452637993
"7933" 1586.4 50.3906808755753 14.2090143149402
"7934" 1586.6 56.9868319219727 14.1820655564595
"7935" 1586.8 63.8038686067106 12.2167215536685
"7936" 1587 70.4574981848648 10.4953901828247
"7937" 1587.2 77.2129828285865 9.82075517605076
"7938" 1587.4 84.0788046819792 8.47627841994023
"7939" 1587.6 87.8033664901632 10.5740817749237
"7940" 1587.8 90.6615486375306 15.3307719580188
"7941" 1588 94.7554726858122 21.2260288485814
"7942" 1588.2 98.9703284652268 26.7723343079717
"7943" 1588.4 104.208833325966 31.1181754801398
"7944" 1588.6 110.366328670395 34.1871554996909
"7945" 1588.8 116.664070542154 36.5599321774839
"7946" 1589 117.423509195172 39.068360914599
"7947" 1589.2 115.991535089802 43.0130847798069
"7948" 1589.4 115.07176501937 48.4479282632859
"7949" 1589.6 115.569069104451 52.5587446160225
"7950" 1589.8 115.63012821847 55.6976232627329
"7951" 1590 114.547008904115 59.5311645757115
"7952" 1590.2 114.59745200956 64.4648449153768
"7953" 1590.4 115.156344231032 70.2448811241562
"7954" 1590.6 115.11334191719 76.7656862894516
"7955" 1590.8 116.087551726913 82.4835189340309
"7956" 1591 119.065920322376 88.4120778075395
"7957" 1591.2 117.452038448129 91.6998406829961
"7958" 1591.4 113.380566992589 93.4233034668365
"7959" 1591.6 107.887320327902 94.443634602639
"7960" 1591.8 101.883531445226 96.1299597391289
"7961" 1592 97.01645918899 98.8296749636413
"7962" 1592.2 94.0050553131441 102.708756764883
"7963" 1592.4 92.0961387898907 107.096523604782
"7964" 1592.6 90.5848024774104 112.901482944129
"7965" 1592.8 91.1802863617577 118.31957604479
"7966" 1593 88.6192825532176 119.819238891367
"7967" 1593.2 84.037244907304 118.892671330055
"7968" 1593.4 79.4325869848061 116.915877648134
"7969" 1593.6 73.8976263929569 114.792896568782
"7970" 1593.8 68.5702695796191 111.941538284678
"7971" 1594 62.6679517711311 109.692630420434
"7972" 1594.2 55.7990394656844 109.377048100787
"7973" 1594.4 49.4689609440321 112.419247006227
"7974" 1594.6 43.2300968105561 115.818316545698
"7975" 1594.8 38.6089740490311 114.721513741659
"7976" 1595 37.4055009165302 111.030158973408
"7977" 1595.2 35.5261952067484 105.268869221459
"7978" 1595.4 34.5139691485426 99.3226620799189
"7979" 1595.6 34.6783274780561 93.0055078741437
"7980" 1595.8 35.3081720765132 86.7494024063737
"7981" 1596 34.4334588883922 80.2300345159216
"7982" 1596.2 32.0088076116933 73.8239391165745
"7983" 1596.4 28.8674228403507 68.2597367183612
"7984" 1596.6 26.7826877803772 62.0974526078998
"7985" 1596.8 26.2739604374696 55.5692338650845
"7986" 1597 25.8098259480561 48.8711431192973
"7987" 1597.2 25.6647050139288 41.8219594696049
"7988" 1597.4 26.1027305857442 34.9730214863585
"7989" 1597.6 25.5051077304612 27.9483192813301
"7990" 1597.8 27.5234008199544 22.3817132254849
"7991" 1598 31.365772202739 18.5631807932887
"7992" 1598.2 35.4213060565984 17.2352062553408
"7993" 1598.4 41.3496125065418 16.533397231488
"7994" 1598.6 46.6332083103616 15.8983475990983
"7995" 1598.8 50.9165298751693 17.4871019739123
"7996" 1599 55.050781464424 20.9627984536481
"7997" 1599.2 57.9748444192652 25.4298091952958
"7998" 1599.4 61.6828554346262 30.731396592908
"7999" 1599.6 65.1925828045083 33.8450727325464
"8000" 1599.8 68.7892539623864 37.6032490512898
"8001" 1600 72.5964971044278 41.7747324257072
"8002" 1600.2 76.4477363908437 45.3598062007515
"8003" 1600.4 81.8782120240739 46.4446292322095
"8004" 1600.6 87.9330238577112 46.7806861639853
"8005" 1600.8 93.216934646774 47.7128541388954
"8006" 1601 97.7713812200561 49.8766877852214
"8007" 1601.2 100.426863963896 53.7894104608835
"8008" 1601.4 100.807923448992 57.891608325774
"8009" 1601.6 100.627545484232 62.3319513092194
"8010" 1601.8 101.489450751701 67.3359506611371
"8011" 1602 100.463351513048 71.5043287412195
"8012" 1602.2 99.0383100100561 75.6108940898741
"8013" 1602.4 95.5415865496561 79.0320479420094
"8014" 1602.6 91.5964804653169 81.7275415877116
"8015" 1602.8 87.4752672486414 85.4575282639961
"8016" 1603 85.7033652621954 90.6603127240004
"8017" 1603.2 85.6675761702268 96.8080346187034
"8018" 1603.4 88.2377420753061 101.004247949032
"8019" 1603.6 92.8032104649846 101.838327265245
"8020" 1603.8 96.7145772049829 100.856682245362
"8021" 1604 99.0393317268222 99.1210750286853
"8022" 1604.2 100.423623949286 100.70356478923
"8023" 1604.4 100.649685064837 105.094697557983
"8024" 1604.6 98.7004623327227 107.865282938983
"8025" 1604.8 96.7331176263 107.173566838606
"8026" 1605 93.3458678949871 105.640069361787
"8027" 1605.2 88.155716557492 104.618832501742
"8028" 1605.4 82.4967679621587 102.949642734024
"8029" 1605.6 76.1335710961087 102.298574482881
"8030" 1605.8 69.4701411726715 102.27020736869
"8031" 1606 62.7054923250315 103.804880929148
"8032" 1606.2 57.717891034739 106.173056834167
"8033" 1606.4 54.6428405827692 110.615245866705
"8034" 1606.6 53.8422359295052 115.226124053773
"8035" 1606.8 55.3647407611761 120.142388803971
"8036" 1607 57.2944795525677 121.169434362785
"8037" 1607.2 60.2548386849585 120.062124287094
"8038" 1607.4 64.5257393669835 117.200767910443
"8039" 1607.6 69.5157538043922 112.955329863189
"8040" 1607.8 72.8453981587463 107.439078975221
"8041" 1608 75.2557826470048 101.803095555024
"8042" 1608.2 75.9532978099676 95.8315570922471
"8043" 1608.4 75.0751035151323 90.2935811612815
"8044" 1608.6 73.1918980480141 85.4264304140225
"8045" 1608.8 71.4452506709279 80.6001390339723
"8046" 1609 70.6165100943923 75.8924415480198
"8047" 1609.2 68.4494954108188 72.1399174937815
"8048" 1609.4 65.8205388134648 71.4219102773377
"8049" 1609.6 62.8162650653517 68.1284950472247
"8050" 1609.8 62.7241300608982 63.8657766464594
"8051" 1610 64.5778469220561 58.7906699141892
"8052" 1610.2 68.0739150744613 53.4985301237008
"8053" 1610.4 71.9668333057679 48.532057641434
"8054" 1610.6 76.400292946635 43.8481356938016
"8055" 1610.8 80.2777618486613 39.8385730444331
"8056" 1611 83.0064303765974 34.2998194730007
"8057" 1611.2 82.4982212542929 28.4770280455121
"8058" 1611.4 79.1067659503343 24.071173447216
"8059" 1611.6 75.8835193612403 18.8855909720647
"8060" 1611.8 76.2547072698894 15.0525921182928
"8061" 1612 79.4446396259499 13.4052995718665
"8062" 1612.2 79.6877003729743 13.7037585009776
"8063" 1612.4 77.4323932771976 12.911729740733
"8064" 1612.6 73.5916384509093 14.0301276020558
"8065" 1612.8 69.9869290060283 16.333610880015
"8066" 1613 65.6359036682993 21.1164379844054
"8067" 1613.2 63.3920015746161 26.8004542320095
"8068" 1613.4 63.1005601442825 33.2395064552047
"8069" 1613.6 63.4304397160183 40.1368170005727
"8070" 1613.8 64.1027486258061 46.971899385515
"8071" 1614 63.8002548481937 53.4440017278631
"8072" 1614.2 63.0160692500197 59.4787860262049
"8073" 1614.4 60.4139497113507 64.7723223822362
"8074" 1614.6 57.0975061610992 68.9406756063819
"8075" 1614.8 53.5304372829734 71.9884685527818
"8076" 1615 49.5923533111074 75.8669570898954
"8077" 1615.2 48.124015328851 80.80592955328
"8078" 1615.4 48.3214326768103 85.5357342518154
"8079" 1615.6 49.3813115053083 90.4047435713899
"8080" 1615.8 52.1823791153787 93.4191602944111
"8081" 1616 56.2456057678233 93.7067536079422
"8082" 1616.2 60.1143593388253 92.2550687623825
"8083" 1616.4 64.5311159420971 89.5043676173037
"8084" 1616.6 67.0824676838253 86.7999867426389
"8085" 1616.8 67.8564382951344 83.5154905219203
"8086" 1617 68.3152868525561 79.220121909091
"8087" 1617.2 69.3890090020811 74.8662598583095
"8088" 1617.4 71.8057830358527 70.8184732874764
"8089" 1617.6 73.6593718769233 65.4159264705745
"8090" 1617.8 75.846060630762 60.1638530750477
"8091" 1618 80.1809012288126 55.5729726058855
"8092" 1618.2 83.9225389293664 50.0358258560888
"8093" 1618.4 85.9160670382331 43.5807978935126
"8094" 1618.6 86.8713089223747 39.3260593944506
"8095" 1618.8 85.8655846171877 38.645091185591
"8096" 1619 82.7949493130034 36.8883931686437
"8097" 1619.2 78.6138482689676 35.3993889672559
"8098" 1619.4 73.7230723719771 33.4889813572226
"8099" 1619.6 69.1980688855882 32.700964691276
"8100" 1619.8 64.9188520543178 31.1100071878426
"8101" 1620 63.3922805314139 27.2837922400374
"8102" 1620.2 66.2985665695652 23.5397435426413
"8103" 1620.4 70.8458104094245 18.899000880591
"8104" 1620.6 76.4753543481478 15.2117373859182
"8105" 1620.8 81.8598572948648 13.7854820877812
"8106" 1621 86.7276082050828 16.2897559559505
"8107" 1621.2 89.382651084302 20.8055161542709
"8108" 1621.4 92.2121850639354 26.0374073163301
"8109" 1621.6 92.3493554662425 32.7006378364849
"8110" 1621.8 93.7053987389289 39.6349810857476
"8111" 1622 96.8170977604915 44.4844034100482
"8112" 1622.2 101.782984540712 48.3410182662755
"8113" 1622.4 106.401700137536 52.4563582740995
"8114" 1622.6 112.349799744987 54.4968168916233
"8115" 1622.8 117.728676984531 54.6328870022345
"8116" 1623 119.860596213572 56.7839160198857
"8117" 1623.2 119.063765545851 60.8885657739555
"8118" 1623.4 116.22256429958 66.6201610433224
"8119" 1623.6 114.94138172322 72.6100262611644
"8120" 1623.8 114.956657226346 78.9517074497175
"8121" 1624 115.662225633128 84.8342439703404
"8122" 1624.2 116.732417055906 90.596475881798
"8123" 1624.4 118.717937214723 93.6396049773166
"8124" 1624.6 117.830754534481 93.9699125948138
"8125" 1624.8 114.365131871937 96.6091015070547
"8126" 1625 109.583629056233 99.8883406298124
"8127" 1625.2 104.628633295931 102.998665996374
"8128" 1625.4 99.0423968771206 106.385622611758
"8129" 1625.6 94.1313564024006 111.292791701602
"8130" 1625.8 89.1894469163656 115.866847643221
"8131" 1626 85.0146149036037 121.757309605174
"8132" 1626.2 82.0116178454331 122.575675182066
"8133" 1626.4 77.5870425462025 120.643165811411
"8134" 1626.6 73.3920515039132 116.858701948864
"8135" 1626.8 68.1039546132157 112.815098040107
"8136" 1627 62.3170343399009 109.079710898787
"8137" 1627.2 58.0379814490478 104.830886093393
"8138" 1627.4 54.0975916357344 99.0852688802247
"8139" 1627.6 49.5129118555106 94.3824616632776
"8140" 1627.8 43.0173177445433 91.366576361562
"8141" 1628 38.0841301664678 87.4433257317031
"8142" 1628.2 36.4685529421865 81.4716455506594
"8143" 1628.4 36.8152887822508 74.2467072504241
"8144" 1628.6 38.6010705446636 68.0531145784875
"8145" 1628.8 39.7079226567641 60.8162091742913
"8146" 1629 39.8727355170561 53.7534371127568
"8147" 1629.2 41.5011458242029 47.2063643228448
"8148" 1629.4 44.491049521358 40.5911092790444
"8149" 1629.6 47.6939867353221 34.1069751462576
"8150" 1629.8 49.5316146408176 26.9752413172485
"8151" 1630 51.0357858556116 22.5511522179872
"8152" 1630.2 53.5106480646834 17.1190793402413
"8153" 1630.4 53.9033742583863 10.5248925316198
"8154" 1630.6 55.079274556315 5.73537969212017
"8155" 1630.8 57.1715439405148 6.49517381712919
"8156" 1631 59.11652281759 9.0195111604012
"8157" 1631.2 62.3492040051015 11.7372563697231
"8158" 1631.4 68.5041309552165 13.2001692826198
"8159" 1631.6 75.0840573191295 13.5602886968998
"8160" 1631.8 81.6215583941949 13.3646198825428
"8161" 1632 88.4914184133038 14.5350291120741
"8162" 1632.2 94.5195973257228 14.7602389202287
"8163" 1632.4 99.4754004426061 14.6980117870095
"8164" 1632.6 100.65018411767 18.0659807435855
"8165" 1632.8 101.271818092427 23.5696951408388
"8166" 1633 102.630425755821 29.4383156478964
"8167" 1633.2 104.594256264739 35.4164921724107
"8168" 1633.4 107.301157777032 40.6147941519961
"8169" 1633.6 110.29924451094 45.624714679785
"8170" 1633.8 113.775584824757 50.5666318527744
"8171" 1634 117.863674731387 55.197960221491
"8172" 1634.2 122.582561081893 58.9003681916688
"8173" 1634.4 124.73472065914 63.2307509400243
"8174" 1634.6 124.636553859577 68.1161081080049
"8175" 1634.8 126.61575698522 72.7938235436311
"8176" 1635 126.663390626294 72.765166654888
"8177" 1635.2 127.048082729476 71.4366278601737
"8178" 1635.4 127.670900664056 69.2594967548314
"8179" 1635.6 126.853731594506 68.6908293580844
"8180" 1635.8 126.970425159502 67.6139014924099
"8181" 1636 127.427650336376 66.0834536789075
"8182" 1636.2 128.285824637739 63.1604481650692
"8183" 1636.4 128.366736937948 60.6133064865441
"8184" 1636.6 128.00050010708 57.9220442219907
"8185" 1636.8 127.957467890366 56.3768216598166
"8186" 1637 128.10225975208 56.8772986030309
"8187" 1637.2 127.817545177544 57.1058628763099
"8188" 1637.4 128.033163114947 56.9725598393813
"8189" 1637.6 128.203609304891 56.8440528905539
"8190" 1637.8 128.748882315547 56.8426260624508
"8191" 1638 128.807888039697 56.1273998172544
"8192" 1638.2 128.500163144783 55.2290336288913
"8193" 1638.4 127.822338245986 54.5540618836782
"8194" 1638.6 127.484082350954 52.4510465866035
"8195" 1638.8 127.601795457329 50.1274777465731
"8196" 1639 126.695660130358 47.7489377478548
"8197" 1639.2 125.924348832128 44.4108729266023
"8198" 1639.4 125.152879693931 41.8703837159907
"8199" 1639.6 123.754059748407 39.8446893958411
"8200" 1639.8 122.575031530945 36.742150666215
"8201" 1640 121.138653641586 34.0679091245714
"8202" 1640.2 119.163426210304 30.6724216413918
"8203" 1640.4 116.938606114101 26.932802579215
"8204" 1640.6 114.310560696783 23.3805008788913
"8205" 1640.8 111.59900401377 20.5546456582865
"8206" 1641 108.269348086118 17.4854933687748
"8207" 1641.2 104.953660860508 14.2639617835309
"8208" 1641.4 100.793911333342 11.6220501620785
"8209" 1641.6 96.9384004801742 9.23977513569567
"8210" 1641.8 93.9459601235838 9.6418802766539
"8211" 1642 94.9165683465894 10.1096998354928
"8212" 1642.2 95.6519395994019 10.3292860432258
"8213" 1642.4 95.7776353873719 10.7591864051174
"8214" 1642.6 94.5872416062508 11.2407267265568
"8215" 1642.8 92.7503423838982 10.873170627591
"8216" 1643 90.436188379492 9.53707954922869
"8217" 1643.2 87.1144739606007 7.16173898028088
"8218" 1643.4 83.6951355585298 5.98861144688051
"8219" 1643.6 83.0884074644119 7.95445246026715
"8220" 1643.8 81.3640383755803 11.6168672293332
"8221" 1644 79.8326535760172 16.0694776332167
"8222" 1644.2 78.0420485495871 21.224818975548
"8223" 1644.4 76.2438641856507 26.2776218322162
"8224" 1644.6 75.6467408128014 31.3394109730255
"8225" 1644.8 77.1653603274288 37.3156816175958
"8226" 1645 79.9981801946275 41.728771490013
"8227" 1645.2 84.2031247177604 43.8615747543029
"8228" 1645.4 88.3311374668766 43.4957817511774
"8229" 1645.6 92.1238850883612 41.5653260537815
"8230" 1645.8 94.9964981629342 38.6728104477278
"8231" 1646 97.7288041049823 36.0019652398693
"8232" 1646.2 101.581217081413 36.5549015149357
"8233" 1646.4 105.037830860766 38.5574942024756
"8234" 1646.6 108.726823717521 42.0262095588059
"8235" 1646.8 112.793536872913 44.4048065394118
"8236" 1647 117.324315545723 46.7191332525785
"8237" 1647.2 119.330626702145 49.0027855724514
"8238" 1647.4 119.56937833231 51.8378107703518
"8239" 1647.6 120.262290924379 56.3211042266979
"8240" 1647.8 122.416162682675 61.4604541254356
"8241" 1648 123.612830293625 65.9227018846825
"8242" 1648.2 121.910333822025 67.4527176474282
"8243" 1648.4 119.76222438536 68.0341126127795
"8244" 1648.6 116.409538467782 69.819397526661
"8245" 1648.8 112.143753723007 72.5755671929431
"8246" 1649 107.379811749258 75.5442856807367
"8247" 1649.2 101.993421412731 78.2676831560095
"8248" 1649.4 96.9966854189577 80.5262140243693
"8249" 1649.6 93.0307829197692 84.4890068698201
"8250" 1649.8 88.6779998298311 88.3987014237844
"8251" 1650 84.8129736731074 93.2056249706133
"8252" 1650.2 82.5169032804612 99.6536434300543
"8253" 1650.4 82.6409283755479 106.439433326796
"8254" 1650.6 85.1674193357905 112.084455229959
"8255" 1650.8 88.7039322785014 117.835105924631
"8256" 1651 88.6773045640317 119.73276385085
"8257" 1651.2 85.6812607669132 120.63199478134
"8258" 1651.4 81.4788846739004 120.226193257886
"8259" 1651.6 77.8619068250725 117.842252265484
"8260" 1651.8 77.4710317202888 114.163395660847
"8261" 1652 78.7311030523102 108.832772246894
"8262" 1652.2 78.0575323756595 103.04715950583
"8263" 1652.4 76.2563315375689 98.9775590597672
"8264" 1652.6 72.7251736023638 95.8613026245364
"8265" 1652.8 68.0992592511843 92.9214380629979
"8266" 1653 63.2444043705811 88.9210173608844
"8267" 1653.2 58.7626437759561 84.8125566361344
"8268" 1653.4 55.0419454044668 80.2370599275577
"8269" 1653.6 53.8397373926075 74.8002411240669
"8270" 1653.8 54.0681495650102 69.0223170682209
"8271" 1654 55.1864493278197 62.5188732432504
"8272" 1654.2 56.8077487486693 56.0334412528085
"8273" 1654.4 59.5067076301912 49.6664956668919
"8274" 1654.6 62.7241300608982 44.2068507468805
"8275" 1654.8 66.0544356091623 38.8660876648223
"8276" 1655 70.0099442561711 34.2054917572648
"8277" 1655.2 74.7441242038996 31.1664726563899
"8278" 1655.4 79.4144880020918 27.2911491258791
"8279" 1655.6 82.155612143313 21.7263693693494
"8280" 1655.8 83.870356996445 16.6237864006261
"8281" 1656 87.4551256091197 16.1462514307867
"8282" 1656.2 90.1064620405561 18.5039114506345
"8283" 1656.4 91.4600487597921 21.3497689430435
"8284" 1656.6 92.7535124386791 22.3812353647545
"8285" 1656.8 96.0718425993244 25.0136738653863
"8286" 1657 97.6327173603632 27.1421614030736
"8287" 1657.2 99.5511627842481 29.8005860170595
"8288" 1657.4 103.312947699151 34.150844814861
"8289" 1657.6 105.892694038473 39.618761413924
"8290" 1657.8 108.048954770154 45.9902050454107
"8291" 1658 109.658213899352 51.6277868460755
"8292" 1658.2 110.850863277474 57.6923823639021
"8293" 1658.4 112.46176969371 64.0603787048374
"8294" 1658.6 116.021335936495 69.0019351475082
"8295" 1658.8 120.929177955302 71.7328863428037
"8296" 1659 122.598816784091 71.8432849877008
"8297" 1659.2 122.352889816276 73.6254099506302
"8298" 1659.4 122.453727498361 78.5419786443188
"8299" 1659.6 122.638659510176 83.5384879320034
"8300" 1659.8 120.425274584104 87.1212719411499
"8301" 1660 118.159812851768 91.4756518698275
"8302" 1660.2 116.719884935494 96.6120399133501
"8303" 1660.4 116.340367438214 99.1519447266721
"8304" 1660.6 117.876334518508 97.8163125579594
"8305" 1660.8 119.731122357234 95.6020298233747
"8306" 1661 121.897895224899 91.5594551397508
"8307" 1661.2 126.055566456806 85.2241989219282
"8308" 1661.4 127.21176567056 78.0564636868115
"8309" 1661.6 128.304365059056 71.9189056418166
"8310" 1661.8 127.094843979853 65.5089618830298
"8311" 1662 126.485773575458 59.7359999745933
"8312" 1662.2 126.730050267548 53.0654692945496
"8313" 1662.4 125.646904670276 48.1124048374351
"8314" 1662.6 122.328850529843 42.1586192067744
"8315" 1662.8 120.311740283088 35.8661516180894
"8316" 1663 117.481977795145 29.1579534006817
"8317" 1663.2 112.844932457415 23.3875071140625
"8318" 1663.4 109.710676817247 20.8035271748642
"8319" 1663.6 104.090319441254 18.2302509588975
"8320" 1663.8 97.1157455712311 16.0866078149095
"8321" 1664 91.9310471914004 13.4312755549103
"8322" 1664.2 89.0059518628019 8.96646346441709
"8323" 1664.4 85.6627093096311 4.93325164585946
"8324" 1664.6 80.2624253422561 3.39815236730945
"8325" 1664.8 74.7328570506288 3.14510129800491
"8326" 1665 69.3579350054074 6.38347888848648
"8327" 1665.2 65.5971487212834 11.0250073645867
"8328" 1665.4 63.307191870909 16.3889815317242
"8329" 1665.6 64.7341409410093 20.4696207509548
"8330" 1665.8 67.6891101010384 23.6802562969462
"8331" 1666 72.372852539815 26.1582513180577
"8332" 1666.2 76.834511225313 26.0530948093677
"8333" 1666.4 81.9435087849871 24.1462634061405
"8334" 1666.6 87.2643894313922 23.1082190377872
"8335" 1666.8 92.5169032815302 24.1133166481232
"8336" 1667 96.1426175676321 27.6450773205395
"8337" 1667.2 99.668757907937 32.5571523564118
"8338" 1667.4 104.32960083888 37.1622539265939
"8339" 1667.6 107.499146550371 41.4546833107014
"8340" 1667.8 108.060069054975 45.683346562282
"8341" 1668 106.272473400956 50.4543595054345
"8342" 1668.2 103.672102059481 55.1329089664095
"8343" 1668.4 101.675360983435 59.7532064336127
"8344" 1668.6 101.368845953596 64.5643896229111
"8345" 1668.8 99.9613581284846 69.9078982881737
"8346" 1669 97.3264111084464 73.1686553833863
"8347" 1669.2 93.5398390614561 76.2007133805345
"8348" 1669.4 91.3167124373192 81.2047883709858
"8349" 1669.6 91.3141982559413 87.1924774039103
"8350" 1669.8 92.54427824454 91.831870517032
"8351" 1670 97.344161046684 95.8594794527153
"8352" 1670.2 100.939724911822 99.8422901896691
"8353" 1670.4 105.138108623373 101.363151595435
"8354" 1670.6 105.460821601943 100.871716957911
"8355" 1670.8 104.238898189495 102.080908772533
"8356" 1671 100.636275032282 105.513383763218
"8357" 1671.2 96.8000691477228 105.190472833152
"8358" 1671.4 91.9240175739023 105.58245477469
"8359" 1671.6 86.1441422498311 105.160584210109
"8360" 1671.8 80.2512591902086 103.397902873807
"8361" 1672 73.0505733521711 102.649961554973
"8362" 1672.2 68.2987848389048 104.09555856956
"8363" 1672.4 63.1691427674608 107.407270706102
"8364" 1672.6 57.6459365424846 111.213928668126
"8365" 1672.8 52.6038248214463 113.602309693216
"8366" 1673 47.2209224990561 115.60643687602
"8367" 1673.2 45.483568510802 119.546409821156
"8368" 1673.4 47.0529807757305 121.240538063808
"8369" 1673.6 51.3588914919065 122.24238174627
"8370" 1673.8 57.7027148027738 122.992064010822
"8371" 1674 64.5518586391843 121.807240638203
"8372" 1674.2 70.4107072646781 118.243008515585
"8373" 1674.4 75.2169333593922 113.47848117164
"8374" 1674.6 78.1616657721485 108.739556387022
"8375" 1674.8 79.9928395112036 103.0812404965
"8376" 1675 79.2621024367604 97.3272298724247
"8377" 1675.2 77.4906909601337 91.4663740627698
"8378" 1675.4 76.590332265135 85.3618600141437
"8379" 1675.6 75.0300094395561 78.7390414407095
"8380" 1675.8 73.4221115534648 71.9802289036334
"8381" 1676 69.6621775415971 66.5013732582955
"8382" 1676.2 64.9513724791078 60.7534062390974
"8383" 1676.4 62.3172052898126 55.2306701147638
"8384" 1676.6 58.3974377812735 49.1556317286421
"8385" 1676.8 56.6499802578391 43.7278892970632
"8386" 1677 58.7522168398968 38.172747925309
"8387" 1677.2 61.9954434725327 32.013672098394
"8388" 1677.4 64.8577230093015 26.1073143465231
"8389" 1677.6 66.4575085450379 19.1863386478322
"8390" 1677.8 68.4728120693658 12.4312417914772
"8391" 1678 70.7175787505176 8.78251431176716
"8392" 1678.2 70.9006504160748 9.9113856695716
"8393" 1678.4 68.3786332920561 9.89235772715037
"8394" 1678.6 64.0866132119712 11.2351749035161
"8395" 1678.8 59.8823621676136 13.4797067634241
"8396" 1679 55.8563996266096 18.2552654056648
"8397" 1679.2 53.4810412261149 24.29116453993
"8398" 1679.4 52.1595766888598 31.2814534949828
"8399" 1679.6 53.3545633237196 37.2502028159979
"8400" 1679.8 56.1905346921042 43.5341633162864
"8401" 1680 58.8427317744668 49.9422805967184
"8402" 1680.2 61.374820590247 55.7994118972322
"8403" 1680.4 65.3543868959268 60.9214347049853
"8404" 1680.6 69.6812959710048 64.11729839228
"8405" 1680.8 75.4067540534245 65.2604071331963
"8406" 1681 80.4811372596876 64.9754465770121
"8407" 1681.2 86.5110055089354 66.1072544168991
"8408" 1681.4 92.1894420217619 64.8849296944595
"8409" 1681.6 97.9313050181381 61.8212052653283
"8410" 1681.8 102.43063853816 58.5529318072355
"8411" 1682 106.15653344698 57.6330990777032
"8412" 1682.2 110.258937531327 60.0387316455168
"8413" 1682.4 111.337101087434 61.8371054007031
"8414" 1682.6 113.767688001359 62.2674620449216
"8415" 1682.8 115.163736702437 58.093095134112
"8416" 1683 114.010616769844 54.1222848475188
"8417" 1683.2 111.975173270504 51.0682718227235
"8418" 1683.4 110.457016588314 47.689804125532
"8419" 1683.6 106.383504246883 43.0854867425539
"8420" 1683.8 100.744510011671 39.2693114357627
"8421" 1684 94.2271479300311 36.8295571949845
"8422" 1684.2 87.8481614723811 33.8963073287095
"8423" 1684.4 81.2133257840838 31.9677017344039
"8424" 1684.6 74.2576478056524 29.6820744126246
"8425" 1684.8 67.6080151381387 27.3994988360833
"8426" 1685 60.8113018707047 24.0947061821081
"8427" 1685.2 53.4112773368616 22.3494448439039
"8428" 1685.4 46.2903464851623 23.135730940548
"8429" 1685.6 38.9520277843233 24.9468696259595
"8430" 1685.8 32.1421452580744 25.0117354449549
"8431" 1686 25.9539937069181 22.2748875507612
"8432" 1686.2 24.3100561912453 18.8371159648919
"8433" 1686.4 26.0655797972523 17.3371538475809
"8434" 1686.6 28.0769616775298 16.478512391591
"8435" 1686.8 28.4108858377865 15.6266042244942
"8436" 1687 28.3795611575074 15.1268114129019
"8437" 1687.2 28.8045834844181 15.6459998376922
"8438" 1687.4 31.4183812974006 14.2345219633418
"8439" 1687.6 34.354142758262 10.8810588090771
"8440" 1687.8 36.9519510363264 9.43405186324324
"8441" 1688 40.8954925766197 9.715164072214
"8442" 1688.2 45.6654154846672 9.19246209229279
"8443" 1688.4 49.8280062384781 6.56179276636771
"8444" 1688.6 53.6947023786721 4.1691143493791
"8445" 1688.8 57.5083842738561 4.06581342659582
"8446" 1689 61.5509143535155 3.79083616840541
"8447" 1689.2 65.9886472865137 3.64505946696793
"8448" 1689.4 70.485735911214 4.58057105161735
"8449" 1689.6 76.3434670302508 4.44937942439751
"8450" 1689.8 81.508016384214 4.51352150898577
"8451" 1690 84.5435429752474 6.81979255971163
"8452" 1690.2 88.879541528135 10.3702990578542
"8453" 1690.4 93.9437531384036 11.0555112905612
"8454" 1690.6 97.8503046528758 11.0786609881644
"8455" 1690.8 101.524003355064 13.3282090255421
"8456" 1691 103.958897955734 15.7313425689433
"8457" 1691.2 106.287614745032 17.9914607907521
"8458" 1691.4 107.350598900544 21.4714955888009
"8459" 1691.6 107.328708739241 26.6763252447032
"8460" 1691.8 109.022124261745 31.9890501133693
"8461" 1692 113.601549084259 35.356481584451
"8462" 1692.2 118.46489761213 36.6692181063365
"8463" 1692.4 121.113795989513 37.7168773794673
"8464" 1692.6 122.392990500261 41.843963910414
"8465" 1692.8 121.372454679485 46.7232369850897
"8466" 1693 119.459363014677 51.5825167252014
"8467" 1693.2 120.008515342136 56.1039070328915
"8468" 1693.4 122.506122411274 59.2816426745079
"8469" 1693.6 125.410738387545 61.0514360730701
"8470" 1693.8 127.096559612589 63.9620299898817
"8471" 1694 124.889991970006 67.2703847974345
"8472" 1694.2 121.577282191178 70.7792386336546
"8473" 1694.4 118.100101600072 75.6883532446169
"8474" 1694.6 115.511377025229 80.1511602431917
"8475" 1694.8 112.653233558912 84.5963687958275
"8476" 1695 111.050001538104 90.6094445756737
"8477" 1695.2 109.816254216413 95.9539316904833
"8478" 1695.4 110.639187883214 100.966558765877
"8479" 1695.6 112.566515774773 102.25755283357
"8480" 1695.8 110.898398231282 102.92440626225
"8481" 1696 106.452027791539 103.076811588046
"8482" 1696.2 101.438864647804 101.291956784155
"8483" 1696.4 95.5135331264489 99.6328163723077
"8484" 1696.6 89.7580566233061 98.2621920164595
"8485" 1696.8 85.2276845218474 95.3764380055464
"8486" 1697 80.9840512282627 91.7640384914016
"8487" 1697.2 75.9702039626613 88.3623270469068
"8488" 1697.4 70.0213460451917 85.1762236956883
"8489" 1697.6 65.8753567518147 81.4406755981232
"8490" 1697.8 61.315224993826 76.4620122717957
"8491" 1698 58.0515393858766 71.6988824448697
"8492" 1698.2 56.1254559487717 65.9788829661659
"8493" 1698.4 54.7469667919599 59.9937300301998
"8494" 1698.6 54.1769123947604 54.263582494216
"8495" 1698.8 54.2162638928131 49.3154619272912
"8496" 1699 54.070626284243 43.4541413019361
"8497" 1699.2 51.9212283099561 37.4789777309685
"8498" 1699.4 52.2886376590561 32.2250974786174
"8499" 1699.6 54.2746341406777 27.2382424416487
"8500" 1699.8 55.4242864143061 21.2453623752372
"8501" 1700 54.6400110004965 15.2923813771017
"8502" 1700.2 54.6324559205561 9.6737288094039
"8503" 1700.4 57.3387565858616 6.84628684637612
"8504" 1700.6 58.195265125948 7.81580209108108
"8505" 1700.8 56.6144685564503 7.17171352075754
"8506" 1701 53.3260850078485 6.7823894756387
"8507" 1701.2 50.6045785410278 9.30623546714814
"8508" 1701.4 48.7854052067075 12.9922744981292
"8509" 1701.6 47.6533837687196 18.7400805704114
"8510" 1701.8 48.5524905130357 25.0482649547146
"8511" 1702 50.1099937584953 31.520763965366
"8512" 1702.2 52.2362550263926 37.2171293396806
"8513" 1702.4 55.5136501414578 42.6705781013345
"8514" 1702.6 58.8698802485382 48.2531709133702
"8515" 1702.8 62.3807256783455 53.5233846955384
"8516" 1703 65.1631007524809 58.479146930371
"8517" 1703.2 66.7802668811007 64.0557303953612
"8518" 1703.4 67.1162292477346 68.9933904192094
"8519" 1703.6 65.7213038384544 73.3641966849171
"8520" 1703.8 63.1799305791917 77.2864244639256
"8521" 1704 61.4222360535182 81.4729301973586
"8522" 1704.2 58.737614207178 86.0168195708253
"8523" 1704.4 55.4654615999811 89.3764513792094
"8524" 1704.6 52.5337156872856 93.4671604627545
"8525" 1704.8 54.0623379650561 98.3025852775083
"8526" 1705 59.0771812936624 100.557292581247
"8527" 1705.2 64.5649629004629 100.482952418722
"8528" 1705.4 70.4766673682961 98.4313714224275
"8529" 1705.6 75.7100674966677 96.3439101430545
"8530" 1705.8 81.0262907005195 94.5087259128497
"8531" 1706 85.5716022245855 92.129074566888
"8532" 1706.2 89.7822141637934 89.2960203388747
"8533" 1706.4 91.1609939451737 85.5902228681653
"8534" 1706.6 92.2101768620157 81.1985700666288
"8535" 1706.8 90.9823181833949 76.6378279122528
"8536" 1707 90.0779561427811 72.2514953195344
"8537" 1707.2 89.1380130841323 66.7051543119679
"8538" 1707.4 86.9826563152996 62.5087522075464
"8539" 1707.6 82.7937258182763 61.2068624443952
"8540" 1707.8 81.1316289871096 59.7664155024952
"8541" 1708 80.3952266279221 55.3747303257898
"8542" 1708.2 81.4709849130025 51.1093018324862
"8543" 1708.4 85.3320568651317 48.9970616426023
"8544" 1708.6 90.167679187972 47.3430790174342
"8545" 1708.8 95.4185134671989 47.0219173426443
"8546" 1709 99.851077038895 47.5474521543832
"8547" 1709.2 101.408987161904 45.8461316047715
"8548" 1709.4 97.958404041437 43.5767446879118
"8549" 1709.6 96.7305336882716 44.5007705091922
"8550" 1709.8 94.2693110876983 46.4875809231659
"8551" 1710 90.5173730153658 49.438673156132
"8552" 1710.2 86.2759645086667 52.1071856169904
"8553" 1710.4 80.3965179823304 53.8117867326718
"8554" 1710.6 74.7318443019095 53.9466060327353
"8555" 1710.8 69.9256200251087 53.0238656029331
"8556" 1711 65.0062992037652 50.4627559367958
"8557" 1711.2 60.9284193013039 47.0542608812205
"8558" 1711.4 57.6119809288968 43.0734761328931
"8559" 1711.6 55.1256109121776 42.2004401809735
"8560" 1711.8 52.3062644943952 44.7455792459377
"8561" 1712 52.0791071284022 47.8263655761325
"8562" 1712.2 54.5230393432379 50.685116601814
"8563" 1712.4 58.2156610418387 53.964483230129
"8564" 1712.6 63.3957379408781 57.6526137320103
"8565" 1712.8 68.7171907334174 60.9282178610477
"8566" 1713 74.2814197762474 63.8447289204681
"8567" 1713.2 77.8677151954629 67.7869248141883
"8568" 1713.4 81.3963266093061 72.0381101501094
"8569" 1713.6 84.605067410133 76.1446109651518
"8570" 1713.8 87.5230984196023 79.6262505673166
"8571" 1714 91.3328906479249 83.1388379240578
"8572" 1714.2 95.0540723512641 86.6815559320355
"8573" 1714.4 98.3896424695761 88.8248347919795
"8574" 1714.6 100.090678279169 92.0691934546207
"8575" 1714.8 98.9166050396781 94.9930780563886
"8576" 1715 98.2423926492415 96.0636158846852
"8577" 1715.2 99.8389238336527 95.6875459235603
"8578" 1715.4 103.460849668594 94.4414386253754
[truncated: 20,037 more chars]
