# Supplementary material for: Adaptive switch to sexually dimorphic movements by partner-seeking termites
Source: Sci Adv. 2019 Jun 19;5(6):eaau6108. doi: 10.1126/sciadv.aau6108 (PMC6584256; doi:10.1126/sciadv.aau6108)
Supplement: Data file S1 [file aau6108_Data_file_S1.zip › Dataset/CfExperimetns/170627_174_M_01_set2_before-position_5FPS.txt]

"time" "x" "y"
"1" 0 57.0907910690825 19.6759227464539
"2" 0.2 60.8603668272159 20.8942299106375
"3" 0.4 65.7713303714003 24.1949657987761
"4" 0.6 73.9450314740311 28.7274153801741
"5" 0.8 83.4876478055395 33.9038064263789
"6" 1 91.0368404847284 38.1522348408008
"7" 1.2 98.587614399295 44.5970320490493
"8" 1.4 107.149072010777 47.4928505221275
"9" 1.6 116.924619291321 45.7051829189098
"10" 1.8 117.061522863737 50.7949063976475
"11" 2 114.23734663192 53.489755519683
"12" 2.2 107.038887597829 54.8061615400163
"13" 2.4 98.4497427368539 60.9147214756669
"14" 2.6 93.9039445413871 71.1758715187182
"15" 2.8 92.6292418194709 80.6863883517245
"16" 3 95.4046421274774 90.7711847054475
"17" 3.2 102.369130675935 98.3043636547089
"18" 3.4 101.215349719806 102.120316887428
"19" 3.6 94.9965576961721 102.592086120937
"20" 3.8 88.8519246900072 98.601939307212
"21" 4 84.7054284959274 91.59001048245
"22" 4.2 76.3584793178107 88.5362670006042
"23" 4.4 66.0265639012564 89.8553550026428
"24" 4.6 55.8772901373839 91.2296374107897
"25" 4.8 45.1707926011822 95.7061241313317
"26" 5 36.7205005746774 104.455503574963
"27" 5.2 31.8269881233024 110.723016532012
"28" 5.4 27.9631785099223 108.742882756035
"29" 5.6 25.0871132735597 104.715821222432
"30" 5.8 21.3218860813631 102.158946075538
"31" 6 13.7194780036994 99.6707007080716
"32" 6.2 15.9217529388441 95.1522688705375
"33" 6.4 19.0133076038539 89.2786500541963
"34" 6.6 19.4604589415009 78.9732142335375
"35" 6.8 16.2183517718518 68.9973649799747
"36" 7 10.3730740715292 61.9599639535449
"37" 7.2 3.6789977314774 58.4882379687375
"38" 7.4 9.15054644328992 56.7301989609375
"39" 7.6 14.8433552187845 50.4496683026375
"40" 7.8 16.4005464440649 41.6148853177875
"41" 8 17.1895263480374 31.5214483186575
"42" 8.2 20.0998853543362 27.949616636314
"43" 8.4 27.8124075199899 26.1492378143875
"44" 8.6 34.2411503961076 20.1535663583119
"45" 8.8 38.0805409986413 12.6604249016074
"46" 9 43.195914390233 12.3234358750264
"47" 9.2 50.8684277335327 14.7927215311638
"48" 9.4 59.8238520094631 15.7493269343946
"49" 9.6 68.1637962109366 15.7583591108782
"50" 9.8 76.1745171374091 17.4483740257838
"51" 10 85.2619722143917 19.3745999194232
"52" 10.2 93.0380708591366 21.921182599311
"53" 10.4 101.174856373688 25.610412637862
"54" 10.6 104.940737562739 29.5063331542599
"55" 10.8 102.842180929404 36.1406254096322
"56" 11 102.474104775677 46.5010686597491
"57" 11.2 106.264134203121 51.0205382292884
"58" 11.4 111.686486977249 53.3597142379089
"59" 11.6 115.103252357578 55.4224540597415
"60" 11.8 118.74838095995 59.639417661592
"61" 12 119.53146566235 62.6908155725113
"62" 12.2 118.155170918044 67.5576910335137
"63" 12.4 116.259556939667 73.9971994766775
"64" 12.6 117.079983826106 79.4245534405089
"65" 12.8 118.44508588598 79.4511352461981
"66" 13 117.760867555817 80.3567144961975
"67" 13.2 114.521107064119 82.7815493731963
"68" 13.4 110.106083806637 87.6334672589175
"69" 13.6 108.883780430716 93.973316582487
"70" 13.8 111.964891917236 100.714146754549
"71" 14 110.917016634473 106.525967412769
"72" 14.2 106.366110018557 110.870156753317
"73" 14.4 100.67193415979 109.774538598823
"74" 14.6 98.3377170559859 104.863225320191
"75" 14.8 95.9334108686225 96.7308361465331
"76" 15 88.8638731338909 91.3052523932836
"77" 15.2 80.1492838246168 93.811928195289
"78" 15.4 75.2044627778669 101.216229506137
"79" 15.6 74.8498327050588 109.651822324828
"80" 15.8 75.2232583332711 114.214411934731
"81" 16 71.2890252359421 117.260396239726
"82" 16.2 66.1765949421774 114.739912725106
"83" 16.4 59.3510160860524 110.241307474169
"84" 16.6 50.2869809035141 110.353508555107
"85" 16.8 43.0716145989474 116.155739248508
"86" 17 40.477005938425 118.514620925225
"87" 17.2 35.6928805561218 119.157569621971
"88" 17.4 32.8149986618304 114.974795654137
"89" 17.6 29.7562314078289 107.501006635471
"90" 17.8 23.011585814648 101.028885195843
"91" 18 14.5391113193574 99.1791973514475
"92" 18.2 14.471281901062 96.7602347921485
"93" 18.4 14.6031586130817 87.9252269240418
"94" 18.6 11.2259950774466 78.8536597413683
"95" 18.8 3.37942520239892 72.6154408046691
"96" 19 4.21143689569039 67.4849107681115
"97" 19.2 2.70905195489799 58.9457327744757
"98" 19.4 4.93822872629765 55.5817166812134
"99" 19.6 8.1085343428402 49.1505444318584
"100" 19.8 8.47276942103589 42.3240860414016
"101" 20 11.5973026689774 38.189575620525
"102" 20.2 15.3626726205297 33.2442223147398
"103" 20.4 19.4341392741584 26.2165631937451
"104" 20.6 22.4481599199835 23.2354220527906
"105" 20.8 28.3669442948064 21.003131345202
"106" 21 35.9736018577821 15.1229795109166
"107" 21.2 40.347275038581 9.37734000752304
"108" 21.4 46.2627101200656 8.90794093801985
"109" 21.6 53.2662614996644 5.78478963326737
"110" 21.8 61.5443865537399 5.1546850255875
"111" 22 69.9292990749666 5.29765807742666
"112" 22.2 78.3175159490751 4.22007535543295
"113" 22.4 82.7562414318531 5.19548557835371
"114" 22.6 84.3355827453082 11.3034117560452
"115" 22.8 86.2413791903863 19.7291380163653
"116" 23 92.2872054735836 26.2408023460437
"117" 23.2 100.565709935162 28.8228383268217
"118" 23.4 109.238736678647 28.7714336774708
"119" 23.6 114.990357712925 31.5682183619989
"120" 23.8 118.641789438253 37.6802094170243
"121" 24 119.395056644472 45.6798821625493
"122" 24.2 117.688767790132 53.7561250663193
"123" 24.4 118.451616076855 62.3122049775767
"124" 24.6 116.842644588863 72.0915671447354
"125" 24.8 114.962951302556 81.3350242137133
"126" 25 114.304513612784 89.7767312768268
"127" 25.2 110.056861741568 96.9895192786028
"128" 25.4 103.635653507444 103.734347142259
"129" 25.6 95.2815690450203 110.890903797509
"130" 25.8 88.3813851175009 118.253321084285
"131" 26 82.0512126808774 125.40655506688
"132" 26.2 75.6729161349447 119.095554327177
"133" 26.4 66.788107600717 116.128910801316
"134" 26.6 57.1898902621826 116.448364880756
"135" 26.8 52.368266347017 119.943166763137
"136" 27 46.3138315566486 123.853186629984
"137" 27.2 41.5087809735185 121.364742393175
"138" 27.4 33.8510780719206 119.326854615867
"139" 27.6 27.4009723954374 116.067837298117
"140" 27.8 30.0295329024899 117.172344413888
"141" 28 28.5100639987065 113.72806474105
"142" 28.2 22.1168605736568 109.746382916911
"143" 28.4 17.6413448277711 106.073130750512
"144" 28.6 13.0073017101408 101.342070050174
"145" 28.8 11.0129839731939 97.9781786819287
"146" 29 8.82431227986489 93.102815788075
"147" 29.2 7.36270240640154 89.2192166867927
"148" 29.4 5.7466255167574 84.3339592660175
"149" 29.6 4.13434684364799 79.6847479240346
"150" 29.8 2.51855944247471 73.7817312410564
"151" 30 1.76888564069109 68.9977302387128
"152" 30.2 1.80834983111218 65.8117388386592
"153" 30.4 2.02268880196855 66.2634726779729
"154" 30.6 1.35264254248821 63.4008311068672
"155" 30.8 1.46532760931377 58.4175921324557
"156" 31 2.39376885895517 53.1957195708597
"157" 31.2 3.25122295179505 48.8572416651375
"158" 31.4 4.3663066000524 45.0513420015125
"159" 31.6 6.3142096146774 41.6831321736804
"160" 31.8 7.95669229599882 34.8666362071018
"161" 32 8.55082620933126 38.2590299207913
"162" 32.2 8.45506071288147 39.4898732163008
"163" 32.4 7.67842043676669 40.4082809056018
"164" 32.6 6.30754156841423 42.467420252348
"165" 32.8 4.61549080849373 44.9808202504232
"166" 33 2.77554644260843 48.4025764044996
"167" 33.2 2.03153782990954 51.9351748659054
"168" 33.4 1.51139774713195 55.7017808852284
"169" 33.6 0.494563991002092 60.2929330089297
"170" 33.8 0.812571344102415 65.515616720025
"171" 34 1.29533990200271 71.5947917450652
"172" 34.2 1.85374652988431 76.431481675034
"173" 34.4 2.69133239391143 80.8833130445098
"174" 34.6 4.26600807084408 85.3386743125042
"175" 34.8 5.41425330178085 88.0550979035168
"176" 35 7.18296078496313 92.8418153122694
"177" 35.2 9.96786877035482 96.8231867306859
"178" 35.4 13.9488326709383 100.073836483583
"179" 35.6 14.3324950771714 98.5547665765712
"180" 35.8 14.1908392630327 97.6860710865849
"181" 36 16.1535487118459 96.6429233427105
"182" 36.2 18.9303682428387 96.2684058376214
"183" 36.4 24.1738186866129 94.5958441822343
"184" 36.6 27.1036271547704 91.9060886534049
"185" 36.8 27.4107583281602 88.1385630238271
"186" 37 29.2346039415904 82.3646675557679
"187" 37.2 30.5598853046225 76.5843642869617
"188" 37.4 31.7546905564817 70.9656622688984
"189" 37.6 30.837368480688 64.6730875031162
"190" 37.8 27.7421985495441 58.4372803163375
"191" 38 25.51231207271 51.1046403022353
"192" 38.2 25.7431756393871 42.8121846747827
"193" 38.4 26.9651488916774 35.2172838459996
"194" 38.6 30.7168928569032 29.0618375029762
"195" 38.8 32.4480503539425 24.075246013017
"196" 39 29.78819673896 21.095014138844
"197" 39.2 29.5227613864899 19.7206114788
"198" 39.4 33.1460531682841 20.3223877158678
"199" 39.6 37.8151270492374 22.3745497128575
"200" 39.8 43.1390785570149 22.9166117402625
"201" 40 45.4159581723847 21.4799321958448
"202" 40.2 49.66025641861 18.5746547501263
"203" 40.4 54.3700677040999 20.2958363516445
"204" 40.6 58.9723771408592 26.0594828584557
"205" 40.8 66.2800340649053 30.3383277359729
"206" 41 74.116743479505 29.550441467034
"207" 41.2 81.5743590013641 25.5763479421495
"208" 41.4 89.2002715074057 22.0130827133331
"209" 41.6 98.3623449754047 21.8805693188345
"210" 41.8 104.788112948001 25.2705929991081
"211" 42 105.123020174361 31.3626476345457
"212" 42.2 103.533200303498 39.9081618110701
"213" 42.4 101.762388896589 49.381805733961
"214" 42.6 104.242787541915 58.3966655537811
"215" 42.8 109.742656233735 67.4240263003089
"216" 43 117.327276857252 73.0141960900088
"217" 43.2 117.776882519745 76.6081360073414
"218" 43.4 114.115023881241 79.7083054745418
"219" 43.6 109.230648313027 85.6469351272249
"220" 43.8 107.082068457244 95.0579709467664
"221" 44 103.856547661236 102.018063154196
"222" 44.2 97.800266487024 108.072808675603
"223" 44.4 92.113896767129 114.247416261008
"224" 44.6 88.6428621854203 122.134345816338
"225" 44.8 86.9586174454695 118.925275043167
"226" 45 81.1616953093721 114.081695746285
"227" 45.2 72.078673205306 111.811781373023
"228" 45.4 63.5123182220303 115.739160440137
"229" 45.6 56.9093834694421 118.373221442873
"230" 45.8 49.4070088659978 116.39592047471
"231" 46 39.9847053395009 116.679628877814
"232" 46.2 32.0145784815124 117.784033243921
"233" 46.4 24.7705012780322 113.392642736879
"234" 46.6 19.9808669876561 107.973539475989
"235" 46.8 15.2421792307386 100.736551604719
"236" 47 9.89556914269801 95.8617359794674
"237" 47.2 9.34666497654838 90.3384145139762
"238" 47.4 5.2702602917174 84.3186719702975
"239" 47.6 5.29858965023478 78.5421626165145
"240" 47.8 4.72123297430976 72.2097099432993
"241" 48 1.98953106935307 64.7229756015699
"242" 48.2 2.97292129836397 58.6684911570778
"243" 48.4 4.00658931860596 51.4779209314232
"244" 48.6 5.5844586316374 45.6469095639375
"245" 48.8 9.33248114379505 41.0843262310346
"246" 49 14.0908747604864 38.9033227103735
"247" 49.2 19.5824093063138 33.2876521321261
"248" 49.4 24.7337194744516 26.8303854664278
"249" 49.6 27.1710248200524 19.0470150111375
"250" 49.8 26.7793326691441 19.1998879683375
"251" 50 25.6152144223326 19.7938081928616
"252" 50.2 23.4092071867111 20.2107389269015
"253" 50.4 24.8831625801107 19.4971409406708
"254" 50.6 27.5740920842903 17.9538911773956
"255" 50.8 33.3209083215107 13.2633214637375
"256" 51 39.6962381960677 9.81870844845457
"257" 51.2 43.091342490106 7.3904520246375
"258" 51.4 45.4923154338616 9.0298133419796
"259" 51.6 52.2245416423024 11.1008060900125
"260" 51.8 61.4625640693857 11.1485788891375
"261" 52 68.7484603858774 7.0464878709375
"262" 52.2 71.6413841253847 3.31228624567408
"263" 52.4 75.8435400557653 2.18479184745618
"264" 52.6 79.4877934291107 4.66846409227083
"265" 52.8 87.6228839595663 7.34798731430416
"266" 53 93.73642741421 10.0781912449745
"267" 53.2 99.8837862387317 12.4834478270071
"268" 53.4 101.211544705643 16.9603870033789
"269" 53.6 103.376311641283 24.8453781857436
"270" 53.8 106.662422304972 31.3930050595199
"271" 54 111.055684197354 37.5116702337257
"272" 54.2 113.568781179535 45.3666424757375
"273" 54.4 115.160613066998 54.2671633058559
"274" 54.6 115.957488502123 61.9498266134543
"275" 54.8 113.675245783736 68.9143235252257
"276" 55 110.433828539004 77.5686939392625
"277" 55.2 107.894026139297 86.0970940390575
"278" 55.4 106.24746279043 95.5465340058591
"279" 55.6 101.412753110092 100.834047113137
"280" 55.8 95.2453014681197 104.608098244012
"281" 56 87.5883065071531 108.492537007817
"282" 56.2 80.0187517674653 112.009986787228
"283" 56.4 74.1331467865453 114.841392366015
"284" 56.6 66.8057542393473 115.64268721472
"285" 56.8 58.3700778390892 116.91942959499
"286" 57 51.1564502873996 119.224805413332
"287" 57.2 51.5209884887467 121.199449480722
"288" 57.4 50.699354291264 124.856415411609
"289" 57.6 53.280073483971 125.868746984881
"290" 57.8 57.5186775218666 126.887868444948
"291" 58 64.1738728933697 128.864022449317
"292" 58.2 71.0497460379988 128.337530037959
"293" 58.4 77.888800767123 124.92815449792
"294" 58.6 85.9187564525043 119.042833241166
"295" 58.8 92.7404718719345 115.193185592995
"296" 59 100.555261171406 110.199370995972
"297" 59.2 105.41699936502 104.193612339223
"298" 59.4 108.487235664819 95.5339705309677
"299" 59.6 110.924135887162 86.5350210154405
"300" 59.8 112.188114571846 79.1703398888743
"301" 60 113.801200789242 71.5724981520583
"302" 60.2 114.876070700987 64.2591921030375
"303" 60.4 112.08356768892 60.3806198783193
"304" 60.6 105.891011722307 53.1873681778275
"305" 60.8 99.4572305944899 48.4790403387312
"306" 61 90.8168694032186 47.7061982226904
"307" 61.2 83.9826385036549 51.4122812587892
"308" 61.4 80.7553255185345 57.8339781102446
"309" 61.6 79.8256411064441 64.9641062945708
"310" 61.8 74.7483684134669 70.1468124415164
"311" 62 71.7893841164797 77.3431618875794
"312" 62.2 73.9241978953406 84.4484798848322
"313" 62.4 78.8582909076465 91.1809866713849
"314" 62.6 83.4131611301274 97.4937729983175
"315" 62.8 86.2535770855259 103.845181118592
"316" 63 85.4920345410588 109.612422078127
"317" 63.2 88.3831894123721 110.054700215832
"318" 63.4 91.3189812839201 106.893307771089
"319" 63.6 93.8245482210366 105.520419563225
"320" 63.8 100.080340283033 100.782599483311
"321" 64 104.736126178406 94.2256311720404
"322" 64.2 108.314521059083 85.391608045484
"323" 64.4 109.75521905703 75.9284945026375
"324" 64.6 107.180026868842 68.9356073839829
"325" 64.8 103.521260204147 61.1104771631579
"326" 65 97.4950746309774 54.6625922148075
"327" 65.2 89.698558332 49.9462560107827
"328" 65.4 80.8783600925178 48.8978993665205
"329" 65.6 71.3893938829677 50.2996719871052
"330" 65.8 64.2677555652441 55.2227017441042
"331" 66 57.0066757385126 59.2853612455661
"332" 66.2 49.2590522059221 62.2295596499992
"333" 66.4 42.9568929042284 68.0599570032191
"334" 66.6 36.3636920583101 70.9263249507191
"335" 66.8 29.0973324575751 70.8718160982852
"336" 67 22.3356420425715 67.4447947552787
"337" 67.2 15.324854374775 64.0513221673326
"338" 67.4 7.80737568860596 62.4611149397803
"339" 67.6 3.26357844928266 62.0928213806112
"340" 67.8 4.76021721276601 59.234219297859
"341" 68 5.14546780590241 56.1378162517875
"342" 68.2 3.92753934998621 54.8316517204169
"343" 68.4 5.76358287133124 54.4331847835221
"344" 68.6 7.06943080248261 55.3394521230336
"345" 68.8 11.1473083320848 54.3776540084708
"346" 69 16.7966056601206 49.7128090676489
"347" 69.2 22.1237726952841 44.5115272638341
"348" 69.4 26.7173320514357 38.542516860654
"349" 69.6 30.807277148509 31.0354732336638
"350" 69.8 32.829219291106 22.4184096922446
"351" 70 34.4842239430262 14.5808137906142
"352" 70.2 37.8241024001834 15.0364021882098
"353" 70.4 41.3837730824851 17.0724059806375
"354" 70.6 48.3054948738852 18.3819183791635
"355" 70.8 57.133504444775 19.8300228406985
"356" 71 66.3460894694882 23.1528934224213
"357" 71.2 76.1799899123762 25.9769487637279
"358" 71.4 86.3898679099047 26.2607076790125
"359" 71.6 94.4924533986774 24.4300946742439
"360" 71.8 101.797964884593 20.3424121747796
"361" 72 103.110236389183 21.3763161221585
"362" 72.2 104.495099835879 25.4632694166952
"363" 72.4 109.55985650832 31.5498390107089
"364" 72.6 113.492730646399 38.0936625392048
"365" 72.8 116.131105120697 45.933360833254
"366" 73 120.574913992806 53.3592801294678
"367" 73.2 123.946666188767 55.335422425692
"368" 73.4 126.756906584011 52.7427626606375
"369" 73.6 126.325766877596 47.4188461133011
"370" 73.8 124.214602812077 40.1180042785375
"371" 74 120.482089826872 32.2146139403319
"372" 74.2 114.001961548838 25.288125598713
"373" 74.4 107.000495816314 18.807668461986
"374" 74.6 101.947842047524 13.2680812444562
"375" 74.8 96.1394608256774 7.91030226887944
"376" 75 90.4282461911526 6.0111898241573
"377" 75.2 82.7060973152135 2.37677063193131
"378" 75.4 73.8991017939501 1.30159162706932
"379" 75.6 64.5089465405089 0.697965962946486
"380" 75.8 62.4221596254701 2.16573906667408
"381" 76 62.4513036439103 7.23600845486352
"382" 76.2 60.7034625693774 15.1200909230625
"383" 76.4 58.4124584477979 22.4636335124146
"384" 76.6 57.372913024689 29.4192673979049
"385" 76.8 57.6512199594691 36.2770712288875
"386" 77 60.9821869031774 42.8856417745125
"387" 77.2 65.2696984475635 48.6008408192008
"388" 77.4 72.0255828560107 50.9677377687042
"389" 77.6 79.9928577361029 50.8941925044247
"390" 77.8 88.3990650374114 49.7273164747332
"391" 78 97.3667980909899 47.368322759075
"392" 78.2 103.865114220368 41.3160344465602
"393" 78.4 109.156507750688 34.2914127074334
"394" 78.6 109.121521770709 31.0658550576687
"395" 78.8 112.14262201352 30.9719645095757
"396" 79 116.203475948943 34.5254019276375
"397" 79.2 117.431104090763 39.9323728305089
"398" 79.4 116.324970473509 44.2710529491375
"399" 79.6 115.023673716622 48.8081540183302
"400" 79.8 117.593194403264 55.9753887347625
"401" 80 122.317078145092 59.7350178885431
"402" 80.2 126.992977648547 60.5787756584475
"403" 80.4 125.085129074899 61.7081246297625
"404" 80.6 121.782852166242 63.1758374583256
"405" 80.8 116.278059668919 62.6662054913353
"406" 81 108.677968979613 63.244559491944
"407" 81.2 103.079972701984 67.6560746198305
"408" 81.4 100.43656981444 75.5824290024468
"409" 81.6 101.907865173616 84.3300074480763
"410" 81.8 108.597171617747 90.7253228182875
"411" 82 115.712883438707 91.9454684878207
"412" 82.2 119.016574976535 90.8499870750518
"413" 82.4 119.629811096736 92.8381919497845
"414" 82.6 116.787940046774 98.3257432522831
"415" 82.8 110.308744604404 102.525023927449
"416" 83 102.413292193757 104.453314374848
"417" 83.2 94.7950402747356 106.529677921438
"418" 83.4 87.9170929785774 112.509719219288
"419" 83.6 80.6805391559982 116.849652676402
"420" 83.8 73.2384560176374 118.861590590948
"421" 84 64.6249146814152 115.872738752254
"422" 84.2 55.5686001835074 112.146645945938
"423" 84.4 46.5874925173903 112.848196596058
"424" 84.6 38.2408151226774 116.217781380904
"425" 84.8 31.2503492107951 116.192533671049
"426" 85 23.1531837382362 112.082199503196
"427" 85.2 17.7053899412362 105.952293670373
"428" 85.4 11.9868832719024 97.5090602940375
"429" 85.6 10.4207114100904 87.9603162880614
"430" 85.8 5.35167280669039 82.697755372592
"431" 86 4.57320424519354 76.7688848184278
"432" 86.2 2.55618209133991 70.83750654255
"433" 86.4 1.37806013671586 64.9774990109067
"434" 86.6 1.21396520196119 61.510577649597
"435" 86.8 0.968744681485082 58.1374141310606
"436" 87 1.69163159710985 55.9017928009753
"437" 87.2 2.04646949064882 53.0394089942518
"438" 87.4 3.74136961036971 48.8057940353106
"439" 87.6 4.72408470477944 45.6671886296885
"440" 87.8 5.09252828146311 43.1700036740661
"441" 88 7.02875745223738 39.3485437272975
"442" 88.2 7.82334537923621 36.1440567685787
"443" 88.4 10.0565223482159 32.1441116327913
"444" 88.6 12.5555009169932 29.8486963290849
"445" 88.8 14.9775893405822 28.3467865741375
"446" 89 18.2296748846274 25.2670334572125
"447" 89.2 21.9454048217842 21.6888971841084
"448" 89.4 23.9919096249327 17.9167309126907
"449" 89.6 23.2768202457336 18.7335395651937
"450" 89.8 22.7217006552919 18.899667582511
"451" 90 22.8051509471009 19.1684141242081
"452" 90.2 21.6487403025293 20.240745201619
"453" 90.4 20.5620223043801 21.1128657841105
"454" 90.6 19.3341126914448 21.9889306409747
"455" 90.8 17.4051789979786 23.5595300128242
"456" 91 15.6815643557399 25.4485700938875
"457" 91.2 12.8515621710774 27.9391253549375
"458" 91.4 9.86978396080644 31.486435480073
"459" 91.6 7.98937101478851 35.2402245515819
"460" 91.8 5.88345382607738 40.0033495606375
"461" 92 4.27264436450598 43.3428957089946
"462" 92.2 2.70768565914407 47.2096109042042
"463" 92.4 2.22202962297741 50.9847236528375
"464" 92.6 1.3288448260274 55.5454335426375
"465" 92.8 0.640178533748824 58.5100769626232
"466" 93 1.14299886338163 63.3478754955037
"467" 93.2 1.54965241514169 68.9809645727446
"468" 93.4 1.21934598060597 73.2395683804589
"469" 93.6 1.78631628693827 76.9351850813005
"470" 93.8 2.53933769720013 79.7271558633648
"471" 94 3.57221373346311 81.7795249478518
"472" 94.2 3.91261383143566 84.5387978291814
"473" 94.4 4.15903844223785 86.3321152117199
"474" 94.6 4.65237642524122 87.8113853601694
"475" 94.8 4.69095710248989 87.7243948199187
"476" 95 4.61681297443878 87.6270396459443
"477" 95.2 5.21976631054487 87.9641701440411
"478" 95.4 6.39565503689169 89.254830563316
"479" 95.6 7.87583705800348 91.7696777487245
"480" 95.8 8.99635545077968 95.6398409537284
"481" 96 11.0894529157093 99.4272906452864
"482" 96.2 13.4963852379877 103.957399773172
"483" 96.4 14.3539906655715 105.136971231973
"484" 96.6 14.217896143062 103.190838536637
"485" 96.8 15.0967409767845 101.69850728778
"486" 97 18.5428266311991 100.609722665072
"487" 97.2 23.7338136725511 98.1627933346954
"488" 97.4 29.2427736826886 94.1737674328791
"489" 97.6 32.7860601784796 87.7306507817089
"490" 97.8 33.5151707359774 81.1813791708708
"491" 98 32.5032450598795 75.2928791043503
"492" 98.2 30.4936803514859 70.5074676515737
"493" 98.4 26.3190152087774 65.7497034357375
"494" 98.6 20.4203099378819 63.0066761696148
"495" 98.8 14.4538712115538 60.6662481904184
"496" 99 9.8675029187239 58.5095690790445
"497" 99.2 7.62594442286032 53.3175898371009
"498" 99.4 8.2146027996774 48.5002581112364
"499" 99.6 6.8843275701774 43.2461092588193
"500" 99.8 7.4544455256774 44.6782964826621
"501" 100 6.42875386144452 45.0982422380964
"502" 100.2 5.59436371126832 46.6973320804557
"503" 100.4 3.87164543278034 49.5148201942699
"504" 100.6 1.91289899821741 53.4816486204375
"505" 100.8 1.30894869080417 56.0594957754755
"506" 101 0.940186354816631 62.8722086590742
"507" 101.2 1.08695527371443 69.3488235515449
"508" 101.4 2.6153955619213 74.4308366699058
"509" 101.6 5.34893053658217 79.0921154224708
"510" 101.8 9.01184091631156 81.6736590933448
"511" 102 13.4976958539774 84.4341759824042
"512" 102.2 18.6318601362284 87.4810622801579
"513" 102.4 25.0289511973948 88.5294357211157
"514" 102.6 32.3796024573616 87.8519146688112
"515" 102.8 37.5904583438107 83.8099447405042
"516" 103 40.0145154286774 77.9729648307827
"517" 103.2 40.9920661655069 71.6014370303761
"518" 103.4 40.2665089572379 64.3797265500606
"519" 103.6 37.5725449916884 58.1766123252144
"520" 103.8 32.9816835476665 54.9887765789201
"521" 104 26.842980758356 52.7791609837804
"522" 104.2 21.041164618436 49.173530542103
"523" 104.4 17.3633191679362 44.1316687822787
"524" 104.6 14.4038378771888 38.0258452089784
"525" 104.8 13.1508139586901 34.2956087166565
"526" 105 15.5983776690369 34.3772525730476
"527" 105.2 16.8282453986658 33.232203365277
"528" 105.4 21.4274440192581 29.4686768245569
"529" 105.6 26.8584601514669 24.7475671256743
"530" 105.8 29.2258249513337 18.3821768899812
"531" 106 32.7751190710361 17.0571740736701
"532" 106.2 37.8303301947174 18.3692782342175
"533" 106.4 45.3625385834649 17.2220940845625
"534" 106.6 50.731794526307 12.0025913969523
"535" 106.8 54.5537902227174 7.2095523586175
"536" 107 59.0336504241574 8.4325360162175
"537" 107.2 65.8428673584701 11.221597476418
"538" 107.4 73.3108945343362 10.4231817196787
"539" 107.6 78.6276895505663 6.35478492261897
"540" 107.8 80.1808504005293 5.95844762617453
"541" 108 85.1717557467082 8.43410394398365
"542" 108.2 90.4410657295565 12.3483236173463
"543" 108.4 97.3450023444093 16.7657407271478
"544" 108.6 105.04570066006 19.9902736832226
"545" 108.8 108.255907071859 24.6639380597739
"546" 109 111.338767127526 32.8055811591375
"547" 109.2 114.931448513612 40.5063777881842
"548" 109.4 115.490818508811 49.1685036140756
"549" 109.6 117.205031343041 57.2613938829254
"550" 109.8 121.496135608392 63.1472233310232
"551" 110 122.971476926617 69.8772732801375
"552" 110.2 119.994268100466 76.778605338349
"553" 110.4 116.124044287168 83.7901823176183
"554" 110.6 110.599669422998 90.7414635310016
"555" 110.8 105.69963699238 98.0864655850834
"556" 111 101.561916046877 105.054145326369
"557" 111.2 98.4104602828923 111.645879857166
"558" 111.4 91.6418636211774 116.554002145968
"559" 111.6 90.2407894298833 122.550999562432
"560" 111.8 83.9970146007269 118.19118212988
"561" 112 73.1619795888592 117.279471296774
"562" 112.2 61.760532758816 116.314326021682
"563" 112.4 51.6106401183245 116.559728519226
"564" 112.6 43.0416142172114 117.93207106405
"565" 112.8 35.1567484681631 115.651804464595
"566" 113 25.7881311770968 113.076212153428
"567" 113.2 22.9664048982399 108.589164837762
"568" 113.4 16.7487396180898 103.312322630632
"569" 113.6 13.6393615277683 97.8267735358951
"570" 113.8 8.0245634811774 91.4029003525437
"571" 114 5.9341309776774 86.4722774291977
"572" 114.2 3.60229717770444 80.0567529639618
"573" 114.4 2.49780357466369 76.6780257254389
"574" 114.6 1.7232597624932 71.385887989348
"575" 114.8 1.19517582014576 65.615213935416
"576" 115 1.8549771552267 60.0320395224333
"577" 115.2 2.30166514692025 55.9931329172946
"578" 115.4 3.37187671790154 50.7813323333444
"579" 115.6 5.16588692416677 44.9134446309886
"580" 115.8 8.73545130223296 39.989194657193
"581" 116 9.8353154782057 35.6539216352696
"582" 116.2 12.3671037292893 31.9328362915405
"583" 116.4 16.7182288381574 26.6091306272975
"584" 116.6 19.8559804339764 23.4480225676427
"585" 116.8 23.8795642579677 21.586678654944
"586" 117 27.3932834482981 15.7303747040685
"587" 117.2 27.325298311756 17.0716902832723
"588" 117.4 29.1229712244327 15.4975976804035
"589" 117.6 30.1311372574248 15.052203261148
"590" 117.8 34.2954336190361 12.7077722750723
"591" 118 39.4941696756417 9.5243037188875
"592" 118.2 39.8455915900107 8.7790480525375
"593" 118.4 39.0636227214576 9.366460990643
"594" 118.6 38.3358347819274 9.3634686285
"595" 118.8 38.0139025035729 10.119918816436
"596" 119 36.6130870468296 10.298361536594
"597" 119.2 33.3919331173138 10.3205170376375
"598" 119.4 31.6361699551364 10.6014106543506
"599" 119.6 30.2756889038078 10.6334634898766
"600" 119.8 29.1391986953174 11.1587704196175
"601" 120 26.8666099857885 13.0878006610264
"602" 120.2 23.0587851225107 16.2178036851792
"603" 120.4 19.6665373840687 19.9941626807462
"604" 120.6 15.0327481450447 24.3663699504436
"605" 120.8 10.6412587128312 30.8946691941375
"606" 121 7.45444552567738 35.4961452058575
"607" 121.2 4.63100422224882 41.3227887745661
"608" 121.4 2.97612767232957 45.2182006187462
"609" 121.6 2.70704821069627 49.9316789586658
"610" 121.8 1.35082976679505 53.5839386138581
"611" 122 0.909195231365719 58.9279958910726
"612" 122.2 0.430207424158423 64.8702001566565
"613" 122.4 1.28479695297973 71.6504218244049
"614" 122.6 2.3300911962421 76.3024337459846
"615" 122.8 4.2212432535974 80.2675386044975
"616" 123 5.46462207314798 82.6803834456375
"617" 123.2 7.60746419771638 87.2690538654882
"618" 123.4 7.3207914994796 91.6112720029397
"619" 123.6 9.71821059440268 95.8740756171705
"620" 123.8 12.4205279365895 101.22462911917
"621" 124 16.0611151057441 106.579522421237
"622" 124.2 17.1164445609932 106.643219486737
"623" 124.4 21.0302640259007 107.858040025264
"624" 124.6 27.6708282277074 109.150335984817
"625" 124.8 32.9519850323472 111.654135428166
"626" 125 37.237544486272 115.394851977975
"627" 125.2 39.1730834775831 117.570751531119
"628" 125.4 40.0378859597551 115.969211977671
"629" 125.6 44.6401826086883 112.843713397518
"630" 125.8 48.0975211088774 106.791845972904
"631" 126 48.9565805658387 99.6957189103311
"632" 126.2 47.3627024106774 93.5766046186954
"633" 126.4 43.8009345649764 88.5293500684055
"634" 126.6 38.1371573125865 85.0487561537739
"635" 126.8 31.0074435622712 83.7791578255125
"636" 127 23.6537971173932 83.3059556783901
"637" 127.2 16.0568920097774 84.8290977885042
"638" 127.4 7.83884323809785 87.140625691217
"639" 127.6 7.8067135307018 85.6213235673814
"640" 127.8 5.60906372234845 80.749356617848
"641" 128 3.19213509646311 75.4735154633518
"642" 128.2 2.85020178379132 69.7998692511755
"643" 128.4 2.0233218443353 63.973561051427
"644" 128.6 1.57906326205239 58.3056397143042
"645" 128.8 3.66451854530597 57.2597945626661
"646" 129 2.48547628607446 54.382025375711
"647" 129.2 2.93150974537741 54.9466811269375
"648" 129.4 3.04658911046907 54.7810687566375
"649" 129.6 2.77536933233958 55.9224513087051
"650" 129.8 1.37832353147471 58.7681607484753
"651" 130 0.535182628002711 63.2604528133785
"652" 130.2 0.712574464605972 69.2403026251375
"653" 130.4 1.45093069124558 72.6741535198193
"654" 130.6 2.23288901260597 77.7211119174232
"655" 130.8 2.71121927005495 81.4870384225967
"656" 131 3.67000662393547 84.9467661310085
"657" 131.2 5.86874110464516 90.0836262519762
"658" 131.4 8.5234166922399 95.1371408174812
"659" 131.6 12.2772211196107 100.923223004837
"660" 131.8 16.3292816996274 106.543852064557
"661" 132 17.1663596501631 108.31026268668
"662" 132.2 17.2085044241978 108.165709346199
"663" 132.4 17.8106834347917 108.812559546052
"664" 132.6 21.0361546184756 110.728714205303
"665" 132.8 26.2700501231098 115.436168993435
"666" 133 32.031742875757 120.031102534978
"667" 133.2 36.5599501159447 123.221369185853
"668" 133.4 41.0347265069405 124.55617529619
"669" 133.6 47.3882539156858 127.313827199566
"670" 133.8 53.2994678977022 128.749154463005
"671" 134 59.7232429584925 129.671153892524
"672" 134.2 66.098543079222 129.255450249718
"673" 134.4 68.8302348805047 127.982894557701
"674" 134.6 77.637129353759 126.050285410464
"675" 134.8 83.5968658046774 123.311617462226
"676" 135 88.1223354425574 116.526456169717
"677" 135.2 90.9957299382774 109.563897563769
"678" 135.4 89.2113607582563 105.62540742959
"679" 135.6 87.1748954643477 105.424435635654
"680" 135.8 83.4028673337086 104.365253181794
"681" 136 78.1055213305211 104.496628379387
"682" 136.2 71.2649946538509 103.868107335117
"683" 136.4 63.8379478185958 102.027392136178
"684" 136.6 58.2005882974101 100.107522168029
"685" 136.8 53.4070597641337 96.3369106052152
"686" 137 47.7197459787683 91.6886926786224
"687" 137.2 44.1940876511978 86.7868942602191
"688" 137.4 42.1442227246674 80.3681799679875
"689" 137.6 38.6609020372563 73.8238093594322
"690" 137.8 35.1447578921149 67.3333717267312
"691" 138 34.1569914698051 60.4243577085949
"692" 138.2 33.3473026713024 53.2002234037739
"693" 138.4 32.9071841397214 46.3667564008628
"694" 138.6 32.4551736483441 40.1708492513968
"695" 138.8 28.6177252364357 34.7752904153683
"696" 139 22.4277760158634 31.5390464846607
"697" 139.2 18.6956843439057 33.0714471716592
"698" 139.4 14.0662301484899 38.1282671949812
"699" 139.6 9.09984924534828 42.8342406615299
"700" 139.8 2.74147042687741 51.2726343888975
"701" 140 1.06714998959949 58.0246556894362
"702" 140.2 2.97680678841713 66.615634501521
"703" 140.4 8.08457589754581 72.6883253549664
"704" 140.6 13.8255136783899 75.452358938025
"705" 140.8 18.8943432664922 74.7559966673227
"706" 141 24.2574568963053 71.7704093198817
"707" 141.2 29.4509505520567 66.5606329730685
"708" 141.4 34.0426738139956 59.8797293177966
"709" 141.6 35.970215473067 52.0040421477609
"710" 141.8 35.4009017113853 43.5668067418117
"711" 142 32.0900303507384 35.699913671979
"712" 142.2 25.8518689123795 30.1546990289673
"713" 142.4 19.4126696422899 25.940629924875
"714" 142.6 20.3938259369521 25.2123309773353
"715" 142.8 22.060908414258 23.9784007272665
"716" 143 22.7238837912007 24.1664814848119
"717" 143.2 24.9952789665806 22.6469265839117
"718" 143.4 31.2073169046451 21.8702333336214
"719" 143.6 39.0507445991417 20.8168834739589
"720" 143.8 46.2984822270774 17.5227817025846
"721" 144 51.0337058314579 12.1304458500155
"722" 144.2 53.2729252160274 6.563982599775
"723" 144.4 54.3292657205677 6.64939104308872
"724" 144.6 57.5859539308933 6.41762411518295
"725" 144.8 61.1639994113527 7.78007952918945
"726" 145 67.8009786407845 9.8109405136375
"727" 145.2 75.1501588596408 10.5784124735643
"728" 145.4 81.9901697482683 7.72051863677386
"729" 145.6 88.1773006608312 5.64123261052212
"730" 145.8 91.9526338008421 8.55273612570221
"731" 146 97.1656731455774 10.4181858714042
"732" 146.2 103.207744935468 14.7363531366026
"733" 146.4 108.958476673587 19.1319444318042
"734" 146.6 112.818697867611 25.7640508428262
"735" 146.8 118.433644374856 32.3969108775137
"736" 147 122.145941803318 38.5605801061569
"737" 147.2 124.56129136321 43.8995859503338
"738" 147.4 126.922496399546 50.7849160157954
"739" 147.6 128.837741142132 58.9225361426011
"740" 147.8 126.70140303702 65.0253768051946
"741" 148 125.709354549093 74.1861261003322
"742" 148.2 125.414565366035 83.9127266720456
"743" 148.4 121.768278493932 91.3246542982193
"744" 148.6 117.938088535972 99.7174750237845
"745" 148.8 111.905271738883 103.970190867461
"746" 149 105.223458654537 110.738643148549
"747" 149.2 99.3532756003104 117.969142109385
"748" 149.4 92.7677569421019 120.869778791449
"749" 149.6 86.246104399481 124.40651113853
"750" 149.8 78.0550740651936 127.027924241976
"751" 150 72.3999213625706 127.601656657817
"752" 150.2 65.2444973323917 127.615933281652
"753" 150.4 57.2668874758036 126.32524167537
"754" 150.6 49.5345803363917 126.167280020566
"755" 150.8 42.7684185353616 124.090180974901
"756" 151 39.3335412040524 121.553792562209
"757" 151.2 35.5940857050228 116.844014994447
"758" 151.4 29.7537400262625 112.092164626084
"759" 151.6 23.5268797695091 110.668621760732
"760" 151.8 19.8464433508849 106.945359906864
"761" 152 15.2422567978074 103.173003358297
"762" 152.2 12.2098480072123 99.2164379148584
"763" 152.4 9.53170698730116 94.3672183048504
"764" 152.6 6.94488955079829 90.3093319828298
"765" 152.8 4.97220356304776 85.6411174161004
"766" 153 3.64391354960047 80.5587811870606
"767" 153.2 2.64358716145821 77.7093946490142
"768" 153.4 2.83543431213574 76.1248937879292
"769" 153.6 2.03137229043351 72.4826386177838
"770" 153.8 1.91543285579741 68.4861293696175
"771" 154 1.26905620025275 63.8461209960827
"772" 154.2 1.2819684607974 61.3112919116975
"773" 154.4 1.95017418020753 62.9243164918242
"774" 154.6 2.16323843305942 64.0629478855083
"775" 154.8 1.78456656431269 66.1903372535493
"776" 155 1.51270987131032 67.908308293416
"777" 155.2 1.55417716082026 72.2568136556018
"778" 155.4 1.72370429891073 77.0368234423375
"779" 155.6 3.58796655175147 80.9888724840264
"780" 155.8 5.34236297323436 84.3518266960362
"781" 156 7.69769585335742 87.7837923334975
"782" 156.2 9.91568645551887 89.3359499969058
"783" 156.4 13.1514483923587 90.0573435918408
"784" 156.6 14.9357402159939 88.8219093685932
"785" 156.8 14.3662459244552 87.9578032798412
"786" 157 13.5492779547131 88.2311277249232
"787" 157.2 13.4887804291589 86.9575234364338
"788" 157.4 14.5373227140068 83.1547392393022
"789" 157.6 15.2216935689851 76.5899640289836
"790" 157.8 16.1826799396417 71.1694137517089
"791" 158 16.3162790094142 65.1603379560059
"792" 158.2 14.6849891200345 59.0032742412089
"793" 158.4 10.8434800389274 53.6623890437938
"794" 158.6 5.34083749553106 50.3859712371375
"795" 158.8 5.62891631463194 48.2723867910011
"796" 159 7.42767942448022 45.2399660581516
"797" 159.2 8.99954781087304 38.7044833119636
"798" 159.4 11.5260925335395 35.4896437122754
"799" 159.6 14.471281901062 33.2885589085331
"800" 159.8 17.5043170183008 28.5866846130336
"801" 160 17.6785608609774 25.2711282685661
"802" 160.2 18.0920122563481 25.4975080832351
"803" 160.4 20.6925035845923 24.9586447922226
"804" 160.6 26.0703804337399 24.946955703075
"805" 160.8 32.0843765409412 21.5920977601265
"806" 161 37.3035757564388 15.959154994967
"807" 161.2 41.0438950705524 8.9430679962
"808" 161.4 43.9508337157472 8.48367142787006
"809" 161.6 48.3762454426774 10.0338802428875
"810" 161.8 56.2232856357399 9.564114384825
"811" 162 63.3310728798374 5.9610898748175
"812" 162.2 67.4191597169851 2.55437482090672
"813" 162.4 71.3921184610107 4.48161936680416
"814" 162.6 79.2456207190222 5.24012695137887
"815" 162.8 89.039380731719 5.96257613967916
"816" 163 93.1756152927077 7.92126090380417
"817" 163.2 99.1088251772399 13.2147524512937
"818" 163.4 105.236984098485 18.5141645593587
"819" 163.6 112.520104828148 22.0332833172257
"820" 163.8 116.744329964859 27.166653669692
"821" 164 120.880770196106 33.1222465704804
"822" 164.2 123.948547766177 40.1944407571375
"823" 164.4 125.912287390677 47.5464231066901
"824" 164.6 127.814922927518 55.0195099841287
"825" 164.8 127.562814064316 63.6278834094153
"826" 165 128.498933670261 71.8164950520264
"827" 165.2 126.683002404594 79.0213409052486
"828" 165.4 122.882837078119 87.6187794649904
"829" 165.6 120.750150179347 94.3081024779488
"830" 165.8 116.677784210233 102.033675180054
"831" 166 110.874546502705 108.00704443361
"832" 166.2 102.946538969332 112.435247229623
"833" 166.4 93.667139786906 113.158519329309
"834" 166.6 85.8355166763279 113.36814540007
"835" 166.8 78.4546254217362 115.960226726285
"836" 167 72.1010245703667 117.9506236074
"837" 167.2 66.3590326879374 115.536603771848
"838" 167.4 59.2919031957269 112.469798187147
"839" 167.6 51.5395240279221 112.742687848212
"840" 167.8 44.6902744942712 116.133286032919
"841" 168 40.7948014778456 117.900098269717
"842" 168.2 36.5829483060488 114.210430868138
"843" 168.4 32.1101467078674 108.726113528588
"844" 168.6 25.5233839286574 105.485206835947
"845" 168.8 18.0055868548961 104.612079310606
"846" 169 17.1859638948061 103.679603148147
"847" 169.2 13.7528915102488 100.892844404368
"848" 169.4 10.8829899316052 95.2116319089004
"849" 169.6 6.89277376211074 89.1520053004375
"850" 169.8 4.92528027452925 84.8106964140264
"851" 170 4.09522110160388 79.3250468482698
"852" 170.2 2.26491028971585 73.5864024019452
"853" 170.4 1.85060318259203 69.122230015918
"854" 170.6 1.28766964035241 64.5123879384
"855" 170.8 1.55519682181824 58.8854923434333
"856" 171 2.47341496709845 51.9079958548743
"857" 171.2 3.48398119273096 48.1815977917982
"858" 171.4 3.33692695817739 46.5499924036931
"859" 171.6 4.71787933927741 43.3538152059375
"860" 171.8 7.56706141812185 37.5191640061375
"861" 172 10.5641798284047 32.9561378594102
"862" 172.2 14.2043605790663 27.6390414019153
"863" 172.4 18.48085728821 24.7174385594527
"864" 172.6 22.4337669194441 19.2975568021042
"865" 172.8 23.8285403418895 18.9968294443799
"866" 173 26.4670155265183 15.3250796611261
"867" 173.2 26.3497834793917 16.0168546094946
"868" 173.4 25.4829948494003 16.0033696885712
"869" 173.6 24.0878869291248 17.7144053513349
"870" 173.8 21.5754226642191 19.0417069223458
"871" 174 19.0723716238266 20.3703928495853
"872" 174.2 14.8853707143713 24.0699836048518
"873" 174.4 12.7755464436774 27.6461188536375
"874" 174.6 7.95545827445011 33.8826406303193
"875" 174.8 6.13774453321311 36.5728076044232
"876" 175 5.72128694095738 42.0238204782975
"877" 175.2 3.21445717514406 45.7233460425375
"878" 175.4 2.92273869990818 50.7534543073298
"879" 175.6 3.27951924738053 55.4678027440594
"880" 175.8 4.12474253674783 60.2904163515037
"881" 176 5.57905751416425 62.3593433125717
"882" 176.2 5.95167306861587 61.4222228011529
"883" 176.4 6.92933688245371 61.4994329283217
"884" 176.6 9.27699127900271 63.5551476706315
"885" 176.8 13.9157823546774 65.6783627223775
"886" 177 18.1631611231524 64.7799156135
"887" 177.2 21.5486556883127 62.1706777318787
"888" 177.4 24.8531040735245 58.8659240982904
"889" 177.6 29.962618875051 57.2862533437199
"890" 177.8 34.9631958177245 52.5531702186199
"891" 178 39.269808505775 47.2399576362229
"892" 178.2 42.2246023178996 40.6096512581745
"893" 178.4 44.1922903654579 33.5885889886985
"894" 178.6 44.5072398301389 25.7548059857144
"895" 178.8 44.2520588289142 17.9256114106243
"896" 179 40.9203695135274 12.946428562875
"897" 179.2 40.4676861112543 12.0795360002913
"898" 179.4 43.4954022792024 11.48458090965
"899" 179.6 47.6243149790021 12.6194020379557
"900" 179.8 54.4818676498697 15.3672845349452
"901" 180 62.2005775122618 17.3991636543063
"902" 180.2 70.1538463936417 18.1325071421732
"903" 180.4 78.3093461317136 17.1913583318724
"904" 180.6 86.420307108106 15.9986554479232
"905" 180.8 93.3656320278068 13.4761446002316
"906" 181 94.7633605122838 13.184174471712
"907" 181.2 97.425585506435 16.198018990592
"908" 181.4 101.404398921028 21.3282892951272
"909" 181.6 105.424238958106 26.6761035418804
"910" 181.8 111.745720011587 30.5009055165011
"911" 182 114.138023377806 35.6329089697181
"912" 182.2 114.688090141771 43.0886761707937
"913" 182.4 114.774492822119 51.4875557816669
"914" 182.6 113.651368770561 59.6696639292346
"915" 182.8 114.015338772274 66.9227093957913
"916" 183 116.791595318517 69.5563842897884
"917" 183.2 119.435557968902 70.7559356042309
"918" 183.4 119.726055098935 74.8347248921946
"919" 183.6 115.950291011833 79.0385191861278
"920" 183.8 110.158466921757 84.6461631799296
"921" 184 103.385555487707 90.5782011495258
"922" 184.2 100.43071170745 97.6479325101078
"923" 184.4 101.2621559143 104.861384216732
"924" 184.6 101.688608925877 109.445890368738
"925" 184.8 97.7756088630488 113.555261051566
"926" 185 93.4524200374319 117.855061143201
"927" 185.2 87.8250926356026 122.21125853468
"928" 185.4 80.9763916645447 122.540447107403
"929" 185.6 72.0899543188036 121.234423780264
"930" 185.8 65.0677247439395 118.266016844341
"931" 186 57.286141675717 115.500769442524
"932" 186.2 49.7628286183996 116.652151712304
"933" 186.4 44.914448127299 121.454680912029
"934" 186.6 41.2884827119552 123.181100926054
"935" 186.8 37.1998790357585 121.613062804624
"936" 187 32.5944546018601 117.63537308233
"937" 187.2 26.2049916176774 112.860849292856
"938" 187.4 18.8933506584659 108.679810661743
"939" 187.6 17.1867621397683 103.53248643341
"940" 187.8 11.883678750915 97.2657501171078
"941" 188 9.13149353223409 93.7538227809622
"942" 188.2 8.65879108629187 87.4806863938604
"943" 188.4 7.2494031030853 78.974219976677
"944" 188.6 2.42945238301461 72.1703676381375
"945" 188.8 2.58631503807466 66.1810983560553
"946" 189 3.76451542480239 58.9691508132625
"947" 189.2 3.14251891971188 50.8274577945685
"948" 189.4 5.02194224887739 46.237555080392
"949" 189.6 7.06126072878083 38.8414272278961
"950" 189.8 10.8002892847229 35.7298555298193
"951" 190 13.5927155132274 28.8436236850375
"952" 190.2 17.3364900876774 25.6699562361741
"953" 190.4 21.3544642502488 21.9367818806579
"954" 190.6 23.9138509216563 18.3108110330428
"955" 190.8 26.2530475372981 15.6776598912409
"956" 191 29.9661864629899 13.1112447198562
"957" 191.2 34.308463070639 10.183323358099
"958" 191.4 41.2473345974082 7.47864796148365
"959" 191.6 48.9022614466268 5.84962807311218
"960" 191.8 56.5423231625255 4.96431949185901
"961" 192 62.6038557543774 0.888574063725001
"962" 192.2 65.7699991909681 1.59550039124215
"963" 192.4 71.0751378461009 1.41716603521985
"964" 192.6 76.9761411601613 1.38032568310524
"965" 192.8 82.7182782307426 3.04520438248532
"966" 193 88.1207980458234 4.67438052382289
"967" 193.2 92.9299078910107 7.14145440495568
"968" 193.4 98.1602122457274 9.1523128563675
"969" 193.6 100.6410672985 11.1953438233021
"970" 193.8 100.989988193106 12.4771176838518
"971" 194 105.108824647697 16.2678440173802
"972" 194.2 109.416874544877 19.0215361849375
"973" 194.4 113.999536968135 23.4548519437375
"974" 194.6 118.022776289314 28.8725768966284
"975" 194.8 121.47431036453 34.8101652792846
"976" 195 123.8781628334 41.8470257342764
"977" 195.2 126.163236747158 48.544881055474
"978" 195.4 127.681206833319 57.0056587234394
"979" 195.6 128.395467819077 64.0403058234102
"980" 195.8 128.259065766173 71.9167699754926
"981" 196 126.876629304619 80.7268006309336
"982" 196.2 123.69143574703 89.5259445437846
"983" 196.4 120.430252275029 96.5990530285429
"984" 196.6 115.996133207408 100.712777699974
"985" 196.8 109.646781439063 107.383741701431
"986" 197 104.592691252288 114.479374033582
"987" 197.2 97.9304374333592 119.595728224047
"988" 197.4 90.4119865222057 123.144845678081
"989" 197.6 82.8983114901912 125.798621775156
"990" 197.8 74.1278400282174 128.137157269057
"991" 198 66.6281562586132 128.480911047128
"992" 198.2 64.4594539571595 129.054122024834
"993" 198.4 62.744517335421 129.278870004112
"994" 198.6 56.7313074104142 128.723304370743
"995" 198.8 50.0333434529606 126.115581517341
"996" 199 43.0035704323411 125.155052317235
"997" 199.2 37.8059503758396 122.057220720813
"998" 199.4 35.4404244104416 117.192174632392
"999" 199.6 30.2989815076488 111.935535671709
"1000" 199.8 23.9460575851074 111.351706568497
"1001" 200 20.5790359595837 109.735712016762
"1002" 200.2 17.0370341918592 105.42409625735
"1003" 200.4 12.8343681374988 100.765800257245
"1004" 200.6 9.9353983869741 95.7102831630276
"1005" 200.8 7.73554535095864 91.8726662106062
"1006" 201 6.19393156499386 87.1093452278084
"1007" 201.2 4.39145886279505 80.3929094169463
"1008" 201.4 2.39160316871586 74.2968696709836
"1009" 201.6 2.43365365419592 70.8775531235449
"1010" 201.8 4.29029087265241 67.044346292025
"1011" 202 6.60543870017091 59.632799784657
"1012" 202.2 5.06097735213686 53.4227718734078
"1013" 202.4 4.27378745815107 51.0497617091901
"1014" 202.6 5.32351283954626 47.0152478365801
"1015" 202.8 6.5299299221639 40.5112045423267
"1016" 203 9.12679152847739 36.2015447083661
"1017" 203.2 10.8570542759631 32.5871912202803
"1018" 203.4 11.7668762147159 29.7481220151375
"1019" 203.6 15.1374636878917 25.5350161113518
"1020" 203.8 20.0176969943404 25.4776491890071
"1021" 204 26.9718878746029 24.0885699826269
"1022" 204.2 31.1132730423066 22.0314730238903
"1023" 204.4 31.7233303132115 18.9123825772398
"1024" 204.6 30.7342620419274 16.2631637166716
"1025" 204.8 30.2437551522855 13.5311934472997
"1026" 205 32.7394204922543 11.5993581219067
"1027" 205.2 38.5892205399274 9.38629341030416
"1028" 205.4 45.778278213063 7.22698847100497
"1029" 205.6 52.7950458565798 2.89747852644238
"1030" 205.8 58.7744461783811 2.83493226610046
"1031" 206 66.7069372263634 0.622268483486336
"1032" 206.2 72.6955841486999 0.99426467212626
"1033" 206.4 80.1820507637239 2.9953545051375
"1034" 206.6 86.9757918435391 3.73939044044601
"1035" 206.8 93.7138457054055 7.2067818454773
"1036" 207 101.111800447554 11.0040080213735
"1037" 207.2 105.835534189145 14.5134202024311
"1038" 207.4 107.223087324298 20.3303432571059
"1039" 207.6 108.695992063367 27.7416644518875
"1040" 207.8 112.119569777912 33.9287294161171
"1041" 208 114.966969881556 40.0741902222683
"1042" 208.2 116.943176809707 46.6390850312551
"1043" 208.4 117.447697811549 54.5180818624444
"1044" 208.6 119.876779404983 60.4288752309708
"1045" 208.8 125.22651859609 65.1052527583669
"1046" 209 125.578500382543 69.6972065757433
"1047" 209.2 122.592690320726 75.2792744119644
"1048" 209.4 118.562905192838 80.0952440514771
"1049" 209.6 113.201178540328 84.1441791159142
"1050" 209.8 107.826878913427 89.8463033143875
"1051" 210 105.44766117103 97.0459451589904
"1052" 210.2 106.790961221604 101.356479925587
"1053" 210.4 111.120893767427 106.155201969522
"1054" 210.6 112.166110019177 105.905313481791
"1055" 210.8 110.775624312529 106.903557592068
"1056" 211 107.912152966601 110.950856035532
"1057" 211.2 102.709551718952 114.869949156943
"1058" 211.4 96.2156912867706 120.454902509697
"1059" 211.6 89.0823250521909 122.491049383138
"1060" 211.8 81.1072312107434 125.967947694298
"1061" 212 73.8261574090713 126.787705983228
"1062" 212.2 64.8426999161345 127.426662001309
"1063" 212.4 56.4576814765889 125.956620699014
"1064" 212.6 52.0573774269552 122.97585482611
"1065" 212.8 48.1050990007054 118.446583373726
"1066" 213 42.34265387842 113.381738352623
"1067" 213.2 34.9058113960598 110.594685679461
"1068" 213.4 27.9285716638532 112.70270032872
"1069" 213.6 23.3746465785743 111.066291181395
"1070" 213.8 18.9207782676477 107.471155205435
"1071" 214 13.6361842768843 101.998165896413
"1072" 214.2 9.3548387106774 96.2187793020179
"1073" 214.4 8.13685944210923 90.5455233743079
"1074" 214.6 7.06011393978991 83.2727661547875
"1075" 214.8 3.05714685038573 77.3776027427625
"1076" 215 3.58076736228014 73.6362727071786
"1077" 215.2 4.87199341674588 67.9873028161238
"1078" 215.4 3.93140892886971 61.6358529592913
"1079" 215.6 2.22021972470596 57.3635297836232
"1080" 215.8 3.82403923433257 51.8422179414996
"1081" 216 4.34471122295013 45.0093598447057
"1082" 216.2 7.52530764444012 42.3860516548494
"1083" 216.4 11.8799588507464 39.5926133106892
"1084" 216.6 16.1279254329471 34.7422582292836
"1085" 216.8 17.5914208807872 28.8905420113326
"1086" 217 17.4149190127726 24.8404147780423
"1087" 217.2 20.5869542645211 23.4261882642625
"1088" 217.4 25.8902185884094 21.1155279629416
"1089" 217.6 31.7508702242258 17.0785702127827
"1090" 217.8 35.7457106586068 12.1902132543728
"1091" 218 40.4208063854705 9.11905859527543
"1092" 218.2 46.918514124063 9.65361643619774
"1093" 218.4 54.1206859807506 8.6115713778814
"1094" 218.6 58.6586395023174 4.9317452963375
"1095" 218.8 58.4028689371833 3.35955184434926
"1096" 219 60.6156825032131 2.11269516892321
"1097" 219.2 65.1414395955244 2.90093297274926
"1098" 219.4 71.1485538564216 3.54640818806773
"1099" 219.6 80.9194229618107 2.27345442947083
"1100" 219.8 85.4545369723402 5.38621645204447
"1101" 220 92.5053031334926 7.80586766920271
"1102" 220.2 97.0762202946471 11.0597890402587
"1103" 220.4 101.998006272488 16.2510490834007
"1104" 220.6 107.673737263296 21.9074729216323
"1105" 220.8 113.738592223236 26.960438677961
"1106" 221 118.82110596322 30.9820251696804
"1107" 221.2 121.392433329056 36.9992582282726
"1108" 221.4 125.554292833503 44.1518400926054
"1109" 221.6 126.376433265145 50.4395482081188
"1110" 221.8 128.679169373124 58.101278295825
"1111" 222 128.671888645986 65.5551378538466
"1112" 222.2 127.876027015177 73.7365660721963
"1113" 222.4 125.780813648319 80.2070143739582
"1114" 222.6 121.331852534524 86.8770401072336
"1115" 222.8 118.192195505806 95.7547198255246
"1116" 223 115.918906662283 101.409250916744
"1117" 223.2 111.195552071124 108.539117143441
"1118" 223.4 105.575120197182 113.167465833035
"1119" 223.6 98.8253498604774 118.963390082901
"1120" 223.8 91.5609209484829 120.71460900086
"1121" 224 83.1454455464929 121.549817017205
"1122" 224.2 75.5691442898592 120.915994672592
"1123" 224.4 68.9970794811031 120.450220631078
"1124" 224.6 64.6231542744389 122.611430993165
"1125" 224.8 58.2164574502906 124.763712606921
"1126" 225 51.9748104865813 126.936369588897
"1127" 225.2 46.4142492981637 124.732718587339
"1128" 225.4 43.0380238653531 121.268754342462
"1129" 225.6 39.4485416327708 115.33197546068
"1130" 225.8 34.7567609501774 110.669623403579
"1131" 226 28.5449315257386 110.006424545137
"1132" 226.2 23.5607886269355 111.905008045847
"1133" 226.4 20.8098819881824 109.431258963593
"1134" 226.6 17.35976020831 105.782919120454
"1135" 226.8 12.4846220548626 100.480174527026
"1136" 227 9.9328749711149 95.5312664102625
"1137" 227.2 6.9721952120645 91.1151077642665
"1138" 227.4 5.65453289988431 87.3566266335513
"1139" 227.6 4.27910501403184 82.3489974466438
"1140" 227.8 2.8697469668649 78.8394503959875
"1141" 228 2.85379217333412 75.4388827305106
"1142" 228.2 1.33564870286258 70.2075543605079
"1143" 228.4 1.10103226026999 64.8522825573597
"1144" 228.6 1.39490611293453 59.1161090429518
"1145" 228.8 1.63809062613194 54.8505564644557
"1146" 229 3.7550134588774 50.9783539462875
"1147" 229.2 7.14653371848753 46.0416701116438
"1148" 229.4 8.79015044999167 39.7503812147946
"1149" 229.6 9.91439892626074 35.7781108824708
"1150" 229.8 12.1373011853189 32.062849338779
"1151" 230 14.8910784798095 27.815577084496
"1152" 230.2 20.021828283873 24.0652359974853
"1153" 230.4 23.1602756546129 19.0264675706536
"1154" 230.6 26.0487370669107 15.9173658595708
"1155" 230.8 29.1620295357805 13.7752620025396
"1156" 231 33.2845896961974 10.3944056336175
"1157" 231.2 39.0680450973245 8.52575854501985
"1158" 231.4 43.7038731219666 5.63379439898087
"1159" 231.6 43.46468662191 5.60397153642819
"1160" 231.8 43.0427842437993 6.51422897727165
"1161" 232 41.4081370976774 7.0719666971375
"1162" 232.2 40.6674710358312 5.5922348678298
"1163" 232.4 40.1505929653811 6.00091233650786
"1164" 232.6 38.9239294297179 6.88948321219155
"1165" 232.8 37.6525981844631 7.39955160542321
"1166" 233 35.0983792489095 9.37643553111964
"1167" 233.2 31.8815889722744 11.5060430179136
"1168" 233.4 29.5496836232774 12.2823866550375
"1169" 233.6 28.1403345624015 12.8222741964134
"1170" 233.8 27.1442664102636 13.3494223246892
"1171" 234 26.520978562948 14.0831401655846
"1172" 234.2 24.2864994499631 16.3213405819397
"1173" 234.4 21.4884883627533 18.3213522396185
"1174" 234.6 17.2560888375428 21.4650536130029
"1175" 234.8 15.4620113552001 24.6407754905011
"1176" 235 11.5031092676339 28.9671406033549
"1177" 235.2 8.95364459384405 34.2918460208042
"1178" 235.4 7.39743373012737 36.8376054052875
"1179" 235.6 5.62112504132446 40.9775399741669
"1180" 235.8 5.61568671424498 45.458917143597
"1181" 236 7.41413415508649 46.9231671308648
"1182" 236.2 9.66075566240911 47.5895147029912
"1183" 236.4 12.0289634067131 47.4286074817804
"1184" 236.6 14.0002442740107 46.4037250681004
"1185" 236.8 15.5244872833751 44.7821108002422
"1186" 237 16.9606819971605 42.2098445374521
"1187" 237.2 20.3485111142258 40.0464991856536
"1188" 237.4 25.1131552334864 38.3021369236319
"1189" 237.6 29.0167561580645 36.6684999701052
"1190" 237.8 33.114278268856 37.5373631677089
"1191" 238 37.2773599730728 39.0227110173584
"1192" 238.2 42.832339806436 38.5163525487927
"1193" 238.4 47.2151424692539 38.6012647423963
"1194" 238.6 52.1136853731774 39.0237919857862
"1195" 238.8 57.9063653407885 37.4153613808782
"1196" 239 63.3848268584988 33.8247342071375
"1197" 239.2 68.1388081464485 28.6982715861736
"1198" 239.4 71.8379988258634 23.6509796523933
"1199" 239.6 77.0179946180509 19.2542223326435
"1200" 239.8 80.6081349964605 13.7194845448604
"1201" 240 83.8705224233174 12.7843195311775
"1202" 240.2 87.3022598893127 16.0929699264199
"1203" 240.4 87.9175298505739 20.2418841018961
"1204" 240.6 89.5183808014165 26.1173892816375
"1205" 240.8 91.7869474019677 33.4466613022343
"1206" 241 97.2528224896168 38.6541299005011
"1207" 241.2 103.307950765014 43.1011068481171
"1208" 241.4 110.493018764148 47.0624831725199
"1209" 241.6 118.176569249383 50.1274360889316
"1210" 241.8 118.670474618404 52.5817172497507
"1211" 242 116.620269665163 55.3907406692804
"1212" 242.2 113.579174654757 62.2487613564939
"1213" 242.4 110.773706550937 69.6053358081952
"1214" 242.6 110.798933951134 77.728709625652
"1215" 242.8 111.407834322588 85.9024458975137
"1216" 243 112.703017219988 91.9585103747297
"1217" 243.2 109.261735528894 93.4788387950243
"1218" 243.4 104.217091656465 94.2288544421981
"1219" 243.6 95.7187448501302 97.5458363356281
"1220" 243.8 90.3426152191876 102.624064647699
"1221" 244 87.0063947542362 109.451885386667
"1222" 244.2 83.8540907408289 115.758462581198
"1223" 244.4 81.444392973832 114.186790720117
"1224" 244.6 76.7002574012913 112.064911889613
"1225" 244.8 69.0309855060474 112.230726072397
"1226" 245 61.0944543553606 113.219027036791
"1227" 245.2 53.901462665733 116.170884995193
"1228" 245.4 48.616606699098 120.553944232324
"1229" 245.6 49.9236206056094 121.661132277303
"1230" 245.8 53.7897979210288 124.956297972219
"1231" 246 58.5051786919595 127.57374855842
"1232" 246.2 63.4987681814956 125.401426212256
"1233" 246.4 70.0658154504893 121.695151396395
"1234" 246.6 77.7192634555559 117.964390634894
"1235" 246.8 84.7529383255524 113.706979061974
"1236" 247 90.095465245148 107.600923600961
"1237" 247.2 91.5179249351991 102.620334384768
"1238" 247.4 91.1167012033871 97.5587851000085
"1239" 247.6 92.7964035669032 91.7109835382988
"1240" 247.8 95.93374169542 84.9867217479494
"1241" 248 97.4158241917731 77.4152111165418
"1242" 248.2 96.4522338707087 69.2721511578875
"1243" 248.4 95.6243359330401 60.5369035874782
"1244" 248.6 95.336144439051 53.4644294137199
"1245" 248.8 94.8852013235774 45.3921213019375
"1246" 249 94.4398893318582 36.6965231814886
"1247" 249.2 92.7820995321774 29.5172201527
"1248" 249.4 89.6848629796029 21.0311108386269
"1249" 249.6 87.3207314981417 13.6009159108875
"1250" 249.8 88.439005838653 10.8114505180765
"1251" 250 87.5457149368822 12.2966609371857
"1252" 250.2 85.0912312087858 13.6458108305471
"1253" 250.4 80.6284221862472 15.5496017170561
"1254" 250.6 75.0091041770069 18.790779088558
"1255" 250.8 69.2874559602317 23.6622828222571
"1256" 251 64.3884977181092 30.1216184446602
"1257" 251.2 61.7446903416033 37.3776149716931
"1258" 251.4 62.2844909775735 44.3206870261505
"1259" 251.6 62.9508626138722 49.6216064511375
"1260" 251.8 65.7681196254016 55.042446370241
"1261" 252 71.4779000978336 57.7708497685437
"1262" 252.2 78.702664805047 60.0693099119527
"1263" 252.4 86.6009237603475 60.5591149353437
"1264" 252.6 94.3373192611264 57.9087246666987
"1265" 252.8 102.046055048571 53.5473246238948
"1266" 253 110.370052146295 49.2619053753728
"1267" 253.2 117.060092864905 45.9360059483454
"1268" 253.4 116.683198435831 47.5857502422721
"1269" 253.6 116.165022487188 47.2390651500949
"1270" 253.8 116.247996214459 43.5584420288562
"1271" 254 114.760805268796 40.01407084889
"1272" 254.2 113.774292209064 34.8808726480085
"1273" 254.4 113.123908184417 29.3315432067675
"1274" 254.6 115.757465303483 27.3068344843416
"1275" 254.8 117.756134501092 29.7481220151375
"1276" 255 119.329130485716 33.7720616337433
"1277" 255.2 122.161480780283 39.839139694532
"1278" 255.4 125.006840117824 45.7542011348164
"1279" 255.6 125.665940125955 52.1907214263042
"1280" 255.8 127.986462843332 58.1649048999694
"1281" 256 127.587190497457 64.3549130143118
"1282" 256.2 128.219249541923 70.9612815221011
"1283" 256.4 126.071251097347 76.4969607664394
"1284" 256.6 123.84079351342 84.1283425119004
"1285" 256.8 121.829430082526 90.5511774448733
"1286" 257 116.876502059279 96.6300407901375
"1287" 257.2 114.256542522677 103.790340329579
"1288" 257.4 107.673432926483 104.752344268555
"1289" 257.6 100.718000702872 109.054507288499
"1290" 257.8 95.1144002592228 116.416665591365
"1291" 258 91.5822434428245 121.71544393852
"1292" 258.2 86.6302553075917 120.48914161028
"1293" 258.4 83.4192345516465 118.091355168189
"1294" 258.6 81.9973682073024 112.184067971919
"1295" 258.8 77.3682582860143 106.109825799116
"1296" 259 72.2380573718336 101.005232976669
"1297" 259.2 64.9704270227182 97.7921872504844
"1298" 259.4 57.771952824 94.9246032299762
"1299" 259.6 49.9683961591826 93.9902242611684
"1300" 259.8 42.2636276271626 94.28397065489
"1301" 260 35.3066080450374 93.1521810138375
"1302" 260.2 28.3067597998248 91.5731642848638
"1303" 260.4 22.3687312415574 87.7672310964675
"1304" 260.6 15.8988013303296 84.4500540914853
"1305" 260.8 10.0221860849448 80.4761687139166
"1306" 261 9.40176199919591 75.6666287889153
"1307" 261.2 9.04785211925432 68.1623522859067
"1308" 261.4 7.27674642266442 60.7098592558388
"1309" 261.6 4.66373114989657 54.6999204403156
"1310" 261.8 6.14471508736659 49.2342594312051
"1311" 262 9.75259542381693 46.6396949894747
"1312" 262.2 13.8566590111441 40.5171725556708
"1313" 262.4 17.8916611304864 34.1968968370251
"1314" 262.6 21.0203291847543 27.2366377182804
"1315" 262.8 22.8476303241774 23.1932495770561
"1316" 263 21.680245939106 21.5165012428298
"1317" 263.2 22.9762427922532 22.0311260191072
"1318" 263.4 26.6344137970248 22.8607929960217
"1319" 263.6 33.5605444647355 23.5087722503468
"1320" 263.8 40.5860730759842 23.5593730375807
"1321" 264 47.7604591238169 22.7799593148584
"1322" 264.2 55.4114264883245 21.0028896106081
"1323" 264.4 63.1262202401005 19.311602821676
"1324" 264.6 71.1287960066186 18.547929768514
"1325" 264.8 79.0757805945201 19.4506683250926
"1326" 265 87.5370143415774 21.3188770139708
"1327" 265.2 94.6728947717987 24.9148658935617
"1328" 265.4 102.614733871367 29.0334409402275
"1329" 265.6 109.073652018132 33.7398047864708
"1330" 265.8 111.267077858581 38.0238407558683
"1331" 266 110.565394221043 41.5590278911183
"1332" 266.2 112.500579219737 48.5476739268075
"1333" 266.4 116.544253937763 55.5654526203661
"1334" 266.6 121.714201992357 60.378371085186
"1335" 266.8 122.363656750726 59.6733744379045
"1336" 267 121.729097743696 62.7841083164769
"1337" 267.2 118.869147340639 66.7827090494385
"1338" 267.4 115.138611812319 72.2641104892507
"1339" 267.6 112.467485504071 80.2965690246526
"1340" 267.8 114.780534429998 84.5115194742346
"1341" 268 117.790918633098 88.7935158346048
"1342" 268.2 120.964416845948 92.4639083979753
"1343" 268.4 118.663919040617 94.6341994044708
"1344" 268.6 114.365136418963 98.3698806363661
"1345" 268.8 114.03075323337 102.661711428177
"1346" 269 112.257328892057 104.590900036327
"1347" 269.2 107.773892872911 107.90620728267
"1348" 269.4 104.440750200154 114.031611583339
"1349" 269.6 102.762557312686 114.684746516593
"1350" 269.8 104.159823915705 113.45314353386
"1351" 270 105.41172190464 112.817429622623
"1352" 270.2 109.165681548245 109.502972738974
"1353" 270.4 115.508361152797 104.238626045275
"1354" 270.6 118.821038303472 97.2158156728665
"1355" 270.8 120.805297438187 88.7532616704075
"1356" 271 122.274050374866 80.2719132708828
"1357" 271.2 124.833685853245 71.774412906651
"1358" 271.4 127.193164020567 63.1417468860733
"1359" 271.6 128.374238201515 54.7518025373537
"1360" 271.8 126.345832747255 45.9926268478806
"1361" 272 121.634539593854 37.4816951440787
"1362" 272.2 116.906727200668 29.1470533425102
"1363" 272.4 112.124646895141 21.0447866109102
"1364" 272.6 105.597523277757 15.9592839944246
"1365" 272.8 98.1096062699021 12.1333784636094
"1366" 273 91.0180389017535 9.65031313107228
"1367" 273.2 83.8555304326357 8.8236359983875
"1368" 273.4 76.4298791031076 9.99462507461424
"1369" 273.6 69.9018235108461 12.7571216516435
"1370" 273.8 65.3983386854631 18.6784819893161
"1371" 274 61.9323834956774 25.4167215611375
"1372" 274.2 62.0010088051357 31.0220633251375
"1373" 274.4 64.6910763257337 33.709900060884
"1374" 274.6 67.0989809027018 33.2064065956985
"1375" 274.8 68.8235711641417 33.5016990892446
"1376" 275 70.7023461197885 37.2643757441375
"1377" 275.2 74.4734880122186 42.3061858227728
"1378" 275.4 79.4856122696554 46.9127312480056
"1379" 275.6 86.2753185183187 49.7046895800505
"1380" 275.8 92.7275337872616 48.8080498719791
"1381" 276 100.019107048932 47.8783867606171
"1382" 276.2 107.384720765717 48.4827029199975
"1383" 276.4 113.883568159266 51.3182105322123
"1384" 276.6 118.937907120974 50.9157290096128
"1385" 276.8 118.115802529139 50.7644787994356
"1386" 277 117.854374280687 53.5955612366035
"1387" 277.2 115.72983703311 56.138407255488
"1388" 277.4 112.747298226241 59.6362693512054
"1389" 277.6 108.96615502989 64.6000679141678
"1390" 277.8 105.935403431075 71.079478089186
"1391" 278 104.352570347004 79.2958643691663
"1392" 278.2 104.743717208049 87.3302692271375
"1393" 278.4 107.822634048925 95.9365964481994
"1394" 278.6 107.908100338331 100.974054524435
"1395" 278.8 104.654944333609 101.524201725739
"1396" 279 104.536895196486 102.644201901801
"1397" 279.2 107.873457177766 104.38984212252
"1398" 279.4 112.371985947552 103.258516668731
"1399" 279.6 114.417788005041 99.224248548683
"1400" 279.8 115.382435843602 94.6001475141092
"1401" 280 113.6786678603 88.9629940081171
"1402" 280.2 111.278644852202 82.047741717419
"1403" 280.4 106.003406404963 76.1442845612701
"1404" 280.6 100.098613294427 71.3219227256775
"1405" 280.8 93.8370116675243 66.3011380313518
"1406" 281 87.4429948892669 62.1451200238638
"1407" 281.2 80.9067536739107 58.3268720694708
"1408" 281.4 74.8795319143933 52.2577963664898
"1409" 281.6 69.2900050537731 44.8443265386375
"1410" 281.8 65.4349780894945 37.210000200418
"1411" 282 60.1467591540068 30.6159008604199
"1412" 282.2 55.3268789078153 24.1779234596892
"1413" 282.4 51.0602575459366 16.6548363290264
"1414" 282.6 46.017808772062 9.83543938498365
"1415" 282.8 44.2684724812543 8.57129762352211
"1416" 283 43.4272046250318 10.0633098997324
"1417" 283.2 40.7513345407564 12.5800866243217
"1418" 283.4 36.3311517270189 12.1490888935765
"1419" 283.6 36.6591975687097 11.1629620974762
"1420" 283.8 39.0519585552994 9.43652605545457
"1421" 284 44.4796668958725 6.21594028029604
"1422" 284.2 50.3178138133524 3.9125922483375
"1423" 284.4 57.0268970222018 2.79494178685701
"1424" 284.6 63.3304246837123 1.27997771795145
"1425" 284.8 68.2385215479024 5.1069122264625
"1426" 285 75.4690303365236 6.95437211467596
"1427" 285.2 83.5816626591974 6.2209739020575
"1428" 285.4 89.6766334922186 6.4889512035022
"1429" 285.6 94.1777646347097 10.1047689125569
"1430" 285.8 100.249150057958 14.1430566650027
"1431" 286 107.529519656163 17.4477857744093
"1432" 286.2 110.148621900556 21.9191736009557
"1433" 286.4 114.735160065566 25.7564392438042
"1434" 286.6 115.368624460566 28.9908346808597
"1435" 286.8 113.141929890576 31.083613298542
"1436" 287 109.016309399784 34.8750581595311
"1437" 287.2 107.198482233587 40.7970149967675
"1438" 287.4 108.659698279795 45.7173510246081
"1439" 287.6 112.299841391455 49.671148613193
"1440" 287.8 117.741791911017 51.8534074064865
"1441" 288 122.107981774039 55.0323182927764
"1442" 288.2 121.925605861771 60.3941494164459
"1443" 288.4 118.689575086918 65.2139131193971
"1444" 288.6 117.319750547608 72.3784867630385
"1445" 288.8 119.356835851563 79.5847060623375
"1446" 289 121.328846880313 86.5968600243711
"1447" 289.2 120.168122751731 92.4396838383161
"1448" 289.4 116.994660050453 93.6817766155661
"1449" 289.6 114.244540039404 91.1024764955901
"1450" 289.8 109.258304102774 88.1686047988794
"1451" 290 102.47010394792 86.2266337554217
"1452" 290.2 95.3418128017692 87.3757671310661
"1453" 290.4 88.4035168503744 91.1212097314405
"1454" 290.6 82.3337001694992 96.5581450924444
"1455" 290.8 77.5533718362255 103.351306143955
"1456" 291 75.8725185221413 110.967790564643
"1457" 291.2 78.1221977606168 119.302335679925
"1458" 291.4 75.1771805375178 123.68774106051
"1459" 291.6 70.6603939123309 122.667635307296
"1460" 291.8 67.6796331884956 119.032105705077
"1461" 292 63.9271499476876 113.219876502607
"1462" 292.2 58.5452121130009 108.440226111079
"1463" 292.4 51.4928902660774 107.03632137668
"1464" 292.6 44.164925416687 107.87134790732
"1465" 292.8 37.5216467212951 111.070540227608
"1466" 293 32.7821619360488 115.946630882052
"1467" 293.2 30.1755464455374 115.139134083128
"1468" 293.4 28.3430972148217 110.86140989855
"1469" 293.6 25.1357037189174 104.567969092747
"1470" 293.8 21.5436971784299 97.5911727487712
"1471" 294 17.7472821498895 90.9590717465314
"1472" 294.2 11.6645473509082 86.1641229510606
"1473" 294.4 5.76574170812044 81.7491162221881
"1474" 294.6 5.90245775792739 79.3893683948042
"1475" 294.8 8.22501591301987 74.0969857288772
"1476" 295 9.49601077584883 67.0655028173518
"1477" 295.2 7.48159399974882 60.0497260315661
"1478" 295.4 3.37915791784407 54.4997400506792
"1479" 295.6 5.04971722619665 49.8788446002721
"1480" 295.8 8.04384283232959 43.0635781422679
"1481" 296 10.0959920528274 34.7356022437875
"1482" 296.2 13.8388616781417 31.3405486526375
"1483" 296.4 19.6578305803226 26.2345096923956
"1484" 296.6 24.8046309657519 19.8195113374141
"1485" 296.8 27.8993348456225 14.7716119773573
"1486" 297 31.8354898822879 15.4987532150743
"1487" 297.2 37.8965085926892 14.6901357309375
"1488" 297.4 44.009865862856 10.9620374830304
"1489" 297.6 48.7386832990572 5.50614769459319
"1490" 297.8 53.6896211851286 4.28638527173506
"1491" 298 59.0401184290327 4.28773443936118
"1492" 298.2 66.2858675503149 5.2120123845375
"1493" 298.4 74.326188042503 6.13280531278866
"1494" 298.6 79.4271386331939 3.48253206104959
"1495" 298.8 85.2661489027104 4.27629549266497
"1496" 299 90.290704950084 7.42615038002761
"1497" 299.2 96.1185630312032 10.9029840180344
"1498" 299.4 103.133424860269 13.7588586345252
"1499" 299.6 107.680464973074 18.5242183414677
"1500" 299.8 113.188702542535 23.0471907245375
"1501" 300 114.925334739706 27.4734018106471
"1502" 300.2 116.346975026177 33.6691663740894
"1503" 300.4 117.625082599619 40.0445653089022
"1504" 300.6 120.851240276941 46.4199907904796
"1505" 300.8 126.516693785907 52.1776703456054
"1506" 301 128.016734593182 56.4805966547127
"1507" 301.2 128.409288860423 62.5254737929738
"1508" 301.4 127.396931128085 67.1686019511084
"1509" 301.6 122.584404143281 70.1762080231771
"1510" 301.8 116.965102914772 69.4508381890006
"1511" 302 111.054177836465 69.7227740148822
"1512" 302.2 109.069374076763 72.3414397569089
"1513" 302.4 109.311641888239 74.1280774471783
"1514" 302.6 110.35142084056 77.0862823402551
"1515" 302.8 112.611971497197 82.2504282535125
"1516" 303 116.270228378322 87.527485141474
"1517" 303.2 114.152884712586 90.7313064820163
"1518" 303.4 109.695598878677 91.3710518197937
"1519" 303.6 103.557733230103 90.1207427987226
"1520" 303.8 97.4766351723507 90.6286420248108
"1521" 304 94.9365056676477 93.6520453120088
"1522" 304.2 93.5556939297077 97.9001216719254
"1523" 304.4 92.7110747363744 103.945552252107
"1524" 304.6 91.6418636211774 110.312170459537
"1525" 304.8 86.7366978153661 112.389656259977
"1526" 305 81.5444411648774 111.269446358195
"1527" 305.2 76.0852450087674 107.713330187137
"1528" 305.4 69.5392906726879 105.211041256127
"1529" 305.6 62.7314267028358 105.726738540355
"1530" 305.8 55.4621781651474 107.946461446868
"1531" 306 48.1411326960717 109.245734589839
"1532" 306.2 40.3626133389395 110.885815099904
"1533" 306.4 33.0029695251631 109.871750749509
"1534" 306.6 24.9982733048259 107.891177439326
"1535" 306.8 21.3720309099421 104.438551643196
"1536" 307 22.0477945111499 99.805094516599
"1537" 307.2 23.0659733709646 92.3853767657545
"1538" 307.4 22.2249483018582 85.0913851376481
"1539" 307.6 18.6627219274221 78.9967957003396
"1540" 307.8 12.3570328883291 72.6641988201038
"1541" 308 6.97239457143351 66.0880746763692
"1542" 308.2 3.51051265602806 58.4713623825531
"1543" 308.4 4.23603771237094 51.131843326702
"1544" 308.6 8.28217233514408 47.3709768034708
"1545" 308.8 13.7783071029966 41.8234593258822
"1546" 309 18.7255870109988 34.9940303381018
"1547" 309.2 22.2688742178365 27.185762789342
"1548" 309.4 23.4133795597119 19.1788020432065
"1549" 309.6 25.9362491470713 19.6067771018951
"1550" 309.8 29.0576248287097 19.1045478444923
"1551" 310 34.215251064129 14.7443809738149
"1552" 310.2 39.1154539138461 8.875437828764
"1553" 310.4 39.607288317606 8.99652803331607
"1554" 310.6 40.9275779014705 10.1557832475513
"1555" 310.8 46.0751860278399 11.4320308306125
"1556" 311 52.8933338593312 11.476863765176
"1557" 311.2 59.2899320193917 8.87823348310178
"1558" 311.4 63.6272870110799 4.56603092514969
"1559" 311.6 67.3235381232421 2.18153082121985
"1560" 311.8 70.7286995481076 4.16856557202122
"1561" 312 72.8508673931111 8.22618822137846
"1562" 312.2 78.3761921688116 12.5033067212351
"1563" 312.4 85.0635795192543 14.279534647176
"1564" 312.6 91.4676609125524 13.4536164469187
"1565" 312.8 97.1234421859107 12.8047025921375
"1566" 313 101.65278542216 16.0203061746203
"1567" 313.2 101.662478519584 21.3202040361687
"1568" 313.4 103.358446158796 28.4691353930187
"1569" 313.6 106.228821007859 34.955839673289
"1570" 313.8 110.686784343795 39.6586360296963
"1571" 314 117.229434831885 42.0839101456325
"1572" 314.2 119.957722077677 45.9115528436186
"1573" 314.4 118.338587084057 50.3439311739075
"1574" 314.6 116.925011286615 56.8313180524187
"1575" 314.8 116.307461900549 64.5607756349395
"1576" 315 118.960912067432 71.1716457243545
"1577" 315.2 121.40893141895 75.7663565177284
"1578" 315.4 119.514297001177 79.5255052602845
"1579" 315.6 118.517808779812 83.1434121140798
"1580" 315.8 121.008316800706 89.2640159892035
"1581" 316 121.618259812143 88.2480017048268
"1582" 316.2 124.138587084677 85.816527199961
"1583" 316.4 126.251684827999 81.658308513899
"1584" 316.6 126.591821923496 76.4334385127829
"1585" 316.8 129.049337615828 70.1038769998809
"1586" 317 129.445208816506 63.0744266847375
"1587" 317.2 128.514921104992 55.4052999985375
"1588" 317.4 127.280338019879 48.3663651970641
"1589" 317.6 125.158978380407 45.8893027212997
"1590" 317.8 120.765817197786 39.9981849337051
"1591" 318 116.336011219341 33.974177322349
"1592" 318.2 113.439937926351 27.6669307661276
"1593" 318.4 110.522828853324 20.6918980555199
"1594" 318.6 106.961956374101 16.0005803592433
"1595" 318.8 100.557538031656 12.1921265579673
"1596" 319 93.1969165392258 9.45957928136331
"1597" 319.2 87.1068344297001 10.1960182277966
"1598" 319.4 81.9745388086514 13.0313648771635
"1599" 319.6 80.5483184037399 17.5469491186125
"1600" 319.8 78.2963524795149 23.79085396425
"1601" 320 77.3543621303138 30.8152546709167
"1602" 320.2 78.466606058842 37.067640503859
"1603" 320.4 80.331170535395 43.2953637811257
"1604" 320.6 83.9678949503203 47.7789413420304
"1605" 320.8 89.3651925855474 51.0242158334475
"1606" 321 96.0015891632362 52.1095388918434
"1607" 321.2 103.305304785565 51.2146283883151
"1608" 321.4 110.654844962535 51.6890312056518
"1609" 321.6 118.232749802062 53.9248332030894
"1610" 321.8 119.295978022186 55.5113101146911
"1611" 322 118.792147590877 56.7374786255661
"1612" 322.2 119.950195768034 54.6883611464543
"1613" 322.4 121.757717132149 50.4436591455149
"1614" 322.6 122.396279704447 44.2642886589959
"1615" 322.8 121.840016279963 36.9841086559375
"1616" 323 117.417944269687 33.2163379366609
"1617" 323.2 112.534786297067 30.2105627106675
"1618" 323.4 105.18895218282 29.1280505815967
"1619" 323.6 99.2434363611774 31.0645280354708
"1620" 323.8 93.0521554058353 34.8412052734322
"1621" 324 87.5661267478157 39.6848642331375
"1622" 324.2 81.8400578825441 44.5131017980375
"1623" 324.4 75.6537731299817 48.5747590268331
"1624" 324.6 69.4930875650323 49.7695480226214
"1625" 324.8 62.4566298915395 49.9203237238272
"1626" 325 55.6252814758948 46.7718551294201
"1627" 325.2 47.6975335908917 43.3201467570304
"1628" 325.4 39.4578754390285 42.7341918368609
"1629" 325.6 31.7207032467186 42.8329439445499
"1630" 325.8 27.9617995398107 42.7168445509375
"1631" 326 23.1492144600578 39.4937730366375
"1632" 326.2 18.3459462526129 34.7863544217827
"1633" 326.4 14.4274266737158 32.7565834164452
"1634" 326.6 12.3634611846142 35.3802835961901
"1635" 326.8 7.81835060365612 39.9532050622652
"1636" 327 3.32540942372285 46.6683788688648
"1637" 327.2 4.89947246584407 52.0067076815264
"1638" 327.4 6.08821691159633 57.8075401390429
"1639" 327.6 7.2644062071774 64.9725992366375
"1640" 327.8 6.14366150833125 71.7979847936759
"1641" 328 3.6302697010928 77.1916563092452
"1642" 328.2 4.36703752050818 77.9325021787529
"1643" 328.4 5.62795652009405 82.5264488706792
"1644" 328.6 6.7880738893787 87.9391139051635
"1645" 328.8 7.3663785244213 90.696892176857
"1646" 329 10.8864427231427 93.1487754281573
"1647" 329.2 16.1962541766774 95.2008378829812
"1648" 329.4 22.3684007383948 95.6288890867353
"1649" 329.6 28.2700855453774 94.0779116991042
"1650" 329.8 31.8910231110578 89.9335405997462
"1651" 330 31.5692220264008 85.5711460139673
"1652" 330.2 29.1077490512362 81.1628945322551
"1653" 330.4 26.6998856762711 75.108394784325
"1654" 330.6 22.4761898380183 69.8121285540579
"1655" 330.8 16.0291866439302 65.3330826293024
"1656" 331 8.41077241877419 63.643179837331
"1657" 331.2 2.2955732942018 61.5671366128326
"1658" 331.4 3.73307857236397 57.6987746375256
"1659" 331.6 7.3594258664274 53.0066505034232
"1660" 331.8 10.9989991066886 46.761679779924
"1661" 332 13.0445908721156 38.6628483956768
"1662" 332.2 13.1160335559899 31.8501251766375
"1663" 332.4 16.2048923275183 29.5700597638534
"1664" 332.6 20.3731183559195 24.3734306777901
"1665" 332.8 23.1010160821774 19.0045503008042
"1666" 333 26.6897295895035 20.4760448284418
"1667" 333.2 33.7410335581946 21.1160714146203
"1668" 333.4 39.8863320452186 17.9184528859257
"1669" 333.6 43.55691500598 10.427796305848
"1670" 333.8 44.983306011924 8.88515165753475
"1671" 334 46.8528408244579 9.45516909901555
"1672" 334.2 49.172600682106 7.51329636524464
"1673" 334.4 54.3478061418847 4.79440820877165
"1674" 334.6 61.0720504568867 2.77315543943982
"1675" 334.8 65.9096857869808 1.66415740592401
"1676" 335 70.5125495079533 4.19461649696508
"1677" 335.2 77.212133972282 6.1861330885561
"1678" 335.4 85.0290461759817 6.08050802544184
"1679" 335.6 88.6735029984098 5.53605999099665
"1680" 335.8 93.1265457969587 7.23917149407499
"1681" 336 96.8343520711016 11.7508056902284
"1682" 336.2 100.876965822326 16.3961328809673
"1683" 336.4 105.641426750677 19.9799896764022
"1684" 336.6 111.285723788575 22.3696619380354
"1685" 336.8 111.57198709713 25.7895170181691
"1686" 337 108.595371245256 31.0636340415691
"1687" 337.2 107.734995216529 36.6765968822959
"1688" 337.4 109.804192774963 42.8988361666518
"1689" 337.6 113.862516045788 46.3783155013669
"1690" 337.8 119.275711813154 49.1787034910253
"1691" 338 124.336078925472 49.0670672926669
"1692" 338.2 125.316830859377 46.7482897328557
"1693" 338.4 125.375781831647 48.1279752621681
"1694" 338.6 126.280848493223 52.123163932592
"1695" 338.8 125.365698112706 58.0259792648232
"1696" 339 123.329019587867 63.6668093938875
"1697" 339.2 121.188079727347 71.8709257632097
"1698" 339.4 122.323065828328 79.0199666427783
"1699" 339.6 124.363014470335 83.9670641687375
"1700" 339.8 121.329805957247 88.9978584019275
"1701" 340 116.754202137249 92.9574499850232
"1702" 340.2 111.723939327618 98.7188000073256
"1703" 340.4 107.795205693677 105.177353560689
"1704" 340.6 105.901983803715 112.5230595481
"1705" 340.8 99.0188444393138 113.890787412174
"1706" 341 90.8561241312255 117.04372533932
"1707" 341.2 80.557454909437 120.567887982464
"1708" 341.4 73.0124752823958 121.483027861147
"1709" 341.6 64.8241792095512 120.651873919089
"1710" 341.8 56.5400178332399 120.2218414247
"1711" 342 48.7249644561626 119.349081261147
"1712" 342.2 41.3958368181628 118.369911087099
"1713" 342.4 36.0236897401774 115.01372163861
"1714" 342.6 28.6208937586084 113.01116887631
"1715" 342.8 24.0746233153622 111.788557660322
"1716" 343 20.8205442601774 106.188347501343
"1717" 343.2 14.9907522371017 100.787721974592
"1718" 343.4 10.8792401257419 96.6916831115891
"1719" 343.6 8.90674600179319 90.8329373342112
"1720" 343.8 6.02414960223002 85.2299423042033
"1721" 344 4.42551115696971 78.708626422999
"1722" 344.2 2.3073565137738 73.1649627813664
"1723" 344.4 3.10465668001073 68.1256039788875
"1724" 344.6 3.39303380459168 60.6502983634232
"1725" 344.8 2.56246564945159 55.9337801677827
"1726" 345 5.81049093913524 51.0260116302339
"1727" 345.2 6.32408178706702 49.9888986210336
"1728" 345.4 7.92112435844955 45.3934113690869
"1729" 345.6 8.37633838989017 37.7820838084141
"1730" 345.8 11.3336608207726 33.9278627893756
"1731" 346 13.4343494144774 28.0410406597375
"1732" 346.2 17.2561917840859 24.1284259828558
"1733" 346.4 21.3175199350176 20.5284642870963
"1734" 346.6 25.1242237927386 16.6564251447191
"1735" 346.8 26.9541321195904 14.7183839947679
"1736" 347 27.0347603636554 14.7548127512913
"1737" 347.2 26.7305324490848 15.6026551729893
"1738" 347.4 26.5991472412329 15.338430308693
"1739" 347.6 26.0973026705274 16.022996826525
"1740" 347.8 23.4490488733127 17.7520911383846
"1741" 348 19.6377881363623 20.0993254356991
"1742" 348.2 15.2062819128635 23.8376268675794
"1743" 348.4 13.0638819614015 27.1650961865858
"1744" 348.6 8.8305923148153 32.5024709853789
"1745" 348.8 6.04498724680237 37.6943309362625
"1746" 349 4.27023116681073 42.2242539110708
"1747" 349.2 2.17921616731532 48.2114852079996
"1748" 349.4 1.66096115883455 52.9793517610661
"1749" 349.6 0.486337180677388 57.5347418959452
"1750" 349.8 0.681249302215865 62.8117987839067
"1751" 350 0.40333150133257 68.5901532669306
"1752" 350.2 1.53482997240155 73.7342404186892
"1753" 350.4 3.6080497192374 79.3961627484575
"1754" 350.6 7.83904890835597 84.1317665809589
"1755" 350.8 12.4748248847324 85.4879541019067
"1756" 351 17.181003372541 85.0907383105807
"1757" 351.2 19.9219087230844 82.0760019869398
"1758" 351.4 19.834811860153 79.1521874517229
"1759" 351.6 18.5778107425604 78.7325206413503
"1760" 351.8 16.7003584741721 77.1387387471375
"1761" 352 14.4998056261652 73.5266490571985
"1762" 352.2 13.1936329443774 67.4599696444125
"1763" 352.4 12.9802041712928 60.7538935908298
"1764" 352.6 14.0820667583649 53.744399015625
"1765" 352.8 13.3167453724491 45.9327155273984
"1766" 353 10.3138063486466 39.3967575061067
"1767" 353.2 11.2505967903481 36.4922430233204
"1768" 353.4 15.5464423134193 34.3096538025569
"1769" 353.6 21.5093534391616 30.5205327462533
"1770" 353.8 27.5678998614653 26.0498317879254
"1771" 354 33.9265182537519 21.8076729350417
"1772" 354.2 40.14533959721 16.5046712663984
"1773" 354.4 43.5521704346005 9.20826827852211
"1774" 354.6 43.2240683633441 8.15717596121157
"1775" 354.8 44.1203031740478 8.01562692676712
"1776" 355 47.6985858573286 7.29268443573052
"1777" 355.2 51.7542134092678 7.21317464957123
"1778" 355.4 58.2095619742928 7.2483585708298
"1779" 355.6 65.4300119052131 5.16105473213749
"1780" 355.8 71.2569793900774 5.76830008990416
"1781" 356 77.8549635385702 8.29586031281606
"1782" 356.2 85.1088726229069 8.40229557331783
"1783" 356.4 90.7953248387683 6.68254600123977
"1784" 356.6 94.5351152865039 9.64454817927015
"1785" 356.8 100.668731249927 12.4109389145011
"1786" 357 103.271852244546 15.9349583824232
"1787" 357.2 107.038887597829 20.8035098476527
"1788" 357.4 113.19090148436 24.1618298408197
"1789" 357.6 116.826598068106 28.9437190736804
"1790" 357.8 120.856754238274 34.2240658100798
"1791" 358 124.103717484953 40.515847968376
"1792" 358.2 126.449876093461 47.0668376618942
"1793" 358.4 127.666927706031 53.0916872937747
"1794" 358.6 128.672622506589 59.9743525128455
"1795" 358.8 128.916718521249 66.4683428282893
"1796" 359 128.522406703668 73.6953867014676
"1797" 359.2 126.162053352135 79.2571211540518
"1798" 359.4 122.712387246792 85.8597769721661
"1799" 359.6 121.399281592785 93.6001263231105
"1800" 359.8 117.493212178814 97.414520438927
"1801" 360 112.428364278707 103.730989652077
"1802" 360.2 109.143753934572 110.318785154801
"1803" 360.4 102.346119112198 109.429251135301
"1804" 360.6 95.6079015724817 107.638555371116
"1805" 360.8 89.2519752218592 106.107392050895
"1806" 361 85.3317825762896 106.890468096086
"1807" 361.2 81.731595398014 107.777657916652
"1808" 361.4 76.1381104919138 109.721524943083
"1809" 361.6 72.5626331732812 113.990495717449
"1810" 361.8 71.245528302937 119.693278275407
"1811" 362 69.1634393253944 124.388741202468
"1812" 362.2 64.2724009708074 125.041479885758
"1813" 362.4 60.7045282104157 120.532513443932
"1814" 362.6 57.763036023132 114.430475276228
"1815" 362.8 53.6806133389227 109.076207022553
"1816" 363 49.4265294095874 105.519603251317
"1817" 363.2 43.956203224855 103.280728787951
"1818" 363.4 37.4730562759374 101.938554228907
"1819" 363.6 30.8743425705124 100.451864720137
"1820" 363.8 22.8362279650674 100.841690760997
"1821" 364 15.9102156148114 101.460511035684
"1822" 364.2 12.4307328348527 97.3510653047664
"1823" 364.4 10.4076565351674 91.4935094282175
"1824" 364.6 8.23360673152741 85.5085331538375
"1825" 364.8 8.8582026249974 79.4522161660975
"1826" 365 9.99172723754227 72.7488058545699
"1827" 365.2 9.47097384976073 66.1669192147625
"1828" 365.4 6.98155698894484 58.7273241634282
"1829" 365.6 5.58952634679741 51.4560819375375
"1830" 365.8 7.95816420121958 44.9801624494026
"1831" 366 12.4630373421441 39.6933571752042
"1832" 366.2 15.3573001120798 33.1831027912473
"1833" 366.4 16.2437640063024 26.6497147576018
"1834" 366.6 18.9012819229859 24.86919784918
"1835" 366.8 23.6136651028733 24.263607674354
"1836" 367 29.4417903327742 21.6277735359117
"1837" 367.2 34.3147755654842 15.8809813236716
"1838" 367.4 37.1613917935974 10.2007665544975
"1839" 367.6 39.5288593925107 11.0509100553708
"1840" 367.8 44.8062211022845 11.2486742777804
"1841" 368 51.8628334727574 10.1141385454175
"1842" 368.2 58.7260790963697 7.77753419190673
"1843" 368.4 64.8804293339466 5.38154457425288
"1844" 368.6 71.0885523862303 6.33158198285515
"1845" 368.8 78.6705752537937 6.84828630433517
"1846" 369 85.3510748985236 4.96506376136826
"1847" 369.2 89.1561493351974 6.4961452250175
"1848" 369.4 93.527638397062 8.24091284422541
"1849" 369.6 97.3034516514899 10.4001383695125
"1850" 369.8 100.283544029097 15.5827165455569
"1851" 370 104.251531342824 21.2314496691669
"1852" 370.2 109.127362500588 25.597091469385
"1853" 370.4 115.551185379959 29.0793028273875
"1854" 370.6 120.137203656261 32.1898428593042
"1855" 370.8 121.574016079465 37.8318586913193
"1856" 371 121.660623421883 44.2298372008728
"1857" 371.2 123.371519290005 51.8973288821829
"1858" 371.4 126.004427666314 58.658482852892
"1859" 371.6 128.351421322827 64.3481298748665
"1860" 371.8 126.623440815253 70.7353809172507
"1861" 372 124.029455594846 77.5360570764939
"1862" 372.2 124.11115872943 85.8264931447148
"1863" 372.4 120.909728568449 91.5197162208804
"1864" 372.6 115.518246864059 97.5795867356323
"1865" 372.8 110.294402014328 105.005603987675
"1866" 373 106.500786939366 112.198565063477
"1867" 373.2 98.7088397736213 112.310234297334
"1868" 373.4 90.9647332339007 112.173361608361
"1869" 373.6 84.6317216574437 115.010513634792
"1870" 373.8 80.7117804413111 119.311241420256
"1871" 374 75.3527791783202 119.303596227913
"1872" 374.2 69.3502515611274 115.230857857448
"1873" 374.4 62.6089495917805 114.257711164179
"1874" 374.6 56.7012345217674 116.373583212518
"1875" 374.8 52.5643500427631 120.423624628623
"1876" 375 47.9398588594552 119.847621164887
"1877" 375.2 41.6434238729631 117.926699661023
"1878" 375.4 34.6531569603409 115.917750343409
"1879" 375.6 29.7200726176876 111.50785537478
"1880" 375.8 24.6822406681582 105.828142037051
"1881" 376 18.6816703617656 101.530967947432
"1882" 376.2 12.0675568257362 97.7428659932846
"1883" 376.4 8.32862639077741 92.6171256636375
"1884" 376.6 6.88667373460333 86.9811149421745
"1885" 376.8 5.0789540444274 80.6458242358434
"1886" 377 1.92269861608705 74.2700684960652
"1887" 377.2 3.57257571311741 69.9486139934975
"1888" 377.4 6.07991456447192 63.0608147090964
"1889" 377.6 6.39205704635211 55.6996878819809
"1890" 377.8 4.40787770097428 48.5049172715906
"1891" 378 6.10955188706201 42.1763994490413
"1892" 378.2 8.62182991074882 35.9176377878518
"1893" 378.4 11.4611078240524 32.3437774342625
"1894" 378.6 14.5070157900107 31.3617810078042
"1895" 378.8 19.0026487638286 25.8329744775445
"1896" 379 21.2808617205441 20.4780757493708
"1897" 379.2 25.1453784478592 19.5025455401678
"1898" 379.4 30.090675277729 16.1510968786117
"1899" 379.6 33.4015040262267 11.3603043462924
"1900" 379.8 37.6248256075395 10.5335727394823
"1901" 380 43.7038731219666 8.6221844358122
"1902" 380.2 48.6677917064003 4.88784804155919
"1903" 380.4 52.6492507253138 5.52669243279984
"1904" 380.6 58.560403793062 5.78822583859904
"1905" 380.8 64.7703039852774 3.5017461758625
"1906" 381 68.6113339756656 1.7498895303022
"1907" 381.2 73.2771549334047 2.06595641306932
"1908" 381.4 79.057765760505 2.39791995975819
"1909" 381.6 83.618709404505 4.55483438462026
"1910" 381.8 89.8820995318674 5.5062928271475
"1911" 382 95.6753511975039 7.86623010571912
"1912" 382.2 100.144590548903 11.1403599129439
"1913" 382.4 105.243826758071 14.9243240909035
"1914" 382.6 108.310757904262 19.8530036221177
"1915" 382.8 111.316522477648 26.4058995194904
"1916" 383 115.963018035739 31.8189266139436
"1917" 383.2 121.466966374114 35.0689914477783
"1918" 383.4 124.055331764192 41.5120600549089
"1919" 383.6 125.669174028272 48.9949650500023
"1920" 383.8 126.911351236506 57.6401570395089
"1921" 384 127.422329543083 66.478948758597
"1922" 384.2 127.865469275261 73.7769491790819
"1923" 384.4 124.596157482619 78.7899151052443
"1924" 384.6 120.437432978745 85.6135405491957
"1925" 384.8 115.817845943295 91.7141260880198
"1926" 385 109.519902150253 94.6830738824016
"1927" 385.2 102.499935362658 96.6189092641278
"1928" 385.4 98.8652027661046 99.3832382232054
"1929" 385.6 97.848004793906 103.356450906937
"1930" 385.8 98.6075355646582 107.092283798512
"1931" 386 99.8484594976264 109.936227779076
"1932" 386.2 96.780451530321 112.912524325573
"1933" 386.4 89.2309726590303 113.993111468196
"1934" 386.6 82.0951825624127 115.829085709079
"1935" 386.8 76.2052412641631 115.051232132738
"1936" 387 69.772862807506 112.321357897023
"1937" 387.2 63.7567609532774 110.636115535509
"1938" 387.4 57.8277802216677 109.101060429681
"1939" 387.6 53.3057501892229 106.821571270137
"1940" 387.8 48.7099118368754 103.959617970741
"1941" 388 42.7982718067049 102.955334707312
"1942" 388.2 36.5192824727362 102.699996443667
"1943" 388.4 31.5931652363245 103.494336319314
"1944" 388.6 27.1862638220076 106.188206109411
"1945" 388.8 23.3951693507467 104.326664427385
"1946" 389 19.4232679888986 100.352644291186
"1947" 389.2 15.1548387112974 95.2465405274775
"1948" 389.4 13.3636681240879 90.342134682148
"1949" 389.6 12.8396560932919 84.37257657127
"1950" 389.8 10.6249749153356 76.8775001493907
"1951" 390 6.46436413793665 70.5803001512116
"1952" 390.2 3.02821329732296 66.6553305745932
"1953" 390.4 5.09320699331491 62.286175499175
"1954" 390.6 8.39372031826361 58.4249801933444
"1955" 390.8 13.3845881150147 54.474862381523
"1956" 391 16.8503429938402 49.3505235909863
"1957" 391.2 19.6261204310509 42.6364174128122
"1958" 391.4 20.2618144286325 35.5109171994746
"1959" 391.6 18.4815988017159 28.101797860676
"1960" 391.8 18.986376898291 24.4583702574784
"1961" 392 22.7163660526362 24.4212086611581
"1962" 392.2 25.5271847150274 23.2739522777175
"1963" 392.4 30.9370359539351 21.5252905286323
"1964" 392.6 36.1630519070774 17.3271942426375
"1965" 392.8 40.6323211532392 11.218717230924
"1966" 393 42.1299918733751 7.66153488478866
"1967" 393.2 43.4895201098203 9.26041587610178
"1968" 393.4 45.9495895295235 10.903590175676
"1969" 393.6 51.6045676927515 11.7713946406931
"1970" 393.8 57.597677135606 9.88373715992321
"1971" 394 62.9259223888879 5.65051639334802
"1972" 394.2 66.1977104220108 2.16304618260416
"1973" 394.4 65.3589839207239 1.42218511999796
"1974" 394.6 64.2993772838237 1.54585786827165
"1975" 394.8 61.5538312789063 1.67383225464352
"1976" 395 57.6836473034988 2.18549181520892
"1977" 395.2 54.7721005589358 4.06460636869929
"1978" 395.4 49.2197954977913 4.34024950835268
"1979" 395.6 44.9619525389939 5.19653157874509
"1980" 395.8 42.4808034732107 9.7090252088375
"1981" 396 36.8947032833024 14.32547003095
"1982" 396.2 32.4678429362441 17.8325242956042
"1983" 396.4 27.2983511634474 21.9172047825675
"1984" 396.6 21.8861442672121 23.8337548838603
"1985" 396.8 17.5092531044956 24.1543615357739
"1986" 397 17.9479209385035 26.6657379324636
"1987" 397.2 17.0000986503326 33.5435885387237
"1988" 397.4 16.8846188192441 40.8908620066042
"1989" 397.6 18.6157791585555 48.0229654657838
"1990" 397.8 22.7380782464539 53.326527531514
"1991" 398 27.277008286139 58.7477860114562
"1992" 398.2 32.9280675813148 60.1211227423463
"1993" 398.4 38.170583200623 58.4242639594745
"1994" 398.6 44.590607134297 56.9412301083766
"1995" 398.8 51.1289361773138 54.6811801766489
"1996" 399 57.9316360756895 50.6990845229688
"1997" 399.2 63.6524256411598 45.1882906923375
"1998" 399.4 67.7111624390649 39.0638178445125
"1999" 399.6 69.3550025440899 31.8023523775125
"2000" 399.8 68.9621712686116 24.7244350334664
"2001" 400 69.3832077467407 17.000645995454
"2002" 400.2 70.3324547756906 10.5183131884007
"2003" 400.4 67.6482947807937 8.12815292275378
"2004" 400.6 65.0411100141399 8.2790260883625
"2005" 400.8 63.5617501420572 8.80065667728939
"2006" 401 60.7528291049878 9.29916753910301
"2007" 401.2 54.5656560923603 9.59965268661311
"2008" 401.4 48.2026292751589 7.76083866476712
"2009" 401.6 46.4988873265865 5.82946030257906
"2010" 401.8 47.9515566370154 6.64492721575722
"2011" 402 49.6967750661005 7.25815811936826
"2012" 402.2 53.1083067414307 8.78765129255308
"2013" 402.4 58.8235351571389 10.883991078599
"2014" 402.6 64.4139802630899 13.328610955875
"2015" 402.8 71.4372288042911 14.7735209803193
"2016" 403 79.2115645611092 15.0210709394216
"2017" 403.2 86.1592292824524 14.8621178077875
"2018" 403.4 93.5877009910361 12.8365511248875
"2019" 403.6 97.5951361496978 14.1527404885354
"2020" 403.8 100.401945283572 18.3781958233875
"2021" 404 105.653970600083 23.788347074791
"2022" 404.2 112.138961545106 28.0628796536232
"2023" 404.4 116.14188308839 28.2610162681177
"2024" 404.6 118.623927601539 31.6731888835819
"2025" 404.8 121.940294427434 36.768571558624
"2026" 405 123.55941963782 43.6850399465375
"2027" 405.2 126.85049952165 51.4016812005159
"2028" 405.4 127.186190100622 57.2301917062751
"2029" 405.6 127.221447140344 65.7015767640264
"2030" 405.8 127.650659874649 72.7767147039548
"2031" 406 126.273734721942 80.818181001314
"2032" 406.2 124.156515322272 87.1043249193262
"2033" 406.4 119.601830263032 94.1319576940738
"2034" 406.6 117.04852204307 100.919770266708
"2035" 406.8 111.294060436154 106.013154307997
"2036" 407 104.85955069742 111.968294162538
"2037" 407.2 97.927369678855 116.939284590119
"2038" 407.4 90.9626490198718 121.800997840221
"2039" 407.6 84.4543051107667 124.775044160352
"2040" 407.8 76.8481843016568 125.451321251942
"2041" 408 70.0797101759851 123.952407058936
"2042" 408.2 67.0218174349346 121.206188576195
"2043" 408.4 62.0126641318754 117.903599339108
"2044" 408.6 56.4768329917998 116.043346426403
"2045" 408.8 52.0158981510366 117.345810694205
"2046" 409 47.3411885255642 119.827790946383
"2047" 409.2 44.611490992393 121.86109124911
"2048" 409.4 41.8408052316208 120.289294213402
"2049" 409.6 37.2249039994811 117.400046540558
"2050" 409.8 32.0428991312021 113.809328554692
"2051" 410 27.483437942132 109.408058172259
"2052" 410.2 22.3520375916186 106.293260315108
"2053" 410.4 18.5074394238895 106.018602202016
"2054" 410.6 16.842018851192 102.529749575283
"2055" 410.8 13.663650981618 97.4587333056523
"2056" 411 9.68884720985924 91.8392493788951
"2057" 411.2 6.41037408909909 87.3839896438243
"2058" 411.4 6.51227876353656 82.4785265479262
"2059" 411.6 8.07329151156202 76.9819459705221
"2060" 411.8 7.2471299054956 71.3514053674232
"2061" 412 4.22618267217107 66.4763337576185
"2062" 412.2 2.12840852148261 62.5363932899167
"2063" 412.4 3.60743337550173 58.0296190971375
"2064" 412.6 7.25348440726361 53.0876053945513
"2065" 412.8 11.4897485014859 47.8855226020843
"2066" 413 14.5027926940441 41.0734602610375
"2067" 413.2 14.3296457594107 34.1729448318708
"2068" 413.4 13.7574162559274 32.1558710910375
"2069" 413.6 15.8780488061658 30.4902668945677
"2070" 413.8 20.1498982593839 27.0562286383549
"2071" 414 23.1931563578138 21.3661672595693
"2072" 414.2 25.2304310099851 17.9634649298848
"2073" 414.4 29.4417903327742 16.7909060460085
"2074" 414.6 34.4359853629221 12.9727544245205
"2075" 414.8 38.4959363995678 8.14696374776763
"2076" 415 40.9764974052704 8.85696585824215
"2077" 415.2 46.0118205080871 9.40957225753509
"2078" 415.4 51.5571416547131 6.74438178885178
"2079" 415.6 53.7856043213291 3.63089376540716
"2080" 415.8 56.3250505177144 4.23626770710046
"2081" 416 61.7341464026539 3.05830219339632
"2082" 416.2 66.4227822411433 1.54914158617159
"2083" 416.4 69.3381581499501 1.94869590612613
"2084" 416.6 74.5011433503839 1.28799620597445
"2085" 416.8 79.0105835848774 3.38178336917083
"2086" 417 84.1153064016379 5.97738291367697
"2087" 417.2 91.2496548149115 7.35386009339281
"2088" 417.4 95.8937534239804 9.48473432971326
"2089" 417.6 100.621221420302 14.586772765558
"2090" 417.8 105.766865244737 19.8378676857613
"2091" 418 112.045881062575 24.9006453365763
"2092" 418.2 114.533298811755 26.442058790254
"2093" 418.4 118.447868409595 29.7305907127063
"2094" 418.6 121.641434918219 35.8308941205487
"2095" 418.8 124.508009311294 43.0637852030253
"2096" 419 126.072915862267 50.4712798070036
"2097" 419.2 127.207111860457 57.9279375430366
"2098" 419.4 128.165454712893 66.3750329029047
"2099" 419.6 127.261395345434 73.7714019871915
"2100" 419.8 123.167658930159 81.054371082692
"2101" 420 119.083541212577 88.2831773270175
"2102" 420.2 117.332076799626 96.1737618107395
"2103" 420.4 115.407434844061 103.895078055203
"2104" 420.6 110.002451356255 109.452435388312
"2105" 420.8 104.203291367434 114.702791969029
"2106" 421 97.6406519202434 118.735326181487
"2107" 421.2 89.8514931995195 119.311560071548
"2108" 421.4 83.7488972594774 119.175162144823
"2109" 421.6 78.9237084678489 120.671133225995
"2110" 421.8 74.5308724338833 123.922359913785
"2111" 422 68.3878000966867 126.615285549343
"2112" 422.2 62.9829253330491 126.829214127279
"2113" 422.4 58.6674266414481 124.252360900725
"2114" 422.6 54.6092960463095 119.54295689877
"2115" 422.8 48.6099507534541 117.53504663637
"2116" 423 42.5619033161434 117.839308347303
"2117" 423.2 37.4912155885941 119.546829466693
"2118" 423.4 33.372353308741 117.948869548756
"2119" 423.6 27.6839370623304 114.56531451878
"2120" 423.8 22.4656701097665 110.880524869722
"2121" 424 20.7959813550651 106.020808160995
"2122" 424.2 18.1087775309433 99.8948542111907
"2123" 424.4 15.4980662456665 94.1957051129853
"2124" 424.6 11.3401430805391 89.3645095529992
"2125" 424.8 6.91709296991879 85.9245408850685
"2126" 425 6.98776669290526 81.0282912024793
"2127" 425.2 6.84837418559633 73.9056822874348
"2128" 425.4 5.27981838739892 67.4003443533527
"2129" 425.6 2.11385339552356 61.6015545394067
"2130" 425.8 3.97292521075741 56.5314641165775
"2131" 426 8.18868834715468 51.7713824117625
"2132" 426.2 10.8522569552437 45.6432258782218
"2133" 426.4 10.8011119657553 38.712036323683
"2134" 426.6 10.3534766980892 36.3351479650787
"2135" 426.8 12.7456526182954 34.2570154156993
"2136" 427 16.8937611258972 30.8064732572913
"2137" 427.2 22.7456092163511 27.322269562727
"2138" 427.4 26.1857122665252 21.5810504429853
"2139" 427.6 26.4731856342618 15.6371539203453
"2140" 427.8 26.2894535370107 17.3526730688375
"2141" 428 24.0672497479685 17.4940966800869
"2142" 428.2 21.8674275234932 19.3587953843743
"2143" 428.4 18.4874324391563 22.023731396053
"2144" 428.6 14.2483511620524 25.8466767532625
"2145" 428.8 9.28127510351611 32.1645010160407
"2146" 429 5.92055674064169 38.1151865476018
"2147" 429.2 4.08509977065038 43.3207615935699
"2148" 429.4 2.25613924424664 48.2633890237067
"2149" 429.6 1.88374072666248 53.0555437733166
"2150" 429.8 0.26750402604105 58.2281554051895
"2151" 430 0.988297574690069 62.8915596663147
"2152" 430.2 0.350906861746373 69.2007665155168
"2153" 430.4 0.851101293842251 72.2207653163353
"2154" 430.6 1.72121114587018 75.0528517106435
"2155" 430.8 2.8360481342239 80.911678882684
"2156" 431 3.91549110561075 85.6741455241375
"2157" 431.2 5.63492013578377 89.1327606551162
"2158" 431.4 7.75365636757101 93.6132393475205
"2159" 431.6 9.96696535763529 97.1650961403375
"2160" 431.8 13.4418571406404 102.523198924175
"2161" 432 16.803634743648 107.881940066402
"2162" 432.2 20.4721388429274 109.372001772757
"2163" 432.4 26.0820618934992 110.698893633444
"2164" 432.6 29.1669837542981 110.454500454172
"2165" 432.8 28.8196159080399 109.686346791
"2166" 433 27.7009421504851 109.344955018791
"2167" 433.2 26.7539940933441 108.67586362136
"2168" 433.4 25.836430515132 108.060768726228
"2169" 433.6 27.1606965962209 106.575091321029
"2170" 433.8 29.781000299129 105.444892757718
"2171" 434 33.6238598900669 103.863345449232
"2172" 434.2 37.4886595041932 100.745541716864
"2173" 434.4 38.5665968115346 98.1209721034892
"2174" 434.6 38.7605144834733 95.5770892992191
"2175" 434.8 38.5179557954899 91.39891928595
"2176" 435 36.7838470141774 87.217862640961
"2177" 435.2 34.4689871250203 85.6231878717375
"2178" 435.4 31.7235843764715 82.7178523076963
"2179" 435.6 29.9731251838114 78.2340656054262
"2180" 435.8 29.1836220707625 72.9875874359354
"2181" 436 28.767457267129 67.2924052672665
"2182" 436.2 27.0387124988387 61.461041657944
"2183" 436.4 24.3985963751613 55.5063934057181
"2184" 436.6 23.8842084250865 50.0515616432625
"2185" 436.8 25.5584210627809 45.993070168172
"2186" 437 26.3235107625484 42.0313819363956
"2187" 437.2 22.818242800698 37.7660722187973
"2188" 437.4 17.724655504188 35.2938324837758
"2189" 437.6 16.2878393904123 32.5983738376315
"2190" 437.8 19.6624060945361 29.3659396221375
"2191" 438 22.9696555707932 29.1647909942428
"2192" 438.2 28.2720134804926 29.1831567385288
"2193" 438.4 34.8681633092981 28.8431843949306
"2194" 438.6 42.2003156487873 27.7994117914892
"2195" 438.8 48.0123717088053 23.0021583805561
"2196" 439 51.4739755545647 15.0314084593347
"2197" 439.2 49.6529198387543 8.28711071590672
"2198" 439.4 48.9902186255236 7.90982809717596
"2199" 439.6 50.3733252984932 9.12033022453223
"2200" 439.8 52.9099260620825 9.32797162459319
"2201" 440 57.8413820423867 9.54133898059099
"2202" 440.2 64.8463197126774 9.3680237093468
"2203" 440.4 71.959836930166 7.9159528150125
"2204" 440.6 77.7864682505395 5.74091767324094
"2205" 440.8 82.1246071762981 5.30162756634439
"2206" 441 86.8171340574685 7.98083825860018
"2207" 441.2 91.3827190959502 12.5306121890769
"2208" 441.4 95.2407332152711 18.258763825575
"2209" 441.6 99.2141995429466 23.4715111762529
"2210" 441.8 104.274099830149 28.0535397065526
"2211" 442 109.558770569357 32.1100092038775
"2212" 442.2 113.201557894743 34.534331422801
"2213" 442.4 113.761723165074 36.5408732265714
"2214" 442.6 111.415360632232 40.4416610509593
"2215" 442.8 109.943967096915 47.2679683477118
"2216" 443 108.977672564344 53.5746849403496
"2217" 443.2 109.797927742485 57.6327373813298
"2218" 443.4 110.682267663617 63.4496603069557
"2219" 443.6 112.162524371659 69.9385666827884
"2220" 443.8 114.051884795062 75.9591180918202
"2221" 444 115.958016047191 82.8071822769599
"2222" 444.2 116.785793088896 86.9052360809829
"2223" 444.4 113.108705038937 88.7188652550375
"2224" 444.6 107.191781878234 89.0612533988695
"2225" 444.8 100.656500996757 90.0232045705533
"2226" 445 96.7693054241346 92.2112843605947
"2227" 445.2 92.7501127161923 94.7153448410484
"2228" 445.4 87.3742816435997 97.9509818766229
"2229" 445.6 82.2285827114774 101.045157387366
"2230" 445.8 77.2285145749435 105.080128561972
"2231" 446 75.1123612481413 111.121451526777
"2232" 446.2 73.0161653662502 117.880123942671
"2233" 446.4 69.5083851958793 119.354115001449
"2234" 446.6 65.9277805767186 117.898293959354
"2235" 446.8 60.2143333327895 115.821311795642
"2236" 447 53.6242040800176 113.107223960509
"2237" 447.2 46.7568344843705 111.940040414672
"2238" 447.4 40.44226069342 112.496286075771
"2239" 447.6 34.8201073896774 114.773467429254
"2240" 447.8 32.3063199687269 116.987875189543
"2241" 448 30.1763743395982 115.610504981108
"2242" 448.2 26.4925844530074 112.754315950807
"2243" 448.4 22.3059294630325 110.19930164067
"2244" 448.6 19.9854054863611 107.30384905178
"2245" 448.8 21.1106709530874 102.454500459457
"2246" 449 22.5435674145774 96.5960690218708
"2247" 449.2 24.4118000995236 91.2962865142034
"2248" 449.4 23.2438825201987 87.0063628727864
"2249" 449.6 20.3577274164835 83.9010272110354
"2250" 449.8 15.7075816433917 83.0478665158298
"2251" 450 9.97519694578085 83.8774489869306
"2252" 450.2 6.56461436375974 84.4226855313728
"2253" 450.4 6.8843275701774 82.670583897099
"2254" 450.6 6.04119538246613 78.5328970539966
"2255" 450.8 4.57746139838573 72.3402264794708
"2256" 451 5.53943393156201 66.7610168449067
"2257" 451.2 6.64063009115976 59.4954009808787
"2258" 451.4 8.53051231614494 51.740981539592
"2259" 451.6 9.73928606764291 44.7454862645858
"2260" 451.8 8.50935766102434 37.383970234464
"2261" 452 11.5532480996888 35.4721719466602
"2262" 452.2 14.8271537100645 33.1179022544923
"2263" 452.4 20.5064242869867 30.4415663570756
"2264" 452.6 26.6314824974794 27.3982678958009
"2265" 452.8 31.5598773034107 23.0514371955708
"2266" 453 34.968643868505 17.1800320568272
"2267" 453.2 37.8103646181232 11.0257893652821
"2268" 453.4 41.9729125823762 10.579142472258
"2269" 453.6 46.0567911963697 12.4519188447529
"2270" 453.8 52.5209124842488 14.8430086881375
"2271" 454 58.9305075156068 16.2638279374081
"2272" 454.2 65.7223546199091 16.7166345660155
"2273" 454.4 72.2488036428202 17.5865322950303
"2274" 454.6 78.2618425922818 19.8911761209507
"2275" 454.8 86.0448991763226 21.7099632978472
"2276" 455 93.6562803972774 20.5757445831375
"2277" 455.2 101.066262477402 17.9784642388722
"2278" 455.4 103.862392007667 20.2297689431585
"2279" 455.6 104.647079609435 24.6871006290466
"2280" 455.8 106.289943764965 30.6638461647019
"2281" 456 109.031383784891 37.4066119098171
"2282" 456.2 112.130156634596 44.0851263795699
"2283" 456.4 114.050214119735 50.2440177768804
"2284" 456.6 115.657403784763 57.0468643722804
"2285" 456.8 119.012853690369 63.2980212436328
"2286" 457 120.622859692427 68.4036661686663
"2287" 457.2 117.541258816751 72.3702244858531
"2288" 457.4 113.531577715066 77.4890726073875
"2289" 457.6 109.662062528354 83.7407522419022
"2290" 457.8 108.981051041117 89.8577687861775
"2291" 458 110.03732095598 95.1714364278623
"2292" 458.2 108.119390413472 99.3352926307846
"2293" 458.4 103.882836604558 100.970791272101
"2294" 458.6 98.9871448032004 104.515620623688
"2295" 458.8 93.3268789118774 107.669652199366
"2296" 459 87.636558746506 110.37404760888
"2297" 459.2 82.7794530949755 114.776354796234
"2298" 459.4 78.4789515794132 117.956539418392
"2299" 459.6 74.3733851703095 117.487825162826
"2300" 459.8 70.7375385861774 118.814313213443
"2301" 460 70.1443855617683 122.826906637592
"2302" 460.2 72.9427118102812 125.28650927659
"2303" 460.4 75.702089544706 124.722266591795
"2304" 460.6 80.3491425795428 125.345167894964
"2305" 460.8 84.431126460734 123.714513773307
"2306" 461 87.2053093492865 119.449804037628
"2307" 461.2 90.1937640142074 113.816783003348
"2308" 461.4 92.7388232517269 107.95550516884
"2309" 461.6 94.6475875362284 102.585066444331
"2310" 461.8 93.9031179840032 99.6187929870813
"2311" 462 92.8647253228295 98.8982102094636
"2312" 462.2 90.6467114909677 96.8314057068794
"2313" 462.4 88.9689192935795 92.9909997437462
"2314" 462.6 88.6727546988065 87.8151888225568
"2315" 462.8 86.9383904883024 82.0075831912937
"2316" 463 83.5197484000687 75.7263255556157
"2317" 463.2 80.8178850457426 69.0672127732353
"2318" 463.4 76.6445940695524 63.2487974015437
"2319" 463.6 70.7512527638011 58.6718431183643
"2320" 463.8 69.6534506556433 53.3869716185352
"2321" 464 70.9660128230257 46.6800902802948
"2322" 464.2 70.9756891245508 38.7608536374033
"2323" 464.4 68.5113637123202 31.3860465565661
"2324" 464.6 65.3561812988969 23.4048264435155
"2325" 464.8 61.9679193032018 16.2878445641131
"2326" 465 56.2625212815538 11.7984320967105
"2327" 465.2 50.8996694914656 13.201872529961
"2328" 465.4 46.290337684856 14.5017744086732
"2329" 465.6 41.0105835808153 11.8119069505513
"2330" 465.8 41.6565867694826 8.41539571495568
"2331" 466 43.0789925960186 9.79370483709044
"2332" 466.2 42.3979252148649 11.283935153325
"2333" 466.4 39.3280168052588 15.1052035856607
"2334" 466.6 35.5761333741448 20.152020625681
"2335" 466.8 32.6774662821939 26.5856677082254
"2336" 467 32.0083892909615 34.0607028816034
"2337" 467.2 32.8935018848843 41.0730209709306
"2338" 467.4 34.6430252974388 48.409914546058
"2339" 467.6 38.9753491177785 54.018851062733
"2340" 467.8 43.1943674686335 54.83776614461
"2341" 468 49.5269148848892 52.5441776917257
"2342" 468.2 55.2717544974639 49.441250715115
"2343" 468.4 59.3458558423853 44.7863550520588
"2344" 468.6 63.313047938416 40.2451088774216
"2345" 468.8 67.917529848436 34.5890989931375
"2346" 469 73.1447032871774 28.0452871307708
"2347" 469.2 77.656377478233 22.0761643482486
"2348" 469.4 79.5535089224457 16.5628294566375
"2349" 469.6 83.1534407281774 11.266173471599
"2350" 469.8 85.4485309592928 10.9133897242144
"2351" 470 83.6923727442312 9.63356868509135
"2352" 470.2 81.1156598107553 7.14972675112451
"2353" 470.4 79.4650942882899 5.1355759059375
"2354" 470.6 81.099206190106 3.26834192870892
"2355" 470.8 84.1252020660391 4.12157283344601
"2356" 471 88.3309563833107 5.5814553644375
"2357" 471.2 91.8599087339826 8.06429992808486
"2358" 471.4 96.7614076862229 10.3957953877739
"2359" 471.6 102.121454493925 13.0463574385705
"2360" 471.8 106.261070104332 16.6740097891466
"2361" 472 111.313548305907 21.0000021019724
"2362" 472.2 114.511059467097 24.6261954803786
"2363" 472.4 117.788832974797 28.976744708165
"2364" 472.6 119.935581574551 34.8797555056132
"2365" 472.8 124.207363218992 40.4674281807089
"2366" 473 125.46372611638 45.4658033128402
"2367" 473.2 125.60659723309 50.7681536301375
"2368" 473.4 124.694086631062 55.5344090505317
"2369" 473.6 125.016467830315 62.6158078131375
"2370" 473.8 128.349994125008 68.2734721666553
"2371" 474 127.307127260437 73.3316141399452
"2372" 474.2 123.841859025967 77.2560754467427
"2373" 474.4 122.001115145905 82.2168453947216
"2374" 474.6 123.021386242587 88.9400677915921
"2375" 474.8 120.127029834159 92.6970365276284
"2376" 475 118.188894574716 98.6952956446183
"2377" 475.2 115.363242083354 103.88026559852
"2378" 475.4 112.077425003877 105.052612765395
"2379" 475.6 107.65946332332 105.771219659444
"2380" 475.8 103.862555306759 104.534976612699
"2381" 476 100.957833617433 100.68361361802
"2382" 476.2 98.041146795157 95.8383772617803
"2383" 476.4 93.8813465705597 92.5122128498728
"2384" 476.6 89.6988085483508 90.9870007628824
"2385" 476.8 84.394285690148 92.4035531499022
"2386" 477 79.1527748160657 95.7209661660113
"2387" 477.2 75.5319591071917 101.09975487208
"2388" 477.4 75.2160123372434 108.070274120222
"2389" 477.6 77.564335643062 113.846622628647
"2390" 477.8 79.9920948323755 116.575635111609
"2391" 478 78.2807824264398 119.326377356613
"2392" 478.2 74.3554569327151 119.2112514256
"2393" 478.4 71.8894095574937 115.31797984377
"2394" 478.6 68.5710903552774 109.333783533457
"2395" 478.8 64.0900407921162 104.488178768658
"2396" 479 59.1606535714325 100.724852143709
"2397" 479.2 56.1582595557986 95.3136347698042
"2398" 479.4 50.7508319747917 90.4787241789946
"2399" 479.6 45.2051972065303 86.6408421652552
"2400" 479.8 42.7155553644712 82.3435113363437
"2401" 480 43.2314128780687 76.6651649123331
"2402" 480.2 43.8489967133051 69.1291715746907
"2403" 480.4 41.7209101427087 61.4533363677625
"2404" 480.6 36.6967456598649 55.09159195095
"2405" 480.8 31.217447117688 50.3168531447864
"2406" 481 27.1710248200524 44.7140370864784
"2407" 481.2 22.6316765531547 39.0117020636489
"2408" 481.4 15.9603432985395 35.8937906106203
"2409" 481.6 15.1243470094077 32.5608126602499
"2410" 481.8 18.7013179205411 30.7904376324102
"2411" 482 24.9103487603961 30.6757105314812
"2412" 482.2 30.8552870816037 29.5349044695691
"2413" 482.4 37.4234417097742 25.7454806088794
"2414" 482.6 43.8026325107774 21.3613417243042
"2415" 482.8 49.3494771040865 16.0851014653875
"2416" 483 54.282914667275 9.88395910091799
"2417" 483.2 58.204213775836 5.64732745168628
"2418" 483.4 61.6427997722488 7.61794154428035
"2419" 483.6 67.0855781884967 9.56152429330618
"2420" 483.8 73.411347602282 11.550018534498
"2421" 484 80.0057779930222 14.7419719635513
"2422" 484.2 87.3272672418996 16.2349075268412
"2423" 484.4 93.8743457162835 15.8003948847436
"2424" 484.6 99.2977333093203 17.7990725033824
"2425" 484.8 100.953790227677 21.6276921599098
"2426" 485 103.742217611276 27.1299940331842
"2427" 485.2 108.331787298854 31.8501251766375
"2428" 485.4 113.986686690407 36.0961715628675
"2429" 485.6 117.231521672286 40.3623693843648
"2430" 485.8 119.38043282714 42.9298090793639
"2431" 486 123.708599131708 42.1709800017436
"2432" 486.2 123.177426685341 39.7657105085798
"2433" 486.4 121.927552705976 36.2929954952625
"2434" 486.6 119.784352874835 31.742845908427
"2435" 486.8 115.866693839423 28.3409959318193
"2436" 487 112.193785648085 23.5515725363996
"2437" 487.2 109.141465538752 17.5504316217263
"2438" 487.4 103.770172927847 14.3958552883275
"2439" 487.6 96.9629645391774 13.2518819907497
"2440" 487.8 89.9435122379511 12.7309480952428
"2441" 488 82.7650270333484 11.0312421895322
"2442" 488.2 76.9447778994302 9.82740155303637
"2443" 488.4 70.9030567022903 10.8937906271375
"2444" 488.6 63.5185125262748 11.8500738442544
"2445" 488.8 56.9972539067239 13.1498518075212
"2446" 489 50.6271555929107 15.6455917134375
"2447" 489.2 44.7522722115016 20.6807397460496
"2448" 489.4 39.6318245673681 25.4692552234055
"2449" 489.6 33.9411755416149 27.3913305916375
"2450" 489.8 28.2585300410291 26.1782864761265
"2451" 490 22.5145506584193 25.3468602634923
"2452" 490.2 22.3519607614918 24.2084473289726
"2453" 490.4 23.6098310317097 25.0879625133956
"2454" 490.6 23.3409238743263 28.9512310680311
"2455" 490.8 24.4828523670844 33.8365848239747
"2456" 491 27.1257247499448 40.1070424579631
"2457" 491.2 30.4673020468917 45.2583574643875
"2458" 491.4 34.5244906720107 49.5833882118375
"2459" 491.6 39.0918607663948 52.8826192609745
"2460" 491.8 42.9328203656429 52.8108526272065
"2461" 492 46.8673190186324 50.6178571834521
"2462" 492.2 48.2509760791718 47.3886306718117
"2463" 492.4 48.5029383216774 42.7513159040316
"2464" 492.6 50.5843213338202 37.2871246961018
"2465" 492.8 50.3107482489466 32.3254032807529
"2466" 493 48.3105528387515 26.4122831033968
"2467" 493.2 48.1278607193748 20.4148256808217
"2468" 493.4 48.4031676794649 14.8047904488375
"2469" 493.6 47.0329956412316 8.72348579299292
"2470" 493.8 45.8658495069367 8.30344329680416
"2471" 494 47.4133795622774 8.2592799980575
"2472" 494.2 50.5508914481009 8.22450889406691
"2473" 494.4 54.462028380356 9.6835463826375
"2474" 494.6 60.1205226839545 11.6796435798122
"2475" 494.8 66.8503707077683 13.5872665397089
"2476" 495 73.0694328120068 12.7747275024904
"2477" 495.2 79.737257740856 10.4752099109946
"2478" 495.4 85.6276781298245 8.10423384685808
"2479" 495.6 88.1594548107423 9.99375936396867
"2480" 495.8 90.6633633003901 13.6110803362332
"2481" 496 97.0209765416669 16.238980165727
"2482" 496.2 103.486393422737 17.0642073484444
"2483" 496.4 104.065684068115 15.3406420123562
"2484" 496.6 102.671900801055 14.6558173119742
"2485" 496.8 100.739722949367 11.7723708409306
"2486" 497 96.4982149186873 9.48488721795928
"2487" 497.2 92.0805525152849 6.32427030210946
"2488" 497.4 86.2455388062711 3.84332168960625
"2489" 497.6 79.6041205271017 1.61718163341023
"2490" 497.8 72.3156911876339 1.71587431987662
"2491" 498 64.5406042872643 2.85411318598532
"2492" 498.2 57.4996777657872 1.96998710928384
"2493" 498.4 53.9074711356042 3.57794961641799
"2494" 498.6 47.7654047760703 4.8107208718875
"2495" 498.8 43.3827985220912 5.86831180424095
"2496" 499 38.902749827565 8.97715308321614
"2497" 499.2 32.7372764589174 10.8479287399775
"2498" 499.4 30.7332824578114 12.912396599787
"2499" 499.6 26.6329032804223 15.6385720368314
"2500" 499.8 23.881360683051 17.4594881479067
"2501" 500 22.5062975676483 21.7816599008559
"2502" 500.2 19.5014478141186 27.4025712502551
"2503" 500.4 18.2468018849367 33.8907904232116
"2504" 500.6 18.3636073567131 39.2890324689589
"2505" 500.8 18.3093104085703 45.1946603988875
"2506" 501 16.5986903805598 51.0109518562787
"2507" 501.2 14.6332341638459 56.5567139196206
"2508" 501.4 12.0024319434161 61.0393054420125
"2509" 501.6 9.16250976183403 66.0646585644267
"2510" 501.8 9.29834053490713 72.4647513732861
"2511" 502 12.7576603901715 78.2223382378787
"2512" 502.2 18.2964825213372 81.8470682279107
"2513" 502.4 25.1552506202488 84.0936183384342
"2514" 502.6 31.9779638041107 83.7080294357042
"2515" 502.8 35.6515294081149 80.5823613507312
"2516" 503 36.5223744766668 77.5209211401375
"2517" 503.2 37.2052947545243 73.5509040373416
"2518" 503.4 37.4179644652547 68.0688019565602
"2519" 503.6 36.0409660418592 63.2759410374102
"2520" 503.8 33.6717846991668 58.5378403644247
"2521" 504 34.4273594647774 55.4435182378375
"2522" 504.2 36.4507673484193 49.1079204390407
"2523" 504.4 37.9240829251774 42.4147384688518
"2524" 504.6 39.2929840324213 35.5880554106131
"2525" 504.8 42.9917980851774 30.0165596483161
"2526" 505 44.2565425151947 22.6535867887582
"2527" 505.2 42.5435002056389 16.5334308110221
"2528" 505.4 40.3771191858153 11.6757270174134
"2529" 505.6 37.5164299556892 12.0103627164904
"2530" 505.8 38.4308544411774 12.3774661771985
"2531" 506 40.8169036623441 11.1391422868412
"2532" 506.2 45.448894685548 10.3152713969493
"2533" 506.4 51.3558177295208 9.83780072198087
"2534" 506.6 58.7318046399399 9.2870321499
"2535" 506.8 65.5786663547018 7.01759115341799
"2536" 507 71.0804831034705 6.58874757955129
"2537" 507.2 77.2607486816658 8.83474595167238
"2538" 507.4 84.0402908811774 10.4433613782446
"2539" 507.6 91.8626163648895 12.2565217860163
"2540" 507.8 97.3938457662715 14.5629938655434
"2541" 508 98.769260585891 19.6295648723122
"2542" 508.2 102.879282945309 24.9636311140903
"2543" 508.4 109.214435497794 28.1136824195417
"2544" 508.6 114.888752532737 27.7880182569791
"2545" 508.8 114.841863623657 26.3008368302775
"2546" 509 113.313517225215 23.6007542786752
"2547" 509.2 111.109349322846 21.1329450813431
"2548" 509.4 107.830398160066 16.5982167152486
"2549" 509.6 102.854183412677 12.4309330191092
"2550" 509.8 97.2349816029127 8.95665045869632
"2551" 510 90.9776309555631 5.48135997579465
"2552" 510.2 84.8688623098374 3.2170202930775
"2553" 510.4 77.9124924479121 1.08444254013749
"2554" 510.6 70.5261465352617 0.98997048793525
"2555" 510.8 63.8496690645441 1.47511787520416
"2556" 511 57.7863590304024 1.2994201362
"2557" 511.2 54.8460284636108 6.37554544767083
"2558" 511.4 51.058639501505 12.7915238889306
"2559" 511.6 50.6386182819631 18.0278619631375
"2560" 511.8 53.2803156339691 23.3518750211792
"2561" 512 57.9171937919851 27.8764082442913
"2562" 512.2 63.3117522157899 31.4392791041625
"2563" 512.4 69.8365286408186 32.5717754598904
"2564" 512.6 74.782022435195 31.5915900284316
"2565" 512.8 79.1681839574357 30.9072686136869
"2566" 513 85.5953437992258 28.6262317647182
"2567" 513.2 91.5526614920855 25.477818746413
"2568" 513.4 96.7529210818879 20.7044797049901
"2569" 513.6 101.531509755917 18.5616433720275
"2570" 513.8 104.544241817978 21.2213730917006
"2571" 514 105.250488724049 25.4058020641946
"2572" 514.2 107.179840281392 30.3741731731946
"2573" 514.4 110.719699650594 36.4893947805542
"2574" 514.6 115.737039308706 42.0835137282518
"2575" 514.8 118.204932246852 47.4917744746132
"2576" 515 116.556406111871 53.069047628811
"2577" 515.2 114.7269368754 59.7740357622167
"2578" 515.4 114.561358063242 66.6684547725731
"2579" 515.6 116.730572909816 72.3826911898041
"2580" 515.8 118.828243109234 77.3298299436375
"2581" 516 116.271328307163 81.0199308158559
"2582" 516.2 112.931696987992 84.2546109215661
"2583" 516.4 110.620213255226 90.2872829986183
"2584" 516.6 110.382067437341 96.7821337832701
"2585" 516.8 109.943008557479 101.753448152902
"2586" 517 112.430053517094 103.672105253749
"2587" 517.2 114.370935122163 102.132725147604
"2588" 517.4 117.759429420434 99.5050164491916
"2589" 517.6 120.223440770801 95.0032290110844
"2590" 517.8 122.130624474111 89.137823689628
"2591" 518 125.008860599304 82.4535742684833
"2592" 518.2 127.785376075893 76.0943265179909
"2593" 518.4 127.86810871024 68.6147064461196
"2594" 518.6 128.036185937687 60.4777497089016
"2595" 518.8 128.12427657538 53.4227718734078
"2596" 519 125.447348429064 45.7889660383167
"2597" 519.2 120.352279900849 38.7130290052232
"2598" 519.4 114.369437167331 33.1045159021771
"2599" 519.6 108.106870176017 27.7569517476075
"2600" 519.8 102.05763563088 27.776223498063
"2601" 520 99.2310424925795 30.5083326446918
"2602" 520.2 96.9453320250898 34.6258725567251
"2603" 520.4 93.4842448036879 39.0250967336428
"2604" 520.6 91.1461088772643 44.3624443909418
"2605" 520.8 91.57985079093 50.406086099927
"2606" 521 92.0061056483024 57.3528377762
"2607" 521.2 95.6853734771824 62.1011859770187
"2608" 521.4 101.579802100383 64.3618567850787
"2609" 521.6 108.138383492134 65.5545306797006
"2610" 521.8 111.881051041427 69.5870977595264
"2611" 522 113.503233512407 72.5732085388672
"2612" 522.2 113.14526498402 78.9622947365946
"2613" 522.4 112.036883282597 86.4487018406175
"2614" 522.6 109.79505870892 92.9975221576048
"2615" 522.8 105.654957058143 95.7283871833511
"2616" 523 99.444335069306 98.7229443708518
"2617" 523.2 94.1123747616774 104.155819313979
"2618" 523.4 91.1119462907447 111.777692943464
"2619" 523.6 89.8326893090574 116.002866291307
"2620" 523.8 91.6130697850411 115.793206435107
"2621" 524 95.0418740026576 115.338058126692
"2622" 524.2 99.0318831575642 115.162281356364
"2623" 524.4 102.502258748788 114.957102024832
"2624" 524.6 105.507629598089 110.220732429063
"2625" 524.8 109.486726834921 103.144356894246
"2626" 525 114.082487819752 96.0764120899973
"2627" 525.2 116.739486141958 88.2470307305954
"2628" 525.4 116.60712593791 82.1442149428365
"2629" 525.6 113.535568613317 76.5359149726117
"2630" 525.8 109.186215138368 72.8559319307354
"2631" 526 104.668024036776 68.8366776556326
"2632" 526.2 99.1542342320855 65.2169879777395
"2633" 526.4 93.2699324219352 61.9775238165808
"2634" 526.6 86.6523206631136 59.237152828212
"2635" 526.8 79.7354871881991 56.1394779143657
"2636" 527 73.7464944624274 52.2570725362
"2637" 527.2 66.5587170127097 48.939431427073
"2638" 527.4 58.8778321052818 47.341111512687
"2639" 527.6 52.4457320945126 45.6317902604782
"2640" 527.8 45.6586135766554 44.145058753643
"2641" 528 39.5549167931561 46.5926076981056
"2642" 528.2 33.3272211969248 48.8414815664571
"2643" 528.4 26.9413939768649 50.1630315078875
"2644" 528.6 21.2202821370222 49.7270360767927
"2645" 528.8 17.9106514329327 45.9990052579141
"2646" 529 14.5852390448479 42.5034593815125
"2647" 529.2 11.8958138681493 44.2624645807555
"2648" 529.4 11.4326019262774 48.7383404762042
"2649" 529.6 11.5977719018626 56.1187071321375
"2650" 529.8 14.9403421587644 62.7902823838549
"2651" 530 20.2852320406664 68.222549512643
"2652" 530.2 26.9144717400774 72.2628960069691
"2653" 530.4 33.6718698231616 74.1738079719691
"2654" 530.6 40.5933018443195 73.678982347348
"2655" 530.8 45.9944193174774 70.4525583559164
"2656" 531 50.4075081949961 65.1482911425771
"2657" 531.2 52.9605997273622 59.0349249569853
"2658" 531.4 53.421603035795 53.101714359161
"2659" 531.6 53.3419882854335 47.7153552470278
"2660" 531.8 52.5028135015345 40.6130214732803
"2661" 532 51.3174446842723 34.1891781768337
"2662" 532.2 47.5764966439899 28.9312071501
"2663" 532.4 43.3423150504107 23.8540202208708
"2664" 532.6 42.760042818714 19.4245366432473
"2665" 532.8 45.3297236546309 17.2427585976724
"2666" 533 45.6387743071417 14.2697350986375
"2667" 533.2 42.1945599685433 13.6451931393448
"2668" 533.4 39.3810510336774 15.7529667667089
"2669" 533.6 38.8480671978843 17.2634971771375
"2670" 533.8 36.8303010698107 20.2699986687375
"2671" 534 31.6490591535303 24.0078923477257
"2672" 534.2 25.6646837513539 27.7510316674022
"2673" 534.4 20.0823643223304 31.8774239189946
"2674" 534.6 14.8103108639804 36.7934035022587
"2675" 534.8 10.4000549624274 39.0842919012804
"2676" 535 10.4475647920524 38.0264656349411
"2677" 535.2 11.3095288438202 36.0632310804232
"2678" 535.4 12.7069211342191 32.8798944022208
"2679" 535.6 13.8909946174817 28.6846579650505
"2680" 535.8 17.588452330183 26.5403664244521
"2681" 536 21.6466601979867 24.7482307087767
"2682" 536.2 25.3729981751722 20.1226417460756
"2683" 536.4 28.2036364231264 15.7594664672701
"2684" 536.6 32.8175425280645 14.5553445213633
"2685" 536.8 38.9761846594817 13.0774921987353
"2686" 537 43.5450236568107 9.41177223650416
"2687" 537.2 47.8090738332007 6.67941501440494
"2688" 537.4 51.7386077708748 9.24604811696644
"2689" 537.6 56.5142062158462 12.6640727072674
"2690" 537.8 62.6846224647399 13.8684435859875
"2691" 538 69.0912429169246 11.3174834673173
"2692" 538.2 73.4110462714388 6.83455036209204
"2693" 538.4 78.052960168436 6.52724696458577
"2694" 538.6 82.3884106511389 9.85013870779134
"2695" 538.8 88.7299708377097 13.7005709972343
"2696" 539 96.2251648320597 14.5769797675199
"2697" 539.2 101.259343641736 18.0803183700198
"2698" 539.4 104.095773626877 23.8625131629375
"2699" 539.6 108.909611017697 29.117335541254
"2700" 539.8 115.29279465563 33.1625250922224
"2701" 540 120.823862817764 37.5314134418106
"2702" 540.2 123.327265378774 40.5594739401952
"2703" 540.4 124.436486556921 45.3143075894889
"2704" 540.6 126.52332826727 50.1559853723233
"2705" 540.8 128.271078446968 57.0776375000284
"2706" 541 128.200895452613 63.6782047404678
"2707" 541.2 128.636735127782 70.0500861882766
"2708" 541.4 128.031825015029 76.1540165453537
"2709" 541.6 126.738053477017 81.1857773015839
"2710" 541.8 124.469744708994 85.3499842205038
"2711" 542 123.156403676192 90.9010888792266
"2712" 542.2 120.240258409607 95.5883401083322
"2713" 542.4 117.584894699023 101.298380861642
"2714" 542.6 113.086034861828 106.174454179925
"2715" 542.8 108.799935308008 111.036655343659
"2716" 543 103.959866720314 115.006065122656
"2717" 543.2 99.0036671275559 118.889486333838
"2718" 543.4 93.335692329547 122.139884691598
"2719" 543.6 87.6859075324022 124.659087117128
"2720" 543.8 81.654969780005 126.315069763672
"2721" 544 75.5901267288655 127.950077095692
"2722" 544.2 72.2707684276677 128.596072981351
"2723" 544.4 72.5319806467039 128.286918652792
"2724" 544.6 70.8784298050653 128.759719208551
"2725" 544.8 68.1244979568024 128.794783972441
"2726" 545 63.6363446022279 128.71232423922
"2727" 545.2 58.5039640222165 128.012200243172
"2728" 545.4 56.0976005410047 125.213809401147
"2729" 545.6 52.6838033286774 121.451603464713
"2730" 545.8 47.7835037587845 119.615581854852
"2731" 546 43.9745728465631 118.465394843538
"2732" 546.2 40.4515477452279 119.522415504789
"2733" 546.4 37.8642234456499 120.30431159322
"2734" 546.6 35.0890309535925 117.639255922317
"2735" 546.8 31.2990015261491 112.901636446826
"2736" 547 25.8882594201774 109.055034332776
"2737" 547.2 19.8554426230892 106.488098397814
"2738" 547.4 15.9855175066576 102.063841942098
"2739" 547.6 12.3232528656474 96.4733460090075
"2740" 547.8 7.99576964504104 92.6499393034405
"2741" 548 7.59521539123296 87.4482267558412
"2742" 548.2 6.16417857375635 80.8197586376112
"2743" 548.4 2.21411131803991 74.8551989489625
"2744" 548.6 3.29385137931741 70.7537449014175
"2745" 548.8 4.90977269990911 64.8762768449058
"2746" 549 6.89524937009119 57.8231527468961
"2747" 549.2 7.00729418803034 49.9003747848551
"2748" 549.4 6.60278783906628 42.0345782049153
"2749" 549.6 9.99686343533958 37.6861536102862
"2750" 549.8 14.1160388408387 33.8329531833311
"2751" 550 16.3108810672012 27.4186293339946
"2752" 550.2 18.3443390576999 24.3589208554184
"2753" 550.4 22.9717376342182 23.0170321139334
"2754" 550.6 28.4947987044458 19.525748745527
"2755" 550.8 32.9028218208107 14.0574115469708
"2756" 551 35.8141592095236 10.3391361798606
"2757" 551.2 41.0112678381593 10.2015646864026
"2758" 551.4 47.9745363141408 8.6115713778814
"2759" 551.6 53.3987131458917 4.88806730856607
"2760" 551.8 57.1485824982557 3.4834428624628
"2761" 552 62.1486884110433 5.31641342847896
"2762" 552.2 68.9427228003441 7.20360729917083
"2763" 552.4 75.3677906875127 8.6516539215375
"2764" 552.6 79.0128870917683 6.98655472294432
"2765" 552.8 82.3085842822617 4.14619586832851
"2766" 553 87.5758575429412 5.60343435187377
"2767" 553.2 92.7288885229974 7.5509686296975
"2768" 553.4 97.8077927966675 11.002264837692
"2769" 553.6 102.758119581348 16.4641340035001
"2770" 553.8 108.406312521795 20.7668357796375
"2771" 554 112.825869162649 26.225554109845
"2772" 554.2 117.234406339173 32.2901608676604
"2773" 554.4 120.388965146581 38.0642638935894
"2774" 554.6 121.591705003098 44.113893834259
"2775" 554.8 124.141980643936 50.8978226563339
"2776" 555 127.437126684356 56.6885683788429
"2777" 555.2 127.431480762757 62.8018257920313
"2778" 555.4 128.305631050332 69.8112599577102
"2779" 555.6 126.458876668649 75.6318481690232
"2780" 555.8 124.727708972027 83.3071625701575
"2781" 556 122.853559311963 89.4923296218232
"2782" 556.2 118.412307997045 96.3163627883356
"2783" 556.4 116.08986300703 103.700415060637
"2784" 556.6 111.157174000959 107.480546365947
"2785" 556.8 105.960462455068 113.970698276165
"2786" 557 100.512175049449 115.972109708252
"2787" 557.2 93.5817699318061 117.434385312058
"2788" 557.4 89.8060469036288 119.716825734273
"2789" 557.6 84.2036580146248 124.884718055085
"2790" 557.8 78.4289101250291 125.512110203995
"2791" 558 73.6216647140009 121.76040657299
"2792" 558.2 69.6345268715846 116.806907125735
"2793" 558.4 65.5843364835512 111.123287654778
"2794" 558.6 61.762662846451 108.621914744081
"2795" 558.8 58.6997954921017 108.836714796865
"2796" 559 57.6430986210716 110.282036847782
"2797" 559.2 54.998516469326 113.273911851056
"2798" 559.4 51.4537306489319 116.378447352065
"2799" 559.6 47.2077188887939 115.768844509497
"2800" 559.8 43.7193223448895 111.608502253168
"2801" 560 39.9064538554127 106.150878639285
"2802" 560.2 35.4101342261631 102.027912112223
"2803" 560.4 30.7868457368521 99.0492924429142
"2804" 560.6 27.1620873273507 95.2148307408108
"2805" 560.8 25.4849106625447 89.3646755028007
"2806" 561 25.3350338485441 83.6528253122708
"2807" 561.2 24.7691389890107 77.4190058353375
"2808" 561.4 24.7502078691602 70.3033846838271
"2809" 561.6 26.7539940933441 63.1423702212708
"2810" 561.8 30.071259700419 56.0800594744184
"2811" 562 33.7049316085895 49.6510050967529
"2812" 562.2 35.7585731600478 41.9590853865449
"2813" 562.4 38.940505340791 35.784866631842
"2814" 562.6 43.6993912923582 31.2524569663077
"2815" 562.8 46.8253498549188 24.3799969088616
"2816" 563 45.4310086320421 17.248509632314
"2817" 563.2 39.7740868969388 14.6041446925125
"2818" 563.4 34.5994165681935 15.3279282835569
"2819" 563.6 34.0732086727821 14.6474735103235
"2820" 563.8 36.033005393045 11.9822610699463
"2821" 564 39.9407272683807 11.5545601857309
"2822" 564.2 45.5875116002186 11.5562401083375
"2823" 564.4 52.9073789975009 10.6569874189257
"2824" 564.6 59.6059855050399 7.8872891355375
"2825" 564.8 64.6023186123811 4.29760562202638
"2826" 565 68.7999637953839 5.79110179306141
"2827" 565.2 73.5434132299127 8.83150445941985
"2828" 565.4 80.0677822354244 11.5645284011977
"2829" 565.6 87.210946879309 11.2173046703349
"2830" 565.8 92.8401115346668 9.64935111589539
"2831" 566 95.5777890621108 10.7748894382042
"2832" 566.2 98.0974416829501 15.2058889400769
"2833" 566.4 101.944187445245 20.171513205926
"2834" 566.6 106.933443239489 25.6349313102761
"2835" 566.8 110.569779743777 31.9303834791675
"2836" 567 113.401365589427 38.3259935024708
"2837" 567.2 117.753963375072 45.2247558013944
"2838" 567.4 122.7365989048 49.1384702184771
"2839" 567.6 125.819835830326 51.1468929385159
"2840" 567.8 125.278822995677 54.9049241617764
"2841" 568 125.882876543767 61.3327669223518
"2842" 568.2 127.677851456742 68.5624255977981
"2843" 568.4 127.199760971867 73.530386063678
"2844" 568.6 125.717641058396 79.9495165283829
"2845" 568.8 125.216091570153 85.4354361330404
"2846" 569 122.83850501793 92.5081858226422
"2847" 569.2 119.307137023353 96.5267482514889
"2848" 569.4 115.120357606768 100.104426181047
"2849" 569.6 109.077039528266 104.078850567432
"2850" 569.8 103.559521652495 105.651750163359
"2851" 570 96.9778695837656 108.417744793843
"2852" 570.2 91.8389414329552 111.981033575637
"2853" 570.4 87.7080497282274 117.718865235878
"2854" 570.6 83.267701128397 119.92530777281
"2855" 570.8 77.556949499509 118.398345300906
"2856" 571 69.9165687302574 115.880567925547
"2857" 571.2 62.9877351777474 113.304658596727
"2858" 571.4 56.828122312889 111.854864388205
"2859" 571.6 51.6139523504552 109.079278369526
"2860" 571.8 45.4660354868245 107.413579290667
"2861" 572 39.1998920571634 107.545455678063
"2862" 572.2 32.7825724284403 108.58407563923
"2863" 572.4 26.6502265924488 107.13823668148
"2864" 572.6 23.2083171939835 102.105388542913
"2865" 572.8 20.3256502015836 95.2525917487
"2866" 573 16.4784907883111 88.6647542825632
"2867" 573.2 13.1210724773138 81.5338362666375
"2868" 573.4 10.6382211213268 74.1358770878518
"2869" 573.6 6.20836493095588 67.4196953605932
"2870" 573.8 3.42272530028498 60.6516805782261
"2871" 574 5.25182113535211 54.7281157744749
"2872" 574.2 7.62806169319591 46.6018937163227
"2873" 574.4 9.68062039953453 38.3623918256137
"2874" 574.6 13.7917566941827 35.3199390078217
"2875" 574.8 19.7877837690032 31.6933874536656
"2876" 575 24.8552734215982 27.0123015187118
"2877" 575.2 30.8569957684586 25.1738764989187
"2878" 575.4 37.0475449832588 25.2463689441026
"2879" 575.6 43.4539924770848 25.3742568508042
"2880" 575.8 48.4499040932588 24.4908921207305
"2881" 576 53.7122514052656 20.7600913844669
"2882" 576.2 56.50167188461 15.4871363167892
"2883" 576.4 54.6212773563116 11.3707418249058
"2884" 576.6 50.6551908444485 8.20776979280015
"2885" 576.8 49.7665763875475 7.24403149744919
"2886" 577 53.2312975557845 6.47139436528035
"2887" 577.2 57.5719032678166 6.94779773401092
"2888" 577.4 63.438079634562 7.4394497673298
"2889" 577.6 70.5784359009216 8.15037282932354
"2890" 577.8 78.0529075332557 7.54931097112545
"2891" 578 84.785829746062 5.56283622221442
"2892" 578.2 89.2323527557515 6.50577055935972
"2893" 578.4 94.0968613479223 8.88018339327015
"2894" 578.6 98.4793199347086 11.379480751575
"2895" 578.8 103.812136712055 15.4279817386477
"2896" 579 108.594436472416 18.5148170993898
"2897" 579.2 112.874438388132 22.6117344222102
"2898" 579.4 116.370063915341 27.6014713778197
"2899" 579.6 120.909662150164 33.0054380068531
"2900" 579.8 121.999713186266 38.6432298679022
"2901" 580 120.555515662085 45.3359689373996
"2902" 580.2 118.607151386978 52.2671991327783
"2903" 580.4 117.346581841487 59.1799881000675
"2904" 580.6 117.884223770875 66.0781532546721
"2905" 580.8 120.056260983566 70.7194900350819
"2906" 581 121.617515024576 75.4031398064494
"2907" 581.2 118.487606594942 79.6806122100148
"2908" 581.4 112.625525459046 83.8733119830113
"2909" 581.6 106.473979955535 88.2802654611661
"2910" 581.8 100.957444829956 92.1320480109837
"2911" 582 97.0713047114064 95.8763913983338
"2912" 582.2 94.9358784751774 101.849661435276
"2913" 582.4 94.3585209265917 108.761601893652
"2914" 582.6 95.694323683245 114.220760122002
"2915" 582.8 92.599586523321 116.382437735286
"2916" 583 87.2095324452532 115.190979634016
"2917" 583.2 82.2998317761031 111.879496669246
"2918" 583.4 77.1494651923674 107.082729238688
"2919" 583.6 71.2300894729019 104.511577690678
"2920" 583.8 65.8144445427717 105.528400657345
"2921" 584 61.7775366435663 108.194596904249
"2922" 584.2 56.2572529438363 111.38513859839
"2923" 584.4 50.9894340777522 116.717833110063
"2924" 584.6 45.639916065397 119.118081410025
"2925" 584.8 41.4853045785228 116.812745525928
"2926" 585 37.1765949390774 111.87729835468
"2927" 585.2 32.0340263716682 107.762417833945
"2928" 585.4 26.1873953844829 105.367154941221
"2929" 585.6 20.8023556785388 100.905942810831
"2930" 585.8 16.0042952691017 95.3020534851678
"2931" 586 11.1015830849753 89.4539564960418
"2932" 586.2 7.43208795879505 82.9434148572904
"2933" 586.4 7.76541895595013 75.6050457674362
"2934" 586.6 5.90597700456629 67.5558691152486
"2935" 586.8 3.0645372683274 59.8640945835375
"2936" 587 3.63664070924457 53.7685706259285
"2937" 587.2 7.20384422655654 47.5217031928957
"2938" 587.4 10.5855695352488 40.6175712636732
"2939" 587.6 14.9988021267742 34.4288289573633
"2940" 587.8 19.6042926217774 28.3510330451708
"2941" 588 22.492339424373 21.4605799060614
"2942" 588.2 22.3659027493751 19.860263591591
"2943" 588.4 20.975047771153 20.9579269761375
"2944" 588.6 19.4719319034537 23.3515956480849
"2945" 588.8 15.4981505576978 26.2460833527497
"2946" 589 9.81446869030531 31.0457645588119
"2947" 589.2 7.32413285013454 35.9940742664518
"2948" 589.4 4.3187967704274 42.4174683430875
"2949" 589.6 2.71001564312568 48.3959870528961
"2950" 589.8 1.37854055391683 53.5726187956727
"2951" 590 0.441381642967729 59.040553168944
"2952" 590.2 0.868019525006506 62.5432415359856
"2953" 590.4 1.04740564482027 68.613131518676
"2954" 590.6 1.43720057780372 74.330703901727
"2955" 590.8 3.22938532832855 80.3650691810677
"2956" 591 4.26527995084981 86.377009695172
"2957" 591.2 6.28914948476533 90.1581389482364
"2958" 591.4 10.3370221191626 94.8553522523454
"2959" 591.6 13.8235302583182 98.0808496800695
"2960" 591.8 17.499380932106 100.630216503538
"2961" 592 20.2697056558296 101.764578156964
"2962" 592.2 23.2924031972625 101.370728771393
"2963" 592.4 25.8289998477419 100.073791815234
"2964" 592.6 31.3567377688509 99.8356931069334
"2965" 592.8 36.4119218792913 99.5058686978603
"2966" 593 39.8658452135243 97.0122231831375
"2967" 593.2 40.4758427598187 93.3233322593984
"2968" 593.4 40.7367954501929 89.84531830822
"2969" 593.6 44.1218168285161 87.2891743461698
"2970" 593.8 48.3148581714094 86.9099999289931
"2971" 594 53.7369378853649 87.4616444247312
"2972" 594.2 60.7460774468592 86.071769629986
"2973" 594.4 67.7333816826168 83.3501677404405
"2974" 594.6 74.3482856376774 82.2345039871375
"2975" 594.8 81.0986405968961 83.8508170242
"2976" 595 86.1115274939198 84.7515031814405
"2977" 595.2 91.091337347997 83.7067598721994
"2978" 595.4 94.6881374494101 81.4751845132563
"2979" 595.6 98.3308713168952 80.9340747885137
"2980" 595.8 102.117995061731 84.8133743687321
"2981" 596 104.986846875844 91.3148745467486
"2982" 596.2 105.049403951612 96.8264896837356
"2983" 596.4 105.414335741149 99.0132725049771
"2984" 596.6 108.239257962648 96.8835677241078
"2985" 596.8 110.346659506872 91.9978486379431
"2986" 597 111.987140952241 85.3834890116618
"2987" 597.2 112.703957147008 78.0689562697224
"2988" 597.4 114.50036655396 71.0202149648639
"2989" 597.6 118.254406704455 64.2542378868319
"2990" 597.8 122.046472817297 58.5876730338189
"2991" 598 123.27409449856 59.0600128037551
"2992" 598.2 122.197602977279 57.4136746579336
"2993" 598.4 118.831828756753 53.1946512762601
"2994" 598.6 113.026876344148 50.1124485441081
"2995" 598.8 107.299951712132 48.4711988439254
"2996" 599 100.968695272266 46.5828817381669
"2997" 599.2 94.6501455991348 45.0435492754141
"2998" 599.4 88.4943374085211 45.011531335575
"2999" 599.6 82.0428563420497 45.929887165563
"3000" 599.8 76.3835454358064 49.4325699986859
"3001" 600 69.7207302737908 53.0179077167664
"3002" 600.2 61.7764537984466 54.707572142599
"3003" 600.4 54.1080540453477 55.9255160323793
"3004" 600.6 46.6462323363326 55.3631281482754
"3005" 600.8 39.0737534122731 55.3787369669673
"3006" 601 31.8765196478051 55.1957773107439
"3007" 601.2 25.8544746524441 53.0867268143375
"3008" 601.4 21.7679563937983 48.9538372150166
"3009" 601.6 18.5510892102644 47.6026864185505
"3010" 601.8 16.7561549645161 50.4640515109762
"3011" 602 16.1608980243983 56.6119890579863
"3012" 602.2 17.464656139689 63.4912721319863
"3013" 602.4 20.0099977729388 70.9847336234898
"3014" 602.6 22.8872218488649 76.3066958290437
"3015" 602.8 28.4931417959804 80.3428941631981
"3016" 603 35.9753959199645 82.7579551194642
"3017" 603.2 41.3962596402711 82.465405849575
"3018" 603.4 44.0060079218037 80.445622189727
"3019" 603.6 47.9947897091665 76.5280777496266
"3020" 603.8 51.1432718319008 73.2355994143715
"3021" 604 52.7344804802774 68.6882613908042
"3022" 604.2 52.8273885915441 63.0319619744042
"3023" 604.4 51.5731290894441 55.8724118122042
"3024" 604.6 50.3862493207448 48.3548221147892
"3025" 604.8 46.3491593786774 42.0526379093099
"3026" 605 42.9855330526994 35.6908482359617
"3027" 605.2 44.3730594732993 29.4125472310399
"3028" 605.4 45.0476779853138 24.0067001566602
"3029" 605.6 42.8845964183312 18.1601558684067
"3030" 605.8 43.1433484277787 14.8381709363274
"3031" 606 46.4434424514216 13.1631837514631
"3032" 606.2 49.1205661068024 13.249134390058
"3033" 606.4 48.0088360935774 12.4395060832708
"3034" 606.6 45.3197797368024 9.99406957695
"3035" 606.8 40.7672201803833 9.57788419163161
"3036" 607 39.3671457176896 10.4991795384302
"3037" 607.2 38.1243394113387 9.77600986481491
"3038" 607.4 39.8311441564406 10.3875665802691
"3039" 607.6 41.1104088320274 10.9160846000625
"3040" 607.8 44.4830477962303 10.4141891927846
"3041" 608 49.8504898528592 10.035327903467
"3042" 608.2 56.1960962754123 8.29525732854714
"3043" 608.4 61.9910948298481 4.4821372291253
"3044" 608.6 67.036296621106 3.78701803349464
"3045" 608.8 70.9140036676417 6.82172822553035
"3046" 609 77.0356651769362 10.526595778961
"3047" 609.2 84.3429460921218 12.4555483071745
"3048" 609.4 92.1319650215195 13.3665777593901
"3049" 609.6 98.7366648451774 12.8729494480304
"3050" 609.8 101.745954123741 16.3797842052533
"3051" 610 106.615786418038 21.1155279629416
"3052" 610.2 113.204868624182 24.1007278195453
"3053" 610.4 115.149048607776 26.1481003667893
"3054" 610.6 116.280204454813 27.5204462649483
"3055" 610.8 118.406865496347 29.9801613251732
"3056" 611 120.796763597092 34.5254019276375
"3057" 611.2 123.431711862593 39.1812407059132
"3058" 611.4 125.27203587716 44.3290627766464
"3059" 611.6 126.880080216372 49.2217304288319
"3060" 611.8 127.667420636824 53.7827819887151
"3061" 612 128.387934728975 58.5667402981105
"3062" 612.2 128.534717868385 64.1310088048543
"3063" 612.4 128.615843689338 70.0385612625045
"3064" 612.6 127.904180988289 75.9426494060819
"3065" 612.8 125.440708341066 80.9924112098875
"3066" 613 124.886866901271 87.0595566987625
"3067" 613.2 120.476675601274 91.4522043311279
"3068" 613.4 117.267066380103 98.8815113231573
"3069" 613.6 114.841565522766 104.386095236314
"3070" 613.8 109.484827998159 109.123930655847
"3071" 614 103.365561942459 114.231277180483
"3072" 614.2 97.8164138422592 117.24009492901
"3073" 614.4 92.0383249580481 122.101179413267
"3074" 614.6 86.4194369647063 122.530247577291
"3075" 614.8 82.8191471415091 119.390705086128
"3076" 615 77.7062619451531 115.134347526943
"3077" 615.2 70.9128175692599 114.054589504002
"3078" 615.4 66.8400655453616 117.163963221059
"3079" 615.6 62.8579453617052 121.41527672136
"3080" 615.8 57.6916912958163 122.922773938193
"3081" 616 53.2073078664321 119.597039312873
"3082" 616.2 47.6458982578539 115.334496729902
"3083" 616.4 41.108010277522 114.767007168623
"3084" 616.6 35.2762017540774 117.81336851851
"3085" 616.8 31.8554940210774 117.617313914309
"3086" 617 28.7194574304835 114.276727813862
"3087" 617.2 26.1075355569082 108.292903486412
"3088" 617.4 24.2601906194197 101.988474341478
"3089" 617.6 21.265262121157 96.2751571394946
"3090" 617.8 16.5253944396465 91.4567883982921
"3091" 618 11.3603600293157 87.095809815829
"3092" 618.2 5.3165031925524 83.7027213469125
"3093" 618.4 5.9341309776774 80.0774114716916
"3094" 618.6 7.48406204284624 73.7685849179557
"3095" 618.8 9.48811303793714 66.6858021282024
"3096" 619 9.15776089889962 58.9638427244708
"3097" 619.2 6.18093528741766 52.03878600167
"3098" 619.4 4.4138164296774 46.466864516192
"3099" 619.6 7.85104932080784 40.9394194797244
"3100" 619.8 11.8418750093078 36.0832105947571
"3101" 620 12.8873342780892 30.5424618907846
"3102" 620.2 15.9032768939899 26.5632687401375
"3103" 620.4 20.6317718704674 22.4866565481375
"3104" 620.6 25.4192262085604 17.0303930225417
"3105" 620.8 28.3987788382564 13.9338168900533
"3106" 621 32.794327437832 13.4600600289313
"3107" 621.2 38.0466445146448 10.3814446655071
"3108" 621.4 41.4916053473715 7.08245797851397
"3109" 621.6 44.9363864605262 7.81263024946308
"3110" 621.8 49.4884910664565 7.50155155748634
"3111" 622 54.2900880445702 3.05450178024464
"3112" 622.2 57.3600517277223 1.7758061948903
"3113" 622.4 60.5518679865739 2.50334958541336
"3114" 622.6 65.1772117025362 0.940562109831615
"3115" 622.8 70.5961139770611 1.48440085839331
"3116" 623 77.5601589547433 2.70136804898365
"3117" 623.2 83.8043079911719 3.67572316080783
"3118" 623.4 90.0159716740108 5.94086123098598
"3119" 623.6 96.1858730684794 8.70538649560284
"3120" 623.8 102.788652613195 12.993597338103
"3121" 624 108.07754982402 17.5328447683946
"3122" 624.2 113.123093730195 22.5753774607982
"3123" 624.4 117.966667933393 28.1457609729265
"3124" 624.6 121.417080617857 35.120308482779
"3125" 624.8 123.120263189319 42.4502783409771
"3126" 625 126.741447036276 49.4714633681732
"3127" 625.2 126.836802994191 55.7537401622456
"3128" 625.4 124.696035752277 62.4811340175089
"3129" 625.6 122.820744333958 69.2522086186889
"3130" 625.8 123.450990277741 76.8051977496102
"3131" 626 125.864349544569 80.9640057617591
"3132" 626.2 124.276458747119 86.7270205479904
"3133" 626.4 122.219743480406 90.7488845483414
"3134" 626.6 117.869065642575 96.6621869727263
"3135" 626.8 114.555678486983 104.549709267304
"3136" 627 109.983321959023 107.827627725231
"3137" 627.2 103.158963451781 110.828477239515
"3138" 627.4 97.2858468764346 115.223399735021
"3139" 627.6 91.7138202563376 119.731667768953
"3140" 627.8 85.0379973033024 124.870589758602
"3141" 628 78.4205567483917 126.288174451005
"3142" 628.2 72.1215623097986 125.131582280228
"3143" 628.4 67.2523220936866 121.664740661881
"3144" 628.6 63.4577155834398 117.528984914286
"3145" 628.8 59.814802518106 114.163113048052
"3146" 629 56.5162629184274 114.18565978711
"3147" 629.2 55.1423300076504 116.252180048759
"3148" 629.4 55.1266388402696 117.750256139225
"3149" 629.6 55.4748858448289 120.031956612016
"3150" 629.8 54.5773482499477 123.32427586157
"3151" 630 51.5328104751208 124.403163179562
"3152" 630.2 46.0067461921909 124.205705524705
"3153" 630.4 41.4646964186595 122.78223596828
"3154" 630.6 37.0046715182288 119.414540649455
"3155" 630.8 31.1842608055453 115.847325268345
"3156" 631 24.3916997869899 113.171372487169
"3157" 631.2 19.830529905706 109.657000642966
"3158" 631.4 15.5041109745616 105.025984518464
"3159" 631.6 11.7811546608286 99.7897115043584
"3160" 631.8 10.2825575343226 96.1862160756859
"3161" 632 7.40540312090321 90.4945750616536
"3162" 632.2 4.97301258526361 86.6054405507582
"3163" 632.4 4.2494581001639 81.9728295558943
"3164" 632.6 4.58457639702524 75.9312639402679
"3165" 632.8 2.88387963770271 70.1917271477957
"3166" 633 1.44357226645517 64.3662975391005
"3167" 633.2 2.22698717041653 58.1957853549636
"3168" 633.4 5.49228956216492 52.578742716975
"3169" 633.6 7.09904731965143 46.6683788688648
"3170" 633.8 7.05819332965612 41.1648045634779
"3171" 634 8.40886521414407 40.6360737446042
"3172" 634.2 11.275666231 38.275309815944
"3173" 634.4 15.2015802968689 36.9120089988184
"3174" 634.6 20.95136842871 34.4090855471592
"3175" 634.8 24.7601536784434 28.8617841249886
"3176" 635 24.7318499501561 22.5720377210417
"3177" 635.2 22.7283033102355 19.3180978712887
"3178" 635.4 22.4119304232262 19.438518925918
"3179" 635.6 23.4223833850067 18.9864251195643
"3180" 635.8 24.8620471002774 16.0659923457375
"3181" 636 29.272421130389 13.913276520551
"3182" 636.2 35.605052400873 12.0638780259962
"3183" 636.4 41.3644498980222 8.28880029324094
"3184" 636.6 44.2818296942892 5.72908268094926
"3185" 636.8 48.5078111247159 6.56728994740673
"3186" 637 54.6572885592543 8.06172109952211
"3187" 637.2 61.4521290938867 7.44822378171889
"3188" 637.4 66.8353979129774 4.17162698137083
"3189" 637.6 68.6428355361943 1.5439202485757
"3190" 637.8 72.1588743224586 1.09638573991875
"3191" 638 77.4009172169511 2.32754106052697
"3192" 638.2 84.7093876483961 3.16654036866874
"3193" 638.4 89.1496337014203 5.68519058539465
"3194" 638.6 95.3819157759867 8.26316748906533
"3195" 638.8 100.277650336593 11.5200333553164
"3196" 639 105.734583279354 15.9933027533434
"3197" 639.2 111.617304884444 20.6543241405767
"3198" 639.4 116.679543833552 26.5951172728875
"3199" 639.6 119.270125270741 32.7499909928829
"3200" 639.8 122.220597666483 40.1661309502486
"3201" 640 124.063992211995 47.4249506409038
"3202" 640.2 124.757974493122 55.7789894494708
"3203" 640.4 127.374485939136 64.6950202814769
"3204" 640.6 128.073104826955 71.4378513848875
"3205" 640.8 127.068513665046 79.4429646311472
"3206" 641 124.026114834953 85.6325474405456
"3207" 641.2 120.817179175758 93.4796183613537
"3208" 641.4 117.660580140019 100.321118112006
"3209" 641.6 111.17647130397 105.023631459043
"3210" 641.8 105.288838077989 110.345341006854
"3211" 642 98.6948322907906 114.841392366015
"3212" 642.2 94.3790966122037 120.985787151059
"3213" 642.4 88.9691088022737 122.436117968853
"3214" 642.6 81.9272794487467 121.865430680405
"3215" 642.8 75.3982058329546 120.688611628692
"3216" 643 70.1996914583472 118.54784047926
"3217" 643.2 65.1925299562814 115.444009681187
"3218" 643.4 60.8935018878774 113.816783003348
"3219" 643.6 57.2484732338245 114.19919020952
"3220" 643.8 53.2556647641637 116.675331989963
"3221" 644 52.2374724522004 119.620590798404
"3222" 644.2 51.5998753638996 123.290801427749
"3223" 644.4 48.3317317284342 123.627267308273
"3224" 644.6 44.332830257234 121.22311723026
"3225" 644.8 40.7256688532529 116.456653800581
"3226" 645 36.1969960369227 113.280213345553
"3227" 645.2 30.9410695355892 112.318253334167
"3228" 645.4 25.5177787285562 111.145250867713
"3229" 645.6 23.2197906562399 106.566783008137
"3230" 645.8 20.9001977039051 100.289153404306
"3231" 646 16.497966084399 94.8333895405705
"3232" 646.2 11.1371492123376 91.6060120510889
"3233" 646.4 7.14459881073174 87.8730790027027
"3234" 646.6 8.51770348487992 82.929527663859
"3235" 646.8 9.6363784417885 76.1101490968412
"3236" 647 8.7773166258852 68.7257626934362
"3237" 647.2 6.08245434821398 62.8395243358692
"3238" 647.4 2.21618225933125 58.6028926866375
"3239" 647.6 3.78206410060985 55.3491777192051
"3240" 647.8 7.62288946707513 53.4000005637511
"3241" 648 13.8017587635774 51.9996302298042
"3242" 648.2 20.3053265522441 49.6853035166375
"3243" 648.4 26.7171543200178 44.9906942636162
"3244" 648.6 30.8885412736129 39.8451342689117
"3245" 648.8 33.2413192052159 33.2549604564012
"3246" 649 32.7296748861774 25.2661648608648
"3247" 649.2 29.5908936146884 18.7866270071155
"3248" 649.4 26.5259469111441 17.6117078018708
"3249" 649.6 26.7810022652239 16.9450118496375
"3250" 649.8 28.8975633537873 14.1668398389837
"3251" 650 33.0008545878572 12.756035171306
"3252" 650.2 39.3687904324839 11.6787028536214
"3253" 650.4 46.1340761189797 8.55921911020726
"3254" 650.6 51.4394982670702 4.59233093303035
"3255" 650.8 52.5291201624565 4.71073129232354
"3256" 651 55.0801527839091 4.41222581577165
"3257" 651.2 59.4990064748843 1.50616104275818
"3258" 651.4 63.2167871655395 3.12714153720646
"3259" 651.6 67.7322656424565 5.75062291978866
"3260" 651.8 74.1036373196084 9.4792764829306
"3261" 652 80.3043414551362 11.2415016670434
"3262" 652.2 86.4758522619533 9.77360085455129
"3263" 652.4 91.50383506353 7.17522299279013
"3264" 652.6 95.8527348363616 9.20682413452697
"3265" 652.8 100.130939570255 12.0416511476942
"3266" 653 104.227120530004 15.9934556874742
"3267" 653.2 110.432246133894 20.8909465567457
"3268" 653.4 114.141161507874 25.0868617576553
"3269" 653.6 118.398334024939 31.4018645194272
"3270" 653.8 122.628830276594 37.6925615733319
"3271" 654 125.351383462741 44.3857076670375
"3272" 654.2 126.195679356862 47.8079163229533
"3273" 654.4 125.81022923815 54.7456814980264
"3274" 654.6 126.05641506954 62.1074000426329
"3275" 654.8 128.04364281527 69.1602585251286
"3276" 655 127.608564270622 76.0558886336375
"3277" 655.2 125.688138450908 82.129158840349
"3278" 655.4 121.983541212887 89.3074261402575
"3279" 655.6 119.781018851704 97.2971837393217
"3280" 655.8 115.457164759182 102.905689991081
"3281" 656 109.427102960797 110.230825216257
"3282" 656.2 103.973497563843 115.321915442275
"3283" 656.4 96.1509783601319 119.679113473428
"3284" 656.6 87.7668714220488 123.422846455595
"3285" 656.8 79.8668783964715 125.121363499667
"3286" 657 72.3499340410795 125.136119278333
"3287" 657.2 67.9007698500228 123.042318531828
"3288" 657.4 62.6180155467362 119.59470634599
"3289" 657.6 56.5665674439127 117.908607553343
"3290" 657.8 52.8030436853833 117.991039049873
"3291" 658 48.8313557847162 117.839308347303
"3292" 658.2 43.4198305689017 116.846417840418
"3293" 658.4 38.3494090189631 117.663721776316
"3294" 658.6 33.8823432759578 117.678646789661
"3295" 658.8 32.6636612281721 113.639168764916
"3296" 659 32.4743695391017 108.551043109168
"3297" 659.2 31.3955988703074 102.886366563547
"3298" 659.4 28.7920602068574 100.474795663718
"3299" 659.6 26.104129325658 100.403628107429
"3300" 659.8 24.0476934280385 101.492250123304
"3301" 660 20.600049922687 103.564446324666
"3302" 660.2 17.3147713084203 105.081731423909
"3303" 660.4 16.4841925380411 103.289279456047
"3304" 660.6 11.7346492673479 99.9871656741034
"3305" 660.8 11.3320563010285 94.9549434931588
"3306" 661 11.9731582100107 88.2390140282708
"3307" 661.2 12.1289191521579 81.8887199172804
"3308" 661.4 10.3374810404823 74.9901279767351
"3309" 661.6 6.32731577457396 69.3193748443789
"3310" 661.8 1.86817346558437 64.9622299469049
"3311" 662 1.93479606596099 60.3227134551375
"3312" 662.2 4.64935812021261 54.1001381550248
"3313" 662.4 8.01130492407275 47.6351468038003
"3314" 662.6 9.90384118634405 40.1466679580125
"3315" 662.8 9.86161022667739 33.834533755676
"3316" 663 11.7853415735985 34.5203732119401
"3317" 663.2 14.7331557675806 32.3946323494601
"3318" 663.4 19.8483141235035 27.5671898811701
"3319" 663.6 23.6332567851929 21.1155279629416
"3320" 663.8 26.1517230208251 15.9330971045352
"3321" 664 25.9613514657543 17.0689061418738
"3322" 664.2 24.3753490014696 17.1857371231505
"3323" 664.4 22.2014966412774 18.6738251450316
"3324" 664.6 19.8616700732253 20.3558588227813
"3325" 664.8 17.4430975102506 24.2064773166375
"3326" 665 12.6330169548024 29.7122924157937
"3327" 665.2 7.76096055551611 35.9000256960085
"3328" 665.4 4.63264958431376 42.5106976844102
"3329" 665.6 2.49341910588792 48.2202710101375
"3330" 665.8 0.930564110841965 54.3384144660109
"3331" 666 0.833302906120578 57.5041183067625
"3332" 666.2 0.765061514477415 61.0208332930175
"3333" 666.4 0.723518035549491 66.3354201729166
"3334" 666.6 0.727462337483857 70.8224555423956
"3335" 666.8 1.69836572311073 75.3764532683042
"3336" 667 1.90608109277017 76.1300924315911
"3337" 667.2 1.48120968314057 77.1789684727164
"3338" 667.4 2.52581711327523 80.8774795482245
"3339" 667.6 3.90153652763393 84.3212752416701
"3340" 667.8 5.41622162616094 89.1291863516979
"3341" 668 8.41464418757214 94.3731531851585
"3342" 668.2 12.011070094257 99.8047604410807
"3343" 668.4 14.3439722115508 103.349678054403
"3344" 668.6 17.3520035014325 107.104958214607
"3345" 668.8 17.2414704284274 107.683931541522
"3346" 669 16.7768138529741 107.562137152544
"3347" 669.2 15.946202441809 106.979137695322
"3348" 669.4 15.6331747144552 106.368614359915
"3349" 669.6 15.2903133158829 105.205585444028
"3350" 669.8 15.6102996113024 105.057958769106
"3351" 670 15.8953585890524 103.704396127231
"3352" 670.2 14.5169271376876 101.625710641495
"3353" 670.4 11.7485254458263 98.7970962738503
"3354" 670.6 10.0032081502656 95.9481075006669
"3355" 670.8 7.54364765476924 92.492331412862
"3356" 671 6.31825300443272 89.5962584508822
"3357" 671.2 5.54982924471073 87.4321845319375
"3358" 671.4 4.9839343851774 84.4688010539067
"3359" 671.6 3.82258299434405 81.1445764219153
"3360" 671.8 2.5656840572649 77.9269899327
"3361" 672 1.86392177638626 74.3183294418337
"3362" 672.2 1.27712350234775 71.0952171699177
"3363" 672.4 0.993108696677402 67.0698840969894
"3364" 672.6 1.06812421713792 65.6380659472559
"3365" 672.8 2.21677650360424 64.5500235825887
"3366" 673 4.49978659757026 61.4237627302089
"3367" 673.2 5.61592560716578 56.8608520115677
"3368" 673.4 3.72852312963194 52.2910925598193
"3369" 673.6 3.89340106516972 49.809757783076
"3370" 673.8 5.8391113184274 46.2237661133719
"3371" 674 8.77785186414728 41.862843412523
"3372" 674.2 11.8542688779057 37.0386665772571
"3373" 674.4 14.0866042140032 32.0111570838004
"3374" 674.6 14.7076128484274 28.7183527895542
"3375" 674.8 16.7954369691245 28.1294671741963
"3376" 675 19.898955737129 27.1714729784601
"3377" 675.2 24.339151036041 24.3898476567133
"3378" 675.4 28.2107399336353 21.0021796742743
"3379" 675.6 31.7175089506883 16.1931095329744
"3380" 675.8 31.9695176121774 12.4169813238766
"3381" 676 32.5661526818867 14.3719466688584
"3382" 676.2 32.3991717235687 14.5356011111592
"3383" 676.4 30.327034930856 13.1595862427803
"3384" 676.6 29.0724737790441 13.3524973554375
"3385" 676.8 27.4474976840148 13.9220872592218
"3386" 677 23.3443239975297 16.6236312009784
"3387" 677.2 18.7844087048203 20.2299605132803
"3388" 677.4 14.4647848303441 25.1053136853597
"3389" 677.6 9.95772206591874 31.3954599159995
"3390" 677.8 6.65973564831378 35.9904344341375
"3391" 678 4.7938950666774 41.9547960218648
"3392" 678.2 3.02214388189279 46.4053946208144
"3393" 678.4 1.45427077623741 51.7618278519375
"3394" 678.6 0.70461527341234 56.6206093108965
"3395" 678.8 0.651464978025714 59.1074593290813
"3396" 679 0.617841181664735 62.1078438730742
"3397" 679.2 0.745615630723905 66.6153909956956
"3398" 679.4 0.568552772368878 70.3448368460418
"3399" 679.6 1.38163352561074 74.4804478802708
"3400" 679.8 2.72695056883469 79.1355343959577
"3401" 680 4.00243719904211 84.6205211230434
"3402" 680.2 6.33630720985182 88.8619614533468
"3403" 680.4 9.38618540238873 93.5804616954777
"3404" 680.6 12.2597254363202 98.7164446702905
"3405" 680.8 14.4211616412379 104.219091165423
"3406" 681 18.2904874665474 106.379513635567
"3407" 681.2 23.0099555753961 105.878058487419
"3408" 681.4 26.6668075959677 104.076433221492
"3409" 681.6 27.440603066801 102.135184923014
"3410" 681.8 26.6926118845262 102.233901227033
"3411" 682 26.7434363534274 101.270233539931
"3412" 682.2 28.0459975156461 98.771854617575
"3413" 682.4 29.0309096240037 94.7633815232743
"3414" 682.6 29.0032517277644 91.4622701717462
"3415" 682.8 27.8826720574879 89.1754726403585
"3416" 683 26.8772395470651 86.0888264199436
"3417" 683.2 26.6542941988733 83.616139304787
"3418" 683.4 26.018286322309 81.1255045520112
"3419" 683.6 24.0987225043024 78.7590328507937
"3420" 683.8 22.2651185000796 76.3079074580071
"3421" 684 19.3390549492903 74.1511409007827
"3422" 684.2 15.114491902139 72.7919390025771
"3423" 684.4 11.8960621557355 70.2194598413119
"3424" 684.6 10.6155873602384 66.3164519599912
"3425" 684.8 11.0101811955063 62.1380798218875
"3426" 685 11.8021743245311 57.1953428977838
"3427" 685.2 13.7419165951987 54.8176606878822
"3428" 685.4 16.6866782244193 51.3763578684601
"3429" 685.6 19.6297735491268 46.6672077277218
"3430" 685.8 21.955907368139 41.8141661369946
"3431" 686 24.012653972373 37.0262041079201
"3432" 686.2 23.4720452278203 33.956328144654
"3433" 686.4 20.2903621034926 30.2258500063875
"3434" 686.6 15.7905522607785 30.6627832478229
"3435" 686.8 14.7919636336563 32.2262731108007
"3436" 687 12.5056906114074 36.2605099918575
"3437" 687.2 9.87099488438111 42.7045769679523
"3438" 687.4 8.86117335457394 49.300924673103
"3439" 687.6 9.30565206353623 56.613296111314
"3440" 687.8 9.01011622595646 63.5401559264398
"3441" 688 6.99538950956053 69.6489565258778
"3442" 688.2 5.94564851213196 76.8434159889102
"3443" 688.4 8.5681643224681 83.9558060827421
"3444" 688.6 13.8808771737284 88.463817005015
"3445" 688.8 20.2749475070645 90.1411590853311
"3446" 689 25.0605326107107 88.7443440812375
"3447" 689.2 28.3342493582903 85.756335286073
"3448" 689.4 29.274228783129 81.7783508083956
"3449" 689.6 28.8164996719032 79.0989645692988
"3450" 689.8 28.6489381222581 74.253878103202
"3451" 690 27.8242849773962 69.5428636862625
"3452" 690.2 26.8893943867083 65.5471861676942
"3453" 690.4 26.5132776232441 59.9235451780042
"3454" 690.6 26.1650558188622 54.3033407653875
"3455" 690.8 26.0091935319501 48.7573530851489
"3456" 691 24.1153043664068 42.854729963314
"3457" 691.2 20.8332135480774 39.5279683033796
"3458" 691.4 19.2661200909082 37.0683847733683
"3459" 691.6 21.8414221430669 33.7228189023375
"3460" 691.8 25.9476467072087 29.7839516144812
"3461" 692 31.6553709836366 26.7296610745048
"3462" 692.2 37.5660687783403 26.2612444520364
"3463" 692.4 43.4551523785988 25.6471761127218
"3464" 692.6 48.5530585815016 23.6584025662364
"3465" 692.8 51.1237131093634 20.1580103396259
"3466" 693 50.2023703882636 18.5154739817927
"3467" 693.2 48.3499196496384 16.7837010993453
"3468" 693.4 49.8558372795703 17.4136402601018
"3469" 693.6 52.6838033286774 19.0976656897279
"3470" 693.8 55.6641760553969 23.2556820950277
"3471" 694 60.144064780562 28.0430005694452
"3472" 694.2 65.8032235752421 31.5870937649846
"3473" 694.4 72.4014383970441 31.1579503982042
"3474" 694.6 78.668104124871 28.6632171575891
"3475" 694.8 84.7941831226994 25.8213029222254
"3476" 695 91.3963961681149 22.3473192173562
"3477" 695.2 94.9596333899899 16.7817881192937
"3478" 695.4 94.8685728832086 15.1017780167312
"3479" 695.6 95.2158288690968 16.8237819507827
"3480" 695.8 98.2814847592856 19.0509550358076
"3481" 696 101.410615512533 23.2804199797529
"3482" 696.2 104.837831918163 29.0201555522804
"3483" 696.4 109.111138333102 34.6660162043073
"3484" 696.6 113.752074513568 40.4249083214011
"3485" 696.8 116.478804102975 44.9252390272456
"3486" 697 114.879871487357 49.7133302254575
"3487" 697.2 112.997980243555 54.9685544588639
"3488" 697.4 112.325743046717 61.9049485621575
"3489" 697.6 114.274303206649 68.191384593259
"3490" 697.8 118.206518638042 73.2383352596982
"3491" 698 120.111904920989 76.3419245126752
"3492" 698.2 118.210822188389 80.4203625639548
"3493" 698.4 113.883568159266 84.6538018767824
"3494" 698.6 108.773077915085 89.3537332884579
"3495" 698.8 104.398684783032 94.507191316292
"3496" 699 102.14884517286 100.709102869272
"3497" 699.2 100.891661988937 107.151081089743
"3498" 699.4 100.104605525191 112.895172542678
"3499" 699.6 96.7271750143718 114.656310326637
"3500" 699.8 91.7441924849851 114.151633576907
"3501" 700 85.1159851368378 113.658790244279
"3502" 700.2 78.5291506446774 112.061127905524
"3503" 700.4 72.5216941297648 111.613074799205
"3504" 700.6 66.6992030680524 112.722124433859
"3505" 700.8 60.7740486019631 113.55890088388
"3506" 701 54.6501285221366 113.141880095872
"3507" 701.2 48.9626524826203 112.052010305766
"3508" 701.4 43.3718767221774 112.056980076811
"3509" 701.6 37.592871541506 113.926523947623
"3510" 701.8 32.6638196767962 113.669321143395
"3511" 702 30.3193742228259 110.199407733682
"3512" 702.2 28.8418611647148 105.913143962166
"3513" 702.4 25.2177433341491 100.898946010062
"3514" 702.6 21.8552027720107 95.3367973390769
"3515" 702.8 20.2297417530039 89.5011692145865
"3516" 703 17.7046912672712 83.9981164881687
"3517" 703.2 14.8195248915441 77.3977734801708
"3518" 703.4 11.0972771374436 71.0883447592544
"3519" 703.6 7.3969917782239 65.3444123399049
"3520" 703.8 4.61558657030702 59.6432780898042
"3521" 704 6.11466833025241 54.9530508334875
"3522" 704.2 10.0588480042115 51.2545675848648
"3523" 704.4 14.6470206019491 45.5920746988549
"3524" 704.6 17.4326019269188 39.623363618172
"3525" 704.8 20.3028509442636 33.1394416403789
"3526" 705 23.889845955109 26.6383642278849
"3527" 705.2 27.2620853268336 21.7103485623562
"3528" 705.4 28.405746571992 16.0668511825757
"3529" 705.6 30.1544482028304 15.8569619756885
"3530" 705.8 32.3035867299616 16.8424260494112
"3531" 706 35.7298700846242 15.7618727393928
"3532" 706.2 41.2643620327448 12.5928561720476
"3533" 706.4 44.8899555134892 8.58870623327867
"3534" 706.6 44.5885652325739 7.34432656341336
"3535" 706.8 43.7676056559951 9.14624290071397
"3536" 707 40.6674710358313 11.3277706338408
"3537" 707.2 35.1922677217399 13.30631698295
"3538" 707.4 29.8334756722374 17.4571362562575
"3539" 707.6 25.6367932512532 23.2703234751981
"3540" 707.8 22.818242800698 29.8348025578798
"3541" 708 19.9543786588509 36.2491225164742
"3542" 708.2 16.4243013588774 42.0101423716007
"3543" 708.4 11.9773813059774 47.7068726622075
"3544" 708.6 6.24241698324408 51.9571655194708
"3545" 708.8 3.9121126288374 53.3211320153775
"3546" 709 2.22185607108835 57.4170801932882
"3547" 709.2 1.73742936080239 63.3111674448458
"3548" 709.4 1.42016334499201 70.444105593351
"3549" 709.6 2.12916791935874 76.9539472604122
"3550" 709.8 3.44634353549558 82.4979782126148
"3551" 710 7.45913785452926 87.8068176431005
"3552" 710.2 10.0427810436474 92.1279322005975
"3553" 710.4 10.467926147606 97.5386989285967
"3554" 710.6 12.8367085231946 100.86479742062
"3555" 710.8 17.8444456492755 104.105814141063
"3556" 711 23.5642005985214 107.054153215725
"3557" 711.2 28.876401466306 109.831712594052
"3558" 711.4 33.6834912752203 110.257572974823
"3559" 711.6 38.7028715049127 110.980614958667
"3560" 711.8 43.499862385657 109.331755626882
"3561" 712 45.7708879210635 106.502455278623
"3562" 712.2 45.2215927555774 104.851208710671
"3563" 712.4 44.5929804282838 102.919787194084
"3564" 712.6 45.3932040189502 98.9694602866829
"3565" 712.8 46.0181231464516 94.6903624084601
"3566" 713 46.2071097870714 90.0750336859557
"3567" 713.2 46.7333248827419 85.2138828572988
"3568" 713.4 46.5248946624516 79.9414096291375
"3569" 713.6 47.2676827514274 75.3432777133562
"3570" 713.8 47.3707040661932 69.4307233262112
"3571" 714 49.5919276748796 64.5353081465195
"3572" 714.2 52.6959334979434 58.9972723900524
"3573" 714.4 55.427887554051 53.7584158698738
"3574" 714.6 56.877774495574 47.8205170128616
"3575" 714.8 58.8706389198441 41.4811214802375
"3576" 715 62.9001339208099 36.0242015531977
"3577" 715.2 66.0167891516206 30.9945577741261
"3578" 715.4 66.1334041879729 27.2856513693307
"3579" 715.6 63.0014436319583 24.9171648002499
"3580" 715.8 61.7919528346172 23.5687392271134
"3581" 716 62.4271705501504 20.9217745876105
"3582" 716.2 65.6698234261774 19.9797220416732
"3583" 716.4 69.3411627241557 19.7781465455723
"3584" 716.6 73.9379734727342 18.0872160468989
"3585" 716.8 75.4589598769107 17.7178695777042
"3586" 717 73.8719845609306 16.7248941422767
"3587" 717.2 70.9712651043326 15.4448361345858
"3588" 717.4 67.0015383474842 16.2675066984102
"3589" 717.6 61.6849597555127 17.5047966487963
"3590" 717.8 56.0346115422291 19.4819122169651
"3591" 718 50.0632611472563 22.848724078348
"3592" 718.2 43.1651306504027 25.5273164660716
"3593" 718.4 36.327610298228 26.3471281358566
"3594" 718.6 28.7626041124899 26.284594078575
"3595" 718.8 21.4281529655856 25.8522014987395
"3596" 719 17.0057723126255 25.1023724067219
"3597" 719.2 18.8821432114774 26.0706781002708
"3598" 719.4 18.2993559680774 28.2406247983042
"3599" 719.6 18.1009179081605 33.6901831024858
"3600" 719.8 20.1136555830297 40.5708325078193
"3601" 720 21.8928544709907 46.6101933785833
"3602" 720.2 24.0075254750222 52.3759554213789
"3603" 720.4 27.4023089356994 55.9507148714782
"3604" 720.6 31.3054017141936 56.2789771679117
"3605" 720.8 36.3077270011613 55.4077656913956
"3606" 721 41.5069853878862 53.1032460533023
"3607" 721.2 46.9150542382107 50.2670700482042
"3608" 721.4 51.2089329655361 46.4561392395505
"3609" 721.6 53.3584429093524 40.30113334185
"3610" 721.8 53.72401854573 34.1784205445191
"3611" 722 55.189321712059 27.7869228931638
"3612" 722.2 57.5228532924335 21.8294892626131
"3613" 722.4 58.5132021829063 17.4492163319688
"3614" 722.6 56.7135527330148 16.3763428672821
"3615" 722.8 53.8715490693024 16.214088023025
"3616" 723 53.5237301931589 13.6351235942116
"3617" 723.2 54.9595241677149 10.022733256425
"3618" 723.4 58.0690138962919 10.698862258017
"3619" 723.6 62.1672288323603 12.5638966128082
"3620" 723.8 68.0317406703917 14.8885065920661
"3621" 724 73.3050910808051 16.4530536629035
"3622" 724.2 79.7043363154015 15.9719842628616
"3623" 724.4 86.6313147602384 14.2837173813082
"3624" 724.6 92.115022740708 13.0490913332395
"3625" 724.8 94.3098666024715 15.9820620947257
"3626" 725 97.0324019824755 20.8293079015702
"3627" 725.2 101.084209367824 26.484584129814
"3628" 725.4 106.747221879037 30.2601722115841
"3629" 725.6 112.873703226358 32.252636420329
"3630" 725.8 114.554643414442 36.2115007202846
"3631" 726 115.351447954035 42.3881910680274
"3632" 726.2 118.682945056235 48.7862166186508
"3633" 726.4 123.119438173076 53.4468125262083
"3634" 726.6 123.848345216423 56.3480165679375
"3635" 726.8 127.501604310276 61.2235719529232
"3636" 727 127.782460255916 65.5575603610916
"3637" 727.2 127.863357727277 71.9301387053947
"3638" 727.4 126.840126416295 79.064638256961
"3639" 727.6 125.031413316876 84.5912954106375
"3640" 727.8 121.572184544934 90.360847040743
"3641" 728 118.769976337052 97.179427980075
"3642" 728.2 115.514257285114 102.14389040551
"3643" 728.4 110.171585209126 107.763335360053
"3644" 728.6 105.968038668099 113.028821084275
"3645" 728.8 99.2452124295746 116.73569210039
"3646" 729 92.0392185598592 119.925794836183
"3647" 729.2 84.9769132366417 123.857123948593
"3648" 729.4 80.9793663239784 125.508929767992
"3649" 729.6 78.7914049042074 125.477167813777
"3650" 729.8 72.316182033915 126.08835692385
"3651" 730 66.8892423865524 124.683698368618
"3652" 730.2 60.4809505129589 123.149046253934
"3653" 730.4 54.6055093344437 121.507614315792
"3654" 730.6 48.7700206071369 121.000193741975
"3655" 730.8 44.0002049193801 118.920570630516
"3656" 731 39.0697485309917 114.945676995623
"3657" 731.2 34.2244072182255 113.067558519839
"3658" 731.4 28.2896653539501 113.604343638834
"3659" 731.6 24.3771700818133 111.81715277605
"3660" 731.8 24.0622294467644 107.896113070746
"3661" 732 24.8481517522581 102.107988423138
"3662" 732.2 25.7064826807426 95.9321425072679
"3663" 732.4 24.910914353606 90.1953372345252
"3664" 732.6 22.4714300406162 85.6559463625661
"3665" 732.8 18.5707660738114 82.4814121997973
"3666" 733 13.5184274159956 81.5468652118534
"3667" 733.2 7.82044717612184 81.8711947987301
"3668" 733.4 4.9611296669574 79.4063542789375
"3669" 733.6 5.12190813696507 74.3482837407128
"3670" 733.8 6.52325286502741 68.5635213042
"3671" 734 9.47556957184211 62.274091791161
"3672" 734.2 13.1644641187472 56.2253626836724
"3673" 734.4 14.3433708213024 49.54994725245
"3674" 734.6 15.0681484349434 42.6244160431268
"3675" 734.8 17.7005654136458 38.1199279081164
"3676" 735 23.425835059188 31.6956259113822
"3677" 735.2 29.7732900241516 28.8734365383746
"3678" 735.4 36.2348445385107 26.7798387628375
"3679" 735.6 40.681938739698 24.1257068109004
"3680" 735.8 43.8266899226325 19.3776671938454
"3681" 736 41.7634951729213 13.1231879196375
"3682" 736.2 37.8521953927111 11.8628448595757
"3683" 736.4 36.5642460239107 12.5796396273708
"3684" 736.6 34.4015938343291 12.4812073830813
"3685" 736.8 29.0444026117362 14.6181955157846
"3686" 737 22.9661697010635 19.1264786770088
"3687" 737.2 18.5616371835391 23.0436670570843
"3688" 737.4 12.6355174721511 28.4406559338217
"3689" 737.6 8.57519022452356 34.961481837599
"3690" 737.8 8.49384424726924 42.6955255330967
"3691" 738 7.37330514249763 48.659709192351
"3692" 738.2 5.75527044261857 55.7095471584551
"3693" 738.4 5.33820521349222 62.5969346085449
"3694" 738.6 7.25753731614728 69.8266226015471
"3695" 738.8 11.3412020635703 74.9275406162089
"3696" 739 16.6339204859501 79.5823898054102
"3697" 739.2 22.4230743998689 82.1030440859992
"3698" 739.4 28.6755027581774 82.465405849575
"3699" 739.6 35.2234561473101 82.5321902728416
"3700" 739.8 41.444335063106 81.737526882687
"3701" 740 45.6206753244274 78.2215888606375
"3702" 740.2 47.3627024106774 73.6127979601053
"3703" 740.4 47.3331407389107 68.2466284033375
"3704" 740.6 44.8784770925537 64.6725006909313
"3705" 740.8 41.5063887181264 62.9511923620967
"3706" 741 36.7358572872835 60.3883407347436
"3707" 741.2 30.786369597 59.8172464192343
"3708" 741.4 25.6551184005743 60.9255372296633
"3709" 741.6 20.4851415331406 61.8876497801585
"3710" 741.8 17.076218847123 59.3631033161918
"3711" 742 13.6215279260322 54.3557367386214
"3712" 742.2 10.9528966162456 48.7182662495011
"3713" 742.4 11.6694749045426 42.3086107738454
"3714" 742.6 14.5798757973477 36.5350093457749
"3715" 742.8 19.0528451958142 33.8636229418638
"3716" 743 23.9857778910181 28.9837572291375
"3717" 743.2 28.7806160808642 22.2430677701815
"3718" 743.4 29.4363561468972 16.7329216205551
"3719" 743.6 28.4270993044077 17.0115717045982
"3720" 743.8 27.7906117734094 18.3141704224983
"3721" 744 24.3783865929741 18.7152302963353
"3722" 744.2 21.9392006148642 20.2271606422694
"3723" 744.4 19.8346768570851 24.2009115536326
"3724" 744.6 16.3301455147115 29.4571422386489
"3725" 744.8 11.883525152759 35.488657550811
"3726" 745 4.45182429337737 41.7231703291375
"3727" 745.2 3.44751481018587 46.6289239839172
"3728" 745.4 1.46690535375959 53.1764262435621
"3729" 745.6 0.749468544754327 59.3427586012914
"3730" 745.8 0.429543821125679 66.5738116762754
"3731" 746 1.97635560543827 72.5774749698114
"3732" 746.2 2.92805448504105 79.9008751329102
"3733" 746.4 4.7938950666774 85.5750612000264
"3734" 746.6 8.01515559412295 91.6389657766028
"3735" 746.8 12.026352976514 97.8758083980894
"3736" 747 18.0297816755385 101.601950624999
"3737" 747.2 22.8675392051631 104.779625341823
"3738" 747.4 28.6635505997812 107.024680780883
"3739" 747.6 33.5829886888539 104.989343915461
"3740" 747.8 36.5722699062474 101.223873153997
"3741" 748 36.9869474542238 96.5079000253643
"3742" 748.2 36.2137290586774 94.0088100341072
"3743" 748.4 34.6300680711774 91.1975910610661
"3744" 748.6 32.8275739290411 90.0364294038345
"3745" 748.8 31.187002771295 87.251584616814
"3746" 749 31.4681372825178 83.0259739073928
"3747" 749.2 32.4455566971329 78.4252933374345
"3748" 749.4 33.2839562318024 73.3447822832937
"3749" 749.6 33.6244433441149 68.0300583806375
"3750" 749.8 33.1352227101928 63.1280110202509
"3751" 750 30.7160667880285 58.8427731247971
"3752" 750.2 29.0709179015827 54.1434276062112
"3753" 750.4 25.3017939964194 49.7161246773633
"3754" 750.6 21.8301281397086 47.1613072962
"3755" 750.8 22.0897088068656 44.8061082993375
"3756" 751 25.2498127209471 41.1191217529352
"3757" 751.2 27.295404486374 36.8592910354521
"3758" 751.4 26.4666399547426 35.2025294282788
"3759" 751.6 22.8622487332928 34.7374921567199
"3760" 751.8 17.8329193278407 36.7249005975559
"3761" 752 13.0810998577362 41.1723780568728
"3762" 752.2 9.06775803804974 46.816225055712
"3763" 752.4 6.09938255898174 53.4268137553549
"3764" 752.6 5.14649813955693 60.7969879910291
"3765" 752.8 5.35010770618961 68.357865229918
"3766" 753 8.48883675295588 74.8311311337071
"3767" 753.2 13.1242783889661 79.4397131544777
"3768" 753.4 18.5983511625174 82.0153860818175
"3769" 753.6 23.8566019636362 83.3600377012303
"3770" 753.8 29.0607525330958 83.3745514655763
"3771" 754 33.3598052580458 82.0548112128849
"3772" 754.2 36.9609584878815 78.8858582579946
"3773" 754.4 41.109037414265 75.7754902112818
"3774" 754.6 42.7527163619032 71.5580539117181
"3775" 754.8 43.9578312875524 67.082564531325
"3776" 755 45.4543909207399 62.146041955075
"3777" 755.2 47.7100861111613 57.220049942073
"3778" 755.4 48.3570941935262 51.3991989767189
"3779" 755.6 46.7225699694142 46.1216203257691
"3780" 755.8 45.3525087305441 41.6424873795042
"3781" 756 46.3800600808725 38.5150132496863
"3782" 756.2 50.3496733461598 35.2830223184669
"3783" 756.4 52.2991999459988 35.9221875782446
"3784" 756.6 53.3813594154068 34.2713630428787
"3785" 756.8 53.3679448752774 30.24973640595
"3786" 757 50.678560864505 26.9762014406203
"3787" 757.2 47.6411321098751 26.4329119549282
"3788" 757.4 43.2298473367721 26.8193979929901
"3789" 757.6 39.312313407837 28.0811562584354
"3790" 757.8 34.0834601344609 28.6646152308591
"3791" 758 27.7506447414774 30.1303044081375
"3792" 758.2 21.4856818749274 33.2793280837937
"3793" 758.4 14.4118849966563 36.2774064766007
"3794" 758.6 8.19678661356803 39.6669494334656
"3795" 758.8 4.9343589107861 44.4787607714201
"3796" 759 3.74384730682995 49.4143210854426
"3797" 759.2 2.40400666735923 56.0434287820011
"3798" 759.4 1.40205406560144 63.9752160717831
"3799" 759.6 2.64464086935597 71.8154839874946
"3800" 759.8 7.17802469876832 78.6128708344232
"3801" 760 12.6938091023871 82.3002557966859
"3802" 760.2 17.3172941969198 85.1645690001375
"3803" 760.4 22.8550828464715 87.378978747814
"3804" 760.6 29.2740619722284 88.5457132320865
"3805" 760.8 35.4971224618337 86.8047684367625
"3806" 761 40.8253498542774 83.1925078522575
"3807" 761.2 44.7593680905806 78.7291106405891
"3808" 761.4 45.8582244725524 73.4642142811062
"3809" 761.6 46.7945848690563 69.5554354755059
"3810" 761.8 48.6296312006774 64.1774132899117
"3811" 762 48.2157677959441 58.0423585102375
"3812" 762.2 47.5711326309677 51.1462265350407
"3813" 762.4 44.7648453351001 44.8029562796014
"3814" 762.6 42.9097356521888 38.6772924697739
"3815" 762.8 44.0444877932729 33.4325320510251
"3816" 763 46.2534031329216 31.3790631573584
"3817" 763.2 44.4994433452774 30.7120709397042
"3818" 763.4 39.5690469186451 28.7536258957181
"3819" 763.6 33.4510486257896 28.4065838193008
"3820" 763.8 27.1417880018216 30.7366514739548
"3821" 764 22.2395045049774 35.8018911202575
"3822" 764.2 18.8689348049434 42.1202605459779
"3823" 764.4 17.2878753782937 50.4392990129049
"3824" 764.6 17.9287056383518 57.794088087498
"3825" 764.8 20.9979142907774 64.3016568133708
"3826" 765 26.1139311108962 70.1599290082937
"3827" 765.2 31.9412138838902 72.3370642138077
"3828" 765.4 36.5882993096339 70.7454919772788
"3829" 765.6 38.740701156123 67.052446897094
"3830" 765.8 39.7690479756149 62.7471830107312
"3831" 766 42.0711631644441 58.1485202860708
"3832" 766.2 45.6566676195979 52.791983120342
"3833" 766.4 49.9176754705107 49.4432546677375
"3834" 766.6 55.6958243552258 47.1682420573633
"3835" 766.8 61.8346096434057 45.0104927964636
"3836" 767 68.6511494724327 43.9539228783503
"3837" 767.2 76.2042015353689 42.2381678799886
"3838" 767.4 82.2849814769677 42.4258927936859
"3839" 767.6 88.3375064913406 41.073200273015
"3840" 767.8 91.9388000563336 36.890155484325
"3841" 768 91.5497827142753 34.8622740369313
"3842" 768.2 90.0889160588895 34.6817492702284
"3843" 768.4 90.1215490731774 34.1304801215375
"3844" 768.6 92.9600086814115 33.5536828645843
"3845" 768.8 96.7768435571413 35.2089962079004
"3846" 769 100.862425170706 37.799676083051
"3847" 769.2 106.669730118095 41.0725944756812
"3848" 769.4 112.206210058861 44.3481906798348
"3849" 769.6 114.109530974404 46.8994582745809
"3850" 769.8 112.09903731853 48.2202710101375
"3851" 770 109.758330304202 49.1206877807006
"3852" 770.2 107.623439386572 52.5651458433779
"3853" 770.4 107.851653016004 59.2140061170286
"3854" 770.6 108.70441341356 66.0029929432552
"3855" 770.8 108.352152607301 73.0747398354345
"3856" 771 110.825178379294 79.5925640180814
"3857" 771.2 115.472794161077 85.7239450480738
"3858" 771.4 115.1070155124 88.377171491791
"3859" 771.6 112.381248870309 88.1210743044771
"3860" 771.8 110.436752220827 86.9761135429575
"3861" 772 107.035048419677 88.7399388636235
"3862" 772.2 102.717355103357 93.0451699437975
"3863" 772.4 101.493139912563 98.4244781210804
"3864" 772.6 102.59707139353 103.704161946843
"3865" 772.8 102.319921932366 106.199022592232
"3866" 773 99.0797391264299 108.046320786979
"3867" 773.2 95.7923223372174 107.170631189077
"3868" 773.4 94.2444020776879 104.808744000337
"3869" 773.6 89.5747012383101 101.910397526076
"3870" 773.8 83.9492303743961 101.228172705919
"3871" 774 78.1271443940043 103.553421832561
"3872" 774.2 74.4396506946486 107.919120706445
"3873" 774.4 73.3171812165091 113.994743775058
"3874" 774.6 74.8180054626491 118.868729469609
"3875" 774.8 74.6043386141827 119.528800589674
"3876" 775 72.0791032801427 120.461572583345
"3877" 775.2 68.428843103014 118.963114884058
"3878" 775.4 63.3407655000949 116.39592047471
"3879" 775.6 57.4366678685883 115.765648328761
"3880" 775.8 52.0670719554321 117.740209761977
"3881" 776 46.7994949758501 120.367041780828
"3882" 776.2 42.2280551636585 120.372220581694
"3883" 776.4 40.5950886217648 116.369946914021
"3884" 776.6 38.8819578739804 110.08363310938
"3885" 776.8 35.2440412540236 105.166672510705
"3886" 777 30.4691119451631 103.593040007366
"3887" 777.2 24.3641440858074 104.353946952667
"3888" 777.4 18.6436764280138 105.598825732409
"3889" 777.6 15.747437913837 103.627231198148
"3890" 777.8 15.0401816558024 99.3212418075125
"3891" 778 15.8200538931162 93.8260699680252
"3892" 778.2 16.506100891623 87.129484998931
"3893" 778.4 15.0303949867785 80.780206941115
"3894" 778.6 13.9613917911174 73.8570659325775
"3895" 778.8 13.1827735547488 67.4840835334946
"3896" 779 10.2033863653751 61.4514847088817
"3897" 779.2 7.31248844438825 56.0772656678363
"3898" 779.4 6.27667098386258 50.1736476854708
"3899" 779.6 9.60822446867741 45.3604924142409
"3900" 779.8 15.0322633508649 40.9189948772
"3901" 780 21.1412356101461 36.8224773522312
"3902" 780.2 25.7496890837711 30.5602596002625
"3903" 780.4 29.2905762513871 24.1016853701698
"3904" 780.6 31.0998082604539 17.3024647936787
"3905" 780.8 30.0475735766258 15.6861739675396
"3906" 781 31.4205151365107 16.5118718042375
"3907" 781.2 35.3752784324864 16.9170996523959
"3908" 781.4 41.1735206550848 17.8674397241005
"3909" 781.6 47.4096256991959 19.7594784845079
"3910" 781.8 54.1370451760303 20.081155603961
"3911" 782 61.3706608514365 18.397765403752
"3912" 782.2 67.5751989154077 14.8988330826206
"3913" 782.4 71.4780366203326 9.66377832782715
"3914" 782.6 74.3974722848186 6.83066722547867
"3915" 782.8 77.018106307336 8.7280904001375
"3916" 783 79.3277428370257 12.3137341996319
"3917" 783.2 83.5718218634797 17.5805011775328
"3918" 783.4 88.9636806480898 20.749105668622
"3919" 783.6 95.7756891929051 21.9266269029494
"3920" 783.8 102.35655468176 20.4142035716633
"3921" 784 104.960452526052 21.1808667053875
"3922" 784.2 105.770628399559 24.6510954471078
"3923" 784.4 106.459285731945 29.975161060484
"3924" 784.6 109.357363761347 35.9717343782109
"3925" 784.8 113.581636531743 40.0313286454833
"3926" 785 116.343320423899 44.6532353421375
"3927" 785.2 115.150431168955 50.6513756767208
"3928" 785.4 113.695141967109 57.1074725892568
"3929" 785.6 115.252865163357 63.8068810961763
"3930" 785.8 119.323095362687 68.0715491297247
"3931" 786 122.757083864973 70.415651955494
"3932" 786.2 123.755021487705 74.9894010690733
"3933" 786.4 121.614028064604 79.9647846990458
"3934" 786.6 117.037694856879 83.8820530851663
"3935" 786.8 112.045508143976 88.6225846906471
"3936" 787 109.187643317079 94.3226592398758
"3937" 787.2 108.86439886879 99.530340819259
"3938" 787.4 107.645367000245 104.325136279964
"3939" 787.6 102.651228800687 106.789413528332
"3940" 787.8 96.8297594093877 109.549234392764
"3941" 788 91.6331462212462 113.719554400064
"3942" 788.2 85.6896887398566 116.038416464845
"3943" 788.4 79.4435972663705 116.02674323091
"3944" 788.6 72.9343931080374 114.359482001407
"3945" 788.8 66.1032134231527 114.952091749603
"3946" 789 60.4337877269346 116.53992354928
"3947" 789.2 55.9250294830941 119.394664254665
"3948" 789.4 51.2442134469429 121.549685671766
"3949" 789.6 48.0883070813138 118.963390082901
"3950" 789.8 44.8190992246005 114.460319355868
"3951" 790 42.1906519385597 108.189184735285
"3952" 790.2 38.796314669062 102.175360319339
"3953" 790.4 33.8161260843944 98.2921736502601
"3954" 790.6 27.8290865027306 96.8333292970524
"3955" 790.8 21.4915245076968 98.1253757841084
"3956" 791 15.494272204259 100.42456597778
"3957" 791.2 12.8202615774421 97.1883268348139
"3958" 791.4 10.0092009001516 91.259787164787
"3959" 791.6 7.94811088178084 85.2919631311375
"3960" 791.8 7.16410767796906 78.8107867165125
"3961" 792 9.60164302041766 73.3069880017349
"3962" 792.2 12.7405392007958 67.2271401076243
"3963" 792.4 14.6494225144681 60.3404893803933
"3964" 792.6 14.8271072683933 53.0004462437966
"3965" 792.8 14.1385870729188 45.3473137110341
"3966" 793 11.0964648700951 38.8430954181755
"3967" 793.2 10.6511783475881 37.4941401589768
"3968" 793.4 13.0476027312142 35.4325822394428
"3969" 793.6 17.7917491144137 33.687540527599
"3970" 793.8 24.2837006382032 31.8126949422715
"3971" 794 30.3923871854506 28.0696715056736
"3972" 794.2 34.198903595871 23.9208678939117
"3973" 794.4 36.5019553584024 17.5756127980875
"3974" 794.6 36.0620544852267 11.968566464729
"3975" 794.8 36.9036710021473 11.9881522584989
"3976" 795 40.4157095455107 12.1507460530042
"3977" 795.2 46.0629273187144 12.3470273807671
"3978" 795.4 52.4961101746033 11.9884364935079
"3979" 795.6 58.5311669748313 10.0636288723793
"3980" 795.8 64.3712214164274 5.69338020810178
"3981" 796 68.1975008657384 5.28378810224725
"3982" 796.2 71.1618124135262 9.20359640073052
"3983" 796.4 74.6722162942115 14.3522517516716
"3984" 796.6 80.3431623212683 18.5345431659784
"3985" 796.8 85.6516659359586 19.3933678047937
"3986" 797 91.2456114251561 18.6770299285524
"3987" 797.2 96.9363590345874 16.4367092669475
"3988" 797.4 100.605982418347 18.4124480189866
"3989" 797.6 104.213695460408 22.3947857805894
"3990" 797.8 109.268010412052 27.3668317202913
"3991" 798 112.060942629328 29.0245728245064
"3992" 798.2 116.240191028163 28.2994687540518
"3993" 798.4 117.903242958758 30.2301538621645
"3994" 798.6 120.683009751953 33.6681212387522
"3995" 798.8 123.260103442555 38.1813731210526
"3996" 799 124.233606743927 43.6192954753607
"3997" 799.2 125.77767620674 49.9355419882446
"3998" 799.4 127.139897700988 54.8238995420599
"3999" 799.6 127.580216577512 62.1179188240916
"4000" 799.8 128.551535507191 68.5176509616773
"4001" 800 127.828805123914 74.175088008692
"4002" 800.2 127.189306763961 80.1082621192968
"4003" 800.4 124.914101071283 86.9789702598345
"4004" 800.6 122.080425408847 92.4260344671375
"4005" 800.8 117.927116767039 98.4524846086097
"4006" 801 114.874650205071 103.536346861622
"4007" 801.2 110.677468690927 109.34468280911
"4008" 801.4 105.615855710879 111.724492183394
"4009" 801.6 99.9130141469204 113.560363620231
"4010" 801.8 93.7140231132832 113.806199490926
"4011" 802 87.6510379326774 114.600493310478
"4012" 802.2 82.6385157100635 114.066639472751
"4013" 802.4 78.4645372763874 111.554263236787
"4014" 802.6 74.5748709789659 107.974243166974
"4015" 802.8 69.7265294117574 106.054658601518
"4016" 803 64.5264515528259 105.310500290553
"4017" 803.2 58.5922985038592 104.864334166592
"4018" 803.4 52.6454467689802 106.380951202367
"4019" 803.6 48.2230622344319 110.312170459537
"4020" 803.8 46.3730636954698 115.602151657741
"4021" 804 45.8389009027049 120.150036131826
"4022" 804.2 42.6255404895228 120.822186267037
"4023" 804.4 40.1086301387917 118.709263608595
"4024" 804.6 37.0273530522554 114.511969269954
"4025" 804.8 32.802235353241 109.440099726419
"4026" 805 29.4157511511917 104.204531836166
"4027" 805.2 26.9442510972032 98.4306320643746
"4028" 805.4 23.9839070827086 92.6051824638562
"4029" 805.6 20.2187530849274 86.68533643895
"4030" 805.8 15.9025570480865 80.786843407592
"4031" 806 10.4904395163481 76.6213942883204
"4032" 806.2 3.74281340386257 73.7321253181745
"4033" 806.4 2.60149024593351 70.1755619771131
"4034" 806.6 3.40829193432296 65.1024122435425
"4035" 806.8 5.73083310207275 59.322817659498
"4036" 807 8.84664367918303 53.5808442752498
"4037" 807.2 12.4165832865107 47.9612362771042
"4038" 807.4 14.4141076787441 41.1414037975708
"4039" 807.6 14.0599501135395 34.0839153702065
"4040" 807.8 12.9060211996625 32.725722151645
"4041" 808 13.1698780295649 34.2101014534125
"4042" 808.2 10.6732364827712 36.4064558931844
"4043" 808.4 7.20393915129105 40.7271798504102
"4044" 808.6 5.96806657026669 46.8166606739411
"4045" 808.8 3.3772383287683 52.4706024716829
"4046" 809 1.30894869080417 57.345997070222
"4047" 809.2 1.98228771348509 63.4242705675606
"4048" 809.4 4.49079438147486 69.6111969305805
"4049" 809.6 7.17053136309909 75.6007999608483
"4050" 809.8 8.63738690150886 80.020136339306
"4051" 810 9.75109090669867 85.4003836681588
"4052" 810.2 10.8751532586774 91.1258263260035
"4053" 810.4 13.7928157368245 96.8735883935198
"4054" 810.6 19.5000146367543 100.088056480647
"4055" 810.8 25.5567014602412 100.740534399957
"4056" 811 28.9104976143871 99.0135438862665
"4057" 811.2 31.2515912978441 96.5493578405042
"4058" 811.4 31.8926932068263 92.637454514329
"4059" 811.6 32.3922581370039 87.5356597648722
"4060" 811.8 32.5032450598795 82.1802937186268
"4061" 812 31.9695176121774 77.4691672744187
"4062" 812.2 31.1393458524142 72.2749649246428
"4063" 812.4 31.37197130143 67.9190810190963
"4064" 812.6 34.3624616839019 65.1701901336987
"4065" 812.8 39.0508817126471 64.2333272340163
"4066" 813 44.5740819761665 62.1131548832136
"4067" 813.2 49.3039642663226 57.1707360849117
"4068" 813.4 53.4857274858642 52.8008599841155
"4069" 813.6 58.0212517149355 51.2941681065246
"4070" 813.8 64.3902253482774 50.5388441943375
"4071" 814 71.5016550126461 50.0674859096375
"4072" 814.2 77.1584415176242 49.6053433705843
"4073" 814.4 78.173859744873 48.5332174623766
"4074" 814.6 78.2311344406661 43.667378487467
"4075" 814.8 77.3509068699774 37.1624604393375
"4076" 815 75.4098845892981 31.4921037395168
"4077" 815.2 71.4046978958051 30.1140413275843
"4078" 815.4 65.7372567327419 29.5714140269762
"4079" 815.6 59.0790395251557 31.2394641791266
"4080" 815.8 53.8490993695895 35.5858530730496
"4081" 816 50.3281511169412 41.721770393632
"4082" 816.2 48.2450278179988 49.2985713332446
"4083" 816.4 49.9506535794639 56.0414118166993
"4084" 816.6 54.8276176632167 61.5894977914858
"4085" 816.8 62.1350921020774 64.3143962264708
"4086" 817 69.8473544100458 65.5726926431901
"4087" 817.2 77.1251866998407 67.5802791018008
"4088" 817.4 85.0063240835524 69.4154695552625
"4089" 817.6 93.0861624417774 69.9040260476475
"4090" 817.8 100.862425170706 68.7197016090317
"4091" 818 107.113195429154 65.8447132642777
"4092" 818.2 111.05723982094 65.728924587186
"4093" 818.4 115.817946653056 68.1006416153807
"4094" 818.6 118.663303323366 69.6429161523545
"4095" 818.8 117.54202997136 68.131728696724
"4096" 819 116.493576786163 64.3702069886232
"4097" 819.2 113.507455500241 57.4953058486715
"4098" 819.4 109.87832899262 52.2932083714356
"4099" 819.6 103.552212447937 48.4162619809067
"4100" 819.8 96.4612607383374 46.5488600114175
"4101" 820 89.7714766443616 44.9831190918849
"4102" 820.2 83.7072112154194 42.4094548412988
"4103" 820.4 77.0257284805441 39.9948566185708
"4104" 820.6 69.9303823409355 39.6232219116859
"4105" 820.8 63.274176259632 41.0225026086375
"4106" 821 56.3676424257543 41.9611593650716
"4107" 821.2 50.4701585197763 44.2122556579067
"4108" 821.4 44.4855479972581 46.0011474378794
"4109" 821.6 38.9723643272258 48.3065702601698
"4110" 821.8 33.9407097589715 52.948841401961
"4111" 822 28.7730562750074 58.0754809842975
"4112" 822.2 24.2179138312564 62.7204050996428
"4113" 822.4 22.8265148443441 68.2588959863227
"4114" 822.6 25.3834074932532 72.3556681923193
"4115" 822.8 29.3787775150753 76.4835689305661
"4116" 823 34.6127917694956 78.2930067825617
"4117" 823.2 40.6741446573839 77.3630631952027
"4118" 823.4 45.7060553081013 74.6296282539636
"4119" 823.6 50.1269106797683 70.3636872348648
"4120" 823.8 53.0556193866122 64.8258190422245
"4121" 824 54.8347028880638 58.7071242483648
"4122" 824.2 54.0447300611613 52.288664225944
"4123" 824.4 50.931946622505 46.748649152034
"4124" 824.6 47.7144773193902 42.6366133535417
"4125" 824.8 45.8808227810257 37.185649033969
"4126" 825 43.4647848334441 32.9202358770375
"4127" 825.2 39.6371909846991 31.3017765258114
"4128" 825.4 36.1503826191774 30.5165525712758
"4129" 825.6 33.9433350793251 27.233535588467
"4130" 825.8 35.3087799229631 23.4193635786732
"4131" 826 38.2408151226774 20.5967436157199
"4132" 826.2 42.3106459211156 19.9015576651487
"4133" 826.4 44.6599209920107 21.0428563968042
"4134" 826.6 47.6203112646441 19.8708303916042
"4135" 826.8 52.0445801664501 18.5562580746716
"4136" 827 56.2744285699833 16.942763717914
"4137" 827.2 58.389507629356 12.9002481903875
"4138" 827.4 60.0050680738899 8.0210529730875
"4139" 827.6 59.2747124202911 5.93121016045568
"4140" 827.8 57.9960652086076 7.5237714640561
"4141" 828 55.4031754814988 8.89643264467321
"4142" 828.2 51.1079716763965 10.3212327350027
"4143" 828.4 45.4074089781107 12.8301814183375
"4144" 828.6 40.2578233440297 16.3500233514443
"4145" 828.8 33.8897065595211 20.1577325907937
"4146" 829 27.6794810817838 21.5474636461907
"4147" 829.2 20.8412152035932 22.7320578741691
"4148" 829.4 19.26923039072 24.035714970829
"4149" 829.6 19.0310073443024 26.5831740731062
"4150" 829.8 20.7474522146005 30.4781883812529
"4151" 830 23.6573630725687 36.0333607174092
"4152" 830.2 27.2004356669631 41.3318883553518
"4153" 830.4 30.9692007598532 46.568347113654
"4154" 830.6 34.9180658012753 49.2630642061581
"4155" 830.8 39.7572113342135 51.0360753077045
"4156" 831 45.9287693710865 53.5650338698193
"4157" 831.2 51.9109767667774 53.0909732853708
"4158" 831.4 57.5009797616662 50.3129701058903
"4159" 831.6 61.7149900328479 44.8486695203761
"4160" 831.8 64.46142995369 38.0545418731248
"4161" 832 67.4704796638795 32.4193329959992
"4162" 832.2 69.3660500104967 26.7044766925712
"4163" 832.4 67.5755590819786 21.0592283333182
"4164" 832.6 64.8955063598186 16.101962453314
"4165" 832.8 64.5807853224445 11.8326679213567
"4166" 833 67.2272720938843 10.2436412689306
"4167" 833.2 66.9680245090951 10.7792971676312
"4168" 833.4 64.70085751827 10.6578755697301
"4169" 833.6 60.3979919611218 12.087520817619
"4170" 833.8 55.3168782235569 14.2398051521977
"4171" 834 49.250138369416 16.3239654610125
"4172" 834.2 43.5316825127342 17.2967933704671
"4173" 834.4 37.2243257446541 17.9715715331607
"4174" 834.6 30.9177158394893 19.0356630588702
"4175" 834.8 25.2616941423507 21.1433421965038
"4176" 835 22.2413144032488 23.9098309830232
"4177" 835.2 20.2280687377951 26.132376826461
"4178" 835.4 16.3482856314774 27.5150848903232
"4179" 835.6 17.5265294061774 27.1501917008161
"4180" 835.8 18.3126011327001 29.0054721378307
"4181" 836 19.9599597040433 34.306346165796
"4182" 836.2 21.3273157761774 39.2404661017422
"4183" 836.4 24.65079409041 43.4489164060561
"4184" 836.6 28.7815546625089 47.6462817232723
"4185" 836.8 33.0421839877107 48.8147769548042
"4186" 837 36.0584281102258 47.2422128431052
"4187" 837.2 40.6989323945796 45.6128454810831
"4188" 837.4 46.5133430075855 44.2866522304844
"4189" 837.6 51.4506593064107 41.3961920595708
"4190" 837.8 53.7516433088203 36.0040838053161
"4191" 838 52.9688623064274 30.8421191151
"4192" 838.2 49.9039258557355 25.7574267952073
"4193" 838.4 45.7306000282656 20.9579269761375
"4194" 838.6 45.5597652864466 15.6318723454837
"4195" 838.8 47.7114804540421 14.2045392786551
"4196" 839 48.8744758657111 14.6927122414521
"4197" 839.2 48.2948000204631 13.9466999807446
"4198" 839.4 45.2886930581589 11.6864652200264
"4199" 839.6 41.2115446992291 10.7839681004134
"4200" 839.8 37.8522902937441 11.3184377304708
"4201" 840 34.1574061764466 10.903590175676
"4202" 840.2 36.3231456359956 11.2875543047739
"4203" 840.4 37.8707385550721 10.0707574913349
"4204" 840.6 40.5381793285441 9.66231402747083
"4205" 840.8 45.1529428932355 7.66153488478866
"4206" 841 50.3777082277785 4.63143868191278
"4207" 841.2 55.0787566678461 4.94310332729412
"4208" 841.4 61.0597862915649 5.6133038971875
"4209" 841.6 67.0028528486991 3.49800743506141
"4210" 841.8 69.2089614591122 2.33068947383315
"4211" 842 73.3500571295126 2.05879765196167
"4212" 842.2 76.4878294257336 2.56593608603637
"4213" 842.4 81.6400116627317 3.1947540145288
"4214" 842.6 85.8015831217083 4.45316363307564
"4215" 842.8 90.3617874569415 5.55525543938278
"4216" 843 93.793832665906 7.22847948665179
"4217" 843.2 97.0076796729421 9.36131416893161
"4218" 843.4 101.022204382337 11.9154915577575
"4219" 843.6 105.204394434127 14.8710587720274
"4220" 843.8 108.45762846102 18.9087013831946
"4221" 844 112.978754343049 22.4902963804518
"4222" 844.2 116.869155135569 27.0349713332997
"4223" 844.4 120.179714909908 32.3253165590844
"4224" 844.6 122.692930840374 36.6956519450303
"4225" 844.8 123.57687794858 40.2327717346065
"4226" 845 125.833805076253 45.4176001281375
"4227" 845.2 127.582839512005 51.3600290175269
"4228" 845.4 127.481933679173 58.1750513351817
"4229" 845.6 128.692426455089 64.5017171916795
"4230" 845.8 127.959734810231 70.3925370421286
"4231" 846 126.782016884353 77.6552014403807
"4232" 846.2 125.372049831168 83.6214174510431
"4233" 846.4 120.66557495209 88.1904717997614
"4234" 846.6 116.106736642413 91.3191477251469
"4235" 846.8 109.605103965106 92.7536193754232
"4236" 847 105.356648066907 96.1091904492348
"4237" 847.2 104.071132443072 99.7190562785136
"4238" 847.4 103.375434114849 104.124455525252
"4239" 847.6 100.173451787111 106.776476002527
"4240" 847.8 95.4134131729466 109.102416192464
"4241" 848 89.7912865682114 111.015682903351
"4242" 848.2 83.683740921706 111.538793949452
"4243" 848.4 78.1416194853833 112.239568723843
"4244" 848.6 72.4787096394612 115.756375863246
"4245" 848.8 67.7753660895581 119.722272352504
"4246" 849 63.6216218823441 124.88676679111
"4247" 849.2 63.2575225273801 126.674397198408
"4248" 849.4 64.3747406630663 127.537272461082
"4249" 849.6 65.1020089775683 128.066279807083
"4250" 849.8 65.367666515642 127.925029130217
"4251" 850 69.0468439595222 128.268812514094
"4252" 850.2 73.9054417211728 127.520195673899
"4253" 850.4 80.2573714556518 126.953110484317
"4254" 850.6 85.3773532291953 124.454283937655
"4255" 850.8 90.8673637571019 120.444330467166
"4256" 851 97.0502799017314 117.529564443381
"4257" 851.2 103.951391553451 115.717527474496
"4258" 851.4 107.087837119261 110.951264350054
"4259" 851.6 107.938631594432 103.941983176968
"4260" 851.8 106.572180376598 97.9241633486127
"4261" 852 102.792129757657 94.196552900015
"4262" 852.2 100.497695863277 94.2605099535375
"4263" 852.4 96.5363456609121 94.7971252318722
"4264" 852.6 91.9086865027077 94.3639694296224
"4265" 852.8 87.5269306226366 91.7552653692191
"4266" 853 82.4922622658961 88.40515720745
"4267" 853.2 77.6061025262488 85.6832451049232
"4268" 853.4 72.7620390812182 81.3817432735048
"4269" 853.6 69.1251431312753 76.6265355400241
"4270" 853.8 64.9150573385178 71.6662121409885
"4271" 854 60.4673286076668 67.3849561853609
"4272" 854.2 54.1566080470524 66.17488134795
"4273" 854.4 48.5067774998289 68.5492859751678
"4274" 854.6 43.5432847349421 71.7956790175492
"4275" 854.8 41.6651774579563 77.2159101918779
"4276" 855 42.947647536435 83.747791846289
"4277" 855.2 46.394909584983 88.3529610009986
"4278" 855.4 50.8670971830169 92.2261776194219
"4279" 855.6 54.7475948062194 96.2585737913337
"4280" 855.8 57.0547076541774 102.139236040175
"4281" 856 61.4014251573229 107.671637562447
"4282" 856.2 65.4501829677241 113.024593910418
"4283" 856.4 70.4965958787935 115.916602265459
"4284" 856.6 74.3060546780107 115.26850990061
"4285" 856.8 75.1084429116774 113.824642980864
"4286" 857 78.9315868485598 110.448557117432
"4287" 857.2 81.2053744495331 104.876512424663
"4288" 857.4 80.1516368692903 98.2902739812343
"4289" 857.6 77.2958342511468 92.3558377010763
"4290" 857.8 71.6455042190107 88.333980562289
"4291" 858 64.3654038862692 87.1339782701885
"4292" 858.2 57.6020208914574 89.1010476480375
"4293" 858.4 50.7454022799774 92.2158341509875
"4294" 858.6 44.4865304172255 96.3029808576663
"4295" 858.8 40.0543331906488 101.987873956766
"4296" 859 36.8647896868718 108.159209645637
"4297" 859.2 35.3564800456307 114.549751684352
"4298" 859.4 33.6240801191178 117.38710286867
"4299" 859.6 31.4244991893095 115.973517567921
"4300" 859.8 31.5111874910892 113.978123923373
"4301" 860 31.0118684973833 109.890271072755
"4302" 860.2 29.5484166944874 104.621474627767
"4303" 860.4 25.8163027850172 99.7951046855647
"4304" 860.6 20.4373296608259 96.8532958513949
"4305" 860.8 13.7929286538289 96.614599077289
"4306" 861 10.6042061115091 95.9564916222761
"4307" 861.2 7.90209369814408 91.5852332025375
"4308" 861.4 5.54941723534814 86.1619718306497
"4309" 861.6 5.12366917819211 81.2190978253434
"4310" 861.8 3.61721325897876 74.8456443891375
"4311" 862 2.35465621909513 69.8288957620362
"4312" 862.2 2.81946058875534 64.8443778710206
"4313" 862.4 2.18020361771849 58.5583919970416
"4314" 862.6 3.80806610195865 53.9510163718406
"4315" 862.8 3.96064574710048 48.4309613037144
"4316" 863 5.1502187888649 42.973225239575
"4317" 863.2 8.46311575463893 36.7890976400221
"4318" 863.4 11.078451134282 34.2720949927422
"4319" 863.6 13.6768757828488 29.9337534631661
"4320" 863.8 17.1714559426642 25.1669620148349
"4321" 864 19.2287095385484 22.2729631671052
"4322" 864.2 22.2775123686774 22.3330342136963
"4323" 864.4 27.2459630049248 21.1037078889313
"4324" 864.6 31.3327879367908 18.3299305211787
"4325" 864.8 33.4177482807464 13.2352068968961
"4326" 865 34.1885921158928 11.8384671062452
"4327" 865.2 37.2057073453157 11.3708409900311
"4328" 865.4 40.8645837780968 8.26371824520202
"4329" 865.6 43.5117957808532 6.91797379153311
"4330" 865.8 47.891925829285 8.37009676618813
"4331" 866 53.4393813419907 9.73189475765557
"4332" 866.2 58.9848660336413 9.61677957904111
"4333" 866.4 61.8180844852752 7.72693869673532
"4334" 866.6 62.3535961843008 4.48437681552711
"4335" 866.8 62.2943631499631 4.1369382764362
"4336" 867 63.0245634870567 2.09920268706853
"4337" 867.2 66.3666342606774 2.16509620310302
"4338" 867.4 72.0852886955395 2.84160296772371
"4339" 867.6 78.1110641439774 4.87654117290417
"4340" 867.8 85.3875845571102 7.60436008042108
"4341" 868 87.7724519417191 4.20559874963749
"4342" 868.2 88.448457818148 4.89127892531396
"4343" 868.4 90.566169365517 5.54443895656203
"4344" 868.6 94.8577717002599 7.81530526734138
"4345" 868.8 99.8826595234047 10.4382600981072
"4346" 869 105.197420514182 15.0463717963393
"4347" 869.2 109.573686863036 20.5613226060432
"4348" 869.4 115.379657774353 25.5544449460024
"4349" 869.6 119.38246792438 30.299015554597
"4350" 869.8 121.954862552096 36.5474942251466
"4351" 870 125.389819411792 44.2270850632171
"4352" 870.2 126.778022063844 49.8126976476375
"4353" 870.4 127.955898612808 55.6434716347549
"4354" 870.6 128.312478171732 61.8549492876237
"4355" 870.8 128.339996882867 68.9924005323807
"4356" 871 127.453146729867 76.3296138610564
"4357" 871.2 125.552212892467 81.4701392011375
"4358" 871.4 124.338224348556 88.2915158519557
"4359" 871.6 120.480330203552 93.6067050740839
"4360" 871.8 117.989457707499 100.175464953771
"4361" 872 112.656756986941 105.281260413501
"4362" 872.2 108.836141780596 111.469735509327
"4363" 872.4 103.527465569649 115.109469449766
"4364" 872.6 97.8931569928879 119.202269317059
"4365" 872.8 91.2836479146243 123.088561678978
"4366" 873 84.8637945946774 124.398608871006
"4367" 873.2 78.1942298655388 125.959701464821
"4368" 873.4 71.8096471943189 126.62414765209
"4369" 873.6 65.6578389646504 127.221847653246
"4370" 873.8 59.1596193438488 127.401183175109
"4371" 874 54.0830308772792 126.900239173766
"4372" 874.2 49.2997698501248 125.454639167453
"4373" 874.4 44.6079731743677 124.431273272084
"4374" 874.6 39.5851673387329 122.813073436499
"4375" 874.8 34.1010396980558 121.01052299584
"4376" 875 30.5397825524344 118.292996056913
"4377" 875.2 26.1963814220172 114.347719688924
"4378" 875.4 21.4427602219952 110.974381820866
"4379" 875.6 18.7886773328189 107.821495015345
"4380" 875.8 15.2920671033932 104.185183253864
"4381" 876 12.0198086887123 100.380761019114
"4382" 876.2 10.3655023590638 97.6897283343648
"4383" 876.4 8.80537720284044 92.9411498663984
"4384" 876.6 6.05506508945013 88.1916272719671
"4385" 876.8 4.994206780772 82.0864513484078
"4386" 877 5.49157366062261 76.3900800868772
"4387" 877.2 3.48004298815887 71.0285387602856
"4388" 877.4 1.23904193238328 66.8512879802669
"4389" 877.6 1.77966032046905 61.9416805365958
"4390" 877.8 2.51885293949167 56.3043385801661
"4391" 878 5.69183084658991 52.425869759775
"4392" 878.2 7.44506086797369 47.1444983483597
"4393" 878.4 6.44378187729105 41.7347516137739
"4394" 878.6 7.96121704167739 39.1328229988042
"4395" 878.8 12.0236517487426 36.2327602268005
"4396" 879 16.2538418489501 32.7167913102587
"4397" 879.2 19.2911802208203 26.2580827999397
"4398" 879.4 20.2975678410495 21.6067482479747
"4399" 879.6 23.9897858242532 20.2900728954405
"4400" 879.8 29.3150974537742 19.383993035073
"4401" 880 35.1102749512581 16.7004973078794
"4402" 880.2 37.1480890413024 11.6639460554557
"4403" 880.4 37.2235458295303 10.8638155374904
"4404" 880.6 37.5965354819091 12.0884990020034
"4405" 880.8 39.867893332756 12.6615631191038
"4406" 881 43.1127321969501 14.2176193177739
"4407" 881.2 48.5678297962872 15.5467835825643
"4408" 881.4 54.6666232060389 15.1054712953785
"4409" 881.6 60.1109870469951 14.2405093862316
"4410" 881.8 65.4738914156309 11.1989440106956
"4411" 882 70.2292938971658 7.31934832361424
"4412" 882.2 71.5468071447336 3.72966000180041
"4413" 882.4 71.7235072856892 4.20934563584338
"4414" 882.6 74.3018315820441 4.07395814760416
"4415" 882.8 78.0983948560774 7.06347375507083
"4416" 883 83.0413662582928 11.2073761803683
"4417" 883.2 87.5387419717456 15.5986875106602
"4418" 883.4 92.3166971195243 18.4698416013008
"4419" 883.6 98.161674086639 19.8922260725798
"4420" 883.8 104.010255933552 19.5844590012937
"4421" 884 105.909430917793 22.6483490990221
"4422" 884.2 106.786833799596 27.2366377182803
"4423" 884.4 108.053511563483 33.9298652861181
"4424" 884.6 110.2586783409 40.1448985950819
"4425" 884.8 113.022158692421 46.1539148302476
"4426" 885 116.748169143011 51.2246492662208
"4427" 885.2 120.833260366481 55.3611670317268
"4428" 885.4 120.882819137545 59.684540968713
"4429" 885.6 117.863896014918 64.9532626274678
"4430" 885.8 115.73067929235 71.155976987558
"4431" 886 117.073387000631 78.1567011957823
"4432" 886.2 119.909348432968 83.5107615540647
"4433" 886.4 118.892784764574 87.1043249193262
"4434" 886.6 114.671490759402 90.2311154027522
"4435" 886.8 110.101259731629 95.222580631301
"4436" 887 106.090386952959 100.72644236171
"4437" 887.2 102.729926935197 107.169455243253
"4438" 887.4 100.768796200819 110.469778419837
"4439" 887.6 96.6665032023174 111.065069773747
"4440" 887.8 90.8479610476307 113.092458073661
"4441" 888 85.3043138712003 116.75246972066
"4442" 888.2 79.9250146655181 121.032217475934
"4443" 888.4 74.3022154998592 122.529653665259
"4444" 888.6 69.7286025679592 119.911897294619
"4445" 888.8 63.6986312793833 117.458981208637
"4446" 889 57.3470758364851 117.238491366522
"4447" 889.2 52.5605345815423 118.1217749983
"4448" 889.4 48.678359231062 117.877911908657
"4449" 889.6 44.0792452965941 115.611766309137
"4450" 889.8 37.656078758062 114.405196895339
"4451" 890 31.7758236913986 115.981699266464
"4452" 890.2 28.6517478433649 114.385597798262
"4453" 890.4 26.6151108342341 110.412247086158
"4454" 890.6 23.7560182666074 104.575612740607
"4455" 890.8 21.0001346814403 98.6473334212303
"4456" 891 17.6253498517974 92.9496243455475
"4457" 891.2 14.3307661726264 88.0660353306681
"4458" 891.4 10.89223544461 82.4463504072274
"4459" 891.6 5.55918853847471 79.2200834009078
"4460" 891.8 4.81389920546687 78.2752284947427
"4461" 892 5.71841067019092 75.2174975282726
"4462" 892.2 6.15393549064127 69.7253212443664
"4463" 892.4 7.27144470045516 63.8378478105079
"4464" 892.6 10.7598485036325 58.3989189375645
"4465" 892.8 11.9462839629501 52.7615822481716
"4466" 893 10.6654547003326 46.5114324943099
"4467" 893.2 7.21312575615358 41.7595686522804
"4468" 893.4 10.0796398323983 40.5692165146142
"4469" 893.6 14.303947771188 40.5752678934247
"4470" 893.8 20.3102921705785 40.9112077359507
"4471" 894 25.9373707047336 39.0106773151487
"4472" 894.2 29.9915573584019 34.3343107311375
"4473" 894.4 31.5514311114774 27.5569429619375
"4474" 894.6 30.0337682748983 20.7046200412422
"4475" 894.8 26.8207779365379 15.6962531004166
"4476" 895 28.1367021435538 17.5354621759015
"4477" 895.2 26.5890294071462 18.9076776803562
"4478" 895.4 21.4798164638626 19.4291974041375
"4479" 895.6 18.8184128541623 22.9923726439254
"4480" 895.8 15.0491077450047 27.1909743674284
"4481" 896 8.98561946330597 33.3515560062803
"4482" 896.2 6.06715850062741 39.5797640750625
"4483" 896.4 4.36872235410114 44.7244896865951
"4484" 896.6 3.15663324575434 52.6496669495221
"4485" 896.8 2.55565420434406 60.2271678568875
"4486" 897 1.45764925301074 67.376573671619
"4487" 897.2 1.62369370806378 73.0302780223875
"4488" 897.4 4.59857687821906 79.0018779130125
"4489" 897.6 8.62673626148464 83.4240274994869
"4490" 897.8 12.2885706900212 85.7497857894187
"4491" 898 16.4741611370645 87.0097291555891
"4492" 898.2 19.7380858709192 86.5841036027089
"4493" 898.4 23.3451489894639 85.9418163387105
"4494" 898.6 25.1468972436115 83.8206309148628
"4495" 898.8 26.156793239797 81.1433455607462
"4496" 899 29.3736613892625 77.9966162463183
"4497" 899.2 31.6834144623477 74.9086414868848
"4498" 899.4 31.2808805118065 71.615586745073
"4499" 899.6 30.6935393308202 69.9981677105763
"4500" 899.8 30.2235313734587 69.1447570268875
"4501" 900 32.1595569306774 66.9307703147504
"4502" 900.2 35.4521946881665 65.6234170797897
"4503" 900.4 40.2195750369558 65.1728838240344
"4504" 900.6 44.8516210785875 65.1665532225982
"4505" 900.8 50.7454022799774 64.4332974154042
"4506" 901 57.0960205495035 64.0780708820071
"4507" 901.2 63.0037645811339 62.8567488869853
"4508" 901.4 69.5062421683961 61.5847115653562
"4509" 901.6 75.0524313230669 58.2227217799164
"4510" 901.8 79.7534039385932 58.1141015208533
"4511" 902 84.2456869122835 61.1913098028648
"4512" 902.2 89.5815363562517 63.4066604877613
"4513" 902.4 93.6400440283182 66.419079199788
"4514" 902.6 93.5855330866279 69.1053405259593
"4515" 902.8 94.0624654457077 68.522262977683
"4516" 903 98.547820742517 66.1167427527884
"4517" 903.2 102.384674508148 61.675339375461
"4518" 903.4 101.967333259677 56.8612329242518
"4519" 903.6 98.6546870999421 51.9896385332551
"4520" 903.8 94.7681967235598 45.8409982694022
"4521" 904 89.9664149356264 41.794667035311
"4522" 904.2 83.1268760922581 39.2985723520407
"4523" 904.4 78.2387534838235 39.5173910496881
"4524" 904.6 72.4189734259491 44.4496816763005
"4525" 904.8 67.1988064343195 50.6876941789796
"4526" 905 61.2051663702174 56.7837044959575
"4527" 905.2 54.9603568142135 62.6670281338488
"4528" 905.4 50.5049366868655 69.4723869826028
"4529" 905.6 47.7579841931574 77.5744266751575
"4530" 905.8 45.0786107921346 84.4548016988518
"4531" 906 39.6344367916774 89.0111640111653
"4532" 906.2 32.5617760708036 92.5262182012249
"4533" 906.4 25.6002616900795 94.9791704533643
"4534" 906.6 19.1854142905836 94.0025368382625
"4535" 906.8 12.5792420926994 92.9846087338298
"4536" 907 9.95053888212934 92.018128259224
"4537" 907.2 8.72270792493003 87.9122592571796
"4538" 907.4 6.64202743908991 82.4606285696625
"4539" 907.6 4.96407953100576 76.402895035242
"4540" 907.8 5.07164483986971 69.9997676368683
"4541" 908 4.84819201482025 63.3801725991375
"4542" 908.2 2.79179069712811 56.5601008817995
"4543" 908.4 4.51592710827442 53.4206135218539
"4544" 908.6 8.0061725793871 50.8421244158794
"4545" 908.8 11.9556015189134 45.8040767053285
"4546" 909 15.1745374105484 39.4382949473311
"4547" 909.2 16.8667299745313 31.8308013477779
"4548" 909.4 16.4496399346774 26.3934098988042
"4549" 909.6 17.3505670742329 29.224390587693
"4550" 909.8 15.5211144925327 30.110189545348
"4551" 910 11.8284652498413 32.5173780431047
"4552" 910.2 11.1484682335988 36.7132887729577
"4553" 910.4 11.6844971798186 43.5786283782904
"4554" 910.6 12.7662762330189 49.8266799303082
"4555" 910.8 15.7777406213291 56.1272955005195
"4556" 911 19.4775997427774 61.1380358935375
"4557" 911.2 25.0279739030968 64.6910993020085
"4558" 911.4 30.2922140619383 65.2910845641375
"4559" 911.6 35.9405475383336 65.8205664211062
"4560" 911.8 41.1125203800107 64.9725992366375
"4561" 912 45.0426390639899 62.4127734168562
"4562" 912.2 47.6232057461493 57.9050877555982
"4563" 912.4 50.2808617236441 52.0972990635708
"4564" 912.6 53.4147237844467 46.2911598835661
"4565" 912.8 53.3790691280677 39.2653957530155
"4566" 913 49.9702186412588 34.0054561139049
"4567" 913.2 49.5707783018203 28.9701078579589
"4568" 913.4 52.3815721233521 25.8940658351255
"4569" 913.6 55.3832254664615 22.7472354524557
"4570" 913.8 53.9447701008421 21.299642998114
"4571" 914 50.2155279448656 20.1620883460081
"4572" 914.2 45.3326353377597 18.9705785325375
"4573" 914.4 40.8704289484332 19.6114006380096
"4574" 914.6 36.3445088047419 21.6277735359117
"4575" 914.8 31.3835630468024 26.30051834495
"4576" 915 26.9400611928655 31.8103933437019
"4577" 915.2 22.9071375855259 38.1561346611375
"4578" 915.4 21.2202821370222 45.3429208099651
"4579" 915.6 19.5737711554729 53.2870830385466
"4580" 915.8 18.5502896058387 60.1377864907827
"4581" 916 20.3386842653291 67.5498254486094
"4582" 916.2 24.2327622641722 74.0694595291272
"4583" 916.4 29.5549003888833 78.970966101814
"4584" 916.6 35.3957604709589 82.0848468041181
"4585" 916.8 41.4826623206186 83.0288438627846
"4586" 917 47.6017209349764 81.094523515921
"4587" 917.2 53.4677155174899 76.8043291532625
"4588" 917.4 56.6930199189677 70.9745066019762
"4589" 917.6 57.4582742968347 64.1745966744746
"4590" 917.8 59.5987824018387 57.8035972518149
"4591" 918 63.1070468194491 52.0850212234092
"4592" 918.2 68.01497529693 48.5354038605059
"4593" 918.4 73.5445776865211 45.3777894622
"4594" 918.6 78.5806196267711 41.3887607352625
"4595" 918.8 79.5607926593917 36.1542268882804
"4596" 919 78.8305923222981 33.8510916135513
"4597" 919.2 77.0253612548078 33.8898159914527
"4598" 919.4 74.131097845106 32.4779962508518
"4599" 919.6 68.9807306640441 28.6567789595708
"4600" 919.8 64.0512126789533 25.2014694087582
"4601" 920 57.4650198191206 23.5767449645352
"4602" 920.2 50.3197977403038 22.864639134621
"4603" 920.4 43.5946109771935 23.078422834073
"4604" 920.6 38.2149006701547 21.5702874012852
"4605" 920.8 33.8915061742797 17.2663924982966
"4606" 921 33.3812382638917 13.9103016576018
"4607" 921.2 36.4964542202353 13.8774952742428
"4608" 921.4 39.8710319271593 15.0456114024989
"4609" 921.6 45.1829743237858 15.7593255099086
"4610" 921.8 52.211022585092 14.9222416232716
"4611" 922 58.3044956429009 11.9339262378904
"4612" 922.2 64.2605514603597 7.52758805977279
"4613" 922.4 68.975569102307 6.97288237302639
"4614" 922.6 73.2080497266774 9.40845905580783
"4615" 922.8 80.0811384124274 11.8810951423875
"4616" 923 87.3001961139082 11.1828773090221
"4617" 923.2 92.2624001713815 8.73589004081096
"4618" 923.4 91.0393985476348 8.60205152585026
"4619" 923.6 92.1702146934906 7.66133954495068
"4620" 923.8 94.7555847627543 8.95225507295481
"4621" 924 97.6547076585174 10.6504678369275
"4622" 924.2 99.5588624465228 12.8454161803952
"4623" 924.4 104.118526633718 15.0185006032906
"4624" 924.6 108.049858380467 17.8202095296075
"4625" 924.8 107.54427999158 19.3030401093608
"4626" 925 107.956008193947 23.467836345551
"4627" 925.2 108.286140599802 28.8882116308875
"4628" 925.4 110.271146528992 34.3124717372518
"4629" 925.6 113.894224569649 38.0596961133711
"4630" 925.8 117.177718332763 39.4446353003947
"4631" 926 120.470469672875 39.5334334736469
"4632" 926.2 123.420660770344 41.6736281670819
"4633" 926.4 125.040012524642 46.9902975860578
"4634" 926.6 124.738344199943 52.5037525708256
"4635" 926.8 123.371190217592 57.7093138534804
"4636" 927 120.927455422547 63.155149321016
"4637" 927.2 118.603918170649 68.6033319701375
"4638" 927.4 116.132300981205 74.6474757409153
"4639" 927.6 117.208144190191 80.1273361987051
"4640" 927.8 119.914284519163 84.7023102962232
"4641" 928 121.217802603948 88.645527552597
"4642" 928.2 119.779887119081 92.6574476592292
"4643" 928.4 115.467821169565 94.6012594889786
"4644" 928.6 108.991335521883 95.4085558870198
"4645" 928.8 101.504904251327 96.9166775848875
"4646" 929 97.2560158247148 100.751895757633
"4647" 929.2 97.8306912387434 104.060964487996
"4648" 929.4 99.3574599522774 105.343799350537
"4649" 929.6 102.203122784483 107.002046289054
"4650" 929.8 106.368243793362 110.804314102453
"4651" 930 105.547944626367 113.557381342235
"4652" 930.2 102.424374860556 116.146345419595
"4653" 930.4 96.5095373932827 119.678321069743
"4654" 930.6 89.6747899735458 123.21853692069
"4655" 930.8 83.8673722220017 124.422619855867
"4656" 931 77.3651598188649 122.980720574169
"4657" 931.2 70.3753881867717 121.569244680524
"4658" 931.4 64.3326999329477 124.033551293624
"4659" 931.6 58.2788347958666 127.287266261056
"4660" 931.8 53.2272802582194 125.965218301437
"4661" 932 46.6700357357708 124.525783681072
"4662" 932.2 41.016746596481 121.758533129887
"4663" 932.4 36.6498664916951 117.606104519217
"4664" 932.6 31.0682420323606 114.02879963186
"4665" 932.8 25.1321455359327 112.466215478808
"4666" 933 21.214699883733 109.224366129832
"4667" 933.2 20.2378824552715 103.846098448068
"4668" 933.4 17.3402532424992 97.3830536238702
"4669" 933.6 12.5347045350833 92.5963137511474
"4670" 933.8 7.23039917123529 89.2921388445375
"4671" 934 7.01513385433975 83.4323397123842
"4672" 934.2 8.48206554423295 77.5633858504708
"4673" 934.4 8.74567158014314 70.4950475592334
"4674" 934.6 9.0963852375174 63.7572592268975
"4675" 934.8 8.12845164195742 56.7811566133375
"4676" 935 6.47710045910598 49.8399963899947
"4677" 935.2 5.44879979504663 46.2407622053683
"4678" 935.4 7.91795605860424 41.7169559812838
"4679" 935.6 11.1062821595558 35.1554864133943
"4680" 935.8 14.6370679498933 30.4516850567966
"4681" 936 17.1834714156384 24.8244215754492
"4682" 936.2 18.4641959337214 23.4442124338957
"4683" 936.4 17.7165687246774 23.5477155602822
"4684" 936.6 18.9529691100991 22.2011709051736
"4685" 936.8 20.4373755529579 21.0324991503814
"4686" 937 20.221424320328 21.2111803690893
"4687" 937.2 19.6977286200399 21.1107999333375
"4688" 937.4 19.6750294792191 20.3103401435542
"4689" 937.6 19.4146619899838 20.0332921543633
"4690" 937.8 19.0100621505967 20.4832811009601
"4691" 938 18.5249049808323 20.8072071591798
"4692" 938.2 18.6245343575107 22.0832417999708
"4693" 938.4 16.2912738359274 24.0378674373728
"4694" 938.6 12.7451401527174 27.2715801084975
"4695" 938.8 8.67530417785923 32.1338666502284
"4696" 939 7.61569100804104 35.561926902592
"4697" 939.2 4.91716381381254 41.2032645512726
"4698" 939.4 3.01044915460048 45.9320764264067
"4699" 939.6 2.48226925803806 50.7681536301375
"4700" 939.8 1.62846403016993 56.421030517645
"4701" 940 0.728907692909112 61.9819443320643
"4702" 940.2 0.768516774813775 68.1357376029443
"4703" 940.4 1.81737562029187 73.6116096743905
"4704" 940.6 2.24777688548386 79.3825192479762
"4705" 940.8 4.21777586954056 84.5249163634322
"4706" 941 6.06874216161489 90.5907627674187
"4707" 941.2 8.15723243937552 95.3753287829299
"4708" 941.4 12.1274123468984 99.5708337299586
"4709" 941.6 16.0285724250598 105.064281639579
"4710" 941.8 19.4215943859858 109.427793258539
"4711" 942 19.5554253684488 109.653360810652
"4712" 942.2 22.0694693252669 108.421373357327
"4713" 942.4 24.8905529980524 105.993509418637
"4714" 942.6 25.8396447107937 103.042705826172
"4715" 942.8 24.8070012287119 100.570473049
"4716" 943 23.5117883548114 98.2296908061994
"4717" 943.2 21.2350109643345 96.9357867045375
"4718" 943.4 19.3395045046674 94.4095610868075
"4719" 943.6 19.480933765909 89.7427117710217
"4720" 943.8 20.2679476602838 85.034464355712
"4721" 944 23.0456712981932 80.2404505892743
"4722" 944.2 25.5040494936448 75.8841835005505
"4723" 944.4 28.4010015203441 71.1894328294375
"4724" 944.6 31.0317148882752 67.4678625416592
"4725" 944.8 33.6971477803592 66.8458720265693
"4726" 945 36.031347002095 66.7316181992913
"4727" 945.2 39.8371453980774 67.2462492272743
"4728" 945.4 44.1940468264248 67.4795816356322
"4729" 945.6 48.3803323097419 67.3088432196536
"4730" 945.8 52.4958074437097 68.9814048750407
"4731" 946 55.1131719363063 71.7093847517354
"4732" 946.2 56.8342620447174 75.5335726965375
"4733" 946.4 61.2649601846568 79.3530326117354
"4734" 946.6 66.0556608304047 82.8521725010769
"4735" 946.8 71.4684590419466 82.5370650482625
"4736" 947 74.2988754148674 78.7859448609675
"4737" 947.2 74.9461176604586 73.8543588072937
"4738" 947.4 74.523706547062 69.0289123638078
"4739" 947.6 74.9694894314839 63.3431872062665
"4740" 947.8 76.2913842875089 57.823498255969
"4741" 948 73.7741242924221 52.1505154771588
"4742" 948.2 69.038702254132 47.4443249395011
"4743" 948.4 62.3658065027827 44.2388691686743
"4744" 948.6 55.0592948099274 44.5924335977966
"4745" 948.8 48.8164052387908 47.6318939927354
"4746" 949 43.5543144679374 52.6599564754875
"4747" 949.2 40.5132001651668 59.3713232427758
"4748" 949.4 39.9722844690108 67.0437189724405
"4749" 949.6 42.644610868687 73.9747095127817
"4750" 949.8 47.4138668425813 78.9467554524836
"4751" 950 54.1966653543833 81.5525706976669
"4752" 950.2 61.6270536572874 82.7912163396075
"4753" 950.4 68.6471060826774 82.3002125389164
"4754" 950.6 74.2988754148674 79.6420334212875
"4755" 950.8 78.8269442159351 75.2002466094468
"4756" 951 84.583260362606 72.6578451802293
"4757" 951.2 90.1733779782228 69.9467609879557
"4758" 951.4 94.6824927171774 70.3358921517375
"4759" 951.6 97.7321713045345 72.6435458389946
"4760" 951.8 101.4521952328 74.8600663662318
"4761" 952 106.495698734792 76.9167089759661
"4762" 952.2 112.035112042347 79.5691219259239
"4763" 952.4 114.113116621923 81.0218560797884
"4764" 952.6 116.898461675942 81.2753011184316
"4765" 952.8 115.945382504064 80.0303451545526
"4766" 953 116.066619991955 77.6457926150781
"4767" 953.2 117.773157949126 73.6633792294833
"4768" 953.4 119.317018089592 68.3376242111946
"4769" 953.6 118.638203790734 61.8658650042318
"4770" 953.8 116.080222588283 56.0661132248439
"4771" 954 111.040779152766 51.581227936814
"4772" 954.2 105.08759787962 47.4231477333089
"4773" 954.4 99.5094914070774 42.950786500592
"4774" 954.6 93.0025451416374 39.2529981290475
"4775" 954.8 87.1690825476156 36.3555433869004
"4776" 955 80.8336274332248 33.320521646548
"4777" 955.2 74.7243634469195 32.9825919516849
"4778" 955.4 69.6313097111195 36.5388996928638
"4779" 955.6 66.2956305592598 42.2761448538078
"4780" 955.8 64.6474413561076 49.2438680394514
"4781" 956 66.768556497505 55.5037009824823
"4782" 956.2 71.5149721618592 60.6315477121072
"4783" 956.4 77.3553783833539 64.7590267229022
"4784" 956.6 83.8929134505039 68.9803146026885
"4785" 956.8 89.5588836399715 72.3614588346375
"4786" 957 96.4878662429274 74.0739299417336
"4787" 957.2 105.082994060716 74.1183846898365
"4788" 957.4 111.342606305677 76.4653697689946
"4789" 957.6 113.762795508257 81.8749429818851
"4790" 957.8 114.260305677499 86.3527400041177
"4791" 958 112.424276640536 87.2052787589866
"4792" 958.2 113.36013064296 86.7041150549583
"4793" 958.4 116.94780640689 85.5197283956526
"4794" 958.6 118.128828834291 82.6747074695038
"4795" 958.8 118.061018976532 78.2184967700792
"4796" 959 118.890578212254 71.7881852451375
"4797" 959.2 119.241002362192 64.6577537414518
"4798" 959.4 118.552477208769 58.03663161811
"4799" 959.6 117.660129596353 51.0057264690294
"4800" 959.8 115.917626936233 44.7169324076375
"4801" 960 113.284089073056 38.0838298840834
"4802" 960.2 108.645004155649 32.0880877986941
"4803" 960.4 102.33836240532 29.7598214761477
"4804" 960.6 95.2640130317874 28.7391604976175
"4805" 960.8 89.5514311176774 28.9837572291375
"4806" 961 82.421956053109 30.7900719076322
"4807" 961.2 75.5784326240968 33.6685736594601
"4808" 961.4 69.7464733230323 38.4725652445891
"4809" 961.6 65.2304417394327 43.8766732457226
"4810" 961.8 61.1190969498387 50.1065260465569
"4811" 962 58.7566153287441 56.7854030843708
"4812" 962.2 57.2962159547711 63.8618816569812
"4813" 962.4 58.5628920329114 70.5034018814354
"4814" 962.6 62.6184119574965 75.4026548980843
"4815" 962.8 67.4228527887616 77.1226468569059
"4816" 963 71.2029409988304 75.7114045038926
"4817" 963.2 73.6495552141017 72.440597612986
"4818" 963.4 77.2045201474101 69.6653701711474
"4819" 963.6 83.2935707307077 69.3290924740163
"4820" 963.8 89.9315097546774 68.109197158986
"4821" 964 96.5372764657374 66.9994398608475
"4822" 964.2 102.629088297561 67.1871544944579
"4823" 964.4 107.368037668023 69.6371409801109
"4824" 964.6 113.989079778122 70.9495072160542
"4825" 964.8 119.187199022668 68.2686328441466
"4826" 965 118.677262980211 65.5953462750695
"4827" 965.2 116.272449803236 62.4771730235198
"4828" 965.4 113.30805799611 57.1103155031645
"4829" 965.6 109.231058322344 51.2918850575819
"4830" 965.8 104.184458642177 46.4367531761375
"4831" 966 98.473871200123 42.4925804272563
"4832" 966.2 92.8262500809198 41.6961473316527
"4833" 966.4 85.2686893626155 41.8636978757045
"4834" 966.6 77.6153445599753 43.97831749918
"4835" 966.8 72.0298059519774 48.9833618548275
"4836" 967 68.8231425040248 55.0485964317375
"4837" 967.2 67.5508792770142 62.0123619294533
"4838" 967.4 68.3230390342879 68.9680814820533
"4839" 967.6 71.8815007583245 74.5796154685198
"4840" 967.8 77.6311217082362 76.6291622231375
"4841" 968 84.2109384324835 75.7699018089436
"4842" 968.2 91.3521920386094 75.1944322041084
"4843" 968.4 97.9429712208539 73.9988481066081
"4844" 968.6 104.598925346335 73.1167240398518
"4845" 968.8 110.194234154742 69.9649297922935
"4846" 969 112.40043034393 64.0443536510501
"4847" 969.2 112.99323352922 56.8466735949946
"4848" 969.4 113.052960172177 49.8501665096963
"4849" 969.6 111.838518432049 42.6695267308518
"4850" 969.8 110.872032755106 35.6810486874232
"4851" 970 108.07227236364 31.7983341046889
"4852" 970.2 103.337919859768 31.7246612597436
"4853" 970.4 96.6105999694586 32.3159099681062
"4854" 970.6 90.1541820874653 34.4578444339254
"4855" 970.8 84.1777661328582 38.4813962722013
"4856" 971 80.1899290367861 44.3956776425071
"4857" 971.2 78.1840217674015 50.8472258493789
"4858" 971.4 76.9690604253634 58.0829468729049
"4859" 971.6 78.7656440188107 64.1233050299708
"4860" 971.8 81.661798779109 70.6376150935796
"4861" 972 86.1683549328952 75.5456814456226
"4862" 972.2 91.4445847095917 79.1843245077661
"4863" 972.4 94.0648649320524 84.135616403599
"4864" 972.6 93.2457954693174 90.0106417433775
"4865" 972.8 90.4550142924321 94.8020551934299
"4866" 973 88.8317077412306 101.862686958127
"4867" 973.2 91.1441415965346 107.382105446538
"4868" 973.4 96.6105279848683 110.211413283201
"4869" 973.6 98.4815030187802 109.345641903035
"4870" 973.8 97.9397666362674 108.810193655047
"4871" 974 97.7769065259604 110.961880527637
"4872" 974.2 94.9433309974715 112.966464647785
"4873" 974.4 90.9427281466958 112.30653142411
"4874" 974.6 87.2631226227496 111.038711008705
"4875" 974.8 81.4004377736972 110.642133872108
"4876" 975 75.6785608671774 112.404078237071
"4877" 975.2 71.9059284702885 116.354898739971
"4878" 975.4 70.3825594818095 121.269988655817
"4879" 975.6 70.6471315317453 122.863337086351
"4880" 975.8 68.9016541606682 122.218729818706
"4881" 976 65.6174407935139 121.008867666695
"4882" 976.2 60.3821233580956 119.804191347501
"4883" 976.4 54.2488330104421 119.755822452843
"4884" 976.6 48.9597300780719 121.321127134229
"4885" 976.8 44.1572604543854 122.178764654934
"4886" 977 42.6255404895228 118.949492541337
"4887" 977.2 41.4732934354488 115.298740730109
"4888" 977.4 39.4826562138655 109.86641713384
"4889" 977.6 35.5802646636774 105.683681944701
"4890" 977.8 31.2184098295346 103.287294092966
"4891" 978 27.5657218661678 100.473913704349
"4892" 978.2 24.5278789521031 96.543009156088
"4893" 978.4 19.7658586953063 92.9736978962818
"4894" 978.6 13.7652561618061 91.5897739834444
"4895" 978.8 8.2830169543374 89.2730297248875
"4896" 979 5.94856434363942 85.8660430126059
"4897" 979.2 7.89014542662864 85.7751286767595
"4898" 979.4 11.081219989581 82.3603632490893
"4899" 979.6 14.5579841896084 77.578028854034
"4900" 979.8 17.8563677635739 71.7530420365858
"4901" 980 20.191604610856 64.5403691493161
"4902" 980.2 19.2324117593009 57.0089672946551
"4903" 980.4 16.3553568619332 50.1548842088119
"4904" 980.6 12.225645436954 44.0067778901481
"4905" 980.8 9.68824102383528 38.2969387006638
"4906" 981 12.170690118129 36.7013758748794
"4907" 981.2 16.369768337047 38.3389175447462
"4908" 981.4 22.5396355666084 38.6569253829996
"4909" 981.6 28.5929604279198 36.2799665500466
"4910" 981.8 34.6470022678754 31.9617527072662
"4911" 982 37.8474779285728 25.4818999537422
"4912" 982.2 39.1672568003649 18.316091184525
"4913" 982.4 38.657339656376 11.1677752650416
"4914" 982.6 40.8840892799956 9.00604123141023
"4915" 982.8 44.7531381102993 10.3826605161741
"4916" 983 48.3031533971005 14.4363274237913
"4917" 983.2 53.1989099025064 18.9212971187033
"4918" 983.4 59.166983757505 22.0869025508616
"4919" 983.6 66.5211717284686 21.7516904077529
"4920" 983.8 70.9275779046774 17.7888190431712
"4921" 984 73.6580278831257 12.4664492098272
"4922" 984.2 76.6791293272316 7.14871014954714
"4923" 984.4 79.7825051976417 6.55784038274464
"4924" 984.6 82.3588037466014 9.55050820785901
"4925" 984.8 86.2916978662304 12.891630352114
"4926" 985 91.0252054244121 16.6915235277497
"4927" 985.2 97.3158947021059 18.4308433979334
"4928" 985.4 104.197895765708 19.6608230968648
"4929" 985.6 105.6330602398 23.5286443932035
"4930" 985.8 106.308427496001 29.2198110601081
"4931" 986 108.64334413365 35.689642735943
"4932" 986.2 112.764123654457 41.8482269531467
"4933" 986.4 118.297567276442 46.6831286181658
"4934" 986.6 119.937540911111 49.3003026694118
"4935" 986.8 118.595176020508 53.2595501731847
"4936" 987 119.419277341927 59.4380319898597
"4937" 987.2 122.332372676987 65.4229882218986
"4938" 987.4 123.286074254023 69.159341868988
"4939" 987.6 120.631326790776 72.533630110692
"4940" 987.8 117.207530430706 76.9728860105526
"4941" 988 114.962402848535 83.0796275526107
"4942" 988.2 114.160634829229 88.982821132072
"4943" 988.4 114.735920983758 94.1854507087861
"4944" 988.6 112.294095682657 97.4412034201783
"4945" 988.8 107.688193261901 100.129050465856
"4946" 989 102.278737251986 103.134285067268
"4947" 989.2 97.5538140566956 108.369989026019
"4948" 989.4 96.0371766664847 114.57157569822
"4949" 989.6 93.5789310606248 117.244422672216
"4950" 989.8 89.0231218122474 117.126482526727
"4951" 990 84.2265670448556 114.66829294292
"4952" 990.2 79.7362522418163 110.565543231193
"4953" 990.4 74.9011272914956 107.014592680744
"4954" 990.6 70.7241014626471 104.04206295741
"4955" 990.8 65.9637509054574 102.091427186107
"4956" 991 61.2284013661397 102.730537101043
"4957" 991.2 56.5236632034157 105.466669203988
"4958" 991.4 51.2629486109204 108.506269357661
"4959" 991.6 44.9033700536186 109.717914307285
"4960" 991.8 39.2086079483718 107.157750226943
"4961" 992 34.1382015997656 102.699996443667
"4962" 992.2 29.9146064766213 98.4588013996328
"4963" 992.4 29.2029452175932 92.9007452289691
"4964" 992.6 28.9831854643202 86.3111161791375
"4965" 992.8 28.2993832736462 80.31562988895
"4966" 993 27.0696378640485 74.7392637230447
"4967" 993.2 27.8646683325774 68.6373037384042
"4968" 993.4 30.2274905259274 62.9860470063562
"4969" 993.6 33.1979160936155 56.8673118194571
"4970" 993.8 36.5324204244094 51.4576579474055
"4971" 994 37.5369657948996 44.9646432179153
"4972" 994.2 34.3025535009965 40.7257013885418
"4973" 994.4 29.1545602068962 38.1919642604812
"4974" 994.6 24.4568994467944 38.62776399718
"4975" 994.8 22.2219952643965 36.3010470906206
"4976" 995 21.3973302619406 31.6831718154849
"4977" 995.2 23.8827381015391 27.6135926925311
"4978" 995.4 27.8404815102229 25.4437445586224
"4979" 995.6 32.8609391577186 22.7624582750447
"4980" 995.8 38.324348889051 19.2822041760606
"4981" 996 43.6326283452355 18.2737622625096
"4982" 996.2 49.5092828946433 17.0144995574557
"4983" 996.4 55.7201133492569 15.016727957683
"4984" 996.6 61.2819237144701 13.9481425972107
"4985" 996.8 66.934462585834 15.0962620810893
"4986" 997 73.2954241259878 15.1285472576203
"4987" 997.2 79.9358784735739 13.762355025172
"4988" 997.4 85.7593821876084 14.8517944902754
"4989" 997.6 93.0028522758895 16.483690678289
"4990" 997.8 98.9697797425374 18.7374472728075
"4991" 998 102.564599689249 18.1552560941375
"4992" 998.2 101.660199007556 17.0781966229557
"4993" 998.4 99.9402471956774 15.4316574313789
"4994" 998.6 97.2678192792711 11.8094359437
"4995" 998.8 94.1589881794227 8.19808274192051
"4996" 999 89.2833756578985 6.57580008166381
"4997" 999.2 83.1816795024124 5.50486539893268
"4998" 999.4 76.6366757646149 6.0130029832
"4999" 999.6 70.5256556678498 4.73933622951681
"5000" 999.8 64.6460632265161 2.00496787381492
"5001" 1000 63.1217128972899 2.3313125973
"5002" 1000.2 60.7847817196193 5.69729514402122
"5003" 1000.4 56.4006188370146 10.0435088690677
"5004" 1000.6 52.7091419044774 14.7580792674708
"5005" 1000.8 48.8492321909441 19.0555079532042
"5006" 1001 44.2677763665346 23.2678205602034
"5007" 1001.2 39.3612552713336 26.157199947575
"5008" 1001.4 38.8834223027599 26.6867228464674
"5009" 1001.6 38.3595896967399 29.0514353612312
"5010" 1001.8 35.9377643717467 32.4233987661375
"5011" 1002 30.3129122397986 36.2645248371981
"5012" 1002.2 24.6772245473833 38.553304598961
"5013" 1002.4 19.214525705795 41.7531454187846
"5014" 1002.6 15.646353169954 45.9908737176375
"5015" 1002.8 10.9495164702644 51.3705063147571
"5016" 1003 8.57679538317151 58.4747491783963
"5017" 1003.2 9.33274111550299 65.5621674242887
"5018" 1003.4 12.0551648409913 71.3482310950561
"5019" 1003.6 16.9719248644325 76.0272899511681
"5020" 1003.8 20.7846261759248 79.794315374787
"5021" 1004 27.1878212244653 82.8135682189557
"5022" 1004.2 31.7682995102362 83.939337210814
"5023" 1004.4 36.5496787153515 82.7812967741263
"5024" 1004.6 39.2620365109804 80.0147577651678
"5025" 1004.8 42.4576875794984 76.1209266899901
"5026" 1005 44.4192045219107 71.6777769982708
"5027" 1005.2 43.9665158800645 67.5184271125891
"5028" 1005.4 41.3308544414874 64.0872100261875
"5029" 1005.6 39.0048115748289 63.461241591592
"5030" 1005.8 36.7832320002017 60.9312368770016
"5031" 1006 36.1445051144815 56.6978907586427
"5032" 1006.2 38.0592219961107 53.2226138874042
"5033" 1006.4 40.6973233660248 50.2009144994743
"5034" 1006.6 43.925469519547 44.9149471982136
"5035" 1006.8 46.465540046596 39.5248809058352
"5036" 1007 50.3169499982683 37.4829724916489
"5037" 1007.2 56.2574162604705 36.438510343172
"5038" 1007.4 62.3694027524527 34.7293756767105
"5039" 1007.6 68.7598766672818 33.9941264033023
"5040" 1007.8 73.9191645959032 34.2069166001375
"5041" 1008 78.9820102972731 33.0048038959141
"5042" 1008.2 82.0678138167464 29.3439751167927
"5043" 1008.4 82.3670178573116 24.3229963388936
"5044" 1008.6 80.2783297482903 18.5004530942665
"5045" 1008.8 76.5744605115346 15.2923879854012
"5046" 1009 72.7742643257535 16.3011176005614
"5047" 1009.2 68.4716851732928 18.0474610602144
"5048" 1009.4 63.7298387164899 21.9372693582
"5049" 1009.6 60.4195214699715 28.0665194859375
"5050" 1009.8 58.8291197179246 35.5323881204296
"5051" 1010 61.32838256091 41.8446391517189
"5052" 1010.2 65.7458391535774 47.5238497606708
"5053" 1010.4 70.7206462023107 52.9423467992042
"5054" 1010.6 77.3357854618387 56.7638967633311
"5055" 1010.8 84.5826947693961 59.35929533945
"5056" 1011 91.2506062007362 61.4355386582846
"5057" 1011.2 98.3480588028601 61.0870782411375
"5058" 1011.4 103.444210249163 57.3489704543661
"5059" 1011.6 109.088183486836 54.5935493582029
"5060" 1011.8 115.201309420363 54.3497486273947
"5061" 1012 117.446361364042 56.2115738818384
"5062" 1012.2 116.448452332173 58.3190387733899
"5063" 1012.4 116.022790306383 57.4750799386669
"5064" 1012.6 117.581308075464 54.8571341843705
"5065" 1012.8 117.61561588211 50.1483983982456
"5066" 1013 115.874399375748 44.9339533830136
"5067" 1013.2 111.638223023344 40.6403202156375
"5068" 1013.4 106.182535589023 37.4703494325767
"5069" 1013.6 99.4447651441428 36.2187348075137
"5070" 1013.8 93.009401462148 36.2115007202846
"5071" 1014 86.2616393596441 35.9734485500042
"5072" 1014.2 79.3955664623548 36.2780986009117
"5073" 1014.4 72.0949622897488 37.6218592750048
"5074" 1014.6 65.2659898743649 40.9309380769812
"5075" 1014.8 59.5644021593166 46.2804655308901
"5076" 1015 55.0909680296774 52.4818101664923
"5077" 1015.2 51.94072824061 59.3135801702498
"5078" 1015.4 50.1269106797683 66.8931622721678
"5079" 1015.6 49.6511758881932 73.9726593440743
"5080" 1015.8 47.6890325535562 80.3660567324708
"5081" 1016 46.0681771519843 87.6014547535236
"5082" 1016.2 47.9092916886488 94.2823489474232
"5083" 1016.4 50.2730188311346 100.655695329737
"5084" 1016.6 51.0150771224203 108.095512580138
"5085" 1016.8 50.7762388486397 114.95676818277
"5086" 1017 48.7551400340793 119.568127966268
"5087" 1017.2 47.3727929939606 120.355788461775
"5088" 1017.4 45.2342620434774 119.415060183719
"5089" 1017.6 45.3392361432203 118.996810361423
"5090" 1017.8 49.4548469801098 120.659328364435
"5091" 1018 54.954445530755 121.448833604525
"5092" 1018.2 61.4726320172444 120.03378733055
"5093" 1018.4 66.9294430116197 116.525574210349
"5094" 1018.6 70.9792390786386 111.757784637332
"5095" 1018.8 73.4651617458245 105.914824808314
"5096" 1019 74.0196759827711 99.7074052671062
"5097" 1019.2 73.2038730383587 93.4213886115441
"5098" 1019.4 69.545473770132 87.8282644665011
"5099" 1019.6 65.1073838269804 82.5665008133799
"5100" 1019.8 60.0370078504398 78.4820530987712
"5101" 1020 54.1414244932547 76.4058941584983
"5102" 1020.2 48.1264794812203 77.1023404239946
"5103" 1020.4 43.2787201935009 80.1399945980493
"5104" 1020.6 36.9304487741631 83.3373731783661
"5105" 1020.8 30.9565895941531 87.016112826419
"5106" 1021 25.2003170872074 87.3468304641675
"5107" 1021.2 19.9806930784194 85.6166126907827
"5108" 1021.4 18.2886870940563 82.1755003896217
"5109" 1021.6 17.8482791434398 81.3843688951177
"5110" 1021.8 14.7985456406129 83.3276278208794
"5111" 1022 11.9808365663138 87.7626371868951
"5112" 1022.2 11.1641713888961 93.3337176505125
"5113" 1022.4 13.6034405044695 96.891135692286
"5114" 1022.6 17.9101272898163 101.570102092249
"5115" 1022.8 23.0559426540716 104.52725196857
"5116" 1023 28.9788988631511 104.076562994801
"5117" 1023.2 34.0599501156774 101.34492357725
"5118" 1023.4 38.2125113943902 97.1545251379779
"5119" 1023.6 40.8207428404956 91.5960424015314
"5120" 1023.8 42.4810674167087 86.3708321780437
"5121" 1024 43.0947360493649 82.146920522075
"5122" 1024.2 42.4459404682093 77.0940152756162
"5123" 1024.4 39.2688373408488 73.1385630337375
"5124" 1024.6 34.3068053129042 69.8536331321169
"5125" 1024.8 29.2403962650588 67.8521005997045
"5126" 1025 24.080946717708 69.2299031042395
"5127" 1025.2 18.9194980191001 71.2405218159932
"5128" 1025.4 15.1926757531381 70.465576514306
"5129" 1025.6 12.716724749856 66.0463497693518
"5130" 1025.8 13.5670043113127 61.0556043970081
"5131" 1026 16.008350131419 56.5094778935195
"5132" 1026.2 20.0781809298572 54.5083880605083
"5133" 1026.4 25.6577862041242 50.8088113315205
"5134" 1026.6 29.8433130016656 45.4490739722669
"5135" 1026.8 31.6274468388774 40.1193452693901
"5136" 1027 32.1023407917742 35.0945660290407
"5137" 1027.2 31.0470350869586 29.5132390861062
"5138" 1027.4 31.0597549172306 25.8124565212652
"5139" 1027.6 34.5840585519616 24.6148090312638
"5140" 1027.8 37.919210122139 25.2837276881155
"5141" 1028 41.9721247525806 26.7687431449762
"5142" 1028.2 48.1228596846774 27.4140795436018
"5143" 1028.4 54.8556812543917 26.0991901200661
"5144" 1028.6 63.0711797148706 22.838438068967
"5145" 1028.8 68.9018396372625 20.1772991095843
"5146" 1029 74.1503280142399 19.7038909991062
"5147" 1029.2 79.4876098162426 19.960929429181
"5148" 1029.4 84.6579186663024 20.169675790575
"5149" 1029.6 89.7625859160108 17.9892576810163
"5150" 1029.8 92.5613467884653 16.962383776592
"5151" 1030 94.3578422147399 19.946736061325
"5152" 1030.2 95.5179485890736 24.4047795016847
"5153" 1030.4 98.6253473155706 29.0728094372152
"5154" 1030.6 103.09928085149 34.4557518653618
"5155" 1030.8 109.62852617803 37.695267657814
"5156" 1031 116.030242828677 39.0125063195264
"5157" 1031.2 115.873669553687 41.3181531390715
"5158" 1031.4 114.394752936132 43.7074304301678
"5159" 1031.6 111.42831031206 47.3472465241669
"5160" 1031.8 108.533849082564 53.3424765414771
"5161" 1032 109.282309486988 59.8292158020404
"5162" 1032.2 113.053575186153 65.4395049109336
"5163" 1032.4 118.190689817941 69.5956652010849
"5164" 1032.6 121.108817378306 70.9801424713661
"5165" 1032.8 120.483984805831 70.0352910003202
"5166" 1033 119.41087424281 70.9848222557701
"5167" 1033.2 116.820280498668 74.4814894675054
"5168" 1033.4 113.596994299648 79.5854554395787
"5169" 1033.6 110.198531216526 85.2263358515314
"5170" 1033.8 109.424114137963 91.0538176846518
"5171" 1034 110.727240893392 97.8821431062518
"5172" 1034.2 110.932717579501 101.755781119785
"5173" 1034.4 108.089228790225 105.257988586826
"5174" 1034.6 102.770496373338 108.474188712651
"5175" 1034.8 96.2116876071634 111.12796913768
"5176" 1035 89.6706714743833 113.936908175108
"5177" 1035.2 82.7281146343917 116.51444472308
"5178" 1035.4 75.1270742174127 118.073470546402
"5179" 1035.6 67.3186758951046 119.08603926039
"5180" 1035.8 60.129889353541 121.576127896865
"5181" 1036 54.2448405877845 125.505285518405
"5182" 1036.2 49.4339566343288 124.21028577489
"5183" 1036.4 45.099198384972 119.840796479298
"5184" 1036.6 39.1718334353288 115.276334055954
"5185" 1036.8 32.8390914634956 112.311100187774
"5186" 1037 26.5641724602032 112.969323097055
"5187" 1037.2 22.4029752197259 110.158555400604
"5188" 1037.4 19.1795129123755 105.560850105807
"5189" 1037.6 15.4360969026774 99.5798951827103
"5190" 1037.8 10.2110158508669 94.5823477581691
"5191" 1038 8.17969761872841 89.949648553311
"5192" 1038.2 7.58113840467739 83.7537969568412
"5193" 1038.4 7.06531739732026 77.3298299436375
"5194" 1038.6 6.3043374422878 70.567186950618
"5195" 1038.8 7.91248901129278 64.8256060085606
"5196" 1039 9.28994723606764 57.6148113779058
"5197" 1039.2 10.1412083044705 49.9510740313099
"5198" 1039.4 8.85410018891548 44.1011941078042
"5199" 1039.6 8.34417506229105 40.4666009460921
"5200" 1039.8 10.8531197145035 35.3479249038766
"5201" 1040 15.502708622564 31.5447732647045
"5202" 1040.2 20.3131059395511 25.8377926888638
"5203" 1040.4 23.3777400020985 20.4912621594217
"5204" 1040.6 26.5171524226362 15.8083147323128
"5205" 1040.8 29.1581111993166 16.9351617879622
"5206" 1041 33.6957080885524 16.5429241236687
"5207" 1041.2 39.8592144802258 13.8978264258794
"5208" 1041.4 44.4732409543933 9.16238857400113
"5209" 1041.6 48.5387104286892 5.09510953491397
"5210" 1041.8 51.6053301961899 6.5878689993375
"5211" 1042 55.5914049017274 9.6357735835125
"5212" 1042.2 61.4830657271309 12.407706928091
"5213" 1042.4 67.7929967860482 12.1892028580926
"5214" 1042.6 72.506366089139 9.58905073601662
"5215" 1042.8 76.411569667106 4.43308826928035
"5216" 1043 76.411569667106 2.91345827806607
"5217" 1043.2 76.6729526500262 3.83971095478866
"5218" 1043.4 79.9964309642588 4.88849054488168
"5219" 1043.6 84.5222746599818 7.45968796539837
"5220" 1043.8 89.4511905980291 10.88679094961
"5221" 1044 95.8266877806461 12.9798695222625
"5222" 1044.2 99.8725956583473 16.2158968960016
"5223" 1044.4 102.550851423533 21.1637174954452
"5224" 1044.6 106.466673944164 26.6065126194678
"5225" 1044.8 112.463161769454 30.8575641074385
"5226" 1045 118.254677415735 32.1036884950702
"5227" 1045.2 120.365696394457 33.8013591372292
"5228" 1045.4 121.793573607338 36.9050281482035
"5229" 1045.6 124.176943644375 41.3398191826421
"5230" 1045.8 125.665688751195 46.2809228551821
"5231" 1046 126.761808391829 51.2288199074143
"5232" 1046.2 128.332336113271 56.5753827034341
"5233" 1046.4 128.552833710888 62.3509621197427
"5234" 1046.6 128.011933921741 68.2304146048466
"5235" 1046.8 128.008478661405 74.1542416963466
"5236" 1047 126.651142322191 79.7193154361552
"5237" 1047.2 124.635612994601 85.3887336729548
"5238" 1047.4 120.867069097042 90.0757913400907
"5239" 1047.6 116.265529603963 93.3614713719089
"5240" 1047.8 111.248491595563 96.0695066137375
"5241" 1048 105.725888670011 97.664635550986
"5242" 1048.2 100.329106527262 99.1577421616623
"5243" 1048.4 95.3250066035346 102.948789687738
"5244" 1048.6 91.6645288609985 105.80943074311
"5245" 1048.8 88.2704253411218 110.721247169082
"5246" 1049 85.5144793809978 116.488683191458
"5247" 1049.2 84.3509320748793 120.641384596503
"5248" 1049.4 80.3291456991491 121.309649092826
"5249" 1049.6 74.2837439823378 119.683571175439
"5250" 1049.8 68.505934017506 116.172300485538
"5251" 1050 62.9915359641174 113.155607463457
"5252" 1050.2 57.9864538274055 111.8357053194
"5253" 1050.4 54.8034726504082 109.249409420541
"5254" 1050.6 52.6101146133407 105.474833313852
"5255" 1050.8 49.2155857660524 100.738501514887
"5256" 1051 45.473168615306 96.9321468722232
"5257" 1051.2 40.5104275550488 93.8856072251661
"5258" 1051.4 34.8088179252121 90.9351447360286
"5259" 1051.6 30.9469250888203 86.4639891363375
"5260" 1051.8 25.9540422611966 82.0225887499933
"5261" 1052 20.2944933930252 81.5836861439853
"5262" 1052.2 17.2698783677908 80.4641195687045
"5263" 1052.4 16.8112128702504 76.5074936710588
"5264" 1052.6 18.7013179205411 70.9195888974102
"5265" 1052.8 20.9664545983515 64.7886650137892
"5266" 1053 23.8875083928235 59.2448732231937
"5267" 1053.2 26.9039868121602 52.6834584962065
"5268" 1053.4 27.1537485183706 45.543546598558
"5269" 1053.6 23.5997008186668 39.4653126456694
"5270" 1053.8 17.5349755981107 36.0159132603375
"5271" 1054 11.7739878732044 35.1503217864618
"5272" 1054.2 11.137854669545 36.0653721582551
"5273" 1054.4 9.06552512131919 39.2969776253166
"5274" 1054.6 3.2735805186774 45.9817741368518
"5275" 1054.8 2.9735184368353 49.7355906736112
"5276" 1055 3.5839780722274 56.2461012631375
"5277" 1055.2 5.97732173188195 62.7851841009443
"5278" 1055.4 9.84223366871269 69.5265647312669
"5279" 1055.6 14.7414704281602 74.6611425442409
"5280" 1055.8 20.2312304139198 79.2040678406223
"5281" 1056 26.1733183979274 84.1708947783375
"5282" 1056.2 32.7684584205651 85.862636840413
"5283" 1056.4 39.0203641638713 84.2520110413416
"5284" 1056.6 44.1161973863024 80.06084162695
"5285" 1056.8 47.777333651041 74.8803882430466
"5286" 1057 48.8967547407376 68.9471426369327
"5287" 1057.2 46.1591200601774 62.9462363404187
"5288" 1057.4 41.4980890417674 58.6563982216575
"5289" 1057.6 35.5341945258592 57.3424628753799
"5290" 1057.8 29.3857915585285 57.0579000340843
"5291" 1058 22.5892622619471 55.91688047516
"5292" 1058.2 17.4941822881348 52.5692898014035
"5293" 1058.4 16.1136283860252 47.2828163722353
"5294" 1058.6 18.8150377524906 43.4184922262913
"5295" 1058.8 22.0991081104937 39.0257945962293
"5296" 1059 24.9256689590796 32.1076828762679
"5297" 1059.2 25.098714622698 25.4337950013746
"5298" 1059.4 23.0564389580848 20.2454635027671
"5299" 1059.6 23.0919665908203 21.5165012428298
"5300" 1059.8 20.5341081859165 21.6765960412353
"5301" 1060 18.2357005215555 22.9294288327107
"5302" 1060.2 15.3828858934974 26.0868146901975
"5303" 1060.4 14.851360538062 27.7137357385529
"5304" 1060.6 11.4714835339705 31.5470150028789
"5305" 1060.8 6.60485798414799 36.7735336511669
"5306" 1061 4.7938950666774 42.1951076780693
"5307" 1061.2 2.95480488764513 47.8216506647504
"5308" 1061.4 1.70508698852247 52.9051453205741
"5309" 1061.6 1.41648743156349 59.882478040416
"5310" 1061.8 1.32988723579132 67.1294302519856
"5311" 1062 1.6107364818024 73.5123489953761
"5312" 1062.2 3.07286483396953 80.011547970924
"5313" 1062.4 4.44722993622686 86.0717272076979
"5314" 1062.6 6.70220655661489 91.2436576887937
"5315" 1062.8 9.1666809695883 96.7095044560088
"5316" 1063 12.6095350849877 102.569243035379
"5317" 1063.2 16.1999804378245 107.855711862961
"5318" 1063.4 19.2016908062885 109.21728867811
"5319" 1063.6 22.9365478034756 113.130502638376
"5320" 1063.8 23.3561139061098 113.232594835597
"5321" 1064 22.423401138435 112.95965212741
"5322" 1064.2 21.6911053287346 112.212162927595
"5323" 1064.4 23.3716781418592 111.183855149834
"5324" 1064.6 27.7459907173509 109.655440714831
"5325" 1064.8 32.956976816148 108.616329762755
"5326" 1065 37.0157072830269 106.607598603506
"5327" 1065.2 39.780325561435 103.91466882641
"5328" 1065.4 41.1785062544899 100.810160713575
"5329" 1065.6 41.1965330338157 98.1506388218609
"5330" 1065.8 41.0177161848407 93.5998803884946
"5331" 1066 39.889076934618 89.0204487869395
"5332" 1066.2 37.6762322929589 85.1200428960987
"5333" 1066.4 34.5642852301582 81.0524334446856
"5334" 1066.6 30.840245508014 79.2260425858298
"5335" 1066.8 25.4396098950588 77.3593801286633
"5336" 1067 19.2600587993237 75.0973254772107
"5337" 1067.2 15.0685483306335 72.6533453875331
"5338" 1067.4 13.3151642616404 68.2211495771375
"5339" 1067.6 14.7454662086164 62.9094357492229
"5340" 1067.8 18.49380818461 57.9652063342723
"5341" 1068 23.2554675133178 53.1342491193847
"5342" 1068.2 27.2025313386458 47.0670188768743
"5343" 1068.4 29.7365556198024 40.7706096677966
"5344" 1068.6 31.8382533406362 35.1735359858695
"5345" 1068.8 32.6260170760865 28.8925546126261
"5346" 1069 30.6267123177214 22.8226410694562
"5347" 1069.2 26.9104709123195 20.5757445831375
"5348" 1069.4 27.8617446507543 19.3745999194232
"5349" 1069.6 30.3106327277711 18.035824096325
"5350" 1069.8 34.361662023399 18.2156698057457
"5351" 1070 39.4314229012316 18.0662336893423
"5352" 1070.2 45.5860557586541 18.4559654963817
"5353" 1070.4 51.7567822628237 18.0729159850765
"5354" 1070.6 58.153440725505 15.3657639153444
"5355" 1070.8 63.1425189261257 10.2963560817582
"5356" 1071 66.3234435064729 6.44368200561477
"5357" 1071.2 67.4631829720222 8.13944165689612
"5358" 1071.4 70.7939238784796 11.0883816624012
"5359" 1071.6 75.1580183860687 15.2875034278223
"5360" 1071.8 80.8555660381829 19.3284020477419
"5361" 1072 88.1591865451883 21.2570262402244
"5362" 1072.2 95.2228005835009 20.6094665589904
"5363" 1072.4 101.740553006267 17.0176265043075
"5364" 1072.6 102.703657219806 16.390658180583
"5365" 1072.8 104.051253512388 18.5791094645674
"5366" 1073 107.521110522764 22.0603761867144
"5367" 1073.2 110.291869033971 27.5707342531834
"5368" 1073.4 113.142137198658 33.3658679682928
"5369" 1073.6 115.508361152797 40.2669034738531
"5370" 1073.8 119.167022770347 46.4651893660929
"5371" 1074 122.382825593403 51.806472166872
"5372" 1074.2 122.304446139154 57.4861487217705
"5373" 1074.4 122.326997319537 64.4910017974833
"5374" 1074.6 124.68684210973 70.8547132055977
"5375" 1074.8 125.947479857066 75.7975616457764
"5376" 1075 124.142139221472 81.9856687219132
"5377" 1075.2 122.599456762569 89.6372381934642
"5378" 1075.4 120.133684409622 95.6250426455819
"5379" 1075.6 114.492707889357 98.9936348128657
"5380" 1075.8 107.042500941972 102.336548481696
"5381" 1076 100.193632953677 104.626186973778
"5382" 1076.2 94.630005667306 108.051834592366
"5383" 1076.4 89.6829967997159 113.001411567205
"5384" 1076.6 83.3140691997667 117.575000863655
"5385" 1076.8 76.1353861520332 118.623902541147
"5386" 1077 68.8873444664415 119.55377338159
"5387" 1077.2 61.2750857868061 120.393460869741
"5388" 1077.4 53.6451787046186 120.782469273255
"5389" 1077.6 45.8567304527529 122.221839144043
"5390" 1077.8 40.4617963754078 120.601185144129
"5391" 1078 37.0503801464133 116.265562604081
"5392" 1078.2 31.9937044345319 111.284998368992
"5393" 1078.4 25.0940951102353 108.24436256478
"5394" 1078.6 18.7142751468024 106.526359870416
"5395" 1078.8 17.8497921644506 102.362776685137
"5396" 1079 17.2924809823406 96.0185489613375
"5397" 1079.2 16.3686609810898 89.4158556191787
"5398" 1079.4 13.6436806031888 82.8150158795352
"5399" 1079.6 9.96496494375635 76.4648908436901
"5400" 1079.8 4.73827380272619 70.3806354562838
"5401" 1080 2.76841271000651 65.233031542416
"5402" 1080.2 3.40578178372087 58.8493726357462
"5403" 1080.4 5.44143644823295 52.1506158665449
"5404" 1080.6 8.47616229180643 45.8244394497182
"5405" 1080.8 10.6376041105524 38.4558004011034
"5406" 1081 11.2552318956774 34.756303790075
"5407" 1081.2 15.4239667334114 32.6958053654035
"5408" 1081.4 21.5095184217496 30.532186924488
"5409" 1081.6 27.3659120803509 25.7742050920048
"5410" 1081.8 30.1672766026664 18.7446289419507
"5411" 1082 30.6268485140796 13.4305954966158
"5412" 1082.2 31.2285777973515 14.1688217701487
"5413" 1082.4 28.8218548770222 14.1137871106892
"5414" 1082.6 24.7772603274082 15.8768610589452
"5415" 1082.8 19.8375013657144 20.0095484453597
"5416" 1083 14.4499469255963 24.666129113624
"5417" 1083.2 11.4547731801024 32.4520624456125
"5418" 1083.4 9.7115278930928 38.0209008913067
"5419" 1083.6 7.08747304857396 44.2117487847065
"5420" 1083.8 2.25814654818485 49.6957612438091
"5421" 1084 2.54797584804103 54.4510021445011
"5422" 1084.2 1.46690535375959 60.0714154433019
"5423" 1084.4 0.898089037427402 65.6993248475693
"5424" 1084.6 1.56977973212568 72.0078302985858
"5425" 1084.8 2.88903036830094 79.3284190458551
"5426" 1085 4.0337377926774 84.8620079390125
"5427" 1085.2 6.39402612844739 91.2374472249075
"5428" 1085.4 9.95758968046529 97.0546878934708
"5429" 1085.6 14.1016903836448 103.542557115703
"5430" 1085.8 19.1820971628396 107.88892750284
"5431" 1086 22.9180152569552 113.219587627026
"5432" 1086.2 23.7680168275009 113.191277820137
"5433" 1086.4 27.9280147720774 112.422666563104
"5434" 1086.6 32.9471425599248 109.951264199756
"5435" 1086.8 35.1234024636471 106.89877983438
"5436" 1087 34.0219422519774 105.267362871938
"5437" 1087.2 33.0842843361619 103.166541717839
"5438" 1087.4 32.5127613206168 99.1547608408648
"5439" 1087.6 32.1432094624193 95.146515587202
"5440" 1087.8 31.2191561793372 90.9958055118901
"5441" 1088 27.495290938755 87.8992138898559
"5442" 1088.2 22.7412083058174 86.1200249826375
"5443" 1088.4 17.1741648364586 85.6303537916062
"5444" 1088.6 13.4276813682142 83.2898637881585
"5445" 1088.8 10.8751532586774 79.0145075035858
"5446" 1089 10.7301232524537 73.1610246305191
"5447" 1089.2 12.6532222846429 67.6237150317582
"5448" 1089.4 15.5890021014705 61.662548281172
"5449" 1089.6 18.412616349063 55.2484363818122
"5450" 1089.8 18.8654427865183 48.0016742626261
"5451" 1090 16.5802919661461 41.9938828575125
"5452" 1090.2 11.2552318956774 38.0907613570717
"5453" 1090.4 11.0127679375912 37.2270360850513
"5454" 1090.6 13.057402511565 34.149660810924
"5455" 1090.8 15.9995075881127 30.0583641929846
"5456" 1091 17.6446619555153 24.1341725395834
"5457" 1091.2 20.2341193004497 23.3267010159197
"5458" 1091.4 23.372590421816 23.2056135250682
"5459" 1091.6 29.2379423573744 21.0467168250163
"5460" 1091.8 34.1461535178836 16.9469818619725
"5461" 1092 37.1568871578996 11.1863252983227
"5462" 1092.2 37.4194957691602 10.6653597715513
"5463" 1092.4 36.9476740128843 12.0666952125513
"5464" 1092.6 35.5169182241774 11.9824313829557
"5465" 1092.8 34.3837208064552 11.2429449121005
"5466" 1093 30.722776149051 11.772950124588
"5467" 1093.2 26.3237661917399 14.6041446925125
"5468" 1093.4 20.4321305653485 19.1073595995059
"5469" 1093.6 15.8426926538867 24.3086888868584
"5470" 1093.8 13.2785916985303 30.2989142874022
"5471" 1094 9.87908510653944 35.2963560652409
"5472" 1094.2 4.91003020576073 42.2858277410542
"5473" 1094.4 3.87370468236161 48.6695029457691
"5474" 1094.6 1.5632266521774 56.2982170440011
"5475" 1094.8 0.446478746834693 61.8085011852274
"5476" 1095 0.638368635477401 67.2359682974042
"5477" 1095.2 1.34697501388429 71.7793994429995
"5478" 1095.4 2.26593017872391 76.9831994011491
"5479" 1095.6 2.94551264253003 81.9984895970743
"5480" 1095.8 4.57320424519354 86.7631598697827
"5481" 1096 6.84166568235086 91.8956589013416
"5482" 1096.2 9.89780819210596 96.4506490546477
"5483" 1096.4 15.399550879889 99.4890590762336
"5484" 1096.6 20.5746110244715 101.920644112843
"5485" 1096.8 24.4240517185917 105.103570417795
"5486" 1097 26.9475526584829 108.686479798943
"5487" 1097.2 29.3735436206289 111.023103920691
"5488" 1097.4 30.6832514880142 114.423648413706
"5489" 1097.6 30.5219840797731 114.222628178552
"5490" 1097.8 34.1951703999947 113.802524660224
"5491" 1098 38.9813807143578 112.425599692581
"5492" 1098.2 42.1308036217692 108.384099285056
"5493" 1098.4 43.5578726509221 104.375332903595
"5494" 1098.6 43.0258051211195 100.596691732222
"5495" 1098.8 40.817309729264 98.7430684437433
"5496" 1099 38.5295287027063 97.7655634770317
"5497" 1099.2 35.6186212233747 96.6721159159724
"5498" 1099.4 33.2815198302832 93.0617801785702
"5499" 1099.6 32.1358020158649 88.15036894545
"5500" 1099.8 33.4549269792284 82.9338717675252
"5501" 1100 36.407033657564 78.7896090839107
"5502" 1100.2 39.2690278564563 73.2324323934217
"5503" 1100.4 40.4708683499733 65.7356640825252
"5504" 1100.6 41.1560991362625 59.9283337517226
"5505" 1100.8 39.0969518504653 55.4122487693193
"5506" 1101 34.3078274876339 52.1764126652136
"5507" 1101.2 28.5776037153138 52.4744628998951
"5508" 1101.4 23.3017242746985 55.869282833548
"5509" 1101.6 19.4564842629441 61.6093941782375
"5510" 1101.8 18.4767259986774 69.1465069462694
"5511" 1102 20.6675163445313 75.8977195159353
"5512" 1102.2 25.8307245806315 81.2971636838164
"5513" 1102.4 33.174295178517 84.1225811550714
"5514" 1102.6 40.920957263997 84.2977635727148
"5515" 1102.8 47.2015821189057 82.0863390739092
"5516" 1103 52.5175189249899 77.7956147351062
"5517" 1103.2 56.6727094281017 71.7997665297739
"5518" 1103.4 57.2326168034114 65.1528483794354
"5519" 1103.6 54.5235456673476 59.6071379107971
"5520" 1103.8 49.581120577657 56.1187071321375
"5521" 1104 43.4679180981936 54.6803862982665
"5522" 1104.2 36.2071984979042 55.4213227655292
"5523" 1104.4 30.0805267862874 57.9455389706775
"5524" 1104.6 23.4526534606264 59.9366312418008
"5525" 1104.8 16.4987657449019 60.4670068075967
"5526" 1105 10.7551284259406 58.202606917127
"5527" 1105.2 4.21925236549883 54.5854277697446
"5528" 1105.4 5.21490524920049 51.7441886645683
"5529" 1105.6 6.93319482350597 46.4658718346518
"5530" 1105.8 9.05180304063686 40.5112045423267
"5531" 1106 12.6623315305285 38.367554708329
"5532" 1106.2 16.8366040542317 36.4986262393223
"5533" 1106.4 21.6384790559192 31.7262308844012
"5534" 1106.6 22.587359083623 25.1619332991375
"5535" 1106.8 21.6578189387861 22.7151351526484
"5536" 1107 21.7707408526774 23.8242949236375
"5537" 1107.2 19.9376532596462 25.4525511604812
"5538" 1107.4 15.4412331004747 27.9250087079889
"5539" 1107.6 10.4460322169032 32.2014864089117
"5540" 1107.8 10.752985125356 38.0287405301375
"5541" 1108 11.6126868042845 44.8761750713875
"5542" 1108.2 13.739001593282 51.679169799498
"5543" 1108.4 17.4205074705932 57.1646799971901
"5544" 1108.6 21.8894320761616 62.5474172796533
"5545" 1108.8 28.2961202358972 64.8795035255221
"5546" 1109 34.5176792269032 65.3897122784601
"5547" 1109.2 40.5761436551722 63.9238960036117
"5548" 1109.4 46.1439719985578 60.8170580721701
"5549" 1109.6 50.8394217322879 56.0583625437691
"5550" 1109.8 53.2518329400181 49.6132068381045
"5551" 1110 53.0268011230433 43.7350654467594
"5552" 1110.2 50.5911350684892 38.8620480223257
"5553" 1110.4 45.5227762815638 36.8662690847625
"5554" 1110.6 39.3170377895511 36.530853747748
"5555" 1110.8 33.8287682643063 37.8763929095602
"5556" 1111 28.9214359938833 41.8730457773728
"5557" 1111.2 24.7160366931923 46.5906351957613
"5558" 1111.4 21.49335012813 52.5945831714217
"5559" 1111.6 18.4354131033513 59.6538942673875
"5560" 1111.8 15.0603373410979 65.2215968563193
"5561" 1112 10.1103608793481 71.0517850244789
"5562" 1112.2 4.86196885240874 77.3612031251524
"5563" 1112.4 4.17770697335922 77.8683596792284
"5564" 1112.6 3.35237730927496 75.4655255875399
"5565" 1112.8 2.45429990114406 72.6756976911042
"5566" 1113 1.9433052891774 69.3221988522089
"5567" 1113.2 1.9433052891774 67.1019011404946
"5568" 1113.4 1.69966513725433 63.7672547664067
"5569" 1113.6 1.69966513725433 60.4354082633298
"5570" 1113.8 2.0383249484274 56.3151064174292
"5571" 1114 3.02214388189279 52.0205359333529
"5572" 1114.2 3.7486788149274 47.6915853664875
"5573" 1114.4 4.89947246584407 44.2073558836375
"5574" 1114.6 5.94239355674261 40.8147947863549
"5575" 1114.8 9.79430463470865 38.0008730639812
"5576" 1115 12.0367419020931 34.9354965178791
"5577" 1115.2 14.6272115982928 30.3066962818298
"5578" 1115.4 15.706537471312 25.757255872849
"5579" 1115.6 18.5315827091722 24.3581682664365
"5580" 1115.8 22.0487271697065 23.3140999815258
"5581" 1116 25.3814879041774 19.4104629731081
"5582" 1116.2 26.644097618757 15.7984646706375
"5583" 1116.4 29.4337404431017 15.1750055143799
"5584" 1116.6 33.2690794164653 14.2446423152587
"5585" 1116.8 37.7678283744107 10.8640653299042
"5586" 1117 40.5212869446774 8.01832309885178
"5587" 1117.2 44.1296878317515 9.14330090117453
"5588" 1117.4 48.9299402471959 11.0589311673227
"5589" 1117.6 54.9293253909533 9.63302802034439
"5590" 1117.8 58.4788846645833 5.79652663265514
"5591" 1118 59.3247377553807 2.70136804898365
"5592" 1118.2 61.1809636616084 3.89589922427543
"5593" 1118.4 65.0981218096899 4.9301528697
"5594" 1118.6 69.9900506000774 7.3904520246375
"5595" 1118.8 76.025874104436 8.63583947768922
"5596" 1119 80.5798074768634 6.61719927600959
"5597" 1119.2 83.4231969143628 4.06031218450828
"5598" 1119.4 85.4592511259774 4.97421000667083
"5599" 1119.6 88.7314861929134 5.79516259767682
"5600" 1119.8 90.9806851588961 6.9445725661375
"5601" 1120 92.4745101197599 9.91403782583853
"5602" 1120.2 95.9717790740598 13.2730633678728
"5603" 1120.4 101.019056256253 15.3448643557133
"5604" 1120.6 104.404308049854 15.9595807774904
"5605" 1120.8 107.250187270809 19.0181710569488
"5606" 1121 112.491369621995 22.413159934099
"5607" 1121.2 115.354547474011 27.0233031020819
"5608" 1121.4 115.225370420913 32.3522079282257
"5609" 1121.6 113.636608435143 38.7832106263511
"5610" 1121.8 113.097490837569 45.5084157462761
"5611" 1122 111.887508688173 51.8924377571181
"5612" 1122.2 112.176475800186 56.9942522506466
"5613" 1122.4 115.502355832844 60.9667615618597
"5614" 1122.6 120.96221561832 64.3015051536911
"5615" 1122.8 122.751813679407 67.7046868838943
"5616" 1123 120.573087489963 71.7335877604232
"5617" 1123.2 115.791065617855 76.0171941545954
"5618" 1123.4 111.166643973733 81.1835024063875
"5619" 1123.6 109.763726181536 87.6379380718167
"5620" 1123.8 110.127338689639 93.8323172530307
"5621" 1124 109.518228848077 99.6438219463661
"5622" 1124.2 105.621846942105 101.977119906747
"5623" 1124.4 100.290515743501 102.92480961602
"5624" 1124.6 93.7103685110043 105.218120140532
"5625" 1124.8 89.309562894132 109.17604643671
"5626" 1125 86.946672018237 115.577872457771
"5627" 1125.2 84.1467128995374 120.436182050108
"5628" 1125.4 81.3152627962577 120.30487509937
"5629" 1125.6 75.8575299341143 119.642615560875
"5630" 1125.8 69.1784405037896 118.00495605578
"5631" 1126 62.0367188077951 118.19337090499
"5632" 1126.2 54.5590969810453 120.256844764939
"5633" 1126.4 47.4335013724715 121.899041362608
"5634" 1126.6 40.6570293150345 121.314928566584
"5635" 1126.8 34.4664690056861 118.58392677412
"5636" 1127 31.418991338997 113.784908203766
"5637" 1127.2 27.7534601387885 107.228524744165
"5638" 1127.4 22.0819379243958 103.086325875769
"5639" 1127.6 14.7168082993226 101.503893672912
"5640" 1127.8 11.1703599670269 97.4352211715064
"5641" 1128 8.8639038045524 91.8647040774188
"5642" 1128.2 5.25446094445386 85.7535795117022
"5643" 1128.4 3.65847027766474 80.0849295995046
"5644" 1128.6 3.26395827470271 73.6265309329856
"5645" 1128.8 1.62498943068991 67.3739786059875
"5646" 1129 2.12806573771906 61.0923863299291
"5647" 1129.2 3.06743617318587 53.9486884600189
"5648" 1129.4 4.80615566787094 48.9250482187343
"5649" 1129.6 8.25261066337741 43.368147045675
"5650" 1129.8 10.7636635251574 36.8872891163775
"5651" 1130 11.1905376595923 32.0086902120311
"5652" 1130.2 11.6017741823539 34.1713211811816
"5653" 1130.4 10.6238109342097 34.7904639098794
"5654" 1130.6 9.3361463186938 35.756530455908
"5655" 1130.8 9.37787377958649 35.8398777338648
"5656" 1131 8.80055736505239 37.049398148075
"5657" 1131.2 5.87983402953454 39.8486566872804
"5658" 1131.4 3.69166701937741 43.7168884792875
"5659" 1131.6 3.03171229513195 47.6620530906648
"5660" 1131.8 1.79435555305579 52.1574382749618
"5661" 1132 0.874334122614902 56.5391077644375
"5662" 1132.2 0.711568965566283 61.549471753656
"5663" 1132.4 0.39584226710598 66.7484174253573
"5664" 1132.6 0.621292638742608 71.3353821925614
"5665" 1132.8 1.46916678746529 75.467173331289
"5666" 1133 1.47506408173925 76.5950153426633
"5667" 1133.2 1.79822150838708 77.4181839377181
"5668" 1133.4 2.83468018785597 80.8013200133875
"5669" 1133.6 3.72888305258364 84.1732834182937
"5670" 1133.8 4.69254076347741 87.2623256906042
"5671" 1134 5.9961846326978 90.3240313056375
"5672" 1134.2 8.4491194054859 94.1173948446694
"5673" 1134.4 10.4713197068649 98.34189942545
"5674" 1134.6 12.5363958406212 102.143773291396
"5675" 1134.8 14.3079911609434 104.842896469499
"5676" 1135 15.8529573432581 106.003783138879
"5677" 1135.2 15.422682362548 105.595590103573
"5678" 1135.4 14.5492467496774 104.179170423912
"5679" 1135.6 13.7555082306413 103.596811399885
"5680" 1135.8 13.7035306483008 103.836908772423
"5681" 1136 13.7337728665366 104.090671729546
"5682" 1136.2 13.6264687653192 104.849814347048
"5683" 1136.4 13.4621401105161 104.532586400234
"5684" 1136.6 13.4235493657758 104.405259637892
"5685" 1136.8 13.5757119952564 104.307213421453
"5686" 1137 13.8717152663296 105.326074949703
"5687" 1137.2 14.3592074311774 106.810955092554
"5688" 1137.4 15.8839123264695 108.496614893583
"5689" 1137.6 16.7532010903012 109.113404300108
"5690" 1137.8 17.355685978435 109.975541119441
"5691" 1138 17.9524796028153 110.836682847172
"5692" 1138.2 19.7336527192827 112.162067340743
"5693" 1138.4 20.3160351170167 112.173262219736
"5694" 1138.6 19.3889147274774 110.576223749247
"5695" 1138.8 18.4296686436203 109.285737746909
"5696" 1139 17.4605973977182 107.931720125995
"5697" 1139.2 16.9880846704274 107.601860322512
"5698" 1139.4 16.7999084825009 107.758292821608
"5699" 1139.6 16.7521191832899 108.3487084155
"5700" 1139.8 16.5913359177695 108.100541295835
"5701" 1140 16.3288397477239 107.273376037056
"5702" 1140.2 16.1641993518702 107.08249900833
"5703" 1140.4 16.0744341007159 106.983263821022
"5704" 1140.6 15.7008707846325 106.614019034239
"5705" 1140.8 15.7220608295631 106.115443801166
"5706" 1141 14.7891545418263 104.846962239637
"5707" 1141.2 13.8841091349274 103.509323864137
"5708" 1141.4 12.2399810915411 101.620126807831
"5709" 1141.6 10.3768279346107 99.2798387149375
"5710" 1141.8 8.65802787617739 96.3871957279187
"5711" 1142 7.31841738190897 93.2668357317375
"5712" 1142.2 6.02214918835108 89.7225969082322
"5713" 1142.4 4.95437271341073 86.8291856452042
"5714" 1142.6 3.94673183962921 83.4148182851977
"5715" 1142.8 3.41023800613807 81.4887473326319
"5716" 1143 3.50350463241813 78.5778205973227
"5717" 1143.2 1.74863086534814 74.5893025401741
"5718" 1143.4 1.57925406458102 71.6316286022219
"5719" 1143.6 2.43545839606201 67.9859604122144
"5720" 1143.8 1.67622300371794 63.1167766255834
"5721" 1144 1.89829597690107 59.9807607877164
"5722" 1144.2 2.22987251548693 55.0328238250423
"5723" 1144.4 3.38047763533365 50.3740280373562
"5724" 1144.6 3.70385822094155 48.792342768213
"5725" 1144.8 5.12719479450818 47.7224539443837
"5726" 1145 8.14359909825984 45.2454080609617
"5727" 1145.2 11.0651925771774 40.4537788095304
"5728" 1145.4 11.8323883444552 35.3959284894708
"5729" 1145.6 11.4807022735587 33.7448429724426
"5730" 1145.8 12.705314521623 34.0518280928331
"5731" 1146 15.704630722297 32.4940194257136
"5732" 1146.2 19.9932397603074 28.4219491114275
"5733" 1146.4 22.6032940575346 22.5706526784672
"5734" 1146.6 23.2910554006774 19.3325535806203
"5735" 1146.8 23.7250459010817 21.5799898072971
"5736" 1147 23.0254090414839 20.4483504521375
"5737" 1147.2 21.6534326313811 19.2970849719893
"5738" 1147.4 21.5590710426408 19.8812912104912
"5739" 1147.6 20.7072885047077 22.2048452886527
"5740" 1147.8 19.5219422504274 27.9197267031716
"5741" 1148 20.6205403332167 33.2049402889015
"5742" 1148.2 22.9139231097007 35.6763930879515
"5743" 1148.4 24.6147775502291 36.1310072683444
"5744" 1148.6 25.4949222260728 35.6186213308701
"5745" 1148.8 26.8139348102903 34.2233545525246
"5746" 1149 29.4172691303871 31.5193113848472
"5747" 1149.2 32.313124056738 28.4973432744102
"5748" 1149.4 34.522091185666 24.223849243592
"5749" 1149.6 34.7069887477131 18.9105212993518
"5750" 1149.8 34.8329190291268 13.5762243517892
"5751" 1150 35.6257088485361 13.7130781349201
"5752" 1150.2 38.918545704316 14.0556208664146
"5753" 1150.4 44.1203031740478 15.178008069656
"5754" 1150.6 49.9146589733917 15.0340998846375
"5755" 1150.8 55.0238055396051 12.3012655443303
"5756" 1151 59.3705356284565 8.66587466174215
"5757" 1151.2 62.9459265276774 3.70639151537006
"5758" 1151.4 64.2718826817569 3.32542111727386
"5759" 1151.6 67.1179524966076 5.40843635861424
"5760" 1151.8 71.0935892633671 8.23169257934439
"5761" 1152 76.7336067388498 11.970051389034
"5762" 1152.2 82.1089610629332 14.3408387996607
"5763" 1152.4 88.3798946130421 14.8160311074551
"5764" 1152.6 93.2562380338895 13.5381839524405
"5765" 1152.8 96.4002267513861 13.447857428254
"5766" 1153 99.5022518139917 16.7793994793375
"5767" 1153.2 101.566570071004 22.0732755924436
"5768" 1153.4 103.466737332503 28.1563137957491
"5769" 1153.6 106.059752294545 33.1913690464111
"5770" 1153.8 109.399576094091 38.4574707786952
"5771" 1154 112.213619848802 43.3974931937089
"5772" 1154.2 114.742198558844 48.6873828238042
"5773" 1154.4 117.656328495843 54.5549149552751
"5774" 1154.6 120.661045162967 60.4655853777543
"5775" 1154.8 119.695122292114 64.3703724355466
"5776" 1155 117.219024609201 68.5235618133431
"5777" 1155.2 116.026723582038 74.7784085977764
"5778" 1155.4 115.657202684955 80.6314611720541
"5779" 1155.6 116.969397381265 87.2858565943118
"5780" 1155.8 115.19768962382 91.3814025929375
"5781" 1156 110.214210850659 94.7834211903151
"5782" 1156.2 104.806880997265 99.0739043490457
"5783" 1156.4 101.656030756992 103.793230784652
"5784" 1156.6 99.8204025804071 109.135324135867
"5785" 1156.8 95.7582198686866 113.702023097633
"5786" 1157 89.9393464276052 114.915695284086
"5787" 1157.2 83.4948076521496 115.753315343582
"5788" 1157.4 76.8021914008327 117.486810023662
"5789" 1157.6 70.1674206306774 118.255194527387
"5790" 1157.8 63.6363446022279 120.016798233349
"5791" 1158 57.5114688232037 121.763561845585
"5792" 1158.2 51.9784321645152 121.268754342462
"5793" 1158.4 46.4017488756208 118.317088845751
"5794" 1158.6 40.3604844444082 115.537044751532
"5795" 1158.8 34.0705078555941 113.77162886136
"5796" 1159 27.8596774009804 111.496549835016
"5797" 1159.2 24.2636095600598 106.694177139137
"5798" 1159.4 20.7861561930203 100.739411472966
"5799" 1159.6 16.2646683313374 95.7128030469375
"5800" 1159.8 10.8939690327863 90.9881205132761
"5801" 1160 7.49152636831156 85.8869869381253
"5802" 1160.2 6.79751948641814 79.8423253050264
"5803" 1160.4 5.36160746118373 73.8926072825426
"5804" 1160.6 4.94197765252157 73.4459634173713
"5805" 1160.8 5.71569497940155 73.628810793034
"5806" 1161 5.91007536774069 71.5656486618717
"5807" 1161.2 4.65918365103184 66.5489000347704
"5808" 1161.4 2.57265627901508 60.3127866397349
"5809" 1161.6 3.9830606410774 57.3213077287775
"5810" 1161.8 6.83290516634799 52.867908659914
"5811" 1162 7.76381185811926 46.8885579430561
"5812" 1162.2 8.5367033395079 39.6395205593917
"5813" 1162.4 10.5611752541991 34.483860363181
"5814" 1162.6 11.3195528957851 34.3578296476298
"5815" 1162.8 11.418122740106 33.5535666997232
"5816" 1163 12.5010452058441 33.7992553809375
"5817" 1163.2 16.4987657449019 31.6122361360967
"5818" 1163.4 21.2412979793827 28.2113464980217
"5819" 1163.6 25.5243543421987 23.1981663223396
"5820" 1163.8 27.3300794670578 17.2067237057136
"5821" 1164 28.7111351303961 15.0659484173875
"5822" 1164.2 32.5516380509511 13.6441628658849
"5823" 1164.4 37.7813794076225 10.0846279049617
"5824" 1164.6 41.3929890360578 6.65932049020271
"5825" 1164.8 43.6548241519441 7.30552260397083
"5826" 1165 47.942090576836 7.22732539347896
"5827" 1165.2 53.4439606026774 6.18163917486783
"5828" 1165.4 58.5727864454892 2.49177299906691
"5829" 1165.6 62.2868539975604 2.38142321425452
"5830" 1165.8 67.8236023691774 1.8997649785375
"5831" 1166 73.3576551476242 1.34871759912686
"5832" 1166.2 77.7009792987932 3.03960720327434
"5833" 1166.4 83.4936829444609 3.6415185510344
"5834" 1166.6 88.5702076976672 5.18705353438239
"5835" 1166.8 93.1361727887511 7.58556619369539
"5836" 1167 97.4063896156774 9.63858374816691
"5837" 1167.2 101.863552922624 12.2002580982439
"5838" 1167.4 105.020631643577 15.1258236589575
"5839" 1167.6 108.789803996107 18.3219400038571
"5840" 1167.8 109.824616397659 18.7034014834861
"5841" 1168 111.310028136792 20.7468167019089
"5842" 1168.2 112.43074421036 21.2293836291094
"5843" 1168.4 115.274492263512 24.2746054823462
"5844" 1168.6 118.87178311482 29.3761766505214
"5845" 1168.8 122.38751050707 35.4364974538071
"5846" 1169 123.685416402101 41.1253978682913
"5847" 1169.2 123.693966792338 47.6133461407507
"5848" 1169.4 122.987280922114 53.042695444788
"5849" 1169.6 120.864331670521 58.6677585056329
"5850" 1169.8 118.64937446185 64.1335128930317
"5851" 1170 118.666824364623 67.2467566292186
"5852" 1170.2 119.533129726434 68.5138117699753
"5853" 1170.4 121.104455059395 71.4941987889837
"5854" 1170.6 120.507931152192 74.9220808677375
"5855" 1170.8 117.680904857956 77.4400748646952
"5856" 1171 115.073533985388 82.0428174909599
"5857" 1171.2 112.816629224812 86.810893154599
"5858" 1171.4 111.825408898623 92.6498349675429
"5859" 1171.6 108.693896302659 96.4585944829973
"5860" 1171.8 104.100983427509 97.9551778724085
"5861" 1172 98.3616539233374 99.0912954010575
"5862" 1172.2 92.1072660338304 100.627356635291
"5863" 1172.4 86.5219808051186 103.232054284902
"5864" 1172.6 81.4937640132774 107.636893708537
"5865" 1172.8 76.7255699426868 112.461766145449
"5866" 1173 71.473710315124 116.433025561409
"5867" 1173.2 65.3740017038521 117.108338139332
"5868" 1173.4 58.228069684916 117.632541102706
"5869" 1173.6 51.3992783054829 119.373431899499
"5870" 1173.8 47.221530345506 118.032254798138
"5871" 1174 43.45890407364 114.399736165605
"5872" 1174.2 37.6584928072737 111.373866134771
"5873" 1174.4 30.6392423826774 110.426446779029
"5874" 1174.6 24.6501244663138 110.651116056562
"5875" 1174.8 24.5988528613226 109.237950271041
"5876" 1175 24.3898724858505 105.262218108955
"5877" 1175.2 23.276576214506 100.495542707909
"5878" 1175.4 22.8296265992669 94.7513126056006
"5879" 1175.6 21.0988846761623 89.2373207639254
"5880" 1175.8 16.9015547401826 84.7469263851065
"5881" 1176 11.5212869415774 82.0391663196042
"5882" 1176.2 4.71387851151951 79.8492165080191
"5883" 1176.4 3.6536591556774 77.2393130610849
"5884" 1176.6 3.62797816669092 73.4563597443132
"5885" 1176.8 4.90316767481491 70.8040655831625
"5886" 1177 5.3614791645974 66.3764825602575
"5887" 1177.2 4.41850875852926 60.7332056550264
"5888" 1177.4 3.10589876705976 56.0119208752699
"5889" 1177.6 5.2529510827943 53.1754063652674
"5890" 1177.8 8.7847207551774 50.8553909154962
"5891" 1178 12.795980779 46.736745807202
"5892" 1178.2 15.5641668781883 41.7370175172897
"5893" 1178.4 15.8991812190222 35.7092887657237
"5894" 1178.6 14.5351697631218 30.3638603149708
"5895" 1178.8 15.9129228290956 27.3368985538466
"5896" 1179 19.2251282632856 25.3234743106117
"5897" 1179.2 23.3992978604056 23.651756270487
"5898" 1179.4 28.4423878608174 19.6737941356575
"5899" 1179.6 31.6923769393649 14.118454568075
"5900" 1179.8 32.8648139571107 12.1889642923042
"5901" 1180 33.4170511445817 13.375265668212
"5902" 1180.2 36.2067679114796 14.0282462239397
"5903" 1180.4 41.0141361662818 13.3436777617529
"5904" 1180.6 46.6025451366774 10.7736347990352
"5905" 1180.8 50.8612575753521 6.1172781491616
"5906" 1181 52.2954621126122 4.56147148514836
"5907" 1181.2 53.6973463606774 5.71456026682715
"5908" 1181.4 55.8511253036774 7.9448524095449
"5909" 1181.6 59.351206888581 10.9336972223905
"5910" 1181.8 65.2218736039988 12.9775946270661
"5911" 1182 70.9915911488037 12.7309480952428
"5912" 1182.2 76.1853323831774 10.6942064885708
"5913" 1182.4 79.9318218050345 7.27215747442321
"5914" 1182.6 83.5932969911844 7.04864101117975
"5915" 1182.8 88.78627280898 6.7216328368875
"5916" 1183 90.9501205018374 7.6197614604375
"5917" 1183.2 93.5459114084562 10.9917861125221
"5918" 1183.4 97.6308170013345 15.1414749379089
"5919" 1183.6 102.086786545592 19.7422229831661
"5920" 1183.8 106.934845869923 24.2446955559375
"5921" 1184 111.722684942677 28.9910368937661
"5922" 1184.2 114.796850389001 34.1806883966963
"5923" 1184.4 115.339087926276 40.6846806719678
"5924" 1184.6 116.167899514514 48.214146292301
"5925" 1184.8 118.381099583455 54.9721599531375
"5926" 1185 122.888778954002 60.3502581321105
"5927" 1185.2 126.25338360337 65.7287977321888
"5928" 1185.4 127.339616339411 71.7776664636788
"5929" 1185.6 127.213151773267 78.1283181575839
"5930" 1185.8 124.994620050894 83.0160841962456
"5931" 1186 123.1016735216 89.958546201652
"5932" 1186.2 121.228074999542 94.3472756860024
"5933" 1186.4 116.694782835508 97.6323681981941
"5934" 1186.6 111.309069955354 101.703324712902
"5935" 1186.8 106.49512362693 106.013154307997
"5936" 1187 101.301598037008 110.457111329336
"5937" 1187.2 95.8261838885138 113.084730001483
"5938" 1187.4 89.9937044407319 116.138714760092
"5939" 1187.6 84.4920824685548 118.875940458156
"5940" 1187.8 78.3887612382179 118.586591422219
"5941" 1188 72.041729987648 118.571806411785
"5942" 1188.2 66.6455910584756 120.030823275293
"5943" 1188.4 61.8644300423956 122.59064843101
"5944" 1188.6 57.4604672801639 124.711838964083
"5945" 1188.8 54.6917659392434 122.762663285081
"5946" 1189 52.4057828442052 119.454822594304
"5947" 1189.2 49.7399867156868 114.76567698627
"5948" 1189.4 47.3996032492211 110.006424545137
"5949" 1189.6 44.1858187089604 106.051197327015
"5950" 1189.8 41.9833912509747 102.748402162759
"5951" 1190 40.6078395055784 98.6393363414543
"5952" 1190.2 39.0717713584715 93.6550131426669
"5953" 1190.4 39.5307789815865 89.669688723683
"5954" 1190.6 40.728958777265 85.4640108750653
"5955" 1190.8 43.0211856086568 81.8273681045602
"5956" 1191 46.1191842613622 79.6603117096484
"5957" 1191.2 48.7536284865072 75.9555996368928
"5958" 1191.4 51.6560396674019 71.2734089606885
"5959" 1191.6 54.1049669278948 66.873818169931
"5960" 1191.8 54.9517450857214 61.2466708887639
"5961" 1192 52.5325892472903 55.6420065129117
"5962" 1192.2 48.2453294677107 52.5983826455042
"5963" 1192.4 44.1675358468862 52.2506853304562
"5964" 1192.6 39.645954326132 52.3200457714102
"5965" 1192.8 36.3478744599715 54.0279446292552
"5966" 1193 34.140351365812 57.1145862523587
"5967" 1193.2 31.8524226785562 60.6006642864102
"5968" 1193.4 30.3359473087077 66.2909354710769
"5969" 1193.6 29.5460265092444 71.9339661579313
"5970" 1193.8 30.5838142481149 78.4763771226375
"5971" 1194 33.314001388855 84.9788355007356
"5972" 1194.2 37.5329622482646 89.449219314321
"5973" 1194.4 42.4105013462362 91.5942257294316
"5974" 1194.6 46.9395220725743 91.2322069920963
"5975" 1194.8 51.9869924941774 90.7624169917257
"5976" 1195 57.2293902600714 91.8199472378345
"5977" 1195.2 62.8932423601725 92.6114496875038
"5978" 1195.4 69.5838655516471 92.7155665830466
"5979" 1195.6 73.6429473978601 95.8656760041375
"5980" 1195.8 77.2833373345107 101.003905954471
"5981" 1196 78.5887708230303 106.255791453049
"5982" 1196.2 76.0269662844274 111.181281531026
"5983" 1196.4 71.286541061844 115.509143259165
"5984" 1196.6 66.8497248647148 116.774981879109
"5985" 1196.8 62.3758085721774 116.125017663839
"5986" 1197 58.0752891794552 113.417756275249
"5987" 1197.2 52.0148649275574 111.428143047098
"5988" 1197.4 45.3202596340713 111.457945552895
"5989" 1197.6 38.7811229890009 113.68961368552
"5990" 1197.8 33.3311754814297 117.03297055956
"5991" 1198 33.2891364312942 116.57138938938
"5992" 1198.2 31.0891313815753 114.323525657903
"5993" 1198.4 28.5130599083705 110.032912433761
"5994" 1198.6 25.6871498501143 104.474056118312
"5995" 1198.8 22.3328636264929 99.3646856798559
"5996" 1199 18.3539922721461 94.727090958325
"5997" 1199.2 13.9316189645524 89.8144547816375
"5998" 1199.4 9.75997747758949 84.3792051815551
"5999" 1199.6 5.44319607155239 78.4923013890125
"6000" 1199.8 4.10142302940342 74.9294103930827
"6001" 1200 5.4663418859851 71.4892990147144
"6002" 1200.2 6.65098815379132 67.3809933461122
"6003" 1200.4 8.51866570927741 60.5329137712875
"6004" 1200.6 7.94184048371269 53.4524229080316
"6005" 1200.8 5.50518508734883 46.6733422765661
"6006" 1201 7.22519174462977 44.7260319884232
"6007" 1201.2 9.98830310567741 43.8464058458042
"6008" 1201.4 14.5639164514563 42.0543950697375
"6009" 1201.6 19.7736953682341 38.5264969801272
"6010" 1201.8 22.8889432195035 33.6364124482679
"6011" 1202 23.6886553932838 27.052516413446
"6012" 1202.2 21.7471700844913 21.3712172383352
"6013" 1202.4 22.3615297515932 21.5814877226112
"6014" 1202.6 24.923444418562 22.4535830718202
"6015" 1202.8 29.618813868123 22.9726928522788
"6016" 1203 35.9185764174906 22.5370542263353
"6017" 1203.2 41.9341879648296 20.2517203803766
"6018" 1203.4 48.0743390076136 17.1686292072439
"6019" 1203.6 52.3305537719362 12.4599890611963
"6020" 1203.8 55.3443537876774 6.34507077319632
"6021" 1204 56.6239518655774 3.97204284280416
"6022" 1204.2 58.7742200420509 4.86482500583629
"6023" 1204.4 62.7032257112798 7.40196354249894
"6024" 1204.6 68.1053848069533 10.832290012172
"6025" 1204.8 73.6318155633326 13.9380710679306
"6026" 1205 79.5916431981092 17.0362144661489
"6027" 1205.2 86.6881720522774 18.5629173133375
"6028" 1205.4 93.4425332034002 19.0810708679395
"6029" 1205.6 100.921783605614 18.7814988223164
"6030" 1205.8 105.656331795266 19.1331933938728
"6031" 1206 108.264087750537 23.1260084018478
"6032" 1206.2 110.380493056242 28.93078145189
"6033" 1206.4 112.880141244998 35.4956999448171
"6034" 1206.6 114.725424579537 42.6173104448478
"6035" 1206.8 116.547978151514 49.6767289116663
"6036" 1207 119.110880202256 55.7633445561901
"6037" 1207.2 124.145691358266 60.2048441189786
"6038" 1207.4 127.605971141519 63.6751905867164
"6039" 1207.6 126.262764887724 67.7306226428197
"6040" 1207.8 124.644163384838 72.8121456188356
"6041" 1208 121.404132446261 76.3885288645819
"6042" 1208.2 116.49681371961 80.890740893801
"6043" 1208.4 112.626589906312 86.097975998426
"6044" 1208.6 110.740815130427 92.639174647849
"6045" 1208.8 109.847630333477 98.634761160692
"6046" 1209 106.405310285824 102.943544047049
"6047" 1209.2 100.434233191778 106.142525489303
"6048" 1209.4 94.4150299726219 110.073660336499
"6049" 1209.6 89.7085790156678 115.198960326955
"6050" 1209.8 85.6519704861486 120.479692045618
"6051" 1210 81.7580755791912 124.539874260596
"6052" 1210.2 76.6365941326052 124.832737378735
"6053" 1210.4 69.9081146446867 124.690086392081
"6054" 1210.6 62.2108687863095 125.592976289845
"6055" 1210.8 54.9431596708441 125.930690920137
"6056" 1211 48.6038441545093 125.736781269412
"6057" 1211.2 43.1438295399774 123.167396405901
"6058" 1211.4 36.6263526554205 121.503452679514
"6059" 1211.6 34.6232809526595 119.212925405084
"6060" 1211.8 29.4796147044835 116.487925944791
"6061" 1212 26.6089035685487 113.60499341388
"6062" 1212.2 22.9399351360203 108.677885750423
"6063" 1212.4 17.6036740800239 104.758038613543
"6064" 1212.6 13.5935417711339 101.336700043061
"6065" 1212.8 11.9203695104274 96.2096401578375
"6066" 1213 11.0314078094441 90.4089607263042
"6067" 1213.2 10.5036157146437 83.4769546130701
"6068" 1213.4 9.04892175894569 77.8331921197838
"6069" 1213.6 5.13276035749668 72.9991969241616
"6070" 1213.8 2.77819712663246 71.0195262749465
"6071" 1214 4.36910129591269 69.229811343761
"6072" 1214.2 4.75388678909845 63.6416658154006
"6073" 1214.4 5.27142976444662 58.4167012644067
"6074" 1214.6 7.62594442286032 52.9540504876619
"6075" 1214.8 11.1842281942598 48.8824405042364
"6076" 1215 13.9243234476437 43.2533312958678
"6077" 1215.2 13.3921184548108 36.4363138926375
"6078" 1215.4 11.646828067132 33.6452242952739
"6079" 1215.6 13.6467379262392 34.0723654954858
"6080" 1215.8 16.896399034309 33.6504053962954
"6081" 1216 22.3804503328649 33.11610435345
"6082" 1216.2 28.1147200674458 30.7780029899586
"6083" 1216.4 32.2785714533744 26.6983837275617
"6084" 1216.6 33.5558458181827 21.1228688510112
"6085" 1216.8 31.787565073188 14.6763121124673
"6086" 1217 30.492393818382 13.761606235217
"6087" 1217.2 31.8001347413404 14.1284937794853
"6088" 1217.4 33.9332572366774 12.1677319371375
"6089" 1217.6 38.2537723489388 9.67051743742159
"6090" 1217.8 42.2199099890478 8.76583680932268
"6091" 1218 47.8239214308572 9.78445971112626
"6092" 1218.2 53.4352231627464 7.46293489227543
"6093" 1218.4 57.2700855484774 3.1864457016375
"6094" 1218.6 60.0119048542506 3.82963070449116
"6095" 1218.8 64.8791660146403 6.26985550195231
"6096" 1219 69.9393734484774 8.46905566710416
"6097" 1219.2 76.3071524591389 10.5004087500935
"6098" 1219.4 83.2957839039951 11.1156062905257
"6099" 1219.6 88.9166189260923 9.09400971258431
"6100" 1219.8 93.9375385886574 11.5868146997775
"6101" 1220 96.5433727765487 16.8296003349197
"6102" 1220.2 97.6727032184733 23.2315222324538
"6103" 1220.4 99.2001600807269 29.8654255218999
"6104" 1220.6 102.524781927277 35.9613157756232
"6105" 1220.8 106.7112777289 40.4740001001653
"6106" 1221 111.482699393033 42.9885370341663
"6107" 1221.2 115.719166563276 44.8579759098161
"6108" 1221.4 120.431153362362 47.2983397989533
"6109" 1221.6 121.395857460921 51.9938917554348
"6110" 1221.8 121.443167025953 58.3767388852751
"6111" 1222 120.29760008961 65.1183675211471
"6112" 1222.2 118.931154544098 71.9989213309973
"6113" 1222.4 117.082032767545 78.9306694011092
"6114" 1222.6 115.050941115326 85.405584923651
"6115" 1222.8 112.746408652454 91.8493485348428
"6116" 1223 108.869020095299 97.8804822118948
"6117" 1223.2 104.852211476907 104.031756676587
"6118" 1223.4 99.4732934416488 108.656046756538
"6119" 1223.6 92.9401696195279 111.956626288857
"6120" 1223.8 86.0764264365346 114.388782651538
"6121" 1224 79.6766957602351 116.301409537532
"6122" 1224.2 73.8967070590635 115.652128806088
"6123" 1224.4 67.6525077802475 115.657009084633
"6124" 1224.6 60.9791118332988 117.672335457157
"6125" 1224.8 54.6365009132646 119.92212920022
"6126" 1225 50.995706319299 123.479214669543
"6127" 1225.2 52.2902705806331 124.383923241093
"6128" 1225.4 53.0212563241447 125.243715092222
"6129" 1225.6 51.3394511126218 125.962539452887
"6130" 1225.8 51.3209988464612 125.968564850975
"6131" 1226 53.7050581011383 126.436944118981
"6132" 1226.2 57.3523798610314 127.498878851297
"6133" 1226.4 60.6585441850047 127.027438575201
"6134" 1226.6 65.4584817651907 127.13022503858
"6135" 1226.8 70.4005781138791 128.614531982465
"6136" 1227 74.7215771561595 127.958759987754
"6137" 1227.2 79.2048459993441 126.716288061304
"6138" 1227.4 84.1681355136228 125.033141360819
"6139" 1227.6 89.9810852290687 124.423009074129
"6140" 1227.8 95.2304394188524 121.669357238187
"6141" 1228 100.343663994598 118.494896642295
"6142" 1228.2 105.968161017572 114.820581706085
"6143" 1228.4 109.653725808499 110.563503965443
"6144" 1228.6 112.952908319135 104.509427322455
"6145" 1228.8 117.386812806649 99.7848482795243
"6146" 1229 120.793239771083 95.4208947709047
"6147" 1229.2 124.243787421704 89.1228866419232
"6148" 1229.4 125.767495528963 81.6430312360661
"6149" 1229.6 127.801468816474 74.0339295721463
"6150" 1229.8 129.682853440916 67.4579535446329
"6151" 1230 128.411078191668 60.6468860206286
"6152" 1230.2 127.209222388862 52.699180457927
"6153" 1230.4 126.303989227586 44.6251852582476
"6154" 1230.6 123.577349471163 38.1311320746795
"6155" 1230.8 119.743927844365 30.9970394779768
"6156" 1231 115.554864238447 26.1089339189605
"6157" 1231.2 112.68144186484 21.9392060932997
"6158" 1231.4 109.346337428461 17.631907231651
"6159" 1231.6 103.525313258191 13.6379290705699
"6160" 1231.8 97.708503404062 8.73911489224327
"6161" 1232 92.2594914063024 6.79145462022404
"6162" 1232.2 86.6773533345201 6.23746356935098
"6163" 1232.4 82.3942580147851 7.85201076079904
"6164" 1232.6 82.4109373799397 9.19172149984242
"6165" 1232.8 83.3081721951528 9.55510803744898
"6166" 1233 81.4639350569559 12.2161094552388
"6167" 1233.2 77.2463852448024 12.9190677779216
"6168" 1233.4 74.3152353214165 10.9339474727788
"6169" 1233.6 72.836057869188 7.84988405026515
"6170" 1233.8 70.8952307866349 3.54016770366941
"6171" 1234 68.0727650312107 3.27137512230417
"6172" 1234.2 65.0968260870638 5.92686717871704
"6173" 1234.4 62.9240829278498 10.8937906271375
"6174" 1234.6 61.6508437645663 16.164133009619
"6175" 1234.8 62.5708489253748 21.7776076348086
"6176" 1235 64.6372764623274 25.4103518545875
"6177" 1235.2 68.0971099373715 26.5243011235963
"6178" 1235.4 70.5642060209521 25.5021176269727
"6179" 1235.6 73.9682070006774 24.7926334587105
"6180" 1235.8 79.3058330768078 26.1381600638658
"6181" 1236 85.0794420482944 27.5891980717013
"6182" 1236.2 90.3952056918174 28.3302253371075
"6183" 1236.4 94.9327425128259 31.049812541791
"6184" 1236.6 100.595225475791 33.2021855292318
"6185" 1236.8 106.883720814205 35.0739044361097
"6186" 1237 112.773128813221 36.3602484649045
"6187" 1237.2 115.118054099877 36.8057568725375
"6188" 1237.4 114.797423659947 39.7510111857721
"6189" 1237.6 113.264718269935 43.9907858609375
"6190" 1237.8 110.846905041241 49.7106586592152
"6191" 1238 107.612204868455 55.5914369788319
"6192" 1238.2 104.322836786716 61.1649989232054
"6193" 1238.4 100.741085669356 66.591907204532
"6194" 1238.6 97.4563358468216 70.8731524003586
"6195" 1238.8 93.1824736303764 74.7083555683511
"6196" 1239 89.0408204235259 78.493749049592
"6197" 1239.2 86.2360917196873 82.7466031671969
"6198" 1239.4 83.9368041235784 87.926877385187
"6199" 1239.6 79.6478726705642 91.8022839578073
"6200" 1239.8 74.1247099688539 93.3440215875787
"6201" 1240 67.9658330540925 96.1793540059394
"6202" 1240.2 63.9594695596774 101.145038668226
"6203" 1240.4 62.8472522661486 107.015112353772
"6204" 1240.6 63.2784953350524 112.847068677724
"6205" 1240.8 65.7150708829631 117.305425782879
"6206" 1241 67.5306250864899 117.121159271968
"6207" 1241.2 66.6714498012418 117.748455991454
"6208" 1241.4 64.2079352058716 119.683431156244
"6209" 1241.6 59.8697760637335 120.186049031586
"6210" 1241.8 55.9327447545716 120.48336687632
"6211" 1242 50.9700559029185 122.191900664807
"6212" 1242.2 49.628555823562 121.306528953551
"6213" 1242.4 48.1567952772667 118.977473752254
"6214" 1242.6 46.3697041698666 117.171483642732
"6215" 1242.8 42.9882124376585 114.105871534204
"6216" 1243 38.3240704431631 111.506035458623
"6217" 1243.2 32.6512182867967 109.922274293468
"6218" 1243.4 25.9315357006279 107.902529391593
"6219" 1243.6 20.074463972733 108.318452309387
"6220" 1243.8 20.6129087084829 109.298679372915
"6221" 1244 22.251428540648 110.471038434667
"6222" 1244.2 24.8734494593874 112.998912682327
"6223" 1244.4 30.5905143522928 117.868928989163
"6224" 1244.6 37.2353343647956 119.116263040101
"6225" 1244.8 44.0698393101228 119.481073506147
"6226" 1245 50.5366924319405 121.059541647953
"6227" 1245.2 55.6294127654274 123.863948634182
"6228" 1245.4 61.9727941553584 125.949360749681
"6229" 1245.6 67.4967795883942 123.795429998775
"6230" 1245.8 72.3733672297362 119.519768621873
"6231" 1246 77.3569455025279 116.685686927474
"6232" 1246.2 82.3095756591238 115.708449354986
"6233" 1246.4 87.6362775972599 116.047132659739
"6234" 1246.6 94.6274345968643 115.874888766623
"6235" 1246.8 98.5442350949982 112.209381546298
"6236" 1247 100.065721873918 106.695402082705
"6237" 1247.2 100.003593635177 99.7295399973675
"6238" 1247.4 98.1032004501774 93.8018910819375
"6239" 1247.6 94.5360040758336 91.1321878241687
"6240" 1247.8 89.5702468917863 88.831249582484
"6241" 1248 84.1911468350382 87.3040023960035
"6242" 1248.2 79.1521661424403 87.2015617545808
"6243" 1248.4 75.1482606736488 89.7325585545661
"6244" 1248.6 69.6594309139178 92.1393976723875
"6245" 1248.8 64.9930827507269 91.3173271290286
"6246" 1249 59.9562358057083 88.3638690322612
"6247" 1249.2 55.4466826514851 84.6978655009933
"6248" 1249.4 50.80668026431 80.129900945413
"6249" 1249.6 44.4871579751926 78.3702153468042
"6250" 1249.8 39.0693865513374 76.4049485525775
"6251" 1250 34.1485121281822 72.6935493605938
"6252" 1250.2 28.1242539548689 69.4503674156162
"6253" 1250.4 21.8803515457448 69.3576769930251
"6254" 1250.6 15.7636114728582 69.8203524982013
"6255" 1250.8 14.330413595041 68.3702586168307
"6256" 1251 15.2008101273917 67.8162182321732
"6257" 1251.2 13.4730533928972 70.246856253588
"6258" 1251.4 12.2103012912159 75.365020461676
"6259" 1251.6 11.3596491036444 83.1696609048078
"6260" 1251.8 15.1374636878917 88.5067150287191
"6261" 1252 20.6621781614274 89.2309896616575
"6262" 1252.2 27.6606669416978 88.3702213169334
"6263" 1252.4 33.6838306311461 86.0045740514187
"6264" 1252.6 39.3620471018274 83.5632247734675
"6265" 1252.8 43.5540793677496 81.2994047987664
"6266" 1253 46.4512893525651 77.5521197028314
"6267" 1253.2 48.6348023385958 72.5174516481069
"6268" 1253.4 52.1997031699721 67.2019965291375
"6269" 1253.6 55.7284758144327 61.298498288329
"6270" 1253.8 60.3507659417097 56.4310282274923
"6271" 1254 64.3477219308065 51.3311534993956
"6272" 1254.2 66.2008552807093 44.1368825345737
"6273" 1254.4 65.4902176388892 37.3782810847963
"6274" 1254.6 64.36622038173 31.352282322598
"6275" 1254.8 67.5023986583009 27.0233863662199
"6276" 1255 72.6783656687306 23.9991230395843
"6277" 1255.2 76.6737129973871 21.1839488214601
"6278" 1255.4 75.9938025602186 19.1189552262904
"6279" 1255.6 72.4478924526774 17.0029833362161
"6280" 1255.8 68.4427627294516 16.0964025576536
"6281" 1256 62.4485396693811 16.2773722371745
"6282" 1256.2 55.9735950867107 18.2741572830708
"6283" 1256.4 49.3209336491339 20.9620811325831
"6284" 1256.6 42.636179954519 23.9018665974642
"6285" 1256.8 35.7684224047665 26.4598398417019
"6286" 1257 30.3749972350489 29.9810712832518
"6287" 1257.2 27.3038584253304 35.8669401234742
"6288" 1257.4 28.4723572797808 41.8813147676203
"6289" 1257.6 32.1681950815183 45.7259518315807
"6290" 1257.8 37.4930517172752 45.5962288553005
"6291" 1258 43.0661612967644 44.1630448815505
"6292" 1258.2 49.5135003447597 42.2792082420904
"6293" 1258.4 55.3144599622954 38.1303695559914
"6294" 1258.6 58.9109056488286 32.0812122049631
"6295" 1258.8 59.7477038504823 26.0801031945155
"6296" 1259 60.6212595153286 19.1625585253003
"6297" 1259.2 61.2098916721909 12.4517864184213
"6298" 1259.4 59.6503666385677 5.84307940907652
"6299" 1259.6 60.7229084531309 3.32420912237006
"6300" 1259.8 62.9601794765649 3.7692738509625
"6301" 1260 64.7815335813706 3.8074920902625
"6302" 1260.2 66.1642010735796 2.43454338497445
"6303" 1260.4 69.9236745482535 2.13128996444184
"6304" 1260.6 75.6388823281499 2.84836127706058
"6305" 1260.8 82.8010761584586 3.2819912998875
"6306" 1261 87.8590809760879 5.66258531102171
"6307" 1261.2 94.7585084445774 8.1739259302875
"6308" 1261.4 98.1298059547674 10.9294609838175
"6309" 1261.6 104.116331339319 14.4319823409488
"6310" 1261.8 108.328026212836 18.1147757160627
"6311" 1262 112.77885361621 22.083043366745
"6312" 1262.2 116.311021641596 26.6252442633267
"6313" 1262.4 119.828766825838 31.4133452989232
"6314" 1262.6 122.770303991477 37.1311909708193
"6315" 1262.8 125.253054952491 42.8265330569511
"6316" 1263 126.911508618964 48.3122163394679
"6317" 1263.2 127.744543228988 53.3470818787005
"6318" 1263.4 128.654612344305 58.6550084675011
"6319" 1263.6 127.866147295255 64.0568808729816
"6320" 1263.8 128.441620224999 70.2662803587268
"6321" 1264 127.642981857017 76.1675045924494
"6322" 1264.2 124.895289098341 82.0688916168375
"6323" 1264.4 123.661761158259 88.2915158519557
"6324" 1264.6 121.059305923898 93.7798670118324
"6325" 1264.8 117.158035689061 99.1790608577357
"6326" 1265 112.183386320859 105.382017589837
"6327" 1265.2 108.171860198813 111.07378077784
"6328" 1265.4 102.599635334687 116.387818630092
"6329" 1265.6 97.5191346547875 117.779804043128
"6330" 1265.8 91.8203854052229 116.739011347077
"6331" 1266 85.1733554971397 118.176474569081
"6332" 1266.2 79.7581899755372 122.071958410128
"6333" 1266.4 75.4219098287908 124.99821841488
"6334" 1266.6 71.7338053164956 123.166624320259
"6335" 1266.8 66.5400682018327 121.308633953662
"6336" 1267 60.5894389782774 121.089713942138
"6337" 1267.2 54.6088312401496 123.626980384554
"6338" 1267.4 51.7368277415757 125.267809594426
"6339" 1267.6 47.657529764612 124.747235161128
"6340" 1267.8 42.2837754914739 123.568826279031
"6341" 1268 38.8229175397044 122.13641166711
"6342" 1268.2 37.7208962324415 118.158447097713
"6343" 1268.4 35.6381814083631 113.060243856823
"6344" 1268.6 32.6213347139484 108.877736356465
"6345" 1268.8 28.7316096045917 107.39302494348
"6346" 1269 24.2466816879917 107.331147794138
"6347" 1269.2 20.3700806903996 108.849261188554
"6348" 1269.4 19.7653735679345 106.523105020366
"6349" 1269.6 17.7165687246774 103.164246557837
"6350" 1269.8 14.6404182607335 98.4730885918945
"6351" 1270 9.78866584179861 93.6189067846829
"6352" 1270.2 6.97249014061555 90.4402620334055
"6353" 1270.4 6.21014046407026 86.7888441703875
"6354" 1270.6 7.41989292231378 82.2510486794752
"6355" 1270.8 9.90384118634405 77.313315889619
"6356" 1271 11.8821148424177 70.7955037048777
"6357" 1271.2 10.3745618831164 66.5261862000521
"6358" 1271.4 5.77315649612446 63.0969080019728
"6359" 1271.6 2.39811848963246 63.0924622583397
"6360" 1271.8 2.43655340798078 62.0103278422049
"6361" 1272 2.2353169249213 58.957110514296
"6362" 1272.2 2.60285351220682 54.7529671100934
"6363" 1272.4 3.51035081713643 49.3772603310227
"6364" 1272.6 5.1815752764174 47.5501778810775
"6365" 1272.8 8.56876698415468 45.0137028264443
"6366" 1273 12.3954678066774 40.5458728426547
"6367" 1273.2 12.9531918935796 35.140217081594
"6368" 1273.4 11.7942525081501 32.631861889592
"6369" 1273.6 13.4056768155458 31.352282322598
"6370" 1273.8 17.1670574422678 26.9991715498242
"6371" 1274 20.4398125671001 22.0926540811272
"6372" 1274.2 25.0498506620892 19.7514296178434
"6373" 1274.4 30.9107271233917 17.3661924460048
"6374" 1274.6 36.0283573725616 12.4815237966533
"6375" 1274.8 40.6437567277107 8.21426740510417
"6376" 1275 47.0685939415703 7.40410139581607
"6377" 1275.2 53.8240392396774 7.4477793835875
"6378" 1275.4 59.7276519817752 4.78579593321358
"6379" 1275.6 63.3302282606441 2.2055108929375
"6380" 1275.8 68.6605206228068 3.26962657540809
"6381" 1276 74.9163152490181 5.40604344559904
"6382" 1276.2 81.7574134981837 7.33965563063117
"6383" 1276.4 89.6147775571774 6.48959352685178
"6384" 1276.6 93.562473754954 8.78094541193537
"6385" 1276.8 97.7531280213616 14.022322286327
"6386" 1277 100.793560998354 20.1411057832551
"6387" 1277.2 105.413379568477 25.1255349759946
"6388" 1277.4 112.152395841554 27.6796090633334
"6389" 1277.6 116.378961842163 29.7859618560286
"6390" 1277.8 117.588446835818 35.0022369693711
"6391" 1278 116.675224758132 41.2101194197466
"6392" 1278.2 115.958016047191 48.2607513882123
"6393" 1278.4 116.822945062421 54.6951653747247
"6394" 1278.6 118.390794111932 61.8334155557696
"6395" 1278.8 120.619466133168 68.5464595902268
"6396" 1279 122.89436739563 73.8108675326186
"6397" 1279.2 121.632219468989 76.9115926079016
"6398" 1279.4 118.398334024939 80.5248033131562
"6399" 1279.6 113.666887814808 84.9752637026702
"6400" 1279.8 108.298138031526 89.1562517714708
"6401" 1280 103.463678884623 93.4417444305159
"6402" 1280.2 100.267537133094 98.4595620603319
"6403" 1280.4 99.6718886428865 104.336227587174
"6404" 1280.6 99.5918417784274 110.112586320971
"6405" 1280.8 101.187416545833 114.294581119807
"6406" 1281 102.958792211852 113.744098223468
"6407" 1281.2 105.760667107383 112.400684830696
"6408" 1281.4 109.500329120219 110.276406602578
"6409" 1281.6 113.355117082713 106.265772096837
"6410" 1281.8 117.694067894483 100.901690014553
"6411" 1282 120.575349862802 95.7325946351464
"6412" 1282.2 120.092703275864 89.4078651018571
"6413" 1282.4 118.660338268687 82.9045481184548
"6414" 1282.6 115.944091670957 78.5184171858675
"6415" 1282.8 113.976704405326 78.3692820564672
"6416" 1283 110.484059880965 79.4887538870737
"6417" 1283.2 105.902414081417 81.3198141265575
"6418" 1283.4 100.457053791202 82.2925250765038
"6419" 1283.6 95.5946814459774 82.7491762763775
"6420" 1283.8 89.5355945078024 83.43678609845
"6421" 1284 82.863582777738 84.226484944592
"6422" 1284.2 76.9166958210411 87.2144563807739
"6423" 1284.4 72.045456248795 91.9539268051963
"6424" 1284.6 69.1562680303566 97.2357638280997
"6425" 1284.8 65.2915546874489 102.380975846709
"6426" 1285 62.1931494213861 108.563036672545
"6427" 1285.2 62.4708282314274 114.553687276665
"6428" 1285.4 64.3965018762279 117.892004378688
"6429" 1285.6 63.311525978506 120.405425467052
"6430" 1285.8 60.1737933495581 119.981735628486
"6431" 1286 58.2487282779604 117.4914306571
"6432" 1286.2 55.7757944026504 114.303394152921
"6433" 1286.4 52.0397811937607 109.769329912443
"6434" 1286.6 47.6244546795548 106.332425880354
"6435" 1286.8 43.2386715923877 104.548717101175
"6436" 1287 38.7463914228378 101.144119620666
"6437" 1287.2 34.5608014036867 97.1729540960814
"6438" 1287.4 31.113399890222 92.581177814791
"6439" 1287.6 28.8221045181631 87.5486591659946
"6440" 1287.8 26.7027136423202 81.791224408862
"6441" 1288 24.5579841906774 75.9117321169796
"6442" 1288.2 21.3678859677673 70.1435126999802
"6443" 1288.4 16.6945795007441 65.8983299219042
"6444" 1288.6 11.0449756284008 65.4130576682864
"6445" 1288.8 7.92852210516127 66.6431061479762
"6446" 1289 6.12630556941896 64.6984871457779
"6447" 1289.2 6.81480099023838 61.9260152013814
"6448" 1289.4 9.99566897073555 59.2028301640212
"6449" 1289.6 13.847044728837 56.0455232696481
"6450" 1289.8 18.1634743747763 51.7845068071265
"6451" 1290 21.4714115231719 45.5645933562144
"6452" 1290.2 22.939447073565 38.5511996067105
"6453" 1290.4 22.006605255071 31.2361938857545
"6454" 1290.6 19.4364245571024 24.679428027975
"6455" 1290.8 20.8786662510588 23.0894803226633
"6456" 1291 24.426273771915 22.8726229252266
"6457" 1291.2 28.8784699214733 21.5195011046273
"6458" 1291.4 35.2476958563024 20.2413349892625
"6459" 1291.6 41.3363444662441 16.9874765599708
"6460" 1291.8 46.9570004947785 12.0818482533173
"6461" 1292 50.9843712620912 5.8990621117237
"6462" 1292.2 52.3210009933592 4.16361659283068
"6463" 1292.4 55.9579747197015 4.89245264870377
"6464" 1292.6 60.5419291486524 6.3490050037125
"6465" 1292.8 66.8777744966429 6.87867905010301
"6466" 1293 71.7532659781602 4.1155442777237
"6467" 1293.2 76.1301596778065 2.8679603741375
"6468" 1293.4 81.2588063104047 4.35036480759204
"6469" 1293.6 87.2296464003513 5.82433504462662
"6470" 1293.8 93.3668358967928 8.19156511765673
"6471" 1294 98.5762770515497 10.468240019329
"6472" 1294.2 102.436096911977 15.6201128872375
"6473" 1294.4 104.853397043297 21.2904256580475
"6474" 1294.6 107.075249044745 27.5468984246856
"6475" 1294.8 110.726703299846 31.5871382824444
"6476" 1295 115.735013551008 36.4345607623944
"6477" 1295.2 117.078027179326 41.3754187823537
"6478" 1295.4 115.961466694363 47.0336856756804
"6479" 1295.6 117.186603287914 53.9124724089102
"6480" 1295.8 120.943960609893 59.4529190434823
"6481" 1296 123.421024830341 62.4774314294651
"6482" 1296.2 121.744091671577 66.4862731386102
"6483" 1296.4 119.311957403163 71.9403161006035
"6484" 1296.6 116.537014344677 78.3220342331567
"6485" 1296.8 115.035150215949 85.2424896822054
"6486" 1297 113.941005541017 92.4188234785903
"6487" 1297.2 112.511132859561 97.7506144084482
"6488" 1297.4 109.035073868745 98.711636153953
"6489" 1297.6 103.689564583584 97.64123170495
"6490" 1297.8 97.6290619484653 96.3057648203193
"6491" 1298 92.719971293437 94.1973028654644
"6492" 1298.2 88.2077187646471 92.0670146434102
"6493" 1298.4 83.4169619164974 92.3419543406775
"6494" 1298.6 78.7540951441264 91.0493978882701
"6495" 1298.8 75.6075360713744 87.345710939986
"6496" 1299 73.1396355720174 83.1198931975875
"6497" 1299.2 70.6716065777182 78.8351605936171
"6498" 1299.4 69.3948694880796 73.9981964742245
"6499" 1299.6 67.9613972014918 68.0175816358488
"6500" 1299.8 67.5235769249521 62.6410066522364
"6501" 1300 68.5964289310774 57.2992260794042
"6502" 1300.2 70.8952307866349 52.085463154946
"6503" 1300.4 73.8372910257107 46.7170202643375
"6504" 1300.6 77.8730148923827 41.9015221125375
"6505" 1300.8 80.8409230603127 36.4115844436787
"6506" 1301 80.6345300608684 30.4867216959914
"6507" 1301.2 77.7322115670968 25.8358893470085
"6508" 1301.4 74.6386827985313 20.5585678463735
"6509" 1301.6 69.8699677843296 16.2803468183331
"6510" 1301.8 64.1303576290262 14.9541082209863
"6511" 1302 58.7812350796987 16.2863570872332
"6512" 1302.2 53.3243853011493 17.9777631475757
"6513" 1302.4 47.5418199292636 16.6397052253444
"6514" 1302.6 43.2916378988107 12.8259349473042
"6515" 1302.8 43.4434499720021 9.81011327902062
"6516" 1303 44.3124510707027 11.0066715027071
"6517" 1303.2 42.8194368428169 13.1454078262073
"6518" 1303.4 39.7900486974057 17.082099012344
"6519" 1303.6 36.9849031047644 21.6433627896701
"6520" 1303.8 34.9102291283475 27.4274474844468
"6521" 1304 33.1844880866325 33.7159482076319
"6522" 1304.2 31.5390203804733 39.9773507583926
"6523" 1304.4 30.064805351757 46.2861964758648
"6524" 1304.6 31.5018927722729 51.9447600984746
"6525" 1304.8 34.7160858679721 56.0342247084217
"6526" 1305 37.0055595524274 61.0206117380071
"6527" 1305.2 39.0547208907986 67.4336222218648
"6528" 1305.4 41.9633500085892 74.1187484651963
"6529" 1305.6 46.5084662661329 78.1906863239098
"6530" 1305.8 52.035859747506 81.8959995819089
"6531" 1306 57.6549308482517 84.2072210255929
"6532" 1306.2 65.1630519101774 84.3603935482
"6533" 1306.4 71.848980661041 83.1996110401678
"6534" 1306.6 79.2018898321674 81.9083750117775
"6535" 1306.8 85.7079828598509 79.4708313085048
"6536" 1307 92.6637731640547 76.5546486748167
"6537" 1307.2 99.2526615708133 73.6879656841278
"6538" 1307.4 104.441768515899 69.2414300068278
"6539" 1307.6 106.804909061494 63.4502978088623
"6540" 1307.8 106.900293266559 56.6954551070284
"6541" 1308 105.9511204549 50.0887182648042
"6542" 1308.2 103.044222731177 43.6797518882696
"6543" 1308.4 97.5149835119631 39.0697325720232
"6544" 1308.6 90.3115883916774 36.6235832652075
"6545" 1308.8 83.2576558383226 35.9534490412665
"6546" 1309 75.9871193305484 37.128762636944
"6547" 1309.2 68.2910324122248 39.3388885931585
"6548" 1309.4 63.0834017793582 44.4133549039779
"6549" 1309.6 59.2169327891107 51.2819766251708
"6550" 1309.8 57.2145134447342 57.6517796858761
"6551" 1310 59.4011931341827 63.4807469130849
"6552" 1310.2 63.1747493805651 68.9023181959538
"6553" 1310.4 66.6987418075706 74.3447257187006
"6554" 1310.6 68.008250501337 80.9321022861694
"6555" 1310.8 69.5723480171926 87.7549163304708
"6556" 1311 71.6219523376582 94.4177927075798
"6557" 1311.2 71.1617677719198 99.9924737628951
"6558" 1311.4 66.9404784773245 102.774934167785
"6559" 1311.6 61.7755853781031 106.040809219751
"6560" 1311.8 58.9300013065453 111.178210184053
"6561" 1312 58.0049042466774 117.203562282623
"6562" 1312.2 56.9392632083596 119.02878645839
"6563" 1312.4 54.0360061718505 118.833367891157
"6564" 1312.6 52.7823422345663 116.864475263971
"6565" 1312.8 50.8268477021917 114.439740303937
"6566" 1313 46.0079666748358 111.807600971553
"6567" 1313.2 41.2851704798245 109.875283527932
"6568" 1313.4 36.0506590164002 108.016048914266
"6569" 1313.6 30.1115603915026 107.817224429895
"6570" 1313.8 24.3961685333408 108.621486368524
"6571" 1314 20.9195950564865 107.240813773974
"6572" 1314.2 19.8549909550713 103.358767163865
"6573" 1314.4 19.9548095870107 99.8843817729557
"6574" 1314.6 18.340697854909 94.775450440948
"6575" 1314.8 16.3189879032086 89.2571054585125
"6576" 1315 15.5300489253066 83.6616045332836
"6577" 1315.2 14.0901713763597 77.7682156297257
"6578" 1315.4 10.4457137597294 72.0512458533063
"6579" 1315.6 5.08106559241075 67.4270594939042
"6580" 1315.8 3.27851660487221 64.6259879321635
"6581" 1316 5.56700956693878 60.6093502498875
"6582" 1316.2 10.0840593514332 59.1894982200794
"6583" 1316.4 15.9690332523839 56.650439157181
"6584" 1316.6 20.080574313051 52.5698706257089
"6585" 1316.8 22.0072342268107 46.4027814078708
"6586" 1317 21.4368678539009 40.179453212314
"6587" 1317.2 18.590357756131 33.6054061671684
"6588" 1317.4 14.8622526860303 28.6090686085493
"6589" 1317.6 16.5555065869925 28.287452321343
"6590" 1317.8 20.3447720656348 27.5973296119779
"6591" 1318 25.0570773503744 26.5980125940466
"6592" 1318.2 30.8174042437712 24.6045839760125
"6593" 1318.4 36.2897447860774 20.9069693237375
"6594" 1318.6 41.2018928760495 16.0739915121026
"6595" 1318.8 43.6443427330389 10.2430061507038
"6596" 1319 44.4944345570379 6.50609974316075
"6597" 1319.2 47.7335108370189 7.3485051766253
"6598" 1319.4 51.2191100446286 9.07298670601555
"6599" 1319.6 57.5298059504274 10.3523655703875
"6600" 1319.8 64.3334425157617 9.18394650745075
"6601" 1320 70.2133642021829 6.19560707069794
"6602" 1320.2 76.3298192058572 3.74683673856446
"6603" 1320.4 80.2672630633178 5.97122414950828
"6604" 1320.6 84.9049697803524 10.37625196995
"6605" 1320.8 89.6495159272258 15.2950523787827
"6606" 1321 95.416566163148 18.7172890250198
"6607" 1321.2 102.240789176727 20.5000649013553
"6608" 1321.4 107.352998817937 22.6336497762144
"6609" 1321.6 109.289689654697 27.2175551022637
"6610" 1321.8 113.135502502435 32.9986025697436
"6611" 1322 118.416862738488 38.2284394381916
"6612" 1322.2 121.978140095414 42.8663650310059
"6613" 1322.4 125.708477107069 46.8532765957549
"6614" 1322.6 126.570446160398 50.3794935694595
"6615" 1322.8 127.517421747499 54.683903741468
"6616" 1323 128.577132523542 59.7332456964426
"6617" 1323.2 129.099268605522 64.7705257874651
"6618" 1323.4 128.668148088925 68.208293288688
"6619" 1323.6 128.141185120341 68.9133619349605
"6620" 1323.8 127.196976864649 73.024027375773
"6621" 1324 127.000949209341 78.8399577177481
"6622" 1324.2 125.680017112511 83.3704349885542
"6623" 1324.4 123.672804441295 88.0946340131375
"6624" 1324.6 121.48494714635 93.6733388224739
"6625" 1324.8 119.352411655789 98.3180130258875
"6626" 1325 115.903549949677 102.621008031759
"6627" 1325.2 112.265334088129 107.321001358925
"6628" 1325.4 108.427548912757 110.760642895925
"6629" 1325.6 104.028971927041 115.195892906286
"6630" 1325.8 98.8511533642737 117.471253120339
"6631" 1326 93.9187497956585 117.714971302062
"6632" 1326.2 88.0311165696774 117.204849617416
"6633" 1326.4 82.8744727542255 117.073123984936
"6634" 1326.6 79.0060417646868 118.028649303864
"6635" 1326.8 74.6644258123783 120.178905435455
"6636" 1327 70.041922967517 122.099252338741
"6637" 1327.2 66.6974434447329 124.748756482526
"6638" 1327.4 66.2318791075592 126.419421131792
"6639" 1327.6 64.4005911292865 125.401426212256
"6640" 1327.8 60.769790017795 122.876978662343
"6641" 1328 55.8778586634664 119.767853738826
"6642" 1328.2 50.3526543550774 116.274215790338
"6643" 1328.4 43.953512212132 113.70471477235
"6644" 1328.6 38.5563521043378 113.309057299741
"6645" 1328.8 33.5438800397508 116.152899177514
"6646" 1329 30.0906383122906 116.453048306307
"6647" 1329.2 28.0291105183815 113.368069675403
"6648" 1329.4 27.3282480706671 108.777136848065
"6649" 1329.6 25.9674424695524 102.60960281395
"6650" 1329.8 23.8715156320141 96.8796292916885
"6651" 1330 20.2265929908061 91.9870923128009
"6652" 1330.2 15.719216703708 89.7468578958007
"6653" 1330.4 11.6427630549715 89.0613306542551
"6654" 1330.6 8.87780123770801 88.7563035302701
"6655" 1330.8 6.57522747382199 85.8598646789688
"6656" 1331 6.19393156499386 81.6717121932261
"6657" 1331.2 6.25919823300635 76.2184837745191
"6658" 1331.4 6.29959120556201 69.9850683140606
"6659" 1331.6 8.55048624632855 63.9312262820677
"6660" 1331.8 11.0164645467928 57.892425417599
"6661" 1332 11.0674283338656 51.5819773140551
"6662" 1332.2 9.12871597727234 45.0209044797071
"6663" 1332.4 8.1512563601774 39.6777867814153
"6664" 1332.6 11.3651341521593 35.9643416603182
"6665" 1332.8 16.1606218044587 33.4226464811687
"6666" 1333 22.0874730501774 31.07779825745
"6667" 1333.2 27.916563684937 27.0103731422048
"6668" 1333.4 33.5019623294434 22.5557746404886
"6669" 1333.6 38.7874450725201 17.4667552288454
"6670" 1333.8 43.1353833480441 12.1677319371375
"6671" 1334 46.3029537404539 6.50243999384338
"6672" 1334.2 46.6071802420067 7.1993608281375
"6673" 1334.4 46.5391986971774 7.85756383830417
"6674" 1334.6 44.1363530715979 6.42196709692159
"6675" 1334.8 41.3295001382981 7.3003975527237
"6676" 1335 38.0874500586248 8.38613773271644
"6677" 1335.2 31.1920840364956 10.2568199721375
"6678" 1335.4 28.39111767872 12.952425573829
"6679" 1335.6 24.653891884126 17.182536420988
"6680" 1335.8 19.8602122373574 22.0891868594175
"6681" 1336 15.5357896599233 26.3961944699736
"6682" 1336.2 9.78627932565038 31.4731074105699
"6683" 1336.4 9.92982946921586 36.1962249534452
"6684" 1336.6 9.76902696894663 41.0176028343683
"6685" 1336.8 8.71700559571188 47.2714043792409
"6686" 1337 7.04058212094406 52.1482567159708
"6687" 1337.2 6.7467128912636 57.8714746586547
"6688" 1337.4 6.44399256389693 64.0606436891131
"6689" 1337.6 5.77055283010778 70.6561513215679
"6690" 1337.8 3.34226942897862 76.5355352111977
"6691" 1338 2.79965530464036 77.822892413619
"6692" 1338.2 2.9180230840645 76.8921694613311
"6693" 1338.4 2.45429990114406 76.0813674598375
"6694" 1338.6 2.88908236264252 77.0409711582305
"6695" 1338.8 2.9695176090774 79.926422084314
"6696" 1339 4.41881746437476 82.4038040822822
"6697" 1339.2 8.68863345930661 84.988507448306
"6698" 1339.4 13.9115118081943 87.2214832276319
"6699" 1339.6 18.0850123013611 86.7049980331477
"6700" 1339.8 21.6750472951348 85.0222670452971
"6701" 1340 24.0693116573917 82.7790788987749
"6702" 1340.2 25.9558289556441 79.7121001933375
"6703" 1340.4 28.5447664894221 75.630338025829
"6704" 1340.6 28.5174847167873 72.3803579639617
"6705" 1340.8 27.7240000535228 68.293383362756
"6706" 1341 26.0578644033548 63.4130485039117
"6707" 1341.2 23.737359860791 58.5811777779443
"6708" 1341.4 20.545153949509 54.3083694810849
"6709" 1341.6 21.2758467940836 50.7243618976063
"6710" 1341.8 24.7005136795524 47.0549042436034
"6711" 1342 29.1909427343195 42.1670383013585
"6712" 1342.2 33.4072063695252 37.1217497061701
"6713" 1342.4 37.2982201029174 32.0144636056275
"6714" 1342.6 37.4479629121613 27.027640895073
"6715" 1342.8 34.7346964600145 22.697071573497
"6716" 1343 30.7478362789631 21.1049202042144
"6717" 1343.2 29.1850284671991 20.8956146294527
"6718" 1343.4 29.8537465328774 20.6351951776042
"6719" 1343.6 32.6346552269274 18.336654258931
"6720" 1343.8 37.0358849755923 17.4288384960949
"6721" 1344 42.5483730086774 16.8624415795449
"6722" 1344.2 48.6208937607464 15.9895558671375
"6723" 1344.4 54.0119902140181 13.6082655722913
"6724" 1344.6 60.1288731005009 10.7873790588904
"6725" 1344.8 66.9986254826658 8.39479180159099
"6726" 1345 73.1525326223965 4.94061994366558
"6727" 1345.2 77.277369916297 4.4285384788875
"6728" 1345.4 80.2238542143597 7.05098413438455
"6729" 1345.6 85.8468092220991 10.4179812221977
"6730" 1345.8 91.42439594743 13.6294810897457
"6731" 1346 98.4408431228521 17.8151261327297
"6732" 1346.2 105.570627788883 20.8492672761669
"6733" 1346.4 109.221441371133 23.6596916157613
"6734" 1346.6 108.630661565574 27.3540738174771
"6735" 1346.8 109.175297055211 33.2174476214967
"6736" 1347 112.461726736844 38.5843204903319
"6737" 1347.2 117.475006577274 43.117493249165
"6738" 1347.4 121.421202436967 44.3746350930347
"6739" 1347.6 124.22151333275 45.4453952112648
"6740" 1347.8 125.326332825302 49.3622683987446
"6741" 1348 127.496499216782 55.4540421008332
"6742" 1348.2 128.894706244975 62.1682068123267
"6743" 1348.4 127.264055162151 67.0757398457357
"6744" 1348.6 125.827427066064 72.5201005826752
"6745" 1348.8 123.416095261191 77.8135833329753
"6746" 1349 121.196496894566 83.3102766489153
"6747" 1349.2 119.840501563462 87.8291303569412
"6748" 1349.4 118.053904760813 91.2037394264618
"6749" 1349.6 113.691959692959 94.4148671142054
"6750" 1349.8 108.031371060357 97.8285350905161
"6751" 1350 102.979681075838 101.565962450675
"6752" 1350.2 99.8852672670547 107.168900551826
"6753" 1350.4 99.2739783945078 113.115068831057
"6754" 1350.6 97.7697352309227 116.398965892204
"6755" 1350.8 92.7539455590663 116.524757581304
"6756" 1351 85.9518628496186 115.383206250579
"6757" 1351.2 78.8981590301143 116.0397116424
"6758" 1351.4 73.7135912147259 119.44595860137
"6759" 1351.6 68.3731755334882 123.568734869705
"6760" 1351.8 62.7660678869542 123.137119618923
"6761" 1352 57.8500573945663 119.444206416721
"6762" 1352.2 53.0785003747928 115.022568453262
"6763" 1352.4 47.8493451515092 110.799363715661
"6764" 1352.6 42.7228745212623 109.094234493921
"6765" 1352.8 36.9738863326774 109.790240565259
"6766" 1353 30.8292817011774 111.003920590867
"6767" 1353.2 24.8544455275374 109.452260075287
"6768" 1353.4 21.9978318622057 104.861384216732
"6769" 1353.6 21.5846606866461 99.2456015422312
"6770" 1353.8 21.3170986085161 93.5355962532665
"6771" 1354 21.5941795000285 86.6282462499247
"6772" 1354.2 21.1412772854353 79.9507965651059
"6773" 1354.4 19.9517930898917 73.2077198477089
"6774" 1354.6 17.2195428147543 66.9920062033133
"6775" 1354.8 14.1822742725739 61.0695066368616
"6776" 1355 9.22672231618303 56.3763581835982
"6777" 1355.2 4.08935905662864 53.2756429890887
"6778" 1355.4 4.81091351311023 50.7168156967494
"6779" 1355.6 6.18751673567739 48.6073531774067
"6780" 1355.8 8.16030585153456 45.917377103599
"6781" 1356 10.3698214344842 40.7011219599784
"6782" 1356.2 11.1018668316248 35.3400538706112
"6783" 1356.4 13.5698680895426 31.9080966632161
"6784" 1356.6 17.3925016762879 30.2228327769691
"6785" 1356.8 21.8660870399661 26.7970435372303
"6786" 1357 25.481032309106 21.5662989486681
"6787" 1357.2 26.1836217344726 16.1553217243423
"6788" 1357.4 27.900325194399 16.4465987288695
"6789" 1357.6 31.4416306163441 16.6342473785617
"6790" 1357.8 36.7447609132093 14.8308113777226
"6791" 1358 41.0422936156212 9.99916892067682
"6792" 1358.2 42.549846181689 6.02170577993982
"6793" 1358.4 42.9706826053441 7.52209262667083
"6794" 1358.6 45.3932040189502 9.72077194039724
"6795" 1358.8 49.4487153951425 12.6254620124747
"6796" 1359 54.6977832327808 13.8633917497582
"6797" 1359.2 59.8390046461541 13.6564656773119
"6798" 1359.4 65.4898619503251 10.895238287717
"6799" 1359.6 69.1961085583441 6.22691896150417
"6800" 1359.8 71.9545989025285 2.72294790587154
"6801" 1360 76.7127748425932 2.76604506933749
"6802" 1360.2 80.9317905999988 5.46134089806607
"6803" 1360.4 84.1918412237787 10.237468964897
"6804" 1360.6 88.3982379804161 15.2729638802625
"6805" 1360.8 92.6808636335372 20.2649981514459
"6806" 1361 97.7675235231073 24.8654740597076
"6807" 1361.2 103.27918043405 29.0497705515648
"6808" 1361.4 109.687997305937 32.3890023507675
"6809" 1361.6 115.356187511279 33.7740239219822
"6810" 1361.8 117.879493934081 37.8581025198072
"6811" 1362 115.791475479793 42.863592790301
"6812" 1362.2 112.924457394906 49.2103053996232
"6813" 1362.4 112.557152463014 55.0162579215606
"6814" 1362.6 113.852494962623 61.0767489872726
"6815" 1362.8 117.633524394784 65.9708957233676
"6816" 1363 122.76960014215 68.9218172976375
"6817" 1363.2 124.722041132704 71.7513079966901
"6818" 1363.4 124.188316999799 76.352943172745
"6819" 1363.6 121.190409549029 80.7092174997591
"6820" 1363.8 116.164244912235 83.6505387509452
"6821" 1364 111.387120019921 88.1531664517051
"6822" 1364.2 108.870899949338 93.2913530927979
"6823" 1364.4 105.438020752283 97.5556935585045
"6824" 1364.6 101.985930379531 100.883134759945
"6825" 1364.8 98.7204077943323 105.109078482624
"6826" 1365 94.5143810123505 108.94072364158
"6827" 1365.2 88.8672895710774 110.767149498823
"6828" 1365.4 82.7638003644604 112.029106832619
"6829" 1365.6 76.7353215635092 115.060518807708
"6830" 1365.8 70.5657722790717 117.620673759522
"6831" 1366 63.9090384136677 117.516494093021
"6832" 1366.2 56.6042440843996 115.997487427999
"6833" 1366.4 49.9300963410009 115.26330589199
"6834" 1366.6 43.3338688584774 114.122528917747
"6835" 1366.8 38.3541077933216 110.667894071484
"6836" 1367 33.1045230832187 106.139019228816
"6837" 1367.2 28.2171726370892 101.047619626873
"6838" 1367.4 23.640679018687 96.3617781488971
"6839" 1367.6 19.0772502451374 91.7877898708275
"6840" 1367.8 18.2887750243368 86.6429008939397
"6841" 1368 19.9590326829774 82.4553204808708
"6842" 1368.2 21.7156569922426 76.8894893603984
"6843" 1368.4 25.4617267275441 72.6120006256042
"6844" 1368.6 29.4659561554165 67.5343290447897
"6845" 1368.8 31.3993996566774 61.9083638090737
"6846" 1369 30.8900159163681 57.0327928556014
"6847" 1369.2 28.0467059955616 51.5727481417164
"6848" 1369.4 23.89697786546 47.2994329980179
"6849" 1369.6 18.4683726220401 44.8842247005441
"6850" 1369.8 12.3096435983226 43.8477756751698
"6851" 1370 7.88489603023162 45.2518342709327
"6852" 1370.2 4.69156620286971 47.9458836510606
"6853" 1370.4 4.09708423217741 49.986416917183
"6854" 1370.6 4.09455037459741 50.2178109842175
"6855" 1370.8 4.88466011431919 50.3688585926748
"6856" 1371 4.89011750642424 53.5885629354413
"6857" 1371.2 4.39035478541815 58.713772763619
"6858" 1371.4 4.77600901317151 65.4889201558081
"6859" 1371.6 5.46015055977152 72.2962630146551
"6860" 1371.8 5.79410200615107 80.0101354103349
"6861" 1372 6.45326277455545 87.6860406417594
"6862" 1372.2 8.01680677429983 94.5280376286375
"6863" 1372.4 11.9353726145195 99.5426729220533
"6864" 1372.6 17.4118209887044 104.335664173327
"6865" 1372.8 23.5796336250663 108.682941073082
"6866" 1373 29.0185297041491 113.846275946505
"6867" 1373.2 31.6818434144481 118.705456811495
"6868" 1373.4 34.4400287526774 117.694040291058
"6869" 1373.6 40.5359053537928 116.499850395436
"6870" 1373.8 46.7003871620437 114.66829294292
"6871" 1374 52.2610990501447 113.781815100287
"6872" 1374.2 56.3460563636961 113.746097119633
"6873" 1374.4 58.8410772480774 111.921158334067
"6874" 1374.6 58.5631447447712 109.596374685981
"6875" 1374.8 58.5769813704094 106.318561453921
"6876" 1375 60.2663721368274 101.839186806727
"6877" 1375.2 62.3189926934506 97.3589453541066
"6878" 1375.4 66.3330979103539 93.5126314668434
"6879" 1375.6 70.1635022942135 90.1014199117767
"6880" 1375.8 74.5535281016574 87.4576633581375
"6881" 1376 79.3940234615243 87.1963753955763
"6882" 1376.2 82.8598543451101 89.919799928426
"6883" 1376.4 85.64763278064 94.6512646618945
"6884" 1376.6 87.3566633020598 99.6200559824316
"6885" 1376.8 88.3825100265264 104.302532604326
"6886" 1377 89.8613981614444 109.620531643468
"6887" 1377.2 90.6003019717062 111.803416758378
"6888" 1377.4 94.1686827078996 111.011422689693
"6889" 1377.6 99.0850702624274 108.095512580137
"6890" 1377.8 101.734679063696 103.293911969901
"6891" 1378 102.955788592866 96.6413927424048
"6892" 1378.2 101.744974329188 90.0822424447599
"6893" 1378.4 98.4795528260303 83.7969555349904
"6894" 1378.6 93.5940857112228 79.8410384956224
"6895" 1378.8 87.2210499797077 78.2196586465314
"6896" 1379 79.8396301118336 77.433337675075
"6897" 1379.2 73.8009724003974 77.0126185574475
"6898" 1379.4 67.5774002280279 76.9180973656117
"6899" 1379.6 61.9472885402656 79.1957792741669
"6900" 1379.8 56.1266515648036 83.806522826953
"6901" 1380 54.4956345011725 89.539258721953
"6902" 1380.2 55.3262548049631 96.4553288390518
"6903" 1380.4 57.8770596142319 102.56429103781
"6904" 1380.6 62.8746617832399 105.747820737423
"6905" 1380.8 69.2371329191631 106.566783008138
"6906" 1381 75.5702206949484 105.177353560689
"6907" 1381.2 80.9558065578313 101.363222734214
"6908" 1381.4 84.7395617715803 99.7246050208365
"6909" 1381.6 89.3802245244341 96.7608780057591
"6910" 1381.8 92.5210174777895 91.9938469012216
"6911" 1382 93.2281918271827 85.5910040912743
"6912" 1382.2 92.6469169241722 78.9708502187354
"6913" 1382.4 89.0676946705865 74.8070401070163
"6914" 1382.6 83.6485771838611 71.6204929706579
"6915" 1382.8 78.3410704944094 67.4147578613231
"6916" 1383 72.5239081800774 64.7077535432427
"6917" 1383.2 65.2857856367087 65.107955500825
"6918" 1383.4 59.4680026557742 68.7019596844601
"6919" 1383.6 53.650605298522 73.5914924587103
"6920" 1383.8 48.9977576792812 79.3272737712035
"6921" 1384 43.8433204161486 83.7460843491952
"6922" 1384.2 38.2760075890663 86.0457117395542
"6923" 1384.4 32.1412839192832 89.6037644880606
"6924" 1384.6 26.0668963795674 92.3037361013775
"6925" 1384.8 20.3484340035264 95.6277133820809
"6926" 1385 16.6029383182674 96.6988336208775
"6927" 1385.2 14.993890026937 94.7375029786471
"6928" 1385.4 14.3579892304178 95.0682377418202
"6929" 1385.6 14.1341254014646 98.6222681579034
"6930" 1385.8 15.4047502109661 103.757545418354
"6931" 1386 19.5676924567329 105.87319273936
"6932" 1386.2 25.1098291347832 108.316002422253
"6933" 1386.4 31.4359456794659 109.190612129311
"6934" 1386.6 37.8223447041623 108.828993940441
"6935" 1386.8 43.4705509837063 107.827249938897
"6936" 1387 46.5795100677683 104.852752881956
"6937" 1387.2 46.0486007401987 102.106633166425
"6938" 1387.4 45.3167471944859 102.293658592786
"6939" 1387.6 44.5182429337742 101.590192922944
"6940" 1387.8 44.2860658648564 97.6357839296112
"6941" 1388 44.9862107224879 92.5024709457375
"6942" 1388.2 45.995954988738 87.6391034841072
"6943" 1388.4 47.8582951432362 83.3211009868434
"6944" 1388.6 51.0803465788336 79.5950568354812
"6945" 1388.8 54.7162238296879 76.583568534148
"6946" 1389 58.6730424822458 71.5226690563164
"6947" 1389.2 61.6858832202317 65.5860296717788
"6948" 1389.4 63.607861232565 58.7381594886543
"6949" 1389.6 62.4906675009412 52.54467178661
"6950" 1389.8 58.8701896543157 48.8694389755524
"6951" 1390 53.5864900915524 48.1189347695693
"6952" 1390.2 46.6870070560107 47.2223503173042
"6953" 1390.4 41.1318387977306 44.4092891338396
"6954" 1390.6 39.3685209687214 40.2812367584782
"6955" 1390.8 37.9846751716557 34.7663430014853
"6956" 1391 36.408293122856 28.8745622597089
"6957" 1391.2 38.3937203214705 24.1120299436547
"6958" 1391.4 41.9176628066991 19.7282966682244
"6959" 1391.6 46.5312803922399 18.131369694575
"6960" 1391.8 49.1551187101661 15.1774182820125
"6961" 1392 48.0383977653441 12.7292097737671
"6962" 1392.2 44.7961039743066 12.9492734599015
"6963" 1392.4 42.8226422082708 15.6577711523353
"6964" 1392.6 39.9490806450181 18.921020815643
"6965" 1392.8 37.8568973075259 23.6756684374708
"6966" 1393 36.3012385730382 29.5432407322921
"6967" 1393.2 34.2088469013063 35.8709203524777
"6968" 1393.4 32.1352965921455 42.5959556521588
"6969" 1393.6 32.089325008623 49.6797646413766
"6970" 1393.8 34.5026790774576 55.3123442809727
"6971" 1394 39.6632876453111 59.0512948011969
"6972" 1394.2 46.2661536993326 60.1162471048961
"6973" 1394.4 53.09622908372 59.0582589421268
"6974" 1394.6 54.8899119390904 58.5779677479636
"6975" 1394.8 58.3465479653291 55.5218155295869
"6976" 1395 62.37993986171 48.9403247940505
"6977" 1395.2 65.273374360992 42.6306745881712
"6978" 1395.4 65.2852200434988 35.6355507834946
"6979" 1395.6 64.4897027199367 28.9601657233967
"6980" 1395.8 62.0726506117131 22.5776523559946
"6981" 1396 58.4703938133403 17.1275146777555
"6982" 1396.2 58.3320605418166 12.3273777468717
"6983" 1396.4 59.9052974316774 9.25963142948232
"6984" 1396.6 57.9307425614091 9.36195388121067
"6985" 1396.8 54.2629395704988 9.99748191974464
"6986" 1397 51.6761529887239 11.8522092638468
"6987" 1397.2 48.4179795675244 12.8826378252199
"6988" 1397.4 43.9011260070323 12.5170384253633
"6989" 1397.6 38.0487323706451 12.2622501633633
"6990" 1397.8 35.8788978784631 11.6581554131375
"6991" 1398 37.2237032771844 10.7951050327009
"6992" 1398.2 39.4458371649842 10.5912295660125
"6993" 1398.4 43.7958105865236 8.97167917809354
"6994" 1398.6 49.3941571946429 6.10552846196508
"6995" 1398.8 54.3894062122149 6.3585595635375
"6996" 1399 59.6700106563917 8.33680842635178
"6997" 1399.2 65.5278400272981 7.88465339489612
"6998" 1399.4 70.5832713746892 5.44132182033749
"6999" 1399.6 75.3804991992142 4.06948817809539
"7000" 1399.8 78.9315868485598 6.30910066561985
"7001" 1400 83.8996124246255 9.29391887808555
"7002" 1400.2 89.1513483418879 12.6504886440849
"7003" 1400.4 94.6119066845917 14.1332413868518
"7004" 1400.6 98.7638133192489 17.3290141587946
"7005" 1400.8 100.189978351399 22.604251130599
"7006" 1401 103.842387868877 27.7260297176284
"7007" 1401.2 109.544305440648 31.2211939570889
"7008" 1401.4 114.427190073983 31.9359212240457
"7009" 1401.6 113.716430775362 33.3728202898007
"7010" 1401.8 113.818876213405 37.279817456986
"7011" 1402 116.930547092722 41.8054691925269
"7012" 1402.2 121.230462467632 44.4954536202568
"7013" 1402.4 122.324124721956 47.0559994303027
"7014" 1402.6 122.391687195389 50.8526747362817
"7015" 1402.8 123.00526169435 55.3473935753557
"7016" 1403 124.804565581368 61.4591141989251
"7017" 1403.2 124.242540216165 65.6210026982657
"7018" 1403.4 123.283410151427 70.4061864133071
"7019" 1403.6 123.482087620768 76.2180266185466
"7020" 1403.8 125.193984014204 81.9706161443518
"7021" 1404 122.111501020677 86.0038715102551
"7022" 1404.2 118.247368211177 91.0640753939011
"7023" 1404.4 115.192396525102 95.2815859318167
"7024" 1404.6 112.546188656177 100.931395458524
"7025" 1404.8 108.356606249246 106.514189100844
"7026" 1405 104.244185285135 114.479778459395
"7027" 1405.2 100.760357349918 115.52077050128
"7028" 1405.4 95.3818374092574 116.132808304928
"7029" 1405.6 89.0374200085917 117.697390225223
"7030" 1405.8 82.9506158897783 119.848497730009
"7031" 1406 77.0050353103074 123.795565284577
"7032" 1406.2 72.0298059519774 125.83919877151
"7033" 1406.4 66.1514954095453 124.457245593666
"7034" 1406.6 59.3608604651639 124.439835278975
"7035" 1406.8 52.282411870911 124.657940209493
"7036" 1407 45.751726903393 122.401055363991
"7037" 1407.2 40.1822978900558 118.145876590651
"7038" 1407.4 33.9971848361728 114.080699230147
"7039" 1407.6 27.3425603101721 111.647797348759
"7040" 1407.8 21.8366211497574 111.003920590867
"7041" 1408 19.3881767107065 107.282911181429
"7042" 1408.2 18.6861570843713 101.925996807423
"7043" 1408.4 16.2442252667842 95.4463885244384
"7044" 1408.6 10.7336346172412 91.9747339817864
"7045" 1408.8 6.91371509365677 88.9430526587664
"7046" 1409 6.53425514136161 83.847045487427
"7047" 1409.2 9.08924159084609 78.4188195333303
"7048" 1409.4 12.1897781913597 73.1055904351257
"7049" 1409.6 15.1444086463751 67.1175608841724
"7050" 1409.8 16.5946498564244 61.7731647056797
"7051" 1410 16.6161084849913 56.0920432442538
"7052" 1410.2 17.6634394528387 50.3202194275891
"7053" 1410.4 16.9218588473138 44.1060196430693
"7054" 1410.6 13.5079896503961 38.3113962582937
"7055" 1410.8 10.5366457225993 35.9705291011688
"7056" 1411 12.705314521623 34.3675439827027
"7057" 1411.2 16.8310663682625 32.9560146542545
"7058" 1411.4 22.0970709955562 30.6707643578345
"7059" 1411.6 26.7899353356136 27.324923012712
"7060" 1411.8 29.4778909918441 21.5312005656375
"7061" 1412 28.9636268862258 15.2128626168472
"7062" 1412.2 31.1055244218836 13.3615594121787
"7063" 1412.4 35.3482166537195 11.8660089952954
"7064" 1412.6 41.0648877859681 8.96806539109098
"7065" 1412.8 45.7379706547104 5.88902119499464
"7066" 1413 49.1997491561774 7.32250848810416
"7067" 1413.2 54.1608177787913 10.160064935935
"7068" 1413.4 60.3372049737229 12.1633889553989
"7069" 1413.6 67.2534844136774 12.0579094104134
"7070" 1413.8 72.9741551808313 9.21946776256607
"7071" 1414 77.2469073308422 3.87311406708255
"7072" 1414.2 80.5235417721613 3.51725949342782
"7073" 1414.4 85.5586858401017 4.66305949277386
"7074" 1414.6 91.4019149867077 6.47360032425871
"7075" 1414.8 94.3252187983974 9.8287756919775
"7076" 1415 96.2326173543539 15.5624108396669
"7077" 1415.2 98.9279710924674 21.5197350938475
"7078" 1415.4 103.60716939164 26.7014793539582
"7079" 1415.6 109.638587083127 29.1786702495675
"7080" 1415.8 115.458906672418 31.2474529415221
"7081" 1416 116.975566618139 36.1643764206952
"7082" 1416.2 116.952949456866 41.913059694213
"7083" 1416.4 117.870683133436 49.1029303463518
"7084" 1416.6 118.226670859658 55.7024688823355
"7085" 1416.8 116.953290947106 61.8478031948232
"7086" 1417 118.203781211521 68.208293288688
"7087" 1417.2 120.634953103605 73.4280951496466
"7088" 1417.4 120.23068764425 78.3235041654375
"7089" 1417.6 117.177718332763 80.0833630893947
"7090" 1417.8 112.059326021163 83.3082545198518
"7091" 1418 106.802778141511 86.5199010049431
"7092" 1418.2 101.755410625714 91.0814473208557
"7093" 1418.4 97.9933612110444 96.4442089843669
"7094" 1418.6 95.7017945164047 101.772131168683
"7095" 1418.8 94.7197901535185 107.931209869128
"7096" 1419 93.0238000246386 113.008226059089
"7097" 1419.2 89.7809125588849 115.385822001326
"7098" 1419.4 85.5872109337674 115.135312259198
"7099" 1419.6 79.4010957530892 114.731248050755
"7100" 1419.8 73.0753807684793 113.745322106845
"7101" 1420 65.9939357913861 114.418219353652
"7102" 1420.2 59.6772502494774 117.369805316938
"7103" 1420.4 54.4830746744756 121.489427637569
"7104" 1420.6 49.6150202595663 122.123021893582
"7105" 1420.8 46.8463691679604 119.510507450307
"7106" 1421 46.2103363304114 114.580415950723
"7107" 1421.2 46.4520973428649 108.334376575762
"7108" 1421.4 45.8071228345021 101.846633453354
"7109" 1421.6 45.0124202267794 96.1971607327599
"7110" 1421.8 43.6447054467566 92.024932153692
"7111" 1422 42.1571155882362 88.8589987991375
"7112" 1422.2 40.9849828818174 85.0499142822375
"7113" 1422.4 41.206995825863 80.8975222824158
"7114" 1422.6 41.2814442186774 75.6378766412937
"7115" 1422.8 42.9326747416441 71.2064187135708
"7116" 1423 44.8399826661939 67.0592031075771
"7117" 1423.2 47.5689152881987 62.0303369132226
"7118" 1423.4 51.3004938707588 57.3452459747887
"7119" 1423.6 55.0002826004985 52.8198696346638
"7120" 1423.8 56.3137678393515 46.5899124122836
"7121" 1424 54.8713670394107 43.1287522411708
"7122" 1424.2 51.4343958942838 41.5795131175843
"7123" 1424.4 47.4749983716092 40.7488947591034
"7124" 1424.6 47.1478753549817 37.7241023907897
"7125" 1424.8 48.0477824230478 33.4519884164338
"7126" 1425 50.2086570828481 28.2706608129302
"7127" 1425.2 54.0774249976774 24.6743212804823
"7128" 1425.4 54.3207329130297 23.1120459185011
"7129" 1425.6 53.2562109145208 19.4338020112821
"7130" 1425.8 49.293676635436 16.815421268103
"7131" 1426 44.4785762828539 15.0813106508316
"7132" 1426.2 38.8346879929899 16.3040601280437
"7133" 1426.4 33.7690736077692 19.6397877023212
"7134" 1426.6 28.1669551737802 22.8616953450067
"7135" 1426.8 22.4103553874347 27.0060561080792
"7136" 1427 16.1535922888509 30.3408947063212
"7137" 1427.2 13.2909073074062 30.5643081425612
"7138" 1427.4 14.814150042132 29.616095370283
"7139" 1427.6 15.4211918580892 27.4100650226669
"7140" 1427.8 17.485439823799 24.1599956742456
"7141" 1428 20.3326418963689 21.2465966559566
"7142" 1428.2 22.8880642217306 17.7825604981269
"7143" 1428.4 26.1343103272879 15.5792126662322
"7144" 1428.6 29.7887693929546 13.0266963253652
"7145" 1428.8 33.4601385166618 10.1971039732312
"7146" 1429 37.8294358920421 9.66331319712573
"7147" 1429.2 42.690213949297 8.6491614276701
"7148" 1429.4 47.3497451844161 5.58377162136477
"7149" 1429.6 50.480201343374 4.94061994366558
"7150" 1429.8 54.6199686206892 5.53124708927868
"7151" 1430 60.5372354064485 5.2239843631134
"7152" 1430.2 65.6619940909583 3.09841492572177
"7153" 1430.4 69.9001125782818 1.1600390574342
"7154" 1430.6 74.7603708967406 2.16259918565329
"7155" 1430.8 80.187675606132 2.5398239761072
"7156" 1431 85.264307567 4.06793089839556
"7157" 1431.2 89.8805713806465 6.00947337776636
"7158" 1431.4 94.2173488614203 7.34495412070893
"7159" 1431.6 98.3738625098592 10.2259365464405
"7160" 1431.8 101.999006479427 13.0714340539187
"7161" 1432 106.658489029316 17.0016314634153
"7162" 1432.2 110.343768697133 20.5074977272446
"7163" 1432.4 111.846917765774 25.5515367094773
"7164" 1432.6 113.682769964899 30.9277426704548
"7165" 1432.8 116.700381478125 36.0708938852954
"7166" 1433 121.694228143971 39.4920199063944
"7167" 1433.2 125.024335560469 42.6393002972853
"7168" 1433.4 126.511599792208 48.4385026954158
"7169" 1433.6 127.651037936953 55.3510476703358
"7170" 1433.8 128.933686317543 62.0800699943786
"7171" 1434 127.639311372835 68.2077396686112
"7172" 1434.2 126.679684257763 74.9511995262518
"7173" 1434.4 126.449065114862 81.1147766251901
"7174" 1434.6 123.52826850411 86.527931190551
"7175" 1434.8 119.673551134126 91.2401975094179
"7176" 1435 116.868651586766 97.4993183899022
"7177" 1435.2 116.030242828677 103.10237039011
"7178" 1435.4 112.961584334669 106.671629505332
"7179" 1435.6 109.162810075026 109.941590032039
"7180" 1435.8 103.161701582614 114.512702397147
"7181" 1436 97.4814213207162 115.794818070186
"7182" 1436.2 90.9501205018374 115.238501505307
"7183" 1436.4 84.823976832706 116.801991475909
"7184" 1436.6 81.6142934549206 119.113383369327
"7185" 1436.8 80.9409223594592 121.52053773061
"7186" 1437 80.6781934052849 124.429345133306
"7187" 1437.2 77.5987498145211 125.429076529325
"7188" 1437.4 72.6037246938474 125.167600075447
"7189" 1437.6 66.5158240060419 124.418629739109
"7190" 1437.8 60.5304735074905 122.225545726941
"7191" 1438 54.9220441910107 119.66360742011
"7192" 1438.2 49.1680759364274 119.005404409943
"7193" 1438.4 43.4389494228245 119.032673415108
"7194" 1438.6 37.3009843111865 118.640272241547
"7195" 1438.8 31.5894389751774 118.371972480804
"7196" 1439 29.319930960014 115.044617437474
"7197" 1439.2 27.1578838033476 110.685408158233
"7198" 1439.4 26.5014790767805 105.13261402822
"7199" 1439.6 26.6104088304774 99.9449701778427
"7200" 1439.8 25.7970405472974 94.7267724729975
"7201" 1440 23.7745567960447 89.434872268862
"7202" 1440.2 20.0948825720437 85.11159322289
"7203" 1440.4 14.5819876060482 82.1199924087105
"7204" 1440.6 8.23207767953947 79.3176176773444
"7205" 1440.8 3.99264821029904 74.5925776694483
"7206" 1441 5.51697149804327 69.4811086044668
"7207" 1441.2 8.70265832218877 63.5104620512966
"7208" 1441.4 12.5306068776107 57.1166278249708
"7209" 1441.6 15.4044236829274 49.7899486956732
"7210" 1441.8 14.766640212507 42.2776243311034
"7211" 1442 10.5226165518948 37.9345796507027
"7212" 1442.2 9.97840522450553 38.3890270568719
"7213" 1442.4 7.49445380325635 41.9310239112954
"7214" 1442.6 2.22410965531919 48.9199880281673
"7215" 1442.8 2.01596738154505 55.4442676150787
"7216" 1443 1.82328045644056 62.8068990096375
"7217" 1443.2 1.43797346498423 70.5547784313648
"7218" 1443.4 2.11717104865611 78.4113248004247
"7219" 1443.6 5.04590372816653 85.2268813468223
"7220" 1443.8 8.18292957992739 91.9642307422625
"7221" 1444 10.3010761507086 98.3538426252312
"7222" 1444.2 14.4523639598539 104.026394160549
"7223" 1444.4 19.5279344811909 109.410770905597
"7224" 1444.6 23.175880056132 113.446066082137
"7225" 1444.8 28.9471615275716 113.806199490926
"7226" 1445 35.5574599454574 112.826930605477
"7227" 1445.2 41.4714835371774 111.810325440098
"7228" 1445.4 46.3165812097917 110.159297502338
"7229" 1445.6 49.1517594292835 107.902491169531
"7230" 1445.8 50.6631811870753 105.038053436137
"7231" 1446 50.1405111725817 102.330250524031
"7232" 1446.2 48.70698053733 101.417378134032
"7233" 1446.4 48.0174913496675 100.936214683543
"7234" 1446.6 48.0370354763226 97.821792338202
"7235" 1446.8 49.0215872950836 92.1831894049187
"7236" 1447 47.6517205408961 86.5698855077312
"7237" 1447.2 44.1394865184715 81.6874586010787
"7238" 1447.4 39.9730966028505 77.0542176409933
"7239" 1447.6 34.6494598383713 74.3776659487293
"7240" 1447.8 29.2847068146455 72.2720118915949
"7241" 1448 22.8770178476568 71.6187641843231
"7242" 1448.2 16.5512726837653 70.4484469663793
"7243" 1448.4 13.4596879902774 66.6174822810198
"7244" 1448.6 14.1058216731774 62.6530939002595
"7245" 1448.8 16.0357765299441 58.6878221073042
"7246" 1449 18.6133834861381 54.4267985608791
"7247" 1449.2 17.344576867188 51.8008592452652
"7248" 1449.4 12.2401668582258 49.4654459034601
"7249" 1449.6 6.07020851438111 48.6779462215079
"7250" 1449.8 4.16207603374235 51.0709214999167
"7251" 1450 3.29529929793453 55.9931329172946
"7252" 1450.2 2.14796301679279 62.753001492676
"7253" 1450.4 2.48301695371741 70.1728276640575
"7254" 1450.6 4.08580335938973 77.452861261932
"7255" 1450.8 7.11822211602354 85.2968629054067
"7256" 1451 9.03945430976251 92.9586503552545
"7257" 1451.2 11.4783215304383 100.584797726398
"7258" 1451.4 17.0462482194229 105.593955098683
"7259" 1451.6 23.0242155316331 110.598299932527
"7260" 1451.8 28.0325083678544 116.317507247244
"7261" 1452 31.1195235694319 118.640272241547
"7262" 1452.2 36.4960731890203 117.744708045309
"7263" 1452.4 42.8401505481926 115.526836888471
"7264" 1452.6 48.4447630200958 111.956334713505
"7265" 1452.8 53.0751714301427 107.334931778227
"7266" 1453 55.126090808014 102.699551269068
"7267" 1453.2 55.4868832765524 97.8283418348562
"7268" 1453.4 55.7657453200035 93.6515106186049
"7269" 1453.6 54.7465217648961 88.5245892052625
"7270" 1453.8 50.8024140755274 85.2027872394375
"7271" 1454 45.4813131575274 82.6115906148975
"7272" 1454.2 39.3273025395562 82.1843184203799
"7273" 1454.4 33.1024443186197 84.6794913474836
"7274" 1454.6 27.7083267076671 87.3118824453437
"7275" 1454.8 21.7609006290657 90.5856221668656
"7276" 1455 17.4153743330925 95.0436233097601
"7277" 1455.2 12.8026949177488 95.4561948687803
"7278" 1455.4 9.83963289052434 93.3541917072803
"7279" 1455.6 8.30662183810898 89.5174253077796
"7280" 1455.8 5.63796580598911 83.7351075821635
"7281" 1456 2.6157521084851 77.3592285892529
"7282" 1456.2 3.46121427618374 72.6638183227704
"7283" 1456.4 5.15472921572803 68.5855935468337
"7284" 1456.6 6.52742445982374 61.9539797667229
"7285" 1456.8 6.86466833033257 55.0775895787927
"7286" 1457 4.62259201901542 49.3847610244896
"7287" 1457.2 5.56506911276436 48.3310485153549
"7288" 1457.4 6.82098113067739 45.8762189997375
"7289" 1457.6 8.36663425447737 38.6274929458375
"7290" 1457.8 9.51896357665468 35.1507912980011
"7291" 1458 10.1014217476417 37.5487376436911
"7292" 1458.2 8.570549459725 38.4351884718994
"7293" 1458.4 6.65809028624882 40.7646811530423
"7294" 1458.6 3.17722255436754 45.8859081308276
"7295" 1458.8 2.61282842666202 51.0974184610298
"7296" 1459 0.846144957037406 56.6843370737775
"7297" 1459.2 0.789066481024758 62.8853469745164
"7298" 1459.4 1.38676157071311 69.9682690879946
"7299" 1459.6 2.48318971673423 77.4340615053648
"7300" 1459.8 3.74234417097741 83.1007840779375
"7301" 1460 4.88793514181141 86.9572802250344
"7302" 1460.2 6.38660554553455 91.5124365562518
"7303" 1460.4 7.8801335991174 94.6770887619075
"7304" 1460.6 11.4642751460274 99.9435621374475
"7305" 1460.8 15.0522174793074 105.492850483807
"7306" 1461 19.0896456024882 109.0767916973
"7307" 1461.2 23.5836007758229 112.584418505192
"7308" 1461.4 30.0708364931098 115.849339148029
"7309" 1461.6 36.4737828629405 120.278414476295
"7310" 1461.8 41.6647167938034 124.073305900936
"7311" 1462 44.0526971933085 122.15834043907
"7312" 1462.2 47.4615228562974 118.089582157088
"7313" 1462.4 48.9770149011613 112.829642867621
"7314" 1462.6 47.8301991341874 108.710826232868
"7315" 1462.8 45.2194812075941 105.349461311915
"7316" 1463 43.4352231616774 105.34104488284
"7317" 1463.2 41.5211334492179 105.898824591543
"7318" 1463.4 38.2161803962052 106.82864872186
"7319" 1463.6 33.1097535231774 106.597357599577
"7320" 1463.8 27.4510099325026 108.544484129196
"7321" 1464 23.7435299685346 111.400480321509
"7322" 1464.2 21.6259489909631 109.620602319823
"7323" 1464.4 19.6717809438601 105.471683458964
"7324" 1464.6 18.4037816137986 99.4674555260466
"7325" 1464.8 18.0512031768187 92.9411498663984
"7326" 1465 16.6008540160645 85.8960578813633
"7327" 1465.2 12.9346491289332 79.3429534788584
"7328" 1465.4 6.59812377725571 74.8824812462941
"7329" 1465.6 3.50747506452357 73.2203192672584
"7330" 1465.8 2.87622557999558 69.9815048418648
"7331" 1466 1.45978752944955 64.0381068453147
"7332" 1466.2 3.39052779160048 58.5391956211375
"7333" 1466.4 5.82553708139169 51.8783024859946
"7334" 1466.6 5.94600843508365 45.2563669310906
"7335" 1466.8 7.10360370690818 41.1547965139067
"7336" 1467 10.0282389044926 40.4201499240179
"7337" 1467.2 13.0887980675785 37.4547669728848
"7338" 1467.4 15.7799775742488 31.9047226613518
"7339" 1467.6 15.9652259855597 25.7164724576081
"7340" 1467.8 19.1244110229529 23.1418263647089
"7341" 1468 22.0725680055892 22.183158765461
"7342" 1468.2 25.4611413479051 19.3383817859989
"7343" 1468.4 28.0231692109859 14.2616035583609
"7344" 1468.6 30.3018256335039 13.2518819907497
"7345" 1468.8 34.1906021471462 13.5889727111062
"7346" 1469 39.1039103608649 12.5220468639812
"7347" 1469.2 45.0480662168122 10.9310068901263
"7348" 1469.4 49.425986440106 6.18930736092321
"7349" 1469.6 50.2068863684527 5.66633707194649
"7350" 1469.8 50.12240381846 5.1929032648875
"7351" 1470 49.3514859763751 4.58185583421889
"7352" 1470.2 47.778979013106 4.36939120378035
"7353" 1470.4 44.6765286727785 6.6668819884521
"7354" 1470.6 42.0252540244194 7.28155059007298
"7355" 1470.8 37.5090219260655 8.44858387391362
"7356" 1471 30.7537238998461 10.6390023651375
"7357" 1471.2 25.9650838255285 14.3144585701588
"7358" 1471.4 21.3557124559533 18.7395119363099
"7359" 1471.6 15.6301796109327 23.4705729216056
"7360" 1471.8 10.1692929328202 30.0647874264804
"7361" 1472 8.08395076820865 35.9227563020437
"7362" 1472.2 4.97275560173621 42.2140124221081
"7363" 1472.4 2.98073304426757 47.1092271135473
"7364" 1472.6 1.13441998479278 53.7031184174067
"7365" 1472.8 1.02721831794663 60.8763879475606
"7366" 1473 0.599615519547981 68.159700643361
"7367" 1473.2 1.72465790122579 74.4511335318472
"7368" 1473.4 3.49076831124882 81.2517492622804
"7369" 1473.6 4.94336419358751 87.7453736989353
"7370" 1473.8 7.87762586378049 92.9658178469416
"7371" 1474 12.7833831166052 97.7647678951272
"7372" 1474.2 17.5887240922319 102.522598413119
"7373" 1474.4 20.5706137625138 107.713330187137
"7374" 1474.6 22.7174181985385 112.17920222386
"7375" 1474.8 26.0820618934992 112.027072048722
"7376" 1475 31.8415319486978 110.766889510801
"7377" 1475.2 36.5363387608733 108.611655811921
"7378" 1475.4 39.8852369807182 106.098804567729
"7379" 1475.6 42.179811906132 103.764112126138
"7380" 1475.8 44.2156512963174 100.371606417607
"7381" 1476 44.0568100992711 97.5098565073562
"7382" 1476.2 42.6646169904403 95.7868755107354
"7383" 1476.4 41.8770313611929 93.0800785623746
"7384" 1476.6 43.6767314622711 89.8821329137312
"7385" 1476.8 46.4125058181774 88.0349180142312
"7386" 1477 49.3952968607209 87.7775334044527
"7387" 1477.2 52.3868668935212 88.2379524105125
"7388" 1477.4 56.6252187943674 87.8130929836275
"7389" 1477.6 61.5473847468716 88.088449832021
"7390" 1477.8 67.0586642318189 88.4095138463639
"7391" 1478 73.4614354846774 89.0883082349375
"7392" 1478.2 77.9449557026218 91.8916868621097
"7393" 1478.4 80.8096224666774 95.2491364833545
"7394" 1478.6 83.7949673972956 98.0163205611102
"7395" 1478.8 87.5243450536774 101.973314627509
"7396" 1479 92.0480260862068 101.808237526667
"7397" 1479.2 95.8544018479274 97.8509012122208
"7398" 1479.4 95.6507882923917 92.7463397107946
"7399" 1479.6 92.6957180237684 87.4576633581375
"7400" 1479.8 87.6054284962374 83.9339416946775
"7401" 1480 81.0975608280411 82.6051050955011
"7402" 1480.2 75.0181271959546 82.6860594217712
"7403" 1480.4 70.6054160123631 84.7023102962232
"7404" 1480.6 66.7354234332121 86.8824977765929
"7405" 1480.8 62.1893890502203 91.9819749247946
"7406" 1481 58.4459388914982 97.268213276562
"7407" 1481.2 55.8069023176113 103.891506257137
"7408" 1481.4 55.6312055891868 110.691468457119
"7409" 1481.6 56.3603332211966 118.010205813926
"7410" 1481.8 53.8341298229606 122.983715181784
"7411" 1482 51.5090148143138 122.548955806319
"7412" 1482.2 48.4706674940076 122.402113857722
"7413" 1482.4 44.8576386668138 122.698354378128
"7414" 1482.6 42.2316408111774 120.025533658181
"7415" 1482.8 38.7487706842755 116.464235447418
"7416" 1483 33.7346575885152 112.333949749354
"7417" 1483.2 28.2480680450463 108.900692961506
"7418" 1483.4 21.8141784111917 106.584982169709
"7419" 1483.6 16.8043799958774 104.772345677195
"7420" 1483.8 15.0259130271031 100.943782651722
"7421" 1484 12.6513623345586 96.6073368856028
"7422" 1484.2 8.77896198795013 91.3991605627133
"7423" 1484.4 6.42027807151461 86.7599582918468
"7424" 1484.6 7.38875292175147 81.2106326379893
"7425" 1484.8 9.35953103952926 76.9688799058042
"7426" 1485 11.4091877992723 71.2076550279223
"7427" 1485.2 11.829874596856 64.4084252279232
"7428" 1485.4 9.11337698834799 58.1645070005493
"7429" 1485.6 3.6029820040774 52.6586825341775
"7430" 1485.8 5.06839630451074 49.7808491148875
"7431" 1486 7.63744635089962 44.5305595122856
"7432" 1486.2 10.7901945045245 41.0112619500199
"7433" 1486.4 15.8814415682532 38.1947389432587
"7434" 1486.6 19.7150467192258 32.3001141232343
"7435" 1486.8 21.7625671185484 24.7756414180407
"7436" 1487 22.0255501261718 20.0561482960251
"7437" 1487.2 25.1638521169843 18.99403923389
"7438" 1487.4 26.0283894227077 19.4832433991072
"7439" 1487.6 26.3684663002581 16.799125022202
"7440" 1487.8 26.4921621434107 18.0575872603708
"7441" 1488 25.0816480905441 19.5013874117042
"7442" 1488.2 20.6344640941461 22.016890690075
"7443" 1488.4 15.399550879889 25.1766326219452
"7444" 1488.6 9.41614171664513 32.4603841590085
"7445" 1488.8 7.18954223322286 39.6269578099557
"7446" 1489 6.35221747837739 46.3293781228661
"7447" 1489.2 5.22208492355082 53.9320433139603
"7448" 1489.4 2.25837047511161 60.0612202388743
"7449" 1489.6 0.885792375642097 65.9790128715375
"7450" 1489.8 2.1333446076774 72.3987984937237
"7451" 1490 2.6538870887861 78.5926935031158
"7452" 1490.2 4.2692212960361 85.314118632181
"7453" 1490.4 5.9961846326978 91.4354801016069
"7454" 1490.6 9.04349769951782 94.971206573712
"7455" 1490.8 11.2468785190401 99.6245028363902
"7456" 1491 13.7473384132797 103.934936074524
"7457" 1491.2 16.8788443819019 107.475441146597
"7458" 1491.4 20.4653517244095 108.866702051727
"7459" 1491.6 23.7905177121197 112.64862781982
"7460" 1491.8 26.1853111704541 115.190005156992
"7461" 1492 30.4712076168458 114.962726736464
"7462" 1492.2 36.3081511100076 113.824642980864
"7463" 1492.4 40.8405529997574 111.638343363247
"7464" 1492.6 44.7397834998952 108.931773063831
"7465" 1492.8 46.8519717422087 105.452084361887
"7466" 1493 46.3214453113961 102.191590821606
"7467" 1493.2 44.467962084435 100.432562579077
"7468" 1493.4 42.337624277264 99.5258073832529
"7469" 1493.6 40.5724513765813 95.648860992724
"7470" 1493.8 38.2408151226774 91.4316525001653
"7471" 1494 37.7560209428304 87.8359459308007
"7472" 1494.2 37.6978456412488 82.7622796727089
"7473" 1494.4 35.6017785487906 77.9391584758733
"7474" 1494.6 31.4754153840774 76.5272469183375
"7475" 1494.8 27.536559631657 76.6941592287497
"7476" 1495 22.1054767750879 75.589894312348
"7477" 1495.2 19.1685545289471 72.3206640848229
"7478" 1495.4 19.7645218511009 68.3980026060551
"7479" 1495.6 20.5283332650645 64.1527563613311
"7480" 1495.8 17.9187382124434 59.5217567378928
"7481" 1496 12.8830434319198 56.802002925683
"7482" 1496.2 7.84691803127523 58.4907304626049
"7483" 1496.4 4.85999569919914 62.2211629508005
"7484" 1496.6 5.14649813955693 65.8160097786194
"7485" 1496.8 5.99391862844144 71.2900598789802
"7486" 1497 8.38610169686032 77.2832223347351
"7487" 1497.2 11.9309272503441 83.0965376069042
"7488" 1497.4 17.4668027632203 87.8325660865089
"7489" 1497.6 24.5210833521337 90.7934106523802
"7490" 1497.8 31.5482964423063 91.6537896317973
"7491" 1498 37.5080862039248 89.2188543856736
"7492" 1498.2 39.9413731480176 84.8572470758695
"7493" 1498.4 39.5051583437182 79.6580226846681
"7494" 1498.6 39.4554994264918 73.8212379749107
"7495" 1498.8 39.4152581110074 67.9625394912075
"7496" 1499 36.2174553198245 62.8743429613434
"7497" 1499.2 32.7236736445406 62.7083361819691
"7498" 1499.4 28.2713524741674 63.3763507752075
"7499" 1499.6 23.2910554006774 62.5993698607504
"7500" 1499.8 19.5549925666883 58.0462357229201
"7501" 1500 17.6091551968296 53.0030897978984
"7502" 1500.2 19.3649996671718 48.8701242177105
"7503" 1500.4 21.7817576247644 43.8182498965614
"7504" 1500.6 23.3103347518296 39.3608400303766
"7505" 1500.8 23.7939485632386 34.2641139650763
"7506" 1501 21.7113535656461 29.1151324267312
"7507" 1501.2 19.1617028829412 28.9165603248738
"7508" 1501.4 18.6543714485796 31.031756356844
"7509" 1501.6 19.5425986980904 34.3301565746918
"7510" 1501.8 20.0417556804421 39.496021168361
"7511" 1502 21.9707019026654 46.2464294141616
"7512" 1502.2 24.8520926597845 52.8656070012446
"7513" 1502.4 28.9628955521195 58.7577771301164
"7514" 1502.6 34.4972448915806 61.5802168127504
"7515" 1502.8 40.7638903299965 62.062863074329
"7516" 1503 46.4293982020441 59.7664257497708
"7517" 1503.2 50.7541733254467 55.5349340263463
"7518" 1503.4 53.5567311872818 51.3855251880606
"7519" 1503.6 57.1053848057774 46.2753872768708
"7520" 1503.8 58.1629144665538 40.2860500198791
"7521" 1504 58.1927592051946 35.4632863058616
"7522" 1504.2 56.1354476949216 32.2545274762073
"7523" 1504.4 56.8827673183917 28.8836618404946
"7524" 1504.6 59.0691244302774 25.0759422607125
"7525" 1504.8 62.524131942714 19.9558633847351
"7526" 1505 63.0902601872977 15.8734498236945
"7527" 1505.2 61.5523048586774 15.5790636672486
"7528" 1505.4 58.5361505233933 16.2240768810239
"7529" 1505.6 55.05708505041 17.2871984108119
"7530" 1505.8 50.5074006572845 19.6293881814232
"7531" 1506 45.3701689500411 22.9383266489557
"7532" 1506.2 40.2304104367692 26.7803587388824
"7533" 1506.4 35.3380576891186 31.674021524961
"7534" 1506.6 31.2977944764893 37.5734011114147
"7535" 1506.8 27.0944273396366 43.381893912362
"7536" 1507 23.99199752471 49.7254603622788
"7537" 1507.2 24.3233677480848 56.5763823435079
"7538" 1507.4 26.5977395425774 63.0786731557708
"7539" 1507.6 28.9999133119804 68.2829164285314
"7540" 1507.8 31.6527854146774 71.4959281210787
"7541" 1508 36.0947145359804 74.8958299558951
"7542" 1508.2 41.6500053212229 76.5249306614102
"7543" 1508.4 46.5429249583244 78.3414892192257
"7544" 1508.6 51.5198125028649 77.9906869982
"7545" 1508.8 55.6452493753024 75.4228990452312
"7546" 1509 57.9030274986155 71.6069441103128
"7547" 1509.2 61.7519421225562 68.0667324486526
"7548" 1509.4 64.2681149776668 63.5671980254992
"7549" 1509.6 64.0457285411242 59.4689017260949
"7550" 1509.8 63.4168935343948 56.1810194788223
"7551" 1510 66.5709776139032 53.7475325002988
"7552" 1510.2 72.005760160657 52.7219636188416
"7553" 1510.4 78.017361588915 51.9449726818504
"7554" 1510.6 83.8382490794037 52.2365386137691
"7555" 1510.8 87.4322047780411 54.7366738321981
"7556" 1511 92.2045290543833 58.5167143039022
"7557" 1511.2 97.6887337460203 59.4200350411947
"7558" 1511.4 101.903986820177 57.0741631146375
"7559" 1511.6 103.083735856806 52.3044511703157
"7560" 1511.8 102.626846657836 46.5069985380908
"7561" 1512 99.9103667996868 40.6691641698262
"7562" 1512.2 95.9840827665264 37.0961193447035
"7563" 1512.4 90.6498583786074 37.1548167914775
"7564" 1512.6 85.0803985490968 39.421856994944
"7565" 1512.8 80.0578185693148 43.5822846804342
"7566" 1513 77.447388370139 49.4116161253133
"7567" 1513.2 76.7397916682392 56.3978291045532
"7568" 1513.4 76.7023210668387 63.2199025633633
"7569" 1513.6 75.9557015399899 70.9163316611062
"7570" 1513.8 76.0874333403138 78.4088196289254
"7571" 1514 78.4350717741329 85.2137607932959
"7572" 1514.2 78.9656766040041 91.956820440088
"7573" 1514.4 76.4691244321374 97.7039733144675
"7574" 1514.6 72.274458511522 100.281181321322
"7575" 1514.8 67.04776528342 99.2939655888702
"7576" 1515 59.8979882271197 98.4601064796952
"7577" 1515.2 52.1556940646353 98.4926770844428
"7578" 1515.4 45.2901981447717 101.234256977505
"7579" 1515.6 40.7551814905236 105.784044068628
"7580" 1515.8 34.8523782173472 110.143433327534
"7581" 1516 30.5433002024638 115.156610578963
"7582" 1516.2 31.4505640885813 115.959650282253
"7583" 1516.4 30.8462158978754 114.993715574583
"7584" 1516.6 28.2383496063804 113.529313732098
"7585" 1516.8 24.5499825351616 110.601824483706
"7586" 1517 20.2721450839346 106.865249257909
"7587" 1517.2 16.1528166181631 102.231742721823
"7588" 1517.4 11.6680054691935 98.3395878383956
"7589" 1517.6 10.7945305174956 94.1130415958345
"7590" 1517.8 7.27028371187328 90.4560221320859
"7591" 1518 5.96034329747051 87.0183732512409
"7592" 1518.2 5.59906165295371 82.8312449165585
"7593" 1518.4 3.43793884819092 79.1374493699888
"7594" 1518.6 2.91953466503355 77.5837456430964
"7595" 1518.8 2.15123066118329 73.6361495218787
"7596" 1519 1.94121694501807 70.2594556731375
"7597" 1519.2 1.75840216847471 67.7494469839753
"7598" 1519.4 1.83505504446221 65.2814090605172
"7599" 1519.6 1.55055736427741 61.5456971127375
"7600" 1519.8 1.81249900501508 57.9998386509297
"7601" 1520 2.29770293719092 55.049629357124
"7602" 1520.2 1.83909017903223 52.6297517379762
"7603" 1520.4 3.1310510298024 50.3245490668339
"7604" 1520.6 5.1552813116938 46.8210239975146
"7605" 1520.8 5.90562507990241 42.2741499457125
"7606" 1521 7.8582790774899 39.9356714285437
"7607" 1521.2 11.99138420313 38.9084305294638
"7608" 1521.4 15.4909536131722 35.9457808212097
"7609" 1521.6 18.5189569583441 31.2556192319708
"7610" 1521.8 19.2702967792269 25.166133105654
"7611" 1522 19.6837889227763 22.4320590634232
"7612" 1522.2 23.070561063187 20.6602656892817
"7613" 1522.4 27.8827124698895 19.7264503764708
"7614" 1522.6 33.7971297815817 18.1606771209886
"7615" 1522.8 38.7331897206092 14.5911157472966
"7616" 1523 41.0593758015538 10.1967013934633
"7617" 1523.2 41.3708744862068 8.0401620927375
"7618" 1523.4 43.9786287631714 7.17633779241461
"7619" 1523.6 47.9846492712228 8.36762291583068
"7620" 1523.8 52.7313131583024 10.978189238925
"7621" 1524 58.219536888748 12.9905481479493
"7622" 1524.2 64.3113942235663 14.2909674538042
"7623" 1524.4 70.5176054422954 13.1553943010701
"7624" 1524.6 75.7081225389441 8.76206216840416
"7625" 1524.8 79.3811950616884 5.30944789571992
"7626" 1525 83.6445619473597 6.74973448343162
"7627" 1525.2 86.47956268165 10.6232962393978
"7628" 1525.4 86.7406170114914 16.4428419611607
"7629" 1525.6 88.3946700485469 22.528198112594
"7630" 1525.8 92.4716392593804 28.0528971432167
"7631" 1526 98.7756472694851 30.4206160335894
"7632" 1526.2 104.872659281017 30.1265938994676
"7633" 1526.4 111.104125592266 27.1665174192846
"7634" 1526.6 114.983808376168 27.0544711106279
"7635" 1526.8 116.600360784177 30.6823456424708
"7636" 1527 116.253682997096 35.1473169126102
"7637" 1527.2 114.763314038677 39.9715010278875
"7638" 1527.4 114.625864217121 46.3189736965337
"7639" 1527.6 116.9100544884 51.0194031662764
"7640" 1527.8 119.848625431872 56.2850272476097
"7641" 1528 124.128406406901 59.5174005556018
"7642" 1528.2 124.16234199949 59.6573066101821
"7643" 1528.4 122.651483291367 61.8069169230987
"7644" 1528.6 119.437014344987 65.7305943160875
"7645" 1528.8 116.40659520453 72.0766954829904
"7646" 1529 114.623046922642 77.6813012514857
"7647" 1529.2 114.048230192783 83.3492026333875
"7648" 1529.4 115.726658005413 88.4672017547413
"7649" 1529.6 117.636887922545 91.8104840642525
"7650" 1529.8 115.632065208963 93.5653019815089
"7651" 1530 110.918624195757 95.0218475522662
"7652" 1530.2 104.611150696923 97.1239935056186
"7653" 1530.4 99.7150154107885 99.6344190462208
"7654" 1530.6 96.6548425373376 104.377582892895
"7655" 1530.8 95.6833664612774 110.181136496223
"7656" 1531 95.2064328943503 115.54985514267
"7657" 1531.2 92.9757934529562 117.249515858628
"7658" 1531.4 89.5043737626203 116.015787696023
"7659" 1531.6 84.4934615637543 114.364773757618
"7660" 1531.8 78.9313697848036 112.459070775943
"7661" 1532 73.8140241573661 112.158904626468
"7662" 1532.2 68.550293599668 111.819988164751
"7663" 1532.4 63.152571223522 111.160392741477
"7664" 1532.6 57.847756348687 111.627024884686
"7665" 1532.8 52.5144955721956 114.978270039528
"7666" 1533 48.2110922254095 119.43814002953
"7667" 1533.2 44.1093687563563 119.855510250982
"7668" 1533.4 41.8107126010419 117.046438532081
"7669" 1533.6 38.9471876838944 112.144482649373
"7670" 1533.8 36.120189456425 106.666793353969
"7671" 1534 32.3948437059631 101.416420283423
"7672" 1534.2 28.4731631601628 97.0901438652054
"7673" 1534.4 25.3693058965813 91.974030290801
"7674" 1534.6 22.4733104544047 87.0330162548042
"7675" 1534.8 18.022198968863 82.2292506209107
"7676" 1535 13.8121245445865 77.777157062717
"7677" 1535.2 12.2005556851389 71.8616818591759
"7678" 1535.4 13.4198260844457 66.3910241342351
"7679" 1535.6 14.6804111420539 61.2084773542081
"7680" 1535.8 12.8360134995638 56.6919807216375
"7681" 1536 6.82098113067739 51.8555535340303
"7682" 1536.2 5.12291836437889 48.7431573687196
"7683" 1536.4 6.99152923702355 46.3877554334452
"7684" 1536.6 7.21805515388472 47.1793677446497
"7685" 1536.8 7.53521223603992 44.877767498025
"7686" 1537 10.6381630497245 39.0014321891846
"7687" 1537.2 14.6312244949127 35.1811070136669
"7688" 1537.4 18.6372036454107 30.7545356500375
"7689" 1537.6 21.6871774644008 24.2308719374673
"7690" 1537.8 22.9054683776339 20.3514201350723
"7691" 1538 21.5959920540567 21.8980078048961
"7692" 1538.2 20.1761580652636 22.8424815347237
"7693" 1538.4 18.5757048103961 26.0815596822937
"7694" 1538.6 15.6301796109327 31.337838139212
"7695" 1538.8 13.8951259070144 37.8819603357245
"7696" 1539 13.5314331711943 44.6618237105195
"7697" 1539.2 13.5403960465293 51.4381523931745
"7698" 1539.4 12.5607193879817 57.6931324250397
"7699" 1539.6 11.9458625897384 63.8695524926131
"7700" 1539.8 14.2287882910303 69.2882627685728
"7701" 1540 18.0140215710252 74.613011628181
"7702" 1540.2 23.7396516150958 78.0902949093008
"7703" 1540.4 29.9966352025949 79.2269518222921
"7704" 1540.6 35.4352862145124 79.029950588787
"7705" 1540.8 39.9673425481987 77.4355399672332
"7706" 1541 40.5652960500142 74.8778281696006
"7707" 1541.2 40.7013241937827 70.8991083098427
"7708" 1541.4 42.0044198868839 66.1509949483875
"7709" 1541.6 40.2932397624774 61.9355231535975
"7710" 1541.8 38.108951105759 58.7198872967395
"7711" 1542 36.7609344722306 55.1063303677013
"7712" 1542.2 39.3929284910837 53.2961309171687
"7713" 1542.4 43.3154914298752 52.9184545665771
"7714" 1542.6 49.2546494037441 53.0400156329708
"7715" 1542.8 54.6771046249441 54.3734075374375
"7716" 1543 60.7546568347692 54.2935912145457
"7717" 1543.2 66.3470425783578 52.5923850523952
"7718" 1543.4 72.3924643181149 51.6559314805437
"7719" 1543.6 78.9014725747998 52.1447902090048
"7720" 1543.8 84.9828091173744 54.0726801797133
"7721" 1544 90.0726818198489 57.2616144788232
"7722" 1544.2 95.3828227983163 60.6376600567764
"7723" 1544.4 98.7691940978936 63.9723831540564
"7724" 1544.6 98.5191355623661 66.5421910770715
"7725" 1544.8 98.1926307177068 70.784019741961
"7726" 1545 98.7281374398601 76.4809440514933
"7727" 1545.2 98.6179671478619 82.7230542953414
"7728" 1545.4 97.974697672906 89.1283463903947
"7729" 1545.6 98.6404269851678 96.1633372909933
"7730" 1545.8 99.5115275426327 102.762020792111
"7731" 1546 98.3943616078792 108.947533878293
"7732" 1546.2 95.447978196369 110.267165803913
"7733" 1546.4 91.0174487175346 112.59070548828
"7734" 1546.6 85.2836909936488 115.688202787738
"7735" 1546.8 83.3524494540402 117.792122498111
"7736" 1547 79.665931295341 118.928646228992
"7737" 1547.2 75.5102403279346 116.849309295995
"7738" 1547.4 69.0681735922951 114.461472243932
"7739" 1547.6 62.0615851445586 113.881224252385
"7740" 1547.8 54.4744830926877 113.757328031076
"7741" 1548 47.0984572630489 115.335139053252
"7742" 1548.2 39.848004787706 118.993170529109
"7743" 1548.4 36.8471934536774 119.345394302291
"7744" 1548.6 34.7180492371496 116.291201674471
"7745" 1548.8 31.4029853041963 111.351273909185
"7746" 1549 27.0992942929715 105.64504900149
"7747" 1549.2 21.0451361820411 100.814744972077
"7748" 1549.4 14.2488409541104 99.1910568257045
"7749" 1549.6 10.4912354435259 96.0548369865315
"7750" 1549.8 8.48146652352846 90.8851075847226
"7751" 1550 7.31367566012184 84.5275983451375
"7752" 1550.2 7.3119160368024 77.8648852938375
"7753" 1550.4 8.52978996206764 71.3826990476863
"7754" 1550.6 8.7595348214003 64.5267197781375
"7755" 1550.8 7.58422847489693 57.4377024640765
"7756" 1551 4.8648430789174 50.3452051152175
"7757" 1551.2 5.4316541355418 45.4176001281375
"7758" 1551.4 9.25872687143603 42.5929647407927
"7759" 1551.6 13.3956747461511 38.3733751792638
"7760" 1551.8 17.2126442396662 32.6595788966431
"7761" 1552 19.7357364837399 26.2567266124187
"7762" 1552.2 21.0305127955988 20.7002759246768
"7763" 1552.4 23.8574470950303 20.1411057832551
"7764" 1552.6 26.368947108148 20.9766614071669
"7765" 1552.8 31.2827418572022 18.8048400294345
"7766" 1553 36.2514673630604 15.2739803227971
"7767" 1553.2 38.9275481145297 10.1699603373648
"7768" 1553.4 39.6637924587628 9.05434366245457
"7769" 1553.6 40.1330345735484 10.9924183414601
"7770" 1553.8 42.3125086062838 11.956311889946
"7771" 1554 46.8949133189851 12.4113207150935
"7772" 1554.2 52.6154745849471 12.4855015672723
"7773" 1554.4 57.7859459014491 10.2858990672571
"7774" 1554.6 61.8146336434303 6.54740262831397
"7775" 1554.8 63.1210189334864 2.50581750736222
"7776" 1555 63.3635953595455 3.23054367006058
"7777" 1555.2 64.9167046454552 4.5146474748412
"7778" 1555.4 67.1451085774244 7.07964104237846
"7779" 1555.6 70.6369295352068 10.603032257561
"7780" 1555.8 75.2056723304448 13.9897642758584
"7781" 1556 80.0365079664161 16.7018048722739
"7782" 1556.2 85.6997063736465 17.4552450444158
"7783" 1556.4 92.0046659564956 15.3641664967739
"7784" 1556.6 96.1059244753539 13.3217728885493
"7785" 1556.8 98.4160934695259 15.337143499289
"7786" 1557 99.6045110663274 19.5667830656175
"7787" 1557.2 99.4861598471823 24.9197583174345
"7788" 1557.4 99.698378972132 31.6320109826527
"7789" 1557.6 102.080078298788 37.0867252128348
"7790" 1557.8 106.625732964447 41.6361993358587
"7791" 1558 112.553359951215 43.3480464150998
"7792" 1558.2 118.481262757024 42.0698293586856
"7793" 1558.4 120.721398598316 43.7367053441097
"7794" 1558.6 121.166440625975 47.5350971704348
"7795" 1558.8 120.276264173449 53.5198668597375
"7796" 1559 117.819779744552 59.2239390752625
"7797" 1559.2 116.583192123004 65.4518154770814
"7798" 1559.4 115.911612223796 71.5588758093375
"7799" 1559.6 113.872976925705 75.8729787116054
"7800" 1559.8 109.429188619098 80.3605006021468
"7801" 1560 106.992817460011 85.8298494620264
"7802" 1560.2 106.629631206877 92.6407845736803
"7803" 1560.4 108.97580393781 98.6559456875446
"7804" 1560.6 110.54146015906 103.584261588255
"7805" 1560.8 107.328251939649 105.562189289395
"7806" 1561 102.155452989102 105.744511798956
"7807" 1561.2 96.780681927555 105.91941283224
"7808" 1561.4 91.3400364682657 106.529314146079
"7809" 1561.6 86.4543546993507 107.819281741633
"7810" 1561.8 80.7723598552068 108.413997907637
"7811" 1562 75.174864421056 106.989780996506
"7812" 1562.2 69.5427369302616 107.353851698672
"7813" 1562.4 64.9718502716866 109.319197489835
"7814" 1562.6 59.4794685883718 111.743938942943
"7815" 1562.8 53.6357759895746 112.385242056708
"7816" 1563 47.4586818644653 111.562177114622
"7817" 1563.2 41.0240993082086 111.849658378044
"7818" 1563.4 35.3884818651912 110.669107777037
"7819" 1563.6 30.9879383799251 106.885852712385
"7820" 1563.8 25.9443662665917 103.916985083338
"7821" 1564 20.5800737956677 106.09554840706
"7822" 1564.2 20.4481619195652 107.624035235502
"7823" 1564.4 20.8668358890428 106.471237409887
"7824" 1564.6 20.2604613842021 103.452564102801
"7825" 1564.8 20.0419960843871 98.8738212909762
"7826" 1565 20.2530118736366 93.3385924259334
"7827" 1565.2 18.970436393131 86.9691002990447
"7828" 1565.4 16.0144774372426 81.8412438436157
"7829" 1565.6 11.2688061327131 77.9076533235304
"7830" 1565.8 6.05486183884211 73.8609626942316
"7831" 1566 2.83162861518902 69.5750825507887
"7832" 1566.2 3.51640853676072 68.0619069133875
"7833" 1566.4 5.54014702468961 66.6799913094302
"7834" 1566.6 9.03155343322913 62.8398457676547
"7835" 1566.8 13.0951580247911 58.3205988736261
"7836" 1567 16.4730505753622 52.8992358867571
"7837" 1567.2 18.4809026869961 46.2071637532364
"7838" 1567.4 16.8411066956325 39.7235118908566
"7839" 1567.6 12.5677701221174 34.7215888893775
"7840" 1567.8 12.6134540837803 33.204624540064
"7841" 1568 14.6801163169961 31.8900233385441
"7842" 1568.2 17.3791519755039 30.960966139862
"7843" 1568.4 21.164150704738 27.663490780592
"7844" 1568.6 25.5776182264755 24.3130474069933
"7845" 1568.8 28.9046281776455 19.2421719777758
"7846" 1569 29.1189278346774 13.9863929796892
"7847" 1569.2 29.0766968750107 15.9598305699042
"7848" 1569.4 28.3002969242159 16.1407489017309
"7849" 1569.6 26.4416706224027 15.7753657347968
"7850" 1569.8 23.6182293189741 17.2872960807309
"7851" 1570 20.920088665106 19.5979532659817
"7852" 1570.2 16.9178527483731 22.8854555669201
"7853" 1570.4 14.3486496912607 26.4358746091375
"7854" 1570.6 8.8762211677885 32.4375536695819
"7855" 1570.8 7.85688172955976 36.166538085814
"7856" 1571 5.28117537052355 41.1841951595221
"7857" 1571.2 3.19892221498096 45.0490671063161
"7858" 1571.4 2.76047435872739 49.7681097017875
"7859" 1571.6 1.64706752798621 54.6012182187552
"7860" 1571.8 0.776608207247027 60.1388788863527
"7861" 1572 0.714678997479726 65.9354618546608
"7862" 1572.2 0.862192721710739 72.1194099857375
"7863" 1572.4 2.22202962297741 77.6016040897708
"7864" 1572.6 4.49526185189169 82.916972546066
"7865" 1572.8 7.90960142430703 86.8490025100264
"7866" 1573 10.3422594995846 89.5813366553231
"7867" 1573.2 12.6626517990239 92.4184664989593
"7868" 1573.4 15.0560182656774 94.5183865581072
"7869" 1573.6 16.4672013238457 98.5068968983355
"7870" 1573.8 17.321871678562 102.958099258849
"7871" 1574 19.8103947874363 107.556362418584
"7872" 1574.2 23.8738426440774 109.028037619057
"7873" 1574.4 27.9456416074165 108.012429451224
"7874" 1574.6 28.8972152964274 105.133599034387
"7875" 1574.8 27.8887808482581 103.513433352234
"7876" 1575 27.1519229297908 101.641752170509
"7877" 1575.2 27.498794654738 97.4831954250163
"7878" 1575.4 27.9905693810837 93.6641461777937
"7879" 1575.6 30.517773952296 90.6963636369622
"7880" 1575.8 34.6459046810524 87.9871452151062
"7881" 1576 39.0793391259558 85.605851763189
"7882" 1576.2 42.1395599042753 80.7753815176426
"7883" 1576.4 44.1222381550176 76.0828121355499
"7884" 1576.6 46.622762085454 72.9347324241375
"7885" 1576.8 50.5673654447511 73.2243864483059
"7886" 1577 52.5662532347599 75.5036285090447
"7887" 1577.2 52.1117657841017 78.1810543644102
"7888" 1577.4 49.7560688773309 80.6464919977415
"7889" 1577.6 47.3018898287574 82.6918489174275
"7890" 1577.8 46.1246244743111 87.3933356286226
"7891" 1578 45.195862346131 93.2731397712097
"7892" 1578.2 46.1976015421167 99.6767845399412
"7893" 1578.4 47.753537990234 106.339636868902
"7894" 1578.6 50.7934122130721 112.074902935322
"7895" 1578.8 55.1115128208666 117.594983051192
"7896" 1579 59.6979818114956 118.893902375083
"7897" 1579.2 62.4898321632774 117.504148218719
"7898" 1579.4 64.7975022730627 118.968426347963
"7899" 1579.6 65.3723213978113 122.331806719388
"7900" 1579.8 63.5320290987522 122.914902753567
"7901" 1580 63.7270055615123 122.415080405936
"7902" 1580.2 65.3856693975631 120.609256076652
"7903" 1580.4 67.2585019534398 117.309513837118
"7904" 1580.6 70.3085926958488 112.164845107509
"7905" 1580.8 74.0225039488203 107.615054714652
"7906" 1581 77.5105398975174 103.203577949737
"7907" 1581.2 81.7617006365883 98.9193511640484
"7908" 1581.4 86.306144294062 94.935943836551
"7909" 1581.6 90.4846935134794 90.4016029794642
"7910" 1581.8 93.3716092548713 84.9851772646477
"7911" 1582 96.2028072651774 78.5304595367413
"7912" 1582.2 100.019578250752 73.4919329223431
"7913" 1582.4 104.905238399731 68.4415069929213
"7914" 1582.6 109.588586446901 66.8791822748559
"7915" 1582.8 111.57427328442 67.4677042880804
"7916" 1583 113.605481894483 64.8452051056375
"7917" 1583.2 115.72979971562 59.6675436385661
"7918" 1583.4 116.861808816296 52.9118494163284
"7919" 1583.6 118.315239396356 46.4242412525571
"7920" 1583.8 118.016737970279 43.0169010187103
"7921" 1584 115.034798779392 43.7796755867089
"7922" 1584.2 111.061506480396 45.8913470527937
"7923" 1584.4 107.308114624901 50.901731942254
"7924" 1584.6 104.609784735963 57.1924576648518
"7925" 1584.8 102.690227922207 63.7398736749022
"7926" 1585 100.896778432127 70.4161504542675
"7927" 1585.2 100.85146136387 77.7634599664644
"7928" 1585.4 101.475040929849 85.3611199451089
"7929" 1585.6 102.587773153098 92.82964764853
"7930" 1585.8 105.606359971668 100.04920827037
"7931" 1586 109.155120082943 104.929359361064
"7932" 1586.2 108.360278357536 104.36838871212
"7933" 1586.4 110.979260690432 103.660754623628
"7934" 1586.6 115.507001238407 100.971632774618
"7935" 1586.8 119.353668529588 97.8516595106196
"7936" 1587 119.472066041511 92.475576629193
"7937" 1587.2 117.431104090763 86.1509635573089
"7938" 1587.4 114.893526164316 79.7927831429708
"7939" 1587.6 114.442996193659 74.4562510075903
"7940" 1587.8 115.163711344951 70.1585018334771
"7941" 1588 117.310868146137 64.9708776943267
"7942" 1588.2 118.768216713733 59.225708438193
"7943" 1588.4 119.337593775204 52.8835667001638
"7944" 1588.6 117.06842058715 47.2435826724708
"7945" 1588.8 111.279851888976 43.485257374745
"7946" 1589 105.251005837841 41.5216796117395
"7947" 1589.2 98.4414704371074 42.9716328129375
"7948" 1589.4 93.3289473670447 46.8449343713824
"7949" 1589.6 90.1063459276974 52.4115379200375
"7950" 1589.8 90.3075450019221 58.7939838831375
"7951" 1590 93.0443537917074 63.3266670641175
"7952" 1590.2 97.0382631370736 65.1504702874677
"7953" 1590.4 101.435223167877 65.4257583597661
"7954" 1590.6 105.6330602398 63.8921527859866
"7955" 1590.8 108.541285981122 66.3066988862764
"7956" 1591 110.597841624453 70.4344737783431
"7957" 1591.2 111.03151884041 76.8662918927216
"7958" 1591.4 109.778854199163 83.1663010595946
"7959" 1591.6 108.635764217812 90.0226951880798
"7960" 1591.8 107.967648778983 97.2316241865264
"7961" 1592 105.829656170906 102.784997233595
"7962" 1592.2 100.742237024064 106.743452227543
"7963" 1592.4 94.6617611551592 109.846602817156
"7964" 1592.6 88.4578086244227 112.688912284685
"7965" 1592.8 82.0579199509421 115.503106609167
"7966" 1593 76.015611733951 119.64391073843
"7967" 1593.2 70.6814317397631 124.503876652938
"7968" 1593.4 66.3387385808976 123.961341280367
"7969" 1593.6 61.0917111210045 122.225545726941
"7970" 1593.8 54.0196136839589 120.23258643939
"7971" 1594 47.0043425529346 120.536459430366
"7972" 1594.2 40.7605957161218 121.376350736887
"7973" 1594.4 35.2894218805817 119.022605694781
"7974" 1594.6 29.8998166706956 114.960898112574
"7975" 1594.8 23.5286045488024 110.205477874825
"7976" 1595 18.6245343575107 106.991430111471
"7977" 1595.2 15.7971716078274 101.135971203607
"7978" 1595.4 12.1019417305784 95.2905104225929
"7979" 1595.6 7.56415894666709 90.1250600597973
"7980" 1595.8 6.19574354600209 85.1993128540466
"7981" 1596 6.17363258455411 78.9292370814663
"7982" 1596.2 4.69286150494321 71.6962679607451
"7983" 1596.4 2.04991271175058 65.5194618477595
"7984" 1596.6 3.32359086565107 60.533919514427
"7985" 1596.8 5.85986273826361 54.6954071857927
"7986" 1597 9.50068283882855 50.4970707699863
"7987" 1597.2 11.6353105326774 44.0435634294946
"7988" 1597.4 10.4177704921181 38.7909460935782
"7989" 1597.6 10.688447963309 36.2049929705585
"7990" 1597.8 13.2718844284656 31.7174854049493
"7991" 1598 15.3546514804631 26.3357792204946
"7992" 1598.2 18.1270536526374 24.4663613438775
"7993" 1598.4 22.3402437942017 22.8465758891181
"7994" 1598.6 26.8637945884774 19.0360955141946
"7995" 1598.8 29.3564769828024 14.1741895003875
"7996" 1599 31.5368749083582 13.0093463557652
"7997" 1599.2 36.0856883830923 11.3261175185098
"7998" 1599.4 40.1825212030035 7.16612757657228
"7999" 1599.6 41.7407059050524 6.98836429866874
"8000" 1599.8 41.4095606131718 6.67547035683412
"8001" 1600 41.1115267103715 6.95656260199632
"8002" 1600.2 39.5357341998983 7.35490017412587
"8003" 1600.4 36.6174284019316 8.77343407388326
"8004" 1600.6 31.2574425753882 10.4870503293664
"8005" 1600.8 27.2712188171824 13.5110462887712
"8006" 1601 22.9336481209721 17.2165624972954
"8007" 1601.2 18.5285549037229 20.1703996208648
"8008" 1601.4 14.8811820926574 25.7504941843575
"8009" 1601.6 10.8416169083539 31.8164032007846
"8010" 1601.8 6.68401585608281 36.4208200118402
"8011" 1602 4.01646149099558 42.533860253683
"8012" 1602.2 2.97450224693971 47.6229804943014
"8013" 1602.4 1.50321423580897 53.2372530375454
"8014" 1602.6 0.589568415418146 59.5489120668412
"8015" 1602.8 0.321636437977408 63.4693484908375
"8016" 1603 0.803069378177402 66.8067851909216
"8017" 1603.2 1.46713935630661 71.9427758760139
"8018" 1603.4 2.21635028702222 77.6087791615168
"8019" 1603.6 2.98952174786688 82.9519340932954
"8020" 1603.8 5.33000598623529 88.0691551869375
"8021" 1604 8.45362132397637 93.5253013500963
"8022" 1604.2 11.66765765072 99.325646391829
"8023" 1604.4 14.6639371454037 105.074260189159
"8024" 1604.6 17.9103343043245 107.098840849373
"8025" 1604.8 22.5823279092418 106.585702928583
"8026" 1605 26.7535448278157 105.452761990244
"8027" 1605.2 28.0969386107441 103.836302133704
"8028" 1605.4 27.2861041851441 102.732219665038
"8029" 1605.6 26.621852058258 102.338119756557
"8030" 1605.8 26.3929875026452 100.501178577299
"8031" 1606 27.65062404753 97.4426812468322
"8032" 1606.2 31.0569112145455 95.2441046396979
"8033" 1606.4 34.6664585789753 93.7555413023609
"8034" 1606.6 36.9257430386574 92.0897139612975
"8035" 1606.8 39.2053157499032 90.395947347331
"8036" 1607 42.7337446947932 88.4070848818007
"8037" 1607.2 45.5358728328387 84.5851311784923
"8038" 1607.4 47.1899393938592 80.1460123243799
"8039" 1607.6 46.7169774144839 77.0360015447181
"8040" 1607.8 45.0347207590524 74.8655497221062
"8041" 1608 43.2307584163606 71.667097754286
"8042" 1608.2 40.7390018920851 68.3448331994676
"8043" 1608.4 36.7892767089917 66.0336103562518
"8044" 1608.6 34.4516638129937 64.1211384631171
"8045" 1608.8 30.3043216035388 61.1854618274543
"8046" 1609 27.6062148594174 58.5188125601775
"8047" 1609.2 29.4712924043961 55.5454335426375
"8048" 1609.4 32.1635577584353 53.2784885062638
"8049" 1609.6 33.0074246593697 52.6286679169397
"8050" 1609.8 31.1094427583475 49.8895281287045
"8051" 1610 27.4164922731149 47.4081334250125
"8052" 1610.2 22.7656133551406 48.1049457968112
"8053" 1610.4 18.0462287669733 49.6801037561885
"8054" 1610.6 12.9576674572399 51.5564048157
"8055" 1610.8 10.0466672409471 55.526109713778
"8056" 1611 9.12944323989834 62.0558661675794
"8057" 1611.2 10.0737826384967 69.2556513156194
"8058" 1611.4 12.145416071809 76.7867286483217
"8059" 1611.6 15.9900412991561 83.383761679563
"8060" 1611.8 21.8457725577162 89.3759963404773
"8061" 1612 27.9899813881427 93.2963508076325
"8062" 1612.2 34.5904765464899 94.1896469681687
"8063" 1612.4 41.8552167764563 92.1063241960702
"8064" 1612.6 47.6200473211461 88.198141744575
"8065" 1612.8 50.7065857383263 82.8430142511694
"8066" 1613 51.7928663086129 75.7538412585246
"8067" 1613.2 51.2030803053649 69.3995452888875
"8068" 1613.4 50.766884985547 62.2170087943549
"8069" 1613.6 52.5250891725675 55.5013355742144
"8070" 1613.8 54.6846770728843 48.7034901277237
"8071" 1614 55.5211345490728 41.6668798991607
"8072" 1614.2 55.8572309845931 35.0296064099688
"8073" 1614.4 54.8174265863819 28.727521306558
"8074" 1614.6 52.0402610910297 25.5918884912625
"8075" 1614.8 50.3028509474705 25.482615077172
"8076" 1615 51.8359355999851 22.4670574510606
"8077" 1615.2 55.1381409101561 19.791050946446
"8078" 1615.4 58.5922985038592 19.7028052536716
"8079" 1615.6 61.0584905689388 20.2847648066489
"8080" 1615.8 59.3654130041206 20.9970138117852
"8081" 1616 58.1949435651774 21.5556994369837
"8082" 1616.2 57.629350355356 22.1590716398518
"8083" 1616.4 57.5705286615345 22.0817252031732
"8084" 1616.6 57.5187571528402 21.9400468465212
"8085" 1616.8 57.5308735870482 21.8682940246319
"8086" 1617 57.5657022661441 21.7562635304042
"8087" 1617.2 57.5945920817342 21.644118090842
"8088" 1617.4 57.5945920817342 21.4877707482511
"8089" 1617.6 57.2688025826141 20.6483108602894
"8090" 1617.8 56.6927279998917 18.3372477098518
"8091" 1618 53.7776881863847 15.0993505371009
"8092" 1618.2 49.9009287106429 12.0315520039996
"8093" 1618.4 47.4387181380774 8.9096270368125
"8094" 1618.6 47.8840923357928 6.83677753221442
"8095" 1618.8 50.5441013722329 5.94901102387824
"8096" 1619 54.0162629181602 6.49210375603405
"8097" 1619.2 58.2338152439615 6.89969508817159
"8098" 1619.4 64.0110306150844 5.97726596680029
"8099" 1619.6 69.310304520708 4.06000545706607
"8100" 1619.8 73.4864794258751 3.08423413141657
"8101" 1620 77.3053809673038 5.00286202001662
"8102" 1620.2 82.7711777311946 7.94615400986163
"8103" 1620.4 88.5406725445565 9.68144647937926
"8104" 1620.6 93.7925066018259 9.78003797690978
"8105" 1620.8 97.3564802997077 12.1715923653496
"8106" 1621 100.528102154237 17.2163613486675
"8107" 1621.2 103.018640515225 22.8578144490317
"8108" 1621.4 106.463186984191 27.7250097145779
"8109" 1621.6 111.313755452044 31.0611644940583
"8110" 1621.8 115.118054099877 35.8157224830518
"8111" 1622 115.947718109329 41.6799264498072
"8112" 1622.2 118.470943880001 48.3776402307846
"8113" 1622.4 122.448964780196 53.7526506809284
"8114" 1622.6 121.907845177799 58.076052471988
"8115" 1622.8 118.501345991976 62.4693640924552
"8116" 1623 114.935000650406 68.2771077468291
"8117" 1623.2 113.269016778329 74.5453582232089
"8118" 1623.4 115.203219868539 80.8296298202764
"8119" 1623.6 118.977519276993 84.8930183524796
"8120" 1623.8 121.117449200831 88.3167571133426
"8121" 1624 119.947449682083 91.5721494809753
"8122" 1624.2 117.061884843392 95.3451799831947
"8123" 1624.4 112.940609883253 99.2476296327601
"8124" 1624.6 107.508353892168 102.82788544643
"8125" 1624.8 101.747883094267 106.170951243959
"8126" 1625 96.4567850459765 109.974278362549
"8127" 1625.2 92.1134426707885 114.507683840471
"8128" 1625.4 87.7335078256114 118.533418502166
"8129" 1625.6 81.4730324512592 120.780493642347
"8130" 1625.8 76.3427935327917 118.862136565795
"8131" 1626 71.1478103859297 115.267683095502
"8132" 1626.2 64.8040887530107 112.766630716804
"8133" 1626.4 58.7349562821031 112.621157550712
"8134" 1626.6 53.7272919502592 114.151366316492
"8135" 1626.8 47.5900391655185 115.832027189838
"8136" 1627 41.1864245594274 116.650518454214
"8137" 1627.2 34.4162738378649 118.223345994637
"8138" 1627.4 32.7578288592885 116.712310051943
"8139" 1627.6 30.0709694691046 112.685411804807
"8140" 1627.8 25.7314308563667 107.423910510885
"8141" 1628 21.3309703784563 102.597965850061
"8142" 1628.2 15.5910804245609 98.5557947898171
"8143" 1628.4 10.0919609157683 95.3252160544405
"8144" 1628.6 9.38344678012903 90.6425166331375
"8145" 1628.8 8.63131552217139 84.2482521783664
"8146" 1629 7.69137766302806 77.3720189090985
"8147" 1629.2 4.57739457724703 70.660989073378
"8148" 1629.4 2.26637213062741 65.353189203
"8149" 1629.6 4.23703566828205 61.6025800735561
"8150" 1629.8 7.53493276645386 56.9370270795022
"8151" 1630 9.48004108521857 50.6827246246434
"8152" 1630.2 8.80055736505239 43.8464058458042
"8153" 1630.4 9.12308344421398 39.1069298827473
"8154" 1630.6 12.6683447768313 32.8545789018298
"8155" 1630.8 15.3393496132592 25.5371669213557
"8156" 1631 19.3151347567656 25.0795018026081
"8157" 1631.2 25.4967784240674 22.3872891259575
"8158" 1631.4 30.8015676338961 18.4379118222937
"8159" 1631.6 35.1286418126539 12.5589068570316
"8160" 1631.8 37.7554134898822 9.5569196861616
"8161" 1632 40.5687967743024 9.32923145579374
"8162" 1632.2 45.0053607519808 6.37917164765435
"8163" 1632.4 46.8406163708422 5.54043725412651
"8164" 1632.6 48.6741825427434 4.9818629874342
"8165" 1632.8 51.7524018336115 3.7345204520386
"8166" 1633 51.008002065541 5.54902776745568
"8167" 1633.2 49.7762017556274 5.0113666282125
"8168" 1633.4 46.8544577216658 4.86182665699796
"8169" 1633.6 41.7469337853403 5.82951607120491
"8170" 1633.8 37.8163117099242 7.08023904330633
"8171" 1634 31.5799370092524 11.33170795245
"8172" 1634.2 27.0091035639835 14.261935457964
"8173" 1634.4 21.2557425263527 18.0394432477739
"8174" 1634.6 16.3666342553326 23.9033671428789
"8175" 1634.8 10.9837471549631 29.5752299802089
"8176" 1635 8.15329979370965 35.1479893742988
"8177" 1635.2 7.75655931406201 43.1049066730606
"8178" 1635.4 7.05119136203106 48.0695730746863
"8179" 1635.6 6.30576342274408 54.6324422704708
"8180" 1635.8 5.36172339183403 61.1285197054387
"8181" 1636 4.33202735589259 67.2261852881881
"8182" 1636.2 5.5632108620509 73.7405386744387
"8183" 1636.4 8.7340436035774 80.2471555435375
"8184" 1636.6 12.2524274594193 86.7343934531052
"8185" 1636.8 15.5311165619274 92.8655442190875
"8186" 1637 17.119302295106 99.0557290395865
"8187" 1637.2 19.4251791111912 105.883062213321
"8188" 1637.4 21.5631053009829 111.489150680943
"8189" 1637.6 23.4829046174488 110.224814483995
"8190" 1637.8 28.3270973409274 107.964137382544
"8191" 1638 33.5954095593441 104.428105778622
"8192" 1638.2 37.3040556537077 99.9114047704405
"8193" 1638.4 40.7877338242238 95.8341558067767
"8194" 1638.6 43.1541233363961 91.892571543575
"8195" 1638.8 44.0673814445228 88.1629277740859
"8196" 1639 45.858391173709 83.7002069890638
"8197" 1639.2 48.1743286667711 79.1969501761062
"8198" 1639.4 51.1872436954899 75.3552209131375
"8199" 1639.6 56.1084702141461 73.6154948116687
"8200" 1639.8 61.8448739813166 73.0056528681993
"8201" 1640 68.2787824550692 72.9504925228179
"8202" 1640.2 73.6144704474299 74.6564451846821
"8203" 1640.4 79.6029650462987 76.3521109091181
"8204" 1640.6 84.4669829359227 79.7707495668545
"8205" 1640.8 89.5586024127151 82.8209977223073
"8206" 1641 93.3716092548713 82.879274282811
"8207" 1641.2 93.0429378124715 80.2186792083728
"8208" 1641.4 91.5230890471149 77.051155282075
"8209" 1641.6 89.0546946812022 72.8590527423553
"8210" 1641.8 85.4085739743774 70.4658341653575
"8211" 1642 80.9075808782753 69.7078522193231
"8212" 1642.2 74.8588963318289 68.5415651187436
"8213" 1642.4 69.00317975313 66.2364831152427
"8214" 1642.6 64.2822029988142 62.1933956945585
"8215" 1642.8 59.8603418939677 56.328291025073
"8216" 1643 54.4733402445524 50.7004754980438
"8217" 1643.2 48.5184517354325 45.7607843177701
"8218" 1643.4 42.7813244313548 41.8094695791698
"8219" 1643.6 39.0670730291991 36.3656932330614
"8220" 1643.8 35.8803267455195 29.4665139360849
"8221" 1644 33.2273969108203 22.9006874738875
"8222" 1644.2 33.6088677772598 17.8458703474232
"8223" 1644.4 34.5790819125555 17.9470754410399
"8224" 1644.6 32.0593164110291 18.1440566100935
"8225" 1644.8 27.332166407131 20.4457237690241
"8226" 1645 23.6596165032229 24.7450070522284
"8227" 1645.2 23.1981472894107 31.2428798188708
"8228" 1645.4 24.4481836955441 37.9225787543042
"8229" 1645.6 27.7311988577239 44.5376918279747
"8230" 1645.8 32.37286636981 49.5280107630559
"8231" 1646 37.50392796931 54.4846824110457
"8232" 1646.2 42.7480520027535 56.554893558931
"8233" 1646.4 49.1660542415497 56.098378281446
"8234" 1646.6 56.1706116941991 54.3531906427353
"8235" 1646.8 63.4118293730322 52.8475546071053
"8236" 1647 70.2382195924715 51.2027924300198
"8237" 1647.2 76.5464723939351 50.0195489428179
"8238" 1647.4 83.7433544460212 52.0580192065125
"8239" 1647.6 87.6994793275892 56.2573419217551
"8240" 1647.8 91.1376776741366 61.2742696173008
"8241" 1648 94.7071274436496 67.0887573015819
"8242" 1648.2 96.5109292670172 72.7121019039433
"8243" 1648.4 97.1603130622351 79.5384031954933
"8244" 1648.6 98.2825833582942 86.0325159300347
"8245" 1648.8 100.838720548586 92.1735837121283
"8246" 1649 100.997227786192 98.0786940512232
"8247" 1649.2 100.32506201507 104.059380766212
"8248" 1649.4 99.3350624611685 110.228226826789
"8249" 1649.6 96.1906029052737 112.27848134022
"8250" 1649.8 94.9573710171506 113.4699524817
"8251" 1650 94.6274345968643 117.614354424483
"8252" 1650.2 96.2010311967802 117.71079297225
"8253" 1650.4 99.9591919252475 115.874888766623
"8254" 1650.6 105.792088552731 112.599067265219
"8255" 1650.8 110.892020327321 108.790087537851
"8256" 1651 113.102358771788 102.671327607926
"8257" 1651.2 114.774492822119 96.3190492350493
"8258" 1651.4 116.361317616253 89.5127950940809
"8259" 1651.6 117.261315143489 82.9075295848733
"8260" 1651.8 118.254677415735 76.4552202365798
"8261" 1652 117.760937295017 70.5960566798164
"8262" 1652.2 115.5151048018 65.0314889764394
"8263" 1652.4 112.584900369205 59.2894055036931
"8264" 1652.6 109.544271273205 53.4611240104431
"8265" 1652.8 104.988732186543 47.7038698005482
"8266" 1653 101.347816704567 42.5109101850458
"8267" 1653.2 98.8246118437065 36.1932755747588
"8268" 1653.4 97.0835664143793 29.3255164844163
"8269" 1653.6 94.0398142946137 24.2968113368011
"8270" 1653.8 90.2185079091468 22.1863703822089
"8271" 1654 84.7761878166455 21.9906325912652
"8272" 1654.2 82.1145591203774 18.3548402327042
"8273" 1654.4 81.9319723241715 13.3277679064787
"8274" 1654.6 84.9744278129591 10.3106484781938
"8275" 1654.8 86.2530475437119 11.3550452393789
"8276" 1655 85.427838234061 11.2777181452197
"8277" 1655.2 82.1028168535433 11.184311389296
"8278" 1655.4 77.233428018541 12.1069301927966
"8279" 1655.6 72.4774541244441 14.5924668971708
"8280" 1655.8 68.55621771296 19.470738968594
"8281" 1656 65.626911322 24.660575751331
"8282" 1656.2 63.22877574591 31.1657520542887
"8283" 1656.4 63.0924628696533 37.2812593036676
"8284" 1656.6 66.0514470982872 42.0199054391497
"8285" 1656.8 70.2874454634142 44.1704786351901
"8286" 1657 76.1853323831774 44.947834270075
"8287" 1657.2 81.5541063948217 44.2828730231478
"8288" 1657.4 88.0729252197474 43.5487282263675
"8289" 1657.6 93.9734998750812 43.102456785926
"8290" 1657.8 100.215773456804 43.4658725677686
"8291" 1658 107.084317872622 44.0516519457486
"8292" 1658.2 112.480599864837 46.1447613183587
"8293" 1658.4 116.080253175651 50.4396108712428
"8294" 1658.6 117.376642606414 55.7782173638284
"8295" 1658.8 118.557252144948 59.2725726455429
"8296" 1659 119.657659995835 64.483137575427
"8297" 1659.2 117.863703926659 68.8100469751564
"8298" 1659.4 115.206739115177 74.5644158357979
"8299" 1659.6 114.294174070895 81.0854341520781
"8300" 1659.8 114.819749957505 88.5798898394011
"8301" 1660 116.414970745641 95.6412753330182
"8302" 1660.2 114.432760799832 98.6903513269466
"8303" 1660.4 111.233034086002 103.461120679435
"8304" 1660.6 108.921493764788 110.602488827798
"8305" 1660.8 104.942872436191 112.629107388844
"8306" 1661 98.9100340480195 115.997301179269
"8307" 1661.2 93.4177482871602 121.336814627267
"8308" 1661.4 88.4549210675712 122.351254053545
"8309" 1661.6 81.9464342458125 124.859891602813
"8310" 1661.8 77.5769106186452 126.353968194105
"8311" 1662 71.4569731490703 127.010128690843
"8312" 1662.2 66.2536379091369 127.938009254543
"8313" 1662.4 60.980377004906 127.85252238208
"8314" 1662.6 57.0358749289206 127.304481684165
"8315" 1662.8 52.0331602382198 126.919614852307
"8316" 1663 47.1193187220721 125.618910546901
"8317" 1663.2 41.315685537326 123.988791193543
"8318" 1663.4 36.1756090773854 121.678207184456
"8319" 1663.6 30.7571978217464 118.697779310086
"8320" 1663.8 25.5890886118457 115.330490158514
"8321" 1664 20.3278497307329 111.043271222443
"8322" 1664.2 17.3120813678701 106.836765065578
"8323" 1664.4 15.4208937571974 102.129645425407
"8324" 1664.6 12.4942882522974 96.8058446909175
"8325" 1664.8 9.0057869011876 93.7090753579232
"8326" 1665 6.6754724775685 89.8794131751672
"8327" 1665.2 4.43070881354408 85.4151107911042
"8328" 1665.4 3.50609921425388 80.3175970042081
"8329" 1665.6 1.86058229171268 75.6684605999492
"8330" 1665.8 1.39554490055976 71.2666186852787
"8331" 1666 2.61708105476832 67.6102368125693
"8332" 1666.2 3.97672599712741 61.9565431852125
"8333" 1666.4 2.19107807152551 57.0959329977831
"8334" 1666.6 1.99217254250598 54.4807825907089
"8335" 1666.8 2.79289283070682 50.1667783940934
"8336" 1667 4.15021350401611 46.9524939322827
"8337" 1667.2 6.99959732074297 43.3375254645965
"8338" 1667.4 8.75641702689017 38.9692886887971
"8339" 1667.6 9.76342324545242 35.4713033503125
"8340" 1667.8 10.9511689860774 33.3788547486375
"8341" 1668 11.2552318956774 31.6756506059201
"8342" 1668.2 12.0065501316076 31.1790839982305
"8343" 1668.4 11.9713220813296 32.3624711382679
"8344" 1668.6 10.8317157001631 33.0731088342375
"8345" 1668.8 9.54755463929713 34.4258191914333
"8346" 1669 7.69704891099656 37.6519791639886
"8347" 1669.2 4.44616354771996 42.3113517424779
"8348" 1669.4 3.10400697293895 46.7758175555683
"8349" 1669.6 2.77298914311643 49.4678013417595
"8350" 1669.8 1.76367908401987 52.4958274615074
"8351" 1670 1.23187604556202 57.765031286599
"8352" 1670.2 2.29129936591117 62.7250027825661
"8353" 1670.4 1.99203331956202 68.0986552204067
"8354" 1670.6 1.74894689525695 72.4005456702852
"8355" 1670.8 3.68005350546905 76.9741879945958
"8356" 1671 8.13117090375058 81.8973756160765
"8357" 1671.2 11.4333937567712 84.9894020700125
"8358" 1671.4 14.1487337773548 86.2165979529117
"8359" 1671.6 18.5094209351935 86.5330285363633
"8360" 1671.8 22.9931923553689 85.5792775542439
"8361" 1672 24.497517134791 82.9887351490807
"8362" 1672.2 25.2413170593263 80.9036418952013
"8363" 1672.4 25.0647557066774 79.3000460730685
"8364" 1672.6 25.7757871704529 76.6941592287497
"8365" 1672.8 29.3300826330107 74.4846943513042
"8366" 1673 34.2112058997896 71.6126933299844
"8367" 1673.2 38.5752843232374 69.8581641604875
"8368" 1673.4 42.7445426277742 68.9608574345569
"8369" 1673.6 47.7227769088879 68.6623355676533
"8370" 1673.8 51.9006109857683 69.6302058745618
"8371" 1674 56.2525416887195 69.4065854908638
"8372" 1674.2 58.1489340459616 66.9807330384533
"8373" 1674.4 57.7261799128774 66.9344688540375
"8374" 1674.6 56.8939051539082 66.9710071707309
"8375" 1674.8 57.4637053179057 64.5557988732571
"8376" 1675 58.9220505229165 60.9749160171049
"8377" 1675.2 61.6536591618774 56.8549111102322
"8378" 1675.4 61.4874852461658 52.6879535577654
"8379" 1675.6 60.1417908058107 51.2480048569042
"8380" 1675.8 60.0590371050707 49.9651411864184
"8381" 1676 62.1857692536774 47.767802200034
"8382" 1676.2 66.4763476816671 44.9053969210241
"8383" 1676.4 71.4727412021926 43.7267325712284
"8384" 1676.6 74.9858368997419 41.3574258885246
"8385" 1676.8 77.8730148923827 38.7354427094743
"8386" 1677 81.0560470774796 40.2392386933133
"8387" 1677.2 83.8420778285484 43.5395640679117
"8388" 1677.4 86.165275988041 49.0271005064708
"8389" 1677.6 87.9474992695374 54.8192869959375
"8390" 1677.8 91.8544818686081 59.9632349666721
"8391" 1678 96.3370552241178 66.1115495179173
"8392" 1678.2 99.3384560204274 73.4443089481375
"8393" 1678.4 104.066979790741 79.8348618104829
"8394" 1678.6 107.764663660347 86.0551904695393
"8395" 1678.8 109.577042239613 92.9274297166696
"8396" 1679 109.763726181536 99.1574922759205
"8397" 1679.2 106.595142589816 101.644415335332
"8398" 1679.4 101.99169727487 102.469346775493
"8399" 1679.6 95.3286264000774 104.401082781138
"8400" 1679.8 89.9768402343196 107.06817825767
"8401" 1680 84.3373426314541 111.460943943739
"8402" 1680.2 78.8259739611917 116.237817467195
"8403" 1680.4 74.2860313781688 120.625164654094
"8404" 1680.6 70.1743945506224 125.616296229871
"8405" 1680.8 66.9448735545749 125.029132454599
"8406" 1681 62.1309502194947 123.397507622945
"8407" 1681.2 55.9991427266675 122.641147418672
"8408" 1681.4 50.5933708251774 123.302897436147
"8409" 1681.6 44.6207065294631 124.106224972602
"8410" 1681.8 41.9113893670385 121.139256104193
"8411" 1682 37.5858581857042 116.940305103852
"8412" 1682.2 32.3092848785865 114.210430868138
"8413" 1682.4 25.8314435414506 111.342092908302
"8414" 1682.6 19.3757581592736 108.235156146811
"8415" 1682.8 16.2639909634695 103.683387132236
"8416" 1683 16.0826224192238 98.2809111269107
"8417" 1683.2 16.1210302797711 91.3949382193562
"8418" 1683.4 13.4299086331516 84.7075261384055
"8419" 1683.6 8.2146027996774 79.7917955915677
"8420" 1683.8 2.70564692316017 75.3112919024478
"8421" 1684 2.60726982171443 70.8633982201005
"8422" 1684.2 4.65020680147009 66.4236494604668
"8423" 1684.4 8.88484899825806 62.6815596226859
"8424" 1684.6 12.29823838791 57.6785445733352
"8425" 1684.8 13.6973463564015 51.3524094723099
"8426" 1685 12.2094718779327 45.2509035524673
"8427" 1685.2 8.6025997416149 40.775676479825
"8428" 1685.4 9.01061654886607 36.7644138715337
"8429" 1685.6 11.9223912053051 35.0742808963077
"8430" 1685.8 15.3081496387368 34.5083739992365
"8431" 1686 19.4213874653958 31.8148753442734
"8432" 1686.2 22.7025465433871 26.9824365260085
"8433" 1686.4 21.955907368139 21.7558902142694
"8434" 1686.6 21.6497420356549 21.9584718926431
"8435" 1686.8 21.8618013594587 23.8282759902312
"8436" 1687 20.3809975371162 23.4811107340048
"8437" 1687.2 17.2427044499761 24.0352397509427
"8438" 1687.4 14.9028522477819 25.5441156921375
"8439" 1687.6 14.4668963783274 26.2989259183125
"8440" 1687.8 12.1718921378539 30.1752670426081
"8441" 1688 7.82044717612184 35.3676186825819
"8442" 1688.2 6.52053801762026 39.6848642331375
"8443" 1688.4 6.0053957221149 45.4056569283563
"8444" 1688.6 6.01756287360424 50.4978294985034
"8445" 1688.8 6.10257491907513 56.5008895251375
"8446" 1689 7.74536991449221 62.3893293580264
"8447" 1689.2 10.2182272194181 68.8817117378782
"8448" 1689.4 11.5545438223149 73.732538169525
"8449" 1689.6 9.64221524109203 78.2107137518936
"8450" 1689.8 9.64791139462921 83.520724249523
"8451" 1690 11.8747600739874 89.7048958289775
"8452" 1690.2 15.6243601527802 95.5549295724459
"8453" 1690.4 20.8060152602921 100.911184843835
"8454" 1690.6 26.8421106149563 104.170793390484
"8455" 1690.8 33.2559376143313 105.427585490541
"8456" 1691 40.408671052233 106.336765827165
"8457" 1691.2 47.1026486064142 105.424258801695
"8458" 1691.4 49.7271916155932 102.246110480959
"8459" 1691.6 52.9886188692418 98.2495859802761
"8460" 1691.8 57.2831387541926 97.7765879691375
"8461" 1692 62.5842983099492 99.0270293908948
"8462" 1692.2 68.2279539409391 102.76638986653
"8463" 1692.4 72.2613083945138 107.855779988165
"8464" 1692.6 74.1031881988643 113.671089360259
"8465" 1692.8 72.6897606762228 116.47573014301
"8466" 1693 73.4637389915683 116.194304926347
"8467" 1693.2 77.916004918951 115.302895633034
"8468" 1693.4 82.0359139181302 111.091678321487
"8469" 1693.6 83.7542721088895 105.350748121319
"8470" 1693.8 85.4511888518592 99.4867576671072
"8471" 1694 87.8900564569764 93.8720235210653
"8472" 1694.2 88.8842718080497 88.4415797316056
"8473" 1694.4 87.7777308116774 83.0915190502284
"8474" 1694.6 87.0509137689932 76.736441491348
"8475" 1694.8 86.5617403957083 69.9284936008488
"8476" 1695 86.1470708529355 62.2007495153633
"8477" 1695.2 87.9474992695374 55.8014957459475
"8478" 1695.4 91.5029887345812 51.172385007349
"8479" 1695.6 96.8199825757346 47.4340672302518
"8480" 1695.8 101.654669182145 42.9316614433944
"8481" 1696 106.695560705075 39.054077759254
"8482" 1696.2 109.691979082135 39.9724109859661
"8483" 1696.4 112.300357978118 39.9969214164127
"8484" 1696.6 114.472734040971 37.0411438265137
"8485" 1696.8 112.108913719435 33.7443398526229
"8486" 1697 107.994125354163 32.2698114493244
"8487" 1697.2 104.129639607995 32.4527974117529
"8488" 1697.4 99.5906235776678 33.4119282249548
"8489" 1697.6 94.0032432718457 34.3645826038504
"8490" 1697.8 87.7564062676873 35.1478673102959
"8491" 1698 81.678951264071 36.1232495919886
"8492" 1698.2 75.3153746140441 37.0010945400708
"8493" 1698.4 68.2302456420968 37.6424486490407
"8494" 1698.6 62.0817477319721 40.4814127996007
"8495" 1698.8 56.1645234780458 45.0434636802533
"8496" 1699 49.6836081302306 48.1619949714886
"8497" 1699.2 44.4189561045009 50.400958781961
"8498" 1699.4 38.8542093586279 52.6790655951375
"8499" 1699.6 32.2813296978716 54.3673470399433
"8500" 1699.8 27.0246945448074 58.4156233140675
"8501" 1700 23.1390239458774 64.6371280250042
"8502" 1700.2 23.8140004756987 70.4180207085311
"8503" 1700.4 27.7425265569978 74.9903542272637
"8504" 1700.6 33.816404581289 78.6563367931278
"8505" 1700.8 40.8213490265195 79.0214899042322
"8506" 1701 47.1293868117269 77.8652636922464
"8507" 1701.2 53.6483039559032 76.5223155326214
"8508" 1701.4 59.165574493 75.4250822107827
"8509" 1701.6 65.7889147324374 75.4265616264975
"8510" 1701.8 71.7347552162444 75.8700508033643
"8511" 1702 75.1376797299082 80.4534360402721
"8512" 1702.2 77.5771090102502 86.2035114277103
"8513" 1702.4 81.11589942659 92.3889293804384
"8514" 1702.6 86.4570173088944 98.1046879480337
"8515" 1702.8 90.7400406733865 103.356450906937
"8516" 1703 93.6535410917855 109.669002252219
"8517" 1703.2 97.9028887360828 113.146517720056
"8518" 1703.4 99.2864641314038 111.217870621062
"8519" 1703.6 101.124996820921 107.510188194462
"8520" 1703.8 104.44460955391 101.572438338448
"8521" 1704 107.331871736192 94.9120399377947
"8522" 1704.2 110.244601354344 88.5157423906097
"8523" 1704.4 112.736227974677 81.6698381091915
"8524" 1704.6 115.478477579948 75.0492368788665
"8525" 1704.8 118.30115292396 67.8473800041092
"8526" 1705 120.669505706968 60.7292165458739
"8527" 1705.2 121.690332801299 53.5501660044078
"8528" 1705.4 118.023393300088 47.8096524271821
"8529" 1705.6 113.054770070449 42.9133954959089
"8530" 1705.8 106.984371268077 39.0588130750804
"8531" 1706 100.125505650819 36.8942116653828
"8532" 1706.2 93.0001446449826 36.6756807598322
"8533" 1706.4 85.8562221468441 37.6168328399042
"8534" 1706.6 78.4341309854274 39.6474768251266
"8535" 1706.8 71.5955949030411 43.1515287676224
"8536" 1707 67.4543061048582 48.8613074352758
"8537" 1707.2 65.333162011756 56.2303559211038
"8538" 1707.4 66.7467128976774 62.5393713345375
"8539" 1707.6 69.2560075725652 69.2065041822191
"8540" 1707.8 72.9747341277269 75.5494654297118
"8541" 1708 78.5256313980385 79.768012061943
"8542" 1708.2 85.7147882724887 83.1599141840243
"8543" 1708.4 89.2045632353667 87.4650843754773
"8544" 1708.6 88.194007414106 92.5279497719375
"8545" 1708.8 86.8031702039851 98.754092935849
"8546" 1709 84.3952699855453 104.821723779722
"8547" 1709.2 82.7252187971574 111.619234243598
"8548" 1709.4 82.4798762934939 118.12341757078
"8549" 1709.6 83.2203064143163 119.851159890749
"8550" 1709.8 86.4410628222279 119.024526515743
"8551" 1710 91.3142720340488 117.828424188538
"8552" 1710.2 97.0100384988058 115.434115777835
"8553" 1710.4 100.476076711448 110.700664121413
"8554" 1710.6 103.621127805195 104.498903274584
"8555" 1710.8 106.576085537262 98.944768113779
"8556" 1711 110.378332726622 93.5018071289153
"8557" 1711.2 115.366236400347 88.8567239039411
"8558" 1711.4 119.866906828129 84.1736004943941
"8559" 1711.6 123.23330887655 81.398335236392
"8560" 1711.8 125.077381318067 82.5810160234575
"8561" 1712 125.077819870341 82.9853943938971
"8562" 1712.2 125.482198406704 82.3116109611638
"8563" 1712.4 127.061260741608 79.4944319453702
"8564" 1712.6 128.368600191289 75.3398457593961
"8565" 1712.8 128.958377386634 70.420894787422
"8566" 1713 128.903942768745 64.7162051662635
"8567" 1713.2 129.244422225969 58.3576871690048
"8568" 1713.4 127.832684714467 52.380695130427
"8569" 1713.6 126.469962295561 45.8509676630571
"8570" 1713.8 124.505445595173 39.4023815948332
"8571" 1714 121.334673631019 33.6571103505585
"8572" 1714.2 118.508672274115 28.1306715304768
"8573" 1714.4 112.778458934344 22.5574310653597
"8574" 1714.6 107.50310822265 17.1608741271653
"8575" 1714.8 101.699042457089 13.3405073195787
"8576" 1715 96.5552102732696 9.44050806475885
"8577" 1715.2 92.4020208951774 6.28990828183194
"8578" 1715.4 87.3390865985359 4.40510276610919
"8579" 1715.6 81.256312823564 2.94019415975605
"8580" 1715.8 75.0258171210252 1.38354180422445
"8581" 1716 68.7162112894047 1.26202223789508
"8582" 1716.2 63.6596297460441 2.99110803410417
[truncated: 19,847 more chars]
