# Supplementary material for: Adaptive switch to sexually dimorphic movements by partner-seeking termites
Source: Sci Adv. 2019 Jun 19;5(6):eaau6108. doi: 10.1126/sciadv.aau6108 (PMC6584256; doi:10.1126/sciadv.aau6108)
Supplement: Data file S1 [file aau6108_Data_file_S1.zip › Dataset/CfExperimetns/170627_174_M_01_set2_tandem-position_5FPS.txt]

"time" "x" "y"
"1" 0 48.769006963758 42.4771420368633
"2" 0.2 52.8065389771282 43.2899410927764
"3" 0.4 57.6611624412372 44.795757700201
"4" 0.6 62.4488710040567 46.257542250709
"5" 0.8 67.908340957441 47.5722354309713
"6" 1 73.472262529283 48.4697608713054
"7" 1.2 79.4423064463338 50.3888511874901
"8" 1.4 84.8497445417013 52.268298927208
"9" 1.6 90.1519589717183 55.1953224046638
"10" 1.8 95.2945918748743 58.5478786118128
"11" 2 99.4882261872775 62.5455191819135
"12" 2.2 103.702028840506 67.1165378203389
"13" 2.4 107.936552604812 70.6546247382916
"14" 2.6 113.397686043443 70.9952313363555
"15" 2.8 118.166864594821 69.437989604956
"16" 3 121.574440702329 65.5776314344618
"17" 3.2 122.372520491569 60.7978723193051
"18" 3.4 121.843235336725 56.2674858978362
"19" 3.6 120.428954185499 50.1819942109033
"20" 3.8 119.128271966256 46.5165806014392
"21" 4 116.889143315832 44.0165000691699
"22" 4.2 114.750944035901 40.2190083489702
"23" 4.4 112.068052821671 35.9794907124338
"24" 4.6 108.452337602687 32.2913113105226
"25" 4.8 104.588316422761 28.3519605815313
"26" 5 100.806729726231 24.3841499594069
"27" 5.2 97.3587461955248 19.9413766496378
"28" 5.4 93.3609366016785 15.835743446788
"29" 5.6 88.6970402998596 13.0053514119722
"30" 5.8 84.2082132203308 10.7458572250448
"31" 6 78.4504590743363 8.93767529470485
"32" 6.2 73.1132973778915 8.38363477641023
"33" 6.4 68.0063627746455 6.26929572941681
"34" 6.6 63.1243547161761 5.42933823583106
"35" 6.8 58.2508040538532 5.73198848020392
"36" 7 53.2448393945668 6.16376895929175
"37" 7.2 47.8854428777263 6.97538465572093
"38" 7.4 43.8475546028107 9.67356887096357
"39" 7.6 38.0455114518671 12.3718149834422
"40" 7.8 32.5909592139285 14.1610720364553
"41" 8 27.0598938978475 15.8120715545583
"42" 8.2 25.5076187981809 18.018588423583
"43" 8.4 22.0322655846392 21.8868557811076
"44" 8.6 18.9033338656406 24.658538359738
"45" 8.8 15.4625081330414 27.3359265138087
"46" 9 12.7960639930166 30.9715911958268
"47" 9.2 9.74044438025723 35.0620400418938
"48" 9.4 6.96205255896586 39.5967935157948
"49" 9.6 5.8372766498909 44.9515333435168
"50" 9.8 3.72769841601885 50.6534621418567
"51" 10 2.04098155947468 57.1024973471438
"52" 10.2 2.19313368880778 62.0820080414908
"53" 10.4 2.94739058335955 67.4681345801572
"54" 10.6 4.79107154900457 72.0636184268111
"55" 10.8 8.66645321880038 76.3133697607606
"56" 11 13.9590615721371 80.6078629634886
"57" 11.2 18.8169190533424 82.4696840179985
"58" 11.4 24.7373057379263 84.1967570263057
"59" 11.6 30.8906809958702 84.3795161160793
"60" 11.8 37.1652014615366 82.6553995397016
"61" 12 42.2363417043536 78.4664112712223
"62" 12.2 44.9475191695091 72.1561116018432
"63" 12.4 44.0984976451431 65.3444785316841
"64" 12.6 40.9726430587943 59.9243885559219
"65" 12.8 35.2923284904264 55.6080932177792
"66" 13 30.0136452841102 53.2767357182804
"67" 13.2 25.5619491240474 48.8691250528482
"68" 13.4 22.7239264961507 44.1789886870585
"69" 13.6 21.5532174283244 38.8254953884154
"70" 13.8 19.7554187388838 33.8596689661064
"71" 14 17.3523619098532 29.3232890898324
"72" 14.2 17.378045750282 27.1081609191467
"73" 14.4 19.02833366787 23.8305504064238
"74" 14.6 21.3134820097724 21.5628116982658
"75" 14.8 25.5010801294105 18.0884459799713
"76" 15 29.9834073430149 14.5124634940179
"77" 15.2 33.8635042787508 11.4413557482349
"78" 15.4 37.9533903786832 8.65330595458544
"79" 15.6 42.7711055568121 6.8690771646655
"80" 15.8 47.3692071321726 5.18201830160007
"81" 16 53.2352675626833 4.06907488418263
"82" 16.2 59.2292705503274 3.17278840480341
"83" 16.4 65.2123985114135 2.11543942208918
"84" 16.6 71.0776644409603 2.62321048391776
"85" 16.8 77.034647955146 3.01834657044629
"86" 17 81.3032100282132 3.23960002058496
"87" 17.2 85.7833025825775 4.30163207853837
"88" 17.4 89.8158299158438 6.60092007924032
"89" 17.6 94.677118911111 8.50985590921467
"90" 17.8 99.7843179568015 11.3181490069688
"91" 18 104.562553725404 14.3572839776283
"92" 18.2 109.259120890702 17.8388913217157
"93" 18.4 113.811916509822 21.8669300805416
"94" 18.6 116.765528245129 26.1882345392764
"95" 18.8 119.79958079147 29.8581806845692
"96" 19 122.37896926397 34.6832568682133
"97" 19.2 124.931918296412 39.433989634679
"98" 19.4 126.325378342854 42.6978751164881
"99" 19.6 126.491642580376 44.6098521474271
"100" 19.8 127.416627959775 48.8603997553385
"101" 20 128.924731917342 53.9039860049809
"102" 20.2 129.365579708214 59.5381139597082
"103" 20.4 129.255374302455 64.4365220359674
"104" 20.6 129.179428411664 69.5130928765627
"105" 20.8 128.044584254016 75.1953907449048
"106" 21 126.395625681688 80.7461676401386
"107" 21.2 125.289441718835 84.6381898974799
"108" 21.4 123.728503509768 88.951787143847
"109" 21.6 121.317458560383 93.6437559681487
"110" 21.8 119.642666562745 98.2958755494906
"111" 22 116.425486082393 103.538880055246
"112" 22.2 113.546043434985 105.907514043554
"113" 22.4 109.136727725212 109.677243284781
"114" 22.6 104.552774710528 110.699082124647
"115" 22.8 99.9788675011499 111.783546954906
"116" 23 96.1894588438668 112.244635421104
"117" 23.2 91.3462433171367 111.082898884346
"118" 23.4 87.5208798136072 110.22649749248
"119" 23.6 85.5875956815612 108.312967651573
"120" 23.8 82.2318097002294 106.82282228759
"121" 24 77.2851533329055 105.615618980523
"122" 24.2 72.1785403426074 106.698166060991
"123" 24.4 66.9864091799297 108.931795673072
"124" 24.6 63.1166541286928 113.199026235734
"125" 24.8 60.748080943323 117.539049087112
"126" 25 59.88355222647 123.578705068737
"127" 25.2 61.133264693492 125.532215755461
"128" 25.4 59.3006561893638 127.090840591927
"129" 25.6 55.8938211834416 127.715192655439
"130" 25.8 52.9944920396217 126.425253669968
"131" 26 47.4673790142608 124.101234441294
"132" 26.2 43.8361377360947 122.428129477544
"133" 26.4 40.8848480191471 121.552501920336
"134" 26.6 37.0391180300015 121.190025383967
"135" 26.8 33.3350210331937 118.911106592963
"136" 27 29.4285319660582 116.645527440593
"137" 27.2 26.2558403053827 115.104524677367
"138" 27.4 24.31578272015 112.726446992372
"139" 27.6 23.074747365274 110.580036455552
"140" 27.8 22.5531290275162 108.83244080384
"141" 28 20.829257905386 107.039178269521
"142" 28.2 19.121548509259 105.730082412542
"143" 28.4 17.8462297050048 105.242131208061
"144" 28.6 16.4670098760963 104.170169481826
"145" 28.8 15.9923296557628 104.238709014294
"146" 29 15.7704156106202 104.057365789761
"147" 29.2 15.042418836674 102.779818245899
"148" 29.4 13.9675918073903 100.933634350064
"149" 29.6 12.9582264301994 99.3441924761328
"150" 29.8 12.6654655145125 98.2511332807226
"151" 30 12.3117913789772 97.531188010832
"152" 30.2 12.2661429419308 96.2610643654387
"153" 30.4 10.9179897485013 95.0782176375785
"154" 30.6 9.82072310065865 93.8295769801687
"155" 30.8 9.25919056003594 92.4964183982863
"156" 31 8.86386051360205 90.8129231562828
"157" 31.2 8.26157840344591 88.941041568168
"158" 31.4 6.66904125154017 87.3516328359891
"159" 31.6 6.15917108633141 85.7534798626165
"160" 31.8 5.10907910903016 83.1318400648124
"161" 32 4.35460756423403 81.5732816231149
"162" 32.2 4.29521222468929 79.4958935987911
"163" 32.4 3.904462256761 76.8475132505409
"164" 32.6 3.48237420950544 74.3061307982024
"165" 32.8 3.02996798348956 71.3868029793442
"166" 33 2.42380808827404 68.7772739622635
"167" 33.2 2.41092406668082 66.5923795842827
"168" 33.4 2.41081394683816 63.2167673008687
"169" 33.6 2.34133819534007 62.0141962877715
"170" 33.8 2.32048574035171 62.7483869372294
"171" 34 2.40100337005441 62.494736564556
"172" 34.2 2.49703424769646 62.3512603854591
"173" 34.4 2.50400823130809 62.4108670567152
"174" 34.6 2.47859420976891 62.3030256889368
"175" 34.8 2.42380829443825 62.1928491238852
"176" 35 2.58744171564885 62.8219649550607
"177" 35.2 3.1295743275983 59.2284851035744
"178" 35.4 4.33471918611001 57.4901673008535
"179" 35.6 5.21042279184953 55.2100513883379
"180" 35.8 5.64951162347732 53.1958671592442
"181" 36 6.1745853976727 49.9240757958211
"182" 36.2 7.07806918503212 45.9044790890732
"183" 36.4 7.7266679108365 42.0387050680419
"184" 36.6 7.67188667688994 38.5986694995407
"185" 36.8 8.22373620324433 35.3169707919603
"186" 37 10.0998616812816 32.2380707679258
"187" 37.2 12.6768894024556 30.6926008790268
"188" 37.4 14.3332000116442 29.2844085191242
"189" 37.6 15.1518978291792 28.7459642460439
"190" 37.8 15.6578881070027 28.5309240496772
"191" 38 16.4559972014939 27.7594705955386
"192" 38.2 18.9917977840646 25.5723094060582
"193" 38.4 22.344195997682 22.6723639256765
"194" 38.6 25.9390491165256 19.2890442348323
"195" 38.8 29.1745242022642 15.6984852970002
"196" 39 32.6498996647839 13.3766753207722
"197" 39.2 37.6401395578617 11.9872817597995
"198" 39.4 43.0084607549324 10.6293051577348
"199" 39.6 47.8686806836341 8.97079611931695
"200" 39.8 52.2973271643174 6.00556058154977
"201" 40 56.5659524723942 3.43351437441134
"202" 40.2 61.8622459028949 2.49199764062629
"203" 40.4 66.3593742477412 3.55905101468364
"204" 40.6 71.8434584985533 4.22521524331468
"205" 40.8 77.653947105721 4.01088952175372
"206" 41 83.1180257691902 4.11427595532673
"207" 41.2 87.6449918362686 6.20546612059885
"208" 41.4 92.8714671054943 9.57173455635971
"209" 41.6 97.7819393717418 12.418703676046
"210" 41.8 103.372614591482 15.2175033396037
"211" 42 107.528793480272 18.1795349317232
"212" 42.2 112.06930194605 21.6871279841454
"213" 42.4 115.669819397149 24.6978540128934
"214" 42.6 117.044297015135 27.4902177890032
"215" 42.8 119.310800178931 30.9133619107804
"216" 43 121.086910456713 35.70880476496
"217" 43.2 122.921519350523 41.3736645531944
"218" 43.4 124.677541729992 47.2360187019984
"219" 43.6 125.283448252976 53.4340157685718
"220" 43.8 126.490576181752 59.8771544919616
"221" 44 128.209958257111 65.3465401099651
"222" 44.2 128.375835670708 69.6451760310715
"223" 44.4 127.890161245659 73.8982080626003
"224" 44.6 127.000194117797 77.4054805058375
"225" 44.8 125.413597997936 79.8696738942469
"226" 45 122.650880389356 83.7572146026996
"227" 45.2 119.617887691303 86.1771402694805
"228" 45.4 116.126115234282 88.6519936934276
"229" 45.6 112.701618309985 90.7296364437033
"230" 45.8 109.623563451852 94.0271694372809
"231" 46 105.823119435618 97.5491930334946
"232" 46.2 101.676653102568 101.438613655915
"233" 46.4 96.6014066569494 104.657467899958
"234" 46.6 91.3915432125792 106.589072326687
"235" 46.8 86.1208651499102 105.647156239623
"236" 47 80.7315197938436 104.706692624157
"237" 47.2 77.6490206954407 103.480869720868
"238" 47.4 72.7521899108452 101.825867084841
"239" 47.6 69.1230445734035 98.9592364785363
"240" 47.8 65.8336099957066 95.4956126209976
"241" 48 63.918163355501 90.3731771980197
"242" 48.2 62.9985708632409 85.05137021943
"243" 48.4 62.6815889230944 78.866752604052
"244" 48.6 62.2266237215252 73.5170014517034
"245" 48.8 60.525991050813 67.0660846800692
"246" 49 57.820907895642 61.2306631619397
"247" 49.2 54.4692557912844 55.6370631145763
"248" 49.4 52.4207108981816 49.4494967153689
"249" 49.6 51.7135547637395 44.2142031429718
"250" 49.8 49.5450432759504 38.8062571141027
"251" 50 47.0767085672304 33.3117412384299
"252" 50.2 45.0477025082964 27.4015668474895
"253" 50.4 41.7535698340823 22.4801238387174
"254" 50.6 37.1059975517558 20.3243251493584
"255" 50.8 32.6995589865562 18.0994696247931
"256" 51 32.7823940935171 14.2301484391344
"257" 51.2 36.1146743989159 10.7603713451422
"258" 51.4 39.9458791283558 8.58693476292406
"259" 51.6 45.5621329920409 6.5231904187391
"260" 51.8 51.9641760317276 5.4998513347396
"261" 52 58.6108614428233 5.65231353819307
"262" 52.2 65.046953539341 4.44410393187809
"263" 52.4 70.9333393519975 2.97935973115499
"264" 52.6 77.6594094422648 3.72090920366398
"265" 52.8 84.0360188758339 5.81122596228374
"266" 53 89.9120871237175 8.52162475346712
"267" 53.2 96.0504274975636 11.5468760401207
"268" 53.4 102.309055561395 15.8328663846579
"269" 53.6 107.380853285377 20.4460255139765
"270" 53.8 112.351462787694 25.9994824644832
"271" 54 116.474655980904 31.4598564192897
"272" 54.2 120.614624524831 36.5322264734627
"273" 54.4 123.146675641475 40.7701296206792
"274" 54.6 121.702737020106 45.3445386533104
"275" 54.8 122.920557045037 51.1926136042446
"276" 55 124.203693435663 56.5593189469572
"277" 55.2 125.718892161742 61.4281724334092
"278" 55.4 126.912273699335 66.4265030287938
"279" 55.6 127.371003340163 71.2800768060347
"280" 55.8 126.761091796193 77.2029429287703
"281" 56 124.53634466329 82.2839277850208
"282" 56.2 122.586885955818 88.6421026982171
"283" 56.4 120.163192689832 94.4716530252905
"284" 56.6 116.636978762456 100.19354117636
"285" 56.8 112.943705001615 105.681798471761
"286" 57 109.649155039505 109.309182533057
"287" 57.2 104.247837056897 112.382725998422
"288" 57.4 98.5560816419618 114.117873977891
"289" 57.6 93.253867867345 115.57627268331
"290" 57.8 87.4701074089746 116.338536876764
"291" 58 81.4925402139099 116.967586286546
"292" 58.2 76.173170637434 119.136425325438
"293" 58.4 71.3812070236977 121.948785857775
"294" 58.6 67.1141254303181 125.436792810419
"295" 58.8 65.8818944239659 126.747512957223
"296" 59 63.0161337776193 125.564697246857
"297" 59.2 58.0476704104008 124.48912651348
"298" 59.4 53.3456502940944 123.570378966551
"299" 59.6 49.0387886958484 121.757286996453
"300" 59.8 44.5558751039862 119.04531871309
"301" 60 39.3644223336141 115.960462126575
"302" 60.2 34.4945827174336 112.208750936225
"303" 60.4 29.6638461263638 108.804632593185
"304" 60.6 24.2167314330133 105.594581065048
"305" 60.8 18.5708639483702 103.289978655172
"306" 61 13.4939966251995 101.28798579771
"307" 61.2 11.1049134719398 97.6546559116436
"308" 61.4 8.23090439494432 92.4673261316943
"309" 61.6 5.90584429895245 86.8134756598862
"310" 61.8 4.14725303428403 81.3808388937136
"311" 62 3.76802222448659 75.2142013965271
"312" 62.2 3.92235629158488 69.6412196146008
"313" 62.4 5.61737806013359 64.0598561623777
"314" 62.6 8.48203623606382 58.9034013348421
"315" 62.8 12.0184343255687 53.836091925356
"316" 63 16.4499588721667 49.183543451049
"317" 63.2 20.3611135506249 43.9442433251294
"318" 63.4 23.7983909800749 38.6250339336112
"319" 63.6 25.97673639132 31.938575096292
"320" 63.8 24.9038498722188 26.3876054527207
"321" 64 22.4780788985735 23.3900476794857
"322" 64.2 23.7977522163084 21.7964058968891
"323" 64.4 25.6850166506472 19.249314014401
"324" 64.6 26.8479688393834 19.3624962864675
"325" 64.8 30.5191157089961 20.0278674225257
"326" 65 35.3007960399417 19.421305976766
"327" 65.2 38.7645194168688 16.7679854731086
"328" 65.4 42.0512564991239 12.5957942709725
"329" 65.6 43.9263964300498 7.75527046634335
"330" 65.8 46.2169205087302 6.64474493192821
"331" 66 50.9524528292244 8.17898995046859
"332" 66.2 55.6054165824316 9.86087959966111
"333" 66.4 58.9233114654656 11.5940193926363
"334" 66.6 62.424870756301 11.9616853600932
"335" 66.8 65.5038676888382 11.5927456002533
"336" 67 67.0020430588875 10.5509465367233
"337" 67.2 67.8771821054253 9.07039121594174
"338" 67.4 68.4639795155836 8.36169445357199
"339" 67.6 70.44572159489 7.08746195698685
"340" 67.8 72.3434304745162 6.30902808164454
"341" 68 75.079512579669 7.47742930898376
"342" 68.2 76.80063640553 8.46026111264286
"343" 68.4 78.7052541813979 8.9843312556529
"344" 68.6 81.0498276151088 9.55306270817766
"345" 68.8 83.4675249150283 9.21319929285892
"346" 69 86.1937893901459 8.99259872138152
"347" 69.2 87.6033212086992 9.94989372676997
"348" 69.4 88.7916009601519 10.671737649066
"349" 69.6 89.3789416720034 11.5580419358803
"350" 69.8 90.6733166167115 12.2865995721602
"351" 70 92.8286319472367 13.259034506588
"352" 70.2 93.9993701506894 14.0769311547533
"353" 70.4 95.8506186992435 15.0828809942263
"354" 70.6 97.7322092485531 15.5943798511102
"355" 70.8 97.889386369085 15.5773037654314
"356" 71 98.1063951935066 15.3158903554358
"357" 71.2 99.859270190115 15.5408500761921
"358" 71.4 101.598220072503 16.4599045781652
"359" 71.6 103.105806740588 18.1432788561309
"360" 71.8 104.140226009595 20.0270853915805
"361" 72 104.964867240782 21.6888835999492
"362" 72.2 105.497780807642 23.2151542778766
"363" 72.4 106.167999687592 24.1544305244876
"364" 72.6 107.010670641267 24.8870764189835
"365" 72.8 108.270035677296 26.4671439243716
"366" 73 109.667381040559 27.6355865125687
"367" 73.2 111.627561400231 29.0470197492366
"368" 73.4 113.213894366035 30.5028759101552
"369" 73.6 114.706581003541 30.5743963135393
"370" 73.8 116.343471435969 29.989407447918
"371" 74 116.728072643289 29.4641822698456
"372" 74.2 116.664586980845 29.5546181035006
"373" 74.4 116.732458166024 29.6221540546445
"374" 74.6 117.06276460056 28.8873155125482
"375" 74.8 116.702812032338 28.6700660544829
"376" 75 116.355348893376 27.7500574889336
"377" 75.2 116.303430007592 27.2755867339876
"378" 75.4 116.26586909299 27.1858749918044
"379" 75.6 116.038306914862 26.5600224756156
"380" 75.8 115.848487396638 25.8800419353058
"381" 76 115.353942186443 24.9367908450764
"382" 76.2 115.13018009516 24.4507257569973
"383" 76.4 114.974968563046 24.0665677863212
"384" 76.6 114.287989450652 23.2126147216704
"385" 76.8 113.75331237895 22.0938985807663
"386" 77 112.392334856901 20.9553860978909
"387" 77.2 110.871140583896 19.7094443942463
"388" 77.4 109.725437008188 18.0354587868648
"389" 77.6 107.950889515763 16.5486066472893
"390" 77.8 106.2553614117 15.3966384414383
"391" 78 103.940608676557 13.7874184055409
"392" 78.2 101.940580982167 12.3171641349591
"393" 78.4 99.5181823041537 10.9287340857524
"394" 78.6 96.8988770524233 9.5512948730059
"395" 78.8 94.8026246604518 8.33298022087041
"396" 79 92.4881563867101 7.13564567402312
"397" 79.2 89.5418325164319 5.57818058375244
"398" 79.4 86.7641149588079 4.83680421236899
"399" 79.6 84.1067242708594 4.22205101905632
"400" 79.8 81.5265156375667 3.70626014720266
"401" 80 79.358058861024 3.43927622753985
"402" 80.2 76.4897011797619 2.91703796978803
"403" 80.4 73.045586164849 2.58573554983985
"404" 80.6 69.7749785927619 1.82952709539778
"405" 80.8 68.861553835874 2.07934387911485
"406" 81 65.7988556577257 1.84756875045679
"407" 81.2 63.8728709003931 1.44601305642914
"408" 81.4 61.1600926606955 1.45458621518593
"409" 81.6 57.6411340078478 1.93962802069026
"410" 81.8 55.3235459707309 3.15406712563726
"411" 82 51.2559280974589 3.90611148531989
"412" 82.2 48.4998451314204 4.80619971730022
"413" 82.4 44.639902457138 5.71160534218685
"414" 82.6 41.0547515210609 6.64798979674764
"415" 82.8 38.74716326909 7.71118362236285
"416" 83 35.7192905623443 10.3637444073789
"417" 83.2 32.6343009625468 12.9813861715558
"418" 83.4 29.0236398627964 15.2726223383641
"419" 83.6 26.3548907361718 17.6746172355178
"420" 83.8 23.4024342102064 19.0781270673164
"421" 84 21.1961295188522 19.8765030331445
"422" 84.2 20.7809932253144 20.183077266239
"423" 84.4 19.62160625525 20.9255220427309
"424" 84.6 19.3778076174052 21.3087570036329
"425" 84.8 17.880339326274 22.7610403834125
"426" 85 15.5883499698195 24.2465543795496
"427" 85.2 13.7868487185844 26.5561493452838
"428" 85.4 12.3092161780351 28.391079671883
"429" 85.6 11.6379474726333 29.6395180756857
"430" 85.8 11.3589900809056 32.7638965690306
"431" 86 10.6020518637223 35.4616580373442
"432" 86.2 8.97610390732534 37.8326700700738
"433" 86.4 7.08390268105664 40.3108764797409
"434" 86.6 6.21467936339578 41.6767631190714
"435" 86.8 4.78874182960737 44.3003721054585
"436" 87 4.18776278819714 45.9238306466636
"437" 87.2 3.66739871635297 47.9774377921359
"438" 87.4 3.09233926228296 50.9932304346434
"439" 87.6 2.08864783564677 54.1221626495421
"440" 87.8 1.55320061206892 57.5885599236123
"441" 88 1.7727168579349 59.6061023385061
"442" 88.2 1.56780489711752 62.5073652001496
"443" 88.4 1.61574174238327 65.9577586714796
"444" 88.6 1.85369013277404 69.0772352423355
"445" 88.8 2.8633772945436 72.0220451232714
"446" 89 4.8484476691361 74.6913628084735
"447" 89.2 7.36174029905453 77.6321422143246
"448" 89.4 9.13437681038881 79.5289190848214
"449" 89.6 11.5366458849169 81.983369397191
"450" 89.8 14.1942748545811 83.7532259183054
"451" 90 17.4593598385732 85.7303427072897
"452" 90.2 19.9737883268931 86.6726866954291
"453" 90.4 22.691652231155 86.4906950797148
"454" 90.6 25.1080135697131 85.9220822511051
"455" 90.8 26.590474757524 84.6689590064149
"456" 91 28.466796295514 84.6123960122509
"457" 91.2 30.2349719612167 84.1683627244362
"458" 91.4 31.6126596641334 84.9012542421602
"459" 91.6 34.0279226315468 86.1895816791694
"460" 91.8 36.8773426594537 86.791265607543
"461" 92 40.2123956515433 87.4236121005764
"462" 92.2 43.5253351126926 88.7482375872032
"463" 92.4 45.559809705951 90.4604921926456
"464" 92.6 48.8898833024356 92.3037872727302
"465" 92.8 52.0483609567327 93.4571425591359
"466" 93 55.5270784420378 93.2325529887778
"467" 93.2 59.0083834649019 93.1537043964358
"468" 93.4 62.3265954756126 91.6767396251479
"469" 93.6 65.2006131933809 89.6609612404782
"470" 93.8 67.9087852826725 87.51463738076
"471" 94 71.3364265345035 87.131842591469
"472" 94.2 74.666114780138 87.6545678605308
"473" 94.4 77.870937847322 89.3912046543229
"474" 94.6 80.2491636256322 91.8916358126328
"475" 94.8 82.6981438528422 94.9102890103512
"476" 95 85.1845541985132 97.7983089247801
"477" 95.2 88.2169207154479 100.144022597758
"478" 95.4 90.602051872274 102.789538227954
"479" 95.6 93.2931195940989 104.220796508744
"480" 95.8 96.8898745409045 105.347795905345
"481" 96 100.692711024507 106.215712671316
"482" 96.2 103.553089607662 104.917210356148
"483" 96.4 105.850579876095 102.452989553521
"484" 96.6 107.604812110797 99.5138496533058
"485" 96.8 108.719133569274 95.6196426943285
"486" 97 110.357631773058 92.288078742685
"487" 97.2 112.349408470545 88.3996913434968
"488" 97.4 113.533462971274 84.2938540651371
"489" 97.6 114.581822366969 80.3952262773637
"490" 97.8 115.594398277755 76.5967417301423
"491" 98 115.890141036282 72.4313638404818
"492" 98.2 115.491443828547 68.3254501275785
"493" 98.4 114.361318730236 64.1889423604553
"494" 98.6 113.017920409805 60.1152101884456
"495" 98.8 110.930500184547 56.1361480478058
"496" 99 108.141977120496 52.9605598005149
"497" 99.2 105.047897812387 50.0578893149329
"498" 99.4 101.208897555995 47.813244377273
"499" 99.6 97.187065083155 46.3797429762863
"500" 99.8 93.0220838187975 46.2620171498711
"501" 100 88.7752222944353 46.3748996510294
"502" 100.2 84.5633624876181 46.7610518095309
"503" 100.4 80.005459472714 46.9842463270428
"504" 100.6 76.140523244957 45.9358609867393
"505" 100.8 73.176206523098 43.5751793814829
"506" 101 71.5171196570117 41.0819968775345
"507" 101.2 70.6539564240121 37.4803529678577
"508" 101.4 69.5419569040773 33.7014909930427
"509" 101.6 68.7829613041554 30.1846484002742
"510" 101.8 68.6131921058344 26.5166132356631
"511" 102 68.810876684274 22.6980839814649
"512" 102.2 69.0797127933716 18.8630545622758
"513" 102.4 70.252008182899 15.1850151057399
"514" 102.6 71.414415347724 11.8377343137149
"515" 102.8 71.6855717440616 9.01815270636087
"516" 103 70.7028934805798 8.63077131349998
"517" 103.2 68.019046190524 8.56052029373985
"518" 103.4 64.5715380408125 7.32667546984306
"519" 103.6 61.218805910199 6.38208065363985
"520" 103.8 57.604891536724 6.56361729031485
"521" 104 53.6467136285818 7.20254785502255
"522" 104.2 49.4257740172826 8.28387734892175
"523" 104.4 45.516002407815 8.58083025970666
"524" 104.6 41.504834998627 8.91302199529468
"525" 104.8 37.2171084007656 10.2107601152657
"526" 105 34.3275517233718 12.5149346942938
"527" 105.2 31.1611823264094 16.2361843103464
"528" 105.4 27.2260824531086 19.70168781379
"529" 105.6 23.8647147284505 22.4226878453325
"530" 105.8 20.3997999882059 25.2170133898739
"531" 106 16.6581817040409 28.2734929139329
"532" 106.2 12.7139698752495 30.9259696799444
"533" 106.4 10.758603395715 35.2612016600219
"534" 106.6 9.21961411783402 39.6494018405869
"535" 106.8 8.87623682020307 44.7721029908086
"536" 107 8.43150267311264 49.5587255540053
"537" 107.2 9.30266587963262 53.9044059751774
"538" 107.4 10.5174598755953 59.0907791983925
"539" 107.6 13.5270889265233 62.929046129818
"540" 107.8 16.9851811204053 65.0717732199198
"541" 108 20.810492231786 67.5487165295868
"542" 108.2 25.0554823759814 69.1029497851783
"543" 108.4 29.494202250803 68.4312609553925
"544" 108.6 33.3570988390724 67.4318907587653
"545" 108.8 35.4003029460199 64.7804378861001
"546" 109 37.640374278146 61.4307407824429
"547" 109.2 37.8030607105345 59.2711726023535
"548" 109.4 40.0920933339052 59.4048232435755
"549" 109.6 43.5689310462232 60.0434575618589
"550" 109.8 47.1788528814641 62.2879158778305
"551" 110 50.6372543635881 64.2714740828223
"552" 110.2 53.530701933842 67.2246258603229
"553" 110.4 56.0505282774928 70.5126843056992
"554" 110.6 57.782416070835 73.9718913285197
"555" 110.8 60.9259907345418 77.0153804228172
"556" 111 65.7008681545359 78.7408854438815
"557" 111.2 70.0295415203693 79.1200346432863
"558" 111.4 73.6915690228931 77.664101717572
"559" 111.6 77.9599124463454 76.1566045007387
"560" 111.8 81.9771904941971 74.1765823862841
"561" 112 84.6769500195066 73.1706017546916
"562" 112.2 87.2667881739484 71.0730425745055
"563" 112.4 88.384926489774 68.0306788590958
"564" 112.6 88.8324057384021 63.8981103116509
"565" 112.8 87.4435689353438 60.2386161310869
"566" 113 86.156015723181 56.1768172101335
"567" 113.2 83.9551648425339 51.6137931841322
"568" 113.4 82.6455296613567 46.735303455252
"569" 113.6 80.1958666092498 41.8565174886261
"570" 113.8 77.0891748023472 37.7111716024222
"571" 114 72.8395058931208 35.2669533254487
"572" 114.2 68.2272586432632 33.9207759550874
"573" 114.4 64.1739550318241 30.9820564468919
"574" 114.6 62.960832996449 28.7907082965399
"575" 114.8 59.566350689402 26.6613153968749
"576" 115 56.8762031391208 22.6025383832149
"577" 115.2 55.4218421699551 17.4562547809218
"578" 115.4 54.4192209378689 12.2374883109907
"579" 115.6 53.5991418565452 7.28933199250299
"580" 115.8 51.91777703863 6.83913408888435
"581" 116 48.1578604748314 8.66541160897715
"582" 116.2 43.899496707679 9.95735482639254
"583" 116.4 38.9173902345121 11.9651284447148
"584" 116.6 34.1500620666926 15.3603301685753
"585" 116.8 29.8094740910635 17.8626146444667
"586" 117 25.619621717361 21.6387740878235
"587" 117.2 21.7334553636871 25.7458500937583
"588" 117.4 16.9042282812513 28.6074344671694
"589" 117.6 13.9702292622982 30.4526880200778
"590" 117.8 12.2533214565423 31.9566854899344
"591" 118 9.5804107166643 36.732411815471
"592" 118.2 7.47477047088561 42.0132978557892
"593" 118.4 5.53920675220847 47.8140457509526
"594" 118.6 3.81093268655611 53.6948726376636
"595" 118.8 1.98525581481251 59.1989524000995
"596" 119 2.11024321274904 64.7986594236898
"597" 119.2 1.98765227532323 70.5131737811001
"598" 119.4 3.03826855142404 75.3787420032399
"599" 119.6 5.17689943280447 80.7923002113322
"600" 119.8 8.12802827237003 85.2238878410509
"601" 120 11.6791581037702 88.7915692319744
"602" 120.2 15.8437274818981 91.3939323473013
"603" 120.4 20.5339612684537 93.4406420857539
"604" 120.6 25.3751708217622 93.8976105388015
"605" 120.8 30.3222031238068 93.5662904211575
"606" 121 35.5965730618478 92.4636002380755
"607" 121.2 38.6826920440301 89.983158573471
"608" 121.4 42.458757852274 86.6726866954291
"609" 121.6 46.969024344674 85.7253111406668
"610" 121.8 51.1748320122272 87.2988515982461
"611" 122 56.0856082098322 90.7302532532265
"612" 122.2 60.5294177310145 95.125294233524
"613" 122.4 64.2631696097218 100.011585610178
"614" 122.6 66.7556366471629 105.22895625947
"615" 122.8 67.2151497082978 111.053496813953
"616" 123 67.1880472876175 117.399817672875
"617" 123.2 65.9946749739312 121.888064336143
"618" 123.4 66.4600199294963 121.215504209626
"619" 123.6 69.2127011139382 120.991687721431
"620" 123.8 74.2983801896173 121.636263996192
"621" 124 79.123677034874 121.10226498207
"622" 124.2 84.2074464070221 119.366160671974
"623" 124.4 89.2580056776653 116.372927112106
"624" 124.6 94.1266873575787 112.925972528863
"625" 124.8 99.510864772865 110.406047853806
"626" 125 104.251098036541 107.261600394093
"627" 125.2 107.249496172874 102.641439909826
"628" 125.4 109.749952902956 97.3278821781921
"629" 125.6 112.58038699516 91.5198679330558
"630" 125.8 113.949325093182 85.6553396710965
"631" 126 114.594147539646 79.2558935005986
"632" 126.2 114.992812524868 72.8968792364667
"633" 126.4 114.322550115282 66.4346458260613
"634" 126.6 114.087987957051 60.259263551961
"635" 126.8 112.809089182182 54.4476674732263
"636" 127 109.737549404313 49.1348160510995
"637" 127.2 106.135952807373 44.5284297923103
"638" 127.4 101.635763281725 40.465973316181
"639" 127.6 96.5110869318834 38.4810224923867
"640" 127.8 90.8583839762973 37.1239879901102
"641" 128 85.5772327264236 35.1378199425967
"642" 128.2 80.6047375597085 33.1031562630181
"643" 128.4 76.174389417766 29.8362648055616
"644" 128.6 73.7029252473413 25.3243835770594
"645" 128.8 73.1969632142823 20.9648394512273
"646" 129 72.0393977618418 16.2544240588081
"647" 129.2 69.4103503068594 11.6419823563246
"648" 129.4 65.2372998576046 7.88851625271485
"649" 129.6 61.6868386420433 7.88851625271486
"650" 129.8 56.5102442928396 8.83770695008371
"651" 130 50.4696460475048 9.30945079079178
"652" 130.2 45.1670777574544 11.3062292917558
"653" 130.4 38.9995354840581 13.6487692800109
"654" 130.6 32.6702247009645 15.9386120544768
"655" 130.8 27.0883004022969 18.3212203547607
"656" 131 22.0226456309697 21.9877232292583
"657" 131.2 18.3044850516219 26.9505554629975
"658" 131.4 15.2901738000518 32.5350341301815
"659" 131.6 13.4060802836951 38.3021887903991
"660" 131.8 12.3831044057619 43.2015479311295
"661" 132 11.1032600878912 49.4598088913008
"662" 132.2 9.35104776262886 55.1650946900294
"663" 132.4 8.41882995087068 61.0504082806897
"664" 132.6 6.54499132582776 66.8393607399215
"665" 132.8 3.27747677296452 70.8727812578339
"666" 133 3.49004638853068 74.7264671417945
"667" 133.2 4.3006565789466 79.4885274014759
"668" 133.4 5.9886835801361 84.562211510439
"669" 133.6 8.06016803076241 89.343731083273
"670" 133.8 11.0408581027015 93.5090419761042
"671" 134 12.369199089774 97.9214230158058
"672" 134.2 12.573428010722 97.9582051758109
"673" 134.4 13.2044881873671 98.5812869078776
"674" 134.6 16.5122453269233 100.964189485267
"675" 134.8 20.9990798213567 103.227218771166
"676" 135 26.7150560885407 103.816296895715
"677" 135.2 31.9010179356074 106.126377137848
"678" 135.4 37.2208582279457 108.587872593394
"679" 135.6 42.1923301802593 109.518120979516
"680" 135.8 47.8744056949009 111.114839759051
"681" 136 53.077388920088 111.021471932738
"682" 136.2 58.2690545908664 109.331482813161
"683" 136.4 62.1838645519664 106.279903398284
"684" 136.6 66.1798561444394 102.451359777858
"685" 136.8 69.8234451556663 98.821467005661
"686" 137 70.9279050211519 95.5366508549973
"687" 137.2 72.8721436134981 90.6478203625068
"688" 137.4 73.5163293933834 86.2747222170039
"689" 137.6 74.9898141188618 85.55322987144
"690" 137.8 79.7341783455553 84.8176518436914
"691" 138 84.2112135001369 84.3743087098761
"692" 138.2 89.0585264151443 86.6647679762721
"693" 138.4 93.5585414226786 89.6609612404782
"694" 138.6 96.440941078361 93.7272356080409
"695" 138.8 97.7326576055566 99.1137917992366
"696" 139 99.1073671491407 104.631619334115
"697" 139.2 100.202455429878 109.722252148693
"698" 139.4 97.6402456396996 113.189252321204
"699" 139.6 94.0888602377958 114.700186783324
"700" 139.8 88.6350755683835 116.336257332094
"701" 140 83.3998371204262 119.923346154324
"702" 140.2 78.0197471429308 122.623093160207
"703" 140.4 71.8233518071629 124.556061422515
"704" 140.6 65.7320534115167 126.539288291288
"705" 140.8 59.5805257084971 125.520957401772
"706" 141 53.1403752506296 125.042990101004
"707" 141.2 46.5867582047273 124.324918977636
"708" 141.4 40.2521902096907 121.526735149111
"709" 141.6 33.8879402897146 119.063503553512
"710" 141.8 27.9594617000518 115.896091495204
"711" 142 24.2195405740798 111.655160222643
"712" 142.2 19.2793521816145 106.881887579991
"713" 142.4 15.421938534502 103.259884294141
"714" 142.6 11.6261499782667 97.8966542829703
"715" 142.8 8.65479422818312 93.1180852128739
"716" 143 5.99654727607405 87.6790275336829
"717" 143.2 4.46241168672859 81.832912967781
"718" 143.4 2.44005076506891 76.0672419509713
"719" 143.6 1.31093783913804 70.1383844245549
"720" 143.8 1.10125803432283 63.8362899792027
"721" 144 1.44502150980501 57.4876737159449
"722" 144.2 2.35755584879699 51.41523392888
"723" 144.4 3.75912860941563 45.3187157512193
"724" 144.6 6.12061068022686 39.5375449862432
"725" 144.8 9.11798588408485 34.4312556007959
"726" 145 13.0163073332817 30.6518875527072
"727" 145.2 17.5475341515875 26.1391515721701
"728" 145.4 21.7121153213532 21.5673465057724
"729" 145.6 24.3971042898365 17.0131208855899
"730" 145.8 27.5003599794331 16.4239230297149
"731" 146 33.1195435487587 13.9946149470302
"732" 146.2 37.7469893523216 10.0602828669053
"733" 146.4 42.7537147111959 6.5628210769961
"734" 146.6 48.458932601714 5.91645510483485
"735" 146.8 55.0446138563472 3.97658427883681
"736" 147 61.4646848657229 2.53495344053375
"737" 147.2 67.7661796656347 2.6757990236001
"738" 147.4 74.374214386922 3.57138394138686
"739" 147.6 80.6311179516208 3.27458849206162
"740" 147.8 86.6157871274181 5.09705605424285
"741" 148 91.9463005810755 6.9218196115972
"742" 148.2 97.6149313850409 9.99770329378252
"743" 148.4 103.153093085207 13.7911109890482
"744" 148.6 106.793952647078 17.9000332867366
"745" 148.8 111.313542892914 22.6952738168104
"746" 149 115.921758520083 26.7374266138638
"747" 149.2 118.99897605205 31.308546391589
"748" 149.4 122.35219229881 36.2382601906077
"749" 149.6 124.806394823591 41.8202638211537
"750" 149.8 125.692484379302 47.3244677290321
"751" 150 126.051270255078 52.9915775019757
"752" 150.2 125.197591926855 59.1515398784943
"753" 150.4 124.329175886938 64.7723204546346
"754" 150.6 124.197698351448 70.4999622015844
"755" 150.8 124.510495987488 75.8896834643577
"756" 151 122.048704064938 80.0624058271382
"757" 151.2 119.303342186013 85.9721471380388
"758" 151.4 118.25755787672 92.218848452017
"759" 151.6 116.824819932708 97.4421360054701
"760" 151.8 112.219024351649 101.348972329141
"761" 152 107.281444811926 105.289637715106
"762" 152.2 102.021303366141 109.200822165982
"763" 152.4 96.5916598964868 112.687807337481
"764" 152.6 90.5493402364857 115.527258106036
"765" 152.8 84.5425124595312 118.494830661151
"766" 153 79.4787714817496 122.059492802134
"767" 153.2 73.4302178271881 124.197367322418
"768" 153.4 66.783790620274 123.424151016013
"769" 153.6 60.3083768047185 120.754054357337
"770" 153.8 54.7782221311546 118.142432418394
"771" 154 49.1001795592812 116.218115548565
"772" 154.2 43.0976134336145 115.021559396864
"773" 154.4 37.061641206874 113.733222248893
"774" 154.6 30.9461121353748 111.880620339377
"775" 154.8 25.4726644108726 109.046895340058
"776" 155 19.6427780430296 106.930375653493
"777" 155.2 17.3433127943934 103.893303795797
"778" 155.4 14.4740285113422 98.5497077073285
"779" 155.6 10.9986124896831 92.929889337533
"780" 155.8 8.16591918879712 87.0855276759995
"781" 156 5.28389983169903 81.1274021646148
"782" 156.2 3.00510482721521 74.6002193400762
"783" 156.4 2.42380808827404 68.6876329071938
"784" 156.6 3.48996087511302 62.0321015389945
"785" 156.8 3.83042389870995 55.3313972435867
"786" 157 3.99079896011613 48.3596201851359
"787" 157.2 6.26330617130182 42.1221502331037
"788" 157.4 9.46883710980975 35.8253667124559
"789" 157.6 13.2439832542979 30.3978459229768
"790" 157.8 17.9819458091893 25.3508258018865
"791" 158 18.754624295891 21.0027382621923
"792" 158.2 22.2731190819808 16.2701032686262
"793" 158.4 23.3027273749126 15.6761800990083
"794" 158.6 25.2194888429252 16.1116765060583
"795" 158.8 25.6803131302593 15.9857769128775
"796" 159 27.1832510937363 15.3117901149085
"797" 159.2 30.190882921511 14.1778452968205
"798" 159.4 33.1843770237236 11.9651775881857
"799" 159.6 36.3894002824109 11.5894432364998
"800" 159.8 40.4202576251247 9.66803985239079
"801" 160 44.0505943129393 7.04618071892571
"802" 160.2 47.506966169072 6.25055698689835
"803" 160.4 51.0118284753145 7.43534518921826
"804" 160.6 55.697670150734 9.1143950995712
"805" 160.8 60.3981937791109 10.7719985920199
"806" 161 65.1873616121071 10.3993146201684
"807" 161.2 69.7426309426615 8.50641717694974
"808" 161.4 74.0731866611098 5.69631995023025
"809" 161.6 76.3048177047418 3.3941388913599
"810" 161.8 78.7187746600958 4.57551592230635
"811" 162 82.2739797014051 6.48820626397276
"812" 162.2 86.7912949051544 9.34786554765609
"813" 162.4 91.3868423590705 11.1751710023693
"814" 162.6 96.2624599333557 13.1350448444991
"815" 162.8 101.936449104666 15.0732519003888
"816" 163 104.65550919985 18.0736105439261
"817" 163.2 105.237987939902 23.1544180425172
"818" 163.4 106.926417653735 27.8571240844585
"819" 163.6 108.843560828805 32.5949783588215
"820" 163.8 112.691882999221 36.6255395956359
"821" 164 116.485180442785 40.0620746881521
"822" 164.2 119.11935595535 44.863437586532
"823" 164.4 121.489312699991 50.1743700244467
"824" 164.6 122.307809014247 56.1703059250817
"825" 164.8 121.331217863081 61.9789617577073
"826" 165 119.426588027799 67.745677897671
"827" 165.2 117.830584807459 74.0595847916334
"828" 165.4 118.111742621264 80.0826906066955
"829" 165.6 120.169049593116 85.5331128794098
"830" 165.8 118.687137222264 89.0438082847626
"831" 166 114.706321187097 92.6823515077009
"832" 166.2 109.977016612474 96.6596317850564
"833" 166.4 105.458564495888 100.977278964673
"834" 166.6 101.317784990351 106.064355946674
"835" 166.8 97.2628858914835 112.16832917264
"836" 167 95.0020591144928 116.638772006629
"837" 167.2 91.1409693435936 117.99982704775
"838" 167.4 87.825208695983 118.008383370103
"839" 167.6 84.9729446504587 117.927746083623
"840" 167.8 82.7881517881236 117.277717411668
"841" 168 80.8821942537679 116.546617533778
"842" 168.2 76.2004745292932 116.01945955047
"843" 168.4 73.0025648954285 115.565403381419
"844" 168.6 68.8820366849713 115.020664382545
"845" 168.8 64.0311596675462 113.990953277038
"846" 169 59.1061978339727 112.4658667985
"847" 169.2 54.1163900462124 110.602328699724
"848" 169.4 49.2104725609962 106.897095742012
"849" 169.6 45.1202815248194 102.856772782547
"850" 169.8 41.6155205326829 97.5391876814896
"851" 170 38.4529839421953 92.0200040856288
"852" 170.2 35.2056477273418 86.7401289944581
"853" 170.4 31.804004352444 81.1050432307847
"854" 170.6 28.7597393938663 75.104663533682
"855" 170.8 25.9564959057507 68.7278002166642
"856" 171 25.9169469331775 62.4596582509273
"857" 171.2 27.8671927051588 56.4727234837798
"858" 171.4 31.4081348680977 52.1756889915793
"859" 171.6 34.7089379639633 48.7517227703907
"860" 171.8 33.768997766761 45.0005021595667
"861" 172 30.9830966643786 40.8676483897026
"862" 172.2 27.0457983686766 37.8016117956485
"863" 172.4 22.2429976394552 34.4900872692384
"864" 172.6 16.8739013323689 32.7491829120062
"865" 172.8 14.4220418228189 33.9510293763394
"866" 173 13.4423116453082 34.2061522656042
"867" 173.2 13.7579103957121 31.6298599373724
"868" 173.4 16.0686536452165 29.124662660391
"869" 173.6 19.3217581742987 27.6501508742981
"870" 173.8 23.7703499008396 26.1281478965166
"871" 174 29.1271141410598 23.878293522919
"872" 174.2 34.3017087082494 20.8772441790501
"873" 174.4 38.082234279205 18.0484440886109
"874" 174.6 42.6337420937072 14.3455787600742
"875" 174.8 46.9395403467164 10.0459484854967
"876" 175 51.1244570596154 6.14991188807683
"877" 175.2 56.0841227904899 6.14016757322494
"878" 175.4 61.3207614877138 8.76810996611424
"879" 175.6 67.043863363619 10.5287832509145
"880" 175.8 73.1201581276896 11.7744316259265
"881" 176 79.1769370815436 12.4640813576172
"882" 176.2 84.5998291025582 12.8728234442535
"883" 176.4 90.9615238320812 14.376907196862
"884" 176.6 97.428521630339 16.6988728399261
"885" 176.8 102.305297617642 18.375215167641
"886" 177 105.353863689345 23.4227698044399
"887" 177.2 107.688042721202 29.3740799236342
"888" 177.4 109.324177808271 36.2866440662736
"889" 177.6 109.202624480997 42.8130030651747
"890" 177.8 107.509805928132 49.4524955161328
"891" 178 105.600405998996 54.2986142681405
"892" 178.2 102.3452403782 59.3628867410337
"893" 178.4 99.1767302887856 65.1302146071171
"894" 178.6 96.1351165079643 70.8587181719197
"895" 178.8 93.6655982018028 76.3987050998743
"896" 179 89.7246122198609 81.5060540833163
"897" 179.2 85.5333006151423 86.462062425142
"898" 179.4 80.6098071821901 90.971760362824
"899" 179.6 76.0663705104876 95.3050262304336
"900" 179.8 73.8335828265752 100.710959041238
"901" 180 73.3365924427608 107.628376794317
"902" 180.2 74.8645525103293 113.812104035646
"903" 180.4 77.8716721854247 117.933527312233
"904" 180.6 77.9204575607756 118.487602791762
"905" 180.8 75.2095985391937 120.082249875061
"906" 181 71.0111353398092 119.735252885732
"907" 181.2 65.5137079136436 119.728851922707
"908" 181.4 61.7477549503007 118.542036491965
"909" 181.6 56.1588561736197 115.798373835793
"910" 181.8 50.8278606865651 112.699404868425
"911" 182 45.639930818791 109.128322787397
"912" 182.2 40.971632342847 104.531630013628
"913" 182.4 37.1724681486914 99.6867614005911
"914" 182.6 33.9248441874117 93.9422048198281
"915" 182.8 31.4168500612898 87.8037465696462
"916" 183 29.3668069464783 80.7172829795408
"917" 183.2 29.2476655436239 74.2493173550215
"918" 183.4 29.0722517621695 67.6012672317189
"919" 183.6 28.2175960219507 60.7920561049985
"920" 183.8 26.5068525588416 54.6245119439907
"921" 184 24.3732712207199 48.0447491788394
"922" 184.2 20.9614723550711 42.424061410901
"923" 184.4 16.7307651824394 38.0981726677919
"924" 184.6 13.7375452933979 34.3526320016868
"925" 184.8 15.9896525171423 30.8694336049586
"926" 185 20.4626307877274 27.2801818565985
"927" 185.2 24.4642227531108 25.13878947768
"928" 185.4 29.3757568397 22.1602535059831
"929" 185.6 35.1163478453525 19.4249438372384
"930" 185.8 41.5811385874367 17.29160782307
"931" 186 47.6314902243023 15.8056542600131
"932" 186.2 53.8938884097294 15.3585506718495
"933" 186.4 60.4695761017354 14.4080980974833
"934" 186.6 67.5672057581759 13.5887017746435
"935" 186.8 73.9728310106358 14.0997681815352
"936" 187 80.7518739171395 15.6971774732769
"937" 187.2 87.5831646038666 17.7323780978972
"938" 187.4 93.9868603623668 19.1671040600514
"939" 187.6 100.580694837542 20.2027890863556
"940" 187.8 105.982951595608 19.2111469742242
"941" 188 106.568675075055 18.6193523901333
"942" 188.2 108.660437431694 19.0808108865982
"943" 188.4 110.561864271782 21.5225043634012
"944" 188.6 113.893926048783 25.6362057200241
"945" 188.8 117.644004443363 30.1673177045921
"946" 189 119.880418675026 33.9244557108037
"947" 189.2 120.418605836412 38.3818401557824
"948" 189.4 121.729402121759 43.6416936025102
"949" 189.6 122.544244800628 49.8745750841434
"950" 189.8 122.934602559241 55.6644554192582
"951" 190 123.56189075466 61.4582818929015
"952" 190.2 123.372083702507 68.0033297744399
"953" 190.4 122.648944583279 75.028069035971
"954" 190.6 122.28874677273 81.8297886852162
"955" 190.8 122.603886015399 88.5316723287967
"956" 191 120.414144741754 89.3236051027154
"957" 191.2 118.21087995543 94.1501373603796
"958" 191.4 117.223407875549 99.342355252285
"959" 191.6 115.655262175921 103.277099904404
"960" 191.8 113.534956732305 106.780854691324
"961" 192 108.925996842979 108.883353789203
"962" 192.2 104.056441619113 112.055451226834
"963" 192.4 98.7314024462487 115.743135792269
"964" 192.6 94.3535406001884 118.817655112521
"965" 192.8 88.1652746970565 121.896250295178
"966" 193 81.8928040908059 123.735682101628
"967" 193.2 75.8408716189091 125.888989925679
"968" 193.4 71.3756465468245 128.390817469784
"969" 193.6 67.9106246297371 128.89622444031
"970" 193.8 64.5799754891698 128.864876232944
"971" 194 58.2253650363035 128.287054263779
"972" 194.2 51.3818536281636 127.091131873267
"973" 194.4 45.3108774439657 125.052423112439
"974" 194.6 39.1964878056667 122.583307990801
"975" 194.8 32.7052074464287 119.644280078206
"976" 195 27.7733426423103 115.913553696608
"977" 195.2 22.9378357560399 112.138987876114
"978" 195.4 18.034104580326 108.178328485912
"979" 195.6 14.5833980152222 103.373194029256
"980" 195.8 10.960243888352 98.1449223109486
"981" 196 7.56976883056086 93.4685640788438
"982" 196.2 6.21573079006267 88.8157776023444
"983" 196.4 4.69439276207426 83.9712860008174
"984" 196.6 3.75467586868973 80.4518409141972
"985" 196.8 3.15312366391583 78.0187304029923
"986" 197 2.68389739958861 71.9081963475456
"987" 197.2 1.91933983042079 70.0233961153066
"988" 197.4 2.11607744772262 64.7934187825098
"989" 197.6 1.77941311515435 58.9296266753323
"990" 197.8 3.32266200137356 53.7063573707264
"991" 198 5.23172918617359 47.8542360411071
"992" 198.2 6.53167181287783 41.3043165691906
"993" 198.4 10.5648539072431 36.8999552049799
"994" 198.6 15.8764434364675 33.9808948543444
"995" 198.8 22.5938297373507 31.3905839214242
"996" 199 28.8975021295995 29.0811653473323
"997" 199.2 35.3084056290558 27.10580233044
"998" 199.4 42.0851969734331 25.0156217026683
"999" 199.6 48.0520920756128 22.4881623060093
"1000" 199.8 54.3318385458212 19.403483991106
"1001" 200 59.7074669820697 15.1784032486294
"1002" 200.2 62.8429019765399 9.32341739514006
"1003" 200.4 63.2164982014231 3.46528090912716
"1004" 200.6 61.9860808767214 2.73625262940995
"1005" 200.8 61.7173508235389 2.59967370452681
"1006" 201 61.6452288669983 2.35230339045755
"1007" 201.2 59.5188247595457 0.912241998491532
"1008" 201.4 58.3854024753795 1.88851640164025
"1009" 201.6 57.4116901857138 3.09826243291091
"1010" 201.8 53.7181518714962 3.41827761561573
"1011" 202 49.962505557439 5.143725731214
"1012" 202.2 45.4470704336522 5.54251036939113
"1013" 202.4 41.187562203416 6.24245834748866
"1014" 202.6 38.5896994418796 8.46328712500898
"1015" 202.8 35.1272723737095 9.7399579425152
"1016" 203 30.670171899289 11.5319341974905
"1017" 203.2 28.0523199314309 13.8415838220795
"1018" 203.4 23.9809004115079 16.5431759310349
"1019" 203.6 19.5661252030722 20.1441590057041
"1020" 203.8 15.9842100642077 24.3974483014748
"1021" 204 13.3989291657669 27.9663055449032
"1022" 204.2 10.5868111840886 32.4203550352695
"1023" 204.4 7.81664160953494 37.8925841080099
"1024" 204.6 4.79210555593571 43.1454124134864
"1025" 204.8 2.99501393795728 48.4482097686616
"1026" 205 3.26784967707222 54.8159633483195
"1027" 205.2 1.89609620788487 61.3187875754155
"1028" 205.4 2.21363932568956 67.5549155570113
"1029" 205.6 2.69167566741154 74.2379319153319
"1030" 205.8 3.89815713054514 80.4031040775658
"1031" 206 6.01971137971619 87.6684092708344
"1032" 206.2 9.49425686383328 91.7169310062577
"1033" 206.4 14.8177425381722 96.8460984459159
"1034" 206.6 21.3515357226788 101.849742831624
"1035" 206.8 27.9387464028283 104.690265515633
"1036" 207 34.9104240478912 105.854140889776
"1037" 207.2 41.377895734026 105.42090703459
"1038" 207.4 47.8095405562115 103.921730484206
"1039" 207.6 54.2197120442844 101.913292156882
"1040" 207.8 60.0544943055752 99.0906782018514
"1041" 208 66.2387091315215 98.0725412604897
"1042" 208.2 71.9376597723124 100.138451408659
"1043" 208.4 76.3306756145799 103.299174063729
"1044" 208.6 82.1666364470739 103.573552211659
"1045" 208.8 88.4647146133703 100.952782815945
"1046" 209 94.1195756569718 97.2191068487211
"1047" 209.2 99.7806987894033 92.6743557199974
"1048" 209.4 104.700047475224 87.7949220647603
"1049" 209.6 107.298219785093 81.6166414703875
"1050" 209.8 108.446944382866 75.016818990491
"1051" 210 108.695502861439 67.7888027936462
"1052" 210.2 107.508802223461 61.4301824236715
"1053" 210.4 105.31320474052 55.0662676737273
"1054" 210.6 103.037704943582 49.27051766387
"1055" 210.8 103.122048571097 43.5682989016355
"1056" 211 103.9513687286 37.4250709647887
"1057" 211.2 105.757619243647 32.1837669198763
"1058" 211.4 109.009070054221 27.4854239013799
"1059" 211.6 107.366349945006 23.7301468167598
"1060" 211.8 103.654185447387 21.6724941449973
"1061" 212 98.0429159893388 18.5958607241741
"1062" 212.2 92.6277954759166 15.9523597416447
"1063" 212.4 87.3834892925652 13.68865229169
"1064" 212.6 82.409625301393 12.3044977377668
"1065" 212.8 79.0336079797695 11.5529709620924
"1066" 213 76.095184903753 10.9299173129754
"1067" 213.2 73.986280791509 10.1115438387039
"1068" 213.4 72.744690577224 8.99684519241485
"1069" 213.6 71.2868487247309 8.42884308419761
"1070" 213.8 69.3547290429082 9.03817060564168
"1071" 214 66.74084388163 10.2820144597233
"1072" 214.2 64.2613561687085 11.0462199588132
"1073" 214.4 63.1244025527294 11.1711900211613
"1074" 214.6 60.9525841649179 10.6341950237151
"1075" 214.8 59.0026451424029 10.5970262902498
"1076" 215 57.6853292617873 11.2093269831186
"1077" 215.2 57.3943651521855 11.5785571713816
"1078" 215.4 54.8290737074551 11.9573797698362
"1079" 215.6 50.982080116728 12.8425013188055
"1080" 215.8 46.1694136513116 14.1464154147939
"1081" 216 40.6867298839631 16.0116354910342
"1082" 216.2 35.1792446250988 18.9370432249982
"1083" 216.4 29.1258229577707 22.0151179597443
"1084" 216.6 22.7155045925047 24.7506394431737
"1085" 216.8 17.5530100446243 25.7711437904138
"1086" 217 17.3356821373636 27.0555730383594
"1087" 217.2 17.1942688148736 30.2403389766484
"1088" 217.4 17.0990317618034 34.8811120495867
"1089" 217.6 17.1692139006508 41.571042069036
"1090" 217.8 17.4416859212161 47.7068882001768
"1091" 218 19.0806576959945 53.7694142434385
"1092" 218.2 20.3646385131928 60.3687247056715
"1093" 218.4 20.4538296578502 67.1613689059417
"1094" 218.6 20.4069089063901 74.2110002453076
"1095" 218.8 21.9811038053368 80.755314811837
"1096" 219 25.1167094402311 86.7281941802745
"1097" 219.2 28.4488715818668 93.4454477226174
"1098" 219.4 32.5339054262109 98.6628975677032
"1099" 219.6 38.3162814736517 101.090351979135
"1100" 219.8 44.9900449282771 100.328586199273
"1101" 220 51.7761559633109 98.2866777939792
"1102" 220.2 58.4911227073987 95.2189434188193
"1103" 220.4 63.7159365867695 91.2282105730244
"1104" 220.6 68.6018733891631 85.9498108233536
"1105" 220.8 72.2358577318493 79.7706025317265
"1106" 221 75.4558287054038 73.4383013841231
"1107" 221.2 78.1556175652104 67.3624287296298
"1108" 221.4 81.1375128578563 60.3146659556876
"1109" 221.6 84.3735981218093 54.1826929860969
"1110" 221.8 86.7919512052508 47.6635656617307
"1111" 222 88.3835120674421 41.0333799762892
"1112" 222.2 88.5431360295606 34.0954473349159
"1113" 222.4 87.2581144506954 27.9218855735388
"1114" 222.6 83.5720235764456 23.3778238886199
"1115" 222.8 78.9297349418005 20.3696134792135
"1116" 223 72.8670419248505 17.7665371543834
"1117" 223.2 67.4108852716265 17.0875005304832
"1118" 223.4 61.8470932747008 18.0582169663828
"1119" 223.6 57.1051790250871 20.2653785780227
"1120" 223.8 52.0990482232498 22.9601511347388
"1121" 224 46.3934449121441 26.1500248340394
"1122" 224.2 40.5971309942529 29.4454653410479
"1123" 224.4 34.4369134891964 32.4694903626905
"1124" 224.6 28.2431668536364 35.393296025563
"1125" 224.8 22.0523006535183 38.0771301355177
"1126" 225 15.1347866426029 39.7012758719798
"1127" 225.2 8.98663992419084 38.5510081110721
"1128" 225.4 10.1563917247541 40.5211724525888
"1129" 225.6 9.99514844781595 45.5391697687448
"1130" 225.8 10.1344480477894 50.8995187584314
"1131" 226 10.9507896835561 54.9866803692177
"1132" 226.2 11.7117801588287 58.1438951238369
"1133" 226.4 12.555184236146 61.1158224906109
"1134" 226.6 13.300391750424 63.5310878202398
"1135" 226.8 14.146066717749 66.2318433974398
"1136" 227 14.3978821228371 67.5025463272191
"1137" 227.2 15.1065960491511 68.2232120656657
"1138" 227.4 16.1577420302908 70.0236654743199
"1139" 227.6 17.4399794000724 70.6342352583116
"1140" 227.8 18.586652126699 70.7607047544899
"1141" 228 20.0383768534421 70.9935737321854
"1142" 228.2 20.8656068280892 71.0610176838913
"1143" 228.4 22.7470211576129 71.987768182814
"1144" 228.6 23.755328946679 71.7098173515413
"1145" 228.8 24.8746599910671 71.4790539017924
"1146" 229 26.447945268649 71.2033993597149
"1147" 229.2 27.705372092724 70.6587894496899
"1148" 229.4 29.8019315469298 70.2907561589444
"1149" 229.6 31.4629944934834 70.0064870591567
"1150" 229.8 32.2955169002984 69.0936282633978
"1151" 230 34.3025296735024 68.3606043419668
"1152" 230.2 35.277805470554 67.6190380898989
"1153" 230.4 35.6285812707015 66.5473493460697
"1154" 230.6 37.442733386906 64.6043833739148
"1155" 230.8 39.1164790443693 63.9025023759768
"1156" 231 40.2400618968939 63.9966817837231
"1157" 231.2 42.0863244752137 64.7941567000941
"1158" 231.4 43.9645338731757 66.1681985426493
"1159" 231.6 45.3078025946643 67.3598252122271
"1160" 231.8 46.5777495989649 68.3325874318573
"1161" 232 47.8992673717708 69.0314283763681
"1162" 232.2 49.3803785314919 70.2637762542833
"1163" 232.4 51.3660794694214 71.0380557010506
"1164" 232.6 54.6376140939037 72.575494673557
"1165" 232.8 58.5971844083865 74.8159671077235
"1166" 233 63.2177395700275 77.4618083868137
"1167" 233.2 68.3720566611413 79.7303163143055
"1168" 233.4 74.2403657846055 79.8028683257672
"1169" 233.6 80.3246714440429 78.3689821271736
"1170" 233.8 85.6352589133504 75.72633009339
"1171" 234 90.9498184852322 72.0007893942456
"1172" 234.2 95.6910905503209 67.4513195425163
"1173" 234.4 98.6634160907041 62.4171580745137
"1174" 234.6 101.510736492353 56.4086483939621
"1175" 234.8 103.987702265715 49.9743986782188
"1176" 235 105.868279546927 43.8810177979287
"1177" 235.2 108.188069557223 38.0685559109097
"1178" 235.4 112.092704723889 34.3322548985809
"1179" 235.6 114.102676160066 34.9128021248513
"1180" 235.8 116.354600385391 36.3990669327925
"1181" 236 120.037869220778 39.246171129572
"1182" 236.2 122.99125355201 43.1762446052769
"1183" 236.4 123.891599608608 48.1923256871717
"1184" 236.6 124.759282593142 53.9759823235075
"1185" 236.8 125.587212190898 60.7432028842624
"1186" 237 125.291928041808 67.5775517811858
"1187" 237.2 124.806833911758 74.4791625558916
"1188" 237.4 123.398355528833 81.4108253423155
"1189" 237.6 122.226536226469 88.031628467981
"1190" 237.8 120.627982592481 92.9831442014554
"1191" 238 115.934687066655 96.4808995239754
"1192" 238.2 112.022082890218 101.658651474874
"1193" 238.4 108.165552687076 107.216935923325
"1194" 238.6 103.576338009119 112.006289020604
"1195" 238.8 97.6437914839195 115.808226144763
"1196" 239 92.1141228754645 119.875875109752
"1197" 239.2 85.6180881310841 123.312098282233
"1198" 239.4 78.989509563443 125.868768223163
"1199" 239.6 73.9313965067187 126.165788160008
"1200" 239.8 67.4812427175396 124.442349265934
"1201" 240 61.0287754584212 124.466164563739
"1202" 240.2 54.9607876484153 125.904226947523
"1203" 240.4 50.2555630538837 125.018045801923
"1204" 240.6 43.4925338901009 122.740323100054
"1205" 240.8 37.3301442028458 120.611821185691
"1206" 241 31.3484960731058 117.433007980149
"1207" 241.2 25.9291086144677 113.828441795599
"1208" 241.4 20.9612737479516 109.386450972098
"1209" 241.6 16.3839432541964 105.340430958091
"1210" 241.8 12.7133517475084 100.611508272455
"1211" 242 8.8428100534817 95.3252646768946
"1212" 242.2 6.2441152799757 90.2383376345962
"1213" 242.4 4.65877897958847 85.2696715163996
"1214" 242.6 2.97270134396657 79.4819774101734
"1215" 242.8 1.5543599808885 73.6854853847132
"1216" 243 0.414702253584237 67.2945525280572
"1217" 243.2 0.42232094745405 61.4259842582778
"1218" 243.4 1.3593091459051 54.7496793471527
"1219" 243.6 3.12888373310781 48.2954928078007
"1220" 243.8 5.4580002721658 41.8172440723924
"1221" 244 7.47176611051871 36.9833164092012
"1222" 244.2 9.35686195192474 33.8394519283338
"1223" 244.4 12.5975783830005 31.7947386548421
"1224" 244.6 15.6980107872707 27.0254647935033
"1225" 244.8 18.1289142596376 23.0153517367715
"1226" 245 22.3276089439889 18.5099077030429
"1227" 245.2 27.4328934907074 14.1014108919711
"1228" 245.4 32.0136178282721 12.410577106162
"1229" 245.6 38.0097709913777 10.1341812351078
"1230" 245.8 43.0797427429919 6.09572059915251
"1231" 246 48.1251180296325 5.01698690300274
"1232" 246.2 54.080362793065 2.99527971500825
"1233" 246.4 59.9208024493172 1.66569949271803
"1234" 246.6 65.5661677743674 1.46647826443801
"1235" 246.8 72.3064477665585 1.42371713901096
"1236" 247 77.2543354115578 3.19106318829478
"1237" 247.2 82.9087703908779 5.7865379103487
"1238" 247.4 89.5241841857486 8.16434037282547
"1239" 247.6 95.8172741771192 11.4632887577156
"1240" 247.8 101.458124928697 16.4875502335056
"1241" 248 105.629685100756 21.7641371987225
"1242" 248.2 110.535918053882 26.6223545499698
"1243" 248.4 114.387487674199 33.1646449818745
"1244" 248.6 115.850900255228 40.6533521957151
"1245" 248.8 117.507474933048 46.7696984755372
"1246" 249 120.275695382653 53.3221253986798
"1247" 249.2 123.775931083712 59.1459444471444
"1248" 249.4 122.717029433649 64.2060919846107
"1249" 249.6 119.625859465375 70.2008204363348
"1250" 249.8 117.125974465528 74.214290603015
"1251" 250 116.986531068911 77.1602303174204
"1252" 250.2 117.115511096451 81.8160744290407
"1253" 250.4 117.353693879161 86.8272300706078
"1254" 250.6 116.741257858268 93.0203464729459
"1255" 250.8 113.256450251549 96.4319807516874
"1256" 251 107.414424036304 99.1665239022802
"1257" 251.2 101.064086715812 101.782004184177
"1258" 251.4 94.7178380937427 103.732186145688
"1259" 251.6 88.8514846359219 106.725730044474
"1260" 251.8 83.1545742159666 110.235054303152
"1261" 252 77.3460343582846 114.535227664281
"1262" 252.2 72.4087512721974 119.354162154407
"1263" 252.4 67.1137503968815 123.931704788804
"1264" 252.6 60.6773012654439 124.041723206843
"1265" 252.8 54.9771495576987 120.813836510358
"1266" 253 50.019002979816 117.126769219522
"1267" 253.2 46.5166086589331 113.590629059673
"1268" 253.4 42.928539552498 110.309170537205
"1269" 253.6 39.0499270743358 105.467042188124
"1270" 253.8 35.7446981395859 100.12985736105
"1271" 254 30.7641215996973 93.7697765714655
"1272" 254.2 26.8214109714724 87.8000745427804
"1273" 254.4 22.4543286659886 82.3638738688758
"1274" 254.6 18.0027375537785 76.5825616752937
"1275" 254.8 13.7946398992696 71.2896627249423
"1276" 255 7.54107231110596 68.9960103285805
"1277" 255.2 4.05324918393121 68.9411612084052
"1278" 255.4 4.14017387624044 65.2631137219373
"1279" 255.6 5.15772555546823 60.4813079908125
"1280" 255.8 7.426882516586 55.6809462156513
"1281" 256 10.1897798190686 52.0661714454129
"1282" 256.2 12.209253521293 49.8377590737022
"1283" 256.4 14.6011712600889 47.7250591712012
"1284" 256.6 16.1284468109074 45.7496343002594
"1285" 256.8 16.7962978374109 44.9509620254976
"1286" 257 17.9422125927624 43.9766071762265
"1287" 257.2 19.5184386602194 42.5506678178477
"1288" 257.4 21.5235321150789 40.5635572672514
"1289" 257.6 22.9721864632264 39.6642523564291
"1290" 257.8 24.7131166414331 38.3386088828739
"1291" 258 25.6147352458708 36.9929383260939
"1292" 258.2 25.8061261267071 36.0977898903684
"1293" 258.4 26.8696410432275 34.7034995011102
"1294" 258.6 27.4212876755817 33.1478325654533
"1295" 258.8 27.363301319424 32.1602830614898
"1296" 259 26.9435152801033 31.509252444471
"1297" 259.2 26.1877723921312 30.3735803742148
"1298" 259.4 25.6271453665911 28.7469748235197
"1299" 259.6 25.053812741266 27.6880299029729
"1300" 259.8 24.021396557162 25.7135030622349
"1301" 260 23.3374793192658 23.8274016263542
"1302" 260.2 23.3251867772508 22.266277130459
"1303" 260.4 24.6112786017861 21.2618425485708
"1304" 260.6 26.4786297739661 20.9722875391458
"1305" 260.8 28.4734954156949 20.488009659059
"1306" 261 30.0788826065577 19.5795947889467
"1307" 261.2 33.696122094998 17.0206256954678
"1308" 261.4 37.7388307887926 13.9524525612344
"1309" 261.6 42.3517609263356 10.5970687151246
"1310" 261.8 47.0974997012109 6.90667232505128
"1311" 262 53.1418743935346 5.16904017658447
"1312" 262.2 59.5536094202993 5.64767190802553
"1313" 262.4 65.5558119835577 6.78522094300729
"1314" 262.6 71.7450861843202 6.49945658152238
"1315" 262.8 78.4552089652336 5.88117189071385
"1316" 263 84.6978586795875 5.03626242896778
"1317" 263.2 89.0575086999996 7.77901049077831
"1318" 263.4 92.2542298477251 12.7653862014243
"1319" 263.6 95.1380052268689 18.6914365997447
"1320" 263.8 97.0170356938294 25.1744243643608
"1321" 264 98.1249568276388 31.8114584767481
"1322" 264.2 97.5178316785303 37.899252180551
"1323" 264.4 96.0531547247157 44.301963430781
"1324" 264.6 94.8228139383203 50.9216029701662
"1325" 264.8 94.0860426467266 57.7070266329171
"1326" 265 94.9650792312848 64.8695687004661
"1327" 265.2 95.6248607509753 71.866011746365
"1328" 265.4 96.8811048867128 78.9767211007168
"1329" 265.6 97.6608775581545 85.9512001014534
"1330" 265.8 95.1381145253264 92.2178037336963
"1331" 266 90.2530020527823 95.2450059368531
"1332" 266.2 83.4114560305421 97.6343107063317
"1333" 266.4 76.3888900017074 98.3845004256255
"1334" 266.6 69.7334818511241 98.0697285276581
"1335" 266.8 63.025034933893 96.0721114503043
"1336" 267 57.1523865625599 92.9660621800951
"1337" 267.2 51.8019534337398 88.2913791492558
"1338" 267.4 47.424745808522 82.5853892098149
"1339" 267.6 44.1250419708292 78.3318327412917
"1340" 267.8 40.8693649302741 72.5358235226852
"1341" 268 38.3430737187093 67.0208266589523
"1342" 268.2 34.7893618314841 61.9455221461485
"1343" 268.4 30.8195626913815 56.5696815307811
"1344" 268.6 25.587643411284 52.6631664018417
"1345" 268.8 20.663181547447 48.0128749365359
"1346" 269 18.637042762908 43.4766810679962
"1347" 269.2 19.4804104672115 38.3764122233899
"1348" 269.4 22.0241519124919 32.4529870091668
"1349" 269.6 25.5761597669623 27.5041914803241
"1350" 269.8 29.6829518935348 22.5185018471746
"1351" 270 35.1488686634108 18.9021988201296
"1352" 270.2 40.9792863972521 15.7496340101286
"1353" 270.4 47.0028241915609 12.6905357727354
"1354" 270.6 54.2270542622095 9.83176558607437
"1355" 270.8 60.9400456894922 7.7477739380488
"1356" 271 67.6363176670317 5.87665644457928
"1357" 271.2 74.8756639644774 4.52057875373165
"1358" 271.4 80.6701775953401 3.1601710063808
"1359" 271.6 87.1407672676404 5.67245786318064
"1360" 271.8 93.7061387099722 8.07485435240614
"1361" 272 99.4118479785283 10.8023474284084
"1362" 272.2 103.902409778779 14.7461660402453
"1363" 272.4 105.843105081786 18.8828167709127
"1364" 272.6 108.082998973868 24.7569092456603
"1365" 272.8 109.640267883198 30.9481162303039
"1366" 273 110.377561572006 37.6986191101927
"1367" 273.2 110.615228451257 44.6855776254656
"1368" 273.4 111.15011673511 51.5573839615058
"1369" 273.6 111.329137024918 57.7051844371706
"1370" 273.8 113.238105281117 64.2352203322
"1371" 274 115.649753009895 69.9485362881374
"1372" 274.2 119.420696244838 74.8749932657505
"1373" 274.4 122.685259072921 79.5934663820709
"1374" 274.6 121.246702783401 84.6687094869963
"1375" 274.8 117.455678132152 89.0187501805351
"1376" 275 113.420695742528 93.1105660721262
"1377" 275.2 109.992640429087 98.0245353108826
"1378" 275.4 105.965502938918 102.690717623421
"1379" 275.6 100.812765486297 105.977051858484
"1380" 275.8 95.0149811876408 108.047235321707
"1381" 276 89.4327062944374 110.375283910958
"1382" 276.2 83.6291366313823 113.17611442216
"1383" 276.4 77.8579548193484 116.758804090851
"1384" 276.6 73.0541354467619 121.606131755646
"1385" 276.8 69.2810874305116 126.632415979196
"1386" 277 65.3146131682354 126.753604610268
"1387" 277.2 59.9216820539106 126.572330302893
"1388" 277.4 54.1227694518469 125.06879277626
"1389" 277.6 47.9438406299202 122.360882959091
"1390" 277.8 40.7135315577602 118.710113116961
"1391" 278 34.9268182355939 116.072064718498
"1392" 278.2 29.4353339215955 113.60472043394
"1393" 278.4 23.8281047213252 109.942791098999
"1394" 278.6 18.8159840130134 105.87842178566
"1395" 278.8 13.599354718398 101.367354086353
"1396" 279 12.0374245621972 96.3063976620921
"1397" 279.2 9.79626291063501 90.2855042123283
"1398" 279.4 7.63362778879899 83.7724910899448
"1399" 279.6 5.16137134728249 77.4929854278317
"1400" 279.8 2.30244121426857 70.6631067210112
"1401" 280 2.04749324667984 66.1666621888204
"1402" 280.2 3.0155372139304 58.9086157477224
"1403" 280.4 3.37966923893278 52.3618412767455
"1404" 280.6 4.4852467233927 45.4334554817286
"1405" 280.8 6.98172298998388 39.2684726501154
"1406" 281 12.1540948832891 34.6606096734386
"1407" 281.2 16.7329428487157 32.0077370097762
"1408" 281.4 22.3021973142214 29.8677146803329
"1409" 281.6 27.4417590499229 27.3994171746243
"1410" 281.8 32.0226185847767 25.9555134538056
"1411" 282 37.9002312384572 24.1949206745551
"1412" 282.2 43.8350166551661 22.1890783659141
"1413" 282.4 50.3055780895342 20.4684265900582
"1414" 282.6 56.038846836176 17.6694457151437
"1415" 282.8 60.7578118822279 13.4493001149526
"1416" 283 65.4149511354368 9.24289978392382
"1417" 283.2 67.1525332360657 3.86059459193293
"1418" 283.4 67.3323207551009 4.30263859745526
"1419" 283.6 69.2239922280734 4.61579694244263
"1420" 283.8 73.2346294628031 6.67452953926446
"1421" 284 77.1894564948082 8.62959525893824
"1422" 284.2 81.7103743336253 10.7801972230984
"1423" 284.4 86.4248337073127 13.0727742511414
"1424" 284.6 90.9145436380921 16.1933695079556
"1425" 284.8 95.676150014761 19.6127307206753
"1426" 285 100.668868323069 23.569483893044
"1427" 285.2 105.903602260898 27.1010314738771
"1428" 285.4 111.24854226362 28.412637571719
"1429" 285.6 112.786472404917 26.4823778032619
"1430" 285.8 112.746813620065 24.6521036045445
"1431" 286 110.918101742662 21.645451519299
"1432" 286.2 109.25605684866 21.0628892432971
"1433" 286.4 108.269445996891 19.0684903823931
"1434" 286.6 105.6651995934 15.6824645805504
"1435" 286.8 102.065237642223 13.1204819834251
"1436" 287 97.9923761041554 10.7958349861155
"1437" 287.2 93.2616285653599 7.83333707837144
"1438" 287.4 88.8163961296278 4.76834092244482
"1439" 287.6 83.599377892574 2.92509593532395
"1440" 287.8 78.136763678023 2.44240143393616
"1441" 288 72.7649952144463 1.87300445506449
"1442" 288.2 66.3764455495035 0.882889207164186
"1443" 288.4 60.7472277922357 1.57364436910178
"1444" 288.6 53.9840054307423 2.99040329987015
"1445" 288.8 47.6092357374653 4.24912085138024
"1446" 289 42.64928667657 5.74969748820575
"1447" 289.2 38.8529963576606 7.54003072137108
"1448" 289.4 33.7110358363463 9.67994068163326
"1449" 289.6 28.4000585709056 12.6036539521399
"1450" 289.8 24.1041066057519 15.9994714833466
"1451" 290 19.74213499611 20.376451297941
"1452" 290.2 15.7953466901559 24.7563733501449
"1453" 290.4 11.1695650618754 30.1671666610153
"1454" 290.6 7.68541881964773 35.6938328809226
"1455" 290.8 5.25443411550226 41.897146578765
"1456" 291 3.17916298721491 48.2557014187367
"1457" 291.2 1.67875870350453 54.2869787721293
"1458" 291.4 1.03479118691927 60.4392702135708
"1459" 291.6 1.30765258768995 65.5369040210042
"1460" 291.8 2.19462810693374 71.5249836606575
"1461" 292 2.56573721425515 77.8630616817182
"1462" 292.2 4.54774006580454 83.1126753826688
"1463" 292.4 5.90783052897412 88.7990010155219
"1464" 292.6 7.98489179539219 94.2861724561726
"1465" 292.8 11.1616366970469 99.6460856001305
"1466" 293 14.3748987553143 104.801904304771
"1467" 293.2 17.3677495188476 107.137404972995
"1468" 293.4 21.4332581760012 111.348575660424
"1469" 293.6 25.6460922711934 114.544074291679
"1470" 293.8 30.2131642918494 117.624650881199
"1471" 294 34.7400084021125 119.724013215879
"1472" 294.2 39.4138886598783 122.210506630096
"1473" 294.4 45.2444478889015 124.330847583464
"1474" 294.6 50.4006366988017 125.83691902845
"1475" 294.8 56.3594706614874 127.39394557
"1476" 295 63.01512575021 128.047874241794
"1477" 295.2 69.408523167837 128.056586902375
"1478" 295.4 76.0164536423912 126.448734266272
"1479" 295.6 82.2816119064147 125.332199489992
"1480" 295.8 87.2575601273178 122.513299025143
"1481" 296 93.545129417984 119.73988667309
"1482" 296.2 99.9996380478828 116.878668885946
"1483" 296.4 104.147132869954 113.044588987816
"1484" 296.6 109.542655102238 108.537584818929
"1485" 296.8 113.364606503802 103.49984364648
"1486" 297 117.74035612673 97.2159235480186
"1487" 297.2 120.770762091945 92.5888118681954
"1488" 297.4 122.575996964605 86.7197985229281
"1489" 297.6 125.237996560485 80.5337118325955
"1490" 297.8 126.232952513219 74.3735126769202
"1491" 298 127.44280868618 67.6708682386109
"1492" 298.2 128.09487264181 62.0250271181669
"1493" 298.4 128.098988953104 55.8236794520544
"1494" 298.6 127.291501303423 49.5898407376256
"1495" 298.8 125.872843306352 43.6703969660993
"1496" 299 122.819534344374 38.1888375024084
"1497" 299.2 119.669480586065 31.6659041632845
"1498" 299.4 116.367426902773 25.8318606873074
"1499" 299.6 112.665369371126 20.7199764807797
"1500" 299.8 107.427077052664 16.7810296942925
"1501" 300 101.823482153368 12.6031708076975
"1502" 300.2 96.445584381047 9.9853669960223
"1503" 300.4 92.2574300608287 10.6786835365294
"1504" 300.6 89.5634179662508 11.312501988808
"1505" 300.8 85.8122315445312 10.2332371980134
"1506" 301 82.4771711773 6.71865096532607
"1507" 301.2 79.7142198838258 4.26483646990261
"1508" 301.4 76.0230561240103 6.24854586258609
"1509" 301.6 71.1524500025282 8.46234955599879
"1510" 301.8 66.290162771589 8.57769062700494
"1511" 302 62.1885798680174 6.26816532588418
"1512" 302.2 59.8428651576376 2.99224554704211
"1513" 302.4 58.0626754736912 5.59094086652708
"1514" 302.6 56.1101043737913 9.29104514022023
"1515" 302.8 54.2281868920366 13.3220214628675
"1516" 303 53.1235994213199 15.6003808238735
"1517" 303.2 53.4410309089902 16.5244947323459
"1518" 303.4 52.8703163059927 18.3413575834133
"1519" 303.6 51.8895045501762 20.4477622466263
"1520" 303.8 49.9265193426975 22.1674012509198
"1521" 304 46.0419941084278 23.9800006058112
"1522" 304.2 40.8402707505265 24.9227727644521
"1523" 304.4 34.6487417451902 24.8576432689523
"1524" 304.6 28.8517611429446 24.2852049255273
"1525" 304.8 24.5687369644905 26.3809443380175
"1526" 305 24.0029866800895 30.6592017399586
"1527" 305.2 24.6194111418927 35.836563777121
"1528" 305.4 28.6714662576712 41.3666956050265
"1529" 305.6 31.8873340785009 46.4007786952971
"1530" 305.8 33.2291117028377 53.2928229147206
"1531" 306 33.7947915520585 59.2839235163381
"1532" 306.2 34.7326640065558 66.2787580212948
"1533" 306.4 36.4756333047099 73.4808970678227
"1534" 306.6 39.4695566376173 79.8659238527455
"1535" 306.8 42.3472306727947 85.7087596545957
"1536" 307 45.9460270689833 91.9357719640395
"1537" 307.2 50.2265781635408 97.2745512093815
"1538" 307.4 53.3115319640004 103.012812651821
"1539" 307.6 58.5169066045233 106.290491903319
"1540" 307.8 64.7512250928164 105.803552112807
"1541" 308 70.0547478408294 102.833641339118
"1542" 308.2 74.9876508125782 98.9331996626694
"1543" 308.4 79.2644902654191 93.8397799158725
"1544" 308.6 82.5827022543471 88.0441513561416
"1545" 308.8 85.8029006635748 82.5429141622206
"1546" 309 88.5735136190392 77.2415840914229
"1547" 309.2 91.9189629491147 71.7266466776282
"1548" 309.4 94.6145947428715 65.8148982099582
"1549" 309.6 95.7353193211022 59.275942392922
"1550" 309.8 95.9287891709974 52.8912066743211
"1551" 310 96.01751879871 46.4176125681309
"1552" 310.2 95.2088101136341 40.0325458365634
"1553" 310.4 95.1364568804876 33.5864873560049
"1554" 310.6 96.2891571759581 26.7698628356235
"1555" 310.8 96.7381780396006 20.5851775514498
"1556" 311 94.6476595719975 16.8110661674697
"1557" 311.2 89.3659993849674 14.4181994532625
"1558" 311.4 84.699280516388 13.3626394460377
"1559" 311.6 79.51687983534 12.0064253297562
"1560" 311.8 72.9664908716436 11.0532821552619
"1561" 312 66.7262636055877 10.2740586129764
"1562" 312.2 60.2122733412439 9.93338603226679
"1563" 312.4 53.52780382751 9.20251383333341
"1564" 312.6 47.1724854978454 7.27580127145397
"1565" 312.8 43.9858594785201 7.65405191770332
"1566" 313 40.1047023474652 10.9266805199336
"1567" 313.2 36.8531887825362 14.1425407187546
"1568" 313.4 35.460754184331 18.2966590361953
"1569" 313.6 33.7763638093823 23.4440456320355
"1570" 313.8 32.4480964251043 28.0606813914773
"1571" 314 31.625125122597 32.7956704530234
"1572" 314.2 32.1477757814674 37.9297708728765
"1573" 314.4 33.719637099377 43.8026401036493
"1574" 314.6 35.5214775263768 50.3833158305964
"1575" 314.8 37.7601941635721 56.4093818471839
"1576" 315 40.6384713114968 62.1957367747115
"1577" 315.2 45.149016340745 67.0270565843097
"1578" 315.4 50.7816730356229 70.2912768585464
"1579" 315.6 57.2488105996845 73.6593713819518
"1580" 315.8 63.3948154570876 76.635558539846
"1581" 316 70.2345305469565 78.4040949808932
"1582" 316.2 76.7675040260681 77.0920394538267
"1583" 316.4 83.4646715925376 74.9215551902193
"1584" 316.6 89.6909056248603 72.3332864671321
"1585" 316.8 93.5616117291959 67.3521550868642
"1586" 317 94.8817410971967 61.5349608325717
"1587" 317.2 94.4940834022185 55.4983151897761
"1588" 317.4 94.0054023108019 49.4439624834918
"1589" 317.6 93.5211965846815 42.3886133244448
"1590" 317.8 91.7342348755556 36.3889205146694
"1591" 318 90.5839862720757 30.0578002230528
"1592" 318.2 90.3499555659227 23.3826369643626
"1593" 318.4 90.4512336661547 17.320398471981
"1594" 318.6 92.421434271025 13.2556599491314
"1595" 318.8 95.3344443542366 13.1602547255428
"1596" 319 99.9814821981747 13.8280260059672
"1597" 319.2 102.945983381782 16.4455288923176
"1598" 319.4 107.76646951516 18.6589308569912
"1599" 319.6 112.466300469381 22.4367854993198
"1600" 319.8 116.139123453238 26.9476562719927
"1601" 320 119.657515682863 32.6839674218031
"1602" 320.2 122.586877947716 37.8753771617704
"1603" 320.4 124.303241904928 43.2543236751333
"1604" 320.6 125.488418676694 46.4672538285309
"1605" 320.8 126.24111561608 49.5544713651624
"1606" 321 126.852388825295 50.5628396242891
"1607" 321.2 127.047370064607 50.8231693804037
"1608" 321.4 127.456007767857 52.3069087628947
"1609" 321.6 127.400322245763 52.5536424886492
"1610" 321.8 127.206121482332 53.2677935295826
"1611" 322 127.499757826776 53.8906286072499
"1612" 322.2 127.552305451926 54.0716581778453
"1613" 322.4 127.663820547799 55.3671174205134
"1614" 322.6 127.670897763215 55.7118983414943
"1615" 322.8 127.682961198583 57.1707983543839
"1616" 323 127.611168788916 58.2138474185543
"1617" 323.2 127.61460173149 58.3338426150872
"1618" 323.4 127.749149019457 58.3478325042475
"1619" 323.6 127.979205370089 58.4501390713038
"1620" 323.8 128.255215976403 59.6293162291491
"1621" 324 128.430386861701 60.5234931469202
"1622" 324.2 129.020275616922 62.5905221559486
"1623" 324.4 129.110364041049 65.6110861624824
"1624" 324.6 128.834728305867 68.0998799220693
"1625" 324.8 128.784908064019 73.0093160165856
"1626" 325 127.658536680833 77.7541415187358
"1627" 325.2 125.870103104705 83.3106845801465
"1628" 325.4 124.380882128211 87.5396529128392
"1629" 325.6 123.344795456311 88.9852488167863
"1630" 325.8 122.431494416277 91.3105992770019
"1631" 326 122.640766906303 92.3315785103446
"1632" 326.2 122.261500657165 93.0182595746495
"1633" 326.4 122.39451197898 94.1858626250457
"1634" 326.6 121.401899435128 95.3459424409016
"1635" 326.8 119.901398480719 96.7166312739264
"1636" 327 118.733419603515 98.3039435485032
"1637" 327.2 118.352998929945 99.0966061109272
"1638" 327.4 119.237338119444 97.4872480470978
"1639" 327.6 119.725577432399 97.2461319337002
"1640" 327.8 120.222073285503 97.2550129120736
"1641" 328 120.180111772543 97.5388084853193
"1642" 328.2 120.207566467297 98.0660564636309
"1643" 328.4 120.056717372718 98.2128708329329
"1644" 328.6 120.146074879677 98.6311656235208
"1645" 328.8 120.233221832408 98.4657433937149
"1646" 329 120.200675728649 97.6924212078789
"1647" 329.2 120.257093651329 98.0805752007695
"1648" 329.4 120.166088572682 98.6216738100589
"1649" 329.6 120.467110853186 98.9274197244589
"1650" 329.8 120.58809328242 98.8727831781295
"1651" 330 120.662533580577 98.9763641319034
"1652" 330.2 120.670833002618 98.9977412847709
"1653" 330.4 120.65607482725 98.9100692652515
"1654" 330.6 120.715231341028 98.7507607715454
"1655" 330.8 120.6816636732 98.8574013832355
"1656" 331 120.676579276249 98.7831491099352
"1657" 331.2 120.589662458704 97.7999100059102
"1658" 331.4 120.256823709115 97.102047127783
"1659" 331.6 119.147659355617 96.4264865952447
"1660" 331.8 118.48888217033 95.5009345267556
"1661" 332 118.197462763114 95.1886719794937
"1662" 332.2 117.14952918945 95.0961200050507
"1663" 332.4 116.307664395259 95.4701078721119
"1664" 332.6 115.344036759295 95.8560649714176
"1665" 332.8 114.523897009574 95.845190431205
"1666" 333 113.426040767455 95.5312082129142
"1667" 333.2 110.761884726331 96.3159803583456
"1668" 333.4 108.044847954004 98.0059056768828
"1669" 333.6 105.617431374129 101.683704297643
"1670" 333.8 105.327045990414 105.869247724052
"1671" 334 105.757147340943 110.874997869866
"1672" 334.2 102.469258074448 113.394180891225
"1673" 334.4 97.8066418625856 117.244916314344
"1674" 334.6 92.2568169937691 120.414687393266
"1675" 334.8 87.2379131347634 121.791075266671
"1676" 335 80.3738521935388 124.925155634982
"1677" 335.2 73.8532614927825 125.482375455425
"1678" 335.4 66.9107131375442 125.059987412085
"1679" 335.6 61.7649807600981 125.911962323283
"1680" 335.8 57.1902135726509 127.358269866775
"1681" 336 51.636915808913 124.218703597258
"1682" 336.2 46.1040319734713 120.652046287176
"1683" 336.4 40.8547443226539 118.689511013111
"1684" 336.6 34.0791726391523 117.893781344809
"1685" 336.8 29.4146113749761 116.579711146471
"1686" 337 23.7733981250898 111.76529142067
"1687" 337.2 20.3648876433844 107.290560238672
"1688" 337.4 16.0485568493425 102.555423606656
"1689" 337.6 12.2596384661154 99.631685950989
"1690" 337.8 9.94319493550805 94.7807496566491
"1691" 338 7.10347592421959 90.5878651870851
"1692" 338.2 5.32410185634592 85.4158345487739
"1693" 338.4 3.59934206324608 79.5883184872153
"1694" 338.6 1.98089671327887 73.2377610442647
"1695" 338.8 2.77297427214877 68.7144454311226
"1696" 339 3.99883487276405 61.7579938937128
"1697" 339.2 5.09443744014305 55.1517532151891
"1698" 339.4 4.79208126664426 49.11741985234
"1699" 339.6 5.59724300197631 44.3062614664565
"1700" 339.8 8.15153722451972 38.6543083631248
"1701" 340 12.6662827956863 33.2297731957328
"1702" 340.2 17.8502575866957 28.9666619966961
"1703" 340.4 23.8816589324323 26.5725430551102
"1704" 340.6 29.5075421018271 25.3227478306251
"1705" 340.8 35.0471389590049 23.3940415204115
"1706" 341 39.6293346557578 20.084729434942
"1707" 341.2 43.8429974021559 16.331223487468
"1708" 341.4 45.5983367249225 11.5515010328584
"1709" 341.6 43.8809048744799 8.0616967890517
"1710" 341.8 45.2743556713835 8.6863283979703
"1711" 342 48.8137110832718 8.36360751608255
"1712" 342.2 54.169956060959 7.80465039566043
"1713" 342.4 59.2230252469014 6.7264592790867
"1714" 342.6 65.6982472963368 5.62554770754404
"1715" 342.8 71.9950671763041 6.13217550643683
"1716" 343 77.7380171391054 7.77806953786272
"1717" 343.2 84.4462866505555 7.99000056639105
"1718" 343.4 89.8843447865655 6.52984686631127
"1719" 343.6 92.3721207459114 7.63376391134769
"1720" 343.8 95.9092829161181 11.8685354489843
"1721" 344 98.3146886636854 16.5173965837972
"1722" 344.2 100.993704254591 21.9284080739646
"1723" 344.4 104.428806975268 27.8033068678792
"1724" 344.6 108.166405132335 32.3898672069176
"1725" 344.8 113.533988549434 36.4310042266391
"1726" 345 118.972363696423 40.3845037230895
"1727" 345.2 120.4816098244 45.1880384746534
"1728" 345.4 120.262296770478 51.5641053563398
"1729" 345.6 118.921235651673 58.0210388400906
"1730" 345.8 116.157839502037 64.2475756896249
"1731" 346 112.471534514772 70.1232023143587
"1732" 346.2 109.440229268121 76.1531916287328
"1733" 346.4 106.070535229482 82.1738278098138
"1734" 346.6 102.408818469535 87.9394925418877
"1735" 346.8 98.2583128829515 93.4459580540463
"1736" 347 92.3507410823406 97.8136727447897
"1737" 347.2 86.2031633924078 100.904458629252
"1738" 347.4 79.545334296243 102.503519964048
"1739" 347.6 72.6482454694511 104.537350730983
"1740" 347.8 66.0668573230594 106.481490768084
"1741" 348 59.1279942152189 109.41655622147
"1742" 348.2 52.6679004915204 112.025644238499
"1743" 348.4 45.9681835441238 115.069066750609
"1744" 348.6 42.4397824687543 119.538943314049
"1745" 348.8 42.9820664528204 120.805761761953
"1746" 349 42.447061196609 120.235581399656
"1747" 349.2 38.6484941023506 117.265902113825
"1748" 349.4 35.5088478521644 114.205503404661
"1749" 349.6 31.8622917898006 109.86197318477
"1750" 349.8 28.995199313801 104.377798744943
"1751" 350 25.664729368404 99.2080193503288
"1752" 350.2 23.2882819494556 93.428840619053
"1753" 350.4 22.2374203552129 86.9497206857639
"1754" 350.6 20.9822245847892 80.1022307744312
"1755" 350.8 20.0354067043014 73.2875476150318
"1756" 351 19.0150937054453 65.84125267301
"1757" 351.2 17.7583612471553 58.2749076982206
"1758" 351.4 17.7982726358636 52.5430719153157
"1759" 351.6 18.0938071765091 45.3071860974628
"1760" 351.8 19.0337899744345 38.109560792901
"1761" 352 20.052340018063 30.9931637589115
"1762" 352.2 20.9058300617811 23.7940043949981
"1763" 352.4 23.6569449971781 19.0232095055401
"1764" 352.6 29.7054385655353 15.6469828611332
"1765" 352.8 35.6824813341136 13.0872294259672
"1766" 353 39.8676835756599 11.7349972940266
"1767" 353.2 41.989066964534 11.0640481101768
"1768" 353.4 44.0740920595239 10.0924347190149
"1769" 353.6 46.3474118641611 8.33542308323905
"1770" 353.8 48.3907761274859 6.29177117009621
"1771" 354 48.5562587210689 5.66728525066357
"1772" 354.2 49.6132408457203 5.93022630511155
"1773" 354.4 52.8768107485048 6.20952693645845
"1774" 354.6 54.9896417668119 7.16269086768964
"1775" 354.8 56.1528005434776 8.33834154713078
"1776" 355 57.7354304495508 8.87468332036664
"1777" 355.2 58.7729024250433 9.22452137012512
"1778" 355.4 59.481475197912 9.46007661013726
"1779" 355.6 60.8865125221262 9.28763614361051
"1780" 355.8 62.4569067018842 8.73385188468943
"1781" 356 63.542385521113 7.86908324968096
"1782" 356.2 64.689631855627 6.96999386281569
"1783" 356.4 65.8843758842327 7.2094318354008
"1784" 356.6 67.0629444214605 7.87556091735892
"1785" 356.8 67.7470753201088 8.53601534829336
"1786" 357 68.7012181419463 9.34337863951317
"1787" 357.2 70.5632840694337 10.1912454609585
"1788" 357.4 71.512602328949 10.5510535906149
"1789" 357.6 72.5375013690058 11.2939788765197
"1790" 357.8 73.4885981123958 11.7900999864714
"1791" 358 74.507797655106 12.7541156257821
"1792" 358.2 74.3301382591715 12.9189511691251
"1793" 358.4 74.2071343949012 13.1969649148081
"1794" 358.6 74.3301382591715 13.2390697547149
"1795" 358.8 74.4635824420914 13.2058365031496
"1796" 359 74.4551518105707 13.1645765764182
"1797" 359.2 74.5904340372995 13.1969649148081
"1798" 359.4 74.5867725525305 13.20640459292
"1799" 359.6 74.6225064414792 13.2096711090995
"1800" 359.8 74.5997666939664 13.1900720120226
"1801" 360 74.5954068175635 13.1921350748727
"1802" 360.2 74.648494724351 13.2684684003302
"1803" 360.4 74.638749118274 13.3082579465511
"1804" 360.6 74.717932167649 13.3728335922649
"1805" 360.8 74.5908400463833 13.425343526093
"1806" 361 74.5203639690446 13.4771505896985
"1807" 361.2 74.3496294713253 13.4840584681764
"1808" 361.4 74.388530682249 13.5798490551398
"1809" 361.6 74.4094454777699 13.6433618729297
"1810" 361.8 74.3926326238232 13.6243847902804
"1811" 362 74.4000220404889 13.5896668259793
"1812" 362.2 74.4269020091265 13.5961910071903
"1813" 362.4 74.4003947187994 13.588863809325
"1814" 362.6 74.3672643775597 13.6597915486896
"1815" 362.8 74.3041499762997 13.7551793110738
"1816" 363 74.2842219862824 13.7818329851098
"1817" 363.2 74.2650583575261 13.8171607693367
"1818" 363.4 74.265005125224 13.8282676105898
"1819" 363.6 74.230164583499 13.8059736376648
"1820" 363.8 74.2304001694311 13.8391908676901
"1821" 364 74.2084121491088 13.8012884816074
"1822" 364.2 74.265005125224 13.8314524638649
"1823" 364.4 74.3050215345667 13.8698260618612
"1824" 364.6 74.2363129143917 13.8942395712863
"1825" 364.8 74.382196038299 14.3792472271648
"1826" 365 74.6890074504393 14.9731039179958
"1827" 365.2 74.9534043833314 15.1938387156329
"1828" 365.4 75.4612143655527 15.8203672287476
"1829" 365.6 76.2103441172978 16.3086616730958
"1830" 365.8 76.7527402149765 17.3704298377231
"1831" 366 77.5160386347369 18.482233162814
"1832" 366.2 78.3346862091016 18.9454482433011
"1833" 366.4 79.4584017504841 19.2287349895468
"1834" 366.6 80.7354576613716 20.0127089152027
"1835" 366.8 81.9127744150058 20.3234263078856
"1836" 367 83.1454243751978 20.3191605267318
"1837" 367.2 84.3774853417331 20.3814948042231
"1838" 367.4 85.3849040857612 19.9974917300738
"1839" 367.6 86.463755672618 19.6138720699549
"1840" 367.8 87.5489611816183 19.4730284602067
"1841" 368 88.3987835234147 19.5092496398711
"1842" 368.2 89.762955189051 19.8978629865995
"1843" 368.4 91.172169827774 20.1153196351196
"1844" 368.6 92.580256431778 20.4042372959196
"1845" 368.8 94.3268225148741 20.9268155831379
"1846" 369 95.8632978868095 20.9639689896046
"1847" 369.2 97.1029168795221 20.2070191438909
"1848" 369.4 97.6319616216643 18.7605178226905
"1849" 369.6 97.3626632185969 17.2956198788408
"1850" 369.8 96.3303799013455 16.1479024125482
"1851" 370 94.9683210924448 15.3333049813978
"1852" 370.2 93.547661309024 14.8663307249102
"1853" 370.4 92.4012950974273 14.237675362231
"1854" 370.6 91.2293361268351 12.8196012745929
"1855" 370.8 90.316992894524 11.2880902807713
"1856" 371 88.7824628069512 10.1515175089038
"1857" 371.2 86.8955250042501 9.35609664183485
"1858" 371.4 85.1033732304298 8.63095254075584
"1859" 371.6 83.187351128799 7.85348286668985
"1860" 371.8 81.5141553566887 7.22668820630022
"1861" 372 79.8558969047869 6.60477539417639
"1862" 372.2 77.8646266255849 5.95512297047956
"1863" 372.4 76.3890272113497 5.46053399130308
"1864" 372.6 73.9245690987498 5.66631056438421
"1865" 372.8 70.7509956025198 5.66667623917248
"1866" 373 67.5680300117699 5.48487326864047
"1867" 373.2 63.7286229971757 5.18504571862469
"1868" 373.4 60.8531100303642 4.22019180842797
"1869" 373.6 58.925664800299 3.93929819171485
"1870" 373.8 57.684074586099 4.95208153316485
"1871" 374 55.2421740482327 6.23660392594626
"1872" 374.2 52.4934835761458 7.15681662850973
"1873" 374.4 50.0570820569151 7.82318592912511
"1874" 374.6 48.9144888016723 8.135412842883
"1875" 374.8 48.8534142186424 8.13995203758327
"1876" 375 48.7901532669151 8.17923619268922
"1877" 375.2 48.8034923855572 8.15570571330777
"1878" 375.4 48.790038274513 8.13879498795379
"1879" 375.6 48.6804054507335 8.12608909160674
"1880" 375.8 48.793401802274 8.11850211752901
"1881" 376 48.7560726504258 8.14785430510771
"1882" 376.2 48.7496759413802 8.15908785837857
"1883" 376.4 48.7633955940898 8.1667718546359
"1884" 376.6 48.6233666225635 8.18688671742538
"1885" 376.8 48.7051692615419 8.28776035968806
"1886" 377 48.7623044592467 8.26027548954212
"1887" 377.2 48.727149562797 8.26017986425614
"1888" 377.4 48.727149562797 8.26017986425614
"1889" 377.6 48.6897439921831 8.31239127040576
"1890" 377.8 48.6906778463281 8.32234491503917
"1891" 378 48.7146467693821 8.31890183041755
"1892" 378.2 48.7146467693821 8.31890183041755
"1893" 378.4 48.6420430530262 8.32819511191839
"1894" 378.6 48.6179808928894 8.35236155020204
"1895" 378.8 47.7202385919211 9.34980187300897
"1896" 379 46.4325881545667 10.5296140905197
"1897" 379.2 44.3470850487978 11.7194397635006
"1898" 379.4 42.3136740714837 12.9123654510213
"1899" 379.6 40.2903202290592 13.3053989303595
"1900" 379.8 37.7614583130791 13.0738892289267
"1901" 380 34.8114925985363 13.0511112007804
"1902" 380.2 32.6829718339515 13.6243342637874
"1903" 380.4 30.128617043751 15.0441465954995
"1904" 380.6 27.2998075626229 16.3113421697614
"1905" 380.8 25.1632002925397 16.9563906866289
"1906" 381 24.4201501027143 18.2416661526402
"1907" 381.2 22.6956358494878 19.8645370409973
"1908" 381.4 21.120753346851 20.8709581564687
"1909" 381.6 20.8746173689814 20.9635041368124
"1910" 381.8 20.857621982774 20.9875095611826
"1911" 382 20.567241904106 21.2343254162749
"1912" 382.2 20.5834669003478 21.2617673651493
"1913" 382.4 20.5872408385667 21.2711143555685
"1914" 382.6 20.5810606981277 21.2742215294953
"1915" 382.8 20.4730542280142 21.3642072436912
"1916" 383 20.4161920697229 21.3611979335101
"1917" 383.2 20.3935724841112 21.4219206808079
"1918" 383.4 20.3802791276441 21.4243934473133
"1919" 383.6 20.251016478122 21.4972669026589
"1920" 383.8 20.1577210780545 21.5321169654222
"1921" 384 20.1465071135482 21.5453725703197
"1922" 384.2 20.1824416398106 21.5383313132758
"1923" 384.4 20.1753496753724 21.5531031237476
"1924" 384.6 20.158767714742 21.5392083381745
"1925" 384.8 20.1753496754129 21.5531031237317
"1926" 385 20.1537163470818 21.5308989532292
"1927" 385.2 20.4462014869844 21.6083471619576
"1928" 385.4 20.0364584627921 22.6788400316464
"1929" 385.6 18.2756950085051 25.7691392823553
"1930" 385.8 16.5837100036591 28.3586979741092
"1931" 386 14.4481237113299 31.1094408070561
"1932" 386.2 12.6946573827067 34.3128027693746
"1933" 386.4 10.1670678093066 37.8097153130866
"1934" 386.6 7.18356453712699 41.1014959934348
"1935" 386.8 5.32891340546068 45.1903838555607
"1936" 387 3.39806057337956 49.4384543005881
"1937" 387.2 2.39681985070096 53.9624712653549
"1938" 387.4 1.49349874883893 58.2222287897234
"1939" 387.6 1.33714204510753 63.1607861263885
"1940" 387.8 1.65866932653577 67.8034825900111
"1941" 388 2.16557923218967 73.8211634360214
"1942" 388.2 3.53359502670083 79.2675774474607
"1943" 388.4 5.10104724800026 85.5131550111635
"1944" 388.6 7.22828089428829 90.9769369234626
"1945" 388.8 8.68959517434821 95.5596995338154
"1946" 389 11.3627940010192 99.4289049020041
"1947" 389.2 14.7828160483185 104.453272002062
"1948" 389.4 18.9055254736295 108.917136728299
"1949" 389.6 23.3388444231473 112.054004193691
"1950" 389.8 29.2515367969533 115.57355775647
"1951" 390 33.2415995892968 119.095262831799
"1952" 390.2 37.9603448279349 120.545319656567
"1953" 390.4 44.1068044034266 122.144425633466
"1954" 390.6 49.7152050903787 124.882078742988
"1955" 390.8 52.9693596557927 126.638025550107
"1956" 391 57.7331258060485 127.101849877137
"1957" 391.2 61.9120608459047 127.690115039309
"1958" 391.4 66.3272532277433 125.631131318374
"1959" 391.6 71.0685302561653 123.621106386978
"1960" 391.8 77.0823453454339 122.699167826774
"1961" 392 82.4193569568953 123.590147784713
"1962" 392.2 87.6130185374699 121.630150911972
"1963" 392.4 92.146613503153 117.572126315146
"1964" 392.6 96.577051553635 113.034349598841
"1965" 392.8 101.869549698394 109.378815087393
"1966" 393 106.872793199711 105.923256990718
"1967" 393.2 111.713306697112 102.744391942586
"1968" 393.4 114.224061760753 97.0517476370764
"1969" 393.6 114.304588305872 91.2083299545106
"1970" 393.8 115.033213339412 84.7919215147813
"1971" 394 115.794527992655 79.0988190066195
"1972" 394.2 115.69711060848 73.6526246748912
"1973" 394.4 114.537222474571 67.9415429768205
"1974" 394.6 114.001993985209 61.9194692126595
"1975" 394.8 112.763225117527 56.2477206818951
"1976" 395 109.637286705921 51.5648569318036
"1977" 395.2 105.836595701635 46.9495515836398
"1978" 395.4 101.706886694661 43.509152980403
"1979" 395.6 96.2442857519309 40.5397173762709
"1980" 395.8 90.8964474779233 38.5396785058271
"1981" 396 84.4620708553135 36.8973859447001
"1982" 396.2 78.9742372509683 33.5548818533566
"1983" 396.4 74.2442853944224 29.7714118740041
"1984" 396.6 69.1709521512075 25.7422761448779
"1985" 396.8 65.7223055947986 20.8260554126998
"1986" 397 65.2957408327684 16.0050809674134
"1987" 397.2 63.2587520145854 12.887474799622
"1988" 397.4 58.3971733936639 12.4956717514697
"1989" 397.6 54.0623595699088 14.0237197823441
"1990" 397.8 47.9837294043193 16.6342595070635
"1991" 398 42.7073319085643 19.6003149441923
"1992" 398.2 37.0678612714727 22.5584637159551
"1993" 398.4 30.5316522725071 25.2480305467129
"1994" 398.6 24.1587034650674 27.6996934445399
"1995" 398.8 17.1461446518295 29.1840467063335
"1996" 399 13.9396114805783 31.4760625811254
"1997" 399.2 10.5918195609635 36.1536309232944
"1998" 399.4 8.14158001318597 40.6714410065434
"1999" 399.6 5.33098842762198 46.392923720372
"2000" 399.8 2.60636498102158 52.2313099439323
"2001" 400 2.77951901246088 57.3683651045774
"2002" 400.2 1.79943222087802 64.0786706827173
"2003" 400.4 1.82224623146265 70.3133579869386
"2004" 400.6 3.01227287935392 77.7500151250402
"2005" 400.8 4.99918012314469 83.4292624701462
"2006" 401 6.84414139759294 89.9908912018448
"2007" 401.2 9.52821010695636 95.833577624653
"2008" 401.4 13.0072932370317 101.244534563316
"2009" 401.6 17.3343915035278 107.233004314219
"2010" 401.8 22.4004600922408 111.515102997791
"2011" 402 29.1116911464131 115.313093269915
"2012" 402.2 35.1365262940083 118.064284672297
"2013" 402.4 41.3846930650901 118.967778228874
"2014" 402.6 48.354011181188 120.234162572725
"2015" 402.8 54.8809916572279 121.084123234273
"2016" 403 61.8543585112189 120.57016523208
"2017" 403.2 68.7629775374979 119.506999832658
"2018" 403.4 75.8954962771837 118.629581162963
"2019" 403.6 83.2009476190543 117.229789043838
"2020" 403.8 90.0924951765617 115.147358186434
"2021" 404 96.9867794213841 112.966742091189
"2022" 404.2 102.854639875683 109.444699975203
"2023" 404.4 107.009735624645 103.790017791875
"2024" 404.6 109.784194906381 96.6315020885364
"2025" 404.8 110.031863868714 89.7609173229734
"2026" 405 109.366822974593 82.5632873157109
"2027" 405.2 107.416162006367 76.7613751150305
"2028" 405.4 105.401984244062 70.4744145437598
"2029" 405.6 102.805636684177 64.5344828743441
"2030" 405.8 100.40345016913 58.6481606175449
"2031" 406 99.4855889895192 52.1359705048312
"2032" 406.2 98.2910151417828 45.5967399078951
"2033" 406.4 98.9973763501296 39.5156773241236
"2034" 406.6 96.5672612565802 34.9501684002953
"2035" 406.8 91.8694563679548 31.3637203914872
"2036" 407 85.8470038390336 28.0292205001877
"2037" 407.2 79.9420791635674 25.7091433771606
"2038" 407.4 73.3637035383222 24.3640682443254
"2039" 407.6 67.2286803907322 22.4520849630615
"2040" 407.8 63.0934556482394 18.4438385231833
"2041" 408 62.3487223218323 12.956523943077
"2042" 408.2 64.7641414044042 8.56200275172141
"2043" 408.4 69.2777271324317 7.23492054846399
"2044" 408.6 73.8805513001714 8.37664599059946
"2045" 408.8 80.2875408500266 11.088469355184
"2046" 409 86.5418664311393 13.3856108470099
"2047" 409.2 91.6863320650967 15.2067066302359
"2048" 409.4 94.348714666959 17.7855819847331
"2049" 409.6 98.1504282687159 20.7655513082325
"2050" 409.8 103.748975386622 23.6076721193124
"2051" 410 109.552350144482 24.9373018392297
"2052" 410.2 113.413544543585 24.9955919959388
"2053" 410.4 116.423169599205 28.7354881844457
"2054" 410.6 119.971121121186 33.6716715184102
"2055" 410.8 123.043574802277 39.8852360312268
"2056" 411 124.396837058827 45.9749973252253
"2057" 411.2 124.967809463574 52.5220799914064
"2058" 411.4 124.883681920195 59.0399053272169
"2059" 411.6 124.3887154581 65.6548251914023
"2060" 411.8 123.396475880555 72.259336493398
"2061" 412 122.203719036047 79.436086831954
"2062" 412.2 121.614004893426 86.0876292640492
"2063" 412.4 120.721531615204 92.7460762322711
"2064" 412.6 116.505176133051 98.0797908107796
"2065" 412.8 111.029976637538 102.549215194528
"2066" 413 105.369575054319 107.267746362783
"2067" 413.2 100.858728730044 110.997724072942
"2068" 413.4 96.2690918181537 115.521038101507
"2069" 413.6 90.763052780115 119.789198298449
"2070" 413.8 84.7117471154987 123.30853461026
"2071" 414 77.8464934993614 124.59357329545
"2072" 414.2 70.4070856932646 124.842514995682
"2073" 414.4 63.1740744492883 124.990952865917
"2074" 414.6 55.6575571591585 124.678659942348
"2075" 414.8 48.5628882740128 123.539927831526
"2076" 415 41.2574062835287 122.179152929242
"2077" 415.2 34.2123373117381 120.027215865974
"2078" 415.4 29.588311649607 115.194739980066
"2079" 415.6 24.7608516487296 109.501983039536
"2080" 415.8 21.4117773253569 103.328944150587
"2081" 416 18.7049687402509 97.3324202799618
"2082" 416.2 15.8807560625144 91.4609000832239
"2083" 416.4 12.2448753833787 85.5461314247165
"2084" 416.6 8.43555442280625 80.3783384746223
"2085" 416.8 4.47393209415657 74.5383056966093
"2086" 417 2.87797225943471 69.4340414217502
"2087" 417.2 3.20878990519877 62.244673502626
"2088" 417.4 4.57275837378774 55.3013102879816
"2089" 417.6 7.02522918449967 48.4098332345472
"2090" 417.8 8.75194683362096 43.1419307569697
"2091" 418 10.5727839084749 37.2444993249449
"2092" 418.2 13.2531420498809 31.1652175511084
"2093" 418.4 15.9839754611693 27.2050311361593
"2094" 418.6 21.3646094097858 24.5455402480343
"2095" 418.8 26.1135740091265 24.0417546177981
"2096" 419 32.1951793092189 24.9784891279371
"2097" 419.2 37.7755652548487 26.2765229765071
"2098" 419.4 42.4935756446906 28.7743111497891
"2099" 419.6 45.8669680310396 32.9919802521109
"2100" 419.8 48.3724100985447 38.540288947993
"2101" 420 49.1058971952991 44.3048304216074
"2102" 420.2 49.5587659042714 51.0698056383251
"2103" 420.4 48.9821534357608 57.7993934731695
"2104" 420.6 48.132142851641 64.1648295901406
"2105" 420.8 47.7390239425645 70.8821841526587
"2106" 421 46.0431424312633 76.8240735825436
"2107" 421.2 42.6973439892958 82.2052870260693
"2108" 421.4 38.7485655854987 88.2090211335063
"2109" 421.6 34.4722215550224 92.7541974460237
"2110" 421.8 29.2211498486808 95.704452597103
"2111" 422 22.7135387288995 97.4826322469984
"2112" 422.2 20.0973916480806 97.9615000950925
"2113" 422.4 19.4695253290671 101.735982673562
"2114" 422.6 21.457572713595 106.746891723358
"2115" 422.8 26.0791382148994 109.362869783774
"2116" 423 31.7786012231133 111.436697850912
"2117" 423.2 38.3781454360665 112.449395094021
"2118" 423.4 43.3944246022218 113.333384828193
"2119" 423.6 47.6574957826503 114.93139946066
"2120" 423.8 53.4267339724624 117.478802851852
"2121" 424 58.002438788107 119.088210972076
"2122" 424.2 64.300015741166 120.985277734143
"2123" 424.4 70.5998127804559 120.399974670272
"2124" 424.6 76.4941191067624 118.18681661438
"2125" 424.8 82.4911688618435 115.360088486301
"2126" 425 88.3241791313159 112.056385695312
"2127" 425.2 93.3761849640101 108.087123305525
"2128" 425.4 99.0325587891907 103.873073797449
"2129" 425.6 105.267943313512 99.7680852776192
"2130" 425.8 111.513336036586 96.2649392771513
"2131" 426 117.425566911843 92.2489139326641
"2132" 426.2 121.311007420226 86.4679039975032
"2133" 426.4 123.330970117312 79.8986730737554
"2134" 426.6 123.29976842101 72.7014726866741
"2135" 426.8 123.066676006995 65.3756774006556
"2136" 427 122.544162358011 58.055257375481
"2137" 427.2 121.252225165318 50.7566390522281
"2138" 427.4 119.598695905277 44.6869351664357
"2139" 427.6 117.120110490573 38.2361147990208
"2140" 427.8 113.605774799468 32.0079320702595
"2141" 428 109.609756896531 26.5954938682221
"2142" 428.2 105.145992885029 21.1720667615844
"2143" 428.4 100.417795391381 16.1419152869885
"2144" 428.6 94.7789005439459 11.7519795254058
"2145" 428.8 89.5373575275912 7.7882199151204
"2146" 429 84.0523942674384 4.06283732718804
"2147" 429.2 78.1662211070192 3.277271797229
"2148" 429.4 71.2938214703367 2.53904099908749
"2149" 429.6 64.5486857691185 1.37388893468603
"2150" 429.8 58.3651686296543 2.43345155704569
"2151" 430 52.0817925088956 4.28481740956749
"2152" 430.2 45.2320252745445 5.73532282077497
"2153" 430.4 38.9998259476977 7.57248362564771
"2154" 430.6 33.0649225141142 10.9992051857315
"2155" 430.8 28.8449229443187 15.9243254119908
"2156" 431 24.7743667555927 21.8592761072413
"2157" 431.2 22.42324206869 28.1271510783416
"2158" 431.4 21.1688023573435 34.520297533921
"2159" 431.6 20.6356021690822 41.4131084484635
"2160" 431.8 20.1762207316495 47.9753638895248
"2161" 432 21.0185763632605 54.2475773744902
"2162" 432.2 23.6485184823587 58.9226535392187
"2163" 432.4 27.5153578873621 63.9438256306253
"2164" 432.6 31.9026098011981 68.8774039539
"2165" 432.8 36.3998188629399 73.5198332979912
"2166" 433 41.0505868919787 78.2259623196439
"2167" 433.2 44.7280145641029 84.08767093884
"2168" 433.4 48.8824677053776 89.604584824694
"2169" 433.6 53.8823628728966 93.464942257978
"2170" 433.8 59.2157786788875 95.1545215906022
"2171" 434 65.3207812507428 95.8374374334649
"2172" 434.2 71.8722392782768 95.635357818013
"2173" 434.4 77.4538862878034 94.7626077625828
"2174" 434.6 84.4069570506089 94.1785002865242
"2175" 434.8 89.5269674719752 96.5300428896277
"2176" 435 94.247550785214 101.278616288358
"2177" 435.2 97.2378697021997 107.811838401499
"2178" 435.4 97.8977388887191 113.643320827386
"2179" 435.6 98.7237290583134 114.737697481844
"2180" 435.8 101.913145287109 113.316850745455
"2181" 436 106.185630341836 110.09393010941
"2182" 436.2 109.593181282004 106.819618853591
"2183" 436.4 114.145889099298 102.602533990907
"2184" 436.6 117.342395639985 98.1164614456792
"2185" 436.8 119.05734454357 93.6631312827306
"2186" 437 120.628404855737 88.3110691522372
"2187" 437.2 122.259748815169 81.8445408951182
"2188" 437.4 123.493078355231 75.864834467963
"2189" 437.6 124.69886850243 69.5428439701563
"2190" 437.8 125.991119151264 62.6060632897531
"2191" 438 126.508304590388 56.6250315616348
"2192" 438.2 126.223651840411 51.9613464546733
"2193" 438.4 123.254842440709 46.2129840036671
"2194" 438.6 120.077464631178 40.6962244271553
"2195" 438.8 116.251309119495 36.9240751267397
"2196" 439 111.505884597483 33.771034564557
"2197" 439.2 107.268834564639 30.1555726024742
"2198" 439.4 103.895572128267 26.6856613566659
"2199" 439.6 99.6089520482833 22.1180429467125
"2200" 439.8 96.4522705120971 16.5462688128188
"2201" 440 95.0679104283096 10.7428044689545
"2202" 440.2 92.4498227206204 9.25696770583272
"2203" 440.4 87.1784732238177 5.95418462777155
"2204" 440.6 81.9832950252996 4.32807842380608
"2205" 440.8 75.8184268220001 3.10988966144878
"2206" 441 69.1164363569165 3.92966647618658
"2207" 441.2 62.7038884177624 5.42919953819205
"2208" 441.4 55.8744728090805 6.85392999919982
"2209" 441.6 49.646290924826 7.7108180976295
"2210" 441.8 43.0623274087096 9.4682586790442
"2211" 442 36.9967053328984 9.93188729809099
"2212" 442.2 34.571195421814 12.4667909026403
"2213" 442.4 32.597242768802 16.4311527842026
"2214" 442.6 31.2420065115483 22.9489381505156
"2215" 442.8 31.2796202202459 29.6811386179199
"2216" 443 32.9451228591002 35.8340365795213
"2217" 443.2 35.3459249395033 41.7850580211769
"2218" 443.4 39.1725551981206 46.6699914463678
"2219" 443.6 43.5679854744027 51.6571322589277
"2220" 443.8 48.9977557354326 55.3558261067237
"2221" 444 55.2231467138014 58.4899885970972
"2222" 444.2 61.600837791788 61.0767574037493
"2223" 444.4 69.510016538798 60.8591876680646
"2224" 444.6 75.3687387225862 59.2458813598295
"2225" 444.8 82.9445265144468 59.3307407581999
"2226" 445 88.7356806421701 58.5186662245911
"2227" 445.2 93.7915789099147 56.337738680333
"2228" 445.4 96.8521192793571 51.6022648778553
"2229" 445.6 98.1086526186865 46.4140202309485
"2230" 445.8 98.3205422866692 40.1486428523912
"2231" 446 97.1355952182817 34.7479724049097
"2232" 446.2 95.7341559240223 28.7854664665991
"2233" 446.4 94.1548169917717 23.0489616160164
"2234" 446.6 93.1739481462834 17.4652936522966
"2235" 446.8 94.9974797767874 14.7787135039826
"2236" 447 98.8932489717022 15.4727905954914
"2237" 447.2 102.572221724877 17.7916381037657
"2238" 447.4 106.689346153189 20.8566211985608
"2239" 447.6 108.765988879934 24.6946509369893
"2240" 447.8 111.894053085343 30.7057472574033
"2241" 448 115.433745127545 36.3786506964256
"2242" 448.2 118.733724355681 42.1149653474188
"2243" 448.4 120.519218649707 49.030082452423
"2244" 448.6 121.754267710071 56.1377720872447
"2245" 448.8 121.983629441914 63.6549042364581
"2246" 449 121.540865591829 70.7418355176167
"2247" 449.2 120.987127978204 78.2755415942561
"2248" 449.4 119.732450202666 85.7314930744925
"2249" 449.6 118.367264106715 92.733448229504
"2250" 449.8 117.991348873067 95.847004323848
"2251" 450 113.423780890683 97.7163278231955
"2252" 450.2 107.257041571617 100.625398135387
"2253" 450.4 102.861370613058 102.557077841607
"2254" 450.6 96.9724712004388 104.389227811899
"2255" 450.8 90.8163350610524 107.082325377234
"2256" 451 85.3409853688404 110.491351459848
"2257" 451.2 79.4100193442755 114.21848749591
"2258" 451.4 74.7765240835165 119.124700008538
"2259" 451.6 72.9808890020061 125.011473393054
"2260" 451.8 73.0812490572696 125.186841382352
"2261" 452 69.957167093464 126.046162008384
"2262" 452.2 65.3174021647831 126.749874975713
"2263" 452.4 58.9096487385454 126.71506546904
"2264" 452.6 54.3460207275619 126.12899670848
"2265" 452.8 49.0073637313429 125.249883008062
"2266" 453 44.2136071048777 124.124467334085
"2267" 453.2 39.5574225098335 122.203251361294
"2268" 453.4 35.6828520044131 121.136928727027
"2269" 453.6 31.2832547490071 118.351704054435
"2270" 453.8 26.064089425443 114.92146983151
"2271" 454 20.5334439730893 110.922555686539
"2272" 454.2 16.7739034758672 106.456810935951
"2273" 454.4 12.8847415483426 100.563561816939
"2274" 454.6 9.50961104112239 95.6116590188396
"2275" 454.8 6.80122106904255 89.7405925033367
"2276" 455 4.39403847151929 83.440510845802
"2277" 455.2 2.0329323223902 77.0711948163013
"2278" 455.4 1.21945488113218 72.1117998822585
"2279" 455.6 2.18632575795675 64.9090661904766
"2280" 455.8 2.97887975029173 58.9935284504827
"2281" 456 3.69443532864635 52.5176160552626
"2282" 456.2 4.46996947154608 46.4145697081014
"2283" 456.4 6.79361352195747 40.2573971950893
"2284" 456.6 9.37416024447492 34.434208988575
"2285" 456.8 12.8314522240098 29.2124024770487
"2286" 457 18.3505511690922 25.5569787567756
"2287" 457.2 23.7351374389788 22.3498592625831
"2288" 457.4 28.4253251285535 18.8758411598941
"2289" 457.6 32.2088203558332 15.4944236233954
"2290" 457.8 36.873439758597 12.5195526491414
"2291" 458 42.4393723297144 9.40500493544477
"2292" 458.2 45.7431418780546 5.49798610284238
"2293" 458.4 47.4423197183398 6.79333824198625
"2294" 458.6 51.9938416601776 8.64831106597566
"2295" 458.8 55.9466488619952 10.8785746673228
"2296" 459 59.9136994064323 12.8820259754672
"2297" 459.2 63.3655457251513 15.3393378753867
"2298" 459.4 68.3573095013267 17.9116257885089
"2299" 459.6 72.7301364928307 21.2806785923046
"2300" 459.8 76.1037518089788 25.4255623122525
"2301" 460 78.58676187463 30.2657319010809
"2302" 460.2 81.3163563690426 35.6962422264743
"2303" 460.4 82.6413406792078 41.7188075853765
"2304" 460.6 83.81920042448 47.713557179508
"2305" 460.8 84.1054989237056 53.9816074763468
"2306" 461 84.4292127252798 60.7015200256734
"2307" 461.2 86.0691774373179 66.9374213155798
"2308" 461.4 89.7245656802549 71.1400348732688
"2309" 461.6 95.0375162591622 73.8057381704957
"2310" 461.8 99.616484376345 74.3383371639887
"2311" 462 103.165127447507 72.1729118422331
"2312" 462.2 107.497739188958 70.4387802924343
"2313" 462.4 111.190007246056 66.367085220036
"2314" 462.6 114.547237504487 61.3127992264723
"2315" 462.8 117.302765793615 55.6157774405276
"2316" 463 119.111300461609 49.6305064555912
"2317" 463.2 118.587736450117 44.3986506611092
"2318" 463.4 118.033182734342 38.3009020322094
"2319" 463.6 120.310723408793 37.2240211360801
"2320" 463.8 122.776551686549 39.9915055254508
"2321" 464 123.7637866313 43.8613649559151
"2322" 464.2 123.84871396661 48.5290262550527
"2323" 464.4 123.240546971049 51.9445504248818
"2324" 464.6 122.821049326328 53.9057942134823
"2325" 464.8 122.810736413679 54.9775169448491
"2326" 465 123.306356741374 56.5197558142121
"2327" 465.2 123.779144953773 58.9054890247646
"2328" 465.4 123.164937172585 60.1993774220033
"2329" 465.6 122.324221143706 62.0252312853968
"2330" 465.8 121.569951564558 62.8286613001701
"2331" 466 120.833385999369 63.141170783572
"2332" 466.2 120.055176875343 63.7976202292691
"2333" 466.4 119.181041932035 65.2011745157555
"2334" 466.6 118.584929517589 65.6851497007709
"2335" 466.8 118.362628635992 65.799224835595
"2336" 467 117.967678950665 66.2893378726976
"2337" 467.2 115.750185098067 69.1196920809576
"2338" 467.4 112.826544311149 73.4708349005673
"2339" 467.6 109.265923300485 77.547928258167
"2340" 467.8 105.593045058864 81.0872270375719
"2341" 468 100.080471401572 86.252857131322
"2342" 468.2 95.803692926723 91.3327779274465
"2343" 468.4 91.7502158677523 98.1489597354939
"2344" 468.6 89.8621506688536 103.863804213281
"2345" 468.8 88.0458314377941 111.002907538156
"2346" 469 86.9572835505673 118.806737829928
"2347" 469.2 89.1315985685664 120.927941428972
"2348" 469.4 92.0580934461954 120.117013370215
"2349" 469.6 95.3524879287358 118.626170715283
"2350" 469.8 99.4341705331997 116.320891165646
"2351" 470 104.54834631023 112.650084846347
"2352" 470.2 107.998749332184 109.754297016455
"2353" 470.4 112.126022488612 106.22287670002
"2354" 470.6 115.949499332101 101.51910541654
"2355" 470.8 118.470109683647 96.8707930104735
"2356" 471 121.115539832917 93.4781876550487
"2357" 471.2 121.394754485642 94.0253431024024
"2358" 471.4 120.603586643729 94.5840994100949
"2359" 471.6 119.671719700802 96.0811811472206
"2360" 471.8 118.438070488101 98.0859199601711
"2361" 472 116.027715071862 101.622138158616
"2362" 472.2 113.306401156167 105.188486797009
"2363" 472.4 109.075762277282 108.417683966961
"2364" 472.6 106.645438573405 110.635141774254
"2365" 472.8 104.762066708861 112.358207665671
"2366" 473 103.904804207702 113.655338279996
"2367" 473.2 102.712286811456 114.096389848096
"2368" 473.4 101.405162916717 115.457516786251
"2369" 473.6 101.445638660048 115.521345703804
"2370" 473.8 101.646219100669 115.625417776383
"2371" 474 101.401242818586 116.378465767935
"2372" 474.2 100.747882354074 116.596590201779
"2373" 474.4 99.546384176566 116.763074165153
"2374" 474.6 96.971941209665 116.84498087964
"2375" 474.8 94.914372648462 116.980037815512
"2376" 475 93.708408852868 117.149577373309
"2377" 475.2 92.2087479286831 117.215843219988
"2378" 475.4 91.3146993173117 117.359885447451
"2379" 475.6 90.731847436326 117.02080183495
"2380" 475.8 89.5929289932886 116.799673920997
"2381" 476 88.194671914266 116.971666246401
"2382" 476.2 84.7477458186593 118.414805032305
"2383" 476.4 79.5163213957045 119.235480385987
"2384" 476.6 73.854817797914 118.166615381671
"2385" 476.8 68.2355883788351 115.570823523699
"2386" 477 61.8820544266212 112.977799547584
"2387" 477.2 55.19829263188 111.734242560218
"2388" 477.4 48.5811143455811 112.648793390498
"2389" 477.6 41.1301304378522 113.745109055963
"2390" 477.8 34.1606920466539 113.508377600397
"2391" 478 26.9890887857747 112.012661371016
"2392" 478.2 21.9856077168176 106.983819799789
"2393" 478.4 18.4147928765882 100.778930465645
"2394" 478.6 15.6348829675965 94.1868922873324
"2395" 478.8 12.1507074416524 86.9257122333159
"2396" 479 9.62428980602677 79.2740616148454
"2397" 479.2 6.44268411505162 72.2032314887497
"2398" 479.4 3.46247643171911 65.1929667238367
"2399" 479.6 2.71397563240968 57.8171925757649
"2400" 479.8 5.72331297544013 50.2154994605508
"2401" 480 9.80309653212886 44.2132162684863
"2402" 480.2 14.7105599927433 39.5487039695016
"2403" 480.4 21.0213393246702 36.4913484671558
"2404" 480.6 26.9311071664495 33.1588859797315
"2405" 480.8 33.1478204915949 30.5458778623932
"2406" 481 39.1867437582213 27.8961361107567
"2407" 481.2 44.9280063314753 24.908416710217
"2408" 481.4 50.1732162935498 20.1503944894073
"2409" 481.6 53.2507228431578 14.3890304393228
"2410" 481.8 53.2610945127245 8.53359013757146
"2411" 482 52.3393787384619 7.22328164125385
"2412" 482.2 51.1008213524284 7.05933143411171
"2413" 482.4 48.2500851937125 6.65027085605327
"2414" 482.6 43.9075517413292 6.97115208485554
"2415" 482.8 39.1111284123555 8.25350771223645
"2416" 483 34.8395841258723 10.4263683503076
"2417" 483.2 29.9042966546263 13.4522102631418
"2418" 483.4 24.7610535632939 16.2701210044549
"2419" 483.6 20.3270056269879 19.5843546184805
"2420" 483.8 15.7598236322896 24.5754928504706
"2421" 484 11.6603969128708 29.5541201201765
"2422" 484.2 8.23254077254632 35.584483930825
"2423" 484.4 5.31971708616285 41.5781525220515
"2424" 484.6 3.9266426913421 47.2299779593147
"2425" 484.8 2.27359026785273 52.1945135493691
"2426" 485 1.4234092035796 57.9965483819251
"2427" 485.2 0.604615082007471 64.7170400605719
"2428" 485.4 0.806360836888434 70.9229630107288
"2429" 485.6 2.34708005693302 77.3290635102853
"2430" 485.8 3.94018481715494 83.8128881900692
"2431" 486 5.82401806335717 89.916024112015
"2432" 486.2 8.47470632939649 96.0398180901617
"2433" 486.4 11.9838357782543 101.63065361212
"2434" 486.6 15.6626221142722 104.707452549138
"2435" 486.8 18.8266560596342 108.91998758084
"2436" 487 21.9332903597338 112.424477520254
"2437" 487.2 25.9529367657799 115.883274150544
"2438" 487.4 30.010400398277 118.55429476684
"2439" 487.6 35.2438746975573 121.478467016945
"2440" 487.8 40.8595353416168 124.351240743741
"2441" 488 44.8016828202623 126.097109441
"2442" 488.2 48.1206280726723 126.961146453521
"2443" 488.4 53.0636525305089 127.869802076544
"2444" 488.6 59.0691205217481 128.758937777401
"2445" 488.8 64.6211249457797 129.308525342279
"2446" 489 70.5673398079911 128.615375413733
"2447" 489.2 75.6370955874762 126.44613365147
"2448" 489.4 80.8249981486721 125.255040248459
"2449" 489.6 86.5379498805302 124.487435474839
"2450" 489.8 88.4913522253318 124.097713774697
"2451" 490 87.5004551735461 125.109291469065
"2452" 490.2 87.0700136794871 126.006261353194
"2453" 490.4 86.3215346464366 125.978861435309
"2454" 490.6 85.5619516622658 125.601599156538
"2455" 490.8 83.6703448653677 125.587764279931
"2456" 491 80.8026724499494 125.682072898477
"2457" 491.2 76.9593518535015 126.499441993564
"2458" 491.4 72.886415649627 127.571143498277
"2459" 491.6 69.9972127496683 127.989866583094
"2460" 491.8 66.730508658592 128.719406512593
"2461" 492 63.0041767004584 128.322375484548
"2462" 492.2 59.5059158437201 128.379136001821
"2463" 492.4 56.0870677705791 128.624084891093
"2464" 492.6 53.8215672421387 127.70559061225
"2465" 492.8 51.2203694975618 127.687626309234
"2466" 493 47.4520729394149 125.86294885967
"2467" 493.2 42.005307625488 124.274583401718
"2468" 493.4 36.6019611823756 121.538542558383
"2469" 493.6 32.1387921396663 118.692051039203
"2470" 493.8 28.2729154552999 116.145148278528
"2471" 494 24.3252475177006 114.631174817903
"2472" 494.2 23.1733271430546 114.082038130535
"2473" 494.4 23.4411135632106 112.753728820949
"2474" 494.6 22.6433185098719 109.667228990251
"2475" 494.8 21.9900082887314 104.888520455759
"2476" 495 21.1423483002341 99.5632099737456
"2477" 495.2 20.1674140202608 94.46700455085
"2478" 495.4 20.4774808407359 90.4134096252664
"2479" 495.6 22.6324992213671 87.2739054572571
"2480" 495.8 24.7488358638047 83.4163152706656
"2481" 496 27.7033917314201 79.3437245303046
"2482" 496.2 31.1758479133761 76.1300360144155
"2483" 496.4 35.9378768812576 74.5055321207191
"2484" 496.6 41.1095671424617 71.5374533060004
"2485" 496.8 46.5152486910292 69.7431055415516
"2486" 497 52.7156858062634 68.4263422620231
"2487" 497.2 59.1854507764177 68.0011936484746
"2488" 497.4 65.8868533868318 69.2580362430792
"2489" 497.6 72.0054866759812 70.7512355681184
"2490" 497.8 77.9934385867178 71.779660684566
"2491" 498 83.2776892654087 69.6713742445531
"2492" 498.2 87.817812548601 64.845474259402
"2493" 498.4 89.7333832023008 58.8529725472888
"2494" 498.6 90.1965224169851 52.2818492938656
"2495" 498.8 89.6957249575382 45.1962861587062
"2496" 499 87.3677038613385 40.4638233869436
"2497" 499.2 82.6874184663493 37.1728991636782
"2498" 499.4 77.2018883264868 33.3230478942054
"2499" 499.6 71.7358275338048 29.3952104157555
"2500" 499.8 66.8056985995609 26.4733938900314
"2501" 500 60.7631936723759 25.6419896176565
"2502" 500.2 54.2483241142977 24.7614348233271
"2503" 500.4 47.2910977058968 24.9729530095922
"2504" 500.6 41.2074607756658 26.7117213604675
"2505" 500.8 35.1740079553631 30.3706309754857
"2506" 501 29.378674328828 34.503565816817
"2507" 501.2 22.5811422171158 38.4930541598237
"2508" 501.4 18.0048759975798 42.2453751937379
"2509" 501.6 14.0547354897919 46.4262232713192
"2510" 501.8 11.6423505821923 49.6799149506677
"2511" 502 7.68160895991996 55.0553630077497
"2512" 502.2 3.25291098572874 60.2417215307667
"2513" 502.4 3.14018043572625 65.5547703451174
"2514" 502.6 2.5931505256149 72.694126151216
"2515" 502.8 4.37367942646399 77.5142907523824
"2516" 503 5.3408615537686 84.3661291616801
"2517" 503.2 6.83539432371553 89.9616043995494
"2518" 503.4 9.62059789059875 94.9915053287209
"2519" 503.6 13.2865376122267 101.385046110991
"2520" 503.8 17.0842928905217 106.984747488049
"2521" 504 22.4764698551068 111.272375941967
"2522" 504.2 27.4285930531687 115.485006686219
"2523" 504.4 30.9937554757667 118.222763544592
"2524" 504.6 34.8109778582599 119.784577486913
"2525" 504.8 36.0763016617429 121.216497421725
"2526" 505 40.0408370046524 122.497550652758
"2527" 505.2 45.977755063221 122.000717303209
"2528" 505.4 52.088594753758 123.690617003266
"2529" 505.6 57.6235223304322 126.569463319179
"2530" 505.8 64.246208437891 127.577809415808
"2531" 506 70.5150173160549 126.491629036001
"2532" 506.2 77.0736265233932 123.554156037785
"2533" 506.4 82.7825429481974 119.931678729507
"2534" 506.6 88.4805855844675 115.946001745103
"2535" 506.8 92.3819632603099 111.586612414192
"2536" 507 97.7650118511984 108.068870884611
"2537" 507.2 103.174108453638 105.104171683746
"2538" 507.4 109.176863395809 101.388664854659
"2539" 507.6 112.578198481227 96.7644756312896
"2540" 507.8 113.662907354093 90.5503447108121
"2541" 508 114.320441671614 83.5647912410167
"2542" 508.2 116.162719260605 76.8943586929886
"2543" 508.4 118.004263323391 70.4091624768397
"2544" 508.6 118.826790006066 63.5363462025872
"2545" 508.8 119.6164582013 56.7795935199221
"2546" 509 118.548850531553 51.1642000907137
"2547" 509.2 116.264620648266 44.7860005860842
"2548" 509.4 113.296731244624 38.5682432768635
"2549" 509.6 108.894658453461 33.0656715055079
"2550" 509.8 103.811122200154 27.9677855760452
"2551" 510 98.1207470977807 24.1940751956795
"2552" 510.2 91.8050598189992 21.5351476652018
"2553" 510.4 85.4655957962837 20.0134622816239
"2554" 510.6 78.7183669476899 19.0149607691002
"2555" 510.8 72.3879080950794 17.4647445630935
"2556" 511 65.7828207278961 17.1951544852359
"2557" 511.2 59.2814363650462 17.1784672901637
"2558" 511.4 52.9333570896821 16.746715468565
"2559" 511.6 46.7840172758277 15.0214464995826
"2560" 511.8 41.234816561071 11.3290900191821
"2561" 512 40.1251373177568 9.86637663741213
"2562" 512.2 39.0098160434003 11.0092975185148
"2563" 512.4 39.3497366148339 12.739057128651
"2564" 512.6 37.5670979722655 15.7671555114669
"2565" 512.8 35.121147055439 19.4284640573007
"2566" 513 32.7945074008821 22.1159616851926
"2567" 513.2 29.808081917175 24.9209246230554
"2568" 513.4 25.3565039217859 28.1193607377506
"2569" 513.6 20.5457157549137 32.6075322861606
"2570" 513.8 14.8806029269323 35.9621462238505
"2571" 514 9.96573886914047 37.9487186723407
"2572" 514.2 8.57083642453654 41.63384361499
"2573" 514.4 6.71884440085505 47.3680079061839
"2574" 514.6 6.12720577156557 53.6236218089645
"2575" 514.8 7.91640052640675 59.4658308604477
"2576" 515 10.8753721756882 65.4858431567869
"2577" 515.2 14.1922238712558 70.4896999069796
"2578" 515.4 18.8501648347866 74.8353632749931
"2579" 515.6 23.0449948586109 78.6818677275355
"2580" 515.8 27.2933212763429 83.2560435431141
"2581" 516 32.9976681361774 88.2467788016855
"2582" 516.2 38.1974839337634 92.6049082476073
"2583" 516.4 43.8222658812319 95.788047257259
"2584" 516.6 49.606696967158 96.8099521113355
"2585" 516.8 56.1488118241461 96.5430417001235
"2586" 517 62.0974535249539 93.9958473685208
"2587" 517.2 66.9406342165638 89.8161431429371
"2588" 517.4 71.536578540713 85.1017065332903
"2589" 517.6 74.8862128695394 79.9398283750726
"2590" 517.8 77.6342428237134 73.8928320978588
"2591" 518 80.299007987063 68.1295963824041
"2592" 518.2 82.918893675375 62.3435397933158
"2593" 518.4 85.0916175903625 56.6711402647357
"2594" 518.6 87.5018857901879 50.5992649448368
"2595" 518.8 90.1746143032427 44.4038727527479
"2596" 519 92.513857186394 37.9759386645343
"2597" 519.2 95.1936541915212 32.0349400018536
"2598" 519.4 99.4877076750603 26.9878771540983
"2599" 519.6 100.590544175608 23.5100514586831
"2600" 519.8 97.9048854163853 19.7052424699762
"2601" 520 93.6173130194247 16.3775851984383
"2602" 520.2 88.335876920731 13.0351244310127
"2603" 520.4 82.6677731600871 10.7156354724602
"2604" 520.6 76.7268357282337 9.93797667437725
"2605" 520.8 70.1808097198352 10.4767296790083
"2606" 521 63.9125506391847 11.3520420694307
"2607" 521.2 57.4844381060748 12.9413461723407
"2608" 521.4 51.1417269537129 15.0539716905064
"2609" 521.6 44.2816152085314 16.7024527886472
"2610" 521.8 37.0026628573291 17.7520574086109
"2611" 522 31.2145734724018 17.0771443831478
"2612" 522.2 29.0757679964162 15.6760237711353
"2613" 522.4 27.6252860878545 15.6684285751412
"2614" 522.6 23.891916434824 16.3602259642148
"2615" 522.8 22.2291460565996 19.561373837366
"2616" 523 17.9471070979471 22.5966528614612
"2617" 523.2 14.6281223514932 26.3571166055901
"2618" 523.4 13.2060865151247 29.6667565211113
"2619" 523.6 10.8881484530015 34.9455061153471
"2620" 523.8 8.47639563540976 40.7367176310576
"2621" 524 5.5233643988122 46.7192653210386
"2622" 524.2 3.16187600034945 52.7914213117323
"2623" 524.4 2.02230787524301 58.9193361234606
"2624" 524.6 2.51636440854256 65.4339104053235
"2625" 524.8 2.95306007111875 71.9463735626775
"2626" 525 3.32492078831886 78.5969894523346
"2627" 525.2 5.24756100979964 84.4975051306766
"2628" 525.4 9.12676923015136 90.3455625093815
"2629" 525.6 13.5710868174816 95.4774124465562
"2630" 525.8 18.5836509089151 100.093336354355
"2631" 526 23.3838718745011 104.381328405872
"2632" 526.2 28.3999758947022 108.273574657715
"2633" 526.4 34.4576463526631 111.388785302915
"2634" 526.6 41.0877075308462 113.481218974203
"2635" 526.8 47.7113098684181 115.76028640942
"2636" 527 54.2558583455306 118.789792726802
"2637" 527.2 60.5481284452424 120.875086868208
"2638" 527.4 66.4729063744055 120.64209089792
"2639" 527.6 72.140569811076 118.093886246659
"2640" 527.8 77.5093566253893 114.100403641829
"2641" 528 82.212467903335 109.403297445187
"2642" 528.2 86.6424007994327 104.579045522498
"2643" 528.4 90.8675441831446 98.8826130981126
"2644" 528.6 93.8914489987605 93.2991250971616
"2645" 528.8 96.0016582896969 87.1200513942549
"2646" 529 98.3568640269338 81.0208664632489
"2647" 529.2 100.52397697945 74.4790182058322
"2648" 529.4 102.058480716665 67.406466646922
"2649" 529.6 102.996769063253 60.6672521260654
"2650" 529.8 104.140499040523 54.1802493368853
"2651" 530 106.315835610059 48.1506369737252
"2652" 530.2 110.797985570416 44.0549443016584
"2653" 530.4 115.875713879591 41.415360746207
"2654" 530.6 115.543028559759 38.284752434823
"2655" 530.8 113.984185601813 32.7085398298854
"2656" 531 110.815438181776 29.379865896393
"2657" 531.2 106.34722590184 24.785950822578
"2658" 531.4 101.558936838787 20.2604024178872
"2659" 531.6 96.9489779009792 15.630223999558
"2660" 531.8 93.5804942312895 11.0628042210116
"2661" 532 88.7378171054682 8.96051154594547
"2662" 532.2 82.8410187757295 7.79534641076893
"2663" 532.4 77.304648591691 7.45117294547754
"2664" 532.6 71.3853899232216 7.95138601989714
"2665" 532.8 65.7375060721789 7.67612939389599
"2666" 533 59.9256491795702 5.9133434481711
"2667" 533.2 56.1455521904934 4.09160017662964
"2668" 533.4 50.9298334242106 5.8447721951648
"2669" 533.6 46.0862165852777 8.22364628465847
"2670" 533.8 40.2683171113078 11.2437598459528
"2671" 534 34.8429545484301 14.4940257845749
"2672" 534.2 30.6933096615434 19.454510465743
"2673" 534.4 29.5165916156135 24.9714531450395
"2674" 534.6 29.9406103611579 30.9912764892095
"2675" 534.8 32.2287836484221 36.6301704141595
"2676" 535 35.3384698162803 41.9319418230501
"2677" 535.2 39.1917677207973 46.8869055946979
"2678" 535.4 42.0287636254307 51.7545315161702
"2679" 535.6 43.1562255160039 58.0652695549386
"2680" 535.8 43.2690605264163 64.1165945167641
"2681" 536 42.477237852346 70.6848093433965
"2682" 536.2 40.9414058122726 77.4021022698378
"2683" 536.4 38.3150958481459 83.8765759462194
"2684" 536.6 34.8432564200365 89.3872413817213
"2685" 536.8 30.1932817428327 94.6532874617633
"2686" 537 26.9136539923478 100.187187355114
"2687" 537.2 27.4233377752462 105.22045018462
"2688" 537.4 30.7658869413219 109.650400171365
"2689" 537.6 35.724067749158 113.720851870994
"2690" 537.8 41.5840966179033 116.742023274989
"2691" 538 47.95755749527 117.572486312225
"2692" 538.2 54.5988814484486 116.700171026712
"2693" 538.4 60.3300230342088 114.277569318023
"2694" 538.6 65.4109838559258 109.950590881056
"2695" 538.8 70.3555691349008 104.978360010145
"2696" 539 74.7539810766412 100.151389561241
"2697" 539.2 78.5370662765463 96.2183459630246
"2698" 539.4 83.1886161634435 91.7136135374918
"2699" 539.6 88.8747768563847 87.9969604964031
"2700" 539.8 95.3648923260051 84.8562476080077
"2701" 540 102.470864892536 81.6484691119849
"2702" 540.2 108.839452892866 78.9039623406096
"2703" 540.4 114.975150405747 75.9433807474395
"2704" 540.6 120.824864414668 72.7181037414919
"2705" 540.8 124.812408973603 68.1516743376472
"2706" 541 125.508158133358 63.0561518434734
"2707" 541.2 125.616710613936 56.543118165418
"2708" 541.4 124.063671000772 50.4498423058984
"2709" 541.6 122.230990946726 46.7653344872644
"2710" 541.8 118.748131870319 43.1971499324274
"2711" 542 115.296538424974 38.3967070701055
"2712" 542.2 111.853760509163 33.6140682561098
"2713" 542.4 108.006262263962 28.1926579882798
"2714" 542.6 103.481991664221 23.0042862464078
"2715" 542.8 99.5745971600417 17.9070045409385
"2716" 543 95.8716979532258 12.1763538569712
"2717" 543.2 91.0555525962912 8.35597953012837
"2718" 543.4 85.2187100427631 5.92772868748539
"2719" 543.6 79.1026366406547 4.38328188738764
"2720" 543.8 72.3884164330285 4.41132499682962
"2721" 544 65.8190420056565 5.42129591787933
"2722" 544.2 59.7659395705236 8.14142445250672
"2723" 544.4 53.9780390463197 10.0025451788633
"2724" 544.6 47.4901912708241 10.7879201345867
"2725" 544.8 40.4114600293983 10.9258645049229
"2726" 545 36.7807389434195 10.4289797469483
"2727" 545.2 34.1176277571142 13.9281140994261
"2728" 545.4 32.1620726444955 18.3191787758238
"2729" 545.6 31.5640808582945 23.212309059506
"2730" 545.8 30.4067329061385 28.9034528573364
"2731" 546 30.0246373914712 35.0993715678778
"2732" 546.2 30.3289296724474 41.2180252606888
"2733" 546.4 31.7212662606074 47.4937449520988
"2734" 546.6 34.9059233595734 53.3668345512514
"2735" 546.8 39.3754757537317 58.1310720208532
"2736" 547 44.6959297945025 62.1727876467339
"2737" 547.2 49.6165651700138 66.8835980235287
"2738" 547.4 54.6395138508003 71.9337929821893
"2739" 547.6 59.7504394753714 75.9926061518198
"2740" 547.8 65.5102948024736 80.2275135169311
"2741" 548 70.5652620241075 84.8656156902573
"2742" 548.2 74.1255139627807 91.3298363876676
"2743" 548.4 77.2085327852758 97.2183182867145
"2744" 548.6 80.0265996766755 100.661656027249
"2745" 548.8 84.9152297979281 100.325979601244
"2746" 549 89.8486641298902 98.1621723691931
"2747" 549.2 94.9545615277204 94.3527930668177
"2748" 549.4 99.3166378302053 89.7810515566797
"2749" 549.6 103.077798314542 84.3272902353019
"2750" 549.8 106.379488350651 78.6509457893946
"2751" 550 108.878104940111 72.5035438541896
"2752" 550.2 110.013803531116 65.3337410733069
"2753" 550.4 109.623541532636 59.1960807900937
"2754" 550.6 109.216819814517 52.1793715968136
"2755" 550.8 108.455708441487 45.9142774812512
"2756" 551 107.111853096918 39.3397454655409
"2757" 551.2 105.036262340448 33.4016832907298
"2758" 551.4 102.084300094882 28.2613683422105
"2759" 551.6 98.5509907746916 22.8396590882964
"2760" 551.8 94.7200454036464 17.1181590475706
"2761" 552 91.3638668252273 12.0600721399938
"2762" 552.2 86.2263129906047 9.18279338462387
"2763" 552.4 80.0555668398415 6.95071784931658
"2764" 552.6 73.7302637397899 5.84828302870958
"2765" 552.8 66.4824572574229 5.39788794180745
"2766" 553 59.4237259201859 6.82029460730469
"2767" 553.2 53.0323289398759 8.62569343371584
"2768" 553.4 46.6462322325539 10.5052914050878
"2769" 553.6 39.9511572078803 11.8009529901884
"2770" 553.8 34.30807469089 11.7863733298185
"2771" 554 33.9669781692653 14.4010423862821
"2772" 554.2 31.8434162435883 19.3155530965924
"2773" 554.4 30.6157922120338 24.0257645356346
"2774" 554.6 30.1656236965563 29.2766319276642
"2775" 554.8 29.8753728344576 35.2826296566614
"2776" 555 29.0331965876261 42.060900885632
"2777" 555.2 28.5048578298733 48.2949731016872
"2778" 555.4 28.5503050706737 54.5369351204499
"2779" 555.6 27.9981005358148 61.1970336756004
"2780" 555.8 25.3326950720426 67.4015756472258
"2781" 556 21.0948439659927 72.0981860595521
"2782" 556.2 15.8014417413724 73.9154061537573
"2783" 556.4 9.61224010765777 73.7021815327776
"2784" 556.6 4.22566165646308 71.1884453958414
"2785" 556.8 3.56268726281384 68.4095536570786
"2786" 557 2.82659183316752 63.658296956988
"2787" 557.2 2.88388959372582 62.9927757488156
"2788" 557.4 2.6767040213375 59.1933540226092
"2789" 557.6 3.05285915048695 54.5500252034333
"2790" 557.8 3.1826309585341 49.53413239125
"2791" 558 4.86968836140478 44.7170489252984
"2792" 558.2 7.9656189833925 38.8540356215641
"2793" 558.4 11.2878367951963 33.223652864346
"2794" 558.6 14.0823144379254 27.4326388370023
"2795" 558.8 18.8672825947756 22.680770562794
"2796" 559 23.216689624536 17.6468678541012
"2797" 559.2 27.2700809212364 14.1825569723534
"2798" 559.4 32.6233089558351 11.0798547981755
"2799" 559.6 38.2825946380991 7.93112336488546
"2800" 559.8 43.6362599051237 4.96617225015903
"2801" 560 48.6646062471184 4.12825710713859
"2802" 560.2 54.6613997018093 2.18750732628092
"2803" 560.4 61.6049646910587 1.75730408470842
"2804" 560.6 67.2985404858741 1.78511429160626
"2805" 560.8 73.6253344687165 2.5222467657014
"2806" 561 80.2231118207141 3.17952119667764
"2807" 561.2 86.2216983552235 4.29842782808994
"2808" 561.4 91.3750281316983 6.31322389294412
"2809" 561.6 96.6317449646648 8.76723160338902
"2810" 561.8 101.739615789871 11.6643478867804
"2811" 562 104.791417374771 14.1038667310974
"2812" 562.2 108.729627440006 18.3433165791456
"2813" 562.4 112.895903530518 21.763632512355
"2814" 562.6 116.472416816109 25.46689481529
"2815" 562.8 119.636841929994 30.4555584105024
"2816" 563 122.396623707669 35.9730553714405
"2817" 563.2 124.796704129225 42.442377000821
"2818" 563.4 126.68872636815 47.7219394405935
"2819" 563.6 128.3722400043 53.8163496989114
"2820" 563.8 129.380123886948 59.7278646178191
"2821" 564 128.783022436841 66.0450610599655
"2822" 564.2 128.455597956143 72.1009005776226
"2823" 564.4 127.386805482069 76.0664062184109
"2824" 564.6 126.988429012986 79.0431791911825
"2825" 564.8 127.039296498789 79.2863696273556
"2826" 565 127.089601012358 78.9541739420553
"2827" 565.2 126.816872843781 78.9335973932738
"2828" 565.4 126.835283700987 79.8062500884197
"2829" 565.6 126.832224939376 80.1841840435092
"2830" 565.8 126.316154287442 80.7677587332533
"2831" 566 125.310392332231 81.8740425497801
"2832" 566.2 123.668893291274 83.8222780126918
"2833" 566.4 121.981230686684 84.9296416237298
"2834" 566.6 120.52635905347 85.3164535244105
"2835" 566.8 120.039287376106 85.0368460274629
"2836" 567 119.873865688501 85.4657513893967
"2837" 567.2 119.418923077547 86.3111851678512
"2838" 567.4 119.47932419335 87.2774267742104
"2839" 567.6 120.105656069399 87.8661535878555
"2840" 567.8 120.77486595526 87.5708153189791
"2841" 568 121.527686924053 87.6158478245011
"2842" 568.2 122.021885864274 87.3215263688453
"2843" 568.4 122.58455129748 87.0199427562957
"2844" 568.6 122.937100094662 86.6409060699984
"2845" 568.8 122.998166284803 86.7445466201634
"2846" 569 123.660509203693 86.7136348089649
"2847" 569.2 124.072182837397 85.9850084528434
"2848" 569.4 124.676522058828 84.692434914078
"2849" 569.6 125.180814221751 83.6590085272549
"2850" 569.8 127.424881265197 81.5875584300361
"2851" 570 127.458988837157 79.1495661691927
"2852" 570.2 127.35024103584 76.651533812323
"2853" 570.4 127.726519722406 73.180152803299
"2854" 570.6 128.25564980986 68.0907984413872
"2855" 570.8 128.519446198375 62.4962718499951
"2856" 571 127.911022174095 57.5059804272135
"2857" 571.2 127.347523165742 51.4999845889773
"2858" 571.4 126.215615430593 45.2939893441011
"2859" 571.6 123.513926540703 39.0838460535795
"2860" 571.8 120.350129625877 33.07296688435
"2861" 572 117.077111434028 26.7368509944532
"2862" 572.2 112.257349422999 21.4820653182331
"2863" 572.4 106.528843326509 16.2052984639545
"2864" 572.6 101.37975389764 12.5185055084989
"2865" 572.8 97.1319924027766 9.86973480299673
"2866" 573 94.3077548135225 8.10218120185403
"2867" 573.2 90.3439902798753 7.18183002317105
"2868" 573.4 84.5486289527457 5.70692476557906
"2869" 573.6 78.6803038425582 3.47118830886285
"2870" 573.8 72.4291807506467 2.23354275761518
"2871" 574 67.1900392068144 1.88556463347375
"2872" 574.2 61.4633631037142 1.77312817805021
"2873" 574.4 55.6498708065887 3.78431789900807
"2874" 574.6 48.8658272646034 4.11254143725503
"2875" 574.8 43.9398959519243 6.3644863955203
"2876" 575 37.9926810449131 8.14318619003411
"2877" 575.2 32.6848588431856 10.8975672290442
"2878" 575.4 28.6199479141891 14.0011708455994
"2879" 575.6 23.0275724860382 17.5425886586169
"2880" 575.8 20.3297818875679 20.3294543263979
"2881" 576 20.4668889250283 23.4878235973503
"2882" 576.2 20.1149158848589 27.4974075164116
"2883" 576.4 21.3734960332339 31.7491879188523
"2884" 576.6 22.9063041240988 36.1968547559194
"2885" 576.8 26.3579181834215 39.6429836035192
"2886" 577 31.0399214496812 43.328502195756
"2887" 577.2 35.8395003014562 47.1396680753556
"2888" 577.4 39.722410668953 52.6132573537792
"2889" 577.6 44.3835813659828 56.8969091898385
"2890" 577.8 49.3557787471206 61.0729073320878
"2891" 578 54.7188488913677 65.5751106973241
"2892" 578.2 61.097701673349 69.3165203375191
"2893" 578.4 67.2769379872867 73.1894798362247
"2894" 578.6 71.5786575167361 78.5093121309619
"2895" 578.8 74.1833989265192 85.21996551779
"2896" 579 76.2427179682845 92.004919098791
"2897" 579.2 77.2908411706973 97.734239159213
"2898" 579.4 80.9713074593487 99.7168883896558
"2899" 579.6 86.2057133316873 98.831614309283
"2900" 579.8 90.5798035631716 95.6705424787688
"2901" 580 94.721061258559 90.3953604084787
"2902" 580.2 98.1095719877646 84.8107579038735
"2903" 580.4 101.468686592913 78.7171453293688
"2904" 580.6 104.320867039982 73.1761913646053
"2905" 580.8 105.988830216208 67.2721686245802
"2906" 581 107.24523610255 60.591624968129
"2907" 581.2 107.443262684557 53.7251040325524
"2908" 581.4 107.035647226058 46.5019322828246
"2909" 581.6 106.390901037936 40.0785023379858
"2910" 581.8 105.564097890919 33.295643087262
"2911" 582 104.266004081098 27.097458480022
"2912" 582.2 102.793441957207 20.9012139815271
"2913" 582.4 102.995728734396 16.306775665003
"2914" 582.6 105.410400324314 16.6061667110014
"2915" 582.8 108.347757538095 18.8046560889852
"2916" 583 111.910956002706 21.734479433494
"2917" 583.2 114.910286103809 24.5145313905072
"2918" 583.4 117.943111616316 28.1404060852804
"2919" 583.6 120.478831374308 32.0793792306027
"2920" 583.8 123.300224106453 36.2505109269611
"2921" 584 125.111940280308 41.1753878503947
"2922" 584.2 126.48838678766 46.8269321471207
"2923" 584.4 128.225115452513 51.9648086279331
"2924" 584.6 128.655697451423 53.950472927089
"2925" 584.8 128.601486827421 55.4530237417062
"2926" 585 128.350103731711 56.8107687930397
"2927" 585.2 128.374063895943 57.7058438519031
"2928" 585.4 127.816632679283 57.8264252584553
"2929" 585.6 127.515654531254 56.6396634527033
"2930" 585.8 128.45571084938 54.0992408158476
"2931" 586 128.153199294979 51.3164476257913
"2932" 586.2 127.48220394652 48.1950909430717
"2933" 586.4 126.614308343599 44.5614405115259
"2934" 586.6 125.991362082657 42.5888143828681
"2935" 586.8 125.929976661302 41.2817657916209
"2936" 587 125.185099832405 41.2715462873241
"2937" 587.2 123.925011546089 39.5986163168476
"2938" 587.4 122.890974562598 38.4955185841028
"2939" 587.6 121.867452951474 35.3840009204305
"2940" 587.8 121.404217516888 34.917134821391
"2941" 588 120.813556641346 33.1159450456586
"2942" 588.2 120.171760029874 31.0853281540968
"2943" 588.4 120.574836029087 30.6959327767197
"2944" 588.6 120.558729670247 30.1410095968962
"2945" 588.8 120.26451137528 29.7271855047449
"2946" 589 119.811824189655 29.5655419074269
"2947" 589.2 118.860650698602 29.0706534522285
"2948" 589.4 117.366718689069 27.4103006951119
"2949" 589.6 115.485571632459 24.836095544118
"2950" 589.8 112.825563775246 21.7667170429754
"2951" 590 110.38068436527 18.8666904228234
"2952" 590.2 106.937536076736 16.0108519298458
"2953" 590.4 103.282865457235 12.9305471246709
"2954" 590.6 100.35732709861 11.263036888429
"2955" 590.8 97.0509000608211 9.03443516622147
"2956" 591 93.935420620444 6.55617261033372
"2957" 591.2 89.4327697377765 4.82874257009534
"2958" 591.4 84.5635136288435 3.25049411153035
"2959" 591.6 79.5184582743819 1.23345293592061
"2960" 591.8 73.87530688865 0.662464852482465
"2961" 592 68.4388586077062 0.402008591154634
"2962" 592.2 61.9074107681577 0.204778033702037
"2963" 592.4 56.9481635340924 1.16409325457324
"2964" 592.6 51.4607625700421 3.2446713819043
"2965" 592.8 46.2285116668216 4.25645593327762
"2966" 593 41.9948832205326 5.58955456730378
"2967" 593.2 37.5224286806426 7.09690075222859
"2968" 593.4 35.3445159249129 8.081784102609
"2969" 593.6 34.3063634064574 8.71197002466709
"2970" 593.8 31.7535604422024 9.49533838515136
"2971" 594 29.6168729369013 10.6130581417955
"2972" 594.2 26.572997382957 12.8550685407362
"2973" 594.4 25.3532198468713 13.8869926312396
"2974" 594.6 25.857540077912 13.0876758673246
"2975" 594.8 26.0344343738263 12.5858518178634
"2976" 595 26.3762587371569 12.1957954169723
"2977" 595.2 26.3278873186334 12.1973865410535
"2978" 595.4 26.5505352300207 12.1259068031154
"2979" 595.6 26.7330178203759 12.0148451466327
"2980" 595.8 26.2358600731416 12.3773019382943
"2981" 596 26.3474200228672 12.2416364662423
"2982" 596.2 26.4651169362818 12.1771023560453
"2983" 596.4 26.5649520196193 12.2586894522989
"2984" 596.6 26.6698625953911 12.0291762153257
"2985" 596.8 27.0533142585118 11.7969862976047
"2986" 597 27.2098129147694 11.5328329567463
"2987" 597.2 27.4837376429096 11.6148380494683
"2988" 597.4 27.6676063337411 11.6792846523156
"2989" 597.6 27.8150703170205 11.5678053804355
"2990" 597.8 27.7692157296017 11.5974761815905
"2991" 598 27.7675689019384 11.8418878688874
"2992" 598.2 27.7738285180196 12.0005401040797
"2993" 598.4 27.7440651566471 11.7824548669527
"2994" 598.6 27.7987495046444 11.7774368228681
"2995" 598.8 27.7507859470413 11.9294714247115
"2996" 599 27.6736877775456 11.9720940758351
"2997" 599.2 27.6770597075819 11.9483634549865
"2998" 599.4 27.7970262377629 12.1648240189804
"2999" 599.6 27.6072879311228 11.9553137894204
"3000" 599.8 27.7013252783656 11.9452685628259
"3001" 600 27.6515687690585 11.8424977029621
"3002" 600.2 27.7250571776756 11.8202141510287
"3003" 600.4 27.8089584903198 11.7732502681918
"3004" 600.6 27.8368135681698 11.8013343725226
"3005" 600.8 27.8246791113446 11.5505915830737
"3006" 601 27.7613399485283 11.3458886642041
"3007" 601.2 27.852778164055 11.4780001009708
"3008" 601.4 27.8277798040626 11.4959562165678
"3009" 601.6 27.8849284127591 11.454618549662
"3010" 601.8 27.8392320581349 11.3400186610968
"3011" 602 27.869201030332 11.5697686707323
"3012" 602.2 27.8619571954982 11.4686401907503
"3013" 602.4 27.9225703658623 11.3599284627114
"3014" 602.6 28.0360855831858 11.1857168469366
"3015" 602.8 28.0584262674272 11.2156289269649
"3016" 603 27.9907827041015 11.2512017196932
"3017" 603.2 28.1626346000058 10.9018944218218
"3018" 603.4 27.9140040917806 11.0396135330567
"3019" 603.6 27.7704167320875 12.2191515496877
"3020" 603.8 27.5372109615169 12.9463767838589
"3021" 604 27.5405828554945 13.3843651060874
"3022" 604.2 27.5075437704939 13.6185761924006
"3023" 604.4 26.8766661506851 14.3054351987273
"3024" 604.6 25.15010255649 14.9454311491552
"3025" 604.8 23.2064425188191 16.3636681109171
"3026" 605 21.4264320439868 18.0873932801022
"3027" 605.2 18.3206560466365 20.6406497134343
"3028" 605.4 14.7295760837523 24.5541853476232
"3029" 605.6 11.9849160598895 28.6213700808929
"3030" 605.8 9.72616902399505 33.3196728404733
"3031" 606 6.5675951448505 38.611806101005
"3032" 606.2 4.96509590692478 42.4812126113503
"3033" 606.4 3.48943358340658 46.9812885689817
"3034" 606.6 2.45824045500063 51.4473515489055
"3035" 606.8 1.6699962743622 56.2959324955767
"3036" 607 1.20458014707307 61.4373269197774
"3037" 607.2 1.21267084181078 67.3577275690586
"3038" 607.4 1.79000140788371 73.0896931293655
"3039" 607.6 2.77250988442417 77.6943229057259
"3040" 607.8 4.09590254082144 82.9109600064652
"3041" 608 5.40714927381448 88.2142957447891
"3042" 608.2 7.28305237813525 92.6925483841629
"3043" 608.4 9.40642688710856 97.0787420121118
"3044" 608.6 11.1462906536555 98.5434752405583
"3045" 608.8 12.7654826076094 100.169269518443
"3046" 609 13.200876537403 102.111886707578
"3047" 609.2 13.9599548781015 102.541336431069
"3048" 609.4 14.9993233061795 103.644766215392
"3049" 609.6 15.0940631094878 103.801709781478
"3050" 609.8 14.8319137454125 104.060305654323
"3051" 610 14.4785856460378 104.162367566542
"3052" 610.2 14.206245835274 104.112870432683
"3053" 610.4 14.0353577659229 104.127375587266
"3054" 610.6 13.9860415455835 104.077151544905
"3055" 610.8 13.9826701664505 103.861259530185
"3056" 611 14.0561307433497 103.919068631647
"3057" 611.2 14.0226485275707 103.790386225003
"3058" 611.4 14.0290905383673 103.515085348689
"3059" 611.6 13.9872174681893 103.524801850206
"3060" 611.8 14.001833795207 103.504770071168
"3061" 612 14.1524294021356 103.566018096708
"3062" 612.2 14.1145027159982 104.043629526034
"3063" 612.4 14.1998579590219 104.28198132416
"3064" 612.6 14.2637367215429 104.346213659118
"3065" 612.8 14.5315673805029 104.719931536791
"3066" 613 14.3516672268219 104.952874099245
"3067" 613.2 14.3405839742137 104.956254723111
"3068" 613.4 14.3897320738258 105.097925782586
"3069" 613.6 14.8008849931611 105.298794726626
"3070" 613.8 15.0452342339851 105.81496926207
"3071" 614 15.4364240191519 106.211501053371
"3072" 614.2 16.2295215871236 106.592147960662
"3073" 614.4 16.7246294758542 106.932104496661
"3074" 614.6 17.0785958400832 106.897095422493
"3075" 614.8 17.3440378911086 106.747319759324
"3076" 615 17.7363701455922 106.685560164374
"3077" 615.2 17.9321682313195 106.772419799147
"3078" 615.4 18.1762859733131 107.16337863441
"3079" 615.6 18.3520266603971 107.291216807453
"3080" 615.8 18.518566611462 107.638120825715
"3081" 616 18.4254133405764 107.516652003133
"3082" 616.2 18.4265264046296 107.703233381559
"3083" 616.4 18.5440998445132 108.111694660519
"3084" 616.6 18.8404903592669 108.503490958436
"3085" 616.8 19.0945564804857 108.564285456927
"3086" 617 19.6121124924611 108.605949619499
"3087" 617.2 19.8713595342083 109.013419510014
"3088" 617.4 20.2125980185222 109.373284682985
"3089" 617.6 20.5371907231134 109.596456883277
"3090" 617.8 20.8403456810922 109.890680687488
"3091" 618 21.2294380407088 109.806590490345
"3092" 618.2 21.5367330768255 110.234712966391
"3093" 618.4 21.8189973587152 110.349929717222
"3094" 618.6 21.9253968586625 110.195168491111
"3095" 618.8 21.9855531896985 110.093436487218
"3096" 619 22.0158908218069 110.115332248956
"3097" 619.2 21.8894650972963 110.038792449893
"3098" 619.4 21.9881478556025 110.277132094167
"3099" 619.6 22.1707508075973 110.301903369407
"3100" 619.8 22.3965118025071 110.721441936158
"3101" 620 22.4553599568296 110.967354115848
"3102" 620.2 22.4119734236397 111.186142444312
"3103" 620.4 22.6111666034786 111.503374573101
"3104" 620.6 22.5540023699726 111.555490353965
"3105" 620.8 22.3665908998188 111.625366985521
"3106" 621 22.3590776671061 111.757521886142
"3107" 621.2 22.261643813483 111.705225993013
"3108" 621.4 22.4780335763962 111.098184322646
"3109" 621.6 22.6416344998554 110.642252193947
"3110" 621.8 23.0757371533912 110.259653177699
"3111" 622 23.9309140866412 110.31638337666
"3112" 622.2 24.7875190348084 110.593470170058
"3113" 622.4 25.2314726542973 110.974069465389
"3114" 622.6 25.7829267261537 111.316267164361
"3115" 622.8 26.447099037587 111.751687040448
"3116" 623 27.2181803852968 112.354598993874
"3117" 623.2 27.9453847134963 112.739548027093
"3118" 623.4 28.3699338307513 113.466402318965
"3119" 623.6 29.1236387633689 114.319338571956
"3120" 623.8 29.73825368204 114.92669142697
"3121" 624 29.3299718985875 114.334869025446
"3122" 624.2 29.3892356299786 114.169965360624
"3123" 624.4 29.5892758610298 114.488229671242
"3124" 624.6 29.5735161812513 114.543461790147
"3125" 624.8 29.4971017699663 114.511524170592
"3126" 625 29.5095670800647 114.567769021273
"3127" 625.2 29.5225444972817 114.569917510967
"3128" 625.4 29.5515581336939 114.575752356661
"3129" 625.6 29.5022349517931 114.55533039673
"3130" 625.8 29.4703199517397 114.502816785478
"3131" 626 29.4694037316425 114.50303614058
"3132" 626.2 29.4912544063202 114.514464035153
"3133" 626.4 29.4450236874928 114.46963110059
"3134" 626.6 29.4912544063202 114.514464035153
"3135" 626.8 29.4329620834601 114.443337544482
"3136" 627 29.4329620834601 114.443337544482
"3137" 627.2 29.4790240426633 114.488229671242
"3138" 627.4 29.4329620834601 114.443337544482
"3139" 627.6 29.4123149970971 114.417448504623
"3140" 627.8 29.4300157374368 114.425561619226
"3141" 628 29.4123149970971 114.417448504623
"3142" 628.2 29.4123149970971 114.417448504623
"3143" 628.4 29.4123149970971 114.417448504623
"3144" 628.6 29.4123149970971 114.417448504623
"3145" 628.8 29.3917132391345 114.390009768715
"3146" 629 29.3796976717584 114.362142302559
"3147" 629.2 29.3974203345811 114.369947700841
"3148" 629.4 29.363781878834 114.312554137067
"3149" 629.6 29.346044875774 114.305080348048
"3150" 629.8 29.3249293959407 114.308113541643
"3151" 630 29.3249293959407 114.308113541643
"3152" 630.2 29.315131813298 114.343128728507
"3153" 630.4 29.315131813298 114.343128728507
"3154" 630.6 29.2417975855732 114.23151943251
"3155" 630.8 29.2417975855732 114.23151943251
"3156" 631 29.2736489449169 114.223184120977
"3157" 631.2 29.2500034997579 114.196863828166
"3158" 631.4 29.1754967694279 114.123462048469
"3159" 631.6 29.3007974189883 114.106485988444
"3160" 631.8 29.0945500562666 113.767299650767
"3161" 632 29.2680397560592 113.478246814616
"3162" 632.2 29.329697407516 113.336953443916
"3163" 632.4 29.4279317365911 112.991781501642
"3164" 632.6 29.7766941997698 112.728533371135
"3165" 632.8 29.830645137949 112.402661325115
"3166" 633 29.7180021743766 111.802928954561
"3167" 633.2 30.0322092498539 110.73411937069
"3168" 633.4 30.2215251550176 110.336263189971
"3169" 633.6 30.4923137810121 109.661260953739
"3170" 633.8 30.4754655410058 108.902740613934
"3171" 634 30.441938279124 107.803733196015
"3172" 634.2 30.3377249773271 107.4893064426
"3173" 634.4 30.5772135789595 106.636433102126
"3174" 634.6 31.0494156702032 105.296877504817
"3175" 634.8 31.577359860722 105.020935798451
"3176" 635 32.2451342710162 104.607533881223
"3177" 635.2 33.0438932815865 104.574690081824
"3178" 635.4 33.7281880857015 104.386488369142
"3179" 635.6 34.8819056740302 104.176729071227
"3180" 635.8 35.550979449655 104.20151248231
"3181" 636 36.5542566608144 104.49128031561
"3182" 636.2 37.1005760916399 104.459481898569
"3183" 636.4 38.0451315094368 104.408827737575
"3184" 636.6 38.7970478757628 104.31054780997
"3185" 636.8 39.120255422442 104.528148070463
"3186" 637 39.671514514274 104.259628471595
"3187" 637.2 39.9209411198053 103.786438896262
"3188" 637.4 40.3997567882206 102.917730658738
"3189" 637.6 41.0003608767177 101.928373345331
"3190" 637.8 41.5661049719916 101.254799635761
"3191" 638 42.1247493530922 100.495363526238
"3192" 638.2 43.3043591609485 99.976697040459
"3193" 638.4 44.4778632624787 99.6694674661558
"3194" 638.6 45.3930036147626 99.2797043681194
"3195" 638.8 46.5738586167397 98.8537606324095
"3196" 639 47.5625317547587 98.9802196919841
"3197" 639.2 48.3741087027264 99.5607262815958
"3198" 639.4 48.7874630735709 99.776509569707
"3199" 639.6 49.2828970165922 99.3835602011467
"3200" 639.8 49.8371562131125 98.8538055158379
"3201" 640 50.3667505786926 97.3191962147149
"3202" 640.2 51.3567228425066 96.06599348418
"3203" 640.4 52.2228136261977 94.5243051269744
"3204" 640.6 53.327410739715 92.9918081742897
"3205" 640.8 54.6786819470709 92.1507765093789
"3206" 641 55.9169068816725 91.0012435304336
"3207" 641.2 56.7070716344448 90.1726961830075
"3208" 641.4 57.6925867639069 88.9708995676211
"3209" 641.6 57.665957504402 87.4619479344589
"3210" 641.8 57.3153302500509 85.803187909938
"3211" 642 56.9988091510563 84.0660971026181
"3212" 642.2 57.3175847820886 82.1212818608197
"3213" 642.4 57.635551213442 80.6010096153229
"3214" 642.6 58.1209054020937 78.8804620737476
"3215" 642.8 58.8470947809837 76.6073762069729
"3216" 643 58.8405624934626 74.5323541927313
"3217" 643.2 59.417063216957 72.0516578417393
"3218" 643.4 59.6334958211749 70.0105270421694
"3219" 643.6 59.2299873264544 67.2614907980345
"3220" 643.8 58.8979314200789 65.4551275950807
"3221" 644 57.8623273129872 64.0599300960181
"3222" 644.2 56.6699907918106 62.7332432351783
"3223" 644.4 55.1231729492356 61.8232714986995
"3224" 644.6 53.734424083274 60.3967940909805
"3225" 644.8 52.8096658247465 58.9745658871085
"3226" 645 52.0056793149837 57.2116197622229
"3227" 645.2 51.3926492553063 55.1404377614487
"3228" 645.4 51.217181962815 53.4371391561575
"3229" 645.6 50.2642752267619 52.3739253631295
"3230" 645.8 48.7408706085424 50.8762675303978
"3231" 646 47.083047935774 50.0117966166745
"3232" 646.2 45.3294330862009 49.9969373091051
"3233" 646.4 44.2516217870303 49.8547122975132
"3234" 646.6 43.1251424441795 48.7399019611794
"3235" 646.8 42.4828399697699 46.7984740987231
"3236" 647 42.499299573554 44.6666922958909
"3237" 647.2 42.5558209450563 42.0167875244003
"3238" 647.4 43.1327224299052 39.6911035784198
"3239" 647.6 44.0717745068594 37.751564863471
"3240" 647.8 44.3985429408287 35.6690011220426
"3241" 648 44.6380883002824 33.4561971827401
"3242" 648.2 45.1472236913927 31.2599412348165
"3243" 648.4 45.4371141772401 28.9409362061047
"3244" 648.6 45.8645605406858 26.7278600958913
"3245" 648.8 46.7094113095707 24.6462425356132
"3246" 649 47.1541061157349 22.4014772112453
"3247" 649.2 47.4395679795716 20.1088772321942
"3248" 649.4 48.460832994899 17.9813162811899
"3249" 649.6 49.237359201795 16.9035244640678
"3250" 649.8 49.1901505549319 15.4550571386885
"3251" 650 48.2599581012214 13.8391631612675
"3252" 650.2 46.6247178146858 12.0668296417317
"3253" 650.4 44.8872154741144 10.2362080954291
"3254" 650.6 42.6781528378594 9.53531843393437
"3255" 650.8 40.4155667612825 9.8285777222657
"3256" 651 38.4099089544841 9.91183480389132
"3257" 651.2 35.958906388058 10.6677466146108
"3258" 651.4 33.4233925304204 11.3840869203978
"3259" 651.6 31.9010179356074 12.3564104185006
"3260" 651.8 30.6331293510695 14.0121205041921
"3261" 652 28.4084208590527 15.5875951468141
"3262" 652.2 25.8901446763852 16.905189746826
"3263" 652.4 24.1314198879974 18.6736491729063
"3264" 652.6 22.5957188154784 20.8938762247294
"3265" 652.8 21.7684030129185 23.2947131616482
"3266" 653 20.676220815115 26.0885050587603
"3267" 653.2 20.618932598738 28.4805035875548
"3268" 653.4 20.5633675541289 30.5081661093842
"3269" 653.6 19.6739912667622 32.9590793714786
"3270" 653.8 19.0942338878554 36.1018722879009
"3271" 654 19.5390414805664 38.7453346906225
"3272" 654.2 20.4214661698232 41.1603129416739
"3273" 654.4 21.3392733589723 43.5467924547752
"3274" 654.6 21.8871393343001 46.5952843507236
"3275" 654.8 23.455890648316 48.3613105097401
"3276" 655 25.3313344641839 50.7587297625919
"3277" 655.2 26.764044001754 53.1022220741869
"3278" 655.4 29.0139869267821 54.7428447880858
"3279" 655.6 31.3160152976019 56.4068843083214
"3280" 655.8 33.9151622539031 57.2486051550939
"3281" 656 36.4969232760808 56.9237703316725
"3282" 656.2 38.5251483026773 56.90957238711
"3283" 656.4 41.001789743774 56.9331682593378
"3284" 656.6 43.3112506143588 56.215155964181
"3285" 656.8 46.2230394944266 55.9107055833165
"3286" 657 48.2310090223228 54.1388001535685
"3287" 657.2 49.89715016412 51.8822958757321
"3288" 657.4 51.2639129390095 49.906285513326
"3289" 657.6 52.1000808894682 47.7119283284032
"3290" 657.8 53.588728566365 45.2755074220315
"3291" 658 54.9862951237796 43.0282288802548
"3292" 658.2 56.5546714485609 41.7742845598186
"3293" 658.4 58.466403113924 40.1287859555398
"3294" 658.6 60.8780332196757 37.7394672600673
"3295" 658.8 63.0389848247159 36.2026025310171
"3296" 659 65.5904254374353 35.4179770130052
"3297" 659.2 68.103178180485 34.5517097643555
"3298" 659.4 70.3605839802021 33.5620006848829
"3299" 659.6 71.8762263420302 32.5346198403246
"3300" 659.8 72.7508175279298 31.1891116554526
"3301" 660 73.5322298605563 28.7205387872874
"3302" 660.2 74.0414826887026 26.291080218177
"3303" 660.4 74.391698004224 23.2649878644148
"3304" 660.6 74.5997666939664 20.206548765561
"3305" 660.8 74.144646890174 17.6150581545648
"3306" 661 72.4392776615364 15.1593796474116
"3307" 661.2 71.024834744799 12.9205844272148
"3308" 661.4 70.4838723941458 10.6029911978687
"3309" 661.6 72.0127512626377 9.28774600559915
"3310" 661.8 74.4626151157618 7.70830016495876
"3311" 662 77.442209144786 7.00796801924285
"3312" 662.2 80.2970165690966 6.61252019866646
"3313" 662.4 83.2611942303815 6.76723733110328
"3314" 662.6 86.155131819374 7.60187945796485
"3315" 662.8 89.1123888272579 8.17823516353743
"3316" 663 92.137692171766 9.06280247636808
"3317" 663.2 94.0564762585563 9.56518739619872
"3318" 663.4 94.3872612489544 9.50809245911649
"3319" 663.6 95.7699427970647 9.66907143250555
"3320" 663.8 95.793443414155 9.86009208961961
"3321" 664 97.3916384332286 11.3107858627603
"3322" 664.2 100.049720849131 12.5505348085958
"3323" 664.4 102.558068839321 13.8680155825652
"3324" 664.6 104.570656215552 15.5321641127149
"3325" 664.8 107.129799766296 17.819554255894
"3326" 665 109.660671295943 19.8846441711249
"3327" 665.2 112.380557772374 22.7526814661791
"3328" 665.4 114.652134136912 25.5475112200553
"3329" 665.6 116.68026426869 28.701308119398
"3330" 665.8 118.488660679295 31.0867202474002
"3331" 666 120.443654571588 34.5430082902291
"3332" 666.2 122.001976983288 37.6796337870649
"3333" 666.4 123.098775335774 40.4404861608453
"3334" 666.6 123.888795931253 43.4860762864291
"3335" 666.8 124.340722431323 46.5831378313135
"3336" 667 124.803580609033 49.6356659698316
"3337" 667.2 124.886809507646 52.1156670455762
"3338" 667.4 124.412032118841 55.7240617407447
"3339" 667.6 124.095393746534 58.648756373379
"3340" 667.8 123.748909846432 61.572211485993
"3341" 668 124.218204022121 64.96759612989
"3342" 668.2 125.916314797013 67.3594199286714
"3343" 668.4 126.652367705018 67.9026461610231
"3344" 668.6 126.226794775318 69.9554948064156
"3345" 668.8 125.739762923752 73.427176322906
"3346" 669 124.26044425262 77.026173211963
"3347" 669.2 122.55344511747 78.9439775367801
"3348" 669.4 120.890965606142 81.7059213948031
"3349" 669.6 120.484612426959 84.683102764266
"3350" 669.8 120.610448009165 87.0838740021836
"3351" 670 120.173884471342 88.5577366939855
"3352" 670.2 118.699506932886 91.3839606935731
"3353" 670.4 116.317086512731 94.1607317239934
"3354" 670.6 113.104371760646 96.1308042481601
"3355" 670.8 110.949118755282 98.9571207561434
"3356" 671 109.69607643623 102.27341242027
"3357" 671.2 107.934188558078 106.131546754758
"3358" 671.4 105.545695386322 108.10728265988
"3359" 671.6 102.468330495083 108.919555908127
"3360" 671.8 99.0970930499979 109.272378371901
"3361" 672 95.3430327653793 110.253052988346
"3362" 672.2 92.4275810833195 111.651035952215
"3363" 672.4 90.4623170792593 114.37408550234
"3364" 672.6 88.2299298824868 117.466442506694
"3365" 672.8 86.4047805931733 120.079669950355
"3366" 673 84.9284142474914 121.382839785563
"3367" 673.2 81.4687336478229 120.954159992346
"3368" 673.4 78.5261710599432 120.030946951671
"3369" 673.6 74.733768777524 119.797703285355
"3370" 673.8 71.020748657671 119.304894792181
"3371" 674 67.9391540392143 117.803031636551
"3372" 674.2 65.6615186249531 116.202999379289
"3373" 674.4 63.1384909654104 115.081991525738
"3374" 674.6 62.0289094153433 114.914285615523
"3375" 674.8 62.394135748682 114.385933156523
"3376" 675 62.473309052451 113.494331032299
"3377" 675.2 61.6812590965794 112.790289574097
"3378" 675.4 59.5313486384343 112.282657998661
"3379" 675.6 56.4504604746828 112.5953333247
"3380" 675.8 53.7051872650433 113.13272769123
"3381" 676 52.3876236956436 112.468020053193
"3382" 676.2 52.1233444876322 111.017868107095
"3383" 676.4 51.7585954436023 108.099073635593
"3384" 676.6 50.7590323652666 104.828795026424
"3385" 676.8 49.0316600523337 101.283625515237
"3386" 677 46.484565902886 98.8964116126925
"3387" 677.2 43.3379873809733 97.793332266181
"3388" 677.4 40.3308933617968 97.4089511706467
"3389" 677.6 37.2252941137327 98.0203428605193
"3390" 677.8 33.7885582198393 99.2799580570627
"3391" 678 32.3871297015546 101.443466642772
"3392" 678.2 32.4128698678079 103.35078149973
"3393" 678.4 32.9472661468981 104.991579592986
"3394" 678.6 32.8329784318877 106.572642639169
"3395" 678.8 33.6586157893604 109.051370825729
"3396" 679 33.8339708681366 111.990915713929
"3397" 679.2 33.9761823229202 115.740387557315
"3398" 679.4 35.7367435887848 119.11459067019
"3399" 679.6 39.1094263891332 120.613482210595
"3400" 679.8 43.5762072742453 121.418683082665
"3401" 680 48.0682872394868 122.280314350438
"3402" 680.2 52.929878063347 122.331220562437
"3403" 680.4 57.5186852951436 122.030888191084
"3404" 680.6 62.1019128645013 121.955483957419
"3405" 680.8 66.5634962858934 121.676193499939
"3406" 681 71.1577114428931 121.809201302667
"3407" 681.2 76.4462341920074 122.738571820248
"3408" 681.4 81.4694581437952 123.969689563208
"3409" 681.6 83.8137356276196 123.172711035303
"3410" 681.8 88.3015759114845 121.902432095279
"3411" 682 93.4789974676682 120.484470605021
"3412" 682.2 98.1079213583532 118.614179191585
"3413" 682.4 101.266128737742 115.155291059254
"3414" 682.6 105.985666345382 111.228985611744
"3415" 682.8 110.2807610126 107.618734762302
"3416" 683 113.323541193661 104.192899983708
"3417" 683.2 116.342739853448 99.5984433845627
"3418" 683.4 119.689863146681 95.4768135063907
"3419" 683.6 121.919453323806 91.1365150910765
"3420" 683.8 123.708019033318 86.0982087496487
"3421" 684 125.364421395338 81.1482731179915
"3422" 684.2 127.081216936693 75.9816159937663
"3423" 684.4 127.988215516038 71.7457343745434
"3424" 684.6 128.804177986741 67.9619264709371
"3425" 684.8 128.662627208062 65.0763925775324
"3426" 685 128.455680763057 61.2057295138453
"3427" 685.2 128.091626521819 56.8613146396519
"3428" 685.4 127.224556482339 52.2078266525627
"3429" 685.6 126.753589475622 47.4776271797801
"3430" 685.8 125.284891971666 43.174908803617
"3431" 686 123.695849222976 40.0433370198
"3432" 686.2 121.988835548013 35.5718148065409
"3433" 686.4 119.707930924253 31.1252057471148
"3434" 686.6 117.059298837912 26.8892153656936
"3435" 686.8 113.962269638659 22.953985828526
"3436" 687 110.316337588667 19.5727545159493
"3437" 687.2 107.007431906189 16.4591597042468
"3438" 687.4 103.454640107848 13.3556218320127
"3439" 687.6 100.340878397144 10.8878172064757
"3440" 687.8 96.9004978568455 8.852161857922
"3441" 688 93.6823906766173 7.46640435596858
"3442" 688.2 90.3297567293487 6.18010391385664
"3443" 688.4 88.1860481332043 6.01315613822648
"3444" 688.6 85.8602643606692 5.72795288583582
"3445" 688.8 83.3682971680805 4.06052809056969
"3446" 689 83.6501862040689 4.70039646153537
"3447" 689.2 84.7025704197088 4.89752361184529
"3448" 689.4 86.2419627925423 5.62027928612949
"3449" 689.6 88.1480008302268 6.56141046284871
"3450" 689.8 90.0991785987048 7.74446288919947
"3451" 690 93.3061227858924 9.35889736776829
"3452" 690.2 96.8457864281824 10.6659028033713
"3453" 690.4 100.311075562207 12.628718768879
"3454" 690.6 103.831603837185 14.8782075735815
"3455" 690.8 107.270025967865 17.3649658076127
"3456" 691 110.135952525978 20.2233184155247
"3457" 691.2 112.492964007572 23.0972070833744
"3458" 691.4 114.296315838444 26.9136099865234
"3459" 691.6 116.061851793907 30.9541860000314
"3460" 691.8 117.623182022159 35.320413626535
"3461" 692 118.518827759924 39.5495976385291
"3462" 692.2 120.391770821141 43.8023372719593
"3463" 692.4 122.741609240721 46.9741198488851
"3464" 692.6 123.546824239975 51.1141817967659
"3465" 692.8 122.699545449623 56.3427258458544
"3466" 693 122.226830227362 61.6469660916119
"3467" 693.2 122.162450226376 66.7306565121966
"3468" 693.4 122.520148157058 71.5589620835507
"3469" 693.6 124.236257053752 76.8724381892148
"3470" 693.8 124.431784943957 81.7569491328444
"3471" 694 122.3591259019 86.7885590550746
"3472" 694.2 119.292635745535 91.6537459522853
"3473" 694.4 116.089514924238 96.5548314287148
"3474" 694.6 113.042865014295 102.092410357077
"3475" 694.8 109.122247275183 106.961951976561
"3476" 695 104.279567019141 111.131214445652
"3477" 695.2 99.307907138693 115.054525100688
"3478" 695.4 94.0063533331733 118.792897576801
"3479" 695.6 88.1921329782523 121.765022178563
"3480" 695.8 82.3724059236145 123.958122160843
"3481" 696 76.1392088121024 124.702279462424
"3482" 696.2 70.2111166379979 125.001750740521
"3483" 696.4 64.1822345553122 124.649613448486
"3484" 696.6 58.4496025364914 123.664856393041
"3485" 696.8 52.5326261395205 121.770795090806
"3486" 697 47.3125028166296 119.77736601967
"3487" 697.2 41.6506382740812 118.210923740636
"3488" 697.4 36.4094007449143 116.073628607902
"3489" 697.6 31.2772063313883 112.939536591472
"3490" 697.8 26.0851214453934 109.993961546745
"3491" 698 21.047661301274 106.233038498509
"3492" 698.2 16.0294801992289 102.873771896437
"3493" 698.4 13.5176975798393 99.7701485176496
"3494" 698.6 11.6657202090109 95.2272504846096
"3495" 698.8 11.085922831516 89.6323987296987
"3496" 699 11.3403303062821 84.4205404509649
"3497" 699.2 12.568740374199 80.4458435637649
"3498" 699.4 13.2627172890372 77.7440822434254
"3499" 699.6 14.5654027124392 77.0389855623112
"3500" 699.8 15.2764672605109 75.5649721078991
"3501" 700 14.2399624885563 71.5742806604487
"3502" 700.2 13.6407629851033 67.1205728198612
"3503" 700.4 12.0514451755079 62.8549742911181
"3504" 700.6 11.8649614313541 57.8229389925229
"3505" 700.8 10.9153210514936 53.4800792810807
"3506" 701 8.72882225205629 49.55256132186
"3507" 701.2 6.99083299046605 46.0975831752828
"3508" 701.4 8.34856331209756 43.7590637100006
"3509" 701.6 11.0735664443756 40.7353014510977
"3510" 701.8 14.4331144790647 37.1506518779939
"3511" 702 18.5232584137367 34.2819182289984
"3512" 702.2 22.0387894392971 33.1066744615918
"3513" 702.4 24.8421653797534 33.621077870657
"3514" 702.6 27.904402518766 33.8861653249326
"3515" 702.8 30.4149536934788 33.6873324353054
"3516" 703 33.0122855023732 34.7928933070454
"3517" 703.2 36.506219625338 34.9806617276989
"3518" 703.4 40.2771682772984 35.0731809385441
"3519" 703.6 44.013912941999 35.0075418893399
"3520" 703.8 47.3265358126022 33.5604241825117
"3521" 704 50.8235779364936 31.2202852692758
"3522" 704.2 53.274651538516 27.709604715481
"3523" 704.4 55.362891088957 23.7599606709588
"3524" 704.6 56.8792682894192 19.2522782123197
"3525" 704.8 57.9281731118673 14.6447236408335
"3526" 705 56.952423209874 11.3313426429898
"3527" 705.2 54.8066784494448 9.72485604347095
"3528" 705.4 54.9459247387115 9.71070730505414
"3529" 705.6 57.0074979655385 9.02242930302064
"3530" 705.8 60.4276733009304 8.87312173976084
"3531" 706 65.5954038643241 9.13615828412691
"3532" 706.2 71.2340110759043 6.36942153095856
"3533" 706.4 74.812951826899 6.58909611651485
"3534" 706.6 80.5109635418762 6.92032085693773
"3535" 706.8 84.5207890684423 6.52488990060897
"3536" 707 84.5176604769024 8.02433862030345
"3537" 707.2 86.6351527878425 12.1653866526479
"3538" 707.4 89.4404085102417 16.9551418087943
"3539" 707.6 92.2272489506443 20.8769415917621
"3540" 707.8 95.6916763271301 24.3539682218045
"3541" 708 99.4270894218872 26.4452847069922
"3542" 708.2 103.567916284479 27.6838270174194
"3543" 708.4 108.038938194315 28.1567136519772
"3544" 708.6 111.330519627468 27.7705570109462
"3545" 708.8 111.65954292517 28.1042535779686
"3546" 709 112.316838706759 30.0775763639501
"3547" 709.2 112.487510133018 34.2591013697149
"3548" 709.4 112.515157049086 39.1154039574592
"3549" 709.6 112.753150011979 43.9757991796239
"3550" 709.8 112.093771164456 48.5098721147603
"3551" 710 111.088580542938 53.1085703863026
"3552" 710.2 109.246370858036 56.934276732861
"3553" 710.4 106.809069172137 60.5304941099057
"3554" 710.6 104.43859107659 64.4346494287884
"3555" 710.8 101.717175981793 68.4600494089438
"3556" 711 100.513333252505 72.9771176451764
"3557" 711.2 101.479264163213 76.3604304795087
"3558" 711.4 102.97476326007 80.190476237533
"3559" 711.6 105.6564709291 83.9151180834105
"3560" 711.8 109.201117348078 86.911649599541
"3561" 712 112.665892169426 89.5287681603018
"3562" 712.2 115.555786145086 91.1209449237299
"3563" 712.4 116.075583130339 92.1486561586931
"3564" 712.6 115.44062600477 95.0961200050507
"3565" 712.8 113.607988194215 98.5163263574943
"3566" 713 111.472592139541 103.105720742804
"3567" 713.2 108.506181708827 106.648783425396
"3568" 713.4 104.165277638785 109.653264352442
"3569" 713.6 99.5910445319524 113.058162035533
"3570" 713.8 94.8167016470074 115.791345209715
"3571" 714 89.2196917925185 117.138892017626
"3572" 714.2 83.551593155924 118.363796697836
"3573" 714.4 78.1961757854467 119.24106829665
"3574" 714.6 72.0588214004559 120.499137414397
"3575" 714.8 66.1937902056609 120.861073693014
"3576" 715 60.2832610301446 120.49484650678
"3577" 715.2 54.7094084129697 118.200755948193
"3578" 715.4 49.4042424688812 115.860502023686
"3579" 715.6 44.5779841919104 112.852594233238
"3580" 715.8 39.9630033937778 110.595005655767
"3581" 716 34.3668198683748 108.531712751794
"3582" 716.2 28.7463344229894 107.06903171497
"3583" 716.4 23.5720641888113 105.256611137991
"3584" 716.6 17.5183596719883 103.744458100038
"3585" 716.8 16.8556175108329 103.226162318288
"3586" 717 15.8113471561433 102.54627540513
"3587" 717.2 15.8194684945407 102.514045778826
"3588" 717.4 14.4079798810663 100.335497254853
"3589" 717.6 12.0732672156919 96.2667685802596
"3590" 717.8 9.55174437293558 92.7094885822226
"3591" 718 6.48206708333856 88.3872238363761
"3592" 718.2 6.20901746495438 84.4690964107313
"3593" 718.4 5.36286444507576 78.8195915880338
"3594" 718.6 4.25768751179903 73.5060482775398
"3595" 718.8 3.42351072172782 68.1673509940342
"3596" 719 2.68171859195259 63.3595607224291
"3597" 719.2 2.17151451026543 59.5786849059649
"3598" 719.4 2.60897460373558 58.820036523279
"3599" 719.6 3.89902856069777 54.3884536789945
"3600" 719.8 5.75189161561856 49.668438526135
"3601" 720 6.55629945056495 44.1298302652876
"3602" 720.2 7.92296386324701 38.8521762549581
"3603" 720.4 10.5167019931765 34.6443909366417
"3604" 720.6 14.206245835274 31.7249381176687
"3605" 720.8 18.9192209340741 29.264271479661
"3606" 721 24.1231067609687 27.9166240996232
"3607" 721.2 27.604017789524 26.0305986355785
"3608" 721.4 30.1009629705673 24.5982201271133
"3609" 721.6 33.7287345853671 22.7077126076451
"3610" 721.8 37.6065203447465 21.2287882855416
"3611" 722 40.4583960674381 20.2467422263633
"3612" 722.2 41.1016409111215 20.7855525995454
"3613" 722.4 42.588618053249 20.9878177727899
"3614" 722.6 44.591252391602 20.2039616847468
"3615" 722.8 45.9474471301033 17.331217816349
"3616" 723 46.4424315234111 13.0079110492713
"3617" 723.2 45.173152784849 8.83441767538985
"3618" 723.4 43.367779259099 7.94265875838985
"3619" 723.6 41.7699318630892 8.37025876489972
"3620" 723.8 40.111923093655 8.41325874469104
"3621" 724 38.8210106790199 8.29575978623945
"3622" 724.2 38.0362181937362 8.01376930588292
"3623" 724.4 37.3713834524292 8.65617571451658
"3624" 724.6 35.2219732293947 9.28216411684416
"3625" 724.8 33.2635771631997 10.0868546455082
"3626" 725 33.1821390972986 10.253661389723
"3627" 725.2 32.9415014073947 11.2688536252838
"3628" 725.4 30.8408165046208 11.9014313792149
"3629" 725.6 28.843834303418 12.7682210465389
"3630" 725.8 26.9700341614134 14.0034345407149
"3631" 726 25.1702884526047 15.4273721662471
"3632" 726.2 23.9687495356369 16.4105671934003
"3633" 726.4 22.623148554645 17.5324574438197
"3634" 726.6 20.1758936338693 19.2205275245244
"3635" 726.8 19.0706631196694 20.2990747354823
"3636" 727 18.9481793064169 20.9282155186434
"3637" 727.2 18.6025884947465 21.298002419707
"3638" 727.4 17.15869668749 22.6866185096749
"3639" 727.6 15.8522062136873 23.9812376769711
"3640" 727.8 14.5278508358125 25.6942959470995
"3641" 728 12.1448023803588 28.0956005741301
"3642" 728.2 10.9382192641458 30.1628900806379
"3643" 728.4 9.67893746888467 32.7371360878564
"3644" 728.6 8.01237175082959 35.536581405576
"3645" 728.8 6.82666592750414 38.3582611955202
"3646" 729 5.77324355986285 41.0496791352458
"3647" 729.2 5.44091169969853 41.7577935783649
"3648" 729.4 5.58540627212884 42.3197377469188
"3649" 729.6 6.05686270631039 41.4287440106835
"3650" 729.8 6.0335237381788 41.4877759019235
"3651" 730 5.38986457811606 41.6120701349245
"3652" 730.2 4.04372945137445 42.5796586839995
"3653" 730.4 3.55549941742319 43.1557174274208
"3654" 730.6 3.39342791053501 43.5023427424163
"3655" 730.8 2.75964126047196 44.4918943730139
"3656" 731 2.34545039837245 45.8101520829135
"3657" 731.2 1.93573545566073 47.1839164041326
"3658" 731.4 2.01681237585389 47.7058710581305
"3659" 731.6 2.04308487439742 48.8567533906981
"3660" 731.8 2.1967172244808 50.2513339196852
"3661" 732 2.22503980055958 50.8669858813332
"3662" 732.2 2.14087687102938 51.871749086071
"3663" 732.4 1.50840814354667 53.6321017477366
"3664" 732.6 1.03044796631804 55.4765792722434
"3665" 732.8 0.945659158653065 57.5048032461996
"3666" 733 1.01871329235696 60.3458143691057
"3667" 733.2 1.02654394293587 63.4760710234318
"3668" 733.4 0.975154861596438 66.9649832846968
"3669" 733.6 1.4686772365535 70.3321494196596
"3670" 733.8 1.71054449357526 73.6441464109492
"3671" 734 2.42320409868537 77.2626456015464
"3672" 734.2 3.2781153215082 81.1977378461257
"3673" 734.4 4.58568870630917 84.4038207205519
"3674" 734.6 5.852952146272 88.3957274278348
"3675" 734.8 6.7292492359227 91.3198130322692
"3676" 735 9.00736499350035 95.1046127040586
"3677" 735.2 11.546223287827 98.8959857196741
"3678" 735.4 13.8803620243355 103.377127417121
"3679" 735.6 16.7253194884989 106.531628303049
"3680" 735.8 20.0327788711413 109.668257531771
"3681" 736 24.7734785513513 113.220950643973
"3682" 736.2 27.7199437144866 115.44566168375
"3683" 736.4 30.2275717847056 115.834702582875
"3684" 736.6 34.4417559852512 118.417599408945
"3685" 736.8 37.8808843928529 121.128746519181
"3686" 737 42.1462525941956 121.970074131926
"3687" 737.2 44.5149388333208 123.654313992468
"3688" 737.4 46.0762275490796 123.170194792035
"3689" 737.6 50.7643577278391 122.659549975125
"3690" 737.8 55.7842518056671 123.664573343156
"3691" 738 59.1338004737859 124.588025224734
"3692" 738.2 63.3364639587124 124.463193950777
"3693" 738.4 68.4012553210851 124.990009371993
"3694" 738.6 73.3437241006391 124.096972801273
"3695" 738.8 78.6028035553257 122.207219245145
"3696" 739 84.0467056237427 120.177758467633
"3697" 739.2 86.1607242002551 119.285450791304
"3698" 739.4 89.2408443430853 118.237605615663
"3699" 739.6 92.1651441715812 118.290567295523
"3700" 739.8 95.6643058233452 117.659767804497
"3701" 740 98.0142991964331 115.211554206774
"3702" 740.2 98.2525139873048 111.109536418017
"3703" 740.4 99.9288089983842 107.964363862202
"3704" 740.6 100.312168401456 107.095232701131
"3705" 740.8 100.330104872619 106.82361781765
"3706" 741 100.055885401461 105.449277779328
"3707" 741.2 100.905762710466 102.748876973552
"3708" 741.4 103.844509635417 101.104136569432
"3709" 741.6 106.350178852037 97.4683425423722
"3710" 741.8 107.969563368693 94.1388507664253
"3711" 742 107.682878213311 93.8944584142403
"3712" 742.2 107.006709011938 94.2542544660943
"3713" 742.4 106.797626093129 93.9009493798664
"3714" 742.6 109.32551885748 93.094733104028
"3715" 742.8 113.685015213187 92.9825000555583
"3716" 743 115.540216224419 95.4092589541558
"3717" 743.2 116.295970112873 96.0743604293148
"3718" 743.4 117.26925439237 94.1261507292453
"3719" 743.6 116.240153997796 93.0589021850765
"3720" 743.8 115.014958675255 93.227267814594
"3721" 744 113.952830846306 92.7496378768712
"3722" 744.2 112.494236331828 93.2732212429727
"3723" 744.4 110.292366243839 92.0087254157998
"3724" 744.6 108.06167646169 89.9928852499594
"3725" 744.8 105.377234995313 90.8980640591702
"3726" 745 101.9546627174 92.9143160340168
"3727" 745.2 99.4818733011566 97.6657010628013
"3728" 745.4 99.1155986687096 103.586296270489
"3729" 745.6 102.232029240748 107.981526600687
"3730" 745.8 106.282351364216 110.938350183536
"3731" 746 108.345294506289 108.808555259282
"3732" 746.2 112.109346322312 105.266147276532
"3733" 746.4 115.92803180468 100.250727240771
"3734" 746.6 118.615399504354 93.3497353220927
"3735" 746.8 120.064214218166 88.0723227876167
"3736" 747 119.729521345782 81.8980460416245
"3737" 747.2 118.558634811588 75.6715138852074
"3738" 747.4 116.890840909853 69.6780615986594
"3739" 747.6 112.921546132819 64.9823457599706
"3740" 747.8 108.36531271387 59.928102340628
"3741" 748 107.515551218774 57.9803981384389
"3742" 748.2 104.81433086671 52.5205791364075
"3743" 748.4 102.989230122679 46.4765595686136
"3744" 748.6 101.182169150039 40.1989161708822
"3745" 748.8 100.079297235518 34.2342439783002
"3746" 749 100.262254617576 27.9616714899557
"3747" 749.2 101.981606264054 22.7951583092868
"3748" 749.4 102.083207772872 20.0220304369832
"3749" 749.6 100.210377251249 17.5799068110111
"3750" 749.8 96.4771135567518 15.5522789755043
"3751" 750 91.494684687801 15.7494213236734
"3752" 750.2 85.2133098409096 16.1945056327869
"3753" 750.4 78.8374810697484 16.4908866113943
"3754" 750.6 72.8230022672784 16.7654950665445
"3755" 750.8 66.6403541889833 17.3757311626488
"3756" 751 59.9540442352346 17.6039949800306
"3757" 751.2 53.334074585634 17.0201275627949
"3758" 751.4 46.7897976080887 16.103790364314
"3759" 751.6 39.8235459690741 14.6051685211829
"3760" 751.8 34.7656255526606 13.8974511880342
"3761" 752 29.5740407653105 15.0432182172169
"3762" 752.2 24.7807821563536 18.4390665564421
"3763" 752.4 20.2396315271939 23.2516649667454
"3764" 752.6 16.2776037603372 29.1060324499714
"3765" 752.8 12.3764601441041 34.7636425525686
"3766" 753 8.31578409053301 39.7588734952766
"3767" 753.2 6.6408710607026 44.6954932963123
"3768" 753.4 6.12324015507405 51.4912808229815
"3769" 753.6 5.71140811295757 57.8076645974743
"3770" 753.8 5.47292108242134 64.5624115575407
"3771" 754 5.85299971942135 68.3245194886345
"3772" 754.2 6.98131210659984 74.1772741191221
"3773" 754.4 7.63366647837159 75.1414315945783
"3774" 754.6 6.29925065911699 70.2459887731566
"3775" 754.8 4.73624914142357 72.9023846394999
"3776" 755 1.14491568464373 72.5693790821421
"3777" 755.2 0.915850554361458 68.5822773961163
"3778" 755.4 2.75840723024841 67.4044410429713
"3779" 755.6 2.07625870399026 63.9574277735122
"3780" 755.8 1.66016385430157 58.8625312016506
"3781" 756 2.21225488466082 54.1974847026394
"3782" 756.2 3.22178413212478 48.7535112296104
"3783" 756.4 4.44590132945631 44.4462389486459
"3784" 756.6 5.82814879862809 39.0939829347483
"3785" 756.8 7.86865553925078 34.0262367488637
"3786" 757 10.7873225090205 28.8260108250951
"3787" 757.2 14.5606186707378 23.8257066699902
"3788" 757.4 18.8534110219268 18.9134166730065
"3789" 757.6 20.4589665438856 17.3834103712657
"3790" 757.8 24.8347440320265 13.7006172153094
"3791" 758 30.6176995328537 10.4365574630617
"3792" 758.2 34.6410451817794 8.02795984240863
"3793" 758.4 39.6205704456589 6.12230383816398
"3794" 758.6 45.1202665845352 4.53413413073573
"3795" 758.8 51.5400020290828 2.7340952108738
"3796" 759 57.3639129665243 1.20971302735029
"3797" 759.2 63.8906124998451 0.277825652789928
"3798" 759.4 70.439025289217 0.515267291240054
"3799" 759.6 77.1385408556977 1.29496693985075
"3800" 759.8 83.4312417010076 2.97220877407173
"3801" 760 87.8465067376928 4.6015340499688
"3802" 760.2 90.1172711846605 5.82779975043629
"3803" 760.4 91.6433708597146 7.44720926963088
"3804" 760.6 93.8263691576388 10.2992696671284
"3805" 760.8 93.7647945300237 12.0535443298281
"3806" 761 94.7129442431736 19.9648402357107
"3807" 761.2 96.3792471546741 24.4549530431638
"3808" 761.4 96.6377634507492 28.5342618051487
"3809" 761.6 96.6943040744352 30.1182656901859
"3810" 761.8 99.340819894178 32.6233607276749
"3811" 762 99.8809964482906 32.3197626151529
"3812" 762.2 99.6149002070363 32.2416795574853
"3813" NA NA NA
"3814" NA NA NA
"3815" NA NA NA
"3816" NA NA NA
"3817" NA NA NA
"3818" NA NA NA
"3819" NA NA NA
"3820" NA NA NA
"3821" NA NA NA
"3822" NA NA NA
"3823" NA NA NA
"3824" NA NA NA
"3825" NA NA NA
"3826" NA NA NA
"3827" NA NA NA
"3828" NA NA NA
"3829" NA NA NA
"3830" NA NA NA
"3831" NA NA NA
"3832" NA NA NA
"3833" NA NA NA
"3834" NA NA NA
"3835" NA NA NA
"3836" NA NA NA
"3837" NA NA NA
"3838" NA NA NA
"3839" NA NA NA
"3840" NA NA NA
"3841" NA NA NA
"3842" NA NA NA
"3843" NA NA NA
"3844" NA NA NA
"3845" NA NA NA
"3846" NA NA NA
"3847" NA NA NA
"3848" NA NA NA
"3849" NA NA NA
"3850" NA NA NA
"3851" NA NA NA
"3852" NA NA NA
"3853" NA NA NA
"3854" NA NA NA
"3855" NA NA NA
"3856" NA NA NA
"3857" NA NA NA
"3858" NA NA NA
"3859" NA NA NA
"3860" NA NA NA
"3861" NA NA NA
"3862" NA NA NA
"3863" NA NA NA
"3864" NA NA NA
"3865" NA NA NA
"3866" NA NA NA
"3867" NA NA NA
"3868" NA NA NA
"3869" NA NA NA
"3870" NA NA NA
"3871" NA NA NA
"3872" NA NA NA
"3873" NA NA NA
"3874" NA NA NA
"3875" NA NA NA
"3876" NA NA NA
"3877" NA NA NA
"3878" NA NA NA
"3879" NA NA NA
"3880" NA NA NA
"3881" NA NA NA
"3882" NA NA NA
"3883" NA NA NA
"3884" NA NA NA
"3885" NA NA NA
"3886" NA NA NA
"3887" NA NA NA
"3888" NA NA NA
"3889" NA NA NA
"3890" NA NA NA
"3891" NA NA NA
"3892" NA NA NA
"3893" NA NA NA
"3894" NA NA NA
"3895" NA NA NA
"3896" NA NA NA
"3897" NA NA NA
"3898" NA NA NA
"3899" NA NA NA
"3900" NA NA NA
"3901" NA NA NA
"3902" NA NA NA
"3903" NA NA NA
"3904" NA NA NA
"3905" NA NA NA
"3906" NA NA NA
"3907" NA NA NA
"3908" NA NA NA
"3909" NA NA NA
"3910" NA NA NA
"3911" NA NA NA
"3912" NA NA NA
"3913" NA NA NA
"3914" NA NA NA
"3915" NA NA NA
"3916" NA NA NA
"3917" NA NA NA
"3918" NA NA NA
"3919" NA NA NA
"3920" NA NA NA
"3921" NA NA NA
"3922" NA NA NA
"3923" NA NA NA
"3924" NA NA NA
"3925" NA NA NA
"3926" NA NA NA
"3927" NA NA NA
"3928" NA NA NA
"3929" NA NA NA
"3930" NA NA NA
"3931" NA NA NA
"3932" NA NA NA
"3933" NA NA NA
"3934" NA NA NA
"3935" NA NA NA
"3936" NA NA NA
"3937" NA NA NA
"3938" NA NA NA
"3939" NA NA NA
"3940" NA NA NA
"3941" NA NA NA
"3942" NA NA NA
"3943" NA NA NA
"3944" NA NA NA
"3945" NA NA NA
"3946" NA NA NA
"3947" NA NA NA
"3948" NA NA NA
"3949" NA NA NA
"3950" NA NA NA
"3951" NA NA NA
"3952" NA NA NA
"3953" NA NA NA
"3954" NA NA NA
"3955" NA NA NA
"3956" NA NA NA
"3957" NA NA NA
"3958" NA NA NA
"3959" NA NA NA
"3960" NA NA NA
"3961" NA NA NA
"3962" NA NA NA
"3963" NA NA NA
"3964" NA NA NA
"3965" NA NA NA
"3966" NA NA NA
"3967" NA NA NA
"3968" NA NA NA
"3969" NA NA NA
"3970" NA NA NA
"3971" NA NA NA
"3972" NA NA NA
"3973" NA NA NA
"3974" NA NA NA
"3975" NA NA NA
"3976" NA NA NA
"3977" NA NA NA
"3978" NA NA NA
"3979" NA NA NA
"3980" NA NA NA
"3981" NA NA NA
"3982" NA NA NA
"3983" NA NA NA
"3984" NA NA NA
"3985" NA NA NA
"3986" NA NA NA
"3987" NA NA NA
"3988" NA NA NA
"3989" NA NA NA
"3990" NA NA NA
"3991" NA NA NA
"3992" NA NA NA
"3993" NA NA NA
"3994" NA NA NA
"3995" NA NA NA
"3996" NA NA NA
"3997" NA NA NA
"3998" NA NA NA
"3999" NA NA NA
"4000" NA NA NA
"4001" NA NA NA
"4002" NA NA NA
"4003" NA NA NA
"4004" NA NA NA
"4005" NA NA NA
"4006" NA NA NA
"4007" NA NA NA
"4008" NA NA NA
"4009" NA NA NA
"4010" NA NA NA
"4011" NA NA NA
"4012" NA NA NA
"4013" NA NA NA
"4014" NA NA NA
"4015" NA NA NA
"4016" NA NA NA
"4017" NA NA NA
"4018" NA NA NA
"4019" NA NA NA
"4020" NA NA NA
"4021" NA NA NA
"4022" NA NA NA
"4023" NA NA NA
"4024" NA NA NA
"4025" NA NA NA
"4026" NA NA NA
"4027" NA NA NA
"4028" NA NA NA
"4029" NA NA NA
"4030" NA NA NA
"4031" NA NA NA
"4032" NA NA NA
"4033" NA NA NA
"4034" NA NA NA
"4035" NA NA NA
"4036" NA NA NA
"4037" NA NA NA
"4038" NA NA NA
"4039" NA NA NA
"4040" NA NA NA
"4041" NA NA NA
"4042" NA NA NA
"4043" NA NA NA
"4044" NA NA NA
"4045" NA NA NA
"4046" NA NA NA
"4047" NA NA NA
"4048" NA NA NA
"4049" NA NA NA
"4050" NA NA NA
"4051" NA NA NA
"4052" NA NA NA
"4053" NA NA NA
"4054" NA NA NA
"4055" NA NA NA
"4056" NA NA NA
"4057" NA NA NA
"4058" NA NA NA
"4059" NA NA NA
"4060" NA NA NA
"4061" NA NA NA
"4062" NA NA NA
"4063" NA NA NA
"4064" NA NA NA
"4065" NA NA NA
"4066" NA NA NA
"4067" NA NA NA
"4068" NA NA NA
"4069" NA NA NA
"4070" NA NA NA
"4071" NA NA NA
"4072" NA NA NA
"4073" NA NA NA
"4074" NA NA NA
"4075" NA NA NA
"4076" NA NA NA
"4077" NA NA NA
"4078" NA NA NA
"4079" NA NA NA
"4080" NA NA NA
"4081" NA NA NA
"4082" NA NA NA
"4083" NA NA NA
"4084" NA NA NA
"4085" NA NA NA
"4086" NA NA NA
"4087" NA NA NA
"4088" NA NA NA
"4089" NA NA NA
"4090" NA NA NA
"4091" NA NA NA
"4092" NA NA NA
"4093" NA NA NA
"4094" NA NA NA
"4095" NA NA NA
"4096" NA NA NA
"4097" NA NA NA
"4098" NA NA NA
"4099" NA NA NA
"4100" NA NA NA
"4101" NA NA NA
"4102" NA NA NA
"4103" NA NA NA
"4104" NA NA NA
"4105" NA NA NA
"4106" NA NA NA
"4107" NA NA NA
"4108" NA NA NA
"4109" NA NA NA
"4110" NA NA NA
"4111" NA NA NA
"4112" NA NA NA
"4113" NA NA NA
"4114" NA NA NA
"4115" NA NA NA
"4116" NA NA NA
"4117" NA NA NA
"4118" NA NA NA
"4119" NA NA NA
"4120" NA NA NA
"4121" NA NA NA
"4122" NA NA NA
"4123" NA NA NA
"4124" NA NA NA
"4125" NA NA NA
"4126" NA NA NA
"4127" NA NA NA
"4128" NA NA NA
"4129" NA NA NA
"4130" NA NA NA
"4131" NA NA NA
"4132" NA NA NA
"4133" NA NA NA
"4134" NA NA NA
"4135" NA NA NA
"4136" NA NA NA
"4137" NA NA NA
"4138" NA NA NA
"4139" NA NA NA
"4140" NA NA NA
"4141" NA NA NA
"4142" NA NA NA
"4143" NA NA NA
"4144" NA NA NA
"4145" NA NA NA
"4146" NA NA NA
"4147" NA NA NA
"4148" NA NA NA
"4149" NA NA NA
"4150" NA NA NA
"4151" NA NA NA
"4152" NA NA NA
"4153" NA NA NA
"4154" NA NA NA
"4155" NA NA NA
"4156" NA NA NA
"4157" NA NA NA
"4158" NA NA NA
"4159" NA NA NA
"4160" NA NA NA
"4161" NA NA NA
"4162" NA NA NA
"4163" NA NA NA
"4164" NA NA NA
"4165" NA NA NA
"4166" NA NA NA
"4167" NA NA NA
"4168" NA NA NA
"4169" NA NA NA
"4170" NA NA NA
"4171" NA NA NA
"4172" NA NA NA
"4173" NA NA NA
"4174" NA NA NA
"4175" NA NA NA
"4176" NA NA NA
"4177" NA NA NA
"4178" NA NA NA
"4179" NA NA NA
"4180" NA NA NA
"4181" NA NA NA
"4182" NA NA NA
"4183" NA NA NA
"4184" NA NA NA
"4185" NA NA NA
"4186" NA NA NA
"4187" NA NA NA
"4188" NA NA NA
"4189" NA NA NA
"4190" NA NA NA
"4191" NA NA NA
"4192" NA NA NA
"4193" NA NA NA
"4194" NA NA NA
"4195" NA NA NA
"4196" NA NA NA
"4197" NA NA NA
"4198" NA NA NA
"4199" NA NA NA
"4200" NA NA NA
"4201" NA NA NA
"4202" NA NA NA
"4203" NA NA NA
"4204" NA NA NA
"4205" NA NA NA
"4206" NA NA NA
"4207" NA NA NA
"4208" NA NA NA
"4209" NA NA NA
"4210" NA NA NA
"4211" NA NA NA
"4212" NA NA NA
"4213" NA NA NA
"4214" NA NA NA
"4215" NA NA NA
"4216" NA NA NA
"4217" NA NA NA
"4218" NA NA NA
"4219" NA NA NA
"4220" NA NA NA
"4221" NA NA NA
"4222" NA NA NA
"4223" NA NA NA
"4224" NA NA NA
"4225" NA NA NA
"4226" NA NA NA
"4227" NA NA NA
"4228" NA NA NA
"4229" NA NA NA
"4230" NA NA NA
"4231" NA NA NA
"4232" NA NA NA
"4233" NA NA NA
"4234" NA NA NA
"4235" NA NA NA
"4236" NA NA NA
"4237" NA NA NA
"4238" NA NA NA
"4239" NA NA NA
"4240" NA NA NA
"4241" NA NA NA
"4242" NA NA NA
"4243" NA NA NA
"4244" NA NA NA
"4245" NA NA NA
"4246" NA NA NA
"4247" NA NA NA
"4248" NA NA NA
"4249" NA NA NA
"4250" NA NA NA
"4251" NA NA NA
"4252" NA NA NA
"4253" NA NA NA
"4254" NA NA NA
"4255" NA NA NA
"4256" NA NA NA
"4257" NA NA NA
"4258" NA NA NA
"4259" NA NA NA
"4260" NA NA NA
"4261" NA NA NA
"4262" NA NA NA
"4263" NA NA NA
"4264" NA NA NA
"4265" NA NA NA
"4266" NA NA NA
"4267" NA NA NA
"4268" NA NA NA
"4269" NA NA NA
"4270" NA NA NA
"4271" NA NA NA
"4272" NA NA NA
"4273" NA NA NA
"4274" NA NA NA
"4275" NA NA NA
"4276" NA NA NA
"4277" NA NA NA
"4278" NA NA NA
"4279" NA NA NA
"4280" NA NA NA
"4281" NA NA NA
"4282" NA NA NA
"4283" NA NA NA
"4284" NA NA NA
"4285" NA NA NA
"4286" NA NA NA
"4287" NA NA NA
"4288" NA NA NA
"4289" NA NA NA
"4290" NA NA NA
"4291" NA NA NA
"4292" NA NA NA
"4293" NA NA NA
"4294" NA NA NA
"4295" NA NA NA
"4296" NA NA NA
"4297" NA NA NA
"4298" NA NA NA
"4299" NA NA NA
"4300" NA NA NA
"4301" NA NA NA
"4302" NA NA NA
"4303" NA NA NA
"4304" NA NA NA
"4305" NA NA NA
"4306" NA NA NA
"4307" NA NA NA
"4308" NA NA NA
"4309" NA NA NA
"4310" NA NA NA
"4311" NA NA NA
"4312" NA NA NA
"4313" NA NA NA
"4314" NA NA NA
"4315" NA NA NA
"4316" NA NA NA
"4317" NA NA NA
"4318" NA NA NA
"4319" NA NA NA
"4320" NA NA NA
"4321" NA NA NA
"4322" NA NA NA
"4323" NA NA NA
"4324" NA NA NA
"4325" NA NA NA
"4326" NA NA NA
"4327" NA NA NA
"4328" NA NA NA
"4329" NA NA NA
"4330" NA NA NA
"4331" NA NA NA
"4332" NA NA NA
"4333" NA NA NA
"4334" NA NA NA
"4335" NA NA NA
"4336" NA NA NA
"4337" NA NA NA
"4338" NA NA NA
"4339" NA NA NA
"4340" NA NA NA
"4341" NA NA NA
"4342" NA NA NA
"4343" NA NA NA
"4344" NA NA NA
"4345" NA NA NA
"4346" NA NA NA
"4347" NA NA NA
"4348" NA NA NA
"4349" NA NA NA
"4350" NA NA NA
"4351" NA NA NA
"4352" NA NA NA
"4353" NA NA NA
"4354" NA NA NA
"4355" NA NA NA
"4356" NA NA NA
"4357" NA NA NA
"4358" NA NA NA
"4359" NA NA NA
"4360" NA NA NA
"4361" NA NA NA
"4362" NA NA NA
"4363" NA NA NA
"4364" NA NA NA
"4365" NA NA NA
"4366" NA NA NA
"4367" NA NA NA
"4368" NA NA NA
"4369" NA NA NA
"4370" NA NA NA
"4371" NA NA NA
"4372" NA NA NA
"4373" NA NA NA
"4374" NA NA NA
"4375" NA NA NA
"4376" NA NA NA
"4377" NA NA NA
"4378" NA NA NA
"4379" NA NA NA
"4380" NA NA NA
"4381" NA NA NA
"4382" NA NA NA
"4383" NA NA NA
"4384" NA NA NA
"4385" NA NA NA
"4386" NA NA NA
"4387" NA NA NA
"4388" NA NA NA
"4389" NA NA NA
"4390" NA NA NA
"4391" NA NA NA
"4392" NA NA NA
"4393" NA NA NA
"4394" NA NA NA
"4395" NA NA NA
"4396" NA NA NA
"4397" NA NA NA
"4398" NA NA NA
"4399" NA NA NA
"4400" NA NA NA
"4401" NA NA NA
"4402" NA NA NA
"4403" NA NA NA
"4404" NA NA NA
"4405" NA NA NA
"4406" NA NA NA
"4407" NA NA NA
"4408" NA NA NA
"4409" NA NA NA
"4410" NA NA NA
"4411" NA NA NA
"4412" NA NA NA
"4413" NA NA NA
"4414" NA NA NA
"4415" NA NA NA
"4416" NA NA NA
"4417" NA NA NA
"4418" NA NA NA
"4419" NA NA NA
"4420" NA NA NA
"4421" NA NA NA
"4422" NA NA NA
"4423" NA NA NA
"4424" NA NA NA
"4425" NA NA NA
"4426" NA NA NA
"4427" NA NA NA
"4428" NA NA NA
"4429" NA NA NA
"4430" NA NA NA
"4431" NA NA NA
"4432" NA NA NA
"4433" NA NA NA
"4434" NA NA NA
"4435" NA NA NA
"4436" NA NA NA
"4437" NA NA NA
"4438" NA NA NA
"4439" NA NA NA
"4440" NA NA NA
"4441" NA NA NA
"4442" NA NA NA
"4443" NA NA NA
"4444" NA NA NA
"4445" NA NA NA
"4446" NA NA NA
"4447" NA NA NA
"4448" NA NA NA
"4449" NA NA NA
"4450" NA NA NA
"4451" NA NA NA
"4452" NA NA NA
"4453" NA NA NA
"4454" NA NA NA
"4455" NA NA NA
"4456" NA NA NA
"4457" NA NA NA
"4458" NA NA NA
"4459" NA NA NA
"4460" NA NA NA
"4461" NA NA NA
"4462" NA NA NA
"4463" NA NA NA
"4464" NA NA NA
"4465" NA NA NA
"4466" NA NA NA
"4467" NA NA NA
"4468" NA NA NA
"4469" NA NA NA
"4470" NA NA NA
"4471" NA NA NA
"4472" NA NA NA
"4473" NA NA NA
"4474" NA NA NA
"4475" NA NA NA
"4476" NA NA NA
"4477" NA NA NA
"4478" NA NA NA
"4479" NA NA NA
"4480" NA NA NA
"4481" NA NA NA
"4482" NA NA NA
"4483" NA NA NA
"4484" NA NA NA
"4485" NA NA NA
"4486" NA NA NA
"4487" NA NA NA
"4488" NA NA NA
"4489" NA NA NA
"4490" NA NA NA
"4491" NA NA NA
"4492" NA NA NA
"4493" NA NA NA
"4494" NA NA NA
"4495" NA NA NA
"4496" NA NA NA
"4497" NA NA NA
"4498" NA NA NA
"4499" NA NA NA
"4500" NA NA NA
"4501" NA NA NA
"4502" NA NA NA
"4503" NA NA NA
"4504" NA NA NA
"4505" NA NA NA
"4506" NA NA NA
"4507" NA NA NA
"4508" NA NA NA
"4509" NA NA NA
"4510" NA NA NA
"4511" NA NA NA
"4512" NA NA NA
"4513" NA NA NA
"4514" NA NA NA
"4515" NA NA NA
"4516" NA NA NA
"4517" NA NA NA
"4518" NA NA NA
"4519" NA NA NA
"4520" NA NA NA
"4521" NA NA NA
"4522" NA NA NA
"4523" NA NA NA
"4524" NA NA NA
"4525" NA NA NA
"4526" NA NA NA
"4527" NA NA NA
"4528" NA NA NA
"4529" NA NA NA
"4530" NA NA NA
"4531" NA NA NA
"4532" NA NA NA
"4533" NA NA NA
"4534" NA NA NA
"4535" NA NA NA
"4536" NA NA NA
"4537" NA NA NA
"4538" NA NA NA
"4539" NA NA NA
"4540" NA NA NA
"4541" NA NA NA
"4542" NA NA NA
"4543" NA NA NA
"4544" NA NA NA
"4545" NA NA NA
"4546" NA NA NA
"4547" NA NA NA
"4548" NA NA NA
"4549" NA NA NA
"4550" NA NA NA
"4551" NA NA NA
"4552" NA NA NA
"4553" NA NA NA
"4554" NA NA NA
"4555" NA NA NA
"4556" NA NA NA
"4557" NA NA NA
"4558" NA NA NA
"4559" NA NA NA
"4560" NA NA NA
"4561" NA NA NA
"4562" NA NA NA
"4563" NA NA NA
"4564" NA NA NA
"4565" NA NA NA
"4566" NA NA NA
"4567" NA NA NA
"4568" NA NA NA
"4569" NA NA NA
"4570" NA NA NA
"4571" NA NA NA
"4572" NA NA NA
"4573" NA NA NA
"4574" NA NA NA
"4575" NA NA NA
"4576" NA NA NA
"4577" NA NA NA
"4578" NA NA NA
"4579" NA NA NA
"4580" NA NA NA
"4581" NA NA NA
"4582" NA NA NA
"4583" NA NA NA
"4584" NA NA NA
"4585" NA NA NA
"4586" NA NA NA
"4587" NA NA NA
"4588" NA NA NA
"4589" NA NA NA
"4590" NA NA NA
"4591" NA NA NA
"4592" NA NA NA
"4593" NA NA NA
"4594" NA NA NA
"4595" NA NA NA
"4596" NA NA NA
"4597" NA NA NA
"4598" NA NA NA
"4599" NA NA NA
"4600" NA NA NA
"4601" NA NA NA
"4602" NA NA NA
"4603" NA NA NA
"4604" NA NA NA
"4605" NA NA NA
"4606" NA NA NA
"4607" NA NA NA
"4608" NA NA NA
"4609" NA NA NA
"4610" NA NA NA
"4611" NA NA NA
"4612" NA NA NA
"4613" NA NA NA
"4614" NA NA NA
"4615" NA NA NA
"4616" NA NA NA
"4617" NA NA NA
"4618" NA NA NA
"4619" NA NA NA
"4620" NA NA NA
"4621" NA NA NA
"4622" NA NA NA
"4623" NA NA NA
"4624" NA NA NA
"4625" NA NA NA
"4626" NA NA NA
"4627" NA NA NA
"4628" NA NA NA
"4629" NA NA NA
"4630" NA NA NA
"4631" NA NA NA
"4632" NA NA NA
"4633" NA NA NA
"4634" NA NA NA
"4635" NA NA NA
"4636" NA NA NA
"4637" NA NA NA
"4638" NA NA NA
"4639" NA NA NA
"4640" NA NA NA
"4641" NA NA NA
"4642" NA NA NA
"4643" NA NA NA
"4644" NA NA NA
"4645" NA NA NA
"4646" NA NA NA
"4647" NA NA NA
"4648" NA NA NA
"4649" NA NA NA
"4650" NA NA NA
"4651" NA NA NA
"4652" NA NA NA
"4653" NA NA NA
"4654" NA NA NA
"4655" NA NA NA
"4656" NA NA NA
"4657" NA NA NA
"4658" NA NA NA
"4659" NA NA NA
"4660" NA NA NA
"4661" NA NA NA
"4662" NA NA NA
"4663" NA NA NA
"4664" NA NA NA
"4665" NA NA NA
"4666" NA NA NA
"4667" NA NA NA
"4668" NA NA NA
"4669" NA NA NA
"4670" NA NA NA
"4671" NA NA NA
"4672" NA NA NA
"4673" NA NA NA
"4674" NA NA NA
"4675" NA NA NA
"4676" NA NA NA
"4677" NA NA NA
"4678" NA NA NA
"4679" NA NA NA
"4680" NA NA NA
"4681" NA NA NA
"4682" NA NA NA
"4683" NA NA NA
"4684" NA NA NA
"4685" NA NA NA
"4686" NA NA NA
"4687" NA NA NA
"4688" NA NA NA
"4689" NA NA NA
"4690" NA NA NA
"4691" NA NA NA
"4692" NA NA NA
"4693" NA NA NA
"4694" NA NA NA
"4695" NA NA NA
"4696" NA NA NA
"4697" NA NA NA
"4698" NA NA NA
"4699" NA NA NA
"4700" NA NA NA
"4701" NA NA NA
"4702" NA NA NA
"4703" NA NA NA
"4704" NA NA NA
"4705" NA NA NA
"4706" NA NA NA
"4707" NA NA NA
"4708" NA NA NA
"4709" NA NA NA
"4710" NA NA NA
"4711" NA NA NA
"4712" NA NA NA
"4713" NA NA NA
"4714" NA NA NA
"4715" NA NA NA
"4716" NA NA NA
"4717" NA NA NA
"4718" NA NA NA
"4719" NA NA NA
"4720" NA NA NA
"4721" NA NA NA
"4722" NA NA NA
"4723" NA NA NA
"4724" NA NA NA
"4725" NA NA NA
"4726" NA NA NA
"4727" NA NA NA
"4728" NA NA NA
"4729" NA NA NA
"4730" NA NA NA
"4731" NA NA NA
"4732" NA NA NA
"4733" NA NA NA
"4734" NA NA NA
"4735" NA NA NA
"4736" NA NA NA
"4737" NA NA NA
"4738" NA NA NA
"4739" NA NA NA
"4740" NA NA NA
"4741" NA NA NA
"4742" NA NA NA
"4743" NA NA NA
"4744" NA NA NA
"4745" NA NA NA
"4746" NA NA NA
"4747" NA NA NA
"4748" NA NA NA
"4749" NA NA NA
"4750" NA NA NA
"4751" NA NA NA
"4752" NA NA NA
"4753" NA NA NA
"4754" NA NA NA
"4755" NA NA NA
"4756" NA NA NA
"4757" NA NA NA
"4758" NA NA NA
"4759" NA NA NA
"4760" NA NA NA
"4761" NA NA NA
"4762" NA NA NA
"4763" NA NA NA
"4764" NA NA NA
"4765" NA NA NA
"4766" NA NA NA
"4767" NA NA NA
"4768" NA NA NA
"4769" NA NA NA
"4770" NA NA NA
"4771" NA NA NA
"4772" NA NA NA
"4773" NA NA NA
"4774" NA NA NA
"4775" NA NA NA
"4776" NA NA NA
"4777" NA NA NA
"4778" NA NA NA
"4779" NA NA NA
"4780" NA NA NA
"4781" NA NA NA
"4782" NA NA NA
"4783" NA NA NA
"4784" NA NA NA
"4785" NA NA NA
"4786" NA NA NA
"4787" NA NA NA
"4788" NA NA NA
"4789" NA NA NA
"4790" NA NA NA
"4791" NA NA NA
"4792" NA NA NA
"4793" NA NA NA
"4794" NA NA NA
"4795" NA NA NA
"4796" NA NA NA
"4797" NA NA NA
"4798" NA NA NA
"4799" NA NA NA
"4800" NA NA NA
"4801" NA NA NA
"4802" NA NA NA
"4803" NA NA NA
"4804" NA NA NA
"4805" NA NA NA
"4806" NA NA NA
"4807" NA NA NA
"4808" NA NA NA
"4809" NA NA NA
"4810" NA NA NA
"4811" NA NA NA
"4812" NA NA NA
"4813" NA NA NA
"4814" NA NA NA
"4815" NA NA NA
"4816" NA NA NA
"4817" NA NA NA
"4818" NA NA NA
"4819" NA NA NA
"4820" NA NA NA
"4821" NA NA NA
"4822" NA NA NA
"4823" NA NA NA
"4824" NA NA NA
"4825" NA NA NA
"4826" NA NA NA
"4827" NA NA NA
"4828" NA NA NA
"4829" NA NA NA
"4830" NA NA NA
"4831" NA NA NA
"4832" NA NA NA
"4833" NA NA NA
"4834" NA NA NA
"4835" NA NA NA
"4836" NA NA NA
"4837" NA NA NA
"4838" NA NA NA
"4839" NA NA NA
"4840" NA NA NA
"4841" NA NA NA
"4842" NA NA NA
"4843" NA NA NA
"4844" NA NA NA
"4845" NA NA NA
"4846" NA NA NA
"4847" NA NA NA
"4848" NA NA NA
"4849" NA NA NA
"4850" NA NA NA
"4851" NA NA NA
"4852" NA NA NA
"4853" NA NA NA
"4854" NA NA NA
"4855" NA NA NA
"4856" NA NA NA
"4857" NA NA NA
"4858" NA NA NA
"4859" NA NA NA
"4860" NA NA NA
"4861" NA NA NA
"4862" NA NA NA
"4863" NA NA NA
"4864" NA NA NA
"4865" NA NA NA
"4866" NA NA NA
"4867" NA NA NA
"4868" NA NA NA
"4869" NA NA NA
"4870" NA NA NA
"4871" NA NA NA
"4872" NA NA NA
"4873" NA NA NA
"4874" NA NA NA
"4875" NA NA NA
"4876" NA NA NA
"4877" NA NA NA
"4878" NA NA NA
"4879" NA NA NA
"4880" NA NA NA
"4881" NA NA NA
"4882" NA NA NA
"4883" NA NA NA
"4884" NA NA NA
"4885" NA NA NA
"4886" NA NA NA
"4887" NA NA NA
"4888" NA NA NA
"4889" NA NA NA
"4890" NA NA NA
"4891" NA NA NA
"4892" NA NA NA
"4893" NA NA NA
"4894" NA NA NA
"4895" NA NA NA
"4896" NA NA NA
"4897" NA NA NA
"4898" NA NA NA
"4899" NA NA NA
"4900" NA NA NA
"4901" NA NA NA
"4902" NA NA NA
"4903" NA NA NA
"4904" NA NA NA
"4905" NA NA NA
"4906" NA NA NA
"4907" NA NA NA
"4908" NA NA NA
"4909" NA NA NA
"4910" NA NA NA
"4911" NA NA NA
"4912" NA NA NA
"4913" NA NA NA
"4914" NA NA NA
"4915" NA NA NA
"4916" NA NA NA
"4917" NA NA NA
"4918" NA NA NA
"4919" NA NA NA
"4920" NA NA NA
"4921" NA NA NA
"4922" NA NA NA
"4923" NA NA NA
"4924" NA NA NA
"4925" NA NA NA
"4926" NA NA NA
"4927" NA NA NA
"4928" NA NA NA
"4929" NA NA NA
"4930" NA NA NA
"4931" NA NA NA
"4932" NA NA NA
"4933" NA NA NA
"4934" NA NA NA
"4935" NA NA NA
"4936" NA NA NA
"4937" NA NA NA
"4938" NA NA NA
"4939" NA NA NA
"4940" NA NA NA
"4941" NA NA NA
"4942" NA NA NA
"4943" NA NA NA
"4944" NA NA NA
"4945" NA NA NA
"4946" NA NA NA
"4947" NA NA NA
"4948" NA NA NA
"4949" NA NA NA
"4950" NA NA NA
"4951" NA NA NA
"4952" NA NA NA
"4953" NA NA NA
"4954" NA NA NA
"4955" NA NA NA
"4956" NA NA NA
"4957" NA NA NA
"4958" NA NA NA
"4959" NA NA NA
"4960" NA NA NA
"4961" NA NA NA
"4962" NA NA NA
"4963" NA NA NA
"4964" NA NA NA
"4965" NA NA NA
"4966" NA NA NA
"4967" NA NA NA
"4968" NA NA NA
"4969" NA NA NA
"4970" NA NA NA
"4971" NA NA NA
"4972" NA NA NA
"4973" NA NA NA
"4974" NA NA NA
"4975" NA NA NA
"4976" NA NA NA
"4977" NA NA NA
"4978" NA NA NA
"4979" NA NA NA
"4980" NA NA NA
"4981" NA NA NA
"4982" NA NA NA
"4983" NA NA NA
"4984" NA NA NA
"4985" NA NA NA
"4986" NA NA NA
"4987" NA NA NA
"4988" NA NA NA
"4989" NA NA NA
"4990" NA NA NA
"4991" NA NA NA
"4992" NA NA NA
"4993" NA NA NA
"4994" NA NA NA
"4995" NA NA NA
"4996" NA NA NA
"4997" NA NA NA
"4998" NA NA NA
"4999" NA NA NA
"5000" NA NA NA
"5001" NA NA NA
"5002" NA NA NA
"5003" NA NA NA
"5004" NA NA NA
"5005" NA NA NA
"5006" NA NA NA
"5007" NA NA NA
"5008" NA NA NA
"5009" NA NA NA
"5010" NA NA NA
"5011" NA NA NA
"5012" NA NA NA
"5013" NA NA NA
"5014" NA NA NA
"5015" NA NA NA
"5016" NA NA NA
"5017" NA NA NA
"5018" NA NA NA
"5019" NA NA NA
"5020" NA NA NA
"5021" NA NA NA
"5022" NA NA NA
"5023" NA NA NA
"5024" NA NA NA
"5025" NA NA NA
"5026" NA NA NA
"5027" NA NA NA
"5028" NA NA NA
"5029" NA NA NA
"5030" NA NA NA
"5031" NA NA NA
"5032" NA NA NA
"5033" NA NA NA
"5034" NA NA NA
"5035" NA NA NA
"5036" NA NA NA
"5037" NA NA NA
"5038" NA NA NA
"5039" NA NA NA
"5040" NA NA NA
"5041" NA NA NA
"5042" NA NA NA
"5043" NA NA NA
"5044" NA NA NA
"5045" NA NA NA
"5046" NA NA NA
"5047" NA NA NA
"5048" NA NA NA
"5049" NA NA NA
"5050" NA NA NA
"5051" NA NA NA
"5052" NA NA NA
"5053" NA NA NA
"5054" NA NA NA
"5055" NA NA NA
"5056" NA NA NA
"5057" NA NA NA
"5058" NA NA NA
"5059" NA NA NA
"5060" NA NA NA
"5061" NA NA NA
"5062" NA NA NA
"5063" NA NA NA
"5064" NA NA NA
"5065" NA NA NA
"5066" NA NA NA
"5067" NA NA NA
"5068" NA NA NA
"5069" NA NA NA
"5070" NA NA NA
"5071" NA NA NA
"5072" NA NA NA
"5073" NA NA NA
"5074" NA NA NA
"5075" NA NA NA
"5076" NA NA NA
"5077" NA NA NA
"5078" NA NA NA
"5079" NA NA NA
"5080" NA NA NA
"5081" NA NA NA
"5082" NA NA NA
"5083" NA NA NA
"5084" NA NA NA
"5085" NA NA NA
"5086" NA NA NA
"5087" NA NA NA
"5088" NA NA NA
"5089" NA NA NA
"5090" NA NA NA
"5091" NA NA NA
"5092" NA NA NA
"5093" NA NA NA
"5094" NA NA NA
"5095" NA NA NA
"5096" NA NA NA
"5097" NA NA NA
"5098" NA NA NA
"5099" NA NA NA
"5100" NA NA NA
"5101" NA NA NA
"5102" NA NA NA
"5103" NA NA NA
"5104" NA NA NA
"5105" NA NA NA
"5106" NA NA NA
"5107" NA NA NA
"5108" NA NA NA
"5109" NA NA NA
"5110" NA NA NA
"5111" NA NA NA
"5112" NA NA NA
"5113" NA NA NA
"5114" NA NA NA
"5115" NA NA NA
"5116" NA NA NA
"5117" NA NA NA
"5118" NA NA NA
"5119" NA NA NA
"5120" NA NA NA
"5121" NA NA NA
"5122" NA NA NA
"5123" NA NA NA
"5124" NA NA NA
"5125" NA NA NA
"5126" NA NA NA
"5127" NA NA NA
"5128" NA NA NA
"5129" NA NA NA
"5130" NA NA NA
"5131" NA NA NA
"5132" NA NA NA
"5133" NA NA NA
"5134" NA NA NA
"5135" NA NA NA
"5136" NA NA NA
"5137" NA NA NA
"5138" NA NA NA
"5139" NA NA NA
"5140" NA NA NA
"5141" NA NA NA
"5142" NA NA NA
"5143" NA NA NA
"5144" NA NA NA
"5145" NA NA NA
"5146" NA NA NA
"5147" NA NA NA
"5148" NA NA NA
"5149" NA NA NA
"5150" NA NA NA
"5151" NA NA NA
"5152" NA NA NA
"5153" NA NA NA
"5154" NA NA NA
"5155" NA NA NA
"5156" NA NA NA
"5157" NA NA NA
"5158" NA NA NA
"5159" NA NA NA
"5160" NA NA NA
"5161" NA NA NA
"5162" NA NA NA
"5163" NA NA NA
"5164" NA NA NA
"5165" NA NA NA
"5166" NA NA NA
"5167" NA NA NA
"5168" NA NA NA
"5169" NA NA NA
"5170" NA NA NA
"5171" NA NA NA
"5172" NA NA NA
"5173" NA NA NA
"5174" NA NA NA
"5175" NA NA NA
"5176" NA NA NA
"5177" NA NA NA
"5178" NA NA NA
"5179" NA NA NA
"5180" NA NA NA
"5181" NA NA NA
"5182" NA NA NA
"5183" NA NA NA
"5184" NA NA NA
"5185" NA NA NA
"5186" NA NA NA
"5187" NA NA NA
"5188" NA NA NA
"5189" NA NA NA
"5190" NA NA NA
"5191" NA NA NA
"5192" NA NA NA
"5193" NA NA NA
"5194" NA NA NA
"5195" NA NA NA
"5196" NA NA NA
"5197" NA NA NA
"5198" NA NA NA
"5199" NA NA NA
"5200" NA NA NA
"5201" NA NA NA
"5202" NA NA NA
"5203" NA NA NA
"5204" NA NA NA
"5205" NA NA NA
"5206" NA NA NA
"5207" NA NA NA
"5208" NA NA NA
"5209" NA NA NA
"5210" NA NA NA
"5211" NA NA NA
"5212" NA NA NA
"5213" NA NA NA
"5214" NA NA NA
"5215" NA NA NA
"5216" NA NA NA
"5217" NA NA NA
"5218" NA NA NA
"5219" NA NA NA
"5220" NA NA NA
"5221" NA NA NA
"5222" NA NA NA
"5223" NA NA NA
"5224" NA NA NA
"5225" NA NA NA
"5226" NA NA NA
"5227" NA NA NA
"5228" NA NA NA
"5229" NA NA NA
"5230" NA NA NA
"5231" NA NA NA
"5232" NA NA NA
"5233" NA NA NA
"5234" NA NA NA
"5235" NA NA NA
"5236" NA NA NA
"5237" NA NA NA
"5238" NA NA NA
"5239" NA NA NA
"5240" NA NA NA
"5241" NA NA NA
"5242" NA NA NA
"5243" NA NA NA
"5244" NA NA NA
"5245" NA NA NA
"5246" NA NA NA
"5247" NA NA NA
"5248" NA NA NA
"5249" NA NA NA
"5250" NA NA NA
"5251" NA NA NA
"5252" NA NA NA
"5253" NA NA NA
"5254" NA NA NA
"5255" NA NA NA
"5256" NA NA NA
"5257" NA NA NA
"5258" NA NA NA
"5259" NA NA NA
"5260" NA NA NA
"5261" NA NA NA
"5262" NA NA NA
"5263" NA NA NA
"5264" NA NA NA
"5265" NA NA NA
"5266" NA NA NA
"5267" NA NA NA
"5268" NA NA NA
"5269" NA NA NA
"5270" NA NA NA
"5271" NA NA NA
"5272" NA NA NA
"5273" NA NA NA
"5274" NA NA NA
"5275" NA NA NA
"5276" NA NA NA
"5277" NA NA NA
"5278" NA NA NA
"5279" NA NA NA
"5280" NA NA NA
"5281" NA NA NA
"5282" NA NA NA
"5283" NA NA NA
"5284" NA NA NA
"5285" NA NA NA
"5286" NA NA NA
"5287" NA NA NA
"5288" NA NA NA
"5289" NA NA NA
"5290" NA NA NA
"5291" NA NA NA
"5292" NA NA NA
"5293" NA NA NA
"5294" NA NA NA
"5295" NA NA NA
"5296" NA NA NA
"5297" NA NA NA
"5298" NA NA NA
"5299" NA NA NA
"5300" NA NA NA
"5301" NA NA NA
"5302" NA NA NA
"5303" NA NA NA
"5304" NA NA NA
"5305" NA NA NA
"5306" NA NA NA
"5307" NA NA NA
"5308" NA NA NA
"5309" NA NA NA
"5310" NA NA NA
"5311" NA NA NA
"5312" NA NA NA
"5313" NA NA NA
"5314" NA NA NA
"5315" NA NA NA
"5316" NA NA NA
"5317" NA NA NA
"5318" NA NA NA
"5319" NA NA NA
"5320" NA NA NA
"5321" NA NA NA
"5322" NA NA NA
"5323" NA NA NA
"5324" NA NA NA
"5325" NA NA NA
"5326" NA NA NA
"5327" NA NA NA
"5328" NA NA NA
"5329" NA NA NA
"5330" NA NA NA
"5331" NA NA NA
"5332" NA NA NA
"5333" NA NA NA
"5334" NA NA NA
"5335" NA NA NA
"5336" NA NA NA
"5337" NA NA NA
"5338" NA NA NA
"5339" NA NA NA
"5340" NA NA NA
"5341" NA NA NA
"5342" NA NA NA
"5343" NA NA NA
"5344" NA NA NA
"5345" NA NA NA
"5346" NA NA NA
"5347" NA NA NA
"5348" NA NA NA
"5349" NA NA NA
"5350" NA NA NA
"5351" NA NA NA
"5352" NA NA NA
"5353" NA NA NA
"5354" NA NA NA
"5355" NA NA NA
"5356" NA NA NA
"5357" NA NA NA
"5358" NA NA NA
"5359" NA NA NA
"5360" NA NA NA
"5361" NA NA NA
"5362" NA NA NA
"5363" NA NA NA
"5364" NA NA NA
"5365" NA NA NA
"5366" NA NA NA
"5367" NA NA NA
"5368" NA NA NA
"5369" NA NA NA
"5370" NA NA NA
"5371" NA NA NA
"5372" NA NA NA
"5373" NA NA NA
"5374" NA NA NA
"5375" NA NA NA
"5376" NA NA NA
"5377" NA NA NA
"5378" NA NA NA
"5379" NA NA NA
"5380" NA NA NA
"5381" NA NA NA
"5382" NA NA NA
"5383" NA NA NA
"5384" NA NA NA
"5385" NA NA NA
"5386" NA NA NA
"5387" NA NA NA
"5388" NA NA NA
"5389" NA NA NA
"5390" NA NA NA
"5391" NA NA NA
"5392" NA NA NA
"5393" NA NA NA
"5394" NA NA NA
"5395" NA NA NA
"5396" NA NA NA
"5397" NA NA NA
"5398" NA NA NA
"5399" NA NA NA
"5400" NA NA NA
"5401" NA NA NA
"5402" NA NA NA
"5403" NA NA NA
"5404" NA NA NA
"5405" NA NA NA
"5406" NA NA NA
"5407" NA NA NA
"5408" NA NA NA
"5409" NA NA NA
"5410" NA NA NA
"5411" NA NA NA
"5412" NA NA NA
"5413" NA NA NA
"5414" NA NA NA
"5415" NA NA NA
"5416" NA NA NA
"5417" NA NA NA
"5418" NA NA NA
"5419" NA NA NA
"5420" NA NA NA
"5421" NA NA NA
"5422" NA NA NA
"5423" NA NA NA
"5424" NA NA NA
"5425" NA NA NA
"5426" NA NA NA
"5427" NA NA NA
"5428" NA NA NA
"5429" NA NA NA
"5430" NA NA NA
"5431" NA NA NA
"5432" NA NA NA
"5433" NA NA NA
"5434" NA NA NA
"5435" NA NA NA
"5436" NA NA NA
"5437" NA NA NA
"5438" NA NA NA
"5439" NA NA NA
"5440" NA NA NA
"5441" NA NA NA
"5442" NA NA NA
"5443" NA NA NA
"5444" NA NA NA
"5445" NA NA NA
"5446" NA NA NA
"5447" NA NA NA
"5448" NA NA NA
"5449" NA NA NA
"5450" NA NA NA
"5451" NA NA NA
"5452" NA NA NA
"5453" NA NA NA
"5454" NA NA NA
"5455" NA NA NA
"5456" NA NA NA
"5457" NA NA NA
"5458" NA NA NA
"5459" NA NA NA
"5460" NA NA NA
"5461" NA NA NA
"5462" NA NA NA
"5463" NA NA NA
"5464" NA NA NA
"5465" NA NA NA
"5466" NA NA NA
"5467" NA NA NA
"5468" NA NA NA
"5469" NA NA NA
"5470" NA NA NA
"5471" NA NA NA
"5472" NA NA NA
"5473" NA NA NA
"5474" NA NA NA
"5475" NA NA NA
"5476" NA NA NA
"5477" NA NA NA
"5478" NA NA NA
"5479" NA NA NA
"5480" NA NA NA
"5481" NA NA NA
"5482" NA NA NA
"5483" NA NA NA
"5484" NA NA NA
"5485" NA NA NA
"5486" NA NA NA
"5487" NA NA NA
"5488" NA NA NA
"5489" NA NA NA
"5490" NA NA NA
"5491" NA NA NA
"5492" NA NA NA
"5493" NA NA NA
"5494" NA NA NA
"5495" NA NA NA
"5496" NA NA NA
"5497" NA NA NA
"5498" NA NA NA
"5499" NA NA NA
"5500" NA NA NA
"5501" NA NA NA
"5502" NA NA NA
"5503" NA NA NA
"5504" NA NA NA
"5505" NA NA NA
"5506" NA NA NA
"5507" NA NA NA
"5508" NA NA NA
"5509" NA NA NA
"5510" NA NA NA
"5511" NA NA NA
"5512" NA NA NA
"5513" NA NA NA
"5514" NA NA NA
"5515" NA NA NA
"5516" NA NA NA
"5517" NA NA NA
"5518" NA NA NA
"5519" NA NA NA
"5520" NA NA NA
"5521" NA NA NA
"5522" NA NA NA
"5523" NA NA NA
"5524" NA NA NA
"5525" NA NA NA
"5526" NA NA NA
"5527" NA NA NA
"5528" NA NA NA
"5529" NA NA NA
"5530" NA NA NA
"5531" NA NA NA
"5532" NA NA NA
"5533" NA NA NA
"5534" NA NA NA
"5535" NA NA NA
"5536" NA NA NA
"5537" NA NA NA
"5538" NA NA NA
"5539" NA NA NA
"5540" NA NA NA
"5541" NA NA NA
"5542" NA NA NA
"5543" NA NA NA
"5544" NA NA NA
"5545" NA NA NA
"5546" NA NA NA
"5547" NA NA NA
"5548" NA NA NA
"5549" NA NA NA
"5550" NA NA NA
"5551" NA NA NA
"5552" NA NA NA
"5553" NA NA NA
"5554" NA NA NA
"5555" NA NA NA
"5556" NA NA NA
"5557" NA NA NA
"5558" NA NA NA
"5559" NA NA NA
"5560" NA NA NA
"5561" NA NA NA
"5562" NA NA NA
"5563" NA NA NA
"5564" NA NA NA
"5565" NA NA NA
"5566" NA NA NA
"5567" NA NA NA
"5568" NA NA NA
"5569" NA NA NA
"5570" NA NA NA
"5571" NA NA NA
"5572" NA NA NA
"5573" NA NA NA
"5574" NA NA NA
"5575" NA NA NA
"5576" NA NA NA
"5577" NA NA NA
"5578" NA NA NA
"5579" NA NA NA
"5580" NA NA NA
"5581" NA NA NA
"5582" NA NA NA
"5583" NA NA NA
"5584" NA NA NA
"5585" NA NA NA
"5586" NA NA NA
"5587" NA NA NA
"5588" NA NA NA
"5589" NA NA NA
"5590" NA NA NA
"5591" NA NA NA
"5592" NA NA NA
"5593" NA NA NA
"5594" NA NA NA
"5595" NA NA NA
"5596" NA NA NA
"5597" NA NA NA
"5598" NA NA NA
"5599" NA NA NA
"5600" NA NA NA
"5601" NA NA NA
"5602" NA NA NA
"5603" NA NA NA
"5604" NA NA NA
"5605" NA NA NA
"5606" NA NA NA
"5607" NA NA NA
"5608" NA NA NA
"5609" NA NA NA
"5610" NA NA NA
"5611" NA NA NA
"5612" NA NA NA
"5613" NA NA NA
"5614" NA NA NA
"5615" NA NA NA
"5616" NA NA NA
"5617" NA NA NA
"5618" NA NA NA
"5619" NA NA NA
"5620" NA NA NA
"5621" NA NA NA
"5622" NA NA NA
"5623" NA NA NA
"5624" NA NA NA
"5625" NA NA NA
"5626" NA NA NA
"5627" NA NA NA
"5628" NA NA NA
"5629" NA NA NA
"5630" NA NA NA
"5631" NA NA NA
"5632" NA NA NA
"5633" NA NA NA
"5634" NA NA NA
"5635" NA NA NA
"5636" NA NA NA
"5637" NA NA NA
"5638" NA NA NA
"5639" NA NA NA
"5640" NA NA NA
"5641" NA NA NA
"5642" NA NA NA
"5643" NA NA NA
"5644" NA NA NA
"5645" NA NA NA
"5646" NA NA NA
"5647" NA NA NA
"5648" NA NA NA
"5649" NA NA NA
"5650" NA NA NA
"5651" NA NA NA
"5652" NA NA NA
"5653" NA NA NA
"5654" NA NA NA
"5655" NA NA NA
"5656" NA NA NA
"5657" NA NA NA
"5658" NA NA NA
"5659" NA NA NA
"5660" NA NA NA
"5661" NA NA NA
"5662" NA NA NA
"5663" NA NA NA
"5664" NA NA NA
"5665" NA NA NA
"5666" NA NA NA
"5667" NA NA NA
"5668" NA NA NA
"5669" NA NA NA
"5670" NA NA NA
"5671" NA NA NA
"5672" NA NA NA
"5673" NA NA NA
"5674" NA NA NA
"5675" NA NA NA
"5676" NA NA NA
"5677" NA NA NA
"5678" NA NA NA
"5679" NA NA NA
"5680" NA NA NA
"5681" NA NA NA
"5682" NA NA NA
"5683" NA NA NA
"5684" NA NA NA
"5685" NA NA NA
"5686" NA NA NA
"5687" NA NA NA
"5688" NA NA NA
"5689" NA NA NA
"5690" NA NA NA
"5691" NA NA NA
"5692" NA NA NA
"5693" NA NA NA
"5694" NA NA NA
"5695" NA NA NA
"5696" NA NA NA
"5697" NA NA NA
"5698" NA NA NA
"5699" NA NA NA
"5700" NA NA NA
"5701" NA NA NA
"5702" NA NA NA
"5703" NA NA NA
"5704" NA NA NA
"5705" NA NA NA
"5706" NA NA NA
"5707" NA NA NA
"5708" NA NA NA
"5709" NA NA NA
"5710" NA NA NA
"5711" NA NA NA
"5712" NA NA NA
"5713" NA NA NA
"5714" NA NA NA
"5715" NA NA NA
"5716" NA NA NA
"5717" NA NA NA
"5718" NA NA NA
"5719" NA NA NA
"5720" NA NA NA
"5721" NA NA NA
"5722" NA NA NA
"5723" NA NA NA
"5724" NA NA NA
"5725" NA NA NA
"5726" NA NA NA
"5727" NA NA NA
"5728" NA NA NA
"5729" NA NA NA
"5730" NA NA NA
"5731" NA NA NA
"5732" NA NA NA
"5733" NA NA NA
"5734" NA NA NA
"5735" NA NA NA
"5736" NA NA NA
"5737" NA NA NA
"5738" NA NA NA
"5739" NA NA NA
"5740" NA NA NA
"5741" NA NA NA
"5742" NA NA NA
"5743" NA NA NA
"5744" NA NA NA
"5745" NA NA NA
"5746" NA NA NA
"5747" NA NA NA
"5748" NA NA NA
"5749" NA NA NA
"5750" NA NA NA
"5751" NA NA NA
"5752" NA NA NA
"5753" NA NA NA
"5754" NA NA NA
"5755" NA NA NA
"5756" NA NA NA
"5757" NA NA NA
"5758" NA NA NA
"5759" NA NA NA
"5760" NA NA NA
"5761" NA NA NA
"5762" NA NA NA
"5763" NA NA NA
"5764" NA NA NA
"5765" NA NA NA
"5766" NA NA NA
"5767" NA NA NA
"5768" NA NA NA
"5769" NA NA NA
"5770" NA NA NA
"5771" NA NA NA
"5772" NA NA NA
"5773" NA NA NA
"5774" NA NA NA
"5775" NA NA NA
"5776" NA NA NA
"5777" NA NA NA
"5778" NA NA NA
"5779" NA NA NA
"5780" NA NA NA
"5781" NA NA NA
"5782" NA NA NA
"5783" NA NA NA
"5784" NA NA NA
"5785" NA NA NA
"5786" NA NA NA
"5787" NA NA NA
"5788" NA NA NA
"5789" NA NA NA
"5790" NA NA NA
"5791" NA NA NA
"5792" NA NA NA
"5793" NA NA NA
"5794" NA NA NA
"5795" NA NA NA
"5796" NA NA NA
"5797" NA NA NA
"5798" NA NA NA
"5799" NA NA NA
"5800" NA NA NA
"5801" NA NA NA
"5802" NA NA NA
"5803" NA NA NA
"5804" NA NA NA
"5805" NA NA NA
"5806" NA NA NA
"5807" NA NA NA
"5808" NA NA NA
"5809" NA NA NA
"5810" NA NA NA
"5811" NA NA NA
"5812" NA NA NA
"5813" NA NA NA
"5814" NA NA NA
"5815" NA NA NA
"5816" NA NA NA
"5817" NA NA NA
"5818" NA NA NA
"5819" NA NA NA
"5820" NA NA NA
"5821" NA NA NA
"5822" NA NA NA
"5823" NA NA NA
"5824" NA NA NA
"5825" NA NA NA
"5826" NA NA NA
"5827" NA NA NA
"5828" NA NA NA
"5829" NA NA NA
"5830" NA NA NA
"5831" NA NA NA
"5832" NA NA NA
"5833" NA NA NA
"5834" NA NA NA
"5835" NA NA NA
"5836" NA NA NA
"5837" NA NA NA
"5838" NA NA NA
"5839" NA NA NA
"5840" NA NA NA
"5841" NA NA NA
"5842" NA NA NA
"5843" NA NA NA
"5844" NA NA NA
"5845" NA NA NA
"5846" NA NA NA
"5847" NA NA NA
"5848" NA NA NA
"5849" NA NA NA
"5850" NA NA NA
"5851" NA NA NA
"5852" NA NA NA
"5853" NA NA NA
"5854" NA NA NA
"5855" NA NA NA
"5856" NA NA NA
"5857" NA NA NA
"5858" NA NA NA
"5859" NA NA NA
"5860" NA NA NA
"5861" NA NA NA
"5862" NA NA NA
"5863" NA NA NA
"5864" NA NA NA
"5865" NA NA NA
"5866" NA NA NA
"5867" NA NA NA
"5868" NA NA NA
"5869" NA NA NA
"5870" NA NA NA
"5871" NA NA NA
"5872" NA NA NA
"5873" NA NA NA
"5874" NA NA NA
"5875" NA NA NA
"5876" NA NA NA
"5877" NA NA NA
"5878" NA NA NA
"5879" NA NA NA
"5880" NA NA NA
"5881" NA NA NA
"5882" NA NA NA
"5883" NA NA NA
"5884" NA NA NA
"5885" NA NA NA
"5886" NA NA NA
"5887" NA NA NA
"5888" NA NA NA
"5889" NA NA NA
"5890" NA NA NA
"5891" NA NA NA
"5892" NA NA NA
"5893" NA NA NA
"5894" NA NA NA
"5895" NA NA NA
"5896" NA NA NA
"5897" NA NA NA
"5898" NA NA NA
"5899" NA NA NA
"5900" NA NA NA
"5901" NA NA NA
"5902" NA NA NA
"5903" NA NA NA
"5904" NA NA NA
"5905" NA NA NA
"5906" NA NA NA
"5907" NA NA NA
"5908" NA NA NA
"5909" NA NA NA
"5910" NA NA NA
"5911" NA NA NA
"5912" NA NA NA
"5913" NA NA NA
"5914" NA NA NA
"5915" NA NA NA
"5916" NA NA NA
"5917" NA NA NA
"5918" NA NA NA
"5919" NA NA NA
"5920" NA NA NA
"5921" NA NA NA
"5922" NA NA NA
"5923" NA NA NA
"5924" NA NA NA
"5925" NA NA NA
"5926" NA NA NA
"5927" NA NA NA
"5928" NA NA NA
"5929" NA NA NA
"5930" NA NA NA
"5931" NA NA NA
"5932" NA NA NA
"5933" NA NA NA
"5934" NA NA NA
"5935" NA NA NA
"5936" NA NA NA
"5937" NA NA NA
"5938" NA NA NA
"5939" NA NA NA
"5940" NA NA NA
"5941" NA NA NA
"5942" NA NA NA
"5943" NA NA NA
"5944" NA NA NA
"5945" NA NA NA
"5946" NA NA NA
"5947" NA NA NA
"5948" NA NA NA
"5949" NA NA NA
"5950" NA NA NA
"5951" NA NA NA
"5952" NA NA NA
"5953" NA NA NA
"5954" NA NA NA
"5955" NA NA NA
"5956" NA NA NA
"5957" NA NA NA
"5958" NA NA NA
"5959" NA NA NA
"5960" NA NA NA
"5961" NA NA NA
"5962" NA NA NA
"5963" NA NA NA
"5964" NA NA NA
"5965" NA NA NA
"5966" NA NA NA
"5967" NA NA NA
"5968" NA NA NA
"5969" NA NA NA
"5970" NA NA NA
"5971" NA NA NA
"5972" NA NA NA
"5973" NA NA NA
"5974" NA NA NA
"5975" NA NA NA
"5976" NA NA NA
"5977" NA NA NA
"5978" NA NA NA
"5979" NA NA NA
"5980" NA NA NA
"5981" NA NA NA
"5982" NA NA NA
"5983" NA NA NA
"5984" NA NA NA
"5985" NA NA NA
"5986" NA NA NA
"5987" NA NA NA
"5988" NA NA NA
"5989" NA NA NA
"5990" NA NA NA
"5991" NA NA NA
"5992" NA NA NA
"5993" NA NA NA
"5994" NA NA NA
"5995" NA NA NA
"5996" NA NA NA
"5997" NA NA NA
"5998" NA NA NA
"5999" NA NA NA
"6000" NA NA NA
"6001" NA NA NA
"6002" NA NA NA
"6003" NA NA NA
"6004" NA NA NA
"6005" NA NA NA
"6006" NA NA NA
"6007" NA NA NA
"6008" NA NA NA
"6009" NA NA NA
"6010" NA NA NA
"6011" NA NA NA
"6012" NA NA NA
"6013" NA NA NA
"6014" NA NA NA
"6015" NA NA NA
"6016" NA NA NA
"6017" NA NA NA
"6018" NA NA NA
"6019" NA NA NA
"6020" NA NA NA
"6021" NA NA NA
"6022" NA NA NA
"6023" NA NA NA
"6024" NA NA NA
"6025" NA NA NA
"6026" NA NA NA
"6027" NA NA NA
"6028" NA NA NA
"6029" NA NA NA
"6030" NA NA NA
"6031" NA NA NA
"6032" NA NA NA
"6033" NA NA NA
"6034" NA NA NA
"6035" NA NA NA
"6036" NA NA NA
"6037" NA NA NA
"6038" NA NA NA
"6039" NA NA NA
"6040" NA NA NA
"6041" NA NA NA
"6042" NA NA NA
"6043" NA NA NA
"6044" NA NA NA
"6045" NA NA NA
"6046" NA NA NA
"6047" NA NA NA
"6048" NA NA NA
"6049" NA NA NA
"6050" NA NA NA
"6051" NA NA NA
"6052" NA NA NA
"6053" NA NA NA
"6054" NA NA NA
"6055" NA NA NA
"6056" NA NA NA
"6057" NA NA NA
"6058" NA NA NA
"6059" NA NA NA
"6060" NA NA NA
"6061" NA NA NA
"6062" NA NA NA
"6063" NA NA NA
"6064" NA NA NA
"6065" NA NA NA
"6066" NA NA NA
"6067" NA NA NA
"6068" NA NA NA
"6069" NA NA NA
"6070" NA NA NA
"6071" NA NA NA
"6072" NA NA NA
"6073" NA NA NA
"6074" NA NA NA
"6075" NA NA NA
"6076" NA NA NA
"6077" NA NA NA
"6078" NA NA NA
"6079" NA NA NA
"6080" NA NA NA
"6081" NA NA NA
"6082" NA NA NA
"6083" NA NA NA
"6084" NA NA NA
"6085" NA NA NA
"6086" NA NA NA
"6087" NA NA NA
"6088" NA NA NA
"6089" NA NA NA
"6090" NA NA NA
"6091" NA NA NA
"6092" NA NA NA
"6093" NA NA NA
"6094" NA NA NA
"6095" NA NA NA
"6096" NA NA NA
"6097" NA NA NA
"6098" NA NA NA
"6099" NA NA NA
"6100" NA NA NA
"6101" NA NA NA
"6102" NA NA NA
"6103" NA NA NA
"6104" NA NA NA
"6105" NA NA NA
"6106" NA NA NA
"6107" NA NA NA
"6108" NA NA NA
"6109" NA NA NA
"6110" NA NA NA
"6111" NA NA NA
"6112" NA NA NA
"6113" NA NA NA
"6114" NA NA NA
"6115" NA NA NA
"6116" NA NA NA
"6117" NA NA NA
"6118" NA NA NA
"6119" NA NA NA
"6120" NA NA NA
"6121" NA NA NA
"6122" NA NA NA
"6123" NA NA NA
"6124" NA NA NA
"6125" NA NA NA
"6126" NA NA NA
"6127" NA NA NA
"6128" NA NA NA
"6129" NA NA NA
"6130" NA NA NA
"6131" NA NA NA
"6132" NA NA NA
"6133" NA NA NA
"6134" NA NA NA
"6135" NA NA NA
"6136" NA NA NA
"6137" NA NA NA
"6138" NA NA NA
"6139" NA NA NA
"6140" NA NA NA
"6141" NA NA NA
"6142" NA NA NA
"6143" NA NA NA
"6144" NA NA NA
"6145" NA NA NA
"6146" NA NA NA
"6147" NA NA NA
"6148" NA NA NA
"6149" NA NA NA
"6150" NA NA NA
"6151" NA NA NA
"6152" NA NA NA
"6153" NA NA NA
"6154" NA NA NA
"6155" NA NA NA
"6156" NA NA NA
"6157" NA NA NA
"6158" NA NA NA
"6159" NA NA NA
"6160" NA NA NA
"6161" NA NA NA
"6162" NA NA NA
"6163" NA NA NA
"6164" NA NA NA
"6165" NA NA NA
"6166" NA NA NA
"6167" NA NA NA
"6168" NA NA NA
"6169" NA NA NA
"6170" NA NA NA
"6171" NA NA NA
"6172" NA NA NA
"6173" NA NA NA
"6174" NA NA NA
"6175" NA NA NA
"6176" NA NA NA
"6177" NA NA NA
"6178" NA NA NA
"6179" NA NA NA
"6180" NA NA NA
"6181" NA NA NA
"6182" NA NA NA
"6183" NA NA NA
"6184" NA NA NA
"6185" NA NA NA
"6186" NA NA NA
"6187" NA NA NA
"6188" NA NA NA
"6189" NA NA NA
"6190" NA NA NA
"6191" NA NA NA
"6192" NA NA NA
"6193" NA NA NA
"6194" NA NA NA
"6195" NA NA NA
"6196" NA NA NA
"6197" NA NA NA
"6198" NA NA NA
"6199" NA NA NA
"6200" NA NA NA
"6201" NA NA NA
"6202" NA NA NA
"6203" NA NA NA
"6204" NA NA NA
"6205" NA NA NA
"6206" NA NA NA
"6207" NA NA NA
"6208" NA NA NA
"6209" NA NA NA
"6210" NA NA NA
"6211" NA NA NA
"6212" NA NA NA
"6213" NA NA NA
"6214" NA NA NA
"6215" NA NA NA
"6216" NA NA NA
"6217" NA NA NA
"6218" NA NA NA
"6219" NA NA NA
"6220" NA NA NA
"6221" NA NA NA
"6222" NA NA NA
"6223" NA NA NA
"6224" NA NA NA
"6225" NA NA NA
"6226" NA NA NA
"6227" NA NA NA
"6228" NA NA NA
"6229" NA NA NA
"6230" NA NA NA
"6231" NA NA NA
"6232" NA NA NA
"6233" NA NA NA
"6234" NA NA NA
"6235" NA NA NA
"6236" NA NA NA
"6237" NA NA NA
"6238" NA NA NA
"6239" NA NA NA
"6240" NA NA NA
"6241" NA NA NA
"6242" NA NA NA
"6243" NA NA NA
"6244" NA NA NA
"6245" NA NA NA
"6246" NA NA NA
"6247" NA NA NA
"6248" NA NA NA
"6249" NA NA NA
"6250" NA NA NA
"6251" NA NA NA
"6252" NA NA NA
"6253" NA NA NA
"6254" NA NA NA
"6255" NA NA NA
"6256" NA NA NA
"6257" NA NA NA
"6258" NA NA NA
"6259" NA NA NA
"6260" NA NA NA
"6261" NA NA NA
"6262" NA NA NA
"6263" NA NA NA
"6264" NA NA NA
"6265" NA NA NA
"6266" NA NA NA
"6267" NA NA NA
"6268" NA NA NA
"6269" NA NA NA
"6270" NA NA NA
"6271" NA NA NA
"6272" NA NA NA
"6273" NA NA NA
"6274" NA NA NA
"6275" NA NA NA
"6276" NA NA NA
"6277" NA NA NA
"6278" NA NA NA
"6279" NA NA NA
"6280" NA NA NA
"6281" NA NA NA
"6282" NA NA NA
"6283" NA NA NA
"6284" NA NA NA
"6285" NA NA NA
"6286" NA NA NA
"6287" NA NA NA
"6288" NA NA NA
"6289" NA NA NA
"6290" NA NA NA
"6291" NA NA NA
"6292" NA NA NA
"6293" NA NA NA
"6294" NA NA NA
"6295" NA NA NA
"6296" NA NA NA
"6297" NA NA NA
"6298" NA NA NA
"6299" NA NA NA
"6300" NA NA NA
"6301" NA NA NA
"6302" NA NA NA
"6303" NA NA NA
"6304" NA NA NA
"6305" NA NA NA
"6306" NA NA NA
"6307" NA NA NA
"6308" NA NA NA
"6309" NA NA NA
"6310" NA NA NA
"6311" NA NA NA
"6312" NA NA NA
"6313" NA NA NA
"6314" NA NA NA
"6315" NA NA NA
"6316" NA NA NA
"6317" NA NA NA
"6318" NA NA NA
"6319" NA NA NA
"6320" NA NA NA
"6321" NA NA NA
"6322" NA NA NA
"6323" NA NA NA
"6324" NA NA NA
"6325" NA NA NA
"6326" NA NA NA
"6327" NA NA NA
"6328" NA NA NA
"6329" NA NA NA
"6330" NA NA NA
"6331" NA NA NA
"6332" NA NA NA
"6333" NA NA NA
"6334" NA NA NA
"6335" NA NA NA
"6336" NA NA NA
"6337" NA NA NA
"6338" NA NA NA
"6339" NA NA NA
"6340" NA NA NA
"6341" NA NA NA
"6342" NA NA NA
"6343" NA NA NA
"6344" NA NA NA
"6345" NA NA NA
"6346" NA NA NA
"6347" NA NA NA
"6348" NA NA NA
"6349" NA NA NA
"6350" NA NA NA
"6351" NA NA NA
"6352" NA NA NA
"6353" NA NA NA
"6354" NA NA NA
"6355" NA NA NA
"6356" NA NA NA
"6357" NA NA NA
"6358" NA NA NA
"6359" NA NA NA
"6360" NA NA NA
"6361" NA NA NA
"6362" NA NA NA
"6363" NA NA NA
"6364" NA NA NA
"6365" NA NA NA
"6366" NA NA NA
"6367" NA NA NA
"6368" NA NA NA
"6369" NA NA NA
"6370" NA NA NA
"6371" NA NA NA
"6372" NA NA NA
"6373" NA NA NA
"6374" NA NA NA
"6375" NA NA NA
"6376" NA NA NA
"6377" NA NA NA
"6378" NA NA NA
"6379" NA NA NA
"6380" NA NA NA
"6381" NA NA NA
"6382" NA NA NA
"6383" NA NA NA
"6384" NA NA NA
"6385" NA NA NA
"6386" NA NA NA
"6387" NA NA NA
"6388" NA NA NA
"6389" NA NA NA
"6390" NA NA NA
"6391" NA NA NA
"6392" NA NA NA
"6393" NA NA NA
"6394" NA NA NA
"6395" NA NA NA
"6396" NA NA NA
"6397" NA NA NA
"6398" NA NA NA
"6399" NA NA NA
"6400" NA NA NA
"6401" NA NA NA
"6402" NA NA NA
"6403" NA NA NA
"6404" NA NA NA
"6405" NA NA NA
"6406" NA NA NA
"6407" NA NA NA
"6408" NA NA NA
"6409" NA NA NA
"6410" NA NA NA
"6411" NA NA NA
"6412" NA NA NA
"6413" NA NA NA
"6414" NA NA NA
"6415" NA NA NA
"6416" NA NA NA
"6417" NA NA NA
"6418" NA NA NA
"6419" NA NA NA
"6420" NA NA NA
"6421" NA NA NA
"6422" NA NA NA
"6423" NA NA NA
"6424" NA NA NA
"6425" NA NA NA
"6426" NA NA NA
"6427" NA NA NA
"6428" NA NA NA
"6429" NA NA NA
"6430" NA NA NA
"6431" NA NA NA
"6432" NA NA NA
"6433" NA NA NA
"6434" NA NA NA
"6435" NA NA NA
"6436" NA NA NA
"6437" NA NA NA
"6438" NA NA NA
"6439" NA NA NA
"6440" NA NA NA
"6441" NA NA NA
"6442" NA NA NA
"6443" NA NA NA
"6444" NA NA NA
"6445" NA NA NA
"6446" NA NA NA
"6447" NA NA NA
"6448" NA NA NA
"6449" NA NA NA
"6450" NA NA NA
"6451" NA NA NA
"6452" NA NA NA
"6453" NA NA NA
"6454" NA NA NA
"6455" NA NA NA
"6456" NA NA NA
"6457" NA NA NA
"6458" NA NA NA
"6459" NA NA NA
"6460" NA NA NA
"6461" NA NA NA
"6462" NA NA NA
"6463" NA NA NA
"6464" NA NA NA
"6465" NA NA NA
"6466" NA NA NA
"6467" NA NA NA
"6468" NA NA NA
"6469" NA NA NA
"6470" NA NA NA
"6471" NA NA NA
"6472" NA NA NA
"6473" NA NA NA
"6474" NA NA NA
"6475" NA NA NA
"6476" NA NA NA
"6477" NA NA NA
"6478" NA NA NA
"6479" NA NA NA
"6480" NA NA NA
"6481" NA NA NA
"6482" NA NA NA
"6483" NA NA NA
"6484" NA NA NA
"6485" NA NA NA
"6486" NA NA NA
"6487" NA NA NA
"6488" NA NA NA
"6489" NA NA NA
"6490" NA NA NA
"6491" NA NA NA
"6492" NA NA NA
"6493" NA NA NA
"6494" NA NA NA
"6495" NA NA NA
"6496" NA NA NA
"6497" NA NA NA
"6498" NA NA NA
"6499" NA NA NA
"6500" NA NA NA
"6501" NA NA NA
"6502" NA NA NA
"6503" NA NA NA
"6504" NA NA NA
"6505" NA NA NA
"6506" NA NA NA
"6507" NA NA NA
"6508" NA NA NA
"6509" NA NA NA
"6510" NA NA NA
"6511" NA NA NA
"6512" NA NA NA
"6513" NA NA NA
"6514" NA NA NA
"6515" NA NA NA
"6516" NA NA NA
"6517" NA NA NA
"6518" NA NA NA
"6519" NA NA NA
"6520" NA NA NA
"6521" NA NA NA
"6522" NA NA NA
"6523" NA NA NA
"6524" NA NA NA
"6525" NA NA NA
"6526" NA NA NA
"6527" NA NA NA
"6528" NA NA NA
"6529" NA NA NA
"6530" NA NA NA
"6531" NA NA NA
"6532" NA NA NA
"6533" NA NA NA
"6534" NA NA NA
"6535" NA NA NA
"6536" NA NA NA
"6537" NA NA NA
"6538" NA NA NA
"6539" NA NA NA
"6540" NA NA NA
"6541" NA NA NA
"6542" NA NA NA
"6543" NA NA NA
"6544" NA NA NA
"6545" NA NA NA
"6546" NA NA NA
"6547" NA NA NA
"6548" NA NA NA
"6549" NA NA NA
"6550" NA NA NA
"6551" NA NA NA
"6552" NA NA NA
"6553" NA NA NA
"6554" NA NA NA
"6555" NA NA NA
"6556" NA NA NA
"6557" NA NA NA
"6558" NA NA NA
"6559" NA NA NA
"6560" NA NA NA
"6561" NA NA NA
"6562" NA NA NA
"6563" NA NA NA
"6564" NA NA NA
"6565" NA NA NA
"6566" NA NA NA
"6567" NA NA NA
"6568" NA NA NA
"6569" NA NA NA
"6570" NA NA NA
"6571" NA NA NA
"6572" NA NA NA
"6573" NA NA NA
"6574" NA NA NA
"6575" NA NA NA
"6576" NA NA NA
"6577" NA NA NA
"6578" NA NA NA
"6579" NA NA NA
"6580" NA NA NA
"6581" NA NA NA
"6582" NA NA NA
"6583" NA NA NA
"6584" NA NA NA
"6585" NA NA NA
"6586" NA NA NA
"6587" NA NA NA
"6588" NA NA NA
"6589" NA NA NA
"6590" NA NA NA
"6591" NA NA NA
"6592" NA NA NA
"6593" NA NA NA
"6594" NA NA NA
"6595" NA NA NA
"6596" NA NA NA
"6597" NA NA NA
"6598" NA NA NA
"6599" NA NA NA
"6600" NA NA NA
"6601" NA NA NA
"6602" NA NA NA
"6603" NA NA NA
"6604" NA NA NA
"6605" NA NA NA
"6606" NA NA NA
"6607" NA NA NA
"6608" NA NA NA
"6609" NA NA NA
"6610" NA NA NA
"6611" NA NA NA
"6612" NA NA NA
"6613" NA NA NA
"6614" NA NA NA
"6615" NA NA NA
"6616" NA NA NA
"6617" NA NA NA
"6618" NA NA NA
"6619" NA NA NA
"6620" NA NA NA
"6621" NA NA NA
"6622" NA NA NA
"6623" NA NA NA
"6624" NA NA NA
"6625" NA NA NA
"6626" NA NA NA
"6627" NA NA NA
"6628" NA NA NA
"6629" NA NA NA
"6630" NA NA NA
"6631" NA NA NA
"6632" NA NA NA
"6633" NA NA NA
"6634" NA NA NA
"6635" NA NA NA
"6636" NA NA NA
"6637" NA NA NA
"6638" NA NA NA
"6639" NA NA NA
"6640" NA NA NA
"6641" NA NA NA
"6642" NA NA NA
"6643" NA NA NA
"6644" NA NA NA
"6645" NA NA NA
"6646" NA NA NA
"6647" NA NA NA
"6648" NA NA NA
"6649" NA NA NA
"6650" NA NA NA
"6651" NA NA NA
"6652" NA NA NA
"6653" NA NA NA
"6654" NA NA NA
"6655" NA NA NA
"6656" NA NA NA
"6657" NA NA NA
"6658" NA NA NA
"6659" NA NA NA
"6660" NA NA NA
"6661" NA NA NA
"6662" NA NA NA
"6663" NA NA NA
"6664" NA NA NA
"6665" NA NA NA
"6666" NA NA NA
"6667" NA NA NA
"6668" NA NA NA
"6669" NA NA NA
"6670" NA NA NA
"6671" NA NA NA
"6672" NA NA NA
"6673" NA NA NA
"6674" NA NA NA
"6675" NA NA NA
"6676" NA NA NA
"6677" NA NA NA
"6678" NA NA NA
"6679" NA NA NA
"6680" NA NA NA
"6681" NA NA NA
"6682" NA NA NA
"6683" NA NA NA
"6684" NA NA NA
"6685" NA NA NA
"6686" NA NA NA
"6687" NA NA NA
"6688" NA NA NA
"6689" NA NA NA
"6690" NA NA NA
"6691" NA NA NA
"6692" NA NA NA
"6693" NA NA NA
"6694" NA NA NA
"6695" NA NA NA
"6696" NA NA NA
"6697" NA NA NA
"6698" NA NA NA
"6699" NA NA NA
"6700" NA NA NA
"6701" NA NA NA
"6702" NA NA NA
"6703" NA NA NA
"6704" NA NA NA
"6705" NA NA NA
"6706" NA NA NA
"6707" NA NA NA
"6708" NA NA NA
"6709" NA NA NA
"6710" NA NA NA
"6711" NA NA NA
"6712" NA NA NA
"6713" NA NA NA
"6714" NA NA NA
"6715" NA NA NA
"6716" NA NA NA
"6717" NA NA NA
"6718" NA NA NA
"6719" NA NA NA
"6720" NA NA NA
"6721" NA NA NA
"6722" NA NA NA
"6723" NA NA NA
"6724" NA NA NA
"6725" NA NA NA
"6726" NA NA NA
"6727" NA NA NA
"6728" NA NA NA
"6729" NA NA NA
"6730" NA NA NA
"6731" NA NA NA
"6732" NA NA NA
"6733" NA NA NA
"6734" NA NA NA
"6735" NA NA NA
"6736" NA NA NA
"6737" NA NA NA
"6738" NA NA NA
"6739" NA NA NA
"6740" NA NA NA
"6741" NA NA NA
"6742" NA NA NA
"6743" NA NA NA
"6744" NA NA NA
"6745" NA NA NA
"6746" NA NA NA
"6747" NA NA NA
"6748" NA NA NA
"6749" NA NA NA
"6750" NA NA NA
"6751" NA NA NA
"6752" NA NA NA
"6753" NA NA NA
"6754" NA NA NA
"6755" NA NA NA
"6756" NA NA NA
"6757" NA NA NA
"6758" NA NA NA
"6759" NA NA NA
"6760" NA NA NA
"6761" NA NA NA
"6762" NA NA NA
"6763" NA NA NA
"6764" NA NA NA
"6765" NA NA NA
"6766" NA NA NA
"6767" NA NA NA
"6768" NA NA NA
"6769" NA NA NA
"6770" NA NA NA
"6771" NA NA NA
"6772" NA NA NA
"6773" NA NA NA
"6774" NA NA NA
"6775" NA NA NA
"6776" NA NA NA
"6777" NA NA NA
"6778" NA NA NA
"6779" NA NA NA
"6780" NA NA NA
"6781" NA NA NA
"6782" NA NA NA
"6783" NA NA NA
"6784" NA NA NA
"6785" NA NA NA
"6786" NA NA NA
"6787" NA NA NA
"6788" NA NA NA
"6789" NA NA NA
"6790" NA NA NA
"6791" NA NA NA
"6792" NA NA NA
"6793" NA NA NA
"6794" NA NA NA
"6795" NA NA NA
"6796" NA NA NA
"6797" NA NA NA
"6798" NA NA NA
"6799" NA NA NA
"6800" NA NA NA
"6801" NA NA NA
"6802" NA NA NA
"6803" NA NA NA
"6804" NA NA NA
"6805" NA NA NA
"6806" NA NA NA
"6807" NA NA NA
"6808" NA NA NA
"6809" NA NA NA
"6810" NA NA NA
"6811" NA NA NA
"6812" NA NA NA
"6813" NA NA NA
"6814" NA NA NA
"6815" NA NA NA
"6816" NA NA NA
"6817" NA NA NA
"6818" NA NA NA
"6819" NA NA NA
"6820" NA NA NA
"6821" NA NA NA
"6822" NA NA NA
"6823" NA NA NA
"6824" NA NA NA
"6825" NA NA NA
"6826" NA NA NA
"6827" NA NA NA
"6828" NA NA NA
"6829" NA NA NA
"6830" NA NA NA
"6831" NA NA NA
"6832" NA NA NA
"6833" NA NA NA
"6834" NA NA NA
"6835" NA NA NA
"6836" NA NA NA
"6837" NA NA NA
"6838" NA NA NA
"6839" NA NA NA
"6840" NA NA NA
"6841" NA NA NA
"6842" NA NA NA
"6843" NA NA NA
"6844" NA NA NA
"6845" NA NA NA
"6846" NA NA NA
"6847" NA NA NA
"6848" NA NA NA
"6849" NA NA NA
"6850" NA NA NA
"6851" NA NA NA
"6852" NA NA NA
"6853" NA NA NA
"6854" NA NA NA
"6855" NA NA NA
"6856" NA NA NA
"6857" NA NA NA
"6858" NA NA NA
"6859" NA NA NA
"6860" NA NA NA
"6861" NA NA NA
"6862" NA NA NA
"6863" NA NA NA
"6864" NA NA NA
"6865" NA NA NA
"6866" NA NA NA
"6867" NA NA NA
"6868" NA NA NA
"6869" NA NA NA
"6870" NA NA NA
"6871" NA NA NA
"6872" NA NA NA
"6873" NA NA NA
"6874" NA NA NA
"6875" NA NA NA
"6876" NA NA NA
"6877" NA NA NA
"6878" NA NA NA
"6879" NA NA NA
"6880" NA NA NA
"6881" NA NA NA
"6882" NA NA NA
"6883" NA NA NA
"6884" NA NA NA
"6885" NA NA NA
"6886" NA NA NA
"6887" NA NA NA
"6888" NA NA NA
"6889" NA NA NA
"6890" NA NA NA
"6891" NA NA NA
"6892" NA NA NA
"6893" NA NA NA
"6894" NA NA NA
"6895" NA NA NA
"6896" NA NA NA
"6897" NA NA NA
"6898" NA NA NA
"6899" NA NA NA
"6900" NA NA NA
"6901" NA NA NA
"6902" NA NA NA
"6903" NA NA NA
"6904" NA NA NA
"6905" NA NA NA
"6906" NA NA NA
"6907" NA NA NA
"6908" NA NA NA
"6909" NA NA NA
"6910" NA NA NA
"6911" NA NA NA
"6912" NA NA NA
"6913" NA NA NA
"6914" NA NA NA
"6915" NA NA NA
"6916" NA NA NA
"6917" NA NA NA
"6918" NA NA NA
"6919" NA NA NA
"6920" NA NA NA
"6921" NA NA NA
"6922" NA NA NA
"6923" NA NA NA
"6924" NA NA NA
"6925" NA NA NA
"6926" NA NA NA
"6927" NA NA NA
"6928" NA NA NA
"6929" NA NA NA
"6930" NA NA NA
"6931" NA NA NA
"6932" NA NA NA
"6933" NA NA NA
"6934" NA NA NA
"6935" NA NA NA
"6936" NA NA NA
"6937" NA NA NA
"6938" NA NA NA
"6939" NA NA NA
"6940" NA NA NA
"6941" NA NA NA
"6942" NA NA NA
"6943" NA NA NA
"6944" NA NA NA
"6945" NA NA NA
"6946" NA NA NA
"6947" NA NA NA
"6948" NA NA NA
"6949" NA NA NA
"6950" NA NA NA
"6951" NA NA NA
"6952" NA NA NA
"6953" NA NA NA
"6954" NA NA NA
"6955" NA NA NA
"6956" NA NA NA
"6957" NA NA NA
"6958" NA NA NA
"6959" NA NA NA
"6960" NA NA NA
"6961" NA NA NA
"6962" NA NA NA
"6963" NA NA NA
"6964" NA NA NA
"6965" NA NA NA
"6966" NA NA NA
"6967" NA NA NA
"6968" NA NA NA
"6969" NA NA NA
"6970" NA NA NA
"6971" NA NA NA
"6972" NA NA NA
"6973" NA NA NA
"6974" NA NA NA
"6975" NA NA NA
"6976" NA NA NA
"6977" NA NA NA
"6978" NA NA NA
"6979" NA NA NA
"6980" NA NA NA
"6981" NA NA NA
"6982" NA NA NA
"6983" NA NA NA
"6984" NA NA NA
"6985" NA NA NA
"6986" NA NA NA
"6987" NA NA NA
"6988" NA NA NA
"6989" NA NA NA
"6990" NA NA NA
"6991" NA NA NA
"6992" NA NA NA
"6993" NA NA NA
"6994" NA NA NA
"6995" NA NA NA
"6996" NA NA NA
"6997" NA NA NA
"6998" NA NA NA
"6999" NA NA NA
"7000" NA NA NA
"7001" NA NA NA
"7002" NA NA NA
"7003" NA NA NA
"7004" NA NA NA
"7005" NA NA NA
"7006" NA NA NA
"7007" NA NA NA
"7008" NA NA NA
"7009" NA NA NA
"7010" NA NA NA
"7011" NA NA NA
"7012" NA NA NA
"7013" NA NA NA
"7014" NA NA NA
"7015" NA NA NA
"7016" NA NA NA
"7017" NA NA NA
"7018" NA NA NA
"7019" NA NA NA
"7020" NA NA NA
"7021" NA NA NA
"7022" NA NA NA
"7023" NA NA NA
"7024" NA NA NA
"7025" NA NA NA
"7026" NA NA NA
"7027" NA NA NA
"7028" NA NA NA
"7029" NA NA NA
"7030" NA NA NA
"7031" NA NA NA
"7032" NA NA NA
"7033" NA NA NA
"7034" NA NA NA
"7035" NA NA NA
"7036" NA NA NA
"7037" NA NA NA
"7038" NA NA NA
"7039" NA NA NA
"7040" NA NA NA
"7041" NA NA NA
"7042" NA NA NA
"7043" NA NA NA
"7044" NA NA NA
"7045" NA NA NA
"7046" NA NA NA
"7047" NA NA NA
"7048" NA NA NA
"7049" NA NA NA
"7050" NA NA NA
"7051" NA NA NA
"7052" NA NA NA
"7053" NA NA NA
"7054" NA NA NA
"7055" NA NA NA
"7056" NA NA NA
"7057" NA NA NA
"7058" NA NA NA
"7059" NA NA NA
"7060" NA NA NA
"7061" NA NA NA
"7062" NA NA NA
"7063" NA NA NA
"7064" NA NA NA
"7065" NA NA NA
"7066" NA NA NA
"7067" NA NA NA
"7068" NA NA NA
"7069" NA NA NA
"7070" NA NA NA
"7071" NA NA NA
"7072" NA NA NA
"7073" NA NA NA
"7074" NA NA NA
"7075" NA NA NA
"7076" NA NA NA
"7077" NA NA NA
"7078" NA NA NA
"7079" NA NA NA
"7080" NA NA NA
"7081" NA NA NA
"7082" NA NA NA
"7083" NA NA NA
"7084" NA NA NA
"7085" NA NA NA
"7086" NA NA NA
"7087" NA NA NA
"7088" NA NA NA
"7089" NA NA NA
"7090" NA NA NA
"7091" NA NA NA
"7092" NA NA NA
"7093" NA NA NA
"7094" NA NA NA
"7095" NA NA NA
"7096" NA NA NA
"7097" NA NA NA
"7098" NA NA NA
"7099" NA NA NA
"7100" NA NA NA
"7101" NA NA NA
"7102" NA NA NA
"7103" NA NA NA
"7104" NA NA NA
"7105" NA NA NA
"7106" NA NA NA
"7107" NA NA NA
"7108" NA NA NA
"7109" NA NA NA
"7110" NA NA NA
"7111" NA NA NA
"7112" NA NA NA
"7113" NA NA NA
"7114" NA NA NA
"7115" NA NA NA
"7116" NA NA NA
"7117" NA NA NA
"7118" NA NA NA
"7119" NA NA NA
"7120" NA NA NA
"7121" NA NA NA
"7122" NA NA NA
"7123" NA NA NA
"7124" NA NA NA
"7125" NA NA NA
"7126" NA NA NA
"7127" NA NA NA
"7128" NA NA NA
"7129" NA NA NA
"7130" NA NA NA
"7131" NA NA NA
"7132" NA NA NA
"7133" NA NA NA
"7134" NA NA NA
"7135" NA NA NA
"7136" NA NA NA
"7137" NA NA NA
"7138" NA NA NA
"7139" NA NA NA
"7140" NA NA NA
"7141" NA NA NA
"7142" NA NA NA
"7143" NA NA NA
"7144" NA NA NA
"7145" NA NA NA
"7146" NA NA NA
"7147" NA NA NA
"7148" NA NA NA
"7149" NA NA NA
"7150" NA NA NA
"7151" NA NA NA
"7152" NA NA NA
"7153" NA NA NA
"7154" NA NA NA
"7155" NA NA NA
"7156" NA NA NA
"7157" NA NA NA
"7158" NA NA NA
"7159" NA NA NA
"7160" NA NA NA
"7161" NA NA NA
"7162" NA NA NA
"7163" NA NA NA
"7164" NA NA NA
"7165" NA NA NA
"7166" NA NA NA
"7167" NA NA NA
"7168" NA NA NA
"7169" NA NA NA
"7170" NA NA NA
"7171" NA NA NA
"7172" NA NA NA
"7173" NA NA NA
"7174" NA NA NA
"7175" NA NA NA
"7176" NA NA NA
"7177" NA NA NA
"7178" NA NA NA
"7179" NA NA NA
"7180" NA NA NA
"7181" NA NA NA
"7182" NA NA NA
"7183" NA NA NA
"7184" NA NA NA
"7185" NA NA NA
"7186" NA NA NA
"7187" NA NA NA
"7188" NA NA NA
"7189" NA NA NA
"7190" NA NA NA
"7191" NA NA NA
"7192" NA NA NA
"7193" NA NA NA
"7194" NA NA NA
"7195" NA NA NA
"7196" NA NA NA
"7197" NA NA NA
"7198" NA NA NA
"7199" NA NA NA
"7200" NA NA NA
"7201" NA NA NA
"7202" NA NA NA
"7203" NA NA NA
"7204" NA NA NA
"7205" NA NA NA
"7206" NA NA NA
"7207" NA NA NA
"7208" NA NA NA
"7209" NA NA NA
"7210" NA NA NA
"7211" NA NA NA
"7212" NA NA NA
"7213" NA NA NA
"7214" NA NA NA
"7215" NA NA NA
"7216" NA NA NA
"7217" NA NA NA
"7218" NA NA NA
"7219" NA NA NA
"7220" NA NA NA
"7221" NA NA NA
"7222" NA NA NA
"7223" NA NA NA
"7224" NA NA NA
"7225" NA NA NA
"7226" NA NA NA
"7227" NA NA NA
"7228" NA NA NA
"7229" NA NA NA
"7230" NA NA NA
"7231" NA NA NA
"7232" NA NA NA
"7233" NA NA NA
"7234" NA NA NA
"7235" NA NA NA
"7236" NA NA NA
"7237" NA NA NA
"7238" NA NA NA
"7239" NA NA NA
"7240" NA NA NA
"7241" NA NA NA
"7242" NA NA NA
"7243" NA NA NA
"7244" NA NA NA
"7245" NA NA NA
"7246" NA NA NA
"7247" NA NA NA
"7248" NA NA NA
"7249" NA NA NA
"7250" NA NA NA
"7251" NA NA NA
"7252" NA NA NA
"7253" NA NA NA
"7254" NA NA NA
"7255" NA NA NA
"7256" NA NA NA
"7257" NA NA NA
"7258" NA NA NA
"7259" NA NA NA
"7260" NA NA NA
"7261" NA NA NA
"7262" NA NA NA
"7263" NA NA NA
"7264" NA NA NA
"7265" NA NA NA
"7266" NA NA NA
"7267" NA NA NA
"7268" NA NA NA
"7269" NA NA NA
"7270" NA NA NA
"7271" NA NA NA
"7272" NA NA NA
"7273" NA NA NA
"7274" NA NA NA
"7275" NA NA NA
"7276" NA NA NA
"7277" NA NA NA
"7278" NA NA NA
"7279" NA NA NA
"7280" NA NA NA
"7281" NA NA NA
"7282" NA NA NA
"7283" NA NA NA
"7284" NA NA NA
"7285" NA NA NA
"7286" NA NA NA
"7287" NA NA NA
"7288" NA NA NA
"7289" NA NA NA
"7290" NA NA NA
"7291" NA NA NA
"7292" NA NA NA
"7293" NA NA NA
"7294" NA NA NA
"7295" NA NA NA
"7296" NA NA NA
"7297" NA NA NA
"7298" NA NA NA
"7299" NA NA NA
"7300" NA NA NA
"7301" NA NA NA
"7302" NA NA NA
"7303" NA NA NA
"7304" NA NA NA
"7305" NA NA NA
"7306" NA NA NA
"7307" NA NA NA
"7308" NA NA NA
"7309" NA NA NA
"7310" NA NA NA
"7311" NA NA NA
"7312" NA NA NA
"7313" NA NA NA
"7314" NA NA NA
"7315" NA NA NA
"7316" NA NA NA
"7317" NA NA NA
"7318" NA NA NA
"7319" NA NA NA
"7320" NA NA NA
"7321" NA NA NA
"7322" NA NA NA
"7323" NA NA NA
"7324" NA NA NA
"7325" NA NA NA
"7326" NA NA NA
"7327" NA NA NA
"7328" NA NA NA
"7329" NA NA NA
"7330" NA NA NA
"7331" NA NA NA
"7332" NA NA NA
"7333" NA NA NA
"7334" NA NA NA
"7335" NA NA NA
"7336" NA NA NA
"7337" NA NA NA
"7338" NA NA NA
"7339" NA NA NA
"7340" NA NA NA
"7341" NA NA NA
"7342" NA NA NA
"7343" NA NA NA
"7344" NA NA NA
"7345" NA NA NA
"7346" NA NA NA
"7347" NA NA NA
"7348" NA NA NA
"7349" NA NA NA
"7350" NA NA NA
"7351" NA NA NA
"7352" NA NA NA
"7353" NA NA NA
"7354" NA NA NA
"7355" NA NA NA
"7356" NA NA NA
"7357" NA NA NA
"7358" NA NA NA
"7359" NA NA NA
"7360" NA NA NA
"7361" NA NA NA
"7362" NA NA NA
"7363" NA NA NA
"7364" NA NA NA
"7365" NA NA NA
"7366" NA NA NA
"7367" NA NA NA
"7368" NA NA NA
"7369" NA NA NA
"7370" NA NA NA
"7371" NA NA NA
"7372" NA NA NA
"7373" NA NA NA
"7374" NA NA NA
"7375" NA NA NA
"7376" NA NA NA
"7377" NA NA NA
"7378" NA NA NA
"7379" NA NA NA
"7380" NA NA NA
"7381" NA NA NA
"7382" NA NA NA
"7383" NA NA NA
"7384" NA NA NA
"7385" NA NA NA
"7386" NA NA NA
"7387" NA NA NA
"7388" NA NA NA
"7389" NA NA NA
"7390" NA NA NA
"7391" NA NA NA
"7392" NA NA NA
"7393" NA NA NA
"7394" NA NA NA
"7395" NA NA NA
"7396" NA NA NA
"7397" NA NA NA
"7398" NA NA NA
"7399" NA NA NA
"7400" NA NA NA
"7401" NA NA NA
"7402" NA NA NA
"7403" NA NA NA
"7404" NA NA NA
"7405" NA NA NA
"7406" NA NA NA
"7407" NA NA NA
"7408" NA NA NA
"7409" NA NA NA
"7410" NA NA NA
"7411" NA NA NA
"7412" NA NA NA
"7413" NA NA NA
"7414" NA NA NA
"7415" NA NA NA
"7416" NA NA NA
"7417" NA NA NA
"7418" NA NA NA
"7419" NA NA NA
"7420" NA NA NA
"7421" NA NA NA
"7422" NA NA NA
"7423" NA NA NA
"7424" NA NA NA
"7425" NA NA NA
"7426" NA NA NA
"7427" NA NA NA
"7428" NA NA NA
"7429" NA NA NA
"7430" NA NA NA
"7431" NA NA NA
"7432" NA NA NA
"7433" NA NA NA
"7434" NA NA NA
"7435" NA NA NA
"7436" NA NA NA
"7437" NA NA NA
"7438" NA NA NA
"7439" NA NA NA
"7440" NA NA NA
"7441" NA NA NA
"7442" NA NA NA
"7443" NA NA NA
"7444" NA NA NA
"7445" NA NA NA
"7446" NA NA NA
"7447" NA NA NA
"7448" NA NA NA
"7449" NA NA NA
"7450" NA NA NA
"7451" NA NA NA
"7452" NA NA NA
"7453" NA NA NA
"7454" NA NA NA
"7455" NA NA NA
"7456" NA NA NA
"7457" NA NA NA
"7458" NA NA NA
"7459" NA NA NA
"7460" NA NA NA
"7461" NA NA NA
"7462" NA NA NA
"7463" NA NA NA
"7464" NA NA NA
"7465" NA NA NA
"7466" NA NA NA
"7467" NA NA NA
"7468" NA NA NA
"7469" NA NA NA
"7470" NA NA NA
"7471" NA NA NA
"7472" NA NA NA
"7473" NA NA NA
"7474" NA NA NA
"7475" NA NA NA
"7476" NA NA NA
"7477" NA NA NA
"7478" NA NA NA
"7479" NA NA NA
"7480" NA NA NA
"7481" NA NA NA
"7482" NA NA NA
"7483" NA NA NA
"7484" NA NA NA
"7485" NA NA NA
"7486" NA NA NA
"7487" NA NA NA
"7488" NA NA NA
"7489" NA NA NA
"7490" NA NA NA
"7491" NA NA NA
"7492" NA NA NA
"7493" NA NA NA
"7494" NA NA NA
"7495" NA NA NA
"7496" NA NA NA
"7497" NA NA NA
"7498" NA NA NA
"7499" NA NA NA
"7500" NA NA NA
"7501" NA NA NA
"7502" NA NA NA
"7503" NA NA NA
"7504" NA NA NA
"7505" NA NA NA
"7506" NA NA NA
"7507" NA NA NA
"7508" NA NA NA
"7509" NA NA NA
"7510" NA NA NA
"7511" NA NA NA
"7512" NA NA NA
"7513" NA NA NA
"7514" NA NA NA
"7515" NA NA NA
"7516" NA NA NA
"7517" NA NA NA
"7518" NA NA NA
"7519" NA NA NA
"7520" NA NA NA
"7521" NA NA NA
"7522" NA NA NA
"7523" NA NA NA
"7524" NA NA NA
"7525" NA NA NA
"7526" NA NA NA
"7527" NA NA NA
"7528" NA NA NA
"7529" NA NA NA
"7530" NA NA NA
"7531" NA NA NA
"7532" NA NA NA
"7533" NA NA NA
"7534" NA NA NA
"7535" NA NA NA
"7536" NA NA NA
"7537" NA NA NA
"7538" NA NA NA
"7539" NA NA NA
"7540" NA NA NA
"7541" NA NA NA
"7542" NA NA NA
"7543" NA NA NA
"7544" NA NA NA
"7545" NA NA NA
"7546" NA NA NA
"7547" NA NA NA
"7548" NA NA NA
"7549" NA NA NA
"7550" NA NA NA
"7551" NA NA NA
"7552" NA NA NA
"7553" NA NA NA
"7554" NA NA NA
"7555" NA NA NA
"7556" NA NA NA
"7557" NA NA NA
"7558" NA NA NA
"7559" NA NA NA
"7560" NA NA NA
"7561" NA NA NA
"7562" NA NA NA
"7563" NA NA NA
"7564" NA NA NA
"7565" NA NA NA
"7566" NA NA NA
"7567" NA NA NA
"7568" NA NA NA
"7569" NA NA NA
"7570" NA NA NA
"7571" NA NA NA
"7572" NA NA NA
"7573" NA NA NA
"7574" NA NA NA
"7575" NA NA NA
"7576" NA NA NA
"7577" NA NA NA
"7578" NA NA NA
"7579" NA NA NA
"7580" NA NA NA
"7581" NA NA NA
"7582" NA NA NA
"7583" NA NA NA
"7584" NA NA NA
"7585" NA NA NA
"7586" NA NA NA
"7587" NA NA NA
"7588" NA NA NA
"7589" NA NA NA
"7590" NA NA NA
"7591" NA NA NA
"7592" NA NA NA
"7593" NA NA NA
"7594" NA NA NA
"7595" NA NA NA
"7596" NA NA NA
"7597" NA NA NA
"7598" NA NA NA
"7599" NA NA NA
"7600" NA NA NA
"7601" NA NA NA
"7602" NA NA NA
"7603" NA NA NA
"7604" NA NA NA
"7605" NA NA NA
"7606" NA NA NA
"7607" NA NA NA
"7608" NA NA NA
"7609" NA NA NA
"7610" NA NA NA
"7611" NA NA NA
"7612" NA NA NA
"7613" NA NA NA
"7614" NA NA NA
"7615" NA NA NA
"7616" NA NA NA
"7617" NA NA NA
"7618" NA NA NA
"7619" NA NA NA
"7620" NA NA NA
"7621" NA NA NA
"7622" NA NA NA
"7623" NA NA NA
"7624" NA NA NA
"7625" NA NA NA
"7626" NA NA NA
"7627" NA NA NA
"7628" NA NA NA
"7629" NA NA NA
"7630" NA NA NA
"7631" NA NA NA
"7632" NA NA NA
"7633" NA NA NA
"7634" NA NA NA
"7635" NA NA NA
"7636" NA NA NA
"7637" NA NA NA
"7638" NA NA NA
"7639" NA NA NA
"7640" NA NA NA
"7641" NA NA NA
"7642" NA NA NA
"7643" NA NA NA
"7644" NA NA NA
"7645" NA NA NA
"7646" NA NA NA
"7647" NA NA NA
"7648" NA NA NA
"7649" NA NA NA
"7650" NA NA NA
"7651" NA NA NA
"7652" NA NA NA
"7653" NA NA NA
"7654" NA NA NA
"7655" NA NA NA
"7656" NA NA NA
"7657" NA NA NA
"7658" NA NA NA
"7659" NA NA NA
"7660" NA NA NA
"7661" NA NA NA
"7662" NA NA NA
"7663" NA NA NA
"7664" NA NA NA
"7665" NA NA NA
"7666" NA NA NA
"7667" NA NA NA
"7668" NA NA NA
"7669" NA NA NA
"7670" NA NA NA
"7671" NA NA NA
"7672" NA NA NA
"7673" NA NA NA
"7674" NA NA NA
"7675" NA NA NA
"7676" NA NA NA
"7677" NA NA NA
"7678" NA NA NA
"7679" NA NA NA
"7680" NA NA NA
"7681" NA NA NA
"7682" NA NA NA
"7683" NA NA NA
"7684" NA NA NA
"7685" NA NA NA
"7686" NA NA NA
"7687" NA NA NA
"7688" NA NA NA
"7689" NA NA NA
"7690" NA NA NA
"7691" NA NA NA
"7692" NA NA NA
"7693" NA NA NA
"7694" NA NA NA
"7695" NA NA NA
"7696" NA NA NA
"7697" NA NA NA
"7698" NA NA NA
"7699" NA NA NA
"7700" NA NA NA
"7701" NA NA NA
"7702" NA NA NA
"7703" NA NA NA
"7704" NA NA NA
"7705" NA NA NA
"7706" NA NA NA
"7707" NA NA NA
"7708" NA NA NA
"7709" NA NA NA
"7710" NA NA NA
"7711" NA NA NA
"7712" NA NA NA
"7713" NA NA NA
"7714" NA NA NA
"7715" NA NA NA
"7716" NA NA NA
"7717" NA NA NA
"7718" NA NA NA
"7719" NA NA NA
"7720" NA NA NA
"7721" NA NA NA
"7722" NA NA NA
"7723" NA NA NA
"7724" NA NA NA
"7725" NA NA NA
"7726" NA NA NA
"7727" NA NA NA
"7728" NA NA NA
"7729" NA NA NA
"7730" NA NA NA
"7731" NA NA NA
"7732" NA NA NA
"7733" NA NA NA
"7734" NA NA NA
"7735" NA NA NA
"7736" NA NA NA
"7737" NA NA NA
"7738" NA NA NA
"7739" NA NA NA
"7740" NA NA NA
"7741" NA NA NA
"7742" NA NA NA
"7743" NA NA NA
"7744" NA NA NA
"7745" NA NA NA
"7746" NA NA NA
"7747" NA NA NA
"7748" NA NA NA
"7749" NA NA NA
"7750" NA NA NA
"7751" NA NA NA
"7752" NA NA NA
"7753" NA NA NA
"7754" NA NA NA
"7755" NA NA NA
"7756" NA NA NA
"7757" NA NA NA
"7758" NA NA NA
"7759" NA NA NA
"7760" NA NA NA
"7761" NA NA NA
"7762" NA NA NA
"7763" NA NA NA
"7764" NA NA NA
"7765" NA NA NA
"7766" NA NA NA
"7767" NA NA NA
"7768" NA NA NA
"7769" NA NA NA
"7770" NA NA NA
"7771" NA NA NA
"7772" NA NA NA
"7773" NA NA NA
"7774" NA NA NA
"7775" NA NA NA
"7776" NA NA NA
"7777" NA NA NA
"7778" NA NA NA
"7779" NA NA NA
"7780" NA NA NA
"7781" NA NA NA
"7782" NA NA NA
"7783" NA NA NA
"7784" NA NA NA
"7785" NA NA NA
"7786" NA NA NA
"7787" NA NA NA
"7788" NA NA NA
"7789" NA NA NA
"7790" NA NA NA
"7791" NA NA NA
"7792" NA NA NA
"7793" NA NA NA
"7794" NA NA NA
"7795" NA NA NA
"7796" NA NA NA
"7797" NA NA NA
"7798" NA NA NA
"7799" NA NA NA
"7800" NA NA NA
"7801" NA NA NA
"7802" NA NA NA
"7803" NA NA NA
"7804" NA NA NA
"7805" NA NA NA
"7806" NA NA NA
"7807" NA NA NA
"7808" NA NA NA
"7809" NA NA NA
"7810" NA NA NA
"7811" NA NA NA
"7812" NA NA NA
"7813" NA NA NA
"7814" NA NA NA
"7815" NA NA NA
"7816" NA NA NA
"7817" NA NA NA
"7818" NA NA NA
"7819" NA NA NA
"7820" NA NA NA
"7821" NA NA NA
"7822" NA NA NA
"7823" NA NA NA
"7824" NA NA NA
"7825" NA NA NA
"7826" NA NA NA
"7827" NA NA NA
"7828" NA NA NA
"7829" NA NA NA
"7830" NA NA NA
"7831" NA NA NA
"7832" NA NA NA
"7833" NA NA NA
"7834" NA NA NA
"7835" NA NA NA
"7836" NA NA NA
"7837" NA NA NA
"7838" NA NA NA
"7839" NA NA NA
"7840" NA NA NA
"7841" NA NA NA
"7842" NA NA NA
"7843" NA NA NA
"7844" NA NA NA
"7845" NA NA NA
"7846" NA NA NA
"7847" NA NA NA
"7848" NA NA NA
"7849" NA NA NA
"7850" NA NA NA
"7851" NA NA NA
"7852" NA NA NA
"7853" NA NA NA
"7854" NA NA NA
"7855" NA NA NA
"7856" NA NA NA
"7857" NA NA NA
"7858" NA NA NA
"7859" NA NA NA
"7860" NA NA NA
"7861" NA NA NA
"7862" NA NA NA
"7863" NA NA NA
"7864" NA NA NA
"7865" NA NA NA
"7866" NA NA NA
"7867" NA NA NA
"7868" NA NA NA
"7869" NA NA NA
"7870" NA NA NA
"7871" NA NA NA
"7872" NA NA NA
"7873" NA NA NA
"7874" NA NA NA
"7875" NA NA NA
"7876" NA NA NA
"7877" NA NA NA
"7878" NA NA NA
"7879" NA NA NA
"7880" NA NA NA
"7881" NA NA NA
"7882" NA NA NA
"7883" NA NA NA
"7884" NA NA NA
"7885" NA NA NA
"7886" NA NA NA
"7887" NA NA NA
"7888" NA NA NA
"7889" NA NA NA
"7890" NA NA NA
"7891" NA NA NA
"7892" NA NA NA
"7893" NA NA NA
"7894" NA NA NA
"7895" NA NA NA
"7896" NA NA NA
"7897" NA NA NA
"7898" NA NA NA
"7899" NA NA NA
"7900" NA NA NA
"7901" NA NA NA
"7902" NA NA NA
"7903" NA NA NA
"7904" NA NA NA
"7905" NA NA NA
"7906" NA NA NA
"7907" NA NA NA
"7908" NA NA NA
"7909" NA NA NA
"7910" NA NA NA
"7911" NA NA NA
"7912" NA NA NA
"7913" NA NA NA
"7914" NA NA NA
"7915" NA NA NA
"7916" NA NA NA
"7917" NA NA NA
"7918" NA NA NA
"7919" NA NA NA
"7920" NA NA NA
"7921" NA NA NA
"7922" NA NA NA
"7923" NA NA NA
"7924" NA NA NA
"7925" NA NA NA
"7926" NA NA NA
"7927" NA NA NA
"7928" NA NA NA
"7929" NA NA NA
"7930" NA NA NA
"7931" NA NA NA
"7932" NA NA NA
"7933" NA NA NA
"7934" NA NA NA
"7935" NA NA NA
"7936" NA NA NA
"7937" NA NA NA
"7938" NA NA NA
"7939" NA NA NA
"7940" NA NA NA
"7941" NA NA NA
"7942" NA NA NA
"7943" NA NA NA
"7944" NA NA NA
"7945" NA NA NA
"7946" NA NA NA
"7947" NA NA NA
"7948" NA NA NA
"7949" NA NA NA
"7950" NA NA NA
"7951" NA NA NA
"7952" NA NA NA
"7953" NA NA NA
"7954" NA NA NA
"7955" NA NA NA
"7956" NA NA NA
"7957" NA NA NA
"7958" NA NA NA
"7959" NA NA NA
"7960" NA NA NA
"7961" NA NA NA
"7962" NA NA NA
"7963" NA NA NA
"7964" NA NA NA
"7965" NA NA NA
"7966" NA NA NA
"7967" NA NA NA
"7968" NA NA NA
"7969" NA NA NA
"7970" NA NA NA
"7971" NA NA NA
"7972" NA NA NA
"7973" NA NA NA
"7974" NA NA NA
"7975" NA NA NA
"7976" NA NA NA
"7977" NA NA NA
"7978" NA NA NA
"7979" NA NA NA
"7980" NA NA NA
"7981" NA NA NA
"7982" NA NA NA
"7983" NA NA NA
"7984" NA NA NA
"7985" NA NA NA
"7986" NA NA NA
"7987" NA NA NA
"7988" NA NA NA
"7989" NA NA NA
"7990" NA NA NA
"7991" NA NA NA
"7992" NA NA NA
"7993" NA NA NA
"7994" NA NA NA
"7995" NA NA NA
"7996" NA NA NA
"7997" NA NA NA
"7998" NA NA NA
"7999" NA NA NA
"8000" NA NA NA
"8001" NA NA NA
"8002" NA NA NA
"8003" NA NA NA
"8004" NA NA NA
"8005" NA NA NA
"8006" NA NA NA
"8007" NA NA NA
"8008" NA NA NA
"8009" NA NA NA
"8010" NA NA NA
"8011" NA NA NA
"8012" NA NA NA
"8013" NA NA NA
"8014" NA NA NA
"8015" NA NA NA
"8016" NA NA NA
"8017" NA NA NA
"8018" NA NA NA
"8019" NA NA NA
"8020" NA NA NA
"8021" NA NA NA
"8022" NA NA NA
"8023" NA NA NA
"8024" NA NA NA
"8025" NA NA NA
"8026" NA NA NA
"8027" NA NA NA
"8028" NA NA NA
"8029" NA NA NA
"8030" NA NA NA
"8031" NA NA NA
"8032" NA NA NA
"8033" NA NA NA
"8034" NA NA NA
"8035" NA NA NA
"8036" NA NA NA
"8037" NA NA NA
"8038" NA NA NA
"8039" NA NA NA
"8040" NA NA NA
"8041" NA NA NA
"8042" NA NA NA
"8043" NA NA NA
"8044" NA NA NA
"8045" NA NA NA
"8046" NA NA NA
"8047" NA NA NA
"8048" NA NA NA
"8049" NA NA NA
"8050" NA NA NA
"8051" NA NA NA
"8052" NA NA NA
"8053" NA NA NA
"8054" NA NA NA
"8055" NA NA NA
"8056" NA NA NA
"8057" NA NA NA
"8058" NA NA NA
"8059" NA NA NA
"8060" NA NA NA
"8061" NA NA NA
"8062" NA NA NA
"8063" NA NA NA
"8064" NA NA NA
"8065" NA NA NA
"8066" NA NA NA
"8067" NA NA NA
"8068" NA NA NA
"8069" NA NA NA
"8070" NA NA NA
"8071" NA NA NA
"8072" NA NA NA
"8073" NA NA NA
"8074" NA NA NA
"8075" NA NA NA
"8076" NA NA NA
"8077" NA NA NA
"8078" NA NA NA
"8079" NA NA NA
"8080" NA NA NA
"8081" NA NA NA
"8082" NA NA NA
"8083" NA NA NA
"8084" NA NA NA
"8085" NA NA NA
"8086" NA NA NA
"8087" NA NA NA
"8088" NA NA NA
"8089" NA NA NA
"8090" NA NA NA
"8091" NA NA NA
"8092" NA NA NA
"8093" NA NA NA
"8094" NA NA NA
"8095" NA NA NA
"8096" NA NA NA
"8097" NA NA NA
"8098" NA NA NA
"8099" NA NA NA
"8100" NA NA NA
"8101" NA NA NA
"8102" NA NA NA
"8103" NA NA NA
"8104" NA NA NA
"8105" NA NA NA
"8106" NA NA NA
"8107" NA NA NA
"8108" NA NA NA
"8109" NA NA NA
"8110" NA NA NA
"8111" NA NA NA
"8112" NA NA NA
"8113" NA NA NA
"8114" NA NA NA
"8115" NA NA NA
"8116" NA NA NA
"8117" NA NA NA
"8118" NA NA NA
"8119" NA NA NA
"8120" NA NA NA
"8121" NA NA NA
"8122" NA NA NA
"8123" NA NA NA
"8124" NA NA NA
"8125" NA NA NA
"8126" NA NA NA
"8127" NA NA NA
"8128" NA NA NA
"8129" NA NA NA
"8130" NA NA NA
"8131" NA NA NA
"8132" NA NA NA
"8133" NA NA NA
"8134" NA NA NA
"8135" NA NA NA
"8136" NA NA NA
"8137" NA NA NA
"8138" NA NA NA
"8139" NA NA NA
"8140" NA NA NA
"8141" NA NA NA
"8142" NA NA NA
"8143" NA NA NA
"8144" NA NA NA
"8145" NA NA NA
"8146" NA NA NA
"8147" NA NA NA
"8148" NA NA NA
"8149" NA NA NA
"8150" NA NA NA
"8151" NA NA NA
"8152" NA NA NA
"8153" NA NA NA
"8154" NA NA NA
"8155" NA NA NA
"8156" NA NA NA
"8157" NA NA NA
"8158" NA NA NA
"8159" NA NA NA
"8160" NA NA NA
"8161" NA NA NA
"8162" NA NA NA
"8163" NA NA NA
"8164" NA NA NA
"8165" NA NA NA
"8166" NA NA NA
"8167" NA NA NA
"8168" NA NA NA
"8169" NA NA NA
"8170" NA NA NA
"8171" NA NA NA
"8172" NA NA NA
"8173" NA NA NA
"8174" NA NA NA
"8175" NA NA NA
"8176" NA NA NA
"8177" NA NA NA
"8178" NA NA NA
"8179" NA NA NA
"8180" NA NA NA
"8181" NA NA NA
"8182" NA NA NA
"8183" NA NA NA
"8184" NA NA NA
"8185" NA NA NA
"8186" NA NA NA
"8187" NA NA NA
"8188" NA NA NA
"8189" NA NA NA
"8190" NA NA NA
"8191" NA NA NA
"8192" NA NA NA
"8193" NA NA NA
"8194" NA NA NA
"8195" NA NA NA
"8196" NA NA NA
"8197" NA NA NA
"8198" NA NA NA
"8199" NA NA NA
"8200" NA NA NA
"8201" NA NA NA
"8202" NA NA NA
"8203" NA NA NA
"8204" NA NA NA
"8205" NA NA NA
"8206" NA NA NA
"8207" NA NA NA
"8208" NA NA NA
"8209" NA NA NA
"8210" NA NA NA
"8211" NA NA NA
"8212" NA NA NA
"8213" NA NA NA
"8214" NA NA NA
"8215" NA NA NA
"8216" NA NA NA
"8217" NA NA NA
"8218" NA NA NA
"8219" NA NA NA
"8220" NA NA NA
"8221" NA NA NA
"8222" NA NA NA
"8223" NA NA NA
"8224" NA NA NA
"8225" NA NA NA
"8226" NA NA NA
"8227" NA NA NA
"8228" NA NA NA
"8229" NA NA NA
"8230" NA NA NA
"8231" NA NA NA
"8232" NA NA NA
"8233" NA NA NA
"8234" NA NA NA
"8235" NA NA NA
"8236" NA NA NA
"8237" NA NA NA
"8238" NA NA NA
"8239" NA NA NA
"8240" NA NA NA
"8241" NA NA NA
"8242" NA NA NA
"8243" NA NA NA
"8244" NA NA NA
"8245" NA NA NA
"8246" NA NA NA
"8247" NA NA NA
"8248" NA NA NA
"8249" NA NA NA
"8250" NA NA NA
"8251" NA NA NA
"8252" NA NA NA
"8253" NA NA NA
"8254" NA NA NA
"8255" NA NA NA
"8256" NA NA NA
"8257" NA NA NA
"8258" NA NA NA
"8259" NA NA NA
"8260" NA NA NA
"8261" NA NA NA
"8262" NA NA NA
"8263" NA NA NA
"8264" NA NA NA
"8265" NA NA NA
"8266" NA NA NA
"8267" NA NA NA
"8268" NA NA NA
"8269" NA NA NA
"8270" NA NA NA
"8271" NA NA NA
"8272" NA NA NA
"8273" NA NA NA
"8274" NA NA NA
"8275" NA NA NA
"8276" NA NA NA
"8277" NA NA NA
"8278" NA NA NA
"8279" NA NA NA
"8280" NA NA NA
"8281" NA NA NA
"8282" NA NA NA
"8283" NA NA NA
"8284" NA NA NA
"8285" NA NA NA
"8286" NA NA NA
"8287" NA NA NA
"8288" NA NA NA
"8289" NA NA NA
"8290" NA NA NA
"8291" NA NA NA
"8292" NA NA NA
"8293" NA NA NA
"8294" NA NA NA
"8295" NA NA NA
"8296" NA NA NA
"8297" NA NA NA
"8298" NA NA NA
"8299" NA NA NA
"8300" NA NA NA
"8301" NA NA NA
"8302" NA NA NA
"8303" NA NA NA
"8304" NA NA NA
"8305" NA NA NA
"8306" NA NA NA
"8307" NA NA NA
"8308" NA NA NA
"8309" NA NA NA
"8310" NA NA NA
"8311" NA NA NA
"8312" NA NA NA
"8313" NA NA NA
"8314" NA NA NA
"8315" NA NA NA
"8316" NA NA NA
"8317" NA NA NA
"8318" NA NA NA
"8319" NA NA NA
"8320" NA NA NA
"8321" NA NA NA
"8322" NA NA NA
"8323" NA NA NA
"8324" NA NA NA
"8325" NA NA NA
"8326" NA NA NA
"8327" NA NA NA
"8328" NA NA NA
"8329" NA NA NA
"8330" NA NA NA
"8331" NA NA NA
"8332" NA NA NA
"8333" NA NA NA
"8334" NA NA NA
"8335" NA NA NA
"8336" NA NA NA
"8337" NA NA NA
"8338" NA NA NA
"8339" NA NA NA
"8340" NA NA NA
"8341" NA NA NA
"8342" NA NA NA
"8343" NA NA NA
"8344" NA NA NA
"8345" NA NA NA
"8346" NA NA NA
"8347" NA NA NA
"8348" NA NA NA
"8349" NA NA NA
"8350" NA NA NA
"8351" NA NA NA
"8352" NA NA NA
"8353" NA NA NA
"8354" NA NA NA
"8355" NA NA NA
"8356" NA NA NA
"8357" NA NA NA
"8358" NA NA NA
"8359" NA NA NA
"8360" NA NA NA
"8361" NA NA NA
"8362" NA NA NA
"8363" NA NA NA
"8364" NA NA NA
"8365" NA NA NA
"8366" NA NA NA
"8367" NA NA NA
"8368" NA NA NA
"8369" NA NA NA
"8370" NA NA NA
"8371" NA NA NA
"8372" NA NA NA
"8373" NA NA NA
"8374" NA NA NA
"8375" NA NA NA
"8376" NA NA NA
"8377" NA NA NA
"8378" NA NA NA
"8379" NA NA NA
"8380" NA NA NA
"8381" NA NA NA
"8382" NA NA NA
"8383" NA NA NA
"8384" NA NA NA
"8385" NA NA NA
"8386" NA NA NA
"8387" NA NA NA
"8388" NA NA NA
"8389" NA NA NA
"8390" NA NA NA
"8391" NA NA NA
"8392" NA NA NA
"8393" NA NA NA
"8394" NA NA NA
"8395" NA NA NA
"8396" NA NA NA
"8397" NA NA NA
"8398" NA NA NA
"8399" NA NA NA
"8400" NA NA NA
"8401" NA NA NA
"8402" NA NA NA
"8403" NA NA NA
"8404" NA NA NA
"8405" NA NA NA
"8406" NA NA NA
"8407" NA NA NA
"8408" NA NA NA
"8409" NA NA NA
"8410" NA NA NA
"8411" NA NA NA
"8412" NA NA NA
"8413" NA NA NA
"8414" NA NA NA
"8415" NA NA NA
"8416" NA NA NA
"8417" NA NA NA
"8418" NA NA NA
"8419" NA NA NA
"8420" NA NA NA
"8421" NA NA NA
"8422" NA NA NA
"8423" NA NA NA
"8424" NA NA NA
"8425" NA NA NA
"8426" NA NA NA
"8427" NA NA NA
"8428" NA NA NA
"8429" NA NA NA
"8430" NA NA NA
"8431" NA NA NA
"8432" NA NA NA
"8433" NA NA NA
"8434" NA NA NA
"8435" NA NA NA
"8436" NA NA NA
"8437" NA NA NA
"8438" NA NA NA
"8439" NA NA NA
"8440" NA NA NA
"8441" NA NA NA
"8442" NA NA NA
"8443" NA NA NA
"8444" NA NA NA
"8445" NA NA NA
"8446" NA NA NA
"8447" NA NA NA
"8448" NA NA NA
"8449" NA NA NA
"8450" NA NA NA
"8451" NA NA NA
"8452" NA NA NA
"8453" NA NA NA
"8454" NA NA NA
"8455" NA NA NA
"8456" NA NA NA
"8457" NA NA NA
"8458" NA NA NA
"8459" NA NA NA
"8460" NA NA NA
"8461" NA NA NA
"8462" NA NA NA
"8463" NA NA NA
"8464" NA NA NA
"8465" NA NA NA
"8466" NA NA NA
"8467" NA NA NA
"8468" NA NA NA
"8469" NA NA NA
"8470" NA NA NA
"8471" NA NA NA
"8472" NA NA NA
"8473" NA NA NA
"8474" NA NA NA
"8475" NA NA NA
"8476" NA NA NA
"8477" NA NA NA
"8478" NA NA NA
"8479" NA NA NA
"8480" NA NA NA
"8481" NA NA NA
"8482" NA NA NA
"8483" NA NA NA
"8484" NA NA NA
"8485" NA NA NA
"8486" NA NA NA
"8487" NA NA NA
"8488" NA NA NA
"8489" NA NA NA
"8490" NA NA NA
"8491" NA NA NA
"8492" NA NA NA
"8493" NA NA NA
"8494" NA NA NA
"8495" NA NA NA
"8496" NA NA NA
"8497" NA NA NA
"8498" NA NA NA
"8499" NA NA NA
"8500" NA NA NA
"8501" NA NA NA
"8502" NA NA NA
"8503" NA NA NA
"8504" NA NA NA
"8505" NA NA NA
"8506" NA NA NA
"8507" NA NA NA
"8508" NA NA NA
"8509" NA NA NA
"8510" NA NA NA
"8511" NA NA NA
"8512" NA NA NA
"8513" NA NA NA
"8514" NA NA NA
"8515" NA NA NA
"8516" NA NA NA
"8517" NA NA NA
"8518" NA NA NA
"8519" NA NA NA
"8520" NA NA NA
"8521" NA NA NA
"8522" NA NA NA
"8523" NA NA NA
"8524" NA NA NA
"8525" NA NA NA
"8526" NA NA NA
"8527" NA NA NA
"8528" NA NA NA
"8529" NA NA NA
"8530" NA NA NA
"8531" NA NA NA
"8532" NA NA NA
"8533" NA NA NA
"8534" NA NA NA
"8535" NA NA NA
"8536" NA NA NA
"8537" NA NA NA
"8538" NA NA NA
"8539" NA NA NA
"8540" NA NA NA
"8541" NA NA NA
"8542" NA NA NA
"8543" NA NA NA
"8544" NA NA NA
"8545" NA NA NA
"8546" NA NA NA
"8547" NA NA NA
"8548" NA NA NA
"8549" NA NA NA
"8550" NA NA NA
"8551" NA NA NA
"8552" NA NA NA
"8553" NA NA NA
"8554" NA NA NA
"8555" NA NA NA
"8556" NA NA NA
"8557" NA NA NA
"8558" NA NA NA
"8559" NA NA NA
"8560" NA NA NA
"8561" NA NA NA
"8562" NA NA NA
"8563" NA NA NA
"8564" NA NA NA
"8565" NA NA NA
"8566" NA NA NA
"8567" NA NA NA
"8568" NA NA NA
"8569" NA NA NA
"8570" NA NA NA
"8571" NA NA NA
"8572" NA NA NA
"8573" NA NA NA
"8574" NA NA NA
"8575" NA NA NA
"8576" NA NA NA
"8577" NA NA NA
"8578" NA NA NA
"8579" NA NA NA
"8580" NA NA NA
"8581" NA NA NA
"8582" NA NA NA
"8583" NA NA NA
"8584" NA NA NA
"8585" NA NA NA
"8586" NA NA NA
"8587" NA NA NA
"8588" NA NA NA
"8589" NA NA NA
"8590" NA NA NA
"8591" NA NA NA
"8592" NA NA NA
"8593" NA NA NA
"8594" NA NA NA
"8595" NA NA NA
"8596" NA NA NA
"8597" NA NA NA
"8598" NA NA NA
"8599" NA NA NA
"8600" NA NA NA
"8601" NA NA NA
"8602" NA NA NA
"8603" NA NA NA
"8604" NA NA NA
"8605" NA NA NA
"8606" NA NA NA
"8607" NA NA NA
"8608" NA NA NA
"8609" NA NA NA
"8610" NA NA NA
"8611" NA NA NA
"8612" NA NA NA
"8613" NA NA NA
"8614" NA NA NA
"8615" NA NA NA
"8616" NA NA NA
"8617" NA NA NA
"8618" NA NA NA
"8619" NA NA NA
"8620" NA NA NA
"8621" NA NA NA
"8622" NA NA NA
"8623" NA NA NA
"8624" NA NA NA
"8625" NA NA NA
"8626" NA NA NA
"8627" NA NA NA
"8628" NA NA NA
"8629" NA NA NA
"8630" NA NA NA
"8631" NA NA NA
"8632" NA NA NA
"8633" NA NA NA
"8634" NA NA NA
"8635" NA NA NA
"8636" NA NA NA
"8637" NA NA NA
"8638" NA NA NA
"8639" NA NA NA
"8640" NA NA NA
"8641" NA NA NA
"8642" NA NA NA
"8643" NA NA NA
"8644" NA NA NA
"8645" NA NA NA
"8646" NA NA NA
"8647" NA NA NA
"8648" NA NA NA
"8649" NA NA NA
"8650" NA NA NA
"8651" NA NA NA
"8652" NA NA NA
"8653" NA NA NA
"8654" NA NA NA
"8655" NA NA NA
"8656" NA NA NA
"8657" NA NA NA
"8658" NA NA NA
"8659" NA NA NA
"8660" NA NA NA
"8661" NA NA NA
"8662" NA NA NA
"8663" NA NA NA
"8664" NA NA NA
"8665" NA NA NA
"8666" NA NA NA
"8667" NA NA NA
"8668" NA NA NA
"8669" NA NA NA
"8670" NA NA NA
"8671" NA NA NA
"8672" NA NA NA
"8673" NA NA NA
"8674" NA NA NA
"8675" NA NA NA
"8676" NA NA NA
"8677" NA NA NA
"8678" NA NA NA
"8679" NA NA NA
"8680" NA NA NA
"8681" NA NA NA
"8682" NA NA NA
"8683" NA NA NA
"8684" NA NA NA
"8685" NA NA NA
"8686" NA NA NA
"8687" NA NA NA
"8688" NA NA NA
"8689" NA NA NA
"8690" NA NA NA
"8691" NA NA NA
"8692" NA NA NA
"8693" NA NA NA
"8694" NA NA NA
"8695" NA NA NA
"8696" NA NA NA
"8697" NA NA NA
"8698" NA NA NA
"8699" NA NA NA
"8700" NA NA NA
"8701" NA NA NA
"8702" NA NA NA
"8703" NA NA NA
"8704" NA NA NA
"8705" NA NA NA
"8706" NA NA NA
"8707" NA NA NA
"8708" NA NA NA
"8709" NA NA NA
"8710" NA NA NA
"8711" NA NA NA
"8712" NA NA NA
"8713" NA NA NA
"8714" NA NA NA
"8715" NA NA NA
"8716" NA NA NA
"8717" NA NA NA
"8718" NA NA NA
"8719" NA NA NA
"8720" NA NA NA
"8721" NA NA NA
"8722" NA NA NA
"8723" NA NA NA
"8724" NA NA NA
"8725" NA NA NA
"8726" NA NA NA
"8727" NA NA NA
"8728" NA NA NA
"8729" NA NA NA
"8730" NA NA NA
"8731" NA NA NA
"8732" NA NA NA
"8733" NA NA NA
"8734" NA NA NA
"8735" NA NA NA
"8736" NA NA NA
"8737" NA NA NA
"8738" NA NA NA
"8739" NA NA NA
"8740" NA NA NA
"8741" NA NA NA
"8742" NA NA NA
"8743" NA NA NA
"8744" NA NA NA
"8745" NA NA NA
"8746" NA NA NA
"8747" NA NA NA
"8748" NA NA NA
"8749" NA NA NA
"8750" NA NA NA
"8751" NA NA NA
"8752" NA NA NA
"8753" NA NA NA
"8754" NA NA NA
"8755" NA NA NA
"8756" NA NA NA
"8757" NA NA NA
"8758" NA NA NA
"8759" NA NA NA
"8760" NA NA NA
"8761" NA NA NA
"8762" NA NA NA
"8763" NA NA NA
"8764" NA NA NA
"8765" NA NA NA
"8766" NA NA NA
"8767" NA NA NA
"8768" NA NA NA
"8769" NA NA NA
"8770" NA NA NA
"8771" NA NA NA
"8772" NA NA NA
"8773" NA NA NA
"8774" NA NA NA
"8775" NA NA NA
"8776" NA NA NA
"8777" NA NA NA
"8778" NA NA NA
"8779" NA NA NA
"8780" NA NA NA
"8781" NA NA NA
"8782" NA NA NA
"8783" NA NA NA
"8784" NA NA NA
"8785" NA NA NA
"8786" NA NA NA
"8787" NA NA NA
"8788" NA NA NA
"8789" NA NA NA
"8790" NA NA NA
"8791" NA NA NA
"8792" NA NA NA
"8793" NA NA NA
"8794" NA NA NA
"8795" NA NA NA
"8796" NA NA NA
"8797" NA NA NA
"8798" NA NA NA
"8799" NA NA NA
"8800" NA NA NA
"8801" NA NA NA
"8802" NA NA NA
"8803" NA NA NA
"8804" NA NA NA
"8805" NA NA NA
"8806" NA NA NA
"8807" NA NA NA
"8808" NA NA NA
"8809" NA NA NA
"8810" NA NA NA
"8811" NA NA NA
"8812" NA NA NA
"8813" NA NA NA
"8814" NA NA NA
"8815" NA NA NA
"8816" NA NA NA
"8817" NA NA NA
"8818" NA NA NA
"8819" NA NA NA
"8820" NA NA NA
"8821" NA NA NA
"8822" NA NA NA
"8823" NA NA NA
"8824" NA NA NA
"8825" NA NA NA
"8826" NA NA NA
"8827" NA NA NA
"8828" NA NA NA
"8829" NA NA NA
"8830" NA NA NA
"8831" NA NA NA
"8832" NA NA NA
"8833" NA NA NA
"8834" NA NA NA
"8835" NA NA NA
"8836" NA NA NA
"8837" NA NA NA
"8838" NA NA NA
"8839" NA NA NA
"8840" NA NA NA
"8841" NA NA NA
"8842" NA NA NA
"8843" NA NA NA
"8844" NA NA NA
"8845" NA NA NA
"8846" NA NA NA
"8847" NA NA NA
"8848" NA NA NA
"8849" NA NA NA
"8850" NA NA NA
"8851" NA NA NA
"8852" NA NA NA
"8853" NA NA NA
"8854" NA NA NA
"8855" NA NA NA
"8856" NA NA NA
"8857" NA NA NA
"8858" NA NA NA
"8859" NA NA NA
"8860" NA NA NA
"8861" NA NA NA
"8862" NA NA NA
"8863" NA NA NA
"8864" NA NA NA
"8865" NA NA NA
"8866" NA NA NA
"8867" NA NA NA
"8868" NA NA NA
"8869" NA NA NA
"8870" NA NA NA
"8871" NA NA NA
"8872" NA NA NA
"8873" NA NA NA
"8874" NA NA NA
"8875" NA NA NA
"8876" NA NA NA
"8877" NA NA NA
"8878" NA NA NA
"8879" NA NA NA
"8880" NA NA NA
"8881" NA NA NA
"8882" NA NA NA
"8883" NA NA NA
"8884" NA NA NA
"8885" NA NA NA
"8886" NA NA NA
"8887" NA NA NA
"8888" NA NA NA
"8889" NA NA NA
"8890" NA NA NA
"8891" NA NA NA
"8892" NA NA NA
"8893" NA NA NA
"8894" NA NA NA
"8895" NA NA NA
"8896" NA NA NA
"8897" NA NA NA
"8898" NA NA NA
"8899" NA NA NA
"8900" NA NA NA
"8901" NA NA NA
"8902" NA NA NA
"8903" NA NA NA
"8904" NA NA NA
"8905" NA NA NA
"8906" NA NA NA
"8907" NA NA NA
"8908" NA NA NA
"8909" NA NA NA
"8910" NA NA NA
"8911" NA NA NA
"8912" NA NA NA
"8913" NA NA NA
"8914" NA NA NA
"8915" NA NA NA
"8916" NA NA NA
"8917" NA NA NA
"8918" NA NA NA
"8919" NA NA NA
"8920" NA NA NA
"8921" NA NA NA
"8922" NA NA NA
"8923" NA NA NA
"8924" NA NA NA
"8925" NA NA NA
"8926" NA NA NA
"8927" NA NA NA
"8928" NA NA NA
"8929" NA NA NA
"8930" NA NA NA
"8931" NA NA NA
"8932" NA NA NA
"8933" NA NA NA
"8934" NA NA NA
"8935" NA NA NA
"8936" NA NA NA
"8937" NA NA NA
"8938" NA NA NA
"8939" NA NA NA
"8940" NA NA NA
"8941" NA NA NA
"8942" NA NA NA
"8943" NA NA NA
"8944" NA NA NA
"8945" NA NA NA
"8946" NA NA NA
"8947" NA NA NA
"8948" NA NA NA
"8949" NA NA NA
"8950" NA NA NA
"8951" NA NA NA
"8952" NA NA NA
"8953" NA NA NA
"8954" NA NA NA
"8955" NA NA NA
"8956" NA NA NA
"8957" NA NA NA
"8958" NA NA NA
"8959" NA NA NA
"8960" NA NA NA
"8961" NA NA NA
"8962" NA NA NA
"8963" NA NA NA
"8964" NA NA NA
"8965" NA NA NA
"8966" NA NA NA
"8967" NA NA NA
"8968" NA NA NA
"8969" NA NA NA
"8970" NA NA NA
"8971" NA NA NA
"8972" NA NA NA
"8973" NA NA NA
"8974" NA NA NA
"8975" NA NA NA
"8976" NA NA NA
"8977" NA NA NA
"8978" NA NA NA
"8979" NA NA NA
"8980" NA NA NA
"8981" NA NA NA
"8982" NA NA NA
"8983" NA NA NA
"8984" NA NA NA
"8985" NA NA NA
"8986" NA NA NA
"8987" NA NA NA
"8988" NA NA NA
"8989" NA NA NA
"8990" NA NA NA
"8991" NA NA NA
"8992" NA NA NA
"8993" NA NA NA
"8994" NA NA NA
"8995" NA NA NA
"8996" NA NA NA
"8997" NA NA NA
"8998" NA NA NA
"8999" NA NA NA
"9000" NA NA NA
"9001" NA NA NA
