# Supplementary material for: Adaptive switch to sexually dimorphic movements by partner-seeking termites
Source: Sci Adv. 2019 Jun 19;5(6):eaau6108. doi: 10.1126/sciadv.aau6108 (PMC6584256; doi:10.1126/sciadv.aau6108)
Supplement: Data file S1 [file aau6108_Data_file_S1.zip › Dataset/CfExperimetns/170627_174_M_02_set2_after-position_5FPS.txt]

"time" "x" "y"
"1" 0 66.3407981532348 91.3353395695021
"2" 0.2 62.799257324319 90.6785244614123
"3" 0.4 58.8074838763223 92.6425324413988
"4" 0.6 55.4338933297273 95.7123098608757
"5" 0.8 52.6886606706803 99.9610844939946
"6" 1 48.6766301719193 101.743002322383
"7" 1.2 46.522638711832 100.239989926893
"8" 1.4 47.7808116161944 99.0267448428625
"9" 1.6 51.6379059324166 98.6374849981403
"10" 1.8 52.260280264479 100.085626779522
"11" 2 51.7443780553051 105.582744317008
"12" 2.2 51.3383300622812 107.194013545124
"13" 2.4 51.013336641126 108.213723002037
"14" 2.6 48.3160570368182 110.551409865448
"15" 2.8 46.83202272235 111.926108351785
"16" 3 44.9290857039527 112.393654843589
"17" 3.2 43.022874622336 113.173042106013
"18" 3.4 40.3215169903095 114.13306001168
"19" 3.6 36.360856273 115.429446954285
"20" 3.8 33.6330611320692 113.065795846808
"21" 4 32.9109117217692 108.755954399592
"22" 4.2 32.186072524192 104.538777483357
"23" 4.4 32.6834287588684 100.917914442532
"24" 4.6 35.8691672425952 97.3443334620371
"25" 4.8 40.5904493103846 95.1515678152642
"26" 5 44.9675956563058 92.7467640031261
"27" 5.2 50.417684583808 89.6520089112207
"28" 5.4 53.9638371138926 90.242047989498
"29" 5.6 54.3125042932892 93.3721533734897
"30" 5.8 54.4037762847317 98.0441873988896
"31" 6 52.6717523104103 104.235749310418
"32" 6.2 48.9752771781575 108.234788173305
"33" 6.4 43.5735113379302 112.36724756355
"34" 6.6 39.5152096855827 114.142064058809
"35" 6.8 34.8248359961983 112.452846233928
"36" 7 31.2093289007385 108.053326769385
"37" 7.2 27.4587019470156 102.058437639186
"38" 7.4 24.4619428146613 96.004102195238
"39" 7.6 23.6315559566316 90.9711147931374
"40" 7.8 24.7700284173802 85.8011517534814
"41" 8 26.0635997546134 81.4807309589419
"42" 8.2 29.5355458339915 80.7667994427203
"43" 8.4 33.6249453945948 81.4336641617744
"44" 8.6 37.498051554904 84.5827416504687
"45" 8.8 38.1257431613304 88.3543169041021
"46" 9 35.9360625022353 91.4399544941772
"47" 9.2 30.3449240967344 94.8447449713113
"48" 9.4 24.1705292570244 96.7764604367433
"49" 9.6 18.6653918618524 94.5541434258143
"50" 9.8 16.4423602027187 90.2227266559676
"51" 10 16.6382883446386 84.470746151236
"52" 10.2 16.1029897744359 78.0284900023924
"53" 10.4 15.2182279655952 70.5915659520371
"54" 10.6 16.1915593459173 63.7040606672996
"55" 10.8 18.056902579475 54.6560767607347
"56" 11 16.9397649433659 46.8907830414994
"57" 11.2 13.5623688503279 40.6664260128143
"58" 11.4 10.3648471549459 39.0260219666523
"59" 11.6 10.4059367373243 39.1155421668145
"60" 11.8 10.3667825338261 38.4612363292413
"61" 12 9.13202271831999 38.8133426295747
"62" 12.2 9.30074782305881 39.5295224589671
"63" 12.4 11.9702927055172 40.7729718674296
"64" 12.6 13.9428847362631 42.1523428030847
"65" 12.8 18.1270837663947 42.6384519871637
"66" 13 22.2648963877391 44.0975957947021
"67" 13.2 26.478811711 46.4484154728578
"68" 13.4 30.3929548674737 50.0608363564795
"69" 13.6 34.3420779387705 54.5565631485684
"70" 13.8 36.5148536517845 60.3806857887572
"71" 14 35.4270423803707 66.8744917939554
"72" 14.2 33.7221136046475 72.8637263017815
"73" 14.4 31.5486209681735 79.7430870446054
"74" 14.6 30.2669287931 86.0014026932847
"75" 14.8 27.7426504307805 91.2519051948409
"76" 15 25.6573514310322 95.2366552931654
"77" 15.2 22.5081417077954 100.849188661335
"78" 15.4 20.9809300316046 104.513251254689
"79" 15.6 21.8554670967462 106.358034124615
"80" 15.8 24.8167217984047 107.059652547585
"81" 16 30.282614578119 109.185921257847
"82" 16.2 34.6447436392727 112.653413026948
"83" 16.4 38.8427130444552 117.238823895473
"84" 16.6 43.1824168848283 119.095545819674
"85" 16.8 48.915613810384 117.499346794773
"86" 17 55.9130982878524 115.925031008159
"87" 17.2 61.2795655897025 114.411136181531
"88" 17.4 66.5197944692381 112.398073275204
"89" 17.6 68.1453185509024 110.485311801914
"90" 17.8 70.1724046149024 106.890311568573
"91" 18 72.8164660437395 101.623991201765
"92" 18.2 74.7361293221 95.9126660850847
"93" 18.4 77.4257317688707 91.004697365783
"94" 18.6 78.7074142445169 84.4104875115763
"95" 18.8 82.2308304883629 78.7658270012944
"96" 19 88.707186553825 74.5582248762097
"97" 19.2 96.73634776045 71.0357771540597
"98" 19.4 106.370712979248 71.1550380647128
"99" 19.6 114.917593270363 72.5183777221735
"100" 19.8 115.136539313985 74.4830133411771
"101" 20 115.887786319571 77.1098989882038
"102" 20.2 117.227663681122 79.024677696184
"103" 20.4 118.511711278118 79.5229597354076
"104" 20.6 119.12147123119 80.4767438789181
"105" 20.8 119.52663442318 80.9376296636261
"106" 21 120.051131511304 81.3815819267007
"107" 21.2 120.037838182446 81.5244991904897
"108" 21.4 120.443752743325 80.9343011327597
"109" 21.6 120.677114584432 80.2906908683898
"110" 21.8 121.070882494375 79.9469966175098
"111" 22 121.341967992823 79.9552130036898
"112" 22.2 121.626256019991 80.0828470830675
"113" 22.4 121.966001319788 80.460772638306
"114" 22.6 121.885276653522 80.3660725763237
"115" 22.8 122.381896982135 80.1433385180577
"116" 23 122.462572869488 80.2276521024506
"117" 23.2 122.889889275583 80.1457037674934
"118" 23.4 122.120149971907 80.7290632624103
"119" 23.6 121.439759626829 81.3866279771579
"120" 23.8 121.2070773393 81.6222294401597
"121" 24 121.569333079763 82.4769037097034
"122" 24.2 121.580384460353 82.4517189845072
"123" 24.4 121.192554009268 82.0702062410604
"124" 24.6 119.8641328219 81.6445234130847
"125" 24.8 118.542979479688 82.0664527749567
"126" 25 118.028720823226 82.1530725650605
"127" 25.2 117.501706543797 82.6656669943816
"128" 25.4 117.20991700685 83.0872619466597
"129" 25.6 116.335248861446 83.840602240554
"130" 25.8 115.993178088146 83.8376623759924
"131" 26 114.510206930705 84.6295995281075
"132" 26.2 113.318927401099 84.8504335692418
"133" 26.4 112.373416351025 86.1383513841097
"134" 26.6 111.173524846793 86.2180780003905
"135" 26.8 109.783105914647 86.6610687733032
"136" 27 107.386120268488 87.0043984368652
"137" 27.2 104.441663275959 88.1572873069126
"138" 27.4 100.025548285048 89.4777337400127
"139" 27.6 95.5295208362195 91.0561532374506
"140" 27.8 90.8429481078852 93.7866459972487
"141" 28 86.1964051767857 96.795325421299
"142" 28.2 80.148955884496 98.4819509190928
"143" 28.4 76.4996526591311 97.8716119027569
"144" 28.6 73.1117670002441 95.8725419493367
"145" 28.8 67.962114467728 92.0368270435408
"146" 29 62.6196224573158 87.1023561832953
"147" 29.2 58.010012830508 81.8140397970767
"148" 29.4 55.9762189738261 77.6166533233804
"149" 29.6 55.5501157228595 73.5713151774815
"150" 29.8 54.8945213348474 68.4883803591356
"151" 30 54.5917468274068 61.4503944270254
"152" 30.2 53.6980498377951 53.3692916162159
"153" 30.4 51.9407463668684 45.3338436009532
"154" 30.6 52.2049818272627 37.839295740839
"155" 30.8 54.4892498341964 31.0838402248615
"156" 31 58.8429867422689 24.4777453004797
"157" 31.2 64.4039163529435 20.295002988367
"158" 31.4 71.8494376799646 20.0015473527485
"159" 31.6 80.8026637470811 20.3266293866253
"160" 31.8 87.9196227830661 23.4896290336137
"161" 32 93.5738699249411 24.3846084147906
"162" 32.2 98.1571711358235 23.6234552455385
"163" 32.4 98.4722895981811 22.0481445865336
"164" 32.6 100.070758950459 24.6272960770766
"165" 32.8 101.861074716 28.8135982231529
"166" 33 103.561799923696 34.5627100546287
"167" 33.2 105.408475328 41.204293456108
"168" 33.4 106.114632358492 47.7430655684454
"169" 33.6 106.640563576275 54.9331589956597
"170" 33.8 109.15351683124 62.4039330198927
"171" 34 112.324754767955 68.308674154312
"172" 34.2 116.768921004346 74.9290327932276
"173" 34.4 116.569054134565 81.2069099859855
"174" 34.6 116.09357317815 84.9878670242895
"175" 34.8 115.279002355545 85.2995768443211
"176" 35 114.522514384558 85.0266684838812
"177" 35.2 113.068759402171 85.9883525627921
"178" 35.4 110.356649626363 88.3758649156009
"179" 35.6 107.423099797344 90.0932604124372
"180" 35.8 104.005658208105 92.0589936223347
"181" 36 101.941416541707 94.6977610796945
"182" 36.2 100.375312771364 99.3175637681756
"183" 36.4 98.9544678391074 103.921650833159
"184" 36.6 96.6813984071162 107.86697581962
"185" 36.8 92.6627528811653 108.23304725006
"186" 37 87.731651385525 107.64248069691
"187" 37.2 82.823911946918 104.327988230404
"188" 37.4 78.2816606949016 99.5475756753388
"189" 37.6 73.7650656671764 92.8594890967486
"190" 37.8 73.7742380023077 88.6152689401104
"191" 38 74.9975773542182 87.8289294089029
"192" 38.2 75.5155089639483 88.1053826602658
"193" 38.4 77.0478108533171 88.3498047471823
"194" 38.6 79.8767950592016 88.206348531609
"195" 38.8 83.408510275408 86.9247553547728
"196" 39 84.6121507800164 84.5453504288061
"197" 39.2 84.038553962675 80.6858825773098
"198" 39.4 82.9204893055 77.9849467253961
"199" 39.6 82.8713412058879 74.6235692796106
"200" 39.8 83.1781697373644 70.4478748317203
"201" 40 84.4168493175546 65.8240993129335
"202" 40.2 86.62625601625 60.2268988247218
"203" 40.4 89.2696717825984 54.0052180570274
"204" 40.6 91.6996827404672 46.5025391124782
"205" 40.8 95.0907308650488 41.2046547554018
"206" 41 100.430372204366 43.6935010707921
"207" 41.2 101.577005526367 46.6300474544051
"208" 41.4 103.51314985816 51.9474227474127
"209" 41.6 103.774335146523 55.7277798877722
"210" 41.8 105.158035916023 61.5162507150847
"211" 42 106.1052861625 68.4186963583575
"212" 42.2 107.356378342625 74.9181132962847
"213" 42.4 107.441741532439 79.8361481876701
"214" 42.6 106.295325481 83.6712482244484
"215" 42.8 103.993223167463 84.3819436426213
"216" 43 102.104458404605 82.868177566111
"217" 43.2 101.399397275576 80.8801586270847
"218" 43.4 100.85259939916 76.6761523040848
"219" 43.6 97.4569889221904 69.7453049389657
"220" 43.8 93.0312848990278 66.6650968430014
"221" 44 89.2671743142479 64.3515597628781
"222" 44.2 82.8677893264202 61.7196531091184
"223" 44.4 76.012560078025 57.0670106899097
"224" 44.6 70.4598077838534 50.6086773608434
"225" 44.8 68.0792447885565 42.5256629956674
"226" 45 66.808322418675 33.2570476060097
"227" 45.2 67.2232415974 24.0913294126757
"228" 45.4 69.1120966809196 16.1241294131472
"229" 45.6 73.0887970415641 9.24872532711039
"230" 45.8 74.8121450495 5.93553235063737
"231" 46 73.9016741902458 4.56351687912712
"232" 46.2 71.8902239871849 3.12370554369819
"233" 46.4 67.004696381125 2.37034054505975
"234" 46.6 60.4817145665785 2.63699962381202
"235" 46.8 53.5303589989669 4.6995211331426
"236" 47 45.2572731831186 4.79347408169491
"237" 47.2 42.0522062080776 5.82744386380888
"238" 47.4 36.2352370624661 10.6751963332881
"239" 47.6 31.17658366432 15.1875914591007
"240" 47.8 26.7876256035625 18.5575563685769
"241" 48 21.4852582362683 22.3254659759872
"242" 48.2 15.6120179531363 27.134891015112
"243" 48.4 9.63343966735848 32.80089248883
"244" 48.6 5.81958411481307 39.590172990823
"245" 48.8 3.65727585219467 45.5671819428989
"246" 49 1.88772389709999 49.7673269836097
"247" 49.2 1.89247488006249 55.2875876672633
"248" 49.4 0.932329648025642 63.3161011299822
"249" 49.6 0.754696374043095 69.2466583711968
"250" 49.8 2.96916131810257 76.1306441021104
"251" 50 3.30024565132787 82.8161317326093
"252" 50.2 5.14414970683471 88.8238670435723
"253" 50.4 8.17169069549998 93.6286713078704
"254" 50.6 9.82561832177309 98.6628805602024
"255" 50.8 15.7423268022558 102.679368299131
"256" 51 21.0462591626015 108.920277355611
"257" 51.2 27.9530561211818 114.352966547335
"258" 51.4 36.2448017273511 117.590090315016
"259" 51.6 44.6522013542222 121.034788718285
"260" 51.8 48.2820088510219 124.147668958691
"261" 52 53.4940885815156 123.526339245983
"262" 52.2 57.6112691725854 120.701699673329
"263" 52.4 60.8898336754878 118.36821205428
"264" 52.6 61.4800370874146 118.821859447597
"265" 52.8 62.7202443685492 119.258162697929
"266" 53 64.0108045971951 120.801129238987
"267" 53.2 66.9180608094559 122.807815270908
"268" 53.4 70.738208832376 124.011734771493
"269" 53.6 74.4867747011591 121.964765874585
"270" 53.8 77.3051339588548 118.170680989238
"271" 54 77.9235731072941 113.927694962967
"272" 54.2 76.4483372307317 110.177701583158
"273" 54.4 73.6773700384569 105.876863934766
"274" 54.6 72.6316939214474 100.254123970479
"275" 54.8 70.4687826542174 95.825151855963
"276" 55 65.5490263554016 91.5342759926012
"277" 55.2 60.283639150175 87.8199539133097
"278" 55.4 54.10419397695 83.4789988994848
"279" 55.6 49.347383142016 77.4863789772448
"280" 55.8 46.5677543708974 70.6755620823668
"281" 56 46.3731129606389 63.2891523715014
"282" 56.2 49.5055227632301 57.5568862188724
"283" 56.4 51.4522139185882 56.7159542158915
"284" 56.6 54.1981119589913 56.68302816245
"285" 56.8 59.7698020697692 56.3780207647514
"286" 57 67.2174925087731 53.6777647723789
"287" 57.2 71.9819549728559 49.1233928358559
"288" 57.4 76.0934465610672 45.7482830218158
"289" 57.6 78.8434272875966 44.055760995673
"290" 57.8 84.5653123725172 38.263527131783
"291" 58 87.72848406355 30.5817708550097
"292" 58.2 87.8488422986 28.3746675354347
"293" 58.4 86.471057239475 24.1133338534847
"294" 58.6 88.3027893260678 22.937421247678
"295" 58.8 90.5013014476806 23.8450568011436
"296" 59 91.6010988539322 25.026469073822
"297" 59.2 92.8372366995739 26.5504389682674
"298" 59.4 93.4844396574117 27.1530220514797
"299" 59.6 95.36806466725 27.9160486638347
"300" 59.8 99.127675851575 28.6963377162097
"301" 60 102.649875597426 29.8106209468152
"302" 60.2 105.877553094876 30.6721311962748
"303" 60.4 109.932338129366 32.2808512375482
"304" 60.6 113.237890906847 34.9936145385041
"305" 60.8 118.284262644953 37.9704047547462
"306" 61 121.044091237068 41.483763077987
"307" 61.2 123.167387682865 48.0699438656261
"308" 61.4 124.841367319496 55.5327389716595
"309" 61.6 125.58280806019 63.3604324209895
"310" 61.8 123.701739309859 70.9284874093582
"311" 62 121.831408061628 78.5396618017359
"312" 62.2 118.628729934349 84.390903865108
"313" 62.4 115.236368901395 90.6196454164396
"314" 62.6 113.343240363953 97.41029945188
"315" 62.8 111.49480123516 102.334349440533
"316" 63 105.497783423033 104.165090816995
"317" 63.2 98.292389700328 107.107043164317
"318" 63.4 91.7176637422047 110.693394591266
"319" 63.6 84.7946168936342 113.328375944963
"320" 63.8 75.8171277518378 114.092152887247
"321" 64 69.1826883226942 114.351124070234
"322" 64.2 60.9740131690484 112.551983388923
"323" 64.4 52.9536642695312 109.576681901483
"324" 64.6 47.076033207304 104.196342059229
"325" 64.8 42.5054609045 98.4059512203705
"326" 65 40.6930800292478 90.9149830521378
"327" 65.2 41.7176910799487 82.6669429772642
"328" 65.4 45.2910799748205 77.4176514768283
"329" 65.6 49.5505273206281 69.9137349205062
"330" 65.8 54.446801584483 63.2252753707881
"331" 66 59.4178390750796 55.9808066158812
"332" 66.2 64.698885983325 49.8246543425597
"333" 66.4 72.046375080822 43.9056315212542
"334" 66.6 79.8549370201885 39.403971058888
"335" 66.8 88.1665326775378 34.340620333278
"336" 67 96.1858834438718 30.3177546848027
"337" 67.2 101.090180757339 30.5486807692881
"338" 67.4 102.372370977679 31.6229903864151
"339" 67.6 103.968122679041 30.7578775779044
"340" 67.8 103.616234600683 28.5273851339384
"341" 68 101.338597471198 27.1093069045062
"342" 68.2 98.6050677257 26.3522857058097
"343" 68.4 95.0383877625478 25.9721803910326
"344" 68.6 91.1668963142564 25.9275569395719
"345" 68.8 85.1419834079655 27.1868270863865
"346" 69 78.1830805800357 28.1253390219062
"347" 69.2 71.201397998 28.3421303857604
"348" 69.4 66.1970292775 26.282673912799
"349" 69.6 61.7036202673471 21.0417665991095
"350" 69.8 58.2205140982973 17.035040488355
"351" 70 57.4009236783571 10.7974623107097
"352" 70.2 59.85605068355 8.22091601123474
"353" 70.4 59.7408286462973 7.83511837938204
"354" 70.6 58.6103291798174 8.06610444769344
"355" 70.8 56.4323133382261 7.57425232452822
"356" 71 53.087564836359 10.1306846955719
"357" 71.2 47.740279603181 14.4891465465416
"358" 71.4 43.4831994272174 19.07628069125
"359" 71.6 38.9362166926724 24.0700637779554
"360" 71.8 34.5103094666229 29.2792702869536
"361" 72 29.8624386013659 32.029170149475
"362" 72.2 24.2540410685603 32.1881449534037
"363" 72.4 16.9331199251062 31.3621726455538
"364" 72.6 12.2586282232414 32.3199319854727
"365" 72.8 8.3162189797961 37.0553407268614
"366" 73 5.11910944110376 42.9215149147829
"367" 73.2 3.05985926513391 48.9167436696651
"368" 73.4 1.57539840843478 54.3999037799195
"369" 73.6 2.67512574596458 57.8511328400316
"370" 73.8 4.05736606612602 63.3575776505469
"371" 74 4.15080228994913 69.4114480032458
"372" 74.2 2.17954698618642 73.7158581752542
"373" 74.4 2.08941078673385 78.3065917064799
"374" 74.6 3.10554610838016 81.8529865365393
"375" 74.8 4.63227492881511 88.2893584644881
"376" 75 7.47789635811903 93.3860158202514
"377" 75.2 10.400601462093 98.6234946865964
"378" 75.4 14.322475467439 104.10939090406
"379" 75.6 20.0923388559545 109.752301225539
"380" 75.8 25.4615424178529 114.380131472327
"381" 76 30.7413232400222 118.801144954751
"382" 76.2 33.7967436771194 119.965438579861
"383" 76.4 39.6260772908636 121.154075950039
"384" 76.6 45.8507562095238 121.937467132228
"385" 76.8 51.8807339505 122.110359167156
"386" 77 55.4212060456797 125.586541208249
"387" 77.2 54.8218186415714 125.886685193228
"388" 77.4 51.7203244182177 126.520133429859
"389" 77.6 49.4486460601885 124.044840538126
"390" 77.8 46.157763220312 119.367454331757
"391" 78 40.61140236345 114.63004878226
"392" 78.2 35.2420764140887 111.565706245698
"393" 78.4 28.6994563401389 110.056953351946
"394" 78.6 23.2187876294146 106.598237219451
"395" 78.8 17.1178426997258 103.764870465996
"396" 79 12.7829866375641 97.8595097280591
"397" 79.2 9.72243148609448 90.0916570914391
"398" 79.4 4.6854331685826 82.4886480028413
"399" 79.6 5.48751953024575 75.6591584786441
"400" 79.8 7.71559633109998 68.5834401323097
"401" 80 8.26016630108263 60.141236375531
"402" 80.2 11.5716291040738 51.2610231695847
"403" 80.4 13.4206317563304 42.7749123824065
"404" 80.6 12.6411339268889 34.2786777621125
"405" 80.8 16.9611400571983 28.3695612417542
"406" 81 23.751747490525 25.2471416193847
"407" 81.2 32.1367302829268 21.4026353197189
"408" 81.4 38.3245958975 15.2658114555347
"409" 81.6 45.90716470565 10.1891553351847
"410" 81.8 55.6450155926525 10.4517167983983
"411" 82 65.484381833125 11.0158522495669
"412" 82.2 74.368719973 14.1388541287545
"413" 82.4 81.1861665159459 19.0492449920037
"414" 82.6 86.0861870128205 23.494002385854
"415" 82.8 92.4126256105775 27.0484507027141
"416" 83 98.316922639359 26.8944457287001
"417" 83.2 100.323106242238 26.0777095849372
"418" 83.4 100.55233727593 29.2549609806447
"419" 83.6 100.269688552951 31.7153455828652
"420" 83.8 98.3296437946302 33.1972847710259
"421" 84 95.4288149411967 36.8821937936011
"422" 84.2 92.4334492406611 41.3606040715806
"423" 84.4 88.8619665111653 45.6593663597872
"424" 84.6 85.3447300032348 50.4085902669369
"425" 84.8 81.7594927966806 54.7857725504041
"426" 85 79.3384876971344 59.8376456948494
"427" 85.2 78.9947221224324 65.9647160462199
"428" 85.4 78.1423578689285 73.6869400159776
"429" 85.6 76.6798432979839 81.2685052522299
"430" 85.8 73.640772752983 86.8169410539407
"431" 86 71.896556316687 93.1465517798065
"432" 86.2 74.2400779727846 97.3522197653848
"433" 86.4 78.4592384187459 98.1222233080028
"434" 86.6 84.3018675450168 99.0354281029587
"435" 86.8 89.134014863176 98.0844812303728
"436" 87 93.3127969195354 95.6679088570218
"437" 87.2 93.2170290739921 94.0609372203131
"438" 87.4 93.3664210256722 94.2502770969536
"439" 87.6 93.3206752572564 93.1589929457771
"440" 87.8 91.9151601902066 91.2275100276467
"441" 88 88.2254851965084 89.8484895272288
"442" 88.2 82.9111431095082 86.5753028112979
"443" 88.4 79.1819571950086 82.0629472399037
"444" 88.6 77.224100657689 75.0896136306226
"445" 88.8 76.3903451370431 66.7031686522658
"446" 89 76.5419901281539 57.8381534969822
"447" 89.2 76.6354952675405 48.8319269690307
"448" 89.4 76.5836609955172 40.0228840099037
"449" 89.6 76.2790282528782 32.4925443481282
"450" 89.8 76.5434307829652 25.663111151476
"451" 90 78.5869141318482 20.3451974501205
"452" 90.2 81.4315725579478 15.3840664423543
"453" 90.4 80.7800464550263 11.8325396250847
"454" 90.6 79.361432948632 11.1945498170367
"455" 90.8 76.7534611555929 10.9441628531555
"456" 91 73.2091580296102 10.9990797171864
"457" 91.2 68.8955876002 11.4063483504666
"458" 91.4 62.4776883297143 12.4558609089062
"459" 91.6 54.8637753742273 12.4278176553938
"460" 91.8 48.3829832505405 9.61519312876042
"461" 92 45.4397781498609 7.42470269248474
"462" 92.2 43.5682733894444 7.72407890033474
"463" 92.4 38.8613736216842 9.85122564032158
"464" 92.6 33.8727784728067 14.0913767377738
"465" 92.8 29.7139692432598 17.0707455469903
"466" 93 24.1414777307086 20.3328377833052
"467" 93.2 17.3108542851818 24.2052120449332
"468" 93.4 13.0180069134851 28.4833309451937
"469" 93.6 9.00229868258877 34.4860735553371
"470" 93.8 6.13937419154128 38.5946571630481
"471" 94 5.08242058345533 40.7305333053169
"472" 94.2 3.87431348727677 43.1601213751026
"473" 94.4 3.78366571067567 45.4198301090037
"474" 94.6 3.58922156234949 49.3445454415799
"475" 94.8 3.34729690591587 53.1915800239446
"476" 95 1.84626077306362 56.4691268705575
"477" 95.2 1.05155089569999 59.3983232872097
"478" 95.4 1.0746270986607 62.1941694836204
"479" 95.6 0.256779317258908 67.367281160299
"480" 95.8 0.691442492169467 70.4705466685932
"481" 96 1.8959864761652 75.5927483030587
"482" 96.2 2.66269779593218 81.5505972317542
"483" 96.4 3.31814683095236 85.8090982193466
"484" 96.6 4.48409714362295 88.6773059727979
"485" 96.8 7.43068467065114 93.240351988294
"486" 97 9.69200524349998 98.0528874858848
"487" 97.2 12.930847392129 102.319358027956
"488" 97.4 16.7823869484651 105.44648733062
"489" 97.6 22.2312153402519 110.611614864207
"490" 97.8 27.5289549080444 116.573163152596
"491" 98 31.419833992 119.247336653769
"492" 98.2 32.9053321763053 121.458593010573
"493" 98.4 33.131708173048 122.088592969917
"494" 98.6 32.8484054207241 122.205277208111
"495" 98.8 32.8968062392894 121.971470828848
"496" 99 31.9869354503809 121.200401088585
"497" 99.2 31.4109258989453 120.546510900561
"498" 99.4 32.943189169096 120.018693129429
"499" 99.6 36.4480874355902 117.024588548675
"500" 99.8 38.3612701519473 112.711928991427
"501" 100 41.2252240389748 108.300942420648
"502" 100.2 44.268424525839 105.129307579551
"503" 100.4 46.657820013725 101.33647121241
"504" 100.6 49.7370691448991 97.1759020059251
"505" 100.8 55.0901094441596 93.9257458570511
"506" 101 59.1943199361344 93.2224017892612
"507" 101.2 61.427802540424 92.8317664209807
"508" 101.4 63.343190964641 90.9050967819309
"509" 101.6 64.4490099604865 87.9178235936793
"510" 101.8 66.3937366422631 84.2426931900584
"511" 102 68.4619241061803 80.3632726037651
"512" 102.2 69.1384343045487 75.5668087208635
"513" 102.4 71.819025783125 69.7904995235347
"514" 102.6 74.6668851106465 64.2585192073865
"515" 102.8 80.4691417937563 62.6574451995049
"516" 103 87.0282622669231 63.234438225495
"517" 103.2 93.0109640877903 65.679162157117
"518" 103.4 97.106544352888 71.3225413429408
"519" 103.6 100.112094971756 76.7351886086945
"520" 103.8 102.367846232 80.5906265111757
"521" 104 102.665125585874 81.5000765243918
"522" 104.2 99.9955968913543 84.2174836179273
"523" 104.4 97.6477512028099 84.2724221814814
"524" 104.6 94.3352808942803 82.9732322934212
"525" 104.8 89.7299512577699 79.9771258931821
"526" 105 83.550786378525 75.0327680141847
"527" 105.2 78.6221454470636 70.7384276710211
"528" 105.4 74.5287530833158 68.0368187360058
"529" 105.6 66.9833988712931 65.876205026033
"530" 105.8 58.2641490530354 64.1453048167839
"531" 106 49.777941166122 63.0605161567189
"532" 106.2 39.0720838836 60.6276766513597
"533" 106.4 30.18457842175 55.0828470995847
"534" 106.6 24.9201699054874 48.9053022850007
"535" 106.8 20.964504152525 41.0440138633847
"536" 107 20.3943325136017 32.9324624747797
"537" 107.2 22.1958885514722 25.4318631093347
"538" 107.4 24.9327291198136 19.1512244899068
"539" 107.6 30.5496539546579 16.1807024647426
"540" 107.8 37.4093490647241 15.4907279902658
"541" 108 44.98230668895 13.4950330346347
"542" 108.2 50.4204023142389 9.2666188980405
"543" 108.4 57.2340839649727 8.68243020399383
"544" 108.6 64.7798789309714 10.5403991535133
"545" 108.8 73.4794097640971 11.5864092166478
"546" 109 82.6121236188773 13.2338750660847
"547" 109.2 88.087906252887 12.3797805008587
"548" 109.4 90.6380182398389 9.25334827797457
"549" 109.6 91.9670161740948 9.75140274366233
"550" 109.8 95.023917834168 11.2330378321436
"551" 110 96.814643959672 13.4662419610287
"552" 110.2 97.5380664789024 18.0375659569628
"553" 110.4 99.3680858066451 24.822631498988
"554" 110.6 102.911698590634 31.1094466671335
"555" 110.8 107.17710791884 35.4402008289567
"556" 111 113.181835022576 37.7874743994153
"557" 111.2 118.484282118009 39.1691045875804
"558" 111.4 119.45238096515 38.7222558259097
"559" 111.6 119.856655865107 38.3232093737651
"560" 111.8 120.320517322664 36.8270736324283
"561" 112 119.84132810368 35.4493732063887
"562" 112.2 119.466512093962 32.4017920073155
"563" 112.4 116.219268475425 28.1510256338092
"564" 112.6 112.322714259882 24.5669372081162
"565" 112.8 107.614958508664 21.8650822295967
"566" 113 104.901703812 18.893814314799
"567" 113.2 103.005464491885 16.2882015675192
"568" 113.4 102.120353166046 13.4768127112475
"569" 113.6 99.42350372404 11.4452614668447
"570" 113.8 96.0726178443555 9.21105150717364
"571" 114 91.2899444950488 7.84914265088963
"572" 114.2 85.9414591616551 7.60656879673991
"573" 114.4 83.3202271823448 6.76313179149854
"574" 114.6 79.2936372270084 4.91007209989831
"575" 114.8 75.2659547882131 2.36047272097819
"576" 115 70.9354476569587 2.39379264644838
"577" 115.2 64.388488429775 2.00408241843474
"578" 115.4 58.9362708524959 1.89158603085334
"579" 115.6 53.1596767204052 3.57059093962784
"580" 115.8 46.980122329181 5.23769689530026
"581" 116 42.5405276835089 6.81184592656689
"582" 116.2 37.6859953047027 9.81144895219285
"583" 116.4 33.4716144307203 13.7456108126441
"584" 116.6 28.0624726985 18.1749474327276
"585" 116.8 22.8036445515339 20.5698337113814
"586" 117 18.4204472146055 22.7849286305985
"587" 117.2 15.0293952459429 28.5175309537705
"588" 117.4 10.7250850278691 34.46821456501
"589" 117.6 6.6256951585135 38.4992300195442
"590" 117.8 5.47675216934286 39.710015320199
"591" 118 5.75580859456879 45.2109707005802
"592" 118.2 6.68523372723274 49.7355882733865
"593" 118.4 5.80886850214999 54.4108430585597
"594" 118.6 2.82648449521238 57.3674860949078
"595" 118.8 1.69904200230354 60.3139686037722
"596" 119 1.61385415025232 64.2212924499632
"597" 119.2 2.00311714094592 69.7865399762199
"598" 119.4 2.53063657460169 74.1142347374492
"599" 119.6 4.43425076499999 79.3780156563369
"600" 119.8 6.38449032862295 83.8373732089864
"601" 120 6.97832551266127 89.9754831572702
"602" 120.2 9.04607107694486 94.5785385714627
"603" 120.4 13.1463657724844 100.667054864671
"604" 120.6 15.7203171577089 106.335217265331
"605" 120.8 20.7128125434884 109.721597354643
"606" 121 26.7311590027787 112.942755285732
"607" 121.2 30.2415902173 116.881740047685
"608" 121.4 34.287147229528 117.377048429013
"609" 121.6 40.6924421188103 117.329157021559
"610" 121.8 46.9441311885349 117.922224205992
"611" 122 51.7583276726691 121.07252803228
"612" 122.2 54.6336444854122 126.949182809245
"613" 122.4 57.4337876206541 127.02078031431
"614" 122.6 61.2066267011417 125.126046219833
"615" 122.8 65.7364255055424 120.170451927788
"616" 123 70.1752903829587 115.203927757093
"617" 123.2 75.511972381119 112.243380401847
"618" 123.4 80.323285286 109.013029222918
"619" 123.6 85.8016211163303 108.82042142962
"620" 123.8 91.0387314426719 110.544081083764
"621" 124 93.926046318472 115.888065825885
"622" 124.2 92.7981143484651 118.502904431015
"623" 124.4 92.4131090345082 118.716215534085
"624" 124.6 89.4318364814737 118.811042744378
"625" 124.8 84.1517524530924 119.849916246093
"626" 125 77.418470956288 121.345630397925
"627" 125.2 70.7550035571484 125.108813216999
"628" 125.4 62.6449935601707 125.244387954353
"629" 125.6 55.5922367561653 121.006300581904
"630" 125.8 47.933801857874 116.068022574715
"631" 126 40.5750615113158 112.111835584874
"632" 126.2 34.1437308905 106.540976442799
"633" 126.4 27.728510269456 101.096078487213
"634" 126.6 19.779925733875 95.2183680711347
"635" 126.8 12.853752731824 87.8817400668447
"636" 127 9.5984938328095 80.1946568745609
"637" 127.2 9.12086557123385 74.2751838835444
"638" 127.4 10.1061935017692 67.069328220213
"639" 127.6 13.3551047243388 63.2208052447459
"640" 127.8 16.473322805359 61.7449068476489
"641" 128 20.3460174326271 57.9654092162797
"642" 128.2 22.9380791452631 51.3113103265584
"643" 128.4 23.4807776346638 43.4262841130847
"644" 128.6 22.8501977150256 35.7532376074694
"645" 128.8 23.061352513359 27.1557670230591
"646" 129 24.1788486768461 20.2405522710847
"647" 129.2 28.0310656402605 19.8209010160259
"648" 129.4 34.0182562122596 20.9693936936328
"649" 129.6 41.935342949 23.0219907979181
"650" 129.8 49.1307880488411 25.4779988343464
"651" 130 56.7960752425135 28.2353947624901
"652" 130.2 66.4367985111215 29.2140996107763
"653" 130.4 75.2299990862018 29.6010990158462
"654" 130.6 81.4494442104444 30.2586851838903
"655" 130.8 89.1183262391008 30.9106136465217
"656" 131 95.7567814550909 33.3632006081426
"657" 131.2 97.8611995361428 38.8461617842752
"658" 131.4 97.6275144407434 41.478168552306
"659" 131.6 95.11467890925 44.3275975899097
"660" 131.8 93.22695501215 47.1461927382847
"661" 132 93.8880126867288 49.2140801833475
"662" 132.2 95.6873930303033 49.8012117340274
"663" 132.4 98.2121013648017 48.8624991859296
"664" 132.6 101.188785083887 46.5453855785364
"665" 132.8 102.613902649893 41.9607251845558
"666" 133 101.775557022675 38.6235253743847
"667" 133.2 100.705756319405 35.8827316417276
"668" 133.4 99.58693753795 35.4991843116097
"669" 133.6 98.1629532651896 35.3213816408434
"670" 133.8 95.0698995296034 36.2274174863175
"671" 134 90.2611606082373 39.0473807627797
"672" 134.2 84.3466722284486 39.3830087030287
"673" 134.4 78.3595456615 38.9194162711036
"674" 134.6 73.2918305015 34.4099644915597
"675" 134.8 69.1616426461 29.9957578524097
"676" 135 67.0784185305431 24.1359572939899
"677" 135.2 64.6413976880088 16.9542346439608
"678" 135.4 62.9905476853545 9.13410030481201
"679" 135.6 63.971615575813 5.01159591948661
"680" 135.8 68.7032743069487 4.26075512103347
"681" 136 72.301223249319 4.03514022767095
"682" 136.2 78.6848672067288 4.28821600281356
"683" 136.4 83.7816584695135 6.08603139159826
"684" 136.6 89.9852843213158 9.88810288876895
"685" 136.8 95.665286161384 14.3131581439167
"686" 137 100.187132582441 19.5865288583918
"687" 137.2 106.138268192983 24.2824206091757
"688" 137.4 110.954258148602 29.2377627729597
"689" 137.6 112.949766778798 35.046010511738
"690" 137.8 112.461773712328 41.5384348786968
"691" 138 111.131498482828 48.5363262815589
"692" 138.2 109.471696947357 56.1171661155609
"693" 138.4 108.506692096273 61.9731850361922
"694" 138.6 108.692273014339 66.7394100860847
"695" 138.8 110.239697113867 73.0977927133292
"696" 139 114.146415494145 79.7452811394741
"697" 139.2 118.912154610789 85.7589557377254
"698" 139.4 120.554213097203 88.5715792862097
"699" 139.6 116.61386660268 91.5872372309754
"700" 139.8 111.604165797806 94.783584230496
"701" 140 104.280572352124 97.1719514331113
"702" 140.2 97.2021836361344 98.229312299236
"703" 140.4 89.7103686851271 98.6386845662288
"704" 140.6 85.0953837283333 97.6891064673625
"705" 140.8 80.5966751827894 93.5156449360058
"706" 141 77.409349069 87.7718703967921
"707" 141.2 75.6989952025 82.1272801200321
"708" 141.4 75.3237893685385 75.5426711898027
"709" 141.6 78.1469593052119 68.8511297491017
"710" 141.8 83.2245522151 63.4430869464597
"711" 142 89.958441160718 61.1471343868027
"712" 142.2 96.9960681624 59.8505724522597
"713" 142.4 103.907573398556 58.3837934133186
"714" 142.6 107.316197853107 60.2328338085641
"715" 142.8 113.093828842823 63.2843579687218
"716" 143 117.359127149639 64.0448636345973
"717" 143.2 119.17238970256 62.0400953817567
"718" 143.4 118.059222806683 58.7011511373774
"719" 143.6 115.472834032951 54.832719598475
"720" 143.8 111.821312539258 49.2157502070457
"721" 144 108.418740014983 43.9569175182418
"722" 144.2 103.776199631116 39.2756055658522
"723" 144.4 99.0063980714354 35.0521747438831
"724" 144.6 94.71052862524 30.1355092141167
"725" 144.8 91.8774664410826 24.1150184039773
"726" 145 89.6528658182623 18.6000917809126
"727" 145.2 87.9696374056465 13.7214870847399
"728" 145.4 84.6627825532605 10.6260422667906
"729" 145.6 79.4021938143513 9.73570109051718
"730" 145.8 71.6294144811081 8.20008534927394
"731" 146 65.4616597406957 7.999637944563
"732" 146.2 58.7952414620769 8.64441983390526
"733" 146.4 51.9807546444473 8.73485075550579
"734" 146.6 47.7566623030517 8.56202477923991
"735" 146.8 43.914919183375 9.96303075265974
"736" 147 37.4757536082 13.6479059918347
"737" 147.2 30.7718310699016 15.730591190847
"738" 147.4 26.256845786992 18.6180606186687
"739" 147.6 20.9676714745 23.034123572299
"740" 147.8 15.4078032076154 28.6061002067514
"741" 148 9.70369050903881 33.9348029354731
"742" 148.2 6.81063028044857 39.1972752036268
"743" 148.4 4.61683756120587 46.0528513434083
"744" 148.6 2.54767862134543 53.8042732757302
"745" 148.8 1.58032696436839 59.9003567376637
"746" 149 1.16622419387178 66.794940861136
"747" 149.2 0.870633464487995 71.6924938993647
"748" 149.4 2.81574923577499 76.2716759381597
"749" 149.6 4.3150735652627 82.4088881990847
"750" 149.8 5.44997815698274 89.130026834602
"751" 150 7.87291496903935 94.175291007195
"752" 150.2 12.101663898811 99.8117289763997
"753" 150.4 15.5232626017481 104.272055016963
"754" 150.6 20.2316461774524 109.813792332061
"755" 150.8 24.5095853870157 112.58926000536
"756" 151 29.7892676256336 114.43052137136
"757" 151.2 34.0711890001048 113.982085246601
"758" 151.4 39.9229155652149 114.39218498849
"759" 151.6 44.2831203629687 117.578625754921
"760" 151.8 48.9179581122061 121.096832577505
"761" 152 52.9566336338828 122.317090268132
"762" 152.2 56.8202111963902 119.928013365548
"763" 152.4 60.5665255021074 115.977768139614
"764" 152.6 64.526522364879 112.175965228069
"765" 152.8 68.9548439546299 108.595905395037
"766" 153 73.2159194789587 105.156636913019
"767" 153.2 77.475189462811 100.907117882321
"768" 153.4 81.432101363008 98.1150558218127
"769" 153.6 84.9901362585391 96.179397546866
"770" 153.8 90.39283530892 94.4033004209968
"771" 154 97.0282048926829 91.2456908469872
"772" 154.2 102.595497498953 92.2799428182879
"773" 154.4 106.452919062195 96.4191354351579
"774" 154.6 107.411990623814 101.129900147666
"775" 154.8 106.498623356605 104.581392301503
"776" 155 104.011738260336 107.758231839708
"777" 155.2 97.9392682824776 112.164924812286
"778" 155.4 92.2664528048657 116.095128823883
"779" 155.6 84.545325478675 118.435948445885
"780" 155.8 76.357291401784 120.361128553557
"781" 156 67.5177226926218 120.855152288186
"782" 156.2 58.8888505730789 119.785655739058
"783" 156.4 50.010240284944 118.034402144973
"784" 156.6 42.6440312409062 112.0817680556
"785" 156.8 36.409506338536 106.409942479485
"786" 157 30.1127342891463 99.311914361036
"787" 157.2 23.3794712808293 91.5470867178896
"788" 157.4 18.7246089671653 84.1272043124942
"789" 157.6 13.8045359023779 80.3083896926753
"790" 157.8 7.15277932116947 76.9158260081695
"791" 158 3.69683323851282 74.961231309854
"792" 158.2 5.07317605995688 72.6797105565934
"793" 158.4 6.64747790506922 70.3289847157232
"794" 158.6 8.15317404395383 64.9166940579309
"795" 158.8 9.36535795112172 57.8096353905108
"796" 159 12.2593991738235 50.4211853900091
"797" 159.2 15.0017942973035 42.5151885869151
"798" 159.4 18.3149738799008 34.0422850254566
"799" 159.6 21.4941738487049 26.4943510461585
"800" 159.8 24.6958411943415 19.6750466164018
"801" 160 30.2670334979587 17.6874054307955
"802" 160.2 37.5633464435086 15.9355092234985
"803" 160.4 44.4333228995487 12.8719855435095
"804" 160.6 51.9244211501552 9.86012704511923
"805" 160.8 57.905142773718 6.71390877182834
"806" 161 61.6520702490747 7.95118572732773
"807" 161.2 65.013206366844 11.4982761253967
"808" 161.4 70.6446467223945 14.7205295122499
"809" 161.6 76.4125390587547 15.9379957712734
"810" 161.8 83.0358703203035 17.7688786401651
"811" 162 89.1754041161293 19.1774702123951
"812" 162.2 95.0099136439231 18.6203602460591
"813" 162.4 96.0638537849839 17.3731569515605
"814" 162.6 96.3870685992069 18.3373278829554
"815" 162.8 97.3842381093193 22.3677130971099
"816" 163 97.173438193 25.5006970349557
"817" 163.2 97.3569244315517 29.6248871796623
"818" 163.4 96.6309327880513 35.2403945672899
"819" 163.6 97.1106425921043 40.9171736199108
"820" 163.8 97.2773659453047 45.5760600737097
"821" 164 98.1300767962966 50.7816757614153
"822" 164.2 96.842009621536 57.8697211093407
"823" 164.4 95.523182230641 64.1686618528283
"824" 164.6 94.4262031325789 71.7245435807426
"825" 164.8 91.2914147703951 77.3233966793267
"826" 165 88.2369551181707 81.5885942824018
"827" 165.2 82.1652895789391 84.9113520419456
"828" 165.4 74.840650947275 84.6032521055597
"829" 165.6 68.794233297 85.3552857929822
"830" 165.8 61.395142926116 84.422170447924
"831" 166 53.8643037647565 81.5913502105804
"832" 166.2 46.6956901677739 77.5668034460326
"833" 166.4 40.297837487925 70.9211224361597
"834" 166.6 35.84394932668 63.8103642261327
"835" 166.8 33.5369662344628 55.8803764734071
"836" 167 32.0841731222185 48.5070618082612
"837" 167.2 34.1855847880268 42.5800231000133
"838" 167.4 38.6446046349741 37.8385139533606
"839" 167.6 44.8279862451596 35.7408852353621
"840" 167.8 51.4470544800769 32.4507897500078
"841" 168 56.8978784235042 28.4922662353537
"842" 168.2 62.5637351882119 23.5366055078898
"843" 168.4 68.7068588976896 19.7803958841106
"844" 168.6 71.9395217278261 16.7565997319978
"845" 168.8 74.8569244291465 11.3888566171192
"846" 169 77.5060357398158 11.6146286115321
"847" 169.2 80.4781321381111 14.5502810864181
"848" 169.4 83.6855193825385 19.4892535498027
"849" 169.6 86.5074814421875 24.9347985089151
"850" 169.8 89.3818261345 31.3429507877347
"851" 170 92.3186522414033 38.1463861795385
"852" 170.2 94.585862832304 45.3494259146607
"853" 170.4 97.7959291890315 52.0058274394076
"854" 170.6 99.1975077598809 59.1897912275371
"855" 170.8 98.353334483513 65.9850152755543
"856" 171 96.3046870227142 73.1819132823704
"857" 171.2 94.7353727898049 80.1126866671579
"858" 171.4 90.791157720496 84.8089936271248
"859" 171.6 85.2967660731901 87.2572350854897
"860" 171.8 77.6361186759496 88.4724206191184
"861" 172 70.234972152405 88.9533668626881
"862" 172.2 63.5731530729473 89.0635553052689
"863" 172.4 56.8303165611621 87.8833927474631
"864" 172.6 50.2617651114754 84.7113804847815
"865" 172.8 45.9302555045645 79.6010804569638
"866" 173 41.414381830552 73.5575439772048
"867" 173.2 39.944962298542 66.6465433363838
"868" 173.4 40.2271734424827 59.4878286464899
"869" 173.6 39.1754041107845 51.6959203754123
"870" 173.8 39.5562076460088 45.4623354457042
"871" 174 41.8051308233611 39.0134929642792
"872" 174.2 44.7322493031949 32.8385362934491
"873" 174.4 49.3848842342 27.2790780088347
"874" 174.6 52.4814329457586 22.1756251919641
"875" 174.8 54.7289556368037 16.2091828545801
"876" 175 54.8921686004696 13.1607619126413
"877" 175.2 54.0233341100588 9.80386837932844
"878" 175.4 56.952175371647 9.81992646306794
"879" 175.6 58.7922229115221 10.5822733305803
"880" 175.8 62.1612852046273 11.6287090154847
"881" 176 67.8445875431043 14.2541358891369
"882" 176.2 73.0138100170278 15.661441006807
"883" 176.4 78.9364507355178 17.110296480799
"884" 176.6 85.637889133282 19.0025426390591
"885" 176.8 90.4754486277547 20.3258823022263
"886" 177 96.3082185315366 22.5988972815482
"887" 177.2 98.879231115856 27.1330843347087
"888" 177.4 100.176986446366 34.4030510295726
"889" 177.6 99.6922644144746 41.3048479485508
"890" 177.8 99.9243352132541 48.7549091171257
"891" 178 99.67562255325 55.4331809598347
"892" 178.2 99.5135917844463 61.7615633805641
"893" 178.4 98.778890355688 69.5064106114047
"894" 178.6 97.47116645865 77.0678892569097
"895" 178.8 95.8848789114634 85.0748434283043
"896" 179 95.1825500944285 93.4466796921562
"897" 179.2 97.0934216378421 100.538126676055
"898" 179.4 99.964550015855 107.732118513894
"899" 179.6 101.307161663628 112.986442293294
"900" 179.8 98.399191797325 113.028067584935
"901" 180 93.5802578011933 112.100285033412
"902" 180.2 89.3870565744587 109.96809562092
"903" 180.4 84.92857143765 106.19655731006
"904" 180.6 81.2135289982589 102.473463831585
"905" 180.8 76.395806037 97.4481006113479
"906" 181 71.4371298302377 92.9972200707241
"907" 181.2 67.4187106107143 87.4864542775133
"908" 181.4 63.8826218629107 80.0100112144508
"909" 181.6 62.7072163377727 71.7494738197757
"910" 181.8 63.3077874352203 63.8017877941271
"911" 182 63.7921680833909 55.6352743767393
"912" 182.2 67.4306743450508 48.2068028594237
"913" 182.4 72.9546986031441 44.9517748512458
"914" 182.6 80.2136267436723 41.4029655619083
"915" 182.8 84.7332991524087 36.1947285724934
"916" 183 85.8084082348482 29.6438315655222
"917" 183.2 84.6341482036261 24.2972245121456
"918" 183.4 82.3181612960169 20.8127462493051
"919" 183.6 78.7911603848729 16.433842899
"920" 183.8 76.7516477754087 15.5834659517456
"921" 184 74.1605029805565 14.4834453249369
"922" 184.2 70.495849723569 12.7429683716278
"923" 184.4 67.1147405164103 9.39571855518731
"924" 184.6 66.0338981810885 7.39291052881925
"925" 184.8 68.6471790624464 7.72976613832581
"926" 185 70.5958292827798 9.18765046496548
"927" 185.2 73.2595814050272 11.5314262245393
"928" 185.4 76.1104716399478 14.9952373990413
"929" 185.6 79.8332467917547 18.9810329381791
"930" 185.8 83.9240302681052 24.6959943789532
"931" 186 88.5873994751967 30.4320827510847
"932" 186.2 92.9744742032857 35.6158106053466
"933" 186.4 98.3014135028065 40.8557993085525
"934" 186.6 102.692303605049 47.2325721734506
"935" 186.8 105.660814037413 54.5095735100847
"936" 187 108.228381673867 61.9382437740222
"937" 187.2 111.239205496113 69.4175603889118
"938" 187.4 114.824997218326 76.2850819484568
"939" 187.6 118.924032068195 81.2056108211238
"940" 187.8 118.736770542153 85.9564037986251
"941" 188 114.785791807532 89.8367879340041
"942" 188.2 110.454019234175 94.8966978903597
"943" 188.4 105.998005902056 101.228288938262
"944" 188.6 103.337455443056 106.908628860028
"945" 188.8 102.280941199298 111.135738317556
"946" 189 103.034192748267 111.688143894871
"947" 189.2 102.320882492371 111.754565565042
"948" 189.4 98.8339456808771 111.404627786036
"949" 189.6 94.8828757877168 110.497603012049
"950" 189.8 88.8611493025122 109.335657448987
"951" 190 83.3857579818276 108.183136995973
"952" 190.2 77.1989483949464 106.111021250674
"953" 190.4 71.1303263829512 101.834939589621
"954" 190.6 65.910412600418 96.7407279365847
"955" 190.8 60.8404973001186 91.0436192138136
"956" 191 56.0249247030526 84.0616594249532
"957" 191.2 51.453145483875 76.6474886246097
"958" 191.4 45.9152468375862 69.0028523618692
"959" 191.6 42.8491013240885 60.6786061192175
"960" 191.8 41.6579882679459 51.0286149576253
"961" 192 40.581381659513 42.3063235353369
"962" 192.2 39.5063346481724 36.0132635592054
"963" 192.4 42.2029270468879 29.8851665679985
"964" 192.6 47.297619052675 25.6102148927347
"965" 192.8 53.5757972971207 24.7817137511278
"966" 193 58.477501098431 22.2612867628089
"967" 193.2 64.4120171073035 18.6253766816205
"968" 193.4 69.4571865517672 15.2337432777313
"969" 193.6 76.2951014408718 14.563347151136
"970" 193.8 83.3187456164435 15.7230456083195
"971" 194 90.1941180887965 17.5934600623414
"972" 194.2 96.8205080300714 18.0316290353526
"973" 194.4 100.788820349829 19.7837977038408
"974" 194.6 102.871625002827 24.2569782594627
"975" 194.8 104.65140812422 30.537726664597
"976" 195 105.845867410262 37.3568637290133
"977" 195.2 105.691867294184 44.7270452401374
"978" 195.4 102.596511428244 52.0735491514506
"979" 195.6 99.267038018475 59.9907059963597
"980" 195.8 94.4086726238548 66.4558554074073
"981" 196 89.3942877291557 71.338129372347
"982" 196.2 83.0867737091875 73.0931923697097
"983" 196.4 75.9986067406757 71.3462573098145
"984" 196.6 67.9401485437414 68.9600215764468
"985" 196.8 60.069899525862 65.4643705508175
"986" 197 55.1124945449914 59.2901480983865
"987" 197.2 50.6491222019911 54.0834232311644
"988" 197.4 44.3700940026855 49.0480638294718
"989" 197.6 38.7595038056639 43.9658357267318
"990" 197.8 35.8092377201858 37.7476625392175
"991" 198 37.5905224515294 32.6930609416057
"992" 198.2 41.2834876522097 30.4382469832299
"993" 198.4 49.6740694479174 26.6348026444884
"994" 198.6 50.3932238086696 26.4464663669419
"995" 198.8 50.2770688242105 26.4258725788479
"996" 199 51.0101728819429 25.187084386199
"997" 199.2 50.4367599834359 24.3661622057771
"998" 199.4 50.6066338654622 23.2571491466508
"999" 199.6 50.3564952867788 23.0488600615361
"1000" 199.8 50.3675803043565 23.2537004129978
"1001" 200 50.4524510221509 22.7884348910847
"1002" 200.2 50.3830431308928 22.7508991203437
"1003" 200.4 50.5671917427547 22.395436015264
"1004" 200.6 50.2839255887641 22.5684997403961
"1005" 200.8 50.2744492346071 22.4335512404419
"1006" 201 50.5074528813394 23.1320484187361
"1007" 201.2 50.6477407530893 23.9691054980312
"1008" 201.4 51.5263363024865 25.3018866648685
"1009" 201.6 52.574296249641 26.7180538550078
"1010" 201.8 55.9795240054522 28.7604501973543
"1011" 202 61.0829354742946 31.5581558733169
"1012" 202.2 65.5938610057391 35.1113245714674
"1013" 202.4 68.319671834983 38.7137808773644
"1014" 202.6 73.0112962694285 42.7422097457822
"1015" 202.8 76.9193303303884 47.0143766622418
"1016" 203 80.5896651854359 53.4610218164694
"1017" 203.2 83.42092617755 58.6212190881097
"1018" 203.4 87.881275675624 64.7398318059088
"1019" 203.6 91.1072624865952 72.3174531077276
"1020" 203.8 93.5178851233171 79.9635423186701
"1021" 204 95.0051207229016 87.7343805605602
"1022" 204.2 94.2409615546829 95.0737291248409
"1023" 204.4 96.327763225675 98.0592571924348
"1024" 204.6 98.6786702554048 99.0853865857038
"1025" 204.8 98.3525797912519 100.428637563526
"1026" 205 96.2155164249512 103.450670031573
"1027" 205.2 92.3880386610079 105.652800037919
"1028" 205.4 87.3268246903813 107.396491266839
"1029" 205.6 81.6275988599672 106.198175842052
"1030" 205.8 76.8706289139478 103.52861956878
"1031" 206 71.4177029133659 99.7096326236701
"1032" 206.2 66.7828529618016 96.2969541662005
"1033" 206.4 62.3231508619231 91.509402275136
"1034" 206.6 59.004041072275 84.2178848592848
"1035" 206.8 57.1742223179487 77.6757062550078
"1036" 207 55.9117305518537 70.2380879276945
"1037" 207.2 55.5887630340893 62.3545495949687
"1038" 207.4 57.217671478375 53.9904424262597
"1039" 207.6 60.8308342839237 46.444877251017
"1040" 207.8 65.2532746957966 39.5461611739831
"1041" 208 71.0233726594052 33.9969219685503
"1042" 208.2 78.3006839256814 29.5764000481732
"1043" 208.4 83.8163889498571 24.4570705176651
"1044" 208.6 87.5929436239917 24.7372492421674
"1045" 208.8 91.0324982315537 26.6165758854319
"1046" 209 91.6479252349328 26.379022415236
"1047" 209.2 91.6379339413077 25.7119668717258
"1048" 209.4 91.1291788063717 25.1965221814918
"1049" 209.6 91.0364788214396 25.4900690484985
"1050" 209.8 91.7376583759052 25.9117875511192
"1051" 210 92.1712168094322 26.2054045912119
"1052" 210.2 93.4417570297273 26.4270639550186
"1053" 210.4 94.9888122881565 27.6903394969543
"1054" 210.6 95.9227520797949 29.4782600266745
"1055" 210.8 97.9034304958095 31.6635593507514
"1056" 211 100.537283767709 34.1877018571005
"1057" 211.2 103.981406738944 37.1921249184687
"1058" 211.4 107.07387365679 40.4982738441331
"1059" 211.6 110.701862178719 44.5489448925222
"1060" 211.8 115.596258077339 47.4913150204484
"1061" 212 119.546974765983 48.8699745007738
"1062" 212.2 121.909450300195 48.4164054395726
"1063" 212.4 122.869677736023 46.8953242957001
"1064" 212.6 123.067049462905 44.8640178772276
"1065" 212.8 123.387169418708 41.8446369789771
"1066" 213 122.825822508677 38.1933251935463
"1067" 213.2 121.103995405932 34.5608107239484
"1068" 213.4 118.687049592656 30.487513785184
"1069" 213.6 116.241691043108 26.4397466765155
"1070" 213.8 112.370690980953 22.8565759378987
"1071" 214 108.608717499905 18.4369723692107
"1072" 214.2 104.660384042476 15.3055462916324
"1073" 214.4 100.904056199246 12.2872386772694
"1074" 214.6 97.5093216396512 9.62536223915451
"1075" 214.8 93.1153678225692 7.44528174441552
"1076" 215 89.50218436955 6.09980373008474
"1077" 215.2 84.6851401201428 4.40514062610995
"1078" 215.4 79.7903375553306 3.31924257329962
"1079" 215.6 76.2753954495207 2.20743924820871
"1080" 215.8 73.321946021918 1.58357736471589
"1081" 216 68.886169722469 0.949924168951999
"1082" 216.2 65.763106166925 0.730141108434743
"1083" 216.4 63.482634344925 0.500831672634746
"1084" 216.6 60.8455859473025 1.33483501511836
"1085" 216.8 57.6679996925128 3.0031463919309
"1086" 217 54.0413000120178 3.51893512973653
"1087" 217.2 51.3398528132308 3.16320568472577
"1088" 217.4 48.2742454831681 3.76281727653012
"1089" 217.6 45.0118496744513 4.34897996510244
"1090" 217.8 43.2476022186422 4.35602351492879
"1091" 218 41.3153326650442 5.4346485328281
"1092" 218.2 38.0836426182804 7.28325948909408
"1093" 218.4 34.3118868935363 9.07503575316656
"1094" 218.6 30.8980311174746 11.6727571556949
"1095" 218.8 27.187607007027 14.0395568675442
"1096" 219 25.0381326869429 15.5415287533419
"1097" 219.2 22.0906310838182 17.4031375351757
"1098" 219.4 19.476996086266 19.7590258309747
"1099" 219.6 16.6150401603942 22.7884348910847
"1100" 219.8 13.60174748944 26.8854301440447
"1101" 220 12.7846913145346 27.6849103023917
"1102" 220.2 11.8729326605714 28.5466496122848
"1103" 220.4 11.1896106905471 30.4465047281791
"1104" 220.6 9.60774832882522 33.2223852708517
"1105" 220.8 8.02036309002775 35.7083230100014
"1106" 221 6.87660793238887 37.891716866307
"1107" 221.2 5.75232163459632 40.3688249690847
"1108" 221.4 4.82529320883654 43.7423195534501
"1109" 221.6 3.61880932561815 47.2098898037847
"1110" 221.8 2.4524121577857 50.4045251281294
"1111" 222 2.04982581151281 53.1409032308796
"1112" 222.2 1.53275759861604 57.201911975058
"1113" 222.4 0.674639580674991 61.1786562679347
"1114" 222.6 0.759083605533886 64.0317449966949
"1115" 222.8 0.546012673212377 67.814932218598
"1116" 223 0.596135243151774 71.677070109933
"1117" 223.2 1.22794636569231 74.9742973745719
"1118" 223.4 1.96853053168905 79.0366906137906
"1119" 223.6 2.89018130218749 82.7253829932879
"1120" 223.8 4.329504683937 87.3471662062737
"1121" 224 5.60163515007141 92.1181408974419
"1122" 224.2 6.69096767218749 93.9519907876629
"1123" 224.4 8.34272608214997 96.8617523610347
"1124" 224.6 9.57481433042498 99.3109045295097
"1125" 224.8 12.2305745421405 102.355018875076
"1126" 225 15.8542879511395 106.655250248015
"1127" 225.2 18.2914034778797 109.894411424987
"1128" 225.4 22.7500099313409 113.898401125357
"1129" 225.6 26.1781524906865 117.213154928779
"1130" 225.8 27.706976261903 118.764701360062
"1131" 226 27.619047622 119.021961448485
"1132" 226.2 27.5090248586579 119.21573462669
"1133" 226.4 27.3725101277297 118.950345288355
"1134" 226.6 27.190318919464 118.575572413461
"1135" 226.8 27.3554446963387 118.414168158972
"1136" 227 27.9461644817131 117.807749190068
"1137" 227.2 30.4910934515887 116.247440559948
"1138" 227.4 33.1639045117822 116.007035506286
"1139" 227.6 35.8397807222742 117.344673881786
"1140" 227.8 38.6903704997742 119.061412534214
"1141" 228 41.197429462916 120.886778132497
"1142" 228.2 44.3132708317692 121.232739598762
"1143" 228.4 48.486885107848 121.437354172245
"1144" 228.6 53.5950469694687 123.039653854897
"1145" 228.8 58.3596934731955 125.624234126355
"1146" 229 62.0560884970756 125.393166752967
"1147" 229.2 66.2254603566456 122.754709797124
"1148" 229.4 70.9268967601666 121.722110386966
"1149" 229.6 76.2749158852824 122.015820774413
"1150" 229.8 81.2926331276512 122.529151501457
"1151" 230 85.0737694576378 119.537757213526
"1152" 230.2 90.8101861735484 117.08577613169
"1153" 230.4 95.5130946734737 114.940368433318
"1154" 230.6 100.977170909023 111.04886644041
"1155" 230.8 104.951144935512 106.371413522792
"1156" 231 106.651462156614 102.462931245951
"1157" 231.2 110.44578419704 97.3568059541008
"1158" 231.4 114.078166494031 93.7949836459232
"1159" 231.6 117.90119126278 90.266197081943
"1160" 231.8 120.87384560407 87.3002302986429
"1161" 232 121.842917225781 82.3641011999051
"1162" 232.2 120.639431439976 78.5746355733774
"1163" 232.4 118.677118001731 73.4511208800771
"1164" 232.6 116.303065340276 68.8188434212265
"1165" 232.8 111.996505036 64.6035036477863
"1166" 233 108.151602395634 62.8561639857812
"1167" 233.2 103.21035387735 60.4493248679597
"1168" 233.4 97.9096265439459 59.2197132724631
"1169" 233.6 91.9902419132035 58.2502259583856
"1170" 233.8 86.4565200437436 55.1890088754181
"1171" 234 81.6561781369669 50.8267249957211
"1172" 234.2 75.7136136116154 47.1533790738796
"1173" 234.4 69.7200658743077 42.2830034502642
"1174" 234.6 63.7748332179746 38.5097343455085
"1175" 234.8 62.0750260063186 33.1648559682883
"1176" 235 62.9626707791456 31.9422597797352
"1177" 235.2 63.2906481404404 30.5653206495618
"1178" 235.4 65.7636062703947 26.5297993699268
"1179" 235.6 68.917677640641 22.9484941838796
"1180" 235.8 73.5752224676842 19.7477381327426
"1181" 236 78.8966133007391 16.40100394025
"1182" 236.2 83.4013714070956 15.2577800864065
"1183" 236.4 85.0457914087248 15.2324435432407
"1184" 236.6 85.9202688283645 13.1517237105801
"1185" 236.8 86.1378216274737 11.1586917216374
"1186" 237 85.5079477189231 11.4209585864694
"1187" 237.2 84.3074429282368 12.3856983517953
"1188" 237.4 81.3758107423077 13.3188044867514
"1189" 237.6 77.189670590734 14.7941609824609
"1190" 237.8 71.9193243123333 16.111675820213
"1191" 238 70.075483890713 15.949031718963
"1192" 238.2 68.0621054210088 15.3003657043414
"1193" 238.4 64.2278287530431 13.5205118608347
"1194" 238.6 59.5820084778869 11.2764365488934
"1195" 238.8 55.2458069844609 9.14950844871953
"1196" 239 52.1292469054615 9.18666151970013
"1197" 239.2 49.5798624276441 10.7982720191695
"1198" 239.4 45.7497409506281 12.9717168956798
"1199" 239.6 40.4203516312101 14.4960404480091
"1200" 239.8 35.2171962301351 14.7453892149766
"1201" 240 32.9958497195603 12.9109968375158
"1202" 240.2 34.5202902808611 11.8219234475014
"1203" 240.4 35.8083345506944 10.6966086236681
"1204" 240.6 38.2410682914336 10.0715694248901
"1205" 240.8 40.9109405273714 8.63676685314189
"1206" 241 45.7031252916975 7.34698156718559
"1207" 241.2 50.6271412530263 5.31867655842685
"1208" 241.4 55.90323285875 3.29394799480974
"1209" 241.6 60.0328448374272 3.8912527499302
"1210" 241.8 64.9093490676638 2.99402267432613
"1211" 242 69.1461579608889 3.05296076366807
"1212" 242.2 74.8254531250252 3.33246063231163
"1213" 242.4 79.8315451285254 3.81534626232203
"1214" 242.6 84.9110706416525 5.56431653537288
"1215" 242.8 89.5015988142269 7.87368671384105
"1216" 243 95.005469647552 10.7053563539967
"1217" 243.2 100.702739822286 13.2981074010427
"1218" 243.4 106.394869885929 16.6795829902752
"1219" 243.6 109.821095601463 19.2462566144994
"1220" 243.8 111.476866274477 21.4119811162957
"1221" 244 114.422927054608 23.8982925603567
"1222" 244.2 116.07561670711 26.0625643681241
"1223" 244.4 117.048383586125 27.0083654804597
"1224" 244.6 117.859359832112 28.9575432198832
"1225" 244.8 118.174992646767 30.4024562089917
"1226" 245 118.454940501359 30.9309620579779
"1227" 245.2 118.466612910469 32.9133284410232
"1228" 245.4 119.223891831047 36.6092167774801
"1229" 245.6 119.215052792977 40.0133064639685
"1230" 245.8 118.796399306361 43.6639437524293
"1231" 246 118.823073680242 47.6691058353738
"1232" 246.2 117.2669288024 50.7864800316097
"1233" 246.4 114.346082064727 52.5449664981343
"1234" 246.6 110.410226427033 54.6232806683327
"1235" 246.8 107.547932467287 56.5002452788413
"1236" 247 105.525897996341 57.762784611475
"1237" 247.2 101.821066438421 58.3347499172163
"1238" 247.4 97.2754963455277 57.9209052401959
"1239" 247.6 93.1249219970982 56.8129048964687
"1240" 247.8 89.6522072787073 54.5033591622311
"1241" 248 85.8003159012308 51.5697089485463
"1242" 248.2 81.8446735024661 47.6270516022458
"1243" 248.4 78.9132809171293 42.4279973451623
"1244" 248.6 78.679526394359 37.246035501495
"1245" 248.8 79.7705455572655 33.3238167866157
"1246" 249 80.4727179125128 29.5762555120591
"1247" 249.2 79.3630866241052 25.0211846607163
"1248" 249.4 77.9925731843965 21.4606805429899
"1249" 249.6 76.545837077921 18.5944859994795
"1250" 249.8 76.5852847675398 13.7547254069874
"1251" 250 76.7044759603818 10.9651014058211
"1252" 250.2 76.7278287543793 11.3328471284899
"1253" 250.4 76.8521464069903 11.7459610894537
"1254" 250.6 76.3814842332869 11.4492494570326
"1255" 250.8 76.4137448517256 11.3466381165803
"1256" 251 76.2253872971062 11.3736952771467
"1257" 251.2 76.0287215414359 11.391559940854
"1258" 251.4 76.531971280785 12.0801842909539
"1259" 251.6 75.889034521 12.8413634192199
"1260" 251.8 75.7657657738649 14.1669509985442
"1261" 252 75.8302950952818 17.5525361069847
"1262" 252.2 76.7886701938991 21.1054298576903
"1263" 252.4 78.4621332582124 26.322776490067
"1264" 252.6 78.8964528623106 31.7715763809197
"1265" 252.8 77.2341823928174 37.1186129660065
"1266" 253 76.1690924640526 42.5814598759268
"1267" 253.2 73.858781135025 49.1940533941097
"1268" 253.4 70.8339886489 55.2516443231597
"1269" 253.6 65.3668575177368 59.2365662656111
"1270" 253.8 57.8449622796949 61.4147672547966
"1271" 254 51.4219162812243 61.5745900834866
"1272" 254.2 44.7130044726218 60.7465332345049
"1273" 254.4 39.3170234496667 57.6160303967771
"1274" 254.6 36.0586626025984 53.5948418809372
"1275" 254.8 34.9072221876316 48.3812453135584
"1276" 255 33.7679469273644 42.4967388012966
"1277" 255.2 32.4438475098678 37.1881830703162
"1278" 255.4 29.2452857245738 32.3085356478634
"1279" 255.6 27.672892095575 30.2123278751098
"1280" 255.8 25.5712101381638 30.5276283493347
"1281" 256 22.8982296306905 31.6544597699657
"1282" 256.2 19.686046310536 34.1254933970367
"1283" 256.4 17.3064452290234 38.3145946067097
"1284" 256.6 14.9347283634746 42.5226494720085
"1285" 256.8 13.3972527211393 47.8307795602815
"1286" 257 10.8675490060246 53.7671372220438
"1287" 257.2 9.33878549684798 59.6308175762847
"1288" 257.4 8.04050869874014 66.0081477120769
"1289" 257.6 7.37908768419513 71.1236324968409
"1290" 257.8 6.71168195790399 77.2815292145967
"1291" 258 8.6534182703023 80.3883580283406
"1292" 258.2 11.9704001330574 84.1850965337651
"1293" 258.4 16.24709480296 86.4814237788927
"1294" 258.6 20.5845276872016 89.0477662194235
"1295" 258.8 25.0332134762564 90.4771831624181
"1296" 259 27.9633923700513 91.1729511086489
"1297" 259.2 33.3139963796721 90.7291868532487
"1298" 259.4 39.0720838836 91.3901744345848
"1299" 259.6 45.4735481101048 92.7647982029557
"1300" 259.8 50.25653124172 95.6018244054447
"1301" 260 53.2988768218871 96.6760034990605
"1302" 260.2 57.9861241194524 98.8275651301086
"1303" 260.4 62.8637999609523 100.94776745318
"1304" 260.6 66.7328778476967 101.756088684068
"1305" 260.8 70.6690835628468 103.814184323157
"1306" 261 72.7820424883809 108.245631243323
"1307" 261.2 74.7667550810393 111.481833858715
"1308" 261.4 78.4668259219435 114.882063139794
"1309" 261.6 82.573776350374 117.158311733611
"1310" 261.8 83.2578459251628 120.090887087201
"1311" 262 82.2132938087869 121.01244253465
"1312" 262.2 79.6957596197031 122.051354072999
"1313" 262.4 78.5887994425476 123.014250858537
"1314" 262.6 77.436283775559 124.337606952384
"1315" 262.8 77.164137045129 124.374980643343
"1316" 263 75.8706436192097 124.16847886648
"1317" 263.2 73.1058780500645 122.873990115996
"1318" 263.4 69.1152601683644 121.608494152297
"1319" 263.6 64.2708680493135 119.700821021136
"1320" 263.8 58.4573937847436 117.821190100905
"1321" 264 53.8615942343243 116.526413714733
"1322" 264.2 47.6498048219597 114.493716514649
"1323" 264.4 42.812769664719 113.640454331184
"1324" 264.6 36.2665732002558 110.871107187852
"1325" 264.8 30.4579426722077 107.300721441631
"1326" 265 26.3748839586953 101.562794848264
"1327" 265.2 25.1852107359473 95.7416897513742
"1328" 265.4 25.1969101262091 89.0658106080666
"1329" 265.6 29.3592423732231 83.4006673015806
"1330" 265.8 33.508669526437 78.5164087006309
"1331" 266 39.1378824433387 75.2583789106977
"1332" 266.2 44.2918304984 74.8862647635347
"1333" 266.4 50.4914069553644 75.5976206357034
"1334" 266.6 56.5146058483781 74.7684519558326
"1335" 266.8 62.874508525725 72.4307428885097
"1336" 267 70.2349443546548 70.9129771034476
"1337" 267.2 76.836063791525 72.8192949880597
"1338" 267.4 84.6908555883684 74.5942640053742
"1339" 267.6 92.2807309929746 76.1255505514576
"1340" 267.8 98.52651814072 80.1157938410848
"1341" 268 102.296774616951 80.8739442792311
"1342" 268.2 103.815312374575 79.8896692585597
"1343" 268.4 103.986347761225 80.8132767083097
"1344" 268.6 104.618153082809 84.1165761932038
"1345" 268.8 103.738702774305 87.9863624969285
"1346" 269 101.246150742317 91.3917280215482
"1347" 269.2 97.2439366498629 94.5647539893428
"1348" 269.4 92.986393045561 97.7893991368896
"1349" 269.6 87.1245298391463 99.7158469715238
"1350" 269.8 80.9440803931 102.04987834601
"1351" 270 73.9236706288205 103.030404840187
"1352" 270.2 67.9434250837155 102.249425877067
"1353" 270.4 62.0658141825405 101.332081279517
"1354" 270.6 55.100253391648 98.0967110669487
"1355" 270.8 49.2736148361217 94.2665123575543
"1356" 271 42.109545657625 89.6193960136847
"1357" 271.2 35.3576979032131 84.0566581885765
"1358" 271.4 30.1282108272797 77.8809984921864
"1359" 271.6 25.5208899429512 71.247919453914
"1360" 271.8 22.9646948214491 64.0349838305339
"1361" 272 20.1314984731 56.6434252043347
"1362" 272.2 16.9369988321209 49.4025071778186
"1363" 272.4 12.4595177232951 43.0221732221257
"1364" 272.6 8.46919272386604 40.2016201721472
"1365" 272.8 8.20816288793939 39.3921366314181
"1366" 273 8.14583500590815 38.0796304314215
"1367" 273.2 10.07841852445 36.2909388357748
"1368" 273.4 11.1796867772121 35.0375736081454
"1369" 273.6 12.4577456616697 33.6332985750205
"1370" 273.8 14.3378092121132 30.1184047492829
"1371" 274 16.7591643848091 26.8708377254029
"1372" 274.2 20.029637398384 23.9502693658047
"1373" 274.4 22.9843023009126 20.1094476314148
"1374" 274.6 27.5430318946 18.1512885226847
"1375" 274.8 32.4404155172778 18.4039535491681
"1376" 275 36.8998768854727 17.8687051775575
"1377" 275.2 42.2147169898718 16.4154618249053
"1378" 275.4 46.8348817209469 15.5810837452175
"1379" 275.6 51.7019063912035 14.8370118296423
"1380" 275.8 53.17933596025 15.2437449721294
"1381" 276 54.1541672792222 16.0365459480847
"1382" 276.2 57.5080093260833 17.4308039373625
"1383" 276.4 61.1212518433818 18.115386540312
"1384" 276.6 65.0913459698636 18.1813998627393
"1385" 276.8 69.1650979064363 18.688660129812
"1386" 277 74.0297309183784 21.266591488328
"1387" 277.2 79.3262674121304 24.1742614813543
"1388" 277.4 84.6941896115 27.5623623264532
"1389" 277.6 89.1575174306967 32.9194009481503
"1390" 277.8 92.2807309929746 37.8036685686102
"1391" 278 95.2155541217311 44.2484580005469
"1392" 278.2 95.8476520812598 51.2143788617777
"1393" 278.4 95.0991107164915 57.2852541100932
"1394" 278.6 92.5641794680254 62.6584794489661
"1395" 278.8 89.2104792079836 68.5062204930684
"1396" 279 86.1638270079 74.2620335216347
"1397" 279.2 82.6930652030328 80.9020871250438
"1398" 279.4 78.4019511292645 85.9306515725971
"1399" 279.6 74.28636960165 91.9634480240847
"1400" 279.8 70.9542430373279 97.8528160473634
"1401" 280 68.6047175027934 104.253296711382
"1402" 280.2 68.4461032990522 110.082216777441
"1403" 280.4 65.8525830127187 115.775202587952
"1404" 280.6 61.5325682811463 118.411712489255
"1405" 280.8 58.7275177588305 118.949411570492
"1406" 281 55.221479784459 119.035745075773
"1407" 281.2 51.7076535213149 116.275664977211
"1408" 281.4 50.2599921203659 113.673272250841
"1409" 281.6 49.7779685118761 109.824556142961
"1410" 281.8 49.0821207387436 104.075690017623
"1411" 282 46.5634889027304 98.6200683125978
"1412" 282.2 45.6071940881593 91.5372977451644
"1413" 282.4 45.656946269625 85.3962805710348
"1414" 282.6 47.4624575050261 78.0486855937282
"1415" 282.8 49.3712403856923 70.3979082071104
"1416" 283 51.2781018933097 63.7969438744918
"1417" 283.2 54.6963739682758 57.0332951742054
"1418" 283.4 58.4687636585 49.7691708460321
"1419" 283.6 64.1967849251525 44.7412506517119
"1420" 283.8 71.3842764146435 41.5054021726152
"1421" 284 77.956531244681 37.7297896519037
"1422" 284.2 85.5482743647586 35.8518244449209
"1423" 284.4 92.7299172173415 38.6567721354018
"1424" 284.6 95.472586292425 43.6555935488847
"1425" 284.8 98.3293798328016 45.9878537058368
"1426" 285 100.813878888016 51.3476113679988
"1427" 285.2 99.7787635508975 54.705564480854
"1428" 285.4 97.237291404016 61.0769957513968
"1429" 285.6 95.2761350782195 66.789124868914
"1430" 285.8 91.9481554187815 73.4163613049671
"1431" 286 87.777765446144 80.5595140770254
"1432" 286.2 81.587046754025 86.1319816775598
"1433" 286.4 75.1168112585238 91.2081828188705
"1434" 286.6 69.2683098764839 95.4616497664638
"1435" 286.8 61.8618588409487 98.6369405787771
"1436" 287 54.097859333 100.436879277896
"1437" 287.2 46.2688891178718 101.727064884572
"1438" 287.4 37.941349938525 103.01807374161
"1439" 287.6 31.3209517449756 103.360561987695
"1440" 287.8 26.192195033918 105.117414156929
"1441" 288 22.8785392676063 107.930847845014
"1442" 288.2 23.1439281863548 108.841115637536
"1443" 288.4 22.2243830968387 108.557560958859
"1444" 288.6 19.7082583637627 107.451551442102
"1445" 288.8 18.3233259186279 104.803591367201
"1446" 289 16.6838080582366 100.820743788573
"1447" 289.2 14.638602011176 95.1034585649728
"1448" 289.4 13.685998253975 88.8582160809597
"1449" 289.6 13.7679851621475 81.7165741920929
"1450" 289.8 14.7560557334463 75.8865192606963
"1451" 290 14.8459130998688 71.6576589140356
"1452" 290.2 15.7109906644661 65.4244435474576
"1453" 290.4 18.6416530389752 59.6516638886302
"1454" 290.6 20.524246398 53.7802421101097
"1455" 290.8 23.2940148561379 47.3304749381278
"1456" 291 26.2736365175752 41.2211255269254
"1457" 291.2 30.7743556170948 35.9177179609554
"1458" 291.4 37.2623651062149 31.945019662217
"1459" 291.6 43.5179822197339 28.6413733129154
"1460" 291.8 49.4459566989487 26.4044683017771
"1461" 292 57.0927382226944 25.7751195178625
"1462" 292.2 65.1060628194444 27.2755392829736
"1463" 292.4 73.2451541776579 29.3291177747953
"1464" 292.6 81.2324930058823 32.6384634568915
"1465" 292.8 88.2245948372927 37.0783277805726
"1466" 293 93.8287461874 42.1238065177408
"1467" 293.2 97.358916567856 49.0367216423247
"1468" 293.4 97.465338586216 56.0841649692447
"1469" 293.6 96.0148113802096 63.5956516920525
"1470" 293.8 93.3420003200161 69.8862505961896
"1471" 294 90.1290993869067 77.0324240263729
"1472" 294.2 85.318916566569 83.4697738072399
"1473" 294.4 79.8207723541681 88.6554827737486
"1474" 294.6 73.8589319598809 93.4102813690133
"1475" 294.8 68.2575343292677 97.3621504889824
"1476" 295 61.385867197475 102.352439407135
"1477" 295.2 54.4501273380244 105.38333221406
"1478" 295.4 46.5704482782683 107.72614135489
"1479" 295.6 39.428851030864 107.489225557317
"1480" 295.8 34.302350375008 104.495973055341
"1481" 296 28.063005021521 101.447352280631
"1482" 296.2 22.424639583 96.8399768525964
"1483" 296.4 20.9975123592231 90.1188652347294
"1484" 296.6 21.4959459103303 84.9053456652866
"1485" 296.8 23.654067280816 78.5014554130528
"1486" 297 26.9201933539677 70.6598617304073
"1487" 297.2 31.155431461913 65.3236735694065
"1488" 297.4 37.8064012530656 60.7216037176175
"1489" 297.6 45.5022347731539 57.246914068495
"1490" 297.8 54.2454739718349 57.0375873206627
"1491" 298 62.6124945457931 59.0397527374554
"1492" 298.2 69.8297643493223 63.1450004725806
"1493" 298.4 76.3843829085656 69.1515448615766
"1494" 298.6 81.197972922616 75.4470537281967
"1495" 298.8 85.235928362104 81.7545919422687
"1496" 299 88.9581319162049 89.4855277547159
"1497" 299.2 91.8732864912126 96.3901433004863
"1498" 299.4 94.872180820539 102.592895829397
"1499" 299.6 93.542927052376 108.278050016469
"1500" 299.8 90.1021364546209 111.18660596877
"1501" 300 87.4917451605814 111.214775076131
"1502" 300.2 83.448734190822 111.665274266619
"1503" 300.4 79.1975879020983 111.034975963298
"1504" 300.6 75.0430530386451 109.916774146867
"1505" 300.8 70.102337272675 108.62341550561
"1506" 301 66.9212331669189 108.955070631787
"1507" 301.2 64.7422455289827 110.598134358636
"1508" 301.4 63.3964498469737 115.186057114532
"1509" 301.6 61.1710300654634 121.584137068548
"1510" 301.8 58.9404509926231 121.667839553869
"1511" 302 55.8737069759322 119.888673383797
"1512" 302.2 53.9680763837805 115.646327694377
"1513" 302.4 51.2612842545044 110.017338411996
"1514" 302.6 48.817933600675 103.10724963331
"1515" 302.8 46.4796164773421 95.9093136079532
"1516" 303 44.4302181046923 88.471542228213
"1517" 303.2 42.8982088294 80.6667734576597
"1518" 303.4 43.4665168866286 72.7633325662276
"1519" 303.6 45.8663091579725 65.3474246730481
"1520" 303.8 49.2674249040085 57.3111647808051
"1521" 304 53.6611023027631 50.2284602130584
"1522" 304.2 58.6764298123391 43.2833811313543
"1523" 304.4 64.953438649421 37.3314806878742
"1524" 304.6 70.4125971165739 32.5689808267282
"1525" 304.8 76.1349677567059 27.2525821706646
"1526" 305 83.8971261510087 24.27396123605
"1527" 305.2 91.0010867739504 21.6292535833905
"1528" 305.4 92.5858223639474 18.5274364568479
"1529" 305.6 92.6191046122522 18.3684124329108
"1530" 305.8 94.2261617446842 19.5599994133742
"1531" 306 95.8011188664867 21.1108909359697
"1532" 306.2 95.6727828848448 22.9531686811709
"1533" 306.4 95.8981330143058 25.2520899864566
"1534" 306.6 97.6338586557073 28.7977092655726
"1535" 306.8 99.447828756808 33.6699319845807
"1536" 307 100.606023383406 39.4014257868035
"1537" 307.2 101.680565392823 45.5840926682529
"1538" 307.4 101.174906083336 52.2959730898287
"1539" 307.6 100.529777769734 58.2728372347057
"1540" 307.8 98.5883527828403 65.0565229101856
"1541" 308 95.3602761705902 72.5723905431831
"1542" 308.2 91.5256581159256 78.1290771039195
"1543" 308.4 87.2239603244355 84.2797326551412
"1544" 308.6 82.0575238755901 89.087682148888
"1545" 308.8 76.1704667941985 94.6533118893214
"1546" 309 69.74696374708 97.4638170241407
"1547" 309.2 62.1938433081219 100.029671538134
"1548" 309.4 55.1608434885122 101.810082198207
"1549" 309.6 48.8911906928064 105.025455939682
"1550" 309.8 41.9500746791163 108.255083521038
"1551" 310 35.5315937922727 110.639848766308
"1552" 310.2 27.4552206232931 110.733216066507
"1553" 310.4 20.8315015691181 108.129462316967
"1554" 310.6 19.8213052629032 107.941137744343
"1555" 310.8 19.47016164472 104.862868152621
"1556" 311 19.0454704988524 99.4567290409372
"1557" 311.2 18.5725207534052 92.9782081710158
"1558" 311.4 18.536688512248 86.1603905687728
"1559" 311.6 18.457152056421 80.0621542069795
"1560" 311.8 19.4713114624453 73.0502369957066
"1561" 312 21.8877030958095 65.4836679376562
"1562" 312.2 24.2652055751389 58.656960219307
"1563" 312.4 28.8220791338956 52.8778208582326
"1564" 312.6 34.0516390078655 46.920523134799
"1565" 312.8 39.1786806507586 40.8860890699554
"1566" 313 43.9785340399915 35.7567255823729
"1567" 313.2 49.2529878976696 30.3228877816562
"1568" 313.4 55.0771610463513 24.6132697405442
"1569" 313.6 59.2760246952051 20.8807894422642
"1570" 313.8 63.4656166997373 16.7577262828983
"1571" 314 69.2179991336552 13.5501639430503
"1572" 314.2 75.3238741129391 12.6257065624413
"1573" 314.4 79.5980777717241 14.7691939896882
"1574" 314.6 83.064657064362 18.9699056368865
"1575" 314.8 87.363477510431 24.350111221102
"1576" 315 90.4460463181 29.3683417572347
"1577" 315.2 92.6155846192195 36.9353977799384
"1578" 315.4 93.1554640304286 43.7474457878747
"1579" 315.6 94.5715990681708 51.6323304538409
"1580" 315.8 94.657055492862 59.7316346558175
"1581" 316 94.889717835641 67.7258979722899
"1582" 316.2 95.640961128616 75.8506383352048
"1583" 316.4 95.2452343760244 83.3099686378652
"1584" 316.6 94.132809097 91.5973237148242
"1585" 316.8 92.4549009678049 99.7189541454506
"1586" 317 93.058936122619 106.87766093187
"1587" 317.2 93.0883410315433 113.732797874179
"1588" 317.4 89.1794265351219 116.246012262256
"1589" 317.6 83.8982722506855 116.309082881399
"1590" 317.8 77.6300398904838 114.108452005577
"1591" 318 71.7629266057712 111.101717178636
"1592" 318.2 65.0694626544 107.199786091685
"1593" 318.4 59.165574493 102.229976661851
"1594" 318.6 54.3616297532131 96.1079341383388
"1595" 318.8 50.153149852456 87.9153721174287
"1596" 319 47.1385644056695 81.4251839527543
"1597" 319.2 45.1793474560263 73.7092100426374
"1598" 319.4 43.7421965317476 65.1035265721221
"1599" 319.6 44.262307570633 56.3293227024425
"1600" 319.8 45.7779832165267 47.971524715549
"1601" 320 48.3799467562453 39.3340481125659
"1602" 320.2 51.4304606102703 29.7124780651658
"1603" 320.4 56.2310934848108 23.9349820700847
"1604" 320.6 61.9614071787288 19.0475818070593
"1605" 320.8 68.4279950585462 14.9103390084881
"1606" 321 74.6304722418773 15.9776562082829
"1607" 321.2 78.2585337714865 18.0163196055172
"1608" 321.4 82.4960089585701 21.023966646767
"1609" 321.6 87.7225752780168 24.8149650590091
"1610" 321.8 92.5297354909435 29.8557270455122
"1611" 322 96.319021417024 35.2965002491887
"1612" 322.2 99.5305387724596 41.7002991124396
"1613" 322.4 102.249134006795 49.2763831051477
"1614" 322.6 103.321210146475 57.0988592226597
"1615" 322.8 103.312468337824 65.1617611677808
"1616" 323 104.051934501634 72.7207198952311
"1617" 323.2 102.987352936941 81.2137585125
"1618" 323.4 99.4036516828347 88.7480622714071
"1619" 323.6 95.0414345885781 95.1731829652957
"1620" 323.8 88.5088812974878 99.9519921899628
"1621" 324 82.446948708582 103.692061789593
"1622" 324.2 76.2184360064 107.55967451176
"1623" 324.4 68.7673915853474 109.997274839542
"1624" 324.6 61.0464764658462 110.938640510726
"1625" 324.8 53.017422460888 110.399926662405
"1626" 325 45.598287466648 109.262551860837
"1627" 325.2 37.1519142491951 106.691452437255
"1628" 325.4 30.9088038918319 102.979293469379
"1629" 325.6 24.2075353398951 98.1245980531734
"1630" 325.8 19.2887290656033 91.6412777423823
"1631" 326 17.1437095778537 84.1178338588409
"1632" 326.2 16.0122764719328 77.5818282269923
"1633" 326.4 15.884119704625 72.6600523243097
"1634" 326.6 15.5028822912927 69.2189348796945
"1635" 326.8 15.1126505664285 64.32195479068
"1636" 327 14.2402795996 57.8574912727648
"1637" 327.2 12.1192554009268 51.0730391470116
"1638" 327.4 10.1385203902195 47.3413232608896
"1639" 327.6 9.07055482840515 46.2267585445503
"1640" 327.8 10.4905857676885 43.225794988888
"1641" 328 13.3227039294882 41.5484745600769
"1642" 328.2 17.0810608961451 37.912378459238
"1643" 328.4 22.7908611863594 33.5522436939363
"1644" 328.6 27.5603362878293 29.2047490499872
"1645" 328.8 32.6120464687436 25.5551740951104
"1646" 329 36.6889583442564 22.5565122423412
"1647" 329.2 41.7196226415135 18.3399695599496
"1648" 329.4 48.1790279089487 15.0892562560335
"1649" 329.6 55.5824399920513 12.792895381854
"1650" 329.8 63.1649605111621 12.631335257301
"1651" 330 70.7065039394062 12.943257204741
"1652" 330.2 76.7979182181739 15.5801426265891
"1653" 330.4 83.0881710571176 19.1207685649839
"1654" 330.6 89.0448656622017 22.875148543278
"1655" 330.8 95.4303189267586 26.0238065283778
"1656" 331 101.375587603672 29.8695102685887
"1657" 331.2 107.07316083114 35.1545535607127
"1658" 331.4 111.126885114544 39.6533795293888
"1659" 331.6 115.985834351913 45.0151998887068
"1660" 331.8 120.506043408833 50.8606416150133
"1661" 332 123.015816144648 56.3518120763426
"1662" 332.2 123.794393134098 63.1350883309628
"1663" 332.4 124.530050565643 70.3549768516086
"1664" 332.6 125.85590793322 75.0511248062895
"1665" 332.8 126.285651888929 75.9057211308943
"1666" 333 126.325160643878 75.4985333858165
"1667" 333.2 126.694955932443 74.8372911180929
"1668" 333.4 128.0358235174 73.7392276071078
"1669" 333.6 129.221900973931 71.3606078762527
"1670" 333.8 129.640924838269 67.1745100411924
"1671" 334 128.978186428069 62.9029990418481
"1672" 334.2 129.126560815209 58.4824928047592
"1673" 334.4 127.789623325672 52.9751397232639
"1674" 334.6 127.012627694619 48.5918128057752
"1675" 334.8 126.094498786877 45.4753697124771
"1676" 335 125.217394239954 41.0008958498155
"1677" 335.2 122.917237781557 37.2909438651534
"1678" 335.4 121.489961737784 33.8146821398758
"1679" 335.6 119.345637487246 30.255252091637
"1680" 335.8 117.15025789741 27.0209622881892
"1681" 336 113.673493220626 22.8234439652527
"1682" 336.2 111.364007762214 20.5099276473214
"1683" 336.4 111.027449579832 20.1569194827947
"1684" 336.6 110.771807205667 19.67031187518
"1685" 336.8 110.582727681705 19.1548068364257
"1686" 337 110.773126923156 20.1848173387722
"1687" 337.2 111.294558003703 20.829319741382
"1688" 337.4 111.22239992211 20.4322278443325
"1689" 337.6 111.274704321697 20.3340525507178
"1690" 337.8 111.379773662755 20.484524050264
"1691" 338 111.517126574919 20.8121043182739
"1692" 338.2 111.307847703614 21.1424018123224
"1693" 338.4 111.539713279605 20.9055730099747
"1694" 338.6 111.82546964935 21.3616206238847
"1695" 338.8 112.062035835483 22.0108914018778
"1696" 339 112.77318746813 22.6987051118587
"1697" 339.2 113.0607252196 22.9546011489108
"1698" 339.4 113.474588624333 23.464331530557
"1699" 339.6 113.953206167222 24.0729923786681
"1700" 339.8 114.256432066811 24.0279453548685
"1701" 340 114.2136304185 24.0659149269459
"1702" 340.2 114.34151851334 24.0683853582074
"1703" 340.4 114.245594218248 24.1769140436352
"1704" 340.6 114.200263738605 24.1909390855802
"1705" 340.8 114.29092469789 24.2821018582224
"1706" 341 114.364958023972 24.3100870113625
"1707" 341.2 114.164360965556 24.3313193665292
"1708" 341.4 114.205712113562 24.6140382862187
"1709" 341.6 114.41000438095 26.0529094979597
"1710" 341.8 114.687706997984 27.497908249988
"1711" 342 114.556538830669 28.6980485878038
"1712" 342.2 113.660881648024 29.9759295723428
"1713" 342.4 114.04259503185 31.1231959117597
"1714" 342.6 113.716688522422 32.5505592915934
"1715" 342.8 113.944807292891 35.1820639212276
"1716" 343 115.10687333145 37.8197735955893
"1717" 343.2 115.672782886983 40.3095208046537
"1718" 343.4 115.992121631689 43.0858527378074
"1719" 343.6 117.078524230726 46.437511515996
"1720" 343.8 118.376603683046 50.8540426823824
"1721" 344 118.126413293536 55.5032477318847
"1722" 344.2 117.25369892654 59.6977840486865
"1723" 344.4 115.037134132 64.7052134781815
"1724" 344.6 111.335359843908 66.636638350152
"1725" 344.8 107.571303762357 66.985098767299
"1726" 345 103.267580406593 68.0511377908729
"1727" 345.2 98.3424195471344 71.4412170050091
"1728" 345.4 92.8210332701858 72.5634638979962
"1729" 345.6 87.0862184375752 74.1023399052086
"1730" 345.8 81.0015967178141 73.9704362474476
"1731" 346 74.4698418122018 74.5057770631031
"1732" 346.2 68.7454253845983 75.0158517443307
"1733" 346.4 63.9115121638584 78.3604605493414
"1734" 346.6 57.657620225878 81.694238195914
"1735" 346.8 51.48165138165 83.3006471160847
"1736" 347 44.722586287 82.9343889894597
"1737" 347.2 38.4496645088205 83.7775584782899
"1738" 347.4 33.970921803544 86.9033531407647
"1739" 347.6 30.1389390578582 90.1217501932501
"1740" 347.8 28.685200408839 93.4435950885
"1741" 348 28.2556020872195 95.5491267356457
"1742" 348.2 28.233254699392 98.7693520786287
"1743" 348.4 29.0057407741797 101.876303842522
"1744" 348.6 29.3477923902903 106.689798618875
"1745" 348.8 28.722795983848 111.595393187709
"1746" 349 27.9010414494516 112.379384888859
"1747" 349.2 26.0755978526174 110.670445330146
"1748" 349.4 24.4849071153095 107.739087912918
"1749" 349.6 23.2512586951639 104.027254544109
"1750" 349.8 22.1016765881721 98.5482626969208
"1751" 350 21.8138842889528 93.3840127678772
"1752" 350.2 23.2223752533136 86.373220818
"1753" 350.4 23.7682509050263 80.782936790269
"1754" 350.6 23.4554589166818 74.4977126639848
"1755" 350.8 25.208715599025 67.6948660685847
"1756" 351 27.1189441522631 61.3989140154795
"1757" 351.2 31.6432135418158 55.2571759104268
"1758" 351.4 36.623743996925 49.3692203242347
"1759" 351.6 39.8432861778205 44.118785543136
"1760" 351.8 44.4760487927297 38.8814124125442
"1761" 352 48.2573176111 33.8621697282597
"1762" 352.2 52.6806929696725 28.6361637184918
"1763" 352.4 55.7003530457567 23.4391778845712
"1764" 352.6 59.447466148775 19.3487933540847
"1765" 352.8 64.4092519849444 19.9149894918625
"1766" 353 69.1754041139914 22.9795260875847
"1767" 353.2 74.4298040396607 27.6612604018347
"1768" 353.4 79.8487628664727 34.0245972452847
"1769" 353.6 82.3780134326909 41.657821949112
"1770" 353.8 81.6210312627838 50.4501767411929
"1771" 354 78.9166694755641 58.3771286665976
"1772" 354.2 73.7207170509016 64.2990815275028
"1773" 354.4 68.0307419998684 69.0459143526111
"1774" 354.6 61.2360028577105 73.3404375581637
"1775" 354.8 53.084316301 74.8607859373347
"1776" 355 45.1601558102689 75.7640531476814
"1777" 355.2 38.191314988792 78.0428365414528
"1778" 355.4 34.2704237695 81.0999135030597
"1779" 355.6 28.2252887537438 80.9401707383823
"1780" 355.8 26.9513419083513 77.7366223675442
"1781" 356 27.2050333924107 73.349118079308
"1782" 356.2 28.3031891686 68.1807836825419
"1783" 356.4 31.4600049048537 62.1376855004506
"1784" 356.6 34.0503782428158 57.597204948269
"1785" 356.8 37.4671565914107 51.6466179053794
"1786" 357 42.8469136637561 46.4278141264018
"1787" 357.2 48.4811416973333 43.7333366339565
"1788" 357.4 55.4623304280708 40.7340966367308
"1789" 357.6 62.8856361967345 39.1816920492352
"1790" 357.8 70.66295326225 39.3007616743615
"1791" 358 79.0574776719204 40.297799922598
"1792" 358.2 87.6267571342353 42.812865314236
"1793" 358.4 95.3750173252439 47.1579999992067
"1794" 358.6 101.562209462974 49.2635485258283
"1795" 358.8 107.616098744575 47.6557692622847
"1796" 359 111.58602010804 44.5820036695167
"1797" 359.2 113.413438194736 42.8698265488768
"1798" 359.4 113.919637968513 44.5956969053412
"1799" 359.6 113.432703820074 48.5450220652323
"1800" 359.8 112.367313462341 53.7607445937189
"1801" 360 111.640181313812 60.7439237958972
"1802" 360.2 111.354932296744 67.2438908448447
"1803" 360.4 110.038339898176 74.8416768176847
"1804" 360.6 107.151300898781 81.5289052101604
"1805" 360.8 101.76478812796 87.9979235143168
"1806" 361 95.22743557156 93.5074648918048
"1807" 361.2 87.9504009451532 97.1013355170767
"1808" 361.4 80.3400380633884 99.5660349658285
"1809" 361.6 72.1457390372689 100.650871327152
"1810" 361.8 62.9698478229725 100.311854241819
"1811" 362 53.8987705231428 99.6038842673368
"1812" 362.2 46.0999354761284 98.404448537305
"1813" 362.4 38.411280498921 95.9998304905058
"1814" 362.6 30.1326769272017 92.6924850258579
"1815" 362.8 23.7792788276923 90.9638940731617
"1816" 363 19.1106205902105 91.2460179179268
"1817" 363.2 17.2036669080806 88.6224342014073
"1818" 363.4 17.7913000081428 85.4856170435721
"1819" 363.6 18.9416071272661 84.0300812532622
"1820" 363.8 21.237404700758 81.8602715381654
"1821" 364 24.7323346682562 77.3362855283575
"1822" 364.2 28.2418655565798 72.3597393949083
"1823" 364.4 31.1008394216607 66.3333412935223
"1824" 364.6 35.211118396075 60.4238460417597
"1825" 364.8 41.4888024738361 55.8284160301913
"1826" 365 48.4243605750924 52.5119478928915
"1827" 365.2 56.4180568882458 49.6059790778644
"1828" 365.4 65.0248398527699 49.0169699151113
"1829" 365.6 73.4618656812105 50.6743396715584
"1830" 365.8 82.8479288384363 54.4644065000029
"1831" 366 90.8538256015254 56.4820233180254
"1832" 366.2 98.8508100290165 56.6321071307128
"1833" 366.4 104.0021843711 55.5255417048097
"1834" 366.6 108.177619683286 53.1810347153705
"1835" 366.8 114.359602648652 54.2038275956847
"1836" 367 119.725760443117 57.4983592553426
"1837" 367.2 120.22461365418 62.0099029727097
"1838" 367.4 119.608350171595 66.1747442081388
"1839" 367.6 117.878674418143 72.4145153027752
"1840" 367.8 115.655516041405 79.4666904117038
"1841" 368 112.019843197921 84.0784218106111
"1842" 368.2 108.039215697823 88.6201549895217
"1843" 368.4 101.8103975644 93.2981465350232
"1844" 368.6 94.6214816302857 97.0470804897038
"1845" 368.8 86.8863918046885 98.8803228088717
"1846" 369 78.996177378475 99.8555144395347
"1847" 369.2 70.8918267023565 99.6735623872152
"1848" 369.4 63.46679773505 95.4795260396847
"1849" 369.6 56.7079473740932 89.7513245120593
"1850" 369.8 50.0311226219587 83.8902397884815
"1851" 370 43.5673866501338 77.0041671138249
"1852" 370.2 38.9774306913554 69.9358446457211
"1853" 370.4 35.9677834945641 62.4733399556745
"1854" 370.6 34.0838085828648 53.9724523091118
"1855" 370.8 34.5826312213214 46.2653533182276
"1856" 371 38.8246993672368 40.8381717675058
"1857" 371.2 43.8368378112087 39.0095849800674
"1858" 371.4 45.4060304416055 39.5588787967636
"1859" 371.6 46.8432119532523 38.7615158396455
"1860" 371.8 49.2595610079459 35.2420719674902
"1861" 372 50.1770481302631 29.7615873247689
"1862" 372.2 49.9663260664956 23.299138796775
"1863" 372.4 49.6966588842609 17.7336573280152
"1864" 372.6 50.9867125024622 10.1944433934527
"1865" 372.8 53.701944086125 8.34057549856689
"1866" 373 57.3066444320363 11.1492438315393
"1867" 373.2 60.733398870625 14.7762540092633
"1868" 373.4 64.1204178153454 19.7796171425575
"1869" 373.6 66.8490607323534 26.3071486473261
"1870" 373.8 69.6331456038919 33.1590057714091
"1871" 374 73.1942146766967 39.9678467206913
"1872" 374.2 76.0099686327727 48.3877064513029
"1873" 374.4 75.27457405785 56.8791043466847
"1874" 374.6 71.8007937196554 64.4977015960511
"1875" 374.8 67.320541728472 71.6741491445007
"1876" 375 63.0176413140238 78.6962592385133
"1877" 375.2 57.487147232008 84.6102587827647
"1878" 375.4 51.5766710409 89.7340507315848
"1879" 375.6 45.2780858333846 94.7987840678796
"1880" 375.8 39.9731738973802 99.9103149727459
"1881" 376 33.3651183545984 104.367824590589
"1882" 376.2 26.9290587117538 108.520765234669
"1883" 376.4 21.3928441870762 109.041818857042
"1884" 376.6 20.0414168433858 105.38196212162
"1885" 376.8 19.5529343256667 100.30473041099
"1886" 377 18.8238394930744 94.6766271611674
"1887" 377.2 19.0339380581842 88.5506263041374
"1888" 377.4 20.8536478834 81.8101357833848
"1889" 377.6 23.4186914028461 77.0420021161873
"1890" 377.8 28.0515508985862 71.6484770306537
"1891" 378 33.360074130879 65.9842916483025
"1892" 378.2 37.9897647172857 61.4402424520511
"1893" 378.4 44.3197679024872 57.2828457464694
"1894" 378.6 52.0890256329237 53.878000911483
"1895" 378.8 61.1419834054 52.5189017413282
"1896" 379 69.174311934 53.6681017500584
"1897" 379.2 77.2049370289328 55.9772823638747
"1898" 379.4 84.634037110126 59.7798365933873
"1899" 379.6 90.14831805245 64.3348458634597
"1900" 379.8 96.2585586419911 67.3448140537573
"1901" 380 102.292239191306 71.9451041326735
"1902" 380.2 107.989219249047 77.6902898351162
"1903" 380.4 113.663946798323 81.1143994486009
"1904" 380.6 114.657055495 80.7962649310604
"1905" 380.8 114.781768797766 83.5793217776473
"1906" 381 112.722392924697 86.6630168031339
"1907" 381.2 109.1459152585 89.8244594697138
"1908" 381.4 104.559533280528 93.2544420917776
"1909" 381.6 99.5620624726829 94.5237593397921
"1910" 381.8 93.2145660182301 96.2249508132883
"1911" 382 85.9777885171579 96.881531976111
"1912" 382.2 78.2754298975738 95.1838045814946
"1913" 382.4 71.3814903549256 92.0045089423409
"1914" 382.6 65.0181413017203 87.131107936322
"1915" 382.8 59.8315242415897 81.3440039245719
"1916" 383 57.3627236130708 74.1429256460582
"1917" 383.2 57.1552412063884 65.5612775853492
"1918" 383.4 59.6990181940526 59.0085978206637
"1919" 383.6 63.9341241151932 53.5332420187234
"1920" 383.8 68.5767251684513 46.2537573922706
"1921" 384 74.1852337344483 40.1612603935761
"1922" 384.2 81.1770851227391 35.9787124373195
"1923" 384.4 89.54019223325 34.4035947850097
"1924" 384.6 96.9865142731639 37.2957026122569
"1925" 384.8 98.8654011577096 41.315034603367
"1926" 385 99.178353003175 41.9676213131347
"1927" 385.2 100.735870163525 41.6384478339661
"1928" 385.4 101.606624311958 41.2423847245133
"1929" 385.6 101.624515355992 40.1090603738426
"1930" 385.8 101.299130494629 39.9589035314315
"1931" 386 100.776460068951 39.1166338765726
"1932" 386.2 99.2791964479919 36.7904882088186
"1933" 386.4 96.212599398664 34.5199056266127
"1934" 386.6 92.232415912 31.9254845388578
"1935" 386.8 89.6638199619516 28.4965138575041
"1936" 387 88.1761144919159 24.9851807466478
"1937" 387.2 87.0103270759075 20.3700874799167
"1938" 387.4 86.8456650476091 14.9919140738847
"1939" 387.6 87.6230986232909 10.9928964889484
"1940" 387.8 90.7023557579231 10.9244481271873
"1941" 388 93.6652787382124 12.0129206955272
"1942" 388.2 97.7698217453659 13.9360963735482
"1943" 388.4 99.602900840704 17.1932846575647
"1944" 388.6 101.9244211555 22.3060079359864
"1945" 388.8 105.11648783343 28.2285623914441
"1946" 389 107.870765938183 34.7323640280466
"1947" 389.2 111.314876406008 40.4762150629856
"1948" 389.4 113.513850219648 46.9316132488816
"1949" 389.6 115.544851117246 54.2699964876071
"1950" 389.8 118.033908000654 60.374603310354
"1951" 390 120.302613786049 67.4944533503043
"1952" 390.2 122.035925908633 73.1887379679598
"1953" 390.4 123.491566252585 73.8175522914018
"1954" 390.6 122.861191927805 74.5353094684994
"1955" 390.8 119.827892765814 75.9503020228057
"1956" 391 115.979209386103 76.5356921083668
"1957" 391.2 111.270283354589 75.4272348412455
"1958" 391.4 105.871130573634 74.485428229924
"1959" 391.6 100.540801555895 72.01620909119
"1960" 391.8 96.5388721207913 68.5406523209195
"1961" 392 92.4318014264918 63.7070120826093
"1962" 392.2 88.0685187012946 60.5118844858615
"1963" 392.4 83.7007320359268 56.0600532995726
"1964" 392.6 80.2075142069138 49.8410178990416
"1965" 392.8 79.3621668935862 43.8743600221192
"1966" 393 80.5823269760982 37.4956323359955
"1967" 393.2 82.4623588055446 30.773317030549
"1968" 393.4 83.9715917308318 23.8876320390936
"1969" 393.6 88.1143465058957 17.8100938066152
"1970" 393.8 92.47946702605 16.7531379349597
"1971" 394 94.5901918635593 18.8208634383305
"1972" 394.2 95.93818262275 20.4525097476623
"1973" 394.4 97.2850485864047 22.4942151123467
"1974" 394.6 98.295430329424 25.5554354164047
"1975" 394.8 100.419432358992 30.2810590635283
"1976" 395 102.612494550069 36.293311002352
"1977" 395.2 101.812193211504 43.6880940988406
"1978" 395.4 100.845437586826 51.2783950965393
"1979" 395.6 98.68741809705 58.0861637379097
"1980" 395.8 95.95085191065 65.7743995437598
"1981" 396 91.6524683365775 72.7818455064468
"1982" 396.2 85.0875763240252 77.7070812801604
"1983" 396.4 77.2014428060257 80.0210648718796
"1984" 396.6 69.3537000812566 80.044768794598
"1985" 396.8 61.5139175001785 78.1536967341651
"1986" 397 53.787932951314 73.7987294939773
"1987" 397.2 48.2756428310982 67.3706935030937
"1988" 397.4 47.763215383 60.2096442432899
"1989" 397.6 50.4700362847652 53.402906232963
"1990" 397.8 52.9619180958644 46.6748344535847
"1991" 398 57.5252351122631 41.1499521407426
"1992" 398.2 62.9630843230258 35.7365107918606
"1993" 398.4 69.6557448742 32.0671587280934
"1994" 398.6 77.7766519534958 31.6364390315469
"1995" 398.8 85.1961702203109 32.2048951959251
"1996" 399 91.8457272117478 33.2735257599108
"1997" 399.2 98.48090870428 36.9261259729407
"1998" 399.4 99.7579729246 42.6160574399247
"1999" 399.6 98.8111754093415 45.6448062968409
"2000" 399.8 96.410032383641 50.9000731317514
"2001" 400 93.8944546975254 56.2164389432288
"2002" 400.2 90.2353925650508 62.677912452
"2003" 400.4 85.38466580205 67.6725720956597
"2004" 400.6 79.902031463325 71.9179815112348
"2005" 400.8 72.8652230638053 74.6671581320316
"2006" 401 64.7346928266695 76.7214959778305
"2007" 401.2 55.729030150125 76.6888917171847
"2008" 401.4 47.3122746272373 74.5968209794576
"2009" 401.6 40.8417833618421 71.8117079861637
"2010" 401.8 33.0029714552066 71.3477085272996
"2011" 402 26.3782950466694 69.6168328961922
"2012" 402.2 23.1165776144615 68.1864767535976
"2013" 402.4 22.5104316112992 64.4944646909824
"2014" 402.6 22.3921810768099 62.2163920135558
"2015" 402.8 21.8261249477241 62.6507174161451
"2016" 403 20.8530196542479 61.7678804449112
"2017" 403.2 20.3072069577459 62.739025529847
"2018" 403.4 20.2698221737787 66.49506396597
"2019" 403.6 21.8529765923902 71.285205541036
"2020" 403.8 25.4683587492195 75.9583951269872
"2021" 404 29.2567848383415 80.457582973036
"2022" 404.2 32.8845272760488 84.260763859475
"2023" 404.4 37.0449978196 88.4626573042048
"2024" 404.6 40.9978156444 93.9905434365568
"2025" 404.8 44.4321196863659 99.3585219699384
"2026" 405 47.8709542092362 105.442148325242
"2027" 405.2 50.3151719457143 111.688305973918
"2028" 405.4 51.117409354525 118.18434503716
"2029" 405.6 51.6887150557656 121.893106675897
"2030" 405.8 53.9302055983834 122.627119570724
"2031" 406 56.1743865205122 121.236133588743
"2032" 406.2 58.8446884306148 118.568981333503
"2033" 406.4 60.6136426885124 113.788905343341
"2034" 406.6 63.9036734339068 108.22239389578
"2035" 406.8 67.2857291021271 103.059692756441
"2036" 407 70.7308244474285 98.2903330174461
"2037" 407.2 74.9357727782016 93.2456083102783
"2038" 407.4 77.8635893912683 89.375172143036
"2039" 407.6 82.2144082603415 85.1618442982555
"2040" 407.8 86.3473273390968 81.0281001985686
"2041" 408 90.4535232748934 76.071552288929
"2042" 408.2 95.1048134801475 71.5762102073307
"2043" 408.4 98.9372406178281 66.7752396854285
"2044" 408.6 105.074747744293 63.0201228956701
"2045" 408.8 111.080577828803 62.6826379636667
"2046" 409 116.744372599836 61.952732245888
"2047" 409.2 118.291934523452 60.4970976670847
"2048" 409.4 118.454872500648 60.1616928065613
"2049" 409.6 119.411054954619 61.4919851663228
"2050" 409.8 119.86474585196 63.9408486921815
"2051" 410 119.86914161014 67.0178995817592
"2052" 410.2 119.667457209738 70.1365869127514
"2053" 410.4 119.09130626 74.0101970748652
"2054" 410.6 117.876206375045 79.6988675941757
"2055" 410.8 116.956690945756 84.406513816278
"2056" 411 116.162638312884 90.3991666015731
"2057" 411.2 116.418689812524 93.7833641812276
"2058" 411.4 115.152403882566 94.8454791844126
"2059" 411.6 112.616325582492 96.6143137604386
"2060" 411.8 109.391935151442 99.011602388015
"2061" 412 105.915246844 102.846546643799
"2062" 412.2 102.340132164719 108.379376123413
"2063" 412.4 99.3358552868409 113.490160841926
"2064" 412.6 94.4404918031428 115.352403836966
"2065" 412.8 88.099060734625 115.365749888785
"2066" 413 80.8834011721052 114.699947930453
"2067" 413.2 74.327544787325 111.868780992835
"2068" 413.4 68.8654326009008 106.8906710763
"2069" 413.6 64.629983749541 101.051244106814
"2070" 413.8 61.8507596784722 93.2550829633903
"2071" 414 61.1488939260727 85.455924186912
"2072" 414.2 61.6728159219496 77.3024175699251
"2073" 414.4 65.2793180385898 70.9368833767258
"2074" 414.6 71.5365210972903 66.4188700145364
"2075" 414.8 78.3956688377438 62.2163920135558
"2076" 415 85.2654092442087 60.6444317490239
"2077" 415.2 92.2542237026475 59.7034948838061
"2078" 415.4 99.1649246050496 61.2151373145393
"2079" 415.6 105.633253016548 65.0627389426009
"2080" 415.8 111.511364011537 66.7860176949872
"2081" 416 116.226020108536 70.0353510433168
"2082" 416.2 115.742560082272 71.7689303779648
"2083" 416.4 116.421253835075 71.6249750099347
"2084" 416.6 116.756683449395 71.8742154630041
"2085" 416.8 116.760746555605 71.4411423162475
"2086" 417 117.846675416704 68.6044601639247
"2087" 417.2 117.449407416831 64.0579691029396
"2088" 417.4 117.109467652786 59.2929198097752
"2089" 417.6 115.367889587099 55.4052223242145
"2090" 417.8 113.063765848696 50.6051981831967
"2091" 418 111.3377020652 45.0824078160847
"2092" 418.2 110.313737522185 39.786305031367
"2093" 418.4 110.593613156341 35.4097753818652
"2094" 418.6 112.014321222109 33.2327630997879
"2095" 418.8 113.309784879293 33.3932195033531
"2096" 419 115.827942908984 34.4789011543831
"2097" 419.2 118.117610181879 35.6377767976735
"2098" 419.4 119.770018111786 37.557054506299
"2099" 419.6 122.62986783393 41.1776295682243
"2100" 419.8 124.57770179357 45.5342588744754
"2101" 420 126.479202950343 52.6785205525773
"2102" 420.2 127.568467563756 57.9831868153514
"2103" 420.4 127.791201477346 64.8256245692577
"2104" 420.6 127.77115561981 71.562719264895
"2105" 420.8 125.482854638703 77.6899072956864
"2106" 421 121.945982904564 84.5756157981089
"2107" 421.2 117.596906164523 89.3113338423575
"2108" 421.4 112.750380018479 93.3847875021839
"2109" 421.6 106.713097867124 97.2855747365228
"2110" 421.8 100.48073536496 100.275915071835
"2111" 422 93.5802578011933 101.29640629348
"2112" 422.2 86.5508955968448 100.57243589399
"2113" 422.4 80.3605478974706 97.2048065566562
"2114" 422.6 76.4136058629752 92.56356913706
"2115" 422.8 74.7154583786842 86.7402886530847
"2116" 423 75.4634763889744 80.1059942925463
"2117" 423.2 77.8710974957686 75.4538003529195
"2118" 423.4 81.8383645910661 70.3717220856715
"2119" 423.6 88.1504331520244 66.6058016072311
"2120" 423.8 93.7335668312437 65.8176760794377
"2121" 424 97.8810642732683 68.5384637897189
"2122" 424.2 100.646122491744 71.8253757775463
"2123" 424.4 102.99624291184 77.5964475064287
"2124" 424.6 105.110549104727 82.9612611889676
"2125" 424.8 105.243267813784 85.2737274170127
"2126" 425 106.542952471773 87.831824730062
"2127" 425.2 109.255781739508 88.822386481616
"2128" 425.4 112.239992912828 87.5713363045301
"2129" 425.6 112.957176236606 86.1163583422029
"2130" 425.8 112.535686358256 85.1878578474103
"2131" 426 111.182050813857 84.7726381255385
"2132" 426.2 108.976991419833 84.7019825570847
"2133" 426.4 104.856924432353 83.206199743102
"2134" 426.6 99.9241768031525 81.0518168205508
"2135" 426.8 95.8206159257118 76.9190648420085
"2136" 427 91.9604630941465 72.2019825653434
"2137" 427.2 91.1612852077273 65.6813018079443
"2138" 427.4 91.9843984963305 61.2301537259746
"2139" 427.6 93.1171891325574 55.1110408826749
"2140" 427.8 93.2362133379231 50.9164057126489
"2141" 428 92.740200971032 46.0679288135007
"2142" 428.2 91.9135363775678 40.508094824161
"2143" 428.4 92.5070945908403 35.6349018826814
"2144" 428.6 92.551809724605 30.965211131236
"2145" 428.8 94.845849184595 26.1396375272252
"2146" 429 99.0395619926967 23.8096763674618
"2147" 429.2 101.692150877333 25.3036523492899
"2148" 429.4 105.682976565833 27.9903619069181
"2149" 429.6 108.965071390895 32.1488214035122
"2150" 429.8 110.677924533792 37.7729245612463
"2151" 430 112.651599922537 43.5101778091091
"2152" 430.2 114.894604643125 49.6546627990066
"2153" 430.4 116.778911822819 56.3031223780217
"2154" 430.6 115.119047631353 61.7545655980761
"2155" 430.8 113.130560806561 69.010754226597
"2156" 431 111.083740430477 76.5835020269938
"2157" 431.2 108.180986935884 83.0369708914568
"2158" 431.4 103.834009791395 89.3436493623912
"2159" 431.6 97.2314162901695 93.4274009193051
"2160" 431.8 89.2141443828823 94.2308494481015
"2161" 432 80.8076992351176 93.6623932837234
"2162" 432.2 73.7892558215082 90.6320749337159
"2163" 432.4 68.7812391555641 84.8489757851617
"2164" 432.6 64.0559196224 78.4787792577347
"2165" 432.8 60.640017481362 70.4755724452399
"2166" 433 58.7061750969739 62.1233114436761
"2167" 433.2 57.6552620143947 53.5675274361111
"2168" 433.4 60.429254747641 46.2714197054181
"2169" 433.6 61.8631237573717 38.9618526196334
"2170" 433.8 62.3283717223214 31.6161657008258
"2171" 434 62.9376154198655 24.0088492552864
"2172" 434.2 64.1484402936697 17.6061818924242
"2173" 434.4 67.0025941762743 11.68485262366
"2174" 434.6 71.4255469377692 7.57300252703346
"2175" 434.8 76.1951155472566 9.01972230787235
"2176" 435 78.4328941703947 11.5408741146374
"2177" 435.2 80.9616224840385 15.8319803723444
"2178" 435.4 84.0466482299444 21.2137018828903
"2179" 435.6 87.0111661613474 28.1260330577288
"2180" 435.8 88.8525430738843 34.9614178879608
"2181" 436 89.5166403518975 42.6717188756232
"2182" 436.2 89.3161761881091 51.097727056212
"2183" 436.4 87.8293015325169 59.1767330720593
"2184" 436.6 84.8258400379391 67.7995508110152
"2185" 436.8 81.7895995904918 75.498278699429
"2186" 437 78.7160657052975 82.279388379969
"2187" 437.2 74.8272275350952 88.9120552672752
"2188" 437.4 67.6111013718504 93.7389410309351
"2189" 437.6 61.9763173166209 97.5728992761815
"2190" 437.8 55.3126805679274 99.6502455091009
"2191" 438 48.634228926125 103.45758349356
"2192" 438.2 40.2038736026666 107.493399231704
"2193" 438.4 33.3294973876585 109.602874406695
"2194" 438.6 26.4009267444016 108.582116834454
"2195" 438.8 19.8588593878189 108.177611279864
"2196" 439 19.4554782648974 108.380958342187
"2197" 439.2 19.4629339198197 107.683048418134
"2198" 439.4 17.4385942127686 104.777613052192
"2199" 439.6 14.8057905413182 99.8531981826075
"2200" 439.8 12.403739625616 95.2960784910448
"2201" 440 8.69292714650393 90.5641187898721
"2202" 440.2 5.67875603659291 85.594868855775
"2203" 440.4 5.82041991170586 80.3277605464461
"2204" 440.6 7.64525993965515 75.3780500382054
"2205" 440.8 8.84702816067795 69.2786558158475
"2206" 441 11.165320820258 63.1826481383267
"2207" 441.2 14.4263180903421 57.2552522808479
"2208" 441.4 17.4228884839669 51.6037239104153
"2209" 441.6 18.6472754259243 45.8221502070175
"2210" 441.8 22.2730235146885 40.4126819650028
"2211" 442 28.3572168756777 37.5324630772335
"2212" 442.2 34.96089996005 35.9546183299347
"2213" 442.4 41.8031891700431 34.4647659323951
"2214" 442.6 49.6670638283363 34.7229487088575
"2215" 442.8 57.2237181839636 35.6923022329211
"2216" 443 64.7254858820354 35.8232219939343
"2217" 443.2 72.1629064546964 37.509281707174
"2218" 443.4 79.2121999489292 39.2763921112175
"2219" 443.6 87.5379311252702 41.6324370252199
"2220" 443.8 94.3571178008033 44.9268199019946
"2221" 444 99.691079084488 50.0701428329968
"2222" 444.2 104.296171705283 56.251964104943
"2223" 444.4 109.14437022339 61.8052178902799
"2224" 444.6 114.589073950171 67.5783470463287
"2225" 444.8 117.038485704953 73.1499225686707
"2226" 445 115.375641668078 76.6433085046863
"2227" 445.2 115.284486895762 77.0704674714657
"2228" 445.4 116.570013263041 79.4619776811591
"2229" 445.6 117.882933002311 79.8460180342612
"2230" 445.8 118.145404341364 79.7012231096949
"2231" 446 118.594036709925 80.4151700489347
"2232" 446.2 118.837920502 81.5301953468027
"2233" 446.4 118.2678025465 82.9101110095766
"2234" 446.6 116.8488423017 84.3006910444347
"2235" 446.8 114.576251375323 85.3519935562029
"2236" 447 111.862015672138 87.1744086533386
"2237" 447.2 108.6391437425 89.6034717473097
"2238" 447.4 103.92064613359 91.6955936973668
"2239" 447.6 98.9726814181532 94.1640788999073
"2240" 447.8 95.0797846841017 96.7472056042627
"2241" 448 89.7268205896231 99.8952026111155
"2242" 448.2 85.6823940677 104.040411642885
"2243" 448.4 80.5492524358582 108.032221174547
"2244" 448.6 75.7665298363471 111.745335027052
"2245" 448.8 70.225548715124 115.175500967531
"2246" 449 64.3540898399535 117.954813402294
"2247" 449.2 59.3929985954672 121.024973104913
"2248" 449.4 54.9565555128889 123.376009747996
"2249" 449.6 55.2561942267142 124.274921946558
"2250" 449.8 55.0381089639256 124.56897565168
"2251" 450 54.4697642358709 123.755475312754
"2252" 450.2 51.9380948996535 122.213033964526
"2253" 450.4 48.5728137805122 119.887620104499
"2254" 450.6 45.1431651066312 116.827232067044
"2255" 450.8 40.5654761948125 113.401491631428
"2256" 451 37.598392315072 109.170828086517
"2257" 451.2 34.5616130478468 103.456658858738
"2258" 451.4 33.5256750888919 97.5860052111929
"2259" 451.6 33.4504393026389 91.683888681057
"2260" 451.8 34.9124484941621 85.5489813740037
"2261" 452 36.5526390714862 79.0008030064609
"2262" 452.2 40.2830122917899 72.7033823869335
"2263" 452.4 45.3935077070956 68.07206347385
"2264" 452.6 51.053981701641 64.1555957881104
"2265" 452.8 57.9345233324513 63.3843221758547
"2266" 453 65.5944259684103 63.6884839744437
"2267" 453.2 71.62581914265 65.1437985953097
"2268" 453.4 75.0394469794706 69.5624212074881
"2269" 453.6 77.3501564943852 75.9775730119618
"2270" 453.8 78.9852848809512 80.9547308013287
"2271" 454 77.494486683688 85.7537485026208
"2272" 454.2 77.537106594042 88.9637979815469
"2273" 454.4 79.351615324178 92.2355100665593
"2274" 454.6 83.1666057999508 93.8586967762569
"2275" 454.8 86.2321580852623 91.954050096388
"2276" 455 88.8745310942066 89.2818542087376
"2277" 455.2 88.8986753247542 85.2623008112288
"2278" 455.4 88.5998059300531 80.2916653847662
"2279" 455.6 87.3268246903813 74.719896665339
"2280" 455.8 87.7809864515423 68.5175298636864
"2281" 456 88.6293940360488 63.6073787678408
"2282" 456.2 90.1452044138983 57.3727026237458
"2283" 456.4 92.1813129019832 51.8214502920931
"2284" 456.6 94.837793665629 46.1724495337541
"2285" 456.8 97.55351683 41.1143938996913
"2286" 457 97.0588113024762 36.856386785799
"2287" 457.2 97.456939471418 33.7056942321093
"2288" 457.4 100.245478746603 30.946923495374
"2289" 457.6 104.027629411504 30.6376262229503
"2290" 457.8 106.64499782704 32.7526942413807
"2291" 458 109.509788992372 36.8906689273638
"2292" 458.2 111.519849040418 41.9069524687815
"2293" 458.4 111.305727195738 48.3279249629895
"2294" 458.6 111.491862812084 54.5770174617906
"2295" 458.8 113.073918031793 60.6276503302583
"2296" 459 114.312889800079 67.3683559139351
"2297" 459.2 114.660170893664 73.1738579157733
"2298" 459.4 113.680134623336 80.1217654409754
"2299" 459.6 110.873677306847 86.8958845382756
"2300" 459.8 108.55679337115 92.1991271664347
"2301" 460 106.240617192341 96.2919531569257
"2302" 460.2 101.48864133894 96.9548818636968
"2303" 460.4 94.516055055975 95.8617084326847
"2304" 460.6 87.9145856304054 94.5388753210577
"2305" 460.8 81.6786806553017 91.2287353203003
"2306" 461 75.6459211585946 87.229206669355
"2307" 461.2 71.564861175459 81.1620964579864
"2308" 461.4 68.431629539862 75.2429683303347
"2309" 461.6 65.1463160206694 68.6187367293492
"2310" 461.8 64.0239709833478 61.3257134061108
"2311" 462 66.0478248538843 53.347233670217
"2312" 462.2 70.013652257375 45.9104696675847
"2313" 462.4 73.5788174143652 38.5343494826847
"2314" 462.6 75.9055596791304 31.4955468011717
"2315" 462.8 81.4960352986902 24.4998002969078
"2316" 463 85.530136375616 19.4886994086651
"2317" 463.2 86.1878319744473 14.9805156516374
"2318" 463.4 86.5855333051428 9.76352244393295
"2319" 463.6 89.0274284864865 10.0800095526793
"2320" 463.8 92.5085414175128 12.1885898886489
"2321" 464 96.0847383683729 16.239512868661
"2322" 464.2 99.1097443200787 21.6569342629903
"2323" 464.4 101.1262560178 26.1994127486097
"2324" 464.6 103.100088125881 32.4660704019661
"2325" 464.8 104.604122863651 39.3674478463406
"2326" 465 104.566872631786 46.0590961537514
"2327" 465.2 103.80923734718 53.6011071660684
"2328" 465.4 101.664115198227 61.4049146678242
"2329" 465.6 98.49611184976 68.0357727631407
"2330" 465.8 94.053752740504 74.1934954791568
"2331" 466 89.5498774326777 79.2187707037955
"2332" 466.2 83.387883305054 82.7841844228415
"2333" 466.4 76.2018426027788 84.499053852837
"2334" 466.6 68.5130369070244 86.7527173487921
"2335" 466.8 61.4364645006218 87.7787114015721
"2336" 467 55.1609277631545 86.1091086404029
"2337" 467.2 48.5498129100087 82.907386972563
"2338" 467.4 45.0409427521795 77.8226994830848
"2339" 467.6 44.1053943718716 71.2905361972224
"2340" 467.8 43.6467704839661 64.6633175952966
"2341" 468 43.0892753874594 56.272432836355
"2342" 468.2 44.8458550341351 48.6356711455983
"2343" 468.4 48.4873307172845 43.3406225422399
"2344" 468.6 52.441349940075 37.8750848547597
"2345" 468.8 58.0751849606229 32.355525286347
"2346" 469 65.6139171805641 29.1450753763668
"2347" 469.2 73.1443958679734 29.3565606185715
"2348" 469.4 77.4985849229043 32.6487406304848
"2349" 469.6 81.0458641636864 39.0020370890339
"2350" 469.8 83.6773125563684 46.513915551269
"2351" 470 84.0458525741826 55.8355802475369
"2352" 470.2 83.1174391446727 61.569524624412
"2353" 470.4 81.4484898384746 69.3175218219153
"2354" 470.6 79.5194408123448 77.0748080760934
"2355" 470.8 74.6721698525403 84.5108913605848
"2356" 471 70.9389627486428 91.6934937941085
"2357" 471.2 66.2991165147107 96.9318191330847
"2358" 471.4 61.1308591526098 101.887761546377
"2359" 471.6 58.00633465015 106.62969735546
"2360" 471.8 56.3708786327059 112.235172936824
"2361" 472 53.1615680564878 116.345441827914
"2362" 472.2 48.4231968922093 119.125061814968
"2363" 472.4 45.8927496497323 121.903075015872
"2364" 472.6 45.8725678040769 121.99579777829
"2365" 472.8 44.1787339283659 120.92541619606
"2366" 473 42.2641411349762 117.31791328668
"2367" 473.2 40.6432940191983 113.171276159783
"2368" 473.4 38.4999765357851 108.397290923085
"2369" 473.6 36.5850052127692 102.75928399729
"2370" 473.8 34.5408049137073 96.5403152183043
"2371" 474 31.8061434263279 90.697860427593
"2372" 474.2 30.2253011328571 83.3370454392276
"2373" 474.4 30.0964692831727 76.2661748279575
"2374" 474.6 30.263761471125 68.7203888231347
"2375" 474.8 32.9768227944473 61.2011178647163
"2376" 475 38.055373529625 55.0032257677097
"2377" 475.2 43.934158701157 50.7825055452914
"2378" 475.4 51.4296636140603 48.3056989754382
"2379" 475.6 59.5589892225263 48.3041383395321
"2380" 475.8 67.2184906144375 49.1999681216205
"2381" 476 75.4744032806363 51.2749207111484
"2382" 476.2 83.7560069989051 54.1801059299123
"2383" 476.4 90.5364347670672 59.3141521649419
"2384" 476.6 93.366471682561 64.7974263818165
"2385" 476.8 96.6520079967851 69.3294064683988
"2386" 477 99.7721872476098 76.3063986067921
"2387" 477.2 102.186286358157 83.3959419384863
"2388" 477.4 105.695851858415 85.8361010403774
"2389" 477.6 108.246821676017 85.5819655460091
"2390" 477.8 108.17671473415 86.2721152216597
"2391" 478 107.630161654144 87.7686140785167
"2392" 478.2 106.393410290548 89.661107317867
"2393" 478.4 104.460355667943 89.8896386456749
"2394" 478.6 101.218340110341 89.6423891007433
"2395" 478.8 97.821224391713 89.4177809541891
"2396" 479 92.5901369821176 88.674752474236
"2397" 479.2 87.5040981893211 87.4228406944059
"2398" 479.4 81.3232166863719 85.2831524770186
"2399" 479.6 76.6719315425128 82.598346137495
"2400" 479.8 71.5197544631795 79.1685041490335
"2401" 480 66.390235917975 75.7589145608848
"2402" 480.2 61.2003058169396 72.2085719169468
"2403" 480.4 56.8263913368293 67.0718776962555
"2404" 480.6 53.224509240877 61.9433343181913
"2405" 480.8 50.3490495287436 54.6565667381617
"2406" 481 50.2982041494196 47.8691544317097
"2407" 481.2 49.448342791292 40.2504498916069
"2408" 481.4 49.7656667205277 33.8398757553347
"2409" 481.6 49.8847452295273 26.0891010124484
"2410" 481.8 51.7434833315833 19.7522081022514
"2411" 482 55.1779698098983 14.4970202632881
"2412" 482.2 58.3986901634779 10.2068552277219
"2413" 482.4 62.1537789494138 11.510759621783
"2414" 482.6 66.6605831291682 14.2232631302062
"2415" 482.8 71.5495279959478 18.2886526291543
"2416" 483 76.415565476844 22.5675404804517
"2417" 483.2 79.7417974567436 28.4983051728283
"2418" 483.4 82.610254178718 35.0672692097771
"2419" 483.6 85.1124945481983 44.5036431002485
"2420" 483.8 85.1751930843135 53.706342718017
"2421" 484 84.8655004174522 62.2196878732152
"2422" 484.2 82.8549585060172 70.1329261618606
"2423" 484.4 79.286806474181 77.2131844597658
"2424" 484.6 74.4102411686386 83.6806884312528
"2425" 484.8 67.6200066135854 88.6201288788165
"2426" 485 63.030214074016 93.3882239851887
"2427" 485.2 61.6035563807838 98.6740199516253
"2428" 485.4 60.0956856290732 105.274581126621
"2429" 485.6 59.3380471518067 110.867024202219
"2430" 485.8 59.989584978016 113.903774841429
"2431" 486 60.7936278672362 116.269646356849
"2432" 486.2 59.2901904395574 119.684202086847
"2433" 486.4 56.0759029922258 119.810366739851
"2434" 486.6 53.4452313092437 118.070680567757
"2435" 486.8 50.2578585004524 115.825582037823
"2436" 487 47.4511182908293 111.283855501109
"2437" 487.2 43.7337376297203 103.642682847458
"2438" 487.4 41.5258534650893 96.7680266789419
"2439" 487.6 40.2756662341 89.8805539822347
"2440" 487.8 39.5369916656695 82.3091884443891
"2441" 488 40.5777632197155 75.4801849880589
"2442" 488.2 42.3872954308173 67.7940864975367
"2443" 488.4 45.6256791167949 60.8694805115463
"2444" 488.6 50.4663608616638 54.9214079853003
"2445" 488.8 56.5823281635593 49.116915168178
"2446" 489 63.8270348013306 44.7812944155393
"2447" 489.2 70.6797214374117 41.09465035411
"2448" 489.4 78.8651859910803 38.6114684298437
"2449" 489.6 87.6648042217368 37.6667284010321
"2450" 489.8 95.0604586517119 37.6125773721102
"2451" 490 101.135832802354 41.5936142127934
"2452" 490.2 100.834355624584 44.5177970274927
"2453" 490.4 101.954262040223 44.3359413790682
"2454" 490.6 104.438193279073 44.5200093353287
"2455" 490.8 106.276478606438 41.7427864645806
"2456" 491 105.948963497282 40.9790839514557
"2457" 491.2 106.056971081525 41.2530266071271
"2458" 491.4 107.230903664385 42.4071310650847
"2459" 491.6 108.126339232262 45.1552044623705
"2460" 491.8 107.914522276024 48.0684019597677
"2461" 492 107.454253783984 52.0786428791995
"2462" 492.2 106.156566613524 57.9310158855133
"2463" 492.4 104.728279953041 63.312299119347
"2464" 492.6 104.487634402585 69.4519729242067
"2465" 492.8 104.719030358558 76.776882547201
"2466" 493 104.662507656448 83.5004011134927
"2467" 493.2 104.438547877295 90.506769231093
"2468" 493.4 102.611014822339 94.1455862034718
"2469" 493.6 99.1100293434286 95.46981982018
"2470" 493.8 94.9636004539823 95.348975239952
"2471" 494 89.816962891813 94.2136808052997
"2472" 494.2 83.6579813396789 92.6156124745251
"2473" 494.4 78.489405862475 88.3422698504097
"2474" 494.6 74.6178471468319 83.4141242411772
"2475" 494.8 70.2664919253793 78.5376441320589
"2476" 495 67.2079106943949 72.5556480165301
"2477" 495.2 64.9384082172705 64.5810193584044
"2478" 495.4 62.7174598086814 57.2998431934918
"2479" 495.6 60.942523334359 50.1520409266489
"2480" 495.8 61.4624290148707 41.7130526961882
"2481" 496 64.1269581295535 34.4484102203794
"2482" 496.2 68.0295512773214 27.190357096174
"2483" 496.4 72.9958497238362 21.3486615657313
"2484" 496.6 79.7677857396154 15.9973477539309
"2485" 496.8 83.6184518934454 14.1267921115484
"2486" 497 87.6328202032203 16.1650196903644
"2487" 497.2 89.3818261345 17.4411202229237
"2488" 497.4 93.1237507686814 16.8392417115538
"2489" 497.6 94.8615549133967 15.3658842832335
"2490" 497.8 94.6460776837179 14.1158344345463
"2491" 498 94.7213179542903 14.0413894771009
"2492" 498.2 94.500725217616 14.1602851867167
"2493" 498.4 94.2687721866585 13.6284861547921
"2494" 498.6 94.126628956561 13.8957031124994
"2495" 498.8 92.7671028081186 13.7488496464831
"2496" 499 90.8590225177983 13.1471614138915
"2497" 499.2 88.726190485675 12.3803343883847
"2498" 499.4 86.1681255162946 11.2683656163705
"2499" 499.6 83.9009576478496 9.21588672197855
"2500" 499.8 84.7485666436372 8.3027075528635
"2501" 500 86.7912901612631 7.61177091642685
"2502" 500.2 89.131101991605 8.28477365757214
"2503" 500.4 90.6993256114958 8.97848287511836
"2504" 500.6 92.0030581138103 9.69868793083474
"2505" 500.8 94.7971204538434 10.9972772357456
"2506" 501 97.7265607622927 13.1126952829384
"2507" 501.2 100.464573663386 16.1610447579257
"2508" 501.4 102.990573942339 20.437041523983
"2509" 501.6 106.11288773524 24.8827944047247
"2510" 501.8 110.736905586107 27.4978063618533
"2511" 502 113.841725515629 30.2779769474557
"2512" 502.2 116.125541137955 34.8098083436302
"2513" 502.4 119.525681845143 38.9735559152752
"2514" 502.6 122.199435660385 40.910772132929
"2515" 502.8 122.519529672263 40.9809645646525
"2516" 503 122.087740165651 42.0456872515499
"2517" 503.2 120.545158969836 44.1248634052077
"2518" 503.4 118.707268470531 47.4391992395847
"2519" 503.6 117.177918933564 51.1646609422899
"2520" 503.8 114.172455232825 55.1911321109347
"2521" 504 111.406727840655 59.128708984102
"2522" 504.2 109.709802416672 64.0985924033061
"2523" 504.4 107.31520315695 69.8191632030098
"2524" 504.6 102.706749683325 74.1537485102847
"2525" 504.8 97.3069793357297 77.4164154977334
"2526" 505 92.0290405009737 78.4227928896374
"2527" 505.2 86.0655544233784 80.3568097645983
"2528" 505.4 79.7482945274615 78.2636791673155
"2529" 505.6 75.9361239096548 74.5183437489166
"2530" 505.8 74.897789435704 68.3292888409648
"2531" 506 74.378143410281 63.2650246951757
"2532" 506.2 75.773078326661 57.3791802914237
"2533" 506.4 81.6068841916579 50.5938802204005
"2534" 506.6 87.0750887156342 45.4490543394506
"2535" 506.8 91.7874458003902 42.4288812825726
"2536" 507 97.1019704151026 40.6170801987258
"2537" 507.2 101.116754051875 40.4038583551097
"2538" 507.4 102.139181035756 38.6971653964506
"2539" 507.6 102.414845203242 36.6548751016251
"2540" 507.8 101.198146860767 35.1901054112243
"2541" 508 98.6043224734706 34.2892344653116
"2542" 508.2 94.8438182713879 35.0215661428865
"2543" 508.4 89.5483207586725 34.4872746909697
"2544" 508.6 84.7002488361478 33.077449575676
"2545" 508.8 79.4479526674545 30.0404247615641
"2546" 509 74.771734389819 26.3763368391623
"2547" 509.2 70.1660471753524 22.4093851406503
"2548" 509.4 66.9364259536806 18.16370677411
"2549" 509.6 63.5380493913802 14.4814952746385
"2550" 509.8 60.6379799691092 8.60593533236205
"2551" 510 60.2538338382564 8.61175467211039
"2552" 510.2 58.9276122159217 8.88696576135431
"2553" 510.4 57.000778777913 10.2960556277195
"2554" 510.6 53.6593070595385 12.2506536960591
"2555" 510.8 49.5141759414872 15.0337254809822
"2556" 511 44.6001880818644 18.3058888579322
"2557" 511.2 41.1069664324615 22.2167945596745
"2558" 511.4 37.542267369675 26.1930430420597
"2559" 511.6 36.1497014746667 29.7918455799053
"2560" 511.8 34.492673141983 35.7988304222797
"2561" 512 33.5960364534071 41.6303650804918
"2562" 512.2 34.1312878398839 47.408488154433
"2563" 512.4 32.7701133602895 54.7207795693742
"2564" 512.6 29.86784622425 59.8027996531347
"2565" 512.8 27.6693059541653 66.4109227400352
"2566" 513 25.2619470425403 73.1440472849073
"2567" 513.2 23.3423904381951 78.891567313914
"2568" 513.4 22.6560373206777 85.0209943066137
"2569" 513.6 22.7769075880244 91.267441064475
"2570" 513.8 23.4443129155968 96.2198503203186
"2571" 514 24.5753031273361 102.398280410011
"2572" 514.2 24.6979593876371 109.130834548359
"2573" 514.4 25.0616192738139 113.975968799201
"2574" 514.6 27.6596667129771 115.568316281818
"2575" 514.8 32.322520754875 117.820475550491
"2576" 515 36.7741163783095 117.781991906751
"2577" 515.2 41.7375784549512 117.634919007548
"2578" 515.4 47.1755307678067 114.91687292132
"2579" 515.6 53.324201998123 111.996697230929
"2580" 515.8 59.1187955838308 109.926020495085
"2581" 516 64.82114461156 107.843890818021
"2582" 516.2 70.3155863112213 104.826078398331
"2583" 516.4 75.384290091064 101.429341533909
"2584" 516.6 79.5721775033571 98.6971378055133
"2585" 516.8 81.8745005361951 96.1425969556701
"2586" 517 84.3636003803594 93.5220355955379
"2587" 517.2 87.8431206847096 89.1001621926573
"2588" 517.4 90.5312574963951 84.7266394856654
"2589" 517.6 93.5412350894112 80.297638689367
"2590" 517.8 96.9181181925725 75.5471096621687
"2591" 518 99.2743453046063 70.215163345258
"2592" 518.2 103.34820779569 66.1904020453466
"2593" 518.4 108.919094136419 63.4970239777299
"2594" 518.6 113.55542132057 60.8484267939832
"2595" 518.8 115.936050273476 56.0595354372514
"2596" 519 116.321021811315 51.0789599036281
"2597" 519.2 115.633565223908 49.1031625814155
"2598" 519.4 117.286194496397 47.3428640082914
"2599" 519.6 119.730005897934 47.9271924603988
"2600" 519.8 122.330874587488 50.4477011348947
"2601" 520 123.689861852453 53.4555861293894
"2602" 520.2 126.272488992409 57.3440929248348
"2603" 520.4 126.489972435977 60.6065769984129
"2604" 520.6 126.969764243621 65.0226714336573
"2605" 520.8 126.442394605641 72.0870461652374
"2606" 521 126.709705397992 77.1031216962644
"2607" 521.2 126.011150651095 79.2937983767752
"2608" 521.4 126.089108248516 82.3282716005613
"2609" 521.6 124.50893508581 85.2085258874895
"2610" 521.8 122.967505057976 89.7188847636085
"2611" 522 119.903922304211 95.7404849549051
"2612" 522.2 117.302874223884 101.023244596131
"2613" 522.4 114.209210899465 104.853956488759
"2614" 522.6 110.047461785464 108.409520759661
"2615" 522.8 104.904720309119 111.642808069989
"2616" 523 98.9995972692109 115.166099399108
"2617" 523.2 93.4412374417067 119.627131463265
"2618" 523.4 88.1380728711463 122.360930550256
"2619" 523.6 81.612385329825 122.46478783876
"2620" 523.8 74.4541640076744 122.988362903899
"2621" 524 67.2539146102105 123.919260042295
"2622" 524.2 59.168768431126 122.968396108303
"2623" 524.4 52.599716038825 118.65570332186
"2624" 524.6 47.805088453178 112.695223427415
"2625" 524.8 43.4578418569827 106.997053707352
"2626" 525 40.2760025868761 99.9858961320139
"2627" 525.2 39.9253775443243 92.5418862405172
"2628" 525.4 42.4858403258938 86.1867442431644
"2629" 525.6 45.51441678075 80.1571969336597
"2630" 525.8 50.170380084 75.3735473146097
"2631" 526 55.4904339534132 71.3792938490352
"2632" 526.2 60.9341662151693 67.0075541843993
"2633" 526.4 68.3719237003333 64.7860334107514
"2634" 526.6 75.9442596221026 63.1495088048284
"2635" 526.8 83.237221503 62.5452033116232
"2636" 527 90.7314273963898 62.9888405005424
"2637" 527.2 95.827326353625 61.2073199474097
"2638" 527.4 99.0528821617874 57.3654088719509
"2639" 527.6 102.022505965048 53.3815190275202
"2640" 527.8 107.083293386976 51.029538712036
"2641" 528 110.87466002679 54.0626666795605
"2642" 528.2 114.89531374506 58.8276641295027
"2643" 528.4 116.959335107648 64.8911509723962
"2644" 528.6 118.096303649317 70.5053048854018
"2645" 528.8 115.905443863683 74.4576301203287
"2646" 529 113.550810356415 76.5487581730847
"2647" 529.2 109.609234258149 78.6060154621261
"2648" 529.4 104.08706860003 78.6596789237547
"2649" 529.6 97.8756173698305 78.2793750543814
"2650" 529.8 91.7820706362269 77.2349736182192
"2651" 530 86.5442304984359 72.9947885698027
"2652" 530.2 82.0118139086386 67.9758825340259
"2653" 530.4 78.7641455008871 62.8775186471412
"2654" 530.6 76.7880031232956 56.8824276718413
"2655" 530.8 77.1636085709396 49.4127100448175
"2656" 531 77.0703600143784 44.0184946680037
"2657" 531.2 78.9853647965603 38.1053826933003
"2658" 531.4 81.1314984796207 31.5061470624468
"2659" 531.6 82.172316493027 25.7460445810577
"2660" 531.8 85.8551672770265 20.7490014133945
"2661" 532 90.0988652437983 20.1806020917906
"2662" 532.2 91.2261421435492 21.1469301867241
"2663" 532.4 90.5187855055258 20.9401217663175
"2664" 532.6 90.5220620455 20.7094944601968
"2665" 532.8 90.5567648775739 20.000165084763
"2666" 533 89.8522513327541 19.6714555383388
"2667" 533.2 88.3423936880956 18.7971213781021
"2668" 533.4 85.4976891862105 18.2860581033742
"2669" 533.6 82.334534740125 18.0238943916847
"2670" 533.8 79.1459152552931 17.0425202928778
"2671" 534 76.2424409729473 14.3603073822953
"2672" 534.2 72.458824822075 11.4121389927847
"2673" 534.4 68.7609495745508 8.74485136525424
"2674" 534.6 69.4932284914827 8.02169794775716
"2675" 534.8 71.4366847732857 6.27269576501331
"2676" 535 73.3071210213793 5.63964734311061
"2677" 535.2 75.9316295406638 5.91310543465371
"2678" 535.4 79.0575082494454 6.25730920113929
"2679" 535.6 83.3141421795357 7.67175631081689
"2680" 535.8 88.1110414742695 9.88396330831083
"2681" 536 92.5827492643652 12.7187596668239
"2682" 536.2 97.2887079435656 16.6014658240766
"2683" 536.4 101.714226151705 22.1543595572438
"2684" 536.6 106.145133116379 26.8136784818751
"2685" 536.8 110.028678544435 32.1642319838751
"2686" 537 114.612515029727 37.3561528242644
"2687" 537.2 117.831472271224 40.2312393076048
"2688" 537.4 121.589236008642 43.574593698428
"2689" 537.6 123.074862684951 48.0657277526995
"2690" 537.8 124.488044717701 53.2261251753833
"2691" 538 126.115035868951 59.7234113593043
"2692" 538.2 125.485010048331 66.2566533791374
"2693" 538.4 125.993188781886 73.1033259937666
"2694" 538.6 123.947174310852 80.5762922982241
"2695" 538.8 120.604850959504 87.2138836286343
"2696" 539 117.377785071525 92.6673005978597
"2697" 539.2 114.0742682516 99.4478532203347
"2698" 539.4 110.244714024865 105.992128043829
"2699" 539.6 103.640760512346 109.552866032628
"2700" 539.8 96.9562504004286 111.467596534076
"2701" 540 89.3850471398983 113.009390309797
"2702" 540.2 82.3659483433197 112.475991543462
"2703" 540.4 76.9852943913554 109.739667096845
"2704" 540.6 70.980222293983 106.742246831364
"2705" 540.8 66.8033451984285 101.238954038323
"2706" 541 65.5343704364696 95.3698563095195
"2707" 541.2 64.6958930093486 89.4845218603141
"2708" 541.4 67.5735749497652 83.8777979182674
"2709" 541.6 71.0885455175462 80.2410468942528
"2710" 541.8 76.7563934618462 77.5058474136745
"2711" 542 82.6459880676667 75.4152770588027
"2712" 542.2 90.9345864198049 73.0594018532555
"2713" 542.4 99.0642495636218 70.7153916199839
"2714" 542.6 106.761640447403 71.1168437134713
"2715" 542.8 114.283207655328 72.1776775799208
"2716" 543 117.685899206907 70.024993604201
"2717" 543.2 118.224890442323 67.9784207472622
"2718" 543.4 119.316186120225 68.6503220510847
"2719" 543.6 120.580200974008 70.9984506736767
"2720" 543.8 120.820176778046 73.2894283291924
"2721" 544 121.28910561011 76.4235232646441
"2722" 544.2 120.738313687 81.2414404204676
"2723" 544.4 119.023248101859 85.6400666126302
"2724" 544.6 115.773536491187 91.2707424367723
"2725" 544.8 113.118641964286 97.1107775552038
"2726" 545 110.28166205174 102.89627191203
"2727" 545.2 105.0030581152 107.0508329539
"2728" 545.4 100.162376594368 110.017744269405
"2729" 545.6 93.4035525251951 113.381197901719
"2730" 545.8 85.6668639728548 114.598508461117
"2731" 546 78.7883120577851 113.154040376457
"2732" 546.2 72.7510299064297 109.19324103082
"2733" 546.4 66.8371617187631 104.950944431822
"2734" 546.6 64.2666298843158 98.1889980574268
"2735" 546.8 64.3966567864474 91.2259030551374
"2736" 547 64.6623420079328 84.0725056744965
"2737" 547.2 67.5242144367805 77.7854133959628
"2738" 547.4 73.1833899864237 73.1555399211102
"2739" 547.6 79.7413569773729 72.1191130926356
"2740" 547.8 87.307230240875 71.8574692990097
"2741" 548 95.0588737125476 72.6116728864657
"2742" 548.2 102.472731320352 72.0836983029536
"2743" 548.4 108.469728846163 74.3534314039917
"2744" 548.6 110.653768211844 78.6246559798716
"2745" 548.8 110.534217760824 80.7167829476344
"2746" 549 112.515636832878 81.4549858035482
"2747" 549.2 114.853127807738 80.6951338177752
"2748" 549.4 117.485547677326 78.2789482313173
"2749" 549.6 118.278444748336 75.4715134013487
"2750" 549.8 118.555830888602 74.7831551387566
"2751" 550 118.632555432008 72.2779726685122
"2752" 550.2 118.077763228 68.0551199636257
"2753" 550.4 117.5456531362 62.7035640160047
"2754" 550.6 116.79315636186 57.4633397567592
"2755" 550.8 117.208091770458 51.6529220641017
"2756" 551 118.532660494331 47.0705587423997
"2757" 551.2 118.805510695744 43.4944251598987
"2758" 551.4 118.719145927937 41.8647107416863
"2759" 551.6 117.178045829477 38.6310894009129
"2760" 551.8 117.04033547291 33.3861646904208
"2761" 552 118.849986490476 32.1731358747514
"2762" 552.2 119.727937976975 33.5468692540347
"2763" 552.4 121.157920502248 36.0241755254607
"2764" 552.6 121.520101452537 38.7717375706945
"2765" 552.8 123.049437011984 42.2735727019396
"2766" 553 124.611231769131 47.3066907456614
"2767" 553.2 126.93298244004 52.9438585452138
"2768" 553.4 127.855358698916 59.337908322413
"2769" 553.6 127.945189380885 64.7256028614309
"2770" 553.8 126.969299826909 71.3313894444029
"2771" 554 126.109117195992 77.808000160277
"2772" 554.2 125.789276069612 84.0102640110765
"2773" 554.4 122.149165587544 87.6310284170367
"2774" 554.6 118.41852338531 92.8266530841365
"2775" 554.8 114.783748374 98.5333453513704
"2776" 555 109.894195075094 103.312473616218
"2777" 555.2 104.321471719101 107.665042304564
"2778" 555.4 98.7317606047 111.698758825692
"2779" 555.6 94.8420897030551 115.968715338738
"2780" 555.8 89.4223263171311 119.931680849527
"2781" 556 82.0775729734435 118.195337917819
"2782" 556.2 75.889034521 117.07693733601
"2783" 556.4 69.400304637081 115.142293696841
"2784" 556.6 63.8178548637209 110.358568009643
"2785" 556.8 58.3080417004297 105.327197650391
"2786" 557 54.8775078191539 99.2216469749053
"2787" 557.2 53.4780914654594 92.6899388792469
"2788" 557.4 55.1730962886869 86.3204419083108
"2789" 557.6 57.1074128171698 80.1554542780942
"2790" 557.8 60.19812145685 73.4849293225347
"2791" 558 63.8386724889016 68.1866909513798
"2792" 558.2 68.797400618975 64.7552464957597
"2793" 558.4 76.6685178273898 65.738610429839
"2794" 558.6 82.7861511665603 67.1710126161106
"2795" 558.8 88.1165216121795 68.2844722389822
"2796" 559 93.4414849619842 72.4480714996359
"2797" 559.2 96.6573964663415 77.8941644834018
"2798" 559.4 96.8307443399672 80.7172612136749
"2799" 559.6 98.2445688972727 81.2086459731343
"2800" 559.8 100.79976223782 80.5418332300028
"2801" 560 102.135744877672 77.9358254714127
"2802" 560.2 102.531923894967 73.969549127429
"2803" 560.4 100.882481443724 70.6996103997571
"2804" 560.6 99.5527922620244 64.6576035551091
"2805" 560.8 100.02557300561 59.0802263564506
"2806" 561 101.719056085508 52.7589315808589
"2807" 561.2 103.591862917823 47.3590642216976
"2808" 561.4 103.934049539323 42.7732638037855
"2809" 561.6 105.077837814512 38.5480210479628
"2810" 561.8 107.893451403504 35.7645803919981
"2811" 562 110.902620178293 37.1995075637189
"2812" 562.2 113.020265235661 39.9928068082299
"2813" 562.4 116.092232428312 44.6278655566767
"2814" 562.6 117.857717701316 50.1072921110171
"2815" 562.8 118.837920502 55.8860778916525
"2816" 563 118.942135612145 63.2843579687218
"2817" 563.2 118.769334883293 70.1158334828892
"2818" 563.4 118.389860320171 77.2105862194994
"2819" 563.6 117.29827992161 85.1618969622203
"2820" 563.8 113.682337700113 91.858656077617
"2821" 564 109.1839231222 98.2341791338463
"2822" 564.2 104.017800005023 104.42733428262
"2823" 564.4 98.310558705336 110.004336559224
"2824" 564.6 91.5350815532066 114.237416911986
"2825" 564.8 84.0144131136722 116.493776744539
"2826" 565 76.5486751306694 118.286655158481
"2827" 565.2 68.1916696041951 119.067326187816
"2828" 565.4 60.2878539329606 118.162502460762
"2829" 565.6 53.1012840972946 115.696292160826
"2830" 565.8 45.6484188643077 112.421638856213
"2831" 566 39.3335038241707 106.97109809067
"2832" 566.2 34.0527980983145 100.880009822061
"2833" 566.4 30.8265405098537 93.9924325983043
"2834" 566.6 28.8926444582631 87.3571444452953
"2835" 566.8 28.9976964962091 79.3062620450029
"2836" 567 30.7530858745508 72.5174896548305
"2837" 567.2 34.0578374132118 65.3143231969322
"2838" 567.4 38.0937571772881 59.5848261357712
"2839" 567.6 43.4609807272101 55.0330670399923
"2840" 567.8 50.6352878660696 52.6584813979021
"2841" 568 58.7010339366667 53.7844069182386
"2842" 568.2 62.969609398359 56.5086814119309
"2843" 568.4 69.301004813 59.3505504880847
"2844" 568.6 74.264198347825 63.3507262014847
"2845" 568.8 74.5007811943305 67.5070137059237
"2846" 569 74.6608465287107 73.9345463774401
"2847" 569.2 73.705140057582 80.0719368451667
"2848" 569.4 70.44656395421 86.0444383577066
"2849" 569.6 64.9414703612564 88.0566946734181
"2850" 569.8 59.8682408807311 88.388918583673
"2851" 570 54.8602009669827 87.0939171891365
"2852" 570.2 48.6013375056154 86.0771858686489
"2853" 570.4 41.6356867482348 85.888409637963
"2854" 570.6 34.1143752234146 84.8231623402311
"2855" 570.8 27.3603386337899 83.5522237613368
"2856" 571 20.4139362188707 82.2540384364037
"2857" 571.2 13.1231789099826 81.5913502105804
"2858" 571.4 6.78179528764705 80.3759347976646
"2859" 571.6 4.63241142189743 81.5073297335463
"2860" 571.8 4.97487986073274 82.8075439710934
"2861" 572 4.85006329094872 86.0085890288796
"2862" 572.2 6.22744228315384 89.6801532146232
"2863" 572.4 8.43714244197617 93.7590986324657
"2864" 572.6 9.95162179882787 98.0000502479454
"2865" 572.8 13.1819067796461 101.315157194339
"2866" 573 16.0871162493864 104.387271117744
"2867" 573.2 19.5526094721308 108.550163880285
"2868" 573.4 23.9967830360454 112.187266320335
"2869" 573.6 28.8935970363007 116.219098996363
"2870" 573.8 31.6084861621898 119.639590512793
"2871" 574 33.5846297070869 121.009309892085
"2872" 574.2 33.1450346802578 121.797561077647
"2873" 574.4 32.7127800696517 121.800973420442
"2874" 574.6 32.2076333486909 121.784097834257
"2875" 574.8 32.3137226382778 121.724132516029
"2876" 575 31.8329629452609 121.022603192711
"2877" 575.2 31.4886413314569 120.706199718326
"2878" 575.4 31.7632383745526 120.777988970006
"2879" 575.6 31.7653600256363 120.995412350521
"2880" 575.8 31.7511845986154 120.414803947418
"2881" 576 31.9899519475 120.411379374004
"2882" 576.2 32.2209228115231 120.453675489954
"2883" 576.4 33.0395537219846 120.527172103992
"2884" 576.6 34.9207145624922 121.143670889624
"2885" 576.8 38.6825769393256 121.427044135596
"2886" 577 42.2015959525234 121.699029679452
"2887" 577.2 46.6786007359512 121.879318591597
"2888" 577.4 50.4296132056461 123.881557568708
"2889" 577.6 53.6007590291374 125.461297157108
"2890" 577.8 56.2074430856511 124.484503279596
"2891" 578 61.1215889419512 122.407538159158
"2892" 578.2 65.1456827251532 120.417543606149
"2893" 578.4 70.1234868097338 120.115496231036
"2894" 578.6 75.1995895515581 121.981060472736
"2895" 578.8 79.8232836184962 123.88588881955
"2896" 579 85.2702002590465 123.693474605713
"2897" 579.2 89.0032206705116 124.063806381875
"2898" 579.4 89.0309843157308 124.548906824177
"2899" 579.6 88.7808074768049 124.570131212231
"2900" 579.8 88.41262561015 124.226011699835
"2901" 580 88.5811686778688 124.539798063486
"2902" 580.2 89.5232839730827 124.437457221776
"2903" 580.4 90.6934089720164 123.27734310956
"2904" 580.6 91.23787681185 119.46465605371
"2905" 580.8 92.9554923433659 114.344421819036
"2906" 581 94.889925741904 111.109257183813
"2907" 581.2 97.9814793897716 108.872761931699
"2908" 581.4 102.704995876942 108.274108168316
"2909" 581.6 107.135176662758 106.239809672278
"2910" 581.8 108.817117072524 104.426840506918
"2911" 582 109.77684579592 101.591386868541
"2912" 582.2 110.716076185123 97.6554595657323
"2913" 582.4 111.59803549721 92.3918621581735
"2914" 582.6 112.222667530744 86.9856013185641
"2915" 582.8 112.601590226104 81.3815819267007
"2916" 583 114.487101632927 78.2079890500116
"2917" 583.2 114.608791541095 75.9876173579657
"2918" 583.4 113.446885114792 73.2854301133887
"2919" 583.6 111.79299836422 70.0075209427619
"2920" 583.8 108.079001604244 65.5597604950926
"2921" 584 104.849780500934 61.548621354929
"2922" 584.2 102.963507106653 56.2324763946573
"2923" 584.4 102.260410670608 51.0546446773647
"2924" 584.6 103.480858879744 45.5140738798038
"2925" 584.8 106.76817921837 41.7500983422107
"2926" 585 111.549532558888 40.3382503776447
"2927" 585.2 115.6072520875 39.1713201376847
"2928" 585.4 116.278328430953 37.0904166291316
"2929" 585.6 115.551000449224 34.9846394165007
"2930" 585.8 114.504448163477 32.4095871027438
"2931" 586 111.879787974244 29.998742085006
"2932" 586.2 109.085585316119 29.47965996218
"2933" 586.4 104.008300579052 27.0418613511106
"2934" 586.6 100.512700503786 23.8500526494181
"2935" 586.8 97.4063896156774 19.280986800488
"2936" 587 96.0708960311239 14.4372758242087
"2937" 587.2 97.4498590199091 13.6350086521261
"2938" 587.4 96.5770546406342 13.9516322431823
"2939" 587.6 97.206885113056 14.5485824980047
"2940" 587.8 96.9608518367119 14.723738632017
"2941" 588 97.1580814803939 15.6698052679332
"2942" 588.2 96.5738313777328 15.1316083278778
"2943" 588.4 96.2647047245364 14.981490917712
"2944" 588.6 95.9283530028275 15.0294733780244
"2945" 588.8 95.8304936756 15.8231607786597
"2946" 589 95.9591191578389 17.9075122957373
"2947" 589.2 97.0045143543334 20.8775229260848
"2948" 589.4 98.1622606632439 24.1804488103043
"2949" 589.6 98.618365242752 28.1358298609112
"2950" 589.8 98.6997382313464 33.1404619140769
"2951" 590 97.9202593744736 37.6231461983216
"2952" 590.2 94.3575512475739 41.8909078907717
"2953" 590.4 90.6438821214615 46.7483310676232
"2954" 590.6 87.034840551025 51.4330052464347
"2955" 590.8 83.705873037708 56.7350249666688
"2956" 591 78.0832700135966 58.6461358813789
"2957" 591.2 72.4313279826283 57.4520397216777
"2958" 591.4 67.5535168267931 54.7731475742227
"2959" 591.6 63.9326624824915 50.4189263714491
"2960" 591.8 63.5790738381638 44.0061470541882
"2961" 592 64.4536250947391 38.4047398015804
"2962" 592.2 65.908576740491 32.1382541484062
"2963" 592.4 69.2756662372 27.5108799385021
"2964" 592.6 74.3031891735172 23.8031950380158
"2965" 592.8 80.2160836191538 23.0726217987001
"2966" 593 82.9871697681316 22.1279968961637
"2967" 593.2 83.0197133744513 21.0669230500493
"2968" 593.4 82.480312764359 20.1621558827771
"2969" 593.6 82.6921227294874 20.1067349065889
"2970" 593.8 82.4170518126315 20.5422752129268
"2971" 594 81.5322359788305 20.265383330517
"2972" 594.2 79.8576033523784 19.9582193321118
"2973" 594.4 78.3749542548919 20.2336661018415
"2974" 594.6 75.1354873102522 21.5554812580152
"2975" 594.8 71.7874902730261 22.9645711243804
"2976" 595 66.9912961727692 23.7716562611104
"2977" 595.2 62.5184110408214 23.2388641399776
"2978" 595.4 59.5584288825042 20.5467264010511
"2979" 595.6 55.9867349835454 18.0146293639757
"2980" 595.8 52.3947931099823 15.3206585747662
"2981" 596 50.9349060779655 11.4283927267399
"2982" 596.2 50.0736934131842 10.35744968719
"2983" 596.4 48.5762531630174 10.2395591000587
"2984" 596.6 46.246264362761 10.5755090404387
"2985" 596.8 43.6430352003949 12.4952032140679
"2986" 597 39.4366186883865 14.9360319424713
"2987" 597.2 36.2749254507217 18.2720360033717
"2988" 597.4 32.012123201325 19.9252517968597
"2989" 597.6 27.6870291668293 20.8122722736213
"2990" 597.8 25.6290424006341 21.6232446685238
"2991" 598 23.569863402622 22.5266249053288
"2992" 598.2 20.3648905111328 24.1887750654363
"2993" 598.4 17.5561591923951 27.5626326875122
"2994" 598.6 14.8137966323415 31.6003801475726
"2995" 598.8 12.3031669530593 35.4036926939237
"2996" 599 9.70826229434511 39.4759386703945
"2997" 599.2 6.82946330760376 43.7111181606979
"2998" 599.4 5.60812195361061 49.4228273236069
"2999" 599.6 4.85331182630769 54.4311771217771
"3000" 599.8 3.55443910527775 59.548719136307
"3001" 600 3.52390112637902 64.8346623532299
"3002" 600.2 2.92788405688991 70.3403396054517
"3003" 600.4 2.77997407445081 75.4136973501585
"3004" 600.6 3.03844473601723 81.2985824539037
"3005" 600.8 4.03516819614998 85.6001111806348
"3006" 601 6.65504081755371 88.9470497983409
"3007" 601.2 11.2397532889213 91.6143680430769
"3008" 601.4 15.1104433734146 94.7288328189628
"3009" 601.6 19.4338895732205 97.3410853177147
"3010" 601.8 21.7921497486077 98.8868290665078
"3011" 602 26.3719145943437 102.736214226772
"3012" 602.2 30.4996436076842 105.586957236213
"3013" 602.4 32.7789030576363 106.631145016039
"3014" 602.6 35.9395287916744 107.552934473434
"3015" 602.8 41.6095612601428 107.796718591228
"3016" 603 46.4897895222821 106.313253600572
"3017" 603.2 52.199493234064 103.976205000861
"3018" 603.4 56.558868507575 101.830123470035
"3019" 603.6 62.1842155686777 98.5584632024649
"3020" 603.8 65.2343710903443 95.2182636497159
"3021" 604 68.7550188344523 90.998892460799
"3022" 604.2 69.5772368278688 90.616411720888
"3023" 604.4 72.6056661274202 90.6755897081772
"3024" 604.6 76.4652827770968 92.9805463280363
"3025" 604.8 78.0093079092231 97.6172206147459
"3026" 605 77.9995524809268 103.084023508207
"3027" 605.2 76.348296207375 107.80809306721
"3028" 605.4 73.9983043521949 113.909786117034
"3029" 605.6 69.7929295072422 118.689343334577
"3030" 605.8 64.6826534582031 123.212830251725
"3031" 606 61.953831374032 122.412683639181
"3032" 606.2 59.3930231261653 119.953042018518
"3033" 606.4 55.5597002445385 117.523937128572
"3034" 606.6 50.0615033911094 114.195714416882
"3035" 606.8 45.1459259070732 111.001102673768
"3036" 607 39.645369161075 107.059652547585
"3037" 607.2 34.3785999969538 102.123619948762
"3038" 607.4 30.93206640785 97.2280104876597
"3039" 607.6 28.3089382572269 90.9742700657318
"3040" 607.8 27.5292108532545 83.9966823227302
"3041" 608 27.2216926833182 77.0757066240393
"3042" 608.2 28.2885439367156 69.7898567091123
"3043" 608.4 30.9560092146441 61.916786499839
"3044" 608.6 34.8276577034068 57.2107609317966
"3045" 608.8 39.0820915563949 52.8395328011772
"3046" 609 42.970359350322 47.7371719527712
"3047" 609.2 46.8211401288974 43.0245026230078
"3048" 609.4 51.9798142789487 37.9385369315463
"3049" 609.6 57.8514042904915 35.4069315277627
"3050" 609.8 62.730449984862 34.8205909189813
"3051" 610 68.1818843818333 36.8194829303903
"3052" 610.2 74.3652647126636 36.9118115051302
"3053" 610.4 81.0352319954248 37.0813799602706
"3054" 610.6 86.7856957834661 38.5518391854153
"3055" 610.8 89.5440548210244 42.7085269359872
"3056" 611 87.8615115865 46.6779670961503
"3057" 611.2 84.7965184753077 50.9784695200591
"3058" 611.4 79.7145414527561 53.5463495927677
"3059" 611.6 73.7969202536194 54.3404662565449
"3060" 611.8 66.9833988712931 55.1586246430244
"3061" 612 60.78090870025 55.3595998669296
"3062" 612.2 53.9756511576814 53.3224405902352
"3063" 612.4 48.2523600636609 49.2421031369978
"3064" 612.6 42.8352992618965 45.5908861148175
"3065" 612.8 37.0167441864071 42.076808229837
"3066" 613 31.9212822777899 37.6871249845889
"3067" 613.2 25.972040195 32.8143530007847
"3068" 613.4 21.2164502187182 30.5015704589029
"3069" 613.6 16.8022150608919 28.8379345712739
"3070" 613.8 16.4152881601622 29.2029015411658
"3071" 614 16.2266036068782 29.3353854494326
"3072" 614.2 15.6172148894146 30.2052590544262
"3073" 614.4 15.3346192223585 29.2278476637074
"3074" 614.6 15.87841852507 26.7669536022147
"3075" 614.8 18.0512988559808 25.1329768789117
"3076" 615 19.8341036097631 24.5116081367163
"3077" 615.2 22.7170077653077 23.7618567125719
"3078" 615.4 26.4479110088049 21.8842472783774
"3079" 615.6 30.3329975589256 19.3014153714814
"3080" 615.8 33.7103963972832 16.5416129453237
"3081" 616 38.8129765117097 13.4896907001089
"3082" 616.2 44.0269066389196 11.3946222997722
"3083" 616.4 50.5299139298108 12.2388236104361
"3084" 616.6 56.2717084350495 13.623625427263
"3085" 616.8 61.015514761584 16.9812918045272
"3086" 617 65.3437154748235 19.3825153299377
"3087" 617.2 69.2797024705132 22.9947457404033
"3088" 617.4 73.4167799005137 26.8206344502591
"3089" 617.6 75.3089144961052 33.3051556528479
"3090" 617.8 74.9088317203158 39.5776403660321
"3091" 618 71.3751802656548 45.1477959541201
"3092" 618.2 66.4520393031795 50.2957676385463
"3093" 618.4 60.5705080261964 51.5578969927187
"3094" 618.6 54.7743088119464 49.9745699360044
"3095" 618.8 51.1562810333091 49.3188417360666
"3096" 619 45.354986035958 46.9558509190259
"3097" 619.2 40.9092353339587 43.8305762312996
"3098" 619.4 38.9956386888136 38.8983944061864
"3099" 619.6 37.2943827498421 37.0129953603742
"3100" 619.8 33.9934173052458 37.1947678068814
"3101" 620 31.2359249740968 38.6459220845122
"3102" 620.2 28.686308434696 42.1574385683247
"3103" 620.4 27.2490595682832 45.9798036415361
"3104" 620.6 24.7895733243333 50.8118771949053
"3105" 620.8 21.8902817143145 55.3140058050283
"3106" 621 18.837710792752 60.9057780393328
"3107" 621.2 15.5072083896 66.5674280092347
"3108" 621.4 11.75076452725 71.7913835935535
"3109" 621.6 6.53674925697617 76.7610817247514
"3110" 621.8 4.197081695512 78.8010864091648
"3111" 622 3.98476646385216 80.5411794611195
"3112" 622.2 5.03863810580327 82.8944477967487
"3113" 622.4 7.6993357489921 85.9388090415178
"3114" 622.6 10.4897893499849 88.4289792767915
"3115" 622.8 13.5052613850551 91.6113587328958
"3116" 623 17.4688855718837 94.5439198403871
"3117" 623.2 20.0964142912231 96.7671867176386
"3118" 623.4 23.0666771803383 100.098473246513
"3119" 623.6 26.1542830286385 103.858140040069
"3120" 623.8 28.6394125782538 107.036133631092
"3121" 624 29.2740357027953 111.466787307809
"3122" 624.2 30.1395691094737 117.167371099295
"3123" 624.4 32.9804599105909 118.800179847698
"3124" 624.6 37.3363914413 118.85953393146
"3125" 624.8 42.3463222881951 116.802196395158
"3126" 625 47.5973080414524 117.76379274518
"3127" 625.2 52.8725167551908 119.413479594596
"3128" 625.4 58.8054999947895 123.017922619205
"3129" 625.6 63.0219108176385 123.960933911869
"3130" 625.8 67.290135437512 122.473832822061
"3131" 626 70.3749249201484 119.788117714452
"3132" 626.2 74.0758724985902 117.272067311355
"3133" 626.4 77.74381826956 112.842836518461
"3134" 626.6 82.657601581575 110.53432747061
"3135" 626.8 87.300895596925 111.187222391985
"3136" 627 90.8288184257559 114.521237141628
"3137" 627.2 92.1764353375581 117.483751383015
"3138" 627.4 91.5613395685469 118.862519731405
"3139" 627.6 91.779488869575 121.05071298466
"3140" 627.8 92.2875418211832 122.170444185321
"3141" 628 94.7877138253692 122.099999644416
"3142" 628.2 95.9906561659179 120.91233824013
"3143" 628.4 98.9052250653458 119.463339009122
"3144" 628.6 101.967143172837 115.774299904248
"3145" 628.8 103.681553931169 112.483702663623
"3146" 629 107.193414518427 109.269529771625
"3147" 629.2 111.198630034664 106.941496922268
"3148" 629.4 114.256191307539 103.399061814632
"3149" 629.6 116.85373045215 98.4364742236359
"3150" 629.8 120.580200974008 92.7645023198127
"3151" 630 122.809594941349 88.4112256271313
"3152" 630.2 125.354383240183 83.2491059791153
"3153" 630.4 125.824834821227 79.5664066511472
"3154" 630.6 126.541040969443 74.2751133007336
"3155" 630.8 126.327532093116 68.5555171163871
"3156" 631 126.362838726975 62.7409472349503
"3157" 631.2 125.685274696703 57.7640954504754
"3158" 631.4 123.749015331268 51.1391461072501
"3159" 631.6 122.246562246524 45.0338767185609
"3160" 631.8 120.0541721404 39.7867317859001
"3161" 632 118.117291406248 36.0914396266287
"3162" 632.2 114.895709522884 32.5207539686429
"3163" 632.4 112.131178568795 30.14619828388
"3164" 632.6 109.274651571032 27.8400231340444
"3165" 632.8 105.074747744293 24.4600944637189
"3166" 633 102.406828656308 21.1362310075001
"3167" 633.2 101.468635798122 18.6652150901823
"3168" 633.4 100.04683268872 18.1135798599087
"3169" 633.6 98.651183933656 17.8720405875327
"3170" 633.8 95.7787148467913 17.4910545915891
"3171" 634 91.4226831636087 17.6472508739456
"3172" 634.2 88.1176515375217 17.2783617815717
"3173" 634.4 85.0698995285345 16.0640015797658
"3174" 634.6 80.8437533294594 13.8019840286523
"3175" 634.8 77.629027547266 13.4968446025526
"3176" 635 73.4118553342368 13.7635664528742
"3177" 635.2 69.0236501319459 14.0912031368685
"3178" 635.4 64.5273981221071 13.6024080879062
"3179" 635.6 59.0868194601081 12.3421161490847
"3180" 635.8 54.5112216924491 10.4096119584915
"3181" 636 53.8682284898125 7.83896110775439
"3182" 636.2 53.9055576416607 7.75024019509367
"3183" 636.4 53.8345584801217 7.85008831251953
"3184" 636.6 52.5638482575405 8.15188216457123
"3185" 636.8 50.6824748302101 9.562997123236
"3186" 637 48.4525105382373 11.5172931314237
"3187" 637.2 45.4297817837131 14.3553611045602
"3188" 637.4 40.8158763624262 16.7424347395274
"3189" 637.6 38.4482236262016 18.7477807199315
"3190" 637.8 36.3972116208869 21.688414264276
"3191" 638 33.1788756177851 25.3563215481839
"3192" 638.2 28.838339889496 28.1237010973647
"3193" 638.4 24.0519161517951 30.0279718601257
"3194" 638.6 19.7074107307631 28.8363036364532
"3195" 638.8 18.4937050736636 26.5025528739666
"3196" 639 19.3034953863271 24.6779160676922
"3197" 639.2 20.9749806790577 22.0865422270174
"3198" 639.4 24.2373223133077 19.8975680722386
"3199" 639.6 28.5519679128182 17.1946744117211
"3200" 639.8 32.496191140479 14.7754511050763
"3201" 640 37.1176500192389 13.4401859154033
"3202" 640.2 43.4066837790672 12.842057822841
"3203" 640.4 48.4780421773578 11.8979898208279
"3204" 640.6 54.5015586762542 11.5853086420424
"3205" 640.8 59.8025581346389 11.9457788526403
"3206" 641 64.9723314471667 13.2161814367792
"3207" 641.2 70.2357928121081 14.0602153752739
"3208" 641.4 76.9174825975882 14.9809945769419
"3209" 641.6 82.2074059911284 17.0732302985159
"3210" 641.8 86.531236357 21.5648089101352
"3211" 642 90.948871662459 25.5514256339208
"3212" 642.2 95.193861958625 30.8970713292347
"3213" 642.4 98.7697684684 37.3878023036848
"3214" 642.6 102.276068713354 42.4783514060375
"3215" 642.8 105.668955887224 48.7951823699487
"3216" 643 109.959747759863 54.0865471972221
"3217" 643.2 114.24681188681 57.5852318156562
"3218" 643.4 118.705194628762 62.2897150818704
"3219" 643.6 120.524343491356 68.364393001507
"3220" 643.8 119.062069441769 72.5440093370335
"3221" 644 116.189532559384 76.3092572068048
"3222" 644.2 111.485364800034 80.2640542521623
"3223" 644.4 105.954229268308 81.1806781155976
"3224" 644.6 100.187159066911 81.4517411440494
"3225" 644.8 94.5644238203729 80.6242907538051
"3226" 645 89.191786816 79.6464470426637
"3227" 645.2 82.8947212623136 77.1554997122542
"3228" 645.4 79.5124508604 72.8065555749597
"3229" 645.6 78.255024036325 66.9145770162097
"3230" 645.8 80.054062918125 61.2773867194597
"3231" 646 80.9067393340263 54.7207795693742
"3232" 646.2 82.5404106685 47.8840344838962
"3233" 646.4 85.6025224700696 41.6815384059108
"3234" 646.6 90.1484254192966 35.8830401020932
"3235" 646.8 94.2106940635984 30.4540112490438
"3236" 647 98.7277435134146 25.2306735975726
"3237" 647.2 103.4954128551 24.4286343277097
"3238" 647.4 106.875918044606 27.2903629220139
"3239" 647.6 110.00109219175 31.1263807650347
"3240" 647.8 112.940668634262 36.3528766489895
"3241" 648 116.104277997423 41.3095816287771
"3242" 648.2 119.806216077214 47.0388176850133
"3243" 648.4 121.931998156328 53.5899471269285
"3244" 648.6 123.460167151968 58.4855032437138
"3245" 648.8 125.214470558131 64.9372731098617
"3246" 649 124.87483618635 68.8477829541347
"3247" 649.2 124.308658678661 74.3559741544548
"3248" 649.4 124.732204525798 80.9017334395928
"3249" 649.6 123.615216600908 86.8686627389386
"3250" 649.8 121.547513365774 93.1993765691896
"3251" 650 119.20916010093 98.3301919198755
"3252" 650.2 116.317104836015 103.341804709798
"3253" 650.4 112.957013839581 107.890677053294
"3254" 650.6 107.596806874364 112.20174292613
"3255" 650.8 102.313407885555 116.023023983413
"3256" 651 96.4374128959524 118.573655435109
"3257" 651.2 91.0391457725814 120.218281218201
"3258" 651.4 84.6151374431983 121.113541453812
"3259" 651.6 79.6769368694068 118.576945679008
"3260" 651.8 74.9526589698454 117.222229815994
"3261" 652 70.0465034067851 114.003685531143
"3262" 652.2 67.9233528346302 109.672302772001
"3263" 652.4 67.7337265253707 104.20316862749
"3264" 652.6 69.456203589775 100.046605636035
"3265" 652.8 71.9059340080488 96.6242089143287
"3266" 653 75.4016756235564 93.1654732923912
"3267" 653.2 80.0729895982195 91.5999086746457
"3268" 653.4 85.6814670466342 93.1162095509384
"3269" 653.6 90.66649192756 94.5225413276128
"3270" 653.8 98.1941332423629 97.7701547048267
"3271" 654 102.68612346461 99.566702623036
"3272" 654.2 105.915246844 99.4309336873113
"3273" 654.4 107.609643210473 97.0368463555886
"3274" 654.6 107.590064902976 94.4989019483775
"3275" 654.8 106.659161441205 91.5355344045719
"3276" 655 104.499147406145 87.8056734421735
"3277" 655.2 101.273089816026 84.1107431285976
"3278" 655.4 99.7397811265898 78.3551416203412
"3279" 655.6 99.0302157967049 75.241402009052
"3280" 655.8 97.2378583009661 71.9927985729153
"3281" 656 96.0834606141653 67.3774335851426
"3282" 656.2 95.4049731299339 62.4659160552666
"3283" 656.4 96.2538931034839 57.5886074665928
"3284" 656.6 96.112258638496 52.1369852143407
"3285" 656.8 96.5801447108537 45.9306662981091
"3286" 657 97.3996754769286 39.6408585062276
"3287" 657.2 98.6504917579269 33.4460414601091
"3288" 657.4 100.264325621165 28.3695612417542
"3289" 657.6 103.983699672361 25.0439375382979
"3290" 657.8 105.378665238823 23.5014138091184
"3291" 658 104.692913947408 22.5316083229887
"3292" 658.2 104.07566624092 22.2350347860207
"3293" 658.4 103.40613396693 21.0088981236785
"3294" 658.6 100.888400354645 19.9621344525283
"3295" 658.8 98.7094584698016 19.1719155523657
"3296" 659 96.14089122915 18.9060987488597
"3297" 659.2 93.1896509977777 18.8215232007792
"3298" 659.4 88.1659108488761 19.4029076752175
"3299" 659.6 84.8945013255946 20.347287894355
"3300" 659.8 80.8236147912034 20.3884590163983
"3301" 660 76.5684671287345 20.7760585739608
"3302" 660.2 72.3096852699478 20.5717770116847
"3303" 660.4 67.9371284286348 19.8107355508413
"3304" 660.6 66.0289779793223 20.4637552113492
"3305" 660.8 63.6505024096 22.2699961666674
"3306" 661 60.2806812379173 24.6898712595641
"3307" 661.2 57.6683951663826 29.1393092651978
"3308" 661.4 54.6887190430265 34.6191783487308
"3309" 661.6 52.1552351883333 40.2555857415292
"3310" 661.8 48.938291835725 46.3499794195347
"3311" 662 46.0736221143193 52.2100559185889
"3312" 662.2 43.6841571537678 58.1027704728437
"3313" 662.4 41.697793800875 64.7425070826597
"3314" 662.6 39.734054176375 70.7586949191347
"3315" 662.8 37.421909134625 77.0901832298347
"3316" 663 33.0329236403701 83.1642250545414
"3317" 663.2 28.6476731395952 88.0930929965609
"3318" 663.4 24.0867294955952 92.6914144869419
"3319" 663.6 18.6510016870714 94.7539861317038
"3320" 663.8 13.897311002748 97.8917890808564
"3321" 664 14.2915747652439 97.618504570914
"3322" 664.2 14.8045501914538 98.4370297885925
"3323" 664.4 16.7349775624545 103.492616879585
"3324" 664.6 19.7259860024962 106.282356778363
"3325" 664.8 23.4233357932422 110.048438292843
"3326" 665 27.8031482117969 111.977265057514
"3327" 665.2 33.320227177 115.288611237809
"3328" 665.4 37.8164166828444 118.181160183885
"3329" 665.6 43.3908146849134 121.277138498203
"3330" 665.8 49.1051853397923 121.444409847192
"3331" 666 55.7103141566364 122.344052946426
"3332" 666.2 61.8724760052927 123.743622947695
"3333" 666.4 66.2344385921653 125.177204492912
"3334" 666.6 65.6534284362093 127.808601302434
"3335" 666.8 63.851183929936 129.197185479717
"3336" 667 62.3454690437786 128.591691872291
"3337" 667.2 58.7501397037209 128.697397565224
"3338" 667.4 54.8550001098809 128.659024139275
"3339" 667.6 50.7030660525227 127.723559660017
"3340" 667.8 45.842036647539 126.533039790913
"3341" 668 41.6580152296142 125.490172751746
"3342" 668.2 37.1123753961591 123.276346359653
"3343" 668.4 32.3028738328496 120.701839846588
"3344" 668.6 28.2132975544524 117.618199452609
"3345" 668.8 24.1145430241496 113.874235452691
"3346" 669 20.5420462239752 109.468033329919
"3347" 669.2 20.0640882997453 106.006848219698
"3348" 669.4 20.2025566530609 103.664875900198
"3349" 669.6 20.3000974582308 100.325729443572
"3350" 669.8 22.0185726631282 96.3079145428027
"3351" 670 23.8994746359744 91.9242498299309
"3352" 670.2 27.501856708925 89.0556769840097
"3353" 670.4 29.5543104067248 86.2833060363783
"3354" 670.6 30.4923026393211 83.927098989626
"3355" 670.8 30.8863902909473 80.4309266914532
"3356" 671 31.6557448701379 75.0189303758175
"3357" 671.2 33.8464899051538 70.6090068152097
"3358" 671.4 37.1583983309672 68.8602091029782
"3359" 671.6 41.3960860794103 67.0791277687514
"3360" 671.8 45.506081722921 64.0607808579531
"3361" 672 50.0240279651552 60.7332160995416
"3362" 672.2 53.2711346141017 56.3297981275932
"3363" 672.4 54.4721263700459 51.8939031873508
"3364" 672.6 56.0819799858609 47.5571772826413
"3365" 672.8 55.6636533760256 45.2490001412386
"3366" 673 55.6010532216757 44.397233976382
"3367" 673.2 58.785495856 44.1247553830503
"3368" 673.4 63.1580819453805 44.917810089306
"3369" 673.6 67.6661158352956 47.7233435404674
"3370" 673.8 72.4375096012162 49.6169502627604
"3371" 674 77.6576262431693 52.3212710985525
"3372" 674.2 81.0069899606034 57.0497685532141
"3373" 674.4 82.7661838759487 63.3161011299822
"3374" 674.6 83.9485708645984 70.2135106913061
"3375" 674.8 84.0312363567327 76.7486351717227
"3376" 675 81.9309742333103 83.5356673232744
"3377" 675.2 78.2767866034435 89.2850891570122
"3378" 675.4 75.7317606022414 94.3883294141537
"3379" 675.6 72.4416025088359 98.329173507491
"3380" 675.8 67.4191786878534 99.854196569214
"3381" 676 61.2638598609008 98.1289028268616
"3382" 676.2 55.7717749820885 96.3703830513325
"3383" 676.4 50.232129554437 93.389405860152
"3384" 676.6 45.3326284690756 89.3909430090175
"3385" 676.8 39.5096378266829 84.2514423376945
"3386" 677 33.9578797663471 78.365967016936
"3387" 677.2 29.9929286005508 71.665676355178
"3388" 677.4 26.8931597333033 64.4463157280847
"3389" 677.6 24.8626512458435 57.2745800403108
"3390" 677.8 23.818261252 49.40375083869
"3391" 678 22.9858576255124 42.4534562036302
"3392" 678.2 22.1141381828279 34.7363336361831
"3393" 678.4 23.317986806718 27.6228788367258
"3394" 678.6 25.2612716704407 20.8127462493051
"3395" 678.8 29.963398206521 18.6743538370259
"3396" 679 35.409007164687 18.1690129235195
"3397" 679.2 42.6730033566355 16.3341957868698
"3398" 679.4 49.2458644804865 14.6042227454902
"3399" 679.6 56.0158793533391 13.3801013729717
"3400" 679.8 61.1125810957453 13.0572058466791
"3401" 680 68.1495571427964 13.7141396661378
"3402" 680.2 73.9286289196315 12.8047579932426
"3403" 680.4 80.4290564051651 14.1069339271581
"3404" 680.6 85.1976845875258 18.2516663121106
"3405" 680.8 89.5404539953967 22.6747277328368
"3406" 681 94.1705028461239 27.83261077225
"3407" 681.2 98.9016082456094 33.4596838956316
"3408" 681.4 102.821169189672 40.141904173241
"3409" 681.6 106.171799923975 45.3754143173847
"3410" 681.8 109.320872091405 51.32775342868
"3411" 682 112.133095796172 58.4627726376785
"3412" 682.2 115.613010854727 63.7572292922211
"3413" 682.4 118.445380270344 71.0781200394044
"3414" 682.6 119.398536491575 78.3354608603597
"3415" 682.8 120.475182322923 85.3899108644847
"3416" 683 118.763056528045 91.1267002091075
"3417" 683.2 113.881192492198 95.6905159888781
"3418" 683.4 107.686998028785 99.8334654553232
"3419" 683.6 101.24089263896 102.68304772452
"3420" 683.8 94.6872357326238 103.614751619855
"3421" 684 87.0688250597838 103.983256438166
"3422" 684.2 79.3130762771316 101.729213908374
"3423" 684.4 72.37330712875 98.6771187277848
"3424" 684.6 66.6489715223361 95.0080607010931
"3425" 684.8 61.4963046471653 88.5806600662087
"3426" 685 57.8672527772301 81.8609806976157
"3427" 685.2 57.3231594051695 74.0462192268305
"3428" 685.4 59.8602009675172 67.3588091368089
"3429" 685.6 62.3274355680431 60.5091781450244
"3430" 685.8 65.9054172198017 53.5705909065934
"3431" 686 70.406400182275 47.9965485627097
"3432" 686.2 76.2171365922564 44.3833733536745
"3433" 686.4 83.3541687759231 44.3409086433412
"3434" 686.6 90.4834099807203 43.371223937822
"3435" 686.8 97.5240279702328 41.2517980839468
"3436" 687 105.448931877597 40.2532067661604
"3437" 687.2 111.517414317092 41.3901190949167
"3438" 687.4 117.346595002585 41.4829838096949
"3439" 687.6 118.763758816732 40.0301430110604
"3440" 687.8 119.963649594794 38.7613249802069
"3441" 688 120.150919429818 36.6135934257438
"3442" 688.2 119.810214689674 33.1458740068057
"3443" 688.4 117.645460045458 29.8252587988405
"3444" 688.6 115.870491736089 26.0468936639959
"3445" 688.8 113.802592995278 23.9119936554682
"3446" 689 111.860140944863 22.0269875279321
"3447" 689.2 110.277513018659 19.9046950166302
"3448" 689.4 110.461572078885 19.825051413054
"3449" 689.6 110.663164656202 20.2210322026251
"3450" 689.8 110.826523840365 20.0932181891456
"3451" 690 110.869965652459 20.3335155558685
"3452" 690.2 111.671777656815 21.0259432728809
"3453" 690.4 111.668594055059 21.0836016674083
"3454" 690.6 112.040621306366 21.8534529653526
"3455" 690.8 112.801992789642 23.0443919065802
"3456" 691 113.006880746025 23.3394145076597
"3457" 691.2 113.302825729555 23.7294385982192
"3458" 691.4 113.284549305833 24.0729923786681
"3459" 691.6 113.860223966553 24.6021250192689
"3460" 691.8 114.085225473568 24.6855745175983
"3461" 692 114.455031714973 25.370748357301
"3462" 692.2 114.906072533034 26.0468692589899
"3463" 692.4 115.145728028286 26.4015037324713
"3464" 692.6 115.858375472661 27.5486530896115
"3465" 692.8 116.498256105385 28.489844360429
"3466" 693 117.476491285861 29.5204837645028
"3467" 693.2 118.227400486661 30.702920667384
"3468" 693.4 118.236865913256 31.9015592388987
"3469" 693.6 118.153175655976 32.9405338543466
"3470" 693.8 118.033908000654 34.6860667716309
"3471" 694 118.605650223833 36.7502250099657
"3472" 694.2 119.329609532405 39.5983937958943
"3473" 694.4 120.536396911094 42.4409701311316
"3474" 694.6 121.353679099286 45.6678141799657
"3475" 694.8 121.268655971186 48.6287049046196
"3476" 695 120.241759338661 52.4168166968025
"3477" 695.2 118.135535180824 55.5857991287727
"3478" 695.4 116.560616001975 58.7645374854847
"3479" 695.6 115.43653880139 61.7451283063729
"3480" 695.8 112.753385770026 63.2832951700761
"3481" 696 109.904390768619 63.7225366829343
"3482" 696.2 107.11118393456 65.0195893175847
"3483" 696.4 104.367121664024 67.3142372625482
"3484" 696.6 103.150481274855 70.7584894447299
"3485" 696.8 102.503885306992 73.1519294178143
"3486" 697 100.19474125661 75.3028867563559
"3487" 697.2 95.6238868267693 75.8693228077514
"3488" 697.4 91.5794603048462 74.9808304069309
"3489" 697.6 90.1371925013109 71.9454408344293
"3490" 697.8 88.694517265925 68.8286738344847
"3491" 698 87.224879869525 64.7902798817847
"3492" 698.2 84.4926327585454 60.4760407859277
"3493" 698.4 81.8509291741074 58.1418855096715
"3494" 698.6 78.8166672654594 57.0781146378145
"3495" 698.8 74.4571865523017 55.0762577479813
"3496" 699 69.3682071227304 53.3829662820239
"3497" 699.2 63.599825258 51.9789063131929
"3498" 699.4 58.1420293916052 50.9693576591374
"3499" 699.6 52.69790302005 46.5538100291347
"3500" 699.8 49.4220331631271 42.797950348322
"3501" 700 46.5125292697949 37.5955527327001
"3502" 700.2 44.1937812268261 32.1269785809108
"3503" 700.4 41.5443425120862 26.9265476980503
"3504" 700.6 38.5135140400796 25.6835510716865
"3505" 700.8 37.9604915800261 24.6760835799891
"3506" 701 39.4472355753055 22.7070441962792
"3507" 701.2 41.7592613205593 21.7325750595763
"3508" 701.4 45.5945313954117 20.4311081981268
"3509" 701.6 49.2566217089115 19.2236539864653
"3510" 701.8 52.3804669732222 18.3933373715847
"3511" 702 57.0398249480088 17.1605454932794
"3512" 702.2 61.5127267776315 16.8914276166374
"3513" 702.4 64.1791572410636 19.0951632205484
"3514" 702.6 64.3154688177568 22.3683785672469
"3515" 702.8 63.4120894463909 27.8436656348575
"3516" 703 62.5551848829727 32.9996535549666
"3517" 703.2 60.1813018849827 39.0147132145761
"3518" 703.4 56.0355151294706 42.7261516620427
"3519" 703.6 51.2519046608293 46.3501347782311
"3520" 703.8 45.7623055336694 49.936018922779
"3521" 704 41.0231542202 53.5254538481097
"3522" 704.2 35.7644727206342 57.0077413472555
"3523" 704.4 30.2989241133898 58.9014321957458
"3524" 704.6 23.9579482724359 57.6976933012642
"3525" 704.8 18.5858453493 54.8089497179347
"3526" 705 14.1184031440992 51.9543209816798
"3527" 705.2 9.76190476294826 50.1177706663865
"3528" 705.4 6.82940148609482 49.6400426751365
"3529" 705.6 7.21719942913559 47.9023524785593
"3530" 705.8 7.72826561899997 45.6486039538625
"3531" 706 7.98165137699998 43.1007213338625
"3532" 706.2 8.89085909688235 39.2485059935259
"3533" 706.4 10.5900341799412 35.3967069738789
"3534" 706.6 13.1408669496111 31.4972392352792
"3535" 706.8 15.55155089725 27.2370379456048
"3536" 707 19.0619500843084 22.3526755271034
"3537" 707.2 22.1736902265192 19.2091497874117
"3538" 707.4 26.3293790844872 16.0300129157258
"3539" 707.6 31.3889332898049 14.0572761566945
"3540" 707.8 36.3829967761262 13.3229272741624
"3541" 708 41.1887973066281 11.9294012784071
"3542" 708.2 45.4412804369636 11.1110255922393
"3543" 708.4 51.3323347742571 12.1564847010562
"3544" 708.6 56.2055681381818 13.1026205068726
"3545" 708.8 60.4232892554364 15.0996200210029
"3546" 709 64.4086235480446 15.7692457625044
"3547" 709.2 68.5956336488378 19.1249928536793
"3548" 709.4 73.4841121718407 22.9947457404033
"3549" 709.6 77.6182211127567 25.5050286575442
"3550" 709.8 82.4561323620348 27.4809700120934
"3551" 710 86.7016164356552 31.6609968251278
"3552" 710.2 87.8896043553217 37.5240586351021
"3553" 710.4 84.3341151132895 41.7165207759795
"3554" 710.6 79.7364972148421 44.4890193637953
"3555" 710.8 74.1345643841339 44.006382388174
"3556" 711 68.6742674735221 42.6145692960936
"3557" 711.2 64.7630962379091 41.1297153696938
"3558" 711.4 59.6261782649576 42.1145564082966
"3559" 711.6 55.0305810456379 44.665082214533
"3560" 711.8 49.7264041688956 46.7994591469543
"3561" 712 43.0495905771282 45.7553101490591
"3562" 712.2 37.8558322452 45.391793562799
"3563" 712.4 33.1380407229008 46.7143161057542
"3564" 712.6 31.6985583258 49.2704898727097
"3565" 712.8 30.5869660222261 52.6784213488413
"3566" 713 29.509938841075 60.2136457256097
"3567" 713.2 27.4400023136611 66.7488856826054
"3568" 713.4 24.5355064218226 71.8649691147863
"3569" 713.6 19.2635484053279 74.4269149420028
"3570" 713.8 12.4574233376386 74.5307923164881
"3571" 714 8.27017045438654 74.2353235756814
"3572" 714.2 7.92028451373436 72.101906787866
"3573" 714.4 7.53359119517073 69.374293576036
"3574" 714.6 6.83538247176188 65.5170330672038
"3575" 714.8 6.10051550960799 60.3951823622847
"3576" 715 7.30595602233331 57.2606801009657
"3577" 715.2 9.86713951741173 54.4035901574041
"3578" 715.4 14.6028625533095 50.3025339934895
"3579" 715.6 18.0308453675966 46.6411124777318
"3580" 715.8 23.067605943925 43.5600479506347
"3581" 716 28.0900852490513 40.3426928396489
"3582" 716.2 33.406911778421 36.0977691034532
"3583" 716.4 38.6539973829 32.1582732261347
"3584" 716.6 43.135757977525 28.8937986192597
"3585" 716.8 49.5206730122051 26.2411424928027
"3586" 717 56.1533624913551 26.9852976179539
"3587" 717.2 62.8502257239166 28.3973153809459
"3588" 717.4 70.1564723262477 30.6985585480389
"3589" 717.6 74.8098826766607 36.2228284735937
"3590" 717.8 77.2507075509478 43.4993972665282
"3591" 718 77.2257517612966 50.6294505709831
"3592" 718.2 74.3953921580526 57.6877218308216
"3593" 718.4 69.5641361770769 62.9992490605719
"3594" 718.6 62.8673487810924 64.7289380018999
"3595" 718.8 56.9507526173909 63.2337552266575
"3596" 719 52.1115726707119 58.9824030417203
"3597" 719.2 50.1896102531339 52.9774315952901
"3598" 719.4 47.8165597531053 46.3261768319005
"3599" 719.6 47.759821823741 40.3858866830579
"3600" 719.8 51.0372260982105 35.2294775263742
"3601" 720 54.9376200973451 30.6891257764653
"3602" 720.2 60.3618875799508 28.2454982403143
"3603" 720.4 63.4046497417027 24.478989440301
"3604" 720.6 67.6450279786372 20.0455152386688
"3605" 720.8 68.8955876002 16.8785053411484
"3606" 721 68.9265320556018 14.508943757775
"3607" 721.2 68.0461944722956 13.3668080723456
"3608" 721.4 66.8326780324827 12.024729046852
"3609" 721.6 64.4799483554779 11.4447203236334
"3610" 721.8 61.5607252140948 10.650849237533
"3611" 722 60.4458393755263 10.3272773930058
"3612" 722.2 58.5954565375 10.1520952243484
"3613" 722.4 57.6919362688421 9.61990471824263
"3614" 722.6 57.6795012636486 8.11400823373339
"3615" 722.8 59.6125188161389 7.36666758836252
"3616" 723 61.8933955072212 8.03551809227059
"3617" 723.2 64.1618809393818 9.3182427305302
"3618" 723.4 67.7430248144865 10.3898871686253
"3619" 723.6 71.7226487001714 12.6879002189419
"3620" 723.8 76.4224782220526 15.302353456269
"3621" 724 80.8370307219449 15.060636779415
"3622" 724.2 85.4010910292832 13.9407433858812
"3623" 724.4 89.8162017196428 15.1823228018258
"3624" 724.6 93.7656144815932 19.3941370278305
"3625" 724.8 98.40869376325 23.0157675214037
"3626" 725 103.238859775125 29.1008140821347
"3627" 725.2 105.807070616546 35.6679815351848
"3628" 725.4 107.266637553333 40.4733534868283
"3629" 725.6 105.592940159824 46.7252825294607
"3630" 725.8 104.027629411504 52.3128276545217
"3631" 726 101.90509512311 58.5451604734576
"3632" 726.2 98.8592708571129 63.9809162011251
"3633" 726.4 94.0520844307345 66.9085173396246
"3634" 726.6 87.9703375210256 68.1995428183155
"3635" 726.8 81.9034270268611 69.6376265663347
"3636" 727 75.4003619877142 67.5840652907822
"3637" 727.2 71.328090877 62.2795358898051
"3638" 727.4 70.7159288244867 56.6538534849697
"3639" 727.6 71.7245522138707 50.4900690319813
"3640" 727.8 75.9020286624359 44.7524896819565
"3641" 728 81.553858728113 39.8503862446673
"3642" 728.2 88.6020096206552 39.1366162192399
"3643" 728.4 95.260882491616 40.7265476889327
"3644" 728.6 97.4960259437311 44.1713791985974
"3645" 728.8 99.9716549299685 48.6323907263918
"3646" 729 101.149645472385 54.7349631264694
"3647" 729.2 101.595622969524 61.3008939698228
"3648" 729.4 101.908316128508 67.4551923645
"3649" 729.6 102.656539841525 74.2295584603716
"3650" 729.8 103.364159032456 81.0666636348687
"3651" 730 104.014853659 86.9950769150848
"3652" 730.2 105.2057667216 93.9125782283848
"3653" 730.4 107.624150028679 99.5166557758176
"3654" 730.6 110.721595592205 102.54117331066
"3655" 730.8 112.095387283024 102.394230896451
"3656" 731 115.182632985227 101.458291850178
"3657" 731.2 117.189945953786 100.132231996604
"3658" 731.4 118.835041118386 98.8890562366302
"3659" 731.6 120.266094774364 96.5988571997893
"3660" 731.8 121.92497141626 93.6438835841458
"3661" 732 123.874666291578 89.9619446770403
"3662" 732.2 125.20423767175 86.9711905155223
"3663" 732.4 126.248003241679 82.4672366560313
"3664" 732.6 127.168215440759 78.6531559611073
"3665" 732.8 128.445809981574 73.800386428888
"3666" 733 129.197273119767 68.437010948015
"3667" 733.2 129.305408770992 64.6466532728025
"3668" 733.4 128.438532790802 58.9061297410084
"3669" 733.6 127.664821385164 50.0260606608609
"3670" 733.8 125.784588513631 45.3783541819463
"3671" 734 125.069371058621 40.8527171924799
"3672" 734.2 124.15018238193 39.7851820898522
"3673" 734.4 121.737459800932 36.3124800251984
"3674" 734.6 119.813161035698 33.4421394277359
"3675" 734.8 118.309872319298 31.0038976291611
"3676" 735 116.8995194533 28.0096343523771
"3677" 735.2 116.301183538386 26.2830875301075
"3678" 735.4 116.205180674976 25.6501420776945
"3679" 735.6 115.542953069962 25.4637116420847
"3680" 735.8 115.040035495641 24.8247960385199
"3681" 736 112.560684262797 22.9586254879676
"3682" 736.2 109.919128668885 20.2211027854359
"3683" 736.4 108.96471497807 18.9517976900382
"3684" 736.6 106.712185921581 16.855361451367
"3685" 736.8 104.813313431302 15.1596003021313
"3686" 737 102.162724427905 12.8395598987038
"3687" 737.2 100.658514082266 11.6681601012138
"3688" 737.4 99.1733757829285 10.7284571564181
"3689" 737.6 98.6060422863077 9.80893285189244
"3690" 737.8 96.9652998917857 9.41811752327522
"3691" 738 95.48588904472 8.95648972362875
"3692" 738.2 92.5630534254878 8.24064656567012
"3693" 738.4 89.8376114918781 6.67152373262133
"3694" 738.6 88.3028932294677 6.25596427776216
"3695" 738.8 86.047803002921 5.74779363126895
"3696" 739 82.9301523216949 4.65096539277966
"3697" 739.2 81.8695881168718 5.09698326298218
"3698" 739.4 80.4601588427767 5.81202948773653
"3699" 739.6 76.8340949157027 5.7589383525442
"3700" 739.8 72.7550527773158 4.68505838055842
"3701" 740 70.5087410283852 2.90241988482245
"3702" 740.2 70.0289696341393 2.57035977287163
"3703" 740.4 69.9617737077845 2.21647918511923
"3704" 740.6 70.0945629369182 2.20617583533929
"3705" 740.8 70.0564259046075 2.02914453486044
"3706" 741 70.153986572604 2.07112200321346
"3707" 741.2 70.3018785571 1.91745440935474
"3708" 741.4 70.4894391018804 2.15058566908474
"3709" 741.6 71.4726860106413 2.08827332239996
"3710" 741.8 71.8378434019176 2.22702214768475
"3711" 742 72.6312176324285 2.2129827944725
"3712" 742.2 73.8944934167431 2.47666789430493
"3713" 742.4 75.3544523730244 3.21945349991402
"3714" 742.6 75.9657170530263 3.60220826705843
"3715" 742.8 76.9715799245982 3.62130541357581
"3716" 743 78.4554062026903 3.83151176927059
"3717" 743.2 81.4171425537946 3.98983843539724
"3718" 743.4 84.7932699399487 5.03491945557193
"3719" 743.6 88.3796529762564 6.73024135272577
"3720" 743.8 91.8044533522283 9.43311630735246
"3721" 744 95.1826984467459 11.908767260847
"3722" 744.2 98.4783748467 14.3644979787097
"3723" 744.4 101.855882384893 17.5224627383552
"3724" 744.6 106.099527395273 20.6053627371302
"3725" 744.8 109.848759087238 22.8612315373705
"3726" 745 112.642035419476 27.0349059244181
"3727" 745.2 114.933206379695 32.7938505078269
"3728" 745.4 115.0624727078 37.3463992111097
"3729" 745.6 113.25811059579 41.602085800278
"3730" 745.8 109.738390780882 43.5932881839755
"3731" 746 106.533679880475 44.7315341501949
"3732" 746.2 102.786665666711 45.8109759041178
"3733" 746.4 99.1729823267826 46.0982375389282
"3734" 746.6 96.5919503637436 45.1248725264181
"3735" 746.8 93.9606367229743 43.6778058589053
"3736" 747 92.7059037055508 40.890277217161
"3737" 747.2 93.0698773155593 38.8368565632458
"3738" 747.4 93.1394943397983 37.0897642694797
"3739" 747.6 92.5999299659587 34.4813209975806
"3740" 747.8 93.4620820905294 30.8945555627822
"3741" 748 94.96264745445 27.2440446228097
"3742" 748.2 95.3540453732623 24.7244079966093
"3743" 748.4 94.82328528755 23.2534234692347
"3744" 748.6 93.3481306206129 21.7836650514235
"3745" 748.8 91.6056195632631 21.8732086341637
"3746" 749 89.299419704354 21.986866509306
"3747" 749.2 85.1928397891026 22.9256285706232
"3748" 749.4 81.5637738229913 23.7821091128847
"3749" 749.6 78.0036538468545 24.0496367879847
"3750" 749.8 74.6049850716757 24.1863272474631
"3751" 750 70.4658754504722 23.464331530557
"3752" 750.2 66.6037800995526 22.7482051655058
"3753" 750.4 62.549926878113 21.7316174913108
"3754" 750.6 58.9738534106195 21.0905980655449
"3755" 750.8 56.0434999747857 20.6796070439955
"3756" 751 52.7509139878421 18.9129713269795
"3757" 751.2 48.6040973232655 15.1312584508016
"3758" 751.4 44.9277614804248 11.0422450602086
"3759" 751.6 44.0617288370811 7.93841091803069
"3760" 751.8 45.4632523488462 7.36394549154629
"3761" 752 45.41052861997 7.80688508548474
"3762" 752.2 44.8426111197368 8.19510193732158
"3763" 752.4 44.0785641520833 8.26196523122363
"3764" 752.6 42.3858065187778 8.38582063636252
"3765" 752.8 39.8790200667692 9.7550353349309
"3766" 753 36.8809638815263 11.8124247622953
"3767" 753.2 33.7906523752541 14.3240346789044
"3768" 753.4 30.7019076776666 16.2246039509895
"3769" 753.6 27.2540514705952 18.6602584079657
"3770" 753.8 22.852738908008 21.1826524172702
"3771" 754 19.7332143887815 24.6511726048663
"3772" 754.2 16.346629926359 27.818869807495
"3773" 754.4 13.1258603507358 31.9283628746225
"3774" 754.6 10.3521106644579 35.7576336666268
"3775" 754.8 7.10900977117754 38.9651083293745
"3776" 755 5.17289415388677 42.5753874645187
"3777" 755.2 4.08369279883492 48.0941040198226
"3778" 755.4 2.42227486088072 52.3567295715343
"3779" 755.6 2.04892966382757 54.506278834283
"3780" 755.8 2.87557965730273 59.2430251665068
"3781" 756 4.59130805301651 64.0388650776963
"3782" 756.2 6.81978497446341 68.8336453127677
"3783" 756.4 10.6135937665484 73.8775909101815
"3784" 756.6 13.1913851674919 78.6887740994799
"3785" 756.8 15.1303220141181 82.7639868004548
"3786" 757 16.651498472728 84.9740964209007
"3787" 757.2 18.6032287908372 88.5534330291778
"3788" 757.4 19.7007426845 93.0584309119657
"3789" 757.6 20.8973419629291 98.3431856080218
"3790" 757.8 22.6581704868283 101.905894456906
"3791" 758 24.6347264722222 105.17280391844
"3792" 758.2 26.7935643322656 108.764544316358
"3793" 758.4 29.5943047809545 113.038490741107
"3794" 758.6 33.7909399505154 115.599959098854
"3795" 758.8 38.3024983023256 117.984439944387
"3796" 759 44.2868863860488 119.800619234548
"3797" 759.2 49.7028230305476 119.389584512228
"3798" 759.4 56.2878362414285 120.220679557323
"3799" 759.6 61.9709168137143 122.098226392775
"3800" 759.8 66.7232920056538 123.361201541316
"3801" 760 67.8624919664015 126.48324511151
"3802" 760.2 67.0499964512325 127.882667657666
"3803" 760.4 67.2196218008571 127.712667737561
"3804" 760.6 67.5458449283171 127.052763179768
"3805" 760.8 68.1587737385512 126.934641638675
"3806" 761 70.5153073301846 126.321645154785
"3807" 761.2 73.6677552736148 124.856194962609
"3808" 761.4 77.0083212157874 122.17090362199
"3809" 761.6 81.1203530838031 120.079433046124
"3810" 761.8 86.4840948206279 118.123684692224
"3811" 762 91.1131292172126 116.092097056163
"3812" 762.2 96.4347369710887 114.336528594948
"3813" 762.4 99.8456833792923 112.801208036269
"3814" 762.6 103.005092503985 110.288238136212
"3815" 762.8 107.137738579425 106.152682391062
"3816" 763 110.723817478773 102.922238611244
"3817" 763.2 114.068838556786 99.99231147068
"3818" 763.4 116.960916771585 95.3295929470463
"3819" 763.6 118.7619047746 91.8135149314463
"3820" 763.8 121.413684188131 88.579663913754
"3821" 764 122.545195461309 85.8363969617038
"3822" 764.2 123.603985950095 82.3633902951562
"3823" 764.4 124.73362849326 78.3944684174942
"3824" 764.6 126.480742086326 73.2868758886429
"3825" 764.8 128.154199153962 70.047767594955
"3826" 765 128.501494666354 70.9674908905336
"3827" 765.2 128.752175117983 71.2349114545932
"3828" 765.4 128.862494552875 71.1281378990348
"3829" 765.6 128.208320744962 71.4490731136694
"3830" 765.8 128.292744890628 69.9598152115964
"3831" 766 128.010286983977 66.990217281491
"3832" 766.2 127.0096111975 63.4059303249181
"3833" 766.4 126.522925137927 59.7544830985726
"3834" 766.6 127.064581248306 55.8677423447128
"3835" 766.8 126.752138572435 52.3305174467702
"3836" 767 125.277972927328 49.0581238563327
"3837" 767.2 121.759965063256 44.0591781558927
"3838" 767.4 119.56767148504 40.1395155332847
"3839" 767.6 118.746583775279 35.5574745331778
"3840" 767.8 117.873326991432 30.9879844136302
"3841" 768 115.936556860779 29.1338295840237
"3842" 768.2 113.865997518805 27.8127351307677
"3843" 768.4 111.246349831395 26.6907182722426
"3844" 768.6 111.189996708707 25.5444981641823
"3845" 768.8 109.224344183595 24.0381106523228
"3846" 769 106.546563902068 22.6718368728814
"3847" 769.2 103.948490722381 20.0555274617752
"3848" 769.4 102.626467232934 17.1093940430352
"3849" 769.6 102.898942780768 15.4719351594927
"3850" 769.8 102.42964763639 15.340538988475
"3851" 770 102.161970303625 14.5177690425691
"3852" 770.2 101.022874628536 14.2244918287407
"3853" 770.4 98.956640464925 13.6733848180347
"3854" 770.6 97.060934916448 12.3839014240527
"3855" 770.8 93.5790738413707 11.4316874025416
"3856" 771 90.005760534177 10.2778802742086
"3857" 771.2 87.5361900412712 8.46307282126271
"3858" 771.4 84.792376592725 5.44690880870974
"3859" 771.6 83.3617670450678 5.47362918788135
"3860" 771.8 81.68523373525 6.11408065855888
"3861" 772 78.5697661465664 6.71309936958917
"3862" 772.2 75.2869630517699 8.67474351065112
"3863" 772.4 72.7959807854138 10.0841649996365
"3864" 772.6 69.8904021196522 11.2498499476413
"3865" 772.8 67.3713748097692 11.8162070441873
"3866" 773 63.4942478588333 12.158102404307
"3867" 773.2 59.2657770427545 9.99922226714838
"3868" 773.4 56.1568847782605 7.52362048832003
"3869" 773.6 53.9568446502869 7.16216000511953
"3870" 773.8 52.410843628421 8.76167057255843
"3871" 774 50.2253177040973 10.7446162939785
"3872" 774.2 47.6971147504782 15.1713736323369
"3873" 774.4 45.8904642806909 18.7060320567666
"3874" 774.6 44.6056390140769 22.9615602485976
"3875" 774.8 44.3496789450377 27.024890662547
"3876" 775 44.5582279574865 31.4236911221118
"3877" 775.2 45.7405360278348 36.5702643151804
"3878" 775.4 44.9520031219459 41.9870747412469
"3879" 775.6 42.3590720737227 47.0682575052024
"3880" 775.8 38.4431674381026 49.5281363363668
"3881" 776 33.7647834399196 49.0737114382187
"3882" 776.2 29.2540410690948 49.5477917526882
"3883" 776.4 24.6930974250948 50.1276546937916
"3884" 776.6 19.323831369475 50.3501551329347
"3885" 776.8 17.7564942721539 50.106309700136
"3886" 777 17.683186615823 49.6426667532086
"3887" 777.2 17.9335954584483 49.0140542728089
"3888" 777.4 18.1439899190885 48.0530585699343
"3889" 777.6 18.6485475877203 46.7558052995593
"3890" 777.8 18.9032272538718 44.641428131854
"3891" 778 18.2617133907256 41.6878615466954
"3892" 778.2 17.0742213045702 39.2159607257376
"3893" 778.4 14.6330275245 36.1998520321097
"3894" 778.6 13.077646197491 34.9193135260401
"3895" 778.8 10.8437586889545 34.2886505349938
"3896" 779 8.94592495605555 34.9970391119181
"3897" 779.2 8.04127155535293 36.0861340357612
"3898" 779.4 6.90110730322115 38.9099171804213
"3899" 779.6 5.60489296695998 43.1281818465447
"3900" 779.8 3.85890236954128 46.9044945154334
"3901" 780 2.95413684206729 50.3276161712963
"3902" 780.2 2.55943979595193 55.0093504855463
"3903" 780.4 1.69904200230354 58.5736737785044
"3904" 780.6 1.1828507884818 61.6216404052757
"3905" 780.8 0.777957099975186 65.4759972166633
"3906" 781 1.05863710757625 69.3110441542373
"3907" 781.2 2.00046991294957 73.7310997462612
"3908" 781.4 3.11996015107474 79.0442544214586
"3909" 781.6 3.74516510604879 83.9500464667921
"3910" 781.8 5.21639605932231 89.4081954956798
"3911" 782 7.88232415986399 94.8863789657488
"3912" 782.2 10.877343819424 100.233875008605
"3913" 782.4 13.6189857016378 103.320584647565
"3914" 782.6 17.2173642984765 108.292787924999
"3915" 782.8 20.5846691556769 110.105352233339
"3916" 783 25.3512450879 112.008914536935
"3917" 783.2 30.316085630152 113.212789074885
"3918" 783.4 34.8375723606484 114.936192803319
"3919" 783.6 39.343713416176 116.349742156629
"3920" 783.8 42.432992577712 115.704618277245
"3921" 784 45.6520222816807 115.042125974488
"3922" 784.2 48.8310553631428 117.739527196418
"3923" 784.4 50.7574934257073 122.364037724182
"3924" 784.6 50.043687205 124.757163036343
"3925" 784.8 49.8224938998606 124.994031235495
"3926" 785 50.5195108421603 125.181224563764
"3927" 785.2 52.2780888891818 125.679462921698
"3928" 785.4 55.9137905986666 125.953415452323
"3929" 785.6 60.454801229704 124.837248740373
"3930" 785.8 64.8520223178837 123.877159166689
"3931" 786 68.4499147468145 123.564384116254
"3932" 786.2 73.602481440808 123.189278261757
"3933" 786.4 77.4542402465984 124.154039031337
"3934" 786.6 81.4328377653672 123.684586643085
"3935" 786.8 85.0226165362923 120.544811291362
"3936" 787 87.5906681483228 117.115262517738
"3937" 787.2 91.3582350469 113.08221009061
"3938" 787.4 92.6372151107561 110.590955715426
"3939" 787.6 95.285207524384 107.626811218797
"3940" 787.8 100.312827879716 105.779191065526
"3941" 788 105.837435469496 104.933574904636
"3942" 788.2 108.89098446539 105.464118736158
"3943" 788.4 111.707763125721 105.034678395527
"3944" 788.6 115.362915820857 103.270874463596
"3945" 788.8 117.630953227252 99.2832619480313
"3946" 789 119.365968684702 95.5898046233137
"3947" 789.2 120.7763215507 90.4028699193347
"3948" 789.4 121.32400863582 85.5008064113061
"3949" 789.6 122.819838097445 80.6293514316785
"3950" 789.8 123.820513883922 76.114821914366
"3951" 790 125.906204611791 71.6633413819452
"3952" 790.2 128.143999744854 70.1026151444847
"3953" 790.4 128.660110160535 70.3144705812343
"3954" 790.6 129.040188797535 69.7968692300848
"3955" 790.8 130.142979480928 69.0997685452527
"3956" 791 129.787666883969 68.4956986401763
"3957" 791.2 129.564909110869 66.5424391604617
"3958" 791.4 129.318876855636 62.9754925792666
"3959" 791.6 129.154340649143 58.5871435526938
"3960" 791.8 128.189061571048 53.5480511403943
"3961" 792 127.083595970351 49.2086161964893
"3962" 792.2 125.941359876841 44.5091342265847
"3963" 792.4 124.439079363053 39.3946908997088
"3964" 792.6 122.465685999933 36.3330929833012
"3965" 792.8 119.217999139 32.7479939683683
"3966" 793 116.922563591134 28.1720908050769
"3967" 793.2 114.788511264188 25.1418738374532
"3968" 793.4 112.424093502625 22.3972950982488
"3969" 793.6 111.396380872316 20.8143047858893
"3970" 793.8 108.752578064395 18.4422211660382
"3971" 794 105.538208836096 16.7438381633967
"3972" 794.2 102.862053164959 16.423992561374
"3973" 794.4 101.407647570105 16.79085330269
"3974" 794.6 100.834746164101 17.441387649571
"3975" 794.8 99.8407757705178 18.2261325746472
"3976" 795 97.5237715453652 18.6276317951195
"3977" 795.2 94.1885102765603 17.8760732707141
"3978" 795.4 90.8813800846806 16.25279480911
"3979" 795.6 88.6332364711913 13.1408219617021
"3980" 795.8 88.5387426124272 10.5655470858666
"3981" 796 90.1780253482155 9.64597311800716
"3982" 796.2 92.1776588202288 9.65820250784746
"3983" 796.4 94.0627946112368 10.1462436279005
"3984" 796.6 95.181192670725 10.1764159220847
"3985" 796.8 95.2632153880775 10.1237011092572
"3986" 797 95.6997999688421 10.0557267453479
"3987" 797.2 95.8770985560893 9.85224335659367
"3988" 797.4 96.2062738042053 9.8863667845401
"3989" 797.6 97.5410552353443 10.8843931419044
"3990" 797.8 99.0552909566829 11.9381835385969
"3991" 798 100.877647204418 13.2871299896995
"3992" 798.2 103.379362177936 15.1661892450927
"3993" 798.4 106.307890064041 17.5168446934236
"3994" 798.6 109.148884622852 20.2236327380613
"3995" 798.8 113.04099594684 24.1887978578023
"3996" 799 114.99071231374 26.2980945764206
"3997" 799.2 116.926096380549 29.041283666784
"3998" 799.4 118.943656664173 32.3860979934908
"3999" 799.6 121.222320076305 35.8304090522097
"4000" 799.8 123.339299583485 40.1777337725847
"4001" 800 125.088710172374 45.3564426734157
"4002" 800.2 127.199650516 49.406314497673
"4003" 800.4 127.842860517077 53.8804424939155
"4004" 800.6 128.211288391925 59.4951859300471
"4005" 800.8 128.630182708803 64.1995522932343
"4006" 801 129.108427788581 68.6475118864303
"4007" 801.2 128.711642174139 72.8236421965446
"4008" 801.4 128.296695672795 76.7311634061075
"4009" 801.6 127.550492334769 80.3127647667078
"4010" 801.8 125.579160203209 84.9952853238057
"4011" 802 123.146491931032 89.4043547205568
"4012" 802.2 120.447847086366 94.0918621639628
"4013" 802.4 117.489070000767 98.7421567841374
"4014" 802.6 114.763854450851 101.546434638647
"4015" 802.8 111.974147469118 101.506767190467
"4016" 803 109.993039678254 101.288050646517
"4017" 803.2 106.883621110443 102.601411850111
"4018" 803.4 104.588087013164 105.571647328937
"4019" 803.6 102.588798612976 109.892388444501
"4020" 803.8 102.483021576545 114.245839664448
"4021" 804 102.7605941569 115.726373275
"4022" 804.2 102.370862729119 116.153166946109
"4023" 804.4 99.9444388542051 116.07360394488
"4024" 804.6 95.8730038482231 115.943024285705
"4025" 804.8 91.092180001 115.710733195533
"4026" 805 86.6310875243474 114.194803494864
"4027" 805.2 83.6025947165446 112.372670278844
"4028" 805.4 80.4374135819587 109.13954598387
"4029" 805.6 77.6983344789504 104.505979285267
"4030" 805.8 74.0401774223729 100.886435250483
"4031" 806 71.0561380591465 96.1246235616623
"4032" 806.2 71.09370905085 92.2341605524597
"4033" 806.4 71.3424334670754 88.1416240940847
"4034" 806.6 71.7146115247966 84.3942933423814
"4035" 806.8 72.338385373641 79.7042128024694
"4036" 807 74.3984652576348 76.5432192978239
"4037" 807.2 76.57951071155 74.4276458919347
"4038" 807.4 79.642703704595 72.4974142384732
"4039" 807.6 83.5529152342787 71.2911397338634
"4040" 807.8 87.4440481655328 71.0092019029618
"4041" 808 89.9676498188016 69.5315525275062
"4042" 808.2 90.77291394592 66.1279182572847
"4043" 808.4 90.0243400208571 64.4948468256085
"4044" 808.6 89.2514685854463 62.0268800831426
"4045" 808.8 87.0079451559491 58.4285624552542
"4046" 809 85.5516840974147 57.2283506960604
"4047" 809.2 83.1360801290084 56.475082959799
"4048" 809.4 82.2924546053143 56.9118628375133
"4049" 809.6 80.6635461610286 56.8390661912276
"4050" 809.8 77.8331535668938 57.2051431315095
"4051" 810 73.1965446807395 59.0347415078747
"4052" 810.2 68.023339338339 61.3888565840847
"4053" 810.4 62.260020033177 61.5782567080493
"4054" 810.6 56.7629345376785 60.8872421932722
"4055" 810.8 52.830930543 57.495169298136
"4056" 811 49.5128335715041 53.0029536632996
"4057" 811.2 47.4107788286909 49.9616030333847
"4058" 811.4 45.7776321586724 45.7687986081106
"4059" 811.6 41.9151146742017 41.0336296358999
"4060" 811.8 37.757726477359 37.5400219576489
"4061" 812 33.1564534553659 32.793534935475
"4062" 812.2 30.6274666640169 28.0644952147881
"4063" 812.4 29.0647038663035 21.9660602775758
"4064" 812.6 27.2656411700526 18.6045434308742
"4065" 812.8 26.1336026737248 17.8375950845159
"4066" 813 23.9234615890268 17.9292587515133
"4067" 813.2 22.1505024051638 18.6140806503003
"4068" 813.4 23.2481432965 17.90624216482
"4069" 813.6 24.3365503024545 17.2101161245696
"4070" 813.8 25.710480702871 16.2338013767299
"4071" 814 26.92730450266 15.0836378482047
"4072" 814.2 29.3732567158461 14.2889597920591
"4073" 814.4 31.6017519721026 12.5021754418796
"4074" 814.6 34.5989964229813 10.3871520079446
"4075" 814.8 37.3841449110769 8.62931219657513
"4076" 815 40.8885891623107 6.76274794577406
"4077" 815.2 43.6705829167321 5.52880503578117
"4078" 815.4 45.745631284925 4.81312300698475
"4079" 815.6 47.2016577571622 5.13574003603069
"4080" 815.8 49.5480944724412 6.3845670817318
"4081" 816 53.2336329083928 7.00976180865617
"4082" 816.2 57.2718493542631 7.17594888932158
"4083" 816.4 60.9771642581402 8.30479373580437
"4084" 816.6 65.0623284922815 9.51594537884202
"4085" 816.8 68.8927722028889 10.4878237978625
"4086" 817 72.8110762731518 12.0532044591383
"4087" 817.2 76.6057542364857 12.6806205543133
"4088" 817.4 79.9766726925094 12.3252905091413
"4089" 817.6 82.2096014844444 12.9189284644459
"4090" 817.8 82.2651200669345 14.8090380129352
"4091" 818 81.9011875062727 18.3342728199393
"4092" 818.2 79.8676558495963 22.8410287983783
"4093" 818.4 77.1260177214182 25.3803263927029
"4094" 818.6 73.4006564360256 27.1329014098027
"4095" 818.8 69.1366464834865 28.2835979471929
"4096" 819 65.6403654330442 29.8638823791909
"4097" 819.2 61.7831595408609 32.3529646915543
"4098" 819.4 58.8121680410526 35.7424065275058
"4099" 819.6 55.4143635973913 38.9098852253717
"4100" 819.8 52.0503735681441 43.6821519863644
"4101" 820 47.447015508521 45.9281335596982
"4102" 820.2 42.565558808641 44.896216393854
"4103" 820.4 39.1734381868 41.8709679398326
"4104" 820.6 38.7305639489043 37.7533680709021
"4105" 820.8 38.9947345469474 34.8841723818216
"4106" 821 38.6892659411081 31.9022798845172
"4107" 821.2 36.74093491 29.3396498932175
"4108" 821.4 33.0758909103571 27.3370878363437
"4109" 821.6 27.7710790768 26.420829287163
"4110" 821.8 24.0993278070924 27.4838185765133
"4111" 822 20.1997890249512 28.8349953526945
"4112" 822.2 17.1883411565887 32.047111573117
"4113" 822.4 16.2841218185645 35.3388115386331
"4114" 822.6 15.6278781645164 40.6037731615028
"4115" 822.8 15.586391438975 45.4327416763347
"4116" 823 13.939465225359 50.870674486136
"4117" 823.2 11.2607025051338 55.6380648279981
"4118" 823.4 8.93184796949998 61.1280019348943
"4119" 823.6 8.84193689408062 66.2092861216009
"4120" 823.8 10.1734381837 72.3702306762847
"4121" 824 12.0883546987317 78.6057073126457
"4122" 824.2 13.8396887821905 83.5918337012276
"4123" 824.4 14.5845861295882 89.2432086386141
"4124" 824.6 15.0915350865952 94.9086790050609
"4125" 824.8 14.7898853746905 100.902269549251
"4126" 825 17.5008936036818 105.496179121676
"4127" 825.2 21.7044392939154 110.228826544923
"4128" 825.4 26.4632347176803 112.447797760372
"4129" 825.6 32.3455093821129 114.546112487883
"4130" 825.8 37.1707161379923 116.252609031516
"4131" 826 42.8280857940465 119.815360245736
"4132" 826.2 47.383136746 123.89015444538
"4133" 826.4 52.3965549578571 123.969706841037
"4134" 826.6 58.3216203541496 122.273220168148
"4135" 826.8 61.9311873394634 121.416349676499
"4136" 827 65.5972176784844 121.424336084483
"4137" 827.2 70.1003765495476 120.754521630085
"4138" 827.4 74.6673531877857 118.452327691299
"4139" 827.6 80.869903755879 117.597407399738
"4140" 827.8 85.1095681728015 120.040725506772
"4141" 828 86.1108463494091 122.590155244948
"4142" 828.2 86.3584733401818 122.957861032153
"4143" 828.4 86.5030823838889 124.400824757374
"4144" 828.6 84.8004167177385 125.663115493
"4145" 828.8 82.6047096860376 127.038021625273
"4146" 829 79.3186503470547 128.094613162311
"4147" 829.2 75.0114545786585 128.36399057689
"4148" 829.4 69.5505802588496 129.078243422491
"4149" 829.6 64.5460626980312 129.51585393628
"4150" 829.8 59.0357915437805 129.100390797548
"4151" 830 52.3298318424776 128.510352381562
"4152" 830.2 46.2963493933281 126.742045787085
"4153" 830.4 40.6943286115227 124.353405830835
"4154" 830.6 35.442586286008 122.021328868749
"4155" 830.8 29.3022530144285 117.63288649528
"4156" 831 23.7796595154297 113.482108229952
"4157" 831.2 22.9589530292174 110.152006605728
"4158" 831.4 23.929257668115 108.941816279483
"4159" 831.6 25.5650873109394 108.173386086782
"4160" 831.8 27.9713156270244 107.707498311329
"4161" 832 31.2547178628115 107.194356177904
"4162" 832.2 34.2188876831271 108.523605442805
"4163" 832.4 36.7499844013571 108.585348925989
"4164" 832.6 39.8475280669669 106.843293093696
"4165" 832.8 42.5583368581322 103.280468801928
"4166" 833 43.732381416921 98.7823865097163
"4167" 833.2 44.5155791722053 94.5909519759597
"4168" 833.4 47.7664363883983 92.5788264534915
"4169" 833.6 51.5120251872564 91.4342724030078
"4170" 833.8 55.5097333659237 90.4509126212797
"4171" 834 59.0870458489917 88.245855655812
"4172" 834.2 60.7306041747647 85.4824054268242
"4173" 834.4 61.9593149017179 81.9777080633925
"4174" 834.6 64.660878119625 77.6475325529598
"4175" 834.8 66.91284404385 72.9817225050847
"4176" 835 69.677834914641 68.9116433454437
"4177" 835.2 73.4122925831721 65.1605582330356
"4178" 835.4 78.324705119775 62.9621741019347
"4179" 835.6 84.4559397284248 61.9705855362617
"4180" 835.8 89.6809044062377 60.6714814365684
"4181" 836 93.6636495294531 59.1166628257019
"4182" 836.2 95.7420130036532 55.4742758408025
"4183" 836.4 96.5075152918099 55.3908039865062
"4184" 836.6 98.7283053443636 56.4804975863823
"4185" 836.8 101.175257891661 59.6232370990682
"4186" 837 103.665929008639 63.481461817888
"4187" 837.2 104.328038455888 68.4057253195648
"4188" 837.4 104.437527315664 73.101429059214
"4189" 837.6 103.295945229326 79.0344250546894
"4190" 837.8 99.4663716096558 83.3831400369782
"4191" 838 94.2868950309189 84.4712958874361
"4192" 838.2 89.4011521668898 84.4040098438983
"4193" 838.4 84.777295490844 84.5897822215251
"4194" 838.6 79.1808460205826 82.7412207147369
"4195" 838.8 76.9334245148435 79.8831610801282
"4196" 839 76.3418238537739 76.3604364142152
"4197" 839.2 76.5558391473158 71.6139118354005
"4198" 839.4 76.6683554237563 66.5563479314545
"4199" 839.6 76.728374844375 61.5098810085347
"4200" 839.8 77.1001325507627 55.6561206890847
"4201" 840 80.0341656390513 50.5244237711104
"4202" 840.2 83.5768435904033 46.1304654148158
"4203" 840.4 86.873621244876 42.7914191462005
"4204" 840.6 87.7487763975593 37.6255327074661
"4205" 840.8 88.1771701155339 32.7381324444407
"4206" 841 86.9278401521304 28.9000298539282
"4207" 841.2 84.2605941549224 26.2379604554899
"4208" 841.4 81.465650489084 23.3472562052192
"4209" 841.6 78.6990176065128 22.6316421144694
"4210" 841.8 75.1189621521217 21.36937504925
"4211" 842 71.6581591670263 18.9029138955847
"4212" 842.2 69.2278287535776 16.0310548217485
"4213" 842.4 66.9092635929217 14.4801219997804
"4214" 842.6 64.2235440469231 14.2105634037514
"4215" 842.8 59.9290367986261 12.9547157529369
"4216" 843 54.4603417368055 12.1757960336125
"4217" 843.2 50.0305810451034 11.6557253570589
"4218" 843.4 44.2923085847358 11.694329011264
"4219" 843.6 39.8372651855603 11.6524306812572
"4220" 843.8 35.5049068221951 13.4451628931091
"4221" 844 31.6251990619919 15.6101865580444
"4222" 844.2 27.4449658035267 17.7004494453443
"4223" 844.4 24.9013171910619 17.9282924243502
"4224" 844.6 24.1543638483554 18.6033797611261
"4225" 844.8 23.4286008006218 19.5382787422108
"4226" 845 22.297946704 23.5750936500097
"4227" 845.2 22.4079694673421 27.5824771892426
"4228" 845.4 21.4577728748421 33.6672231830584
"4229" 845.6 20.6262449022797 39.0570972642966
"4230" 845.8 17.632481434825 44.8021407278847
"4231" 846 14.2402795996 49.0153194283167
"4232" 846.2 9.32014713681678 52.8933212526649
"4233" 846.4 6.2668779914651 55.3539299597359
"4234" 846.6 2.58136740962499 57.9078119545097
"4235" 846.8 1.88643549494067 58.5160109689068
"4236" 847 1.66510640971427 60.0170947806383
"4237" 847.2 1.55947416514544 64.6547788515393
"4238" 847.4 2.79925731790515 68.7392782977313
"4239" 847.6 3.93081327213157 73.5516436174532
"4240" 847.8 4.52842954230972 79.1282074804122
"4241" 848 4.09021406771551 85.0874596258865
"4242" 848.2 5.15487986075199 90.2298686894367
"4243" 848.4 7.27549434650818 94.0685838281503
"4244" 848.6 10.2404927074634 98.3145115305238
"4245" 848.8 12.939289117541 102.692748811175
"4246" 849 17.3883594982406 106.730630863385
"4247" 849.2 22.2213417073953 110.568916458503
"4248" 849.4 26.7846562392109 113.658270426725
"4249" 849.6 31.5163618998095 116.599046404609
"4250" 849.8 35.2143380704793 116.432596772605
"4251" 850 40.4139899347787 117.632321206396
"4252" 850.2 45.2808267850937 119.895606512483
"4253" 850.4 49.1182783496957 122.978380047324
"4254" 850.6 54.1936515098049 124.113376644987
"4255" 850.8 57.2002898333902 121.978748157255
"4256" 851 59.9697078076446 119.6100801392
"4257" 851.2 62.5799999344793 116.950596049068
"4258" 851.4 64.4835600123361 112.16585992947
"4259" 851.6 67.0942640927131 108.31584221638
"4260" 851.8 71.647990396475 104.562727579985
"4261" 852 75.7049339312031 103.00493622185
"4262" 852.2 80.2295964343025 102.976081852631
"4263" 852.4 85.308903460408 104.685535522269
"4264" 852.6 90.1624491812615 109.094038824169
"4265" 852.8 94.1951657483828 113.535852628968
"4266" 853 95.2639955166429 116.453453112037
"4267" 853.2 94.8718508911667 118.91640631137
"4268" 853.4 93.4355219734812 120.839770334288
"4269" 853.6 90.8737096033543 123.308422870447
"4270" 853.8 88.1487138648345 124.267917663979
"4271" 854 85.1695373031811 126.368891324628
"4272" 854.2 82.3418621267836 126.804792150115
"4273" 854.4 78.1602361323415 128.137166880231
"4274" 854.6 72.5998924700385 129.146854998423
"4275" 854.8 66.5241461372131 130.090840689683
"4276" 855 59.9725106761692 127.988548361177
"4277" 855.2 53.6205512772326 127.121265525875
"4278" 855.4 47.3499552776904 126.493323912275
"4279" 855.6 41.0249220278139 125.035556962527
"4280" 855.8 35.065548278104 122.339304619725
"4281" 856 29.2379010758889 118.263258623863
"4282" 856.2 24.0538471840248 114.332172877192
"4283" 856.4 18.9893933229016 109.440460897421
"4284" 856.6 15.9850780925781 105.077081383897
"4285" 856.8 13.3419667575476 99.279510975799
"4286" 857 11.0512103430079 94.1241327341162
"4287" 857.2 8.93184796949998 88.3422698504097
"4288" 857.4 8.53846125697476 82.3799836483537
"4289" 857.6 9.71451678811569 76.4171526658534
"4290" 857.8 12.448112195983 71.6365268506271
"4291" 858 16.5273877152619 67.6736337134181
"4292" 858.2 19.1996271005982 64.0538963067008
"4293" 858.4 22.7689843310513 60.8760135439053
"4294" 858.6 27.53669725065 59.2486351832847
"4295" 858.8 31.8806372952655 57.3404289343414
"4296" 859 36.8599160485391 54.8086727741717
"4297" 859.2 39.9415971163158 51.4990490459268
"4298" 859.4 44.314001752225 49.9838970063097
"4299" 859.6 48.6167253046842 51.9717483214795
"4300" 859.8 51.1079073886 55.6283256059575
"4301" 860 51.2806097868158 59.9942260973479
"4302" 860.2 49.5727933184513 62.5083466025184
"4303" 860.4 49.9038469517641 63.5737861138772
"4304" 860.6 49.8372651866293 65.1546710254554
"4305" 860.8 51.1873783763363 65.5268495846575
"4306" 861 53.8944839219737 65.8074214435058
"4307" 861.2 56.3510266552155 63.7181923759037
"4308" 861.4 57.8512838790747 60.1315836650567
"4309" 861.6 59.8387646212458 57.0261474029746
"4310" 861.8 62.469091312925 53.3439172114347
"4311" 862 66.5332526871538 51.2299912658796
"4312" 862.2 72.279884438563 49.3774099469419
"4313" 862.4 75.8692043312435 50.4451468436587
"4314" 862.6 76.9309742327759 53.3234902214641
"4315" 862.8 76.6081022126216 55.3221414807875
"4316" 863 75.1088731082105 57.007168973111
"4317" 863.2 72.7624746027217 56.8059911932413
"4318" 863.4 70.164919186181 56.5918086167744
"4319" 863.6 67.574814336625 56.5365051301026
"4320" 863.8 66.0104452193363 54.2246739080302
"4321" 864 65.2368306156052 53.1115905462163
"4322" 864.2 63.4978267537203 52.177613146017
"4323" 864.4 59.4200339194661 50.0820876521949
"4324" 864.6 54.173190234027 49.0626136386793
"4325" 864.8 48.6176070298099 48.1514482447211
"4326" 865 43.035570582421 46.4938006884795
"4327" 865.2 36.622979470931 43.5448924419468
"4328" 865.4 31.155711549339 39.9089105639491
"4329" 865.6 25.538117084425 35.6934603613847
"4330" 865.8 19.3571687753474 31.1089990234322
"4331" 866 16.3628726031538 27.9919951650078
"4332" 866.2 16.9141143604757 26.6659164511333
"4333" 866.4 19.3340307273945 23.9174507676536
"4334" 866.6 23.0707732659 20.4157192012097
"4335" 866.8 27.1842118932288 19.0411041393814
"4336" 867 31.8861489584033 18.385308329715
"4337" 867.2 37.9422548876607 17.0864100812365
"4338" 867.4 42.952612242147 17.7376322855553
"4339" 867.6 48.5198534103611 19.3381771765014
"4340" 867.8 54.4916344974594 21.6866478121658
"4341" 868 59.3858069742523 22.2883831619259
"4342" 868.2 62.8844473636465 23.0520089552227
"4343" 868.4 66.0430318987155 26.511418547033
"4344" 868.6 68.7497195827567 30.9244438519766
"4345" 868.8 68.5615569519135 35.6466675171136
"4346" 869 66.2859467567982 41.4136905939838
"4347" 869.2 61.710168757661 45.5995416190424
"4348" 869.4 56.9860085038318 45.6720284400936
"4349" 869.6 53.0164451158214 43.8084665060847
"4350" 869.8 49.7369570768947 40.781179656269
"4351" 870 48.49169943725 35.2199788411681
"4352" 870.2 50.6006990006034 31.5951033090934
"4353" 870.4 53.2363477558 31.5960018570393
"4354" 870.6 56.8817686478684 33.9588886935058
"4355" 870.8 59.6990181940526 38.2467069447953
"4356" 871 60.087085905349 45.456177389113
"4357" 871.2 59.8599489259808 50.4488855844597
"4358" 871.4 59.3284653374285 56.7446580405758
"4359" 871.6 58.5061218151282 62.979649963495
"4360" 871.8 56.2729406184867 68.778843563775
"4361" 872 52.5605104483277 73.9462780683704
"4362" 872.2 48.8003791212542 77.9522528366441
"4363" 872.4 44.6852015030328 82.7472135961667
"4364" 872.6 38.4528338116098 85.4756688648652
"4365" 872.8 32.0709252223391 86.7857074302239
"4366" 873 24.9457214104958 86.8987284126478
"4367" 873.2 18.3195826101557 87.7813701990438
"4368" 873.4 13.2122573814285 90.62884284218
"4369" 873.6 9.13093677935712 93.4466796921562
"4370" 873.8 9.32004794489742 93.4497128857514
"4371" 874 9.15719513952458 94.0215941896667
"4372" 874.2 9.20531918392682 95.1700515165726
"4373" 874.4 9.66033202374999 95.5232920879154
"4374" 874.6 10.3317004358279 98.5075383435684
"4375" 874.8 12.0940613606693 101.638210375915
"4376" 875 15.1005845779524 104.469305217251
"4377" 875.2 17.9108374753721 107.923266249596
"4378" 875.4 20.1153739248636 111.060986389448
"4379" 875.6 20.0987130639542 111.434328107153
"4380" 875.8 20.4769729356866 111.942460434271
"4381" 876 21.5830368867857 113.714479295537
"4382" 876.2 23.2438566953308 115.621400216333
"4383" 876.4 23.094591527152 115.145103253893
"4384" 876.6 23.0991935603784 115.390195789598
"4385" 876.8 23.0753802796818 115.498934662103
"4386" 877 23.3026763183304 115.588966561798
"4387" 877.2 22.9215708753883 115.232047893046
"4388" 877.4 22.2905665362912 114.760813291968
"4389" 877.6 22.1509351557264 114.537447671
"4390" 877.8 22.2334050486604 114.349961968773
"4391" 878 22.4016045140909 114.171719442776
"4392" 878.2 22.5489420303207 114.032678472698
"4393" 878.4 22.6163909674324 114.026734279436
"4394" 878.6 22.9801391293846 114.701667149495
"4395" 878.8 23.4412477652984 115.10397549702
"4396" 879 24.1457136161846 116.3760833431
"4397" 879.2 26.655168198568 116.887854965973
"4398" 879.4 30.3623571390564 117.418644667528
"4399" 879.6 33.766668750619 117.915452424942
"4400" 879.8 37.21223241988 119.229868670277
"4401" 880 40.7220505603284 121.567240392815
"4402" 880.2 43.7991359689555 123.022137161885
"4403" 880.4 47.9640699472683 122.932650552792
"4404" 880.6 51.8634576488182 122.251402669335
"4405" 880.8 56.7060573626611 122.670697815374
"4406" 881 61.2617657637273 124.90930749338
"4407" 881.2 63.78733071892 127.900822802661
"4408" 881.4 63.1189908668346 128.887683946211
"4409" 881.6 61.4401075862969 129.145614743061
"4410" 881.8 59.5903682637647 128.973316522688
"4411" 882 56.6666322733543 128.692078784439
"4412" 882.2 53.2866162206935 128.292350171593
"4413" 882.4 49.5693254952558 127.687132479852
"4414" 882.6 45.9346480821575 126.889501985959
"4415" 882.8 41.2652783889556 125.400160940551
"4416" 883 37.3331504606744 123.314254866922
"4417" 883.2 33.308441792907 120.028671348806
"4418" 883.4 29.0421327512325 116.849743382224
"4419" 883.6 27.062612497432 113.194444320021
"4420" 883.8 26.910252325973 109.368240786382
"4421" 884 29.6348218218035 107.96051104537
"4422" 884.2 30.7191672872695 108.447140800433
"4423" 884.4 31.7446875278974 109.367446228392
"4424" 884.6 33.3556582363813 109.806183643042
"4425" 884.8 36.0817360239531 111.442806867303
"4426" 885 37.8722627279453 113.144712836132
"4427" 885.2 38.1038731473672 114.625669609007
"4428" 885.4 38.4439229114418 115.332864427061
"4429" 885.6 38.7849798633149 114.900410224447
"4430" 885.8 40.0982962035 113.687499836716
"4431" 886 40.4126379693207 112.060473105047
"4432" 886.2 40.5731039197523 109.438650287498
"4433" 886.4 39.0796169737027 107.942803753031
"4434" 886.6 37.121013547 106.017336930312
"4435" 886.8 33.940515512584 103.609309903581
"4436" 887 29.3232711879032 100.849188661335
"4437" 887.2 24.44159021668 97.9316082731727
"4438" 887.4 18.6442875483226 95.4431570700283
"4439" 887.6 14.291970294232 92.1438381135807
"4440" 887.8 9.72518671180949 88.3691136137276
"4441" 888 5.80764415920166 84.660231539362
"4442" 888.2 5.13332397233927 81.0030029676919
"4443" 888.4 5.99965938857625 76.9287813435254
"4444" 888.6 7.24483226492104 71.4395830245584
"4445" 888.8 8.99220166382676 64.8977122552501
"4446" 889 10.214613369375 59.3855838741097
"4447" 889.2 11.6588602666639 53.0403641468306
"4448" 889.4 12.3289349962458 47.6076185992119
"4449" 889.6 11.5810285547436 40.8326702665719
"4450" 889.8 11.7317605954 35.6042844696848
"4451" 890 11.4284429380294 34.5349231465259
"4452" 890.2 12.7026887499182 34.4693185753211
"4453" 890.4 16.4855246210976 34.0550475497677
"4454" 890.6 21.1339558781875 33.8444255457276
"4455" 890.8 26.4391513314869 34.3502831106239
"4456" 891 31.2297946735 34.4684652175058
"4457" 891.2 37.309400349687 37.4077422546239
"4458" 891.4 42.6484428679429 39.0512056713133
"4459" 891.6 48.0564189029714 39.9684434145133
"4460" 891.8 53.5619372430708 42.0362224889874
"4461" 892 59.4117206579143 43.7065512012848
"4462" 892.2 65.2013531899744 47.705420308213
"4463" 892.4 70.23219747365 52.3183944568847
"4464" 892.6 74.5795198893193 57.303680080757
"4465" 892.8 79.5184739644836 60.6589508663061
"4466" 893 84.0855129536956 65.3569068209717
"4467" 893.2 87.1412785390756 71.7045695783368
"4468" 893.4 90.7553623470732 77.2105862194994
"4469" 893.6 96.049038891875 79.8928541118348
"4470" 893.8 101.71599093521 82.1993043061493
"4471" 894 105.164211457288 84.1913868800367
"4472" 894.2 108.49916854554 85.5834677538428
"4473" 894.4 112.183527857381 85.9577247055133
"4474" 894.6 117.311323662479 86.4012728664567
"4475" 894.8 118.004788129696 87.7808439150927
"4476" 895 117.358537499523 90.5523130345463
"4477" 895.2 115.19700847931 95.0027080065133
"4478" 895.4 112.172639038512 99.9550993638896
"4479" 895.6 108.709260030496 105.234804556581
"4480" 895.8 103.1786806576 110.295463474985
"4481" 896 96.346767157525 113.85294458316
"4482" 896.2 89.1544020320328 114.568596777265
"4483" 896.4 82.9383562499744 112.049256011751
"4484" 896.6 76.8853571616796 107.350927478172
"4485" 896.8 73.7842292959328 101.225750725026
"4486" 897 69.7502854427311 97.2626156581184
"4487" 897.2 64.3883792117758 92.724518134283
"4488" 897.4 61.2703797180672 85.2094180032528
"4489" 897.6 58.6360632294872 78.7732556913155
"4490" 897.8 56.275607199054 71.5976024871928
"4491" 898 58.333333339569 64.7098897922227
"4492" 898.2 62.6428228496859 61.4583442919029
"4493" 898.4 66.8111232736446 57.0363992489277
"4494" 898.6 72.918339894208 53.1673489458687
"4495" 898.8 78.4623538174098 50.3556894681339
"4496" 899 84.8727113955454 49.4508683809211
"4497" 899.2 91.4975972138 49.7800663967097
"4498" 899.4 96.2152567551848 47.620655585841
"4499" 899.6 99.0021772087295 43.94630277897
"4500" 899.8 99.2668400608515 43.3277527148894
"4501" 900 101.510232897231 44.7720887790335
"4502" 900.2 102.943997181738 47.5301950474419
"4503" 900.4 103.314083672031 50.2010641889988
"4504" 900.6 104.230738324816 53.6015081443167
"4505" 900.8 104.233324056646 58.4427419167855
"4506" 901 105.27347471923 63.7884607893143
"4507" 901.2 105.613505025313 69.5284663281305
"4508" 901.4 104.534619316436 75.075559376136
"4509" 901.6 101.187822474702 81.0791461540186
"4510" 901.8 96.1714126954545 86.158065889093
"4511" 902 90.9005164148205 90.1701306415463
"4512" 902.2 83.9597133264865 93.981095612355
"4513" 902.4 76.2068588984914 95.1526942001537
"4514" 902.6 68.7272221874463 93.9533232934236
"4515" 902.8 61.6983108970796 91.1077653211732
"4516" 903 54.6593879407712 87.5715893384237
"4517" 903.2 48.9290027990084 81.8789714356814
"4518" 903.4 44.7843876913902 74.2805212064994
"4519" 903.6 43.8538351167143 67.0158098524508
"4520" 903.8 45.6061024168684 60.1015053655584
"4521" 904 49.7085269523727 53.1059218121575
"4522" 904.2 55.76387069185 47.7863482465597
"4523" 904.4 62.570445616125 43.3721416074097
"4524" 904.6 69.5933729953077 41.6950305379565
"4525" 904.8 76.2330712182845 39.4594944478089
"4526" 905 84.3432160953513 39.7318543140847
"4527" 905.2 90.0053435679256 44.0390393547542
"4528" 905.4 95.0186375332339 49.818592847617
"4529" 905.6 100.575605504683 53.5556711145482
"4530" 905.8 106.241456067882 58.3163508891792
"4531" 906 109.25932581954 64.3754270584154
"4532" 906.2 113.720764218488 69.8030835779384
"4533" 906.4 118.60221282014 74.7504270680382
"4534" 906.6 123.393105378773 79.0995361142438
"4535" 906.8 124.654643962648 80.5346657438128
"4536" 907 125.323977892756 80.2618310156457
"4537" 907.2 125.949951957544 80.0546446582048
"4538" 907.4 125.657164714175 80.5744127126847
"4539" 907.6 125.027772590286 82.2814940680847
"4540" 907.8 123.257867232274 85.0286868607783
"4541" 908 120.958817323733 88.410026996039
"4542" 908.2 117.751133149328 91.115480839616
"4543" 908.4 113.982829043278 92.8607458163456
"4544" 908.6 109.166000714927 93.9365034676213
"4545" 908.8 104.83891796046 93.5632026425715
"4546" 909 99.6439493335 91.7031686357485
"4547" 909.2 95.5505627429524 88.9120552672752
"4548" 909.4 92.6412399921344 85.6461978809671
"4549" 909.6 88.9674781121967 82.6782954597241
"4550" 909.8 84.7519301713982 81.1608766679608
"4551" 910 80.5133246045 77.6517231493742
"4552" 910.2 78.7313617194348 73.276390668963
"4553" 910.4 77.5862822276034 67.6816873653778
"4554" 910.6 78.9200006008051 63.0017958358983
"4555" 910.8 82.848405426069 59.1188249566968
"4556" 911 86.1575997307966 54.2828551413559
"4557" 911.2 89.2042484106558 48.9460003136257
"4558" 911.4 92.1922449991464 45.0202643375482
"4559" 911.6 97.5439350156218 43.2624916589419
"4560" 911.8 99.1543565129576 43.5104937928983
"4561" 912 99.6715618840513 42.7860469419053
"4562" 912.2 100.388269997625 41.0344593035597
"4563" 912.4 99.6408841832016 39.0897467989638
"4564" 912.6 97.31026650232 36.2687722569807
"4565" 912.8 94.5568637746446 34.4055162254153
"4566" 913 90.7448667637414 31.0350084228003
"4567" 913.2 86.9821771127627 28.8903978437288
"4568" 913.4 83.3683210908348 26.5205290418587
"4569" 913.6 80.3526026464297 24.6298591482666
"4570" 913.8 77.9063749789231 22.7884348910848
"4571" 914 75.3359119517073 20.2654096624994
"4572" 914.2 72.9112010258956 16.337860762276
"4573" 914.4 70.450742689925 11.9089761036847
"4574" 914.6 68.0136763221441 8.23959328637288
"4575" 914.8 67.677335547921 4.98007636813738
"4576" 915 70.146679780325 3.85448217120974
"4577" 915.2 73.988641336 3.04338880027327
"4578" 915.4 77.6076509665652 3.59955543732822
"4579" 915.6 81.6578551893644 4.72545857107627
"4580" 915.8 86.4603742382373 5.6744368858983
"4581" 916 90.775980126521 8.61878179935365
"4582" 916.2 95.814657065725 12.1128067132847
"4583" 916.4 99.7805400936719 16.9362669982722
"4584" 916.6 103.450866004097 21.1610776047622
"4585" 916.8 106.183364332116 27.4960924296661
"4586" 917 106.879816158067 33.1908615375301
"4587" 917.2 104.394932296 38.5283150238479
"4588" 917.4 100.787352566475 43.9995577025847
"4589" 917.6 99.435063140438 50.0023480984236
"4590" 917.8 99.453910015 56.1985731178589
"4591" 918 101.624515355992 61.9442153739129
"4592" 918.2 105.790683257084 65.5479002726142
"4593" 918.4 110.631960421197 68.9761168779044
"4594" 918.6 115.280135227787 72.7885428802077
"4595" 918.8 119.263246595786 77.8287658702752
"4596" 919 117.700653955352 82.3013994010535
"4597" 919.2 113.909359815656 86.7444655098388
"4598" 919.4 109.342342453252 89.6832001330763
"4599" 919.6 102.887953840526 90.1631678044268
"4600" 919.8 96.0637443153303 88.0767895809865
"4601" 920 89.499017047575 84.8707797806597
"4602" 920.2 86.1875130678869 82.3224817450152
"4603" 920.4 83.7525101873361 77.4822681078074
"4604" 920.6 81.4749443254344 72.4282889851667
"4605" 920.8 81.9475529654872 66.7426766022643
"4606" 921 82.8174171327542 61.6706351280763
"4607" 921.2 84.273700314819 54.8324517386537
"4608" 921.4 86.7617758581311 49.3438459194536
"4609" 921.6 92.0984537694508 45.0771867451421
"4610" 921.8 98.3168951093983 41.9720477193814
"4611" 922 103.303346450536 38.6719351441647
"4612" 922.2 109.203081557561 36.2083190810604
"4613" 922.4 113.218186369214 34.6512550420609
"4614" 922.6 115.073621681152 31.8813183853407
"4615" 922.8 116.563578980597 31.1378873317057
"4616" 923 118.346985595875 33.3494083509847
"4617" 923.2 119.483745177878 35.8478869055482
"4618" 923.4 121.486685576907 38.979340144922
"4619" 923.6 123.977366189081 43.7325920604156
"4620" 923.8 126.06825364307 48.7116592224801
"4621" 924 127.290415563642 54.6008409472191
"4622" 924.2 127.904635084629 59.8416343156493
"4623" 924.4 127.277393873568 65.5407471262211
"4624" 924.6 125.589317343447 69.7767543672953
"4625" 924.8 122.139853660937 73.8665145555457
"4626" 925 117.583324647124 76.3683771026423
"4627" 925.2 111.49606816395 76.9341254193597
"4628" 925.4 107.638484732093 74.8591665204153
"4629" 925.6 104.765740722341 71.2230620624994
"4630" 925.8 104.01794372922 67.5162035677921
"4631" 926 101.6583661096 63.7981343895568
"4632" 926.2 99.4991574717857 58.9441025463228
"4633" 926.4 99.8207685254956 53.5757191411021
"4634" 926.6 99.3650206563468 50.1021475262944
"4635" 926.8 96.9924483658571 46.9690542323228
"4636" 927 93.369484501025 44.7352588091097
"4637" 927.2 88.6012514130578 41.7712132541426
"4638" 927.4 83.5406176079737 38.1461326308479
"4639" 927.6 78.6839231189396 34.0661101603865
"4640" 927.8 74.9469592668974 30.7685339175719
"4641" 928 71.1204848988067 25.4315954746057
"4642" 928.2 68.4611183996293 19.6519035278434
"4643" 928.4 66.9931399360811 15.3238274314091
"4644" 928.6 68.1288202629478 8.78394268150214
"4645" 928.8 71.3981053627631 6.44510887463737
"4646" 929 71.6888434816101 6.74972972044068
"4647" 929.2 73.6719091385 7.09884191529527
"4648" 929.4 74.5262300387838 7.22913548597664
"4649" 929.6 73.8735716569083 6.49834867202053
"4650" 929.8 73.3886824957769 6.34827492773764
"4651" 930 73.0937289088818 6.28162989887565
"4652" 930.2 72.7087184045641 6.34805895972577
"4653" 930.4 70.3647881246034 6.15361676817957
"4654" 930.6 66.1886204580973 6.69280649916439
"4655" 930.8 62.3124967671441 7.03798593211016
"4656" 931 58.6052861574224 7.34299473260199
"4657" 931.2 53.9321840296923 6.8772345808027
"4658" 931.4 50.9757061235565 7.34494288872822
"4659" 931.6 47.7292797904107 7.7843636230401
"4660" 931.8 43.0966943398333 7.1048018746403
"4661" 932 42.4964114131429 6.59846075714189
"4662" 932.2 41.9951701418611 6.44306013861252
"4663" 932.4 40.6944631621588 6.05813275265483
"4664" 932.6 38.2507885780826 7.17155068537832
"4665" 932.8 35.2171334020275 8.82299937439667
"4666" 933 32.0003177285091 10.6002909397757
"4667" 933.2 28.8502425230513 12.6981664126489
"4668" 933.4 26.1895483235487 14.5360009183414
"4669" 933.6 23.7799046923028 16.0353771945893
"4670" 933.8 23.2400565169894 16.0636510823401
"4671" 934 23.2150929802391 16.1168596393674
"4672" 934.2 23.2658213726395 16.1046869948987
"4673" 934.4 23.3055970439535 16.1135749575266
"4674" 934.6 22.5857732446407 16.4620176089003
"4675" 934.8 21.401534824283 17.7227154366979
"4676" 935 20.1115895921143 19.581742622199
"4677" 935.2 17.8423713950099 22.0089341687283
"4678" 935.4 15.3776469925849 24.5875765336036
"4679" 935.6 12.8581754650545 27.5274965642847
"4680" 935.8 11.1280628768252 30.7363444620168
"4681" 936 9.50442598090289 32.9403866119391
"4682" 936.2 8.20013195405099 35.2171623042582
"4683" 936.4 7.11591670383331 36.745169687307
"4684" 936.6 5.82189635480187 38.6886646375942
"4685" 936.8 5.33600596258822 41.8376043617906
"4686" 937 3.73962429048274 44.8990041964554
"4687" 937.2 2.7038927597105 47.4123794225321
"4688" 937.4 1.78025338594826 49.860785953852
"4689" 937.6 1.4949759722 52.780653160799
"4690" 937.8 0.902140672879292 57.1387247998606
"4691" 938 0.382122070532235 60.5967527534315
"4692" 938.2 0.38423250188524 64.1111229735684
"4693" 938.4 0.0914392083217339 67.6632944795978
"4694" 938.6 0.27254938675628 70.6447360515301
"4695" 938.8 1.23162093847541 74.3987211589126
"4696" 939 1.83438513039493 78.2080934928326
"4697" 939.2 2.14744429904999 80.9534102524097
"4698" 939.4 2.49901703827497 82.9407586960097
"4699" 939.6 2.6615889252213 83.8937607751667
"4700" 939.8 3.558549585352 85.2523252030047
"4701" 940 4.50781437216127 88.0584069601251
"4702" 940.2 6.42586282287999 92.0123673703887
"4703" 940.4 7.86089722670311 94.7999579721316
"4704" 940.6 9.51704841059521 98.2269927982514
"4705" 940.8 11.8978917415726 101.545746893738
"4706" 941 13.9887478837317 104.357964818207
"4707" 941.2 16.6057453845197 107.714177511975
"4708" 941.4 19.335654426313 110.013543180505
"4709" 941.6 21.63280908925 110.657541481686
"4710" 941.8 24.9958819469672 111.695963544634
"4711" 942 26.5449123435217 111.212147330659
"4712" 942.2 29.3150287669328 110.003099297034
"4713" 942.4 31.8335479066106 107.548372510315
"4714" 942.6 34.336937530975 105.90992051531
"4715" 942.8 37.1023211550164 104.822945755765
"4716" 943 38.222343770748 103.937493234691
"4717" 943.2 39.9402055240522 101.454864671111
"4718" 943.4 42.5743157300435 97.5233710109456
"4719" 943.6 45.2208406346639 93.6880862177066
"4720" 943.8 48.1725308382308 90.503315291854
"4721" 944 49.9203283491316 87.1694057259268
"4722" 944.2 51.8642319368487 85.3089781224377
"4723" 944.4 54.2178251564779 86.8124410812617
"4724" 944.6 56.188824159521 89.8309345034797
"4725" 944.8 56.4805028316129 93.6185443550605
"4726" 945 54.5862399472097 97.7424156601735
"4727" 945.2 51.0172732520846 100.500814710792
"4728" 945.4 47.0691587415217 99.7034723136239
"4729" 945.6 41.6040722244016 98.1096927377405
"4730" 945.8 37.0493593777295 97.7118471319126
"4731" 946 30.7103538696 96.5368973269847
"4732" 946.2 25.2040346895575 94.1618423201025
"4733" 946.4 19.5745485963622 90.3203646652029
"4734" 946.6 14.1337378714331 86.2577959207147
"4735" 946.8 9.11681957283998 81.6047764442127
"4736" 947 7.27452833141859 74.8541199653638
"4737" 947.2 6.41978156468798 69.2648713390287
"4738" 947.4 5.54358597380487 63.3432689840604
"4739" 947.6 5.77534124026829 59.6457320111335
"4740" 947.8 9.16741754139061 58.2149512422176
"4741" 948 13.7392668508272 57.5635582686938
"4742" 948.2 17.73700306 58.8268190606403
"4743" 948.4 21.3084316318103 60.8551191042054
"4744" 948.6 24.6742107028049 63.6011644199872
"4745" 948.8 27.4050537675546 64.9409047072612
"4746" 949 29.7340013278871 68.4037527652783
"4747" 949.2 30.6889135362308 73.9878094883668
"4748" 949.4 29.8318783306356 79.9408968137797
"4749" 949.6 30.004041069175 86.6351884950097
"4750" 949.8 31.3818261283 91.7723568275847
"4751" 950 30.7714645524117 98.0141339771267
"4752" 950.2 29.4581378010322 103.777198930286
"4753" 950.4 25.2584029625078 109.717014498913
"4754" 950.6 21.81017911985 110.70630954746
"4755" 950.8 20.5106347663719 109.2911555282
"4756" 951 18.547006712623 107.419906442626
"4757" 951.2 16.04945391172 103.875308849109
"4758" 951.4 12.9333938246846 98.6633993598309
"4759" 951.6 10.9816991601953 93.0920804034129
"4760" 951.8 10.4127008010902 85.9738354387077
"4761" 952 10.898754915975 79.5234111319347
"4762" 952.2 12.9238254114454 73.5631029938302
"4763" 952.4 17.347802535712 69.0844812495328
"4764" 952.6 21.3558714498974 65.5634642614694
"4765" 952.8 26.8838135373115 61.7522431216913
"4766" 953 32.9794670196896 59.5240700803089
"4767" 953.2 39.186219592292 58.6797583823768
"4768" 953.4 45.5014359529836 57.1127994820766
"4769" 953.6 51.3439562263158 55.8673267483742
"4770" 953.8 57.5619093667105 55.0292074654795
"4771" 954 62.1169677350956 53.1337168952847
"4772" 954.2 66.2499910547869 49.7980790914618
"4773" 954.4 69.0151337014103 47.6466230169822
"4774" 954.6 70.6736946150348 45.7160551459282
"4775" 954.8 71.6369047695625 43.4638198838258
"4776" 955 74.9534563376154 43.0049035259309
"4777" 955.2 79.0141255363333 45.8892373124181
"4778" 955.4 80.5066565582368 49.27635670769
"4779" 955.6 81.0217203881795 54.2613182804437
"4780" 955.8 78.923483476561 57.5452824365969
"4781" 956 77.9875883628974 58.8736391258796
"4782" 956.2 78.4589240207156 59.3271754181765
"4783" 956.4 78.8239026049652 60.3386858346239
"4784" 956.6 79.3131975143364 60.002576813112
"4785" 956.8 79.0397798576261 59.0850468318885
"4786" 957 78.9722586366638 58.6015608558261
"4787" 957.2 79.4617737088 57.6020660401097
"4788" 957.4 80.5122861382787 55.8190181024946
"4789" 957.6 80.9865597701764 53.8704617772528
"4790" 957.8 80.9204033632541 52.35431542497
"4791" 958 81.2706789386991 48.8478626615715
"4792" 958.2 83.1274964202946 44.3783277527901
"4793" 958.4 87.3967935891596 39.7393480864965
"4794" 958.6 90.6622549853771 35.3064745831175
"4795" 958.8 93.7237414114153 31.0992825219153
"4796" 959 96.8907350745702 28.59697555825
"4797" 959.2 100.19506335715 28.9256471520097
"4798" 959.4 100.30908694825 30.6034058927744
"4799" 959.6 100.1380515616 31.9289637903347
"4800" 959.8 98.6252139703934 33.43628697147
"4801" 960 97.1872592343454 36.7068227670666
"4802" 960.2 93.8677122325378 39.9705844923452
"4803" 960.4 90.7020992946052 44.3884450498479
"4804" 960.6 86.8949322941293 48.6516399346192
"4805" 960.8 83.1172556795221 52.5242543535272
"4806" 961 77.6576262431693 56.4050748947218
"4807" 961.2 71.7848520460263 57.9056328443742
"4808" 961.4 64.6800487526316 58.2878152373742
"4809" 961.6 57.2123008019826 58.51750364885
"4810" 961.8 50.3910004422586 57.4846657590416
"4811" 962 42.7962048191282 56.3747542485719
"4812" 962.2 36.9745898097951 52.3198563567487
"4813" 962.4 33.3425847438823 48.3914436053368
"4814" 962.6 28.1334643979396 45.6864317130675
"4815" 962.8 22.7337265205603 42.6223832174641
"4816" 963 17.638816078775 38.5821222818097
"4817" 963.2 12.8576151525675 36.6399643238685
"4818" 963.4 12.4843847792973 36.0925138690307
"4819" 963.6 13.0980075530446 33.4929542378794
"4820" 963.8 15.3525781065128 31.385905475495
"4821" 964 18.3210263314878 28.7728518741579
"4822" 964.2 21.642311055175 25.8618183014597
"4823" 964.4 26.6628180352619 23.671094227299
"4824" 964.6 31.1511577141207 20.9565951453261
"4825" 964.8 36.0307879829737 16.7807958712953
"4826" 965 42.1274591999426 14.2707797552897
"4827" 965.2 46.8579371748727 13.758507260112
"4828" 965.4 53.2536240574818 13.7828279578484
"4829" 965.6 57.9619921425 14.928924753557
"4830" 965.8 61.0591194142702 17.4137797967334
"4831" 966 64.106596774 21.8656882124902
"4832" 966.2 66.6622979538276 26.3433900811451
"4833" 966.4 68.1211773773125 32.3156959737276
"4834" 966.6 69.0266972951651 38.8821705229196
"4835" 966.8 67.7042376656034 45.2416504798347
"4836" 967 63.3657655323898 50.1565808304915
"4837" 967.2 58.192442120681 53.9264158931796
"4838" 967.4 51.9646251811892 54.488915002355
"4839" 967.6 46.0045464355254 51.5557570489322
"4840" 967.8 41.7664191103333 46.3563491260848
"4841" 968 40.7350946216316 41.1365422322163
"4842" 968.2 42.8355291945263 35.6820619391374
"4843" 968.4 45.126633847054 31.1172565907874
"4844" 968.6 45.8994964524473 25.8626564207426
"4845" 968.8 43.8996334121043 22.8881346457804
"4846" 969 41.7579729184 22.3610854880029
"4847" 969.2 40.0441637915636 22.0935578129029
"4848" 969.4 39.3241242304956 22.933867129129
"4849" 969.6 38.1078843939473 24.6591171305058
"4850" 969.8 37.8608094654464 28.0366181092455
"4851" 970 37.5387576345135 30.948545444328
"4852" 970.2 37.0011689317297 34.6842922587875
"4853" 970.4 35.435886138708 39.5368172816688
"4854" 970.6 32.7781478094754 44.2720976057897
"4855" 970.8 27.5822658184193 48.098772079117
"4856" 971 22.9060725232 50.3422566968127
"4857" 971.2 17.2203336628281 53.2435943332722
"4858" 971.4 12.0448729963571 54.89478909668
"4859" 971.6 6.65786042870864 57.4406416264784
"4860" 971.8 2.83668446151219 60.6835281026945
"4861" 972 1.89574390503668 64.1272460238371
"4862" 972.2 3.53156400212499 67.7713025471847
"4863" 972.4 5.18498460171899 71.104501549936
"4864" 972.6 8.64752557825579 74.3504687497824
"4865" 972.8 11.4436079543256 78.883329690015
"4866" 973 13.993988642824 84.2953404909327
"4867" 973.2 15.043005680944 88.0101533508928
"4868" 973.4 16.684945392784 92.7859045338207
"4869" 973.6 18.2969662427557 95.4526857494893
"4870" 973.8 20.2679142939767 98.3390798825034
"4871" 974 21.8591567328293 102.823020898353
"4872" 974.2 22.9512068613437 107.937477731507
"4873" 974.4 25.2585592448421 113.16451340419
"4874" 974.6 29.3060120339154 115.617598286223
"4875" 974.8 34.6657610379124 119.011918699472
"4876" 975 39.9406666912558 122.223998117899
"4877" 975.2 46.6877990845116 122.914296548666
"4878" 975.4 52.7242418027895 124.721938852656
"4879" 975.6 58.5018550821194 127.09570710598
"4880" 975.8 63.8522134342756 127.024920944108
"4881" 976 70.1339855528819 126.131155820321
"4882" 976.2 75.323477509144 124.907570300685
"4883" 976.4 81.9881088991094 123.97420923778
"4884" 976.6 87.3294014947 123.834519735723
"4885" 976.8 91.2059261624379 122.716577224318
"4886" 977 94.2329848617907 118.671775720945
"4887" 977.2 96.2140461496048 113.433468585682
"4888" 977.4 99.7122447135859 110.911334477038
"4889" 977.6 104.783649083841 109.152969745607
"4890" 977.8 109.153281123558 107.914378286968
"4891" 978 112.436596089368 104.253629188453
"4892" 978.2 115.711467197645 100.00777097352
"4893" 978.4 118.578775976773 94.902199000562
"4894" 978.6 122.469783033333 89.7269732798625
"4895" 978.8 122.469783033333 86.29744238818
"4896" 979 123.461687061207 79.7967820915558
"4897" 979.2 123.2088248275 76.7840263666251
"4898" 979.4 124.532969756403 72.9467918562622
"4899" 979.6 127.161932788664 68.4256804918405
"4900" 979.8 126.813679186953 65.1810539719917
"4901" 980 126.15443426425 60.4393722014754
"4902" 980.2 125.531366422298 55.2301769533748
"4903" 980.4 124.629734193515 49.3383517463386
"4904" 980.6 122.103673098377 44.2024083573309
"4905" 980.8 120.685279458581 37.8979713585266
"4906" 981 118.72006666107 32.414098417108
"4907" 981.2 115.776981860511 27.5350818636878
"4908" 981.4 114.465565494679 25.1719693573519
"4909" 981.6 112.025010933775 24.7725984814097
"4910" 981.8 108.68920786404 23.7161518289315
"4911" 982 105.206192580017 23.3761607559503
"4912" 982.2 101.171174402173 23.7091470196757
"4913" 982.4 96.9342507748879 22.0701955663089
"4914" 982.6 93.272311062832 19.3335060583647
"4915" 982.8 90.9469467006829 14.8216409426945
"4916" 983 90.8022895151525 11.9318638628136
"4917" 983.2 91.9833988739655 11.1088091739727
"4918" 983.4 92.6189365597966 10.4063731246525
"4919" 983.6 94.5708658311695 10.2994916079661
"4920" 983.8 96.6459152571638 11.4613394847572
"4921" 984 98.912382045469 12.415395958952
"4922" 984.2 101.945206705961 14.1803736487488
"4923" 984.4 105.513180186678 16.2313220987872
"4924" 984.6 108.761417102465 19.4406356345731
"4925" 984.8 111.929773672252 23.4711118373595
"4926" 985 115.441537801768 27.4724622996927
"4927" 985.2 118.518308920886 31.8565807613575
"4928" 985.4 121.463918357636 36.2922127770847
"4929" 985.6 124.008107843544 41.8610224005774
"4930" 985.8 126.081448149174 47.5416684319108
"4931" 986 127.815150995321 52.8582033194355
"4932" 986.2 128.658091797512 57.4011240183638
"4933" 986.4 128.368900063412 62.9175861560847
"4934" 986.6 128.973350822 67.3670592193043
"4935" 986.8 128.223365968942 72.5195700736468
"4936" 987 128.164465517615 76.9319205209386
"4937" 987.2 127.837201778064 80.0418230553428
"4938" 987.4 125.977317619408 83.9834796582447
"4939" 987.6 124.193574023364 88.4803766696984
"4940" 987.8 122.101251924367 92.7307986100301
"4941" 988 120.394722599152 96.3019825494208
"4942" 988.2 118.595508142968 99.7996917356753
"4943" 988.4 115.143671325705 102.062328226994
"4944" 988.6 110.390672794675 101.54667152856
"4945" 988.8 107.243810007568 100.151103254301
"4946" 989 106.016852024188 98.676235798164
"4947" 989.2 106.096725832838 97.5550174495983
"4948" 989.4 105.79387719521 96.986416617799
"4949" 989.6 104.569280294624 96.6723558571031
"4950" 989.8 102.205121433284 96.6688495966169
"4951" 990 98.874290093575 98.2121301496347
"4952" 990.2 97.620030591475 101.06894353731
"4953" 990.4 97.7774917410892 104.070440259478
"4954" 990.6 96.4881448929546 108.012213208926
"4955" 990.8 93.6006990052 112.489582392746
"4956" 991 89.1481712347049 114.737759475806
"4957" 991.2 83.59702927936 114.209520755829
"4958" 991.4 79.2391081710177 112.597915101014
"4959" 991.6 74.62844037495 110.71267925401
"4960" 991.8 70.021153809421 110.053414626085
"4961" 992 67.397363092641 108.74680815429
"4962" 992.2 63.9100043755517 106.710416912602
"4963" 992.4 58.5093449713047 105.142768982694
"4964" 992.6 53.9427697742241 103.201587183766
"4965" 992.8 50.8613353652689 98.0912127790763
"4966" 993 49.4787054472973 93.571368542382
"4967" 993.2 47.383136746 87.6091819568284
"4968" 993.4 47.5086984385803 81.9618712929865
"4969" 993.6 49.4847480329411 76.3742603297822
"4970" 993.8 53.9549237772051 72.9490573432899
"4971" 994 58.2329445601932 69.6073838419587
"4972" 994.2 64.4668452212435 66.7959066137456
"4973" 994.4 70.9316295401293 66.9041438761709
"4974" 994.6 76.639689829075 68.9942862047847
"4975" 994.8 81.9422541250246 70.6959376464044
"4976" 995 87.5852359385966 74.6078711184377
"4977" 995.2 91.8368869239024 78.1085594843531
"4978" 995.4 96.787179415561 80.9143375402799
"4979" 995.6 101.076785465048 85.7150692178943
"4980" 995.8 105.559493239768 89.3523779151087
"4981" 996 108.10069900675 91.0139636414754
"4982" 996.2 110.931681552976 90.6409756165609
"4983" 996.4 115.016509709837 88.820071908015
"4984" 996.6 116.425882997962 87.1332505494771
"4985" 996.8 116.878600396535 86.0055504091778
"4986" 997 117.869624926786 83.5493689908943
"4987" 997.2 119.523213802045 80.8917399117211
"4988" 997.4 121.342984245864 78.8939683119484
"4989" 997.6 121.89375274348 79.4951296348528
"4990" 997.8 121.893632083595 81.3594032151324
"4991" 998 122.140043700256 83.8458939967647
"4992" 998.2 122.096627504475 87.6873909220766
"4993" 998.4 120.533877450432 93.023135568312
"4994" 998.6 117.053332526711 98.5740091030066
"4995" 998.8 112.085765928023 103.28415375613
"4996" 999 108.26061014061 105.793479172402
"4997" 999.2 104.359019353921 109.495689139187
"4998" 999.4 98.9062376482992 111.373498692195
"4999" 999.6 93.0413012163846 113.496322679264
"5000" 999.8 86.170004594562 113.1129794582
"5001" 1000 80.5287331978919 112.787223815652
"5002" 1000.2 73.7677409315897 111.448217034726
"5003" 1000.4 69.254381833528 107.223226611789
"5004" 1000.6 67.403860163359 102.615557285392
"5005" 1000.8 63.92289209945 97.3267409391847
"5006" 1001 62.4507759293304 91.53806240405
"5007" 1001.2 63.2842448139454 85.7825164136575
"5008" 1001.4 64.3145030369744 79.4330919595719
"5009" 1001.6 65.9430829315398 73.8317682995449
"5010" 1001.8 69.61140236655 70.2109001558347
"5011" 1002 73.3879813471696 64.845559835058
"5012" 1002.2 76.0449642182308 59.801329720854
"5013" 1002.4 77.9447641924261 55.2573216703021
"5014" 1002.6 78.9167795954068 52.4820635268814
"5015" 1002.8 77.792676241359 48.0353384423412
"5016" 1003 74.6985402778347 45.7225370032583
"5017" 1003.2 70.1288772464655 43.0737538023003
"5018" 1003.4 67.7526608669911 40.4432321606423
"5019" 1003.6 64.6427791369107 36.2706012727187
"5020" 1003.8 60.4390003537179 32.5912499457258
"5021" 1004 56.7606521438407 25.8898619210051
"5022" 1004.2 56.0434999747857 20.7922143562187
"5023" 1004.4 57.8164665382432 15.4374492239226
"5024" 1004.6 61.0499979873697 11.7019338773368
"5025" 1004.8 65.7355052182857 9.90342849851331
"5026" 1005 69.2512326105357 12.428562166549
"5027" 1005.2 73.0917891136052 16.5461224720847
"5028" 1005.4 75.79401486175 21.4401803380014
"5029" 1005.6 77.0658164547885 27.3415501307674
"5030" 1005.8 76.9037398729908 34.4958386546352
"5031" 1006 74.2761790874696 40.6745708834847
"5032" 1006.2 68.7186434280168 44.1360514143705
"5033" 1006.4 62.2774683334375 44.8901791719865
"5034" 1006.6 55.4073831426638 43.4098107340761
"5035" 1006.8 50.2522259261858 39.9359104000228
"5036" 1007 45.6598988579068 35.2741393403644
"5037" 1007.2 42.8126112876218 29.3369214400511
"5038" 1007.4 40.1715577378782 24.9951227950152
"5039" 1007.6 35.6490140799746 21.8426954101017
"5040" 1007.8 31.6908465853391 20.8941395518674
"5041" 1008 26.9725890855641 20.423477177136
"5042" 1008.2 23.0300653900246 21.6732141377405
"5043" 1008.4 19.534041527921 23.0130508589005
"5044" 1008.6 17.6808175223565 25.0682359484587
"5045" 1008.8 15.2362987567476 28.2997193060287
"5046" 1009 12.8461798442641 32.4078936130093
"5047" 1009.2 9.17947496027272 35.9949598047514
"5048" 1009.4 6.52287337022856 39.3351125918276
"5049" 1009.6 4.99103262797367 43.2787751192953
"5050" 1009.8 3.64540831084903 48.3117288537923
"5051" 1010 2.51010266518749 53.7554457524687
"5052" 1010.2 1.69178680664654 57.4385402978175
"5053" 1010.4 1.22144929497437 62.8032580898027
"5054" 1010.6 1.4069577615263 68.0602860759269
"5055" 1010.8 1.83217394246154 73.7950850337771
"5056" 1011 2.00174748819999 80.0361725092097
"5057" 1011.2 3.99335954608 85.1514290512527
"5058" 1011.4 6.33464395000001 90.7889362797433
"5059" 1011.6 8.3375980370476 94.4294344170133
"5060" 1011.8 10.6058555182541 99.384678261929
"5061" 1012 13.6481883478984 103.408019214468
"5062" 1012.2 16.2569998825909 107.366556590448
"5063" 1012.4 19.8745881763609 111.359922856791
"5064" 1012.6 23.1741585236488 113.791605767795
"5065" 1012.8 25.6626738625581 116.064640016759
"5066" 1013 29.8007588532835 117.783329377943
"5067" 1013.2 34.7108323488809 118.895173956204
"5068" 1013.4 39.060934910248 122.816268246189
"5069" 1013.6 41.4104724502857 125.057713383649
"5070" 1013.8 45.2396050211544 126.371104052702
"5071" 1014 47.8758312754444 127.497917631018
"5072" 1014.2 48.2375992457218 128.302384429182
"5073" 1014.4 49.3606887520451 129.127093803551
"5074" 1014.6 51.6406305104597 129.297120011254
"5075" 1014.8 54.678994060587 129.361933785476
"5076" 1015 59.0438305545859 130.098084925616
"5077" 1015.2 63.0538392794523 130.333347003847
"5078" 1015.4 67.081497985406 130.19605508322
"5079" 1015.6 69.7876206437045 129.124895101017
"5080" 1015.8 73.1363437863636 127.64828130988
"5081" 1016 77.5124212417458 127.163094186153
"5082" 1016.2 81.061144613296 127.497238195653
"5083" 1016.4 84.1039159707045 126.244050547721
"5084" 1016.6 89.1095309915746 125.127752992771
"5085" 1016.8 91.7358615636612 123.912663232456
"5086" 1017 94.8466153177073 121.024845761719
"5087" 1017.2 98.0048602114375 117.757773751639
"5088" 1017.4 102.627264984238 116.153166946109
"5089" 1017.6 106.647250144889 114.107378972574
"5090" 1017.8 108.388681666323 110.581610292308
"5091" 1018 111.081844251024 106.918276133914
"5092" 1018.2 112.314227021617 102.733228426827
"5093" 1018.4 114.7330712224 98.5675597751248
"5094" 1018.6 117.830410464238 96.0491597968704
"5095" 1018.8 120.901628726336 94.2445991823035
"5096" 1019 122.685485781169 91.293158904054
"5097" 1019.2 123.169610364952 87.1103382717038
"5098" 1019.4 123.327599401562 82.8687013906629
"5099" 1019.6 125.05600700332 77.1133689616767
"5100" 1019.8 125.585824557309 72.85736156768
"5101" 1020 127.154759338402 67.2509928168721
"5102" 1020.2 127.30140385189 63.5675971552029
"5103" 1020.4 125.193679931833 59.2079903891086
"5104" 1020.6 123.149346872855 55.2418466447641
"5105" 1020.8 123.386603544806 50.1083117584396
"5106" 1021 123.823833960598 45.3492333188092
"5107" 1021.2 121.512977779206 41.0048231498023
"5108" 1021.4 118.188108638742 37.5825920394718
"5109" 1021.6 116.044497023561 34.3067286378408
"5110" 1021.8 114.8470948135 30.37141887918
"5111" 1022 113.256611901746 26.0399250961463
"5112" 1022.2 111.150236195805 22.6391448938191
"5113" 1022.4 107.515903217707 21.2224192319628
"5114" 1022.6 104.469701863934 19.5461498357159
"5115" 1022.8 101.406410755073 17.4532919694476
"5116" 1023 99.3697942510738 17.0713622089126
"5117" 1023.2 95.5403884560593 17.2791785309746
"5118" 1023.4 89.9816893746348 16.2747175843021
"5119" 1023.6 87.1883214582542 14.5099755986441
"5120" 1023.8 86.5439056449 12.7816259010347
"5121" 1024 85.1655300681186 10.500299305983
"5122" 1024.2 83.1472028784473 9.9920296798479
"5123" 1024.4 80.5178493501785 10.7531018543794
"5124" 1024.6 75.7832735089652 11.668588917363
"5125" 1024.8 73.5670415033613 13.2210285990931
"5126" 1025 70.9578418599224 14.8449715331278
"5127" 1025.2 67.414933431713 15.8327153384847
"5128" 1025.4 63.9538866073482 15.8272555900133
"5129" 1025.6 60.4617401012308 13.7303855253668
"5130" 1025.8 57.7932551664867 9.84496570514669
"5131" 1026 57.2268247483028 5.70944006261686
"5132" 1026.2 56.6214445174054 5.81058462186853
"5133" 1026.4 55.9267847401026 5.76661907977705
"5134" 1026.6 54.5299725453035 6.69582627154903
"5135" 1026.8 53.1623681639553 7.89355859246867
"5136" 1027 49.7280286759661 10.0857285745932
"5137" 1027.2 46.3111200775385 11.6365486543155
"5138" 1027.4 41.4746415708182 11.083230509112
"5139" 1027.6 37.7579971886389 9.86146932044585
"5140" 1027.8 35.854084757 11.1424880821681
"5141" 1028 35.0256234960609 13.6193807842413
"5142" 1028.2 33.3266691877966 16.9034738056525
"5143" 1028.4 30.70528615444 20.8805803852287
"5144" 1028.6 26.931865446304 23.3387775370047
"5145" 1028.8 21.5670262482308 24.0558431687258
"5146" 1029 18.5098296219 26.4573858638847
"5147" 1029.2 16.4689820900086 30.7813183860675
"5148" 1029.4 16.3668036039243 34.2185788968578
"5149" 1029.6 16.3916453449048 38.6490042005847
"5150" 1029.8 16.6029979463279 44.5164437259044
"5151" 1030 16.3767216223158 49.3869884530321
"5152" 1030.2 13.9025000367177 53.5756923400928
"5153" 1030.4 10.6082110635854 55.8643013421823
"5154" 1030.6 7.28027959885599 58.0164791482527
"5155" 1030.8 5.61705548334399 61.7404643856447
"5156" 1031 6.23152183918603 65.1988298972475
"5157" 1031.2 8.27923232534881 70.3953253803638
"5158" 1031.4 11.5583693494297 73.7860953652831
"5159" 1031.6 15.8582403665366 75.9583951269872
"5160" 1031.8 19.7791204825254 76.9967968541441
"5161" 1032 24.8957015621043 78.4607779131369
"5162" 1032.2 30.1386011672742 79.6842975909235
"5163" 1032.4 34.014420390033 83.5459597815641
"5164" 1032.6 36.6949576555242 88.3851112638186
"5165" 1032.8 38.3734038099016 94.2722055949126
"5166" 1033 41.642429012752 98.5706172342687
"5167" 1033.2 42.7816929193688 104.16822345956
"5168" 1033.4 42.2801137344754 109.662878519577
"5169" 1033.6 40.1769683944919 116.084088408101
"5170" 1033.8 37.3763335474275 119.921111170031
"5171" 1034 38.0004655756788 123.422359307742
"5172" 1034.2 41.4720630183283 124.138071721346
"5173" 1034.4 46.6664999266183 124.845720936321
"5174" 1034.6 52.211655750448 125.057385798741
"5175" 1034.8 58.3199731843256 124.93482671941
"5176" 1035 62.5778360340667 126.512736351285
"5177" 1035.2 66.9308734150923 125.983560730208
"5178" 1035.4 71.3561294649754 124.505338995265
"5179" 1035.6 76.8259725563953 122.967624324434
"5180" 1035.8 81.6794749680227 122.439598544676
"5181" 1036 87.2942949946412 121.376905170848
"5182" 1036.2 92.9771228349024 120.263588149646
"5183" 1036.4 98.3338297892955 119.593497845289
"5184" 1036.6 100.495499562198 117.263338956115
"5185" 1036.8 102.53314084757 112.711771844061
"5186" 1037 104.211123774828 108.250056722503
"5187" 1037.2 105.287962589439 104.162212860816
"5188" 1037.4 107.797541046286 101.114593100918
"5189" 1037.6 111.022918988915 96.7730664467617
"5190" 1037.8 114.851514332535 93.4773643250382
"5191" 1038 118.212252591862 90.4111995355925
"5192" 1038.2 119.487825957634 86.7558482416038
"5193" 1038.4 120.829272677051 81.5007967011873
"5194" 1038.6 121.100293341286 76.603355657799
"5195" 1038.8 121.094637409187 70.9583454088113
"5196" 1039 122.35213964569 65.5443318095609
"5197" 1039.2 123.533730759129 60.8710610838912
"5198" 1039.4 123.615627743664 57.2385946601004
"5199" 1039.6 126.513056849161 53.1904278310202
"5200" 1039.8 127.454057990766 53.7390444919396
"5201" 1040 127.504910523669 53.6097897659351
"5202" 1040.2 127.865524717256 52.9008522744336
"5203" 1040.4 128.357294608847 52.4236161742451
"5204" 1040.6 126.962832288331 50.6906894446463
"5205" 1040.8 125.064677547227 47.9169272308347
"5206" 1041 123.057691196252 44.5668126717225
"5207" 1041.2 121.639895570116 40.4191900906429
"5208" 1041.4 119.792536613535 35.6108023089452
"5209" 1041.6 118.501362319618 32.033747894268
"5210" 1041.8 116.583168287015 28.3602518837689
"5211" 1042 113.601606356869 24.2936455465924
"5212" 1042.2 110.130664454364 20.6777457661075
"5213" 1042.4 106.067876847835 16.474902131132
"5214" 1042.6 103.5587592946 14.4421594008771
"5215" 1042.8 101.473077774062 12.8009340740144
"5216" 1043 99.4097937446339 12.6844878761472
"5217" 1043.2 96.2050639265565 11.3728129784326
"5218" 1043.4 92.612494549 10.4736688944181
"5219" 1043.6 89.8523996850714 8.14417621327522
"5220" 1043.8 88.3388544416299 6.52010405204537
"5221" 1044 85.5156163925574 4.96056605040442
"5222" 1044.2 81.857921637713 3.90530135172822
"5223" 1044.4 78.3866941355714 2.98560602353852
"5224" 1044.6 74.183471561689 2.25978063851331
"5225" 1044.8 71.3119858500085 1.87528479277118
"5226" 1045 67.2939228877894 1.67118143926895
"5227" 1045.2 62.3582350438 1.70858342326735
"5228" 1045.4 57.7237885890083 2.60541430207648
"5229" 1045.6 53.7372719081539 3.11094142585398
"5230" 1045.8 48.5767170271052 3.82347175774264
"5231" 1046 45.291107273437 4.94148062300911
"5232" 1046.2 41.9644935229292 6.15842757797855
"5233" 1046.4 38.2680977217297 7.16715996278745
"5234" 1046.6 35.4521228045363 8.28982465482111
"5235" 1046.8 32.4514760067143 11.8528798644881
"5236" 1047 30.0751860409328 14.7240652371099
"5237" 1047.2 26.7439085754622 15.9541144515553
"5238" 1047.4 23.65989515325 16.3337989204181
"5239" 1047.6 21.4707167293529 18.067358271673
"5240" 1047.8 19.1352740089633 21.557737460415
"5241" 1048 17.4763777089143 24.7721435023705
"5242" 1048.2 16.2270542930091 29.4488316854575
"5243" 1048.4 15.3214619703058 32.9620670221013
"5244" 1048.6 12.773044999181 34.4384085259813
"5245" 1048.8 10.0791223737778 35.2093626635847
"5246" 1049 8.97791810731816 35.6054425981484
"5247" 1049.2 8.16044226231774 36.3398367512903
"5248" 1049.4 7.33381974829895 36.6533817051775
"5249" 1049.6 7.24532741687127 36.6188967367778
"5250" 1049.8 7.17677896923527 36.7793079838494
"5251" 1050 6.87708627659222 36.9774200447935
"5252" 1050.2 6.95320330041175 37.7647390559965
"5253" 1050.4 6.7855215487941 38.5965477937024
"5254" 1050.6 6.5575746890096 40.1556847883732
"5255" 1050.8 6.82587766008489 42.9755973288866
"5256" 1051 7.95608033720182 45.4213463297545
"5257" 1051.2 8.59941004319833 48.8368497263823
"5258" 1051.4 8.47937340164283 52.1891804097276
"5259" 1051.6 9.6678732665476 56.6388754139419
"5260" 1051.8 12.2645148882797 60.0188298701949
"5261" 1052 14.6351748614322 63.3386345551526
"5262" 1052.2 17.4098862002869 67.0965313385602
"5263" 1052.4 18.1232119975968 72.1485237934638
"5264" 1052.6 15.4502489464793 76.4045185371591
"5265" 1052.8 12.1142524300952 79.0663088571324
"5266" 1053 10.5597041473488 81.0579178796429
"5267" 1053.2 10.15063346548 83.6655039072688
"5268" 1053.4 11.8023893814882 86.6851179664312
"5269" 1053.6 14.2402795996 87.3899987211847
"5270" 1053.8 18.5486964203729 88.5464783239576
"5271" 1054 22.0705492288718 87.7888403467001
"5272" 1054.2 25.8272483332857 87.0239814658158
"5273" 1054.4 30.687947029843 84.9483480666219
"5274" 1054.6 34.103722612921 82.4424129704005
"5275" 1054.8 38.4724042563333 79.3775611845207
"5276" 1055 42.7867620426186 76.3652242555424
"5277" 1055.2 48.3977814552087 75.8187344137021
"5278" 1055.4 53.0529048433967 78.1259185717459
"5279" 1055.6 56.387833120925 82.1604696436348
"5280" 1055.8 58.002402802181 86.9621301570675
"5281" 1056 57.8464780469412 90.7783614441099
"5282" 1056.2 54.8191913698871 95.4000074450122
"5283" 1056.4 50.4392161930976 99.8152765371823
"5284" 1056.6 44.5978729842344 102.055451839241
"5285" 1056.8 38.8032746446783 102.38207238978
"5286" 1057 32.1554700636129 100.544059170149
"5287" 1057.2 26.7041680709911 99.8303174587573
"5288" 1057.4 20.3708813339474 98.5175408163216
"5289" 1057.6 14.0826404272049 98.6986295400684
"5290" 1057.8 13.325050241704 99.7997158101567
"5291" 1058 14.070004370224 101.447686288773
"5292" 1058.2 15.055168197328 104.061813856893
"5293" 1058.4 16.9973115587615 106.262949251408
"5294" 1058.6 19.1144309023609 108.641542828385
"5295" 1058.8 21.0515123503088 111.027605039614
"5296" 1059 21.4254934690682 111.269449512903
"5297" 1059.2 23.5377270199286 112.091720722085
"5298" 1059.4 26.1699978184375 114.055381819452
"5299" 1059.6 30.267812696907 116.426083830294
"5300" 1059.8 34.5433373772706 118.566790839077
"5301" 1060 37.5975300471194 122.769060164331
"5302" 1060.2 41.6092950986323 124.881716785864
"5303" 1060.4 45.5635476806772 125.490172751746
"5304" 1060.6 51.2895005151667 124.803835079728
"5305" 1060.8 56.3338435791679 125.592581185237
"5306" 1061 62.3548057628646 127.667329475401
"5307" 1061.2 66.9909032047822 127.407782858762
"5308" 1061.4 72.3898978629047 125.97464780749
"5309" 1061.6 77.5013035779516 125.737275947423
"5310" 1061.8 82.2789279971804 123.506426429807
"5311" 1062 86.020410668872 120.614897662509
"5312" 1062.2 90.1374942907402 117.313876989691
"5313" 1062.4 95.8663384901463 115.484754650182
"5314" 1062.6 100.853564678238 114.603205018942
"5315" 1062.8 106.154988753492 112.739470880477
"5316" 1063 109.432436077162 109.532078643839
"5317" 1063.2 113.344879248214 104.799923319132
"5318" 1063.4 117.022664931688 100.065714755685
"5319" 1063.6 119.058896453744 94.6357621208754
"5320" 1063.8 121.579916383214 89.1911090780371
"5321" 1064 123.8169506467 84.7402007963848
"5322" 1064.2 125.014946539543 79.3785128467147
"5323" 1064.4 124.996382167141 74.6308793415457
"5324" 1064.6 126.041170830424 68.8521143545887
"5325" 1064.8 127.643582364016 63.3700901093968
"5326" 1065 127.362965555336 56.8175968678113
"5327" 1065.2 127.516881504362 50.5703864830217
"5328" 1065.4 125.365988694748 45.8098185793519
"5329" 1065.6 123.043110541768 39.7848502725807
"5330" 1065.8 120.561532925605 34.2687199521313
"5331" 1066 119.373485854136 32.0621485636529
"5332" 1066.2 116.763948096953 29.1019676510375
"5333" 1066.4 115.856414749533 27.012258078907
"5334" 1066.6 116.538285051244 27.6893620483789
"5335" 1066.8 116.540778564342 27.5288375551374
"5336" 1067 116.577278869757 26.8595082078239
"5337" 1067.2 116.545663295907 26.6072961668754
"5338" 1067.4 116.452999588916 26.2164067366954
"5339" 1067.6 114.860150949885 25.910077337726
"5340" 1067.8 112.952734622738 24.2019031064657
"5341" 1068 110.434292055575 21.8886511469351
"5342" 1068.2 107.780283876721 18.4748103623406
"5343" 1068.4 105.068978003805 15.2642190288972
"5344" 1068.6 102.838704805921 13.8778674448406
"5345" 1068.8 99.5496778605433 12.0241323732816
"5346" 1069 95.9886618167265 9.36726413690506
"5347" 1069.2 93.3102951716172 7.88332156408474
"5348" 1069.4 89.9341279038906 5.98136699892068
"5349" 1069.6 86.244619679918 4.43428209938803
"5350" 1069.8 82.66076890355 3.64109700178474
"5351" 1070 78.6721909919355 2.76392676752829
"5352" 1070.2 75.7421133672017 2.16022051932844
"5353" 1070.4 72.534840549475 1.95949447258474
"5354" 1070.6 68.284294459025 0.946711131134742
"5355" 1070.8 63.5364788185 1.54378730826895
"5356" 1071 59.916308329719 1.55678162045664
"5357" 1071.2 56.8206250450803 2.50888166252224
"5358" 1071.4 51.7364744118067 3.14297524418558
"5359" 1071.6 47.3962429058965 4.65124460259336
"5360" 1071.8 44.0285296455217 5.95579297330214
"5361" 1072 39.7008393397345 7.98140377113784
"5362" 1072.2 35.0112550111102 11.1674990768136
"5363" 1072.4 31.828418526775 12.0650339141597
"5364" 1072.6 29.0930917272348 13.0610621579456
"5365" 1072.8 26.4269828059545 14.4742306506393
"5366" 1073 23.6141449469444 16.0683944808347
"5367" 1073.2 21.7951343404687 17.2149416598347
"5368" 1073.4 21.3396633319894 17.6086437348933
"5369" 1073.6 20.8256032461068 17.8460373427741
"5370" 1073.8 19.4912121538461 19.289996062854
"5371" 1074 17.6252152255882 21.9303979499377
"5372" 1074.2 14.9485053370594 25.1761288513125
"5373" 1074.4 12.24106596898 28.1389883930847
"5374" 1074.6 10.2149013077363 31.2416145471666
"5375" 1074.8 8.24579407755659 35.241812112047
"5376" 1075 7.67067794672727 40.4344522486908
"5377" 1075.2 6.47616259143615 45.3615906989145
"5378" 1075.4 5.03204434940773 47.8158158695799
"5379" 1075.6 3.48750943283635 49.148596851912
"5380" 1075.8 3.54158901204586 50.0811665159655
"5381" 1076 3.34328430694443 52.2695600400014
"5382" 1076.2 3.62436357587849 55.8168516020287
"5383" 1076.4 4.70803622385592 59.5589154650593
"5384" 1076.6 5.78931373169565 62.3426509040065
"5385" 1076.8 6.01636671739024 64.5426381198165
"5386" 1077 5.02223566497437 65.2956099347514
"5387" 1077.2 4.15923451546341 65.9470807347433
"5388" 1077.4 3.61979654285712 67.9644411493615
"5389" 1077.6 4.61462706730507 71.2543444576271
"5390" 1077.8 7.1967735412439 73.8734814220848
"5391" 1078 9.98465532350411 76.3539820223823
"5392" 1078.2 13.4927916135 78.8004494385097
"5393" 1078.4 17.3661946336585 80.348831885597
"5394" 1078.6 20.3697428870244 83.5989358130604
"5395" 1078.8 22.9354014258976 86.8867417485651
"5396" 1079 26.9154309716859 88.2900751062418
"5397" 1079.2 30.9390507588718 88.7851277814437
"5398" 1079.4 36.7340866462702 89.7908616278415
"5399" 1079.6 41.3082664302521 89.8502042039671
"5400" 1079.8 46.7991134745122 91.2829769341091
"5401" 1080 51.208248148768 93.9263367945328
"5402" 1080.2 55.0184261392822 96.3893667043105
"5403" 1080.4 57.912835305448 101.817638845197
"5404" 1080.6 56.4601328564016 106.471332407179
"5405" 1080.8 52.6892739381338 110.001253249612
"5406" 1081 48.0256506323571 112.516367825418
"5407" 1081.2 42.691446050872 115.527285646893
"5408" 1081.4 36.2409853182538 117.854835217554
"5409" 1081.6 31.6412711109478 117.097756182859
"5410" 1081.8 27.5448859367317 115.609041607256
"5411" 1082 26.4175087050322 113.948181969802
"5412" 1082.2 25.4675933189816 109.073999196929
"5413" 1082.4 27.2589731237894 104.676041307032
"5414" 1082.6 29.2054628025217 101.760610585511
"5415" 1082.8 30.9995844421463 101.247683717451
"5416" 1083 33.6688943563967 100.235643786622
"5417" 1083.2 37.0635226607311 99.1285649886478
"5418" 1083.4 42.2089569817983 99.9892782770847
"5419" 1083.6 47.328405422272 100.551850759581
"5420" 1083.8 50.312909572875 100.091193581885
"5421" 1084 54.4395147198115 99.5225145348142
"5422" 1084.2 57.4096740129752 99.0101333032831
"5423" 1084.4 60.6491072374193 101.669031536641
"5424" 1084.6 61.7727254740744 106.142098951167
"5425" 1084.8 60.24879860845 110.805039998985
"5426" 1085 58.5624745070165 114.594331047597
"5427" 1085.2 55.9473676731557 119.461784464691
"5428" 1085.4 53.6899700640244 124.55148816867
"5429" 1085.6 53.0605613861875 127.981152764389
"5430" 1085.8 54.0098513025496 128.962204573902
"5431" 1086 55.6897408508168 129.481505840726
"5432" 1086.2 59.4765479232727 128.259194074448
"5433" 1086.4 63.1909527848636 126.608861013767
"5434" 1086.6 68.50917431925 125.984050707635
"5435" 1086.8 73.3909604259084 125.995185538169
"5436" 1087 76.6914227546666 124.746204401418
"5437" 1087.2 81.2071426938268 121.821823640982
"5438" 1087.4 84.6398214075197 119.164602751069
"5439" 1087.6 89.453280918256 117.306726868701
"5440" 1087.8 95.5138581902214 116.108039508573
"5441" 1088 102.524232754516 114.849604604905
"5442" 1088.2 106.099527395273 112.207533568448
"5443" 1088.4 108.768760303323 107.868115302008
"5444" 1088.6 111.007140034344 104.257467902726
"5445" 1088.8 113.172373319219 99.810130280366
"5446" 1089 115.884769822452 94.9754092641562
"5447" 1089.2 120.825354596237 90.7848091937641
"5448" 1089.4 123.525557025 86.7714294406625
"5449" 1089.6 124.301930987512 81.6598107088048
"5450" 1089.8 123.923734644714 76.2060072968228
"5451" 1090 124.4757536175 70.1153545575847
"5452" 1090.2 125.658870195238 65.6722392502463
"5453" 1090.4 124.639440817168 60.3646077708447
"5454" 1090.6 123.438711099879 55.7146808944638
"5455" 1090.8 122.363880780631 49.7616922432001
"5456" 1091 121.53165242931 43.6962383430609
"5457" 1091.2 120.166722558488 38.8578713223406
"5458" 1091.4 120.09711232229 35.6659393391916
"5459" 1091.6 120.645611580415 35.6086345131823
"5460" 1091.8 120.066746170496 34.3429867877238
"5461" 1092 117.598924000283 30.203375177321
"5462" 1092.2 114.00591302386 26.6013708584568
"5463" 1092.4 110.955151372024 21.7195670602555
"5464" 1092.6 109.826483416205 20.8481242804694
"5465" 1092.8 108.630970008371 19.8419319256976
"5466" 1093 105.68655546072 18.4872635529153
"5467" 1093.2 102.453017915361 16.7152676208074
"5468" 1093.4 98.5178485784215 14.9584336328451
"5469" 1093.6 95.0251676360434 13.961683275363
"5470" 1093.8 93.5209751935366 11.8729328861335
"5471" 1094 90.633045007504 8.19518239677275
"5472" 1094.2 89.0462879627734 6.85620638289724
"5473" 1094.4 86.4508945312927 5.98173112086523
"5474" 1094.6 82.8287461862241 6.3348239372744
"5475" 1094.8 79.2880234747429 7.0789186226276
"5476" 1095 74.6289539947297 7.11895677808474
"5477" 1095.2 71.7893828979744 7.44234187985398
"5478" 1095.4 67.8737478663894 7.55525349221749
"5479" 1095.6 63.2448667608017 6.1305540375675
"5480" 1095.8 58.2657301985641 4.78993074211039
"5481" 1096 54.4757906330678 3.5918667274322
"5482" 1096.2 52.854899466054 3.94098967232799
"5483" 1096.4 50.4960121944876 5.29016664959714
"5484" 1096.6 48.6059984476522 6.80324088821518
"5485" 1096.8 45.9960121477179 8.67708499570014
"5486" 1097 44.1093501667983 9.97729568371499
"5487" 1097.2 40.6279576094033 12.3474688436646
"5488" 1097.4 36.9634199658049 14.6352105070848
"5489" 1097.6 33.3956146752479 15.5617132779938
"5490" 1097.8 29.2873573914867 14.2891043281732
"5491" 1098 28.217755563469 14.4480651465007
"5492" 1098.2 25.1369688708087 16.4109739157195
"5493" 1098.4 21.9075956714054 19.4451997234901
"5494" 1098.6 19.4980340781 24.2279885713847
"5495" 1098.8 16.283761212647 28.2032207280427
"5496" 1099 12.7856149979909 30.1749782321575
"5497" 1099.2 9.63474980779807 32.2915470862578
"5498" 1099.4 8.63287645597193 34.7396712179819
"5499" 1099.6 6.73913130680734 37.6900419575985
"5500" 1099.8 5.18785495905171 40.5665055171882
"5501" 1100 3.95671606723077 44.1285850916745
"5502" 1100.2 3.28044061696427 48.019297514674
"5503" 1100.4 2.23241590237929 52.4668745130158
"5504" 1100.6 1.51539443619415 56.9139831281818
"5505" 1100.8 0.899519440899981 62.2551366748847
"5506" 1101 1.12921913891302 66.2342646622935
"5507" 1101.2 0.758080341557358 71.1752319589372
"5508" 1101.4 1.33538381333062 75.0395486695444
"5509" 1101.6 2.03658802992498 79.9119632314847
"5510" 1101.8 1.99439112748385 82.0914302436089
"5511" 1102 3.66497160371199 85.2248080707087
"5512" 1102.2 5.07190335434709 89.8567070643244
"5513" 1102.4 6.94815671051179 91.8430756168407
"5514" 1102.6 9.45070850067175 95.0092374766954
"5515" 1102.8 12.3978031592857 98.2815902829657
"5516" 1103 13.2508780453307 101.635370946148
"5517" 1103.2 14.7373055095231 104.022772455516
"5518" 1103.4 17.5383255906591 106.188160878698
"5519" 1103.6 21.3552319744331 107.653991308352
"5520" 1103.8 24.9375479467874 110.275100476093
"5521" 1104 26.4507731230246 114.618719058314
"5522" 1104.2 27.3023154245 115.807382876251
"5523" 1104.4 30.1269680771653 117.548603183817
"5524" 1104.6 34.5409882229576 116.627167707941
"5525" 1104.8 37.8975535208707 115.276573997085
"5526" 1105 41.2115319927459 114.07677189447
"5527" 1105.2 43.9526834069231 112.157051045675
"5528" 1105.4 47.012179996288 109.394022604029
"5529" 1105.6 49.663608568 107.521067875719
"5530" 1105.8 51.3406222031842 104.330736162479
"5531" 1106 52.783420713375 98.9860494954597
"5532" 1106.2 52.9813043339626 94.3172629491969
"5533" 1106.4 54.1688510324396 91.7822408549899
"5534" 1106.6 56.7077326404 91.2245620642847
"5535" 1106.8 60.5470777127043 92.4253902208413
"5536" 1107 62.6978926194047 95.0542722976324
"5537" 1107.2 64.316400181624 99.7141069541248
"5538" 1107.4 65.3865197054359 105.281034487854
"5539" 1107.6 64.042718011479 111.088625757824
"5540" 1107.8 61.4303405861983 116.650535492581
"5541" 1108 56.5510012884758 121.394574401157
"5542" 1108.2 51.511777207458 125.227903329321
"5543" 1108.4 49.2749567286616 126.32538077216
"5544" 1108.6 48.9252590846475 126.767106927609
"5545" 1108.8 48.7409983281855 126.683485581706
"5546" 1109 49.0623366258606 126.682525578339
"5547" 1109.2 50.2805054326692 127.7269004152
"5548" 1109.4 52.9614337341504 129.181691288265
"5549" 1109.6 56.8567385936119 129.930701871965
"5550" 1109.8 59.0440739451066 130.040718408634
"5551" 1110 61.7572918130157 130.133538361187
"5552" 1110.2 64.5691730996512 130.270566950364
"5553" 1110.4 65.1942064121846 130.313981229354
"5554" 1110.6 64.6583238277097 130.314218315206
"5555" 1110.8 65.0085294125952 130.339413391037
"5556" 1111 65.8349835685328 130.985107245136
"5557" 1111.2 67.6491617799313 131.24654666336
"5558" 1111.4 70.1388125612258 130.280315038407
"5559" 1111.6 74.015576042559 128.896711876754
"5560" 1111.8 78.1490405702385 128.538303034185
"5561" 1112 81.7434240692093 127.787862722968
"5562" 1112.2 85.0306295901778 126.923228551174
"5563" 1112.4 87.9839813695333 126.03996257624
"5564" 1112.6 89.878197488791 125.823667200921
"5565" 1112.8 89.6661485257441 126.152477599434
"5566" 1113 90.0573440481597 126.01622040206
"5567" 1113.2 90.4656441228203 125.74478860535
"5568" 1113.4 92.3067169989323 125.793773684152
"5569" 1113.6 94.56432694803 123.345507527491
"5570" 1113.8 97.468379215312 120.177681004917
"5571" 1114 100.437472289374 117.765135685856
"5572" 1114.2 104.2048929775 115.767531378862
"5573" 1114.4 106.500623430912 114.685167666311
"5574" 1114.6 106.538813357828 114.473393811796
"5575" 1114.8 108.835851107263 113.362788480258
"5576" 1115 110.683248252933 112.732494186965
"5577" 1115.2 112.267167095682 111.173903914653
"5578" 1115.4 114.044391423418 107.98373534857
"5579" 1115.6 115.523749962705 104.361213227312
"5580" 1115.8 118.568573436409 101.199020969888
"5581" 1116 119.672378862932 99.066868140596
"5582" 1116.2 121.825101039672 95.892760752116
"5583" 1116.4 122.368880053366 93.4309117162908
"5584" 1116.6 123.669480135544 89.6030895649168
"5585" 1116.8 124.948872337516 85.3857307445613
"5586" 1117 126.752002343533 82.5900709631736
"5587" 1117.2 127.619737430579 82.1272801200321
"5588" 1117.4 128.359741281172 81.085510360637
"5589" 1117.6 128.250805496453 79.5365486516941
"5590" 1117.8 128.227925278116 76.7561439677359
"5591" 1118 128.863225473331 73.1365553719924
"5592" 1118.2 129.323965998767 70.2916324830382
"5593" 1118.4 129.550834642558 67.5511773394336
"5594" 1118.6 128.943370064374 64.084555295016
"5595" 1118.8 129.195811546543 59.2672929064076
"5596" 1119 129.308115947533 55.3883140487344
"5597" 1119.2 127.79245973341 52.0795779963833
"5598" 1119.4 126.58166006042 48.7155717352909
"5599" 1119.6 125.967274329364 45.5861936977666
"5600" 1119.8 126.079880377762 44.8550582899924
"5601" 1120 126.33668508609 44.4788520151175
"5602" 1120.2 126.141328104353 42.849715847783
"5603" 1120.4 125.752428013577 41.4742140442232
"5604" 1120.6 124.942040566902 40.1992854112877
"5605" 1120.8 123.243004561043 37.0144183542646
"5606" 1121 121.881407332113 34.4090784797464
"5607" 1121.2 120.542765982457 32.3679196547587
"5608" 1121.4 120.493566079841 31.7841977323802
"5609" 1121.6 119.744998929798 31.0101737657066
"5610" 1121.8 119.836432175475 30.4353215849237
"5611" 1122 119.714300169132 29.9393517320104
"5612" 1122.2 119.579230901438 29.8919737494071
"5613" 1122.4 119.726917991932 29.9430188413983
"5614" 1122.6 119.901501897975 29.915012454673
"5615" 1122.8 119.736581008127 29.6353296266949
"5616" 1123 118.813399299613 29.1869078577622
"5617" 1123.2 118.843767865646 28.9121727727694
"5618" 1123.4 118.962722442507 28.7293746270474
"5619" 1123.6 118.946514398286 28.3513119447514
"5620" 1123.8 117.860160954908 27.6634484689702
"5621" 1124 117.8497160458 27.5133416608403
"5622" 1124.2 117.353937000184 26.6973739253715
"5623" 1124.4 116.221120101935 25.7029193269121
"5624" 1124.6 114.958797313687 24.3521735372527
"5625" 1124.8 112.779524182902 22.2194716293253
"5626" 1125 110.564780245496 19.9637334450772
"5627" 1125.2 109.635578612007 18.701593973238
"5628" 1125.4 108.792985095571 17.9033967850697
"5629" 1125.6 108.187334578419 17.0950413012465
"5630" 1125.8 107.3342070888 16.8040955873597
"5631" 1126 107.314329412957 16.3308703197054
"5632" 1126.2 107.046433263643 16.10327620718
"5633" 1126.4 106.943694920588 16.0187482386068
"5634" 1126.6 106.878701993605 15.3551354799452
"5635" 1126.8 106.00802194437 14.8829770453288
"5636" 1127 105.95384858057 14.9686248343113
"5637" 1127.2 104.827637205815 14.4157006198232
"5638" 1127.4 103.216393886698 13.3464559260382
"5639" 1127.6 101.134257673316 11.4149167595509
"5640" 1127.8 99.8133642298372 10.6356273245266
"5641" 1128 97.8450057095037 9.34021234040805
"5642" 1128.2 95.5868978218864 8.53766414603929
"5643" 1128.4 92.3779147652265 7.06819817901443
"5644" 1128.6 88.7994475778064 5.42071082209281
"5645" 1128.8 85.3999786815197 3.89899488430522
"5646" 1129 83.4120786169917 3.07287706376243
"5647" 1129.2 81.9402865048158 3.54186367869
"5648" 1129.4 80.0639140376535 2.53577737226585
"5649" 1129.6 78.157146062122 2.0076556684506
"5650" 1129.8 76.4637875818293 1.32718457847499
"5651" 1130 74.1913499424 0.924417158209746
"5652" 1130.2 71.80318917325 0.988114223709742
"5653" 1130.4 69.5250732105702 1.0071970222583
"5654" 1130.6 65.978484061225 0.844795826334742
"5655" 1130.8 61.446046315 0.820843624018627
"5656" 1131 58.6393117648461 1.25882675208475
"5657" 1131.2 55.7324051653443 1.7621379909536
"5658" 1131.4 52.1212356869068 2.53600689592373
"5659" 1131.6 48.6650968945254 3.58538905975424
"5660" 1131.8 44.5905250656695 5.10440213023729
"5661" 1132 40.4855357423565 6.38782524364996
"5662" 1132.2 36.5021244389646 8.27226824722634
"5663" 1132.4 33.3754522781026 10.3266756663412
"5664" 1132.6 29.6551831773571 13.431790948174
"5665" 1132.8 28.4942745750917 13.8685082140939
"5666" 1133 27.4105089008141 14.3533650845184
"5667" 1133.2 25.1776416023513 15.0173929000847
"5668" 1133.4 23.6980322953979 15.7063611595745
"5669" 1133.6 23.550205792221 15.8085775031374
"5670" 1133.8 23.4342234625312 15.9290571500535
"5671" 1134 22.4258577837596 16.2692852258732
"5672" 1134.2 20.84604631066 17.3155830233247
"5673" 1134.4 20.0101656774423 18.2279699899982
"5674" 1134.6 19.4639623038446 19.3153987760556
"5675" 1134.8 18.2497506551981 21.3642646530187
"5676" 1135 15.73018785664 25.1694311994747
"5677" 1135.2 13.5410854337129 27.0340650390649
"5678" 1135.4 13.2345330524615 27.1058359900298
"5679" 1135.6 12.5244960382857 27.9010993525439
"5680" 1135.8 11.5175344545455 28.7334943377514
"5681" 1136 11.1815873604554 28.8692973222828
"5682" 1136.2 10.9708861918962 29.1016553641319
"5683" 1136.4 10.5915246844 29.7976599787047
"5684" 1136.6 10.4213942468857 31.2364856925419
"5685" 1136.8 9.38715050340624 34.2459445478972
"5686" 1137 9.20759129438234 37.5436727698494
"5687" 1137.2 9.49193084547524 41.3791487208768
"5688" 1137.4 8.72031610902677 44.5045844361919
"5689" 1137.6 7.09480122399999 48.0863400142864
"5690" 1137.8 4.52599388427585 49.7685350314037
"5691" 1138 4.01044626710617 50.0079384208547
"5692" 1138.2 3.88486437151817 50.0449882827666
"5693" 1138.4 3.57273918779999 49.8615076447419
"5694" 1138.6 3.52060019528846 49.4897547712578
"5695" 1138.8 3.60131247540425 49.545268171223
"5696" 1139 3.48405417249999 49.3246323783847
"5697" 1139.2 3.65173592411763 48.5430319158377
"5698" 1139.4 3.42218090601161 48.7412857645731
"5699" 1139.6 3.3770205333448 48.8910530428779
"5700" 1139.8 3.80629475604346 48.1329433660087
"5701" 1140 4.36886089196774 47.3426262693106
"5702" 1140.2 4.8664970580588 45.8842414641436
"5703" 1140.4 4.77525589726166 45.5229295774866
"5704" 1140.6 5.28855595825688 44.9409886431398
"5705" 1140.8 6.72157085072972 42.9132645044631
"5706" 1141 6.57717031837143 42.8366312781705
"5707" 1141.2 8.63239207368179 40.893457163112
"5708" 1141.4 9.17806243246225 39.7558909425753
"5709" 1141.6 9.90809356515885 38.6115003208978
"5710" 1141.8 10.2179002129339 36.5253680734432
"5711" 1142 10.1897272681429 36.7253528224848
"5712" 1142.2 9.91659716536363 36.5971866058423
"5713" 1142.4 9.47300755265713 36.1793779753419
"5714" 1142.6 8.83849532181577 36.1279413976374
"5715" 1142.8 7.30243677569443 36.9716481424181
"5716" 1143 6.75343430002776 38.8294792195014
"5717" 1143.2 6.00397553580998 41.6070959224047
"5718" 1143.4 5.21552351883331 45.3938156918625
"5719" 1143.6 3.79626162432141 47.8179692897901
"5720" 1143.8 3.1266407753211 50.8490375624517
"5721" 1144 2.57005554542857 54.5095735100848
"5722" 1144.2 1.26267020583192 58.7328495335721
"5723" 1144.4 0.992811469981801 62.2921967857211
"5724" 1144.6 1.55797999851351 66.2298335620847
"5725" 1144.8 1.51813018801723 70.7622092399899
"5726" 1145 2.18167462277981 76.1572257521215
"5727" 1145.2 3.92423071364102 79.9557345482899
"5728" 1145.4 4.73702527244067 84.4785030221949
"5729" 1145.6 6.17546571741025 88.7393965549309
"5730" 1145.8 8.15650849099173 93.4921775960847
"5731" 1146 9.83656506697435 97.9869038590591
"5732" 1146.2 12.7630605820945 101.987460237337
"5733" 1146.4 15.6621475498197 103.193971621667
"5734" 1146.6 19.7514198361 105.792570921562
"5735" 1146.8 21.8830517033053 108.621932482329
"5736" 1147 23.5096259678195 112.374286651746
"5737" 1147.2 26.190180565609 115.55530852431
"5738" 1147.4 29.6385699320298 117.757907444174
"5739" 1147.6 34.0834496012984 117.998082489173
"5740" 1147.8 38.5327341987143 118.728348308466
"5741" 1148 42.6510126471679 120.880943286802
"5742" 1148.2 46.1210435620687 124.250566675466
"5743" 1148.4 47.9560088945217 126.924828670693
"5744" 1148.6 50.4653802913066 128.209403004004
"5745" 1148.8 53.2831266649692 127.282980866408
"5746" 1149 57.7985689750504 125.528054656379
"5747" 1149.2 61.777474886464 123.189278261757
"5748" 1149.4 66.4383490470238 121.931400745037
"5749" 1149.6 71.4003372294876 121.549418893762
"5750" 1149.8 75.8407705670952 122.246852878942
"5751" 1150 80.4556089596222 123.225967771485
"5752" 1150.2 86.103647890375 123.275532050577
"5753" 1150.4 91.5892059109231 121.985344926516
"5754" 1150.6 97.4763133568594 120.558454100343
"5755" 1150.8 100.003520130374 119.527322051603
"5756" 1151 99.9527632260625 120.146413707889
"5757" 1151.2 100.112094971756 120.428268367768
"5758" 1151.4 100.471641241347 120.428139972151
"5759" 1151.6 101.014843653977 120.262449643169
"5760" 1151.8 102.251400571154 119.542403942482
"5761" 1152 103.656650051468 117.223229639128
"5762" 1152.2 105.448786698591 114.002632687085
"5763" 1152.4 107.803854644907 109.771962476201
"5764" 1152.6 110.648413620391 107.507522539382
"5765" 1152.8 113.979772510271 106.029484217581
"5766" 1153 114.892065949939 104.257467902726
"5767" 1153.2 117.653144125727 101.5717522481
"5768" 1153.4 120.5482743685 97.5706097042419
"5769" 1153.6 122.4866754172 94.3159929765514
"5770" 1153.8 123.764760744306 91.0251046860474
"5771" 1154 125.875314015203 87.3056001093972
"5772" 1154.2 126.828275969924 84.4685887292985
"5773" 1154.4 128.031792380341 79.7046582364938
"5774" 1154.6 128.552960814409 75.9581126566302
"5775" 1154.8 129.180216538492 72.5527625796082
"5776" 1155 129.178472626095 69.3995208691086
"5777" 1155.2 129.564909110869 64.1435096782463
"5778" 1155.4 128.848653106449 58.4006115742501
"5779" 1155.6 128.691600986612 54.1701727282415
"5780" 1155.8 128.08341059878 51.5888300188652
"5781" 1156 128.171280114346 49.8601666538893
"5782" 1156.2 127.10463085675 47.3436536413347
"5783" 1156.4 124.669661420855 42.4518648820771
"5784" 1156.6 123.878347964985 38.5578683991771
"5785" 1156.8 123.633874600939 37.5126680015504
"5786" 1157 123.191282736562 37.1996509717463
"5787" 1157.2 122.350678529898 37.6338322191785
"5788" 1157.4 121.579275080677 37.0796489411399
"5789" 1157.6 119.841717927923 36.9879807233155
"5790" 1157.8 117.09653980799 37.3347647471051
"5791" 1158 115.9873307245 36.5614230161791
"5792" 1158.2 114.818105764915 35.915428440483
"5793" 1158.4 113.733531087553 35.19930523219
"5794" 1158.6 113.944408050625 34.0419148849676
"5795" 1158.8 113.893881723881 33.1316250508466
"5796" 1159 113.085864279055 32.4453112622422
"5797" 1159.2 111.34975832304 31.723489385496
"5798" 1159.4 108.95587594 30.8296757244476
"5799" 1159.6 106.361289541967 30.1414977911178
"5800" 1159.8 105.538283605664 28.9440775324372
"5801" 1160 105.169821300116 28.1301004304568
"5802" 1160.2 104.825887600945 27.8982435785966
"5803" 1160.4 104.320770610732 28.2757040458652
"5804" 1160.6 102.318320833845 28.3127076626302
"5805" 1160.8 98.9383250813304 28.484614209363
"5806" 1161 95.8480357665385 28.2761820726232
"5807" 1161.2 94.0817060869832 27.9976772561772
"5808" 1161.4 92.2773342963727 28.3613490581029
"5809" 1161.6 89.0831929197143 28.893718328841
"5810" 1161.8 84.1983398954138 30.3464211802399
"5811" 1162 80.2468326866034 30.1190885499209
"5812" 1162.2 78.6740355071593 29.1637783495361
"5813" 1162.4 76.799222835921 27.8238555427163
"5814" 1162.6 73.4367010544435 25.4138617647369
"5815" 1162.8 71.5688073471 22.4444707373847
"5816" 1163 71.6984239079231 19.035207800854
"5817" 1163.2 72.6236632744261 16.0919347006934
"5818" 1163.4 75.843162961362 13.8071486555847
"5819" 1163.6 79.2969665014958 12.7842487213789
"5820" 1163.8 83.182612503431 12.6803695313951
"5821" 1164 85.4982021128462 11.7247445911617
"5822" 1164.2 85.9543312829821 10.145704836933
"5823" 1164.4 85.7916238741892 9.50157133624691
"5824" 1164.6 84.5217771283391 9.36884790904996
"5825" 1164.8 84.1983398954138 8.88160833200716
"5826" 1165 82.4916395159646 8.53269341767766
"5827" 1165.2 80.3651391835268 8.80124177584367
"5828" 1165.4 78.5029086561579 8.54040708187421
"5829" 1165.6 76.5214067360086 8.50272061480888
"5830" 1165.8 74.5993659834872 8.81754519141808
"5831" 1166 71.86653561275 8.53090839666808
"5832" 1166.2 69.5929492733043 7.26185975981518
"5833" 1166.4 67.198916564632 5.66360622554075
"5834" 1166.6 65.7456858960625 6.27269576501331
"5835" 1166.8 64.6020564258035 7.95839310556689
"5836" 1167 63.286819321647 10.0190467014377
"5837" 1167.2 61.9668948175555 11.9882435629736
"5838" 1167.4 61.136079271233 14.4026852971042
"5839" 1167.6 58.5717016226875 17.3832839043705
"5840" 1167.8 54.933806097116 18.7721074217901
"5841" 1168 51.8375162861682 18.7594466732903
"5842" 1168.2 48.5030113014464 17.540251672924
"5843" 1168.4 44.637068593675 15.7116909140347
"5844" 1168.6 40.9386175558053 13.5991467337308
"5845" 1168.8 36.734437839282 13.3710687456232
"5846" 1169 34.2348879619756 14.4736374628896
"5847" 1169.2 33.0029441408956 16.4242672163456
"5848" 1169.4 31.7198960738421 18.6782979277689
"5849" 1169.6 29.2484011232377 21.7671934147077
"5850" 1169.8 26.3688716093884 25.4289677881757
"5851" 1170 22.7624872603333 29.0095149549181
"5852" 1170.2 18.0967721515114 32.1883713051763
"5853" 1170.4 15.3209993209302 35.7115325520615
"5854" 1170.6 13.2867909874094 38.7437974712895
"5855" 1170.8 12.3349017767377 41.6876674891913
"5856" 1171 12.272593803459 44.3974033084126
"5857" 1171.2 13.0171740841393 48.2223598809782
"5858" 1171.4 13.166557450075 52.8534498070847
"5859" 1171.6 13.4881565081707 57.8684285249872
"5860" 1171.8 14.2335362689435 62.3165735219315
"5861" 1172 14.316295327 67.2381904972881
"5862" 1172.2 13.2687615225854 71.4809574984262
"5863" 1172.4 9.96991220388708 75.520358776867
"5864" 1172.6 6.87540623841462 76.3032914328653
"5865" 1172.8 5.10572302369998 77.6284234333097
"5866" 1173 4.03735448919467 78.3908998549786
"5867" 1173.2 3.88747097142102 80.42422173719
"5868" 1173.4 5.20079591525208 83.2150040028074
"5869" 1173.6 7.53456163044626 86.3254680942914
"5870" 1173.8 10.463818262368 88.2394627866928
"5871" 1174 13.6281226433409 91.3004194786529
"5872" 1174.2 16.0178781480308 94.4446937140232
"5873" 1174.4 19.16229794875 97.7200703186472
"5874" 1174.6 20.7513190195923 101.882551054716
"5875" 1174.8 21.1545696472397 106.90014667282
"5876" 1175 22.1506294028372 110.918509655201
"5877" 1175.2 24.5696474805308 113.353902573839
"5878" 1175.4 28.9791637362231 115.080745002324
"5879" 1175.6 32.7708698193193 114.659943581488
"5880" 1175.8 36.6309948083884 115.500829781407
"5881" 1176 41.295797295808 116.771671518501
"5882" 1176.2 44.4880065032266 118.778917332936
"5883" 1176.4 47.0624453960312 122.729130660585
"5884" 1176.6 48.7987919591739 124.598501061128
"5885" 1176.8 52.2885266547812 125.043125618202
"5886" 1177 56.031483437082 122.942150355044
"5887" 1177.2 59.6361480435714 120.081152651942
"5888" 1177.4 62.7852296375547 117.71895835235
"5889" 1177.6 66.9050789964274 115.979296461633
"5890" 1177.8 70.837666829258 114.293378969932
"5891" 1178 74.380505357093 112.435388610364
"5892" 1178.2 78.5918159396666 109.659099458704
"5893" 1178.4 80.4198131938095 107.593494620347
"5894" 1178.6 81.853101799925 104.49584566121
"5895" 1178.8 84.6586538039756 101.027074368646
"5896" 1179 87.133280918008 96.5343494443647
"5897" 1179.2 89.3297185794274 92.5829533546735
"5898" 1179.4 91.1230807031951 88.1664814854994
"5899" 1179.6 92.0778076528814 84.1513808044576
"5900" 1179.8 93.7213190023967 80.7601344044897
"5901" 1180 97.9186317411339 78.0905280892029
"5902" 1180.2 102.126155201292 75.0180686913771
"5903" 1180.4 106.13545113369 71.5106236113943
"5904" 1180.6 108.410279186887 70.0650133283993
"5905" 1180.8 113.15271063763 69.1770271977402
"5906" 1181 118.187225875456 70.7599688604447
"5907" 1181.2 121.681256870397 74.4443238258786
"5908" 1181.4 122.111501020677 78.4083015368751
"5909" 1181.6 121.174700270222 84.5349546964403
"5910" 1181.8 120.241759338661 90.4131436395767
"5911" 1182 119.583895737306 96.5553409549056
"5912" 1182.2 118.053438195232 100.356173374365
"5913" 1182.4 117.364384863169 100.633108616062
"5914" 1182.6 115.216358204732 103.425812640158
"5915" 1182.8 111.338252903804 108.258819041563
"5916" 1183 107.677161765907 112.859048162294
"5917" 1183.2 102.978021494831 117.061028552636
"5918" 1183.4 99.0090117654884 120.197542638736
"5919" 1183.6 93.1840413715564 122.379994113596
"5920" 1183.8 88.0948118880732 124.980278170573
"5921" 1184 81.7099238829291 126.745055097266
"5922" 1184.2 75.277868072704 128.200453798773
"5923" 1184.4 68.4382866369524 129.80860451187
"5924" 1184.6 61.8290712980232 129.032177490875
"5925" 1184.8 55.541144610568 128.698819639245
"5926" 1185 48.8193355300738 127.512675858216
"5927" 1185.2 42.4735495402406 125.549521778852
"5928" 1185.4 36.5809017996842 123.374243045761
"5929" 1185.6 31.4655577378045 119.497821631047
"5930" 1185.8 26.7507141205461 115.020805780231
"5931" 1186 23.058103978 109.99523462925
"5932" 1186.2 21.6295325492758 107.273806474697
"5933" 1186.4 22.371172863422 106.65818572191
"5934" 1186.6 23.402661247056 104.66476194472
"5935" 1186.8 23.30515509205 101.473419903235
"5936" 1187 21.2331232209762 99.5251996570133
"5937" 1187.2 18.551004807575 98.7631097662098
"5938" 1187.4 17.5974429354765 98.2545285088582
"5939" 1187.6 18.308773531313 96.6991863721282
"5940" 1187.8 20.3907052552702 94.5078875594631
"5941" 1188 21.7298291623789 93.2427532974953
"5942" 1188.2 23.5565677642295 92.2547837826831
"5943" 1188.4 25.834330543913 90.4912149797456
"5944" 1188.6 28.407475207843 89.449256413936
"5945" 1188.8 29.3777165694746 88.5788666623475
"5946" 1189 29.4590544814953 87.1236616454399
"5947" 1189.2 29.2985404025897 84.4243286818284
"5948" 1189.4 27.035246835568 81.8249135025807
"5949" 1189.6 23.3789042954679 80.3156506888003
"5950" 1189.8 19.2169552748672 79.8688972509166
"5951" 1190 14.17946701768 79.1251770784287
"5952" 1190.2 10.309633028625 79.7909388070347
"5953" 1190.4 7.64174365285367 81.8899901533043
"5954" 1190.6 7.22149410299998 82.7624069126097
"5955" 1190.8 6.92832049870246 82.4341564564732
"5956" 1191 7.15867998652099 82.1487472425049
"5957" 1191.2 6.73055919687499 80.3705821030848
"5958" 1191.4 5.99164615563414 77.5461610035969
"5959" 1191.6 3.43282618229563 73.8513259210413
"5960" 1191.8 3.5716375105913 69.5143865917804
"5961" 1192 2.91028161472115 64.9644668570559
"5962" 1192.2 3.07108411499037 61.2234892024982
"5963" 1192.4 3.89640363716979 57.1199513641602
"5964" 1192.6 3.7982008010408 51.5457100541664
"5965" 1192.8 4.84853647933 46.7933109954147
"5966" 1193 8.00318916642998 41.7752561753247
"5967" 1193.2 10.9662216769823 37.4940016589077
"5968" 1193.4 13.5191392476283 32.2956446850936
"5969" 1193.6 16.5734289870789 28.51111335469
"5970" 1193.8 21.3901555792645 26.8534657984484
"5971" 1194 23.8355375536818 26.5685661963938
"5972" 1194.2 25.0399425852143 26.3645701398705
"5973" 1194.4 28.9750908946864 25.4928611466356
"5974" 1194.6 32.6602724527545 26.1655374910484
"5975" 1194.8 36.5860880578889 26.617336272807
"5976" 1195 38.9698706456271 25.2758592794237
"5977" 1195.2 41.4967906755385 23.7683897449309
"5978" 1195.4 43.3734783322432 21.2528191498415
"5979" 1195.6 44.5981969148909 18.115386540312
"5980" 1195.8 45.2203883956372 14.4987973225626
"5981" 1196 47.9566482607589 13.203163980933
"5982" 1196.2 52.2858024673028 13.5704760727636
"5983" 1196.4 56.936464648973 15.4994247471118
"5984" 1196.6 59.0290413903883 18.2541932964634
"5985" 1196.8 61.5715439781604 21.0325591798489
"5986" 1197 64.6799912694741 24.8410179155589
"5987" 1197.2 68.8719223265754 26.7112126607451
"5988" 1197.4 73.7396242979655 28.0730948770503
"5989" 1197.6 78.5016471338919 28.2491671009766
"5990" 1197.8 82.7861511665603 28.0434427948347
"5991" 1198 86.3771504230811 28.6244633247334
"5992" 1198.2 90.6681253233554 27.3461968175228
"5993" 1198.4 94.1489141239915 25.4960999804746
"5994" 1198.6 96.0113944913524 24.2169199009864
"5995" 1198.8 96.4639580706 25.1324869014847
"5996" 1199 98.728593282725 27.9319729302097
"5997" 1199.2 100.153737346619 32.6463140756086
"5998" 1199.4 100.759397507304 37.0654397635021
"5999" 1199.6 101.749228658758 42.8112093243504
"6000" 1199.8 103.846985594325 47.7799785400097
"6001" 1200 105.492599399656 52.8065687668768
"6002" 1200.2 106.61051264339 58.508506353914
"6003" 1200.4 107.581511588608 63.5321354440287
"6004" 1200.6 107.153778954224 70.2910706003434
"6005" 1200.8 104.817241892667 75.3779454453228
"6006" 1201 102.635890670215 80.453756783655
"6007" 1201.2 97.9814793897716 85.2406490795021
"6008" 1201.4 92.6389348020087 86.4301116384761
"6009" 1201.6 86.8770736753513 86.1893951136253
"6010" 1201.8 80.5640017561 86.4791306845347
"6011" 1202 74.2366587516695 88.5205676532458
"6012" 1202.2 67.9885965279744 89.8957432824694
"6013" 1202.4 62.276138058208 92.3150558256447
"6014" 1202.6 57.3405688062479 96.6917706878947
"6015" 1202.8 51.7758488621475 101.05437674938
"6016" 1203 45.9217491184651 104.021450655945
"6017" 1203.2 40.0378961100232 106.981142211038
"6018" 1203.4 32.87046745655 107.804908213935
"6019" 1203.6 26.0628201319213 106.549574471888
"6020" 1203.8 21.8424556390238 103.034604646704
"6021" 1204 18.7982995617769 97.7491014811925
"6022" 1204.2 14.9705290464262 95.8353942351339
"6023" 1204.4 10.655701896877 96.1705869896503
"6024" 1204.6 10.8923936558739 96.157819496841
"6025" 1204.8 11.0457799586209 96.5311440436493
"6026" 1205 11.4425300228537 97.4786817442067
"6027" 1205.2 11.3504357989344 99.8075850082815
"6028" 1205.4 12.3479205971707 102.38490937467
"6029" 1205.6 13.6055791765122 104.752575906914
"6030" 1205.8 14.3714680323709 106.372340663399
"6031" 1206 14.8893826468515 106.572967156499
"6032" 1206.2 14.6522576936339 105.933579425353
"6033" 1206.4 14.4441722515981 105.839883508244
"6034" 1206.6 14.4871563656514 105.97797118758
"6035" 1206.8 14.5628328212703 106.049107211139
"6036" 1207 14.4642905484867 105.525849757979
"6037" 1207.2 13.9259442944054 104.768279731896
"6038" 1207.4 13.9190960306757 104.227715446301
"6039" 1207.6 13.7359966937232 104.084089630656
"6040" 1207.8 13.9495527825263 103.834569547006
"6041" 1208 13.5734143546818 103.897961841857
"6042" 1208.2 13.4945036794324 102.912457120841
"6043" 1208.4 12.99235474145 101.174043695385
"6044" 1208.6 12.1615188022756 99.3813976205021
"6045" 1208.8 10.4511408007338 96.8917516241412
"6046" 1209 8.44235275518181 93.8111893456137
"6047" 1209.2 6.81051476380488 91.3047271515969
"6048" 1209.4 6.0898475397288 87.5618728369068
"6049" 1209.6 4.6141094057232 83.9034943431383
"6050" 1209.8 3.37888678265046 79.9339789162595
"6051" 1210 2.65218394812262 77.13405007683
"6052" 1210.2 2.80692378522327 75.8932349747352
"6053" 1210.4 3.54740061199999 73.2778277825442
"6054" 1210.6 2.93834493680734 69.9791947753692
"6055" 1210.8 2.37436029483033 66.1115390118704
"6056" 1211 3.50685889071999 62.7761786706747
"6057" 1211.2 5.05706869957982 60.0239194662276
"6058" 1211.4 5.8268826458828 57.0355602638191
"6059" 1211.6 6.28506847560868 52.8213243305717
"6060" 1211.8 7.18073204627824 47.6435837367108
"6061" 1212 7.42785982343298 42.3151971561157
"6062" 1212.2 9.13066798258414 39.7066277534907
"6063" 1212.4 12.1125060370263 36.0407769922163
"6064" 1212.6 14.8946758615652 31.2828539911543
"6065" 1212.8 16.6853291615048 26.9887307054148
"6066" 1213 19.2778623991892 23.8523480391658
"6067" 1213.2 23.5369432057165 21.9789304523682
"6068" 1213.4 27.2198053562437 19.9397308356982
"6069" 1213.6 30.32394058865 17.9187942336097
"6070" 1213.8 33.906181742375 16.5174587926097
"6071" 1214 38.7166885144052 16.6339804934641
"6072" 1214.2 43.328964618 15.4833872213742
"6073" 1214.4 46.8805534243471 14.1972273790186
"6074" 1214.6 49.9054767915454 14.6132060662756
"6075" 1214.8 52.577544785 17.1370896908903
"6076" 1215 53.9211866943945 20.2393835175893
"6077" 1215.2 55.3426476198738 23.5565101857546
"6078" 1215.4 55.9819800381284 27.7077183532774
"6079" 1215.6 56.5487498948938 32.9247236682617
"6080" 1215.8 56.6070821865277 37.8669457852792
"6081" 1216 54.9153038218522 43.0540716955543
"6082" 1216.2 51.7474879915517 46.994418006352
"6083" 1216.4 47.890972908042 50.7648283820343
"6084" 1216.6 43.7786204918279 52.9745786529536
"6085" 1216.8 38.81236348165 54.8153194244847
"6086" 1217 34.1319205373729 55.8472118855847
"6087" 1217.2 28.6852859222566 54.5704521213591
"6088" 1217.4 21.8776971541463 53.7887091590604
"6089" 1217.6 13.9178257882097 55.1044219120928
"6090" 1217.8 6.73985175308264 56.9195335585062
"6091" 1218 3.36686325942498 58.8250496977097
"6092" 1218.2 2.51775255300845 60.4528336046186
"6093" 1218.4 1.77370030599999 63.7969438744918
"6094" 1218.6 1.4709257985593 65.4568318858474
"6095" 1218.8 1.61700121881577 66.2499484248742
"6096" 1219 2.26915995780354 69.612602719174
"6097" 1219.2 3.80863460144247 73.9738183925184
"6098" 1219.4 3.94507548219442 78.6790711414736
"6099" 1219.6 3.67409349099999 83.5554353780848
"6100" 1219.8 4.69413359371795 86.7435551692642
"6101" 1220 6.96908290560769 89.7379705510001
"6102" 1220.2 10.138470949096 93.4707753820768
"6103" 1220.4 13.858405315496 95.8153650558958
"6104" 1220.6 16.8311013462481 99.0323855186712
"6105" 1220.8 18.0537352575 103.665508914513
"6106" 1221 19.9403160609549 107.972005252679
"6107" 1221.2 22.5561680680687 110.46574372184
"6108" 1221.4 26.636924423992 112.102931405613
"6109" 1221.6 31.5868382415909 114.413768291676
"6110" 1221.8 34.9528376859318 118.154523229221
"6111" 1222 38.2955422673534 121.09264289507
"6112" 1222.2 42.7437641769047 122.301450363656
"6113" 1222.4 47.8574984557442 121.545550303968
"6114" 1222.6 52.14172128124 120.825862343445
"6115" 1222.8 57.411131504608 118.092493868709
"6116" 1223 61.7548602075625 116.026009783358
"6117" 1223.2 67.3342958241484 116.829189968647
"6118" 1223.4 71.0549093566562 119.964279911225
"6119" 1223.6 73.6149505752521 124.972444958992
"6120" 1223.8 72.6926354918033 127.374839585331
"6121" 1224 71.7688543383949 128.158368772908
"6122" 1224.2 71.0354906564524 128.604426654561
"6123" 1224.4 68.6481203416569 129.121619372698
"6124" 1224.6 65.0325026265413 129.589735647709
"6125" 1224.8 61.2922049619285 129.720641897609
"6126" 1225 56.818588909525 129.442801364285
"6127" 1225.2 51.4996807528923 128.488325336639
"6128" 1225.4 46.1916203839762 127.172759277609
"6129" 1225.6 40.7345552943603 124.536066533372
"6130" 1225.8 35.9593215839113 122.408590589036
"6131" 1226 30.6053797698571 118.477710732438
"6132" 1226.2 25.666429891458 115.121950586176
"6133" 1226.4 22.4512042189193 109.802735852182
"6134" 1226.6 22.2448174321613 107.152116029762
"6135" 1226.8 23.65482743809 106.543706317035
"6136" 1227 25.0297619074375 106.15196936421
"6137" 1227.2 26.3343190060248 106.609561712853
"6138" 1227.4 27.8841444864622 105.892229859723
"6139" 1227.6 31.2169106519068 103.775475034856
"6140" 1227.8 35.0321260786098 102.854092637621
"6141" 1228 37.847723900944 100.493759035845
"6142" 1228.2 39.3706681822162 97.0351116717334
"6143" 1228.4 41.1049287148272 92.7590822786029
"6144" 1228.6 41.7915294106757 87.4323486620307
"6145" 1228.8 43.8303677916695 82.8299365981526
"6146" 1229 45.6264707766722 81.3362082052864
"6147" 1229.2 46.0819666373513 79.9126518484091
"6148" 1229.4 44.9738247080678 76.7959891561271
"6149" 1229.6 41.7437585953902 73.3732264198652
"6150" 1229.8 38.1454159686286 72.450306987199
"6151" 1230 33.7546027621428 71.5632584414293
"6152" 1230.2 28.4887190795423 71.4454356541271
"6153" 1230.4 22.8193769002149 68.5145051676219
"6154" 1230.6 18.8928159643197 64.5653561455766
"6155" 1230.8 14.3759770964463 59.8285416903492
"6156" 1231 10.1906030253709 55.9057720909638
"6157" 1231.2 5.40410659734482 51.1654775713347
"6158" 1231.4 6.25294480372896 47.0159411688324
"6159" 1231.6 6.83039869391302 40.8797862119
"6160" 1231.8 9.97977906865715 37.4060014652562
"6161" 1232 14.3014485052422 34.0837160842019
"6162" 1232.2 18.411642640675 31.2060020969097
"6163" 1232.4 23.5575461538926 26.68606359325
"6164" 1232.6 28.4106163536033 21.5566073433988
"6165" 1232.8 32.8816749035385 16.4579265352386
"6166" 1233 38.9759272369744 12.7438976391617
"6167" 1233.2 45.6810454585652 11.5688891626674
"6168" 1233.4 51.9148435717692 10.8623843197771
"6169" 1233.6 57.9598077825172 8.51260464221406
"6170" 1233.8 63.2589877782124 8.86076148954492
"6171" 1234 67.8892841612857 12.4403916215705
"6172" 1234.2 72.4276040768928 17.2263161358169
"6173" 1234.4 76.7593080356261 19.3023599792343
"6174" 1234.6 82.7546368093545 22.2950721655756
"6175" 1234.8 84.9763692056363 27.134891015112
"6176" 1235 83.1567064023271 32.1143996398978
"6177" 1235.2 80.2818017769469 38.552613066067
"6178" 1235.4 77.9207275987818 44.0829429519666
"6179" 1235.6 74.3036614675676 50.5465831105983
"6180" 1235.8 69.2935522907059 56.5585849952444
"6181" 1236 62.658366105431 59.7448133590244
"6182" 1236.2 56.3215377954483 62.5419931146882
"6183" 1236.4 49.0968246356316 63.4405725886111
"6184" 1236.6 42.6337243563802 60.1159681181426
"6185" 1236.8 39.8622886722655 54.5197199452971
"6186" 1237 37.3292305394435 47.7034035895282
"6187" 1237.2 36.8376215808158 40.3956447861374
"6188" 1237.4 39.199461588973 34.0955247884902
"6189" 1237.6 41.1875186101239 27.3780057521555
"6190" 1237.8 42.9358614794205 20.8275177531689
"6191" 1238 43.9692772767297 14.3184467218956
"6192" 1238.2 42.822193102 10.7376387154091
"6193" 1238.4 43.1450917670619 10.4199303671821
"6194" 1238.6 45.7080999209911 9.33426179945642
"6195" 1238.8 50.7515400794128 8.51795471209392
"6196" 1239 56.2958064356514 9.29283827955264
"6197" 1239.2 61.9704140641944 10.8806223684459
"6198" 1239.4 68.4198105920982 13.0188974700222
"6199" 1239.6 73.3044997894 14.9259007514575
"6200" 1239.8 78.4804797732727 18.6261211927756
"6201" 1240 82.0148064272432 23.2635805688685
"6202" 1240.2 85.9056201934424 28.8390924227396
"6203" 1240.4 89.4379033104508 35.560218630929
"6204" 1240.6 90.961432949872 43.3620774710607
"6205" 1240.8 90.0104177264615 50.8053441625463
"6206" 1241 89.0204398894836 58.6415290540766
"6207" 1241.2 87.2881726256017 66.5774683941356
"6208" 1241.4 83.088357370175 73.0549741304097
"6209" 1241.6 77.4680604031707 78.9661394881579
"6210" 1241.8 71.848362453877 83.7997814981995
"6211" 1242 65.0999115312017 86.7188778747654
"6212" 1242.2 57.7283023362773 90.7205523426478
"6213" 1242.4 50.2047374749152 93.2816533965509
"6214" 1242.6 41.761140240375 92.0335147961348
"6215" 1242.8 33.5463084352155 90.3226994748261
"6216" 1243 26.6638057378584 89.0243639575626
"6217" 1243.2 19.5720702292656 86.0575357322566
"6218" 1243.4 14.2390435715122 81.0355173234262
"6219" 1243.6 8.71234519076743 75.7488415365731
"6220" 1243.8 4.18704514743902 69.9646566221335
"6221" 1244 2.06969074897344 63.7834152942086
"6222" 1244.2 3.28225984460823 61.2706558439817
"6223" 1244.4 5.63134883429133 56.5258113314233
"6224" 1244.6 7.56913936297598 51.5958149458527
"6225" 1244.8 11.2943586229836 45.6567256197733
"6226" 1245 17.0673406995714 40.7783061044419
"6227" 1245.2 23.1328735459344 36.7913471591995
"6228" 1245.4 29.71581476945 34.0245972452847
"6229" 1245.6 37.0443004276055 33.3422789546627
"6230" 1245.8 43.8498131205555 35.8498720444459
"6231" 1246 50.5179733674103 39.3137402431104
"6232" 1246.2 56.4269721710446 43.6173753095847
"6233" 1246.4 60.5689417680769 49.5314028525463
"6234" 1246.6 65.0567933665 56.1799741415589
"6235" 1246.8 68.310397560819 63.4546183117658
"6236" 1247 69.9227581015378 71.8041296975217
"6237" 1247.2 68.4563856196667 80.3085182956745
"6238" 1247.4 64.9807776391 88.0269693761847
"6239" 1247.6 60.1157710855 95.4832245789718
"6240" 1247.8 54.2465402323223 100.421997184862
"6241" 1248 46.859749770459 104.863670109118
"6242" 1248.2 39.0115771120776 106.842203944671
"6243" 1248.4 31.0270860671 106.48319410481
"6244" 1248.6 22.6425942816186 103.312321795881
"6245" 1248.8 15.2680369546098 99.7282756672311
"6246" 1249 9.81358953866933 93.7849786229799
"6247" 1249.2 6.30637363815701 87.863673262812
"6248" 1249.4 6.35430318984482 81.1338486638175
"6249" 1249.6 8.02861511662929 73.8822672242227
"6250" 1249.8 10.8868835030763 66.9173728797718
"6251" 1250 14.5330343844628 61.4299175023409
"6252" 1250.2 19.5316352329652 55.8189636217543
"6253" 1250.4 26.4208336138305 52.3848985117119
"6254" 1250.6 35.6516023878839 49.9609205648258
"6255" 1250.8 42.1835363758934 48.5199609247077
"6256" 1251 49.5335816658684 46.6278997737426
"6257" 1251.2 56.7107546723761 47.2551205640572
"6258" 1251.4 63.6552533925625 50.2134339316294
"6259" 1251.6 70.3008513175405 52.1028573595712
"6260" 1251.8 77.5779056819304 53.0439871160587
"6261" 1252 83.6380515598362 52.9742545864813
"6262" 1252.2 90.508379214568 53.2132108330287
"6263" 1252.4 97.0259938941638 55.3563051911278
"6264" 1252.6 103.28636960475 56.0733364681097
"6265" 1252.8 108.754657838059 54.2943951879755
"6266" 1253 115.255212038475 53.2972408372077
"6267" 1253.2 122.0179117649 51.8693301451097
"6268" 1253.4 125.284174845405 53.2113666513228
"6269" 1253.6 126.499348145465 56.8538261411635
"6270" 1253.8 127.621042048326 61.5771783429543
"6271" 1254 128.316496972415 67.1245323436463
"6272" 1254.2 127.384017019022 73.4019329968907
"6273" 1254.4 126.220660087364 80.0434108121075
"6274" 1254.6 124.800404119937 86.3352151271707
"6275" 1254.8 121.050626365465 92.612269295922
"6276" 1255 116.134179288795 98.278143472062
"6277" 1255.2 111.714511208548 103.302553055109
"6278" 1255.4 105.881530190718 107.17369084227
"6279" 1255.6 98.839702937608 110.730132249957
"6280" 1255.8 91.6653631067984 112.659857451464
"6281" 1256 85.67605942375 114.403484909628
"6282" 1256.2 78.5399219638051 114.946212945508
"6283" 1256.4 71.2464210872314 113.172991569498
"6284" 1256.6 64.8600860017368 112.524190272058
"6285" 1256.8 58.4211229478016 109.768093886407
"6286" 1257 55.438871247161 104.122030255627
"6287" 1257.2 53.9159413528974 97.7615142426745
"6288" 1257.4 51.7927216407522 90.5902971253414
"6289" 1257.6 52.82459589905 83.9439874776347
"6290" 1257.8 54.6483567098938 77.9241638352086
"6291" 1258 57.1329800429565 73.3794137488152
"6292" 1258.2 60.6142348717295 70.5800298714782
"6293" 1258.4 64.0486186768305 66.1888083334576
"6294" 1258.6 65.0967175930756 60.8685746709251
"6295" 1258.8 67.6410032445641 54.8754233221873
"6296" 1259 73.1397990467 50.0061909792347
"6297" 1259.2 78.6256007074 46.8436316771597
"6298" 1259.4 85.4982021128462 43.9097285076489
"6299" 1259.6 91.8169062156186 40.8287393742203
"6300" 1259.8 97.6525289119075 37.6935482180847
"6301" 1260 103.83114898445 35.6106541762347
"6302" 1260.2 110.415505663605 33.6372762654881
"6303" 1260.4 116.638662063974 33.6985989305719
"6304" 1260.6 118.960623054102 35.9421296926832
"6305" 1260.8 120.685687414185 40.0219209508232
"6306" 1261 122.061223051442 45.1979513302475
"6307" 1261.2 122.981634965534 50.3687853272802
"6308" 1261.4 124.622531952927 57.0357059125969
"6309" 1261.6 126.245230827533 63.9424011654625
"6310" 1261.8 126.33773990611 70.6816064233288
"6311" 1262 123.638409505454 76.8206750577402
"6312" 1262.2 118.828338687622 82.3896184985973
"6313" 1262.4 113.686393129738 87.7065241389771
"6314" 1262.6 108.803245936165 92.6796638471871
"6315" 1262.8 102.15311253878 96.2484251930593
"6316" 1263 95.1243185848261 97.6995072442413
"6317" 1263.2 88.1269113244052 99.1293678928347
"6318" 1263.4 81.454019231075 100.40012434956
"6319" 1263.6 74.2474879939569 100.424175482912
"6320" 1263.8 66.9486262218378 98.9184789597604
"6321" 1264 59.8503442687521 95.9526741592831
"6322" 1264.2 54.2338984079918 90.8607578410028
"6323" 1264.4 50.1845784238879 84.3593362737054
"6324" 1264.6 47.3500864297391 77.2976141083543
"6325" 1264.8 46.904644890491 69.5989533479954
"6326" 1265 48.4430308312927 61.4230354972799
"6327" 1265.2 50.2268160028272 54.5199966662575
"6328" 1265.4 52.3310072907297 48.1915132294091
"6329" 1265.6 54.3054948846944 41.4092103722514
"6330" 1265.8 56.8188504315229 34.6676454184609
"6331" 1266 60.801845235339 27.9770467011356
"6332" 1266.2 64.9890402181652 22.4893356269978
"6333" 1266.4 69.2527942484248 17.999317470837
"6334" 1266.6 74.8339886493276 13.840095413602
"6335" 1266.8 76.9425858305789 12.5700845940321
"6336" 1267 79.8280313044545 13.9947654666938
"6337" 1267.2 84.0431585568067 17.3640142038831
"6338" 1267.4 87.340541730612 19.1511128059813
"6339" 1267.6 91.019204902696 23.1308703152127
"6340" 1267.8 95.1023317218898 27.5592371359068
"6341" 1268 99.1267931552869 32.6155346192897
"6342" 1268.2 103.048699566473 39.1610119102909
"6343" 1268.4 105.73154216945 45.3881537304847
"6344" 1268.6 107.332180002736 52.9135798369168
"6345" 1268.8 108.155547753146 59.9968426648652
"6346" 1269 106.857322098103 69.1141673485719
"6347" 1269.2 102.436951438727 76.1984243128347
"6348" 1269.4 97.3152135575952 81.0409178876323
"6349" 1269.6 92.2946701715086 83.9672698533003
"6350" 1269.8 84.9309052538421 85.8988168930584
"6351" 1270 76.1244814642743 85.7842689797396
"6352" 1270.2 68.1760594218793 84.543838118602
"6353" 1270.4 62.7140962809203 81.9793557750936
"6354" 1270.6 56.9825587317692 76.6794188202642
"6355" 1270.8 52.7802533914 69.8159783497347
"6356" 1271 48.5332022769224 61.5272329677572
"6357" 1271.2 47.6906549159363 54.7527804874484
"6358" 1271.4 47.1723658654818 48.3008468165302
"6359" 1271.6 45.7450987263628 40.5413143676954
"6360" 1271.8 47.1634582677339 32.9004901333967
"6361" 1272 49.6769446605263 26.1911991796374
"6362" 1272.2 53.364935107757 18.705869702309
"6363" 1272.4 58.2089358897034 13.946418510661
"6364" 1272.6 62.3582350438 9.93713651081518
"6365" 1272.8 66.7961362815847 7.97724774541525
"6366" 1273 71.2938495583513 9.60142079027393
"6367" 1273.2 75.0281726508718 13.3972008750591
"6368" 1273.4 76.2081571501792 17.7299264252451
"6369" 1273.6 76.3632919353097 23.332960247483
"6370" 1273.8 75.5591549492641 28.3913729922357
"6371" 1274 73.890228117491 34.4347608492008
"6372" 1274.2 72.2695700695688 40.0322239624058
"6373" 1274.4 69.629721472027 45.7675816557875
"6374" 1274.6 65.7003718988991 51.6640810714461
"6375" 1274.8 62.3414858157288 56.5338446594492
"6376" 1275 57.0000844435378 60.7368983842612
"6377" 1275.2 50.7112202733445 63.5085236376982
"6378" 1275.4 44.1987804343277 67.336770801194
"6379" 1275.6 37.9322738310168 69.5592095907402
"6380" 1275.8 30.6271913644103 71.0544779591873
"6381" 1276 23.5421357464872 71.0283458297514
"6382" 1276.2 16.3795793564285 69.8257737808158
"6383" 1276.4 10.9134037801094 66.273625294616
"6384" 1276.6 5.80453427207893 64.1680601261637
"6385" 1276.8 3.08464950311015 64.595302084678
"6386" 1277 3.49523295594115 64.5298177635301
"6387" 1277.2 3.42877000711815 63.0704591132847
"6388" 1277.4 3.93109904554286 60.882919892399
"6389" 1277.6 5.61996617102563 59.6510699765976
"6390" 1277.8 7.54456094444999 58.4301278916097
"6391" 1278 11.0362466171417 56.3001130678406
"6392" 1278.2 14.1106790151803 53.6230356640274
"6393" 1278.4 16.7899218661639 50.5342500943716
"6394" 1278.6 20.0141408588684 47.4794289651637
"6395" 1278.8 24.754775013568 44.0010864321567
"6396" 1279 27.77741372075 41.0886018092347
"6397" 1279.2 32.0321829071666 36.6592292021085
"6398" 1279.4 36.0652395553333 33.8325260939309
"6399" 1279.6 41.0819983507769 30.6973994536633
"6400" 1279.8 45.9362827748991 29.4878674272024
"6401" 1280 51.9098390713513 28.7966175558145
"6402" 1280.2 57.4814329462931 28.0698002012485
"6403" 1280.4 63.6420562176666 27.5374049966959
"6404" 1280.6 69.8147502489449 29.9377000225251
"6405" 1280.8 74.6597711815135 32.4049702392739
"6406" 1281 80.0536568512051 35.8414335443155
"6407" 1281.2 85.4827435652758 40.6982925492572
"6408" 1281.4 90.4042690794876 44.9013186381343
"6409" 1281.6 94.7340810391394 50.6094335159454
"6410" 1281.8 97.3260681968346 57.1758223305414
"6411" 1282 100.198984803405 63.9215732361085
"6412" 1282.2 101.990784092119 70.9676819578467
"6413" 1282.4 103.53302168611 78.5720177181792
"6414" 1282.6 104.346204265615 86.4005709704181
"6415" 1282.8 105.275749454762 93.4921775960847
"6416" 1283 105.218919570107 101.270026907062
"6417" 1283.2 105.16406780552 107.602833035274
"6418" 1283.4 102.310258559727 111.185485199289
"6419" 1283.6 97.933595467 112.228590449605
"6420" 1283.8 91.4467071329916 113.657919156144
"6421" 1284 84.710537079758 113.501275139278
"6422" 1284.2 79.1390289678898 111.811021789373
"6423" 1284.4 72.7271734459569 109.138592978473
"6424" 1284.6 68.0927873571707 103.630886119329
"6425" 1284.8 66.2364067939459 97.802919542355
"6426" 1285 63.7492578845128 91.0586230423668
"6427" 1285.2 63.1547759138205 84.0944105477002
"6428" 1285.4 64.4211446115172 76.9726731262399
"6429" 1285.6 67.5491122976475 71.0405283286175
"6430" 1285.8 71.6534124222288 64.6309292569068
"6431" 1286 76.2564438701 59.1276107588347
"6432" 1286.2 82.8677893264202 55.3349590142948
"6433" 1286.4 89.4342507740862 54.4667427246623
"6434" 1286.6 95.0338575898879 52.2230685036882
"6435" 1286.8 98.0862500015328 47.9028303392897
"6436" 1287 97.5690938233197 46.7437525900274
"6437" 1287.2 98.6362618547311 47.5724813346226
"6438" 1287.4 100.650686549686 50.2139697540517
"6439" 1287.6 101.108898095795 53.134318757321
"6440" 1287.8 101.427151605425 56.5128462200597
"6441" 1288 102.461876103133 62.6010913618816
"6442" 1288.2 102.862156153344 68.1146401723716
"6443" 1288.4 102.359256884271 74.0170697222797
"6444" 1288.6 100.46052453018 80.1635666402098
"6445" 1288.8 98.934778218122 85.9976740845726
"6446" 1289 96.3515587471795 92.6722820350335
"6447" 1289.2 91.3864344296451 98.0783663120847
"6448" 1289.4 85.6526939337705 102.705279381437
"6449" 1289.6 79.540956758175 105.41308340441
"6450" 1289.8 72.4313279826283 104.372538288837
"6451" 1290 65.7332045001441 101.777114556203
"6452" 1290.2 58.906008594561 98.6128002274994
"6453" 1290.4 53.1497396729426 94.2220833138635
"6454" 1290.6 48.5669882382951 88.0413795319864
"6455" 1290.8 44.8610895191271 81.5408807302373
"6456" 1291 40.1087621369826 74.8981733453456
"6457" 1291.2 37.2971475495122 66.9103046520604
"6458" 1291.4 34.9950452359756 59.4126939666213
"6459" 1291.6 33.1501919972894 52.3572831916111
"6460" 1291.8 32.7309309416514 45.5686092701765
"6461" 1292 33.7203099527894 38.1427801537163
"6462" 1292.2 35.1653361966181 31.4952446807029
"6463" 1292.4 37.4588612243333 23.9643807157001
"6464" 1292.6 41.2489980479826 17.7602439292674
"6465" 1292.8 45.4959636875043 13.3302514956239
"6466" 1293 51.1502878383894 8.83370432897855
"6467" 1293.2 56.8747368899909 9.80465668525747
"6468" 1293.4 62.4487299573714 11.5267937106847
"6469" 1293.6 68.5847510119208 12.4657262959956
"6470" 1293.8 74.8370311507321 15.2130338869776
"6471" 1294 79.912070263483 20.058097964822
"6472" 1294.2 83.4152763599729 24.7165622791929
"6473" 1294.4 88.2549263160263 30.4957798165847
"6474" 1294.6 90.2298167069664 37.5490254644293
"6475" 1294.8 90.2541377604016 45.4437059253143
"6476" 1295 89.8720956368487 52.6243544790679
"6477" 1295.2 88.1033798100454 59.696830898712
"6478" 1295.4 85.5463369324261 66.6496803068587
"6479" 1295.6 82.0685889122241 73.0882503560072
"6480" 1295.8 76.8610389041475 78.4930849921175
"6481" 1296 69.753931855425 82.5394671833597
"6482" 1296.2 61.4305959639024 85.9759238670848
"6483" 1296.4 53.8939146985122 86.6191088699384
"6484" 1296.6 46.3386930118049 86.3425703904506
"6485" 1296.8 39.3162953296724 84.8700110229727
"6486" 1297 32.8004615195641 81.8372478676745
"6487" 1297.2 27.0797907524102 78.3061438776489
"6488" 1297.4 20.6397003925726 74.3799758300122
"6489" 1297.6 15.4658014486585 70.0236929267433
"6490" 1297.8 10.398318043925 65.6278962931097
"6491" 1298 7.17514304970732 59.9036274470604
"6492" 1298.2 3.66742544473682 55.4784394011111
"6493" 1298.4 4.06786865545944 54.616309133355
"6494" 1298.6 5.20144653227775 51.8519903883903
"6495" 1298.8 5.52742932094286 50.079897583599
"6496" 1299 6.03674447775673 49.802876832328
"6497" 1299.2 7.14481157097365 47.8482014496374
"6498" 1299.4 7.23597328917143 45.7521369619133
"6499" 1299.6 8.55976451418445 41.6266874081818
"6500" 1299.8 10.6060038705714 36.092021999799
"6501" 1300 12.8851829080918 31.5357319063807
"6502" 1300.2 16.9220596761621 26.971782706355
"6503" 1300.4 21.8529765923902 22.819506630353
"6504" 1300.6 26.5473504816066 19.6745881809044
"6505" 1300.8 32.3962961813659 17.1737716053043
"6506" 1301 36.535058981625 14.2307341411597
"6507" 1301.2 42.6668566155739 13.3867480232847
"6508" 1301.4 49.8622082161622 14.1256339830847
"6509" 1301.6 55.2269164605588 14.4740944002318
"6510" 1301.8 60.4060129537545 15.6798423812847
"6511" 1302 64.1803984510874 18.6920333195119
"6512" 1302.2 68.6773700379224 22.5841649913778
"6513" 1302.4 72.9482565923474 26.6620801625085
"6514" 1302.6 77.3465837894954 32.5218140008829
"6515" 1302.8 81.1135052770508 39.2417107931186
"6516" 1303 83.58562692025 46.1905171107313
"6517" 1303.2 85.337155972425 52.8566346603597
"6518" 1303.4 86.1842080362609 60.2622493560239
"6519" 1303.6 83.997378777 66.4290910490335
"6520" 1303.8 80.4281703743525 72.5629926154864
"6521" 1304 76.7812530163305 78.149821700822
"6522" 1304.2 70.8298365293361 82.4666973005469
"6523" 1304.4 64.1983398932758 84.9655566212227
"6524" 1304.6 56.8947656871949 85.9262617482203
"6525" 1304.8 50.193718245921 86.3446963515584
"6526" 1305 43.2456140397105 84.1756436474268
"6527" 1305.2 37.2627377845254 81.3368341983814
"6528" 1305.4 30.6174457583333 77.9318944525133
"6529" 1305.6 25.706491920616 73.3740964285648
"6530" 1305.8 20.5093413534117 68.4126624117402
"6531" 1306 15.8334687292397 62.9144276239112
"6532" 1306.2 12.415902142 56.2767848953167
"6533" 1306.4 10.6868558835164 49.5599982564782
"6534" 1306.6 8.91714254604462 43.3546249143972
"6535" 1306.8 8.9571865453 39.5929947112947
"6536" 1307 12.443267803864 37.0147922881168
"6537" 1307.2 16.7823173497401 33.9499663527934
"6538" 1307.4 22.4654389847119 30.5389642677712
"6539" 1307.6 29.0303232167623 28.6997314123225
"6540" 1307.8 34.585026674916 27.7632292335805
"6541" 1308 40.1149663191579 27.6428217776111
"6542" 1308.2 46.0203322637838 28.8310484020307
"6543" 1308.4 50.7756905058889 31.8581892731125
"6544" 1308.6 56.0307378715897 36.5992652979565
"6545" 1308.8 59.3942943807522 43.4736341440759
"6546" 1309 61.9583262170435 49.6010222539021
"6547" 1309.2 64.2219777888035 56.5876902720222
"6548" 1309.4 65.270801608054 64.4222141357334
"6549" 1309.6 63.8307874975929 72.218485100775
"6550" 1309.8 59.004041072275 78.1029665712848
"6551" 1310 52.8340206132195 82.3933523294506
"6552" 1310.2 45.926700960521 85.0648952495973
"6553" 1310.4 39.5042093249459 85.2563191811658
"6554" 1310.6 32.6434204812895 85.3590680748742
"6555" 1310.8 27.373835598129 87.235481968746
"6556" 1311 23.6727623987734 90.4914486510457
"6557" 1311.2 21.2497610878984 94.5103353774363
"6558" 1311.4 21.4213137186613 95.3198724271251
"6559" 1311.6 20.843472549811 96.9167725821792
"6560" 1311.8 18.7484519948264 95.62102828106
"6561" 1312 16.4603286639231 93.7143006962899
"6562" 1312.2 13.7081695078 91.0400953625967
"6563" 1312.4 12.4701990901428 87.4045580504419
"6564" 1312.6 12.957134121088 84.5460521407407
"6565" 1312.8 13.9724146554285 80.11882703468
"6566" 1313 14.8299151067297 75.481401940382
"6567" 1313.2 17.6297227995564 69.7568017211412
"6568" 1313.4 20.4270423787672 65.0393573723951
"6569" 1313.6 24.6170705907797 60.2617424081186
"6570" 1313.8 29.6376165176639 55.171166560152
"6571" 1314 33.9911485970956 51.7312736792326
"6572" 1314.2 41.8213193579 48.1940094657597
"6573" 1314.4 48.4317465570089 46.6031752548972
"6574" 1314.6 56.0989571141282 47.960208570213
"6575" 1314.8 62.9180457820254 49.9492954647966
"6576" 1315 68.4823739025385 53.7386756917258
"6577" 1315.2 72.922488549161 58.5451604734576
"6578" 1315.4 77.312771710418 64.436917800388
"6579" 1315.6 78.3839096766923 71.4889246110591
"6580" 1315.8 77.9902822702683 78.7268870957921
"6581" 1316 76.1241679150763 85.7675588901102
"6582" 1316.2 71.8770933526667 91.6759946002899
"6583" 1316.4 66.4514367522661 95.8222573469557
"6584" 1316.6 58.9394119982562 97.7340863051674
"6585" 1316.8 51.87439930655 97.2980772597097
"6586" 1317 45.4010444147289 96.1281645683651
"6587" 1317.2 37.7432661827964 94.4628532314033
"6588" 1317.4 31.410332026075 91.1194619062098
"6589" 1317.6 25.5971538891066 87.9975225360684
"6590" 1317.8 20.6676920543884 86.8466259029277
"6591" 1318 16.4512682957734 83.6838247757332
"6592" 1318.2 13.689011072439 80.1934731892555
"6593" 1318.4 9.38454325665854 75.197137514914
"6594" 1318.6 5.98283562484296 71.0002699882087
"6595" 1318.8 3.94317571188494 69.5229154793502
"6596" 1319 3.77411418494735 69.97790299519
"6597" 1319.2 3.86746683263156 70.0851822634005
"6598" 1319.4 3.91626748979644 69.8002513751555
"6599" 1319.6 3.94258940888072 70.2596956142682
"6600" 1319.8 3.87954140289187 70.1515069461118
"6601" 1320 3.72115084605714 70.1171744737419
"6602" 1320.2 4.04380634699088 69.1541079327666
"6603" 1320.4 4.31488722610743 68.5113466354484
"6604" 1320.6 4.96097391548816 67.2660393677777
"6605" 1320.8 5.80814157579507 66.4543396126175
"6606" 1321 7.04006990027198 64.1008228448128
"6607" 1321.2 8.28591380294486 61.4490427877068
"6608" 1321.4 10.5449724172325 58.1417875706894
"6609" 1321.6 13.2032078900714 54.6036025115371
"6610" 1321.8 15.681411098225 51.5317356979597
"6611" 1322 17.8890345148 47.2608474561847
"6612" 1322.2 22.0307039123594 42.6231039277957
"6613" 1322.4 25.6513838817788 38.7352488998901
"6614" 1322.6 30.5616876943984 34.7346204722801
"6615" 1322.8 35.090678947641 33.0387626623155
"6616" 1323 40.3130560837561 30.8919444922555
"6617" 1323.2 46.0115486211739 30.089780259963
"6618" 1323.4 52.051713278354 31.6428906864299
"6619" 1323.6 57.8486353560263 33.67057566019
"6620" 1323.8 62.3124967671441 35.7761585854068
"6621" 1324 66.9723224264248 36.5300903137308
"6622" 1324.2 73.7052493698158 37.1370370142426
"6623" 1324.4 80.3719263020446 39.3417097878972
"6624" 1324.6 86.63892530415 42.7447255122347
"6625" 1324.8 93.5058417727179 46.4412785467514
"6626" 1325 97.9637604381904 51.9495581157038
"6627" 1325.2 100.142802544562 57.9223428475769
"6628" 1325.4 102.509989462098 64.3344574667189
"6629" 1325.6 102.622296636042 71.6531837103705
"6630" 1325.8 101.087948879583 79.6854624851871
"6631" 1326 98.8351773501163 86.7965790830615
"6632" 1326.2 96.176854050315 93.0738834809115
"6633" 1326.4 92.0112226068607 99.8514420041995
"6634" 1326.6 85.5374241832049 104.515946784339
"6635" 1326.8 78.0928775855403 107.158280261907
"6636" 1327 70.8862108356098 107.601854397816
"6637" 1327.2 63.9946093184553 106.76960341004
"6638" 1327.4 56.9088575858125 105.653767316192
"6639" 1327.6 50.5255191778897 103.112942245069
"6640" 1327.8 45.0862822241293 99.3006910345244
"6641" 1328 39.8001044273171 95.0985865162555
"6642" 1328.2 33.9157834664724 90.7898170534548
"6643" 1328.4 29.85517693635 85.6064808871847
"6644" 1328.6 25.1884607080756 79.598723544673
"6645" 1328.8 21.3103407968346 73.7631400487776
"6646" 1329 18.354250766488 67.5190621678047
"6647" 1329.2 16.448600900678 61.4374390916695
"6648" 1329.4 14.2782874633 54.7516223589847
"6649" 1329.6 12.8843711596977 48.2257839321545
"6650" 1329.8 11.0775055741026 42.2470717722899
"6651" 1330 10.0782141810968 37.2373950393428
"6652" 1330.2 12.1206624864732 35.0523948950312
"6653" 1330.4 14.696373964 33.3271143780597
"6654" 1330.6 19.3400766660564 31.4584274032541
"6655" 1330.8 24.3997490812564 29.4390618325206
"6656" 1331 29.9434954846446 27.9652691235393
"6657" 1331.2 35.032233559313 26.5304990173282
"6658" 1331.4 40.7286451998361 25.0627333936913
"6659" 1331.6 46.7281798090268 25.4159388429597
"6660" 1331.8 53.6215428359904 27.4297460676136
"6661" 1332 60.0669999329646 30.9191116412794
"6662" 1332.2 64.4512443516186 36.4465971900763
"6663" 1332.4 69.2591410790696 41.6383351788761
"6664" 1332.6 74.2899649401081 47.7025952131388
"6665" 1332.8 77.9374229274867 54.1612125677927
"6666" 1333 79.7059259179915 61.4212449224746
"6667" 1333.2 80.1585845433 69.3796534510597
"6668" 1333.4 79.1970070650593 76.2583427388559
"6669" 1333.6 77.6835041514262 82.9038457244454
"6670" 1333.8 74.789973795675 89.3550531918598
"6671" 1334 69.9145752848512 95.4631016723823
"6672" 1334.2 64.1425097160787 100.892071331415
"6673" 1334.4 57.8871281685454 104.278564968771
"6674" 1334.6 51.937900249561 106.576487001963
"6675" 1334.8 44.5889648911797 108.8332177151
"6676" 1335 38.011031021975 109.76359297806
"6677" 1335.2 31.1396065223474 109.663674954127
"6678" 1335.4 24.670270863275 106.932258416585
"6679" 1335.6 18.2737553336259 104.14368841168
"6680" 1335.8 16.0234281881017 103.493696490864
"6681" 1336 16.1715944364237 103.428919814085
"6682" 1336.2 16.0858417681148 100.944734259585
"6683" 1336.4 16.286622981208 96.2897527128447
"6684" 1336.6 16.5134165707105 91.7421845334005
"6685" 1336.8 18.323844475528 85.7934954714927
"6686" 1337 20.4329845783813 80.3651840466864
"6687" 1337.2 23.438182615 74.3284604613705
"6688" 1337.4 28.777527307576 69.4605487242447
"6689" 1337.6 34.2558053603846 66.540152599136
"6690" 1337.8 41.2518682070263 64.0171986552426
"6691" 1338 48.2374727973097 63.3606471603591
"6692" 1338.2 54.196281900157 66.2814229209195
"6693" 1338.4 58.3319566421008 71.1553831144461
"6694" 1338.6 62.0962634873884 77.5257974587707
"6695" 1338.8 65.4742813181653 83.7540498500375
"6696" 1339 66.5835499252966 90.1399845727373
"6697" 1339.2 64.1782509432705 96.5339735272569
"6698" 1339.4 59.5950942535122 100.921430455134
"6699" 1339.6 54.146740837496 105.029872830431
"6700" 1339.8 47.209820887528 107.039779063149
"6701" 1340 39.6191372380513 107.201746001392
"6702" 1340.2 32.797619051125 107.174307265485
"6703" 1340.4 25.6625772610492 106.564695022224
"6704" 1340.6 19.0521958039048 105.515757007609
"6705" 1340.8 16.9414896337209 103.988861459643
"6706" 1341 16.46373962605 100.18355432686
"6707" 1341.2 15.2221970407519 94.5783801867163
"6708" 1341.4 13.6020096126379 90.108545547714
"6709" 1341.6 12.9075911724047 83.68586270268
"6710" 1341.8 12.8638519641785 78.068388164299
"6711" 1342 14.588741075646 71.7010169049431
"6712" 1342.2 18.348169508296 67.0329261639088
"6713" 1342.4 21.8752730473362 62.5617611694985
"6714" 1342.6 26.5041502868 57.4014202837847
"6715" 1342.8 33.0865722772049 55.4712947777159
"6716" 1343 39.3228484096207 54.8719878482744
"6717" 1343.2 46.4610941266111 55.2916319253903
"6718" 1343.4 54.4651524501009 56.2662100136903
"6719" 1343.6 59.7582394862881 60.2099210666949
"6720" 1343.8 63.9570576381312 66.3948194038716
"6721" 1344 65.573066848425 72.4402974483347
"6722" 1344.2 65.4288871581849 79.0495370807822
"6723" 1344.4 63.368610753825 85.4631624898097
"6724" 1344.6 61.392201841425 92.5016882275597
"6725" 1344.8 57.4253797417769 97.298208865217
"6726" 1345 51.7245522117327 100.865662040343
"6727" 1345.2 44.8534330308852 102.467198546454
"6728" 1345.4 38.6033202313 104.116848121485
"6729" 1345.6 31.8957585461565 105.13378561938
"6730" 1345.8 25.4255429457542 103.749564364144
"6731" 1346 19.3133947839508 101.480416138298
"6732" 1346.2 14.9218443418813 101.385215661686
"6733" 1346.4 13.7094470830504 99.7002327697738
"6734" 1346.6 12.1249044355469 95.4866919595535
"6735" 1346.8 9.16637486383204 89.9620959508176
"6736" 1347 8.2597576967561 85.7988149532555
"6737" 1347.2 8.55994306662902 80.8647480467218
"6738" 1347.4 8.44118148049152 75.9700865271864
"6739" 1347.6 9.96471703388982 70.5741893514407
"6740" 1347.8 11.6458297731217 65.6759460359978
"6741" 1348 15.678497162008 60.6092045023647
"6742" 1348.2 19.2966360876896 56.3644759864554
"6743" 1348.4 25.3705151812605 52.2453837028158
"6744" 1348.6 32.8968875569268 49.3951652265238
"6745" 1348.8 39.4534619347436 47.7086868243925
"6746" 1349 46.885102669931 47.4424939153865
"6747" 1349.2 53.7799959490803 48.5720970474062
"6748" 1349.4 60.277304506225 51.4330052464347
"6749" 1349.6 65.9045339785913 53.1536568462239
"6750" 1349.8 73.3585109641316 54.9353381057953
"6751" 1350 79.2123667354297 58.726213961779
"6752" 1350.2 83.3659913144426 64.2395613187569
"6753" 1350.4 82.2666843106605 68.6433095301123
"6754" 1350.6 79.7547915981795 74.7946389847001
"6755" 1350.8 76.3099480528843 81.3286701957294
"6756" 1351 71.590214074931 85.3246762836106
"6757" 1351.2 65.6470924885664 87.854141763067
"6758" 1351.4 58.4601743107712 89.6671148322458
"6759" 1351.6 50.8199495059915 90.1432234065763
"6760" 1351.8 44.5176743261826 88.8129357757021
"6761" 1352 37.8044882889737 86.9514947123742
"6762" 1352.2 31.4327180135932 84.656638883339
"6763" 1352.4 25.2895333952258 84.0054243246815
"6764" 1352.6 19.4670161663448 84.4944179815761
"6765" 1352.8 13.5880774342605 84.4289951335133
"6766" 1353 10.4572711013306 85.8207906914315
"6767" 1353.2 9.09694774488975 87.001095535447
"6768" 1353.4 8.11047354808402 86.3077909310343
"6769" 1353.6 7.45835470286955 83.81797806545
"6770" 1353.8 7.57296467054837 81.2993264129557
"6771" 1354 8.33618709484675 77.6994148401815
"6772" 1354.2 9.24563382097674 72.9283947293173
"6773" 1354.4 9.99899183492308 68.591524759854
"6774" 1354.6 12.5116943188049 63.3246259404994
"6775" 1354.8 15.2115218686942 59.0736525008699
"6776" 1355 19.4234023905546 53.8062294422948
"6777" 1355.2 25.1516518801639 49.8419360873798
"6778" 1355.4 30.8658210634915 46.8562091485678
"6779" 1355.6 37.3026440460973 45.1714709696157
"6780" 1355.8 44.1492473261017 45.9266638367797
"6781" 1356 50.5683975357256 47.3360438149255
"6782" 1356.2 56.3328516599744 50.8053441625463
"6783" 1356.4 60.8592582438421 56.2897388669532
"6784" 1356.6 64.236538188359 62.3165471790591
"6785" 1356.8 66.0325414640084 69.9092758162612
"6786" 1357 65.0434572739737 76.4917660618479
"6787" 1357.2 62.850404668661 83.4226431906864
"6788" 1357.4 59.2372286622705 90.0713319144782
"6789" 1357.6 53.8070887910328 93.9182169850028
"6790" 1357.8 46.9294945018387 96.3431349632218
"6791" 1358 40.7930636044677 98.7471854998347
"6792" 1358.2 33.824869400916 101.049111803891
"6793" 1358.4 26.691786809319 101.511418497481
"6794" 1358.6 19.6093576570246 101.7623539692
"6795" 1358.8 16.3381890598934 101.74042547124
"6796" 1359 16.1842031584103 101.906723274444
"6797" 1359.2 15.9886413298 100.839251919117
"6798" 1359.4 15.0465251492677 98.3582321589273
"6799" 1359.6 15.3337366014308 96.2703496067386
"6800" 1359.8 13.6204590531077 92.8836256318463
"6801" 1360 12.3675870610254 88.1934454355085
"6802" 1360.2 12.7736232121176 83.3306222057318
"6803" 1360.4 12.40956749805 77.1284014691347
"6804" 1360.6 14.6241276115124 71.3919279777294
"6805" 1360.8 16.631607690725 66.3763368127347
"6806" 1361 20.0264531175197 60.9043576449273
"6807" 1361.2 23.821455190126 56.125016734278
"6808" 1361.4 28.877238972069 52.6645550611192
"6809" 1361.6 34.8341538487479 50.2734510196057
"6810" 1361.8 40.5027388556923 49.3517444626745
"6811" 1362 46.4894383292703 50.4364044027064
"6812" 1362.2 53.1438068702696 52.70833127525
"6813" 1362.4 58.6347750171896 57.2013236400934
"6814" 1362.6 62.4983301447107 62.6206841317707
"6815" 1362.8 66.1766118300578 68.8177242562831
"6816" 1363 66.640454354 75.4969399632899
"6817" 1363.2 64.9674586441282 81.2786736009822
"6818" 1363.4 62.4959356647459 88.0476448171175
"6819" 1363.6 58.7500647966186 93.7998668107881
"6820" 1363.8 52.8257382118934 98.1316212356995
"6821" 1364 46.993634671719 99.1712184441343
"6822" 1364.2 40.3067635771273 98.4223304657847
"6823" 1364.4 33.5966480039091 96.6317585765972
"6824" 1364.6 27.3168539515984 94.2502770969536
"6825" 1364.8 21.8366546830256 91.8491199578027
"6826" 1365 17.1484942027097 87.2817137098347
"6827" 1365.2 13.1984169828823 84.6538083058662
"6828" 1365.4 10.7084719573231 82.2442557836386
"6829" 1365.6 12.0879310600726 79.9308668767299
"6830" 1365.8 14.1821499257059 77.3441685876478
"6831" 1366 17.537461775575 73.4339716701347
"6832" 1366.2 21.3908682762017 69.6748277936646
"6833" 1366.4 27.4683267831896 66.9601533648003
"6834" 1366.6 33.2010499772627 64.9580514746441
"6835" 1366.8 39.7624003772437 63.4218099855049
"6836" 1367 46.4951025474018 63.7783894898511
"6837" 1367.2 53.677370036319 66.0936536289468
"6838" 1367.4 60.524735698912 71.0504274791248
"6839" 1367.6 64.2475936877258 77.3696284204154
"6840" 1367.8 67.0058743107851 84.3892878719029
"6841" 1368 68.7020930213636 91.0032542433244
"6842" 1368.2 69.3031891729827 98.875677856102
"6843" 1368.4 67.0929289218571 105.644935370135
"6844" 1368.6 64.7314718212712 112.167293511661
"6845" 1368.8 61.4876174159219 118.328061541194
"6846" 1369 55.824560667758 122.602763901609
"6847" 1369.2 50.2399573208279 123.214690258249
"6848" 1369.4 44.9649986460315 120.04031201377
"6849" 1369.6 40.6653240887805 117.339737484499
"6850" 1369.8 36.4906392222195 112.343401810158
"6851" 1370 33.6197806790423 107.001353538483
"6852" 1370.2 31.2263394131636 101.285224027894
"6853" 1370.4 30.6693397341949 94.5480374275932
"6854" 1370.6 28.336636088656 88.3189567244367
"6855" 1370.8 24.999672348675 81.5776414943097
"6856" 1371 22.9833876647436 74.3699918813668
"6857" 1371.2 23.9228700511743 67.1706801258921
"6858" 1371.4 26.5979889107373 59.6010203049661
"6859" 1371.6 30.4989930665854 52.3842665441335
"6860" 1371.8 35.3992898067436 47.2350419783668
"6861" 1372 40.0778965026441 41.8068671935932
"6862" 1372.2 46.3189165624 37.9196728006097
"6863" 1372.4 53.2693980720609 34.835488583476
"6864" 1372.6 60.7666137072655 33.1580916781467
"6865" 1372.8 68.3377201131653 32.7946648169029
"6866" 1373 75.4834043789916 35.6059973319503
"6867" 1373.2 81.9313102886923 39.0001546898796
"6868" 1373.4 86.87964177425 44.8499135270097
"6869" 1373.6 89.3979311614915 51.0407824685339
"6870" 1373.8 90.3159177000085 57.7354520137119
"6871" 1374 87.8868501623 63.8889664049598
"6872" 1374.2 86.5761547413727 69.4668026179484
"6873" 1374.4 84.4189409230531 75.8035588758193
"6874" 1374.6 81.05176934025 82.1349908174347
"6875" 1374.8 76.60484928735 87.2562348836347
"6876" 1375 71.4143272064033 90.5053740205385
"6877" 1375.2 65.3507858164872 94.0442188304181
"6878" 1375.4 58.370576677275 96.1610846405348
"6879" 1375.6 51.7210590410165 94.6166150498699
"6880" 1375.8 45.7874346997521 91.8149970119277
"6881" 1376 39.1148158885508 87.9310998945508
"6882" 1376.2 33.4804256107769 82.2762298477955
"6883" 1376.4 29.1113235820246 76.4161429711421
"6884" 1376.6 25.585781417561 70.011264231036
"6885" 1376.8 23.8248143319483 63.4941544213865
"6886" 1377 23.1916451207297 56.4618024905442
"6887" 1377.2 23.9244093398108 49.6685965320847
"6888" 1377.4 25.5155089586034 42.5169535918089
"6889" 1377.6 28.66426387375 35.7760469014813
"6890" 1377.8 30.9868748489826 30.0332837323021
"6891" 1378 33.7345471326486 23.8213602775712
"6892" 1378.2 37.371231983025 17.8996851139597
"6893" 1378.4 43.1361711064783 13.0677088082587
"6894" 1378.6 48.9853647933534 11.9753089098261
"6895" 1378.8 55.1926770420943 13.648506907547
"6896" 1379 61.1849488165391 16.261424283676
"6897" 1379.2 66.6271182614737 20.1165106172163
"6898" 1379.4 70.8589848115135 25.4223946266253
"6899" 1379.6 73.988641336 32.3889981522792
"6900" 1379.8 74.4883743587222 39.9229455105847
"6901" 1380 73.714855877144 47.4651099102966
"6902" 1380.2 69.923452435913 54.7654695471369
"6903" 1380.4 64.483508089025 59.9142695177597
"6904" 1380.6 58.5254420517368 62.5152889002953
"6905" 1380.8 51.6197029325603 65.3325835187485
"6906" 1381 44.3324170667168 65.5353664408812
"6907" 1381.2 37.5140863254359 63.2148391284181
"6908" 1381.4 31.493917116161 59.2965699241017
"6909" 1381.6 27.0409448211849 55.2225524281184
"6910" 1381.8 25.5335726659391 49.4049460696674
"6911" 1382 24.9365091426777 42.4945171218864
"6912" 1382.2 25.1485364815 35.7859887302163
"6913" 1382.4 26.2416984328716 29.5485051085526
"6914" 1382.6 28.0235349788073 23.012835562204
"6915" 1382.8 31.0177673346777 16.5913947665724
"6916" 1383 35.9260205442288 14.895396825483
"6917" 1383.2 41.7859409690471 14.6508343156036
"6918" 1383.4 48.6511867119203 14.7558403479432
"6919" 1383.6 54.8625413526785 15.7692457625044
"6920" 1383.8 60.2363729607019 18.7277469654597
"6921" 1384 63.9079971258378 23.4908241538956
"6922" 1384.2 65.8305248775357 29.3776688275401
"6923" 1384.4 67.8889327247281 35.9050830391915
"6924" 1384.6 67.4111693679166 43.2068831096959
"6925" 1384.8 64.4351393246271 50.0173109754153
"6926" 1385 60.1673071718729 55.7824352088051
"6927" 1385.2 54.2704237716379 59.4318191578606
"6928" 1385.4 47.0630705253684 60.9798543740321
"6929" 1385.6 39.7684578461034 60.2851401905072
"6930" 1385.8 32.8542177177217 58.4709770966587
"6931" 1386 26.5907991665446 57.5909190536472
"6932" 1386.2 22.8068123171735 58.3124462470434
"6933" 1386.4 19.9842934136904 60.9824086423228
"6934" 1386.6 15.2889375082992 65.454434638754
"6935" 1386.8 10.65233726632 68.5738855724848
"6936" 1387 8.16649836439344 68.1804256662487
"6937" 1387.2 7.98561052946874 65.127078115616
"6938" 1387.4 9.63483894443901 63.1040165916945
"6939" 1387.6 11.4963570524838 61.6107689413105
"6940" 1387.8 14.173385759488 58.3772593272447
"6941" 1388 18.4631695615854 55.0999365561823
"6942" 1388.2 23.914838610582 53.0153030063061
"6943" 1388.4 29.2887947965128 51.2789890085719
"6944" 1388.6 35.3585250002035 49.9707348250759
"6945" 1388.8 42.6536364890696 50.2457473342674
"6946" 1389 49.7846955673982 52.1319255253148
"6947" 1389.2 56.1753983134159 54.8173487115272
"6948" 1389.4 62.2770657077627 58.1888887511695
"6949" 1389.6 66.1905872667034 64.2228361931949
"6950" 1389.8 69.144196413582 71.4884962154946
"6951" 1390 71.8024038868099 78.2269916012996
"6952" 1390.2 73.3605452833305 84.9287009258136
"6953" 1390.4 73.5189506626342 92.3891308520604
"6954" 1390.6 71.4462665876638 99.3148387600259
"6955" 1390.8 67.3985681944677 105.423048913044
"6956" 1391 62.63189166244 110.127812798589
"6957" 1391.2 57.6388179342034 114.790748921237
"6958" 1391.4 50.490279603475 118.397730206585
"6959" 1391.6 43.8078207538813 120.565589656144
"6960" 1391.8 38.878877243125 119.555225318718
"6961" 1392 38.0805563354918 116.188172983667
"6962" 1392.2 36.5573376022966 110.236948543627
"6963" 1392.4 34.3057408109911 104.859567179032
"6964" 1392.6 32.8328682795564 99.3297054375525
"6965" 1392.8 32.8634660079737 92.9356663922426
"6966" 1393 33.9571157038649 86.137748844301
"6967" 1393.2 36.6024316778729 79.9182249769068
"6968" 1393.4 41.1928125103391 74.2235383385717
"6969" 1393.6 45.8467171710085 69.4535528431526
"6970" 1393.8 51.7719080159744 64.7533682489565
"6971" 1394 59.1065967734655 62.6935482015675
"6972" 1394.2 66.664423277054 63.7576988037604
"6973" 1394.4 73.5923200222051 68.0558161064181
"6974" 1394.6 78.0916213764016 72.41889105747
"6975" 1394.8 81.682066413275 78.3864185127598
"6976" 1395 83.0810397642327 85.5454195623261
"6977" 1395.2 83.4256365538205 92.1561724786745
"6978" 1395.4 80.5581306226829 96.7329600017677
"6979" 1395.6 76.7874022084545 98.3120976929277
"6980" 1395.8 73.6794248177627 99.5131697027542
"6981" 1396 70.8202808947787 102.166464860159
"6982" 1396.2 70.2528256731795 106.434114699213
"6983" 1396.4 70.1785847553415 112.358937679792
"6984" 1396.6 70.9387420293415 118.290532706109
"6985" 1396.8 71.0470243219075 124.526030231034
"6986" 1397 71.996800659391 125.900095101754
"6987" 1397.2 73.2135203361338 126.248518917384
"6988" 1397.4 72.3094414561393 126.331669610995
"6989" 1397.6 69.804609007025 126.78344887966
"6990" 1397.8 66.3415891009744 124.916063242751
"6991" 1398 62.3093256998139 123.314254866922
"6992" 1398.2 57.551797985082 121.209799016281
"6993" 1398.4 52.144761910336 118.275941417349
"6994" 1398.6 48.6490679542756 114.728879544124
"6995" 1398.8 46.9647308514874 109.823248759152
"6996" 1399 47.3409057863333 105.725552897946
"6997" 1399.2 48.1733992585742 101.760182830788
"6998" 1399.4 48.4946272138655 96.2156285983032
"6999" 1399.6 49.9511463194696 90.6008847099108
"7000" 1399.8 54.3363400464117 86.3784464994881
"7001" 1400 59.7067033999152 84.9546115965254
"7002" 1400.2 65.8266136566949 83.9732449433135
"7003" 1400.4 71.8212507613719 81.4171090965889
"7004" 1400.6 76.0064571893415 77.3131229590848
"7005" 1400.8 79.186297910359 71.4268608036489
"7006" 1401 84.1728795684016 66.2851769140766
"7007" 1401.2 89.7619047715 62.1193180932863
"7008" 1401.4 94.5991240634033 59.9532638977738
"7009" 1401.6 99.2905704354628 62.0774165979195
"7010" 1401.8 101.759102398756 66.3106200841823
"7011" 1402 104.270316349443 72.4345542702979
"7012" 1402.2 104.445808963945 79.4928666335965
"7013" 1402.4 102.738875377643 84.3925968103704
"7014" 1402.6 100.211097924648 89.5688364679441
"7015" 1402.8 96.961227620675 92.2150514328097
"7016" 1403 90.2107907479569 93.7228049022054
"7017" 1403.2 83.0274862327227 92.6539456248831
"7018" 1403.4 76.5684671287345 90.728965073244
"7019" 1403.6 71.0790738389655 89.8713288899899
"7020" 1403.8 64.4643178441176 86.5358157201352
"7021" 1404 60.2099644868435 80.2919300743804
"7022" 1404.2 56.6998542596891 74.3637882455973
"7023" 1404.4 55.8514308638317 68.796765771767
"7024" 1404.6 58.7172766134615 61.3594579384694
"7025" 1404.8 62.1772145404152 54.1241522832458
"7026" 1405 68.0455935574545 47.8892900743162
"7027" 1405.2 72.7421122468559 44.7736389901017
"7028" 1405.4 80.1779952871468 43.2895399541214
"7029" 1405.6 86.2899690482956 44.9317504089891
"7030" 1405.8 88.6583431149473 45.6389190199268
"7031" 1406 91.266382709625 43.4167295532597
"7032" 1406.2 91.849221876336 41.0548736909454
"7033" 1406.4 92.268771259887 41.7214183077891
"7034" 1406.6 93.9624290183448 43.2022461585675
"7035" 1406.8 95.387377606122 46.5054934745726
"7036" 1407 95.2543526160164 50.06122106697
"7037" 1407.2 94.7843724747142 55.6047348211184
"7038" 1407.4 93.5518758957317 60.3262031011091
"7039" 1407.6 90.7322825305664 65.4237556535449
"7040" 1407.8 87.0262967665378 70.680063835757
"7041" 1408 83.8419404548655 75.6355884777654
"7042" 1408.2 79.8267861655946 81.0247681811929
"7043" 1408.4 73.5275623337377 83.9407504136503
"7044" 1408.6 66.2227973206864 84.8671630828729
"7045" 1408.8 59.5585371515932 84.5270855297797
"7046" 1409 52.0355808026111 83.8456108986959
"7047" 1409.2 45.8471164691983 80.7032808253658
"7048" 1409.4 41.9678014551901 74.7841915321261
"7049" 1409.6 38.720511144375 69.0388741506347
"7050" 1409.8 37.768799745713 63.0970457145369
"7051" 1410 36.5002184399 56.4109309152597
"7052" 1410.2 34.4772807268053 49.6933989292706
"7053" 1410.4 35.1018457879375 42.6926304122365
"7054" 1410.6 38.2982482633717 36.2290794024299
"7055" 1410.8 41.9458134348678 29.651925304217
"7056" 1411 45.3460486126053 25.2089233800847
"7057" 1411.2 50.5824073600522 22.3165227188587
"7058" 1411.4 57.0959025873193 22.0947256735385
"7059" 1411.6 62.0179077504862 21.4034619990205
"7060" 1411.8 67.6293626595277 23.3015501409459
"7061" 1412 70.0797592068532 28.9629596073508
"7062" 1412.2 71.0627529606038 34.5567682000659
"7063" 1412.4 70.9103467894865 41.7322864792469
"7064" 1412.6 68.8659885559026 48.9932948996157
"7065" 1412.8 64.6992617672881 55.2480276253729
"7066" 1413 60.1620831883277 60.329023057278
"7067" 1413.2 53.8310194639557 62.9311147363679
"7068" 1413.4 46.7417540460625 62.3067767958437
"7069" 1413.6 39.8660259253333 59.7980632046745
"7070" 1413.8 34.6740609997025 54.3990248840104
"7071" 1414 30.6376886976777 48.9252886272418
"7072" 1414.2 26.342616866075 43.6332995759597
"7073" 1414.4 23.1969153062956 37.7600147212152
"7074" 1414.6 21.4089492140678 30.2928128960085
"7075" 1414.8 21.5804150715327 22.7848630930193
"7076" 1415 23.1020800186446 21.7777045955476
"7077" 1415.2 27.1641994170656 20.589319810052
"7078" 1415.4 32.347094804681 20.2383558205503
"7079" 1415.6 38.161789627757 21.2132719442343
"7080" 1415.8 43.7537583887647 22.3200741153495
"7081" 1416 49.3959010062869 24.8223098868761
"7082" 1416.2 53.9930497694636 29.6051790280484
"7083" 1416.4 57.5802014395675 34.8908773360847
"7084" 1416.6 59.1861192841892 41.4637258787604
"7085" 1416.8 59.3847189323513 48.9593211000307
"7086" 1417 56.4719737177391 55.46004450485
"7087" 1417.2 52.3793841281026 61.4999181341873
"7088" 1417.4 46.1527126838474 64.8058262842119
"7089" 1417.6 38.9114666303884 66.3509106287377
"7090" 1417.8 32.748456705687 65.9451353736761
"7091" 1418 26.5282528345122 63.2065533312799
"7092" 1418.2 21.2680562037419 58.8615214045686
"7093" 1418.4 15.7109387127661 55.4218798675686
"7094" 1418.6 10.6626361713226 51.3411581874718
"7095" 1418.8 8.22529152892307 45.9382350551104
"7096" 1419 8.18562691218999 40.3382503776447
"7097" 1419.2 11.5120176523277 37.4109259442696
"7098" 1419.4 15.9483977094117 34.3052925490511
"7099" 1419.6 20.8371227252695 30.0565470083978
"7100" 1419.8 27.3708971069339 26.9829656175641
"7101" 1420 33.8169966236052 26.1275021141374
"7102" 1420.2 39.2831590008773 26.6246807981791
"7103" 1420.4 44.2644557870446 28.3096055328169
"7104" 1420.6 48.686770949542 31.546483747496
"7105" 1420.8 52.1144604686552 37.0741491673606
"7106" 1421 55.9722352303482 43.2659040017365
"7107" 1421.2 58.6888091851842 49.9233847940847
"7108" 1421.4 58.5475335789217 56.7129380888587
"7109" 1421.6 54.961773706181 63.1317400831968
"7110" 1421.8 49.9332370027949 69.1304999294694
"7111" 1422 43.9786716897949 71.9593029409053
"7112" 1422.2 37.5310983921842 72.4520311182953
"7113" 1422.4 32.599730282513 69.8334258068065
"7114" 1422.6 28.7767183328624 67.9315386514059
"7115" 1422.8 26.0787289352105 68.5799200313216
"7116" 1423 24.210700169878 69.5762598812799
"7117" 1423.2 23.3145798062195 70.4680187982799
"7118" 1423.4 22.788881610125 70.0038846929598
"7119" 1423.6 22.1603320250862 68.6799741333003
"7120" 1423.8 21.7002423958145 65.6452588803186
"7121" 1424 21.2318724782683 61.3236059316213
"7122" 1424.2 21.6983398887327 56.0811338675072
"7123" 1424.4 22.0595923045254 50.7168990846356
"7124" 1424.6 23.8516014833158 46.0445687528479
"7125" 1424.8 24.8196858347043 40.9670234972587
"7126" 1425 26.78920926455 34.9290955753847
"7127" 1425.2 29.5791225764463 29.7087788833409
"7128" 1425.4 35.3211370263306 26.7523927688947
"7129" 1425.6 39.7353862276729 24.2278695114492
"7130" 1425.8 45.9768457891 22.0081458387097
"7131" 1426 51.5812780546818 22.9621541606302
"7132" 1426.2 56.8467461113028 26.1509386973875
"7133" 1426.4 62.1070526402174 31.0568678805108
"7134" 1426.6 64.6613061361081 38.1755800651118
"7135" 1426.8 64.9547352139722 45.3371960780847
"7136" 1427 63.7570601703303 52.7283305712812
"7137" 1427.2 59.0786073472458 58.9597312048475
"7138" 1427.4 51.9374703267478 61.810918878963
"7139" 1427.6 44.1395843099068 61.8908758291271
"7140" 1427.8 36.3203560903688 60.7591954284044
"7141" 1428 29.477567736822 57.9492150470847
"7142" 1428.2 24.4997815666207 53.7287353450761
"7143" 1428.4 18.7885539557 49.7450330106847
"7144" 1428.6 13.500965347629 45.1769260423105
"7145" 1428.8 9.96137561707474 42.7583578748511
"7146" 1429 8.14680459426783 42.153480250683
"7147" 1429.2 8.14268157834577 42.6440603367576
"7148" 1429.4 8.14181029950941 42.4419841763961
"7149" 1429.6 8.14174510591817 41.3347041077575
"7150" 1429.8 9.11816102685292 39.9079579657612
"7151" 1430 10.5969543792143 39.3553591590758
"7152" 1430.2 11.5719480031496 38.406754731006
"7153" 1430.4 13.7944413254047 35.0759021453943
"7154" 1430.6 16.3604157276722 31.3859329252108
"7155" 1430.8 20.096531238496 27.3746236070847
"7156" 1431 24.3393368027258 23.602113534246
"7157" 1431.2 29.832625603888 20.4922830739407
"7158" 1431.4 33.7342414065893 17.2740889349419
"7159" 1431.6 40.06662298375 15.655461780352
"7160" 1431.8 46.7973274706238 16.3860032432132
"7161" 1432 53.0284223837941 17.7376322855553
"7162" 1432.2 58.4520935428421 21.0887289853742
"7163" 1432.4 61.73110529275 26.3918688822276
"7164" 1432.6 63.4017236653818 32.4715469755484
"7165" 1432.8 64.4417570266273 40.1742593871938
"7166" 1433 63.507888832531 48.0564407150051
"7167" 1433.2 57.718108350425 53.9554090402347
"7168" 1433.4 51.17758847205 56.9045831728847
"7169" 1433.6 43.9524269436052 56.7657906196374
"7170" 1433.8 36.7864144050256 55.2314735857514
"7171" 1434 29.7393210102231 52.2417474094732
"7172" 1434.2 24.4921821965966 46.9879670865049
"7173" 1434.4 22.2346002645 41.1667145264005
"7174" 1434.6 20.7126614488205 36.6613291053668
"7175" 1434.8 17.7435561399483 34.0529314571796
"7176" 1435 13.9563978565664 34.5785926078812
"7177" 1435.2 12.035823505 36.0708393691175
"7178" 1435.4 10.5512428459487 37.8111428005463
"7179" 1435.6 9.62549148202497 39.7286694608097
"7180" 1435.8 9.68594601885216 42.1700672039195
"7181" 1436 9.99721990654544 45.9910122380104
"7182" 1436.2 9.35055248424391 50.9518593638652
"7183" 1436.4 9.51348345945454 56.1835955620682
"7184" 1436.6 7.97870503097672 61.3651553504103
"7185" 1436.8 6.48608153192967 66.4886028906785
"7186" 1437 2.80447356954398 69.8824780861167
"7187" 1437.2 3.14070582394957 70.9755325765637
"7188" 1437.4 4.45588125653657 75.4146396897921
"7189" 1437.6 7.12879199641463 77.6051973082067
"7190" 1437.8 10.645218333119 81.3836687638943
"7191" 1438 14.509351142619 84.2925014217276
"7192" 1438.2 17.5926321048604 89.1992916468057
"7193" 1438.4 21.145548276616 92.4465265688367
"7194" 1438.6 24.8424426173511 97.2381485320542
"7195" 1438.8 27.606885105616 104.159652549501
"7196" 1439 26.8395643156102 108.31632007711
"7197" 1439.2 23.8631524295984 112.703613792242
"7198" 1439.4 24.8463428110984 115.351757418659
"7199" 1439.6 27.1997545224524 116.580847243037
"7200" 1439.8 30.458995197664 116.444523390093
"7201" 1440 33.9148663348871 116.500174077899
"7202" 1440.2 39.2678639731797 117.578625754921
"7203" 1440.4 44.5664299477674 120.26568368555
"7204" 1440.6 50.715915839097 123.182615738846
"7205" 1440.8 56.7450736994737 124.256423456671
"7206" 1441 62.4307955108636 126.212202014971
"7207" 1441.2 67.4174380259922 125.532796809233
"7208" 1441.4 71.4317486870909 123.19185562401
"7209" 1441.6 76.4307213973543 119.519701352439
"7210" 1441.8 82.4623324988837 117.771128841317
"7211" 1442 88.70401923185 116.531406187435
"7212" 1442.2 93.78440367975 115.48214179938
"7213" 1442.4 99.3515811511923 113.371541761208
"7214" 1442.6 103.848569255312 110.902377077202
"7215" 1442.8 107.782977021133 109.740900898475
"7216" 1443 108.418621926797 109.112805328025
"7217" 1443.2 109.182182304015 106.600158449131
"7218" 1443.4 110.271068683905 102.245974311942
"7219" 1443.6 110.673595671558 97.5717524422941
"7220" 1443.8 111.869812157 93.2100905917276
"7221" 1444 114.13260590286 88.4586280944801
"7222" 1444.2 117.090134648523 85.8108905610166
"7223" 1444.4 122.062650187797 83.7524981744754
"7224" 1444.6 124.202212174205 81.6647906611984
"7225" 1444.8 125.667458510594 77.9899042800222
"7226" 1445 125.827144326833 72.5661749825371
"7227" 1445.2 126.244892979856 66.3908597436688
"7228" 1445.4 125.925951877504 62.0365244561916
"7229" 1445.6 125.177400058069 56.7734936396115
"7230" 1445.8 124.937135165039 51.4852167780769
"7231" 1446 123.431024646054 45.2254812247463
"7232" 1446.2 119.896710990786 40.1079703198943
"7233" 1446.4 116.84475221663 36.7817272332107
"7234" 1446.6 113.809857311763 32.6580763835962
"7235" 1446.8 112.733627241091 28.3184983049484
"7236" 1447 114.358422280214 26.6102588210847
"7237" 1447.2 115.037134132 27.1252334014831
"7238" 1447.4 115.081110172645 27.9684276557128
"7239" 1447.6 116.803739636776 29.9734638794848
"7240" 1447.8 117.750718819419 32.4703888470847
"7241" 1448 119.534224564984 34.0674016733007
"7242" 1448.2 120.980979278315 37.2496286692924
"7243" 1448.4 123.148293785311 42.0164557300181
"7244" 1448.6 125.01419835325 47.4063554401863
"7245" 1448.8 125.792792277552 53.6881665758758
"7246" 1449 126.286235727081 59.9156051013912
"7247" 1449.2 125.28328764037 66.4921155964965
"7248" 1449.4 122.585258313672 72.2601541849676
"7249" 1449.6 121.300446797185 77.4084009226058
"7250" 1449.8 117.678992199016 82.9445700777979
"7251" 1450 113.784282328556 87.9661032913736
"7252" 1450.2 108.052783110205 92.3096987391104
"7253" 1450.4 101.102009621991 95.2119983645847
"7254" 1450.6 94.4910799433524 97.3233994537815
"7255" 1450.8 89.3451518800526 95.8087392940058
"7256" 1451 87.4547332105372 92.2950939023079
"7257" 1451.2 84.4068682609107 90.9056217577455
"7258" 1451.4 78.5731296743274 89.7244679872175
"7259" 1451.6 72.9546986031441 87.8760397192881
"7260" 1451.8 67.3719680205739 84.5358162992587
"7261" 1452 61.946637690561 79.655932099914
"7262" 1452.2 58.1400174810948 74.188672073783
"7263" 1452.4 57.2064418822818 68.1152667008847
"7264" 1452.6 55.6224685548644 59.2123602442881
"7265" 1452.8 54.2407948887949 51.6383057883155
"7266" 1453 56.0158793533391 43.6821801501369
"7267" 1453.2 59.2933885479203 38.0655841758724
"7268" 1453.4 63.7395122784359 32.787240916495
"7269" 1453.6 70.0544940407368 31.7563112180584
"7270" 1453.8 76.1749652387431 32.8969838729104
"7271" 1454 81.0628977688108 34.7669262897064
"7272" 1454.2 85.7199760729832 39.2608171910595
"7273" 1454.4 89.575032774975 44.8212498475347
"7274" 1454.6 92.487930962084 51.2465708942192
"7275" 1454.8 94.208139998027 58.1936740552199
"7276" 1455 94.8181968030656 65.5709344091257
"7277" 1455.2 94.1513495183171 73.705694030036
"7278" 1455.4 92.0311978100588 80.1190054578326
"7279" 1455.6 89.461009183875 87.3517804818847
"7280" 1455.8 83.715487121225 93.2915318397598
"7281" 1456 76.589012677475 96.0687238955597
"7282" 1456.2 68.2679705688462 97.516525529213
"7283" 1456.4 61.14831804935 95.4158289741847
"7284" 1456.6 54.720587043339 90.9723648693559
"7285" 1456.8 49.597094806525 85.3166592391597
"7286" 1457 43.8714700229487 79.4657571213668
"7287" 1457.2 39.5601268870521 72.5685224106239
"7288" 1457.4 36.1642638745517 65.2996367607313
"7289" 1457.6 35.148536482569 57.0925993386365
"7290" 1457.8 35.9202341363009 49.4566487743148
"7291" 1458 38.2545814117368 41.8707347240321
"7292" 1458.2 43.496832682675 36.3782038155097
"7293" 1458.4 49.8015132062035 31.6631835568547
"7294" 1458.6 56.2763041462478 29.0217282565626
"7295" 1458.8 63.6931779056842 26.6471360695321
"7296" 1459 71.0735739325803 26.6341452206472
"7297" 1459.2 77.0222319387222 29.8163444512514
"7298" 1459.4 83.9385570831785 33.3018630413794
"7299" 1459.6 89.8327668902627 37.9720879282373
"7300" 1459.8 93.9129288937768 44.1527465130021
"7301" 1460 96.7220948115625 51.0281307738504
"7302" 1460.2 97.8258566407637 58.5510770833052
"7303" 1460.4 97.6308209595593 65.6900279222542
"7304" 1460.6 96.5017474983017 73.5824517262658
"7305" 1460.8 93.2985686988389 81.1133546634915
"7306" 1461 89.210633690562 88.656464838374
"7307" 1461.2 83.7748937211951 93.2001032469628
"7308" 1461.4 75.9855624288095 97.0713460384657
"7309" 1461.6 68.306308655562 99.2564988128203
"7310" 1461.8 60.3614316679512 100.511283496792
"7311" 1462 52.5566038132645 98.713231278969
"7312" 1462.2 44.9369896206923 94.9425107797771
"7313" 1462.4 37.9526385988974 91.0880216879822
"7314" 1462.6 31.4133919812034 85.9586500866102
"7315" 1462.8 25.9256891417073 78.8294238353775
"7316" 1463 20.8394335603902 73.0469731575482
"7317" 1463.2 16.897789429504 66.7791570549567
"7318" 1463.4 14.2882567390246 58.7762326843962
"7319" 1463.6 12.2181376479512 51.4179354528896
"7320" 1463.8 10.0620818111052 45.1025226788742
"7321" 1464 8.80703666791088 39.5931082308174
"7322" 1464.2 12.4125386142389 35.4680967615007
"7323" 1464.4 16.4001747505517 32.1024833825589
"7324" 1464.6 21.5904157028154 27.889099905354
"7325" 1464.8 27.6755882456859 23.2874829745062
"7326" 1465 33.5199295116949 18.2864558548983
"7327" 1465.2 39.9716033245 14.4407668334532
"7328" 1465.4 47.5365018100526 12.181197246769
"7329" 1465.6 54.9648792962435 13.0278289063804
"7330" 1465.8 62.1022198109528 14.0703497375564
"7331" 1466 67.8550787444128 16.6139101748187
"7332" 1466.2 73.3483286772703 21.3251239268956
"7333" 1466.4 77.7760916134737 27.5355425094005
"7334" 1466.6 79.7717343903534 35.4663473761192
"7335" 1466.8 79.4341316261091 42.8947031482756
"7336" 1467 76.2006305207027 50.1402991252469
"7337" 1467.2 70.298851382115 55.5445099017485
"7338" 1467.4 62.6362925729737 56.4841825405847
"7339" 1467.6 55.1485364847069 56.1041965981192
"7340" 1467.8 47.9668289385357 56.3863620471383
"7341" 1468 40.2687557134272 54.4678808853938
"7342" 1468.2 34.3976401727934 49.5096170793492
"7343" 1468.4 29.5351465358016 44.0421978869277
"7344" 1468.6 25.2890003256087 38.3083633720413
"7345" 1468.8 22.047809481359 32.0490082599309
"7346" 1469 18.4626077306363 28.3092332772393
"7347" 1469.2 17.3676813655566 27.6306137005093
"7348" 1469.4 18.4030124147431 27.4798114216719
"7349" 1469.6 20.6147413115714 25.9243779193615
"7350" 1469.8 24.5633360404047 24.9996330220133
"7351" 1470 28.7328432799913 23.7256125852239
"7352" 1470.2 33.9746234389652 22.6023286823195
"7353" 1470.4 39.6754159181892 20.6365070025712
"7354" 1470.6 45.2909921765676 21.1839574574091
"7355" 1470.8 50.6138051605 21.7988554806383
"7356" 1471 55.9233384678087 24.5464738988847
"7357" 1471.2 60.1314624053761 29.2820293115985
"7358" 1471.4 63.3190464450811 35.5106325679766
"7359" 1471.6 65.2894583265327 42.3083113186081
"7360" 1471.8 65.4802143042105 49.7289411204532
"7361" 1472 63.6538074412261 56.5467718310326
"7362" 1472.2 60.4148764476609 63.6121611137978
"7363" 1472.4 56.102009617181 69.4344548918951
"7364" 1472.6 50.5452663898934 74.8341584755274
"7365" 1472.8 44.582717348584 78.1498476114927
"7366" 1473 37.8524253778655 80.2185655770175
"7367" 1473.2 30.9220318833628 80.5588548453591
"7368" 1473.4 24.0920467108559 81.9230631232373
"7369" 1473.6 20.2461159370703 84.6094227587801
"7370" 1473.8 15.6991968293154 88.7589956520078
"7371" 1474 13.2205998812734 92.1784256201473
"7372" 1474.2 12.6840196301163 96.0252469450382
"7373" 1474.4 13.3987617423672 97.2363707275066
"7374" 1474.6 14.2603147525581 99.5952452672475
"7375" 1474.8 15.9160292916866 102.305189494368
"7376" 1475 18.4827634159318 106.59640116213
"7377" 1475.2 21.7054711816176 110.142403173474
"7378" 1475.4 25.2458006996299 115.114071247305
"7379" 1475.6 25.484525996608 116.077628292813
"7380" 1475.8 24.359873309725 115.212876931585
"7381" 1476 23.4487403549166 114.165414076696
"7382" 1476.2 21.8456217145124 112.629724035647
"7383" 1476.4 20.942445016292 110.829053228987
"7384" 1476.6 19.0976207016975 108.323423737883
"7385" 1476.8 16.7793246045669 105.279645575463
"7386" 1477 13.4938300797213 101.746690756372
"7387" 1477.2 12.4900638272683 98.000686963914
"7388" 1477.4 11.0809918071707 93.1068880291579
"7389" 1477.6 8.53065385266665 87.8686366705133
"7390" 1477.8 5.68588903512068 84.1287089675847
"7391" 1478 5.70004836858033 82.0574168912365
"7392" 1478.2 8.99838834712602 80.8544656931015
"7393" 1478.4 13.0860407914473 79.4151261205847
"7394" 1478.6 17.4388379223534 79.5260468725761
"7395" 1478.8 21.5767718543077 78.5870642690848
"7396" 1479 24.9685877462832 77.6130064886954
"7397" 1479.2 26.5410063970545 76.9297824376211
"7398" 1479.4 30.5232382329231 75.8333911297771
"7399" 1479.6 35.7842963067034 75.6526808109661
"7400" 1479.8 40.7776321581379 74.8673752889382
"7401" 1480 46.845228844483 74.5061336319661
"7402" 1480.2 50.159643399339 72.9514933892542
"7403" 1480.4 55.0860637892 73.9722118736098
"7404" 1480.6 60.0264363631282 75.7745938385463
"7405" 1480.8 64.5522062104827 76.2774965320761
"7406" 1481 70.583770212875 76.5455733198097
"7407" 1481.2 76.4315661238145 79.9123741802944
"7408" 1481.4 80.015168204272 84.9771538800448
"7409" 1481.6 79.0763606347894 90.2000450528742
"7410" 1481.8 75.0883770643688 94.2565423820847
"7411" 1482 70.0792610697143 97.8214369722528
"7412" 1482.2 63.5364788185 98.3245176838475
"7413" 1482.4 56.9873086910336 95.8462926722948
"7414" 1482.6 51.53232853325 92.5653852930597
"7415" 1482.8 46.8068884899032 87.3556844955767
"7416" 1483 43.0215786164918 81.1777596708143
"7417" 1483.2 41.1577107951379 75.3220405495761
"7418" 1483.4 39.8842879619459 67.4521286027604
"7419" 1483.6 39.8415764223684 58.51243120519
"7420" 1483.8 41.574324302646 50.1398420786157
"7421" 1484 45.5945313954117 43.5708068667402
"7422" 1484.2 51.3804044452966 38.0951636141186
"7423" 1484.4 57.9441251980256 34.0905808721104
"7424" 1484.6 66.039200012983 33.1300313389576
"7425" 1484.8 72.2766057056195 36.459065267244
"7426" 1485 76.5991814480263 41.5723642593216
"7427" 1485.2 77.2918702175636 48.9887751239302
"7428" 1485.4 74.5380277294818 55.7290827822938
"7429" 1485.6 69.1467700037826 60.8604478841978
"7430" 1485.8 62.109626230418 64.5872846435356
"7431" 1486 53.651040697241 67.8415968087544
"7432" 1486.2 46.0875643485739 69.5044166163108
"7433" 1486.4 37.9961525935378 67.6033349912696
"7434" 1486.6 31.3903451322327 64.1761523123434
"7435" 1486.8 25.7729513851428 60.3354462907738
"7436" 1487 20.2399599378049 55.6095130801823
"7437" 1487.2 14.9393750597869 50.6595557969946
"7438" 1487.4 10.0033690986695 45.8035881508983
"7439" 1487.6 6.93788802523853 44.0994861264425
"7440" 1487.8 7.69601652252725 43.8154152768666
"7441" 1488 8.95296344933333 41.2103983193272
"7442" 1488.2 10.6056971081525 40.4368404797034
"7443" 1488.4 12.368784955595 38.2210230910682
"7444" 1488.6 16.1267462391221 33.8279629453748
"7445" 1488.8 19.4087048617203 30.2312750530678
"7446" 1489 24.144523444823 25.3081329688281
"7447" 1489.2 29.1936591181428 21.2900372550371
"7448" 1489.4 34.7310275414576 18.2313956796356
"7449" 1489.6 41.155955505866 15.6327520507187
"7450" 1489.8 48.6671861953243 14.8624540921118
"7451" 1490 55.2941540400177 16.402944997421
"7452" 1490.2 60.2643472799636 19.4217554472938
"7453" 1490.4 65.3982199387203 24.4920614903898
"7454" 1490.6 67.4331897968857 31.1855280401419
"7455" 1490.8 68.1044609557778 38.5003777144181
"7456" 1491 66.7886611181132 46.3791839231508
"7457" 1491.2 63.9683863605454 53.9154536082393
"7458" 1491.4 58.1792547242562 60.169663165093
"7459" 1491.6 50.442612716562 64.0704503994319
"7460" 1491.8 42.4034624002203 64.8900359640254
"7461" 1492 34.5644162194872 63.8289441701617
"7462" 1492.2 27.1332079729652 61.2293369765717
"7463" 1492.4 20.9580084583051 58.0139917238644
"7464" 1492.6 14.7946701632241 55.8636852645934
"7465" 1492.8 8.49475753694999 53.6942510716847
"7466" 1493 7.64136058629751 51.0130783939608
"7467" 1493.2 8.24131942652066 47.996680168217
"7468" 1493.4 9.47264856457024 43.997978436498
"7469" 1493.6 10.1390159675189 38.9194162711036
"7470" 1493.8 11.8707388444848 33.0996386456605
"7471" 1494 16.6852337283017 29.0153721563434
"7472" 1494.2 22.7378802444646 26.0836295393918
"7473" 1494.4 28.1364655984201 24.3492806305637
"7474" 1494.6 34.8235739287053 23.1057827709865
"7475" 1494.8 41.3712842181478 23.9183654443021
"7476" 1495 46.9088793316903 27.5572594409078
"7477" 1495.2 51.6829828915391 32.8248768637804
"7478" 1495.4 55.5670318014037 39.1626713618187
"7479" 1495.6 58.6598766454661 45.5898251175254
"7480" 1495.8 58.4703879261795 52.3536728316232
"7481" 1496 55.1730670406195 57.4486575766069
"7482" 1496.2 49.419724775925 61.5895023404097
"7483" 1496.4 42.7974725402439 64.8564626864262
"7484" 1496.6 34.8210505128462 65.5046669702386
"7485" 1496.8 27.6570554857 63.7838662468847
"7486" 1497 21.6511462164737 62.4247720177426
"7487" 1497.2 15.123962430625 62.8315951176597
"7488" 1497.4 8.8003641833109 64.0191707006142
"7489" 1497.6 6.75273045069999 65.7339764060386
"7490" 1497.8 5.6137011385476 67.3612147731085
"7491" 1498 3.88990085268642 71.0567755934492
"7492" 1498.2 2.55640461778812 74.0688910637034
"7493" 1498.4 3.95516004609241 78.3494046297402
"7494" 1498.6 7.09799516212602 81.0921253324461
"7495" 1498.8 10.8714556170476 85.2600901786086
"7496" 1499 13.6558308102459 87.6654624241175
"7497" 1499.2 14.8576194463636 89.8122244028802
"7498" 1499.4 16.8914017513256 93.3114556893173
"7499" 1499.6 18.8542039020909 96.2456280183802
"7500" 1499.8 21.0027556563769 100.233287035692
"7501" 1500 22.3951096638346 105.825462037859
"7502" 1500.2 24.2484277713953 110.355605355434
"7503" 1500.4 27.3904288929774 114.400140689829
"7504" 1500.6 31.7942398135224 116.765374065338
"7505" 1500.8 37.5741842295769 119.950958649931
"7506" 1501 42.5214114468201 124.338970884337
"7507" 1501.2 46.5891947042667 124.30740239464
"7508" 1501.4 49.4946847293333 122.965719761013
"7509" 1501.6 55.1794605231405 121.811577064167
"7510" 1501.8 61.0484255870615 122.861424565854
"7511" 1502 66.7961608694122 125.732617481909
"7512" 1502.2 70.2596808501575 125.63762895062
"7513" 1502.4 75.0594978132619 123.557192512085
"7514" 1502.6 79.4025173543701 121.668348821746
"7515" 1502.8 85.3700512297874 121.231998845486
"7516" 1503 90.08877239932 120.844207098309
"7517" 1503.2 94.2836800063435 117.683447846131
"7518" 1503.4 98.0193274903834 113.948993052979
"7519" 1503.6 101.220840472504 110.144827208634
"7520" 1503.8 105.946400830639 107.175560322511
"7521" 1504 110.077868076424 106.987802257701
"7522" 1504.2 109.878082245279 108.643191222457
"7523" 1504.4 108.143092393185 110.578670427746
"7524" 1504.6 106.05706723094 112.732494186965
"7525" 1504.8 102.412283286575 116.731148776413
"7526" 1505 98.2022224736015 119.207592896513
"7527" 1505.2 93.1426882779244 120.289907740555
"7528" 1505.4 87.0141231499098 121.400890212781
"7529" 1505.6 81.0054777113846 122.732070525146
"7530" 1505.8 75.6253763674054 121.673825224058
"7531" 1506 68.4394932358 120.92331885366
"7532" 1506.2 61.5418384918049 121.040381631353
"7533" 1506.4 55.0502402854827 120.228471727076
"7534" 1506.6 48.5692442166379 117.65532992593
"7535" 1506.8 42.451537902281 114.389026456316
"7536" 1507 36.5086646318333 111.77626858818
"7537" 1507.2 30.8321493768067 107.401689731236
"7538" 1507.4 28.1246568180092 100.844805835727
"7539" 1507.6 27.0618136880932 94.0881230224576
"7540" 1507.8 27.7603157879646 87.2656485207485
"7541" 1508 28.6394389177297 79.3961891551658
"7542" 1508.2 32.1862735575207 74.0545706000352
"7543" 1508.4 37.2466327575339 71.2284337869153
"7544" 1508.6 42.9188797728158 67.1819370674532
"7545" 1508.8 49.4294529791339 65.026414003174
"7546" 1509 55.8479389327458 68.0446601231949
"7547" 1509.2 61.366989958504 71.6619193079247
"7548" 1509.4 67.3828118020248 76.306604039779
"7549" 1509.6 70.146679780325 83.2369500505848
"7550" 1509.8 69.9097486462439 90.4999691045482
"7551" 1510 65.2343710903443 96.0358833593307
"7552" 1510.2 61.5897735306722 99.4111872624629
"7553" 1510.4 56.218407356918 104.816680470634
"7554" 1510.6 49.0654520245246 107.297733382568
"7555" 1510.8 41.44757536485 107.73802629516
"7556" 1511 34.0773193007016 107.968876788996
"7557" 1511.2 27.6864809285645 106.113442913302
"7558" 1511.4 20.9096933773305 104.581944660763
"7559" 1511.6 16.8971518782419 103.937468966061
"7560" 1511.8 16.8472065609767 100.68846467048
"7561" 1512 14.6583661003 97.0623981173597
"7562" 1512.2 11.6118896406538 91.3460764661617
"7563" 1512.4 8.77348187074999 86.8613130775347
"7564" 1512.6 7.13249497312396 80.5295615558203
"7565" 1512.8 7.13099918942855 73.4124359956086
"7566" 1513 7.40401774223727 67.5426408781526
"7567" 1513.2 9.49246395907499 61.0066741910847
"7568" 1513.4 13.7063304176209 54.9657266888267
"7569" 1513.6 19.09008300772 49.8500057746287
"7570" 1513.8 25.032580287161 45.9849628458814
"7571" 1514 31.228142157687 43.8151131563978
"7572" 1514.2 38.6616894505535 43.5832518816383
"7573" 1514.4 44.5168556486239 43.1527957951581
"7574" 1514.6 50.4063310421376 42.9038513006352
"7575" 1514.8 56.1816237902368 45.9607568245584
"7576" 1515 60.6188163403529 51.442479515841
"7577" 1515.2 61.5586622074444 57.6731944299181
"7578" 1515.4 60.4359274148649 64.4291003049766
"7579" 1515.6 57.6852682225789 70.4841270420584
"7580" 1515.8 52.1185427151803 75.8334714539454
"7581" 1516 45.90843163444 79.5348766037248
"7582" 1516.2 39.5835398421849 82.2354608946982
"7583" 1516.4 32.2862844441441 83.0048336254576
"7584" 1516.6 26.0641804706364 83.8428618058781
"7585" 1516.8 21.3791739358189 87.2328124193918
"7586" 1517 18.7703418543437 91.6678538294988
"7587" 1517.2 18.3163164663951 93.7726501586896
"7588" 1517.4 18.2850234203256 96.1467157676196
"7589" 1517.6 17.0065394295156 101.422462250835
"7590" 1517.8 17.4417111958692 105.160500040831
"7591" 1518 19.5206791832441 108.993134338943
"7592" 1518.2 23.5467765112857 111.894403496626
"7593" 1518.4 28.3559939868702 114.523878902474
"7594" 1518.6 32.753125718619 117.584834323061
"7595" 1518.8 37.2896198596541 120.09264685925
"7596" 1519 42.9911169406666 121.743342742132
"7597" 1519.2 49.1727983595905 122.378546024486
"7598" 1519.4 55.6082759998281 124.565397626952
"7599" 1519.6 60.2261164962419 124.951336348915
"7600" 1519.8 65.5650380555116 125.139249859852
"7601" 1520 71.3221521482969 124.923693620389
"7602" 1520.2 77.4473569327 125.536701316854
"7603" 1520.4 80.5865689251719 125.180472415686
"7604" 1520.6 85.6293037184047 122.829226049228
"7605" 1520.8 89.3656212313721 119.347260880666
"7606" 1521 94.766273492 116.626345146966
"7607" 1521.2 100.838482192643 114.581972663775
"7608" 1521.4 105.340842287331 111.158774228897
"7609" 1521.6 108.0436872112 106.902193401669
"7610" 1521.8 110.628820491835 102.396726421967
"7611" 1522 115.358739132538 98.6193013914078
"7612" 1522.2 119.104917891628 97.8256837382004
"7613" 1522.4 119.592362307774 95.9203288899569
"7614" 1522.6 120.206775142023 93.3283851419419
"7615" 1522.8 121.516427432039 89.6282233235493
"7616" 1523 122.608779420268 84.1422508633997
"7617" 1523.2 124.327945258667 78.7781554655847
"7618" 1523.4 125.576213857186 73.7075727863638
"7619" 1523.6 127.299826280791 68.7036498268522
"7620" 1523.8 126.30587184618 63.8790137384754
"7621" 1524 125.340506175326 57.608509813015
"7622" 1524.2 125.242716707314 50.9435906861426
"7623" 1524.4 123.883688864063 45.0874233330533
"7624" 1524.6 122.143720740093 40.9554305025266
"7625" 1524.8 119.899819594687 35.7651317160008
"7626" 1525 118.188015046366 31.7245010724512
"7627" 1525.2 114.587422767611 27.6926226974435
"7628" 1525.4 111.375907886523 23.3855948801472
"7629" 1525.6 107.923378855236 19.210365085754
"7630" 1525.8 106.792351390923 17.0292402150309
"7631" 1526 107.53058105125 17.7399287641976
"7632" 1526.2 107.849275306611 17.6374279482617
"7633" 1526.4 107.958605387872 17.7253947489563
"7634" 1526.6 107.874113665462 17.7514669423155
"7635" 1526.8 109.3612931528 19.1672567174097
"7636" 1527 109.643184808575 19.4634480719848
"7637" 1527.2 109.979636139661 20.3936307026896
"7638" 1527.4 110.27981652555 21.4890147548847
"7639" 1527.6 110.842815013956 21.9564272036688
"7640" 1527.8 111.91415466465 22.7024438526597
"7641" 1528 112.762647800346 24.8889333974942
"7642" 1528.2 114.13128004715 26.9414835616847
"7643" 1528.4 116.673671073132 29.9172420067955
"7644" 1528.6 118.42767689381 33.3105834729657
"7645" 1528.8 120.442374595595 37.9561162743443
"7646" 1529 122.408167370869 42.1419006611995
"7647" 1529.2 123.462694146107 47.2247686603061
"7648" 1529.4 123.773050090953 52.6549519750615
"7649" 1529.6 124.616911431504 57.8589357416517
"7650" 1529.8 124.225384356619 63.4726605840133
"7651" 1530 120.342529321198 67.6585429485889
"7652" 1530.2 116.332706529426 67.7762875349195
"7653" 1530.4 114.755468713509 65.8999737586026
"7654" 1530.6 114.541674480196 65.2413915992365
"7655" 1530.8 113.893442960664 65.0995001815756
"7656" 1531 111.495492287227 64.8458700480393
"7657" 1531.2 107.485291307121 65.1678189372997
"7658" 1531.4 103.294224563248 66.6843758214928
"7659" 1531.6 101.191412355571 70.1276657551184
"7660" 1531.8 98.1420256872903 74.0748463388267
"7661" 1532 98.1303028317631 78.7010484915584
"7662" 1532.2 97.7591331418197 84.1349742527159
"7663" 1532.4 96.2232416005 88.2021363063097
"7664" 1532.6 92.5047557227637 92.8000362544312
"7665" 1532.8 89.4354269679231 96.5039055135719
"7666" 1533 84.8440580171464 100.09181501667
"7667" 1533.2 80.9776906527355 104.250138179209
"7668" 1533.4 77.102118837425 109.27949528026
"7669" 1533.6 72.3965009038425 114.590451275793
"7670" 1533.8 67.4831093166511 119.818322899945
"7671" 1534 60.8322897011778 124.579176540774
"7672" 1534.2 56.2077044550564 127.660516376714
"7673" 1534.4 55.888175098541 128.107877945675
"7674" 1534.6 54.8253216704839 128.927266082544
"7675" 1534.8 54.16754041645 128.10197813551
"7676" 1535 51.5939292047323 127.425159198195
"7677" 1535.2 47.35146352625 126.47133325871
"7678" 1535.4 42.4480071570465 124.407474270155
"7679" 1535.6 36.7228359272857 121.873770066728
"7680" 1535.8 33.6973130688268 119.026174482738
"7681" 1536 29.1423315343515 113.855333223116
"7682" 1536.2 26.424967237425 109.626644287235
"7683" 1536.4 23.6662297972 104.006779592301
"7684" 1536.6 21.7179991285776 99.2183241394813
"7685" 1536.8 22.5326039494522 92.5915564786674
"7686" 1537 24.8890914988522 86.5796612705195
"7687" 1537.2 27.2250211451101 79.8493180441306
"7688" 1537.4 31.1112231328974 76.4866943656745
"7689" 1537.6 35.3806534723158 76.4448313820058
"7690" 1537.8 37.6124945431207 77.7732793460589
"7691" 1538 41.1772626074426 79.9967534235929
"7692" 1538.2 42.6120683270732 82.7382486353287
"7693" 1538.4 45.108845064439 86.4419999561091
"7694" 1538.6 46.0512372488205 91.401607241213
"7695" 1538.8 45.017147230675 96.2056725863848
"7696" 1539 44.1428053153051 100.7050605555
"7697" 1539.2 42.4670376543115 105.427545770921
"7698" 1539.4 39.815010926056 110.485535518437
"7699" 1539.6 38.3470736663548 113.929689273367
"7700" 1539.8 35.5647860569213 117.289802508242
"7701" 1540 35.7953734228293 117.442274224085
"7702" 1540.2 36.8812716375077 118.680937159346
"7703" 1540.4 39.1022108516772 118.917839316219
"7704" 1540.6 44.2325675483884 118.491959749762
"7705" 1540.8 48.8150609133023 119.095435272875
"7706" 1541 54.4296740160952 120.363239656299
"7707" 1541.2 60.4216156137109 122.899321257468
"7708" 1541.4 65.3112008412661 122.615092365899
"7709" 1541.6 71.531813026432 121.434296713101
"7710" 1541.8 78.282009619552 121.712525495205
"7711" 1542 83.7233685968372 121.853666341736
"7712" 1542.2 88.4017020902677 119.977116499967
"7713" 1542.4 91.4103853715116 117.711875757131
"7714" 1542.6 96.0583314480826 115.835634191804
"7715" 1542.8 100.622939762136 113.608869009448
"7716" 1543 103.237677938567 110.305350780674
"7717" 1543.2 103.705273478863 106.470968377722
"7718" 1543.4 105.446777826302 101.648364634294
"7719" 1543.6 107.96995767109 96.6415903985509
"7720" 1543.8 112.663104491662 93.4304404402924
"7721" 1544 118.113961193429 91.9786139920609
"7722" 1544.2 121.566040496467 89.0701857600403
"7723" 1544.4 121.056035672617 85.7619415376707
"7724" 1544.6 119.80158444778 80.7868700114706
"7725" 1544.8 120.297905107619 78.2321806184419
"7726" 1545 121.442921006362 74.1096505418617
"7727" 1545.2 122.056522928024 69.7301389709895
"7728" 1545.4 121.6505024158 67.5067147366463
"7729" 1545.6 121.53707269757 63.2788679494676
"7730" 1545.8 123.707871167951 58.8502954858652
"7731" 1546 126.013437350524 57.5824432344476
"7732" 1546.2 126.108364126432 56.9040041086529
"7733" 1546.4 125.857309298024 56.0656018244419
"7734" 1546.6 123.424852428872 55.2445396504694
"7735" 1546.8 119.629460415752 53.7311836821398
"7736" 1547 114.480352269026 53.5071828477426
"7737" 1547.2 109.916630272417 54.5626543980014
"7738" 1547.4 104.153989588616 55.3967826366919
"7739" 1547.6 99.0534700224464 56.3556509619865
"7740" 1547.8 92.9308510141795 55.1563437136232
"7741" 1548 87.5866332865267 54.2195243725401
"7742" 1548.2 81.7802533945 54.6935872548625
"7743" 1548.4 76.2819971795932 55.7403303688983
"7744" 1548.6 71.1430968501416 58.859012071129
"7745" 1548.8 64.5461659802695 61.4420297865891
"7746" 1549 58.0284797277603 64.0167553524815
"7747" 1549.2 53.4228737423613 67.6418743922444
"7748" 1549.4 48.2020053541707 71.4871718462799
"7749" 1549.6 43.0028862245082 75.9838382970929
"7750" 1549.8 36.3701264836585 81.0324101494994
"7751" 1550 29.4758252257049 84.6080032801175
"7752" 1550.2 23.2367734227436 87.2008674343924
"7753" 1550.4 15.8829609282927 88.8158808362067
"7754" 1550.6 8.98906410840322 90.1696564698428
"7755" 1550.8 7.73710465706976 91.8242032762475
"7756" 1551 7.3658409077623 93.6488097243634
"7757" 1551.2 9.18675404204799 95.7791570357967
"7758" 1551.4 11.059781565184 98.8488460163728
"7759" 1551.6 15.1036010750714 100.896203162061
"7760" 1551.8 17.8695886310465 103.701484001341
"7761" 1552 21.0875424292461 106.398183021239
"7762" 1552.2 23.6470807971679 109.138316326306
"7763" 1552.4 26.2401576831163 112.856085508085
"7764" 1552.6 30.450778535832 115.775453303978
"7765" 1552.8 35.1752378381791 120.090931305921
"7766" 1553 40.8119334359922 121.719930279069
"7767" 1553.2 46.1754675284355 124.689356482746
"7768" 1553.4 48.8318422754348 126.656193220541
"7769" 1553.6 50.6494375327187 126.431522592772
"7770" 1553.8 53.576898214552 124.925915055549
"7771" 1554 59.2697896031451 122.679816803423
"7772" 1554.2 64.8396055739285 121.958699487394
"7773" 1554.4 70.190871463119 122.786761338894
"7774" 1554.6 75.7274262816456 121.62320916903
"7775" 1554.8 82.6748287230488 120.794914891134
"7776" 1555 88.2861306887734 122.714201660858
"7777" 1555.2 87.6654867776535 124.358672123652
"7778" 1555.4 87.7193561907716 124.352653503289
"7779" 1555.6 88.2400196506198 124.253122434324
"7780" 1555.8 89.1596263159461 125.1280601428
"7781" 1556 90.8397613642137 123.480367043772
"7782" 1556.2 92.706754050976 120.984850218933
"7783" 1556.4 93.9945986835454 116.858998616035
"7784" 1556.6 96.1668236778203 113.356704632249
"7785" 1556.8 100.103721878258 110.391420022044
"7786" 1557 105.258211680814 108.032884455341
"7787" 1557.2 110.387600730504 105.673163791025
"7788" 1557.4 113.932530593219 102.715313627155
"7789" 1557.6 117.2922673782 99.1909417228181
"7790" 1557.8 117.302280202508 95.8222573469557
"7791" 1558 118.686507061244 91.1617971509628
"7792" 1558.2 119.591947475403 87.3618487277218
"7793" 1558.4 119.918769125969 84.2720273649597
"7794" 1558.6 121.59124606137 79.9081514385887
"7795" 1558.8 123.994896554023 75.9552173354711
"7796" 1559 127.054151662773 74.0098329529207
"7797" 1559.2 127.594811638595 75.8207917102276
"7798" 1559.4 128.023686552521 76.0980612894629
"7799" 1559.6 128.404944932432 75.9049013488415
"7800" 1559.8 128.497715691517 75.853488508983
"7801" 1560 128.309880218816 76.9577603831374
"7802" 1560.2 128.091735911934 78.0027358169773
"7803" 1560.4 128.098791769201 78.6298458802415
"7804" 1560.6 126.875057811409 80.4310245739971
"7805" 1560.8 126.2874617872 81.7266218530625
"7806" 1561 125.764780002674 82.5244317132475
"7807" 1561.2 124.412407178 83.5435847612475
"7808" 1561.4 122.400403599595 85.5998078612752
"7809" 1561.6 119.99654731479 87.5252008795686
"7810" 1561.8 117.506148899913 90.2210574292265
"7811" 1562 115.70227174675 93.5385027346302
"7812" 1562.2 113.860410671848 96.9532213470927
"7813" 1562.4 111.506080988258 101.157400268593
"7814" 1562.6 106.944751183591 104.20833115099
"7815" 1562.8 101.832568818225 106.562815436685
"7816" 1563 96.1796260192049 110.405314807618
"7817" 1563.2 90.4299217698636 114.199514525903
"7818" 1563.4 83.7920489386207 116.080474892705
"7819" 1563.6 76.8060496451904 118.434128529728
"7820" 1563.8 69.0388480095308 119.654032329216
"7821" 1564 60.7949038438604 120.864139835829
"7822" 1564.2 53.0905985925207 120.355493732159
"7823" 1564.4 46.6738561399449 116.684931161841
"7824" 1564.6 42.2863445318033 110.508692012281
"7825" 1564.8 38.6263643691338 103.711794971108
"7826" 1565 37.1664930420256 96.6019009989566
"7827" 1565.2 40.1392850761176 90.649896774194
"7828" 1565.4 45.2188873171322 87.1151011376798
"7829" 1565.6 50.423765842 83.7886314144915
"7830" 1565.8 55.0739453399043 81.8738328488848
"7831" 1566 60.296386966719 82.9837410546715
"7832" 1566.2 64.6718419264616 83.1307882747514
"7833" 1566.4 68.372979474325 82.7337432331348
"7834" 1566.6 73.7705634295246 84.9776551028552
"7835" 1566.8 77.734255000629 88.7303082639476
"7836" 1567 81.2795148727381 93.2040242045371
"7837" 1567.2 81.5503671221209 99.2095029107219
"7838" 1567.4 82.009820891248 106.257069522285
"7839" 1567.6 81.3603278036209 114.333446478875
"7840" 1567.8 78.2096772558537 121.543743807499
"7841" 1568 76.3874983072295 124.066769036085
"7842" 1568.2 76.551004813775 124.257860232585
"7843" 1568.4 76.9084702450465 125.746593972759
"7844" 1568.6 77.3262068671562 126.637542788999
"7845" 1568.8 77.1518764439355 126.874576778206
"7846" 1569 75.809978164504 124.938144892125
"7847" 1569.2 77.2645572072857 124.485349752228
"7848" 1569.4 79.7770520535902 121.745480894995
"7849" 1569.6 82.8403164680078 118.641570535452
"7850" 1569.8 86.2871208096585 115.677399433646
"7851" 1570 90.4846527308346 112.980470328904
"7852" 1570.2 95.756505034264 111.457807526229
"7853" 1570.4 100.588387158773 109.517780211653
"7854" 1570.6 106.638622314419 108.363387646286
"7855" 1570.8 109.310040124477 107.103082364971
"7856" 1571 110.4001747606 106.421701937731
"7857" 1571.2 112.768447694093 103.177094206294
"7858" 1571.4 114.41250877507 100.590697081573
"7859" 1571.6 115.118803921769 98.331048885969
"7860" 1571.8 115.461927902765 93.0553977183705
"7861" 1572 116.305076465032 88.5635534559567
"7862" 1572.2 119.630740783867 85.1707531484988
"7863" 1572.4 122.086455860974 84.5876544908027
"7864" 1572.6 122.544423799256 84.0857504815499
"7865" 1572.8 122.731550508519 82.5255851129779
"7866" 1573 122.726658953289 80.0842085193492
"7867" 1573.2 122.782015210541 76.1279398551093
"7868" 1573.4 123.481623204056 71.4951151860767
"7869" 1573.6 126.604488619302 66.271310721015
"7870" 1573.8 127.024458019258 62.9922311547176
"7871" 1574 125.354430036371 60.6337381463025
"7872" 1574.2 122.177824115323 57.1126268167383
"7873" 1574.4 119.1926605632 54.0222909590097
"7874" 1574.6 117.31451588378 52.2351221956457
"7875" 1574.8 113.252010697566 49.3532438471503
"7876" 1575 109.329824276403 45.7501996318105
"7877" 1575.2 107.188355774439 41.7919106275726
"7878" 1575.4 104.624747285814 37.5661540870847
"7879" 1575.6 103.802643086675 33.2538627527347
"7880" 1575.8 104.768780135672 28.7435884082405
"7881" 1576 104.875351693168 25.9957095331407
"7882" 1576.2 103.619324670902 25.2244592497189
"7883" 1576.4 99.39689821945 24.5209950726847
"7884" 1576.6 96.036450817359 25.3428505434437
"7885" 1576.8 91.478438778439 25.5289622945482
"7886" 1577 86.7801374113186 26.0217655787662
"7887" 1577.2 80.9107814682655 26.5189409041732
"7888" 1577.4 75.132125782359 24.5980848545206
"7889" 1577.6 70.2632153854051 22.4260205528951
"7890" 1577.8 66.7402390109115 21.022955164129
"7891" 1578 64.1943072286923 18.5288977930335
"7892" 1578.2 61.6521906604915 16.1326313519746
"7893" 1578.4 58.8870685951983 12.0939172386882
"7894" 1578.6 56.2494539160172 7.91297364630026
"7895" 1578.8 53.9100043744827 6.17009014718819
"7896" 1579 53.4775010978965 5.41890406439509
"7897" 1579.2 54.2418285136818 3.88777836453929
"7898" 1579.4 56.0949391888158 3.25019816824264
"7899" 1579.6 57.977828752375 3.35446020703474
"7900" 1579.8 59.5674609206475 3.11543957928147
"7901" 1580 60.739733514575 2.82258971010974
"7902" 1580.2 63.8954419756667 2.34984315603347
"7903" 1580.4 67.0587592906983 2.11104955946406
"7904" 1580.6 70.3473522511696 2.18812143982581
"7905" 1580.8 74.1643380644245 2.69862079866965
"7906" 1581 78.4041635884522 4.09140756049344
"7907" 1581.2 83.0024028048534 5.19486610987784
"7908" 1581.4 87.6840368510413 6.14297033645664
"7909" 1581.6 92.88615116764 8.58959462634874
"7910" 1581.8 96.7804755344067 10.5845089857966
"7911" 1582 100.168090034524 12.8486105570122
"7912" 1582.2 102.874617748 16.8233321011407
"7913" 1582.4 107.415902152155 20.3602588252141
"7914" 1582.6 112.829058240857 24.3141312694895
"7915" 1582.8 115.086836722992 27.4804587313001
"7916" 1583 118.120953982205 32.0997877387211
"7917" 1583.2 121.504409689703 37.2785220256863
"7918" 1583.4 124.117100982096 42.7996173951509
"7919" 1583.6 125.970824847504 48.319942874581
"7920" 1583.8 127.485403067905 54.2947702673037
"7921" 1584 128.668274369368 60.1077812027487
"7922" 1584.2 127.806550275081 64.8593192818105
"7923" 1584.4 128.238338699557 70.2228129657947
"7924" 1584.6 128.043947335595 75.0394780867336
"7925" 1584.8 126.905396087355 80.1897646268267
"7926" 1585 124.227002964829 85.2923456031823
"7927" 1585.2 119.716662310744 88.7408860863087
"7928" 1585.4 117.157376724676 88.1416240940847
"7929" 1585.6 116.741952872718 87.8596254351721
"7930" 1585.8 116.252633139436 88.7697654528768
"7931" 1586 115.300265496077 89.0137839140078
"7932" 1586.2 114.961746633752 90.6305474468451
"7933" 1586.4 113.737323220733 93.556360898726
"7934" 1586.6 114.396340396893 97.2097699643575
"7935" 1586.8 113.893928856648 99.3562886886785
"7936" 1587 112.219073607216 99.8240102152469
"7937" 1587.2 109.197451344873 100.909107087356
"7938" 1587.4 104.985135707927 102.568232636353
"7939" 1587.6 100.43577982725 104.237872545935
"7940" 1587.8 95.2411056267395 105.037939804782
"7941" 1588 89.4359023633415 107.061206134548
"7942" 1588.2 84.0883377670513 107.097217483649
"7943" 1588.4 78.6358213094033 105.047574655026
"7944" 1588.6 74.6639596285268 104.759733503995
"7945" 1588.8 71.1139195815476 106.17699321137
"7946" 1589 68.16710354595 110.448336432185
"7947" 1589.2 64.8014280322656 114.556996210264
"7948" 1589.4 61.2652024473951 119.942897730972
"7949" 1589.6 58.1814949212325 124.819283205248
"7950" 1589.8 58.408433716119 126.083842776918
"7951" 1590 57.605731766752 125.858440094469
"7952" 1590.2 54.823556143912 124.302193390173
"7953" 1590.4 51.8143710138809 121.415757833847
"7954" 1590.6 48.003101080123 118.944898441372
"7955" 1590.8 44.14486675876 115.175677845333
"7956" 1591 41.2461773744396 110.637670468257
"7957" 1591.2 39.7055482786 104.645788553397
"7958" 1591.4 36.7029270463 100.747273356535
"7959" 1591.6 34.2423851815246 95.1681413686667
"7960" 1591.8 33.4821737266783 89.0322752360326
"7961" 1592 33.9374488952051 83.235316792495
"7962" 1592.2 33.4826244128091 77.4787353293847
"7963" 1592.4 35.3025338613534 71.704486519283
"7964" 1592.6 39.4670161684827 67.6849820411796
"7965" 1592.8 42.8924597407731 63.8457433962276
"7966" 1593 48.121122766175 60.3219307369598
"7967" 1593.2 54.0731934627522 57.0225072976865
"7968" 1593.4 60.9435694728644 55.419685818839
"7969" 1593.6 67.2359108853 53.9012665345597
"7970" 1593.8 73.5191324314706 53.642436988152
"7971" 1594 78.0511211937705 51.7027257713306
"7972" 1594.2 83.0980670293443 49.2686624978798
"7973" 1594.4 87.2778193939643 50.3294535866472
"7974" 1594.6 92.0363435992619 55.1617101330609
"7975" 1594.8 96.1312870915484 59.1758972439718
"7976" 1595 100.560699005944 64.4554881055167
"7977" 1595.2 103.201662156581 69.838346389015
"7978" 1595.4 106.150533619286 74.7167092415609
"7979" 1595.6 109.072823212923 81.6415835485232
"7980" 1595.8 110.233778128968 88.0423168581084
"7981" 1596 111.33058213481 93.2331779578533
"7982" 1596.2 113.412073502937 96.351022268132
"7983" 1596.4 115.408163277643 98.0207356337752
"7984" 1596.6 114.283107158597 98.7934172409234
"7985" 1596.8 110.912997279776 100.46843232204
"7986" 1597 106.812481659213 102.44840269106
"7987" 1597.2 100.530267163479 104.048761846429
"7988" 1597.4 94.4792524563894 103.986973750766
"7989" 1597.6 87.7314846843684 104.11953010319
"7990" 1597.8 80.877173988405 101.751739229928
"7991" 1598 75.8443193872353 98.2774865504545
"7992" 1598.2 71.6754041142586 93.1396472853003
"7993" 1598.4 70.9254652022119 85.7643200562712
"7994" 1598.6 70.1283643967304 79.5840618160413
"7995" 1598.8 70.0578280638684 71.9893892741374
"7996" 1599 70.3295792035254 64.6859894321695
"7997" 1599.2 71.191896032075 57.6434691326847
"7998" 1599.4 72.560179125275 50.4871038237597
"7999" 1599.6 75.1322112701316 43.3793494332426
"8000" 1599.8 79.11336829155 36.9578471115597
"8001" 1600 82.1369938695789 32.8592761943479
"8002" 1600.2 84.0864062054865 26.6515758365442
"8003" 1600.4 85.4592196885385 21.844411715213
"8004" 1600.6 90.1153112234473 20.3210117222426
"8005" 1600.8 93.564288110563 22.3002691454041
"8006" 1601 97.4195546874508 25.1692432409208
"8007" 1601.2 101.338977448508 29.6461431525767
"8008" 1601.4 105.690938140197 34.4011408816667
"8009" 1601.6 108.934926723787 40.5313277188643
"8010" 1601.8 110.89487086157 47.3287246416082
"8011" 1602 111.105396298832 54.628403329757
"8012" 1602.2 109.535823515422 61.9160047123606
"8013" 1602.4 104.647304510968 66.6048818837488
"8014" 1602.6 98.8396757891339 67.8620708655222
"8015" 1602.8 91.7716126087345 67.9231608608635
"8016" 1603 84.6378170919449 67.4652060067361
"8017" 1603.2 79.4901185563051 63.7143392804746
"8018" 1603.4 74.9929141573415 58.3531476575726
"8019" 1603.6 71.0885455175462 51.7668528073789
"8020" 1603.8 69.5121596113333 44.5042344523155
"8021" 1604 69.0202260000811 38.3236327038415
"8022" 1604.2 69.8746420151389 30.7328744492792
"8023" 1604.4 72.1086095065535 24.0919498386383
"8024" 1604.6 76.5718876654407 18.6265334079915
"8025" 1604.8 80.2102889344594 14.1187478138415
"8026" 1605 82.3070290492894 9.31482929926895
"8027" 1605.2 81.7718445750973 8.86752577968652
"8028" 1605.4 83.1369688770087 8.99995881667605
"8029" 1605.6 86.8496806204324 10.3175823915712
"8030" 1605.8 90.9440137526779 12.8678868422797
"8031" 1606 95.5149132315454 16.1523587944484
"8032" 1606.2 100.057010000983 18.9255500428285
"8033" 1606.4 104.860835141355 23.065825337617
"8034" 1606.6 109.231208495937 28.4339007908328
"8035" 1606.8 112.629969431 33.7505445049384
"8036" 1607 114.513747156459 40.1933969854126
"8037" 1607.2 114.069942153293 45.6541278186213
"8038" 1607.4 113.922449726008 52.5729686111016
"8039" 1607.6 110.978875136935 58.7906327348993
"8040" 1607.8 105.566579664603 62.5543549561261
"8041" 1608 99.6422058535138 66.1433458034242
"8042" 1608.2 93.0751989766522 65.0711008575108
"8043" 1608.4 87.4641566478182 63.1260492795393
"8044" 1608.6 81.3530709947949 60.8335488335719
"8045" 1608.8 76.0664045516 56.7485253624097
"8046" 1609 75.4376911395625 51.0153344883704
"8047" 1609.2 75.6345175765803 45.6170081872455
"8048" 1609.4 75.9154747740087 38.2485435192239
"8049" 1609.6 75.9270423847 31.7801442827575
"8050" 1609.8 78.3562691215258 25.7602324642399
"8051" 1610 81.9372423967391 19.8971420049108
"8052" 1610.2 87.1275666322931 14.2453405372141
"8053" 1610.4 88.9150628960789 10.6256478577163
"8054" 1610.6 88.14657056425 9.00021666086923
"8055" 1610.8 86.2832189413305 8.82906104506779
"8056" 1611 84.2838148512609 7.83679501189344
"8057" 1611.2 81.5479831163333 7.84793430547363
"8058" 1611.4 78.3982262307522 8.09301455847412
"8059" 1611.6 75.6209433395446 8.8353652037901
"8060" 1611.8 70.2529134714324 8.66490177319285
"8061" 1612 65.1437605122542 8.74161253141525
"8062" 1612.2 60.0057483221579 8.07106028345317
"8063" 1612.4 54.348077769025 6.46606185670975
"8064" 1612.6 49.5991884600339 5.8849610854322
"8065" 1612.8 44.0279598124827 6.1437327407744
"8066" 1613 40.8098124614553 8.24161755752225
"8067" 1613.2 35.7607321093158 10.5787131778742
"8068" 1613.4 31.2344297788293 12.3421161490848
"8069" 1613.6 27.2851467633271 13.3731751906361
"8070" 1613.8 25.6875570939727 15.2351210512484
"8071" 1614 22.1258356230943 19.1288582033961
"8072" 1614.2 19.0689903554324 22.4303540904361
"8073" 1614.4 16.0160914535833 24.8621282456959
"8074" 1614.6 11.8077763228 29.2564169135705
"8075" 1614.8 10.1596171423545 31.5021934514847
"8076" 1615 8.33804910203735 34.3610606230474
"8077" 1615.2 7.22894662529411 38.1431745627906
"8078" 1615.4 5.02835426555337 42.5209199976284
"8079" 1615.6 3.62319010211604 47.8179692897901
"8080" 1615.8 2.42340737779487 52.0204881813155
"8081" 1616 1.54498041824776 55.3821669383502
"8082" 1616.2 2.53049405223892 60.404652368483
"8083" 1616.4 1.34852759342372 64.8382146226017
"8084" 1616.6 0.643294014922402 68.6964475123089
"8085" 1616.8 2.22288414972726 73.9029610557046
"8086" 1617 3.70864609436361 79.5251483246302
"8087" 1617.2 4.14679633365544 83.7449207662108
"8088" 1617.4 4.78317541536064 86.4687929640684
"8089" 1617.6 6.43771612274575 92.1545392205848
"8090" 1617.8 9.12777998004649 95.0149818596661
"8091" 1618 11.329510704575 100.345981843885
"8092" 1618.2 14.3308021452061 103.332644860123
"8093" 1618.4 19.3124435171832 106.926909808031
"8094" 1618.6 22.7413717805 109.352746905585
"8095" 1618.8 25.6941332346129 114.274886273496
"8096" 1619 28.8387029496866 116.959317369249
"8097" 1619.2 32.3077226112213 116.990129480454
"8098" 1619.4 36.4800334727373 116.410165840729
"8099" 1619.6 40.43403233285 114.830694538585
"8100" 1619.8 42.1651080007458 112.659596255186
"8101" 1620 45.270532988675 111.575774491535
"8102" 1620.2 49.553263157258 112.447191442456
"8103" 1620.4 52.9616137488976 115.411992955234
"8104" 1620.6 55.4613160308095 120.75755482368
"8105" 1620.8 55.6428944427561 126.288398393768
"8106" 1621 55.618173881 126.641950398442
"8107" 1621.2 56.6030130576016 128.076698362639
"8108" 1621.4 59.1312816836466 128.319625740145
"8109" 1621.6 63.2422243898548 127.60812040348
"8110" 1621.8 66.8030601750787 125.508228612833
"8111" 1622 71.4980447390732 124.411665341963
"8112" 1622.2 76.3129683853462 121.597282804392
"8113" 1622.4 82.4338032459268 119.83790532167
"8114" 1622.6 88.1568034506308 119.533497882192
"8115" 1622.8 94.6572586891395 118.458464617875
"8116" 1623 97.3058898392273 115.247620785494
"8117" 1623.2 100.585237832945 111.02479487496
"8118" 1623.4 103.359948930631 107.635866001646
"8119" 1623.6 107.873411981824 105.235878168189
"8120" 1623.8 112.771394040116 103.171168897875
"8121" 1624 114.216509802114 100.666783428312
"8122" 1624.2 116.425882997962 95.6706172361848
"8123" 1624.4 118.749530121302 90.8672659666429
"8124" 1624.6 121.543362138598 86.4233079806753
"8125" 1624.8 122.69512479468 81.9819188069051
"8126" 1625 122.188129778137 76.6422490272863
"8127" 1625.2 122.258628235 70.8351313977347
"8128" 1625.4 122.839740200661 64.6421447228451
"8129" 1625.6 123.30462977319 59.4526763616963
"8130" 1625.8 124.207671485536 55.2494786229327
"8131" 1626 124.657874631062 50.0159445923894
"8132" 1626.2 122.282383149812 45.8447820687879
"8133" 1626.4 119.751287769209 39.7081530804103
"8134" 1626.6 118.245356957701 35.6532359152973
"8135" 1626.8 116.484914588969 30.5575319335199
"8136" 1627 113.663464097488 26.854012945754
"8137" 1627.2 110.521914233804 21.7539562333404
"8138" 1627.4 107.462078506209 19.0021628115964
"8139" 1627.6 104.379481944902 17.3229159537921
"8140" 1627.8 101.047072968425 15.4409783856597
"8141" 1628 97.9964431156378 13.0623443857619
"8142" 1628.2 97.1161247477381 11.13490509818
"8143" 1628.4 97.1677227247744 11.3143424456035
"8144" 1628.6 94.9256293788672 9.65688673160037
"8145" 1628.8 90.4086514844596 8.93740526090732
"8146" 1629 85.962770917313 8.92352233807605
"8147" 1629.2 80.662953263319 10.0380395384123
"8148" 1629.4 76.2993849078495 10.7344698587662
"8149" 1629.6 73.4083427027232 12.2238215988705
"8150" 1629.8 69.9826797725752 13.2000536153768
"8151" 1630 66.0334302120087 14.4601820488413
"8152" 1630.2 62.4390445558108 14.8590110074901
"8153" 1630.4 58.1383349335405 14.1531786600577
"8154" 1630.6 53.8479288353363 11.2222059247484
"8155" 1630.8 49.4785267969391 8.53136996960648
"8156" 1631 46.5335492044706 8.8082671874797
"8157" 1631.2 43.7447771439487 9.69297152752065
"8158" 1631.4 41.1086182301017 12.5504811260593
"8159" 1631.6 37.2331678989016 15.9154171022159
"8160" 1631.8 32.2872715264435 19.0436638628993
"8161" 1632 27.9243566910656 19.7967612409618
"8162" 1632.2 22.104513826241 19.2259490134776
"8163" 1632.4 19.7306882740818 20.8323559160029
"8164" 1632.6 17.7893074595872 25.3865739113875
"8165" 1632.8 16.2816592191795 30.5039461070335
"8166" 1633 12.5731760607586 34.2242545988692
"8167" 1633.2 9.66372558300891 35.885006536924
"8168" 1633.4 8.3087258503367 38.6490042005847
"8169" 1633.6 8.71457560224296 42.5404781928604
"8170" 1633.8 8.57461558936884 47.6866780022651
"8171" 1634 9.15225169701651 52.2891253920765
"8172" 1634.2 9.53688128535432 58.2411181346517
"8173" 1634.4 11.8978917415726 61.9189805485686
"8174" 1634.6 14.9744802837561 67.0563418266213
"8175" 1634.8 16.1886499240246 71.6639241991667
"8176" 1635 15.0115611263902 75.8776086048896
"8177" 1635.2 16.1824191266967 81.0869130364126
"8178" 1635.4 17.5065616816614 86.4925221148407
"8179" 1635.6 17.7430360542381 91.2112160124657
"8180" 1635.8 19.534274134186 94.8638864949917
"8181" 1636 22.402692785063 96.7121394898643
"8182" 1636.2 25.3982575694463 96.3632833418451
"8183" 1636.4 29.0708233993934 95.2088657220192
"8184" 1636.6 34.2558053603846 93.0642639765719
"8185" 1636.8 37.8309124888347 89.8282802747624
"8186" 1637 42.6465265050672 87.8654250537654
"8187" 1637.2 47.6491917919 84.1987757396347
"8188" 1637.4 51.937900249561 80.1903660153287
"8189" 1637.6 54.7553516878103 75.298977818964
"8190" 1637.8 59.2755145946116 70.3654050213244
"8191" 1638 63.4752797159322 65.8973132879492
"8192" 1638.2 66.7038007935 60.3026539934532
"8193" 1638.4 69.0768558732308 54.7872273853412
"8194" 1638.6 71.458032291359 49.4268743348027
"8195" 1638.8 74.3317211676283 42.5841299904564
"8196" 1639 78.6783719561735 37.1755489416219
"8197" 1639.2 83.1967649534033 33.4702721945973
"8198" 1639.4 85.1116264051282 28.7465604024694
"8199" 1639.6 87.4255390322941 23.57528099432
"8200" 1639.8 91.0792959794068 20.0451426294661
"8201" 1640 93.4886080173389 22.2443108061356
"8202" 1640.2 96.0122530657874 25.8368661045414
"8203" 1640.4 96.4820882584569 29.3053036268951
"8204" 1640.6 97.4733439925078 35.7975652528113
"8205" 1640.8 98.9420299151693 41.5523575409557
"8206" 1641 101.528237491508 49.1104375005
"8207" 1641.2 103.06620210161 56.3334846051335
"8208" 1641.4 105.142828968806 63.8853706028751
"8209" 1641.6 106.919118663863 71.585249435497
"8210" 1641.8 107.404909889016 78.9045222245606
"8211" 1642 107.7522935895 86.8931616102847
"8212" 1642.2 107.875321798446 94.1333596273161
"8213" 1642.4 108.163558165946 102.085401709462
"8214" 1642.6 108.662033632403 106.929582069295
"8215" 1642.8 108.918795097366 107.141992656646
"8216" 1643 108.940425588902 107.241422222304
"8217" 1643.2 106.830476201896 107.504512853037
"8218" 1643.4 102.543267141385 108.707609960136
"8219" 1643.6 97.189274802875 108.24123311261
"8220" 1643.8 92.3208824913017 107.319931935921
"8221" 1644 87.2945090296639 104.240274238568
"8222" 1644.2 82.5542317098454 103.164866524376
"8223" 1644.4 76.5710447855233 102.246654654431
"8224" 1644.6 71.4757247277355 98.2489270494566
"8225" 1644.8 69.5175344607454 92.8285699864211
"8226" 1645 70.5292815382203 86.172413119983
"8227" 1645.2 70.9514675003363 80.4006934431393
"8228" 1645.4 71.9593519175826 73.9842589273021
"8229" 1645.6 77.0635398173033 69.5556557525356
"8230" 1645.8 82.3088501543613 67.7960319961436
"8231" 1646 88.555155099025 65.3476292049098
"8232" 1646.2 95.4710691718151 65.0083486589671
"8233" 1646.4 103.1533420818 65.9495664738847
"8234" 1646.6 109.329873318808 67.2194311716928
"8235" 1646.8 115.423245763238 71.2497689622038
"8236" 1647 118.478627415461 76.8105133016238
"8237" 1647.2 119.184552218944 82.1092572029727
"8238" 1647.4 119.239806929648 88.8715298118635
"8239" 1647.6 116.952374138758 93.4802343963035
"8240" 1647.8 113.741826137104 99.3624991525647
"8241" 1648 110.078295664891 105.745900571647
"8242" 1648.2 105.715052752756 109.707213781535
"8243" 1648.4 99.9565946639354 114.481388050359
"8244" 1648.6 92.7703238135169 115.885474758814
"8245" 1648.8 85.4072431227949 114.440345855136
"8246" 1649 79.3549897107857 111.275791644966
"8247" 1649.2 74.5635501986891 105.208155492421
"8248" 1649.4 71.1733685999912 98.2305628402706
"8249" 1649.6 69.6789361130678 90.5966601440339
"8250" 1649.8 70.0787889223391 83.3859457951021
"8251" 1650 73.7605941538 78.7124200939888
"8252" 1650.2 79.5820820647638 75.0571434266517
"8253" 1650.4 85.287619056736 70.8455777164768
"8254" 1650.6 92.272262865879 68.5208731760363
"8255" 1650.8 99.1856192124117 69.8578899482948
"8256" 1651 104.05345539557 73.9381737542332
"8257" 1651.2 107.886904773437 80.4800614344129
"8258" 1651.4 111.695365808223 85.5457236862463
"8259" 1651.6 116.501371504049 87.3396675972979
"8260" 1651.8 121.139676727672 87.2763631563327
"8261" 1652 122.287641871412 85.7960161248328
"8262" 1652.2 123.413370964206 83.1003174139015
"8263" 1652.4 125.687974118841 78.4509841746075
"8264" 1652.6 127.161348017698 72.3388265416662
"8265" 1652.8 128.235140345937 66.5016745817776
"8266" 1653 127.823217029828 60.7230231962801
"8267" 1653.2 127.560309076657 54.0743877195154
"8268" 1653.4 125.903258265767 48.0420993711778
"8269" 1653.6 123.603985950095 41.2484511117038
"8270" 1653.8 121.295571838992 36.2998755819569
"8271" 1654 117.501414475172 33.1386859277405
"8272" 1654.2 116.634031688948 29.7561332948086
"8273" 1654.4 115.762998596647 27.5183011984381
"8274" 1654.6 115.869825497031 27.1266426650618
"8275" 1654.8 114.788621177038 25.5313285270001
"8276" 1655 112.318996000727 22.7044705774711
"8277" 1655.2 110.239372260331 20.5482580951924
"8278" 1655.4 107.634650201857 18.0263209465609
"8279" 1655.6 104.570124792742 14.8850224358426
"8280" 1655.8 101.761316543559 12.9299347377934
"8281" 1656 99.5527922620244 11.9630409300116
"8282" 1656.2 96.2232416005 10.2570325206082
"8283" 1656.4 92.3610579122154 7.58639524336936
"8284" 1656.6 88.1138588782787 5.27696294952737
"8285" 1656.8 83.509454135562 4.71531379401037
"8286" 1657 78.8417115357107 3.62877872630789
"8287" 1657.2 75.8988641409224 2.50311597986923
"8288" 1657.4 74.789973795675 2.40537393108475
"8289" 1657.6 72.0446325697049 1.63369964576507
"8290" 1657.8 70.15744867504 1.60635794145275
"8291" 1658 66.5471017063158 1.38622088308474
"8292" 1658.2 62.7875003279412 1.25775621316878
"8293" 1658.4 58.2347039328898 1.60970041797457
"8294" 1658.6 54.0031150930522 2.49621148536301
"8295" 1658.8 49.5128877291896 3.16534581601578
"8296" 1659 45.32437746225 4.60292269083475
"8297" 1659.2 41.2278809432566 6.17533830333253
"8298" 1659.4 37.4584665424673 7.14753116260811
"8299" 1659.6 33.7882869799722 8.72553831902919
"8300" 1659.8 30.5129797002105 11.225741264269
"8301" 1660 27.8444039819911 13.4198930449785
"8302" 1660.2 25.0680693826757 15.2825104159496
"8303" 1660.4 23.5120867944166 15.8808420101959
"8304" 1660.6 23.1220776099703 16.404853732758
"8305" 1660.8 22.3575668823529 16.9882550443789
"8306" 1661 21.7036419261454 17.1008660061666
"8307" 1661.2 21.6891170354722 17.763444168307
"8308" 1661.4 20.9767209658571 18.3805979584847
"8309" 1661.6 19.6585117248333 19.4054129678625
"8310" 1661.8 18.7436978282703 20.4574666022469
"8311" 1662 17.391829603949 22.0591684881154
"8312" 1662.2 15.4788888048823 24.5269900906141
"8313" 1662.4 13.2846533122857 27.4331209121358
"8314" 1662.6 11.4199553431944 30.5807092372514
"8315" 1662.8 9.19227222077775 33.9035728208347
"8316" 1663 7.67567612205659 36.7669361897734
"8317" 1663.2 6.38170130505713 39.5462228660562
"8318" 1663.4 4.85541898437837 43.0957479894091
"8319" 1663.6 3.55661463956362 46.2301131235484
"8320" 1663.8 2.76260861152776 48.847612132307
"8321" 1664 2.12072862673912 50.9369989668239
"8322" 1664.2 2.52329984008332 53.147164053557
"8323" 1664.4 2.73093539177775 56.2789364406403
"8324" 1664.6 1.69317517104235 59.6981853201356
"8325" 1664.8 0.936238902440671 62.0819670256271
"8326" 1665 0.828376516538463 65.0375551565719
"8327" 1665.2 1.29624615042974 68.6503220510847
"8328" 1665.4 1.14840964512902 73.1995253742138
"8329" 1665.6 1.57229111374359 77.0583346970848
"8330" 1665.8 2.2495970867815 80.8865818605805
"8331" 1666 3.23530351982926 84.552838208597
"8332" 1666.2 4.32782874664 87.8297632613967
"8333" 1666.4 4.84574085960329 90.1188652347294
"8334" 1666.6 5.41560134413933 92.4490076217487
"8335" 1666.8 9.08724470389842 95.3523309620144
"8336" 1667 12.054067279576 98.9130526583968
"8337" 1667.2 13.689925733224 102.251798043645
"8338" 1667.4 15.6436911728864 104.618896810471
"8339" 1667.6 17.7830731978182 106.998850803244
"8340" 1667.8 20.2689554839248 108.969127736671
"8341" 1668 23.769611186464 110.907464880309
"8342" 1668.2 25.3084108288095 111.633708489204
"8343" 1668.4 27.9086313454286 113.156371674013
"8344" 1668.6 31.210030584376 114.344048958165
"8345" 1668.8 34.4777393896818 116.973232196312
"8346" 1669 37.1720688862985 119.44920713857
"8347" 1669.2 41.314238834878 120.28844554106
"8348" 1669.4 45.6837768896611 118.210850386316
"8349" 1669.6 51.5011788377934 117.828667993316
"8350" 1669.8 55.07592835888 119.645683113861
"8351" 1670 56.3753146578809 124.721938852656
"8352" 1670.2 57.4667381609545 124.949841989607
"8353" 1670.4 59.8123212059597 125.04071771502
"8354" 1670.6 63.7084191542857 123.563258899275
"8355" 1670.8 67.810083012928 120.841149639165
"8356" 1671 73.6699600172846 120.209666731346
"8357" 1671.2 79.6958063813464 120.572959915825
"8358" 1671.4 84.5072403632195 121.62142315567
"8359" 1671.6 87.5697189321102 121.102598507699
"8360" 1671.8 89.891614147619 118.998302538442
"8361" 1672 91.8585174154391 114.450065732548
"8362" 1672.2 93.40432504275 111.54711081206
"8363" 1672.4 96.182193107704 107.314950386109
"8364" 1672.6 98.4858972363906 105.43836317728
"8365" 1672.8 102.815230460969 102.95417762278
"8366" 1673 107.073581737714 101.475543138751
"8367" 1673.2 111.658995206344 102.903036841317
"8368" 1673.4 112.846274346366 102.391123722524
"8369" 1673.6 114.639647313153 100.441478818421
"8370" 1673.8 115.812255131866 96.5345901891792
"8371" 1674 115.65995206658 91.8767343718915
"8372" 1674.2 115.61358673145 86.9345647028597
"8373" 1674.4 115.37160333256 83.6502166115487
"8374" 1674.6 116.566644130895 80.2914744572218
"8375" 1674.8 118.89873308392 76.6730948449407
"8376" 1675 121.626153628117 73.7620115574597
"8377" 1675.2 125.799360800737 70.2968672479945
"8378" 1675.4 127.258339129066 65.3090362769892
"8379" 1675.6 127.314825860545 61.3512174090166
"8380" 1675.8 125.34567914926 56.4613293949473
"8381" 1676 123.899742969953 51.6387615812708
"8382" 1676.2 122.530112975714 47.3421370445371
"8383" 1676.4 120.229593049785 44.3523414499694
"8384" 1676.6 118.427190362016 40.2948541833428
"8385" 1676.8 117.05538115793 36.3751670949452
"8386" 1677 115.779883224153 33.2619829129931
"8387" 1677.2 112.921657687302 30.1832197975034
"8388" 1677.4 110.075646078238 27.3275857741001
"8389" 1677.6 108.642528666748 24.0575138296725
"8390" 1677.8 106.522796786477 21.3697275231302
"8391" 1678 103.716220444214 18.9180798635609
"8392" 1678.2 101.306039246095 16.7705787981324
"8393" 1678.4 100.242105876975 16.1253041541093
"8394" 1678.6 97.4090241250248 15.3248233649773
"8395" 1678.8 94.2382090551597 13.4265720709587
"8396" 1679 92.2621095555156 11.2363749026707
"8397" 1679.2 90.6003135295882 10.8219508884125
"8398" 1679.4 88.2994282769565 10.2761156767804
"8399" 1679.6 84.4679523275714 9.58608061861153
"8400" 1679.8 81.9150676118974 9.87589643357193
"8401" 1680 79.0108770009744 11.4536237482642
"8402" 1680.2 74.7121243555526 12.6874212936374
"8403" 1680.4 69.6628310860763 14.137509707161
"8404" 1680.6 66.0719606661795 13.0738157732899
"8405" 1680.8 62.2706236969661 10.6881516686441
"8406" 1681 57.5229737748348 8.12592430051083
"8407" 1681.2 54.7114298048512 6.33879933121698
"8408" 1681.4 52.2656853905385 6.59958070554629
"8409" 1681.6 50.287570997075 7.55209682348474
"8410" 1681.8 48.4911626030169 8.9618532324661
"8411" 1682 46.3280908743276 11.3987406445244
"8412" 1682.2 41.6295325514138 13.9026942538347
"8413" 1682.4 37.5474432372927 14.9956426825969
"8414" 1682.6 33.5430318952414 15.7477127028003
"8415" 1682.8 30.1604208812627 17.2694620294576
"8416" 1683 28.5508533127097 19.9343954078751
"8417" 1683.2 27.3136852982564 23.627929549213
"8418" 1683.4 26.3346439521379 29.2394101108606
"8419" 1683.6 26.1869656147321 34.5268941046562
"8420" 1683.8 26.6946190726864 40.4821841534491
"8421" 1684 26.9181686675321 45.4949777999655
"8422" 1684.2 26.0261726069363 48.2730517334029
"8423" 1684.4 25.3997749025678 49.9169071264068
"8424" 1684.6 26.5311161105872 53.3069261633049
"8425" 1684.8 27.1869924192564 58.145206017854
"8426" 1685 26.533543034728 63.7675597981167
"8427" 1685.2 23.3983356611209 67.1185103630122
"8428" 1685.4 18.3663135901148 68.7129749023962
"8429" 1685.6 14.370139800575 67.6598326825597
"8430" 1685.8 10.448995195525 66.3763368127347
"8431" 1686 7.12907060930327 66.9148380697569
"8432" 1686.2 5.18482622462183 68.7081311525469
"8433" 1686.4 4.59444919877686 70.9023554908285
"8434" 1686.6 5.47397001166941 74.2251313374071
"8435" 1686.8 6.72992573247999 78.1957094986527
"8436" 1687 8.6325239538473 82.7881531692374
"8437" 1687.2 11.1858838758031 86.474466253754
"8438" 1687.4 13.1916364093197 91.741030401929
"8439" 1687.6 14.0779920545952 97.1441426847514
"8440" 1687.8 16.2956279212231 102.494042883516
"8441" 1688 19.5532566994046 107.230321784153
"8442" 1688.2 24.5377994350229 111.702731009108
"8443" 1688.4 29.9395277215789 115.773698463167
"8444" 1688.6 34.5143548350373 118.348293678137
"8445" 1688.8 40.8289562804809 122.362994093245
"8446" 1689 46.5939658355878 124.533556691657
"8447" 1689.2 52.9234070970146 126.772731964625
"8448" 1689.4 56.818208830888 127.705145417445
"8449" 1689.6 59.6941213475781 125.655214606991
"8450" 1689.8 62.9818112140976 122.898471639597
"8451" 1690 66.5446621771951 118.268782488621
"8452" 1690.2 68.1980315134706 114.178201069303
"8453" 1690.4 70.4665792998 109.053370697735
"8454" 1690.6 72.0685889111551 104.084560298628
"8455" 1690.8 73.8064548819008 98.2710367746715
"8456" 1691 75.7737647704344 93.482779668388
"8457" 1691.2 79.5924453724297 88.9280986052996
"8458" 1691.4 84.72586283125 86.1096877046348
"8459" 1691.6 89.492809096504 82.9684032224367
"8460" 1691.8 92.9956383362984 79.2558834568348
"8461" 1692 96.2624560630476 74.9259995996323
"8462" 1692.2 102.582249565692 72.782465018136
"8463" 1692.4 108.566527092341 71.0242029311823
"8464" 1692.6 114.870849728312 67.7396530677644
"8465" 1692.8 120.534369052512 64.6482820333287
"8466" 1693 123.794025268595 61.6588108140609
"8467" 1693.2 123.994827448816 59.3770484673328
"8468" 1693.4 124.005105277744 56.4931317150765
"8469" 1693.6 122.721204560651 52.8712257323406
"8470" 1693.8 121.211950142338 50.5231171646386
"8471" 1694 119.648556969977 48.5708174188582
"8472" 1694.2 118.389546484914 47.3317104415535
"8473" 1694.4 116.447986032544 44.8204854827487
"8474" 1694.6 115.721878978024 41.5972683751562
"8475" 1694.8 115.144414392444 37.9000499949476
"8476" 1695 115.679115695336 36.8521046301352
"8477" 1695.2 117.826372633449 36.6463082750611
"8478" 1695.4 119.865075165628 37.6809140893905
"8479" 1695.6 122.176714735647 39.5451560186537
"8480" 1695.8 122.894276989983 40.2040911789985
"8481" 1696 123.057767933308 40.3851575499822
"8482" 1696.2 123.162512724672 40.4330573040427
"8483" 1696.4 123.759283543155 40.556621489783
"8484" 1696.6 123.785981276278 40.4643705673347
"8485" 1696.8 124.040464780936 40.4249251368646
"8486" 1697 124.576484840967 41.6124840676175
"8487" 1697.2 124.983057456521 42.3054298680679
"8488" 1697.4 125.407383150147 43.2286035649813
"8489" 1697.6 125.641642218876 44.02640522606
"8490" 1697.8 125.700792020089 44.0550357918912
"8491" 1698 125.317213802039 44.2177326907147
"8492" 1698.2 125.057389107455 44.8623634079938
"8493" 1698.4 124.435442246909 46.3302912356529
"8494" 1698.6 123.496948955548 48.5949927668025
"8495" 1698.8 122.35364789425 51.6740267233105
"8496" 1699 121.769955701714 54.7311750656898
"8497" 1699.2 121.679602186445 57.6506350525535
"8498" 1699.4 121.420659586496 61.3166331397383
"8499" 1699.6 119.598077776 65.8221723428848
"8500" 1699.8 117.684908838496 70.1244541383705
"8501" 1700 113.522852578238 74.2829625574419
"8502" 1700.2 109.085817354359 77.0550681809053
"8503" 1700.4 104.373124505352 79.2449192078552
"8504" 1700.6 100.946638210314 82.8712056099718
"8505" 1700.8 97.8468058569763 86.2457586799903
"8506" 1701 93.4265212361181 89.4687298839509
"8507" 1701.2 91.2026302032051 93.0152662338796
"8508" 1701.4 90.1148349344286 97.2272878738915
"8509" 1701.6 91.1550029162066 101.897031709911
"8510" 1701.8 90.1763999779921 107.882698882116
"8511" 1702 89.5220190743771 113.88568069797
"8512" 1702.2 87.540910904145 119.801496833291
"8513" 1702.4 85.1424874910385 121.597282804392
"8514" 1702.6 81.495954574024 122.638935615837
"8515" 1702.8 78.0798943066341 125.169815780109
"8516" 1703 76.6337414439024 126.947119266255
"8517" 1703.2 76.506282227488 126.949953008877
"8518" 1703.4 75.1256833088739 125.203681364841
"8519" 1703.6 72.4351453196904 122.025429746489
"8520" 1703.8 70.6587488525487 119.101780072156
"8521" 1704 68.1231905056864 116.102476626025
"8522" 1704.2 63.7296082072195 113.328375944963
"8523" 1704.4 59.2614204101565 112.993449614554
"8524" 1704.6 53.5428238630952 112.446604372728
"8525" 1704.8 48.4197148469091 113.893136905068
"8526" 1705 42.3206139171066 114.130026818085
"8527" 1705.2 36.342009398438 114.145819478953
"8528" 1705.4 29.7406341121393 111.981034018101
"8529" 1705.6 24.8824814356 108.906867447085
"8530" 1705.8 19.6948871312689 105.481142915992
"8531" 1706 16.0314401006891 103.888181009034
"8532" 1706.2 15.3506076834262 100.6158067902
"8533" 1706.4 14.5735793274308 94.5152504635002
"8534" 1706.6 12.8893334266842 87.3470870139005
"8535" 1706.8 10.6143912040244 80.7776218874994
"8536" 1707 8.98569244307499 74.3575791198847
"8537" 1707.2 6.94569345102307 67.6096099963001
"8538" 1707.4 6.31919359890244 61.3515704969628
"8539" 1707.6 7.10414741999179 54.2151051089208
"8540" 1707.8 9.03472258724798 46.6580184282927
"8541" 1708 11.5560521107541 41.2146384617897
"8542" 1708.2 14.355955706513 34.0977103987282
"8543" 1708.4 18.5004368739741 27.6447870228261
"8544" 1708.6 23.5778696354359 24.2224354938796
"8545" 1708.8 28.7332952501282 20.175221947495
"8546" 1709 33.6029302954297 16.3639804500765
"8547" 1709.2 35.1596643541792 11.97195207033
"8548" 1709.4 36.7374796496636 11.7572612749484
"8549" 1709.6 40.2087320316548 12.7908140618104
"8550" 1709.8 44.0750449054444 15.183713015557
"8551" 1710 48.6001193048558 17.3496854522386
"8552" 1710.2 52.4986849317449 17.9838562362276
"8553" 1710.4 55.529600983292 17.7185994299609
"8554" 1710.6 58.8149847157672 15.1480817068865
"8555" 1710.8 62.8526621254359 12.0317971120335
"8556" 1711 68.6014397854782 11.2731132237369
"8557" 1711.2 71.299405696849 14.1136156688395
"8558" 1711.4 73.0434900351416 18.6283964540051
"8559" 1711.6 74.4917930554572 22.4426508212276
"8560" 1711.8 74.3307121093 28.1494115492575
"8561" 1712 73.554777986217 34.051999001764
"8562" 1712.2 69.64941023025 39.0598502730597
"8563" 1712.4 65.626911322 43.3453132671102
"8564" 1712.6 60.9403764762087 47.6668470128065
"8565" 1712.8 54.5104233235897 50.1161092486745
"8566" 1713 49.2772991336721 52.6644470389618
"8567" 1713.2 43.0855809293947 54.2179079996374
"8568" 1713.4 36.169164438687 54.6292132157195
"8569" 1713.6 29.7012175464348 54.4165204057021
"8570" 1713.8 22.7795980801983 52.2593099375072
"8571" 1714 16.8299246322017 50.138563116194
"8572" 1714.2 11.415859170877 51.0229423346011
"8573" 1714.4 7.1809127901953 53.7780525234832
"8574" 1714.6 5.97832022781249 55.6023762900691
"8575" 1714.8 5.19754918476031 58.4229948731178
"8576" 1715 4.99169943259998 63.9685877368347
"8577" 1715.2 4.98192313170078 68.6894430834391
"8578" 1715.4 4.48561274297297 74.3727286922199
"8579" 1715.6 4.31174608034709 79.3861729089938
"8580" 1715.8 4.30541054906779 84.8995514212627
"8581" 1716 7.93513133549217 88.3775022897644
"8582" 1716.2 12.8939698026015 91.3961460344754
"8583" 1716.4 17.0696208863701 93.5102334571714
"8584" 1716.6 22.4535694530079 97.4734949656832
"8585" 1716.8 27.1896458030992 101.903107664932
"8586" 1717 30.7652541171666 107.002021869275
"8587" 1717.2 30.0975436078151 113.773537359068
"8588" 1717.4 30.8859830820152 118.231923341428
"8589" 1717.6 34.6136291058955 121.345858566518
"8590" 1717.8 39.380200965328 122.427970934901
"8591" 1718 45.5964678775827 122.339424992132
"8592" 1718.2 52.8942769825 124.060797436194
"8593" 1718.4 58.8030379469385 126.844941046739
"8594" 1718.6 64.5016391368661 126.832325092518
"8595" 1718.8 70.227701919879 125.160920241851
"8596" 1719 75.2821347619193 123.567466232327
"8597" 1719.2 81.1415498202932 122.500683290333
"8598" 1719.4 87.2295922266098 121.422564024353
"8599" 1719.6 93.119266065 119.81354225338
"8600" 1719.8 97.1764309381732 119.835678921455
"8601" 1720 96.5144308788468 120.667195008028
"8602" 1720.2 95.184866764216 121.547422701429
"8603" 1720.4 92.5270505143255 122.680246866131
"8604" 1720.6 89.6965787557656 124.036911036632
"8605" 1720.8 86.5490525431094 125.702987406116
"8606" 1721 82.4407179112541 127.293390878626
"8607" 1721.2 77.436714730864 128.237143308501
"8608" 1721.4 73.140305818216 129.478471720965
"8609" 1721.6 69.0715610163858 130.076361467746
"8610" 1721.8 65.615125937907 130.270566950364
"8611" 1722 61.9709168137143 129.481019603585
[truncated: 18,441 more chars]
