# Supplementary material for: Adaptive switch to sexually dimorphic movements by partner-seeking termites
Source: Sci Adv. 2019 Jun 19;5(6):eaau6108. doi: 10.1126/sciadv.aau6108 (PMC6584256; doi:10.1126/sciadv.aau6108)
Supplement: Data file S1 [file aau6108_Data_file_S1.zip › Dataset/CfExperimetns/170627_174_M_02_set2_before-position_5FPS.txt]

"time" "x" "y"
"1" 0 104.305570946289 83.4180854236419
"2" 0.2 109.749194262944 84.8747140943527
"3" 0.4 114.988174063375 89.8471132844471
"4" 0.6 117.814631863923 94.7608869087328
"5" 0.8 116.147023968793 97.8668771502567
"6" 1 113.043515536931 102.05607020221
"7" 1.2 108.41608191102 105.37309984532
"8" 1.4 103.766804780518 109.647801074161
"9" 1.6 99.7709148997747 114.196573022454
"10" 1.8 93.8510175414424 117.891456950931
"11" 2 86.2307468362949 118.002989487087
"12" 2.2 76.7121227241634 118.978751045745
"13" 2.4 67.9930728562249 120.272194551957
"14" 2.6 58.736488654608 120.566918867819
"15" 2.8 49.7985039987814 118.084325739957
"16" 3 41.7725101141314 115.025274169319
"17" 3.2 33.7750221272564 110.622214516632
"18" 3.4 25.9302807969177 104.269459605031
"19" 3.6 18.0876283097453 98.3622987708122
"20" 3.8 10.6007036286699 94.6753189209935
"21" 4 9.2820476359308 87.8501432686055
"22" 4.2 8.42025250061728 81.6954853181288
"23" 4.4 9.24893326866943 74.9663973841914
"24" 4.6 8.86103867849965 71.6443446719864
"25" 4.8 9.01498094255011 69.0205697252217
"26" 5 9.08240156948176 67.0671031265876
"27" 5.2 8.23848870381889 65.2699038806316
"28" 5.4 8.2713887032071 64.3514549960454
"29" 5.6 6.46101197546409 64.0770538347874
"30" 5.8 4.63467016913921 63.4336369142645
"31" 6 4.0021955622564 61.8885677283905
"32" 6.2 2.66393548744127 61.2276827513071
"33" 6.4 2.01511777583533 60.8756444804145
"34" 6.6 1.96483710266181 61.8625412619594
"35" 6.8 1.11884038501501 63.831777893179
"36" 7 1.33181548333398 65.9634331368946
"37" 7.2 1.6425406908814 67.8942229792316
"38" 7.4 2.38917890767105 70.6697837687201
"39" 7.6 2.2674776805641 75.1939883484361
"40" 7.8 1.9072021151124 76.1793002888166
"41" 8 1.58885072081738 76.9058818398664
"42" 8.2 1.55647215895206 77.8549208327349
"43" 8.4 1.76884092666135 77.7701897739922
"44" 8.6 2.11737937057608 79.4615578633222
"45" 8.8 3.05812927035316 80.3399104175147
"46" 9 3.92556680479672 82.2508223825147
"47" 9.2 4.56458834220762 84.3102773075006
"48" 9.4 4.27412174157348 86.3081901424518
"49" 9.6 4.95987401768947 88.0274359614456
"50" 9.8 6.23705794781639 90.9162533628967
"51" 10 7.98689095015963 94.0460805922808
"52" 10.2 9.80512845314616 97.269027527611
"53" 10.4 11.2708312016285 100.574743097559
"54" 10.6 13.1039271649609 103.712530570461
"55" 10.8 15.2547426547527 106.538976899935
"56" 11 16.8878704148847 108.445099550018
"57" 11.2 17.2289321298564 109.090853978883
"58" 11.4 17.0561691130382 108.97680350192
"59" 11.6 17.1806913797756 108.978340249305
"60" 11.8 17.3366210770064 109.112594064282
"61" 12 17.4327329162478 109.696959728981
"62" 12.2 17.7961264035333 109.65671399688
"63" 12.4 21.8547127178152 111.949548955065
"64" 12.6 24.8068278400105 111.599337943544
"65" 12.8 28.5795756220351 109.96723116688
"66" 13 32.6077860945023 105.578398932511
"67" 13.2 34.4274904541064 99.5548493860067
"68" 13.4 36.3282057396462 95.6202060772821
"69" 13.6 39.2309242685124 94.7166750788887
"70" 13.8 43.2967189104613 95.779492987396
"71" 14 48.5290865986582 96.7794772463638
"72" 14.2 52.3891297341795 94.9531447181541
"73" 14.4 55.7117370688184 92.1730964853971
"74" 14.6 58.794916608541 89.9625612991336
"75" 14.8 59.7450188887241 89.0129850457566
"76" 15 60.2911629901046 89.9206682291316
"77" 15.2 60.5017112102129 92.8331473131784
"78" 15.4 58.4887228799852 95.0372159862651
"79" 15.6 55.0703475991702 96.103127371067
"80" 15.8 50.0176989221282 96.6876648094618
"81" 16 42.9288580543086 98.4528901528567
"82" 16.2 34.2469531015314 98.2681686629066
"83" 16.4 27.1181592802721 100.528110453745
"84" 16.6 20.4693904486428 104.708521049188
"85" 16.8 18.3434304323666 105.072168827209
"86" 17 15.6319787747236 103.056621667224
"87" 17.2 13.2798527834531 99.219134524396
"88" 17.4 10.3217570266611 93.8023977326376
"89" 17.6 8.57810293212254 88.1538269890519
"90" 17.8 7.83155927338421 81.0058328796326
"91" 18 8.83580431540856 74.3045017905175
"92" 18.2 9.13754376292557 68.666801334204
"93" 18.4 13.0175456565519 64.724135842143
"94" 18.6 15.5240955338935 59.3537820793131
"95" 18.8 15.584281779675 53.6403751137915
"96" 19 13.21087246028 48.1781505432881
"97" 19.2 12.4393380042326 43.9306286397328
"98" 19.4 15.1917106355364 39.0617462806566
"99" 19.6 20.1388675190985 36.1980603148619
"100" 19.8 20.4963519497523 35.0068226762484
"101" 20 21.0155460761038 32.2427055160617
"102" 20.2 20.9123608856248 28.091770610704
"103" 20.4 21.2924395226248 22.9356607823356
"104" 20.6 23.5635760798564 19.7233171948566
"105" 20.8 25.0437712161731 16.7982063980622
"106" 21 29.2387728579767 13.6194109419092
"107" 21.2 35.8577294552076 11.6831939417932
"108" 21.4 39.1981500540086 12.9265584605841
"109" 21.6 42.3601316910722 13.7766932588619
"110" 21.8 44.8846035757018 15.1891566701726
"111" 22 47.2494903904878 15.0985943863393
"112" 22.2 49.8571695288139 13.958112707177
"113" 22.4 53.4877787916616 10.7084252661791
"114" 22.6 57.7880344163969 8.19404305495086
"115" 22.8 63.3038091302482 7.3387280761173
"116" 23 67.3319649465985 8.23840103749348
"117" 23.2 70.5585826787891 10.3887801306865
"118" 23.4 74.834374312885 13.8231490133995
"119" 23.6 78.8181964819868 16.4365486150566
"120" 23.8 83.8085286544796 19.5410980896227
"121" 24 87.6492409868912 22.5680835288392
"122" 24.2 89.4791661761492 23.0660481964888
"123" 24.4 92.7188840820064 22.6820458873316
"124" 24.6 98.121308131797 22.3359298057431
"125" 24.8 104.101688421552 23.3025383884306
"126" 25 108.390793214306 22.8444734043566
"127" 25.2 109.196267556564 21.3716012590259
"128" 25.4 109.187347849307 19.3521468369092
"129" 25.6 108.14070147116 17.3537863582566
"130" 25.8 106.273513886447 15.5217374267328
"131" 26 103.87309473806 12.5298621379496
"132" 26.2 99.8318584648794 9.86363798396976
"133" 26.4 96.6755425964454 7.78417998235113
"134" 26.6 93.7919727671364 5.99226817915264
"135" 26.8 92.1932150987606 5.94291205297092
"136" 27 89.4081010528446 5.40336043932387
"137" 27.2 86.591414143158 4.95165444115008
"138" 27.4 83.7711995026314 4.51314042201557
"139" 27.6 82.8985189479406 4.58420096407243
"140" 27.8 82.1992438354738 4.87137707036099
"141" 28 79.4034032968265 7.64563921644355
"142" 28.2 74.2504911677793 9.2332870721282
"143" 28.4 68.9196267618564 8.59486078777482
"144" 28.6 66.3091037473846 5.12721629843613
"145" 28.8 65.6129426199564 3.66847183558164
"146" 29 65.838592909851 4.25629245760799
"147" 29.2 63.7633449911162 6.57052799875196
"148" 29.4 61.2326204167254 12.1655758196549
"149" 29.6 56.565034923801 15.4428743932566
"150" 29.8 52.1691102885106 16.0971188287312
"151" 30 46.302911724801 15.3370917666227
"152" 30.2 40.8563692402121 12.7033368859115
"153" 30.4 38.3871078508527 9.40509383595389
"154" 30.6 35.0986293104932 10.3303467675987
"155" 30.8 30.279729070329 13.7816138301357
"156" 31 23.9736003064382 18.4403214259591
"157" 31.2 18.0516510202121 23.1507830096018
"158" 31.4 15.2789634704651 28.4337524301001
"159" 31.6 12.2404000192314 34.0487872258066
"160" 31.8 10.1245433366348 37.6128962718783
"161" 32 6.87757307695204 37.127571039561
"162" 32.2 6.05823999859926 37.8351227907424
"163" 32.4 5.48795750689275 38.9297196358021
"164" 32.6 4.97066516615064 40.2002088321124
"165" 32.8 4.27157168362532 42.1251422385285
"166" 33 3.38226147472241 44.6297355907129
"167" 33.2 2.98865253025639 47.3014645746514
"168" 33.4 2.2505288004303 50.2414121071958
"169" 33.6 2.10519593651532 52.6885959967834
"170" 33.8 1.21161820112481 56.5140717322303
"171" 34 0.669954408558119 60.0956155340239
"172" 34.2 0.482475747348821 62.5733501686768
"173" 34.4 0.0390119564473016 66.3877873801567
"174" 34.6 0.921719512377357 69.9500971368454
"175" 34.8 0.931160175296402 72.9659107284726
"176" 35 1.40994048334233 75.6216722910301
"177" 35.2 1.85237577172515 78.7239184342098
"178" 35.4 2.06560441182781 80.6686694652566
"179" 35.6 2.76397062765483 82.2143185702801
"180" 35.8 2.94674642412562 83.2743694216336
"181" 36 3.71050730595407 85.0859868913264
"182" 36.2 5.18103320982671 88.2754924592645
"183" 36.4 7.21143097091052 93.0029117576401
"184" 36.6 9.59053927189702 97.9136546827332
"185" 36.8 12.0157619393098 101.165509916302
"186" 37 16.0002002974056 105.010455510958
"187" 37.2 20.4467489645442 109.657708051803
"188" 37.4 24.9292118591668 114.028819142794
"189" 37.6 28.848076832812 116.341857125946
"190" 37.8 31.2337120249623 118.013884279286
"191" 38 34.7496594720044 117.961044332871
"192" 38.2 39.99941425889 119.950795630249
"193" 38.4 43.8338474506517 122.027322227117
"194" 38.6 46.4491456333251 121.534956236348
"195" 38.8 51.4238469434724 120.549147386545
"196" 39 56.8832139876517 120.252692355745
"197" 39.2 62.1451775318992 119.423784031614
"198" 39.4 68.2469161517075 120.419469739693
"199" 39.6 72.9231217382564 124.431586657352
"200" 39.8 72.1681997071903 125.145013845124
"201" 40 71.0593752537936 125.741976425926
"202" 40.2 68.4398972553236 126.259710279517
"203" 40.4 65.7200029383175 126.485822808264
"204" 40.6 61.5796895487215 126.142448923838
"205" 40.8 57.3804393425364 125.933332939129
"206" 41 53.0078185328693 125.378872586136
"207" 41.2 47.2466982609231 124.513482884423
"208" 41.4 42.4935192885204 123.365067258169
"209" 41.6 38.0059750166517 121.354799721605
"210" 41.8 32.5080933372564 118.756481440661
"211" 42 26.6650933953161 114.19709348001
"212" 42.2 23.248274285829 109.234748597958
"213" 42.4 22.0485649546983 102.464916483094
"214" 42.6 20.436670180306 97.6184059526038
"215" 42.8 20.7655025441354 92.4495444666841
"216" 43 22.7838780397733 87.6623913349007
"217" 43.2 24.8540959576702 84.5289312796101
"218" 43.4 26.1090644815351 80.6958190341583
"219" 43.6 24.5856345348712 77.669686315814
"220" 43.8 23.7034617710498 72.2901364528765
"221" 44 24.3038733890402 65.7807715613647
"222" 44.2 28.3303694760167 59.7444466595211
"223" 44.4 33.8623231027018 54.9971462603827
"224" 44.6 40.8962636042651 52.1822339986045
"225" 44.8 48.2609954172028 52.3848974880602
"226" 45 55.778080233584 54.577033566136
"227" 45.2 59.8515839474314 59.1326916197066
"228" 45.4 64.7029896478446 63.2477896857356
"229" 45.6 68.1006186021274 69.2412104401518
"230" 45.8 69.4401412342225 75.9766788438499
"231" 46 71.6400879212649 82.5450338693075
"232" 46.2 74.5190433269499 88.5537497509421
"233" 46.4 76.0904437132564 95.0903383976925
"234" 46.6 78.8357886188312 102.168184502446
"235" 46.8 82.9503758308026 109.777248443903
"236" 47 85.8438611538289 117.0012811316
"237" 47.2 84.9559524980832 120.979382444516
"238" 47.4 82.4759725081007 120.621348532396
"239" 47.6 77.9146064371632 119.629681325663
"240" 47.8 71.183412204671 119.862561378281
"241" 48 63.9000119491377 118.541433155765
"242" 48.2 57.6626628129945 114.373516695542
"243" 48.4 50.8622133239983 109.848089696402
"244" 48.6 45.2095736901171 103.225784365765
"245" 48.8 39.5457789190843 98.3231987506419
"246" 49 32.0086511613638 95.8243596780252
"247" 49.2 23.7928018004657 92.2881992741404
"248" 49.4 16.289425249022 89.8728954300066
"249" 49.6 9.57468707480758 85.3912802428
"250" 49.8 5.41725756462562 79.0409644530182
"251" 50 7.3640178726226 74.6057853997778
"252" 50.2 8.39941302416409 71.532550362849
"253" 50.4 9.80803445208248 65.6943201974958
"254" 50.6 11.783495409675 59.4442147098148
"255" 50.8 15.6049062018378 52.4967905890008
"256" 51 20.5386814220548 45.9589056278776
"257" 51.2 25.8084532358516 39.8904147708757
"258" 51.4 30.8995462485242 34.5588187288459
"259" 51.6 36.3056311718974 28.3423467860515
"260" 51.8 44.2841964403064 24.0228691161066
"261" 52 52.0855367020153 22.0048095873549
"262" 52.2 59.7481639994651 20.4677420299175
"263" 52.4 66.9985626334406 22.0941890223093
"264" 52.6 75.6352462895927 26.5498388057522
"265" 52.8 82.6616557824511 30.7842844343894
"266" 53 89.050379982727 35.6889063720129
"267" 53.2 94.7771110427354 39.4657676675424
"268" 53.4 99.6553192072564 44.1345184335981
"269" 53.6 104.370994318232 50.5253384851173
"270" 53.8 107.130199068256 56.3121248954947
"271" 54 111.997059663988 63.1411013440127
"272" 54.2 113.574357201799 70.9694417287821
"273" 54.4 112.10879974557 74.8333704986888
"274" 54.6 112.74237949338 78.2092257461161
"275" 54.8 114.768852650891 79.8887688096225
"276" 55 116.580832533662 79.8175448831446
"277" 55.2 121.421155819456 81.8884682695817
"278" 55.4 122.090429276124 81.7594159091905
"279" 55.6 122.319154945808 80.5300646507286
"280" 55.8 123.508495819611 77.3293382676267
"281" 56 124.440392511297 72.6543255683304
"282" 56.2 123.581732916939 66.8448526647932
"283" 56.4 122.463127497476 61.516049380281
"284" 56.6 124.604766878899 54.9926856815662
"285" 56.8 125.660540870566 51.207260074709
"286" 57 123.148995397356 48.1368409217112
"287" 57.2 119.929220476352 44.2869439577526
"288" 57.4 116.747340337802 39.500097904143
"289" 57.6 115.344286987044 35.1358002183905
"290" 57.8 115.140229650152 29.7028638408726
"291" 58 113.08775712643 25.0516018015165
"292" 58.2 109.393440658712 21.6525739147206
"293" 58.4 105.783576370498 18.0688372870954
"294" 58.6 101.329475108328 14.5511154762566
"295" 58.8 97.7936668199671 12.7675976422566
"296" 59 94.0269880576814 10.2993363541316
"297" 59.2 90.3916288803757 9.22978081164196
"298" 59.4 86.0525048304143 7.42039661738822
"299" 59.6 81.9345588240513 6.98259748838485
"300" 59.8 75.899312214765 6.4418201029463
"301" 60 70.745314835446 6.75810897991181
"302" 60.2 63.8791992988718 7.26025136364126
"303" 60.4 56.9500733781795 6.25416438035921
"304" 60.6 52.739712820044 7.03486174725664
"305" 60.8 47.6625107868718 7.57383691687203
"306" 61 41.8638751711026 8.87064384012844
"307" 61.2 37.4845466776377 9.92714036546851
"308" 61.4 32.1797053948884 12.7492528873926
"309" 61.6 25.1059061117482 16.7178599174452
"310" 61.8 19.0512551083375 21.5956666120945
"311" 62 15.4679011117564 26.5074293592272
"312" 62.2 14.3282257887166 31.7481957795664
"313" 62.4 13.0480671228564 38.0283250899846
"314" 62.6 10.4466400073897 44.3302013426789
"315" 62.8 6.87863068707239 47.8978032068166
"316" 63 5.45507680369188 48.7297279771276
"317" 63.2 3.99163782233973 50.4833378699789
"318" 63.4 2.61305859693782 51.9801875930708
"319" 63.6 1.55604843694872 54.970986681231
"320" 63.8 1.38751666289432 58.2143556512394
"321" 64 1.89565803176486 61.9460506533753
"322" 64.2 1.37385515723945 65.9006667707736
"323" 64.4 1.5981981832314 69.9102351023066
"324" 64.6 1.9132833733044 74.2745032421046
"325" 64.8 2.21922504559786 76.9649181444762
"326" 65 3.03349956707055 80.4984348300266
"327" 65.2 3.53986110083102 83.6795441882193
"328" 65.4 4.31745458674476 86.8487661458613
"329" 65.6 5.73140829242432 90.5081642550124
"330" 65.8 7.52020342632841 93.9400804563126
"331" 66 10.5347971356939 97.3075372938348
"332" 66.2 14.620265421304 102.895912131161
"333" 66.4 18.2409624110624 105.809045585884
"334" 66.6 23.5573865040884 110.816344695264
"335" 66.8 26.9689628135355 114.721416946978
"336" 67 28.8246841933888 116.184467089264
"337" 67.2 32.6248103990123 116.257774770367
"338" 67.4 37.8733894456052 117.731473623629
"339" 67.6 41.9808224440256 120.22552709561
"340" 67.8 43.4702174792204 121.620841806789
"341" 68 48.0852844600183 121.331662803019
"342" 68.2 54.7945225068018 121.218958353397
"343" 68.4 61.4199842017791 124.031894464961
"344" 68.6 65.0294783917068 125.881916278867
"345" 68.8 68.6124737820369 125.13543553211
"346" 69 73.7481704868662 120.763641817062
"347" 69.2 79.8738608982322 117.390027726007
"348" 69.4 85.3272384961634 117.654444614187
"349" 69.6 90.8803290879469 119.259991577471
"350" 69.8 91.3574344236186 118.957126002816
"351" 70 95.319057465858 117.315382727374
"352" 70.2 99.0778353866982 113.868172534698
"353" 70.4 105.231849316789 109.271733990829
"354" 70.6 110.602558513464 105.017607718772
"355" 70.8 115.67701946017 100.353053238054
"356" 71 118.847745340647 94.3278060475981
"357" 71.2 122.479379851531 87.0130916839131
"358" 71.4 123.488662944852 83.1922865364947
"359" 71.6 122.238591050517 76.868256313576
"360" 71.8 121.494378318028 71.0308520585795
"361" 72 120.187483910194 66.9598666496785
"362" 72.2 119.243226046397 61.9019215423191
"363" 72.4 117.166747141232 57.1628987087932
"364" 72.6 114.444395277842 50.5073321575249
"365" 72.8 111.899637292658 44.6723041823039
"366" 73 108.843569431875 39.6962903807804
"367" 73.2 105.604816805096 35.8483567203126
"368" 73.4 100.192991425452 31.506963594964
"369" 73.6 94.8409898052564 27.224199400612
"370" 73.8 89.5444100896435 23.7029454677728
"371" 74 83.2664583212308 19.6109490382823
"372" 74.2 76.5433987850794 15.5477208904513
"373" 74.4 73.0231424322038 11.443369175283
"374" 74.6 72.7497525354143 8.31886048865138
"375" 74.8 71.2632302896632 5.95633007887529
"376" 75 67.3735211634885 5.19902132373878
"377" 75.2 62.6512529331795 7.08385948994895
"378" 75.4 55.6362118010195 9.90458217188821
"379" 75.6 47.9646245752564 10.2785123134874
"380" 75.8 42.364586394248 9.79685215044991
"381" 76 35.5814878329978 11.9801701256446
"382" 76.2 28.009972608463 14.8648630054963
"383" 76.4 23.7067941169868 19.1849385195001
"384" 76.6 22.8817380401473 24.6430469083839
"385" 76.8 20.6306359310064 30.9690341088816
"386" 77 18.1211823072072 36.9108738951337
"387" 77.2 13.9792597835064 41.2177046035213
"388" 77.4 11.1405474634126 41.5178653156707
"389" 77.6 11.1128333961314 41.0650189906316
"390" 77.8 10.9112521416208 40.3106406089685
"391" 78 8.82228373148367 38.6726151168748
"392" 78.2 8.31347970940344 38.489971445639
"393" 78.4 7.30332799372831 37.746867081369
"394" 78.6 7.16555838478763 37.8602603826629
"395" 78.8 6.84502863287883 37.8746409701546
"396" 79 6.7515494411162 37.909484224752
"397" 79.2 6.91613177925638 37.81116056134
"398" 79.4 6.5613917180564 38.9416318142852
"399" 79.6 5.8031289170134 40.3240197169763
"400" 79.8 4.93670083488026 42.2342107686053
"401" 80 4.14600910058072 43.975716652635
"402" 80.2 3.06356658044771 47.3168859694566
"403" 80.4 2.11575021714632 50.8455865228071
"404" 80.6 1.49625336237505 55.312918951138
"405" 80.8 1.01399110584259 56.6955101066446
"406" 81 0.93392438356549 56.7289959934294
"407" 81.2 0.585250984078185 56.4953177759992
"408" 81.4 0.796314884952036 56.1743783428762
"409" 81.6 0.979041346118462 56.0903879843946
"410" 81.8 4.42806680612386 57.0040584802205
"411" 82 4.65485584801399 57.5292627618021
"412" 82.2 4.01653815233187 57.8002211193321
"413" 82.4 4.21781709670834 57.945966291699
"414" 82.6 4.0972152215064 58.0065275016666
"415" 82.8 3.7755431640454 58.2192523253667
"416" 83 4.30904803983438 59.7549944183392
"417" 83.2 4.04269574488754 61.148129424978
"418" 83.4 4.24460792128788 62.4061690795401
"419" 83.6 4.06300814417641 64.3010715143767
"420" 83.8 3.47134192876052 67.6881550760087
"421" 84 2.59461620319708 71.6852240071973
"422" 84.2 2.56502321610015 75.4813396936004
"423" 84.4 4.69746136164666 80.5816685953054
"424" 84.6 7.77726232524134 85.4167349341814
"425" 84.8 10.055911824039 92.2559965109958
"426" 85 11.5189815293872 97.4915544412336
"427" 85.2 13.3688304574155 99.884915998143
"428" 85.4 17.4635418208967 105.305227993393
"429" 85.6 20.2235079019571 108.742802377819
"430" 85.8 24.8426905971495 110.903867380684
"431" 86 31.07456839928 113.20934355691
"432" 86.2 35.3349281999439 115.165606766749
"433" 86.4 41.7242858509782 116.143624621016
"434" 86.6 47.9656716238432 116.5727575261
"435" 86.8 54.5001230895247 115.745555925232
"436" 87 61.4558711536466 115.726912881671
"437" 87.2 67.8086276690872 116.200852510864
"438" 87.4 73.2962173031855 113.901484898564
"439" 87.6 78.6816147385183 112.975214448138
"440" 87.8 85.674562051983 112.550046014655
"441" 88 92.5605179832564 112.708293411757
"442" 88.2 98.3245451868942 112.5262301458
"443" 88.4 102.702128443695 109.742495898598
"444" 88.6 106.895353731573 103.79225782872
"445" 88.8 111.911865462389 98.4092974736551
"446" 89 116.074113026233 93.38685021009
"447" 89.2 119.160083844553 87.1170020804832
"448" 89.4 122.273545509368 83.2512032888887
"449" 89.6 122.411773473352 81.4421338320423
"450" 89.8 122.44123145303 75.8097776875848
"451" 90 120.478755711818 69.9068052603182
"452" 90.2 118.57645177413 64.8978779094929
"453" 90.4 115.037688759988 59.8661400251347
"454" 90.6 111.064661389327 53.5678250776425
"455" 90.8 108.269437397532 46.411685466981
"456" 91 104.303427552008 40.3550514985686
"457" 91.2 100.416523529843 34.8899569858269
"458" 91.4 97.4498495696244 29.4613245684966
"459" 91.6 92.9618810239284 23.8753467124086
"460" 91.8 89.3142725754367 17.7578972492157
"461" 92 85.2865992406702 12.3425844638342
"462" 92.2 81.9974991966314 7.25143176995664
"463" 92.4 79.4707407865754 4.91638520674802
"464" 92.6 75.7377581311753 4.94146629731069
"465" 92.8 70.3488534985754 6.10576317117043
"466" 93 64.2273832250746 7.78027534021532
"467" 93.2 58.0847643753771 9.06438204111871
"468" 93.4 51.9083465010513 9.68073985264126
"469" 93.6 44.2353059831539 9.79180140274383
"470" 93.8 36.0554939492564 10.5923428554316
"471" 94 29.9488971814564 12.9777979584066
"472" 94.2 25.3193646339978 17.5745296369722
"473" 94.4 21.2421727123333 23.3053788372823
"474" 94.6 19.0508375312808 27.4924948815006
"475" 94.8 16.5055761207088 32.30136439559
"476" 95 12.5468205594744 36.9600304743393
"477" 95.2 10.0992903641314 38.1572479505566
"478" 95.4 8.30429254829951 40.3374447510842
"479" 95.6 7.5268564267436 44.4332054862054
"480" 95.8 8.38479461504871 48.5134108460028
"481" 96 8.28293524759216 53.9986616461982
"482" 96.2 5.43612860184732 59.3127805958021
"483" 96.4 3.92313920576041 60.8797747322407
"484" 96.6 3.75189987447592 60.6708980721835
"485" 96.8 3.71006900654565 60.9099450315624
"486" 97 2.69192447154586 62.3976690981514
"487" 97.2 1.85056395618859 65.1136301479007
"488" 97.4 1.96299104896075 69.5399612911175
"489" 97.6 1.81754188403791 74.4210043516768
"490" 97.8 3.1253212265005 79.7217398616031
"491" 98 4.62856515603241 87.3451410827047
"492" 98.2 8.24037401451829 92.4556597763519
"493" 98.4 12.3898400287791 98.483580557143
"494" 98.6 16.676592046087 105.696479346636
"495" 98.8 20.1226736924594 110.885024777482
"496" 99 25.6152386572263 114.781561054986
"497" 99.2 30.1879118069131 118.937295996175
"498" 99.4 35.8222638765519 121.712742216529
"499" 99.6 39.8110328624707 124.28599336478
"500" 99.8 40.7620398571818 124.952390524809
"501" 100 42.1536445251231 124.115730097634
"502" 100.2 48.2486937648892 123.170536420132
"503" 100.4 54.487328267522 123.442244215155
"504" 100.6 58.3087255194917 126.44999857183
"505" 100.8 60.1750027135453 126.595669181101
"506" 101 64.1733947823189 125.442730178514
"507" 101.2 69.9819622580002 123.335174909678
"508" 101.4 75.8883384062802 122.105127169804
"509" 101.6 82.7562167788246 121.460849275688
"510" 101.8 88.1252201696696 118.761620322372
"511" 102 92.7149249295376 115.703050756905
"512" 102.2 95.9163342416467 112.203377648647
"513" 102.4 99.6869924270064 106.48290052578
"514" 102.6 104.305261981132 101.04541336091
"515" 102.8 110.967183403685 97.8365452143043
"516" 103 118.143640503187 94.9101482493729
"517" 103.2 120.014108487159 93.6134342988089
"518" 103.4 120.737014272856 89.3410249330816
"519" 103.6 119.024671014042 84.5957778010418
"520" 103.8 117.623900234609 79.7434956942239
"521" 104 116.785034086926 73.702000334455
"522" 104.2 115.848972650347 67.4860090169013
"523" 104.4 112.990530008446 62.0786019357773
"524" 104.6 109.68517212809 55.6175235621852
"525" 104.8 106.611166951063 50.4310560491921
"526" 105 103.466322744918 45.0188602257405
"527" 105.2 99.157361108926 41.7170830807175
"528" 105.4 92.9340435403081 38.775768421067
"529" 105.6 87.3961161524406 35.6516065424145
"530" 105.8 81.4138481381473 32.4812603502748
"531" 106 77.0922756387942 26.9886366019541
"532" 106.2 76.2106395215385 21.7439841034874
"533" 106.4 77.6792408985537 15.9111339017972
"534" 106.6 78.4215926868564 10.3251047124475
"535" 106.8 77.5390030023537 8.58050204461062
"536" 107 76.3628334031064 7.34697736820664
"537" 107.2 72.2829892969932 6.21685732715138
"538" 107.4 67.9048477017686 6.04056609067128
"539" 107.6 61.8996789452656 5.86026448436673
"540" 107.8 56.562987569868 7.38230028634755
"541" 108 50.6896136537478 8.48122442421353
"542" 108.2 43.0633280275022 9.42188228658715
"543" 108.4 38.4193163495459 11.0947115535987
"544" 108.6 34.7402500782818 12.5700287780787
"545" 108.8 30.5475210347314 14.5988882753816
"546" 109 25.2802113580043 16.3838781003911
"547" 109.2 21.8014138753367 18.1181511442566
"548" 109.4 22.6335750849 17.5883933717814
"549" 109.6 23.3619457107245 16.853696631246
"550" 109.8 23.9375289073223 16.1316426619599
"551" 110 24.9505297025932 15.4187365579093
"552" 110.2 26.4342876675505 15.0944139761096
"553" 110.4 28.8318154862736 14.2172549950153
"554" 110.6 31.8438117554726 11.6279366324999
"555" 110.8 35.1041661703367 9.58729415764949
"556" 111 37.3833327772372 8.37617495345856
"557" 111.2 37.4414372619534 8.38601162149907
"558" 111.4 38.6390814443779 7.77422394679869
"559" 111.6 40.8850264967364 6.43483539024664
"560" 111.8 42.7382473051068 5.48827318492954
"561" 112 45.4408575785396 3.99093118353982
"562" 112.2 46.4486047011208 3.90938709263799
"563" 112.4 47.6484432163607 3.18645121600447
"564" 112.6 51.72242586131 2.55786800068521
"565" 112.8 55.1211479710769 1.51444940392331
"566" 113 59.7537303685195 1.147911904204
"567" 113.2 64.8901649805043 0.51880987321532
"568" 113.4 70.4277244965242 0.773212719086993
"569" 113.6 76.7206595728974 1.41318740235921
"570" 113.8 82.8390238799891 2.36960081201526
"571" 114 89.0588098849941 5.00804200733041
"572" 114.2 95.2086068476007 7.51415605978943
"573" 114.4 101.424831318909 11.5768310128269
"574" 114.6 106.707543316183 16.3638713075353
"575" 114.8 111.006793472412 21.658037243355
"576" 115 116.484686563795 26.2962571944676
"577" 115.2 119.148344497117 30.1020874208845
"578" 115.4 122.542189840983 36.3972184094598
"579" 115.6 125.52859881154 43.853771813044
"580" 115.8 126.620468098934 51.5313714871034
"581" 116 128.330455977338 59.262652647376
"582" 116.2 128.704770301837 65.6782842602486
"583" 116.4 128.436512035121 72.3334534655423
"584" 116.6 125.422237598161 79.8466740009471
"585" 116.8 121.139264163681 86.1816504842816
"586" 117 115.654221613207 91.4055731672236
"587" 117.2 110.450202205128 94.0679188335131
"588" 117.4 104.279609290756 97.3095278271316
"589" 117.6 98.7574522821695 97.1767332927523
"590" 117.8 94.203230736392 93.9975503239516
"591" 118 91.8962066264129 90.7427757897262
"592" 118.2 90.8759321599428 86.4381121437651
"593" 118.4 89.4759128466118 81.6867696691988
"594" 118.6 85.9432514570257 78.5421674324105
"595" 118.8 82.4755500811632 73.9491688606465
"596" 119 80.1058750435457 68.3356541715872
"597" 119.2 80.4872374531607 63.498156156561
"598" 119.4 80.6954544456042 56.5258199781784
"599" 119.6 81.0029600964814 49.9443899213316
"600" 119.8 83.8649797750216 42.7107573025175
"601" 120 86.9463055740106 36.2264711380109
"602" 120.2 91.0926280748426 31.3891052736015
"603" 120.4 97.2076979566598 29.4615814978365
"604" 120.6 104.333532292975 25.9070914842401
"605" 120.8 105.716143063934 22.775228529926
"606" 121 104.16517701295 19.5513351180066
"607" 121.2 101.072440361877 15.5784875004502
"608" 121.4 97.8442341172892 11.9907022859944
"609" 121.6 94.0496785446171 9.63808771924845
"610" 121.8 90.4804512607655 9.28973786595664
"611" 122 85.6389024378894 7.9324644317337
"612" 122.2 81.4360314902228 5.76306151508857
"613" 122.4 76.9372855886774 3.70249947846716
"614" 122.6 71.9562550300985 4.26571563657243
"615" 122.8 67.3540959622133 4.69234725223078
"616" 123 61.6659959285735 6.16485304774445
"617" 123.2 54.6005633551471 7.47806485846672
"618" 123.4 47.819364636403 6.22107682423078
"619" 123.6 45.301870761839 5.14056640803925
"620" 123.8 42.5145884264157 6.76429014159292
"621" 124 37.9438731543512 10.8962217868773
"622" 124.2 32.7559707092129 12.9669971516479
"623" 124.4 28.4651329684599 13.1058121493363
"624" 124.6 25.7557052997429 14.5442293070134
"625" 124.8 23.0254534446462 18.5586325463583
"626" 125 20.3289068375985 22.4160268269408
"627" 125.2 16.9092922269367 27.1370290905435
"628" 125.4 15.0152805843612 28.9148037465066
"629" 125.6 15.5397749565737 28.179837606122
"630" 125.8 15.9178567490296 27.9445726714937
"631" 126 19.6333575253645 28.3957587397972
"632" 126.2 25.622396865004 27.8916309807809
"633" 126.4 31.1272571881555 29.0085962145135
"634" 126.6 37.0249207108903 31.0816414211049
"635" 126.8 40.0653235696064 35.6093653305566
"636" 127 40.7177918964564 40.8128365176748
"637" 127.2 39.5841660487086 44.9972050102045
"638" 127.4 38.2224930187607 50.6368878008219
"639" 127.6 34.2879737836954 56.1219954433054
"640" 127.8 28.6631117769075 60.0782227106055
"641" 128 25.1995583250198 64.1842579035696
"642" 128.2 22.7324707936164 69.5293266506166
"643" 128.4 24.6472421472099 73.1257518483729
"644" 128.6 28.3029032974884 75.4821996039846
"645" 128.8 34.2200441728194 76.547094638786
"646" 129 39.0535459301826 78.9791309082239
"647" 129.2 44.8886876277318 82.5284149350189
"648" 129.4 48.3748187326744 89.1194948929862
"649" 129.6 51.5783881238754 95.2310319159947
"650" 129.8 55.3465282105386 103.495848470813
"651" 130 59.4146202077604 110.428957619905
"652" 130.2 64.3389309997131 116.164486154753
"653" 130.4 69.8785943998256 120.440137208603
"654" 130.6 76.079204828829 122.67277467441
"655" 130.8 76.4705223502564 122.590660086037
"656" 131 77.7730835124751 122.576362231014
"657" 131.2 77.6275846592486 124.364856398257
"658" 131.4 76.0625283331377 125.848242296511
"659" 131.6 72.8705905445247 126.104873797281
"660" 131.8 68.4476221289308 126.737942419908
"661" 132 63.1337792828418 127.04634749711
"662" 132.2 58.4198035898754 126.855108339947
"663" 132.4 52.8036745390125 125.265936837037
"664" 132.6 46.2512542116373 124.052437457947
"665" 132.8 40.5305796091407 121.942262221141
"666" 133 37.3904042840857 117.749683108037
"667" 133.2 34.4173946153111 113.329339800382
"668" 133.4 30.7510084907974 110.283628066003
"669" 133.6 25.347527870722 105.923826580295
"670" 133.8 21.6931284844382 100.546365277488
"671" 134 19.750020663784 92.1562095299181
"672" 134.2 21.0114511545122 85.0889495455357
"673" 134.4 23.4409631410276 79.9993104718668
"674" 134.6 26.6230047643532 73.9013699418937
"675" 134.8 29.7575242537038 68.7103835369145
"676" 135 34.2369466064422 63.7196131338053
"677" 135.2 41.4123287562051 60.7559868351028
"678" 135.4 48.7175125857072 57.9559666506583
"679" 135.6 57.2521871665641 56.9145638080259
"680" 135.8 64.3888272856184 58.494403094386
"681" 136 72.084586666231 61.3080003870956
"682" 136.2 78.672775090439 63.5978559112566
"683" 136.4 86.017267654903 66.1742923882049
"684" 136.6 90.5962715872404 71.5900541136726
"685" 136.8 89.7827766111814 76.9933487859066
"686" 137 88.7597316132564 82.5623660071485
"687" 137.2 87.8607630109608 88.1572288179523
"688" 137.4 86.0586809716253 92.1644234667238
"689" 137.6 83.5541746009044 94.7686518843366
"690" 137.8 80.5550588872729 99.7504151697525
"691" 138 75.572249068822 104.917411351175
"692" 138.2 71.0525386424329 107.690142243164
"693" 138.4 67.2290369844804 111.994376701633
"694" 138.6 61.3226263964368 117.017184376445
"695" 138.8 54.7865488291026 122.030603936395
"696" 139 53.0650027431236 123.289968417944
"697" 139.2 53.460302295028 124.689861897816
"698" 139.4 54.3554706294744 125.336116915805
"699" 139.6 56.1977274678289 125.330523360722
"700" 139.8 61.9315246968892 124.340969998694
"701" 140 68.0876768564231 124.47101817409
"702" 140.2 73.5745426042958 123.753966431493
"703" 140.4 78.9050527131204 120.512457876817
"704" 140.6 85.2021955709364 118.402811067457
"705" 140.8 91.9498998451252 118.923456261855
"706" 141 96.2916716258671 117.421390021615
"707" 141.2 100.003475229075 112.824151853729
"708" 141.4 104.775996144543 107.533167893429
"709" 141.6 111.193279289311 102.986528789819
"710" 141.8 116.434759809698 99.8577807789078
"711" 142 118.632102583185 96.2380521896138
"712" 142.2 119.841393074387 91.2296429251566
"713" 142.4 121.969482599768 84.6148300671126
"714" 142.6 125.387939788398 77.3895244712488
"715" 142.8 127.384100818941 71.5063230671936
"716" 143 129.296580090218 64.959013203249
"717" 143.2 128.281729720817 59.4901719799884
"718" 143.4 126.139889685484 52.6564372510521
"719" 143.6 124.526970445135 45.000367529305
"720" 143.8 122.896096638698 37.0406235790706
"721" 144 120.171769120395 30.9918180592336
"722" 144.2 115.347420017147 24.6391382248191
"723" 144.4 111.031161203047 18.7314205655822
"724" 144.6 104.749969073815 13.4717762246346
"725" 144.8 98.9464673140084 10.4776618164302
"726" 145 93.7932947797868 8.71978760161316
"727" 145.2 91.088931465641 7.39744504317972
"728" 145.4 87.593944197248 5.96860498695412
"729" 145.6 84.1671147495064 5.39147745735664
"730" 145.8 80.0722199103992 4.68375756174771
"731" 146 76.528995986718 4.66990403330793
"732" 146.2 70.6783838052051 5.94384534330793
"733" 146.4 64.4761619692927 6.30524081516573
"734" 146.6 58.4541452493846 5.28400907505152
"735" 146.8 54.1990158992651 2.88402862676099
"736" 147 54.712151568426 3.15844033254235
"737" 147.2 54.9029876356216 2.35894325203055
"738" 147.4 55.6893709476175 1.64184353492331
"739" 147.6 56.5772315773752 1.16968640913783
"740" 147.8 56.7171021002775 1.24178126388822
"741" 148 56.6489642914523 1.16028496413293
"742" 148.2 58.3873090466524 0.609656763949712
"743" 148.4 58.440315770285 0.730672178913789
"744" 148.6 58.380314900317 1.57621625531725
"745" 148.8 58.5417364917702 1.39679488538508
"746" 149 58.7269092270042 1.43838218367403
"747" 149.2 59.2788495085608 2.3954998287523
"748" 149.4 58.3661099411564 1.45499880945664
"749" 149.6 56.2193925684613 1.44622741027304
"750" 149.8 52.5445721511064 2.26395154130664
"751" 150 48.3897263014878 3.8984392989178
"752" 150.2 44.0696306798462 4.76463300251305
"753" 150.4 41.1971132886731 4.9187036823122
"754" 150.6 41.0391311077382 5.44011885282937
"755" 150.8 39.1876931459198 5.43423647756357
"756" 151 36.8241786285737 6.5497840946028
"757" 151.2 33.2987926445867 9.04473165330128
"758" 151.4 28.6122873080064 12.1192525112745
"759" 151.6 25.3032693499143 16.0764925711251
"760" 151.8 21.8025450617564 20.3944831165987
"761" 152 17.7150327024406 24.7895806360987
"762" 152.2 14.7722420307018 28.9234897099839
"763" 152.4 13.616315839158 33.5307525668796
"764" 152.6 13.0535843933935 38.216630053555
"765" 152.8 12.8552467411588 43.5659056049884
"766" 153 11.1865391217902 48.8134317609935
"767" 153.2 8.38667412479211 52.9295073980852
"768" 153.4 7.11831972998928 58.0195635860306
"769" 153.6 6.19388989240238 64.3678000022639
"770" 153.8 6.88617062543884 70.9367907822431
"771" 154 9.03031919756888 77.6165184100483
"772" 154.2 11.9946293119372 83.2517887597886
"773" 154.4 14.8509618748868 89.7690415188654
"774" 154.6 16.3418914612489 96.3046228069408
"775" 154.8 16.2173382190718 103.368343699749
"776" 155 17.6459007522123 106.753554509058
"777" 155.2 23.0061274122564 111.381895694874
"778" 155.4 30.5927364263903 114.02787592617
"779" 155.6 36.5850305919517 115.938928952585
"780" 155.8 43.0081283548365 119.92745624747
"781" 156 48.9613412092642 122.182236638233
"782" 156.2 54.6035309512013 120.98841037506
"783" 156.4 61.7681628959099 119.634220793564
"784" 156.6 69.067888841744 119.462814464901
"785" 156.8 77.4207189427564 118.877809184471
"786" 157 86.0101002237095 120.981945060218
"787" 157.2 92.4792798013022 120.578041542425
"788" 157.4 97.5980681720659 116.505851792995
"789" 157.6 102.321762358303 111.01809918535
"790" 157.8 108.478929559658 106.065241186973
"791" 158 113.689966518633 101.178144601403
"792" 158.2 118.414188189118 97.6539336758114
"793" 158.4 121.250696309529 93.8829152353476
"794" 158.6 121.563917063598 88.2998886295493
"795" 158.8 123.469493592192 81.9210359627486
"796" 159 125.966506493733 75.7130377693566
"797" 159.2 128.561920041419 68.6136294876055
"798" 159.4 130.154586392974 66.9943478232405
"799" 159.6 130.145042063183 66.5962787506469
"800" 159.8 129.781289702697 66.7726781523196
"801" 160 129.291317462936 64.6985412030966
"802" 160.2 127.78408469128 61.5002967310706
"803" 160.4 127.184455753837 56.4165254621437
"804" 160.6 126.330654517965 51.2115352058393
"805" 160.8 126.487061081185 44.6858938449471
"806" 161 125.183934325756 39.6709218525294
"807" 161.2 122.512983705047 34.9883664770551
"808" 161.4 119.014584991327 29.0491647440457
"809" 161.6 116.461951659638 24.5043897570582
"810" 161.8 112.053991117712 19.8242133466086
"811" 162 108.271424767374 15.6399371896473
"812" 162.2 103.448124923461 12.3252290456346
"813" 162.4 100.060337387367 9.43027265141412
"814" 162.6 95.9991821872958 7.1161131221464
"815" 162.8 92.5636591290167 6.91799605683515
"816" 163 88.7945721549814 6.53483978308164
"817" 163.2 84.736140525015 6.7844663863256
"818" 163.4 81.6735197369852 5.86564273138376
"819" 163.6 79.1651414826009 3.7204732634247
"820" 163.8 77.1517561914367 2.60530515953533
"821" 164 74.3806504347166 3.11157346513274
"822" 164.2 70.3394919557921 4.06271117312271
"823" 164.4 65.0453169833876 4.50681919683861
"824" 164.6 60.3923370703835 2.87943793184138
"825" 164.8 60.269284189354 2.06338346432981
"826" 165 60.5253185789707 1.08032357060485
"827" 165.2 61.0634013350664 0.950518050696639
"828" 165.4 60.8053204880211 0.758827352403699
"829" 165.6 60.8626976742272 0.756681077780909
"830" 165.8 60.9260390309671 0.866248412306228
"831" 166 60.293152317946 1.05502516712733
"832" 166.2 57.2755127155351 2.25444919219107
"833" 166.4 52.8783423564719 4.88343844873078
"834" 166.6 49.7361405212736 6.82070782014457
"835" 166.8 46.0729688301874 7.36103465162733
"836" 167 41.4127928326849 7.61154767955128
"837" 167.2 38.3598700880488 8.239096834634
"838" 167.4 36.0008849496874 9.68707576764457
"839" 167.6 32.0092401261939 13.3681699741138
"840" 167.8 28.5439673877192 16.9242259826533
"841" 168 23.5987924055445 20.2071989704007
"842" 168.2 20.7477960933826 20.2702461728003
"843" 168.4 21.0348721084937 23.0282232441549
"844" 168.6 20.2669399938771 29.0004653173515
"845" 168.8 16.832167113671 34.3469205640859
"846" 169 14.5736850936983 39.9321740873497
"847" 169.2 10.6708480114382 44.9867315006203
"848" 169.4 7.24612253386104 47.3713988069078
"849" 169.6 7.01925389007036 49.137140715652
"850" 169.8 8.38576917565641 52.6787633942122
"851" 170 12.2653866703675 57.4801066425678
"852" 170.2 15.3147723170595 62.6108021718551
"853" 170.4 15.5719027288459 68.6888676389059
"854" 170.6 12.3259177125564 73.4363226567709
"855" 170.8 8.83904814274529 76.3400999919455
"856" 171 5.41054896137268 77.1727374982799
"857" 171.2 6.25635424784872 79.4525454916336
"858" 171.4 7.14515352206409 84.2915625599259
"859" 171.6 9.50199016780117 89.4379490499134
"860" 171.8 13.4435692407781 94.3358441714523
"861" 172 16.0739468986146 100.258844565152
"862" 172.2 20.4029989056089 106.99067984166
"863" 172.4 27.3254956513835 108.983634496926
"864" 172.6 33.9816769052974 109.353233224027
"865" 172.8 38.8636940040834 111.169506408362
"866" 173 43.2207936301193 114.005864278313
"867" 173.2 46.8450130864192 118.172909100815
"868" 173.4 48.5990787583736 122.044889840749
"869" 173.6 51.2118181478868 122.908132204648
"870" 173.8 56.0820907185444 121.756843748425
"871" 174 61.8174093693296 118.837193982427
"872" 174.2 67.3537027774164 116.953575433201
"873" 174.4 73.6862955093754 114.376549889138
"874" 174.6 80.6460190149259 112.866996269867
"875" 174.8 87.3602172522099 113.22527657128
"876" 175 94.007173880675 115.325798405675
"877" 175.2 98.2007689017907 117.491408169951
"878" 175.4 102.226995557107 115.249521114466
"879" 175.6 105.815386355485 110.025493385304
"880" 175.8 109.080033376769 103.490861957818
"881" 176 111.968283385069 98.6630904690066
"882" 176.2 113.594625967476 95.713605618964
"883" 176.4 115.975756218595 90.8260944298708
"884" 176.6 119.294758885789 85.7305314284582
"885" 176.8 122.037397901217 80.4586682024363
"886" 177 124.78814577176 74.7606392460007
"887" 177.2 126.316251931819 68.7931478161004
"888" 177.4 126.444378834548 62.5385787275086
"889" 177.6 125.874712166018 57.4799044296614
"890" 177.8 125.529370378655 51.6845141294598
"891" 178 124.447276537377 45.8202104046115
"892" 178.2 121.17837690714 38.8863571514659
"893" 178.4 118.083100107518 32.0556757143757
"894" 178.6 115.181327185353 25.5275581827405
"895" 178.8 111.830504879156 19.6468807162566
"896" 179 106.873723240037 15.4304456975493
"897" 179.2 102.016132854964 12.214520683281
"898" 179.4 97.925594941901 10.7871979694385
"899" 179.6 93.7189976688324 7.41092922196864
"900" 179.8 92.4932733013257 6.13820305598741
"901" 180 93.0146797444174 5.8947922359346
"902" 180.2 93.2481147901927 5.96475104685664
"903" 180.4 93.4006918124143 6.36436632094085
"904" 180.6 94.4143709269911 6.81257198806276
"905" 180.8 95.5259231823501 7.23789614353789
"906" 181 96.3025293062976 7.54312492969994
"907" 181.2 96.3211037281891 7.71838025781434
"908" 181.4 96.3759227623718 7.73307958062203
"909" 181.6 96.1659368295648 8.05996779203234
"910" 181.8 96.7280468977301 8.23169608323032
"911" 182 96.7123939416717 9.01378922287529
"912" 182.2 97.7516774868974 11.2486676187951
"913" 182.4 99.2519024083353 12.4491123147566
"914" 182.6 100.864269900087 14.1829680298922
"915" 182.8 103.228058395056 16.4015152290316
"916" 183 105.913116656879 20.0165325389944
"917" 183.2 107.961555646157 23.8603626357773
"918" 183.4 109.638505143248 28.6008682093995
"919" 183.6 109.494777927576 33.2288079431222
"920" 183.8 110.894787472828 38.3586520052804
"921" 184 112.381618902806 42.8453519713566
"922" 184.2 115.204433702987 47.9224980691336
"923" 184.4 117.362206746838 53.8678681025845
"924" 184.6 117.217745465485 61.0038305351464
"925" 184.8 119.899031373185 65.6482947816376
"926" 185 123.9556314135 70.561032681281
"927" 185.2 124.85223840239 70.5403344990598
"928" 185.4 124.133979560815 71.4491461737527
"929" 185.6 121.910004928183 74.5133579162079
"930" 185.8 120.283711446468 77.8713966396549
"931" 186 116.832151273331 81.9205010500418
"932" 186.2 113.261120868824 85.2568964873526
"933" 186.4 108.70075389586 86.5419781944635
"934" 186.6 103.68500447629 85.4304265634751
"935" 186.8 99.6837158870322 83.4482776166446
"936" 187 95.894989386853 81.0818974868197
"937" 187.2 93.1918882810828 78.8725175025624
"938" 187.4 89.7027569107187 78.4344648470585
"939" 187.6 85.7317718051564 79.9074895325316
"940" 187.8 80.6890528077699 82.0149155523107
"941" 188 74.6753659921677 83.6809242401921
"942" 188.2 69.7754590031012 87.3590577932911
"943" 188.4 62.9862101814139 87.7234956331543
"944" 188.6 57.0931799095195 87.7725685070724
"945" 188.8 52.7800186232984 85.4207917132314
"946" 189 50.2558330819174 81.0648868048922
"947" 189.2 47.9947400956744 77.4410034085271
"948" 189.4 46.2083590691188 76.6972450878438
"949" 189.6 40.1571759068814 74.4136176331566
"950" 189.8 34.4858476607608 71.2076823205487
"951" 190 30.7784134383666 65.631843562138
"952" 190.2 30.1850264955926 59.664013003998
"953" 190.4 29.4848990411188 53.180756006642
"954" 190.6 31.4966976421886 46.2830502080533
"955" 190.8 32.8390238746443 41.9716039487394
"956" 191 32.0640762379573 39.6203754980884
"957" 191.2 30.0560815994422 37.9239926788407
"958" 191.4 24.9666997147814 35.6826169558816
"959" 191.6 20.3519115972064 35.2399223506566
"960" 191.8 15.4290758746435 35.424232891797
"961" 192 11.9351968737204 36.5760319965846
"962" 192.2 8.41644218846692 40.2646150754672
"963" 192.4 6.28618663089528 42.6485988134789
"964" 192.6 5.35130351701316 44.0617937681756
"965" 192.8 3.76092825355204 48.9253753452132
"966" 193 4.1058533723473 52.4103349525294
"967" 193.2 5.65208237287004 57.3526481710975
"968" 193.4 6.66548039993985 64.414461456012
"969" 193.6 6.58287442362596 71.9117076778219
"970" 193.8 7.05971704212308 78.57091277479
"971" 194 8.92149906399925 85.7808139506709
"972" 194.2 11.2546590356786 91.7094941519233
"973" 194.4 15.5594015243675 94.9368121372566
"974" 194.6 19.3385072800374 99.2077701203442
"975" 194.8 22.5450025953079 104.249697801977
"976" 195 26.8754994009632 110.494221729001
"977" 195.2 30.9821059737788 117.388601672301
"978" 195.4 33.8441273339837 117.557956353234
"979" 195.6 38.6146901050564 116.899560321657
"980" 195.8 43.6538993672814 113.584128062382
"981" 196 48.9249353051556 110.808622105374
"982" 196.2 53.3078967470814 106.758987494057
"983" 196.4 56.6019116010814 101.933934782432
"984" 196.6 61.3551640620044 96.8086030699023
"985" 196.8 67.5022626478154 93.8624884026031
"986" 197 73.4774030838814 91.3379279365066
"987" 197.2 78.753071104699 88.9973218329288
"988" 197.4 84.8011159787394 86.5223218235787
"989" 197.6 91.6057604471124 84.2540498881206
"990" 197.8 98.3451294341832 81.8928959924274
"991" 198 105.449474987974 83.2247710614502
"992" 198.2 109.899642580281 87.1668229903145
"993" 198.4 111.974222113772 92.2316773868035
"994" 198.6 113.058040102092 97.1791478961863
"995" 198.8 113.385659968881 98.6567207624566
"996" 199 113.181394543206 98.2630944898922
"997" 199.2 113.710959512707 98.2730764695927
"998" 199.4 116.262806522941 97.5885699717644
"999" 199.6 118.538316945484 95.4377026977794
"1000" 199.8 119.719680430304 92.5775129552724
"1001" 200 121.560826993378 87.5945601481591
"1002" 200.2 123.766494395504 82.3767699737047
"1003" 200.4 126.228413991001 76.8823973857683
"1004" 200.6 126.004514357433 73.1994535692413
"1005" 200.8 125.786747217773 69.5370935831196
"1006" 201 125.218774867481 62.3557631340066
"1007" 201.2 125.406668580773 56.3148156317486
"1008" 201.4 125.818895093343 50.9948648727999
"1009" 201.6 126.653262715134 50.2556510694518
"1010" 201.8 127.50418181907 48.6097882663962
"1011" 202 127.172394512013 46.1448599642566
"1012" 202.2 126.587558064151 42.7387431985724
"1013" 202.4 124.694439111438 39.2337283575066
"1014" 202.6 123.385190078559 34.7090147163497
"1015" 202.8 120.00399122176 29.8183491283826
"1016" 203 116.528507183166 24.3604635632566
"1017" 203.2 113.659105432723 21.2407228441011
"1018" 203.4 110.097583843585 17.6284799532254
"1019" 203.6 105.676451965155 14.7530027855532
"1020" 203.8 101.945061239915 11.8012665510127
"1021" 204 99.5935970354359 9.74280366005151
"1022" 204.2 96.9390238814964 7.27945847877664
"1023" 204.4 94.5773868795951 6.59720126495018
"1024" 204.6 91.8286310210994 6.28313108995086
"1025" 204.8 86.3451143899623 6.36363384694571
"1026" 205 82.8126188225505 4.21827385934908
"1027" 205.2 82.1727755737225 2.94745344246003
"1028" 205.4 82.6260487816702 2.75507788081698
"1029" 205.6 82.3402678544344 2.78551175051088
"1030" 205.8 81.4115446312564 3.20615164801339
"1031" 206 79.6580254918228 3.09466273977876
"1032" 206.2 77.4273869890196 3.74943415830927
"1033" 206.4 74.4165945746038 4.96524692414647
"1034" 206.6 70.6404655562736 6.00692289711871
"1035" 206.8 67.0447963878404 4.88719962730089
"1036" 207 64.6528309325781 2.93387850410881
"1037" 207.2 64.4566868655787 3.31411084681036
"1038" 207.4 63.5555604327173 3.50881375618707
"1039" 207.6 61.7546571741026 6.37829199517972
"1040" 207.8 58.4996247444103 8.74651622530793
"1041" 208 54.9456169418496 8.47938163944308
"1042" 208.2 52.6620907181788 6.23425552743767
"1043" 208.4 51.597215226584 5.23926343531698
"1044" 208.6 50.2276215173943 5.10088705164457
"1045" 208.8 48.3135668267394 5.71989520862952
"1046" 209 47.2749746426129 6.53303964862186
"1047" 209.2 45.472288190895 8.60855395372723
"1048" 209.4 41.6795560996477 11.3917410274566
"1049" 209.6 37.916645977044 11.1543144434867
"1050" 209.8 34.6503547458018 10.1235903597748
"1051" 210 33.0291688879822 11.0107914808857
"1052" 210.2 29.7702387486971 13.272855721138
"1053" 210.4 26.302219198699 17.7328361086911
"1054" 210.6 23.7115275944852 22.1699322768244
"1055" 210.8 21.1241251290467 27.5463442102808
"1056" 211 16.7016484334469 31.2154810884947
"1057" 211.2 13.8264681714324 32.9835175023846
"1058" 211.4 12.577354349341 35.2017041113566
"1059" 211.6 12.4712058366999 38.3707358571841
"1060" 211.8 14.5420685344487 43.0364431678566
"1061" 212 17.5534608122179 48.448733825649
"1062" 212.2 19.5822785334961 52.5587859646864
"1063" 212.4 20.6080122026135 57.1796182637328
"1064" 212.6 23.0493181664609 62.494738549643
"1065" 212.8 23.3072666400333 67.8195014216259
"1066" 213 20.6554872265026 73.0465806120413
"1067" 213.2 16.434170681443 75.8704740984134
"1068" 213.4 12.0113888694738 75.7058372315175
"1069" 213.6 8.92290829776784 76.1894529203253
"1070" 213.8 6.21838937946962 78.2725357365949
"1071" 214 6.95511420356409 81.6104060798028
"1072" 214.2 9.91452991558972 84.09981806019
"1073" 214.4 14.8048750449897 86.5118136071233
"1074" 214.6 19.6117328156641 88.1104466253643
"1075" 214.8 25.1299255976304 91.3629691492795
"1076" 215 28.8817692924367 92.4369633699288
"1077" 215.2 33.3290631931764 94.5790894174087
"1078" 215.4 38.1179361655355 97.6150515424659
"1079" 215.6 43.153264537608 101.636947214538
"1080" 215.8 48.9168007439908 105.136304750444
"1081" 216 52.9388283245659 111.064302483138
"1082" 216.2 54.3719611607482 117.379063477027
"1083" 216.4 53.5919830826501 123.311597834871
"1084" 216.6 54.7836251472795 124.003253057187
"1085" 216.8 58.4477458789782 125.65508116861
"1086" 217 61.6275038727682 123.630584714068
"1087" 217.2 64.9034624975564 120.851963235932
"1088" 217.4 67.4944915700127 117.764983981324
"1089" 217.6 70.3036608616348 112.73755963104
"1090" 217.8 73.1163283787314 107.227160925482
"1091" 218 76.8589087170269 103.059754309789
"1092" 218.2 81.8818285981044 101.336074125649
"1093" 218.4 87.7280895985421 99.8248928275592
"1094" 218.6 94.4391033776089 100.904496224675
"1095" 218.8 101.395028740842 100.125792595062
"1096" 219 108.514474541265 100.619425751207
"1097" 219.2 112.102357734773 100.679264533774
"1098" 219.4 113.504689972135 99.5106723889663
"1099" 219.6 114.500629838172 95.6632504262414
"1100" 219.8 113.751512498706 91.8016209811211
"1101" 220 112.937130530521 86.0265928756616
"1102" 220.2 111.957093053298 80.3159667058765
"1103" 220.4 112.270737694138 73.8325198371858
"1104" 220.6 114.181739309183 68.4170826717688
"1105" 220.8 115.563000697305 62.3922724276469
"1106" 221 117.017352214087 54.8970422383615
"1107" 221.2 118.379348185047 49.1045515193497
"1108" 221.4 119.174660724097 43.672255694393
"1109" 221.6 119.143475535468 42.9826785261295
"1110" 221.8 121.455616282544 41.5627478604486
"1111" 222 123.943705274719 41.9050569432897
"1112" 222.2 125.615388421563 44.1998424838708
"1113" 222.4 126.155906256835 46.6056684224832
"1114" 222.6 127.642660082163 50.9680610170008
"1115" 222.8 129.036549600802 55.3085514327794
"1116" 223 129.283353910542 57.0582905199233
"1117" 223.2 129.373437483597 59.7934039082112
"1118" 223.4 129.504161499656 63.6331342859951
"1119" 223.6 129.097769726249 68.6603026862259
"1120" 223.8 128.562926110793 74.7495031346469
"1121" 224 126.864076813418 79.7141934376105
"1122" 224.2 125.174432359831 84.9682213865067
"1123" 224.4 121.914963412954 90.9164903752334
"1124" 224.6 118.294462940136 95.8263746037222
"1125" 224.8 113.707844114043 100.043019519142
"1126" 225 110.124308122749 103.921084172702
"1127" 225.2 107.264407626519 107.500248598672
"1128" 225.4 103.789856221189 114.034523357615
"1129" 225.6 100.028729797993 114.857231253099
"1130" 225.8 96.3010938761079 114.575689559732
"1131" 226 91.5511288161417 114.628603304453
"1132" 226.2 86.4505143481219 114.649715735862
"1133" 226.4 80.4714621761556 114.203301007904
"1134" 226.6 74.2544891477478 114.688393568593
"1135" 226.8 67.6491623566285 115.737607340768
"1136" 227 60.3783974251724 117.00704242882
"1137" 227.2 52.4260986035126 118.676339953686
"1138" 227.4 44.7025247213098 120.155015229562
"1139" 227.6 38.4088141766814 117.819982918132
"1140" 227.8 32.2493843490463 114.900221842198
"1141" 228 27.1869924192564 110.452184446628
"1142" 228.2 25.6666778712564 104.849452762905
"1143" 228.4 26.0433323763915 98.3902260127431
"1144" 228.6 26.9915234059421 92.9931416814281
"1145" 228.8 29.2887947965128 86.3720067146413
"1146" 229 33.9160368099694 82.7800887147001
"1147" 229.2 39.0264419618064 78.0284261002816
"1148" 229.4 45.2683402273077 76.3470685597951
"1149" 229.6 50.6261967510225 78.7125531311921
"1150" 229.8 54.1262245929637 80.7059555523786
"1151" 230 58.8076809755247 83.592520130403
"1152" 230.2 64.5046333144644 84.6637494134166
"1153" 230.4 70.6904193624367 85.9492606166255
"1154" 230.6 76.0255003046934 88.841163549744
"1155" 230.8 80.0024726111589 94.2159477862322
"1156" 231 79.8514422369589 97.9911127490831
"1157" 231.2 78.7552888461208 100.948087742409
"1158" 231.4 78.7966866859941 102.411297298716
"1159" 231.6 82.353619885359 103.158633361026
"1160" 231.8 87.1357592551655 102.703642752025
"1161" 232 89.7856349261345 99.5540725925249
"1162" 232.2 94.5968742579149 96.9222962765006
"1163" 232.4 97.9275961557322 92.8378910918292
"1164" 232.6 98.7238731608484 90.7328058142566
"1165" 232.8 99.5224461878174 88.9896812413054
"1166" 233 101.384423619848 88.2287467753206
"1167" 233.2 105.729648882436 86.140645498366
"1168" 233.4 110.248309759678 86.3929826077938
"1169" 233.6 111.739406666161 88.8673917531852
"1170" 233.8 112.764073031288 93.9813561547566
"1171" 234 112.717461496761 99.0508931913155
"1172" 234.2 109.557634629896 103.543559627617
"1173" 234.4 103.924549835744 106.986798175374
"1174" 234.6 97.3178355897064 110.755978354182
"1175" 234.8 90.8875489007236 116.210587800068
"1176" 235 83.869188526233 120.142935275585
"1177" 235.2 76.1212906750999 120.360249584648
"1178" 235.4 67.5277525808426 119.973053554558
"1179" 235.6 58.5624839036064 120.536662761707
"1180" 235.8 49.4247600057314 121.332876080457
"1181" 236 40.1587084820306 120.721795200466
"1182" 236.2 35.9699762559314 115.364461043107
"1183" 236.4 32.5146464172047 109.37078682461
"1184" 236.6 28.1787601126783 101.424955418421
"1185" 236.8 23.6559392755145 94.0275878958454
"1186" 237 21.8688378472797 86.3184510423962
"1187" 237.2 21.7360313002814 79.1622338661817
"1188" 237.4 23.5685201922076 71.999654209403
"1189" 237.6 28.0269981464077 67.0856716994751
"1190" 237.8 33.7185958870295 64.6287848873323
"1191" 238 39.3852426922051 62.5068395073079
"1192" 238.2 46.4943483912312 60.3733926963659
"1193" 238.4 52.2482135382023 61.0258716989053
"1194" 238.6 58.8377886508493 62.512187343531
"1195" 238.8 64.7387617548564 65.3130904910406
"1196" 239 67.1347774825044 69.3458791019766
"1197" 239.2 67.5429690546208 73.3985671080193
"1198" 239.4 66.8893733758814 78.8628576583316
"1199" 239.6 66.3381326593524 82.8384463044486
"1200" 239.8 64.0426492275635 85.4304012751543
"1201" 240 64.3355478964738 85.0233331953523
"1202" 240.2 66.7577656869202 86.3113508883428
"1203" 240.4 70.7408368974814 86.4109599200816
"1204" 240.6 76.5415939653052 85.3729307904762
"1205" 240.8 83.0585520582564 84.6041151877702
"1206" 241 89.6173449480256 86.9175149166156
"1207" 241.2 94.1948561223564 86.9683092432066
"1208" 241.4 96.4385561087442 84.2947414378664
"1209" 241.6 96.4461152887853 80.3317593667442
"1210" 241.8 96.4360739211908 80.1664024405763
"1211" 242 96.3129892722818 77.6543947724431
"1212" 242.2 96.3831121439039 75.7431111379861
"1213" 242.4 95.9877227869744 71.1010435755387
"1214" 242.6 95.7635738472051 65.3356425187438
"1215" 242.8 97.0586387120498 60.5751406211657
"1216" 243 101.569324023884 55.590976851298
"1217" 243.2 105.866286775375 51.09199871809
"1218" 243.4 110.718056229853 48.2399046228029
"1219" 243.6 114.842628077381 49.7341896051816
"1220" 243.8 117.226414925709 51.4013844648043
"1221" 244 118.547589536782 54.8206162076126
"1222" 244.2 118.657207623724 60.0133549188454
"1223" 244.4 118.252556269206 66.5236387685928
"1224" 244.6 116.523428585296 73.7873801844692
"1225" 244.8 113.802009551079 80.5402479622324
"1226" 245 110.968993301956 87.8441438938316
"1227" 245.2 107.804838648931 95.5451191127816
"1228" 245.4 106.079575193622 103.646220654159
"1229" 245.6 102.310761082426 111.885368420378
"1230" 245.8 94.9900975782333 115.965663345941
"1231" 246 86.7110150577198 118.181580283866
"1232" 246.2 77.5184227731717 119.211871760435
"1233" 246.4 68.207446627281 119.029966109085
"1234" 246.6 59.2337937355385 118.312001917667
"1235" 246.8 50.3815348823333 120.399305756359
"1236" 247 41.1831706245083 118.932615056531
"1237" 247.2 32.5260498082958 115.264702410603
"1238" 247.4 24.0438024212088 111.60421094309
"1239" 247.6 18.8224046711436 105.859182631941
"1240" 247.8 13.8391937672786 98.3962705390789
"1241" 248 8.99292043424872 90.647549741972
"1242" 248.2 5.38489543134259 83.6426634889463
"1243" 248.4 5.3324707917564 77.3819008854566
"1244" 248.6 4.24740758612736 71.599029235676
"1245" 248.8 7.5891876989439 67.7152740358426
"1246" 249 9.03957580756626 66.7925777457003
"1247" 249.2 11.2402148233868 64.3732984477784
"1248" 249.4 13.7575472452564 59.4975424855822
"1249" 249.6 14.9490405805846 53.1709866549055
"1250" 249.8 13.1792087594396 48.7977698067604
"1251" 250 10.0457600051324 43.2158477953145
"1252" 250.2 8.5049289645537 41.7928010025269
"1253" 250.4 8.27890648641291 41.2019676814566
"1254" 250.6 7.36671775761292 41.5343001971088
"1255" 250.8 7.11130729555369 42.1508818031756
"1256" 251 5.85597532951112 42.7617045042095
"1257" 251.2 5.04561899024695 43.3530055650774
"1258" 251.4 3.91138031270772 44.3771254739204
"1259" 251.6 3.24888655198613 45.1566946778512
"1260" 251.8 2.39741909492306 47.7974449413955
"1261" 252 1.84137812597861 51.2866286404511
"1262" 252.2 1.12106375142603 54.1149552849441
"1263" 252.4 1.07201666846154 57.4535389776413
"1264" 252.6 0.938228304335337 60.9561039315724
"1265" 252.8 0.449686366425741 62.750273991297
"1266" 253 0.652349948019114 64.673148745799
"1267" 253.2 0.942874074272794 67.6796891741993
"1268" 253.4 1.45718900890441 72.2779824210726
"1269" 253.6 1.61270893739593 75.1907218322566
"1270" 253.8 2.41022684498591 79.7466283367894
"1271" 254 3.03738056064101 83.2978883381259
"1272" 254.2 3.97787052948839 85.8500435612886
"1273" 254.4 5.23895938106592 89.1130804343995
"1274" 254.6 6.83578995354909 91.9694610371347
"1275" 254.8 9.08063088894102 95.9422458173028
"1276" 255 12.5509955304048 99.9051832462566
"1277" 255.2 16.0529241118446 104.230026649396
"1278" 255.4 19.219418028812 106.770311416812
"1279" 255.6 25.4721494349966 108.890983447028
"1280" 255.8 31.0001390701345 113.530140915403
"1281" 256 32.8326220196179 118.191140819026
"1282" 256.2 33.4711497332639 118.017180412264
"1283" 256.4 35.0057529518278 119.077521036452
"1284" 256.6 38.9577354389641 119.528779194526
"1285" 256.8 45.0790524356444 121.361587295055
"1286" 257 49.9974261074819 123.893593898618
"1287" 257.2 51.4046747325312 125.683531525249
"1288" 257.4 50.3001351069859 126.29456421865
"1289" 257.6 49.555930822696 126.769969733515
"1290" 257.8 49.0516947245332 126.77055806848
"1291" 258 48.0096476644878 126.364207264116
"1292" 258.2 46.2214415320812 125.511403577257
"1293" 258.4 44.4712242067646 124.499560028576
"1294" 258.6 42.7557097180503 122.859466209035
"1295" 258.8 38.9574591855635 121.141885194296
"1296" 259 34.2341647413767 118.626373399602
"1297" 259.2 30.5003496975312 115.195396389104
"1298" 259.4 24.5175338672017 111.627433831554
"1299" 259.6 21.0518424802191 106.684642560891
"1300" 259.8 20.4270223754707 100.360162285542
"1301" 260 19.226290258469 94.4824062999102
"1302" 260.2 19.4723384318845 88.6418575153641
"1303" 260.4 22.3769216014245 84.6210991430045
"1304" 260.6 27.6283740622241 82.0350742574341
"1305" 260.8 31.8986569020667 82.272078355429
"1306" 261 34.7517833556757 84.1185847224986
"1307" 261.2 39.1220847007892 86.6196461256583
"1308" 261.4 44.2114747277604 89.1062375496487
"1309" 261.6 48.7216145272814 90.4525387260566
"1310" 261.8 53.8691795412827 90.6255265460461
"1311" 262 58.0457579471135 92.1462740296376
"1312" 262.2 60.7542707103064 92.3538961312317
"1313" 262.4 63.4221942794777 90.8706420871419
"1314" 262.6 65.7414154815539 88.1870288823723
"1315" 262.8 66.3258218195979 85.5282894868176
"1316" 263 65.741019538811 80.593731741139
"1317" 263.2 64.9382218258974 77.5589460623848
"1318" 263.4 64.827883642153 72.1014141555066
"1319" 263.6 62.7636093007605 66.9016805647938
"1320" 263.8 61.8306890099423 60.5151285098682
"1321" 264 61.0074380323081 53.7434805882997
"1322" 264.2 60.7053802531538 46.7458989412823
"1323" 264.4 62.4601439749881 39.7409745010615
"1324" 264.6 66.0097704850276 35.5819432040533
"1325" 264.8 72.3181632410314 33.4086317175316
"1326" 265 78.4034296369467 33.9871758164336
"1327" 265.2 82.7596868052308 37.5081911856925
"1328" 265.4 84.9621391813824 43.1527036941306
"1329" 265.6 86.6881318350132 49.8874929479594
"1330" 265.8 84.2954181312056 57.1363824024855
"1331" 266 81.0901773284271 64.446114393281
"1332" 266.2 77.7112388204633 70.8922681362739
"1333" 266.4 71.2535672734683 76.1677700403499
"1334" 266.6 65.0926500992228 80.9855489843827
"1335" 266.8 57.4000767387814 86.5065055183316
"1336" 267 49.8586831163064 90.6022268299816
"1337" 267.2 42.2105731888627 93.4833153197842
"1338" 267.4 34.8432964829844 95.5024420788966
"1339" 267.6 27.9224291315003 98.4323828049396
"1340" 267.8 22.2176060608683 103.279226312816
"1341" 268 19.5206000667448 105.519412972885
"1342" 268.2 19.7754589977564 105.847209499328
"1343" 268.4 19.054516186304 105.692516625971
"1344" 268.6 16.5055761207088 103.047571810923
"1345" 268.8 14.063967231675 99.6059551711171
"1346" 269 10.3615600740125 94.840489745525
"1347" 269.2 7.31610433940517 88.8250523814302
"1348" 269.4 5.45625787077935 83.2153833317612
"1349" 269.6 4.89229425061538 76.3993328186669
"1350" 269.8 5.62824627242932 70.5489777809333
"1351" 270 6.854236021577 64.0850655267604
"1352" 270.2 8.13136987462441 58.0271653508886
"1353" 270.4 6.77226020479876 52.2878481455278
"1354" 270.6 6.34375145091711 48.6074340143906
"1355" 270.8 7.84041391923368 47.6909614632112
"1356" 271 13.3319383548658 48.4449211887957
"1357" 271.2 15.2531170903267 48.6987141841473
"1358" 271.4 18.6261735953993 48.4531202902328
"1359" 271.6 22.6862278927814 48.4602482951816
"1360" 271.8 27.292392377416 48.5610662975928
"1361" 272 31.4979744371213 50.2352444947431
"1362" 272.2 36.3842401266616 52.7287204413687
"1363" 272.4 38.9314223025564 56.6485060652066
"1364" 272.6 40.1927084685337 61.1762968833407
"1365" 272.8 41.0083265833835 65.62536589446
"1366" 273 39.7553554834428 71.3807736263329
"1367" 273.2 38.7244207969506 76.7436668175872
"1368" 273.4 36.8029819353564 81.4043705717816
"1369" 273.6 34.0064198649341 86.2066292095542
"1370" 273.8 30.8791848929707 90.1473994503757
"1371" 274 29.1481981861764 94.1265854640966
"1372" 274.2 29.4442533321266 100.033549851539
"1373" 274.4 29.9027155836274 106.343723721878
"1374" 274.6 29.6500216968233 112.691742205761
"1375" 274.8 30.304226511861 115.826486967047
"1376" 275 32.7819735315652 117.465902171676
"1377" 275.2 36.5329559186221 118.366874514085
"1378" 275.4 40.3027705460548 118.314662547781
"1379" 275.6 46.2239745855173 118.210058208378
"1380" 275.8 51.6477675576135 119.129564252876
"1381" 276 56.7015604232179 122.57447888028
"1382" 276.2 59.5113546403959 121.988807722396
"1383" 276.4 62.4086344980225 119.646136691136
"1384" 276.6 66.592468115154 115.403130678934
"1385" 276.8 70.2106479681908 111.370655036257
"1386" 277 74.098665500781 105.706837277699
"1387" 277.2 79.9749575511173 102.626986549448
"1388" 277.4 85.5738692169393 100.405438248476
"1389" 277.6 92.4442955901241 99.0492210272236
"1390" 277.8 98.6537471559493 97.9340850776346
"1391" 278 103.848250202733 95.3917911765423
"1392" 278.2 105.881086464366 92.0614867899207
"1393" 278.4 106.876813310256 85.6207079933592
"1394" 278.6 108.184576995141 80.1201377111161
"1395" 278.8 110.561880200225 76.3001541856897
"1396" 279 114.21901480191 71.9727661452645
"1397" 279.2 117.280711873852 66.6553150552566
"1398" 279.4 120.496297802756 61.0181247585066
"1399" 279.6 121.800853425241 57.158226266798
"1400" 279.8 121.498601950329 54.2713726756276
"1401" 280 120.755170260241 50.5163845540047
"1402" 280.2 118.746096982377 46.6677923245712
"1403" 280.4 116.885550751256 44.0766958688035
"1404" 280.6 114.289891766866 41.7575303795737
"1405" 280.8 110.63536872059 38.0917309688995
"1406" 281 106.42291362565 34.1698116502566
"1407" 281.2 103.931203873506 29.6059169071816
"1408" 281.4 101.774359780208 25.5121476023776
"1409" 281.6 99.2012519289204 21.2245296345606
"1410" 281.8 96.0656876355897 19.43455716459
"1411" 282 92.4630619224872 17.9025610764105
"1412" 282.2 88.5763603410195 17.1425802989672
"1413" 282.4 83.2780802365236 16.5103493530153
"1414" 282.6 78.7276560103353 13.6928813305724
"1415" 282.8 75.7604034402312 9.63948292980286
"1416" 283 76.0104271580985 7.5511432255198
"1417" 283.2 75.7852290502109 7.87218862646573
"1418" 283.4 74.1944572370912 7.54665382136099
"1419" 283.6 72.2961544139744 9.66767378792331
"1420" 283.8 68.9889744429932 12.7039005767566
"1421" 284 64.8537599065641 15.6029336860515
"1422" 284.2 60.9018367603548 17.7234381809944
"1423" 284.4 56.6122257008462 17.6216406849746
"1424" 284.6 52.2482135382023 16.1521498253107
"1425" 284.8 49.4264654867949 12.6402035112566
"1426" 285 48.2146763101248 8.21158122044085
"1427" 285.2 47.7179658727785 7.8398122741062
"1428" 285.4 46.6800689499173 8.28443200610881
"1429" 285.6 45.6038385174617 8.52264320572093
"1430" 285.8 42.7987224340314 9.85027204235664
"1431" 286 39.608086892363 12.2601095466337
"1432" 286.2 36.6922633758825 16.4731051917784
"1433" 286.4 35.1172818182834 20.6935784412296
"1434" 286.6 33.3339005576473 26.0814424602203
"1435" 286.8 31.0235126782051 31.2234140563592
"1436" 287 26.0011470718164 34.5000172378086
"1437" 287.2 21.5897406165611 36.4240906089676
"1438" 287.4 17.7256455852335 38.910623777165
"1439" 287.6 16.0450021393273 43.4234404571464
"1440" 287.8 16.1502051280503 47.8612770727681
"1441" 288 17.2198102425684 52.1690736309846
"1442" 288.2 19.93670448012 55.3519812501657
"1443" 288.4 22.9541508465128 56.6238438680515
"1444" 288.6 27.1410151647806 56.5798776139905
"1445" 288.8 32.8539025889531 57.3137749247157
"1446" 289 38.3229716298205 59.3481183617438
"1447" 289.2 43.2009723248564 63.1137582134566
"1448" 289.4 46.3354169742316 67.8397646203393
"1449" 289.6 50.7390921607522 73.046432383576
"1450" 289.8 54.8780015965284 78.8973814678326
"1451" 290 58.9778555568992 82.5886810110423
"1452" 290.2 64.2196155855587 86.0992146309078
"1453" 290.4 67.3565533671939 88.7502346505691
"1454" 290.6 72.0705409705597 89.664574699396
"1455" 290.8 78.4398364614324 88.4458263745447
"1456" 291 84.013793942398 87.5130037068584
"1457" 291.2 88.2979831864878 90.4485379186368
"1458" 291.4 90.9451837760064 95.6641915303857
"1459" 291.6 90.4989714561684 101.085362475841
"1460" 291.8 88.1880686226466 106.411605449037
"1461" 292 86.9783195667955 111.048292496074
"1462" 292.2 86.9891213774759 112.812383738305
"1463" 292.4 87.5501162685183 113.054077481614
"1464" 292.6 89.9434879788747 114.11886735844
"1465" 292.8 93.7007538942564 114.785639644676
"1466" 293 96.7144482836974 114.506356244965
"1467" 293.2 100.135978450485 112.397587878516
"1468" 293.4 102.986414903891 110.410538292866
"1469" 293.6 104.673331776264 109.856624787064
"1470" 293.8 103.80780500936 111.324793149097
"1471" 294 102.430202264378 113.054743304598
"1472" 294.2 99.8598234607603 113.943615241099
"1473" 294.4 95.893747299804 116.020540817757
"1474" 294.6 90.7816253461498 119.080088390134
"1475" 294.8 85.0414429319076 121.227405590605
"1476" 295 78.8085818445291 121.247385142959
"1477" 295.2 71.5776643042481 119.222766019711
"1478" 295.4 64.4936257657215 116.810088164536
"1479" 295.6 57.2258740301564 116.249850253557
"1480" 295.8 50.4821346869983 113.697652671055
"1481" 296 44.7454283505871 108.556950016926
"1482" 296.2 42.6123872717394 102.224188274968
"1483" 296.4 44.0693944227291 96.7400181551384
"1484" 296.6 47.8529630547818 92.002428679138
"1485" 296.8 51.4403710179859 90.193991292978
"1486" 297 55.2082899320814 88.3919386571316
"1487" 297.2 59.942293971863 85.1191103367484
"1488" 297.4 62.6405988384005 81.6057720560024
"1489" 297.6 64.7355944328814 76.8659546549066
"1490" 297.8 68.3621780942564 73.0345761650816
"1491" 298 71.5713820127275 67.6470941577525
"1492" 298.2 76.4715693988432 62.8682349791657
"1493" 298.4 80.6968668522821 58.9626694525643
"1494" 298.6 85.0191243607814 54.2312024294816
"1495" 298.8 90.1575414766035 50.4425694084054
"1496" 299 93.354666029671 45.610426048842
"1497" 299.2 94.3139900144581 43.7725457264751
"1498" 299.4 98.4281782635539 43.424310918769
"1499" 299.6 103.03137289274 45.7762523557075
"1500" 299.8 106.206567111676 50.1783225312405
"1501" 300 107.71501339772 55.9144610823846
"1502" 300.2 109.383829178604 61.1363421936295
"1503" 300.4 109.939286006084 68.0687309741963
"1504" 300.6 108.383627797379 72.4099794482157
"1505" 300.8 104.907040691518 77.0318703445662
"1506" 301 100.184830470769 79.7769105482567
"1507" 301.2 94.3217752386403 82.9663136136495
"1508" 301.4 88.2914747324724 86.0793529970886
"1509" 301.6 82.1522106931026 88.7108322991541
"1510" 301.8 75.1719203405064 88.6455019755643
"1511" 302 67.9481086848418 86.2802255771103
"1512" 302.2 62.8057904009707 81.9426107752566
"1513" 302.4 57.4632564771248 76.565237456204
"1514" 302.6 51.2839780050564 70.8626447034132
"1515" 302.8 45.472288190895 65.0944693157776
"1516" 303 39.3558434472064 59.1103976467816
"1517" 303.2 34.6703894485925 54.1846072231642
"1518" 303.4 29.8570448441814 47.3837678882316
"1519" 303.6 24.9516146728327 40.3883726211041
"1520" 303.8 22.5762023966335 33.8377515383058
"1521" 304 23.9815504629644 27.4461072495133
"1522" 304.2 27.9071414156774 22.5702407749935
"1523" 304.4 31.4788538423714 16.6367716032478
"1524" 304.6 35.0509203246192 11.3098931167434
"1525" 304.8 39.7531321345838 11.1475501533451
"1526" 305 46.3720832457704 12.4175614318454
"1527" 305.2 52.941844821685 15.1808064666281
"1528" 305.4 57.9962977960754 18.8528638480411
"1529" 305.6 61.7047427221086 24.3859423894566
"1530" 305.8 65.7420382949374 30.4237652636963
"1531" 306 67.2905190627151 36.8626197036878
"1532" 306.2 65.3293972296989 43.5180606259381
"1533" 306.4 64.5461012043771 50.5443503848256
"1534" 306.6 61.6431969230883 57.312721935618
"1535" 306.8 58.4364830445337 64.7572495572482
"1536" 307 57.0507517764419 72.7548227628937
"1537" 307.2 56.0225159148405 81.2729460512389
"1538" 307.4 51.8951938944759 87.6970968877445
"1539" 307.6 46.9864376955355 94.459824809559
"1540" 307.8 41.0690581206515 100.197984273152
"1541" 308 34.4116019209203 103.958822726109
"1542" 308.2 27.0015882060857 105.358273487842
"1543" 308.4 20.9702023101866 105.202408972489
"1544" 308.6 19.3602961788795 104.623665867526
"1545" 308.8 18.4741974046686 104.231721328844
"1546" 309 17.9565112349707 103.474134615475
"1547" 309.2 14.633135809012 98.4245803459677
"1548" 309.4 11.8445814844778 93.1425970861498
"1549" 309.6 9.68684995912596 87.301472590148
"1550" 309.8 8.466701343137 81.703033752779
"1551" 310 5.33850378599449 76.1977421058757
"1552" 310.2 5.20430473974478 72.9272540163497
"1553" 310.4 7.7715468570158 69.3018562879859
"1554" 310.6 11.5646425602123 65.5200085348743
"1555" 310.8 14.709217010768 61.2218072353962
"1556" 311 20.03172413937 57.9925141472566
"1557" 311.2 25.1264008004795 57.0281089902649
"1558" 311.4 30.7376415666154 55.1865767490772
"1559" 311.6 36.5749347531564 54.4428504062112
"1560" 311.8 42.7132047407064 57.2631827472816
"1561" 312 47.6345843022312 61.6965787965003
"1562" 312.2 52.9446292805641 66.1228729180002
"1563" 312.4 58.0276589643992 71.4477609357328
"1564" 312.6 59.784324933727 78.6057409741894
"1565" 312.8 60.9734909296252 85.7863632032157
"1566" 313 59.764241017714 93.2655738763414
"1567" 313.2 56.9091418326564 99.5644039458316
"1568" 313.4 55.660124794515 107.225952877688
"1569" 313.6 52.8106271970064 114.682902442257
"1570" 313.8 49.8568440261274 122.296756513555
"1571" 314 48.9771205586696 122.327603146315
"1572" 314.2 45.6594080503267 121.510431650538
"1573" 314.4 41.1451559071934 119.947189052398
"1574" 314.6 35.8772649838835 119.020780563935
"1575" 314.8 29.9425625375064 116.401727944108
"1576" 315 28.8074827320471 115.865001471768
"1577" 315.2 24.6976224150884 111.507773910081
"1578" 315.4 21.4224664247564 105.461993912733
"1579" 315.6 21.4618709028706 98.8037757199732
"1580" 315.8 22.9902908023814 93.6660556805316
"1581" 316 27.0386690487198 89.561401243842
"1582" 316.2 31.5046857355764 85.8194689698486
"1583" 316.4 35.8608195254271 82.2160420808176
"1584" 316.6 40.7171421893846 79.7507784188207
"1585" 316.8 47.5243148974203 78.2460925478796
"1586" 317 53.1368613604314 75.8722804331066
"1587" 317.2 59.8357473375564 74.6142633894816
"1588" 317.4 64.4924707980804 77.9251094600406
"1589" 317.6 65.611716559837 81.1967386856921
"1590" 317.8 65.8544967289258 83.6703278741905
"1591" 318 66.0806592236696 88.3860164093062
"1592" 318.2 67.6881719779764 93.4631168298486
"1593" 318.4 71.4893291564028 95.3065658345493
"1594" 318.6 76.1628396441135 95.2290692613155
"1595" 318.8 79.8156230425628 93.1491848151599
"1596" 319 81.0208195338362 89.4674288155844
"1597" 319.2 82.9683639071038 83.6138490361719
"1598" 319.4 84.5754730469974 76.2508229937923
"1599" 319.6 87.2458049415085 70.210574795181
"1600" 319.8 93.2835944146223 65.7946278775249
"1601" 320 99.9627052087646 61.8529740022321
"1602" 320.2 107.12912539979 59.7177329721549
"1603" 320.4 114.293807631713 59.5058685655153
"1604" 320.6 120.585215282055 60.119645508908
"1605" 320.8 121.356475770704 59.6553428045198
"1606" 321 123.076323126799 57.8132986748329
"1607" 321.2 122.842050306684 56.677728917394
"1608" 321.4 123.878997672056 58.2473024092566
"1609" 321.6 125.224923198374 61.5231514921138
"1610" 321.8 126.602599935954 66.3383110548613
"1611" 322 128.108685788525 72.6335176904762
"1612" 322.2 125.38106844548 77.6835701876646
"1613" 322.4 123.426070629631 82.9872426494566
"1614" 322.6 120.147080251667 90.1872976122823
"1615" 322.8 115.2824771452 95.4946751463937
"1616" 323 108.17515355786 99.0808063489591
"1617" 323.2 100.639903866914 100.269166477685
"1618" 323.4 92.9405966202564 100.56266651557
"1619" 323.6 86.5789525485023 97.5588339646419
"1620" 323.8 82.5882852701038 91.814576316477
"1621" 324 79.4774441665224 86.0449355441557
"1622" 324.2 79.1332571692391 79.0103493117222
"1623" 324.4 78.6456036357431 72.814201229177
"1624" 324.6 79.0742794497047 66.3653835847049
"1625" 324.8 81.9730732390276 61.4051654022651
"1626" 325 85.8253956954005 55.1898432652566
"1627" 325.2 90.1343493504064 49.4252588375066
"1628" 325.4 93.8678574329374 42.9995427988773
"1629" 325.6 98.9346236496662 39.8962822601255
"1630" 325.8 102.333523592019 41.0741558647812
"1631" 326 103.466107646651 40.5294607688619
"1632" 326.2 105.344981227802 37.3157096951161
"1633" 326.4 104.546677879688 33.2923208759286
"1634" 326.6 101.197805009081 30.4721969979816
"1635" 326.8 97.2190039323272 28.9579260961593
"1636" 327 90.975144929824 28.5989007324729
"1637" 327.2 84.4308713847697 26.718946059292
"1638" 327.4 78.4235252900954 24.4047276257227
"1639" 327.6 71.8462322667564 21.6620242429839
"1640" 327.8 67.9927459176766 17.5721762971138
"1641" 328 65.590640485058 16.7947261635376
"1642" 328.2 62.0296634363404 16.833504445097
"1643" 328.4 57.5224212604937 15.5270840730702
"1644" 328.6 53.5291091818616 14.7924938297303
"1645" 328.8 48.857916739053 15.5011734023583
"1646" 329 42.0541755326225 15.3848645657477
"1647" 329.2 35.35522785442 14.2025188087021
"1648" 329.4 31.4685620223846 13.2053108103079
"1649" 329.6 27.161440914248 15.2790819391138
"1650" 329.8 22.1567342843521 18.8127261019697
"1651" 330 17.4556686960667 24.1078717517911
"1652" 330.2 14.8929103532179 26.7135801560547
"1653" 330.4 12.7706097178464 29.1517568301666
"1654" 330.6 11.2124002007911 31.9296930695042
"1655" 330.8 8.54182638549004 34.4948452742099
"1656" 331 6.92474197491657 36.4295114302275
"1657" 331.2 6.13214119138511 38.8014081753259
"1658" 331.4 4.7041425945537 41.8892073719323
"1659" 331.6 3.47339050208249 45.4292372805523
"1660" 331.8 3.0519989697564 48.4171302816124
"1661" 332 2.10507891723053 52.8901595556532
"1662" 332.2 0.557301006901851 56.4684170891112
"1663" 332.4 1.69858851887379 61.2682049765349
"1664" 332.6 0.70493217289744 64.525546506231
"1665" 332.8 0.421990544086741 66.8259321949888
"1666" 333 1.0249129057564 68.8687880813817
"1667" 333.2 1.28556792730559 71.3730747590107
"1668" 333.4 1.27933712997771 74.208116280855
"1669" 333.6 1.69413738757092 76.7091776840147
"1670" 333.8 1.80252785993356 79.0235798995873
"1671" 334 2.47000355685015 81.2260187883816
"1672" 334.2 3.39699342487949 83.3919640040951
"1673" 334.4 4.42612942660256 85.5821631024413
"1674" 334.6 6.76769310759221 88.7562953788163
"1675" 334.8 7.36903388213828 91.1932302719653
"1676" 335 9.42045944009097 93.6839435406551
"1677" 335.2 12.5468205594744 98.3965685370461
"1678" 335.4 15.43910727562 103.65172882612
"1679" 335.6 18.4886213267707 106.304008454771
"1680" 335.8 24.1663674620459 108.669516318813
"1681" 336 31.7479360632564 109.637502323815
"1682" 336.2 37.1625947995949 111.011991559749
"1683" 336.4 42.2302635519469 111.309991164352
"1684" 336.6 47.2608935414833 110.644829651231
"1685" 336.8 50.9419072317564 107.118875914132
"1686" 337 56.8551141255787 103.644885339744
"1687" 337.2 61.7892308718516 101.103294716376
"1688" 337.4 65.7912396716223 97.8389125849152
"1689" 337.6 70.4629952599695 95.823349983314
"1690" 337.8 76.1632921186814 95.5992616184567
"1691" 338 82.2792311555001 95.530961235618
"1692" 338.2 86.6813650982326 93.6871363760185
"1693" 338.4 91.2242097595183 90.1352666759947
"1694" 338.6 95.2854365985225 87.4842554737566
"1695" 338.8 96.3827604053451 86.6243450895066
"1696" 339 98.2616975382564 88.1976626073566
"1697" 339.2 100.581075047508 91.9154647154299
"1698" 339.4 100.153112487737 96.0322010431779
"1699" 339.6 97.9902127975421 99.5836647251614
"1700" 339.8 94.9058812798662 104.326691744135
"1701" 340 90.3869432779126 109.564246069343
"1702" 340.2 85.2028290353314 114.577802284182
"1703" 340.4 79.6925756489844 120.368757297049
"1704" 340.6 74.2157850193033 122.39422843435
"1705" 340.8 67.5545109906314 121.380648879582
"1706" 341 60.3203475997314 119.625794725057
"1707" 341.2 53.774680823147 115.586604559038
"1708" 341.4 47.7755598173641 110.735644290964
"1709" 341.6 41.542502208804 106.399250733661
"1710" 341.8 37.08772937324 100.584966682986
"1711" 342 31.8999675180564 94.0256893123446
"1712" 342.2 26.3148739963727 88.1078941848148
"1713" 342.4 21.6134955313736 81.8261645773894
"1714" 342.6 17.0290843304015 75.4424279781841
"1715" 342.8 14.3465745856818 68.5576706980253
"1716" 343 12.7990880736912 61.5567803776262
"1717" 343.2 14.9301499501615 55.2010018752712
"1718" 343.4 19.5614777178706 51.9578441307527
"1719" 343.6 25.0830925624769 49.3337256528314
"1720" 343.8 30.5977850573781 45.8945028024653
"1721" 344 35.9486312600129 45.9443526798132
"1722" 344.2 40.0423955220352 49.7784111519823
"1723" 344.4 45.1920399174713 54.8329291296451
"1724" 344.6 50.6670569777275 58.4241802109756
"1725" 344.8 55.783983421306 62.8871861722071
"1726" 345 60.1189672251274 69.1302542615389
"1727" 345.2 64.3848524666334 76.1284261735517
"1728" 345.4 67.5243703460306 83.3264808918453
"1729" 345.6 72.7075395006032 89.7650213674663
"1730" 345.8 78.975676074858 95.0861021345223
"1731" 346 83.1680147057124 98.1685464524646
"1732" 346.2 85.2356424909924 98.0676503007126
"1733" 346.4 85.5800493573784 99.4328928093786
"1734" 346.6 85.0751676363886 104.282908838802
"1735" 346.8 82.1840621861345 108.291445674769
"1736" 347 77.9290107733044 111.694745705521
"1737" 347.2 72.431800573354 115.310551575476
"1738" 347.4 67.4659817452646 118.829476984888
"1739" 347.6 60.229701861304 120.26701185109
"1740" 347.8 54.8969990313077 120.513633822641
"1741" 348 52.1569127106908 119.277444871765
"1742" 348.2 48.5747774805204 116.794587557713
"1743" 348.4 43.1132143306223 114.496472006647
"1744" 348.6 36.457203077793 111.734194385696
"1745" 348.8 29.8226196889449 109.437814573298
"1746" 349 23.8286413376392 104.610803960069
"1747" 349.2 18.2237206254375 98.388490914981
"1748" 349.4 13.024062156309 92.7270507822416
"1749" 349.6 6.68337044341918 86.7006334353962
"1750" 349.8 4.75889757592004 80.1949949236294
"1751" 350 3.50673591045282 72.3573398651048
"1752" 350.2 3.44964426644966 67.056767148744
"1753" 350.4 4.97154340390755 62.6498065642799
"1754" 350.6 5.24581286252039 58.7273234948646
"1755" 350.8 4.98043074273182 54.8045282296911
"1756" 351 5.7092154056248 51.8306611794145
"1757" 351.2 6.67240903745131 47.66279342346
"1758" 351.4 7.47443938162928 46.704098607121
"1759" 351.6 7.3964630422477 43.3222491313175
"1760" 351.8 7.53563848419708 41.0393782227397
"1761" 352 7.6042252138252 40.0638355276236
"1762" 352.2 8.68983208525639 38.3702792473955
"1763" 352.4 10.5183185010942 35.8121630147701
"1764" 352.6 10.9501751320882 34.9984688014342
"1765" 352.8 11.8611132127251 31.7612663610379
"1766" 353 13.6870295107187 30.1424745466623
"1767" 353.2 13.4482675700505 28.8042706034331
"1768" 353.4 14.8046266275799 28.4033537794037
"1769" 353.6 15.1809790034329 27.5715450416978
"1770" 353.8 14.7156621426939 27.0994373797566
"1771" 354 15.2900731550877 25.9782155400518
"1772" 354.2 16.371356642101 25.1384335477129
"1773" 354.4 17.1985258388964 23.8738179828366
"1774" 354.6 18.4698184947286 22.42831924309
"1775" 354.8 20.3048542421492 20.9708697205781
"1776" 355 21.2850166031998 19.2646983232566
"1777" 355.2 23.6780521455242 17.828102006712
"1778" 355.4 25.2799311879932 16.5123145982303
"1779" 355.6 27.1700246229617 14.6239121225424
"1780" 355.8 29.6575035597564 12.9795351511021
"1781" 356 31.4048562316281 12.828476253531
"1782" 356.2 32.4130736780064 10.2393141193336
"1783" 356.4 34.0461685692283 9.81372064215384
"1784" 356.6 36.3773623445537 8.81493649663502
"1785" 356.8 39.3677818146506 8.6995600552278
"1786" 357 41.8868856298953 5.32211843047886
"1787" 357.2 43.0695705069909 5.18821053860177
"1788" 357.4 43.9689260837179 5.05208642630793
"1789" 357.6 43.8906222574999 5.27682273945664
"1790" 357.8 44.5358545681382 5.48528586291118
"1791" 358 46.0091475298216 6.05115750092621
"1792" 358.2 48.9386487275683 5.34484419288967
"1793" 358.4 50.8885628616511 5.33515584154611
"1794" 358.6 52.2512607014215 5.35185671386215
"1795" 358.8 52.7778227908367 4.90214750060485
"1796" 359 54.8705382342018 4.28662290304754
"1797" 359.2 55.3199828522941 3.6997795441906
"1798" 359.4 55.3517939815641 3.01378033030793
"1799" 359.6 55.7193304472651 2.95049512989142
"1800" 359.8 56.0762738628825 2.47525963250881
"1801" 360 56.5829888826154 2.17101915600023
"1802" 360.2 57.2063564785267 1.65332048366205
"1803" 360.4 58.1011470752478 1.78314851930836
"1804" 360.6 59.1674424008314 1.91043282778164
"1805" 360.8 62.4753279407219 1.72384435487733
"1806" 361 64.1168148943109 1.33686970616573
"1807" 361.2 64.6653448557436 1.26619417428228
"1808" 361.4 65.8250719788974 1.54711456571818
"1809" 361.6 67.1669034735269 1.82214451814189
"1810" 361.8 69.1438087375784 1.89159361095155
"1811" 362 70.6329043101795 1.65164308346177
"1812" 362.2 72.4678863086293 2.14746148423121
"1813" 362.4 74.3462322670236 2.36960081201526
"1814" 362.6 75.6487004006369 2.56028381859292
"1815" 362.8 76.4647107503023 2.3995853844493
"1816" 363 77.8246251395683 2.67307370237591
"1817" 363.2 78.996013419379 1.82492252192645
"1818" 363.4 79.4908327769828 1.86818845320947
"1819" 363.6 80.3005455384872 2.00442683084639
"1820" 363.8 83.6483292536012 2.4157262732394
"1821" 364 84.5660908537522 2.71844883808017
"1822" 364.2 85.3955645039423 3.43729360157896
"1823" 364.4 88.5167305174695 4.45669691578943
"1824" 364.6 89.0845851491539 4.92142577912844
"1825" 364.8 89.7797717159744 5.57799553120536
"1826" 365 91.1328276409118 5.53182510923983
"1827" 365.2 92.0973969549791 5.96860498695412
"1828" 365.4 93.4906291193296 6.75832326776884
"1829" 365.6 95.7349347594804 7.81757128812064
"1830" 365.8 97.2259832524314 8.64002779785664
"1831" 366 99.8639255856098 10.2965907909635
"1832" 366.2 102.553805073159 11.8789458991835
"1833" 366.4 105.731704596218 14.3845231511028
"1834" 366.6 109.669859375539 17.5229968834017
"1835" 366.8 112.884412851675 20.5179010537915
"1836" 367 116.374820082788 24.5167204270613
"1837" 367.2 118.937424552452 29.0435825963219
"1838" 367.4 121.99715950713 32.9660875778157
"1839" 367.6 123.829844645317 37.0519841328055
"1840" 367.8 125.152261106006 41.6307988077199
"1841" 368 126.922667397152 46.4363377359846
"1842" 368.2 127.634289780961 51.9268163189612
"1843" 368.4 129.361073071609 56.2183635287713
"1844" 368.6 129.02449636707 57.9510369883264
"1845" 368.8 128.544312116375 62.0327280161138
"1846" 369 126.237401584332 66.2538629617692
"1847" 369.2 123.6442071592 68.7665645649744
"1848" 369.4 120.789994931347 70.878272571298
"1849" 369.6 117.922128852165 71.9837588320418
"1850" 369.8 115.85867162673 70.9096085352303
"1851" 370 112.820361851169 69.9985801627175
"1852" 370.2 109.70665166792 67.8512823712825
"1853" 370.4 107.130199068256 65.9132442421816
"1854" 370.6 105.118438755748 62.4389802679663
"1855" 370.8 105.314960113404 58.5417708104206
"1856" 371 105.911920343792 55.7585306660406
"1857" 371.2 105.897261050671 54.8760186986469
"1858" 371.4 105.213844575666 52.406231347737
"1859" 371.6 103.61016411812 48.1821469072086
"1860" 371.8 100.889327800351 45.3343524221464
"1861" 372 99.0569881316429 41.0747876582398
"1862" 372.2 98.8174427721892 36.4050969067944
"1863" 372.4 101.792345372868 33.2348861268847
"1864" 372.6 103.330477344298 33.1549407579205
"1865" 372.8 103.098198194081 33.1761374284566
"1866" 373 102.409512228996 33.7909525824132
"1867" 373.2 101.285943934386 33.9194162893256
"1868" 373.4 99.2557493581026 32.7227449827438
"1869" 373.6 94.9176723372827 31.571641873283
"1870" 373.8 90.0982694218216 30.477597401361
"1871" 374 85.7124344709932 27.2838236219935
"1872" 374.2 81.850096904718 23.5764996801797
"1873" 374.4 78.6457746625784 21.4671053337651
"1874" 374.6 76.5614813403077 18.6963245080259
"1875" 374.8 76.1601247967064 18.1818482097566
"1876" 375 74.3888272866874 16.8398169331877
"1877" 375.2 71.2306348162308 14.1101357920259
"1878" 375.4 70.195368969526 9.73007844919577
"1879" 375.6 70.8756743187028 8.27012983891735
"1880" 375.8 71.5034827816046 8.93553668387271
"1881" 376 72.123723307044 9.10473453058407
"1882" 376.2 73.8416451110064 9.78521003973878
"1883" 376.4 76.4909220511123 10.5749071332651
"1884" 376.6 80.3260948300942 12.0652083794458
"1885" 376.8 84.5999820860897 14.0875423884511
"1886" 377 90.3025931990445 16.7319302611719
"1887" 377.2 95.0143590080985 19.2646983232566
"1888" 377.4 101.200120614223 21.9528215412482
"1889" 377.6 106.75221452843 25.8470793729426
"1890" 377.8 112.354613315441 29.1712682470724
"1891" 378 117.041873416474 31.8828815244018
"1892" 378.2 117.540961944193 34.7295433439417
"1893" 378.4 119.449523851674 40.1437610228058
"1894" 378.6 122.649577954894 44.9852724411385
"1895" 378.8 126.429087777178 49.2809451734832
"1896" 379 126.851711077183 53.0659116057976
"1897" 379.2 127.990087048682 59.5820886773462
"1898" 379.4 128.517213501761 66.0457183457608
"1899" 379.6 127.712202514036 72.9641347044111
"1900" 379.8 126.298086408727 79.161350671576
"1901" 380 121.875615437031 84.7781575620308
"1902" 380.2 115.68249192505 88.1112241102071
"1903" 380.4 109.892103830456 89.4697840011995
"1904" 380.6 105.225156603293 88.6570996064034
"1905" 380.8 101.584862966186 86.4476280095575
"1906" 381 97.8847600470167 84.049351735017
"1907" 381.2 96.1099620287887 79.815950685176
"1908" 381.4 97.6666563934449 75.3859898855108
"1909" 381.6 99.5286263282564 71.60245380909
"1910" 381.8 101.58814576928 66.7531537478647
"1911" 382 105.009601593566 62.17528811509
"1912" 382.2 109.428769872971 59.1299617454709
"1913" 382.4 113.743348916058 58.5372338798084
"1914" 382.6 115.103113005325 59.4235016704722
"1915" 382.8 115.065006019408 59.4901980906936
"1916" 383 116.048738962231 58.6102151017692
"1917" 383.2 115.283139217664 55.8747141135126
"1918" 383.4 114.988324888231 51.9572171911316
"1919" 383.6 114.514732368002 46.9447280326665
"1920" 383.8 114.486693780027 42.9224149784698
"1921" 384 114.13074079028 39.3338601444726
"1922" 384.2 112.552654289456 37.791724790072
"1923" 384.4 111.041461628744 36.6616408526166
"1924" 384.6 107.947669787518 35.6075454143995
"1925" 384.8 103.886861365856 32.9850462319566
"1926" 385 101.299380288233 29.5421457753264
"1927" 385.2 97.9906578544941 26.8456933319452
"1928" 385.4 94.8966110692077 22.9995213833054
"1929" 385.6 92.9748660055597 17.9865801565025
"1930" 385.8 94.5264419677392 13.1530747110584
"1931" 386 97.412109996727 11.2741958544835
"1932" 386.2 100.271129676494 12.4605986708304
"1933" 386.4 103.460293771604 14.2047297812236
"1934" 386.6 107.802315528036 16.9910369682905
"1935" 386.8 112.030640036452 20.891959293452
"1936" 387 116.472809106389 25.9110890015223
"1937" 387.2 120.283567222346 31.1237609358984
"1938" 387.4 123.490539348571 37.7719559370362
"1939" 387.6 125.566056396289 45.1205700561357
"1940" 387.8 127.984414233204 52.0382645767119
"1941" 388 128.812050562281 58.3736691682324
"1942" 388.2 128.90256828203 65.4341228776238
"1943" 388.4 127.981031554345 73.5232742065011
"1944" 388.6 125.701018052838 80.7990262504659
"1945" 388.8 121.125694077789 86.812806590642
"1946" 389 115.156045635605 91.4942079460473
"1947" 389.2 111.574279453179 96.0866539920584
"1948" 389.4 109.131323476724 101.618738729626
"1949" 389.6 106.828313692514 107.381626309319
"1950" 389.8 100.918971457282 109.502573856679
"1951" 390 94.8109835970722 109.198249854993
"1952" 390.2 88.8481981925581 111.68364923742
"1953" 390.4 83.1912779314945 114.588873440804
"1954" 390.6 76.687403380409 115.263733310714
"1955" 390.8 69.7685755157606 116.36471907924
"1956" 391 62.9843187664644 117.577297098577
"1957" 391.2 55.660124794515 116.2303018438
"1958" 391.4 48.1692024208548 113.942554582593
"1959" 391.6 40.9030048195659 112.665828701423
"1960" 391.8 32.8012048285022 111.493730722138
"1961" 392 26.1456387552808 109.034060243281
"1962" 392.2 21.6645065518012 104.656794192063
"1963" 392.4 16.226109264541 100.48433656488
"1964" 392.6 12.9510619781892 96.0776551014357
"1965" 392.8 8.81343489403689 90.3195516819884
"1966" 393 5.97984050274422 83.9343092623542
"1967" 393.2 6.95219052174101 77.5680923076874
"1968" 393.4 8.51283468077111 70.3450612464993
"1969" 393.6 8.1691890861542 63.650859308826
"1970" 393.8 8.20645002384102 57.047837668149
"1971" 394 9.87229895592307 49.8704305508344
"1972" 394.2 11.7587234388795 42.7365769825797
"1973" 394.4 13.2767930169082 35.3061218008727
"1974" 394.6 15.6189580059487 28.8127251158977
"1975" 394.8 20.5599802869487 26.69602263159
"1976" 395 26.9882357008252 27.0380778212475
"1977" 395.2 32.2723038124508 28.9183424723677
"1978" 395.4 38.1325903602301 32.0376361945724
"1979" 395.6 42.6644555242216 36.522725861074
"1980" 395.8 45.9300228319937 41.3211567667312
"1981" 396 49.6701056387179 44.919916396949
"1982" 396.2 53.4288010721271 49.8755311970756
"1983" 396.4 53.4416551904872 56.8067687741028
"1984" 396.6 53.7178387055599 62.925624380712
"1985" 396.8 54.3170683512316 69.646445023612
"1986" 397 55.5331932879539 75.4744146449877
"1987" 397.2 57.9199134579283 81.9187243756941
"1988" 397.4 61.9018310533736 85.6897897066238
"1989" 397.6 67.0765569122728 89.4703508603304
"1990" 397.8 71.9228610242161 93.8765642082889
"1991" 398 77.2885393642721 96.5016534314299
"1992" 398.2 82.2769387321677 98.2654974956437
"1993" 398.4 85.6941793279449 97.4961811133304
"1994" 398.6 88.8916597351903 98.4933193646781
"1995" 398.8 90.1635704499177 101.751370773732
"1996" 399 91.3112672693959 107.36514654528
"1997" 399.2 90.634573293248 113.570612508568
"1998" 399.4 87.0798420649892 118.451240286722
"1999" 399.6 83.4356613309048 119.023260296093
"2000" 399.8 79.4478050067564 119.399779965058
"2001" 400 74.254870140768 120.344534636233
"2002" 400.2 67.5243703460306 120.647824414724
"2003" 400.4 60.1572564796744 118.961047972642
"2004" 400.6 53.7591567779406 117.777238834704
"2005" 400.8 45.724609302853 117.167623266215
"2006" 401 37.1584672487858 115.767358364131
"2007" 401.2 31.8716124451373 111.919663076995
"2008" 401.4 26.3624669889903 106.815287480982
"2009" 401.6 20.5615307242791 100.927231615416
"2010" 401.8 14.3653186787809 95.2922684887881
"2011" 402 9.45095648047013 89.4695617213635
"2012" 402.2 7.02311687707862 86.4297151671455
"2013" 402.4 7.70220350577913 81.4533014993703
"2014" 402.6 10.8839223988473 75.9406100124612
"2015" 402.8 13.7977181581101 71.3036472497932
"2016" 403 17.6146415614786 65.4663031659233
"2017" 403.2 22.7598364554804 61.1396587594806
"2018" 403.4 30.1954114612733 57.7128948258244
"2019" 403.6 37.4556126889744 54.6965993221541
"2020" 403.8 45.3573064183572 52.7393796866096
"2021" 404 52.4191036150547 52.7875539378281
"2022" 404.2 57.8328287387102 56.4744899644163
"2023" 404.4 59.3978584204749 62.8656072927356
"2024" 404.6 58.4541452493846 67.7822631371797
"2025" 404.8 56.2897078887192 74.9527790751823
"2026" 405 52.0651477565491 78.5402553253786
"2027" 405.2 49.1759321013052 80.1000566366469
"2028" 405.4 47.0107633127027 83.5787304411575
"2029" 405.6 48.5664157505064 86.9479672771276
"2030" 405.8 51.3310353601135 89.1737443063042
"2031" 406 56.945280457158 90.4759291238796
"2032" 406.2 62.6642470746154 90.0566369651028
"2033" 406.4 69.017272980793 89.3998281996469
"2034" 406.6 74.5162846916814 89.2964369872316
"2035" 406.8 77.7279491743314 85.8153923576566
"2036" 407 82.3308801378462 82.4717863963336
"2037" 407.2 87.4058977905539 80.7960635962566
"2038" 407.4 92.1095772274937 78.1337421806126
"2039" 407.6 95.8596005524164 74.0390788880166
"2040" 407.8 101.568072673134 70.9773939874761
"2041" 408 107.326573030706 70.8848002044566
"2042" 408.2 113.019341009314 73.6974955426665
"2043" 408.4 114.537834247326 78.2560206150874
"2044" 408.6 113.96350619 84.4650145690566
"2045" 408.8 111.816822048224 90.6869439270966
"2046" 409 108.498482161456 97.9242045092066
"2047" 409.2 103.48164849641 103.005792015273
"2048" 409.4 97.1214616272564 107.838363222166
"2049" 409.6 88.2311847586783 110.985486843311
"2050" 409.8 80.8814349533353 111.219793565336
"2051" 410 73.1070700529583 109.48546688617
"2052" 410.2 65.4673018679024 107.52177394569
"2053" 410.4 57.1472406812895 105.900077311662
"2054" 410.6 48.8807115464872 103.491818011334
"2055" 410.8 41.0531946234932 100.666195555125
"2056" 411 33.1435848183204 97.0556313240486
"2057" 411.2 25.9042270193814 92.1978383207566
"2058" 411.4 19.7286800885872 86.323008971949
"2059" 411.6 14.2912746929585 80.4626704449162
"2060" 411.8 8.60142050782475 75.0303335378322
"2061" 412 6.69579633751726 71.249812084148
"2062" 412.2 9.13868685657067 67.0402273224924
"2063" 412.4 12.3447849254722 61.9811419034581
"2064" 412.6 16.9991033290455 57.055968231077
"2065" 412.8 21.7868351447604 51.9856260823446
"2066" 413 27.7951182384564 47.6256893430006
"2067" 413.2 32.9128925360125 43.4354043000615
"2068" 413.4 38.153571712696 38.8779033709204
"2069" 413.6 44.0351182401924 35.0625897203046
"2070" 413.8 46.5445626532477 31.4048051200306
"2071" 414 47.4993365683095 25.6129846211416
"2072" 414.2 47.348127976551 20.503378757712
"2073" 414.4 49.519091116726 19.706700569074
"2074" 414.6 51.69860924542 21.9399750742566
"2075" 414.8 52.2587283502121 24.1789551111239
"2076" 415 54.088888606917 28.1215123114952
"2077" 415.2 55.9202876693846 33.4087133804361
"2078" 415.4 56.3058097980672 36.5352107853107
"2079" 415.6 55.6827996109732 38.1573606887257
"2080" 415.8 53.9707639805927 40.9442482270619
"2081" 416 51.2672287769852 45.7097766185532
"2082" 416.2 48.6614354097564 50.3672196790109
"2083" 416.4 43.8424709024271 55.1152710910128
"2084" 416.6 41.0046899643854 59.6527473383534
"2085" 416.8 39.6651673322903 65.5670668853583
"2086" 417 36.4545765181064 72.5886967065816
"2087" 417.2 32.2245426080659 76.5374597885423
"2088" 417.4 26.4539836193278 80.0013668743043
"2089" 417.6 21.3224978249205 81.7664485784832
"2090" 417.8 16.6108912157781 85.5345713819306
"2091" 418 12.6881102960505 89.5216248482052
"2092" 418.2 10.7007243226173 92.574752535407
"2093" 418.4 11.0407946820384 94.2471596987604
"2094" 418.6 13.2878090323487 99.3025110111413
"2095" 418.8 16.2631495788607 103.845236261861
"2096" 419 19.8520420067041 108.441540725727
"2097" 419.2 24.3692665840534 110.971231332294
"2098" 419.4 28.9597472560101 113.869101127809
"2099" 419.6 32.736712066279 115.818913264557
"2100" 419.8 37.9510515281877 119.586117774333
"2101" 420 42.267090858501 121.620841806789
"2102" 420.2 47.940596615446 121.570971318395
"2103" 420.4 54.4101247943814 122.038040064404
"2104" 420.6 60.2682307563246 125.108953936143
"2105" 420.8 60.7963888391648 126.517914459585
"2106" 421 59.9965498378256 127.016614232764
"2107" 421.2 58.8905765782729 127.207535354455
"2108" 421.4 56.3108806498365 126.978867269463
"2109" 421.6 53.6410594273267 126.278754163202
"2110" 421.8 48.7713018907642 125.365099379936
"2111" 422 43.3946314398992 123.746084904828
"2112" 422.2 38.4811990715735 122.158762910208
"2113" 422.4 33.0665165654641 118.69679752361
"2114" 422.6 27.6804816172967 115.778081020047
"2115" 422.8 22.2067556757088 111.507148748042
"2116" 423 18.227105861781 107.667871523748
"2117" 423.2 14.5383289414192 102.287157230536
"2118" 423.4 11.3901703905539 97.8142349473641
"2119" 423.6 8.02673790403865 92.714606448926
"2120" 423.8 6.65946948128226 86.9208659116618
"2121" 424 5.5133882229684 80.0500435651206
"2122" 424.2 4.70627566030559 74.0890758633632
"2123" 424.4 3.24520561023139 70.3497448542567
"2124" 424.6 6.57736603758248 68.8154764069958
"2125" 424.8 8.35479980523418 67.8358340025233
"2126" 425 9.85861850420006 67.0724859771933
"2127" 425.2 11.7815029166809 63.8260655416092
"2128" 425.4 12.7440042132564 60.2059871733816
"2129" 425.6 12.1962438246388 55.5888866461831
"2130" 425.8 10.0916568903068 50.6668933624869
"2131" 426 8.12574712399448 49.041559847709
"2132" 426.2 7.2328639767564 48.4443240288066
"2133" 426.4 8.04987061953846 47.7683185054618
"2134" 426.6 7.05050301455943 44.2725522813779
"2135" 426.8 6.86296601753318 43.0896757154531
"2136" 427 6.81115767951354 42.8326125582566
"2137" 427.2 6.68101903265064 42.4234814067759
"2138" 427.4 6.57394260139657 42.292080451023
"2139" 427.6 6.59194705946228 42.0832353170802
"2140" 427.8 6.80391808642784 41.3875991294852
"2141" 428 6.78943890025639 41.0835255704729
"2142" 428.2 7.39803833769565 40.3204479189108
"2143" 428.4 6.9706097172264 39.0197062174266
"2144" 428.6 7.43780833984464 38.4674901284037
"2145" 428.8 8.64801113490687 37.6428477652858
"2146" 429 9.46948057141025 37.212571471449
"2147" 429.2 10.1214616179564 36.4663803936475
"2148" 429.4 10.1393476714623 36.1481675669625
"2149" 429.6 10.5644382240883 36.1957165476637
"2150" 429.8 10.677100387285 36.1644397584852
"2151" 430 11.4259895849499 35.864975490176
"2152" 430.2 11.7504128157446 35.9302581062015
"2153" 430.4 11.9564812773924 35.9859423817926
"2154" 430.6 12.2242385558205 36.2669150374874
"2155" 430.8 13.7534930731284 37.6216830238326
"2156" 431 16.5508718414484 37.4535227709126
"2157" 431.2 17.9433611928423 38.2454285756082
"2158" 431.4 19.2231572283658 38.281258174952
"2159" 431.6 20.7226149611604 38.4808290432966
"2160" 431.8 22.7645270383494 38.5041747584659
"2161" 432 25.4223416046135 38.3495524244947
"2162" 432.2 28.2583951912721 37.5582949141779
"2163" 432.4 31.1553725189572 36.1168353374299
"2164" 432.6 33.7370142635564 33.6029077673066
"2165" 432.8 35.4025383421026 30.5897099175387
"2166" 433 38.7969575074497 27.3579725279625
"2167" 433.2 42.2563502190324 25.1258475023046
"2168" 433.4 46.0524210371293 25.1658535778838
"2169" 433.6 49.2421111051731 27.6550173399511
"2170" 433.8 52.4443548352821 32.3111639441284
"2171" 434 56.2514405390651 37.0411645854914
"2172" 434.2 57.7004850461026 42.6496876522054
"2173" 434.4 56.6269817597649 47.6433604204261
"2174" 434.6 54.1285996056118 52.5587859646864
"2175" 434.8 50.8198494580857 58.2659454528176
"2176" 435 46.7100560661345 62.4544159061835
"2177" 435.2 41.315325360199 66.7994166132731
"2178" 435.4 34.6912650281844 68.8872602303767
"2179" 435.6 28.8483038809822 70.0179036904421
"2180" 435.8 22.2145350630158 71.6294332679108
"2181" 436 17.676823358206 73.8727883043574
"2182" 436.2 13.0150897117049 77.0782157584699
"2183" 436.4 10.4118210120727 79.051543965624
"2184" 436.6 10.4557225562495 79.5029259103525
"2185" 436.8 9.35337464577438 78.1262858724941
"2186" 437 8.54357633523433 75.2038359339772
"2187" 437.2 8.17514226431888 72.9108976962358
"2188" 437.4 8.38962504588683 70.0977260298871
"2189" 437.6 7.99706464051171 65.8258979470439
"2190" 437.8 6.77758992596145 61.1232936544221
"2191" 438 6.19757515209221 56.4961084592417
"2192" 438.2 8.05729925554317 53.8831167009552
"2193" 438.4 9.89066024273467 49.1109276664523
"2194" 438.6 10.8934574068794 43.7744937563058
"2195" 438.8 12.6345415658004 39.1932170238486
"2196" 439 12.9768451800672 34.1904701579864
"2197" 439.2 13.6973162044203 33.1704986718386
"2198" 439.4 15.18572151762 33.0406363982112
"2199" 439.6 17.0069662058484 33.7539972066726
"2200" 439.8 20.426102088214 34.2183941578414
"2201" 440 24.2863922947827 35.1252676327566
"2202" 440.2 28.8437454523333 35.4535525087951
"2203" 440.4 34.4661770296582 36.0943729864352
"2204" 440.6 39.1594694847564 36.1571600938566
"2205" 440.8 42.4634864081511 39.2555194588619
"2206" 441 46.2732746406064 43.5619439582316
"2207" 441.2 50.453459066025 46.9745010818434
"2208" 441.4 53.1490305448616 52.6084358739408
"2209" 441.6 54.0271542547086 60.3675838591175
"2210" 441.8 52.726165277673 66.2023581450344
"2211" 442 49.156783797322 70.6619648966255
"2212" 442.2 44.0558738388042 72.3548176986914
"2213" 442.4 37.4899505131407 71.791088369455
"2214" 442.6 31.7723447830637 70.5332391530365
"2215" 442.8 27.2443058645183 66.5885847961614
"2216" 443 24.7400398719589 62.5144793757277
"2217" 443.2 21.0041864998136 56.6573069574627
"2218" 443.4 17.5553872692331 55.5098099198613
"2219" 443.6 15.0630347375607 56.4194735731697
"2220" 443.8 12.6272657747492 60.3711445646423
"2221" 444 11.6846360973628 64.1128534621077
"2222" 444.2 11.337979045613 68.7853805602986
"2223" 444.4 12.5969664923732 74.1985354251253
"2224" 444.6 12.3476364918135 78.9697777325638
"2225" 444.8 11.5929089126278 85.2321092292923
"2226" 445 11.0501755048868 89.996135404561
"2227" 445.2 11.5162681843859 92.5804789660264
"2228" 445.4 11.6248837820897 94.9064802013042
"2229" 445.6 11.8349828064314 97.4655856376067
"2230" 445.8 13.6715095438459 99.1550789973089
"2231" 446 17.6239919686068 104.399313429636
"2232" 446.2 19.8156862987527 107.90311697422
"2233" 446.4 21.8076312722272 111.48782044141
"2234" 446.6 22.2825703033008 111.829273907857
"2235" 446.8 25.3603458354654 114.664839095324
"2236" 447 30.1027781673367 118.149510620125
"2237" 447.2 35.2374986217999 121.288011190844
"2238" 447.4 41.2699061270459 124.169454874016
"2239" 447.6 45.9116240587337 125.201604213234
"2240" 447.8 50.5631957840981 126.776179841861
"2241" 448 51.7597801506342 127.43930142639
"2242" 448.2 52.1939309771682 127.441986694838
"2243" 448.4 52.7836118036902 127.826979252492
"2244" 448.6 55.6047119504724 127.935968678449
"2245" 448.8 61.1867541290746 128.120087941598
"2246" 449 63.6054363645291 128.484898407643
"2247" 449.2 67.5020522204205 128.165779728639
"2248" 449.4 70.9817676976398 128.103347325272
"2249" 449.6 75.4388803355421 127.255489894519
"2250" 449.8 80.7560922159341 126.837987090149
"2251" 450 84.3402770968987 126.105599560534
"2252" 450.2 88.7597316132564 124.314491276699
"2253" 450.4 92.3516198010884 122.436439896173
"2254" 450.6 94.8729048053098 121.082755695012
"2255" 450.8 98.6782637244084 118.901176907929
"2256" 451 102.761712545791 116.143558814486
"2257" 451.2 105.357473322864 113.643170342326
"2258" 451.4 110.227030268474 109.844799016084
"2259" 451.6 112.187435869843 107.229866853452
"2260" 451.8 115.939640759926 103.617812206828
"2261" 452 117.101504522279 100.840371980643
"2262" 452.2 118.505409704185 95.6071479218043
"2263" 452.4 119.821964737111 93.0197359401115
"2264" 452.6 122.137018941867 90.8728421109284
"2265" 452.8 123.442632580417 89.2157459336459
"2266" 453 124.336298635304 86.5651978143995
"2267" 453.2 124.204344985328 83.1503071371367
"2268" 453.4 125.535404893305 77.9204493005389
"2269" 453.6 128.202177837873 73.7271261016702
"2270" 453.8 127.631680339561 72.047669756491
"2271" 454 125.96520707959 67.6016714569709
"2272" 454.2 125.872764506461 62.6830256162015
"2273" 454.4 128.054475737745 57.5160400352488
"2274" 454.6 127.402057289981 53.7513929986897
"2275" 454.8 125.262363250852 49.3327464328519
"2276" 455 123.212020967127 44.0664863593131
"2277" 455.2 121.314813607634 38.0578404042409
"2278" 455.4 118.998787972976 34.0108237747686
"2279" 455.6 116.440048742314 31.3191069155845
"2280" 455.8 112.333585342776 28.3167033480125
"2281" 456 110.14919767272 27.1040981406469
"2282" 456.2 107.327963562305 25.5380824815249
"2283" 456.4 103.709491335256 21.4956492027201
"2284" 456.6 102.899892937744 18.1616515792323
"2285" 456.8 102.56823370749 15.8034819737486
"2286" 457 100.82798849528 14.8099803504486
"2287" 457.2 99.1732420659767 14.1991621990872
"2288" 457.4 96.6720035565183 12.9829543875185
"2289" 457.6 92.4845022558564 11.5923867837816
"2290" 457.8 88.4523636720303 11.1424916407175
"2291" 458 83.5991811539892 9.55858341137733
"2292" 458.2 77.7579959314456 8.17452275701339
"2293" 458.4 74.299308607394 7.96402077610985
"2294" 458.6 70.9390010853955 8.77628412927403
"2295" 458.8 66.4552878385385 11.5687862043848
"2296" 459 60.5049572234171 12.6345162732656
"2297" 459.2 55.873099892834 11.294877558886
"2298" 459.4 53.9577485905608 7.80254985841316
"2299" 459.6 53.3604418065128 6.55795038505152
"2300" 459.8 52.6225158136216 6.97171856928273
"2301" 460 51.0369268910064 7.82652527561378
"2302" 460.2 47.199982597575 10.6064069420177
"2303" 460.4 41.9259710682298 12.8825905746637
"2304" 460.6 35.7718878714949 13.2654866313025
"2305" 460.8 32.1786918518564 14.5765943024566
"2306" 461 29.1403473815433 17.5762039804124
"2307" 461.2 27.986468172946 21.0471179319894
"2308" 461.4 26.6587475339344 26.5455967932905
"2309" 461.6 26.4686786649261 32.4727815749172
"2310" 461.8 25.481683844398 37.9206105337699
"2311" 462 26.3350920259805 43.5695217125756
"2312" 462.2 27.2566735027064 48.0111839834066
"2313" 462.4 29.5656512224814 54.0369263797066
"2314" 462.6 31.5786573425757 58.7740075559121
"2315" 462.8 35.8166467183548 62.4951657281747
"2316" 463 40.3460174985841 64.6641126715592
"2317" 463.2 45.9635267941282 65.7112918793849
"2318" 463.4 50.6600155759814 65.5342467024566
"2319" 463.6 54.3880532987288 64.0582803689653
"2320" 463.8 57.2879743101908 61.3016289106911
"2321" 464 60.8791244991274 57.9082696412728
"2322" 464.2 65.622818679028 55.0092846543905
"2323" 464.4 69.5625394393581 51.9736812631465
"2324" 464.6 75.6896136564202 49.3516777446015
"2325" 464.8 81.0615287113072 47.468463393121
"2326" 465 85.1686438016012 45.2300383166446
"2327" 465.2 86.5469009046208 42.7203329851719
"2328" 465.4 86.7436623213434 40.9726582456566
"2329" 465.6 88.3536646933846 41.2973499538977
"2330" 465.8 91.21887288 42.0486486751797
"2331" 466 94.824464647126 43.9736208619958
"2332" 466.2 97.894725061153 46.3765854956446
"2333" 466.4 101.931831876788 50.2304295560926
"2334" 466.6 104.637210158902 54.915534934797
"2335" 466.8 102.937320081351 58.2440077334549
"2336" 467 100.09355195265 61.0384869351829
"2337" 467.2 96.6043054490433 64.4154756208714
"2338" 467.4 94.1649207252829 67.994644503292
"2339" 467.6 91.5659788831064 72.8307455554816
"2340" 467.8 90.8279928629314 77.5825466417816
"2341" 468 88.2397840378404 84.6637494134166
"2342" 468.2 85.8906424330706 90.1138732663009
"2343" 468.4 80.9067682787052 95.0240821325086
"2344" 468.6 76.4507914920515 97.5149769687239
"2345" 468.8 71.0134583425979 99.9735410726469
"2346" 469 65.5719182591373 105.301234652185
"2347" 469.2 59.9796787558302 108.435368952314
"2348" 469.4 55.9033469601985 111.095862737157
"2349" 469.6 49.2440149599121 111.630664369199
"2350" 469.8 42.5672931961632 112.60141189507
"2351" 470 34.6972284325355 111.581003485117
"2352" 470.2 28.596575395847 107.943050739981
"2353" 470.4 22.9276984871612 104.682463158757
"2354" 470.6 19.5165648537129 102.311824547104
"2355" 470.8 19.7414221048907 98.8299387525178
"2356" 471 19.9997677015597 94.0972639296829
"2357" 471.2 21.2898348170533 87.1259594803191
"2358" 471.4 21.9840672119203 81.8719552068029
"2359" 471.6 21.9957517022314 74.7448423737567
"2360" 471.8 26.764001678079 69.8668800028857
"2361" 472 32.186488336718 67.066896093872
"2362" 472.2 38.6212909105169 66.6199872710298
"2363" 472.4 44.7529600926064 67.4993011731316
"2364" 472.6 51.1699544139564 70.4261813328566
"2365" 472.8 56.6598102467844 74.4732380864646
"2366" 473 60.5359234516548 79.8376218138113
"2367" 473.2 61.2663122242144 85.6134887181054
"2368" 473.4 59.388827285084 89.4281141967739
"2369" 473.6 55.6434490707442 92.8146123452323
"2370" 473.8 50.7141501859205 95.0009954398978
"2371" 474 47.3060310141737 96.7276998796616
"2372" 474.2 46.9044052194143 97.0958074099935
"2373" 474.4 46.6403823399945 99.4289718518043
"2374" 474.6 49.1464157505684 102.204392522545
"2375" 474.8 51.9928822507337 105.852172907029
"2376" 475 56.2333145062408 108.10717569603
"2377" 475.2 60.8297991574025 111.814574585049
"2378" 475.4 64.7965337076804 112.086100475953
"2379" 475.6 65.6016590354205 111.582646832374
"2380" 475.8 65.6393029125225 112.076459616878
"2381" 476 67.7895661844454 114.003801444721
"2382" 476.2 69.3603953747645 117.454752163531
"2383" 476.4 68.3414087698302 120.029279087503
"2384" 476.6 65.5928912272958 121.018503476871
"2385" 476.8 61.6952089770333 121.592564116726
"2386" 477 56.7343655145399 120.828916935461
"2387" 477.2 51.5886797022816 118.15358960782
"2388" 477.4 44.7656293805064 115.354906483282
"2389" 477.6 38.2579229577924 114.898962888433
"2390" 477.8 31.4997855481903 112.242409916157
"2391" 478 27.2212852286098 106.626420969768
"2392" 478.2 23.4268251402335 100.334044404814
"2393" 478.4 19.5428508719124 93.8728163551446
"2394" 478.6 16.530172174141 86.4376636898489
"2395" 478.8 15.2033365703152 79.017229370014
"2396" 479 11.769876743612 73.2401761376122
"2397" 479.2 8.41324903955217 66.6606979058623
"2398" 479.4 6.58130059904211 62.1428329436209
"2399" 479.6 9.68165633799924 58.1108086974709
"2400" 479.8 14.5292220537109 55.5546537313021
"2401" 480 20.9849340403029 53.5633461043497
"2402" 480.2 27.2906502293473 50.7236787718517
"2403" 480.4 33.4893872727837 50.3569731865021
"2404" 480.6 39.1277962650064 52.9222277334566
"2405" 480.8 43.9930782379086 55.930944775161
"2406" 481 49.5919727624116 61.3410029870756
"2407" 481.2 55.3844657265269 66.8996611753714
"2408" 481.4 61.3542227953774 71.562043842805
"2409" 481.6 66.5895514567225 73.5605087999685
"2410" 481.8 70.6109766965064 73.6492528471566
"2411" 482 74.7659272509837 70.7708824773971
"2412" 482.2 78.2998439202076 67.5532883201103
"2413" 482.4 82.008504298409 62.6002950888499
"2414" 482.6 87.8279259225467 58.928450061297
"2415" 482.8 89.9851051389444 57.2108237594406
"2416" 483 93.9230032667395 56.7930660155533
"2417" 483.2 100.224886324152 57.2037783101088
"2418" 483.4 105.612974590476 60.152000026403
"2419" 483.6 107.33493476072 66.3281669268486
"2420" 483.8 105.847564549455 72.0658806685542
"2421" 484 101.213437275603 74.8290868797405
"2422" 484.2 95.1336167204688 76.8389538634248
"2423" 484.4 88.1053353512912 75.2859904867436
"2424" 484.6 82.3442663438943 72.1837810505497
"2425" 484.8 76.5131270352298 68.0758159849912
"2426" 485 71.3898130488205 62.9608852562567
"2427" 485.2 66.0203394089908 56.8738344344129
"2428" 485.4 61.5388616109707 51.1617621707804
"2429" 485.6 56.9265880651744 44.9617652886583
"2430" 485.8 53.3293759809791 38.6243240795928
"2431" 486 48.7109414507102 32.1657627995676
"2432" 486.2 45.8505060117694 25.1669238012392
"2433" 486.4 41.9267086839669 19.0970744666777
"2434" 486.6 39.6842569606142 13.4302808741557
"2435" 486.8 42.8197920106477 11.7706000953001
"2436" 487 47.6594099122109 11.7635002642839
"2437" 487.2 52.5755479788619 12.0488142425777
"2438" 487.4 59.3474924731026 14.3093932789746
"2439" 487.6 65.3249731301213 16.4138242565539
"2440" 487.8 71.9896581675111 19.7262015902755
"2441" 488 77.4116694513992 25.8027471177924
"2442" 488.2 79.508948091839 32.9734145939088
"2443" 488.4 78.7114026475689 40.0049178290959
"2444" 488.6 76.2398763397692 48.0329063160002
"2445" 488.8 71.6958533277694 53.4583908587088
"2446" 489 64.9403966927903 56.2230312598922
"2447" 489.2 59.2727761598462 55.4380984948977
"2448" 489.4 51.9923063740109 54.0988862525112
"2449" 489.6 47.0830096651903 49.3655099372236
"2450" 489.8 47.0767007537903 43.5980569555363
"2451" 490 49.1340973044872 37.8185102227438
"2452" 490.2 52.6767823006435 33.7568080965308
"2453" 490.4 55.6896962561303 29.5129673658029
"2454" 490.6 56.6729276714795 26.7441025102318
"2455" 490.8 55.4695106444406 24.4442754915461
"2456" 491 53.2762235273314 21.7807324105066
"2457" 491.2 49.8213305606012 21.1163061238256
"2458" 491.4 48.5261531830276 21.6646741979431
"2459" 491.6 46.4633139591064 23.3317559554316
"2460" 491.8 44.2479360645926 26.0978559360325
"2461" 492 42.4238545525386 27.3768278262889
"2462" 492.2 39.8037491255247 29.9658053272566
"2463" 492.4 35.1655537260369 33.5141979516957
"2464" 492.6 29.9854475164599 34.2103973911062
"2465" 492.8 24.7131472556248 31.826430135283
"2466" 493 22.2300004476261 29.7056643706768
"2467" 493.2 22.7982211492821 30.7497692103336
"2468" 493.4 22.2172246951219 31.324319211618
"2469" 493.6 21.5429928361944 32.336689021885
"2470" 493.8 22.3219858656564 36.5127558856045
"2471" 494 24.1020208156064 41.3325466657316
"2472" 494.2 26.8928446045347 45.7283365446393
"2473" 494.4 29.3920767430085 50.5215327127443
"2474" 494.6 30.0457035351538 55.3172373962567
"2475" 494.8 31.0592465671538 61.4582878136925
"2476" 495 29.8911584595515 67.3350984919861
"2477" 495.2 28.807823631587 73.9831096979013
"2478" 495.4 27.9246026554683 80.5078073845872
"2479" 495.6 26.3574557115183 86.3286087139709
"2480" 495.8 21.9839462294155 91.3755671115748
"2481" 496 19.708302246106 95.0488806585123
"2482" 496.2 20.0426571373015 97.0919760075574
"2483" 496.4 21.0803956514564 99.41259260639
"2484" 496.6 23.2005187762182 103.531539845486
"2485" 496.8 23.9741401908658 107.575703305764
"2486" 497 25.4923560903767 111.086173405377
"2487" 497.2 28.9635081225675 113.165496793012
"2488" 497.4 34.9830239967913 115.358387601978
"2489" 497.6 40.4114078959434 117.917351905661
"2490" 497.8 45.8108456322564 121.444090226935
"2491" 498 49.3853947183278 122.37508139978
"2492" 498.2 54.4289779013754 119.963692491566
"2493" 498.4 60.7703509603333 116.874734798693
"2494" 498.6 66.0619105099127 115.407456562319
"2495" 498.8 72.3228388115659 114.379583082733
"2496" 499 77.912872049641 113.737246008295
"2497" 499.2 84.7856293847844 114.636021402049
"2498" 499.4 89.426331068918 113.878359507249
"2499" 499.6 94.6704033303824 111.283385041005
"2500" 499.8 100.303515332373 109.015344939861
"2501" 500 105.337958340939 109.692781115769
"2502" 500.2 105.802341641791 110.439997147959
"2503" 500.4 105.643994141526 110.518094313411
"2504" 500.6 105.428018935885 110.16862976795
"2505" 500.8 106.155638460564 109.309809978618
"2506" 501 108.301854813248 106.601018771617
"2507" 501.2 110.22804430316 102.503407095442
"2508" 501.4 112.12250180028 97.7789145359947
"2509" 501.6 114.413415343077 92.552255326231
"2510" 501.8 116.743383932837 88.060446486104
"2511" 502 119.676947954142 82.4313030154862
"2512" 502.2 122.704373693899 78.22694862109
"2513" 502.4 124.959342403893 75.3383832113703
"2514" 502.6 125.863375975232 72.1075783876518
"2515" 502.8 124.640381006176 67.1946853679582
"2516" 503 123.748250620928 61.7603229657126
"2517" 503.2 122.273383033004 57.0336545047681
"2518" 503.4 121.528992083908 54.262532497745
"2519" 503.6 122.931724761379 49.7187553162336
"2520" 503.8 123.084662784187 43.6858569705357
"2521" 504 121.030783386038 38.8336311648348
"2522" 504.2 118.564480793438 34.9552416075243
"2523" 504.4 116.860212175456 26.2911923930789
"2524" 504.6 113.678057863403 24.3293918239884
"2525" 504.8 108.350776804964 22.1139768141591
"2526" 505 102.247811508116 19.2678568554302
"2527" 505.2 98.193478295718 17.7490348159746
"2528" 505.4 95.5177151833296 15.7722348295005
"2529" 505.6 90.7655247564161 13.29751440566
"2530" 505.8 86.0991811542564 8.94577371225664
"2531" 506 82.9274904592909 6.22766617583423
"2532" 506.2 81.1317186202477 5.96807437201316
"2533" 506.4 78.1175297772564 6.66574541897459
"2534" 506.6 73.5090763036314 7.43069351143521
"2535" 506.8 67.7974284810869 10.409726607477
"2536" 507 61.322601971359 12.7512650613592
"2537" 507.2 55.220270671726 13.056726930874
"2538" 507.4 48.9644710797969 13.0671460043377
"2539" 507.6 41.4469798000342 12.17309169759
"2540" 507.8 34.5372734984299 11.880050101488
"2541" 508 30.3106639065337 13.8017382350802
"2542" 508.2 26.0710815410244 17.3048670119526
"2543" 508.4 22.0300854724404 21.3957473466246
"2544" 508.6 17.3408043324451 23.9987123044736
"2545" 508.8 17.7276521357891 23.0400888784062
"2546" 509 18.525585018391 22.2339615304105
"2547" 509.2 18.1601247905064 22.4911996795451
"2548" 509.4 17.6744687543397 23.4439335652289
"2549" 509.6 14.6992164324391 25.8793935867182
"2550" 509.8 13.0412934441772 27.755958619217
"2551" 510 11.0659211744262 30.0739701554642
"2552" 510.2 9.7755900582864 32.4308817621066
"2553" 510.4 9.07736324455052 35.5524126602272
"2554" 510.6 7.45361672046852 37.9916355802566
"2555" 510.8 6.74720794058973 38.7878488990066
"2556" 511 5.50583999459848 39.9528347022303
"2557" 511.2 4.19401094915359 41.7348799528174
"2558" 511.4 3.59211071707219 44.8709186542566
"2559" 511.6 2.72023541373098 47.5235235683838
"2560" 511.8 2.10516590501746 50.5529223731947
"2561" 512 1.63954457549965 53.8952434475269
"2562" 512.2 1.21274886983901 58.0179929734566
"2563" 512.4 0.668718991846566 62.0409325561665
"2564" 512.6 1.06377248629001 66.3791160149373
"2565" 512.8 1.37902988722362 69.8506104721419
"2566" 513 1.95585218064839 73.6844136273126
"2567" 513.2 2.06808572397413 77.8896281398131
"2568" 513.4 3.05648808751624 82.0840483537684
"2569" 513.6 3.49745113232041 84.9542080320966
"2570" 513.8 4.34745783556174 87.100614369333
"2571" 514 7.10129829471795 91.5383287041182
"2572" 514.2 9.61060001688632 96.3030389594771
"2573" 514.4 12.8577285298391 101.611462118942
"2574" 514.6 16.4190722648641 104.979389479472
"2575" 514.8 19.2807764969282 108.80040550776
"2576" 515 21.6326614285518 112.022102297052
"2577" 515.2 24.1711510604521 113.780065774735
"2578" 515.4 29.1166224224872 116.509538289826
"2579" 515.6 32.9363909058161 119.119830870443
"2580" 515.8 37.0718733889952 121.025038620622
"2581" 516 40.2372639053921 123.646899474264
"2582" 516.2 40.9368960519035 123.830925113918
"2583" 516.4 44.953458939489 124.293752697233
"2584" 516.6 49.6828967466939 124.920215188085
"2585" 516.8 54.9809518518161 126.777739267495
"2586" 517 57.3258206347008 128.172525424812
"2587" 517.2 59.8484166254564 128.616989392968
"2588" 517.4 64.7844813590173 128.834728733778
"2589" 517.6 68.2535841979707 128.790285853709
"2590" 517.8 70.6320115829052 128.907283771547
"2591" 518 73.3032003752564 128.765744560075
"2592" 518.2 74.2462449503935 128.180516096111
"2593" 518.4 74.7420695010421 128.577962302042
"2594" 518.6 74.7316384079511 128.708899017928
"2595" 518.8 74.7926401880379 128.703750624668
"2596" 519 74.3101333440042 128.931105163318
"2597" 519.2 74.5033891664975 129.10801288281
"2598" 519.4 74.7832035526655 128.853762323311
"2599" 519.6 74.9826931558461 129.032708018744
"2600" 519.8 74.5403190760799 128.597767271988
"2601" 520 74.6545910845897 128.55369675328
"2602" 520.2 73.488945019892 128.691938407138
"2603" 520.4 72.667532625839 128.821435433152
"2604" 520.6 72.100813240596 129.084448402379
"2605" 520.8 71.4628196066248 129.189070990599
"2606" 521 70.0102871984651 129.316610881474
"2607" 521.2 68.9541212936177 129.191916370349
"2608" 521.4 68.725503953868 129.187935027273
"2609" 521.6 67.4753279412564 128.644715715287
"2610" 521.8 66.323830441012 128.424482706123
"2611" 522 64.5776084127684 127.691371946929
"2612" 522.2 60.6403003515085 127.181444286164
"2613" 522.4 56.3390238771564 126.85492168188
"2614" 522.6 52.6116420072793 126.453731156944
"2615" 522.8 49.0110497285236 125.800228439142
"2616" 523 46.1819460337367 125.023895327918
"2617" 523.2 42.0246776713718 123.465257842426
"2618" 523.4 37.6069944367026 122.010024884464
"2619" 523.6 33.5441141381112 119.73551805724
"2620" 523.8 29.3996982827215 116.839714706629
"2621" 524 25.9510115080961 113.331163189661
"2622" 524.2 24.8331720883616 108.779190213546
"2623" 524.4 26.7497338103184 106.192590932867
"2624" 524.6 28.835292630736 105.719815368328
"2625" 524.8 30.2145153553598 106.563723041541
"2626" 525 30.6235367621314 108.163507788332
"2627" 525.2 31.2354057800291 110.293595565075
"2628" 525.4 32.722423395715 112.908005263738
"2629" 525.6 35.0604675688026 114.966109395018
"2630" 525.8 37.0358555129469 115.671723554304
"2631" 526 39.9380176605467 115.8058200647
"2632" 526.2 43.0599486120023 115.524539078207
"2633" 526.4 46.4017241855757 114.248263642374
"2634" 526.6 49.8990864336009 110.153452288803
"2635" 526.8 52.0152774566175 105.87147504809
"2636" 527 54.9163502203857 101.3251885168
"2637" 527.2 57.3983712577179 96.5145394519489
"2638" 527.4 61.2307301697192 92.0941331810583
"2639" 527.6 65.8373700056135 90.9693949146852
"2640" 527.8 70.6480182585869 90.3894894273244
"2641" 528 75.4632616097771 89.8957947882649
"2642" 528.2 80.7162788318662 87.4764875389396
"2643" 528.4 87.0690369866012 85.688657161817
"2644" 528.6 92.9032118362892 85.4292419507403
"2645" 528.8 98.0318112658774 88.3318373937163
"2646" 529 103.377433386264 91.0163604929341
"2647" 529.2 104.266940002856 93.6954837247927
"2648" 529.4 104.75368587024 94.1169692619502
"2649" 529.6 107.022046610573 94.3029486561835
"2650" 529.8 110.197392800176 93.0875424937082
"2651" 530 112.473075324835 89.7982504313738
"2652" 530.2 114.419391656218 86.5171297998673
"2653" 530.4 117.01933843148 81.6307499425687
"2654" 530.6 118.371874526842 77.841141191842
"2655" 530.8 119.110041998815 74.5981909903962
"2656" 531 119.72549832692 70.1866803665766
"2657" 531.2 119.677781997878 66.2219743891779
"2658" 531.4 119.546101210256 62.4631593490938
"2659" 531.6 118.448777403434 58.6972913558534
"2660" 531.8 115.628367567333 55.1251662449028
"2661" 532 112.819667516794 50.3627832931642
"2662" 532.2 108.842026107768 45.7715655338845
"2663" 532.4 106.240402569233 42.4415422026287
"2664" 532.6 103.51894524524 39.4714458059526
"2665" 532.8 99.9913774371462 36.5730263587821
"2666" 533 97.1152308299286 32.3748074601829
"2667" 533.2 94.5855769611924 28.6816724867766
"2668" 533.4 90.8370579568598 26.6711295255325
"2669" 533.6 86.6520228080746 26.5956514980748
"2670" 533.8 79.892425299096 26.1295594201623
"2671" 534 74.0860973967692 24.9680355726413
"2672" 534.2 67.9087509483616 23.3714828094408
"2673" 534.4 62.2601505778302 20.4958268515271
"2674" 534.6 57.176530487809 19.5228390623882
"2675" 534.8 51.1548823300754 18.3487784503773
"2676" 535 46.2499019887909 17.9797747605842
"2677" 535.2 39.1318274020655 18.3057679553657
"2678" 535.4 31.9396874476888 16.1452636560675
"2679" 535.6 27.9471496932564 15.884876639074
"2680" 535.8 26.5750013935784 16.327076031299
"2681" 536 26.234985928485 15.3991964054852
"2682" 536.2 26.3404536368473 15.2517831967566
"2683" 536.4 27.4946751253993 14.5474756439424
"2684" 536.6 28.6439605277564 13.2736354403955
"2685" 536.8 30.4230905285707 12.2507414536281
"2686" 537 32.2390111163714 10.667285553292
"2687" 537.2 34.6324614333457 8.58747771881914
"2688" 537.4 35.5452983013915 8.16419350314853
"2689" 537.6 37.4681195501064 7.28710212663664
"2690" 537.8 40.1700524027611 6.52052282583608
"2691" 538 42.8177263658814 5.33551503552449
"2692" 538.2 43.2567171916164 4.89464034645664
"2693" 538.4 43.4984045791068 4.9953650519015
"2694" 538.6 43.4170811396122 5.01003003049703
"2695" 538.8 43.6771368483059 5.06719002092001
"2696" 539 45.3735870233184 5.11718549211505
"2697" 539.2 46.9446936670043 4.42702894796252
"2698" 539.4 48.7428808319707 4.04564945914949
"2699" 539.6 51.4866866114564 2.92640102250664
"2700" 539.8 54.4006228284564 2.11744829065664
"2701" 540 57.2958305329086 1.63445836790882
"2702" 540.2 60.7595583056696 0.929419055777303
"2703" 540.4 63.0846595266324 0.287049416448643
"2704" 540.6 63.7679507278072 0.787151271858335
"2705" 540.8 66.5610847333375 1.73251142995934
"2706" 541 70.0487044009445 2.16817219235756
"2707" 541.2 73.1294181076015 1.38329733395575
"2708" 541.4 74.0043058836208 1.0235861421041
"2709" 541.6 75.4472337121795 1.6451100511028
"2710" 541.8 77.9388603325128 2.0272924441028
"2711" 542 81.1198316157438 1.93802596834067
"2712" 542.2 83.9727952661753 3.31288727128366
"2713" 542.4 88.4923881651971 4.53124318972274
"2714" 542.6 92.4739960171101 6.10270956920787
"2715" 542.8 96.6569210709231 8.29247047635921
"2716" 543 99.5346593224945 11.1600050367804
"2717" 543.2 100.105078927706 15.2581529033066
"2718" 543.4 98.5631392158771 18.7770863046015
"2719" 543.6 97.1598181869536 21.9224437718255
"2720" 543.8 94.6526939667426 24.0226938030823
"2721" 544 92.8396907874245 25.7651811493274
"2722" 544.2 89.9098826191347 26.7621198763697
"2723" 544.4 86.5682872197429 26.5364930441215
"2724" 544.6 83.0796675380897 25.5742465336177
"2725" 544.8 81.3074754806492 25.0247329606138
"2726" 545 78.7910024498353 23.9782811702566
"2727" 545.2 76.4217943198718 21.7831822976413
"2728" 545.4 73.9302768940043 18.9756528159457
"2729" 545.6 73.6429676416655 15.9223395772021
"2730" 545.8 74.2104502291123 13.1271081983838
"2731" 546 75.0200664925461 11.2388680702566
"2732" 546.2 74.8587073896453 11.5184274132844
"2733" 546.4 74.5440801620975 10.7423881391632
"2734" 546.6 73.2377065988242 10.791909000477
"2735" 546.8 71.3433848664776 11.5534075618407
"2736" 547 68.4139569230651 13.1796899616653
"2737" 547.2 65.009862092398 15.2061242383009
"2738" 547.4 62.9808980587314 15.1307587723066
"2739" 547.6 59.3978584204749 15.7254966670718
"2740" 547.8 55.9497000841213 14.6096479148242
"2741" 548 51.9430072131403 12.2523338802656
"2742" 548.2 49.5200059022653 9.31771907687271
"2743" 548.4 49.3986569039374 9.1994637489894
"2744" 548.6 48.8854103208457 9.96265186506021
"2745" 548.8 47.0670377375954 10.8664021787736
"2746" 549 45.4980375504776 13.3290337240089
"2747" 549.2 42.7206410618651 17.7791719782914
"2748" 549.4 38.8001514455757 20.8897763976936
"2749" 549.6 34.0189059193314 23.5515108314066
"2750" 549.8 29.5489096634707 24.0044424650156
"2751" 550 25.8146730927431 21.3954497178584
"2752" 550.2 25.1260487755236 19.2416355926446
"2753" 550.4 25.1217863739644 19.673937876823
"2754" 550.6 24.5097718445985 20.8336576208356
"2755" 550.8 23.7918361912648 21.70552705166
"2756" 551 23.1595536510454 24.7975773705411
"2757" 551.2 23.2911863900064 29.4951547877289
"2758" 551.4 24.4183462011096 34.2469493809539
"2759" 551.6 24.2765754488953 38.6250675093955
"2760" 551.8 25.4425289314872 44.0869547711797
"2761" 552 26.9380913649378 49.9204612449558
"2762" 552.2 26.3463100102988 56.9226193691126
"2763" 552.4 25.2708935054547 63.1872467286947
"2764" 552.6 25.3352492997924 69.4681774677367
"2765" 552.8 23.4782563441548 75.6485444905379
"2766" 553 21.3389642999609 81.8991809578703
"2767" 553.2 17.3132104363216 84.5569598983871
"2768" 553.4 15.6494942383231 84.9802530544344
"2769" 553.6 14.9668883629837 83.7782443901203
"2770" 553.8 15.4841060148843 84.0253566843962
"2771" 554 16.15620272304 84.104508192376
"2772" 554.2 17.3506716030609 85.3851258640837
"2773" 554.4 18.7106798749843 87.8720581960655
"2774" 554.6 21.6182645104837 90.6922713180294
"2775" 554.8 25.5117227346333 92.6819360185567
"2776" 555 29.4526174194986 96.0027427177332
"2777" 555.2 34.0843884596982 98.723084216745
"2778" 555.4 39.1344255435587 102.497505679396
"2779" 555.6 45.246400492234 106.225453267809
"2780" 555.8 50.7726534637173 110.570460650913
"2781" 556 55.4868933757297 114.072188592883
"2782" 556.2 61.0496234844751 118.199179511186
"2783" 556.4 64.9008890484517 120.549004068147
"2784" 556.6 65.7916983539205 120.489288069241
"2785" 556.8 65.7870716699308 122.631703685815
"2786" 557 63.6686028425533 124.693294392241
"2787" 557.2 60.2713759291949 126.161113645357
"2788" 557.4 55.2413682044368 125.945309903144
"2789" 557.6 49.2345939943524 125.673448911889
"2790" 557.8 43.3388613187448 123.381255200768
"2791" 558 37.2590762997564 121.47725609559
"2792" 558.2 31.3871367774086 116.829216605844
"2793" 558.4 26.2367958267564 114.051998174447
"2794" 558.6 23.0309151494521 110.548132060017
"2795" 558.8 20.2888487984803 106.536332975548
"2796" 559 17.6102078649257 101.912393137052
"2797" 559.2 14.6015313865647 96.9166893461063
"2798" 559.4 10.4605158941373 93.1108295929233
"2799" 559.6 7.4958783935604 88.0697588998326
"2800" 559.8 5.42996922472597 84.0495989244914
"2801" 560 5.53497170491214 79.8562708265845
"2802" 560.2 5.57806006489487 74.8575371819489
"2803" 560.4 4.60914284304708 70.186798872745
"2804" 560.6 3.80467438082333 65.9661830237842
"2805" 560.8 4.64339692696631 63.6182778711879
"2806" 561 6.95926126997981 61.2641038518737
"2807" 561.2 10.1095660270274 57.85053290202
"2808" 561.4 13.0040580175196 52.7789332823469
"2809" 561.6 14.0608120894769 48.2654205385401
"2810" 561.8 17.9101499946333 42.754216169949
"2811" 562 20.7289041256154 37.9099726757695
"2812" 562.2 25.7108730616052 33.1743598359311
"2813" 562.4 29.08393034392 28.1730224655476
"2814" 562.6 33.7410313548418 24.0062457355981
"2815" 562.8 39.5706454647837 21.429240421793
"2816" 563 44.5629768329024 22.9207971447876
"2817" 563.2 50.5245311584153 23.2793993487894
"2818" 563.4 57.6921656262808 24.9290763918664
"2819" 563.6 63.4597145155608 26.9116695084132
"2820" 563.8 67.1983214770022 31.61113291746
"2821" 564 70.7670804224171 37.5548557025423
"2822" 564.2 73.7079448825042 44.3061004274336
"2823" 564.4 73.2089928498462 50.8225111332823
"2824" 564.6 69.8565043593846 55.9411419865387
"2825" 564.8 65.3801837191159 60.7614940194054
"2826" 565 60.0047066644245 60.7041892213995
"2827" 565.2 53.9159413528974 59.952423854949
"2828" 565.4 46.614978946901 57.9314491919013
"2829" 565.6 40.7640623392216 55.0934668357175
"2830" 565.8 35.5580686292482 50.5660628384698
"2831" 566 31.7378454799732 47.9824921193894
"2832" 566.2 26.5226273220613 48.450383017964
"2833" 566.4 22.3677140766705 51.2426157375535
"2834" 566.6 21.509202318841 52.9408468756797
"2835" 566.8 20.5938541274257 51.0536434958534
"2836" 567 20.565309915272 48.0776677955223
"2837" 567.2 21.3355492170703 44.5302134201869
"2838" 567.4 23.3924883407771 39.3245361574963
"2839" 567.6 26.4759832448685 35.5568701627825
"2840" 567.8 30.0870882377102 30.8907509506516
"2841" 568 32.7340860403375 25.9683840815539
"2842" 568.2 36.6044964249231 22.8513330883336
"2843" 568.4 41.6025875703375 23.1416116072026
"2844" 568.6 47.6763692175316 25.281441317642
"2845" 568.8 52.830930543 28.3064151080772
"2846" 569 57.7666525820985 31.6018141674672
"2847" 569.2 62.3518679144964 36.1388153389927
"2848" 569.4 65.6699544155064 41.0866304949977
"2849" 569.6 71.2179040695537 45.2048978625539
"2850" 569.8 77.759081631793 49.2302836735981
"2851" 570 83.2757398508278 53.4876863888701
"2852" 570.2 89.0769873350498 59.1380084821988
"2853" 570.4 94.4229033045564 64.7316636771566
"2854" 570.6 98.0458128724404 71.5411347673686
"2855" 570.8 98.1796005526644 79.3988047674486
"2856" 571 97.8633751266804 86.9721310671367
"2857" 571.2 94.854095965153 93.9747668031532
"2858" 571.4 89.5106934363612 98.792539344055
"2859" 571.6 83.1333216261908 101.04233249756
"2860" 571.8 77.6399950794872 104.569768350564
"2861" 572 74.1041570509683 109.637878932401
"2862" 572.2 70.7633098010183 114.649537312709
"2863" 572.4 69.0779928606064 119.886952693607
"2864" 572.6 69.4629522888466 121.310529896822
"2865" 572.8 70.3198847245183 121.92920194128
"2866" 573 72.80513295018 123.635500686425
"2867" 573.2 75.5634013366164 124.857107320441
"2868" 573.4 77.2442912558845 124.803892370381
"2869" 573.6 80.0927869362109 125.216080819029
"2870" 573.8 83.2065216039587 124.52531465486
"2871" 574 85.5933841988641 124.367796262818
"2872" 574.2 85.9667295080291 123.759734276007
"2873" 574.4 86.2979915182256 123.970914547011
"2874" 574.6 87.4051656437977 123.384975225227
"2875" 574.8 90.1593862764945 121.820006971852
"2876" 575 93.7920906209773 119.109107830954
"2877" 575.2 99.1252362015204 117.555894884569
"2878" 575.4 102.41899177707 115.230993470978
"2879" 575.6 105.025909531116 111.000415843038
"2880" 575.8 108.725377590211 106.020101534257
"2881" 576 112.791067252665 101.77266539387
"2882" 576.2 118.335152994698 95.665625072745
"2883" 576.4 121.241836667641 92.2821144381874
"2884" 576.6 121.053954163601 87.6502855297321
"2885" 576.8 121.851094234643 84.5654915530228
"2886" 577 122.00597014892 79.6067119892407
"2887" 577.2 124.050182695965 75.5538452607763
"2888" 577.4 126.782327043373 72.1806651556055
"2889" 577.6 127.548218360018 66.5818184412182
"2890" 577.8 127.412845092349 61.5595498152567
"2891" 578 127.634649703913 55.097283466952
"2892" 578.2 127.186275686827 49.6601417665379
"2893" 578.4 123.880223732176 45.2839222079824
"2894" 578.6 120.275852193296 40.5170968332006
"2895" 578.8 118.618002212931 37.446507205745
"2896" 579 117.303347115592 32.7636138378444
"2897" 579.2 115.975201112635 27.6727109692566
"2898" 579.4 113.458810024018 23.2108831906614
"2899" 579.6 110.05831732395 18.2008622591596
"2900" 579.8 106.219023882488 15.0729218368326
"2901" 580 102.974028435977 13.9562496611634
"2902" 580.2 99.2654949641795 12.9635886130259
"2903" 580.4 95.906456148322 11.3109188492648
"2904" 580.6 92.5702635893334 9.23976016841049
"2905" 580.8 89.1226895909321 8.74607480420259
"2906" 581 86.3257664955449 9.04866897191049
"2907" 581.2 82.6883030411788 8.4219202597825
"2908" 581.4 77.0106340975722 8.30545058012506
"2909" 581.6 71.7828858272564 7.23265789801979
"2910" 581.8 66.7479360669978 4.79448220208423
"2911" 582 66.0795219122736 2.72542579860147
"2912" 582.2 66.2278903634103 1.90316482928228
"2913" 582.4 66.4081840758333 1.97829470141049
"2914" 582.6 67.3965729083645 1.32278435998637
"2915" 582.8 69.3432357726667 1.49485030684639
"2916" 583 71.8428387074974 1.44203190683699
"2917" 583.2 74.116874468834 1.90505152397216
"2918" 583.4 77.8846888104456 2.39014059268907
"2919" 583.6 82.652389593227 3.13435320693311
"2920" 583.8 87.3266482278466 5.39648968546156
"2921" 584 91.5339808098205 7.72083014494895
"2922" 584.2 95.153427328892 11.4623476051465
"2923" 584.4 99.2702526616343 15.7859357539023
"2924" 584.6 103.339548128576 19.4450884127526
"2925" 584.8 108.942881798564 22.6978068278977
"2926" 585 111.390247124631 25.1853405614816
"2927" 585.2 111.555179622598 30.2889514156469
"2928" 585.4 111.090962039706 36.015946938477
"2929" 585.6 111.658732906001 41.3335095283497
"2930" 585.8 114.140538372923 45.7899763136138
"2931" 586 118.484921655752 50.1236334636486
"2932" 586.2 123.035347713863 52.4989033014288
"2933" 586.4 123.807139054749 53.2371301010223
"2934" 586.6 124.637948347209 55.1625445228995
"2935" 586.8 125.298971459888 56.4739761057366
"2936" 587 123.395537645792 59.3877346699686
"2937" 587.2 120.673561368752 63.4790260915844
"2938" 587.4 116.293261541931 66.3431994343066
"2939" 587.6 111.211043381309 68.0097158164145
"2940" 587.8 106.932463453369 67.3339566876865
"2941" 588 101.75241975702 66.6754299180461
"2942" 588.2 97.1112809494796 65.8773008980781
"2943" 588.4 93.0976539082729 62.3976136853062
"2944" 588.6 89.2100768890295 57.6724230113827
"2945" 588.8 86.6627460298081 53.1043134827653
"2946" 589 86.2258740332564 46.986331724283
"2947" 589.2 88.6850153 41.4312771172566
"2948" 589.4 90.6506228323314 34.8577399576566
"2949" 589.6 91.6489734555361 29.0621706861804
"2950" 589.8 95.3892999701089 24.6340476806501
"2951" 590 100.589286546661 21.3209027682401
"2952" 590.2 102.117241000028 17.9497317846295
"2953" 590.4 101.503359962918 15.8661177045128
"2954" 590.6 99.8747871866264 14.3053551447999
"2955" 590.8 96.4828049011498 11.6429789612157
"2956" 591 93.8689854221088 10.3930545775517
"2957" 591.2 89.7306597677746 8.09454929148391
"2958" 591.4 85.3357188486303 6.83878556302186
"2959" 591.6 81.8241682279995 7.7045575001282
"2960" 591.8 76.3301329437969 7.56853986360799
"2961" 592 69.8606490424288 7.24901567436871
"2962" 592.2 62.8874760751679 6.85899020357522
"2963" 592.4 56.4218934816171 6.48978194084681
"2964" 592.6 51.1000071689959 7.08303599847512
"2965" 592.8 45.3924104355592 7.30484380469701
"2966" 593 43.1978050028814 8.47441542755664
"2967" 593.2 41.5845011302308 11.2519341349746
"2968" 593.4 40.8663041046175 15.3544062467289
"2969" 593.6 39.1368042449353 21.6279178909814
"2970" 593.8 36.9647676206635 27.8012324819469
"2971" 594 33.0528727169564 33.0137099114316
"2972" 594.2 29.1117106370244 37.0866276736326
"2973" 594.4 24.2810368560517 40.6639030210755
"2974" 594.6 21.043860960768 45.2442130846287
"2975" 594.8 20.0575486111548 50.4663077517723
"2976" 595 17.9022142868278 56.2185748193469
"2977" 595.2 15.3317736566607 61.8197591041077
"2978" 595.4 13.3509954693609 67.3768982300999
"2979" 595.6 14.7897215829917 72.0030583926022
"2980" 595.8 15.5063080081462 78.8099188767291
"2981" 596 15.9085107909453 84.0290435429678
"2982" 596.2 16.5933112603202 87.1386650120013
"2983" 596.4 19.1743716718342 89.2267240877677
"2984" 596.6 23.0032696781436 90.6552199149258
"2985" 596.8 27.5848872423658 91.921154192491
"2986" 597 33.620290660281 91.9044141337812
"2987" 597.2 39.7066516604374 90.9799064993859
"2988" 597.4 45.6797840332909 90.4494636953084
"2989" 597.6 50.7487525145925 92.7752887670107
"2990" 597.8 56.0131139277918 96.8447147920755
"2991" 598 60.5695914751487 100.898857468057
"2992" 598.2 65.5125781048736 102.314723802124
"2993" 598.4 69.1719989768244 105.634861682113
"2994" 598.6 69.192123818553 111.014383313968
"2995" 598.8 67.5054929124469 112.414073633019
"2996" 599 66.2467016495587 112.532015486303
"2997" 599.2 66.3411732884484 112.871867475961
"2998" 599.4 66.5373919499499 114.773311180386
"2999" 599.6 68.9492206709969 116.729960806799
"3000" 599.8 72.6860834485145 117.707485681482
"3001" 600 77.2691942594724 116.167808433193
"3002" 600.2 83.6979091453029 113.462288908024
"3003" 600.4 88.5955376420724 111.385942331977
"3004" 600.6 94.5310795320103 108.451369526649
"3005" 600.8 97.2501036274718 105.655558328626
"3006" 601 102.277446416068 102.154420608339
"3007" 601.2 105.08814927839 98.3072395400913
"3008" 601.4 108.415668279573 92.637503431403
"3009" 601.6 110.691789282704 87.7487256897126
"3010" 601.8 113.449517266764 83.4343549543857
"3011" 602 117.7414758708 77.7656882438866
"3012" 602.2 121.229730797592 73.098671337241
"3013" 602.4 122.735198523835 68.7453750169754
"3014" 602.6 123.623308407165 65.1044757580418
"3015" 602.8 123.356469394635 59.9334012019037
"3016" 603 124.225629389 53.3675976154326
"3017" 603.2 122.380230889304 50.3418445635007
"3018" 603.4 120.161466622542 46.6908348113995
"3019" 603.6 116.888591380352 41.9602175491686
"3020" 603.8 115.852113796108 36.1565283874219
"3021" 604 114.543775923289 28.9394606750873
"3022" 604.2 113.350819427156 24.524116023849
"3023" 604.4 110.561626967941 22.4309324560336
"3024" 604.6 106.396657945307 20.1029302944583
"3025" 604.8 102.128324302067 16.6405798453354
"3026" 605 99.9207709537326 12.7554648678757
"3027" 605.2 96.5079488667446 10.1555164050598
"3028" 605.4 93.2595911905957 9.63847929956914
"3029" 605.6 90.506815768206 8.38374078137429
"3030" 605.8 85.9881847381413 7.68085145577876
"3031" 606 82.6404655575564 7.059182444993
"3032" 606.2 80.3062584799805 6.85694925396353
"3033" 606.4 76.3969952329796 7.23618997214057
"3034" 606.6 70.6231587041026 8.12914466738485
"3035" 606.8 65.5681476377385 6.03163296563164
"3036" 607 62.7866267722144 3.91638188504656
"3037" 607.2 62.6433717039173 4.3994648981349
"3038" 607.4 61.1653498615042 4.69103521319469
"3039" 607.6 59.2102280892055 6.84377055075664
"3040" 607.8 56.0761898366547 9.32795610525664
"3041" 608 51.6768380475484 10.7112534392124
"3042" 608.2 48.4080496517564 10.1392555710987
"3043" 608.4 45.1169405977335 8.70033547821995
"3044" 608.6 43.319219011923 8.45035209170108
"3045" 608.8 40.7177918964564 10.3249536522132
"3046" 609 38.6431679734334 12.5646689380089
"3047" 609.2 37.4188438684068 17.0257182863894
"3048" 609.4 36.6387592789922 21.2837751164642
"3049" 609.6 36.19140085582 25.0426012283385
"3050" 609.8 35.9840852356382 29.7399702768475
"3051" 610 34.9979305101462 34.7398464059177
"3052" 610.2 32.1594261578597 39.8141086443971
"3053" 610.4 28.7437945164084 43.1923735842006
"3054" 610.6 24.7105425500533 44.100582268366
"3055" 610.8 20.8713524011064 43.5683136647816
"3056" 611 18.5877132571314 41.0759669237645
"3057" 611.2 17.9946066743935 38.8607923127244
"3058" 611.4 16.4913911053308 38.1748304463228
"3059" 611.6 14.5442216334657 38.4567722911171
"3060" 611.8 12.2010347318278 39.9284095117002
"3061" 612 10.5806994898805 42.6697779547228
"3062" 612.2 10.2606332692489 45.2588481509108
"3063" 612.4 11.5289043283019 49.1936331447794
"3064" 612.6 13.1064047741169 52.8878609446287
"3065" 612.8 14.560600533406 57.6514589933984
"3066" 613 18.5697997148138 59.8480827602648
"3067" 613.2 22.5762023966335 61.8749025001911
"3068" 613.4 27.1066505935491 64.7816891773786
"3069" 613.6 31.8884693408026 67.8114970845003
"3070" 613.8 35.1966823842318 72.9832530377157
"3071" 614 38.5332743533056 77.3658199869534
"3072" 614.2 41.9316303371612 82.8616684346138
"3073" 614.4 44.0085372568048 87.7184962952728
"3074" 614.6 42.7943485132088 93.3625846613281
"3075" 614.8 40.0762191572004 97.6762955302806
"3076" 615 35.293357099022 101.251779021593
"3077" 615.2 30.8589918130828 105.119919864794
"3078" 615.4 25.5323643679556 104.6551644164
"3079" 615.6 25.2599270492038 104.581888844809
"3080" 615.8 24.2594445706283 104.478737833562
"3081" 616 23.1810842451612 106.869395740923
"3082" 616.2 24.625847142241 109.453863342134
"3083" 616.4 26.7076395113982 112.140724037078
"3084" 616.6 31.3240021989103 113.660809529695
"3085" 616.8 36.0574891127052 114.419086249713
"3086" 617 41.7288628722808 116.792673538574
"3087" 617.2 47.2673301801495 118.503753897974
"3088" 617.4 53.1065738440455 121.749295646163
"3089" 617.6 56.7220261959795 124.846994186349
"3090" 617.8 58.9392761463767 125.959677662279
"3091" 618 61.6214938517236 123.23710507465
"3092" 618.2 64.2973595058362 119.007879662761
"3093" 618.4 68.5311019329231 114.212757434995
"3094" 618.6 73.7327201357686 110.556575467427
"3095" 618.8 78.4611208651044 106.255525888345
"3096" 619 84.6120480745659 102.962642390257
"3097" 619.2 90.0027756801662 100.021091021183
"3098" 619.4 96.073180225208 95.6333703696599
"3099" 619.6 103.595260050912 93.3704908544698
"3100" 619.8 109.33525846228 91.2241831766852
"3101" 620 114.294934761464 88.3021257947766
"3102" 620.2 117.962939013619 85.8216115986976
"3103" 620.4 119.345749680675 82.1825857662101
"3104" 620.6 121.358783940564 77.991432804549
"3105" 620.8 123.269684107116 72.5970569464285
"3106" 621 123.286557637875 68.5722934074471
"3107" 621.2 125.80675651892 62.3473551213606
"3108" 621.4 125.57688020828 58.823561798702
"3109" 621.6 124.013582894338 54.5977738203632
"3110" 621.8 121.765760450336 50.1970124831046
"3111" 622 120.480972051264 44.3901085469341
"3112" 622.2 118.780005207553 39.9712209439988
"3113" 622.4 115.235526827137 35.1707655366852
"3114" 622.6 113.093742616776 30.3178946184456
"3115" 622.8 109.566827229489 24.9855836014194
"3116" 623 107.422186562827 21.5667500810926
"3117" 623.2 105.513356612447 17.2718901311852
"3118" 623.4 103.533357332744 14.8587256950127
"3119" 623.6 99.6109766996064 13.2357710736816
"3120" 623.8 94.2512126099116 12.2437441897825
"3121" 624 89.6665859050458 10.6823568664145
"3122" 624.2 85.4540056527942 8.22315994397933
"3123" 624.4 82.637383838878 7.20012980909448
"3124" 624.6 79.6971226447885 7.35743771199059
"3125" 624.8 76.7547252950402 10.1508533298242
"3126" 625 72.3179370037474 13.7708264238816
"3127" 625.2 67.5956861763064 16.7550339425566
"3128" 625.4 62.5111704388738 16.7123846030479
"3129" 625.6 57.3729016485589 18.1727486289709
"3130" 625.8 53.8970186344314 19.6596201293566
"3131" 626 50.9225811993666 23.397450301799
"3132" 626.2 49.1158772583434 27.9053437302132
"3133" 626.4 47.031606678214 34.1341844780278
"3134" 626.6 42.9824271085814 38.5075818108066
"3135" 626.8 38.8173987114564 42.9249733032316
"3136" 627 34.1427678291325 44.6713720950796
"3137" 627.2 28.6434282047354 43.743641175744
"3138" 627.4 24.2122037170674 40.5976981970913
"3139" 627.6 21.9057384551354 35.9266178116276
"3140" 627.8 21.4407187886801 35.429718013621
"3141" 628 20.6314480648462 35.097502245231
"3142" 628.2 19.1540605912326 35.1859315046614
"3143" 628.4 16.5073585962791 36.3992089427566
"3144" 628.6 13.7428155151401 39.7247882926985
"3145" 628.8 12.0218548029564 43.4921221748951
"3146" 629 10.3474778456075 48.0217353293711
"3147" 629.2 11.2119949379641 51.9853908931797
"3148" 629.4 11.7183951927802 56.7458715796138
"3149" 629.6 12.5858693058914 62.2588227095048
"3150" 629.8 14.5896891095973 67.1562056157794
"3151" 630 18.5562836775333 69.8921059375105
"3152" 630.2 23.463409522397 74.5646991103895
"3153" 630.4 27.9780503954515 77.9809640185493
"3154" 630.6 32.2895481209814 79.7864651080816
"3155" 630.8 37.7237942970967 79.7715578536768
"3156" 631 43.7204131287564 80.8631131388882
"3157" 631.2 48.579521910403 81.3726318615584
"3158" 631.4 53.3307485824878 84.5768266080004
"3159" 631.6 57.073644617733 89.0965874442254
"3160" 631.8 61.9120801496838 92.6807031721276
"3161" 632 66.1830605754564 95.3220519894006
"3162" 632.2 70.5932087927442 95.5799971401103
"3163" 632.4 73.5031866553308 94.0934840469178
"3164" 632.6 78.3574154743794 92.7032379880026
"3165" 632.8 81.5994366128242 89.3077189251041
"3166" 633 83.6286700137564 85.9801828303373
"3167" 633.2 85.3675297780314 85.8631651567816
"3168" 633.4 88.3055698520954 87.5846593227651
"3169" 633.6 90.6850479875679 90.6732856055108
"3170" 633.8 91.837142512837 94.9090730926034
"3171" 634 92.8735239196093 99.7510256423575
"3172" 634.2 90.4942174567088 104.755259805042
"3173" 634.4 88.5590500929204 108.695378285257
"3174" 634.6 87.4608802080753 108.626164151091
"3175" 634.8 86.199697818587 109.64925500167
"3176" 635 83.3689496118064 110.877002778632
"3177" 635.2 80.1356464338936 110.305279338956
"3178" 635.4 74.7871686055105 106.978690159322
"3179" 635.6 70.0932833805926 103.875267587334
"3180" 635.8 64.4841399687686 101.508484992501
"3181" 636 58.2768118957967 98.7648002994018
"3182" 636.2 52.8241227428129 94.5081031920653
"3183" 636.4 48.8546158740167 91.3487195880996
"3184" 636.6 42.4987317955421 88.2793313449084
"3185" 636.8 35.4475724734096 83.6685957759018
"3186" 637 29.2394170590564 79.9736070865206
"3187" 637.2 22.8110428021148 78.2019583269557
"3188" 637.4 17.0071250446818 75.7563898019954
"3189" 637.6 13.8813823901436 72.0920751120687
"3190" 637.8 13.4221301267528 66.2098938490264
"3191" 638 15.6409815409414 61.2114729376425
"3192" 638.2 18.905787540214 55.8408488668922
"3193" 638.4 24.7471327817403 52.5084022821115
"3194" 638.6 30.5190151369564 49.0048582052066
"3195" 638.8 37.3664898276042 47.9582877246653
"3196" 639 43.2114942758242 46.0822425100363
"3197" 639.2 47.5492922675781 42.1291754001262
"3198" 639.4 50.8239517926874 37.4249513423601
"3199" 639.6 52.3977441538367 32.4329291677834
"3200" 639.8 54.8016713212909 29.4913720118084
"3201" 640 59.5981981894314 28.7237125500066
"3202" 640.2 63.476380914359 31.2430131534361
"3203" 640.4 65.5974817940445 36.19732163346
"3204" 640.6 67.7663791497699 41.3417569170945
"3205" 640.8 69.8999675221185 48.4456418991273
"3206" 641 73.1131610567564 55.1328511540198
"3207" 641.2 76.8030911576314 60.3875238100566
"3208" 641.4 80.9189714551443 66.9386571742049
"3209" 641.6 85.6488358784833 72.0668892754667
"3210" 641.8 89.2780206637109 78.7019567651905
"3211" 642 88.6278034913225 85.1737891888021
"3212" 642.2 86.8118285986314 92.6983152639709
"3213" 642.4 82.1083554657564 96.2991074413373
"3214" 642.6 78.0323397379288 96.0207604760239
"3215" 642.8 74.2158375744245 93.800411393469
"3216" 643 68.5860749924891 91.9880772947135
"3217" 643.2 62.3994390471274 89.2318152869099
"3218" 643.4 56.2131617711334 86.1090253874698
"3219" 643.6 50.3251129524143 83.1796748368093
"3220" 643.8 43.7494021773411 80.5110462184261
"3221" 644 37.7341745960064 77.5705759863687
"3222" 644.2 31.2736230534465 73.0924036249591
"3223" 644.4 25.9190738411392 67.509253839616
"3224" 644.6 21.2583642310911 63.7332748694062
"3225" 644.8 15.7014911074126 61.4659947503035
"3226" 645 10.3678482588648 56.9778154395014
"3227" 645.2 11.0900682694361 53.5386958954988
"3228" 645.4 14.384490683249 50.5502614208228
"3229" 645.6 16.6849835231335 50.4000327824943
"3230" 645.8 21.7905040030085 50.7836908831492
"3231" 646 27.9258652895844 52.0804073158086
"3232" 646.2 34.0456841869382 54.1648995749385
"3233" 646.4 39.5902252733564 58.3619571271566
"3234" 646.6 45.2533969646564 62.8048274457816
"3235" 646.8 49.4558620690597 68.9484094132566
"3236" 647 52.2098744879777 76.7612199717976
"3237" 647.2 53.1210247505564 84.1688232144816
"3238" 647.4 51.3711339683685 88.9833329635411
"3239" 647.6 47.3186985856007 91.6162110177485
"3240" 647.8 42.8690987832808 93.5851914790859
"3241" 648 39.2489921389258 96.4497490483889
"3242" 648.2 38.1282725269941 99.8581936077731
"3243" 648.4 39.780066634233 103.488143180632
"3244" 648.6 42.8249248249155 106.515201452461
"3245" 648.8 47.1945694200845 107.704092703413
"3246" 649 53.6548307312879 109.531966515603
"3247" 649.2 59.5764356223128 111.213467116555
"3248" 649.4 65.8614555749179 111.932169167511
"3249" 649.6 70.9503326223992 112.382314311845
"3250" 649.8 74.5691156222244 110.166016133521
"3251" 650 79.1627460290064 107.223976072207
"3252" 650.2 84.6335979299844 102.424529580913
"3253" 650.4 89.3800199488404 99.3517831411926
"3254" 650.6 95.0080933439374 96.3073972707739
"3255" 650.8 99.4295198019419 93.1522669312324
"3256" 651 102.653067636518 90.8797990423336
"3257" 651.2 106.035767505818 86.9609595818028
"3258" 651.4 110.179877655614 84.0931450342804
"3259" 651.6 113.786894382432 80.4809819287452
"3260" 651.8 115.192738975695 77.7797625561182
"3261" 652 116.231930670961 76.5283602077566
"3262" 652.2 115.953170344866 77.4280812579441
"3263" 652.4 117.341016886504 79.1536268660087
"3264" 652.6 117.425827822033 81.374074984017
"3265" 652.8 118.065314840504 84.2112454601046
"3266" 653 118.436271590216 89.0817778764966
"3267" 653.2 116.029648477096 93.4343393708826
"3268" 653.4 113.23094847241 96.9881842979746
"3269" 653.6 107.952050265943 98.7121095150653
"3270" 653.8 101.49903399902 100.126446736941
"3271" 654 94.7491374679814 101.322442953632
"3272" 654.2 89.0293600480513 102.387735542667
"3273" 654.4 82.5739517960814 103.462664354432
"3274" 654.6 76.5778891968666 101.440390485935
"3275" 654.8 70.3795185521795 97.2462390761541
"3276" 655 64.1174678568942 92.890481214107
"3277" 655.2 59.1447519138957 87.7849891600517
"3278" 655.4 53.4773098468662 83.2351951288176
"3279" 655.6 48.7389714517044 77.8242133082886
"3280" 655.8 45.1401186257858 70.7147986246012
"3281" 656 44.085619123439 63.5280660829697
"3282" 656.2 43.0511442244738 56.4759701008306
"3283" 656.4 42.1900965113617 48.8871862578882
"3284" 656.6 45.0635723798496 41.6774284890193
"3285" 656.8 49.7224882713814 37.2145313811566
"3286" 657 54.688160579926 32.0362368997697
"3287" 657.2 61.6799140134465 29.8836834907443
"3288" 657.4 69.3921038261271 27.3234753342739
"3289" 657.6 75.8765000779639 28.4442867438038
"3290" 657.8 82.8720319863953 30.8611029701177
"3291" 658 86.7880736838189 36.7120070322656
"3292" 658.2 86.5868926796104 43.1088210723717
"3293" 658.4 88.1111570583757 49.492169975119
"3294" 658.6 91.3585599004359 54.85012558259
"3295" 658.8 96.144116560685 59.0480655183995
"3296" 659 100.711791231314 64.2706232642236
"3297" 659.2 106.265156705904 68.7165938634042
"3298" 659.4 111.476971416804 72.927959410209
"3299" 659.6 111.867873955231 77.3050361912903
"3300" 659.8 109.422736878733 78.6242969820662
"3301" 660 106.645785119139 79.2095249227945
"3302" 660.2 101.368840395731 79.5157525797066
"3303" 660.4 95.6179647180617 80.1399274525221
"3304" 660.6 88.8145177230942 81.3710587280675
"3305" 660.8 81.7089507963666 79.6495164172566
"3306" 661 76.066415753446 76.7469070359377
"3307" 661.2 70.3492558806774 72.5724371924935
"3308" 661.4 65.0338058493411 67.3613808321549
"3309" 661.6 60.4879622786484 60.1887889656966
"3310" 661.8 56.8299050998581 53.1331837775024
"3311" 662 54.1566059556261 45.8922127800886
"3312" 662.2 52.5234741220828 37.8621357611409
"3313" 662.4 49.7740292380655 29.9970747957748
"3314" 662.6 49.9494796795897 22.0886015604233
"3315" 662.8 49.1693586792018 16.5998447284294
"3316" 663 45.9115502283846 12.4017478301541
"3317" 663.2 44.5660009220821 9.80480753138508
"3318" 663.4 47.1324034618252 7.36094397247683
"3319" 663.6 51.9635716021538 6.2312987671028
"3320" 663.8 56.6973837348992 6.55372141321199
"3321" 664 62.1771628030754 8.63277951109285
"3322" 664.2 67.4995147636109 11.9823865439112
"3323" 664.4 73.4932396937564 15.0288434675066
"3324" 664.6 77.9190816393537 20.056120269823
"3325" 664.8 78.9941075346618 26.1887414973377
"3326" 665 78.7071844851255 33.9555037663314
"3327" 665.2 78.5603398397807 41.5017767819848
"3328" 665.4 78.5586924809171 48.9350189226763
"3329" 665.6 76.2761143117909 55.3743451101532
"3330" 665.8 74.0478198433413 62.2205570987472
"3331" 666 73.7962753637969 69.4097827525539
"3332" 666.2 74.955400133363 77.2718407099862
"3333" 666.4 77.6576026871051 83.7379045373323
"3334" 666.6 79.6409854710167 90.9096836159757
"3335" 666.8 81.7126998354367 97.330151057355
"3336" 667 83.5980185107725 104.657806230176
"3337" 667.2 81.428723326714 107.804698979536
"3338" 667.4 77.0520634341908 108.451032165142
"3339" 667.6 74.1857919440883 105.830616146131
"3340" 667.8 71.1643264768446 101.973464431904
"3341" 668 66.4351127242038 97.5182195285724
"3342" 668.2 61.6293565245421 91.8004899597804
"3343" 668.4 57.6457080188426 86.7824895279894
"3344" 668.6 53.3453456716093 80.3239559343155
"3345" 668.8 50.1849709631547 73.4503884494431
"3346" 669 48.7897525564359 65.5316334895131
"3347" 669.2 49.4686964464615 58.2081042151028
"3348" 669.4 51.5355698815838 51.2158228070708
"3349" 669.6 54.6443974025323 43.9549987813773
"3350" 669.8 58.202615797304 38.3980835220185
"3351" 670 63.5274143569338 35.4334792400147
"3352" 670.2 69.5943504307254 35.2148944771327
"3353" 670.4 76.8343583104616 36.8385553688977
"3354" 670.6 80.5180264319932 40.8144213250461
"3355" 670.8 81.8786557677434 42.866953584874
"3356" 671 82.2436376924852 44.990755506299
"3357" 671.2 85.283322700696 46.5676766921446
"3358" 671.4 89.2823397391314 45.6216340690781
"3359" 671.6 92.2849609714314 42.1383145443066
"3360" 671.8 92.0217978282042 39.3109956673958
"3361" 672 92.1598945550672 39.5547959984729
"3362" 672.2 92.392735521878 40.3260469537161
"3363" 672.4 94.4642746960175 41.9960953440796
"3364" 672.6 96.515807864232 44.063053433281
"3365" 672.8 99.2773698623404 47.4273655855844
"3366" 673 103.338682908915 51.9024532506713
"3367" 673.2 107.791474095232 54.273226956842
"3368" 673.4 113.214473757375 57.6588628517804
"3369" 673.6 114.749140993281 61.757832615926
"3370" 673.8 113.70848317018 63.2124070020772
"3371" 674 111.663600782039 62.7803179227523
"3372" 674.2 109.816088103056 62.2525738878966
"3373" 674.4 107.268203811453 62.0008794833638
"3374" 674.6 102.741427798282 61.5236181372823
"3375" 674.8 98.1339400132144 59.191517733139
"3376" 675 93.9170055325495 57.3742133217997
"3377" 675.2 89.0406593014738 54.1895223931436
"3378" 675.4 84.2022121011212 52.8588749764188
"3379" 675.6 79.1594694890323 49.0848090046618
"3380" 675.8 75.0967308710129 45.3162442252305
"3381" 676 71.5325901394759 39.8155466753054
"3382" 676.2 67.8180217942892 35.2067163394616
"3383" 676.4 63.7394330458662 29.6488735867201
"3384" 676.6 59.8254912473516 24.5454883725662
"3385" 676.8 55.3698233528064 19.8698204455066
"3386" 677 52.0568045669564 14.5957034221066
"3387" 677.2 51.5154187465153 8.39297417952449
"3388" 677.4 53.3072180352296 6.69703981058699
"3389" 677.6 55.9707628112228 6.57560055230706
"3390" 677.8 60.4103368064329 6.91603192758437
"3391" 678 65.1912704717375 8.07684959232268
"3392" 678.2 71.9281758261096 10.0467395049355
"3393" 678.4 77.6574345850985 13.3710435259408
"3394" 678.6 82.224397173513 17.6953830104071
"3395" 678.8 86.7184472093684 23.3731590480066
"3396" 679 89.9450615998327 29.9334169888668
"3397" 679.2 88.9749973899644 37.4809316745664
"3398" 679.4 85.1995454813573 41.8415095941466
"3399" 679.6 80.2341746005495 45.6484621434635
"3400" 679.8 75.9774473617158 49.453664285635
"3401" 680 72.3965200324999 53.8904231290566
"3402" 680.2 69.4084865259978 59.5058685655153
"3403" 680.4 65.7833649765467 65.8046510192244
"3404" 680.6 62.8365729227525 71.8162820158472
"3405" 680.8 58.4565128260022 77.1523755274007
"3406" 681 54.5212428256531 83.2597186916285
"3407" 681.2 50.6739829466581 88.4679052393468
"3408" 681.4 47.5381948849637 94.3650921347201
"3409" 681.6 41.6235386144598 97.741642241816
"3410" 681.8 35.5199769901219 98.109889484181
"3411" 682 28.7917688865898 97.0143164274105
"3412" 682.2 23.0435121962236 96.6409696929288
"3413" 682.4 19.2472394746816 96.417392746359
"3414" 682.6 18.1870706640251 92.6323093496148
"3415" 682.8 19.4986300692328 88.5360093820519
"3416" 683 22.7689583427684 85.2140920593366
"3417" 683.2 26.0530387997771 80.2370034015376
"3418" 683.4 29.7197853532144 74.4916599201306
"3419" 683.6 34.1427678291325 69.175013133
"3420" 683.8 38.447627291731 63.1832851798668
"3421" 684 43.8886446566089 58.2880267626091
"3422" 684.2 50.1276737289149 54.5249080449152
"3423" 684.4 57.95318084969 53.5122993101416
"3424" 684.6 65.3342182861564 53.7343653185816
"3425" 684.8 73.3348735950064 54.3267480277316
"3426" 685 80.1631562625735 54.9443765250371
"3427" 685.2 87.7318667775433 56.466000125361
"3428" 685.4 94.1304080056477 58.3802354155175
"3429" 685.6 99.4393182332236 57.0694288046009
"3430" 685.8 104.140454817101 56.796888901396
"3431" 686 106.720727683328 60.3233171680326
"3432" 686.2 105.620019950576 63.3226845882967
"3433" 686.4 104.069676049108 64.1316478485872
"3434" 686.6 103.56969229636 64.2040762587739
"3435" 686.8 102.851386625391 67.1948666689037
"3436" 687 103.529398978331 71.2478208356038
"3437" 687.2 104.559308185164 77.2770457160951
"3438" 687.4 104.458911924595 82.447868854138
"3439" 687.6 104.137079801881 84.8057938694816
"3440" 687.8 105.962963035502 86.1748108813468
"3441" 688 108.6311009977 85.989429178555
"3442" 688.2 109.550975400884 84.226229536736
"3443" 688.4 109.867778797688 81.5879455145526
"3444" 688.6 109.262170220609 76.5325370645107
"3445" 688.8 109.306149265081 71.4835526201566
"3446" 689 108.280570409576 65.4934805805366
"3447" 689.2 109.673638462635 58.7932772563995
"3448" 689.4 111.772880053547 53.1525645412808
"3449" 689.6 112.917529780976 47.4605865492246
"3450" 689.8 113.623728350117 41.0804211499124
"3451" 690 114.329521917431 35.8864475654816
"3452" 690.2 113.600585388614 33.7603305148995
"3453" 690.4 112.209063201608 30.8066065918566
"3454" 690.6 111.121024756756 25.6885473789316
"3455" 690.8 112.337601248692 24.0893427203592
"3456" 691 113.068927771381 23.8636264523566
"3457" 691.2 114.349563879172 24.3197830844499
"3458" 691.4 114.888527404307 24.7966265202397
"3459" 691.6 116.766187212364 26.7441025102318
"3460" 691.8 117.853563529866 28.9595907456863
"3461" 692 119.110472618618 31.2211274950336
"3462" 692.2 120.994431167916 34.7778290936657
"3463" 692.4 123.617973078705 39.0651184782419
"3464" 692.6 125.461452060709 43.0206705611614
"3465" 692.8 126.330504880706 47.4633892201066
"3466" 693 127.147673950256 52.3686953718902
"3467" 693.2 128.688937714469 58.1510044834614
"3468" 693.4 129.273738825975 63.2903185168895
"3469" 693.6 129.402426165241 67.3622088047153
"3470" 693.8 128.290833543079 72.7496542913259
"3471" 694 127.467067762861 77.3885382267356
"3472" 694.2 126.258828633808 81.9396014650755
"3473" 694.4 122.909036990432 85.1315406624486
"3474" 694.6 119.935603284537 88.7334549483971
"3475" 694.8 116.656859367977 91.6688287937227
"3476" 695 113.147072354535 95.6980442806911
"3477" 695.2 110.344365469105 100.258461088526
"3478" 695.4 104.196034576458 101.395373417282
"3479" 695.6 98.4535818986836 99.9645513849751
"3480" 695.8 92.2881282934064 97.4655856376067
"3481" 696 86.9915396932999 95.3422578063523
"3482" 696.2 82.6752248858974 91.3044461456669
"3483" 696.4 81.1413412344511 85.9301598137257
"3484" 696.6 79.4057609097431 80.1805131933717
"3485" 696.8 82.148279692332 75.1950039879205
"3486" 697 85.4709520021903 70.5181999035128
"3487" 697.2 91.6844045149174 67.3613808321549
"3488" 697.4 97.7739299541064 65.8622865897816
"3489" 697.6 104.166252504283 64.2817612460987
"3490" 697.8 108.881352336468 65.1881233261973
"3491" 698 113.666948325233 63.1974743566852
"3492" 698.2 115.933833844208 59.4641711485687
"3493" 698.4 115.083146589858 56.4080496429441
"3494" 698.6 114.300435746928 54.6092761186383
"3495" 698.8 115.716808942481 53.6706682530816
"3496" 699 118.267362067129 54.4870163221973
"3497" 699.2 119.977282857273 56.0280752364583
"3498" 699.4 122.12321977333 57.5326524060859
"3499" 699.6 124.477621525331 58.4065450730066
"3500" 699.8 126.071858147222 58.0043898713329
"3501" 700 128.046334456384 56.9193805352736
"3502" 700.2 128.670957862608 56.8529338347957
"3503" 700.4 129.115311817187 55.9806668323105
"3504" 700.6 129.016632060016 54.5001908267604
"3505" 700.8 128.242300424816 50.6678611912806
"3506" 701 127.670639292895 46.9197611069559
"3507" 701.2 125.569771729984 41.6629028099839
"3508" 701.4 123.519650597075 36.9651126238517
"3509" 701.6 122.209509403369 32.7043002184521
"3510" 701.8 118.809333390841 28.0431339040105
"3511" 702 116.153547450368 24.0179148999011
"3512" 702.2 112.313089572802 19.435522271643
"3513" 702.4 109.507900309024 16.9301268063264
"3514" 702.6 106.682354472721 14.2163355506055
"3515" 702.8 102.795054829571 11.2172932577486
"3516" 703 98.701631078721 9.72217573898105
"3517" 703.2 95.2210684422564 7.15814639015986
"3518" 703.4 91.9584734222484 5.56116643984864
"3519" 703.6 86.8693404976511 5.68046098609874
"3520" 703.8 83.1397654422308 4.91162623058998
"3521" 704 78.2853978419314 4.31181219713164
"3522" 704.2 75.215712009552 5.18709296023056
"3523" 704.4 71.1132234668278 5.03659380671379
"3524" 704.6 65.380022634718 4.46084699782075
"3525" 704.8 60.6339124752564 3.99014201635664
"3526" 705 57.1758199582892 4.13090208896976
"3527" 705.2 52.4653891017314 5.35962892460664
"3528" 705.4 47.7762095244359 7.15572284589767
"3529" 705.6 41.9800530540722 8.95583114365137
"3530" 705.8 35.145099101929 10.4609747039735
"3531" 706 31.3710784316547 11.5789456233499
"3532" 706.2 26.4654872100361 15.4817403993244
"3533" 706.4 21.0026620545106 19.7440457314261
"3534" 706.6 17.2757110390256 23.1269453909778
"3535" 706.8 14.6375491345267 28.4026449090404
"3536" 707 11.7387495004433 32.4803511653127
"3537" 707.2 8.83572085501399 35.48621767059
"3538" 707.4 7.03603753973853 37.1385498815959
"3539" 707.6 6.40692386173717 39.4027705697951
"3540" 707.8 5.77826395945265 43.7493740617146
"3541" 708 6.38896056240046 48.5016513877566
"3542" 708.2 6.64212159909361 53.1248732813729
"3543" 708.4 7.84459638156297 57.0282242651617
"3544" 708.6 10.4033760602204 62.0031380124077
"3545" 708.8 13.1322859863068 68.1785456000192
"3546" 709 15.1326736034535 74.1734285525924
"3547" 709.2 16.9333784434728 80.4880359959283
"3548" 709.4 20.0351310436457 84.8454465083482
"3549" 709.6 23.589503924861 88.4485994188845
"3550" 709.8 25.9805306851428 93.8916011988248
"3551" 710 27.0190506959308 100.764352966954
"3552" 710.2 25.8103296395713 106.393255996713
"3553" 710.4 23.011800227734 109.297172948861
"3554" 710.6 23.0733720941872 109.289230926687
"3555" 710.8 23.2224798671641 109.230433635457
"3556" 711 21.3103919548718 107.916314176449
"3557" 711.2 18.1700522175922 105.138800344428
"3558" 711.4 15.0336714861515 102.201359720329
"3559" 711.6 12.1911625594382 96.4307978553476
"3560" 711.8 11.1659177124324 90.0571073434326
"3561" 712 9.1332571617564 84.035794343072
"3562" 712.2 7.38961173581115 78.7624069210961
"3563" 712.4 8.55135382216338 73.0753867268148
"3564" 712.6 12.9993242136839 69.5348114055696
"3565" 712.8 18.2890274290238 65.5591329978148
"3566" 713 23.8359657697064 62.4290147593316
"3567" 713.2 28.8540039850459 57.5030524860461
"3568" 713.4 35.4010885825209 53.3515775402484
"3569" 713.6 42.115459220416 51.6474299923239
"3570" 713.8 49.5117808349089 50.8141787487905
"3571" 714 57.5009278226022 52.9038925033875
"3572" 714.2 64.4442008111814 55.9000655455816
"3573" 714.4 72.0954641598712 60.1143573783386
"3574" 714.6 78.4944672684961 65.5403531979922
"3575" 714.8 81.3063251215784 72.1418995784939
"3576" 715 82.4315847339744 79.8291748071285
"3577" 715.2 84.9078422332396 85.5075053654247
"3578" 715.4 88.418867438804 89.3951674387566
"3579" 715.6 87.5846551605314 92.6978602849316
"3580" 715.8 84.4218093182399 96.1181031701657
"3581" 716 79.2359578976089 96.587714769314
"3582" 716.2 75.5151895599591 95.2294743300945
"3583" 716.4 70.7496119370515 91.5598234515681
"3584" 716.6 65.1780384804511 87.9323896956372
"3585" 716.8 59.8282757062308 82.9454312423592
"3586" 717 55.4341812060463 76.0139662586348
"3587" 717.2 54.0716698134245 68.3430054455841
"3588" 717.4 54.1826662295396 59.5798675671504
"3589" 717.6 54.7118325158462 50.7408482287951
"3590" 717.8 56.1705111363272 42.0941775511327
"3591" 718 59.9696011184129 34.7181603010827
"3592" 718.2 65.1437531092396 27.3258563604835
"3593" 718.4 69.4675734635314 20.5959669922066
"3594" 718.6 75.1451199237949 15.3971431667438
"3595" 718.8 78.8400216007429 10.7981532386891
"3596" 719 78.9761002697653 9.23582284980128
"3597" 719.2 81.2220973355554 8.97077629871458
"3598" 719.4 86.0584584431492 9.85004455283699
"3599" 719.6 91.7512126096443 13.2617990125153
"3600" 719.8 97.7914307501039 17.859044437138
"3601" 720 103.562012905795 23.3343436487176
"3602" 720.2 107.208392329514 29.4970347358426
"3603" 720.4 110.040967963281 36.3036633445066
"3604" 720.6 110.276580071521 43.4464206439839
"3605" 720.8 107.285500016708 50.7361855403776
"3606" 721 103.515365149692 56.6045345425712
"3607" 721.2 98.4936099269344 62.9177008050702
"3608" 721.4 92.341373543905 67.0512697867431
"3609" 721.6 84.997272500769 70.4450228177776
"3610" 721.8 77.4207189427564 71.660563412704
"3611" 722 70.4895167842477 70.0151967885001
"3612" 722.2 62.9782630597774 65.6725603303995
"3613" 722.4 55.9969531038564 60.6550514851566
"3614" 722.6 50.9334984123537 53.4108349580177
"3615" 722.8 49.2839780048426 45.5364431662049
"3616" 723 49.5239215475641 37.4689929915387
"3617" 723.2 51.166187868905 30.1861627430404
"3618" 723.4 53.97908106742 23.6597958427566
"3619" 723.6 56.5938173338119 17.1662338876177
"3620" 723.8 60.8999675211564 11.9681994702316
"3621" 724 64.1061562946293 12.314160904799
"3622" 724.2 67.7787240462301 10.8633906315198
"3623" 724.4 74.4267661705985 8.00372763828295
"3624" 724.6 80.3693164191054 9.55510224449248
"3625" 724.8 86.0473522492109 13.365191929493
"3626" 725 91.5659788831064 18.0926723180566
"3627" 725.2 96.0385391615183 22.9985596389947
"3628" 725.4 101.487654234116 28.6581730074054
"3629" 725.6 106.205964131289 35.2818997610353
"3630" 725.8 109.446868855685 42.121774718055
"3631" 726 112.663436899931 48.500170060652
"3632" 726.2 116.535637085447 53.9128687616614
"3633" 726.4 118.690924277006 59.6804863830066
"3634" 726.6 121.906421485408 62.59904310266
"3635" 726.8 125.55877378355 66.0834782416702
"3636" 727 126.523259046614 69.9311641381138
"3637" 727.2 125.575251847184 75.5009881835631
"3638" 727.4 124.265130659026 82.0271644020266
"3639" 727.6 120.318618765134 87.4795947128664
"3640" 727.8 113.78523988581 90.8275617794633
"3641" 728 107.010059269205 93.618941816567
"3642" 728.2 99.0781627584786 93.7017968117289
"3643" 728.4 91.7633619038847 91.1657203833186
"3644" 728.6 85.0104813296293 87.9117815405024
"3645" 728.8 79.5941184643626 83.3800224303451
"3646" 729 75.927076579809 78.0872620739408
"3647" 729.2 72.4828639837314 71.6523498437316
"3648" 729.4 69.5166123451443 65.8448248080325
"3649" 729.6 66.9200826280738 59.147923526674
"3650" 729.8 64.5556329570291 52.0733195696112
"3651" 730 64.0964932784344 43.5494744479516
"3652" 730.2 63.827906635309 36.1880028834672
"3653" 730.4 64.261627323051 28.2766956439084
"3654" 730.6 67.7287136992564 21.380111393283
"3655" 730.8 73.5466710383781 17.1344468979262
"3656" 731 80.1319465533564 14.1121847885385
"3657" 731.2 87.776769621015 13.5682038620756
"3658" 731.4 93.8959294105537 13.1807677968512
"3659" 731.6 99.9420451965722 13.5487248139145
"3660" 731.8 104.522001038595 18.3171386711905
"3661" 732 109.463023319595 23.0959978497773
"3662" 732.2 114.144658466549 28.5489340166225
"3663" 732.4 118.41812590045 34.7369210076115
"3664" 732.6 120.532495768185 41.5617044418519
"3665" 732.8 121.323888383321 48.726645861055
"3666" 733 121.359263232666 55.5876888710845
"3667" 733.2 121.939654279628 63.0135274591492
"3668" 733.4 121.129263406894 70.7118651793826
"3669" 733.6 120.438984357494 78.3695087200662
"3670" 733.8 119.708101940781 85.9555259017566
"3671" 734 115.955771606199 92.7511078731575
"3672" 734.2 110.810422859853 99.3935519782082
"3673" 734.4 106.265520169081 106.083798599757
"3674" 734.6 100.356549560791 112.490538327373
"3675" 734.8 95.2147861507357 116.231636051356
"3676" 735 87.3381776559729 119.739546649902
"3677" 735.2 80.4773223582825 119.838487535074
"3678" 735.4 72.4874218373052 118.793693547452
"3679" 735.6 65.7649740747564 117.826352624682
"3680" 735.8 58.7183161447764 114.345562783369
"3681" 736 51.5338329779039 109.635171054929
"3682" 736.2 46.8128711298018 103.745958369298
"3683" 736.4 44.1101547819513 97.3011608397143
"3684" 736.6 40.8666294131303 90.8034613827104
"3685" 736.8 37.3846955102903 83.2284278093329
"3686" 737 36.5232830409487 74.0213090400002
"3687" 737.2 37.9717237441314 67.3750918954066
"3688" 737.4 40.1361063302651 60.4739302641262
"3689" 737.6 44.2938076242305 54.4353625066618
"3690" 737.8 49.6376202851282 48.2027651573336
"3691" 738 56.4063164882974 44.5294606146091
"3692" 738.2 63.6523703174314 41.0076916316816
"3693" 738.4 70.5096747457358 38.9581464253641
"3694" 738.6 77.5106815333068 37.2625985784835
"3695" 738.8 83.4997147619171 38.9743903051138
"3696" 739 86.4187162915573 38.6071859831416
"3697" 739.2 89.3083668631868 34.5785806445088
"3698" 739.4 88.2550893893404 31.2215474756852
"3699" 739.6 86.8950723172051 28.3978775611028
"3700" 739.8 83.8947250596564 24.6717483529175
"3701" 740 82.0124949245661 19.3729269655221
"3702" 740.2 82.4727427828803 15.5690997707612
"3703" 740.4 84.5551116914439 13.815186880212
"3704" 740.6 88.059064908526 13.8576482935958
"3705" 740.8 92.3303786250729 14.6294219604493
"3706" 741 98.3084285182154 16.667737636396
"3707" 741.2 101.171479890371 20.4488372130435
"3708" 741.4 102.115445685543 26.3162767383632
"3709" 741.6 102.201846075156 32.8608369542316
"3710" 741.8 103.634775022 39.4811669581028
"3711" 742 103.279374334282 46.1748350539037
"3712" 742.2 101.827638571574 53.8475441288664
"3713" 742.4 99.9559463777649 60.5371579334177
"3714" 742.6 97.2358215711325 67.8525944103186
"3715" 742.8 93.7499019938684 74.2363640750239
"3716" 743 88.6569234573466 80.3136366411583
"3717" 743.2 81.1869043163909 84.0526429786264
"3718" 743.4 74.5214011348718 85.4900473461797
"3719" 743.6 67.2659625903666 87.9538863804092
"3720" 743.8 59.4835859809732 88.9943832478673
"3721" 744 51.0983112726458 88.4566221816106
"3722" 744.2 43.5900555797027 87.0278475746781
"3723" 744.4 37.1270150784259 86.7846673645363
"3724" 744.6 29.2235804491814 86.4651024257566
"3725" 744.8 21.9856013081855 85.7433695339889
"3726" 745 15.6946910363785 82.7449020582719
"3727" 745.2 12.2177414851026 77.5974909533028
"3728" 745.4 12.6476074574955 71.925554865974
"3729" 745.6 13.5946564008278 67.4136134540662
"3730" 745.8 16.5715148624205 61.7078445458738
"3731" 746 19.1095731967131 56.6854704252645
"3732" 746.2 23.3979007765487 51.4003578454336
"3733" 746.4 29.601802380196 48.389632410498
"3734" 746.6 36.0543627628367 46.921736673837
"3735" 746.8 43.2975328434456 46.0346812563647
"3736" 747 50.1021608414615 48.8462688446925
"3737" 747.2 55.868056870439 51.2949061818132
"3738" 747.4 62.3081431655126 55.4677940965294
"3739" 747.6 65.4901238207275 61.6616756888682
"3740" 747.8 66.5234788329434 66.7683081105784
"3741" 748 69.0517196652072 72.5885400744534
"3742" 748.2 70.6084979227868 79.5631099631871
"3743" 748.4 68.6480492058462 85.6076419286413
"3744" 748.6 66.2615284230951 90.1749428051195
"3745" 748.8 65.8965397567949 95.3973909185643
"3746" 749 65.9082824132974 98.3639231039944
"3747" 749.2 66.9755394973273 98.4276119473354
"3748" 749.4 68.9987076395548 100.000728844507
"3749" 749.6 73.3011234428138 101.164505557617
"3750" 749.8 77.439042293025 98.9449894654963
"3751" 750 81.3886983743876 95.8640743366665
"3752" 750.2 84.1280756646982 91.7489962080473
"3753" 750.4 88.7911430708597 86.9046648199095
"3754" 750.6 93.589511366354 83.1513014327932
"3755" 750.8 99.4019334492564 80.5636967013126
"3756" 751 106.20111795559 78.156718523231
"3757" 751.2 112.785210879214 77.7515597876126
"3758" 751.4 117.523309820121 78.6519555948499
"3759" 751.6 119.178382854134 81.2403894677932
"3760" 751.8 119.809232574333 83.3184673900567
"3761" 752 120.183375917407 84.1983489595048
"3762" 752.2 118.983836119157 85.3096060722649
"3763" 752.4 116.567780087535 86.3753000055435
"3764" 752.6 113.381492439967 86.9378017013093
"3765" 752.8 109.574219879511 85.7157933097839
"3766" 753 104.157873959196 84.5580676734393
"3767" 753.2 98.6122873154892 82.0414510493084
"3768" 753.4 94.6156334452652 77.349657769115
"3769" 753.6 92.0151877649521 72.517660631361
"3770" 753.8 86.8270676005866 69.1935830238604
"3771" 754 81.5911992875433 65.5212984465189
"3772" 754.2 77.5330391001892 61.6612510122734
"3773" 754.4 73.9366647702564 56.1017170450461
"3774" 754.6 72.0655084034872 49.3460458201541
"3775" 754.8 72.5878901380705 42.6894350835929
"3776" 755 73.1629332592207 34.3165423904263
"3777" 755.2 76.4650139642129 27.955193607561
"3778" 755.4 81.4415508394406 22.7982092199408
"3779" 755.6 84.5654124952121 17.3876078089646
"3780" 755.8 86.9802725400291 11.3604715589385
"3781" 756 91.7939728330043 12.6519794393323
"3782" 756.2 95.5383241640498 16.2483000975128
"3783" 756.4 98.7217927304143 21.9701473684408
"3784" 756.6 100.812307895645 28.6265876856699
"3785" 756.8 100.944605564139 35.3645330804751
"3786" 757 99.5329950482219 42.2417673644808
"3787" 757.2 95.7115972814616 47.2554754652823
"3788" 757.4 91.6863371181564 52.6674394714566
"3789" 757.6 85.9854824166923 57.1660855538464
"3790" 757.8 79.9288955337699 57.8547907623918
"3791" 758 72.5584665821781 55.9409147506306
"3792" 758.2 66.6875285845655 53.8661024313203
"3793" 758.4 60.2046857386443 51.2955364676187
"3794" 758.6 55.5491629785841 45.6963041584667
"3795" 758.8 54.3437822394996 38.7560003662566
"3796" 759 52.1884363209005 32.2977656913244
"3797" 759.2 49.0398897790769 25.4906781613592
"3798" 759.4 47.8136947976651 18.6498831693001
"3799" 759.6 49.0902851992918 13.5353445733274
"3800" 759.8 49.0122772285256 12.1061281159105
"3801" 760 47.6399740728189 8.21894469699771
"3802" 760.2 45.5471874786618 6.58726074644583
"3803" 760.4 45.6783411533023 6.3756847758438
"3804" 760.6 47.0150947873827 5.58256865385664
"3805" 760.8 49.4602447485361 5.6097748581041
"3806" 761 51.2138600496098 6.03986965513595
"3807" 761.2 54.7957676456618 5.66451406785123
"3808" 761.4 59.140270112309 5.98218392794085
"3809" 761.6 64.4315576994961 7.42967826895086
"3810" 761.8 69.2788383364329 8.87832976055076
"3811" 762 74.6968220442564 11.8702998499958
"3812" 762.2 79.2134846820039 15.0235869135576
"3813" 762.4 83.7309988775641 19.931067623872
"3814" 762.6 88.1262672182564 24.5834032925066
"3815" 762.8 93.8241982378974 27.6759774854361
"3816" 763 98.6206606954231 31.85548493709
"3817" 763.2 100.796628786722 36.7058185461804
"3818" 763.4 104.377796271981 42.1829024901566
"3819" 763.6 109.807364986797 46.6064026355845
"3820" 763.8 115.04292951908 50.3712876543126
"3821" 764 117.832823661933 55.8189742814259
"3822" 764.2 116.930798208042 61.0439069040662
"3823" 764.4 116.33654827559 66.2861987269746
"3824" 764.6 116.220413136506 72.2616841912808
"3825" 764.8 116.726665419396 78.1740417688714
"3826" 765 116.246763126046 82.6877058607692
"3827" 765.2 118.02890206092 87.1709912171993
"3828" 765.4 120.089519426794 88.9924545866285
"3829" 765.6 119.872310434138 89.8119568988393
"3830" 765.8 120.395519376279 91.6766805121203
"3831" 766 119.758945246976 94.5087678570966
"3832" 766.2 118.566210974241 97.1582472965691
"3833" 766.4 116.347359401264 101.161798954441
"3834" 766.6 114.63963153262 103.622775614529
"3835" 766.8 113.703570096042 105.255736748257
"3836" 767 112.228079199447 105.562089301376
"3837" 767.2 109.980788845756 107.036069728982
"3838" 767.4 106.475261303934 106.826571160163
"3839" 767.6 102.384352303554 107.359461452067
"3840" 767.8 96.9146988487284 109.294640277481
"3841" 768 92.247119808888 112.272471384651
"3842" 768.2 86.7208601651634 114.982130517396
"3843" 768.4 82.6848612975085 118.712410921954
"3844" 768.6 77.9803585398429 122.025785211024
"3845" 768.8 73.1381802387438 121.676733180265
"3846" 769 67.780637010322 119.672157835027
"3847" 769.2 61.6591666137186 118.452269965374
"3848" 769.4 55.5851513680202 116.146430293666
"3849" 769.6 52.1505572974164 110.383095732745
"3850" 769.8 50.4726951090883 103.449671280451
"3851" 770 52.5572414390064 97.3518094999204
"3852" 770.2 56.3177652415276 91.3935279174092
"3853" 770.4 61.2241158871833 87.2061634073054
"3854" 770.6 66.0115540169423 83.313413738579
"3855" 770.8 69.5202138312316 79.2894437494715
"3856" 771 75.4371491284999 77.4328585378566
"3857" 771.2 81.7812386060433 77.2123205012403
"3858" 771.4 88.0089977765374 80.3791373493476
"3859" 771.6 93.2152752990967 82.6844942440214
"3860" 771.8 99.1628517259822 82.1521946681921
"3861" 772 105.321658220531 80.6973331447316
"3862" 772.2 110.287623162085 78.0909288458035
"3863" 772.4 113.948849407561 74.7020459078738
"3864" 772.6 114.83683419572 73.8888159569152
"3865" 772.8 116.438399413609 75.1082903357272
"3866" 773 117.557529781472 77.2096640203446
"3867" 773.2 116.296281546605 78.9355167528148
"3868" 773.4 114.94292660659 80.64743711009
"3869" 773.6 112.917529780976 84.6637494134166
"3870" 773.8 110.255657309326 87.8680995293349
"3871" 774 107.066852628756 89.623135883704
"3872" 774.2 103.226851796209 93.3413523061614
"3873" 774.4 100.963423182931 97.8031800847566
"3874" 774.6 100.702043707566 101.075995974019
"3875" 774.8 101.734512826329 103.036613175999
"3876" 775 102.954321969878 103.868444754768
"3877" 775.2 104.002724047135 103.998233390644
"3878" 775.4 105.838347088945 104.400525327855
"3879" 775.6 110.710781148566 103.311459653709
"3880" 775.8 112.933326799327 102.016143807593
"3881" 776 114.659810252984 99.9877346431446
"3882" 776.2 116.974140508753 97.6954218912416
"3883" 776.4 118.391246890141 95.3895512797336
"3884" 776.6 119.267376876456 92.5290630613566
"3885" 776.8 119.376147348183 86.9575894931591
"3886" 777 121.799207370392 83.3123524717686
"3887" 777.2 125.195451860211 79.8579795407112
"3888" 777.4 127.388192462733 75.3380212962254
"3889" 777.6 129.129305317211 70.5734139392185
"3890" 777.8 129.13485674528 65.5689540798787
"3891" 778 129.300485772043 59.1692080290124
"3892" 778.2 128.991204976965 53.0773075181228
"3893" 778.4 126.959131004343 46.5019647724141
"3894" 778.6 125.472952455975 40.7385715299441
"3895" 778.8 122.252721807075 36.2920820598703
"3896" 779 119.820111390419 31.2782611419776
"3897" 779.2 117.016112115111 26.920015874646
"3898" 779.4 113.131543290426 22.1398858644413
"3899" 779.6 109.207373014652 17.1434379093962
"3900" 779.8 105.184558426471 14.5632482506376
"3901" 780 100.567298526339 12.2559154301409
"3902" 780.2 96.7168617878693 10.1108135876921
"3903" 780.4 93.9224664325064 8.26103025813164
"3904" 780.6 90.6794508306462 8.32715644901088
"3905" 780.8 86.1641518614359 7.23738575038485
"3906" 781 81.4137869830971 6.63238648383186
"3907" 781.2 77.8128115596616 6.85035990236009
"3908" 781.4 73.7514982547949 7.05772736051305
"3909" 781.6 69.1904727149455 8.15250437552554
"3910" 781.8 63.5746904039089 7.91906338529901
"3911" 782 58.5516013101538 6.4599548996669
"3912" 782.2 54.5715011578184 3.37728149028144
"3913" 782.4 51.0675264422903 2.80170591970579
"3914" 782.6 47.393414439765 5.54566828487733
"3915" 782.8 43.6733093660513 8.65832028846178
"3916" 783 38.8186551697605 11.5894651415211
"3917" 783.2 32.2366085965421 13.0919709337945
"3918" 783.4 28.1184966197728 14.7756215267894
"3919" 783.6 23.5574126424996 16.7994497341756
"3920" 783.8 18.6696111539136 21.4303985502566
"3921" 784 14.5407395881655 26.028168550893
"3922" 784.2 11.8657642559166 29.761727350412
"3923" 784.4 8.77553609163875 34.3609028467566
"3924" 784.6 6.68034225445084 39.0992567747844
"3925" 784.8 4.81465723584357 43.5490584509447
"3926" 785 3.84590154330312 49.1820789192193
"3927" 785.2 2.2418313487827 54.971932251704
"3928" 785.4 2.43696262988367 60.6446283289839
"3929" 785.6 1.4547263506283 65.9762306379426
"3930" 785.8 2.19762052103791 70.6023920384247
"3931" 786 2.03845593775639 73.6842862331816
"3932" 786.2 1.93184851518323 76.312411619842
"3933" 786.4 3.07009795247068 79.8133088713995
"3934" 786.6 3.6403606998324 83.6609028141846
"3935" 786.8 4.66370647245487 86.345001851875
"3936" 787 7.18946917174457 90.6756289208157
"3937" 787.2 10.4754098486626 96.0982883159832
"3938" 787.4 13.6078192973473 100.846162622961
"3939" 787.6 16.547759947608 105.461756944483
"3940" 787.8 20.2540251647819 109.108246855797
"3941" 788 25.2232527947564 112.470877076711
"3942" 788.2 31.5103869151314 115.543749548058
"3943" 788.4 36.1313247235484 120.300332700439
"3944" 788.6 39.6971776340006 120.688202524512
"3945" 788.8 45.5574598742564 119.474164637427
"3946" 789 51.9010119173111 119.871227480561
"3947" 789.2 56.598546321483 120.937158061038
"3948" 789.4 62.0576991154469 122.772429760757
"3949" 789.6 67.4545423907955 121.973230642061
"3950" 789.8 70.9223488106641 120.648867592472
"3951" 790 75.961771258022 119.52188888696
"3952" 790.2 82.2744528228706 118.899949109375
"3953" 790.4 88.8046227908548 119.7876956128
"3954" 790.6 90.4862903828843 117.764062819931
"3955" 790.8 92.8158833174908 114.538588778233
"3956" 791 93.5434799754978 109.762853245015
"3957" 791.2 94.4052099886961 105.85536774417
"3958" 791.4 93.3267565154484 101.143454199577
"3959" 791.6 92.5475238418205 95.5574502113592
"3960" 791.8 91.1792565951344 89.6950097226957
"3961" 792 89.2839780091185 84.2060530510411
"3962" 792.2 86.8960126827038 78.5532563952303
"3963" 792.4 84.2978000511639 73.4735774110465
"3964" 792.6 80.2327500179521 68.7423632535523
"3965" 792.8 75.7008631103314 64.6201938125316
"3966" 793 70.7141176941538 60.2660094081797
"3967" 793.2 64.1097929136274 56.7648045783454
"3968" 793.4 58.1881890719521 51.6139453968392
"3969" 793.6 52.6362914076261 47.0034321748617
"3970" 793.8 47.5147574879598 42.4936146164431
"3971" 794 43.7590936980086 36.2667415941504
"3972" 794.2 42.4843454246667 29.4039645443849
"3973" 794.4 42.597145014051 22.4381771222745
"3974" 794.6 39.8816188950564 17.4580179199839
"3975" 794.8 38.619623279106 14.8036489748761
"3976" 795 40.6417761690564 12.4218135723995
"3977" 795.2 45.2586559143507 9.68490003834154
"3978" 795.4 50.9695493144473 10.040205110393
"3979" 795.6 55.8441836322855 12.6043352607809
"3980" 795.8 60.0194520121064 17.1276617757316
"3981" 796 64.3905825748903 22.1686020414977
"3982" 796.2 69.3551763350672 28.5954576478512
"3983" 796.4 70.3767203088505 36.3191146128705
"3984" 796.6 70.8407515088746 44.5234801151657
"3985" 796.8 69.4510815456616 52.8012033090066
"3986" 797 67.5987722848974 59.7237677223848
"3987" 797.2 63.4623309989314 66.2763175155316
"3988" 797.4 58.8674814328056 73.5878530528714
"3989" 797.6 52.9388777753384 79.8218117583632
"3990" 797.8 46.3003869167124 84.0644874211927
"3991" 798 39.8246070995064 87.9351112654988
"3992" 798.2 32.0707012549945 90.9511957531138
"3993" 798.4 24.8605433427806 92.6467998953292
"3994" 798.6 19.0138940251008 94.5772775897677
"3995" 798.8 12.9778987591026 94.392937193372
"3996" 799 11.4894589377451 92.5259021543469
"3997" 799.2 11.540877592537 90.0481769231991
"3998" 799.4 10.8466275253754 86.9443470138042
"3999" 799.6 9.00521648617128 81.5604283822566
"4000" 799.8 7.59150960791052 75.928266801204
"4001" 800 7.72024372556252 69.5099835417464
"4002" 800.2 9.31485028832308 63.7818696560344
"4003" 800.4 11.7773475223036 57.257239359674
"4004" 800.6 15.5629207710064 51.7733642975294
"4005" 800.8 18.2326988609572 46.0325123841621
"4006" 801 23.1788904290746 40.8880095834054
"4007" 801.2 29.7239400694759 36.1304383980859
"4008" 801.4 35.9443780635761 33.0044686158632
"4009" 801.6 43.1435681177343 31.3863062569912
"4010" 801.8 50.8585566534669 31.1861070031514
"4011" 802 58.3287200915003 31.0750664191347
"4012" 802.2 64.7881052972038 32.0678084887566
"4013" 802.4 73.2041495789473 33.0510595543839
"4014" 802.6 80.9595592250942 33.7497553264188
"4015" 802.8 88.784860779339 34.7952010206203
"4016" 803 95.5814878394116 35.0956155505411
"4017" 803.2 102.423558613406 34.4851121244816
"4018" 803.4 109.345700183077 36.0709240667182
"4019" 803.6 111.863724350579 41.1333554093275
"4020" 803.8 112.013934134404 46.7319807419088
"4021" 804 111.818833172981 53.2488381984456
"4022" 804.2 111.586080324793 60.2327865485006
"4023" 804.4 110.382370402587 67.9351001327337
"4024" 804.6 109.351619124621 75.6042129523668
"4025" 804.8 107.413278469772 82.9458395568816
"4026" 805 104.220349718321 90.0824793229421
"4027" 805.2 102.958147478926 97.2731097222914
"4028" 805.4 102.966808941118 105.249147396653
"4029" 805.6 101.621592689336 113.504761518769
"4030" 805.8 98.7317184481343 115.183726697715
"4031" 806 93.3674062372154 117.69546037615
"4032" 806.2 86.5796005514244 119.179405690033
"4033" 806.4 79.4717595427018 119.296925170072
"4034" 806.6 72.6674113402748 119.189615920569
"4035" 806.8 65.1851931030615 117.148734605002
"4036" 807 58.4963502207684 112.755684028489
"4037" 807.2 52.2417761702964 108.915515343625
"4038" 807.4 46.7040304292064 103.306606543957
"4039" 807.6 42.1134139793353 96.566116023204
"4040" 807.8 37.6375579676934 89.9106319267945
"4041" 808 33.6332467626611 82.3733242657804
"4042" 808.2 32.7948193265722 74.2017410784409
"4043" 808.4 33.8617067286774 67.0073251540724
"4044" 808.6 37.7642235480769 59.7825650136156
"4045" 808.8 43.5860749898167 54.6923472191963
"4046" 809 50.1265772523854 50.2615396652002
"4047" 809.2 58.5149740739814 48.7532547964816
"4048" 809.4 65.8054742573876 49.3318016676337
"4049" 809.6 73.1226910520794 49.318439422354
"4050" 809.8 79.901502478851 49.5500706550404
"4051" 810 87.3868613640926 50.814513800567
"4052" 810.2 93.5688257723225 53.6326869036947
"4053" 810.4 100.225969485777 56.1051540384079
"4054" 810.6 104.879357032474 59.5263805793776
"4055" 810.8 105.444864383744 63.74559028166
"4056" 811 103.929160439974 68.3782179398292
"4057" 811.2 101.551227688575 73.1693264616106
"4058" 811.4 97.4864577786612 78.5211683998281
"4059" 811.6 94.740969111309 82.8377221693882
"4060" 811.8 91.1367807938384 88.4992316650026
"4061" 812 86.4044411619257 94.3078663094062
"4062" 812.2 81.5567779315735 99.5602869403786
"4063" 812.4 76.3628334031064 105.322618667032
"4064" 812.6 69.6678476819671 109.785071885133
"4065" 812.8 63.6923577573658 114.117590985944
"4066" 813 55.9376378014155 117.82432589987
"4067" 813.2 48.5337040645351 118.478621017544
"4068" 813.4 41.1928901927064 119.386930729432
"4069" 813.6 36.6509504805564 119.928600774895
"4070" 813.8 34.1992959546052 117.171531978071
"4071" 814 31.8798641851903 112.956238187381
"4072" 814.2 29.5508961371832 107.272292626769
"4073" 814.4 27.522179878658 99.9081925564377
"4074" 814.6 26.546198684149 93.3164851322236
"4075" 814.8 26.0403144974598 86.6356810079431
"4076" 815 27.435893473575 79.7543629144513
"4077" 815.2 29.1402661102738 72.2451479685262
"4078" 815.4 31.3305282744082 65.3927482212388
"4079" 815.6 35.8829295106185 60.1087942372308
"4080" 815.8 41.3580278074029 54.3167541777997
"4081" 816 49.1482027869669 50.6841140004145
"4082" 816.2 57.5389864311135 50.1058539533323
"4083" 816.4 64.6114020712301 51.7669641139145
"4084" 816.6 70.5492972685722 55.5317959326777
"4085" 816.8 73.9428955675843 60.4620807031173
"4086" 817 77.7014092005409 62.8071337188428
"4087" 817.2 82.4084175475985 63.9800383042566
"4088" 817.4 85.0910064645869 62.7428037777651
"4089" 817.6 85.6350143232299 63.1243556013451
"4090" 817.8 84.8407695325925 66.7516635576936
"4091" 818 82.437206112552 69.9221436841175
"4092" 818.2 78.760264382915 73.1990233451591
"4093" 818.4 74.111831446439 77.186932476274
"4094" 818.6 68.4826908328174 81.2652468592079
"4095" 818.8 62.8371325417686 84.5122436127445
"4096" 819 56.7640208985291 88.0985899815128
"4097" 819.2 49.9917106392564 89.9973455789877
"4098" 819.4 42.5648514662645 91.6235373592324
"4099" 819.6 36.431277912392 92.3651780691041
"4100" 819.8 29.4452929874314 92.7042299914816
"4101" 820 22.0367795706052 90.2943329912799
"4102" 820.2 16.492164310441 86.552318407749
"4103" 820.4 10.9308883449008 82.31630022619
"4104" 820.6 5.62757249771982 79.5034792426957
"4105" 820.8 6.26758489866116 79.7374790315185
"4106" 821 5.68711109478396 79.5532184914614
"4107" 821.2 5.30754760244493 80.0379640953878
"4108" 821.4 5.42155172230327 80.9662541931394
"4109" 821.6 4.57391048681943 82.3697558027272
"4110" 821.8 4.01445616344993 84.2233766689663
"4111" 822 5.01898712961537 87.322562922872
"4112" 822.2 6.55799994019341 90.7628989160677
"4113" 822.4 9.0599349050123 94.328931480674
"4114" 822.6 11.3284357463194 97.6933402631464
"4115" 822.8 13.7778181058964 101.088419934985
"4116" 823 17.1053382133643 104.758074783271
"4117" 823.2 18.3204704654908 107.336839310139
"4118" 823.4 20.7473743695135 109.345088353357
"4119" 823.6 24.0506398146786 111.277232673523
"4120" 823.8 28.7367704274889 114.087408946187
"4121" 824 33.4279938065173 117.430184571648
"4122" 824.2 38.3993122107564 120.98989188161
"4123" 824.4 43.4989387350158 122.353370119309
"4124" 824.6 50.0374343850609 123.534399920234
"4125" 824.8 56.0641297931866 124.824067800699
"4126" 825 61.1331202372862 127.276858064324
"4127" 825.2 60.711115948397 128.118006929514
"4128" 825.4 59.9167206123955 128.459192991091
"4129" 825.6 58.2278214427225 128.701654908655
"4130" 825.8 58.5645954515897 128.193757779979
"4131" 826 58.7401873365195 128.176622896862
"4132" 826.2 58.3019045668835 127.519480557426
"4133" 826.4 57.5468615609969 127.460242039272
"4134" 826.6 59.2841844021304 127.960982064674
"4135" 826.8 62.3346033255615 125.070922175155
"4136" 827 66.9665129917241 121.64643002224
"4137" 827.2 71.8254467162955 120.125020475913
"4138" 827.4 78.4316443532895 119.623899605752
"4139" 827.6 84.4663633297044 119.521841114161
"4140" 827.8 89.6218612045003 118.467440285135
"4141" 828 93.4222229846991 114.813213996104
"4142" 828.2 97.9962457917802 112.371608922685
"4143" 828.4 102.227861635806 110.652969015814
"4144" 828.6 105.489039004903 109.568518060034
"4145" 828.8 107.725061726686 105.76332273896
"4146" 829 111.09011169428 101.063960261833
"4147" 829.2 115.426633521541 97.6679463149259
"4148" 829.4 117.161180297172 95.3656732958139
"4149" 829.6 117.998638188185 91.3970752116138
"4150" 829.8 118.465547068703 85.5843983713641
"4151" 830 120.315380371544 81.1751885301126
"4152" 830.2 122.75359409811 76.9649181444762
"4153" 830.4 123.556379742382 73.2065833195165
"4154" 830.6 124.075105472996 68.8681189945592
"4155" 830.8 124.677162809756 64.0680009185185
"4156" 831 124.05656566028 59.1430423928504
"4157" 831.2 121.289118084624 55.0315958681551
"4158" 831.4 118.658237514224 49.8973814869926
"4159" 831.6 117.50020917203 45.8651900360457
"4160" 831.8 116.261135847614 40.8276715918043
"4161" 832 113.167262069908 37.3635528878846
"4162" 832.2 109.257865738485 32.5535593928368
"4163" 832.4 106.932793884698 29.5154818874427
"4164" 832.6 104.65866621099 25.6354322452808
"4165" 832.8 103.849795845885 21.1914029491244
"4166" 833 105.626918856929 18.5163916209961
"4167" 833.2 107.130199068256 18.6095285066852
"4168" 833.4 108.620398095838 19.9288185471583
"4169" 833.6 109.400453722595 19.5821562787324
"4170" 833.8 111.04294658714 21.1222825124892
"4171" 834 112.06602901815 21.9525056445189
"4172" 834.2 113.62903698944 23.0926371715446
"4173" 834.4 116.482082659672 26.4761860927105
"4174" 834.6 119.810374637545 30.485334517741
"4175" 834.8 122.757206753734 35.9598865351169
"4176" 835 125.162188533092 42.4808526443014
"4177" 835.2 127.609615678303 49.2718959028797
"4178" 835.4 128.751490623052 56.762002654643
"4179" 835.6 128.982829757264 62.5625409212641
"4180" 835.8 128.96154516911 68.5569054984762
"4181" 836 128.235685315714 75.5242805111345
"4182" 836.2 126.30846031976 81.7102438803126
"4183" 836.4 123.302172446492 87.8776785253743
"4184" 836.6 119.133359565389 95.3428809298191
"4185" 836.8 114.821431384164 101.792576294764
"4186" 837 110.510735888403 105.746670228696
"4187" 837.2 103.714599919087 109.413511330168
"4188" 837.4 97.0746827180872 114.628024970441
"4189" 837.6 91.9444227732806 118.847868628337
"4190" 837.8 84.757536051 119.866863619103
"4191" 838 77.7500157232977 120.025033191794
"4192" 838.2 68.763887222793 119.499022028842
"4193" 838.4 62.130095046304 115.99930846259
"4194" 838.6 56.5297300002827 111.987510828467
"4195" 838.8 51.7231799855897 106.229158569744
"4196" 839 48.1787958707088 99.4138058838281
"4197" 839.2 47.3149175034615 92.4640593893849
"4198" 839.4 49.3637546302999 85.5617118707088
"4199" 839.6 52.0821431427564 78.3532811343317
"4200" 839.8 55.9234296953876 72.7890291986501
"4201" 840 60.9948274835001 70.2651722798953
"4202" 840.2 67.8586005163824 67.3650823565423
"4203" 840.4 74.0393887262023 66.8171400324728
"4204" 840.6 79.5643837483572 65.9487593707188
"4205" 840.8 84.289881196306 62.9819421374137
"4206" 841 89.3942696767225 60.9063849910617
"4207" 841.2 94.4238303256223 63.4953191716713
"4208" 841.4 94.8770317449719 67.3570810010239
"4209" 841.6 95.0387542993052 68.4823333242323
"4210" 841.8 95.5850420522649 68.9710812501295
"4211" 842 99.1276158242912 68.3502108850827
"4212" 842.2 104.684051942949 67.3020852587951
"4213" 842.4 109.732595418863 65.3709316033714
"4214" 842.6 113.198488697839 61.5394877473826
"4215" 842.8 114.433430512547 58.0192258198857
"4216" 843 115.073109647546 53.5726747923971
"4217" 843.2 114.254463752489 51.077679222745
"4218" 843.4 114.386153634344 50.2184146971126
"4219" 843.6 116.390564619349 46.8914488250008
"4220" 843.8 117.555213111685 46.5725402611852
"4221" 844 118.977580223819 47.9829752829709
"4222" 844.2 120.701914114576 50.9889695848222
"4223" 844.4 123.492837776864 55.1500962963846
"4224" 844.6 125.193832206928 60.1940439736004
"4225" 844.8 124.756856717514 65.8817039210389
"4226" 845 124.750011215181 72.8434849685816
"4227" 845.2 123.09245477367 80.5307468936781
"4228" 845.4 119.3168934826 87.9991806063101
"4229" 845.6 114.899713531582 94.2494763606985
"4230" 845.8 111.106559821752 99.7818015288315
"4231" 846 106.111783233218 106.361125823395
"4232" 846.2 99.2272198822483 111.090182473652
"4233" 846.4 91.4170881341303 113.846811548887
"4234" 846.6 83.8277588236135 115.965943333042
"4235" 846.8 76.3129547360379 115.558603275517
"4236" 847 68.0834537604564 114.896287611682
"4237" 847.2 59.7275711101026 112.657662410975
"4238" 847.4 51.4960554966261 110.840738272853
"4239" 847.6 44.3832331908418 107.269185452842
"4240" 847.8 38.8168001624217 101.08784214743
"4241" 848 35.5487224332564 94.0214236637002
"4242" 848.2 32.7538338353167 87.1383145145756
"4243" 848.4 32.4380788514932 79.1701121874408
"4244" 848.6 32.8100249647798 71.65226054878
"4245" 848.8 35.3065755596838 64.5841330544824
"4246" 849 41.3629832356283 59.0653622422071
"4247" 849.2 46.3441817841757 54.6350623721921
"4248" 849.4 53.1359975453473 50.1140820623558
"4249" 849.6 60.6972589147564 47.6831440960816
"4250" 849.8 67.6911353029428 47.0020713203075
"4251" 850 74.6280147047995 48.3072655154549
"4252" 850.2 78.6595549639347 51.733585102474
"4253" 850.4 82.4801715236912 53.9768295831262
"4254" 850.6 86.7833227008564 52.1291992679816
"4255" 850.8 89.4651317954852 48.0741253210109
"4256" 851 91.1072761359034 44.8098979360466
"4257" 851.2 93.8144526318205 44.9525815587438
"4258" 851.4 96.3421407245001 47.5237140880213
"4259" 851.6 98.1942642316919 51.8303367461437
"4260" 851.8 98.6541364561345 56.5166065320128
"4261" 852 98.8983292552314 62.5787028632566
"4262" 852.2 96.0097316140314 67.1840006989066
"4263" 852.4 93.7503293686477 72.3548176986914
"4264" 852.6 89.2846021119707 77.6961397419233
"4265" 852.8 84.1630540803077 82.2496632961284
"4266" 853 77.7176209504999 86.2197302517001
"4267" 853.2 70.5159570372564 89.0862366710816
"4268" 853.4 62.2272021215604 90.6777715496646
"4269" 853.6 54.1725756462564 90.2113535661804
"4270" 853.8 45.4502582074103 89.6679215397438
"4271" 854 37.0816015642977 89.4504417517938
"4272" 854.2 28.7367958270236 90.0541025991015
"4273" 854.4 20.9616721632322 90.3382949569663
"4274" 854.6 13.412111192358 87.9769124647332
"4275" 854.8 7.40227887309361 85.6962936584427
"4276" 855 5.74499516606129 80.0720920713054
"4277" 855.2 6.08569232420531 74.4105490154026
"4278" 855.4 5.28793032648296 67.8138054340379
"4279" 855.6 5.58252252662481 60.9513146785273
"4280" 855.8 6.40253833900256 53.7787082757182
"4281" 856 8.31773410205166 46.8901657857763
"4282" 856.2 10.6251406306107 40.2335716651779
"4283" 856.4 14.127954670119 33.2654105675849
"4284" 856.6 17.3878741053291 26.5748051857294
"4285" 856.8 22.047809481359 22.3613556614105
"4286" 857 26.7879098504064 18.9430281424816
"4287" 857.2 31.8134668627391 14.7707605297049
"4288" 857.4 38.0680047262918 14.1948628621327
"4289" 857.6 44.0693944227291 14.2094675794839
"4290" 857.8 51.3028075889078 13.8194757881282
"4291" 858 58.2014091984564 15.7040323618066
"4292" 858.2 63.4756219107704 16.4179752651164
"4293" 858.4 69.3894176537159 17.8805783053648
"4294" 858.6 71.6043640432109 22.5306205907112
"4295" 858.8 71.8366343213776 28.2015896343173
"4296" 859 70.7823672968358 35.4878051363968
"4297" 859.2 69.3066159195291 42.7445947950203
"4298" 859.4 69.1517462151671 50.2487708986138
"4299" 859.6 66.3846675046477 57.2071016352653
"4300" 859.8 63.4658098607728 64.3810165526501
"4301" 860 58.4902689625764 70.0062902770807
"4302" 860.2 52.8699129673077 74.8183389877951
"4303" 860.4 48.900202758641 81.2533758613849
"4304" 860.6 45.2058871350314 88.0670836230816
"4305" 860.8 41.0374170809572 94.9338028270755
"4306" 861 36.3907427983026 101.59266550458
"4307" 861.2 31.2097447132644 107.111614448665
"4308" 861.4 25.3584251184139 109.294231011296
"4309" 861.6 21.9062028718473 105.687139600961
"4310" 861.8 19.5974856677326 101.006232521328
"4311" 862 17.4080699680703 94.9516254083031
"4312" 862.2 15.123626984039 87.9024405559523
"4313" 862.4 15.1560417172949 81.8808736194643
"4314" 862.6 16.3484166208064 74.7830606130566
"4315" 862.8 19.5183469786093 68.0351059005728
"4316" 863 23.5181341711903 62.3470771705294
"4317" 863.2 28.5676199468205 56.37885515459
"4318" 863.4 33.6548263189744 50.3455997710772
"4319" 863.6 41.2468119180369 47.2354780125737
"4320" 863.8 47.5227964678194 46.865332654702
"4321" 864 55.6162076622301 45.7626775712566
"4322" 864.2 63.2210023573572 46.2069512213827
"4323" 864.4 70.854946091878 47.4842198820674
"4324" 864.6 77.5998364613426 48.867360401748
"4325" 864.8 81.6735197369852 53.5024108351465
"4326" 865 85.0749014375954 58.943651684638
"4327" 865.2 87.3422252211662 65.5150331613878
"4328" 865.4 86.4111324883979 71.5047048532283
"4329" 865.6 85.0539649025064 78.0120625437997
"4330" 865.8 81.3937448052812 81.98998875786
"4331" 866 76.1330483982298 84.678766137531
"4332" 866.2 69.2123815467192 86.2445315956368
"4333" 866.4 62.3783759630256 86.6823257516925
"4334" 866.6 55.2773804978751 85.887510391138
"4335" 866.8 48.1500287884271 82.4677231688908
"4336" 867 41.3847686013854 78.096129916676
"4337" 867.2 36.048164609149 73.2440131692897
"4338" 867.4 31.2597316071098 67.6404231199722
"4339" 867.6 26.778875194281 61.6524848780353
"4340" 867.8 22.5494437786517 55.2372457326055
"4341" 868 19.5731590780628 48.9239012897002
"4342" 868.2 15.8835155562808 43.991588432964
"4343" 868.4 12.2318643549259 38.8175382091973
"4344" 868.6 10.8843337393635 38.2782723750066
"4345" 868.8 10.5829856771707 37.7623261444566
"4346" 869 13.262894178552 35.3396221053523
"4347" 869.2 11.939565933004 32.8340285290916
"4348" 869.4 12.6085306396722 31.9788848626626
"4349" 869.6 13.4462447425707 31.1087126739424
"4350" 869.8 15.6024468551572 30.0984636785459
"4351" 870 18.0057178442251 28.9118179465613
"4352" 870.2 20.8658485301335 27.1088353074534
"4353" 870.4 23.8518023795814 25.0324676042816
"4354" 870.6 26.656798690332 22.598356507576
"4355" 870.8 31.1069559889937 21.5772256842905
"4356" 871 36.5081442353923 21.4242143691401
"4357" 871.2 39.4033252474334 22.5453790419292
"4358" 871.4 42.6098163775224 23.1145723371466
"4359" 871.6 47.5178059394974 24.6971480523281
"4360" 871.8 51.54657779062 27.8776997073203
"4361" 872 54.4501983028477 31.9099505438219
"4362" 872.2 57.4832606159143 36.9691300551251
"4363" 872.4 60.7768220427684 41.4404494946886
"4364" 872.6 64.0610080845085 46.2326441553659
"4365" 872.8 63.9571641474872 52.7464891630002
"4366" 873 63.4200246268367 58.769390856837
"4367" 873.2 60.5366123441844 65.4934805805366
"4368" 873.4 56.7836849817442 70.8189281172079
"4369" 873.6 53.7956909473824 77.0770114021894
"4370" 873.8 48.6758081313236 82.09034514566
"4371" 874 41.982020674281 83.2927797210189
"4372" 874.2 35.3168100445784 85.0648465960363
"4373" 874.4 28.8038843258384 86.9047165991255
"4374" 874.6 23.4167233120812 89.9377548507165
"4375" 874.8 17.8087730272331 91.7519588622566
"4376" 875 13.6271281051093 93.2394726859919
"4377" 875.2 12.6163442130426 95.1060226624017
"4378" 875.4 12.6872760584803 95.8979723345775
"4379" 875.6 13.432029775125 96.7110311295778
"4380" 875.8 14.0362715790564 99.6050992932344
"4381" 876 15.7956500813434 102.934948013952
"4382" 876.2 19.6885417900703 108.938315930419
"4383" 876.4 23.1934125377347 112.082400507278
"4384" 876.6 28.1080588972418 116.199543520074
"4385" 876.8 31.7562589531177 118.470320658045
"4386" 877 36.9441540005278 121.670470527607
"4387" 877.2 39.6495708850985 121.787280409377
"4388" 877.4 44.5536624483333 122.624456577826
"4389" 877.6 50.4552914010519 125.056838155279
"4390" 877.8 53.3448488367897 126.301247189457
"4391" 878 53.1522106900026 126.993095316272
"4392" 878.2 52.4936195802042 127.013546548004
"4393" 878.4 51.7585626815267 126.836991156581
"4394" 878.6 50.6381691756923 126.51095752818
"4395" 878.8 50.5027407394245 126.391386566181
"4396" 879 49.870210091363 126.241309295035
"4397" 879.2 48.4713960912564 125.514412887438
"4398" 879.4 46.6107126145997 124.267884746301
"4399" 879.6 45.2628252719308 122.590226526885
"4400" 879.8 44.5793908483764 121.668177433249
"4401" 880 43.6124707958484 120.151677697825
"4402" 880.2 42.1073593933284 118.048145806753
"4403" 880.4 40.4684603105844 115.586891195833
"4404" 880.6 37.8056234870704 112.212048831699
"4405" 880.8 34.4653486805477 108.966216201556
"4406" 881 32.7836503490814 105.074200111582
"4407" 881.2 32.2644531853333 100.865539003026
"4408" 881.4 32.5429338789814 95.6693283905066
"4409" 881.6 34.7085486040985 91.2055050898093
"4410" 881.8 36.610906481301 86.0067110436763
"4411" 882 36.0061622087608 80.9144386737345
"4412" 882.2 34.8109227261387 75.4390868607609
"4413" 882.4 35.887711487878 70.019208730581
"4414" 882.6 40.1065249314961 65.853047883174
"4415" 882.8 43.9362204904428 62.3411883817312
"4416" 883 49.6552475835515 60.023510743937
"4417" 883.2 54.6626770465985 61.7204687175724
"4418" 883.4 60.2025533872326 65.9880124643043
"4419" 883.6 62.4719976869777 72.253347319937
"4420" 883.8 61.4240759574406 78.5700187808882
"4421" 884 59.9662960867868 85.1330029255175
"4422" 884.2 56.1053786375122 91.4497681329078
"4423" 884.4 50.3021081928064 95.4400189547066
"4424" 884.6 42.7489321325844 98.4039708065526
"4425" 884.8 35.9192991043314 100.175895774632
"4426" 885 29.3184734155524 101.268810024481
"4427" 885.2 24.5174637247367 104.00988233328
"4428" 885.4 22.3813011680973 105.953509147598
"4429" 885.6 22.147885328708 108.334770704765
"4430" 885.8 22.2065545759009 109.827770560812
"4431" 886 24.3969948882347 112.040858942822
"4432" 886.2 26.734782070125 115.013941206023
"4433" 886.4 30.0332955955872 117.330401525595
"4434" 886.6 34.3352861921675 119.076584471412
"4435" 886.8 38.7610907652342 121.867931430657
"4436" 887 43.448117985831 123.5577100011
"4437" 887.2 47.8047966355949 123.288865968734
"4438" 887.4 54.0971401915846 123.197887259325
"4439" 887.6 59.9652026928654 124.899337038091
"4440" 887.8 66.744864310772 125.514389377202
"4441" 888 73.5445201447802 125.699461580161
"4442" 888.2 79.5818637508145 125.067005445861
"4443" 888.4 84.0580181037009 124.71306702299
"4444" 888.6 87.7887494702955 121.594034049007
"4445" 888.8 93.0582400078992 117.667564939971
"4446" 889 98.5669575459257 116.718199228076
"4447" 889.2 102.373457338529 114.836354463688
"4448" 889.4 103.813886267552 111.159690355321
"4449" 889.6 106.57477748672 105.827481608185
"4450" 889.8 110.810422859853 100.632562639386
"4451" 890 115.600943885117 96.3677741203497
"4452" 890.2 120.419094329616 94.2261917502723
"4453" 890.4 121.248973213823 92.0177812615873
"4454" 890.6 121.590987100232 88.0638461276038
"4455" 890.8 122.301671328506 84.9661666424582
"4456" 891 122.725783466134 79.2549053285493
"4457" 891.2 123.529325326016 75.8857842109926
"4458" 891.4 126.33886661072 70.3517831603527
"4459" 891.6 128.138693803768 67.0601452937677
"4460" 891.8 127.20544590308 63.7935332964726
"4461" 892 125.652079964013 59.4000639361103
"4462" 892.2 123.628977193655 55.909421052077
"4463" 892.4 121.486341349135 50.5266016474421
"4464" 892.6 120.454726701835 47.4745362065691
"4465" 892.8 120.48423181428 43.3937533733757
"4466" 893 120.59207761928 37.9213140199446
"4467" 893.2 118.440949481133 34.7254460523874
"4468" 893.4 115.310063497885 32.7458740247244
"4469" 893.6 111.725133484671 30.8606714181835
"4470" 893.8 108.306632944685 27.8365034233995
"4471" 894 104.905591822823 23.9261197937842
"4472" 894.2 101.836908782232 20.7778920256225
"4473" 894.4 97.5389250482236 17.1094402381419
"4474" 894.6 92.6967128281814 13.6338777330566
"4475" 894.8 88.7826673930753 8.98860449767905
"4476" 895 86.3227568230799 7.62258761212219
"4477" 895.2 83.3545425012298 6.89281165428319
"4478" 895.4 79.2362518031432 7.38459469179438
"4479" 895.6 76.0386648844477 8.30104863189142
"4480" 895.8 70.7453738722023 10.7706085617161
"4481" 896 64.9106233994129 11.7440134940479
"4482" 896.2 59.8357473375564 10.6464853611066
"4483" 896.4 55.0009521627949 7.94948627751305
"4484" 896.6 50.0117147780459 5.03008042257243
"4485" 896.8 47.2426936009547 5.86525183764457
"4486" 897 44.3652473975128 8.32186912197459
"4487" 897.2 42.8140717636026 13.1056820668336
"4488" 897.4 39.3819941568462 18.6277276682566
"4489" 897.6 33.9687261158101 22.6632789420004
"4490" 897.8 28.2141470828845 24.8805685278352
"4491" 898 22.2083046877429 23.8130131084188
"4492" 898.2 20.65099728656 22.605381919212
"4493" 898.4 20.6911029868927 22.5167230491475
"4494" 898.6 20.7636634539564 22.0094627820748
"4495" 898.8 21.0879735432844 22.0971341891351
"4496" 899 20.913885010485 22.6461025432281
"4497" 899.2 19.8184867679828 22.6250189862378
"4498" 899.4 17.4130436164032 23.9630873748163
"4499" 899.6 14.6910108160017 26.5802462043604
"4500" 899.8 12.3023890350278 29.4598686355709
"4501" 900 10.6051303148446 32.2626465714625
"4502" 900.2 8.18689974740792 35.4977989552263
"4503" 900.4 6.38865085034295 38.3480941583432
"4504" 900.6 4.97749168738846 42.6210902275397
"4505" 900.8 3.97709602962431 45.8480076023981
"4506" 901 3.75431819029987 49.7196500576219
"4507" 901.2 3.05545423009276 53.8035634942839
"4508" 901.4 2.15561882143338 56.7219549823274
"4509" 901.6 2.12801469704951 60.9785886488859
"4510" 901.8 2.27456539407457 65.8467308188269
"4511" 902 1.86666898318013 69.1200676067227
"4512" 902.2 2.90522063432957 73.4351685635981
"4513" 902.4 2.83574733146329 77.9296956487566
"4514" 902.6 3.2602820628324 79.8635385573366
"4515" 902.8 5.12389105193934 83.4309470862079
"4516" 903 6.86786782535163 88.03629670809
"4517" 903.2 7.79998918708317 91.1179975174377
"4518" 903.4 11.3762969967791 93.9495076220066
"4519" 903.6 15.1229136678607 96.7459920983646
"4520" 903.8 17.6197891162638 100.449935761652
"4521" 904 17.5091692144504 103.319155816563
"4522" 904.2 18.1954178067993 105.512344926414
"4523" 904.4 21.4659580100848 107.195169787361
"4524" 904.6 26.4513563476435 108.205321829716
"4525" 904.8 31.6401972370202 108.695378285257
"4526" 905 35.8889541163774 109.398100749805
"4527" 905.2 40.0535889013056 108.181624904503
"4528" 905.4 43.9104524472564 105.371644523183
"4529" 905.6 48.6382598831101 103.695935436988
"4530" 905.8 53.9275662769506 100.053634258414
"4531" 906 56.9445284643771 95.8000171973084
"4532" 906.2 58.0767167333353 90.6389364545724
"4533" 906.4 59.1071559164598 85.7773900406126
"4534" 906.6 58.9106745871632 81.2495003337143
"4535" 906.8 58.0120140810361 77.3628997269346
"4536" 907 59.5911326250256 73.1295501230002
"4537" 907.2 62.7475205054028 67.5936815811591
"4538" 907.4 67.2837180498762 66.355254498769
"4539" 907.6 73.1185293990869 67.2674546508244
"4540" 907.8 77.0929699731694 69.224245401248
"4541" 908 82.2886491781795 71.3035675786669
"4542" 908.2 88.1437420981185 71.7422944931187
"4543" 908.4 94.374674838853 71.9416362222987
"4544" 908.6 98.963616956587 73.3404248166841
"4545" 908.8 101.557691968491 77.875951249741
"4546" 909 100.727496960116 83.5629377802897
"4547" 909.2 98.4227478081717 89.8809925146041
"4548" 909.4 95.386975783804 95.9529319916614
"4549" 909.6 90.8158947314531 99.9991625232239
"4550" 909.8 84.0104304146369 100.544408664637
"4551" 910 76.4573462908404 98.7708659038326
"4552" 910.2 71.1127747317192 95.3947993024219
"4553" 910.4 65.8859081865291 91.197110043769
"4554" 910.6 62.1196744198928 84.9400578079591
"4555" 910.8 61.5954789415128 78.7740900811541
"4556" 911 62.5614541343278 72.4733595201227
"4557" 911.2 62.6212728060106 65.4666630363499
"4558" 911.4 61.937039230685 57.9743149856852
"4559" 911.6 61.9626171318762 50.6889349179426
"4560" 911.8 63.3111330499143 43.7646012008356
"4561" 912 67.5323397368064 36.8482732545316
"4562" 912.2 72.1207335045898 32.1151729733592
"4563" 912.4 78.5114294556018 28.6941802741839
"4564" 912.6 85.2902958498718 26.7482868904618
"4565" 912.8 91.1658226457903 25.5221253001719
"4566" 913 95.3861845714449 28.2397192736255
"4567" 913.2 95.1351376199781 31.9631237463262
"4568" 913.4 92.8390238810581 36.4859687388687
"4569" 913.6 88.8279508557949 40.7322426548464
"4570" 913.8 83.5866259167431 46.1527516360885
"4571" 914 77.0650043209487 50.5677228712823
"4572" 914.2 69.1293738615342 51.9342154730344
"4573" 914.4 61.0234930781814 50.5940999894316
"4574" 914.6 54.651805232039 47.6890983869871
"4575" 914.8 49.0619314941985 42.5083365884385
"4576" 915 43.4582899308254 36.9867594607308
"4577" 915.2 39.1594694847564 30.0613509255066
"4578" 915.4 36.0095257365219 23.2894509575044
"4579" 915.6 33.526161114935 17.3913221289977
"4580" 915.8 33.0948814084143 14.4974758421514
"4581" 916 35.7135352935484 12.2738044619204
"4582" 916.2 40.5388928138685 10.434967174636
"4583" 916.4 45.5849498385677 10.3735494445963
"4584" 916.6 51.9896461293272 12.1419008041593
"4585" 916.8 57.8817359162653 13.6309203693013
"4586" 917 62.4845757451349 17.4752274924809
"4587" 917.2 66.1856594037436 23.5862992287182
"4588" 917.4 69.0313763782051 29.9102745522054
"4589" 917.6 69.4171842502927 37.8735064769657
"4590" 917.8 68.4546296546078 45.3977106013648
"4591" 918 65.4451518070369 52.871891515842
"4592" 918.2 62.9175782353824 60.2320815594583
"4593" 918.4 58.519525435811 66.7323938572062
"4594" 918.6 53.1386329134005 73.1362215670617
"4595" 918.8 46.7971654010002 78.8535663095211
"4596" 919 41.5218281675735 85.1181425284762
"4597" 919.2 37.7104196811939 92.4585981826473
"4598" 919.4 34.3686395683774 98.5798733350469
"4599" 919.6 30.6419695375597 104.629208235142
"4600" 919.8 25.5110551222485 109.71553443665
"4601" 920 24.4717336715973 110.319653455507
"4602" 920.2 23.2050748238111 109.050688478749
"4603" 920.4 20.2341253228579 107.152280954121
"4604" 920.6 18.1370897215973 104.792485362802
"4605" 920.8 17.3374332108461 101.633170305205
"4606" 921 17.30782724087 96.9403743793476
"4607" 921.2 16.9625869475923 91.2141805840658
"4608" 921.4 16.3517819004048 85.8450513037801
"4609" 921.6 17.2843234350936 79.3651016131636
"4610" 921.8 20.1175297710564 74.2957780619817
"4611" 922 23.3301288733056 68.5568290925599
"4612" 922.2 28.2322086710064 63.2570766108316
"4613" 922.4 33.4746726296271 58.267070464067
"4614" 922.6 39.4502133993846 53.4520566577695
"4615" 922.8 47.379888210641 51.8808623754361
"4616" 923 54.8860019402974 50.5597975533386
"4617" 923.2 63.1772720211814 52.1610478007316
"4618" 923.4 69.538611970685 55.2219594327356
"4619" 923.6 76.8202365782399 58.7147651709426
"4620" 923.8 82.5992903718814 64.1138021418066
"4621" 924 86.9849296300477 69.7991806533262
"4622" 924.2 91.891453936306 76.1877651550418
"4623" 924.4 94.0680567787522 83.5644772329457
"4624" 924.6 91.2688686315003 90.5090892915249
"4625" 924.8 86.3875166719805 93.3652517798342
"4626" 925 79.8508194235754 94.7094795069377
"4627" 925.2 72.4381580129039 94.2758245559206
"4628" 925.4 65.3660627124996 93.0844326108242
"4629" 925.6 56.9798231230459 91.9665173986777
"4630" 925.8 49.9685754178738 87.8481595783958
"4631" 926 43.9437926785722 83.0019935488356
"4632" 926.2 38.6019161122977 78.0133967513558
"4633" 926.4 34.0571533283908 72.4330135847272
"4634" 926.6 30.3833914484531 65.5588901573058
"4635" 926.8 25.8941265044217 59.7007992267291
"4636" 927 21.6758521827564 52.1118050693259
"4637" 927.2 18.5432685778048 46.2362960744099
"4638" 927.4 14.7394170575064 41.5172681556816
"4639" 927.6 12.4597437200379 39.8704313777776
"4640" 927.8 12.4013103602236 38.4865931056173
"4641" 928 13.8777430535385 34.8623130803079
"4642" 928.2 13.565795860824 30.4788249358783
"4643" 928.4 14.179067478191 29.9372309427333
"4644" 928.6 13.8732763174199 28.4334009245547
"4645" 928.8 14.1845022474864 27.9249513486366
"4646" 929 15.7884724874079 26.0667728330142
"4647" 929.2 17.6779222206676 23.7723074818174
"4648" 929.4 19.7300513729821 22.6874291349027
"4649" 929.6 21.7112832421377 20.71893471696
"4650" 929.8 23.4820817414726 18.5864106527972
"4651" 930 25.4750142850769 16.6024876369746
"4652" 930.2 28.1838653355985 14.0549488607829
"4653" 930.4 30.7246474251795 11.9673011782823
"4654" 930.6 33.4196378649767 10.2704567524007
"4655" 930.8 36.2522013140195 8.46301700530927
"4656" 931 39.6256036622092 6.7572386881906
"4657" 931.2 41.526968658219 5.54899375204169
"4658" 931.4 41.1966909790764 5.42205204879664
"4659" 931.6 40.9691620859268 6.20969521691573
"4660" 931.8 41.0535976372784 6.28309638080609
"4661" 932 41.5219582757932 6.62854151890927
"4662" 932.2 41.8638751711026 6.56448341741049
"4663" 932.4 42.6228391055829 6.54348438482807
"4664" 932.6 43.2187093279164 6.25903148946664
"4665" 932.8 43.7885404316149 6.06858928193588
"4666" 933 44.7895908597955 7.00162849569142
"4667" 933.2 46.6180602613135 7.90478167037093
"4668" 933.4 47.7512470948353 8.6809280188619
"4669" 933.6 49.0158330577699 9.57930128263502
"4670" 933.8 50.7591771178141 10.5186012526797
"4671" 934 53.4058652923081 12.0757157238946
"4672" 934.2 56.6313144395927 14.2286843128407
"4673" 934.4 59.0752706697438 17.1097034854163
"4674" 934.6 62.0109186847154 19.8097781296665
"4675" 934.8 64.8978198735337 23.4462233290213
"4676" 935 67.4820549967785 27.8756396735044
"4677" 935.2 70.3665244107436 31.7721887745131
"4678" 935.4 74.1063427332028 35.8520966480156
"4679" 935.6 77.4273869890196 40.0768763560987
"4680" 935.8 79.5835473771135 45.3076985319709
"4681" 936 81.0172676543685 49.8096376810411
"4682" 936.2 84.4489251918974 54.6312689985643
"4683" 936.4 86.3131750087018 60.8968862262734
"4684" 936.6 87.4163502238598 67.3768490558342
"4685" 936.8 85.2636363820085 73.5409151936038
"4686" 937 81.5349889748974 78.2481809762567
"4687" 937.2 75.7522470197275 80.7234173562649
"4688" 937.4 70.5853627014042 81.4474353269349
"4689" 937.6 63.6810946512047 81.161772610248
"4690" 937.8 57.4236615081985 79.3336631999013
"4691" 938 52.5193880788174 76.6417720560859
"4692" 938.2 49.6052973583064 73.3435069327566
"4693" 938.4 44.725834822359 69.1150017384105
"4694" 938.6 39.890271091671 65.7853063557445
"4695" 938.8 34.8111121970445 61.7128546169685
"4696" 939 30.6958783960404 56.1804600279126
"4697" 939.2 26.451964311339 53.0420413872401
"4698" 939.4 21.2497962912806 49.9440817097244
"4699" 939.6 17.1845896222064 48.9284217266066
"4700" 939.8 14.8253872253993 49.3812775303757
"4701" 940 11.2907623659035 50.6177053725287
"4702" 940.2 7.61743173151624 52.5687340975165
"4703" 940.4 6.13303012559497 52.6860971945795
"4704" 940.6 4.77557296276074 51.0323634944479
"4705" 940.8 4.78950131032782 50.8356938592923
"4706" 941 4.72751229453138 50.8584428112566
"4707" 941.2 4.51122945109568 50.9278271147477
"4708" 941.4 4.4729351585408 51.0594684124677
"4709" 941.6 4.09973786732719 50.5765973886903
"4710" 941.8 3.92287480323031 50.5737446228479
"4711" 942 3.75223393612127 50.7585933572296
"4712" 942.2 3.68109464479087 50.6398959830756
"4713" 942.4 4.06946611747763 50.1200078041327
"4714" 942.6 3.82071657341856 49.4743227933647
"4715" 942.8 3.84256253471639 48.8303282457366
"4716" 943 3.86464329362784 48.3797170052281
"4717" 943.2 4.13766913584055 48.2386644935636
"4718" 943.4 4.89266551179926 46.9383434087709
"4719" 943.6 5.44436310077976 46.563950937266
"4720" 943.8 5.67011346443114 46.3551221222178
"4721" 944 5.77471182265826 46.1603377558735
"4722" 944.2 6.75695354666666 45.9521355096669
"4723" 944.4 8.66036862502384 45.9611754032799
"4724" 944.6 9.9494691987672 45.0881302301343
"4725" 944.8 11.2321358571897 44.8454398280566
"4726" 945 14.3181881743745 44.6000807379574
"4727" 945.2 15.6359068860825 44.0816289295827
"4728" 945.4 16.4310444218184 44.2181399684026
"4729" 945.6 17.310537248977 43.9295134950287
"4730" 945.8 17.9686236310949 43.7684694436797
"4731" 946 18.8395510758203 43.7990838227604
"4732" 946.2 20.5341655899358 43.4734731103864
"4733" 946.4 22.0868674530006 43.2236829138845
"4734" 946.6 24.853894324441 42.6954188787182
"4735" 946.8 28.5048060541007 42.0202139195845
"4736" 947 31.5824179471435 41.1662151350147
"4737" 947.2 34.189091536671 39.6353305875493
"4738" 947.4 38.1056150821655 37.246221987298
"4739" 947.6 42.6129426174978 36.6045770677308
"4740" 947.8 48.0127888102481 36.0744065509095
"4741" 948 52.9738660987949 34.855780047949
"4742" 948.2 58.4081719769844 34.2554205062887
"4743" 948.4 62.4608450833572 35.8237942754247
"4744" 948.6 64.5490314433784 39.787582109964
"4745" 948.8 65.2682046281511 45.3436179298093
"4746" 949 65.3634127321868 51.0755667214827
"4747" 949.2 64.0422599273784 57.5823671889152
"4748" 949.4 61.2768788361814 63.0946490938066
"4749" 949.6 56.7692728942404 67.4685991875606
"4750" 949.8 50.5428246629064 69.6395225739316
"4751" 950 44.1923441030314 69.5567163887816
"4752" 950.2 37.490636813895 68.5437457030213
"4753" 950.4 32.183239801359 67.1779576439746
"4754" 950.6 25.9472121033278 66.7281117015423
"4755" 950.8 20.737173124711 67.5152254395066
"4756" 951 16.3303176380921 69.3497009259066
"4757" 951.2 12.6669253288298 73.7751325024734
"4758" 951.4 10.6271773599647 77.5554753889441
"4759" 951.6 10.7847256056226 78.9147573095876
"4760" 951.8 10.4365764595543 80.7526953814481
"4761" 952 10.2630184646501 84.2537609943433
"4762" 952.2 10.5259738816207 88.6662910178209
"4763" 952.4 11.2320737528373 92.2952573621096
"4764" 952.6 12.792871466585 94.7211520726352
"4765" 952.8 14.1431342682999 97.5290057593436
"4766" 953 15.3241000702637 100.276207029242
"4767" 953.2 18.4664469087879 104.555514461781
"4768" 953.4 21.7783913833859 108.310446378638
"4769" 953.6 26.4385298725487 113.014039326157
"4770" 953.8 30.9987163039902 116.998909413746
"4771" 954 33.874173076039 120.097153009757
"4772" 954.2 37.7526112463086 121.820776588137
"4773" 954.4 43.2425201366461 123.482464696771
"4774" 954.6 48.7436912341818 126.224430429869
"4775" 954.8 52.0015204015746 126.379999924984
"4776" 955 56.5739815800291 126.403162494257
"4777" 955.2 62.4508035354609 126.770868281461
"4778" 955.4 66.8892524857297 128.017469803112
"4779" 955.6 68.2296824879739 127.664461638585
"4780" 955.8 72.5933334043709 126.196997946379
"4781" 956 77.1746990498145 126.435751690559
"4782" 956.2 79.370918870264 125.870246587478
"4783" 956.4 82.0294160565333 125.061604299341
"4784" 956.6 86.4880988293262 124.047852397861
"4785" 956.8 91.1011320717221 123.049098694112
"4786" 957 94.6584323496895 120.272194551957
"4787" 957.2 99.5121852676228 117.494325592799
"4788" 957.4 103.591569501726 115.462946505918
"4789" 957.6 106.038462774999 111.991701424882
"4790" 957.8 109.38710012207 108.443552677466
"4791" 958 113.803350554335 106.202235330921
"4792" 958.2 115.509205383938 103.501172125848
"4793" 958.4 117.042927061889 100.161962041554
"4794" 958.6 119.540298482974 96.9177422505925
"4795" 958.8 121.387107108225 94.0948165526785
"4796" 959 122.147724748791 91.6097514602101
"4797" 959.2 124.030461845309 88.5423873230328
"4798" 959.4 124.561987465211 86.5230088489385
"4799" 959.6 124.440701672997 84.7054102116765
"4800" 959.8 123.869875784768 81.5726582188326
"4801" 960 125.366644304149 77.4448609601161
"4802" 960.2 126.940358330075 75.0951762340066
"4803" 960.4 126.960651128875 73.7499548745185
"4804" 960.6 125.897571558249 71.5639701653504
"4805" 960.8 124.274148392937 69.2218675047997
"4806" 961 124.230721236137 67.8291609766138
"4807" 961.2 125.012898939106 66.2508386893316
"4808" 961.4 125.486700379115 64.1034200216818
"4809" 961.6 126.820126506988 60.0805350260859
"4810" 961.8 128.685804684366 58.1278704114441
"4811" 962 128.368082698749 57.5963980211785
"4812" 962.2 128.246011428831 55.3403087743118
"4813" 962.4 128.034524103256 51.8836622464471
"4814" 962.6 126.965000496815 48.6097882663962
"4815" 962.8 124.172885248067 44.8077231404535
"4816" 963 122.987758159469 40.2094971837291
"4817" 963.2 122.387495536861 35.8218258651599
"4818" 963.4 119.037334530808 31.8917638431621
"4819" 963.6 115.659490631902 28.0980429872728
"4820" 963.8 112.701739398233 24.1441898059776
"4821" 964 111.773941995382 22.7645260638787
"4822" 964.2 109.358694324513 22.5638796645387
"4823" 964.4 107.107489967304 22.8954310567566
"4824" 964.6 104.349742848774 22.8613076288102
"4825" 964.8 101.076164139513 21.5230488273475
"4826" 965 98.9610422303364 18.5828849341446
"4827" 965.2 97.7314265366354 16.4168230721921
"4828" 965.4 96.1757541525162 15.1690271667763
"4829" 965.6 94.3132773175208 12.8370853500748
"4830" 965.8 93.9811397740105 10.6875229787157
"4831" 966 93.6528448223656 11.6756479479709
"4832" 966.2 93.0222957665274 11.6317658574529
"4833" 966.4 90.8088512214303 12.3455353473784
"4834" 966.6 87.8283677460132 13.8693847211756
"4835" 966.8 84.5937716508446 14.1014891315508
"4836" 967 82.6280205048404 12.5511403577257
"4837" 967.2 81.3936058165307 10.6469926828673
"4838" 967.4 79.5198888861874 7.79593185745492
"4839" 967.6 79.4413629959598 7.06077241796851
"4840" 967.8 79.0573605887473 7.10782384046573
"4841" 968 77.131902125375 8.03242256966342
"4842" 968.2 74.9277109358919 9.64941793114448
"4843" 968.4 71.7428775496774 11.3796721097829
"4844" 968.6 67.5010959844428 13.4736634191549
"4845" 968.8 63.7030474690314 15.5033866054816
"4846" 969 59.0681184322308 15.7760590435643
"4847" 969.2 55.375607158152 15.6057173259262
"4848" 969.4 52.8765698020597 17.0812464550517
"4849" 969.6 51.1958535777166 19.4811556077876
"4850" 969.8 50.3199603712109 22.3256318526475
"4851" 970 50.5211058836492 27.8433281089888
"4852" 970.2 49.4756405633298 32.8760015308346
"4853" 970.4 46.1972589132064 36.8259792816066
"4854" 970.6 42.702575422892 37.9981132479346
"4855" 970.8 38.3326317481248 38.4408675158882
"4856" 971 33.8097785807874 37.1190421519912
"4857" 971.2 31.2984517621086 34.9674096878219
"4858" 971.4 29.5624839005064 32.4977636808816
"4859" 971.6 25.9333997217827 29.915518170283
"4860" 971.8 23.8918758880477 30.1951147630566
"4861" 972 22.8825246034759 31.8487527269152
"4862" 972.2 22.6775848616293 34.6329648892312
"4863" 972.4 22.6850264947909 38.4034700554722
"4864" 972.6 24.4461001345491 42.2733212514274
"4865" 972.8 27.2230343589719 47.2233171766877
"4866" 973 28.5122223571148 52.3217842452212
"4867" 973.2 26.7009902276826 56.8250826844861
"4868" 973.4 23.3806574560155 61.3326580782931
"4869" 973.6 19.4390190190786 64.1810379331678
"4870" 973.8 14.6360133106755 66.4810848466831
"4871" 974 10.4577296639739 66.4510954559437
"4872" 974.2 10.0806995612347 66.6608539305175
"4873" 974.4 9.82114596252401 67.5165711521581
"4874" 974.6 9.54751553229956 70.04546534712
"4875" 974.8 11.6620285312856 72.8873987484099
"4876" 975 14.616654432052 76.2126645327603
"4877" 975.2 18.8224470079453 79.6381924945011
"4878" 975.4 23.0265931850179 82.736374206872
"4879" 975.6 28.3272283302564 86.6963717712644
"4880" 975.8 31.682610047522 89.7146480329051
"4881" 976 34.2184472037564 92.3539988684341
"4882" 976.2 37.9647261723262 95.6034093343497
"4883" 976.4 41.3380802320404 100.103918090617
"4884" 976.6 44.390075489185 105.410429621614
"4885" 976.8 45.3199107261314 110.166780498307
"4886" 977 45.5319169551032 117.124965743765
"4887" 977.2 47.7256357353246 120.635682745348
"4888" 977.4 52.044733828091 121.361564837516
"4889" 977.6 56.1806577784064 119.686306937282
"4890" 977.8 60.8687578119393 117.435858541427
"4891" 978 64.0063562543516 114.767831862923
"4892" 978.2 69.1621232145539 112.062373582265
"4893" 978.4 73.9184209956804 109.328272328065
"4894" 978.6 78.1570579555044 106.588788935041
"4895" 978.8 83.1132833819844 103.525214872753
"4896" 979 89.2815344877818 103.189360758985
"4897" 979.2 95.7563458560314 102.647341916032
"4898" 979.4 101.650732051506 102.281083789407
"4899" 979.6 106.10192430614 104.864666392629
"4900" 979.8 106.048748653112 108.068599160737
"4901" 980 104.501571224437 112.27946671095
"4902" 980.2 102.237904817641 113.922457475672
"4903" 980.4 97.6032936001461 116.038095127146
"4904" 980.6 93.1972309136154 118.599455341462
"4905" 980.8 87.8938381770835 121.942452208039
"4906" 981 82.6755040569048 124.848555989397
"4907" 981.2 76.0714397814064 125.438151951932
"4908" 981.4 69.920400747784 126.676006617343
"4909" 981.6 62.8596529735284 128.009347697905
"4910" 981.8 56.4589401603029 125.763229185047
"4911" 982 49.4482924227192 125.179757699034
"4912" 982.2 42.9902620629406 122.922333381069
"4913" 982.4 36.7818664555231 120.446779124834
"4914" 982.6 30.7930277521159 117.131817720819
"4915" 982.8 25.7748754394535 110.469597277578
"4916" 983 23.5682605224413 104.902458905988
"4917" 983.2 23.6408218352078 102.576749488587
"4918" 983.4 24.6596654000296 102.095836962834
"4919" 983.6 26.1900648467974 101.734646504552
"4920" 983.8 28.2035519483754 100.639216096304
"4921" 984 31.9476383979513 98.4315138495194
"4922" 984.2 35.8104159210269 98.2229541885436
"4923" 984.4 40.7630243954052 99.1187087350418
"4924" 984.6 45.6790441694257 100.512360112555
"4925" 984.8 50.3140173234324 102.131013503089
"4926" 985 55.0513174550004 103.696432584817
"4927" 985.2 57.9854280047326 106.117163729304
"4928" 985.4 59.0954989445421 109.214054390042
"4929" 985.6 60.7775642435713 110.395638537579
"4930" 985.8 63.2541515636655 111.619652655938
"4931" 986 66.0817062722564 110.406513090279
"4932" 986.2 69.0345481765084 108.096525559217
"4933" 986.4 71.3638247659487 105.569322301487
"4934" 986.6 74.9872886448906 103.02789304272
"4935" 986.8 79.0418810224404 100.275135802681
"4936" 987 83.3341816041724 97.8279781789589
"4937" 987.2 88.7298041615241 94.8074117994693
"4938" 987.4 93.832555357087 92.8286447436115
"4939" 987.6 100.206433230906 92.8156998561066
"4940" 987.8 104.360497821195 95.9334262236182
"4941" 988 106.495744885139 100.881539828374
"4942" 988.2 106.859444125232 104.133846497837
"4943" 988.4 105.797306217289 109.099670403472
"4944" 988.6 102.594000127186 113.45772919803
"4945" 988.8 98.3131367522865 117.534423705317
"4946" 989 92.7733620199764 118.769706164737
"4947" 989.2 85.8940059608316 119.809106987894
"4948" 989.4 79.1805622151158 116.670449939186
"4949" 989.6 73.6516057925064 114.279853769179
"4950" 989.8 66.7864354116939 110.538043394364
"4951" 990 61.2316429813077 104.693895965385
"4952" 990.2 58.8285389495064 98.5993934035066
"4953" 990.4 58.3016117482109 91.8202884416112
"4954" 990.6 58.9074535817649 84.2875264746804
"4955" 990.8 60.2734930781012 77.148857483748
"4956" 991 61.4590404564359 70.7711254414105
"4957" 991.2 61.9236875221252 63.889191669855
"4958" 991.4 62.6051677790191 58.1987199016719
"4959" 991.6 67.1174205580814 53.4732073500316
"4960" 991.8 73.9366647702564 51.6049092482732
"4961" 992 80.0991363462308 50.780046422949
"4962" 992.2 85.3326892363064 48.8647246611066
"4963" 992.4 90.7198065677027 46.6902331862236
"4964" 992.6 97.5143160167606 47.0612412763239
"4965" 992.8 103.546310907104 51.3221574480966
"4966" 993 107.570700462933 55.0193311206874
"4967" 993.2 110.493895005706 61.4703739235566
"4968" 993.4 108.663689675672 68.5050778373767
"4969" 993.6 105.377791683097 73.6855441164079
"4970" 993.8 99.3757211294633 78.9839919053084
"4971" 994 92.5247840943077 82.5501827846413
"4972" 994.2 85.8344835320599 82.9287778429084
"4973" 994.4 78.7509941722564 81.5385893883709
"4974" 994.6 71.2624177837969 80.028255725635
"4975" 994.8 63.8124733346838 76.1759716034582
"4976" 995 57.5775776504547 70.9825041330252
"4977" 995.2 53.0637511928597 64.4790863876781
"4978" 995.4 51.6918838279796 56.6162025534173
"4979" 995.6 50.4780824544005 48.6635930797058
"4980" 995.8 50.8543238936651 40.3943996684219
"4981" 996 51.9723039036234 34.4818688335319
"4982" 996.2 51.9321121018353 28.3633212583619
"4983" 996.4 49.2830894516293 22.6039360112482
"4984" 996.6 48.4234582451483 16.2175684331215
"4985" 996.8 50.7486739751303 11.6242620800045
"4986" 997 54.8996826039955 11.6243737884132
"4987" 997.2 59.1070448473081 13.4990156702394
"4988" 997.4 63.0331588713189 15.4019262797209
"4989" 997.6 67.2356387107158 17.4398634737972
"4990" 997.8 72.5536008411731 20.6695724901178
"4991" 998 76.0533095935495 25.8738179815153
"4992" 998.2 79.8753934733814 31.6819512650547
"4993" 998.4 79.7856526840897 39.59467839534
"4994" 998.6 77.6903617516015 45.645429875469
"4995" 998.8 73.8246773147117 51.3407205928995
"4996" 999 67.9079377719881 55.3731665269396
"4997" 999.2 61.0842577510295 56.6960915200213
"4998" 999.4 54.2971392331724 58.0931448053575
"4999" 999.6 47.244923850853 55.7968388306096
"5000" 999.8 41.8167989383581 51.5623493655956
"5001" 1000 37.1820333327969 46.7680582807701
"5002" 1000.2 32.6286060758174 41.443705812964
"5003" 1000.4 26.5833381134329 36.4532711580129
"5004" 1000.6 22.331160177584 33.0628005808773
"5005" 1000.8 19.0184690457314 31.2333769307066
"5006" 1001 20.0125877049113 30.2566698033451
"5007" 1001.2 22.667569970895 26.5261637902566
"5008" 1001.4 26.0402034283081 24.4043925739463
"5009" 1001.6 31.4043449754084 21.8085043310646
"5010" 1001.8 35.6544834452912 20.235109268961
"5011" 1002 42.7634894807343 17.9727189062124
"5012" 1002.2 48.0234462690778 17.589238011087
"5013" 1002.4 53.6024576907564 17.0396194758753
"5014" 1002.6 57.3504553611731 18.5498756993122
"5015" 1002.8 61.7151706667219 21.827956096998
"5016" 1003 68.2590299095838 26.1507456873982
"5017" 1003.2 71.2450169682291 31.6230871587203
"5018" 1003.4 73.5312475574564 36.5175034929709
"5019" 1003.6 76.4139630292742 43.1818089709084
"5020" 1003.8 76.7431382773903 49.2080063462477
"5021" 1004 76.6540494179666 55.9220618686678
"5022" 1004.2 76.2338067079143 62.5954652489145
"5023" 1004.4 74.5827984531564 68.8719729346566
"5024" 1004.6 69.8983292521314 75.6334164374816
"5025" 1004.8 64.2961956131293 78.7653147792143
"5026" 1005 57.1371890148564 80.7807763005366
"5027" 1005.2 50.7852081445722 80.9033428644672
"5028" 1005.4 44.3651893879528 78.9943466006852
"5029" 1005.6 37.3873142138662 76.821988143842
"5030" 1005.8 32.1596879200064 72.9708790995816
"5031" 1006 26.6771308330369 68.1001509312323
"5032" 1006.2 24.1463633232564 61.6353796551376
"5033" 1006.4 24.3835323927444 55.7126687788806
"5034" 1006.6 27.2903738085204 50.7320678333046
"5035" 1006.8 30.5823615764564 46.0875326053066
"5036" 1007 34.6555376363064 41.7274684718316
"5037" 1007.2 39.3906839889314 37.0043310650066
"5038" 1007.4 44.0264086415954 33.1301459879431
"5039" 1007.6 49.8990864336009 30.1039048474163
"5040" 1007.8 53.0832431241403 26.3453096221406
"5041" 1008 55.0327536142038 22.5434209579408
"5042" 1008.2 57.3398976212564 22.8130909476957
"5043" 1008.4 61.0719078569421 24.2476287615138
"5044" 1008.6 66.1321686901632 27.2030800626041
"5045" 1008.8 70.2374511394547 31.4517041138342
"5046" 1009 71.9385370785993 37.0962368309424
"5047" 1009.2 71.6875755880087 43.5595772324034
"5048" 1009.4 71.2187439509545 48.9090722406717
"5049" 1009.6 67.597726146392 54.7947055369007
"5050" 1009.8 61.940055727804 57.5436014951614
"5051" 1010 55.3193086279744 58.410628218231
"5052" 1010.2 48.4744612415548 59.6311725258454
"5053" 1010.4 41.6493066576462 60.7735928036634
"5054" 1010.6 35.230898055765 58.9490683550239
"5055" 1010.8 28.5889218180269 55.1146598436829
"5056" 1011 24.3088162890709 50.2769502455631
"5057" 1011.2 21.0812130248693 44.0757327075308
"5058" 1011.4 18.0589748306596 39.0118160002808
"5059" 1011.6 12.5781517171109 34.7847778644475
"5060" 1011.8 11.9805984038974 35.0060397922054
"5061" 1012 11.5675703368278 34.0788158423995
"5062" 1012.2 11.8288634173729 33.4870780549945
"5063" 1012.4 11.7682254048045 32.5418616493047
"5064" 1012.6 12.0226304736441 31.6739266347464
"5065" 1012.8 13.1240828502564 29.3033558460566
"5066" 1013 14.4946694503473 27.96996394159
"5067" 1013.2 15.8698845923218 26.5404509825183
"5068" 1013.4 17.2462084315382 24.6847395330748
"5069" 1013.6 18.4451837682564 22.8485596312
"5070" 1013.8 20.1142247394303 21.7505455403349
"5071" 1014 21.5329022529113 20.1136167360266
"5072" 1014.2 23.1746840251868 17.9619548619001
"5073" 1014.4 25.1067405935332 15.7772839871316
"5074" 1014.6 27.5170607092827 13.3509286631514
"5075" 1014.8 30.9249831883607 11.5878172116914
"5076" 1015 33.9923659455409 9.59153016939457
"5077" 1015.2 37.1516627719086 7.68291015277838
"5078" 1015.4 40.8629750875267 5.70238799868907
"5079" 1015.6 44.2508707047434 4.4293748245436
"5080" 1015.8 46.7786088844497 3.89390056781126
"5081" 1016 49.4792831911582 3.35635621463164
"5082" 1016.2 53.1205722759885 2.59199142863164
"5083" 1016.4 56.0533095914116 2.44867303125664
"5084" 1016.6 60.4469885554203 2.11661291930583
"5085" 1016.8 64.2636634586064 1.64609000595664
"5086" 1017 67.1894568296667 1.13226701092331
"5087" 1017.2 70.8104323776348 1.36754446006745
"5088" 1017.4 74.9618310021647 1.84910248810985
"5089" 1017.6 78.9107373675173 2.57163606204794
"5090" 1017.8 82.9708416035641 3.45149349835921
"5091" 1018 87.306097527888 5.98888888220401
"5092" 1018.2 91.8763764366564 8.34156154808522
"5093" 1018.4 96.8915753548774 11.5871471864583
"5094" 1018.6 100.318020420487 12.93745648359
"5095" 1018.8 104.190274568385 13.816149335872
"5096" 1019 105.311543224547 15.3935605360954
"5097" 1019.2 107.056386695274 18.4870402366306
"5098" 1019.4 108.309649441804 22.8468999592328
"5099" 1019.6 111.003239970811 26.6336525882879
"5100" 1019.8 113.437032386281 29.3350490201103
"5101" 1020 115.271724792566 32.8261068875662
"5102" 1020.2 118.132323855961 37.0361795977566
"5103" 1020.4 117.162821232347 40.6418511907321
"5104" 1020.6 114.661619552942 43.1337259588021
"5105" 1020.8 111.40911334683 45.3694174277349
"5106" 1021 107.803671740835 47.1506031037303
"5107" 1021.2 104.496871872513 48.7685473564219
"5108" 1021.4 100.854376812078 48.4129304750959
"5109" 1021.6 97.9179742491434 46.4229115023523
"5110" 1021.8 94.4389231479341 43.0231773327277
"5111" 1022 92.5670150539744 40.0626068380515
"5112" 1022.2 91.910300810868 36.7029544534467
"5113" 1022.4 91.5553513399506 33.2601543842732
"5114" 1022.6 93.2719472268718 30.6909719191028
"5115" 1022.8 94.5031421279231 28.084292007872
"5116" 1023 96.7698888880314 24.6725791842066
"5117" 1023.2 96.7756523755597 22.0746787045763
"5118" 1023.4 95.5886854846007 21.0691004410271
"5119" 1023.6 94.1806836986039 21.1658937867397
"5120" 1023.8 91.9888030586934 20.8994112479373
"5121" 1024 88.6155638543943 21.2250304252825
"5122" 1024.2 84.666318328044 20.9726815840088
"5123" 1024.4 81.2523376505661 19.7787843740177
"5124" 1024.6 78.7607397783333 18.8923154787951
"5125" 1024.8 75.2536039072301 18.4265790403619
"5126" 1025 71.7537352533272 17.8340509583097
"5127" 1025.2 68.0551089129513 16.6930642551041
"5128" 1025.4 64.9489228835505 15.7704593015424
"5129" 1025.6 60.9817810582733 14.5327620845024
"5130" 1025.8 58.3270004002477 13.8742649193784
"5131" 1026 54.865091806892 13.1206305307058
"5132" 1026.2 50.6725471542303 10.9264755055436
"5133" 1026.4 45.5365280072912 8.17808560110012
"5134" 1026.6 44.633935466809 8.00708011541453
"5135" 1026.8 44.9806738724932 6.62250706007243
"5136" 1027 46.1224416319591 5.03442958209448
"5137" 1027.2 47.9338073884726 3.99117494174313
"5138" 1027.4 50.0924152353846 3.60828627497459
"5139" 1027.6 52.4372985904449 2.7995289986009
"5140" 1027.8 55.1987879661564 2.10470887755664
"5141" 1028 58.3885739726429 1.52693902460958
"5142" 1028.2 61.7869241387606 0.752939388365884
"5143" 1028.4 65.3801045305673 0.319371127399498
"5144" 1028.6 69.3349984151492 0.923355802051282
"5145" 1028.8 73.0392568773397 1.49675577461775
"5146" 1029 77.510737567309 1.97262127857243
"5147" 1029.2 81.8906740645655 2.931612600593
"5148" 1029.4 86.4098223479583 4.32651151993934
"5149" 1029.6 91.454272844671 6.39167674440299
"5150" 1029.8 96.2273422107072 8.26285763296156
"5151" 1030 100.429666083704 11.1440868367926
"5152" 1030.2 104.96257972671 15.5520693626852
"5153" 1030.4 108.140725603137 20.0775942067805
"5154" 1030.6 108.985996359848 23.8722892532646
"5155" 1030.8 107.882048612486 27.9891078683796
"5156" 1031 107.688303043851 32.565304534817
"5157" 1031.2 107.146814527797 37.4371578461501
"5158" 1031.4 107.785119515345 42.0107149389018
"5159" 1031.6 109.047626589929 46.0014077495171
"5160" 1031.8 110.488067133272 48.7172022574086
"5161" 1032 114.181024251612 51.0742758431161
"5162" 1032.2 116.324482287114 52.7966535186138
"5163" 1032.4 117.360649047506 56.3045419115066
"5164" 1032.6 115.234489152128 59.9380773158886
"5165" 1032.8 111.515301733644 62.3162270243859
"5166" 1033 107.620727907462 65.1298519994361
"5167" 1033.2 102.680111693381 68.3528418508316
"5168" 1033.4 97.4315257784932 69.9709149383882
"5169" 1033.6 93.1896136582909 68.4014932301704
"5170" 1033.8 89.467008381239 66.8779778407436
"5171" 1034 85.4890549211774 64.4862623511251
"5172" 1034.2 82.3974068661639 61.2597989187861
"5173" 1034.4 79.5080613760369 57.9459065383542
"5174" 1034.6 77.6464921502051 53.6317150476413
"5175" 1034.8 78.5703191100303 49.4039341677523
"5176" 1035 80.1921256708814 45.0014976385316
"5177" 1035.2 83.0074490482396 40.7889537676768
"5178" 1035.4 86.7706534129564 36.5011242475566
"5179" 1035.6 91.6215001741976 36.0839352320045
"5180" 1035.8 94.4428121855421 37.8096439645424
"5181" 1036 95.5914840630615 37.7454842084939
"5182" 1036.2 98.1904327938189 35.8213855628638
"5183" 1036.4 100.740061543157 32.4705213408847
"5184" 1036.6 100.303442282471 30.1300490002814
"5185" 1036.8 98.893212812041 28.6546257328105
"5186" 1037 98.2338869062808 26.9735968357201
"5187" 1037.2 96.9731382567198 24.0279959530859
"5188" 1037.4 95.9348746629638 21.0295731136957
"5189" 1037.6 95.147409791675 19.6202168283729
"5190" 1037.8 94.0747512730644 18.1181511442566
"5191" 1038 92.30922632243 15.3860208141327
"5192" 1038.2 90.7889650141886 11.9093066749261
"5193" 1038.4 90.5683816789805 8.19788230526526
"5194" 1038.6 91.3376562816042 7.61976697480447
"5195" 1038.8 94.0251313516961 8.28683855191181
"5196" 1039 95.8567171972392 9.10062347493767
"5197" 1039.2 99.1286537681076 10.3386864007938
"5198" 1039.4 102.029563711351 12.3432849067212
"5199" 1039.6 105.76901077628 14.7488311675686
"5200" 1039.8 108.854458250744 18.2704026666713
"5201" 1040 112.324607107256 21.4030246047525
"5202" 1040.2 115.676209633529 25.5272779903703
"5203" 1040.4 119.051395682733 29.0952787654233
"5204" 1040.6 121.127228340176 33.0018622572486
"5205" 1040.8 122.926497572665 37.9597870475067
"5206" 1041 124.782415355387 42.2221006843105
"5207" 1041.2 125.547017576549 46.6917225753786
"5208" 1041.4 125.577918278744 51.2219821606957
"5209" 1041.6 122.895737328208 54.8853402204274
"5210" 1041.8 120.857684047773 57.6802941048878
"5211" 1042 117.87045017583 59.7959719321958
"5212" 1042.2 114.52389708446 59.7500584205673
"5213" 1042.4 111.977293869998 58.4878137427825
"5214" 1042.6 108.484838312949 56.7283723857951
"5215" 1042.8 106.163500462105 53.2211221987944
"5216" 1043 105.514345627896 49.1908327521829
"5217" 1043.2 105.15439345528 46.2692209016614
"5218" 1043.4 104.56796228336 45.3815143313046
"5219" 1043.6 103.41252322688 44.2808290394646
"5220" 1043.8 101.171375171088 43.8913755461474
"5221" 1044 97.9906849449173 44.0301173896566
"5222" 1044.2 93.500884955834 42.9863640956704
"5223" 1044.4 89.7453592651378 39.6045748320702
"5224" 1044.6 89.5361315640513 36.0284593563849
"5225" 1044.8 91.1545360333784 31.7835020744518
"5226" 1045 94.0364900236064 28.4179666356066
"5227" 1045.2 97.6580432324329 26.8055744473239
"5228" 1045.4 100.860525825436 25.1966917052054
"5229" 1045.6 102.415414071185 23.244248320209
"5230" 1045.8 102.151914175786 20.9154693316768
"5231" 1046 100.77198435007 19.3121007906055
"5232" 1046.2 98.8698233574564 18.9780615285066
"5233" 1046.4 96.1369956494531 17.8988661646665
"5234" 1046.6 92.8894936102396 16.705039775181
"5235" 1046.8 88.5968407688278 14.7877045766852
"5236" 1047 86.3145590485564 12.4714062876816
"5237" 1047.2 85.3738644219814 10.5063518170066
"5238" 1047.4 85.5532500211109 9.89080653858391
"5239" 1047.6 86.8084350393725 8.53970491969414
"5240" 1047.8 88.8693038329321 6.78351656987826
"5241" 1048 91.690846525714 7.15145976546003
"5242" 1048.2 94.4190380980784 8.40164962730749
"5243" 1048.4 98.2048353799651 9.96592986365034
"5244" 1048.6 101.156629823406 11.5350594248316
"5245" 1048.8 104.465460414909 13.0644996665707
"5246" 1049 108.520851372905 16.4252025752645
"5247" 1049.2 112.544652633941 20.5434288863018
"5248" 1049.4 115.655702803891 25.118614001403
"5249" 1049.6 118.473631257791 30.664991720652
"5250" 1049.8 121.843981214104 34.741626528333
"5251" 1050 123.785654830323 38.5227566999405
"5252" 1050.2 125.961016220997 42.6945212101498
"5253" 1050.4 127.144858552945 48.1435323306122
"5254" 1050.6 128.600915797609 53.3744768985066
"5255" 1050.8 129.451180841165 55.8441858472112
"5256" 1051 129.922248000356 56.5715796091797
"5257" 1051.2 129.490084513101 57.7150780397455
"5258" 1051.4 129.125270608397 59.2385879911004
"5259" 1051.6 129.277953407635 61.6499585533857
"5260" 1051.8 128.713235955042 64.8778636084471
"5261" 1052 129.209220477344 68.7588469463286
"5262" 1052.2 128.307617642434 74.0498366146344
"5263" 1052.4 127.193744088075 78.7461762156203
"5264" 1052.6 126.163594378489 83.8061202729078
"5265" 1052.8 122.128314850943 87.9554192636001
"5266" 1053 118.115623431002 90.1282627562384
"5267" 1053.2 116.140446096543 89.5559867625438
"5268" 1053.4 116.27913315065 89.332901767987
"5269" 1053.6 116.037975390746 89.0397378132666
"5270" 1053.8 115.803231584942 88.9711269741424
"5271" 1054 115.379578793332 89.2473421735396
"5272" 1054.2 114.68913478167 90.527015294949
"5273" 1054.4 113.384994565105 90.5914946773491
"5274" 1054.6 111.31315817243 91.6550972089343
"5275" 1054.8 107.711132269525 92.6312890835493
"5276" 1055 103.867857434006 92.4773976637844
"5277" 1055.2 99.7644158530619 91.9465887846178
"5278" 1055.4 95.111554258714 92.2356247155448
"5279" 1055.6 89.6197400546039 91.6785452952397
"5280" 1055.8 85.0620174160022 88.4785774623245
"5281" 1056 81.3675242241462 83.6948198821465
"5282" 1056.2 79.9912507772038 79.5388846719145
"5283" 1056.4 80.9218074519287 74.8738423131306
"5284" 1056.6 82.835747340015 70.519969770679
"5285" 1056.8 86.0651903818418 67.3326789713054
"5286" 1057 89.7436448590387 64.4639305276518
"5287" 1057.2 94.7922617748718 61.7588073022054
"5288" 1057.4 99.808684271309 62.1629956989409
"5289" 1057.6 105.808045177154 62.4317096351797
"5290" 1057.8 110.59480039713 62.0992194410677
"5291" 1058 116.138062765156 61.3557192056566
"5292" 1058.2 118.405865299256 59.6983526330859
"5293" 1058.4 120.279323777697 57.7537755395559
"5294" 1058.6 121.635060540745 56.8281910430008
"5295" 1058.8 124.116315064915 57.3804008836713
"5296" 1059 126.971317462688 59.7423999306726
"5297" 1059.2 128.074481088172 63.5566978073951
"5298" 1059.4 128.50779006448 68.294593253331
"5299" 1059.6 128.106508693597 74.0702325436885
"5300" 1059.8 126.953145513997 79.4268274638551
"5301" 1060 123.819016512155 84.1610601346238
"5302" 1060.2 119.769857182039 88.0852681079099
"5303" 1060.4 115.428059118463 89.9526483673889
"5304" 1060.6 110.813715996537 89.9400142386947
"5305" 1060.8 107.283186695728 89.3915619444831
"5306" 1061 102.337713266084 88.5747931641273
"5307" 1061.2 98.3667599257198 85.1896075287932
"5308" 1061.4 94.9334413656077 81.8840783366891
"5309" 1061.6 91.9403896807827 79.1533498017829
"5310" 1061.8 86.9707407873771 76.3680193187394
"5311" 1062 82.0926641458803 73.7695175818346
"5312" 1062.2 76.6338894837038 71.0168878034408
"5313" 1062.4 73.611811234359 65.939948011949
"5314" 1062.6 69.9659245381832 60.1986076353054
"5315" 1062.8 67.8962414731407 54.3938931575211
"5316" 1063 67.5045647594872 47.7715850216413
"5317" 1063.2 70.0458597757038 42.2895112629408
"5318" 1063.4 73.4615664740064 37.8642414492566
"5319" 1063.6 78.4025887550064 34.1731063260584
"5320" 1063.8 83.862685372901 34.1003239424385
"5321" 1064 89.2443318754314 37.0138856248316
"5322" 1064.2 95.5766258768693 41.3326494029341
"5323" 1064.4 100.632803496772 46.0174658332566
"5324" 1064.6 104.027245249523 52.2649151123776
"5325" 1064.8 104.268794044988 58.6325919761835
"5326" 1065 104.250414844726 64.9305092990219
"5327" 1065.2 101.403476594103 71.6329325124744
"5328" 1065.4 96.6463633310064 76.7130816977066
"5329" 1065.6 90.8088512214303 78.7588652753088
"5330" 1065.8 84.0877915531413 79.8659737017876
"5331" 1066 77.7374511402564 80.6033391416669
"5332" 1066.2 70.5386967847692 79.1040082152823
"5333" 1066.4 64.4315315232814 74.9805215161066
"5334" 1066.6 60.2506926924961 70.1518101713806
"5335" 1066.8 58.3242038350256 63.3757328110515
"5336" 1067 58.2735922001051 56.6671869692903
"5337" 1067.2 59.672346009 49.7380277616925
"5338" 1067.4 63.7028118830994 43.7370056039509
"5339" 1067.6 68.590012347248 38.0687143822062
"5340" 1067.8 73.1004917688564 33.1728141033001
"5341" 1068 80.1551735811731 30.8469480666733
"5342" 1068.2 87.3756119101814 33.4436651035566
"5343" 1068.4 92.0189059255314 37.3705891916316
"5344" 1068.6 94.6148273105126 42.7262753084137
"5345" 1068.8 94.3082010016046 49.0032657785691
"5346" 1069 93.459486585552 56.1004343581436
"5347" 1069.2 90.759136880164 63.1161133990718
"5348" 1069.4 87.3043085398662 69.305734414842
"5349" 1069.6 82.8395236911716 74.7135336466465
"5350" 1069.8 76.7294164942999 78.944971484074
"5351" 1070 68.6413318954428 79.7563979339431
"5352" 1070.2 61.6474555072564 77.7780359689947
"5353" 1070.4 55.0910990190064 74.4773146986566
"5354" 1070.6 49.5742472182892 68.9546746983878
"5355" 1070.8 44.2603661130659 63.1762420015185
"5356" 1071 38.9348775628928 57.5303156058599
"5357" 1071.2 35.4939653414852 50.8271340841465
"5358" 1071.4 33.5387570285807 43.8242209292837
"5359" 1071.6 33.4566374139434 35.9245273329001
"5360" 1071.8 35.0841818769231 27.8001051002566
"5361" 1072 38.2620615918397 21.7984260398122
"5362" 1072.2 43.3769475714674 17.1223731661649
"5363" 1072.4 49.3265730245064 14.2469070772308
"5364" 1072.6 52.2858789887159 10.4848325381215
"5365" 1072.8 55.8024043777988 5.70693987327359
"5366" 1073 60.2505288066303 5.80855476450012
"5367" 1073.2 65.9792002156109 7.88261178263846
"5368" 1073.4 71.8075205537286 11.4618077995066
"5369" 1073.6 77.0978957414583 14.9724960634105
"5370" 1073.8 81.4082106081248 19.9821284294145
"5371" 1074 84.8707127025242 25.0793304453281
"5372" 1074.2 87.2074478341068 32.0445918013314
"5373" 1074.4 86.5345439566382 39.8017903689203
"5374" 1074.6 84.9313031605655 46.691496599093
"5375" 1074.8 80.1063895415581 52.5672813270842
"5376" 1075 74.0698547199744 57.4012747187695
"5377" 1075.2 67.1626826108209 61.5174275622647
"5378" 1075.4 60.2238276300722 61.2745892590724
"5379" 1075.6 53.3766844833077 59.060664937949
"5380" 1075.8 46.8743990112301 53.570596810704
"5381" 1076 44.1939009223072 46.5615899182058
"5382" 1076.2 44.1692991052133 39.8597167598342
"5383" 1076.4 45.6403430661255 33.9483601702006
"5384" 1076.6 46.7610422247564 27.1389734893773
"5385" 1076.8 48.5924830906546 21.3514818319381
"5386" 1077 49.3527853442995 15.4791158270756
"5387" 1077.2 48.6254820251753 11.4833270783918
"5388" 1077.4 49.9778895979109 8.87281161904754
"5389" 1077.6 54.4156890086618 8.94921679687826
"5390" 1077.8 57.7644899724996 10.6604298538242
"5391" 1078 61.8891301587942 14.3573479324667
"5392" 1078.2 66.3179713709321 17.5259405893377
"5393" 1078.4 70.5945939966357 22.4144083897049
"5394" 1078.6 74.4514985603746 27.353067513293
"5395" 1078.8 76.1473973928069 34.1277365244218
"5396" 1079 76.0497625135775 41.6872341327521
"5397" 1079.2 72.8931761486746 47.3446810525839
"5398" 1079.4 68.8888435334052 53.0136145976781
"5399" 1079.6 62.1257211254814 56.3491298573566
"5400" 1079.8 55.539581164206 58.3115347442146
"5401" 1080 48.1350433151502 57.4727911880442
"5402" 1080.2 40.9681195504805 54.9295638769204
"5403" 1080.4 34.843790260359 51.9723248284618
"5404" 1080.6 28.4025887496616 48.4950620361532
"5405" 1080.8 21.7917298159881 44.8771330021103
"5406" 1081 17.1101968201159 41.8071424459095
"5407" 1081.2 13.9800323010613 41.5804214657445
"5408" 1081.4 13.9254153099314 41.5650409548066
"5409" 1081.6 14.0489408669564 39.7146412020316
"5410" 1081.8 15.3087624954515 37.4012725341591
"5411" 1082 17.3840042137524 34.5917410121286
"5412" 1082.2 18.8436533070467 32.6842317032728
"5413" 1082.4 23.0362923834469 29.5684569662804
"5414" 1082.6 27.9211614103846 27.0880045731284
"5415" 1082.8 33.1383091968974 24.5107233075131
"5416" 1083 38.3737299948045 23.836187716449
"5417" 1083.2 43.9897732062825 26.2702677532045
"5418" 1083.4 49.3415761285985 29.174620724204
"5419" 1083.6 54.6644421176681 33.9417868611558
"5420" 1083.8 58.8076809755247 40.1480142854762
"5421" 1084 62.4693349530769 45.9782676391028
"5422" 1084.2 63.2271923790352 52.741170234
"5423" 1084.4 62.3252624099064 59.6613772633566
"5424" 1084.6 61.9008412652564 66.2826872220816
"5425" 1084.8 58.9173278114285 73.1116913829042
"5426" 1085 52.6893419408906 77.9312492357201
"5427" 1085.2 45.6974350712161 80.2751859799905
"5428" 1085.4 39.5021633377892 83.5621869816583
"5429" 1085.6 31.7942871165491 85.9135790537445
"5430" 1085.8 23.8441696528548 86.5162689209943
"5431" 1086 16.5022444671743 87.2018968401223
"5432" 1086.2 10.9042032747347 86.9082124466262
"5433" 1086.4 9.57943643127813 82.562964804474
"5434" 1086.6 9.28848011656174 77.3564220592566
"5435" 1086.8 8.98336699505217 70.4905961117707
"5436" 1087 10.1296061601778 64.6625068631852
"5437" 1087.2 12.4212390215183 58.6476839638281
"5438" 1087.4 15.0647874058473 51.952874209393
"5439" 1087.6 16.9459847000897 45.5533872131852
"5440" 1087.8 20.1028376556766 39.3244565306348
"5441" 1088 26.1807186508056 35.4322666041829
"5442" 1088.2 34.1218698451744 33.4524365027402
"5443" 1088.4 41.5189842091414 32.519324855708
"5444" 1088.6 49.5241802804688 34.4944975770531
"5445" 1088.8 56.8229454274796 38.2373242614709
"5446" 1089 61.9735339007482 44.6892253854534
"5447" 1089.2 64.7628009165128 52.9130814881541
"5448" 1089.4 67.1208008092648 60.1100401230381
"5449" 1089.6 66.4741451901345 68.2089020186713
"5450" 1089.8 64.1761207561498 75.6459992184534
"5451" 1090 61.6896864669231 82.6481782700259
"5452" 1090.2 59.8428544990613 89.051824719842
"5453" 1090.4 60.1113043493814 95.8572347337316
"5454" 1090.6 58.8725724501345 103.754971741598
"5455" 1090.8 56.3821853494937 110.113987506731
"5456" 1091 53.7741061074661 116.936956663337
"5457" 1091.2 49.5648530930872 122.398087006587
"5458" 1091.4 48.0551194888278 122.520674692352
"5459" 1091.6 44.0106282120471 121.049646338047
"5460" 1091.8 38.2245986437483 118.995810199821
"5461" 1092 32.4906851554091 114.466040677272
"5462" 1092.2 28.7255507418324 109.450570693825
"5463" 1092.4 24.9095857475548 103.502012702958
"5464" 1092.6 22.7324707936164 96.3891052306567
"5465" 1092.8 21.9639763108048 88.4797789652002
"5466" 1093 21.5709504789444 81.3402913238886
"5467" 1093.2 22.4056670445589 73.5474445962482
"5468" 1093.4 25.2925379629595 66.0939846655379
"5469" 1093.6 29.1889583434547 59.5223419445239
"5470" 1093.8 33.2223790516185 52.4190209160066
"5471" 1094 38.6126896911774 46.2487867553356
"5472" 1094.2 45.0600345542482 42.3491413889698
"5473" 1094.4 53.5196200391026 40.1050715483849
"5474" 1094.6 61.5175140928974 38.9389252723079
"5475" 1094.8 68.6679884918426 38.4199434344808
"5476" 1095 76.4250428552308 40.7812403975387
"5477" 1095.2 83.5336503545064 44.3249438071138
"5478" 1095.4 88.3764590381303 50.4527085621054
"5479" 1095.6 93.0348041456667 54.8925902929233
"5480" 1095.8 98.6483862385086 55.4357693268392
"5481" 1096 102.331706276131 54.8872822041316
"5482" 1096.2 104.006492674551 54.4943966156993
"5483" 1096.4 104.483148670133 57.4798049806911
"5484" 1096.6 103.337789086951 61.4247857758517
"5485" 1096.8 100.152667285975 64.3938060189922
"5486" 1097 95.7206879408935 67.2409171090469
"5487" 1097.2 90.4254675528042 69.3538550823523
"5488" 1097.4 84.7989121329406 69.3305918062566
"5489" 1097.6 78.9637425917092 68.5337775717944
"5490" 1097.8 72.326919954727 67.8468248687272
"5491" 1098 65.2353563018876 66.6709782680845
"5492" 1098.2 58.4269012301556 64.2273327938449
"5493" 1098.4 51.7115664716814 60.0148959768816
"5494" 1098.6 46.3955819968718 53.569651240231
"5495" 1098.8 43.5968875717314 46.4123876393566
"5496" 1099 43.5013847616716 37.8005443837566
"5497" 1099.2 45.1073667514932 31.380550676783
"5498" 1099.4 47.3476853383868 24.0037599964566
"5499" 1099.6 51.3323516497655 17.6977505119566
"5500" 1099.8 54.6010279279655 11.7009613272475
"5501" 1100 55.4561745519143 7.06838651857243
"5502" 1100.2 56.4394732312207 6.71410152456021
"5503" 1100.4 59.1577141976225 8.19505829743521
"5504" 1100.6 62.9750691216513 11.5728762120382
"5505" 1100.8 66.4675965092105 15.0151106139355
"5506" 1101 69.9144412813086 20.235109268961
"5507" 1101.2 72.1963046955722 26.1003991945461
"5508" 1101.4 74.9883386687515 32.8525810724411
"5509" 1101.6 76.8048507809508 40.0016318693677
"5510" 1101.8 76.2241105122013 47.5146390608805
"5511" 1102 76.283817054888 52.7391824820724
"5512" 1102.2 77.3640405495195 60.3727729106777
"5513" 1102.4 75.2653157320769 66.7925087347951
"5514" 1102.6 68.9925524190369 71.1203239881103
"5515" 1102.8 63.2154065777604 74.5955364522246
"5516" 1103 55.6316910916886 77.4309152375533
"5517" 1103.2 47.7179658727785 76.5244143718407
"5518" 1103.4 40.6752230891124 73.8617462576646
"5519" 1103.6 34.7537246175314 69.2477856211066
"5520" 1103.8 29.929212668025 63.3009538869426
"5521" 1104 27.7957909440086 56.5663763090708
"5522" 1104.2 26.7196826196662 49.2378223906665
"5523" 1104.4 26.7118941230064 41.7442713184204
"5524" 1104.6 28.0938467110459 35.074980475783
"5525" 1104.8 30.6710465917564 27.4073065296733
"5526" 1105 34.9721624669598 21.1529384513838
"5527" 1105.2 40.8373379976667 15.1064232267695
"5528" 1105.4 45.9252055761325 10.5421461856726
"5529" 1105.6 52.0837956585694 8.36419180986534
"5530" 1105.8 58.5468735310153 10.0957332340513
"5531" 1106 64.5503749521694 13.4056760723088
"5532" 1106.2 70.0549357275619 16.66373481534
"5533" 1106.4 75.0146464217478 21.8147773937911
"5534" 1106.6 77.6464921502051 29.4202971252823
"5535" 1106.8 77.4267781674042 35.7949176517958
"5536" 1107 75.1989442802931 42.5147116075044
"5537" 1107.2 72.5016015053218 49.5499741199576
"5538" 1107.4 69.3853841424513 55.7534003532397
"5539" 1107.6 64.9097971415064 62.3126135089905
"5540" 1107.8 58.5561492596564 67.6903923696316
"5541" 1108 52.2146915749875 71.8774038873407
"5542" 1108.2 44.3072011999143 73.9704201563619
"5543" 1108.4 37.3879165156886 75.5329586079092
"5544" 1108.6 30.243327244058 77.170068661017
"5545" 1108.8 24.3239410471007 74.230044778814
"5546" 1109 19.6991658406943 68.7921888730523
"5547" 1109.2 15.6531775400684 63.8967053012717
"5548" 1109.4 12.2277780047937 57.6369514234208
"5549" 1109.6 11.7646775062418 50.6203924642785
"5550" 1109.8 13.1066746684091 44.3807916159055
"5551" 1110 15.1713971890547 37.7700340246516
"5552" 1110.2 18.5499298493194 31.47647903817
"5553" 1110.4 24.0703475958564 25.6726231125566
"5554" 1110.6 29.9709017341248 21.2057825824408
"5555" 1110.8 37.3280286188582 17.1339469286549
"5556" 1111 44.8813806017746 15.4220280809112
"5557" 1111.2 52.2488442993353 14.2762123514672
"5558" 1111.4 59.2854595718129 13.9207914715697
"5559" 1111.6 65.6924136076928 14.4248794737203
"5560" 1111.8 72.2693386739828 16.4776512497755
"5561" 1112 79.8430195186812 17.4349578399558
"5562" 1112.2 86.039168737888 20.9409368890461
"5563" 1112.4 90.966205824513 26.0864849310531
"5564" 1112.6 92.7910574843875 31.6041773890517
"5565" 1112.8 90.9868590651511 36.2349375633093
"5566" 1113 88.9465499263581 42.0013118729177
"5567" 1113.2 85.4150396076564 47.6857750618306
"5568" 1113.4 79.8573725035236 52.283939208136
"5569" 1113.6 74.0284078895323 55.4138812197739
"5570" 1113.8 66.9004190785673 57.2292199001726
"5571" 1114 59.8442663414891 57.4928216506618
"5572" 1114.2 53.0487224351271 56.2441395218084
"5573" 1114.4 46.3602029899371 52.7136867526264
"5574" 1114.6 41.3787422041886 47.086281000121
"5575" 1114.8 38.3944394077179 40.32719464859
"5576" 1115 37.2574237839434 33.0465277473523
"5577" 1115.2 37.6275873260651 25.4926096665784
"5578" 1115.4 39.7986926469837 20.0499094216021
"5579" 1115.6 44.5415922022747 16.3019082123851
"5580" 1115.8 50.8100781549591 16.1624790791756
"5581" 1116 56.2575784549421 15.2426836159709
"5582" 1116.2 62.9245649750332 15.2278967971941
"5583" 1116.4 70.0168972617173 16.2039158541001
"5584" 1116.6 75.7522189737832 17.9099982337834
"5585" 1116.8 81.8361369824997 21.7506054200674
"5586" 1117 87.4928028232564 26.5006849640566
"5587" 1117.2 91.6103213907564 31.2548611951719
"5588" 1117.4 97.0248842686744 35.4447971744452
"5589" 1117.6 99.6742732600202 41.7502639964535
"5590" 1117.8 99.4753940261556 48.0022449834583
"5591" 1118 98.1317561238975 54.2392870570259
"5592" 1118.2 96.7260572387645 60.9318255084744
"5593" 1118.4 94.5910281791213 66.6484288860134
"5594" 1118.6 92.1772454081303 73.5988304642146
"5595" 1118.8 90.4654503744271 80.2305579415737
"5596" 1119 87.2172458114314 85.8217620642066
"5597" 1119.2 81.9348413053868 89.9717643534132
"5598" 1119.4 75.6746049894419 93.2416482973373
"5599" 1119.6 68.6218984962064 94.4176810534316
"5600" 1119.8 60.9677206694912 94.0528076456219
"5601" 1120 53.1056882441511 91.684909319625
"5602" 1120.2 47.0556031684314 86.9364607104566
"5603" 1120.4 41.7717559898516 80.7778644346852
"5604" 1120.6 37.5092947357814 74.7193635475567
"5605" 1120.8 33.6096771834767 67.740324391316
"5606" 1121 31.3329878265316 59.7585006788255
"5607" 1121.2 30.7766239909231 51.9461926990259
"5608" 1121.4 29.8880430608875 44.1284823662157
"5609" 1121.6 30.6425697519812 36.8696322246603
"5610" 1121.8 31.6563099632653 29.4403045368816
"5611" 1122 34.0106472012844 22.5400371492473
"5612" 1122.2 39.566220306809 17.6286894830461
"5613" 1122.4 44.65042855469 12.7709797873274
"5614" 1122.6 50.2063846842286 9.3173399276733
"5615" 1122.8 57.6238254125867 8.29060389568521
"5616" 1123 65.1544937861236 8.46550911220354
"5617" 1123.2 72.6663118483915 10.4641740303918
"5618" 1123.4 78.6174530295267 13.4803161589323
"5619" 1123.6 84.493615323191 18.1074357500604
"5620" 1123.8 89.7479360694564 26.7172549867566
"5621" 1124 92.9472066835086 34.0867285213436
"5622" 1124.2 94.2233620201314 40.3356875906566
"5623" 1124.4 93.489953977937 46.133084036181
"5624" 1124.6 92.7111797853105 52.7693547762566
"5625" 1124.8 90.5880409188253 59.5190472687222
"5626" 1125 88.2453148373167 65.3802755199894
"5627" 1125.2 84.7315477681282 71.8066110703079
"5628" 1125.4 80.0209881125548 77.1437560502486
"5629" 1125.6 74.6345677847478 80.4270599064635
"5630" 1125.8 68.0454458967564 83.3089128302316
"5631" 1126 60.9850020636716 83.3676976644092
"5632" 1126.2 54.4420859524928 81.9738802437748
"5633" 1126.4 48.0388928146702 78.545800023679
"5634" 1126.6 43.8332006917686 72.8385911696469
"5635" 1126.8 40.6373785649919 67.1322534134633
"5636" 1127 37.7686507555573 60.6790647151593
"5637" 1127.2 37.6810280069344 53.3631409800702
"5638" 1127.4 38.9919772040445 45.6644329448075
"5639" 1127.6 42.2656873720971 40.1562084255664
"5640" 1127.8 46.3099054077955 34.2761580552653
"5641" 1128 51.3235564416366 28.6708071360996
"5642" 1128.2 56.9104302348157 24.0970384110193
"5643" 1128.4 63.8502081681892 21.8564730388113
"5644" 1128.6 70.9473976522294 20.8657326723107
"5645" 1128.8 77.9324480061955 20.8133678461958
"5646" 1129 84.7919948139199 21.6328004406305
"5647" 1129.2 91.8647808172225 22.6622350203499
"5648" 1129.4 98.4517368567564 23.6960372765756
"5649" 1129.6 103.377912315999 26.7709993857723
"5650" 1129.8 103.713860055222 32.3676239867135
"5651" 1130 100.840578207488 36.7061129856203
"5652" 1130.2 97.844944646809 39.1851174390987
"5653" 1130.4 92.6107763154217 42.4009464945376
"5654" 1130.6 87.0645136216812 45.2226617416195
"5655" 1130.8 80.0474118220236 46.1393688379204
"5656" 1131 72.9299700019861 46.5201561880134
"5657" 1131.2 66.5389523901018 45.4407178583657
"5658" 1131.4 61.1856395289661 41.8658554834905
"5659" 1131.6 55.8734275468314 36.7399882431816
"5660" 1131.8 51.212471685214 31.8410901200278
"5661" 1132 46.7446595248857 25.722262894636
"5662" 1132.2 45.2489902558216 18.9955089855784
"5663" 1132.4 45.4235957002187 12.590928422851
"5664" 1132.6 45.1301593459928 7.73668759622027
"5665" 1132.8 44.3555895896888 6.97632930868907
"5666" 1133 44.7459083191526 6.79329363092645
"5667" 1133.2 45.9271962354197 6.50838600179745
"5668" 1133.4 49.6549743029669 7.55784817978295
"5669" 1133.6 52.5313269864837 8.27174294642028
"5670" 1133.8 57.5870010877357 9.23004160787648
"5671" 1134 62.2492466825064 10.7648149097086
"5672" 1134.2 66.9912961727692 13.2641081015387
"5673" 1134.4 71.638758148394 15.6777938458346
"5674" 1134.6 77.1822058270738 17.8456384814219
"5675" 1134.8 80.8988528872657 21.3577719895931
"5676" 1135 83.8383685721012 26.2757684293256
"5677" 1135.2 87.3167782037608 29.3164334736637
"5678" 1135.4 91.0827722426004 35.1053941483206
"5679" 1135.6 91.9904000277564 40.7398744244657
"5680" 1135.8 91.3536016096248 44.3881619473093
"5681" 1136 90.6810465580913 51.5819012249172
"5682" 1136.2 89.3395125849513 57.9266578591973
"5683" 1136.4 85.5441990736812 61.8053190237345
"5684" 1136.6 80.932688495375 63.9929936396126
"5685" 1136.8 76.3809635909633 66.2994900686704
"5686" 1137 69.4471889041538 64.907728899231
"5687" 1137.2 64.0215698919955 62.2219992964566
"5688" 1137.4 58.3345937786944 60.4835431881327
"5689" 1137.6 51.9894793428266 56.38376842686
"5690" 1137.8 48.5352748537774 50.1668746715424
"5691" 1138 46.7610422247564 41.8402793273093
"5692" 1138.2 46.2234096228462 35.8651335474105
"5693" 1138.4 48.6804393416064 28.4752939945566
"5694" 1138.6 52.0021265875985 23.1166945474408
"5695" 1138.8 56.2662846897305 16.9221838282308
"5696" 1139 62.9238077345374 13.756218212579
"5697" 1139.2 69.2855329751038 11.8866348380533
"5698" 1139.4 75.6876253287436 10.1805168281028
"5699" 1139.6 82.06689234172 12.3993127908203
"5700" 1139.8 88.6759854729005 16.7319302611719
"5701" 1140 92.7092444064303 21.5677626567262
"5702" 1140.2 96.0674620456598 28.392113120786
"5703" 1140.4 97.0205557944245 35.4956125180088
"5704" 1140.6 95.1252502984749 42.6099404637356
"5705" 1140.8 91.7284539400942 47.1364683352837
"5706" 1141 85.7773127589591 50.7792518649593
"5707" 1141.2 78.803689440513 52.5720629804602
"5708" 1141.4 72.9349320913835 50.7979845795956
"5709" 1141.6 67.5010959844428 47.3777760456295
"5710" 1141.8 63.8737763406515 42.112424769297
"5711" 1142 61.3940697492564 35.9400804946326
"5712" 1142.2 61.1497334826135 29.4164181373191
"5713" 1142.4 63.5413516215385 22.1359660450259
"5714" 1142.6 65.6641706101607 16.5063384433436
"5715" 1142.8 69.1580397250655 11.3535227881566
"5716" 1143 74.7338208496281 9.37192399117699
"5717" 1143.2 78.7559142840622 10.9086327986353
"5718" 1143.4 84.6575035656357 14.5862586848084
"5719" 1143.6 88.8895918142314 18.1659239433816
"5720" 1143.8 93.8489201425784 22.2865302950278
"5721" 1144 98.2987783808906 28.0921794493786
"5722" 1144.2 100.269779670406 33.9532416275566
"5723" 1144.4 101.560119101091 40.6203857790653
"5724" 1144.6 100.186415756024 47.6287468021446
"5725" 1144.8 97.2419743658174 53.6424706496957
"5726" 1145 92.3344367250409 58.4054468477394
"5727" 1145.2 85.7554578651434 59.6264823492132
"5728" 1145.4 78.5776249694143 59.7123349157566
"5729" 1145.6 72.860906485176 57.6160189922477
"5730" 1145.8 68.8102382760857 52.9713210815006
"5731" 1146 64.8852759391193 47.9068029857486
"5732" 1146.2 62.0338687882064 41.8484928962816
"5733" 1146.4 62.697196504685 35.1911057760886
"5734" 1146.6 65.3098378917942 29.0119551531306
"5735" 1146.8 69.8687961147969 25.0421943183377
"5736" 1147 75.9286840552474 21.5885037664084
"5737" 1147.2 82.3589382839555 19.5183592035664
"5738" 1147.4 89.6054065805814 19.6978383686566
"5739" 1147.6 94.4269755756671 21.602153137587
"5740" 1147.8 100.058736006177 23.9782811702566
"5741" 1148 104.911449418077 23.3543765799746
"5742" 1148.2 106.275288296517 22.4763150711558
"5743" 1148.4 106.828339513074 24.362679113361
"5744" 1148.6 106.604735160273 27.7792208164861
"5745" 1148.8 105.453954823026 31.4618697374618
"5746" 1149 103.371643657923 35.2031196017011
"5747" 1149.2 100.017598018281 39.0276341331823
"5748" 1149.4 95.7500112120814 40.9408097129066
"5749" 1149.6 90.8148470752652 41.1437947862389
"5750" 1149.8 84.8508494841096 41.0490947242566
"5751" 1150 78.7653159759694 41.7636096329088
"5752" 1150.2 72.2059495482028 41.5950695713995
"5753" 1150.4 65.2997053984288 39.5269545038601
"5754" 1150.6 57.883931748727 36.0518190645256
"5755" 1150.8 53.0572629245679 31.9863597820517
"5756" 1151 49.2377841625843 27.7416291056993
"5757" 1151.2 46.040203430446 21.995984562886
"5758" 1151.4 43.9380945299473 16.7110250609385
"5759" 1151.6 45.6988581767117 11.6517615484084
"5760" 1151.8 50.2245516060672 10.3780969148512
"5761" 1152 55.7237073810402 11.4213515552026
"5762" 1152.2 60.8806301869932 12.9486314073619
"5763" 1152.4 65.9584686535928 16.1585977837839
"5764" 1152.6 69.8297973739998 21.6491105981681
"5765" 1152.8 73.0848813962653 27.3758371461227
"5766" 1153 74.1746579354807 34.3162553709389
"5767" 1153.2 71.3776870504547 40.6767963586618
"5768" 1153.4 69.7557997632564 46.7983039982653
"5769" 1153.6 66.5043707509371 52.0906331035339
"5770" 1153.8 60.7595036770477 52.9765087110132
"5771" 1154 54.6902689621702 50.9792475906532
"5772" 1154.2 48.6193913127431 49.2474143758673
"5773" 1154.4 42.9254153130314 45.9696930341316
"5774" 1154.6 40.7764707035722 40.4422963634409
"5775" 1154.8 41.4195799512028 35.9032817899352
"5776" 1155 42.5146464182736 29.7450620485411
"5777" 1155.2 44.7382508346208 24.5569528161549
"5778" 1155.4 49.7383248812564 21.9208659546066
"5779" 1155.6 54.8864624774912 19.9659199312827
"5780" 1155.8 60.5172216656511 19.4122073170461
"5781" 1156 66.4703742569852 21.0007132609516
"5782" 1156.2 71.7978586220473 24.4901739511839
"5783" 1156.4 76.1137818751774 30.1501915694935
"5784" 1156.6 79.4281457669116 36.4793793872653
"5785" 1156.8 80.4091803826976 43.1660854305802
"5786" 1157 78.1638002200216 49.7196500576219
"5787" 1157.2 75.3685127389547 56.5439550197653
"5788" 1157.4 71.2499019914633 61.5189154803687
"5789" 1157.6 65.4010004647479 62.0950370099685
"5790" 1157.8 60.8675673750515 59.9232661818386
"5791" 1158 55.3256955788496 56.64407965896
"5792" 1158.2 51.6086553492055 50.9825981084177
"5793" 1158.4 51.3285389487047 44.7391316221877
"5794" 1158.6 52.8656385786774 38.1525544825724
"5795" 1158.8 56.5426595046223 32.507473599403
"5796" 1159 60.7281200006667 28.2410847844874
"5797" 1159.2 65.8400316207186 25.0391852359793
"5798" 1159.4 71.6453335586278 25.8054769920281
"5799" 1159.6 75.5441533175683 28.5668073932475
"5800" 1159.8 79.2513236774598 33.2726546768583
"5801" 1160 81.3101903280564 37.8596089354021
"5802" 1160.2 81.6764479237109 43.8320774223748
"5803" 1160.4 83.1631608574307 48.8119554407888
"5804" 1160.6 83.5179514542825 55.2795730444827
"5805" 1160.8 84.9695029831731 59.40446576584
"5806" 1161 85.517693325 63.9669722395387
"5807" 1161.2 83.9090558935105 67.1252114400927
"5808" 1161.4 82.0117781071745 68.0117492861501
"5809" 1161.6 79.4689204865898 70.2974805953849
"5810" 1161.8 78.1616460476225 73.6915658978102
"5811" 1162 79.9187720134738 75.7844892602219
"5812" 1162.2 83.906161054044 78.130933280469
"5813" 1162.4 87.9179045494878 76.7942033323641
"5814" 1162.6 91.5840557938906 74.8085394392567
"5815" 1162.8 94.9778181145764 71.3668595961607
"5816" 1163 97.9459870575225 67.453583118055
"5817" 1163.2 100.30165084778 63.2156735182566
"5818" 1163.4 104.226733337124 59.7412881273476
"5819" 1163.6 107.469102519581 59.0052974887066
"5820" 1163.8 109.02207508492 58.1702236073071
"5821" 1164 108.634166147998 58.0747039091921
"5822" 1164.2 107.445892799535 58.4415262483222
"5823" 1164.4 106.124367776717 58.4201153173958
"5824" 1164.6 102.046378881265 59.4327155943244
"5825" 1164.8 97.4615319866774 63.0078199360987
"5826" 1165 91.7364536817962 64.8932174733717
"5827" 1165.2 86.6217892801314 64.4987144090423
"5828" 1165.4 81.5509067981564 61.7952289576066
"5829" 1165.6 78.6735125768349 57.947241852769
"5830" 1165.8 75.8306700790043 53.2243338155423
"5831" 1166 73.6013012670211 48.5289501301138
"5832" 1166.2 72.4327329221271 43.0555522875066
"5833" 1166.4 73.1904553361463 35.8913855489998
"5834" 1166.6 73.7999698218616 30.2105361578619
"5835" 1166.8 78.5476187612301 24.9672619240724
"5836" 1167 84.3021426863353 19.8614392526777
"5837" 1167.2 86.1131289941463 14.6890283887154
"5838" 1167.4 85.4634132523655 12.295081229093
"5839" 1167.6 85.1727394765689 11.9964081706674
"5840" 1167.8 86.8835252506109 11.4056385690203
"5841" 1168 89.9746838375128 11.5949183338207
"5842" 1168.2 94.8070542126671 12.7505359282834
"5843" 1168.4 99.1744848160911 15.9333919527763
"5844" 1168.6 103.251867918868 20.1872075477394
"5845" 1168.8 106.10347997684 26.1164642649606
"5846" 1169 107.616029612521 31.6208761861988
"5847" 1169.2 107.854756690306 37.4041485959756
"5848" 1169.4 106.944794855086 42.8854345150128
"5849" 1169.6 103.537318961231 48.3268927721541
"5850" 1169.8 99.6241828217395 53.2530206295448
"5851" 1170 95.5468501311135 57.9879643568638
"5852" 1170.2 89.3474162284497 59.3424637202903
"5853" 1170.4 84.5895230166396 58.3508845531538
"5854" 1170.6 78.587627038809 57.0471155961514
"5855" 1170.8 72.5572414411443 55.9542080512566
"5856" 1171 68.4239002660769 51.5901424354618
"5857" 1171.2 66.6889583474633 45.691292928886
"5858" 1171.4 64.4736812695641 40.5199191031797
"5859" 1171.6 61.1930364205952 35.1773834136203
"5860" 1171.8 57.4913110620125 31.3764622900371
"5861" 1172 52.6879949872051 28.1136906534874
"5862" 1172.2 48.0379730841511 25.4634285395461
"5863" 1172.4 42.9350293965484 24.3582087998761
"5864" 1172.6 38.7434374631753 20.4422332638512
"5865" 1172.8 37.5969239770897 15.6799690259511
"5866" 1173 39.8358806184005 13.7489642954685
"5867" 1173.2 43.9104524472564 12.5226089287951
"5868" 1173.4 48.9233814974185 11.2732989164729
"5869" 1173.6 55.1533142720867 10.0479604349263
"5870" 1173.8 61.9831916366064 10.6114519750816
"5871" 1174 67.6868811448696 12.1258196615585
"5872" 1174.2 73.6631502370881 14.5570684730323
"5873" 1174.4 79.6109361031679 18.128297579469
"5874" 1174.6 85.3928403244334 21.6423463080265
"5875" 1174.8 90.9359340746635 26.3672029719292
"5876" 1175 96.8268270249308 31.2190080577915
"5877" 1175.2 99.1820532460332 36.0649309543889
"5878" 1175.4 101.873964904304 41.1133013662806
"5879" 1175.6 104.621461628058 44.663354078748
"5880" 1175.8 103.104635009708 49.4632716024018
"5881" 1176 99.7374983720131 51.6159214280134
"5882" 1176.2 94.654284509888 52.1524989840461
"5883" 1176.4 89.2780206637109 51.659867708093
"5884" 1176.6 84.4268351514564 48.1545023807816
"5885" 1176.8 79.5486084713521 44.7213690222132
"5886" 1177 75.1918824537942 40.146630418097
"5887" 1177.2 73.5465840638617 34.6860931285198
"5888" 1177.4 73.1634013363598 28.2558685861618
"5889" 1177.6 74.3646812533645 21.9193165665269
"5890" 1177.8 75.7514546586348 16.1624790791756
"5891" 1178 77.7441191865195 9.63973647849348
"5892" 1178.2 81.1352230934374 6.74822495250664
"5893" 1178.4 84.0550607535841 8.3066619794247
"5894" 1178.6 85.8888463745573 8.98287879895567
"5895" 1178.8 91.5112410623077 9.96819327643613
"5896" 1179 96.5133358080564 12.9746131051316
"5897" 1179.2 101.129563617438 17.3822131478186
"5898" 1179.4 103.837205931023 23.4471298337486
"5899" 1179.6 105.177829317513 29.3353677046156
"5900" 1179.8 103.650780001086 35.564932743403
"5901" 1180 100.380222810578 40.6735589815697
"5902" 1180.2 95.9747837054598 45.3923709023329
"5903" 1180.4 90.4242139201184 48.3105601912566
"5904" 1180.6 83.7889640476216 51.1320632491436
"5905" 1180.8 77.4763536417955 49.9655761192045
"5906" 1181 72.2376807775128 46.7785641030772
"5907" 1181.2 68.263295847232 42.2391423382323
"5908" 1181.4 65.5554435441026 36.7176942702567
"5909" 1181.6 63.0481719774804 31.4242133389446
"5910" 1181.8 61.319300181322 25.0350259290435
"5911" 1182 61.3219858698254 18.5728164048946
"5912" 1182.2 60.0456168458129 13.738008587961
"5913" 1182.4 59.5135067540129 10.3947434805001
"5914" 1182.6 57.8586831171616 8.56029664345492
"5915" 1182.8 56.3620884782051 7.70776408023101
"5916" 1183 53.9739759980942 7.54443827125664
"5917" 1183.2 50.755201936388 7.62489772241453
"5918" 1183.4 48.0338265679875 8.86869491030706
"5919" 1183.6 44.1552488575276 11.1578972242821
"5920" 1183.8 39.1110958400473 12.1005156472021
"5921" 1184 33.9496528523645 11.6313797171215
"5922" 1184.2 31.5868857933411 11.941695013316
"5923" 1184.4 27.4196267574202 14.0788786113428
"5924" 1184.6 23.6010331049521 16.9184307627523
"5925" 1184.8 21.4630731167436 19.8624707841028
"5926" 1185 17.8981547019199 22.9400785325744
"5927" 1185.2 14.7356162711364 25.9911084400566
"5928" 1185.4 13.3352376485897 28.5065634630748
"5929" 1185.6 11.4672351996447 31.6021396506838
"5930" 1185.8 9.64002867775639 33.1056959677861
"5931" 1186 7.46272105722783 36.6812959471138
"5932" 1186.2 6.54579874833334 39.1381827592566
"5933" 1186.4 5.25682407274181 41.5351713600139
"5934" 1186.6 4.10331740145823 44.59743033633
"5935" 1186.8 3.43721380455368 47.642601774662
"5936" 1187 2.05664451939502 51.7010099350982
"5937" 1187.2 2.09849734563031 54.7877209213175
"5938" 1187.4 2.08048955649004 55.2827100149576
"5939" 1187.6 0.656082701938623 57.1507604031725
"5940" 1187.8 0.71723019961353 59.2710052476495
"5941" 1188 0.588336092986134 60.1788728819864
"5942" 1188.2 0.477218468663474 61.000368496885
"5943" 1188.4 0.607255872442827 62.7330872762482
"5944" 1188.6 0.494036107468787 64.7241102198319
"5945" 1188.8 0.696757579821968 66.8871306051091
"5946" 1189 0.493535747967145 69.1631896010583
"5947" 1189.2 0.942562534406392 70.9739760961566
"5948" 1189.4 0.852052282714031 72.3783344487397
"5949" 1189.6 1.0957118675505 73.9649547734751
"5950" 1189.8 1.62442360918441 75.9377610164406
"5951" 1190 2.06531482810439 78.4326476779447
"5952" 1190.2 2.64982273758198 81.4745114101869
"5953" 1190.4 3.4640042122644 84.2509924289766
"5954" 1190.6 4.02015203329576 86.4475481163669
"5955" 1190.8 5.02177158849448 89.2435077589947
"5956" 1191 5.7900854707044 90.7511505691206
"5957" 1191.2 7.09753294691548 93.1388176974612
"5958" 1191.4 8.56610857060796 95.5160573266473
"5959" 1191.6 9.7368220373124 97.6915828260007
"5960" 1191.8 11.2616975289564 99.8316866322182
"5961" 1192 14.0138793492796 103.377413979559
"5962" 1192.2 17.0963332670233 107.117798332197
"5963" 1192.4 20.0618950720173 110.775225945713
"5964" 1192.6 22.42750023354 112.656955478369
"5965" 1192.8 24.6734796811396 113.51310815906
"5966" 1193 28.5776677422331 116.045723378536
"5967" 1193.2 32.4799393641453 118.717049923923
"5968" 1193.4 35.198507117735 120.422918001885
"5969" 1193.6 35.8788637310885 120.863842506176
"5970" 1193.8 35.5937687902342 121.058270953634
"5971" 1194 34.980100850343 120.834935555824
"5972" 1194.2 34.3184678977038 120.864870272888
"5973" 1194.4 34.2217237437305 120.954866943472
"5974" 1194.6 34.2413829835754 120.819785235601
"5975" 1194.8 34.3331556212294 120.935544115122
"5976" 1195 34.3635681378837 120.800136987184
"5977" 1195.2 34.2627897114064 120.855148089207
"5978" 1195.4 34.0222775846596 120.398173012845
"5979" 1195.6 34.4116538442314 120.189513754732
"5980" 1195.8 34.2442152469428 119.684741500926
"5981" 1196 34.089944426485 119.658553215885
"5982" 1196.2 33.7507852286651 119.522771645204
"5983" 1196.4 33.9272860460546 119.575304574055
"5984" 1196.6 33.710583507765 119.597460513162
"5985" 1196.8 33.1533431163494 119.260203195629
"5986" 1197 33.1220665201026 119.128957614157
"5987" 1197.2 33.7043098226982 119.266128504047
"5988" 1197.4 34.809514375469 120.097654561453
"5989" 1197.6 37.5263673737442 120.474674641866
"5990" 1197.8 40.8230444420872 121.004591204418
"5991" 1198 44.390075489185 121.507588031542
"5992" 1198.2 48.3749145910949 123.07131599118
"5993" 1198.4 52.0335284333727 124.163395912024
"5994" 1198.6 55.7109891769707 123.71271977528
"5995" 1198.8 59.9572573260519 124.081114924666
"5996" 1199 64.0486347179099 123.651649885335
"5997" 1199.2 68.4710711472812 123.328857845331
"5998" 1199.4 72.9680772759661 121.791289477652
"5999" 1199.6 77.1401847106849 121.393603809069
"6000" 1199.8 80.0650644986285 120.000866747954
"6001" 1200 83.8042025140503 118.144910887753
"6002" 1200.2 88.3462060562004 116.100544332025
"6003" 1200.4 93.6329879357215 116.11090177114
"6004" 1200.6 95.6859338521256 117.215105784595
"6005" 1200.8 95.9153853224454 116.405230969241
"6006" 1201 98.156635150793 114.139147005062
"6007" 1201.2 100.730735505745 110.526298586605
"6008" 1201.4 104.403768312176 109.728799475929
"6009" 1201.6 106.602642001795 108.328124891983
"6010" 1201.8 109.055336956186 106.073845933272
"6011" 1202 110.003635102625 101.903809203093
"6012" 1202.2 111.117477356144 97.4041816664647
"6013" 1202.4 112.280264599606 92.8698423617816
"6014" 1202.6 111.120492433735 88.426864989265
"6015" 1202.8 111.130074248114 83.9595060929373
"6016" 1203 113.046162644686 79.4584252207566
"6017" 1203.2 113.756743411472 76.6715512110006
"6018" 1203.4 114.231282583777 73.616719965769
"6019" 1203.6 114.716321457159 69.9644552873298
"6020" 1203.8 114.767079659781 65.5181658039534
"6021" 1204 112.579972441491 61.7168019457098
"6022" 1204.2 110.56129146347 56.3207272314288
"6023" 1204.4 107.953702781756 51.4603800802316
"6024" 1204.6 106.279546880685 45.8931048958519
"6025" 1204.8 102.396211491964 42.1086410333054
"6026" 1205 99.1789121002729 39.2550484496781
"6027" 1205.2 94.9058812798662 35.7513631790127
"6028" 1205.4 91.5913174589064 33.0168947647066
"6029" 1205.6 88.438126612718 28.6591988554618
"6030" 1205.8 86.766797542726 23.7079840575262
"6031" 1206 87.076049931809 18.537210785704
"6032" 1206.2 84.945725116752 14.2830339136306
"6033" 1206.4 82.5042707126314 12.6529429243566
"6034" 1206.6 77.878719306221 10.6503748279381
"6035" 1206.8 74.5583188121293 6.9474132336041
"6036" 1207 72.7669399994892 5.68074999274802
"6037" 1207.2 70.8257690354833 5.3005887033911
"6038" 1207.4 66.1986535451795 5.70538966220536
"6039" 1207.6 61.5272596989743 6.98913052074382
"6040" 1207.8 56.9435763074615 6.54161780415408
"6041" 1208 52.5640285575242 7.26690105729235
"6042" 1208.2 48.9397072689885 8.00396710093521
"6043" 1208.4 46.5615794689754 8.42777443579383
"6044" 1208.6 41.8960356711564 9.94263278733164
"6045" 1208.8 37.6327129259598 11.0995982151804
"6046" 1209 33.62814808169 11.3707717280177
"6047" 1209.2 32.5240630278867 11.3737559736684
"6048" 1209.4 30.8870741931282 12.2710871829746
"6049" 1209.6 26.7384311449591 14.2894410450134
"6050" 1209.8 23.5730243623581 17.0137088051634
"6051" 1210 20.4789378785195 19.5999460364145
"6052" 1210.2 17.7554114270342 22.5450971965066
"6053" 1210.4 14.772308478016 27.176608824497
"6054" 1210.6 12.7987903230942 28.9741969562296
"6055" 1210.8 12.628170723885 29.7474153883995
"6056" 1211 11.6480493085088 30.641117905179
"6057" 1211.2 10.3173483001026 31.7333988948816
"6058" 1211.4 10.2658915000164 31.1696798652066
"6059" 1211.6 10.7107680094991 31.8396122055576
"6060" 1211.8 10.8323215637911 33.556806227821
"6061" 1212 10.0555580744766 34.8710637475044
"6062" 1212.2 10.5678017518493 36.1821879673805
"6063" 1212.4 10.1981326533512 37.1646719540239
"6064" 1212.6 9.75579975684259 38.3441658910411
"6065" 1212.8 9.18595714083623 39.4529212005508
"6066" 1213 8.83462394697069 41.6239741221306
"6067" 1213.2 5.36086747153225 41.6113860610842
"6068" 1213.4 4.87818632562782 42.5159471469138
"6069" 1213.6 3.98476076239403 43.5911335767796
"6070" 1213.8 3.52624123304017 44.0239198373377
"6071" 1214 3.4966909750464 43.9804336785666
"6072" 1214.2 3.42849195923753 44.1065538682566
"6073" 1214.4 3.35063218454213 44.3467828009995
"6074" 1214.6 3.5372449966059 44.2623952323926
"6075" 1214.8 3.52427489989007 44.015738250118
"6076" 1215 3.59288010702564 44.2755960805451
"6077" 1215.2 3.46496902726601 44.2057742972086
"6078" 1215.4 3.58191630018909 44.4813865998528
"6079" 1215.6 3.95996460258972 46.0316207367011
"6080" 1215.8 4.35650615606996 47.6530769219431
"6081" 1216 3.64284848727458 48.0499812869385
"6082" 1216.2 3.20332657522862 48.0840817361455
"6083" 1216.4 2.47490709431146 48.3771791404952
"6084" 1216.6 2.23849732565113 48.8771288264935
"6085" 1216.8 2.49570205560184 48.9255264054475
"6086" 1217 2.49964169822834 49.4713945625183
"6087" 1217.2 2.65651173936451 50.2868907640675
"6088" 1217.4 3.55658612577364 52.4915037836446
"6089" 1217.6 3.9483510886814 54.6898213010816
"6090" 1217.8 4.9761470695689 56.5812260397723
"6091" 1218 6.88969945198303 59.2756205026523
"6092" 1218.2 7.53072702206491 61.8712588591928
"6093" 1218.4 6.11772759838846 66.2983711221717
"6094" 1218.6 7.71484775556075 68.4942216418653
"6095" 1218.8 10.132321007585 69.5981194813566
"6096" 1219 11.1155372075735 70.943215074281
"6097" 1219.2 12.6884542586179 72.4615475642951
"6098" 1219.4 13.6034357581146 73.5916402774656
"6099" 1219.6 14.2335771067932 73.9505024981096
"6100" 1219.8 14.8133212369231 74.1772307456344
"6101" 1220 15.0897134132489 74.2932587004357
"6102" 1220.2 15.7817755751436 75.1035574268356
"6103" 1220.4 17.0277476483165 75.5317166490687
"6104" 1220.6 18.8928319407231 75.9550866182567
"6105" 1220.8 20.9880908396135 76.18864252509
"6106" 1221 23.8500815511068 76.2038562598944
"6107" 1221.2 26.575158515793 76.3621264026713
"6108" 1221.4 30.0099958440709 76.817051746555
"6109" 1221.6 33.0138178046696 78.0923600556947
"6110" 1221.8 36.1912363196135 79.8345412265662
"6111" 1222 39.2035586066484 81.8355997052167
"6112" 1222.2 40.3086134888111 84.811964522702
"6113" 1222.4 40.7545536006908 88.8187612066911
"6114" 1222.6 40.2456291669149 92.9792925633542
"6115" 1222.8 39.7042488644564 97.7235587528816
"6116" 1223 37.7905925186861 100.502343235319
"6117" 1223.2 34.9031920497802 102.999040713399
"6118" 1223.4 30.6908423541001 103.933027372483
"6119" 1223.6 25.9853591899718 103.506517334141
"6120" 1223.8 24.8055622093033 103.180605786264
"6121" 1224 25.1075539259175 103.29428826848
"6122" 1224.2 24.3648337209021 102.965651700438
"6123" 1224.4 23.6799031778473 101.506295847234
"6124" 1224.6 23.0234037139382 98.8947161617339
"6125" 1224.8 21.6939511654707 95.3098949494709
"6126" 1225 20.0477541406818 90.4818203621372
"6127" 1225.2 17.4992737769256 86.4282251773093
"6128" 1225.4 14.5082498267937 83.0321158060477
"6129" 1225.6 12.7250002814064 78.7022500574638
"6130" 1225.8 12.5006445104291 73.3668777985156
"6131" 1226 12.1855809850487 68.8102357788643
"6132" 1226.2 14.4965890394231 63.2315977846316
"6133" 1226.4 16.7260588562872 58.9852084142028
"6134" 1226.6 20.6270092264549 54.7172207639895
"6135" 1226.8 25.2776209987367 51.4763545017763
"6136" 1227 30.762308411375 49.7518412496041
"6137" 1227.2 35.4885433157314 47.7532108681316
"6138" 1227.4 40.9300024687814 45.5875106411316
"6139" 1227.6 45.9838895645491 43.8362297366225
"6140" 1227.8 49.1561658670085 41.1564848181575
"6141" 1228 50.7646436657606 37.5837602532734
"6142" 1228.2 50.6204388518639 30.1944004034435
"6143" 1228.4 50.4700854754805 23.8739497698687
"6144" 1228.6 49.0828269420825 19.8263402747088
"6145" 1228.8 49.3459133091325 19.1598518260619
"6146" 1229 51.0131719761939 18.8552171878995
"6147" 1229.2 53.212549433834 19.7753730725239
"6148" 1229.4 55.6201794984825 21.0991738096566
"6149" 1229.6 60.2022977518835 23.0897610870956
"6150" 1229.8 64.46925144862 24.7750735532385
"6151" 1230 69.1922348877047 27.4717357453515
"6152" 1230.2 74.0921514853927 29.4272755916657
"6153" 1230.4 78.0692146962818 33.7973457587736
"6154" 1230.6 81.5925344583992 37.6879370715334
"6155" 1230.8 82.1959388038477 43.1627295238045
"6156" 1231 81.8286749592847 49.3020711164925
"6157" 1231.2 81.1124086669508 54.91382264809
"6158" 1231.4 80.4630601046888 60.3957872131485
"6159" 1231.6 78.4067931647077 65.170553369177
"6160" 1231.8 77.9918839468432 70.4550292600418
"6161" 1232 79.3125227800276 74.8333704986888
"6162" 1232.2 83.2859495333846 78.9668145357438
"6163" 1232.4 87.2235804553814 81.3757068923066
"6164" 1232.6 92.0814272643488 83.2336807079121
"6165" 1232.8 95.4662804661274 86.4918140983857
"6166" 1233 98.6659081522088 90.0230385129709
"6167" 1233.2 101.211980073002 91.2622224078386
"6168" 1233.4 103.814408875678 94.0918307527332
"6169" 1233.6 105.100022934037 98.6902782408664
"6170" 1233.8 105.342854913749 104.51783074331
"6171" 1234 104.155981562055 105.659493953765
"6172" 1234.2 101.133072866217 106.476928925889
"6173" 1234.4 96.9706866307605 107.16980724543
"6174" 1234.6 92.3195752758725 108.057270182658
"6175" 1234.8 86.2924414781547 108.141537698791
"6176" 1235 80.5373637661564 106.309923182282
"6177" 1235.2 75.2375843326711 103.565434132062
"6178" 1235.4 69.8908690309506 101.159120519157
"6179" 1235.6 64.4783144265515 97.8908940765927
"6180" 1235.8 59.6469855943068 95.7686208749625
"6181" 1236 54.3200199450926 93.4047878894549
"6182" 1236.2 50.0980038174005 92.2064752109939
"6183" 1236.4 43.9753439218662 93.0507575636713
"6184" 1236.6 37.5346333115814 93.9208439425316
"6185" 1236.8 32.2169040589096 91.4971706002566
"6186" 1237 28.1356926391698 86.5739391439732
"6187" 1237.2 25.6365129000659 79.9073378728519
"6188" 1237.4 23.74051664307 73.84228734396
"6189" 1237.6 24.6689714491314 67.1935552587316
"6190" 1237.8 25.8757211216064 60.2537599725066
"6191" 1238 27.2590762986874 53.4238970355325
"6192" 1238.2 30.7447776934695 47.2141352933058
"6193" 1238.4 33.2946908642651 41.5043902707001
"6194" 1238.6 37.244457890641 36.0251928402054
"6195" 1238.8 41.8457879869428 31.9447328028753
"6196" 1239 42.9461788682008 27.8921119726455
"6197" 1239.2 45.5487224343254 21.5512033296532
"6198" 1239.4 47.7404756354872 20.2577192418208
"6199" 1239.6 50.2550984666511 21.5678501126514
"6200" 1239.8 53.161357254238 23.2758603195135
"6201" 1240 57.8320104570415 26.7693707676203
"6202" 1240.2 62.3042580641774 29.915518170283
"6203" 1240.4 67.1378443239202 33.9227109651273
"6204" 1240.6 70.6018878595347 40.3345798156045
"6205" 1240.8 72.9726471364109 46.3718531431294
"6206" 1241 74.4480433000382 53.2337642901748
"6207" 1241.2 74.6454600662834 59.9791739739323
"6208" 1241.4 75.4995743379202 66.2171231736273
"6209" 1241.6 73.8207085759174 73.2171924130363
"6210" 1241.8 73.1636234746632 80.0576094809685
"6211" 1242 73.9781859658951 85.9796130273659
"6212" 1242.2 75.9871730471808 92.3707303556852
"6213" 1242.4 77.8048844468209 99.2733494513776
"6214" 1242.6 80.3219858718564 105.604287090673
"6215" 1242.8 83.3398701045399 109.131728261516
"6216" 1243 86.0632682121776 114.894557258328
"6217" 1243.2 87.126581219897 118.037946314139
"6218" 1243.4 86.120811645793 118.274795501671
"6219" 1243.6 82.8417884605923 117.398985125843
"6220" 1243.8 79.0469657719371 116.213773092089
"6221" 1244 74.5914220860967 113.891774183357
"6222" 1244.2 69.7218089908418 110.976043947549
"6223" 1244.4 64.4872300389881 108.142301326281
"6224" 1244.6 58.6983859708698 105.551205489063
"6225" 1244.8 53.3907878807198 102.689211084696
"6226" 1245 48.4651652939285 99.1658796007812
"6227" 1245.2 43.5699019885044 94.1755048104006
"6228" 1245.4 39.1092991046724 88.9594795107366
"6229" 1245.6 36.3665702146582 81.7242208363995
"6230" 1245.8 36.1521806200722 74.1816262156514
"6231" 1246 36.0109802350131 67.9877888038242
"6232" 1246.2 36.9849487872298 59.620453308
"6233" 1246.4 39.6848723064917 52.3218695093827
"6234" 1246.6 44.9101550807102 46.3161461908113
"6235" 1246.8 49.58586395907 41.1171102348753
"6236" 1247 54.4964687456129 34.8211833809349
"6237" 1247.2 61.0646682638564 30.4658272914316
"6238" 1247.4 67.0918857764953 28.8395510186814
"6239" 1247.6 72.6248889434422 27.1315677579292
"6240" 1247.8 77.4532184204129 29.7298492411436
"6241" 1248 78.0637133330794 32.8271000571504
"6242" 1248.2 77.6952201805897 37.4855977821178
"6243" 1248.4 75.5169917346248 43.187975134204
"6244" 1248.6 73.9875681591403 48.7951128680959
"6245" 1248.8 69.7078906913656 54.9072209914415
"6246" 1249 64.6849945330369 59.3596706750615
"6247" 1249.2 58.5851959197198 62.317700253403
"6248" 1249.4 50.5680593920843 64.0834155089206
"6249" 1249.6 45.2455185839455 65.2678966201642
"6250" 1249.8 38.0192335737564 65.139995391783
"6251" 1250 31.5027240393854 61.0674386156679
"6252" 1250.2 26.8038731531604 55.9633804286886
"6253" 1250.4 23.7570144755979 49.6031445448176
"6254" 1250.6 21.6164648957251 42.6823272943426
"6255" 1250.8 20.835595691868 36.6176740847608
"6256" 1251 22.5058529669744 30.4427166894618
"6257" 1251.2 26.1745140332984 26.8473254650465
"6258" 1251.4 30.0936593727072 23.1303792491747
"6259" 1251.6 31.2745653971746 19.8136512150203
"6260" 1251.8 31.1531833812842 16.6071152015622
"6261" 1252 31.5233441413927 16.2836756578566
"6262" 1252.2 33.5876444238614 16.4866498363239
"6263" 1252.4 37.4623357447607 16.3102622591088
"6264" 1252.6 43.0688497510421 16.5416487731316
"6265" 1252.8 47.5472048791827 16.8307999257303
"6266" 1253 52.8648474545445 18.9537702747143
"6267" 1253.2 57.723310281388 20.7129684440987
"6268" 1253.4 63.5540288326954 22.9404850786957
"6269" 1253.6 69.3303906466142 25.1867722845135
"6270" 1253.8 74.6809854343814 30.1218631377316
"6271" 1254 79.5198888861874 34.6870757511273
"6272" 1254.2 82.7447256607335 40.950919430642
"6273" 1254.4 84.7000985852995 48.3171495428601
"6274" 1254.6 84.7489017859669 55.5854355667829
"6275" 1254.8 85.602682033851 63.112380979608
"6276" 1255 86.5050278344428 69.6026538487312
"6277" 1255.2 85.4917050421282 76.7292509527951
"6278" 1255.4 84.1859039476632 83.0697249512227
"6279" 1255.6 81.8997757259393 89.179218850842
"6280" 1255.8 80.0876040457064 94.8221574193566
"6281" 1256 77.039548125765 100.880407283567
"6282" 1256.2 72.7933387890369 106.45821305794
"6283" 1256.4 68.4161783377646 111.03546228174
"6284" 1256.6 63.0070085029119 115.879764950307
"6285" 1256.8 57.4515080146611 116.335992951661
"6286" 1257 53.073860930895 113.862869632626
"6287" 1257.2 49.3166909799444 109.520892254137
"6288" 1257.4 45.7678802211173 103.989549863622
"6289" 1257.6 44.5337814119364 96.2943239971926
"6290" 1257.8 42.4156894042648 90.7135361137692
"6291" 1258 40.8460684364439 83.3655577206227
"6292" 1258.2 42.0657604418167 75.3499644960066
"6293" 1258.4 42.9498900737473 67.9651583476294
"6294" 1258.6 45.3931015447429 60.6368031366621
"6295" 1258.8 50.3625190655979 55.1028423953054
"6296" 1259 57.1948138404661 50.9889190583292
"6297" 1259.2 64.1512503702055 48.5955775690872
"6298" 1259.4 70.7420382954719 46.5577926647394
"6299" 1259.6 77.8901613069082 45.6557574970245
"6300" 1259.8 85.0921351929744 46.6283043588207
"6301" 1260 88.7101561388651 45.1866345441262
"6302" 1260.2 90.8741186527018 43.3518239325003
"6303" 1260.4 96.803637249765 42.7985675749722
"6304" 1260.6 100.657439110822 44.4950015463878
"6305" 1260.8 101.088728722554 47.9789143130335
"6306" 1261 100.683520919471 51.8639088865046
"6307" 1261.2 98.6069356335314 56.4319360425066
"6308" 1261.4 94.9794930373835 61.3015227194177
"6309" 1261.6 90.7166654219424 63.5852217825624
"6310" 1261.8 85.8667058714311 64.1766952637615
"6311" 1262 79.3721256321325 62.9383376224513
"6312" 1262.2 73.0635111447159 62.120772608581
"6313" 1262.4 66.2408845048462 60.2856085052567
"6314" 1262.6 59.8162643149875 57.2838173848869
"6315" 1262.8 54.2612606615564 53.6993319325566
"6316" 1263 50.4668089355064 49.0320941918342
"6317" 1263.2 49.9884896338581 42.516286453316
"6318" 1263.4 49.1596465960942 36.4560198390134
"6319" 1263.6 51.1255045394598 30.1147916838499
"6320" 1263.8 53.1453360867969 23.8612162931215
"6321" 1264 57.0070603967649 19.0347411206888
"6322" 1264.2 62.222765793863 14.8602028760599
"6323" 1264.4 65.6013750092651 10.9530621067958
"6324" 1264.6 69.7918417029719 9.52563665336009
"6325" 1264.8 73.6158644527885 12.2171147459172
"6326" 1265 76.6041257499291 16.9993990483839
"6327" 1265.2 79.045368802874 22.8804435119331
"6328" 1265.4 80.5290631982219 29.4353625231791
"6329" 1265.6 80.2062805168759 35.8642663307257
"6330" 1265.8 77.8279460538278 42.7015785949424
"6331" 1266 74.2816100878698 48.8693815053911
"6332" 1266.2 71.2793628466154 54.1641571848977
"6333" 1266.4 65.5648441729732 57.7129234880708
"6334" 1266.6 57.3090804344726 57.2178201073918
"6335" 1266.8 50.4984821552564 56.8646100118176
"6336" 1267 44.8770317396271 54.1553150635153
"6337" 1267.2 41.7093013842825 48.1776271849958
"6338" 1267.4 39.4730343602814 41.5586712482566
"6339" 1267.6 37.7191714919143 35.6147292939672
"6340" 1267.8 38.8683083270546 29.0822276847245
"6341" 1268 40.3560133419786 22.6866462309511
"6342" 1268.2 39.9427156479199 17.9645638274435
"6343" 1268.4 39.5747405881453 17.3679412617011
"6344" 1268.6 40.1166399972014 17.2661298461007
"6345" 1268.8 42.5310291181443 16.9946666958687
"6346" 1269 46.4648548184456 17.5362698432026
"6347" 1269.2 50.2612209454928 19.2646983232566
"6348" 1269.4 53.8784278315347 22.6677832835349
"6349" 1269.6 56.7822227163725 26.3180108797834
"6350" 1269.8 60.3783974251724 32.3713062714331
"6351" 1270 63.0936083699881 39.8279753710128
"6352" 1270.2 64.2446595267564 45.8196696824935
"6353" 1270.4 64.8116620835925 52.3328732454534
"6354" 1270.6 64.2366746814413 58.7033519874583
"6355" 1270.8 61.3557424917438 64.4328762657104
"6356" 1271 54.5688969600513 69.2619949664874
"6357" 1271.2 48.9487748593284 71.9630641292406
"6358" 1271.4 43.9955900619444 75.6442449386166
"6359" 1271.6 37.7921134126223 80.0938422887932
"6360" 1271.8 31.2279884878404 83.6211558453126
"6361" 1272 25.6788403876404 86.3820414523446
"6362" 1272.2 19.1305224129257 86.1496264084377
"6363" 1272.4 13.60206053012 83.4655497049385
"6364" 1272.6 12.2534062562777 79.2944391585119
"6365" 1272.8 13.2731906232333 76.7037721265951
"6366" 1273 14.8988302048432 73.5882931762071
"6367" 1273.2 18.0767998585487 69.2041776301105
"6368" 1273.4 21.0570841617204 65.0012296583527
"6369" 1273.6 25.3417719396274 60.6205317851437
"6370" 1273.8 29.2303211600513 55.99667276159
"6371" 1274 35.3232520553751 52.5890596925532
"6372" 1274.2 42.1608342587523 50.8121176727112
"6373" 1274.4 48.9490170333272 50.9012833154867
"6374" 1274.6 55.7870689715661 51.3003764338407
"6375" 1274.8 62.8132343374096 53.3806411306518
"6376" 1275 66.9227766454497 57.980738219181
"6377" 1275.2 70.448315923892 63.912022793638
"6378" 1275.4 74.7926142210613 69.4082711544274
"6379" 1275.6 76.413617921553 74.1661707278583
"6380" 1275.8 79.0755792341572 80.2654301910996
"6381" 1276 82.527648565304 83.6108672526376
"6382" 1276.2 85.3032899913077 84.1736413258464
"6383" 1276.4 86.9543580875064 83.9554380450566
"6384" 1276.6 86.4478483336531 86.0076416826203
"6385" 1276.8 84.3669643573095 88.5817615492301
"6386" 1277 81.1145432919613 90.6043674690681
"6387" 1277.2 76.7519375062652 92.1735996144159
"6388" 1277.4 70.9431528606614 91.8193408819591
"6389" 1277.6 64.3613503363616 91.1753327956251
"6390" 1277.8 57.9314889460784 89.5052877892821
"6391" 1278 50.9824074143876 87.7787238749206
"6392" 1278.2 46.0471970535841 84.479788006097
"6393" 1278.4 42.3050002845684 78.7261637557686
"6394" 1278.6 40.7387617522909 72.6911611240153
"6395" 1278.8 42.2068856992742 66.3891523172745
"6396" 1279 44.9740058262301 59.9570657463619
"6397" 1279.2 48.4488490534683 54.3056416272143
"6398" 1279.4 52.9316351391282 48.9540638786156
"6399" 1279.6 58.6568905327967 44.5842818595066
"6400" 1279.8 62.9530363620361 40.3397901135193
"6401" 1280 68.3134500638718 35.48621767059
"6402" 1280.2 75.2702165397305 33.4350989464722
"6403" 1280.4 82.0952493058598 32.6311980508515
"6404" 1280.6 87.0510020144359 35.1334339232054
"6405" 1280.8 89.7963097141655 40.0257303000252
"6406" 1281 88.5018211095778 44.6525287153995
"6407" 1281.2 86.1221169340754 50.0270862839549
"6408" 1281.4 83.6765929723347 55.7049586645175
"6409" 1281.6 80.345121093239 61.3346714796653
"6410" 1281.8 74.8099032916283 64.5359399668021
"6411" 1282 68.4569223342042 66.4426222452393
"6412" 1282.2 61.4067390371564 66.8687002246816
"6413" 1282.4 54.7893699255985 66.9402756114409
"6414" 1282.6 49.8835848201098 63.7461163223342
"6415" 1282.8 47.4716934578026 58.9153186928197
"6416" 1283 43.9851687605128 55.1147133931284
"6417" 1283.2 38.2504480779314 51.8935201256316
"6418" 1283.4 33.3894825902995 48.5016513877566
"6419" 1283.6 27.9577074331731 47.5709664862844
"6420" 1283.8 23.932369468811 48.2399046228029
"6421" 1284 18.2189464843278 47.3884693383043
"6422" 1284.2 16.0506883551564 48.2341237126566
"6423" 1284.4 13.0961358916535 49.5133106633449
"6424" 1284.6 8.84747284309608 50.784534765791
"6425" 1284.8 8.58167962757347 49.0252101944274
"6426" 1285 7.85282831087936 46.7943611895189
"6427" 1285.2 7.83841299163774 46.0919590115533
"6428" 1285.4 7.88028606181571 45.0101885093329
"6429" 1285.6 8.6142422162732 44.2157488376852
"6430" 1285.8 8.98544880292305 40.6598348795344
"6431" 1286 10.0470984063694 40.3611664168566
"6432" 1286.2 10.2159582332105 38.6823688960456
"6433" 1286.4 9.7624164589263 38.4331861119751
"6434" 1286.6 9.35750355758641 36.7877610423066
"6435" 1286.8 9.4524494151593 36.525984655645
"6436" 1287 9.16764522891356 35.8659735087138
"6437" 1287.2 8.86358231931355 36.0152066335995
"6438" 1287.4 8.9584209887364 35.8667014751766
"6439" 1287.6 8.9083126623074 35.8623336763995
"6440" 1287.8 8.87444170894212 35.8259353532566
"6441" 1288 8.79732907349884 35.6058909451657
"6442" 1288.2 8.81523217977679 35.5386485884505
"6443" 1288.4 8.92687037499835 35.4396434721599
"6444" 1288.6 8.77472937530795 35.406979396669
"6445" 1288.8 8.73296157597979 35.1293334028949
"6446" 1289 8.86403479388138 35.0974001666004
"6447" 1289.2 9.24155913896608 34.7163735671276
"6448" 1289.4 9.36648723446095 34.6301677145521
"6449" 1289.6 9.2778522953977 34.6475396415066
"6450" 1289.8 9.28528861655641 34.6793881742566
"6451" 1290 9.22616527302307 34.65815581909
"6452" 1290.2 9.21407848111847 34.6398520646359
"6453" 1290.4 9.12258079554852 34.6292893586948
"6454" 1290.6 9.20534104118743 34.6178875592911
"6455" 1290.8 9.29271544049778 34.4158141101187
"6456" 1291 9.41168686095407 34.1831435941985
"6457" 1291.2 9.34863505605639 34.0126922220233
"6458" 1291.4 9.4110069349487 33.955621517916
"6459" 1291.6 9.60009287894117 33.9454872021914
"6460" 1291.8 10.1511389909824 33.1070304752018
"6461" 1292 10.7098796559786 32.2093575232011
"6462" 1292.2 10.7632097781218 31.9722628905066
"6463" 1292.4 11.7196017916278 31.5418527193424
"6464" 1292.6 12.6085306396722 30.4501552906626
"6465" 1292.8 13.0011162324035 30.0707181410213
"6466" 1293 12.9419618366939 29.9259946613191
"6467" 1293.2 13.6506138061004 28.8928896184677
"6468" 1293.4 14.4478049998081 25.7002983892911
"6469" 1293.6 16.7028763880263 24.8181805295044
"6470" 1293.8 16.6155895450505 24.6826957769625
"6471" 1294 16.989410875596 24.6404902851717
"6472" 1294.2 16.9750682855205 24.5647749054264
"6473" 1294.4 17.3636872829746 24.2261206614748
"6474" 1294.6 17.4097971364288 23.9200752310928
"6475" 1294.8 17.9684184604406 23.8039523594145
"6476" 1295 19.1222986509791 23.7095759023491
"6477" 1295.2 19.6935154384032 23.8333557368255
"6478" 1295.4 21.5792220208072 24.8549255293414
"6479" 1295.6 24.448390097301 25.7890977466138
"6480" 1295.8 27.8148008821582 26.9219955544352
"6481" 1296 31.1055022608936 28.1056255383186
"6482" 1296.2 34.0644498249719 30.4534173459118
"6483" 1296.4 37.5978420414303 32.7640451090479
"6484" 1296.6 41.0480903225927 34.0717294432035
"6485" 1296.8 44.2518790194767 34.5228445387058
"6486" 1297 46.2214663025867 34.4700978161852
"6487" 1297.2 49.6369705780564 35.1188979262066
"6488" 1297.4 53.5831316583666 36.4402341713838
"6489" 1297.6 55.6960313400167 38.5159519210666
"6490" 1297.8 55.4137173900883 39.7266760015752
"6491" 1298 55.6212360249859 40.6512491184288
"6492" 1298.2 55.9762821604406 43.4896980760461
"6493" 1298.4 55.7095603099143 46.4164106119145
"6494" 1298.6 55.1259395607314 48.1704266471566
"6495" 1298.8 52.377582419416 49.8746175474835
"6496" 1299 48.613539321354 52.0298473816713
"6497" 1299.2 44.1244463017018 52.6430311841726
"6498" 1299.4 39.7766768289112 50.7220296267345
"6499" 1299.6 37.0594551668782 48.5739127645844
"6500" 1299.8 34.9849391217064 46.2913632149066
"6501" 1300 35.3278220288462 43.4859157941541
"6502" 1300.2 37.2283080291421 40.5831961880281
"6503" 1300.4 39.3563570669861 36.6281740700945
"6504" 1300.6 40.9241202993992 31.3307424451138
"6505" 1300.8 42.3063917589005 26.9504510231634
"6506" 1301 44.7583201759487 22.1522986259233
"6507" 1301.2 47.7512470948353 20.2134493514935
"6508" 1301.4 51.7120665751511 19.5597163108356
"6509" 1301.6 55.5978705350064 20.9877039450316
"6510" 1301.8 59.3185098880738 23.8243004380045
"6511" 1302 60.5319401580125 26.9394179225249
"6512" 1302.2 62.4953232359487 30.5407121748464
"6513" 1302.4 65.3164812830964 36.4720783856886
"6514" 1302.6 67.833049011374 41.3798912492903
"6515" 1302.8 67.9092230224334 47.8133848658496
"6516" 1303 65.5717674342814 52.9795550924066
"6517" 1303.2 62.5716904442236 57.6834267474534
"6518" 1303.4 57.3368075510369 61.7739448162079
"6519" 1303.6 51.6615643231253 64.6880155240763
"6520" 1303.8 45.5047646059998 64.6158815775664
"6521" 1304 41.3975358389919 61.7090536714715
"6522" 1304.2 37.921148764208 56.561384917555
"6523" 1304.4 37.0190266342827 52.232958435204
"6524" 1304.6 36.4648094044872 47.4579994684105
"6525" 1304.8 37.8871723524259 43.9413733424685
"6526" 1305 40.8478353309341 42.0535079554467
"6527" 1305.2 44.6672161619975 41.2128871783995
"6528" 1305.4 49.3842345271282 41.4704753114105
"6529" 1305.6 53.9958724202827 40.8814708676777
"6530" 1305.8 59.4718687736089 40.6418511907321
"6531" 1306 64.8381156441774 40.7540767366777
"6532" 1306.2 68.1917593543626 39.3546400437876
"6533" 1306.4 73.1958335286462 36.2685759779177
"6534" 1306.6 77.1571525069796 32.9993780716941
"6535" 1306.8 78.9801430316651 29.2213804921958
"6536" 1307 79.1705916889445 25.5128545097337
"6537" 1307.2 79.9580957693953 21.4976343416177
"6538" 1307.4 79.8463830464422 19.2410233077611
"6539" 1307.6 78.9239574940216 17.413606211074
"6540" 1307.8 77.3278836434891 15.5713667495239
"6541" 1308 75.542169357584 12.2865749752049
"6542" 1308.2 74.1091374290631 9.29583993777765
"6543" 1308.4 72.5755284548462 7.67509891843613
"6544" 1308.6 70.4257688861038 6.03406209101088
"6545" 1308.8 67.8423004183598 4.9822787227825
"6546" 1309 67.6653672597564 4.62392781808164
"6547" 1309.2 67.4056468578064 4.54112163293164
"6548" 1309.4 65.8103816995307 4.18709559764602
"6549" 1309.6 64.0883368615387 4.37807769269212
"6550" 1309.8 60.9854852144814 4.43602147485664
"6551" 1310 58.7271314140043 4.1219253569121
"6552" 1310.2 56.1996617102564 3.50702427341049
"6553" 1310.4 53.639187979206 2.79873925677765
"6554" 1310.6 51.6168744664288 3.05489337877388
"6555" 1310.8 49.3360749904314 3.44553210633164
"6556" 1311 47.0373178726598 3.65624092846672
"6557" 1311.2 45.8900286816314 3.83408420588164
"6558" 1311.4 43.7737574988617 4.27912554509874
"6559" 1311.6 42.2993226497077 5.18821053860177
"6560" 1311.8 40.1963506786774 5.42567272409874
"6561" 1312 38.4352655953375 6.28082621512151
"6562" 1312.2 36.1810350748109 6.944527727093
"6563" 1312.4 33.9462287204996 7.97826693358097
"6564" 1312.6 31.549775406359 9.35408823469254
"6565" 1312.8 28.4693446901781 11.2388680702566
"6566" 1313 26.8592181818436 12.125951973275
"6567" 1313.2 25.439964298309 14.4002540053356
"6568" 1313.4 23.909250045128 15.3376865786695
"6569" 1313.6 23.2869062251753 15.821613701635
"6570" 1313.8 22.6473615960227 16.5608471877333
"6571" 1314 20.9941515081371 18.7492780317796
"6572" 1314.2 19.1809323224491 20.4287768046878
"6573" 1314.4 17.3347579464329 21.7451369915508
"6574" 1314.6 17.0856717205256 21.9436499049586
"6575" 1314.8 15.6080311142867 23.098103537893
"6576" 1315 12.6762674264643 26.9083461832566
"6577" 1315.2 10.7738718288069 29.2996158348713
"6578" 1315.4 9.17548812142305 31.3282147837844
"6579" 1315.6 8.6819137803189 32.0370974036048
"6580" 1315.8 8.68298382152667 32.128062469635
"6581" 1316 7.9892204643864 32.9735807601666
"6582" 1316.2 7.58067178608657 33.7119138775114
"6583" 1316.4 7.47618534717228 35.0056123975651
"6584" 1316.6 6.57310483328469 36.1420170179076
"6585" 1316.8 6.06799333928416 37.3369712959511
"6586" 1317 5.63307844102002 38.3147534216112
"6587" 1317.2 5.70667192406052 37.9325352102051
"6588" 1317.4 5.41549767847968 38.2810552565091
"6589" 1317.6 5.27616284553417 38.2358076646733
"6590" 1317.8 5.35358627158975 38.003216864893
"6591" 1318 5.29368725736863 37.8668413294811
"6592" 1318.2 5.15877894151447 38.0532779017083
"6593" 1318.4 5.31663418188139 37.8005443837566
"6594" 1318.6 5.28832024301398 37.8487997364082
"6595" 1318.8 5.758675476936 37.7652945513926
"6596" 1319 5.68927930812373 37.7459468990423
"6597" 1319.2 5.58393696068064 37.9105665878021
"6598" 1319.4 5.71642778219517 38.1359289327158
"6599" 1319.6 5.69937838688016 38.1240750233755
"6600" 1319.8 5.77962212940346 38.7335190490213
"6601" 1320 5.98829275363876 39.6477592832566
"6602" 1320.2 5.82196600607459 41.0027695857112
"6603" 1320.4 5.24575382117873 42.1659578338974
"6604" 1320.6 4.96701056387178 43.2613428068143
"6605" 1320.8 4.07542172167843 45.0357128971099
"6606" 1321 3.40854892922784 45.4642113214852
"6607" 1321.2 3.00492501012797 46.2383602438897
"6608" 1321.4 2.91332162922938 47.7045772978512
"6609" 1321.6 2.84419896728443 49.5249715334996
"6610" 1321.8 2.64024711300638 50.8478266336733
"6611" 1322 2.03789534979623 52.0884162353363
"6612" 1322.2 1.39734628281673 53.5589787434032
"6613" 1322.4 1.28734815511353 55.115976080055
"6614" 1322.6 1.21608341067603 56.2101337608548
"6615" 1322.8 1.03628277951282 58.3289653137438
"6616" 1323 0.47968105148853 59.7453208961048
"6617" 1323.2 0.445049344179492 61.1773674222567
"6618" 1323.4 0.594052412297721 62.7829546104798
"6619" 1323.6 0.404784603282712 64.4661474883356
"6620" 1323.8 0.590911266537395 65.9067429301244
"6621" 1324 0.176070616456397 68.1649355076066
"6622" 1324.2 0.674949789174426 69.4120405129616
"6623" 1324.4 0.718316138576401 70.3976450475127
"6624" 1324.6 1.08723762849026 72.230863030555
"6625" 1324.8 1.23349264557348 74.9017546570615
"6626" 1325 1.71882237661518 77.1201108086231
"6627" 1325.2 2.01569081106108 79.1568594262801
"6628" 1325.4 2.89731580353546 81.2345364192334
"6629" 1325.6 2.97713499580185 82.5622095033021
"6630" 1325.8 3.54491345211577 83.8744233398738
"6631" 1326 4.7623528362564 86.5287994912566
"6632" 1326.2 5.43256783737853 89.2040762422566
"6633" 1326.4 7.74251487637004 91.9198874894839
"6634" 1326.6 9.97787635508973 95.8680025709947
"6635" 1326.8 11.7264708543588 99.1468370806188
"6636" 1327 13.3141221687564 101.78375670108
"6637" 1327.2 15.2058772029155 103.677786716552
"6638" 1327.4 17.3636364703226 106.565273477213
"6639" 1327.6 19.4522534414754 108.787436817877
"6640" 1327.8 22.7026317842042 111.864069618264
"6641" 1328 24.7939047048119 113.182482677146
"6642" 1328.2 28.4215544153513 115.16458244122
"6643" 1328.4 31.1875281459279 117.758959269614
"6644" 1328.6 33.5129982184155 119.00272161162
"6645" 1328.8 37.2274030800064 119.819202178484
"6646" 1329 40.8957378037791 121.634568545234
"6647" 1329.2 43.345923883477 123.178966914095
"6648" 1329.4 45.6773829047602 123.807628634417
"6649" 1329.6 48.550815507943 124.518870198421
"6650" 1329.8 50.858405106961 125.832784225916
"6651" 1330 52.4430705306052 125.70990140928
"6652" 1330.2 56.2303451418892 125.502446177421
"6653" 1330.4 60.2052523583391 125.93956279949
"6654" 1330.6 63.2773165295797 127.203925603399
"6655" 1330.8 66.7063316291866 127.206041784978
"6656" 1331 70.6566160603981 126.627857654446
"6657" 1331.2 74.9512295190225 125.83810788095
"6658" 1331.4 78.8387813640044 123.061825089839
"6659" 1331.6 82.1245603688843 120.880775048117
"6660" 1331.8 87.0149611772643 119.73352802954
"6661" 1332 92.8522062395587 119.387597326629
"6662" 1332.2 95.769088802582 117.029324576024
"6663" 1332.4 99.3870866274986 114.048917587202
"6664" 1332.6 103.378362219688 110.788695483279
"6665" 1332.8 105.693696732518 107.398898013618
"6666" 1333 109.727403087756 104.700662320328
"6667" 1333.2 112.46416723178 101.977328408304
"6668" 1333.4 114.294379725994 98.0761675083281
"6669" 1333.6 117.75388425271 94.584028389872
"6670" 1333.8 121.066415758256 90.8337019660086
"6671" 1334 120.665052717584 86.4554204718006
"6672" 1334.2 119.967701042895 81.1236485045423
"6673" 1334.4 119.215463696769 76.3683407505249
"6674" 1334.6 119.01575892607 72.4265654549776
"6675" 1334.8 118.747936072556 67.9642897512816
"6676" 1335 119.040304254864 63.2215532473797
"6677" 1335.2 119.501906019908 58.6502233817218
"6678" 1335.4 120.069089414768 54.4407657749766
"6679" 1335.6 118.985032746114 51.3043222697566
"6680" 1335.8 116.91291641312 48.0781932963126
"6681" 1336 114.321528200066 44.7920556207804
"6682" 1336.2 110.477613400182 42.6188852145128
"6683" 1336.4 108.191626023028 40.1131992579338
"6684" 1336.6 105.40413528476 36.2672286230406
"6685" 1336.8 103.840271081321 32.2958850781276
"6686" 1337 102.24045723828 28.1640883316852
"6687" 1337.2 102.623406412861 24.1837555750954
"6688" 1337.4 102.130779288342 20.891959293452
"6689" 1337.6 100.007683776975 19.4677327195379
"6690" 1337.8 97.1024576954064 18.5385517765566
"6691" 1338 92.54033681669 16.4947215102743
"6692" 1338.2 89.4329217415022 13.6258886095872
"6693" 1338.4 87.3920982271282 11.147405617231
"6694" 1338.6 86.674344401398 7.65379429521239
"6695" 1338.8 86.6003467906546 7.59629782900885
"6696" 1339 85.7460107393449 7.70452647127434
"6697" 1339.2 84.9196267635667 7.24572099856698
"6698" 1339.4 83.9820764657038 7.48074120575664
"6699" 1339.6 81.6987879689892 7.7399223688256
"6700" 1339.8 78.5398393739231 8.31588050897886
"6701" 1340 74.4167641012038 8.18476140338822
"6702" 1340.2 69.9261798419116 6.59008051402388
"6703" 1340.4 65.5685468800043 4.4848380494247
"6704" 1340.6 62.3490572489455 4.63257241982807
"6705" 1340.8 59.4936765642564 5.17854726697092
"6706" 1341 55.3607206291471 5.79838929931546
"6707" 1341.2 51.7004119899434 5.61580190542186
"6708" 1341.4 47.8289622888936 4.56589584557522
"6709" 1341.6 44.465697760439 4.86473042004794
"6710" 1341.8 42.0198888821788 5.89160924405837
"6711" 1342 38.4884456964245 7.49821562195575
"6712" 1342.2 35.0486189635196 8.55688636499348
"6713" 1342.4 34.7983947791788 9.0083725524894
"6714" 1342.6 33.960766771892 10.0793655559007
"6715" 1342.8 32.0832995664917 12.8350415939625
"6716" 1343 29.9040835019423 16.0872149566616
"6717" 1343.2 26.5915358879564 17.2295770805316
"6718" 1343.4 24.4793247738514 17.4864447095459
"6719" 1343.6 22.5753716236564 18.8729613704316
"6720" 1343.8 21.1524652072154 21.0722330835927
"6721" 1344 19.7045968789937 24.1294267494092
"6722" 1344.2 17.9049066974795 27.6506012440418
"6723" 1344.4 15.3467827194324 30.3418728019686
"6724" 1344.6 12.5879004873457 31.108940163462
"6725" 1344.8 12.1638841883617 31.5850517818093
"6726" 1345 10.9830894271555 33.0548208156328
"6727" 1345.2 9.46862066499169 35.335093260286
"6728" 1345.4 7.41224688487321 38.1952280699856
"6729" 1345.6 5.67383771572862 41.15525650009
"6730" 1345.8 5.35911181771434 42.7885603821165
"6731" 1346 4.52387212284463 45.1819102093449
"6732" 1346.2 3.7755431640454 47.6128143544952
"6733" 1346.4 3.76547991991428 49.279426082283
"6734" 1346.6 4.0497053918814 51.9139941823995
"6735" 1346.8 3.21307991591355 54.8222202015138
"6736" 1347 2.29349421156945 56.0605544562653
"6737" 1347.2 2.49521710678271 56.2793983330198
"6738" 1347.4 2.17060971671329 56.9360214401704
"6739" 1347.6 1.20430576383623 58.4496342643743
"6740" 1347.8 1.32215389110255 59.6421048178977
"6741" 1348 2.62009142771095 61.9585777131823
"6742" 1348.2 3.11330197572413 63.7581259470308
"6743" 1348.4 3.27150174848895 65.1976891842799
"6744" 1348.6 2.52020827176901 66.4979458346096
"6745" 1348.8 1.92875844496372 67.8608985388664
"6746" 1349 1.9729621613242 70.2795701210787
"6747" 1349.2 2.64105924684616 72.9792903787438
"6748" 1349.4 2.58640263943139 75.4996525999316
"6749" 1349.6 3.01399110605641 76.9772971254006
"6750" 1349.8 3.96683940997733 79.0510602669776
"6751" 1350 5.37538289593382 82.5128022486841
"6752" 1350.2 6.6118693533115 86.8387584399102
"6753" 1350.4 7.70499290865483 90.5267856180301
"6754" 1350.6 9.04476557069914 93.0346524407986
"6755" 1350.8 10.935565537208 97.1713462898776
"6756" 1351 12.780202178685 100.159971508257
"6757" 1351.2 15.8461166181829 103.246469020352
"6758" 1351.4 18.9574636702999 107.197112527191
"6759" 1351.6 21.8461837200786 110.872402435012
"6760" 1351.8 25.195965097741 113.978314902341
"6761" 1352 28.8122540535922 115.375013840525
"6762" 1352.2 33.2519615268135 118.383701947807
"6763" 1352.4 37.7514508976882 120.737018985916
"6764" 1352.6 40.6660130676477 122.628419003974
"6765" 1352.8 43.2087688097179 122.304011340618
"6766" 1353 46.7881906988278 122.008064974757
"6767" 1353.2 49.5204131293764 121.515304476049
"6768" 1353.4 52.447603370641 119.857064070564
"6769" 1353.6 55.6988756846029 117.912895369973
"6770" 1353.8 57.7521687111171 115.862864475289
"6771" 1354 61.8915710545979 113.78803635133
"6772" 1354.2 65.0182841540359 112.589425659603
"6773" 1354.4 68.6305275781225 108.728480697249
"6774" 1354.6 69.7813512682648 104.82216848729
"6775" 1354.8 70.4405966178512 100.807924415929
"6776" 1355 70.6602461494508 97.3714555297011
"6777" 1355.2 71.4349996431171 94.6423437360927
"6778" 1355.4 73.1293903098514 93.0259001722566
"6779" 1355.6 74.2192873464872 90.6250107803336
"6780" 1355.8 75.2873013553099 87.3477617619709
"6781" 1356 75.0325581736064 83.2866188573066
"6782" 1356.2 74.2774249275667 78.6940604347566
"6783" 1356.4 74.3907410179998 73.6090053208142
"6784" 1356.6 73.7627304787479 69.1589336127905
"6785" 1356.8 72.7835448376632 64.1516964977227
"6786" 1357 71.0736133981007 59.0774526891337
"6787" 1357.2 68.6712650318167 55.6214457952825
"6788" 1357.4 67.6009471517903 51.7340075590617
"6789" 1357.6 68.7637301005784 47.675748758816
"6790" 1357.8 71.1221169324719 44.2152781697135
"6791" 1358 71.8603092533119 40.6244476209233
"6792" 1358.2 72.4298043333007 34.812419213708
"6793" 1358.4 70.7474594797927 30.6328873223112
"6794" 1358.6 68.7289206387301 25.2589274345198
"6795" 1358.8 66.2597316108512 21.3370494025411
"6796" 1359 64.7582368585704 19.4194663997608
"6797" 1359.2 63.9866386634271 18.730264407842
"6798" 1359.4 62.4314975043466 16.7617169133632
"6799" 1359.6 62.5276955970042 13.6482788087349
"6800" 1359.8 65.0650731700369 12.5687385109396
"6801" 1360 67.4849909574513 13.2437062165872
"6802" 1360.2 69.8067031521403 15.2040103976316
"6803" 1360.4 72.6864060959143 17.8164282024145
"6804" 1360.6 77.0202592773955 20.6505249135262
"6805" 1360.8 80.2513045814669 23.1736866586777
"6806" 1361 82.4417577789143 28.2258696959672
"6807" 1361.2 85.7156783853915 33.6808936339864
"6808" 1361.4 88.3670883932151 39.1508168879509
"6809" 1361.6 91.4885013147949 42.9175419789233
"6810" 1361.8 95.9325756507204 47.1578980939686
"6811" 1362 99.9800362500715 50.4109575443827
"6812" 1362.2 103.749802705847 55.7631168547566
"6813" 1362.4 107.254797850083 59.68127601605
"6814" 1362.6 109.116036287931 65.8761369982101
"6815" 1362.8 109.831291248536 71.7123524794327
"6816" 1363 106.555786438892 77.4665424097821
"6817" 1363.2 101.593515912603 81.477211248297
"6818" 1363.4 95.7827775783537 83.1128329697522
"6819" 1363.6 89.7232642982827 82.5326467504145
"6820" 1363.8 85.6851669246671 80.697105655212
"6821" 1364 84.4688438429143 77.3597745363882
"6822" 1364.2 82.2025766404749 73.3547475913743
"6823" 1364.4 80.0020863523814 69.3274069529816
"6824" 1364.6 81.0467565141357 65.1430588622653
"6825" 1364.8 83.2389283605615 60.3233949000448
"6826" 1365 85.7666123468814 56.2567691123816
"6827" 1365.2 89.0743868783138 52.0728639125107
"6828" 1365.4 93.3396791891064 50.2278418628066
"6829" 1365.6 98.5182506182314 50.2437661291816
"6830" 1365.8 103.49936656033 48.8729586720128
"6831" 1366 106.549863945095 47.9561168429099
"6832" 1366.2 106.786318396685 46.9880877837328
"6833" 1366.4 106.670158532215 45.691671006437
"6834" 1366.6 105.911920343792 43.7366013118326
"6835" 1366.8 103.330426241288 40.9971179188086
"6836" 1367 100.477277885647 38.1687444940859
"6837" 1367.2 98.1674380362804 35.0809344751686
"6838" 1367.4 94.5536132748418 32.1532557717445
"6839" 1367.6 91.3392817069941 30.1005089575763
"6840" 1367.8 88.6782861910421 29.0956579146227
"6841" 1368 84.1013319084872 28.2574173653849
"6842" 1368.2 79.3527853475064 28.1752100415344
"6843" 1368.4 74.9144739133077 28.2704834301028
"6844" 1368.6 68.6810946517391 28.4238970520497
"6845" 1368.8 62.5981844227774 28.5045197069625
"6846" 1369 56.5488656120379 28.9541460516684
"6847" 1369.2 50.767573642058 29.0593065934467
"6848" 1369.4 44.9548702144749 30.5438963418785
"6849" 1369.6 39.8491283018935 32.4808120424824
"6850" 1369.8 34.3799806244814 32.7621065027066
"6851" 1370 29.3683132924738 31.4147750955001
"6852" 1370.2 26.0757455568411 31.3746980472143
"6853" 1370.4 24.451672392322 32.4781846648468
"6854" 1370.6 23.561626958641 33.2025962095105
"6855" 1370.8 22.1925215799283 35.2805292299129
"6856" 1371 21.0390028635083 37.4956736962108
"6857" 1371.2 19.2638146787179 40.4787609993182
"6858" 1371.4 16.5642106595994 44.4078363386508
"6859" 1371.6 11.933759056861 46.5981460582799
"6860" 1371.8 8.65739870823239 46.4393951951286
"6861" 1372 8.53415015767164 44.4531090890278
"6862" 1372.2 8.9399968378581 43.0668882059431
"6863" 1372.4 9.70965740877707 41.039619127736
"6864" 1372.6 9.48765480976992 38.9832439512837
"6865" 1372.8 10.0053067447798 37.4701530627052
"6866" 1373 11.2875684277774 35.6343088872987
"6867" 1373.2 12.5208387750179 32.77782623722
"6868" 1373.4 13.3676283846447 29.8619110844994
"6869" 1373.6 14.1144800678237 28.8266078096605
"6870" 1373.8 15.781081172462 26.5761689631725
"6871" 1374 17.0443225061707 24.1202346305138
"6872" 1374.2 18.8393393918119 21.9293588966733
"6873" 1374.4 19.9070246797949 19.8048984364393
"6874" 1374.6 20.9104644687977 19.3698861378438
"6875" 1374.8 22.8723960399786 17.8987501408678
"6876" 1375 25.2690030010619 15.29424790709
"6877" 1375.2 28.4812257090409 13.169548090067
"6878" 1375.4 31.4721267868493 10.8059535011947
"6879" 1375.6 34.7378880076564 9.30566213233164
"6880" 1375.8 37.8291942552564 7.66598863477958
"6881" 1376 41.5926514734082 5.89172691105128
"6882" 1376.2 45.5356162744288 4.90650117934285
"6883" 1376.4 48.5147383919669 4.54732371562506
"6884" 1376.6 51.9378540305619 3.82877611708997
"6885" 1376.8 56.3997030981511 3.4577686478619
"6886" 1377 60.8222992779434 3.45231722852621
"6887" 1377.2 64.3404913198462 2.3833427076669
"6888" 1377.4 65.6446158397064 1.73526589765664
"6889" 1377.6 67.0400242031539 3.44496046600023
"6890" 1377.8 69.5497758291816 5.08108820547159
"6891" 1378 72.6604374203298 7.16108712476123
"6892" 1378.2 75.8508789966018 9.31753294908391
"6893" 1378.4 79.487729233332 11.4957974100886
"6894" 1378.6 80.3877292036618 14.6303064225539
"6895" 1378.8 80.6095548028696 18.5111500200774
"6896" 1379 80.0801176483109 22.346478164993
"6897" 1379.2 80.0311430887607 26.037634992248
"6898" 1379.4 77.3678333831738 29.4468787752933
"6899" 1379.6 74.6706097244633 32.6773235120756
"6900" 1379.8 72.0871749741403 35.4972129973727
"6901" 1380 69.5692157050928 36.0459797613475
"6902" 1380.2 66.9993736120402 35.2233955444729
"6903" 1380.4 65.0627948979259 33.9268991123329
"6904" 1380.6 63.404403035868 31.4661081096947
"6905" 1380.8 63.2166515597525 30.2516897944614
"6906" 1381 63.0714415852729 30.430109556769
"6907" 1381.2 62.9962977966098 30.7960636292911
"6908" 1381.4 62.5531525348184 30.6827921306533
"6909" 1381.6 61.6037683076012 31.3396851365756
"6910" 1381.8 59.4546941399487 33.5361075114361
"6911" 1382 56.331546920363 35.6797453668632
"6912" 1382.2 52.8641082074039 38.6244293785025
"6913" 1382.4 49.9278318767354 41.2803311301054
"6914" 1382.6 45.705996353084 41.7310926152135
"6915" 1382.8 42.0785418995537 39.7028486372026
"6916" 1383 39.7503190022746 36.0807236152566
"6917" 1383.2 38.8341479395276 32.2103171776719
"6918" 1383.4 38.843868473676 30.3650494342299
"6919" 1383.6 38.1011470731098 30.1997273091791
"6920" 1383.8 37.6722810564949 30.1516371330273
"6921" 1384 37.1904066300463 29.7217224544163
"6922" 1384.2 36.7308314144344 30.9925156542143
"6923" 1384.4 36.2244177879231 33.3335835083079
"6924" 1384.6 35.2553283976774 37.3848372194408
"6925" 1384.8 34.6781149570513 41.9081884794618
"6926" 1385 32.2697389377818 46.2474230358244
"6927" 1385.2 27.7167083149178 50.58559868817
"6928" 1385.4 26.2991287232244 53.6091368878086
"6929" 1385.6 24.5384129409493 57.2752952207606
"6930" 1385.8 22.3658410930026 61.7633804248566
"6931" 1386 20.5216427924549 64.6207558454625
"6932" 1386.2 16.5833492855607 67.3698299639088
"6933" 1386.4 15.6756401707049 69.1816530795728
"6934" 1386.6 16.441626381785 72.8002619598495
"6935" 1386.8 18.9961504746052 74.6544814203729
"6936" 1387 22.949265253965 77.0765562124141
"6937" 1387.2 27.6628160564167 80.3613675920047
"6938" 1387.4 32.0978497290659 84.0082156136138
"6939" 1387.6 35.863475054522 88.5083848549988
"6940" 1387.8 39.1549803669966 92.2224143539023
"6941" 1388 43.5090894065844 95.6186255263686
"6942" 1388.2 46.4462896034908 100.072388043194
"6943" 1388.4 48.0024280956032 105.943048632442
"6944" 1388.6 49.0321678507646 111.004135856085
"6945" 1388.8 47.2673069692404 115.962958670545
"6946" 1389 48.5597864719541 119.769779719629
"6947" 1389.2 51.4598006417144 120.65972938215
"6948" 1389.4 53.4184038626029 120.227054899241
"6949" 1389.6 56.3283816753204 118.546511647225
"6950" 1389.8 59.6776828885183 115.325939484447
"6951" 1390 63.4141727411855 112.664658414131
"6952" 1390.2 67.4850735473333 109.82232636718
"6953" 1390.4 70.6193384265204 105.659321355265
"6954" 1390.6 74.3800898467564 102.303377762332
"6955" 1390.8 78.7834275492804 99.0796692773766
"6956" 1391 82.5581151862064 96.3540718446316
"6957" 1391.2 86.0275269849859 92.8473395460189
"6958" 1391.4 86.9796966633064 89.3187309601566
"6959" 1391.6 88.3859876202064 84.8344575489566
"6960" 1391.8 90.2985865825735 79.5128007644762
"6961" 1392 91.7501023770911 73.9831096979013
"6962" 1392.2 94.1216674261407 68.6799341785046
"6963" 1392.4 96.2827757092481 63.8189531634054
"6964" 1392.6 97.4641554802892 58.2159759836009
"6965" 1392.8 98.0655279191596 53.2511922556034
"6966" 1393 99.5888573690925 47.8218679510271
"6967" 1393.2 99.6613522014945 43.7304378624471
"6968" 1393.4 100.622017813408 38.3577598895171
"6969" 1393.6 99.7415119036253 33.7249764059452
"6970" 1393.8 99.9720514047564 28.7237125500066
"6971" 1394 100.938353024248 26.3966104366973
"6972" 1394.2 104.157628130397 25.7049454251327
"6973" 1394.4 106.518578273084 26.7205496625584
"6974" 1394.6 108.772947911088 28.5270010241978
"6975" 1394.8 112.603331441056 31.5486774049316
"6976" 1395 114.905606223629 34.4364505290938
"6977" 1395.2 116.691159387295 37.9332871233101
"6978" 1395.4 119.648662112304 41.8498578333995
"6979" 1395.6 122.501286271582 45.4278976456055
"6980" 1395.8 124.650014335685 50.2559547781815
"6981" 1396 126.881319629839 53.6009274896346
"6982" 1396.2 128.0035990698 56.9532990313826
"6983" 1396.4 128.693708105271 60.7099363250536
"6984" 1396.6 128.513581551975 64.0128821036551
"6985" 1396.8 128.954509316918 68.0782095030413
"6986" 1397 128.97497508968 71.5560692793413
"6987" 1397.2 128.139441643678 75.4544674940926
"6988" 1397.4 127.907831224256 79.2702966784659
"6989" 1397.6 126.516114711332 82.7270904240461
"6990" 1397.8 125.205382332831 86.2579615749574
"6991" 1398 123.77150668253 89.9415688287488
"6992" 1398.2 122.450987935899 92.7074148447566
"6993" 1398.4 121.112393012732 94.9583869497647
"6994" 1398.6 119.724445801464 97.9766320938874
"6995" 1398.8 117.582361585756 101.083578958007
"6996" 1399 115.115017767231 103.532731126482
"6997" 1399.2 112.267744948965 106.757382528627
"6998" 1399.4 110.779771356869 109.136120883636
"6999" 1399.6 106.948333483885 110.088494750063
"7000" 1399.8 103.259137741936 113.314410800655
"7001" 1400 100.444355005146 116.940401381301
"7002" 1400.2 97.023376817708 118.117407119136
"7003" 1400.4 92.801036495733 120.644549666397
"7004" 1400.6 90.7209373801764 122.490633942985
"7005" 1400.8 90.0790128325952 121.778018548116
"7006" 1401 87.8274019652308 119.82113239259
"7007" 1401.2 86.8324302061679 117.130448091823
"7008" 1401.4 86.8627936885928 115.640674681684
"7009" 1401.6 86.8239822759773 114.294794740838
"7010" 1401.8 86.9292728974644 113.581197997369
"7011" 1402 86.8684603155444 113.095061993473
"7012" 1402.2 86.6171915546838 111.284355786224
"7013" 1402.4 85.7738596090276 109.080799512096
"7014" 1402.6 85.5306337716366 105.625285012562
"7015" 1402.8 85.7054059897969 102.391090343067
"7016" 1403 86.4599337588666 97.5926558852227
"7017" 1403.2 87.7543623153854 93.3156190830792
"7018" 1403.4 87.5723785158514 89.3209419326781
"7019" 1403.6 87.1202398655191 85.7450017022227
"7020" 1403.8 87.8000330548314 81.5827223551816
"7021" 1404 90.6126149686314 77.7640832784566
"7022" 1404.2 93.716459623058 74.7158891621657
"7023" 1404.4 95.9291181611838 72.1568922448131
"7024" 1404.6 99.090393582863 71.0128208639698
"7025" 1404.8 103.282568272408 71.5401841288113
"7026" 1405 108.155713080949 73.838538457548
"7027" 1405.2 111.422306603159 75.9581937921835
"7028" 1405.4 113.681582075719 77.6627996800914
"7029" 1405.6 115.456979322532 78.4403703980239
"7030" 1405.8 117.328452303463 77.7070191305211
"7031" 1406 118.534507299472 76.5802978150105
"7032" 1406.2 119.00663475774 76.1297398623695
"7033" 1406.4 118.194710500923 75.4151781583042
"7034" 1406.6 118.046572212717 73.4241235312801
"7035" 1406.8 117.41343774709 71.0959104786852
"7036" 1407 116.839573496781 69.3367560384018
"7037" 1407.2 116.281716142474 66.0296454925228
"7038" 1407.4 116.374625370371 61.0040278669616
"7039" 1407.6 117.88436205314 57.6192197168846
"7040" 1407.8 120.28268771607 53.9751550394427
"7041" 1408 123.07019033252 51.4138812224166
"7042" 1408.2 124.448521754686 51.3411471357488
"7043" 1408.4 124.9744823887 51.0783004244341
"7044" 1408.6 126.013240766539 49.6525747010276
"7045" 1408.8 126.301784652873 47.6927465484371
"7046" 1409 125.519183174803 45.6529226276259
"7047" 1409.2 125.456772927382 43.6190456189181
"7048" 1409.4 124.323397309164 40.0377813150874
"7049" 1409.6 123.110778123938 36.3036633445066
"7050" 1409.8 121.941480527163 32.5996049193264
"7051" 1410 119.412790046533 30.0542206569805
"7052" 1410.2 117.139889087294 26.7158182108431
"7053" 1410.4 115.30476914737 24.0390829145976
"7054" 1410.6 113.601433778428 22.9969482548973
"7055" 1410.8 111.49615445317 20.6083082986473
"7056" 1411 109.932683654858 18.3509088422491
"7057" 1411.2 108.014032724137 16.6986165416852
"7058" 1411.4 105.952351208803 14.8307854044676
"7059" 1411.6 103.900520441874 13.2094960341629
"7060" 1411.8 101.25367656872 12.0552096617046
"7061" 1412 99.2597902191589 9.75363893323225
"7062" 1412.2 97.1727420782802 8.56662451285188
"7063" 1412.4 95.1402643225792 7.23046690902829
"7064" 1412.6 92.3719989793044 5.82716538537664
"7065" 1412.8 89.9623241756392 4.52678979319414
"7066" 1413 87.5501162685183 3.33436556106616
"7067" 1413.2 85.8539691303854 2.67983173670018
"7068" 1413.4 83.906161054044 2.93570192145133
"7069" 1413.6 81.0441352821564 2.21936359545664
"7070" 1413.8 79.4721690219487 1.84110102187203
"7071" 1414 77.4217926112225 1.13046765879054
"7072" 1414.2 74.9502078022564 1.083269268231
"7073" 1414.4 71.9979443277438 0.608416634710419
"7074" 1414.6 68.8959497320105 0.199435669174676
"7075" 1414.8 66.0394753125898 0.77621674735921
"7076" 1415 63.0234503409173 0.936560085039248
"7077" 1415.2 60.8948139125191 0.443834884926134
"7078" 1415.4 58.1472963077649 0.732091096595622
"7079" 1415.6 55.4553410461314 0.92631316580664
"7080" 1415.8 52.4556686998081 1.19999090240319
"7081" 1416 50.2617665129143 1.42951998325664
"7082" 1416.2 49.7091743073272 1.63357606919469
"7083" 1416.4 48.2406340616492 1.84810069939949
"7084" 1416.6 46.3860997855537 2.79642457804043
"7085" 1416.8 44.2079052936042 3.54869365806534
"7086" 1417 42.3232722131175 3.95970897395108
"7087" 1417.2 40.9487075966715 4.0819619371906
"7088" 1417.4 39.544593413398 5.02924972027434
"7089" 1417.6 37.5805446796489 6.19906099994823
"7090" 1417.8 35.103585290824 7.38605637866205
"7091" 1418 33.8841187730619 7.85584614703441
"7092" 1418.2 33.6341207010788 7.97781643652767
"7093" 1418.4 32.1960287721406 8.84922237086717
"7094" 1418.6 31.2902069520306 8.70742340264374
"7095" 1418.8 30.8974630735336 9.02902136221704
"7096" 1419 31.0918003109617 8.88945209644611
"7097" 1419.2 30.7611934479679 9.33530576666049
"7098" 1419.4 30.364154617868 9.42442933067411
"7099" 1419.6 28.9726448836526 10.2329351679265
"7100" 1419.8 27.8623107117832 11.999820513462
"7101" 1420 26.1884221820473 13.4659491058294
"7102" 1420.2 24.6285001127842 13.9141448212566
"7103" 1420.4 24.9802093125931 13.9492432042872
"7104" 1420.6 25.0688458484751 14.1012549511629
"7105" 1420.8 24.6421180671694 14.4292602205175
"7106" 1421 24.3784113332143 14.4773609793619
"7107" 1421.2 24.6899641645471 14.3674309152799
"7108" 1421.4 24.8698865117624 14.2088396785097
"7109" 1421.6 24.6531348392564 14.3138988185325
"7110" 1421.8 24.5222188642897 14.41522840319
"7111" 1422 24.4024162997617 14.5377055677303
"7112" 1422.2 24.6362424553897 14.3855031059566
"7113" 1422.4 24.7474179120006 14.3007711955706
"7114" 1422.6 24.9109921106329 14.3502823756213
"7115" 1422.8 24.530573249789 14.6494305121371
"7116" 1423 24.2621968126278 14.6457511164281
"7117" 1423.2 24.3901873545394 14.8047019068321
"7118" 1423.4 23.6013449003885 14.7902799297378
"7119" 1423.6 22.9136758519051 15.8732599709593
"7120" 1423.8 21.1970992842276 17.4971047556316
"7121" 1424 19.4838144990683 18.9430596756824
"7122" 1424.2 17.6677501925746 20.894185071593
"7123" 1424.4 16.1531944118019 22.7892692809233
"7124" 1424.6 14.0631006593152 25.7130894835802
"7125" 1424.8 11.9228909314356 28.7832032055208
"7126" 1425 10.2236769407224 31.8136386448683
"7127" 1425.2 8.16800794996926 34.9228244839893
"7128" 1425.4 6.2547717044766 37.9039790681007
"7129" 1425.6 5.62808750942306 39.7256112522011
"7130" 1425.8 4.88312548726573 41.3812719443407
"7131" 1426 4.33269872486509 42.5312977440653
"7132" 1426.2 3.74320392465463 44.3872719091327
"7133" 1426.4 3.23525116973853 47.0206946148816
"7134" 1426.6 2.61438549321054 49.7200769067245
"7135" 1426.8 2.01696339578318 52.750018167087
"7136" 1427 1.2687966978314 55.3459010757316
"7137" 1427.2 1.70490610145108 57.2732446288673
"7138" 1427.4 1.47370632458689 59.4229990928075
"7139" 1427.6 0.898743551049794 61.4121516471575
"7140" 1427.8 0.853877519106386 63.6519984169316
"7141" 1428 0.769902880076911 65.5577656189489
"7142" 1428.2 0.703992513909295 65.8751576083889
"7143" 1428.4 0.846887567161564 66.1907657672135
"7144" 1428.6 0.877820325900462 67.5816215332058
"7145" 1428.8 0.971148280634532 68.5084179187945
"7146" 1429 1.06749002083017 70.6118426155763
"7147" 1429.2 1.05814382483837 72.1562354004042
"7148" 1429.4 1.40245768517641 72.8741869541526
"7149" 1429.6 1.62987140298139 73.5982951947566
"7150" 1429.8 1.90869790845801 76.6444532464905
"7151" 1430 2.47570087381738 79.2952985895981
"7152" 1430.2 3.16234438049834 82.7963569273615
"7153" 1430.4 3.89404310457348 85.8576499230615
"7154" 1430.6 5.19147387803059 88.5568318670147
"7155" 1430.8 6.57296366605954 90.8802620131306
"7156" 1431 8.00349585886269 93.6939670324614
"7157" 1431.2 9.58810536669082 96.9009790258714
"7158" 1431.4 11.4092398659966 98.7857198588866
"7159" 1431.6 13.4625903863345 100.553101834389
"7160" 1431.8 15.192417758582 101.899049529117
"7161" 1432 18.1508371546398 103.913788045016
"7162" 1432.2 20.1596392027816 107.284877798861
"7163" 1432.4 22.8302701324504 110.278297898055
"7164" 1432.6 26.788957311217 112.875310126808
"7165" 1432.8 29.3183564682795 115.953903887695
"7166" 1433 29.1846857353284 116.687576487673
"7167" 1433.2 28.6200758046662 116.746269678781
"7168" 1433.4 28.6256371774878 116.82228156781
"7169" 1433.6 28.6906368515985 116.741323401046
"7170" 1433.8 28.3991350994185 116.483635699365
"7171" 1434 27.0847863992228 115.882976567055
"7172" 1434.2 26.9652798810064 115.937734632607
"7173" 1434.4 26.7530693086814 115.686131223882
"7174" 1434.6 26.3903475961044 114.596274433177
"7175" 1434.8 25.9030292925841 113.438936221904
"7176" 1435 25.2509668620376 112.045445823897
"7177" 1435.2 24.3480973690487 110.047715983564
"7178" 1435.4 23.5703066390533 107.408498508827
"7179" 1435.6 23.5340144080897 104.409475735185
"7180" 1435.8 22.8628190737154 101.718983291724
"7181" 1436 21.9449478577524 100.492215401905
"7182" 1436.2 20.7724344994256 99.1114198146413
"7183" 1436.4 19.6982555246158 96.4744991090926
"7184" 1436.6 18.2038639987326 93.2746220470662
"7185" 1436.8 16.6167751735973 89.9510691013021
"7186" 1437 16.8212114101655 86.4593117834385
"7187" 1437.2 17.1134121661698 83.0891579542566
"7188" 1437.4 15.7902641038786 79.0238696850122
"7189" 1437.6 15.1946604995848 76.0159315763462
"7190" 1437.8 16.0898933169257 73.456356064548
"7191" 1438 16.6398102425064 70.128859869055
"7192" 1438.2 17.947682462915 66.6335648377689
"7193" 1438.4 19.5054031240985 63.3076271767228
"7194" 1438.6 20.7967272053052 59.5181365453298
"7195" 1438.8 20.3513796805388 55.5982824638826
"7196" 1439 20.2995996987806 52.3542964784824
"7197" 1439.2 21.3767980613959 49.3148999682101
"7198" 1439.4 23.9937087887236 47.7905415253714
"7199" 1439.6 28.4591564521903 47.1166350296533
"7200" 1439.8 32.5080933372564 46.2765725403753
"7201" 1440 36.2272099174878 44.1823586404219
"7202" 1440.2 39.9829731982564 41.7047084228176
"7203" 1440.4 43.9166832445843 39.6456708548796
"7204" 1440.6 47.8230266516681 37.7058016896936
"7205" 1440.8 51.9240730554059 38.8845850966118
"7206" 1441 54.9971530282225 41.3826946096719
"7207" 1441.2 58.7654586715169 43.7018901580213
"7208" 1441.4 63.3301968232051 44.5605996172054
"7209" 1441.6 67.3843689512051 43.6655741840259
"7210" 1441.8 71.6274475051219 41.896961545702
"7211" 1442 76.5480671296443 40.7031537650756
"7212" 1442.2 81.2903601382999 42.8868935358132
"7213" 1442.4 83.9180091563375 46.5442577803648
"7214" 1442.6 84.7641150175673 51.8112224464667
"7215" 1442.8 85.7891170030196 57.3957732178356
"7216" 1443 86.9296050670295 62.6857567548533
"7217" 1443.2 89.9221387780814 67.5056708796816
"7218" 1443.4 93.0386814298048 71.5774544231679
"7219" 1443.6 97.6189629325979 75.2311150933054
"7220" 1443.8 102.488539799732 79.0084362741599
"7221" 1444 106.246438985476 82.1010766455249
"7222" 1444.2 105.365768972915 85.8110423141591
"7223" 1444.4 102.344477735708 87.8818484471195
"7224" 1444.6 98.3208901128711 88.7435777851173
"7225" 1444.8 94.0163549053367 90.1322334823995
"7226" 1445 88.2131722509589 91.2413294941988
"7227" 1445.2 82.8227625334508 91.2459210641177
"7228" 1445.4 76.7260554451886 89.333629595816
"7229" 1445.6 71.701672443282 86.3622071661028
"7230" 1445.8 68.0883580009338 82.0073352127808
"7231" 1446 64.5195097807853 78.6103593321575
"7232" 1446.2 59.6154205026705 73.7227035258113
"7233" 1446.4 57.4739198403638 68.5030563767856
"7234" 1446.6 55.52154326774 64.2306497095026
"7235" 1446.8 51.6672239640314 60.1773234939066
"7236" 1447 48.8385907066632 54.3833736393499
"7237" 1447.2 49.2491495984508 48.44857049984
"7238" 1447.4 51.6046493929119 42.5007454943071
"7239" 1447.6 53.7466254496185 37.7741869773428
"7240" 1447.8 59.0512899539777 35.3915422508304
"7241" 1448 62.5784219306225 36.2547530977834
"7242" 1448.2 66.054164342039 38.8257901945436
"7243" 1448.4 69.4401412342225 42.0207448759516
"7244" 1448.6 73.3970888480867 42.9941301172031
"7245" 1448.8 77.4717324471325 44.1200824485398
"7246" 1449 82.8620707289598 44.6830662915956
"7247" 1449.2 87.6733401758314 44.5142150874566
"7248" 1449.4 93.3940237661511 45.266510955783
"7249" 1449.6 98.2751516493006 45.0704652134336
"7250" 1449.8 103.776114314731 45.272869102067
"7251" 1450 107.279063201081 43.4695832132566
"7252" 1450.2 108.856389544631 40.7146851303816
"7253" 1450.4 111.380641312084 37.5154739102894
"7254" 1450.6 111.414910697388 36.1214479686091
"7255" 1450.8 111.573873270537 35.7996142518104
"7256" 1451 112.726856998081 35.8482293261816
"7257" 1451.2 115.198755477959 36.5387107804219
"7258" 1451.4 116.379826283843 38.4906836636781
"7259" 1451.6 118.208224408016 40.1868912456486
"7260" 1451.8 121.420382122485 43.9811046858215
"7261" 1452 124.356376440128 48.1118253468967
"7262" 1452.2 125.451002914688 52.6552096348806
"7263" 1452.4 125.09179405012 57.9577702933476
"7264" 1452.6 123.901679784264 62.9660221163776
"7265" 1452.8 123.294356386525 67.814290929964
"7266" 1453 120.67137339539 72.3459206077212
"7267" 1453.2 117.085092035681 73.8084955109066
"7268" 1453.4 113.61185456653 73.2641860587378
"7269" 1453.6 109.533939637392 72.3432908501756
"7270" 1453.8 104.994519107971 71.9137353018013
"7271" 1454 101.714615325239 70.3313914625024
"7272" 1454.2 98.7526324443814 68.1076081486567
"7273" 1454.4 95.3697948654303 66.2365760855349
"7274" 1454.6 91.7205122561051 62.2104374761642
"7275" 1454.8 89.3866989375385 59.3840500397182
"7276" 1455 87.1874404995128 54.7423305486669
"7277" 1455.2 87.5707676718718 49.8131576338208
"7278" 1455.4 88.9984586910415 45.9163928037029
"7279" 1455.6 88.2497115618975 42.8260795258977
"7280" 1455.8 85.2898757806443 39.1711295172739
"7281" 1456 81.4359086464487 37.8924151513047
"7282" 1456.2 76.8576394805342 36.1727304876455
"7283" 1456.4 73.369880837888 34.1932789901777
"7284" 1456.6 69.3310059924917 31.2054893919457
"7285" 1456.8 63.7283860448314 27.2746043098816
"7286" 1457 60.7564171599093 22.3505842568186
"7287" 1457.2 58.6815427245128 18.408871084231
"7288" 1457.4 57.247195514671 17.0088900523786
"7289" 1457.6 57.1839679240256 17.0761324830002
"7290" 1457.8 58.2930543277517 16.4322624573781
"7291" 1458 60.611554908374 15.6452062483743
"7292" 1458.2 64.1959717674713 14.8238020872401
"7293" 1458.4 68.3686751649744 14.8091702544361
"7294" 1458.6 73.0581811281338 15.075113977351
"7295" 1458.8 77.6548253496042 16.3468188358306
"7296" 1459 82.5304781997697 18.344754864
"7297" 1459.2 86.0202969088413 21.1287388627
"7298" 1459.4 90.4190993211345 23.7918507346469
"7299" 1459.6 94.4179457571173 24.7780947579262
"7300" 1459.8 97.3593970341589 28.3656107549396
"7301" 1460 97.2779645954328 33.2416544101138
"7302" 1460.2 97.27003782172 37.7935956129748
"7303" 1460.4 97.3040190828233 43.2549190870047
"7304" 1460.6 98.3559319110663 48.4021576242897
"7305" 1460.8 98.5896686201838 54.4994492649986
"7306" 1461 97.5808610232825 60.3675838591175
"7307" 1461.2 93.6592326986177 64.192005009618
"7308" 1461.4 89.4732125634143 66.9905627684145
"7309" 1461.6 84.3508194240564 71.2701674507316
"7310" 1461.8 78.9329712166382 73.8750878975657
"7311" 1462 72.6297277026774 73.3468594098882
"7312" 1462.2 67.1959539003846 72.2867889486926
"7313" 1462.4 60.7251313481364 69.1685464716247
"7314" 1462.6 55.4685814904531 66.4047036500107
"7315" 1462.8 49.4215926837564 64.885207129783
"7316" 1463 43.5896521297885 63.5838308693117
"7317" 1463.2 37.2324041147038 62.1864630388619
"7318" 1463.4 31.2445886791213 61.2806599609053
"7319" 1463.6 25.4416713181524 60.3722365143366
"7320" 1463.8 19.5854196792564 60.8794758828506
"7321" 1464 18.8655737758473 61.6145609172794
"7322" 1464.2 18.9036913303516 60.7800190612804
"7323" 1464.4 18.3947045742798 58.1099556117723
"7324" 1464.6 18.6381467685795 54.7253446645336
"7325" 1464.8 20.2695612258564 50.7626424247446
"7326" 1465 21.6510644455608 47.3899991229001
"7327" 1465.2 25.2093474787686 43.3981182129396
"7328" 1465.4 28.7839614822816 39.4304398833155
"7329" 1465.6 32.7062539941538 35.0321719216413
"7330" 1465.8 37.0115460949875 31.5555556174667
"7331" 1466 41.9379753828254 29.0169386963601
"7332" 1466.2 47.0999456760814 26.0707297719316
"7333" 1466.4 53.4924349274143 25.3192720228882
"7334" 1466.6 59.458245504875 27.4686644374007
"7335" 1466.8 64.8901899102326 31.4884685120662
"7336" 1467 69.2855329751038 35.6855858869007
"7337" 1467.2 71.638596715062 41.3003442603955
"7338" 1467.4 70.5056846416618 47.6047278438242
"7339" 1467.6 69.4918562653397 54.3016230741177
"7340" 1467.8 67.1839343195564 61.2155856615566
"7341" 1468 62.4972248176223 66.521706576403
"7342" 1468.2 57.1735443627434 68.167428001474
"7343" 1468.4 50.7895616623804 68.3830321541905
"7344" 1468.6 45.3828579233656 66.0772240406348
"7345" 1468.8 40.6079204249203 62.6857567548533
"7346" 1469 38.0667434033814 57.5848529280566
"7347" 1469.2 34.1455987983314 52.6483303518066
"7348" 1469.4 30.6045590064961 46.7249770401327
"7349" 1469.6 29.5251547486582 41.1002798661763
"7350" 1469.8 29.6948617163846 35.1301674070259
"7351" 1470 27.238968985 31.396539413872
"7352" 1470.2 25.5442796661208 29.4735025837312
"7353" 1470.4 24.7538394353846 29.1132446044105
"7354" 1470.6 24.9237968989382 29.2014405412566
"7355" 1470.8 25.7266902876248 28.5544124548619
"7356" 1471 28.1063279258462 26.8854805700002
"7357" 1471.2 31.483127176822 25.1509337039698
"7358" 1471.4 34.4481469017694 24.3161525611697
"7359" 1471.6 38.6493639456248 23.4351798749409
"7360" 1471.8 42.1251289413482 23.3740356131282
"7361" 1472 45.9431944433546 23.0592235108995
"7362" 1472.2 49.8432989809993 23.3631495091424
"7363" 1472.4 53.9621188803142 24.1414719992236
"7364" 1472.6 57.5023243892051 26.4608334666669
"7365" 1472.8 61.7741483862564 26.964355671886
"7366" 1473 66.6004917681616 28.5359160293084
"7367" 1473.2 72.4295703487607 29.7796991184914
"7368" 1473.4 77.0617557855898 32.9971323418208
"7369" 1473.6 80.6601247971874 37.3623525021273
"7370" 1473.8 80.2903687109024 41.2959913144248
"7371" 1474 78.5884236638051 45.4729404768584
"7372" 1474.2 76.2431248751282 49.7739594396669
"7373" 1474.4 71.3623506406598 53.7542505789457
"7374" 1474.6 68.1477747605641 55.5948912715131
"7375" 1474.8 63.4609436595539 56.9333530250583
"7376" 1475 58.5023047860814 60.2187265864816
"7377" 1475.2 53.4535935579314 62.1264536982066
"7378" 1475.4 47.7312429560459 63.2726656294935
"7379" 1475.6 41.2434599774598 61.6934216139346
"7380" 1475.8 35.4733620138512 60.1450356710497
"7381" 1476 29.9125135854359 57.7997896926669
"7382" 1476.2 27.3485258399814 55.0146763351316
"7383" 1476.4 27.4540747047159 52.3940585524999
"7384" 1476.6 27.5774368372655 49.1513614558566
"7385" 1476.8 27.9503436313824 44.1675745864667
"7386" 1477 28.7662846867909 39.576374640886
"7387" 1477.2 28.9006228257305 34.4729218240153
"7388" 1477.4 26.9281457612995 30.6741606246273
"7389" 1477.6 24.8728853196458 29.1574726553363
"7390" 1477.8 23.6109481998303 29.0186576576479
"7391" 1478 23.3762039798617 29.0975137501777
"7392" 1478.2 22.1214616192391 29.8373129709894
"7393" 1478.4 20.1753017238804 30.9319624167606
"7394" 1478.6 17.5593311969808 32.62302621717
"7395" 1478.8 13.5834822462825 33.3688902875349
"7396" 1479 12.4177420204334 33.1213466783097
"7397" 1479.2 12.3471079374511 33.3141289473451
"7398" 1479.4 12.2926608318189 33.545352918837
"7399" 1479.6 11.9300304950794 33.4967647811681
"7400" 1479.8 10.7269202186511 33.9183758653882
"7401" 1480 9.34073128011879 35.7511351295502
"7402" 1480.2 7.36070860920184 38.4294081395112
"7403" 1480.4 6.96973261267948 39.2116793732951
"7404" 1480.6 7.5103213817664 39.7305654684066
"7405" 1480.8 7.1378443175064 41.8516777495566
"7406" 1481 6.15235470871356 42.2138410648281
"7407" 1481.2 5.77471182265826 42.5313909214062
"7408" 1481.4 6.35868311165639 42.8185992038466
"7409" 1481.6 5.67074077868639 43.3918727933466
"7410" 1481.8 5.85421510254731 45.1349719439657
"7411" 1482 5.1098533043707 46.3122922507138
"7412" 1482.2 4.14682725598205 46.3150945994867
"7413" 1482.4 3.91207382358628 45.3240214913185
"7414" 1482.6 3.74044329337903 45.4333757609359
"7415" 1482.8 3.89413398899168 45.4591797885802
"7416" 1483 4.25070851721795 44.7422995796893
"7417" 1483.2 4.52577327649108 44.8007218881954
"7418" 1483.4 4.44370104968064 44.5427822562264
"7419" 1483.6 4.39427668253008 44.4686213984672
"7420" 1483.8 4.5983188981827 44.2513808803409
"7421" 1484 4.59887815367577 44.1681961897083
"7422" 1484.2 4.60061724604363 44.1553431099162
"7423" 1484.4 4.59210928010014 44.1543266673816
"7424" 1484.6 4.63696606941104 44.1420140902876
"7425" 1484.8 4.69254247435843 44.2469474003791
"7426" 1485 4.80829640776189 44.2115490311687
"7427" 1485.2 4.81548210809512 44.1681961897083
"7428" 1485.4 4.78278717157898 44.1681961897083
"7429" 1485.6 4.77070621289377 43.9427614141138
"7430" 1485.8 4.77531006251777 43.9284916169726
"7431" 1486 4.85409595553226 43.6936211677739
"7432" 1486.2 4.86072613053875 43.7108826849155
"7433" 1486.4 4.69900639675639 43.9655103660781
"7434" 1486.6 4.92976842636352 43.6788735713281
"7435" 1486.8 4.9168903040476 43.6613743775094
"7436" 1487 4.85074321695407 43.5332802787566
"7437" 1487.2 4.84535851560121 43.6452992560153
"7438" 1487.4 4.91609250964965 43.7286656594476
"7439" 1487.6 5.03445458774504 43.7330574387339
"7440" 1487.8 4.93655554488139 43.7602010746004
"7441" 1488 5.18888552888972 43.8262867800566
"7442" 1488.2 5.162648422033 43.7528318662247
"7443" 1488.4 5.18787565811509 43.720217318811
"7444" 1488.6 5.3058652871664 43.6326477009366
"7445" 1488.8 5.4994750413473 43.3576307951051
"7446" 1489 5.57840402746227 43.1323634547272
"7447" 1489.2 5.67965800824678 43.132723732247
"7448" 1489.4 5.62962318068366 43.1302515734112
"7449" 1489.6 5.46212378475171 43.0814478234809
"7450" 1489.8 5.35961926582782 43.2602928551852
"7451" 1490 5.17667279190504 43.1975795281485
"7452" 1490.2 6.33497178384357 40.8527441370273
"7453" 1490.4 6.7328576144894 40.8561482734217
"7454" 1490.6 7.79146439780186 40.3773802153476
"7455" 1490.8 8.24871051564731 40.1492289080112
"7456" 1491 8.55977567849533 39.8822546748319
"7457" 1491.2 8.50884225811355 39.2328183994281
"7458" 1491.4 8.86516598030103 39.1893679011763
"7459" 1491.6 9.35784908362004 37.5747093333476
"7460" 1491.8 10.6218984900064 37.1317251960066
"7461" 1492 12.9132579812955 35.7851294206707
"7462" 1492.2 14.0997177767288 34.6783850708629
"7463" 1492.4 20.134422154923 32.8215570971733
"7464" 1492.6 20.4154764727047 32.9046561423946
"7465" 1492.8 20.8911015851858 32.7355036106449
"7466" 1493 20.7712650266964 32.2818306288366
"7467" 1493.2 20.5014091944264 32.1174921998466
"7468" 1493.4 20.2505572940064 31.9722628905066
"7469" 1493.6 20.0342744505707 32.3972133131995
"7470" 1493.8 19.6402387134391 32.8248236133528
"7471" 1494 20.3154717146821 34.1016999366527
"7472" 1494.2 20.2261236673421 34.7230661620281
"7473" 1494.4 20.1975817317697 35.1743087362832
"7474" 1494.6 20.1162191550667 35.5305127563687
"7475" 1494.8 20.9049379661998 35.4425511288321
"7476" 1495 20.271775276169 36.7634572105188
"7477" 1495.2 19.0573458207697 38.4313144394602
"7478" 1495.4 19.2945768961607 39.1182428083175
"7479" 1495.6 20.4700854722736 40.3605074816963
"7480" 1495.8 22.3466747343846 41.0000969815643
"7481" 1496 24.9160225631814 42.2752632351316
"7482" 1496.2 27.0362174227605 44.2676390091079
"7483" 1496.4 28.6471278497314 46.6385122218816
"7484" 1496.6 29.4460081891677 49.9040142007808
"7485" 1496.8 29.6004917642064 52.8043881622816
"7486" 1497 29.9846204194695 56.3614515847812
"7487" 1497.2 30.895076682671 59.1887761090859
"7488" 1497.4 32.2483729353064 60.8015547358066
"7489" 1497.6 33.5216363692564 61.3439597474105
"7490" 1497.8 35.8053567266154 62.0135955642054
"7491" 1498 38.2092728922564 61.8097882868638
"7492" 1498.2 41.3506065843846 61.4027570386413
"7493" 1498.4 45.9194395285421 60.4440482648197
"7494" 1498.6 50.025701411671 58.2348737135493
"7495" 1498.8 52.7282768256564 55.3618253421066
"7496" 1499 54.642672907809 52.0586296243619
"7497" 1499.2 56.7595624980951 48.535554664555
"7498" 1499.4 57.9766105516154 45.0995747868208
"7499" 1499.6 58.5933263503794 43.2388118775927
"7500" 1499.8 60.955753256587 40.9473848938615
"7501" 1500 64.0113592251832 37.9015275363786
"7502" 1500.2 67.0329413309777 35.4667256724042
"7503" 1500.4 67.6331572057733 34.4386348588922
"7504" 1500.6 67.4141288386886 32.8807557823414
"7505" 1500.8 66.9828782289694 30.2183780391523
"7506" 1501 66.4851230711774 28.2761568529408
"7507" 1501.2 67.0883387835837 27.6344927299566
"7508" 1501.4 67.5220042650985 27.3575781188882
"7509" 1501.6 68.2921636084932 25.6344048732566
"7510" 1501.8 68.2117303004439 23.2639640785781
"7511" 1502 67.3803082820064 19.7424263145066
"7512" 1502.2 66.5992144729174 16.6995419227821
"7513" 1502.4 65.248255597182 14.8711800698434
"7514" 1502.6 64.4442806596345 12.7804441092482
"7515" 1502.8 62.888832792248 10.4070593325508
"7516" 1503 60.22806579507 8.42756029801935
"7517" 1503.2 56.7032659042814 7.06352542673164
"7518" 1503.4 54.6033314348564 6.71000671320664
"7519" 1503.6 52.2321741836774 6.28390686978295
"7520" 1503.8 49.9720513994116 6.43193607554112
"7521" 1504 47.8783423559374 7.31490919040319
"7522" 1504.2 45.348853495903 7.53894714492043
"7523" 1504.4 43.4305226429089 8.2850516091041
"7524" 1504.6 42.520164801388 8.62058343049348
"7525" 1504.8 42.2815440029707 8.05401479525664
"7526" 1505 42.5019257336682 7.0423555196684
"7527" 1505.2 42.857091653285 6.48160723548521
"7528" 1505.4 42.6715422747276 6.66370384636241
"7529" 1505.6 42.7190521043526 6.43218951214126
"7530" 1505.8 42.4992693890881 6.10021767724674
"7531" 1506 42.5724205108788 5.80641834118521
"7532" 1506.2 42.4162217272858 5.81337684413899
"7533" 1506.4 42.4833647347469 5.69361787748305
"7534" 1506.6 42.5144626870601 5.74544264563981
"7535" 1506.8 41.9105994320134 5.62042971335009
"7536" 1507 41.3083756247179 5.5943281121028
"7537" 1507.2 40.3499044610205 5.6828013946623
"7538" 1507.4 39.4479220217653 5.80641834118521
"7539" 1507.6 38.3240136128602 6.16233213304909
"7540" 1507.8 36.5552269719786 6.53944012670108
"7541" 1508 35.4346988421564 7.15993962132937
"7542" 1508.2 33.6343814083665 8.02713346486215
"7543" 1508.4 31.8656595348936 9.3651597010354
"7544" 1508.6 29.7736386988397 10.3612640567011
"7545" 1508.8 27.3255257542377 11.9460840872099
"7546" 1509 25.1338573520975 13.7319831199202
"7547" 1509.2 23.2524746769786 15.3402513432844
"7548" 1509.4 22.6694863337707 15.7704593015424
"7549" 1509.6 22.5707646098746 16.193341637693
"7550" 1509.8 21.6496999829628 16.9295288394218
"7551" 1510 21.2940300657702 17.1363982081099
"7552" 1510.2 21.9964235584079 17.3460655018324
"7553" 1510.4 22.0445284606464 17.4416883086466
"7554" 1510.6 21.7343258192179 17.5485523854586
"7555" 1510.8 21.0595564489293 17.900271462266
"7556" 1511 20.260325670191 18.6146310753501
"7557" 1511.2 18.7714776924734 19.5531378651434
"7558" 1511.4 17.9673706245993 20.7570295721138
"7559" 1511.6 16.7619783758278 21.5905511720852
"7560" 1511.8 15.5056765114582 23.1776850258988
"7561" 1512 14.1019935100376 25.1726011483816
"7562" 1512.2 12.4354255178703 27.4532398920883
"7563" 1512.4 12.3601993151093 27.916258572639
"7564" 1512.6 12.2689059170064 28.1173654841893
"7565" 1512.8 11.7155561366682 28.5794574310802
"7566" 1513 11.3384303858602 28.9454504478321
"7567" 1513.2 11.3406369381795 28.9074540851028
"7568" 1513.4 11.4460761017989 28.6647588830013
"7569" 1513.6 11.2314463721339 28.9713511413893
"7570" 1513.8 10.6461191874623 29.1077683861096
"7571" 1514 10.3934207980234 29.416650044111
"7572" 1514.2 10.0834537542564 30.0594774824037
"7573" 1514.4 9.38013066896667 31.0230575546211
"7574" 1514.6 9.41554857661562 31.6429552460528
"7575" 1514.8 9.24159733398537 31.8124249270791
"7576" 1515 9.01721545399975 32.1269960274956
"7577" 1515.2 8.0880409100064 33.8390768870836
"7578" 1515.4 7.6537921868919 35.2592100602099
"7579" 1515.6 6.86201054939231 37.2643758809557
"7580" 1515.8 6.02566182971354 39.3019752133995
"7581" 1516 5.04997991290505 42.0613616030134
"7582" 1516.2 3.98874145121215 44.8100400429823
"7583" 1516.4 3.07821128954951 46.5347299341273
"7584" 1516.6 3.29940864855828 47.8815063727
"7585" 1516.8 2.95370277053226 50.396089973748
"7586" 1517 2.20943526561038 53.5900886467699
"7587" 1517.2 1.50501223670376 56.2492260388356
"7588" 1517.4 1.3416451032564 59.048544443704
"7589" 1517.6 1.29537466049118 61.1452419457436
"7590" 1517.8 1.30887970351501 63.0641184313773
"7591" 1518 0.935578183384612 65.3258429702054
"7592" 1518.2 0.839061781603497 67.5902405786285
"7593" 1518.4 1.0470841595814 70.4389207459566
"7594" 1518.6 1.56711548113774 73.2592972529431
"7595" 1518.8 2.13858418083703 76.912597344805
"7596" 1519 2.33407265542305 79.7071470955662
"7597" 1519.2 2.3055245266884 80.0316988102566
"7598" 1519.4 2.36689924171859 80.0284871935087
"7599" 1519.6 2.39925522360423 79.9652323071262
"7600" 1519.8 2.42848153633077 80.3949300102153
"7601" 1520 2.21944576489925 81.4906649295662
"7602" 1520.2 3.0972464265421 82.5613822686852
"7603" 1520.4 3.77537444017574 84.5778200173131
"7604" 1520.6 4.89831592591494 86.8022307968176
"7605" 1520.8 5.38375124278019 88.2182883238042
"7606" 1521 5.30348174317164 88.1384999092312
"7607" 1521.2 5.1424314732564 88.4662980575088
"7608" 1521.4 5.26912435225641 88.9558210126156
"7609" 1521.6 5.29763025003138 89.1658580029566
"7610" 1521.8 5.10170876214924 89.1153553295959
"7611" 1522 4.90274224271587 89.0250358419323
"7612" 1522.2 4.88542591871354 88.8364531785138
"7613" 1522.4 5.1321590776618 89.1145560420945
"7614" 1522.6 5.36565226006591 89.6317565391852
"7615" 1522.8 5.77783011068388 90.0297069080505
"7616" 1523 7.05187414961354 92.3070332901852
"7617" 1523.2 8.19248400653739 94.282995977331
"7618" 1523.4 9.1227825536501 96.0743313857133
"7619" 1523.6 10.3083336144814 98.0293046672816
"7620" 1523.8 11.9231621148614 100.406195458929
"7621" 1524 13.5649740691764 102.482621304649
"7622" 1524.2 15.2454519870006 104.630616710094
"7623" 1524.4 16.0203409911168 105.946035179024
"7624" 1524.6 16.1045328287314 106.045580360457
"7625" 1524.8 16.1295786268698 106.334839975551
"7626" 1525 15.9613365352301 105.993281717204
"7627" 1525.2 15.8848358590109 105.884600504011
"7628" 1525.4 15.9700375224271 105.846099794354
"7629" 1525.6 16.1586306880644 105.631804222969
"7630" 1525.8 16.8283877200949 105.144021894918
"7631" 1526 18.5550502492642 105.885740536718
"7632" 1526.2 20.7284919979952 106.884290079622
"7633" 1526.4 22.80757887054 108.435836510906
"7634" 1526.6 25.2541894280006 109.619726398559
"7635" 1526.8 27.7509800741596 110.81279202712
"7636" 1527 30.3867242005122 111.815053167652
"7637" 1527.2 32.3554633334217 113.552404917556
"7638" 1527.4 33.5894023277913 115.707980798675
"7639" 1527.6 35.3195573727123 117.106201095911
"7640" 1527.8 37.2635654175162 117.57585262969
"7641" 1528 40.0093253170884 116.923000841761
"7642" 1528.2 41.9420777174271 116.814423756062
"7643" 1528.4 44.0636624404657 118.161058483978
"7644" 1528.6 45.0774126374205 120.584833667491
"7645" 1528.8 44.3300592625044 121.548936526633
"7646" 1529 42.8320898027448 122.139903087071
"7647" 1529.2 42.4545060555225 121.862178147321
"7648" 1529.4 41.7766251387446 121.611337582548
"7649" 1529.6 39.9467752328278 121.092040508995
"7650" 1529.8 37.4342687964986 120.752038464429
"7651" 1530 34.7505572955564 119.719870391026
"7652" 1530.2 31.7422632477788 118.751909014495
"7653" 1530.4 29.3358985592179 116.903480141072
"7654" 1530.6 27.1347678737144 114.681929967974
"7655" 1530.8 24.122231346304 112.574832893566
"7656" 1531 22.0242576000064 110.759742271688
"7657" 1531.2 21.5032210461037 108.575763948516
"7658" 1531.4 21.9567067508051 107.471041769628
"7659" 1531.6 22.7592722150296 107.213929009298
"7660" 1531.8 23.1891282374786 106.816314853007
"7661" 1532 24.0064943848404 106.056791043985
"7662" 1532.2 25.7694860271662 105.030186483535
"7663" 1532.4 28.3272283302564 104.63666444224
"7664" 1532.6 31.2601186000202 105.860608094658
"7665" 1532.8 33.6715401573862 107.557583374799
"7666" 1533 35.5752395474657 109.593062510675
"7667" 1533.2 37.8407997098213 110.871775729364
"7668" 1533.4 40.1309504809284 110.618520086833
"7669" 1533.6 41.7227557256265 109.501873413792
"7670" 1533.8 43.7219581638662 107.253649583208
"7671" 1534 46.0244435439589 104.573493798769
"7672" 1534.2 48.5480506062816 101.514203236954
"7673" 1534.4 50.3464507004564 98.6153176698816
"7674" 1534.6 51.5313512196462 95.6137284096041
"7675" 1534.8 52.0755900628081 92.0935069203687
"7676" 1535 51.8122553711051 87.9932967282986
"7677" 1535.2 50.824114265744 85.4801668096368
"7678" 1535.4 51.7420727833353 83.3003640135461
"7679" 1535.6 53.4373415615679 80.3324324965517
"7680" 1535.8 54.2902991178936 77.3090720282655
"7681" 1536 54.7410693340769 72.5285111459746
"7682" 1536.2 53.89470302929 68.6850568399289
"7683" 1536.4 53.198424517811 64.606303570097
"7684" 1536.6 54.2018124644872 61.0826384530515
"7685" 1536.8 56.0795219112047 57.7003862261704
"7686" 1537 57.9450917044134 57.3186939502318
"7687" 1537.2 59.1421038250314 58.2250084363316
"7688" 1537.4 60.6051670321219 59.8370526994667
"7689" 1537.6 63.2697423725003 62.3953796015737
"7690" 1537.8 65.2222217811204 65.9123524832646
"7691" 1538 66.9870968465735 71.3160759455006
"7692" 1538.2 69.5956013294795 74.7537915482484
"7693" 1538.4 73.2568493219637 76.9555966226957
"7694" 1538.6 78.1304137988496 78.5742235827143
"7695" 1538.8 81.9891782660191 77.9685616548244
"7696" 1539 86.9472905095457 78.5914081391161
"7697" 1539.2 92.1934334876923 79.9663684866669
"7698" 1539.4 95.6505882027686 82.1321483847933
"7699" 1539.6 96.2771885893302 84.7557237991419
"7700" 1539.8 96.1498089826677 89.2441437512002
"7701" 1540 95.7610214265659 94.6880902624471
"7702" 1540.2 93.9803158669258 98.2058929368847
"7703" 1540.4 90.0413190834713 98.9481479976699
"7704" 1540.6 84.6619089975337 99.2500134296852
"7705" 1540.8 80.0952841007608 100.060761919513
"7706" 1541 75.1271590134217 100.742194272248
"7707" 1541.2 69.3066159195291 101.193864373067
"7708" 1541.4 63.7353541531764 100.642030899961
"7709" 1541.6 58.3501921178974 99.5850646606669
"7710" 1541.8 53.5127591324244 98.5323840906006
"7711" 1542 49.2680409144084 94.5576872034006
"7712" 1542.2 48.3591823984278 90.3979412413424
"7713" 1542.4 49.6372142182083 86.797062132497
"7714" 1542.6 51.7708718452133 83.7843345484204
"7715" 1542.8 52.8914485163685 81.7185728207394
"7716" 1543 55.6836199835979 78.2823598894518
"7717" 1543.2 60.052424646 76.2131413964361
"7718" 1543.4 64.6702847772812 74.8011695308517
"7719" 1543.6 69.2363589593564 73.0090973388816
"7720" 1543.8 74.3385511979039 69.7221721269534
"7721" 1544 76.5307014677814 66.5884331364816
"7722" 1544.2 78.222929735416 63.1546528000465
"7723" 1544.4 78.5339637621433 58.147602654561
"7724" 1544.6 77.5827288632476 54.503267815885
"7725" 1544.8 78.2442226562564 49.8621553765131
"7726" 1545 77.8974842505722 45.8867192251251
"7727" 1545.2 77.5700770615775 40.8702754394585
"7728" 1545.4 78.180325378152 37.0311946100219
"7729" 1545.6 77.7679931735867 34.5144582725156
"7730" 1545.8 76.4900135624103 33.2682531847182
"7731" 1546 75.176051630039 32.4483292191784
"7732" 1546.2 71.1086220305445 31.6564765912058
"7733" 1546.4 67.2511790014872 30.6060424984361
"7734" 1546.6 64.0003232601135 29.284942576702
"7735" 1546.8 62.2149118476513 26.3109854681474
"7736" 1547 62.7012560895928 24.4723799026398
"7737" 1547.2 63.3415523229113 24.2736551731062
"7738" 1547.4 64.6111639267207 24.1306991484174
"7739" 1547.6 66.3916326539424 23.0517783993475
"7740" 1547.8 69.0703007929528 20.7593044673102
"7741" 1548 72.5235518891026 19.9278011076925
"7742" 1548.2 74.4468604181213 20.4181316714999
"7743" 1548.4 74.9206066623031 20.2005094163968
"7744" 1548.6 76.5803975904511 19.6130592655487
"7745" 1548.8 76.7366936281555 20.3306015110732
"7746" 1549 76.4348515396641 21.9696591436159
"7747" 1549.2 75.366484404685 23.5160224663424
"7748" 1549.4 73.5783049125135 25.8928329675709
"7749" 1549.6 71.1573397371939 29.7917758447299
"7750" 1549.8 69.7733959964508 33.7168547400344
"7751" 1550 69.9980067378152 37.5195279183155
"7752" 1550.2 71.2430639949955 41.8932193140132
"7753" 1550.4 74.3134668672823 44.472262882248
"7754" 1550.6 77.7374511402564 46.1425437073294
"7755" 1550.8 80.1600084340321 46.946133330266
"7756" 1551 81.5154977627436 48.1537674146413
"7757" 1551.2 82.3050628305195 48.7329723098356
"7758" 1551.4 81.9612815583955 50.7698208070827
"7759" 1551.6 80.3913335529932 51.7703165910461
"7760" 1551.8 77.4223432104359 54.3209499615131
"7761" 1552 73.6743096048936 56.5427012935752
"7762" 1552.2 68.9436659235128 59.9099591446156
"7763" 1552.4 66.7471100485169 63.3923124393911
"7764" 1552.6 64.6448236201832 67.049926143964
"7765" 1552.8 61.2025340581698 70.750986211737
"7766" 1553 59.1072632833064 74.1301656916816
"7767" 1553.2 58.2113242933347 78.0775836182219
"7768" 1553.4 59.2693678604531 83.0421683157731
"7769" 1553.6 60.5223020818516 86.3316419075662
"7770" 1553.8 59.9788175887198 89.4308999389152
"7771" 1554 57.2101146720369 92.9917212590615
"7772" 1554.2 52.5449808378128 93.9782740386841
"7773" 1554.4 48.5455577765247 92.6157532139152
"7774" 1554.6 44.6947416982088 88.4154459074947
"7775" 1554.8 40.8324385672892 84.2263072055599
"7776" 1555 36.9139648973604 80.6065011293286
"7777" 1555.2 31.7935454996964 77.7844663394166
"7778" 1555.4 26.2716363684814 75.0983610872816
"7779" 1555.6 20.7895088012724 74.6933751448326
"7780" 1555.8 15.3792160964564 74.6188637331011
"7781" 1556 11.3682266117212 75.5181785774327
"7782" 1556.2 11.1107677513651 75.8415396754088
"7783" 1556.4 10.8897634341778 76.0297031806995
"7784" 1556.6 10.3764914820198 75.2150336893177
"7785" 1556.8 9.88397985966064 72.3067355474907
"7786" 1557 10.0621906137249 68.8415052473825
"7787" 1557.2 10.0457360269205 64.7152288617833
"7788" 1557.4 10.3863735702113 59.9656864018431
"7789" 1557.6 11.8523911700684 55.3622563748807
"7790" 1557.8 13.1302131508532 51.5406178353212
"7791" 1558 14.9545415660484 46.9102439033046
"7792" 1558.2 14.7112912383684 42.2567910861366
"7793" 1558.4 14.8193542311612 37.5336233473757
"7794" 1558.6 16.9188837299099 34.3925006036582
"7795" 1558.8 21.1236906982958 32.4123745044929
"7796" 1559 25.0624502944872 30.5374456586669
"7797" 1559.2 28.579492912336 31.3660133865664
"7798" 1559.4 32.385925203935 33.0880989843548
"7799" 1559.6 36.0907476199347 34.5486707181001
"7800" 1559.8 39.4728676591248 35.7220085621777
"7801" 1560 42.5890575597424 35.4628025499389
"7802" 1560.2 46.4664812810814 34.8290762781816
"7803" 1560.4 50.8627241823814 33.1856919882816
"7804" 1560.6 53.1537093840463 31.3403772953575
"7805" 1560.8 55.4648430120564 28.9123112526393
"7806" 1561 57.7472807580409 26.391082082386
"7807" 1561.2 59.415711715641 23.498103291872
"7808" 1561.4 59.4169634448619 21.2317104560365
"7809" 1561.6 60.3983265432316 21.0934884517442
"7810" 1561.8 62.1947272058876 21.6392413879616
"7811" 1562 64.5657604442219 23.1524157692911
"7812" 1562.2 67.4219835711511 25.6913969844935
"7813" 1562.4 69.6024346992038 28.8594878738356
"7814" 1562.6 71.0121708133397 33.0515742781455
"7815" 1562.8 70.0534085073224 36.6323642391151
"7816" 1563 68.0759879300867 39.2712641282477
"7817" 1563.2 66.4027331436208 42.0272225436295
"7818" 1563.4 65.185026499334 44.8182038414291
"7819" 1563.6 64.3292988870967 48.9560951575844
"7820" 1563.8 65.0194352098718 52.690958387949
"7821" 1564 65.6360188229171 57.1144046014352
"7822" 1564.2 66.2167068810269 62.7677056313796
"7823" 1564.4 67.451783246929 67.5718763694425
"7824" 1564.6 67.1643545109837 73.4272080353558
"7825" 1564.8 67.3761769924738 78.5694357413871
"7826" 1565 63.4969638474121 82.468894726273
"7827" 1565.2 60.1170055289364 83.8229481488166
"7828" 1565.4 56.649528797553 83.0697249512227
"7829" 1565.6 53.8548049825351 81.3223475472731
"7830" 1565.8 50.6485131961774 78.0168600541777
"7831" 1566 48.3836856365641 72.8290306344874
"7832" 1566.2 45.986266541641 68.360436500949
"7833" 1566.4 43.6817610639767 63.3938093794007
"7834" 1566.6 42.9407191023872 58.097286890509
"7835" 1566.8 43.0586690732653 52.9342846779977
"7836" 1567 44.5372487959932 47.137193195204
"7837" 1567.2 47.8485781566766 44.8131095527945
"7838" 1567.4 52.0610276629231 44.2437475477951
"7839" 1567.6 54.220890727231 43.9348956747905
"7840" 1567.8 55.5375537078303 41.8633093876045
"7841" 1568 55.6084282749231 38.7429343015387
"7842" 1568.2 53.9730343618314 36.1571600938566
"7843" 1568.4 51.7754130146511 35.2828340579409
"7844" 1568.6 48.8254864453846 34.33967049159
"7845" 1568.8 44.1995720942051 33.57530570559
"7846" 1569 40.1260487771271 31.3792212461963
"7847" 1569.2 36.5459929853848 30.83886418833
"7848" 1569.4 33.1249422727154 32.5846945120763
"7849" 1569.6 31.3647162804961 34.8267863423558
"7850" 1569.8 30.8893655707475 37.4251866763459
"7851" 1570 30.6316690753104 40.6669123312566
"7852" 1570.2 29.0841916661303 45.6802460747272
"7853" 1570.4 26.5883685659814 49.2660161737566
"7854" 1570.6 22.0830792938278 52.5260607215649
"7855" 1570.8 17.9553046361231 55.7305605768344
"7856" 1571 11.9403264846381 57.5704603086765
"7857" 1571.2 7.24455870404871 57.5476146436105
"7858" 1571.4 4.52592596757135 57.786877951548
"7859" 1571.6 4.07882431971607 58.0931966056276
"7860" 1571.8 2.87462893915638 58.2664115289066
"7861" 1572 2.59328337337709 58.2604811124635
"7862" 1572.2 0.782284090313003 58.5032925026812
"7863" 1572.4 1.49022129772003 58.2056097845657
"7864" 1572.6 1.71163315697321 58.5043454346372
"7865" 1572.8 1.18124494452245 59.1764614381099
"7866" 1573 1.00228917736353 59.5371679856316
"7867" 1573.2 0.834873587256403 61.0205746456413
"7868" 1573.4 0.837057947239148 61.7264800558773
"7869" 1573.6 1.15656333219554 61.7733504003262
"7870" 1573.8 0.52578664969606 62.662167983567
"7871" 1574 0.581487829256396 64.029036046949
"7872" 1574.2 0.703531428293089 64.7128467458805
"7873" 1574.4 1.22890991431571 66.4447908557227
"7874" 1574.6 1.68867342399553 68.3568575353958
"7875" 1574.8 2.1714834607064 70.4325510394066
"7876" 1575 3.37862904842827 72.0058685572566
"7877" 1575.2 3.5004917614164 73.0943240125206
"7878" 1575.4 3.9546857326314 75.2544188977566
"7879" 1575.6 3.3634079370463 76.9035840978028
"7880" 1575.8 3.10104137453059 77.9820916219905
"7881" 1576 3.64340132892839 79.7198379775686
"7882" 1576.2 5.04594997309486 81.8044371408644
"7883" 1576.4 6.74783825342056 84.3611978593163
"7884" 1576.6 8.64823143842056 87.6781987776671
"7885" 1576.8 10.6144459677123 92.0704441897566
"7886" 1577 12.1495955177977 96.6580696816702
"7887" 1577.2 13.1516247804738 97.8557993997349
"7888" 1577.4 15.7190082208535 99.7209658338034
"7889" 1577.6 18.6021727704955 102.594307185409
"7890" 1577.8 20.5009375640009 105.559808871154
"7891" 1578 23.0827104212042 109.579531582495
"7892" 1578.2 25.7079907665825 113.763449148952
"7893" 1578.4 29.1388248182865 115.726959606091
"7894" 1578.6 34.2113028684744 116.726955641911
"7895" 1578.8 37.5413405816461 119.253166891882
"7896" 1579 39.3898201738473 121.339245787007
"7897" 1579.2 41.7576189735027 122.237184270063
"7898" 1579.4 46.7201106792333 123.28298623961
"7899" 1579.6 50.9375551862946 124.006013388035
"7900" 1579.8 55.3239087437381 126.267399405746
"7901" 1580 56.9029935017638 126.829370800176
"7902" 1580.2 59.8883736103718 127.037193284695
"7903" 1580.4 63.7879978808086 126.446894807884
"7904" 1580.6 69.318858967965 125.971828034965
"7905" 1580.8 73.1853465343262 125.807668998187
"7906" 1581 76.0963364053029 126.299469596931
"7907" 1581.2 79.0084341023844 124.979405686201
"7908" 1581.4 82.6468002015064 124.176660522916
"7909" 1581.6 85.8009656083026 124.067930077541
"7910" 1581.8 87.4423161872639 123.080378731557
"7911" 1582 89.9057262914837 121.101829451961
"7912" 1582.2 93.2348510489015 117.941726502999
"7913" 1582.4 95.907567065675 115.296171863582
"7914" 1582.6 99.9457382683487 114.589806731141
"7915" 1582.8 101.9530212608 115.051835845633
"7916" 1583 102.522735382749 114.007116387968
"7917" 1583.2 104.468674048649 111.932169167511
"7918" 1583.4 106.929344503988 108.459233066818
"7919" 1583.6 109.646378572117 105.863080861164
"7920" 1583.8 112.780701471656 104.794060417513
"7921" 1584 112.917170651556 104.33789714302
"7922" 1584.2 114.538347565508 102.738000831012
"7923" 1584.4 115.784843018504 100.079458417465
"7924" 1584.6 117.229716446178 97.0854596065637
"7925" 1584.8 119.150572222159 92.491466256842
"7926" 1585 120.59725619071 89.1682466429129
"7927" 1585.2 123.700853944485 86.8584682730047
"7928" 1585.4 124.618689173295 85.979044818249
"7929" 1585.6 125.16023985602 83.5646978783711
"7930" 1585.8 124.100762562736 80.7392100171327
"7931" 1586 123.409195553535 77.4848604044452
"7932" 1586.2 123.539992049055 74.3482767724179
"7933" 1586.4 125.016741264125 71.7051348709616
"7934" 1586.6 126.307965333629 69.9171973396985
"7935" 1586.8 127.913678587903 66.8728650328105
"7936" 1587 127.685865300248 62.5369175882886
"7937" 1587.2 126.8633631588 58.7137454873275
"7938" 1587.4 125.636408893614 55.3809344617566
"7939" 1587.6 123.263745378413 50.9201493434598
"7940" 1587.8 121.644135286496 46.6595322534966
"7941" 1588 122.647542888176 43.8344400044406
"7942" 1588.2 123.438224306977 41.8727125944427
"7943" 1588.4 122.557493488026 39.9290063263105
"7944" 1588.6 119.890547475038 37.6930555857254
"7945" 1588.8 117.482817180828 35.8593004828043
"7946" 1589 116.758857872256 33.5783388991852
"7947" 1589.2 116.011369886156 31.3034437027566
"7948" 1589.4 114.23726089345 28.5387855856518
"7949" 1589.6 112.291686910351 25.6655010784614
"7950" 1589.8 110.598927489264 24.1282774857889
"7951" 1590 108.222798456752 23.3036018524806
"7952" 1590.2 106.447293549744 22.5645170335493
"7953" 1590.4 105.189634970403 22.169905944842
"7954" 1590.6 102.281029124531 20.8634946673066
"7955" 1590.8 99.882528750587 18.2539680277194
"7956" 1591 99.454967677675 15.1466089723264
"7957" 1591.2 99.8055567805838 14.2658879086195
"7958" 1591.4 100.379742592308 13.0321854527951
"7959" 1591.6 100.431437788847 11.9671211340834
"7960" 1591.8 99.6186970469205 10.7372536794441
"7961" 1592 98.5043631295718 10.3216303270566
"7962" 1592.2 96.3613043532564 9.04666986400864
"7963" 1592.4 94.8920928152732 8.07863719032387
"7964" 1592.6 92.7053098449707 6.95296552018521
"7965" 1592.8 90.3689355199096 5.69105913961148
"7966" 1593 87.8271016804497 4.65184212031546
"7967" 1593.2 84.7751367220843 3.99933110121566
"7968" 1593.4 81.8456054514825 2.80094549784795
"7969" 1593.6 79.9277348111038 2.75312341212105
"7970" 1593.8 77.3026154114852 2.88591559951935
"7971" 1594 74.1833824819932 3.09905359478295
"7972" 1594.2 70.6296557748205 2.18408522071818
"7973" 1594.4 67.7635542409814 1.10466494920664
"7974" 1594.6 65.0241428331462 1.10455698807868
"7975" 1594.8 61.9895262805564 1.54417470115664
"7976" 1595 58.0631987850018 2.53205828063846
"7977" 1595.2 55.1807503359259 2.99279711620579
"7978" 1595.4 52.8708063145314 4.31818190368164
"7979" 1595.6 49.7852886208857 5.91467197467043
"7980" 1595.8 46.5578967463598 5.74334883298078
"7981" 1596 43.5235866917385 6.37627958789057
"7982" 1596.2 40.8828174926923 8.28920396017972
"7983" 1596.4 38.9279089706177 11.0140548979037
"7984" 1596.6 37.3524289474406 12.8312947077566
"7985" 1596.8 34.1753290390547 14.5179287698617
"7986" 1597 31.3178470792827 13.9878993181514
"7987" 1597.2 29.983534317183 13.3952182692933
"7988" 1597.4 29.2381606007523 14.1920956525294
"7989" 1597.6 27.6906738650369 15.9679867868908
"7990" 1597.8 26.1240082637442 18.0901865789152
"7991" 1598 25.081941506641 21.1854098367951
"7992" 1598.2 25.3654834796715 23.0648892876151
"7993" 1598.4 26.7060765928482 24.3110658389913
"7994" 1598.6 27.3232470249734 25.628395716134
"7995" 1598.8 28.8819376923645 27.569418430608
"7996" 1599 30.9477705116774 30.257470837704
"7997" 1599.2 32.9661368228718 32.0204440041541
"7998" 1599.4 33.7139791946473 35.6012584313112
"7999" 1599.6 34.0284078852564 39.2923967073093
"8000" 1599.8 35.18900515181 42.5095774403638
"8001" 1600 37.8839513470276 45.952689156477
"8002" 1600.2 40.3806480684508 46.4385742107289
"8003" 1600.4 42.8398976197064 47.6831440960816
"8004" 1600.6 46.3576254258353 49.4068202132829
"8005" 1600.8 50.2951067442301 51.4853560348619
"8006" 1601 54.2204847181471 52.2865417251558
"8007" 1601.2 58.8497416833886 51.181665937017
"8008" 1601.4 63.319592100339 50.4646791336203
"8009" 1601.6 67.9288671551556 51.6859693932987
"8010" 1601.8 70.6331479503314 54.4891755447566
"8011" 1602 70.2177918996098 57.9936123725239
"8012" 1602.2 68.3417783934005 61.2464625441549
"8013" 1602.4 65.3942416337482 64.3590880546911
"8014" 1602.6 60.5782912113052 68.0877222355249
"8015" 1602.8 56.6154742362051 69.1607329649233
"8016" 1603 52.0772703397179 67.5013427457438
"8017" 1603.2 48.3312031513794 64.2807719905517
"8018" 1603.4 46.5810934895396 60.0770428925575
"8019" 1603.6 47.7242329586923 55.6406224980259
"8020" 1603.8 49.7610646287692 51.6848714046669
"8021" 1604 51.2086596696509 47.2411507429539
"8022" 1604.2 53.3925881824999 42.3518381856132
"8023" 1604.4 56.0018972162076 38.1532086244518
"8024" 1604.6 59.0816585459959 35.335628529744
"8025" 1604.8 61.7867129692977 35.7396021405128
"8026" 1605 65.4550901409861 37.7402904028783
"8027" 1605.2 68.8088797107305 41.5531801219204
"8028" 1605.4 72.9695003814617 44.6184052874531
"8029" 1605.6 76.3376493308174 49.941826502842
"8030" 1605.8 76.899242003301 55.425294918087
"8031" 1606 74.8884583318194 61.8539480171474
"8032" 1606.2 71.1525887542314 66.2508386893316
"8033" 1606.4 65.7825407344497 67.6412813968617
"8034" 1606.6 59.9645704508051 67.3689476651947
"8035" 1606.8 53.9354325650513 67.1518255145387
"8036" 1607 48.2295278677109 65.3919021858352
"8037" 1607.2 42.3603926146216 61.9860432103436
"8038" 1607.4 36.9465322966035 58.506302047488
"8039" 1607.6 32.2471918999937 54.7914667030617
"8040" 1607.8 28.0973420578774 50.0457915401195
"8041" 1608 24.258517675158 46.8194223300435
"8042" 1608.2 22.6412519207364 42.2506761678486
"8043" 1608.4 20.4052587227027 37.7736968602814
"8044" 1608.6 20.7499806230244 36.3528374790726
"8045" 1608.8 23.6890329307686 34.0393103453298
"8046" 1609 27.2572590580295 32.9237043520718
"8047" 1609.2 32.3100691734413 32.0790491473743
"8048" 1609.4 37.6439458439455 30.5824357428533
"8049" 1609.6 42.1985535456467 29.9751268490371
"8050" 1609.8 47.3376572509744 32.3470956221028
"8051" 1610 51.6838868318129 35.6653079706914
"8052" 1610.2 56.8778412390211 38.7592119830045
"8053" 1610.4 61.6856818069547 41.7475659942222
"8054" 1610.6 67.4334548710784 43.0506940367482
"8055" 1610.8 72.2279634195694 47.6292785341697
"8056" 1611 73.0251798907842 52.5605699504511
"8057" 1611.2 71.1656641090513 58.5053571874361
"8058" 1611.4 67.6875385135814 62.8048274457816
"8059" 1611.6 61.8925335354859 64.7350051625599
"8060" 1611.8 56.109750634837 64.109487179305
"8061" 1612 50.1410272466492 63.2224982038459
"8062" 1612.2 45.9818810189064 59.7696622747066
"8063" 1612.4 44.0054721065064 55.4929534390153
"8064" 1612.6 43.2152658804359 51.6816048884874
"8065" 1612.8 41.4399413067564 47.1903704186704
"8066" 1613 40.5547154214359 40.9380331741541
"8067" 1613.2 42.4607719822387 35.759419833531
"8068" 1613.4 45.5457487677942 30.4764523901726
"8069" 1613.6 49.2632265850064 26.2267875824066
"8070" 1613.8 54.3462322648857 25.7024948398256
"8071" 1614 57.831637778731 26.3059230892058
"8072" 1614.2 62.8113121245106 27.3196780808075
"8073" 1614.4 67.8554065782564 30.6932928648093
"8074" 1614.6 70.311045076439 36.2502131982393
"8075" 1614.8 70.4334871443224 41.6223683137566
"8076" 1615 67.0920819822814 46.7850154725316
"8077" 1615.2 64.5321549060256 52.1029854756413
"8078" 1615.4 60.9144467073278 58.0410452447804
"8079" 1615.6 58.2811943007688 62.2839065270583
"8080" 1615.8 53.845531237675 65.5680209604427
"8081" 1616 49.1281986481774 67.3459253443619
"8082" 1616.2 43.0097618957102 65.5730002112146
"8083" 1616.4 38.4373200744564 62.2697720955816
"8084" 1616.6 35.3586831147564 57.4923355509534
"8085" 1616.8 33.5855336473607 52.2553471520479
"8086" 1617 32.6152950041026 46.8830926208207
"8087" 1617.2 29.7066516593685 40.4296956735325
"8088" 1617.4 27.2648773858548 34.5331981878632
"8089" 1617.6 24.551571126339 30.9165235114963
"8090" 1617.8 22.6593890065722 30.2775857004935
"8091" 1618 22.4860198037301 30.2742332233619
"8092" 1618.2 22.6357943813333 29.5999555151541
"8093" 1618.4 23.2453148303685 27.7188364304808
"8094" 1618.6 24.9891463879086 24.1599562788132
"8095" 1618.8 27.9114158043077 20.4798423420259
"8096" 1619 30.4193133495694 17.413606211074
"8097" 1619.2 34.7402500782818 15.2744550336295
"8098" 1619.4 39.6061430966154 13.3327049413079
"8099" 1619.6 44.4300094831555 12.87629171733
"8100" 1619.8 49.0230146440705 13.3730016099292
"8101" 1620 53.6148901695368 14.9213918757052
"8102" 1620.2 57.8266649984669 16.2776411990198
"8103" 1620.4 61.2587875225276 16.6120934091295
"8104" 1620.6 62.6674956099744 15.7009291714361
"8105" 1620.8 66.2590763028564 15.6084867635566
"8106" 1621 69.6083554644202 17.8381037011101
"8107" 1621.2 72.4515426886453 20.3156999040066
"8108" 1621.4 74.7486509493018 23.6389495304112
"8109" 1621.6 79.2111522705111 26.1043209602472
"8110" 1621.8 83.6542522297083 26.320373270949
"8111" 1622 87.8428752520722 25.9160129523093
"8112" 1622.2 90.328361242231 23.8346928700617
"8113" 1622.4 91.7037305473072 21.7715557146295
"8114" 1622.6 91.6534395554581 21.2494774734583
"8115" 1622.8 92.4231786438362 22.7621489617188
"8116" 1623 93.0456590077198 25.0409346532323
"8117" 1623.2 93.4148827826667 28.0712259431541
"8118" 1623.4 93.1239678924932 33.5529558580461
"8119" 1623.6 93.8494803174303 40.5206860243697
"8120" 1623.8 93.1147993288814 47.3168859694566
"8121" 1624 92.3324708010564 52.3304240885385
"8122" 1624.2 91.053309595153 58.0660952401618
"8123" 1624.4 89.9319367554059 62.9870784420697
"8124" 1624.6 86.2019893101662 67.689087101896
"8125" 1624.8 81.1302631934766 68.5697332807429
"8126" 1625 74.832328340926 67.708809129874
"8127" 1625.2 69.3219046820794 67.5854049497257
"8128" 1625.4 63.3643974034644 66.1905812653686
"8129" 1625.6 58.8896230161671 63.6456287103816
"8130" 1625.8 53.5027649335105 60.5717231929124
"8131" 1626 48.9014850752301 59.0250771037829
"8132" 1626.2 42.8110514311407 56.6080242111823
"8133" 1626.4 39.8126298315337 52.4471225625508
"8134" 1626.6 37.0819210028496 47.9672438043244
"8135" 1626.8 33.6008194186314 46.2665668572656
"8136" 1627 28.5054953015927 45.6352834402566
"8137" 1627.2 24.8848901057198 47.247906708281
"8138" 1627.4 21.3349419549129 49.8130329576307
"8139" 1627.6 17.0400445648019 52.9633412939157
"8140" 1627.8 11.1042363793421 54.1333819360352
"8141" 1628 6.01032757349261 55.3222529132251
"8142" 1628.2 5.0915548053115 56.2400925184614
"8143" 1628.4 4.44260414163733 57.4010413961852
"8144" 1628.6 3.96541375867574 59.0671452845631
"8145" 1628.8 3.90873360233837 61.8498413596665
"8146" 1629 3.95546458229739 63.4098973573222
"8147" 1629.2 4.44414746574478 67.3278375607683
"8148" 1629.4 4.84939374549304 70.8213948812414
"8149" 1629.6 3.85527440845807 74.032398725181
"8150" 1629.8 2.91060971679239 72.4706023471446
"8151" 1630 2.62806510541025 72.0875314617438
"8152" 1630.2 2.53666712409424 72.0919456727972
"8153" 1630.4 2.544646293761 71.4133105350823
"8154" 1630.6 2.57324607122756 71.4987419203913
"8155" 1630.8 2.52334413829277 71.2171830735203
"8156" 1631 2.52679939862913 71.1789648342203
"8157" 1631.2 2.30753301563255 71.1187846542383
"8158" 1631.4 2.24692331138367 70.7620385873112
"8159" 1631.6 2.16275838507715 70.7295235844076
"8160" 1631.8 2.0870420418389 70.7109010314605
"8161" 1632 2.0829866031475 70.6928260783358
"8162" 1632.2 2.16275838507715 70.3761851455963
"8163" 1632.4 2.12598919961094 70.1088541338203
"8164" 1632.6 2.12621109706375 70.0213251220456
"8165" 1632.8 2.0067827180064 70.0435089624297
"8166" 1633 1.93003607015064 69.9222395492663
"8167" 1633.2 1.75526009057992 69.7202679716684
"8168" 1633.4 1.97037331586387 69.6234792476211
"8169" 1633.6 1.85080705093564 69.3414082890774
"8170" 1633.8 1.85193586589527 69.1076520770066
"8171" 1634 1.97037331586387 68.9305504229295
"8172" 1634.2 1.90485253808365 67.8227085466021
"8173" 1634.4 1.81593126566666 66.8513060260259
"8174" 1634.6 2.03637900531377 65.652869434273
"8175" 1634.8 2.39813487390046 63.4747802253753
"8176" 1635 2.96825282940046 61.3889712330702
"8177" 1635.2 2.55789674165639 61.0156322646392
"8178" 1635.4 2.77177150010384 60.2586182232651
"8179" 1635.6 2.93797537865639 59.1745101279262
"8180" 1635.8 2.53666712409424 58.7362204255269
"8181" 1636 2.72157024479693 58.2679609169864
"8182" 1636.2 3.0200454560263 57.8989414669646
"8183" 1636.4 3.13896611551063 57.5930579737821
"8184" 1636.6 3.55125480649368 56.3525846134516
"8185" 1636.8 3.69947806376082 55.2270468610354
"8186" 1637 4.34295571956673 54.6528111095756
"8187" 1637.2 4.40003488322834 52.2073918806305
"8188" 1637.4 4.41862954714335 50.128419051874
"8189" 1637.6 4.58522881124667 48.9005310697712
"8190" 1637.8 4.85822852847262 48.9062138307972
"8191" 1638 5.0560499648473 48.6093573348748
"8192" 1638.2 5.28536702905128 47.3894026286413
"8193" 1638.4 5.65517906845451 44.6473780092944
"8194" 1638.6 5.71958792203416 43.4412734063677
"8195" 1638.8 6.2573288084564 42.5050276499709
"8196" 1639 6.44251354000404 42.22421628778
"8197" 1639.2 6.92486921918742 41.1973551353342
"8198" 1639.4 7.1378443175064 40.6259642177209
"8199" 1639.6 7.34899911583972 40.2528814055066
"8200" 1639.8 7.4913174499164 38.7177821269566
"8201" 1640 7.81058350499639 38.5458000501066
"8202" 1640.2 9.02491698952742 37.748753311808
"8203" 1640.4 9.78783703658973 36.7460040771455
"8204" 1640.6 10.9656546272931 35.7756789529539
"8205" 1640.8 10.7634109488894 35.2497398800181
"8206" 1641 11.5362777031629 33.8519216224342
"8207" 1641.2 11.717436679677 33.5626059791351
"8208" 1641.4 11.7395106726135 31.3671407682566
"8209" 1641.6 13.2101383907092 29.5583844743415
"8210" 1641.8 13.5463924469231 29.08466258784
"8211" 1642 14.1955426269421 28.3497197797138
"8212" 1642.2 15.2525232174564 27.085539838193
"8213" 1642.4 15.896847002085 25.8491549797995
"8214" 1642.6 16.50176281303 25.6356067046812
"8215" 1642.8 16.7802375265307 25.4979916887345
"8216" 1643 16.980660579816 25.0815844699264
"8217" 1643.2 18.0990407238457 23.6393217859888
"8218" 1643.4 18.6281845934786 22.9838992032844
"8219" 1643.6 19.2309232582083 21.8848526137278
"8220" 1643.8 19.1331261012264 21.7297747581066
"8221" 1644 19.3649740697964 21.7527057016866
"8222" 1644.2 19.5626149610364 21.7374184059666
"8223" 1644.4 19.7425675772468 21.8517791374105
"8224" 1644.6 19.7559222453872 21.7363825845277
"8225" 1644.8 19.4025516557941 21.763305854851
"8226" 1645 18.9871477506453 21.5577926812566
"8227" 1645.2 18.1965341926489 21.4720695276865
"8228" 1645.4 16.910390034085 21.6961063091995
"8229" 1645.6 15.8485717715555 22.5007473705277
"8230" 1645.8 15.4231859779917 23.0378127325802
"8231" 1646 14.417885887317 24.3990678453779
"8232" 1646.2 12.8967809202858 26.2189191213743
"8233" 1646.4 11.812985900605 27.6937485321741
"8234" 1646.6 11.5052293963675 28.2389071070344
"8235" 1646.8 11.577684474227 28.2459845587566
"8236" 1647 11.4408774578278 28.2615838401036
"8237" 1647.2 11.4079702165291 28.1745666368324
"8238" 1647.4 11.3369045784053 28.087419523363
"8239" 1647.6 10.9527076740619 28.5786247897011
"8240" 1647.8 10.525166764824 28.8399166559864
"8241" 1648 9.85766446494947 29.9809412636131
"8242" 1648.2 9.38177011671795 31.4136886238143
"8243" 1648.4 8.43063472730227 33.5421910232199
"8244" 1648.6 7.865747211761 35.5828346262108
"8245" 1648.8 6.99854365200397 37.5055589444993
"8246" 1649 5.23445051168798 39.1864584299514
"8247" 1649.2 5.49787538378416 39.8282343021733
"8248" 1649.4 4.83145804298367 41.0004533287839
"8249" 1649.6 4.99573445546692 42.4068479625461
"8250" 1649.8 4.3240639575537 43.693383713662
"8251" 1650 3.97552337720376 45.1860515046251
"8252" 1650.2 3.90974400190505 47.0228465427702
"8253" 1650.4 3.28655200249964 48.9922909463377
"8254" 1650.6 2.75638225208973 51.2264703008122
"8255" 1650.8 2.36785742315639 53.8209354212385
"8256" 1651 1.70861758035984 56.2408448460066
"8257" 1651.2 2.28328136609423 58.5158630097431
"8258" 1651.4 2.3805267110564 60.8620669480316
"8259" 1651.6 1.8003606996357 62.5336756272997
"8260" 1651.8 1.84322428814985 62.7113180651993
"8261" 1652 1.37331832300639 62.6041816894566
"8262" 1652.2 1.2160258927225 63.338749204138
"8263" 1652.4 1.1379229538244 63.4694426272086
"8264" 1652.6 0.818656898744405 64.3163588100966
"8265" 1652.8 0.513506284427146 66.2420609229884
"8266" 1653 0.569026234600654 68.8544301362894
"8267" 1653.2 1.19950187315886 71.1110024663298
"8268" 1653.4 1.1455727905183 72.8096648599947
"8269" 1653.6 1.34164510325642 73.0654148663054
"8270" 1653.8 1.56540107503865 74.0585578615953
"8271" 1654 1.83076269349411 76.0908344627648
"8272" 1654.2 2.60026616348591 78.7159889327157
"8273" 1654.4 3.79283021136656 81.6413992282312
"8274" 1654.6 3.98056507071983 84.7173170919152
"8275" 1654.8 4.23086075850031 85.4878962257688
"8276" 1655 4.5010487733189 86.8960528845301
"8277" 1655.2 5.90852747595952 88.824879649202
"8278" 1655.4 6.7794630830123 90.919383045485
"8279" 1655.6 8.57822169185163 93.9752897675662
"8280" 1655.8 9.6364812771444 96.4135649038086
"8281" 1656 9.76305688670267 96.5539806101161
"8282" 1656.2 10.05768571107 97.5278792084431
"8283" 1656.4 10.3504511438845 97.7889666899757
"8284" 1656.6 10.3562521308128 97.8956435669341
"8285" 1656.8 10.4310470376667 97.5892232750002
"8286" 1657 10.4978017765597 97.565099249773
"8287" 1657.2 10.5817081019203 97.8304788271138
"8288" 1657.4 11.1395739013302 98.1195769838796
"8289" 1657.6 11.9807315405925 99.7203573348878
"8290" 1657.8 13.3228932142256 100.819481124895
"8291" 1658 14.8700690889751 103.082074388069
"8292" 1658.2 16.0322603000291 104.983576559302
"8293" 1658.4 16.5447905832564 105.741047723495
"8294" 1658.6 17.0322196749816 106.892410965608
"8295" 1658.8 16.8053283586193 106.624196284482
"8296" 1659 16.8451753124983 105.943048632442
"8297" 1659.2 16.7071878190655 105.297429372948
"8298" 1659.4 16.5710029030495 105.193137908024
"8299" 1659.6 16.0113468822037 104.461199668072
"8300" 1659.8 15.3662274147438 104.112401186005
"8301" 1660 15.2672153328362 104.009629450072
"8302" 1660.2 15.1418987035979 104.059474786427
"8303" 1660.4 15.0017362877436 103.985061954436
"8304" 1660.6 15.1909567605539 104.004958007529
"8305" 1660.8 14.6413809011373 102.089082634828
"8306" 1661 14.1570385008128 100.811325371595
"8307" 1661.2 14.0344324888774 100.370582773216
"8308" 1661.4 13.6115119419816 98.6477739990582
"8309" 1661.6 13.5392456691333 97.7326233352797
"8310" 1661.8 13.444149070888 95.9138197584596
"8311" 1662 13.7679474069654 93.767448098973
"8312" 1662.2 13.3907051777042 91.5969943596223
"8313" 1662.4 12.8044712691428 89.1809136729839
"8314" 1662.6 11.9981356098203 88.3391371423093
"8315" 1662.8 11.7397088366579 87.6390811877092
"8316" 1663 12.7411248296428 87.0123181248248
"8317" 1663.2 13.7387412710298 86.0122561007176
"8318" 1663.4 14.809775125806 85.4143439635773
"8319" 1663.6 16.3986064921026 83.768266667972
"8320" 1663.8 18.4338381373012 82.715531883488
"8321" 1664 20.525304060675 81.3056401202566
"8322" 1664.2 22.5808013184707 80.3714164929233
"8323" 1664.4 24.9065205972564 80.2905965603534
"8324" 1664.6 27.9112367511777 80.0256801898944
"8325" 1664.8 30.0265881865952 79.6495164172566
"8326" 1665 32.0755900606702 79.9822786732308
"8327" 1665.2 33.573559680322 81.0372770738058
"8328" 1665.4 35.8608195254271 82.6168675173786
"8329" 1665.6 36.7878405912808 85.1305712241835
"8330" 1665.8 37.5939074799707 87.4448239570185
"8331" 1666 38.9382761796171 89.4108306515845
"8332" 1666.2 40.2885266123152 89.5509308510298
"8333" 1666.4 41.6068454038738 88.8285404995697
"8334" 1666.6 43.0331042601814 87.3568613427566
"8335" 1666.8 44.7942125300369 84.648959265525
"8336" 1667 46.6668210500379 81.1429182050298
"8337" 1667.2 48.5854196823564 78.1398959649066
"8338" 1667.4 50.8057123868314 75.0983610872816
"8339" 1667.6 52.9087369264759 72.7857692128908
"8340" 1667.8 55.4966200784285 70.5961794027484
"8341" 1668 58.325402065281 67.8770456558304
"8342" 1668.2 58.9068884930985 64.4024504228356
"8343" 1668.4 57.5283126720769 60.9062465793592
"8344" 1668.6 55.0541025690463 57.694904328618
"8345" 1668.8 52.0979797526314 54.7025607141816
"8346" 1669 47.8854415258814 52.2024508933066
"8347" 1669.2 43.9839130241556 49.4057215022903
"8348" 1669.4 40.6958890597479 45.5413572589261
"8349" 1669.6 38.9567608783564 41.4886044762066
"8350" 1669.8 38.8229778474124 37.8373601188622
"8351" 1670 37.295806588206 34.0092308128617
"8352" 1670.2 34.4051814906303 32.1359366544653
"8353" 1670.4 32.6224532811325 32.2250782345487
"8354" 1670.6 32.6123626978493 32.1506710429911
"8355" 1670.8 33.1033108253885 32.1074689257661
"8356" 1671 32.9683720536234 32.0485240560823
"8357" 1671.2 32.9265285339537 31.9328174600365
"8358" 1671.4 32.9335024538986 31.9152861576053
"8359" 1671.6 32.9876318044994 31.8981480806492
"8360" 1671.8 32.9589709360505 31.8542359750213
"8361" 1672 32.9165890686115 31.7874223406211
"8362" 1672.2 32.921063394766 31.8509934773432
"8363" 1672.4 32.8987297141731 31.8059427750344
"8364" 1672.6 32.9052926335807 31.7389939073918
"8365" 1672.8 32.8614997892038 31.7057409585461
"8366" 1673 32.877711094339 31.7575044357245
"8367" 1673.2 32.7989361203521 31.6540545067697
"8368" 1673.4 32.7848172571774 31.6051666445987
"8369" 1673.6 32.7776036434928 31.6543566272385
"8370" 1673.8 32.8379729089922 31.8010019125114
"8371" 1674 32.4464589636888 31.7906401767161
"8372" 1674.2 32.4441863097962 31.8124565359115
"8373" 1674.4 32.415641776905 31.8491726152837
"8374" 1674.6 32.3533710602476 31.8327494063363
"8375" 1674.8 32.3146604594975 31.7709346656227
"8376" 1675 32.3091736767704 31.7374171677052
"8377" 1675.2 32.2101938650131 31.7389939073918
"8378" 1675.4 32.1823116483992 31.7606976372388
"8379" 1675.6 32.2684041067159 31.7768678382296
"8380" 1675.8 32.2779539790729 31.7855545196144
"8381" 1676 31.9888787706403 31.9074283774084
"8382" 1676.2 31.0133302942648 32.5543684260634
"8383" 1676.4 29.4769662071814 32.4563605883066
"8384" 1676.6 27.2540651199035 32.5222522585844
"8385" 1676.8 24.8861592417028 31.5764311263281
"8386" 1677 22.9664670327434 29.5703296336306
"8387" 1677.2 21.856061881334 27.2213403844204
"8388" 1677.4 21.8592814380042 25.974491814274
"8389" 1677.6 21.2974553096369 24.0639621787168
"8390" 1677.8 20.8499803780601 22.7579168312379
"8391" 1678 20.6907859905316 22.8761466240823
"8392" 1678.2 20.0130081458814 22.5205983251605
"8393" 1678.4 19.7410709305993 22.7662170095995
"8394" 1678.6 19.3509786508265 23.0400888784062
"8395" 1678.8 19.0835682750622 23.0605486925673
"8396" 1679 18.1858777822657 23.0329452822753
"8397" 1679.2 17.6814066977135 23.0501239301138
"8398" 1679.4 17.0252673507847 23.3533288295019
"8399" 1679.6 16.9532863146115 23.0972376474529
"8400" 1679.8 18.0237104282168 22.6173082262071
"8401" 1680 18.3976739386314 22.5172297303504
"8402" 1680.2 18.8437128245282 22.0809744037129
"8403" 1680.4 18.9292839269617 21.8353777877514
"8404" 1680.6 20.0139397111682 21.0182410676096
"8405" 1680.8 20.8133660449487 20.1356331996124
"8406" 1681 22.0066613668119 18.6666536527289
"8407" 1681.2 23.726466924285 16.8332903373138
"8408" 1681.4 24.9884983424917 15.0606920002566
"8409" 1681.6 25.3560366775545 14.5903136704105
"8410" 1681.8 25.7773803868875 14.6859306245964
"8411" 1682 26.841155100905 14.2481240295539
"8412" 1682.2 28.4672573017827 12.7508352565987
"8413" 1682.4 29.5455161042117 11.8257910309352
"8414" 1682.6 30.5010114120459 11.1215313706514
"8415" 1682.8 32.281379764309 9.8274751978619
"8416" 1683 32.5080933372564 9.50563739323032
"8417" 1683.2 33.4216768500454 9.61897572561444
"8418" 1683.4 34.4542367285619 9.95077185681219
"8419" 1683.6 35.8284029397281 11.0225384138415
"8420" 1683.8 37.8362327485342 12.20494023034
"8421" 1684 38.4650950517756 12.8778425633143
"8422" 1684.2 39.9107464167704 13.4069494959669
"8423" 1684.4 41.7871285232468 13.6752808256316
"8424" 1684.6 43.2113792399171 12.9348024391941
"8425" 1684.8 44.4754342049591 11.4867701630134
"8426" 1685 45.54614801006 10.3960193999799
"8427" 1685.2 47.2023199643242 9.84940835333291
"8428" 1685.4 49.2349168930175 10.0483530053363
"8429" 1685.6 51.3360628553119 11.2954876840344
"8430" 1685.8 53.4961054115959 13.1778301191466
"8431" 1686 55.5285318647429 15.1880861312566
"8432" 1686.2 56.3396906817827 17.3034992012829
"8433" 1686.4 57.775201359359 19.8918694297182
"8434" 1686.6 59.9280521493992 21.3426143591474
"8435" 1686.8 61.1438513132314 21.7902869703316
"8436" 1687 62.8287810006348 21.9847351743377
"8437" 1687.2 64.6523507143077 21.7635832005643
"8438" 1687.4 66.6700765916801 20.8517269043583
"8439" 1687.6 68.5079309639024 18.9467766866018
"8440" 1687.8 70.9958868416038 16.5926604060956
"8441" 1688 73.5086482871483 15.0228180694188
"8442" 1688.2 75.2374511399891 14.6290894702308
"8443" 1688.4 76.1272998235109 15.390758612393
"8444" 1688.6 77.4277574360342 17.3573250841177
"8445" 1688.8 79.312990789359 20.2969174359746
"8446" 1689 81.5281469269732 23.330036698354
"8447" 1689.2 84.3487272480729 25.89854316322
"8448" 1689.4 87.2527531577827 27.9979012510198
"8449" 1689.6 90.3580110098718 28.6232671774874
"8450" 1689.8 94.3771650279005 27.8378914950448
"8451" 1690 97.0128677309707 26.6257239094415
"8452" 1690.2 97.2548225525196 26.4792291104145
"8453" 1690.4 99.7568829201738 24.6436786148186
"8454" 1690.6 102.172934110462 22.5540801160002
"8455" 1690.8 105.186859144612 21.1464607837058
"8456" 1691 106.206268072622 20.5199965896957
"8457" 1691.2 106.796796755098 20.7900754181251
"8458" 1691.4 108.131177517215 22.3632183855128
"8459" 1691.6 111.013784721382 24.7085404408708
"8460" 1691.8 113.832661054063 27.5401799781357
"8461" 1692 117.093980971547 30.3541519524018
"8462" 1692.2 118.889016109002 31.6402824220109
"8463" 1692.4 120.312243974603 33.7274430536346
"8464" 1692.6 121.171993157423 34.9099108874947
"8465" 1692.8 121.499893873182 34.9973470797277
"8466" 1693 121.396406512861 35.3163588292566
"8467" 1693.2 121.922365209061 36.0434375281347
"8468" 1693.4 122.512496197467 37.9796923804754
"8469" 1693.6 123.917005535756 39.8398457464051
"8470" 1693.8 124.574601907709 42.2836045175185
"8471" 1694 125.886637852303 44.9538729721171
"8472" 1694.2 126.864758273091 47.732976274016
"8473" 1694.4 127.359810863931 49.960758585838
"8474" 1694.6 127.930693097159 52.6726118647454
"8475" 1694.8 128.736283878342 56.2020294467176
"8476" 1695 129.382898315471 60.4069362490661
"8477" 1695.2 129.38591481259 63.8223122373043
"8478" 1695.4 129.471666226875 67.3730010756994
"8479" 1695.6 129.346907590302 70.7338721958215
"8480" 1695.8 128.831762219891 71.1327526838176
"8481" 1696 127.75206129106 71.6424820196501
"8482" 1696.2 126.478735549136 72.9934278607686
"8483" 1696.4 125.672838897282 75.5631046767182
"8484" 1696.6 124.766861368088 77.9434542149046
"8485" 1696.8 123.302172446492 80.4395741372398
"8486" 1697 120.999343057609 81.7434905368869
"8487" 1697.2 118.883578815486 81.2448649384952
"8488" 1697.4 116.947185124824 80.1281051796621
"8489" 1697.6 116.443749942436 78.4278393661284
"8490" 1697.8 117.271860185584 76.714230333314
"8491" 1698 118.452982485661 74.3494994300335
"8492" 1698.2 119.31501339896 71.8132486311846
"8493" 1698.4 120.865382429595 70.5371510965542
"8494" 1698.6 123.435572595556 70.2892326420316
"8495" 1698.8 126.157553131181 70.8175703605339
"8496" 1699 127.465951182866 70.6387120294518
"8497" 1699.2 128.259403963481 70.0949565922566
"8498" 1699.4 128.527329475115 69.7187928196188
"8499" 1699.6 129.412942626776 68.2207341369846
"8500" 1699.8 129.658496461347 66.1052040350294
"8501" 1700 129.558892823384 63.2829376194246
"8502" 1700.2 129.682553247022 60.5681358119099
"8503" 1700.4 129.187936073672 58.4215775804646
"8504" 1700.6 129.24404518246 56.673785838077
"8505" 1700.8 128.908507010733 55.1092266667332
"8506" 1701 128.52811955984 52.4717620862406
"8507" 1701.2 128.213091231926 51.7682575893432
"8508" 1701.4 128.253093497562 49.9034730658979
"8509" 1701.6 127.910871853352 48.1882618254966
"8510" 1701.8 127.010502712843 45.6697660621815
"8511" 1702 126.106084403058 43.2079876312795
"8512" 1702.2 124.744499576154 40.7240892246976
"8513" 1702.4 123.756893668989 37.7900117981228
"8514" 1702.6 123.131804320559 36.5814121766287
"8515" 1702.8 123.344008196643 36.3963136215976
"8516" 1703 122.949790496824 35.5188584553984
"8517" 1703.2 121.992480373804 34.4731310097804
"8518" 1703.4 121.23700223313 32.8547431011149
"8519" 1703.6 120.736039712249 31.9472740417336
"8520" 1703.8 119.534406482964 30.3685667721874
"8521" 1704 119.431791845745 29.6525881781063
"8522" 1704.2 119.519788073849 29.116184468972
"8523" 1704.4 119.415354159128 28.7214194556486
"8524" 1704.6 119.276754144666 28.4521223061621
"8525" 1704.8 119.078070491967 28.5570999778517
"8526" 1705 118.899354497297 29.2846576752163
"8527" 1705.2 118.111610870611 28.8685720054179
"8528" 1705.4 115.916028126367 27.6629944677397
"8529" 1705.6 113.848115593382 26.67389816066
"8530" 1705.8 113.169575316785 24.9911171539095
"8531" 1706 113.253688219923 23.3625428704233
"8532" 1706.2 113.18921347234 22.8647981168597
"8533" 1706.4 112.543077504902 21.4885785470913
"8534" 1706.6 111.004974079592 20.4326477162646
"8535" 1706.8 108.416540476813 19.085935591047
"8536" 1707 105.642888547559 17.4501348606936
"8537" 1707.2 103.792163807146 15.9351771367821
"8538" 1707.4 102.559038256595 14.4350224375228
"8539" 1707.6 101.075557027307 14.4922358358785
"8540" 1707.8 99.2512126104461 14.3292739722739
"8541" 1708 97.2945331494617 14.0165151050959
"8542" 1708.2 96.2984814380498 13.3361334334963
"8543" 1708.4 95.0567971669428 12.2461453941804
"8544" 1708.6 94.1850476414016 10.6655944807566
"8545" 1708.8 92.9980875065253 10.2978643631222
"8546" 1709 91.6085453223592 10.0030259396211
"8547" 1709.2 89.4149147875136 9.73561732445664
"8548" 1709.4 87.1923597101993 9.42623157774236
"8549" 1709.6 85.6741841328837 8.129293145393
"8550" 1709.8 83.7987051934669 6.60239219728295
"8551" 1710 81.7053410489374 5.99374419391181
"8552" 1710.2 79.8980783469861 6.06735496858097
"8553" 1710.4 77.7098090575655 6.05855945241118
"8554" 1710.6 74.5187671872834 5.93996083758096
"8555" 1710.8 71.625650914926 5.84395411192628
"8556" 1711 68.9923659492823 6.2111927968256
"8557" 1711.2 66.0589665247436 6.28682954215408
"8558" 1711.4 62.4019568491582 5.35598909229235
"8559" 1711.6 59.3084281529455 3.90032380130706
"8560" 1711.8 56.7512126059029 4.33322758984285
"8561" 1712 53.8375910848327 5.72961171014647
"8562" 1712.2 51.6685281554329 6.46961719962638
"8563" 1712.4 48.8172334096077 6.75941497752691
"8564" 1712.6 45.5291802137653 6.67315341102449
"8565" 1712.8 43.0343389789174 7.78951003173969
"8566" 1713 41.1090107693685 9.85180955773078
"8567" 1713.2 39.271456940301 12.3308177645424
"8568" 1713.4 37.2890825079406 15.8585815575724
"8569" 1713.6 36.0405889046681 19.8524241881222
"8570" 1713.8 34.2974901061413 23.0188793518407
"8571" 1714 31.458950653306 24.697373661769
"8572" 1714.2 28.0998598599082 24.8916515916227
"8573" 1714.4 25.6133335011511 23.8575919935198
"8574" 1714.6 23.8840081578936 22.1057001827257
"8575" 1714.8 23.8442495348718 21.9661072036925
"8576" 1715 23.3378324045473 22.2457209886566
"8577" 1715.2 22.3685761501919 23.6998633517002
"8578" 1715.4 20.806180725214 25.6581563214092
"8579" 1715.6 19.5793384210644 28.2933751754886
[truncated: 20,013 more chars]
