# Supplementary material for: Adaptive switch to sexually dimorphic movements by partner-seeking termites
Source: Sci Adv. 2019 Jun 19;5(6):eaau6108. doi: 10.1126/sciadv.aau6108 (PMC6584256; doi:10.1126/sciadv.aau6108)
Supplement: Data file S1 [file aau6108_Data_file_S1.zip › Dataset/CfExperimetns/170627_174_M_02_set2_tandem-position_5FPS.txt]

"time" "x" "y"
"1" 0 92.6067991973174 43.3714865172068
"2" 0.2 92.8521304935429 46.8916861788241
"3" 0.4 93.4130393717156 50.0934311767087
"4" 0.6 94.2298810035198 53.5937670995411
"5" 0.8 94.3117109078536 57.8575286715791
"6" 1 93.061886201298 62.7183763950413
"7" 1.2 93.0769983179444 67.6942787138412
"8" 1.4 93.8303798540669 73.0431273001861
"9" 1.6 92.2244001422307 78.0806374589559
"10" 1.8 89.2052831550141 82.6969086683467
"11" 2 86.2408032320236 87.5413657737385
"12" 2.2 82.4660357912531 92.1346297177254
"13" 2.4 79.0866831224777 96.7980310101109
"14" 2.6 76.0397272754941 101.689728075935
"15" 2.8 73.3866584744241 106.429364933637
"16" 3 72.5906077141817 111.781706284871
"17" 3.2 72.8881080720117 116.532409463072
"18" 3.4 74.8237107917468 120.587128884483
"19" 3.6 75.1448648874561 124.579549250849
"20" 3.8 71.8190044100363 126.013621072516
"21" 4 67.1760816048218 125.898013650347
"22" 4.2 61.7120661402796 124.338440506939
"23" 4.4 57.1750864923504 122.600635725536
"24" 4.6 51.8594062938791 120.727014290295
"25" 4.8 46.1287680979847 118.951366763793
"26" 5 40.2812739269796 116.760640189067
"27" 5.2 34.4212471190137 114.725371347502
"28" 5.4 28.9446244460823 112.089656589096
"29" 5.6 24.5058969121871 109.220570866163
"30" 5.8 22.4632371387053 105.066525833325
"31" 6 19.4466106927734 99.9726455678447
"32" 6.2 16.0274117579387 95.0704563341305
"33" 6.4 13.6284127170532 89.8220130626903
"34" 6.6 11.1858018190201 83.7697306852973
"35" 6.8 9.59661873234957 78.757615056031
"36" 7 9.08930725129928 72.9349399109586
"37" 7.2 7.64475947919204 67.1507406343374
"38" 7.4 6.62278838078659 61.7642656563464
"39" 7.6 4.87693174888306 58.2748649272338
"40" 7.8 3.11665242497274 52.9496778261132
"41" 8 5.04393374103722 47.7782544346959
"42" 8.2 8.6120461555733 42.1730002923792
"43" 8.4 12.3445200799565 37.6163009991325
"44" 8.6 16.2559461249356 32.5957216350273
"45" 8.8 19.1395940780617 27.5483422274501
"46" 9 22.5520549788197 21.869527414386
"47" 9.2 26.676745503507 19.5952703679181
"48" 9.4 30.996720393877 17.5106016621262
"49" 9.6 35.0593703785839 15.0443381687636
"50" 9.8 37.8447163133509 12.4105085632291
"51" 10 37.5049811612831 9.94208149712141
"52" 10.2 37.4742921678329 8.77826789087926
"53" 10.4 40.4666244053742 9.16889364839661
"54" 10.6 42.9473649062947 11.7950529297401
"55" 10.8 46.4737929184672 14.6094850799628
"56" 11 50.6648801784172 17.3571516859493
"57" 11.2 53.1435909453925 20.3796514216962
"58" 11.4 57.3444445919753 22.7054276484147
"59" 11.6 61.2870015098279 25.3845060823326
"60" 11.8 65.1578209414344 29.1174282728025
"61" 12 69.5057923101822 32.2719894146297
"62" 12.2 74.2766410708495 35.5097438668923
"63" 12.4 78.8654125523361 37.6852149052546
"64" 12.6 83.2101440167586 39.7094883975914
"65" 12.8 87.4462271522049 41.7775489088767
"66" 13 90.3936415063862 46.0903859869444
"67" 13.2 93.4914462118288 50.8874593166691
"68" 13.4 94.179211694209 54.9030426495458
"69" 13.6 95.3531949774275 59.8499157314119
"70" 13.8 98.7797667536785 62.1532823113345
"71" 14 103.551162143441 63.5473622998705
"72" 14.2 107.434632264433 62.4776091310991
"73" 14.4 110.149797020949 59.6085849395313
"74" 14.6 112.022962778685 55.6674302136165
"75" 14.8 113.39536592431 51.3671792807697
"76" 15 113.426730811601 47.2230323515098
"77" 15.2 111.544455671164 43.2420635454947
"78" 15.4 109.007097896318 39.5741419809703
"79" 15.6 105.946835040159 35.9126206721084
"80" 15.8 103.625077366254 31.455257691395
"81" 16 102.243064882489 28.5918563582841
"82" 16.2 100.454644194224 24.6569003250379
"83" 16.4 99.1178604221288 23.4535677217211
"84" 16.6 94.8842698803918 20.1036792737499
"85" 16.8 91.0843173269057 17.2154592453471
"86" 17 89.1414575377072 16.2077056152801
"87" 17.2 85.5605167470229 16.039278790141
"88" 17.4 82.1014014976361 16.179730896005
"89" 17.6 80.3883550780559 17.3268519218681
"90" 17.8 75.8926755349803 19.2958020286326
"91" 18 73.3626855465054 20.3397688545111
"92" 18.2 69.3325418632436 22.2391250380217
"93" 18.4 64.6566737277504 24.2472290812389
"94" 18.6 60.2354407954298 26.4021995502949
"95" 18.8 55.4367738512733 28.6135447886863
"96" 19 49.6043726409513 31.4525294823825
"97" 19.2 45.6631410573059 34.441795248726
"98" 19.4 42.0032252089461 36.7107138568737
"99" 19.6 37.3361149594302 40.1509660831195
"100" 19.8 33.1354036142891 40.9943492573119
"101" 20 27.4429688705614 41.667559338575
"102" 20.2 21.6390798673197 42.4722111553866
"103" 20.4 14.7308671391894 41.9897907287153
"104" 20.6 9.0144723522087 40.9609790016671
"105" 20.8 6.59726032311677 42.7399475020732
"106" 21 5.72472687086098 46.5792260459256
"107" 21.2 5.0901476545415 50.9018625098594
"108" 21.4 3.39530548135903 56.250994216921
"109" 21.6 2.15687872500121 58.2231626816169
"110" 21.8 3.16599590597409 57.9656343502109
"111" 22 4.64397820757377 59.4062632369765
"112" 22.2 6.7392333768672 62.9036189397265
"113" 22.4 7.87706240189053 65.8726859461992
"114" 22.6 8.71456096554494 69.0302473344662
"115" 22.8 9.3562122670552 74.2766399298403
"116" 23 9.4827536340412 79.725829662666
"117" 23.2 8.98863456845758 85.3746017675264
"118" 23.4 8.22401965618712 90.6305133033264
"119" 23.6 10.1914580286124 94.1370898060176
"120" 23.8 12.2398467273897 99.0944295259896
"121" 24 14.1940359766156 101.43237512803
"122" 24.2 17.7397471264048 104.808981832441
"123" 24.4 21.4559850796199 108.843210391979
"124" 24.6 24.6277918938515 112.76731534985
"125" 24.8 28.3598351131233 114.901281609642
"126" 25 33.7337528987567 116.425817876426
"127" 25.2 39.4136830933351 118.995046198398
"128" 25.4 45.2542265002504 121.979404169541
"129" 25.6 51.4686627643485 125.151928762859
"130" 25.8 57.3941398357552 126.633494505159
"131" 26 63.537425911117 125.824160189668
"132" 26.2 69.9111779511168 122.844411529276
"133" 26.4 73.4513767444179 119.507991150615
"134" 26.6 75.8918005939579 114.126988680528
"135" 26.8 76.5692713043842 109.718968351337
"136" 27 77.6085946269068 104.255082214989
"137" 27.2 78.4058406964547 98.7339985088318
"138" 27.4 78.6163664055205 93.4340222985749
"139" 27.6 78.4991577554424 87.6429151898548
"140" 27.8 78.297306277046 82.7980543087648
"141" 28 76.8577439964203 77.3355454048883
"142" 28.2 74.6781005374717 72.1655229030326
"143" 28.4 71.8327428464729 67.8122540234628
"144" 28.6 69.7959836417991 62.98317062523
"145" 28.8 66.9102522876243 58.8320101140033
"146" 29 63.2916594248522 54.0192012268298
"147" 29.2 60.7476405438463 49.1335700070741
"148" 29.4 57.6555175579325 44.2610375155648
"149" 29.6 53.8265330398299 39.6820056999291
"150" 29.8 51.7449153200792 33.794075319001
"151" 30 50.6871890080395 27.4907297222167
"152" 30.2 50.5687581010806 21.3441780446751
"153" 30.4 51.8146090094707 15.5027366357775
"154" 30.6 52.2560975979844 11.4191806355762
"155" 30.8 50.1680400158477 9.35331985149036
"156" 31 48.4632248832933 7.52649011495352
"157" 31.2 49.7940488323215 6.00964545991984
"158" 31.4 52.7275407539981 6.40869986793242
"159" 31.6 55.0133609665623 8.23440186066399
"160" 31.8 58.6382257349707 10.6414336184306
"161" 32 60.3668753708043 12.3159522823216
"162" 32.2 63.3357822597193 14.2002296123893
"163" 32.4 67.5461935157395 17.0798788566649
"164" 32.6 72.2284492528062 19.3054883649467
"165" 32.8 76.9692742716616 21.0396988355985
"166" 33 82.463460036338 22.4590547624414
"167" 33.2 88.246303781386 23.4189155116755
"168" 33.4 93.183098371691 23.8821165972946
"169" 33.6 98.6464129712265 24.4000363030673
"170" 33.8 104.097170608769 26.5983584471078
"171" 34 108.860820642043 30.038947567133
"172" 34.2 113.190974342375 32.5538153738531
"173" 34.4 116.400755649402 37.0686510956989
"174" 34.6 117.749804863177 41.5903562403129
"175" 34.8 118.598814298392 47.4022840343117
"176" 35 118.848852716505 53.3430543031859
"177" 35.2 118.605473884238 59.5750272998592
"178" 35.4 117.630378074173 64.8328354157845
"179" 35.6 115.405651435665 70.6949949704249
"180" 35.8 111.590225956883 76.4267065783934
"181" 36 109.001329860931 79.6171575515095
"182" 36.2 105.683099842228 83.7890766433763
"183" 36.4 102.609366048976 89.069633707626
"184" 36.6 99.3815496685528 95.1368946920201
"185" 36.8 96.5373505712632 101.262222711168
"186" 37 94.1871957400814 108.095713760949
"187" 37.2 92.5656371750326 115.406547791438
"188" 37.4 91.1882602823559 119.393429952747
"189" 37.6 86.2994709541792 120.169550286973
"190" 37.8 80.6399075014117 122.388582054089
"191" 38 74.9803551089326 125.493418782401
"192" 38.2 69.8683193718199 127.196467132621
"193" 38.4 64.2595683659779 127.92044762239
"194" 38.6 59.1405432867938 127.840023643793
"195" 38.8 53.9457783032765 127.312327177352
"196" 39 49.204196205784 126.657129122961
"197" 39.2 43.3824794620424 124.968376419807
"198" 39.4 39.8380113974434 122.905552762762
"199" 39.6 35.0486697586614 119.436051009651
"200" 39.8 29.6336111211232 117.199546971856
"201" 40 24.907826878154 115.284082794155
"202" 40.2 20.1746823743715 111.582014341145
"203" 40.4 17.253629020193 107.364645698702
"204" 40.6 12.7626351245622 101.624572436811
"205" 40.8 10.1531347756594 97.9961506073688
"206" 41 7.51017998114358 92.5527088212974
"207" 41.2 5.01749387471722 87.5843998933727
"208" 41.4 2.76318218116038 81.2452764447406
"209" 41.6 2.09304577217656 75.7844527741261
"210" 41.8 1.38945563972913 70.1125424299557
"211" 42 0.44945853346875 64.3467042273866
"212" 42.2 1.17483158072849 60.8850381687881
"213" 42.4 1.52966672493417 56.2508694725879
"214" 42.6 2.36920433446034 53.4873488708291
"215" 42.8 4.53084076981592 47.9501928663166
"216" 43 5.70207749077991 43.1895273396781
"217" 43.2 6.3533130452401 38.3944346702052
"218" 43.4 8.24180406772244 34.3449320766761
"219" 43.6 12.3629636998799 30.3468966483739
"220" 43.8 16.730964566664 26.1964648825341
"221" 44 20.5269719038981 22.1049807378994
"222" 44.2 23.4804865582112 18.2637413308432
"223" 44.4 25.7047331574004 14.516476637747
"224" 44.6 30.2880163413766 13.3359695721063
"225" 44.8 35.877843079851 13.7929665762851
"226" 45 40.214553972844 13.188394732984
"227" 45.2 44.45716461681 11.2110553022925
"228" 45.4 47.400990496548 7.39562318172423
"229" 45.6 50.6877231325481 4.38609613047063
"230" 45.8 55.6787576049034 4.55766537389971
"231" 46 61.3766850550537 6.66306048057406
"232" 46.2 65.4849336059516 7.98310233789908
"233" 46.4 71.8338435542057 8.8275821080317
"234" 46.6 76.9223835901362 10.0951373668147
"235" 46.8 82.8328721844771 10.4226464664929
"236" 47 88.5095881680459 9.78010384699121
"237" 47.2 92.6047126036082 12.5846886856759
"238" 47.4 94.9081096667639 18.1091395333702
"239" 47.6 95.0936856838218 23.112923242505
"240" 47.8 95.2584771386232 29.7319324250059
"241" 48 95.2712098489784 33.7597364985176
"242" 48.2 93.7847196391209 37.7931011347564
"243" 48.4 91.9713578486257 43.6374333712746
"244" 48.6 88.4512896922861 49.11454519686
"245" 48.8 83.6966312553427 53.8924642329758
"246" 49 77.2759055246432 57.6423657934925
"247" 49.2 71.128747398167 60.434189256329
"248" 49.4 65.349861411966 62.4680449784961
"249" 49.6 60.8348273144978 66.5452984088544
"250" 49.8 57.0950702472566 72.142270849806
"251" 50 55.1404173020935 77.95994418281
"252" 50.2 51.9211071195738 82.81761176658
"253" 50.4 48.0937421165434 87.1057968190974
"254" 50.6 44.2423365696049 92.6032198043952
"255" 50.8 41.9150299376392 98.8491508664257
"256" 51 39.8983478548548 105.80038581439
"257" 51.2 38.1729730525733 112.364908858287
"258" 51.4 37.3402079882642 116.52412638585
"259" 51.6 38.3027163540289 120.203830480677
"260" 51.8 42.735111967871 122.711844534107
"261" 52 47.1514460666393 124.990471186529
"262" 52.2 51.9253712598101 125.472835699916
"263" 52.4 58.1396817178794 125.316483124901
"264" 52.6 64.0967200252003 126.599702855208
"265" 52.8 69.5320710991759 127.38777323028
"266" 53 73.9232669489244 125.984493844017
"267" 53.2 79.2006682876275 122.797111413334
"268" 53.4 83.6439817363331 121.422073968275
"269" 53.6 89.9621105600754 120.315365176176
"270" 53.8 93.7457965460631 119.567836594698
"271" 54 96.0345179748791 115.949393203573
"272" 54.2 98.8231447104328 110.768897260764
"273" 54.4 101.439096172049 105.874906947709
"274" 54.6 105.273644623311 101.700784421474
"275" 54.8 109.247853463841 96.6267505819162
"276" 55 112.453967012021 92.964686688711
"277" 55.2 116.695952616668 90.1090607035128
"278" 55.4 121.184165704959 86.3147133562569
"279" 55.6 122.198284948842 82.6714624677836
"280" 55.8 120.896495092871 77.5899780206928
"281" 56 118.819559789897 71.6323194176179
"282" 56.2 117.450922995517 67.6146491777842
"283" 56.4 116.220230839422 63.9681034184644
"284" 56.6 113.779235617667 60.094672176954
"285" 56.8 111.489705001433 55.2790768743897
"286" 57 109.307822347202 51.163462536044
"287" 57.2 107.320343492468 45.5852302940784
"288" 57.4 105.862485746572 39.630328334386
"289" 57.6 105.229116738641 33.9800649538281
"290" 57.8 105.592587649557 27.1356783426411
"291" 58 105.578998698049 21.4684546629378
"292" 58.2 104.303538333561 17.3932397552454
"293" 58.4 104.960001527603 16.7283682058692
"294" 58.6 106.195841392741 17.2988608451865
"295" 58.8 108.599501527992 19.3379051519574
"296" 59 110.545289405002 22.5853279015251
"297" 59.2 113.084789531092 26.326292050345
"298" 59.4 115.076849055552 28.2362758089672
"299" 59.6 118.086446061116 31.4255742346407
"300" 59.8 119.778420084888 35.9366513455243
"301" 60 121.942711939641 40.8621694129079
"302" 60.2 123.962999676423 46.669533261206
"303" 60.4 126.502568292684 51.9836363467831
"304" 60.6 128.007041885243 57.8575216394231
"305" 60.8 128.761611509177 63.3984349936958
"306" 61 128.756990627132 68.1353020609405
"307" 61.2 127.8885820543 74.7932272713545
"308" 61.4 126.311359548234 81.2527996287104
"309" 61.6 124.643861144386 86.3002543644373
"310" 61.8 121.483224613248 89.6248013680394
"311" 62 117.176722902434 94.8781799518115
"312" 62.2 114.266419920472 100.14940530679
"313" 62.4 111.141493525642 106.54288369081
"314" 62.6 108.175236050882 111.268446949417
"315" 62.8 102.77796376328 115.93552078529
"316" 63 98.2003176015851 116.998463081636
"317" 63.2 91.7507447385103 120.22155816385
"318" 63.4 86.5306035387387 123.97467391651
"319" 63.6 80.5958359011449 125.019517927417
"320" 63.8 72.5844781860028 127.394686489369
"321" 64 67.924516341468 127.355884198936
"322" 64.2 61.5480539987156 128.145606939584
"323" 64.4 57.0230968842083 128.495050824435
"324" 64.6 51.1108845952408 127.239366227215
"325" 64.8 46.0930099197372 126.390231666627
"326" 65 39.9349233161955 124.429041544043
"327" 65.2 34.9962954926008 122.009873125768
"328" 65.4 30.1293923466021 118.757917693019
"329" 65.6 24.5145238990819 115.486874886799
"330" 65.8 21.1832127139289 112.097821648395
"331" 66 16.6001786334914 108.406617647143
"332" 66.2 13.265772011903 103.739930274106
"333" 66.4 10.6477064008761 98.9845362274327
"334" 66.6 7.74945137959641 93.6081656932937
"335" 66.8 4.86084944350781 88.9876620049917
"336" 67 2.94593767266091 82.9125826007292
"337" 67.2 1.94105563192441 76.5478686394625
"338" 67.4 1.5318208966251 69.8111327952049
"339" 67.6 1.8257736004573 64.9879438342376
"340" 67.8 2.64928367393983 59.4876883805706
"341" 68 2.5540743174421 52.8817379118196
"342" 68.2 2.70955365559763 48.7785643365126
"343" 68.4 4.32331771999033 43.7292627808081
"344" 68.6 5.71572269392686 38.9808753986
"345" 68.8 8.49639248321493 33.7230985451945
"346" 69 12.272833714287 27.7092968135325
"347" 69.2 16.2618784303098 22.4830748111868
"348" 69.4 20.0206547085622 19.0949671302413
"349" 69.6 25.0370289856384 16.3486881903056
"350" 69.8 30.5450379442874 14.8597313080527
"351" 70 35.5357622724749 11.3216457397524
"352" 70.2 38.306478068315 8.12559801123667
"353" 70.4 42.366329458002 5.54118004114659
"354" 70.6 48.2615365346479 5.48345314872295
"355" 70.8 54.2184279795835 5.84170576445884
"356" 71 59.4542579893175 5.66824498571209
"357" 71.2 64.2689198207627 3.499838856412
"358" 71.4 69.6082131267069 3.29607017309907
"359" 71.6 73.3017060720559 5.93743649186002
"360" 71.8 77.3484309899197 9.87065680555025
"361" 72 80.6156100623528 13.7621565222728
"362" 72.2 84.9675854455179 17.6392098209764
"363" 72.4 89.1741210776844 22.4744361132484
"364" 72.6 92.597244362454 27.1670380131528
"365" 72.8 96.8145118189992 32.6756241639677
"366" 73 101.043496529805 38.2131900590966
"367" 73.2 104.667717521018 43.6278860729151
"368" 73.4 108.817437516219 49.4143268874895
"369" 73.6 112.046063122069 54.6296792021777
"370" 73.8 113.973838312314 60.8045804052672
"371" 74 115.626040337393 67.3365395219321
"372" 74.2 116.9491202222 73.885089634896
"373" 74.4 117.02077367306 79.1328193335902
"374" 74.6 117.795546833038 85.9151424287402
"375" 74.8 120.164862036436 88.9065879723621
"376" 75 119.638086310299 91.5785140538862
"377" 75.2 115.446524142092 94.5155543669167
"378" 75.4 110.858605176988 98.9773831106741
"379" 75.6 107.821641825418 101.428687259028
"380" 75.8 103.742350857748 103.78757156427
"381" 76 99.2917144339429 107.182382609734
"382" 76.2 95.2270537572306 112.105397573535
"383" 76.4 91.9429525576659 116.815790675325
"384" 76.6 88.1874966083785 122.326245239423
"385" 76.8 83.4334345148165 123.988271622089
"386" 77 78.3517813137491 126.340375591278
"387" 77.2 75.0046834483847 124.883343206895
"388" 77.4 70.1407268620194 121.619519023495
"389" 77.6 65.7290575823866 118.773557208033
"390" 77.8 59.8966130811079 115.133550016183
"391" 78 54.3062250425024 112.475607491582
"392" 78.2 48.7832563027246 111.045294968805
"393" 78.4 42.5879547935433 109.411801826764
"394" 78.6 36.3693340536912 107.635523278913
"395" 78.8 31.4624927766267 106.306455343576
"396" 79 25.3411925400614 105.498158156445
"397" 79.2 18.4260110701217 105.474464032844
"398" 79.4 16.4358125627006 103.000872459624
"399" 79.6 13.2058399581613 98.1379275484981
"400" 79.8 9.22187548722432 92.2610835526445
"401" 80 5.91550259172017 86.9141334191186
"402" 80.2 2.72661207892844 80.5848181847658
"403" 80.4 2.22950354283334 74.0335200275233
"404" 80.6 2.05702674596039 67.0145899148702
"405" 80.8 1.34843173802096 61.2182798132701
"406" 81 1.69269993596077 55.8235798115629
"407" 81.2 3.31426268187461 50.2036349984599
"408" 81.4 4.59996916825058 44.1483243988759
"409" 81.6 6.20207956553849 39.5083049106395
"410" 81.8 8.81153263265883 33.1590241241122
"411" 82 11.7669090261596 29.5043426571014
"412" 82.2 15.4394117867094 23.9827804968064
"413" 82.4 18.7287135642563 19.8301316526865
"414" 82.6 21.6412645973331 16.7218064399273
"415" 82.8 26.226523240025 13.055028900178
"416" 83 31.3452778172432 9.54014730655934
"417" 83.2 36.4212952502891 7.06323445368869
"418" 83.4 42.5913868276197 4.4157769883846
"419" 83.6 48.6726173498949 2.96796735307336
"420" 83.8 53.7751547318296 1.98846265814856
"421" 84 57.6759613796909 1.44762213662923
"422" 84.2 62.4032610341936 2.78052901766742
"423" 84.4 66.4886916401349 3.63489389717674
"424" 84.6 72.4102096224193 4.32170424464074
"425" 84.8 78.0596540896025 4.19251998405134
"426" 85 83.7976556249472 5.55934364155631
"427" 85.2 88.2497132007835 8.88376624478952
"428" 85.4 93.0420102930389 12.4215837885776
"429" 85.6 97.3795118256127 16.2593214112397
"430" 85.8 101.344738305722 20.8287533020004
"431" 86 104.141195117292 26.1767796993632
"432" 86.2 106.481917270885 32.7152833837623
"433" 86.4 107.311439162192 38.399093664667
"434" 86.6 107.596001073101 43.3966864394358
"435" 86.8 106.553123559228 49.7594761887902
"436" 87 105.28481091558 56.5931794262363
"437" 87.2 103.421284598211 61.679961074167
"438" 87.4 101.747844234992 67.4064427453967
"439" 87.6 100.22909287441 73.4652816528328
"440" 87.8 99.9939624707152 78.5449363634989
"441" 88 101.603680141923 84.3267227698002
"442" 88.2 104.009465486872 89.690463207743
"443" 88.4 103.605201610027 94.8290140214276
"444" 88.6 101.352943329314 100.733951213098
"445" 88.8 99.0754749647193 105.764355187107
"446" 89 95.1662388948388 109.98465310472
"447" 89.2 92.7848303493679 114.753842101305
"448" 89.4 93.4527304516674 118.787861989257
"449" 89.6 93.7179607269251 117.321934003931
"450" 89.8 92.4763060007111 118.095516685286
"451" 90 89.8882189401461 120.335504735994
"452" 90.2 86.8046801442726 123.900585528314
"453" 90.4 81.7937630362664 125.183901071747
"454" 90.6 75.2207292295349 124.926323285939
"455" 90.8 69.2214091122488 124.052453613348
"456" 91 62.4251371442877 123.754215519186
"457" 91.2 56.357351447702 124.039952847674
"458" 91.4 50.5134136725032 123.915031755242
"459" 91.6 43.8681408277562 123.836081127988
"460" 91.8 38.4176891155091 122.148260720563
"461" 92 33.150783040241 118.166320062941
"462" 92.2 28.259725326743 114.301465949785
"463" 92.4 22.6122381125089 110.834728177959
"464" 92.6 17.9489408118794 107.306838624412
"465" 92.8 14.3253724536939 103.119661932397
"466" 93 12.0636361900183 97.103534506219
"467" 93.2 9.63107103641618 91.0923283280608
"468" 93.4 6.82049593781953 84.5247371239129
"469" 93.6 4.71973582357137 78.0716045016609
"470" 93.8 3.30590384045824 71.1574353984272
"471" 94 2.16180997926124 64.4954694500084
"472" 94.2 1.01226309185133 58.7964427299993
"473" 94.4 3.2381834053265 56.9715807359493
"474" 94.6 6.0984716874147 52.9922061655685
"475" 94.8 9.57642481229499 47.2938432199395
"476" 95 12.0774360851705 42.783124022867
"477" 95.2 14.5858841666968 36.9784982821053
"478" 95.4 16.3843107291433 31.4868275622228
"479" 95.6 17.0354404317031 26.4181136633576
"480" 95.8 18.1115644501667 22.6698617931403
"481" 96 22.0757293706429 18.7095556399846
"482" 96.2 27.1185075966079 16.4445560065311
"483" 96.4 32.6580268986418 14.8797701628101
"484" 96.6 38.9081196699521 12.9824080541533
"485" 96.8 44.9633379903896 12.0929982721895
"486" 97 50.6046120211369 10.3378626658109
"487" 97.2 55.9475286927434 8.27265820354858
"488" 97.4 61.7760083277046 5.55499329759503
"489" 97.6 66.8776977161923 2.97678338364213
"490" 97.8 69.554868253831 2.95423962904448
"491" 98 73.6311248637032 6.02566081309851
"492" 98.2 78.0319397055891 9.24693548413841
"493" 98.4 82.6933979197178 11.8281005087905
"494" 98.6 88.4602364013303 14.1851045913133
"495" 98.8 93.7410231764688 15.2895608003886
"496" 99 98.8635739791134 16.8278996989505
"497" 99.2 104.153065619259 17.5066081236471
"498" 99.4 108.034293314301 18.9456944840563
"499" 99.6 110.532572771973 22.9796519234048
"500" 99.8 112.622316648998 28.2857882259086
"501" 100 114.954829598134 34.3947624311503
"502" 100.2 117.626088810739 40.562026254171
"503" 100.4 119.094221298445 46.0468363796986
"504" 100.6 121.674140773164 51.674605536497
"505" 100.8 124.722873639807 56.2371250471884
"506" 101 126.624424392304 61.6282881801579
"507" 101.2 127.729757910115 67.7077234700264
"508" 101.4 127.568484615209 70.9347624834452
"509" 101.6 126.976057450008 71.4773920389644
"510" 101.8 127.813898312483 72.2424086752539
"511" 102 127.807496609992 71.0339911734165
"512" 102.2 124.378672259691 70.7713679685294
"513" 102.4 120.071359042979 70.5192739267877
"514" 102.6 116.585059315215 71.3634309438894
"515" 102.8 112.850504726349 74.5399579040996
"516" 103 109.609381450773 77.5190985887418
"517" 103.2 105.372711207856 81.1634654880208
"518" 103.4 101.385226942686 85.8309216591596
"519" 103.6 98.2415499384178 90.5023230991412
"520" 103.8 96.1098876826198 95.8838203043364
"521" 104 94.6745737689671 100.240014981216
"522" 104.2 93.0311895682671 106.023040613926
"523" 104.4 90.3332285011373 110.269940604531
"524" 104.6 85.9630481494251 113.719251279638
"525" 104.8 80.1392287726557 116.928672181576
"526" 105 75.1761165113126 118.517661865555
"527" 105.2 68.8126380348788 118.815235535628
"528" 105.4 62.527594904456 118.141491965962
"529" 105.6 57.5262349497929 116.952989568223
"530" 105.8 51.2388919635375 114.398964805809
"531" 106 46.6750264270078 111.442438464853
"532" 106.2 41.7578650647521 107.231222882501
"533" 106.4 36.9783390707943 103.475433420038
"534" 106.6 31.5494752550108 98.9890495721846
"535" 106.8 27.5637225140867 95.0022307002799
"536" 107 22.7133680679588 90.2243037147703
"537" 107.2 17.8984178328438 85.0873320405154
"538" 107.4 13.5341422308046 79.7100072351593
"539" 107.6 10.0343808398669 74.6877117956731
"540" 107.8 7.6671519261145 70.3070150616143
"541" 108 4.79499466237364 64.4990440783666
"542" 108.2 2.14380101726717 58.7781184983299
"543" 108.4 4.61413492709875 56.0527875486281
"544" 108.6 7.71365739794121 50.1645116365985
"545" 108.8 9.50764167729419 46.8657945829003
"546" 109 10.7899855699608 45.2688902837445
"547" 109.2 13.0987429581499 40.65160785796
"548" 109.4 15.5494934682415 34.6356963266158
"549" 109.6 18.2395403099445 29.2437129537944
"550" 109.8 21.4352693115967 23.5971987825118
"551" 110 24.9600749200993 18.0470749854407
"552" 110.2 28.8759695876215 14.6875924217668
"553" 110.4 32.4589287478996 11.6777888997701
"554" 110.6 35.4765069867543 8.46932907189518
"555" 110.8 40.1126285888226 6.69712328893321
"556" 111 46.1411710141067 7.2584942664221
"557" 111.2 51.690177649038 7.35180585571206
"558" 111.4 58.2267656392518 6.69035468588023
"559" 111.6 63.6817724419319 4.34775085374319
"560" 111.8 69.4036576548633 2.0948431272401
"561" 112 73.0333215241897 3.76841137995622
"562" 112.2 77.4525747789216 5.54242687298551
"563" 112.4 83.0371181582866 7.22813709854548
"564" 112.6 88.5097219557261 8.58860594187436
"565" 112.8 94.2801384596195 9.80442165403892
"566" 113 100.168171361953 11.5749884095903
"567" 113.2 102.06598803188 15.2233252666949
"568" 113.4 104.275419963965 19.9914451080359
"569" 113.6 106.599457615589 24.9179070512755
"570" 113.8 109.62998292915 30.5137154028763
"571" 114 112.16873475642 35.4461806671451
"572" 114.2 115.736524104115 41.183494419285
"573" 114.4 118.441531221049 45.2443844047411
"574" 114.6 122.232190623813 50.1373361371436
"575" 114.8 125.351482732928 54.9883903603487
"576" 115 126.919702202296 59.3881133569147
"577" 115.2 127.296664080449 61.8222887401246
"578" 115.4 127.868709072646 67.4580570126267
"579" 115.6 127.81976296386 72.3023985460629
"580" 115.8 125.40199598195 77.5637768952489
"581" 116 122.846923920078 82.6964727893274
"582" 116.2 119.254325927558 87.3395424752424
"583" 116.4 115.169024472337 92.1707947585555
"584" 116.6 111.839519116805 96.7286842059922
"585" 116.8 107.608751381097 101.973122397045
"586" 117 103.165533864239 107.361234567971
"587" 117.2 98.8843406396661 111.326727127291
"588" 117.4 94.3587975199163 115.338776725326
"589" 117.6 88.788750187735 119.514531399688
"590" 117.8 84.3524023641939 121.814403303809
"591" 118 78.2572587593484 122.427279855856
"592" 118.2 71.7561535804097 121.953157793702
"593" 118.4 65.2005757212554 120.588985679421
"594" 118.6 58.8044102539924 118.0647481745
"595" 118.8 52.3852706674609 115.77659742219
"596" 119 47.1565318608731 112.969060683138
"597" 119.2 42.3565345654714 110.864712068292
"598" 119.4 35.9886239920515 108.501866748293
"599" 119.6 30.2745243479283 104.950254407466
"600" 119.8 24.6493043066978 101.870557331219
"601" 120 18.6725503322713 99.056296322272
"602" 120.2 12.8867948047852 96.0901594699881
"603" 120.4 8.50339372174779 92.7198831582981
"604" 120.6 7.09267484872673 89.0925313631196
"605" 120.8 4.72635622330996 83.4295664564762
"606" 121 2.28470654414986 77.7428478439972
"607" 121.2 1.26371167772357 71.6895466829992
"608" 121.4 0.48856619271278 66.0092719331938
"609" 121.6 1.43365407223714 60.3159195898283
"610" 121.8 2.11905120861448 54.4381862937644
"611" 122 2.50482391769896 48.5824660538272
"612" 122.2 4.27300424029951 43.1477832767115
"613" 122.4 6.32986090106984 37.0541489937053
"614" 122.6 8.79752396031135 31.9360922904447
"615" 122.8 12.0556823223896 27.005527428125
"616" 123 16.3783481695096 21.6956484898831
"617" 123.2 20.7282782735133 17.0483365411876
"618" 123.4 25.0472557615241 13.7643552175797
"619" 123.6 30.2628162915705 10.037718704491
"620" 123.8 34.9444120600919 7.38016673207709
"621" 124 41.3026144749262 4.90225963171105
"622" 124.2 46.3744957402129 2.9487173609933
"623" 124.4 50.5675189307004 3.64441218789265
"624" 124.6 56.111076112158 4.19570921968445
"625" 124.8 61.6246869738221 3.86825760023817
"626" 125 67.1819939180596 2.39828333526314
"627" 125.2 72.3667989789022 1.71452960614187
"628" 125.4 76.9683439911897 3.68151617442586
"629" 125.6 82.488782243418 5.57976292066775
"630" 125.8 87.5516873055582 5.8041218332765
"631" 126 91.396981416061 7.21684139217445
"632" 126.2 94.914228286686 11.5766132198159
"633" 126.4 98.4322041481368 16.2490179650156
"634" 126.6 102.357058979487 20.7017191231175
"635" 126.8 106.849910699495 25.3649828680598
"636" 127 110.685048842762 28.4212802158033
"637" 127.2 115.130790423841 32.1841739903335
"638" 127.4 119.623757459707 37.1799825083823
"639" 127.6 122.918288511174 42.3323283866335
"640" 127.8 125.65859007241 47.1825166227542
"641" 128 127.324930604698 53.6275198433248
"642" 128.2 128.660360080595 59.7355342739229
"643" 128.4 127.300392879925 64.5494406360561
"644" 128.6 125.853235297857 70.6149969341045
"645" 128.8 124.308435437928 76.6291588344536
"646" 129 122.084976361674 82.6236940255379
"647" 129.2 119.67773345316 88.3335703686289
"648" 129.4 118.345667369138 93.4613441738863
"649" 129.6 115.869196823657 99.5878885649361
"650" 129.8 112.108211528367 103.519375222855
"651" 130 106.533604506801 107.320770089874
"652" 130.2 100.518032188989 110.485525068015
"653" 130.4 94.9481742119845 113.002249593237
"654" 130.6 88.7890557709592 115.097597468764
"655" 130.8 83.451155871306 114.961447246134
"656" 131 76.8339560147664 114.811829412811
"657" 131.2 71.1467369761506 113.374032803324
"658" 131.4 65.681166191818 110.406585409396
"659" 131.6 60.8554109291789 106.896989207181
"660" 131.8 55.5758476651807 102.919089058254
"661" 132 50.1868202714199 98.9842862419295
"662" 132.2 45.8136687309786 95.1104502692648
"663" 132.4 41.8848103032978 91.1134088591486
"664" 132.6 36.8013476618632 87.3189158239646
"665" 132.8 31.4808308487125 83.4220943320742
"666" 133 26.4398319608866 81.004156464668
"667" 133.2 20.5023644346949 77.909414816739
"668" 133.4 15.7205418535809 74.5249741758544
"669" 133.6 9.96835874811671 71.5558137257865
"670" 133.8 6.20590441088621 70.0383475657454
"671" 134 2.6979000645086 66.8604041611502
"672" 134.2 2.69522503305351 62.848844291634
"673" 134.4 3.5654312258071 57.612968973533
"674" 134.6 3.1950590370388 52.7379279132325
"675" 134.8 3.10391040269091 50.3735470990329
"676" 135 4.03133218915965 47.5317230576843
"677" 135.2 6.00914572017055 42.1061830006469
"678" 135.4 7.79571998641657 34.8930171712006
"679" 135.6 11.1642216761607 29.9163120400659
"680" 135.8 14.7957205651465 26.0569022297534
"681" 136 18.9642908264047 21.4879967188026
"682" 136.2 22.2625212972684 17.7197447089042
"683" 136.4 24.9771204587644 14.2285739402567
"684" 136.6 26.5188091470025 12.703707773631
"685" 136.8 25.9334400040828 13.4211848949282
"686" 137 24.7888081415751 14.1775195702324
"687" 137.2 23.5681697115626 15.3393688736293
"688" 137.4 22.0447666825662 16.6012032823897
"689" 137.6 20.9259469485017 18.9168092916663
"690" 137.8 17.7863462496077 21.2252810257764
"691" 138 17.4962647987248 21.9987617408689
"692" 138.2 16.0727624748505 23.235103590342
"693" 138.4 15.6363473280149 23.9235096639515
"694" 138.6 15.383965040963 24.1728077739608
"695" 138.8 15.1205769688509 24.2605896426429
"696" 139 15.1094040632141 24.3430183207645
"697" 139.2 15.1039089242882 24.6566307717961
"698" 139.4 14.9186021929447 25.2721658992228
"699" 139.6 15.1241572335958 25.2554646815217
"700" 139.8 14.7930306346089 25.6082743702712
"701" 140 12.7265744417274 27.5793929034971
"702" 140.2 10.3961373300759 30.4855854028949
"703" 140.4 7.89615386585064 34.5247402934787
"704" 140.6 6.59783796662928 36.8239636340788
"705" 140.8 5.46400406218305 40.7669902129181
"706" 141 4.11853834382165 44.864408197823
"707" 141.2 2.54799811429597 48.540244530397
"708" 141.4 2.42957632922433 52.2680870200268
"709" 141.6 1.82709578001184 56.8211764094805
"710" 141.8 1.2534715990855 62.4843382547109
"711" 142 1.33131193199029 67.497097479127
"712" 142.2 1.49581000409175 72.7715090122791
"713" 142.4 2.41840387968185 78.1562193777251
"714" 142.6 3.42102000560816 84.1675374206697
"715" 142.8 5.08440884720145 89.0007405157896
"716" 143 8.26182604020165 94.6025611314876
"717" 143.2 10.5103445751733 97.7740822667143
"718" 143.4 13.6950256410446 102.314025957705
"719" 143.6 15.6692671170092 105.884964536
"720" 143.8 18.4871881094467 108.972518976501
"721" 144 19.2136716324602 110.039695700888
"722" 144.2 19.8835924608411 110.538682893494
"723" 144.4 21.8095977388976 113.13745704834
"724" 144.6 23.0168305673359 114.753784926819
"725" 144.8 23.8565405045161 114.815570902002
"726" 145 26.4831565926082 116.058058894065
"727" 145.2 29.1341093438745 117.840900965897
"728" 145.4 32.4915480467236 120.190621492811
"729" 145.6 36.1711976539321 121.511140619508
"730" 145.8 40.3518496268561 123.315773279096
"731" 146 44.9690455172579 125.726926530007
"732" 146.2 47.1804631701811 126.625915637215
"733" 146.4 46.8573541780102 126.502864639668
"734" 146.6 46.7488599709213 126.582551770612
"735" 146.8 45.8919661844601 126.953101639898
"736" 147 45.9027795357063 126.188723209986
"737" 147.2 45.5797497519234 125.914390624506
"738" 147.4 44.9355882970708 126.162534123288
"739" 147.6 43.1288871946497 125.694899569037
"740" 147.8 40.1090356294513 123.642216624953
"741" 148 35.7333406407792 121.058677445057
"742" 148.2 32.9498030441513 119.473137110048
"743" 148.4 28.9821702101754 117.315677525285
"744" 148.6 25.3527901835751 114.16083001419
"745" 148.8 20.9698913364487 110.835231473952
"746" 149 17.6197183308481 107.502021198084
"747" 149.2 14.4938721457171 104.048206006639
"748" 149.4 12.7481093932369 100.399199909946
"749" 149.6 9.71966941912552 96.1791321807886
"750" 149.8 7.01015179498265 91.4462671364722
"751" 150 4.42189358500742 86.8778140530383
"752" 150.2 2.77872253240714 81.0942028022469
"753" 150.4 1.32646163447993 76.6407442732968
"754" 150.6 1.8767305152727 72.7682708190814
"755" 150.8 1.11959828714459 68.0329129518885
"756" 151 1.03634038936374 62.9287748345438
"757" 151.2 0.873311359202135 58.7641413620713
"758" 151.4 2.19664984951398 54.1888628068443
"759" 151.6 3.21459257046159 49.4147704865931
"760" 151.8 3.5522453096851 46.0449337993097
"761" 152 4.91177576199295 41.8823044913061
"762" 152.2 5.45835020241835 39.5096461415295
"763" 152.4 7.55383931011285 35.9669800408126
"764" 152.6 9.80414558296154 32.6740899691875
"765" 152.8 12.2690366906955 28.8732592033803
"766" 153 14.4760825271045 24.7671806214858
"767" 153.2 18.1182105052133 22.1267656311375
"768" 153.4 22.0141012919994 18.6582791837718
"769" 153.6 26.0594391128774 15.118142557223
"770" 153.8 30.9225044528468 11.1587393099707
"771" 154 34.5638653182426 8.67954138857232
"772" 154.2 40.2798124105967 8.05429932520049
"773" 154.4 45.0375499405942 7.07673156886164
"774" 154.6 49.9580514339118 5.26269450891097
"775" 154.8 55.5429306507604 4.1735846045172
"776" 155 61.037981930509 5.81964512662418
"777" 155.2 66.7537953492065 7.22419993196927
"778" 155.4 71.7469337468569 8.21343655756767
"779" 155.6 76.6485886608802 8.19361401804466
"780" 155.8 81.2242272092068 9.06968295921598
"781" 156 86.6338058349489 8.5204464255778
"782" 156.2 88.5814208639907 6.87289692086769
"783" 156.4 89.5142521576684 8.77675586267783
"784" 156.6 91.4322329114776 12.5539089387274
"785" 156.8 93.7355790821039 17.5298142767683
"786" 157 96.8812614952842 20.8797533256884
"787" 157.2 100.571207432769 24.7106869934262
"788" 157.4 104.249942836832 27.4415546576736
"789" 157.6 107.607028902722 32.246776116017
"790" 157.8 110.001084260776 36.9856539594859
"791" 158 111.738000987043 42.467073401041
"792" 158.2 113.818567865378 48.8305645315231
"793" 158.4 115.428856110635 54.7747828499469
"794" 158.6 116.802427313927 61.5528705615994
"795" 158.8 120.515745693092 67.8952713006879
"796" 159 124.231586274093 71.0077976151839
"797" 159.2 125.649863238858 71.308133890684
"798" 159.4 124.536689420914 72.9711099201598
"799" 159.6 121.992100688008 75.2535413129587
"800" 159.8 118.539592117521 79.6236517858226
"801" 160 115.95838368212 82.7693477484253
"802" 160.2 114.33477664525 85.6788688653749
"803" 160.4 111.456843744549 90.8806010403779
"804" 160.6 107.891815136042 95.4914729297933
"805" 160.8 102.961664358319 100.369045375174
"806" 161 98.411403470546 105.532363748146
"807" 161.2 93.7290051659826 110.268103377332
"808" 161.4 88.4449823633208 114.540259662068
"809" 161.6 83.6876741321438 118.449753060909
"810" 161.8 79.2752748734808 123.145497455539
"811" 162 76.2353745402594 125.533345262343
"812" 162.2 73.0286757850018 123.094147811398
"813" 162.4 67.7257167044874 119.45129511876
"814" 162.6 63.7287444222777 115.777107903212
"815" 162.8 59.0336853942528 111.943791213599
"816" 163 55.5097496337189 108.235744778253
"817" 163.2 51.4662613515042 102.990668342604
"818" 163.4 47.8966518832327 98.7904202866015
"819" 163.6 44.0004257530652 93.465630387642
"820" 163.8 41.1033316439744 88.5930907875402
"821" 164 37.5646944797692 83.2081534057527
"822" 164.2 34.8191035541808 77.6890933553664
"823" 164.4 33.4206403928255 71.9938428649278
"824" 164.6 32.6249737020458 65.4007161441916
"825" 164.8 31.7083255105979 58.6517140031577
"826" 165 30.3121666139873 51.9923396335459
"827" 165.2 28.6580759781617 45.4155321774272
"828" 165.4 27.7336409256383 38.6744059364936
"829" 165.6 27.1276547211174 32.8115401852274
"830" 165.8 25.9235446947764 27.8599770374709
"831" 166 23.4032772698674 23.4353423224185
"832" 166.2 22.0328526996029 18.1409651988737
"833" 166.4 25.7797183775919 16.2136724761091
"834" 166.6 30.6619172182187 13.544979695848
"835" 166.8 35.72401719779 10.8325453763433
"836" 167 40.8773869047628 8.80484928780424
"837" 167.2 46.9273807782798 7.04595247162315
"838" 167.4 53.2691379886563 5.56580137745083
"839" 167.6 58.9474626170483 5.767538608472
"840" 167.8 66.0960055666985 6.48562871210932
"841" 168 71.5790409263934 7.99649416182276
"842" 168.2 77.5252577487852 9.33071682040356
"843" 168.4 83.8597458031976 10.1497514218656
"844" 168.6 89.8210266622883 11.0627889423483
"845" 168.8 95.9020886957038 11.2062695761491
"846" 169 99.5055275191558 13.2798286219589
"847" 169.2 101.745786755306 18.3833649549075
"848" 169.4 104.732587784459 24.4667456664919
"849" 169.6 106.877698932788 28.2411435132338
"850" 169.8 109.445060001214 32.8553483388621
"851" 170 112.13028584947 39.4268367715262
"852" 170.2 114.294944176045 45.3105947908334
"853" 170.4 116.320631728031 51.4726319256657
"854" 170.6 117.728658123987 57.5871988351736
"855" 170.8 118.491227719088 64.6012763397646
"856" 171 118.783021538255 71.1500219008042
"857" 171.2 119.012486299747 78.21436777911
"858" 171.4 118.810219015322 85.0297765186768
"859" 171.6 118.137097392707 91.3302763089263
"860" 171.8 118.755053945853 95.3218596958516
"861" 172 115.865527240433 97.7795493858461
"862" 172.2 111.47212674455 100.318895172255
"863" 172.4 105.539263947062 103.12292301832
"864" 172.6 99.8448447747622 105.014018252969
"865" 172.8 93.4825075984595 106.92495494517
"866" 173 88.9843450396563 107.931890208079
"867" 173.2 82.7350997296829 107.844893953524
"868" 173.4 77.106479466958 106.972979602492
"869" 173.6 70.9517470573879 106.018180782617
"870" 173.8 64.4141341471216 103.428597273521
"871" 174 59.0899600652942 99.9606486714373
"872" 174.2 55.315939327014 95.2103750280286
"873" 174.4 51.4439210513708 90.2380873903016
"874" 174.6 48.1476118400092 84.6804683850119
"875" 174.8 45.6204537794507 78.5730564649563
"876" 175 43.5301147372876 72.5422066086351
"877" 175.2 41.8749067082771 65.8912537427078
"878" 175.4 40.4598733726081 59.905352472282
"879" 175.6 39.7954988797455 54.9295194049316
"880" 175.8 38.6769741247111 49.0329393574305
"881" 176 36.5731227548925 43.8037711492354
"882" 176.2 34.6505416812925 37.5519694216843
"883" 176.4 33.2005923836277 31.4978319691739
"884" 176.6 33.0536148344639 25.4304448263718
"885" 176.8 32.5739231738621 19.0894893864389
"886" 177 31.903339298299 13.4289202283443
"887" 177.2 34.5041060102415 10.4743342273971
"888" 177.4 37.5180603133159 8.8902975507947
"889" 177.6 42.1569097017542 6.55543810979646
"890" 177.8 43.9663796770459 5.41712933089645
"891" 178 47.2099269801449 6.19500216248584
"892" 178.2 52.3441904761065 7.90002941491759
"893" 178.4 57.5178222892415 8.81082069660367
"894" 178.6 64.0686169727727 9.56689732235611
"895" 178.8 68.4358915472894 9.8422942475827
"896" 179 74.2767758467342 10.0195222363955
"897" 179.2 80.7158892117737 10.3633243065426
"898" 179.4 86.8274696213392 11.0169960391102
"899" 179.6 92.6342178421434 11.62177911462
"900" 179.8 97.7001118046771 11.0291189792709
"901" 180 100.923651996372 13.7364833818048
"902" 180.2 104.163997935119 17.9412394702234
"903" 180.4 106.346440217135 23.2100075070692
"904" 180.6 109.109122404848 28.9835521118472
"905" 180.8 111.630723449679 34.1748118395718
"906" 181 112.748634301699 39.0823307214112
"907" 181.2 114.76332344215 45.6727947774154
"908" 181.4 116.247125507839 49.6054452953759
"909" 181.6 117.797532629892 55.5549905866481
"910" 181.8 120.142226643249 62.0723906943611
"911" 182 122.266451064184 68.0935507365084
"912" 182.2 124.013078153492 74.0964420780879
"913" 182.4 123.933001361872 79.3020784755448
"914" 182.6 123.808124245214 84.817211754716
"915" 182.8 120.435671942101 88.5445869117156
"916" 183 115.920099691291 92.7938899123346
"917" 183.2 111.439097264861 97.3430579575631
"918" 183.4 106.267851015292 101.297803547992
"919" 183.6 101.401780507563 105.080519365208
"920" 183.8 95.3103871766366 108.320667196489
"921" 184 89.6422174892679 109.395490396885
"922" 184.2 83.6875297402696 110.244993266646
"923" 184.4 77.529899079061 110.3988513754
"924" 184.6 71.6253647206316 110.000093808452
"925" 184.8 64.8152684564698 108.823382234375
"926" 185 58.7774298778427 106.653220664907
"927" 185.2 53.2872616963908 103.448902547625
"928" 185.4 48.7159274246047 98.7698041071213
"929" 185.6 43.8649858710062 94.2984110578878
"930" 185.8 39.1811895612001 90.5695843721595
"931" 186 34.5547866458956 86.2082552659213
"932" 186.2 31.2798543873542 80.7748074347721
"933" 186.4 27.45480660975 75.7691589813054
"934" 186.6 22.9707348962956 70.838578984563
"935" 186.8 19.1673184581433 65.2809136205491
"936" 187 16.9980246925117 59.2225913854901
"937" 187.2 15.070787769632 53.9460692882909
"938" 187.4 13.0259861009993 48.6158362712538
"939" 187.6 12.1456147811148 41.9270637822623
"940" 187.8 11.8549350864573 35.9497928017623
"941" 188 11.0168380129732 31.6139405088969
"942" 188.2 10.8064484100674 31.1580893639687
"943" 188.4 13.6896424352773 29.9250112374772
"944" 188.6 17.991248163129 27.1674706054034
"945" 188.8 21.8737411019451 25.4131527164728
"946" 189 24.9399215544353 23.866036884601
"947" 189.2 30.4126988957805 21.8261367185792
"948" 189.4 36.1285529448843 20.0001152595853
"949" 189.6 41.4186293740212 18.1626668910049
"950" 189.8 48.0306132593938 16.0766219081975
"951" 190 54.2985347974164 14.7762396660414
"952" 190.2 60.1315874245144 14.0089284066643
"953" 190.4 64.9542858286996 12.9760427299614
"954" 190.6 70.6407980730821 12.2133394436967
"955" 190.8 76.4159665101345 12.1885527752893
"956" 191 82.2592700481117 11.1278903115725
"957" 191.2 87.5996563842003 9.1099211471177
"958" 191.4 92.0234717228121 8.28958792810249
"959" 191.6 94.5304626588599 11.7954307552538
"960" 191.8 96.1103069093564 17.2064540344938
"961" 192 97.6513630707269 21.5076994441454
"962" 192.2 98.5944740472367 27.8392723445484
"963" 192.4 98.6306932988788 33.976054828633
"964" 192.6 98.760742601645 40.061914795619
"965" 192.8 99.3432972242499 47.3137491134425
"966" 193 99.7588499307163 53.71748030452
"967" 193.2 100.277892272843 60.4462429832583
"968" 193.4 99.3605067668467 66.4245481493138
"969" 193.6 98.5171779109243 73.6152224302773
"970" 193.8 96.8238868766673 80.7073468154176
"971" 194 94.7853544911283 86.0986956508118
"972" 194.2 91.8279037804583 91.9251598667831
"973" 194.4 87.7301231273335 97.8957766696386
"974" 194.6 83.2710587638162 103.21689448373
"975" 194.8 78.2176770280205 107.41389249888
"976" 195 72.143592212168 110.535814652853
"977" 195.2 65.7931472783306 112.942799249312
"978" 195.4 60.7109609029511 114.616616990695
"979" 195.6 54.4897628118536 116.748912501937
"980" 195.8 49.0706415897802 118.430062871148
"981" 196 43.5574226271987 120.641770494885
"982" 196.2 38.1659055663341 120.67951303176
"983" 196.4 33.7216626353216 116.980684721078
"984" 196.6 28.6140756426394 113.382283165733
"985" 196.8 23.5880619251952 109.270212269662
"986" 197 19.8015002262321 104.522095281497
"987" 197.2 16.0178946268761 98.7011324664181
"988" 197.4 13.10591895684 92.7762793680658
"989" 197.6 11.0409841047189 86.4342472056771
"990" 197.8 9.77582493551422 79.9628548641435
"991" 198 8.69593810053639 72.9533512419955
"992" 198.2 8.06693532196326 66.4182451972884
"993" 198.4 8.23068007820617 60.1160526065656
"994" 198.6 9.28510932209347 53.5227581841953
"995" 198.8 10.5071831570865 46.8201145763411
"996" 199 11.8846071034985 41.1174960297661
"997" 199.2 14.5027961640667 34.7897399084855
"998" 199.4 17.519445072646 29.2215508465344
"999" 199.6 20.4602207072985 23.4773682448999
"1000" 199.8 24.4406468741723 18.2947833313498
"1001" 200 29.303292987405 14.2959557536017
"1002" 200.2 33.2168048659361 11.0343009139011
"1003" 200.4 37.4150186003298 7.64251159352738
"1004" 200.6 42.0548208079031 8.01838113597804
"1005" 200.8 47.121484619716 8.82614345884974
"1006" 201 54.5861456231352 10.0635333288809
"1007" 201.2 60.965455248981 10.8036796370371
"1008" 201.4 67.6938229757815 12.7093788252878
"1009" 201.6 72.5836569500918 14.1752108828328
"1010" 201.8 77.8039687671636 16.3472154886724
"1011" 202 84.0109839578665 19.5848423684522
"1012" 202.2 89.191860259862 23.3483494310685
"1013" 202.4 92.8447079758488 26.3470244514911
"1014" 202.6 97.6084049868429 29.2764568889336
"1015" 202.8 102.960023824899 33.7255088166742
"1016" 203 108.663766782258 38.7694599335314
"1017" 203.2 112.672930656867 42.1867047797186
"1018" 203.4 117.369281724211 46.9717752892087
"1019" 203.6 121.946777982892 50.6703252182359
"1020" 203.8 126.053613021338 53.2700475675989
"1021" 204 126.88512143165 57.5336125067957
"1022" 204.2 126.26933444338 62.4360059023443
"1023" 204.4 125.706731554722 68.3327403897505
"1024" 204.6 125.059912133945 74.1839064678562
"1025" 204.8 124.471366141746 80.3131775774071
"1026" 205 123.671663547951 86.5629549612589
"1027" 205.2 120.324532425706 89.4841439155756
"1028" 205.4 116.439013110743 93.385500651269
"1029" 205.6 112.501276578212 97.925931127974
"1030" 205.8 107.981329318227 101.551574491419
"1031" 206 103.264005207631 106.086166176615
"1032" 206.2 99.0796256134746 109.732318364507
"1033" 206.4 93.644770922199 113.540687104742
"1034" 206.6 89.0465536124021 116.921224555066
"1035" 206.8 84.695464990705 119.442687186505
"1036" 207 79.3400222194904 122.150326913234
"1037" 207.2 72.9270515752924 125.115886364359
"1038" 207.4 66.4321952692246 126.094765923543
"1039" 207.6 61.5640864377737 123.560231240189
"1040" 207.8 56.7792079484024 119.552436555172
"1041" 208 52.482528381757 114.45783721352
"1042" 208.2 48.5182772214381 109.41563870868
"1043" 208.4 45.2133770546366 103.664535739364
"1044" 208.6 42.9084828997375 97.6117563337693
"1045" 208.8 40.7166509270261 92.210777228218
"1046" 209 38.5072346921897 85.8276918357563
"1047" 209.2 37.2589072294088 78.7908666058246
"1048" 209.4 36.3310781126648 72.3093075629271
"1049" 209.6 35.8355736984572 66.4120153949731
"1050" 209.8 34.7780557455263 59.5489347906514
"1051" 210 34.3049306655281 53.4368141159864
"1052" 210.2 34.5979282317456 47.2143303259488
"1053" 210.4 35.1839981636562 40.3015407482809
"1054" 210.6 36.5008002516082 35.1514145853683
"1055" 210.8 37.7232700905331 28.3088433023299
"1056" 211 38.2723765008147 21.4893896589703
"1057" 211.2 39.0759247682662 15.7701754916894
"1058" 211.4 41.1630847186859 10.8033588331364
"1059" 211.6 42.2812971631043 6.24570867009599
"1060" 211.8 41.8010506257004 6.7587055991192
"1061" 212 43.4504676625739 6.42133760777647
"1062" 212.2 48.034751403562 5.9291724855397
"1063" 212.4 52.4488743568517 6.60149468066746
"1064" 212.6 56.7901490440785 7.8941039444418
"1065" 212.8 62.5028992950169 8.95765314642758
"1066" 213 67.0489137162105 11.1646681436516
"1067" 213.2 72.1337094834645 13.940518178718
"1068" 213.4 77.2301883739175 16.8923280449807
"1069" 213.6 82.6056473024083 20.4316038821257
"1070" 213.8 87.2734883671274 24.4341066786379
"1071" 214 91.4095978603612 29.2010396143392
"1072" 214.2 94.859760205422 33.7188307908483
"1073" 214.4 97.9912212542495 39.6367808726
"1074" 214.6 100.490167217819 45.3625868835771
"1075" 214.8 102.371824806487 50.3497937753796
"1076" 215 104.112113514406 56.3537074166422
"1077" 215.2 104.801003231386 62.226569415925
"1078" 215.4 105.557726570917 68.9380147225082
"1079" 215.6 106.002693259038 75.1430297579447
"1080" 215.8 106.980918256521 80.7259762197279
"1081" 216 107.536218390263 87.0604722421638
"1082" 216.2 109.522248423241 91.9131283446509
"1083" 216.4 112.743566447176 96.0491339863568
"1084" 216.6 113.268842877115 100.304961604789
"1085" 216.8 109.434436119169 103.726178243277
"1086" 217 104.662978852604 106.210186732675
"1087" 217.2 98.8974430525115 107.460518865481
"1088" 217.4 93.551328475269 108.469540423855
"1089" 217.6 87.3785745231019 108.671252086874
"1090" 217.8 80.7868240859622 107.676344982892
"1091" 218 74.9058317603008 104.610953834417
"1092" 218.2 70.6046904125277 100.128690715343
"1093" 218.4 67.7376922981977 95.4270339973108
"1094" 218.6 63.9448109177136 90.6162988318018
"1095" 218.8 62.578645622679 85.7196226173248
"1096" 219 62.1851903841048 82.5898614820705
"1097" 219.2 61.3929182516479 76.4825774402437
"1098" 219.4 60.8920136421579 70.3472378857838
"1099" 219.6 61.210702167749 63.6634366342693
"1100" 219.8 62.34111095555 56.5163939768932
"1101" 220 64.6058686543504 50.1464730862678
"1102" 220.2 67.6248578971371 43.5302444717672
"1103" 220.4 70.5995288686216 37.5999335413152
"1104" 220.6 73.2124513695562 30.952217989566
"1105" 220.8 75.971646639838 24.8121941783881
"1106" 221 78.7870017213972 19.0563812696975
"1107" 221.2 82.3955805002888 13.2020893982359
"1108" 221.4 85.7442879986809 10.2666180585833
"1109" 221.6 88.015200082803 10.6810719328482
"1110" 221.8 89.2574874879162 7.89566030580082
"1111" 222 87.4113468415851 5.52418760046198
"1112" 222.2 83.850337982751 5.60328521506444
"1113" 222.4 80.1743536638784 4.56074045165203
"1114" 222.6 77.6579631170825 4.39235643094093
"1115" 222.8 75.889968500904 3.68373910009651
"1116" 223 72.9191711768643 2.48248029488068
"1117" 223.2 69.4824940218442 1.58770528361101
"1118" 223.4 64.4907760920839 1.06518249666051
"1119" 223.6 60.4010049501002 0.879378487821749
"1120" 223.8 56.239706923443 1.4429612312554
"1121" 224 51.0854255598514 2.32737776203639
"1122" 224.2 46.3791074243549 3.11583498212696
"1123" 224.4 42.6499480137335 4.2147938796613
"1124" 224.6 40.093730812936 5.75500761217032
"1125" 224.8 35.3910857953952 7.79422497112877
"1126" 225 32.1502871069754 9.74086995798181
"1127" 225.2 27.5636872427892 11.6148125793057
"1128" 225.4 24.3745812634181 14.1501349787903
"1129" 225.6 20.3701124622037 17.5066431697725
"1130" 225.8 16.8004345417697 21.404838339838
"1131" 226 12.8783836645484 25.3045386970401
"1132" 226.2 12.1538616513648 27.9206291921488
"1133" 226.4 9.66687889094161 32.3081675260977
"1134" 226.6 6.75337731920161 36.5696621832716
"1135" 226.8 5.45676573059642 39.7835157894772
"1136" 227 3.66973339357708 44.0837115351864
"1137" 227.2 2.42411995831942 48.1006791326906
"1138" 227.4 1.75599990451274 51.9010598022936
"1139" 227.6 1.49782677735541 56.8257238066836
"1140" 227.8 1.15853339068741 61.2353180394054
"1141" 228 0.540519369651495 66.5854863397715
"1142" 228.2 0.829898663260404 70.48511840098
"1143" 228.4 2.28923195044131 75.9697858578202
"1144" 228.6 2.77932355075583 80.9705974491393
"1145" 228.8 4.28212593754819 85.2046877560414
"1146" 229 5.29841923123481 89.7525172456566
"1147" 229.2 7.98624063650247 94.6545832255491
"1148" 229.4 11.1283251492892 99.3994853718607
"1149" 229.6 14.1687413632446 103.5606274553
"1150" 229.8 16.6829097422814 107.407287660982
"1151" 230 19.8962325840404 110.485617288627
"1152" 230.2 20.7313126313118 110.645166513614
"1153" 230.4 21.2420149079064 110.859577256751
"1154" 230.6 20.4499548973368 111.136582367269
"1155" 230.8 19.4929202720706 110.754285434206
"1156" 231 17.6493919442196 110.352255315863
"1157" 231.2 16.534010211466 108.95359785237
"1158" 231.4 15.726622503647 107.937191995108
"1159" 231.6 14.381444732861 105.736763223499
"1160" 231.8 13.2406174955176 103.069586522572
"1161" 232 10.8164682711431 98.877020676634
"1162" 232.2 8.18887024989241 94.7794520354297
"1163" 232.4 5.97521438989169 89.7181879797331
"1164" 232.6 3.79802570682801 84.8674651850992
"1165" 232.8 1.87029046284738 79.2389279563456
"1166" 233 1.07750446407325 73.4302599870679
"1167" 233.2 0.841756812671896 67.836861448328
"1168" 233.4 0.625130613435108 62.1248404123022
"1169" 233.6 1.94109535014198 56.3375333431158
"1170" 233.8 2.94157049310607 50.3080406546903
"1171" 234 4.06391834512644 43.9721462268785
"1172" 234.2 5.87152137415322 38.4143481309195
"1173" 234.4 9.38184161568178 32.385329616189
"1174" 234.6 13.7708870565179 26.9425588277449
"1175" 234.8 17.6798704121127 21.4580459254644
"1176" 235 21.4424041857784 16.6229461737828
"1177" 235.2 27.0838961156082 15.1408442678037
"1178" 235.4 32.8661707309052 14.1806189930032
"1179" 235.6 37.9047252570008 10.9439193641453
"1180" 235.8 40.2292208273672 7.13379858516553
"1181" 236 42.9756813348692 5.91612504617035
"1182" 236.2 47.364868811092 4.35770590249782
"1183" 236.4 52.1188158168426 2.48384564147967
"1184" 236.6 58.3552474597111 2.29967611208105
"1185" 236.8 62.5539277406317 3.53622036534948
"1186" 237 67.7535096507551 4.32098134664438
"1187" 237.2 71.9879973681147 3.00751337044312
"1188" 237.4 76.4666764878595 3.0941377615298
"1189" 237.6 80.671114580052 5.0233257267813
"1190" 237.8 85.6368093997178 7.55990279284395
"1191" 238 91.052423522184 9.08388661497887
"1192" 238.2 93.9947425801656 10.8692507084224
"1193" 238.4 94.7005657506212 12.2973760013639
"1194" 238.6 95.3212248529156 13.771841750258
"1195" 238.8 95.5945840220143 14.8757661525334
"1196" 239 95.16066089877 15.2676129445781
"1197" 239.2 94.97062158027 16.2566514850422
"1198" 239.4 94.4631782499405 16.5718309603216
"1199" 239.6 94.2158928554187 16.8560422345144
"1200" 239.8 94.2683295683994 20.5779275707481
"1201" 240 94.1768014635403 24.2727771334097
"1202" 240.2 93.6633283376663 26.6238897214716
"1203" 240.4 93.7283331869524 27.9399235556047
"1204" 240.6 93.7345150519596 27.981492846563
"1205" 240.8 93.4125595224363 27.966654806246
"1206" 241 92.9251432576398 28.2558497006253
"1207" 241.2 91.0820600018726 31.1352921460081
"1208" 241.4 89.8263735705458 32.9585007425895
"1209" 241.6 89.4028053476958 33.09614174408
"1210" 241.8 88.9851952375594 33.5029113062783
"1211" 242 88.6700872427682 33.9308249564963
"1212" 242.2 88.4613617761666 34.0228271124714
"1213" 242.4 88.3025753357826 34.3097408365834
"1214" 242.6 88.3427901260883 34.6017326945876
"1215" 242.8 88.2987006241177 34.9398253419657
"1216" 243 88.3452337276614 35.0577730580185
"1217" 243.2 88.0198914694353 35.1800795260452
"1218" 243.4 87.8003554641693 34.8735983691576
"1219" 243.6 87.2109787340932 34.735975406676
"1220" 243.8 86.4901169922075 34.9023510589119
"1221" 244 85.805932648753 34.8812928854941
"1222" 244.2 85.1438611663755 35.2038160336732
"1223" 244.4 84.76499653855 35.3598816661478
"1224" 244.6 84.162349362863 35.4494018532263
"1225" 244.8 83.8121182252109 35.274779583969
"1226" 245 83.1864403365463 35.3043500676078
"1227" 245.2 82.1938709812633 35.291358121122
"1228" 245.4 81.6305401279921 35.6325924224252
"1229" 245.6 81.3444690388396 36.0295616050834
"1230" 245.8 81.2777885748744 36.4653836409051
"1231" 246 80.9497561200556 37.1823093876639
"1232" 246.2 80.8410315473048 37.6923902650285
"1233" 246.4 80.3673393519724 38.0207872890604
"1234" 246.6 80.016493133062 38.5181400786632
"1235" 246.8 79.6456560321049 39.075587953888
"1236" 247 79.41360977651 39.5263108608121
"1237" 247.2 79.1843640163282 39.8464857657139
"1238" 247.4 78.7772712141877 40.1363461160759
"1239" 247.6 77.8637489034741 40.5118235393914
"1240" 247.8 77.5580624499683 40.918726827209
"1241" 248 76.96931094925 41.7271543003174
"1242" 248.2 76.5603523790884 42.2622912846766
"1243" 248.4 76.2662432348892 42.8332718944733
"1244" 248.6 76.1632261129909 43.7238404916709
"1245" 248.8 75.5512940342885 44.7278750666533
"1246" 249 75.1465200539045 45.6645808752068
"1247" 249.2 74.390674011884 46.4846661725037
"1248" 249.4 73.6028673473174 47.3978115830759
"1249" 249.6 72.7843363799954 47.966823533148
"1250" 249.8 72.3690488543939 48.6426788134079
"1251" 250 72.106815499189 49.5692025568653
"1252" 250.2 71.8648676249823 49.5711067806384
"1253" 250.4 72.3418657062914 49.4873360690438
"1254" 250.6 72.3594948176957 49.912545396649
"1255" 250.8 72.3386663943645 50.0602879374054
"1256" 251 72.3287941938392 50.0804518040236
"1257" 251.2 72.3359385319789 50.0730883340759
"1258" 251.4 72.3011565857104 50.0825114995942
"1259" 251.6 72.2337745345892 50.2237702013986
"1260" 251.8 72.2125796774441 50.2205973231719
"1261" 252 72.2337745345892 50.1691726948453
"1262" 252.2 72.2292498124393 50.1582593619585
"1263" 252.4 72.2405616748258 50.1316369568627
"1264" 252.6 72.20391122397 50.1784170754402
"1265" 252.8 72.1964453773113 50.1555233564252
"1266" 253 72.1489355476863 50.1930590944078
"1267" 253.2 72.1510307311727 50.1741873864603
"1268" 253.4 72.1179803851666 50.1575707457228
"1269" 253.6 72.0980321859508 50.2032961555502
"1270" 253.8 72.1192270430959 50.1166705414799
"1271" 254 72.16590336027 49.9873258789402
"1272" 254.2 72.0458785175311 50.0563259289736
"1273" 254.4 72.0225403589441 50.0228011569873
"1274" 254.6 72.0767698648476 50.0412249471702
"1275" 254.8 72.16590336027 50.0292666511845
"1276" 255 72.1492332632826 50.1166705414799
"1277" 255.2 72.2012204192515 50.1596000195749
"1278" 255.4 72.2541359172912 50.1418739797869
"1279" 255.6 72.334629845216 50.1518558577455
"1280" 255.8 72.3213870693299 50.4007759129316
"1281" 256 72.3706597416811 50.3842730861107
"1282" 256.2 71.0821612736535 53.6834601094976
"1283" 256.4 70.5130401884026 55.8077077385633
"1284" 256.6 70.7510737847583 57.3294208622285
"1285" 256.8 71.4320449814235 59.9788010489335
"1286" 257 72.4363946080053 63.8053540656463
"1287" 257.2 72.5657437679143 68.3644434893605
"1288" 257.4 71.8336288477836 72.5875330964808
"1289" 257.6 70.4351436038596 77.2927821379161
"1290" 257.8 68.1160243978449 81.8038483183832
"1291" 258 65.2007355443223 86.223851861852
"1292" 258.2 61.662182035425 90.7501449914393
"1293" 258.4 57.2778042643142 94.9085209151547
"1294" 258.6 53.5909407265675 99.493577989089
"1295" 258.8 50.8359033265351 104.567524079569
"1296" 259 48.8440561520103 109.939770445287
"1297" 259.2 45.6281077650348 115.478673176208
"1298" 259.4 42.2276992718797 120.310267054144
"1299" 259.6 40.6569528116855 122.288638683043
"1300" 259.8 38.3177586502297 121.218422614957
"1301" 260 34.9796496066226 118.772750535656
"1302" 260.2 30.7894248211157 116.727238709121
"1303" 260.4 26.6836941771643 113.826679310668
"1304" 260.6 22.5986426616556 110.051672570938
"1305" 260.8 20.3477007452944 105.019222927452
"1306" 261 18.4895158630512 99.3309101175571
"1307" 261.2 17.0222826794081 93.0723504498417
"1308" 261.4 17.1609306532106 87.9323127173389
"1309" 261.6 18.96751792208 81.8759390774289
"1310" 261.8 21.7551558070438 76.4378876682648
"1311" 262 25.8282523291043 71.3447748250298
"1312" 262.2 29.7114194894146 67.022267080126
"1313" 262.4 34.3658014374875 62.2735017577495
"1314" 262.6 38.6757276948289 58.4548683245845
"1315" 262.8 44.3445811436656 54.2627852896631
"1316" 263 50.0740507117748 50.9302114621338
"1317" 263.2 56.3948289496719 48.0871863743969
"1318" 263.4 62.1911010249966 45.8619954704902
"1319" 263.6 68.1879120531606 43.9570917948905
"1320" 263.8 74.4021818428157 42.6607404304334
"1321" 264 80.7392636298627 42.444791823565
"1322" 264.2 87.6599696948227 42.4813870871149
"1323" 264.4 94.028971321978 42.6874496291506
"1324" 264.6 99.4202177288453 41.9474541683849
"1325" 264.8 103.845239399043 41.6904853520022
"1326" 265 109.44809511917 40.6379874507471
"1327" 265.2 115.065570031959 39.3783025122014
"1328" 265.4 119.667917086187 40.0230996256394
"1329" 265.6 121.020162761298 43.8995329862833
"1330" 265.8 121.259595579148 48.8126959377025
"1331" 266 122.02653242982 53.8002070849081
"1332" 266.2 122.228044688033 59.3890109122647
"1333" 266.4 123.334678606893 65.5049883805486
"1334" 266.6 124.032807465421 69.6331034845687
"1335" 266.8 123.007282061642 74.0194114205215
"1336" 267 121.373284282961 79.5360782447629
"1337" 267.2 118.793029692908 84.9531210877838
"1338" 267.4 115.990130130354 89.4167352730266
"1339" 267.6 111.821699700027 94.0184488493221
"1340" 267.8 107.897285341809 98.0217765483113
"1341" 268 103.097884351781 101.754654520278
"1342" 268.2 97.8967401664281 105.139069210979
"1343" 268.4 92.1895423322663 108.138556521859
"1344" 268.6 86.2214782477489 111.727034673152
"1345" 268.8 81.9798924478197 115.120170039914
"1346" 269 76.1271867525676 118.501258215065
"1347" 269.2 72.2922372423281 121.17296308942
"1348" 269.4 70.1605950546821 124.659323634033
"1349" 269.6 68.3312272025861 125.8241325961
"1350" 269.8 65.2277248903278 125.140163851164
"1351" 270 61.1068119672136 123.585212439434
"1352" 270.2 56.6444673350197 121.062872202566
"1353" 270.4 52.3985052336484 118.17775862909
"1354" 270.6 48.3821549081863 113.381729383445
"1355" 270.8 45.3976659353902 108.516271890613
"1356" 271 42.5110649232861 102.927070708223
"1357" 271.2 40.2075068968275 97.0679770971755
"1358" 271.4 37.714198715696 90.8714185351124
"1359" 271.6 35.7888089749922 84.3481823876036
"1360" 271.8 33.645081578957 78.3214992366038
"1361" 272 31.4597118172555 72.1135611173527
"1362" 272.2 30.3784478053443 65.41093180312
"1363" 272.4 30.0961356559039 58.8547565399239
"1364" 272.6 29.0663114867244 52.6617193299935
"1365" 272.8 27.8271515586758 46.5507561329239
"1366" 273 27.5909835403019 40.4214845265359
"1367" 273.2 28.0232893149222 34.8425664964844
"1368" 273.4 28.4480906268942 28.0793569160819
"1369" 273.6 28.8962370528923 21.6054789367007
"1370" 273.8 29.4890712823135 15.0812449109638
"1371" 274 32.57170799955 11.6679420086327
"1372" 274.2 36.605328908238 11.0697063672251
"1373" 274.4 42.2656205536662 8.90773018915957
"1374" 274.6 45.062250643087 8.04071507244193
"1375" 274.8 47.2892655450289 7.22117205374249
"1376" 275 52.129241791942 4.99542702358413
"1377" 275.2 57.1448269117442 3.66084473137152
"1378" 275.4 62.3494262779625 3.31856947988442
"1379" 275.6 68.4149701947314 3.79046246323106
"1380" 275.8 74.3990880027106 4.84337786053224
"1381" 276 78.8594741276959 5.38298817514673
"1382" 276.2 84.6705406119344 6.28448630976462
"1383" 276.4 90.3766897711289 6.8790661090555
"1384" 276.6 94.3515359275171 8.62068319804716
"1385" 276.8 97.8200304534448 12.6005150496613
"1386" 277 102.194960229797 16.3684623455377
"1387" 277.2 106.162059053288 19.8352161690248
"1388" 277.4 111.256879356585 23.5977474817735
"1389" 277.6 114.684230370058 25.5647942820026
"1390" 277.8 116.165494688696 27.8952105851545
"1391" 278 119.180540463592 31.8696034844791
"1392" 278.2 121.91948681644 36.4168974983435
"1393" 278.4 124.192621258361 42.065014007527
"1394" 278.6 125.920060191704 48.0196996137668
"1395" 278.8 127.870735499907 53.6774383290588
"1396" 279 128.97745459439 60.7044319933671
"1397" 279.2 128.571537907584 66.677511082726
"1398" 279.4 128.002171291534 73.8308363600241
"1399" 279.6 127.099728235081 79.1060682094645
"1400" 279.8 125.108790816781 84.2346046596871
"1401" 280 120.593070791397 88.3975418156082
"1402" 280.2 115.331723746274 92.9736792493271
"1403" 280.4 111.065649213707 97.4374738246594
"1404" 280.6 106.639437555305 101.847894106405
"1405" 280.8 102.459661815671 105.843668543671
"1406" 281 97.5392734337556 110.199387900308
"1407" 281.2 92.5312729351862 114.339351690403
"1408" 281.4 89.0487268260328 117.087247567607
"1409" 281.6 84.0644450207817 119.888424409457
"1410" 281.8 78.3316557698413 121.149593591544
"1411" 282 72.4732457403815 120.141722287519
"1412" 282.2 65.9684010817569 118.367041109197
"1413" 282.4 60.0436701047147 116.171343793832
"1414" 282.6 54.4305958184004 113.824110662805
"1415" 282.8 49.8087512241973 110.308876582365
"1416" 283 45.6271428974069 105.665904696925
"1417" 283.2 41.2793727422894 100.00274403646
"1418" 283.4 38.1336731495547 95.4401051319885
"1419" 283.6 35.5462105961982 89.4594234029404
"1420" 283.8 34.4864521557179 83.1188710125592
"1421" 284 33.4769269223204 76.5450391903342
"1422" 284.2 32.0040545119401 69.8274299314619
"1423" 284.4 30.909913283776 63.5027667740697
"1424" 284.6 30.1729859979829 57.3100797578659
"1425" 284.8 30.9078440596604 50.1711568329568
"1426" 285 31.2922351068837 44.2588447823032
"1427" 285.2 31.0271360347715 38.6832628605784
"1428" 285.4 31.7224551999834 32.7973411156532
"1429" 285.6 33.6998581700506 27.1682269443591
"1430" 285.8 34.8239213929755 22.3424092182381
"1431" 286 36.3203665464775 17.7919027702693
"1432" 286.2 38.6227085493449 14.0988982313281
"1433" 286.4 36.9725722136508 10.9997118021686
"1434" 286.6 36.6503387706282 10.7776461367908
"1435" 286.8 38.7627939045368 10.7465586947976
"1436" 287 42.1945756087044 11.3688473290728
"1437" 287.2 46.0876553338912 12.5317054411142
"1438" 287.4 50.8145316948159 12.8556014648855
"1439" 287.6 56.7627741082958 13.0869160970468
"1440" 287.8 61.4737392372397 13.4002581922536
"1441" 288 66.7170265418631 13.7111733146101
"1442" 288.2 72.3246942855819 13.9095238363557
"1443" 288.4 76.3907185704202 13.710742403962
"1444" 288.6 81.4253823455324 12.8188155687579
"1445" 288.8 86.1425763932188 12.0685834290322
"1446" 289 90.5207607829398 12.8325075969513
"1447" 289.2 92.1468770989721 16.590506532265
"1448" 289.4 93.8060185617969 21.4731745008366
"1449" 289.6 94.8046011411959 26.2436131574107
"1450" 289.8 96.148693293371 32.2037689020233
"1451" 290 97.3827749907507 37.2614297421187
"1452" 290.2 97.5944826303539 42.1847748732887
"1453" 290.4 97.2903384219334 46.3767500181206
"1454" 290.6 96.6306176119022 52.2131586199577
"1455" 290.8 95.5610852212243 58.5954253777336
"1456" 291 94.1036116968221 64.0872209566039
"1457" 291.2 92.5257708408213 69.879419845766
"1458" 291.4 89.6552959571592 75.6743390709832
"1459" 291.6 86.193659418126 80.789969030703
"1460" 291.8 81.7273442564428 85.5809789985445
"1461" 292 76.881684579647 90.0660568909424
"1462" 292.2 71.4963492697659 93.7023175870112
"1463" 292.4 65.9908283818904 95.9139797692611
"1464" 292.6 60.7363043184191 98.2709660420845
"1465" 292.8 54.8244223938029 99.7512331668313
"1466" 293 48.0222289147009 100.846144485296
"1467" 293.2 41.6200149900323 101.345564537681
"1468" 293.4 36.1183191755516 101.938709738923
"1469" 293.6 29.1830400214682 101.675051507679
"1470" 293.8 23.373180628973 100.59040671662
"1471" 294 17.5126449717279 99.1476354682317
"1472" 294.2 12.1304883355038 97.616489242306
"1473" 294.4 9.91629211770486 92.4380101906404
"1474" 294.6 7.55153580552547 86.4811311249925
"1475" 294.8 4.98558243434683 83.0547715726964
"1476" 295 3.11474241579822 78.3915080952819
"1477" 295.2 1.18444167902571 72.1674914481025
"1478" 295.4 1.02884527664997 67.2698324898201
"1479" 295.6 1.25021060039577 60.8364793351354
"1480" 295.8 2.08644293207101 54.6311688727091
"1481" 296 3.08238217857327 48.2598356652686
"1482" 296.2 4.14057860987905 43.9131976119991
"1483" 296.4 6.78406950531236 38.5556559431614
"1484" 296.6 8.66536347274807 32.9694908941373
"1485" 296.8 11.2821705673921 28.5056295515409
"1486" 297 14.98319233843 23.8585890287809
"1487" 297.2 18.0952445576355 19.7390048090462
"1488" 297.4 22.6225964336109 16.3071586845344
"1489" 297.6 27.5490869400354 12.7651226879289
"1490" 297.8 31.5358290256516 9.34667285887483
"1491" 298 37.0897185308324 6.42971516048574
"1492" 298.2 42.365528860361 4.64940772228401
"1493" 298.4 47.5355629251338 3.43276638149584
"1494" 298.6 53.7608466715398 2.07871136130453
"1495" 298.8 59.2811896380539 1.75365006341703
"1496" 299 64.4509915127874 0.8820082084315
"1497" 299.2 70.7543655698177 0.770973980776869
"1498" 299.4 75.7444312217272 1.84166785329035
"1499" 299.6 81.5659530231359 3.10600112340915
"1500" 299.8 87.453849591262 4.46530843800923
"1501" 300 92.0950933610897 6.48997362908062
"1502" 300.2 97.1196303209978 10.8029979000845
"1503" 300.4 102.197466734385 14.356595028733
"1504" 300.6 106.525468923576 17.4665997802365
"1505" 300.8 111.111521550541 21.5166642201015
"1506" 301 115.083046275736 24.7519543220757
"1507" 301.2 117.913700586654 30.0757303293649
"1508" 301.4 120.393692522699 35.6233549975499
"1509" 301.6 123.374895829702 41.2345974411278
"1510" 301.8 125.750822462984 46.1989289586703
"1511" 302 128.004641118533 54.0989130467561
"1512" 302.2 127.89888507396 58.4657072847777
"1513" 302.4 127.97147701499 65.155983890795
"1514" 302.6 128.379440273225 70.0271590997538
"1515" 302.8 126.827852702941 75.1078828892278
"1516" 303 125.127680687032 80.7287790689617
"1517" 303.2 123.821096025032 85.5986914708575
"1518" 303.4 120.914042259321 90.1887837213832
"1519" 303.6 117.985783982468 95.6983457749386
"1520" 303.8 115.338851360953 100.528683075385
"1521" 304 112.606734679141 106.025989953671
"1522" 304.2 108.444597970963 108.450081378005
"1523" 304.4 103.435552180126 111.889053904727
"1524" 304.6 98.8276563578776 115.0532021301
"1525" 304.8 94.185147116228 117.618015137104
"1526" 305 88.0700496870029 120.056372360058
"1527" 305.2 82.8789306838267 121.919995980334
"1528" 305.4 78.1495821014077 123.379187045527
"1529" 305.6 71.7088728241792 124.283441899964
"1530" 305.8 65.4329594486722 124.331348654018
"1531" 306 59.8957128648561 123.209113778639
"1532" 306.2 53.9214956492765 121.225391749112
"1533" 306.4 48.4960633734672 119.19629717876
"1534" 306.6 43.0152144161316 117.162483343783
"1535" 306.8 37.8322262071896 114.702713549678
"1536" 307 32.6461878671857 112.347634519869
"1537" 307.2 27.6491463659962 109.196073051208
"1538" 307.4 23.1166572331395 106.109979311813
"1539" 307.6 17.8434641251053 102.764696390987
"1540" 307.8 14.0017091548388 99.8162540484436
"1541" 308 9.95288217406526 94.2214385684816
"1542" 308.2 7.59208688940921 88.7542934864321
"1543" 308.4 5.70640586430595 82.7252275428667
"1544" 308.6 2.7251651955731 76.4207758338006
"1545" 308.8 2.0433185637833 71.9895289811668
"1546" 309 3.24690370152664 65.6529741039617
"1547" 309.2 4.06781981432737 59.5491916936559
"1548" 309.4 4.89502797693218 52.7086630226351
"1549" 309.6 5.49307513689126 49.9333446414956
"1550" 309.8 6.12824343709022 45.2405455354764
"1551" 310 6.42760374773821 40.7694632387467
"1552" 310.2 6.23957983421877 39.9998546810053
"1553" 310.4 5.90772074768264 39.8761097548878
"1554" 310.6 8.55244032332576 38.6273921516011
"1555" 310.8 12.0494212109866 36.5741926880129
"1556" 311 14.8884608167947 34.6625877881162
"1557" 311.2 18.941356083283 30.4392902737742
"1558" 311.4 22.5246463300618 26.5359003659683
"1559" 311.6 25.3574295754498 21.3849563709529
"1560" 311.8 26.9732198390564 16.1409041841171
"1561" 312 29.2297534343172 12.8509652484942
"1562" 312.2 34.0175235239509 11.4445781843206
"1563" 312.4 38.725925934677 10.9125670697538
"1564" 312.6 43.8670528146499 9.8510908632859
"1565" 312.8 47.7705465424591 8.03104998546888
"1566" 313 52.6154696268564 5.16663732130971
"1567" 313.2 56.671847705927 4.85116352736948
"1568" 313.4 61.3012863093052 7.34863916884014
"1569" 313.6 65.3699537750088 10.4654074021526
"1570" 313.8 69.7829974570009 13.9665863046891
"1571" 314 74.1287254876096 17.5982153705554
"1572" 314.2 78.9921587436996 20.064154161757
"1573" 314.4 82.7906743338828 23.1931073634325
"1574" 314.6 87.1686714208515 25.8666181260309
"1575" 314.8 92.1008825668571 29.699560659081
"1576" 315 96.8498007901694 33.2646977086497
"1577" 315.2 102.007983774993 35.263655897893
"1578" 315.4 107.630113434834 36.9430879750649
"1579" 315.6 113.273315946578 39.6921170995007
"1580" 315.8 115.527282908811 43.1523303681687
"1581" 316 114.665214579754 47.1868581383023
"1582" 316.2 113.831004646506 50.9390763738306
"1583" 316.4 111.511884072209 55.2175788354213
"1584" 316.6 107.993455765148 59.259156953468
"1585" 316.8 104.137967185444 63.0687546011883
"1586" 317 99.6081387550777 67.128977257968
"1587" 317.2 94.5622632302919 69.9618893791854
"1588" 317.4 88.5541254026509 72.9185450506638
"1589" 317.6 82.4639414819475 74.5007943748688
"1590" 317.8 75.816713436676 76.7015059614485
"1591" 318 70.3681423155169 78.6856029119036
"1592" 318.2 64.0405402217867 80.841685990342
"1593" 318.4 57.7959452119449 82.7504029672043
"1594" 318.6 54.6474065458154 85.110607101122
"1595" 318.8 50.340296709182 89.3622412614653
"1596" 319 45.2812497112624 92.7089413910413
"1597" 319.2 40.158629430243 95.4719668755099
"1598" 319.4 36.5883469947369 99.7383411610412
"1599" 319.6 34.1756442566021 105.217910878032
"1600" 319.8 33.4167891320125 110.58444850891
"1601" 320 33.6200430245637 116.844873799976
"1602" 320.2 34.6786488385694 118.291576329332
"1603" 320.4 37.6749286108425 118.877025676599
"1604" 320.6 42.0248708393547 119.669597548769
"1605" 320.8 46.5069553116556 120.384102399378
"1606" 321 50.51676474983 122.985208363658
"1607" 321.2 54.4160577345194 125.481305931856
"1608" 321.4 58.2566087296875 126.281369381512
"1609" 321.6 62.5937624523005 124.670217743146
"1610" 321.8 66.9351624134461 123.184520456304
"1611" 322 70.2960232303191 122.26153564537
"1612" 322.2 74.9328371836326 121.243220290217
"1613" 322.4 79.945528574732 122.070537357409
"1614" 322.6 85.0942777797385 121.94280676577
"1615" 322.8 88.6594858993856 119.168668143459
"1616" 323 92.0503331723562 115.278311075655
"1617" 323.2 94.1567325133416 111.364087978611
"1618" 323.4 97.8791492149191 107.2973293532
"1619" 323.6 101.310448865351 104.82295721066
"1620" 323.8 105.837141114852 103.218097976085
"1621" 324 111.360383739296 102.102165899859
"1622" 324.2 114.413457103974 100.745981741556
"1623" 324.4 115.615161422582 96.6752364951683
"1624" 324.6 116.470121216906 91.2765082910388
"1625" 324.8 116.665031547202 87.6126486374236
"1626" 325 117.382782193413 83.0404925505656
"1627" 325.2 118.424031260366 78.3154919026594
"1628" 325.4 120.722728043049 73.4695118386498
"1629" 325.6 121.978405808583 70.6534365716648
"1630" 325.8 122.492539017026 65.8390184673074
"1631" 326 120.122794248752 62.1324842894716
"1632" 326.2 117.420410928672 59.4733591014551
"1633" 326.4 115.294906288865 56.9450443983285
"1634" 326.6 113.979505550847 56.5016160920848
"1635" 326.8 110.727810121928 54.3335371873496
"1636" 327 107.341192668093 51.0019513777427
"1637" 327.2 103.616209181456 47.3789076571527
"1638" 327.4 99.0983487812355 44.3116928107343
"1639" 327.6 95.8378223392094 40.4996277552666
"1640" 327.8 93.2129475433849 36.4265489414052
"1641" 328 92.7540022091287 31.561564131757
"1642" 328.2 92.6326144424054 26.0129490761187
"1643" 328.4 94.039040745308 21.6501496759964
"1644" 328.6 96.9822380129883 17.7462771482647
"1645" 328.8 96.2428888281124 15.056791505603
"1646" 329 92.7074871593203 13.5546665672175
"1647" 329.2 89.3962239820332 13.9565643740157
"1648" 329.4 86.7736054470216 15.6439846364749
"1649" 329.6 82.8337784439792 17.978156340257
"1650" 329.8 79.0188721906225 20.6648924099104
"1651" 330 77.098770826066 21.6813987429236
"1652" 330.2 72.6689349278205 23.0140846078839
"1653" 330.4 67.6113833873061 24.1088637676772
"1654" 330.6 62.8282397288655 23.8469916658471
"1655" 330.8 58.0690650455259 23.5951369085016
"1656" 331 52.2890187552619 21.4671213050051
"1657" 331.2 48.7897641611788 18.5992273796463
"1658" 331.4 46.6551664820515 14.5531338530628
"1659" 331.6 46.2379592552703 9.50217400795501
"1660" 331.8 47.3591878517205 6.06857508033426
"1661" 332 49.150185435136 5.53681460098079
"1662" 332.2 51.470776343641 3.94059127441284
"1663" 332.4 55.1073164816444 2.99105892791314
"1664" 332.6 59.2624511151161 2.47448091164927
"1665" 332.8 63.6125471614527 1.20959817790405
"1666" 333 65.5240436976989 0.380174100961262
"1667" 333.2 64.7137597146503 0.0120379427964766
"1668" 333.4 64.744767860132 0.505135628290406
"1669" 333.6 66.2256165247726 2.43439670503369
"1670" 333.8 68.5511275132257 5.19223681523059
"1671" 334 71.2944608097181 7.3817427376111
"1672" 334.2 74.360007253034 9.64601653026377
"1673" 334.4 78.9489170451366 10.6967838332069
"1674" 334.6 82.5389228253369 10.9538154421567
"1675" 334.8 87.1469470381493 10.9291261920412
"1676" 335 93.457517656124 11.0435994879593
"1677" 335.2 98.0100080091663 11.6676037772149
"1678" 335.4 100.93728275653 15.2446036536075
"1679" 335.6 103.106865723997 18.9005428446555
"1680" 335.8 105.229125632481 23.3081727363138
"1681" 336 107.723705176653 29.0455194325759
"1682" 336.2 110.079782279133 33.4578625503776
"1683" 336.4 112.462910642428 37.204158640417
"1684" 336.6 115.18067977378 41.7719979389278
"1685" 336.8 119.332897341721 46.5535629186363
"1686" 337 123.436607753693 50.8126217745467
"1687" 337.2 126.38779058756 53.7728147733817
"1688" 337.4 127.126900284887 55.3427664236359
"1689" 337.6 125.473490103845 58.3804163280602
"1690" 337.8 124.215575917603 63.3175252612769
"1691" 338 125.125520396075 68.0354617262674
"1692" 338.2 126.365851460428 72.2727270133993
"1693" 338.4 126.211422735641 71.7942251028035
"1694" 338.6 126.361511646535 70.7928180699912
"1695" 338.8 126.625141866747 68.9957734889434
"1696" 339 126.238480419785 66.6134897609443
"1697" 339.2 126.267862132764 62.6839632400825
"1698" 339.4 126.666296477498 59.3225285269633
"1699" 339.6 126.034982706789 57.6473257565888
"1700" 339.8 124.630890428788 57.0280099280576
"1701" 340 123.751369610869 57.1669853575915
"1702" 340.2 123.314066372291 57.3197920825828
"1703" 340.4 122.57193219921 56.9940493917068
"1704" 340.6 121.921935435051 56.8313524743129
"1705" 340.8 121.382919542464 56.9890810205978
"1706" 341 120.712451552878 57.082218564026
"1707" 341.2 120.504559940798 57.129348379493
"1708" 341.4 120.655166404772 57.6130672708445
"1709" 341.6 121.132522938244 58.2665962582883
"1710" 341.8 121.473845260692 58.4365329714074
"1711" 342 121.699550778409 58.4203191126938
"1712" 342.2 121.366736744297 58.1584427686391
"1713" 342.4 120.573273217345 57.7059886136929
"1714" 342.6 120.359653820205 57.8381102135002
"1715" 342.8 120.121558423063 57.7610496692707
"1716" 343 120.043769286751 57.7820459673591
"1717" 343.2 119.291364932804 57.8953276185757
"1718" 343.4 117.907889602381 57.8237104599515
"1719" 343.6 115.817041596915 57.5719919888473
"1720" 343.8 113.363124499667 57.7459950844098
"1721" 344 110.923242946327 58.0976887241352
"1722" 344.2 108.304918957842 58.5640972754876
"1723" 344.4 105.589991370396 59.6844053401138
"1724" 344.6 103.162497986126 61.4314936375889
"1725" 344.8 100.589436270255 63.3215011429296
"1726" 345 98.0789619134987 65.9909010370542
"1727" 345.2 96.0918278661041 69.1942770747374
"1728" 345.4 94.7204974544241 72.6139577604064
"1729" 345.6 93.8003068160558 75.4995239524904
"1730" 345.8 92.5316590190657 79.4395478389226
"1731" 346 91.086756367535 83.9793845188436
"1732" 346.2 88.9662961313975 88.2021065811565
"1733" 346.4 87.2371760342271 93.2948857409441
"1734" 346.6 84.3383318910601 97.548254741824
"1735" 346.8 80.2835675878743 100.823888055422
"1736" 347 75.8629275782275 104.571304895328
"1737" 347.2 71.2431124139066 108.860503954171
"1738" 347.4 68.6428520427243 111.658424449159
"1739" 347.6 64.9597385508496 115.227851725399
"1740" 347.8 62.6577174483755 119.116807980078
"1741" 348 61.7023696121004 123.46226711532
"1742" 348.2 61.9366323342748 124.274864121899
"1743" 348.4 59.237725403449 124.93558490296
"1744" 348.6 54.7767811329852 124.873422019501
"1745" 348.8 51.1715979766365 124.729747619227
"1746" 349 47.7769847705069 123.610564202728
"1747" 349.2 43.3784779181364 121.330624486259
"1748" 349.4 39.6883653921849 119.199862328995
"1749" 349.6 35.4692989094272 114.591293929299
"1750" 349.8 31.5555259928883 110.22176376218
"1751" 350 28.6852724670244 105.98366340652
"1752" 350.2 25.4337356829285 100.751285401279
"1753" 350.4 22.2210878988367 94.7513547120429
"1754" 350.6 20.2655939536735 89.3180956407776
"1755" 350.8 17.2753664776003 84.1793554557172
"1756" 351 15.0630957381764 78.9844634665295
"1757" 351.2 13.8401684746119 73.337870565674
"1758" 351.4 12.297433695941 67.3999855827758
"1759" 351.6 10.9616061256803 62.2481298916619
"1760" 351.8 11.0581519526893 56.9748613896109
"1761" 352 10.100498863465 51.6404255510161
"1762" 352.2 8.81292816739031 45.1367052416599
"1763" 352.4 7.05289372814581 39.6312419796147
"1764" 352.6 8.64960488034796 36.7309798044091
"1765" 352.8 12.6366251835264 32.4077046372602
"1766" 353 16.0008851196659 27.9130533434453
"1767" 353.2 18.5925103702706 22.2997852949663
"1768" 353.4 20.9836113010635 19.7133537205022
"1769" 353.6 25.9615044785288 17.7209808014179
"1770" 353.8 31.0431077372634 14.4479123138598
"1771" 354 36.0175490405474 11.438280621067
"1772" 354.2 40.4812991655331 8.29818221644684
"1773" 354.4 43.8043343664125 4.78280760754116
"1774" 354.6 47.8815909631787 3.88953671329739
"1775" 354.8 52.8249065626586 3.12060194311485
"1776" 355 58.3477899747824 2.84971484656214
"1777" 355.2 64.1187124013495 1.88636901430456
"1778" 355.4 69.7358144569958 0.970209560508179
"1779" 355.6 74.6562628533278 1.54498046418747
"1780" 355.8 78.896527994017 4.21604648245436
"1781" 356 84.2742434873835 7.68264250283138
"1782" 356.2 88.5312211418359 9.39421501092565
"1783" 356.4 93.5049967373872 10.2535196360828
"1784" 356.6 99.1158680499136 11.5658539446517
"1785" 356.8 102.165416033202 14.13949674079
"1786" 357 103.549876261397 19.2203880790251
"1787" 357.2 104.870504715011 24.7948203961117
"1788" 357.4 106.484964779404 30.9382921421846
"1789" 357.6 109.064818158448 35.9929206707375
"1790" 357.8 111.50372328977 41.5914407592895
"1791" 358 113.021398609723 47.3539794283869
"1792" 358.2 113.911088773645 53.155799797511
"1793" 358.4 115.073964980846 58.5798762870744
"1794" 358.6 115.735670105425 64.6261448334224
"1795" 358.8 116.756483066216 70.4220929318598
"1796" 359 118.220888920894 73.0287833834849
"1797" 359.2 121.884018600185 78.3050050853232
"1798" 359.4 122.168880659193 82.0980903134445
"1799" 359.6 118.8055624819 85.9803486688131
"1800" 359.8 114.471479642643 88.9591487907248
"1801" 360 108.675379590909 91.7974348550067
"1802" 360.2 102.666743860254 94.475401940744
"1803" 360.4 96.7397737639454 95.7517679559787
"1804" 360.6 90.6489469022195 95.409955603806
"1805" 360.8 85.3522594232785 94.8461018548375
"1806" 361 78.9327860136801 93.2078909769003
"1807" 361.2 73.371486305353 91.325740377195
"1808" 361.4 67.3356637778402 89.5002187363347
"1809" 361.6 63.358336924204 87.1332901796486
"1810" 361.8 59.0007486537513 82.4335528580304
"1811" 362 56.27634756827 78.2337297506312
"1812" 362.2 54.4730942351808 72.597837842125
"1813" 362.4 53.9184666885946 66.5228064017528
"1814" 362.6 53.1585835273076 60.5575245593577
"1815" 362.8 53.3016395771263 54.0936078965224
"1816" 363 54.7530240517245 48.3305829767664
"1817" 363.2 56.1781203873945 42.6043364623631
"1818" 363.4 56.8571135408092 36.4580576248319
"1819" 363.6 57.5699341110033 30.4155742893407
"1820" 363.8 58.818960728437 23.9993846401797
"1821" 364 60.7033234507878 17.372233711506
"1822" 364.2 61.6770473290046 12.9316899281984
"1823" 364.4 62.4175163015608 7.24575570686278
"1824" 364.6 62.1212512753168 4.4120531942384
"1825" 364.8 61.917350602949 4.35320302954349
"1826" 365 64.9807617264744 3.55861067371634
"1827" 365.2 69.0918487806491 3.6968808238622
"1828" 365.4 74.6705966449414 4.78304685371917
"1829" 365.6 78.7483274658229 5.96299620059379
"1830" 365.8 84.1275122291764 7.43478361527769
"1831" 366 89.7500283149675 8.77130116447374
"1832" 366.2 93.2777598828414 10.3044800274566
"1833" 366.4 98.5976144849827 12.6542171028678
"1834" 366.6 104.125854079283 14.6069642813351
"1835" 366.8 107.733355943364 18.0191807155593
"1836" 367 112.598764164068 21.9397344728531
"1837" 367.2 114.429217254696 25.8604060187604
"1838" 367.4 116.540524627137 31.4488490659379
"1839" 367.6 119.626844420389 37.3166111851503
"1840" 367.8 123.570266511243 42.0283489192539
"1841" 368 125.032320553339 45.2926756725005
"1842" 368.2 125.570733907263 50.1590796018103
"1843" 368.4 126.969177000466 56.4725309036486
"1844" 368.6 127.53652726134 61.3903276637099
"1845" 368.8 126.622541216681 66.4352165415049
"1846" 369 126.12255324284 72.3897117826947
"1847" 369.2 125.749112489196 77.6280574513477
"1848" 369.4 124.922748443236 83.8550301264639
"1849" 369.6 122.780453829639 88.0324968250745
"1850" 369.8 119.362520518657 93.2878893189666
"1851" 370 116.027861068759 98.5842720592733
"1852" 370.2 113.079189338431 103.405944673378
"1853" 370.4 108.818279998526 108.591410324934
"1854" 370.6 104.005050113346 113.41421836471
"1855" 370.8 99.1190446711459 116.581706864199
"1856" 371 92.917970793681 119.490802382835
"1857" 371.2 87.6367467760784 120.732624613169
"1858" 371.4 81.512204088661 120.202200167025
"1859" 371.6 75.268240427443 118.581673518122
"1860" 371.8 69.5553113875139 116.403371807648
"1861" 372 62.9525371875944 114.194864311743
"1862" 372.2 56.9996355041271 111.779761167582
"1863" 372.4 51.7272722977968 108.312336766868
"1864" 372.6 47.5422734795251 104.673984615872
"1865" 372.8 43.4941567897084 100.433034058579
"1866" 373 40.7955150397475 95.8649012822086
"1867" 373.2 37.5540812779332 90.5213363674471
"1868" 373.4 34.4561996825823 85.2430192742027
"1869" 373.6 32.278481093883 78.9952588579299
"1870" 373.8 30.3298740595986 73.0165060416375
"1871" 374 28.49728173437 66.5980061381291
"1872" 374.2 26.5275230958894 61.3081335691412
"1873" 374.4 24.3530802529309 56.2710302435287
"1874" 374.6 22.405765333981 50.5952398690498
"1875" 374.8 21.9079709459854 45.067537910393
"1876" 375 21.0404259498245 39.571037360519
"1877" 375.2 19.189610716337 33.337982558364
"1878" 375.4 17.8436643885391 28.3649316259617
"1879" 375.6 18.3310936520251 23.077813407262
"1880" 375.8 21.6813321831827 20.7921667522091
"1881" 376 26.398356145679 18.8317161907737
"1882" 376.2 31.9993919352686 15.7091239946291
"1883" 376.4 37.0719443434124 12.5668841074062
"1884" 376.6 41.1009070463333 9.49886427021339
"1885" 376.8 45.5705664059198 6.33282634399731
"1886" 377 50.6945627996524 3.3046734809479
"1887" 377.2 53.9601953321116 3.90026296790284
"1888" 377.4 58.95660970355 6.13193973632824
"1889" 377.6 62.6654531128586 8.21078157470174
"1890" 377.8 67.4443764161218 11.0473694497385
"1891" 378 71.6374519434376 12.0297402833014
"1892" 378.2 76.4065771615097 13.3321332634636
"1893" 378.4 81.095705100412 13.7714645362361
"1894" 378.6 86.230525373569 14.144544338309
"1895" 378.8 90.8427711198025 14.2216708854378
"1896" 379 95.9591571609786 14.2789933906714
"1897" 379.2 98.1067654639604 13.7226097787565
"1898" 379.4 102.049270919166 15.5948745429386
"1899" 379.6 104.459043555072 19.5358858740196
"1900" 379.8 105.930911645662 24.0980160937255
"1901" 380 107.478987061293 29.8041245006039
"1902" 380.2 108.683369451985 35.03815662946
"1903" 380.4 108.842926881884 39.9631841657422
"1904" 380.6 108.511923770446 45.1075089910203
"1905" 380.8 108.301246371996 50.0041707590028
"1906" 381 109.340443128333 55.7024592172834
"1907" 381.2 109.830056589722 61.141806415851
"1908" 381.4 110.084319999972 66.3240881441087
"1909" 381.6 110.51289477066 72.3364458378169
"1910" 381.8 110.092585988177 77.9932732391928
"1911" 382 108.207558926377 82.7536661169122
"1912" 382.2 104.540588856522 85.6053528717493
"1913" 382.4 99.6341540735601 85.5682271390379
"1914" 382.6 94.5666864714457 85.0607389105909
"1915" 382.8 90.7157646885963 83.337403936769
"1916" 383 86.5121324391299 81.0292494140452
"1917" 383.2 81.2018100951809 78.0637388440488
"1918" 383.4 75.8976162912062 74.9646105448312
"1919" 383.6 71.1659460744488 71.5942996838529
"1920" 383.8 66.4330492299062 67.6604463614651
"1921" 384 63.1934336502676 63.5829669084395
"1922" 384.2 60.2230152266211 59.3910977045669
"1923" 384.4 56.8837602079156 54.0845927871451
"1924" 384.6 54.0912824015882 48.2011990640949
"1925" 384.8 52.2017530042696 42.4152193525777
"1926" 385 50.0274218664225 36.5283358074423
"1927" 385.2 47.6669929775725 30.7397409364644
"1928" 385.4 46.1289395894658 24.8265391651999
"1929" 385.6 44.5886156495894 18.359552966257
"1930" 385.8 43.4920637726701 13.2679453865951
"1931" 386 41.7828608983065 9.31857381566725
"1932" 386.2 41.0655894172338 9.32941220258681
"1933" 386.4 41.9897457200849 9.07724344418726
"1934" 386.6 45.4069988423375 7.39764565272974
"1935" 386.8 49.518484979081 6.53633854470629
"1936" 387 54.9532587896227 5.59519491064175
"1937" 387.2 60.3755371348943 4.60262190918893
"1938" 387.4 66.4256885129984 3.74688533885289
"1939" 387.6 71.4900670259907 2.82673555690942
"1940" 387.8 73.7469798257077 1.77804648538299
"1941" 388 73.5263786500616 2.29319777655555
"1942" 388.2 74.0399459594218 2.99570855890638
"1943" 388.4 76.9756767723176 4.63467038702754
"1944" 388.6 79.7218958538693 6.28024955041054
"1945" 388.8 83.0890161478072 8.9758135365052
"1946" 389 86.970018684264 11.2603548436411
"1947" 389.2 91.4455008105616 14.1076105758137
"1948" 389.4 95.8678816183738 15.3751357568423
"1949" 389.6 100.536311614941 17.6400681261946
"1950" 389.8 105.478901226216 19.5132672498911
"1951" 390 109.848469537299 21.2374355342027
"1952" 390.2 112.155393274112 24.4570071240629
"1953" 390.4 113.988785664872 30.3295397967776
"1954" 390.6 114.063194115732 35.2398239593215
"1955" 390.8 114.045526616385 40.4816953752046
"1956" 391 112.792254482568 45.7238387520786
"1957" 391.2 111.200479487641 50.8610194418843
"1958" 391.4 108.878470011639 55.1753016280165
"1959" 391.6 105.606428935273 59.8788773602805
"1960" 391.8 102.645866824865 63.3745786336694
"1961" 392 98.5358712425122 66.3721171965282
"1962" 392.2 94.1639991607867 69.5381324975466
"1963" 392.4 88.7585996516898 71.4562405748244
"1964" 392.6 83.5548996655503 73.1471112181459
"1965" 392.8 78.2359488523999 73.7535587361954
"1966" 393 72.2000384126983 72.9620993587531
"1967" 393.2 68.1516088801554 70.8439630554609
"1968" 393.4 63.9725023069695 68.2571166220092
"1969" 393.6 57.9596243286072 65.4228285677405
"1970" 393.8 53.4720469598444 62.7780822661141
"1971" 394 48.8891412319627 59.9618799234834
"1972" 394.2 43.9033838474192 56.4980073348389
"1973" 394.4 39.1628378822991 53.2186796169212
"1974" 394.6 34.3729781203192 50.2118516523817
"1975" 394.8 30.1132501788415 46.2125920938748
"1976" 395 26.6141343134609 41.0520004776217
"1977" 395.2 23.460365309192 36.4583845436509
"1978" 395.4 20.4334502865879 32.2903222071848
"1979" 395.6 17.7738216703141 26.9406990135659
"1980" 395.8 18.5110796245214 22.5630773190411
"1981" 396 20.9522886405097 19.5748053797925
"1982" 396.2 24.1907876251285 15.9570139536113
"1983" 396.4 27.7461964433329 12.6125699231377
"1984" 396.6 29.3697218013047 10.9530770275552
"1985" 396.8 28.1335745285644 12.5291602210316
"1986" 397 27.1116150985731 13.517066316847
"1987" 397.2 26.608423365885 13.7690348498908
"1988" 397.4 25.7231811102202 14.7411516916313
"1989" 397.6 24.3349839868739 15.5670280840745
"1990" 397.8 21.9525811176809 17.4330013234848
"1991" 398 20.347680221048 18.827953834424
"1992" 398.2 20.0169639929654 19.044623772341
"1993" 398.4 18.6407647359376 20.0930124867248
"1994" 398.6 15.9703624866351 23.045637433377
"1995" 398.8 12.7442945819652 26.2430573877748
"1996" 399 10.4932859998111 29.5365544414766
"1997" 399.2 8.3863825605295 32.6725722846866
"1998" 399.4 7.55784245034921 35.4445178679897
"1999" 399.6 5.6461544304856 39.4543852809967
"2000" 399.8 3.76780694666751 43.0174487235556
"2001" 400 3.22771383520741 46.9455241360895
"2002" 400.2 2.01502391371474 51.324983707524
"2003" 400.4 1.43768495821397 55.8428155864579
"2004" 400.6 0.774180465351439 60.6506604594016
"2005" 400.8 0.144846106175393 64.6401998202344
"2006" 401 1.13219842607124 68.6235107928267
"2007" 401.2 1.57499703162316 73.1191540792608
"2008" 401.4 2.19721654676175 76.9903664844522
"2009" 401.6 2.78668624407246 80.9118408426942
"2010" 401.8 4.18096044474576 85.7374605218992
"2011" 402 5.52300629154715 90.1039908247602
"2012" 402.2 7.67149907552519 93.7490453466008
"2013" 402.4 9.6576872972316 97.0219626810225
"2014" 402.6 11.3942312043635 99.2430268941043
"2015" 402.8 13.1958852045561 102.568938135977
"2016" 403 15.6079000383657 105.989003335351
"2017" 403.2 18.8468115223292 109.236111166627
"2018" 403.4 21.8555604204228 112.377905505616
"2019" 403.6 22.1213888254315 112.435780340844
"2020" 403.8 22.6044715096247 112.524270966774
"2021" 404 24.7162520799684 114.025280696937
"2022" 404.2 27.8597697172638 115.16903702723
"2023" 404.4 31.4238596455609 117.485597422378
"2024" 404.6 33.9555117559233 119.853570674636
"2025" 404.8 38.032515562388 121.483774449257
"2026" 405 42.4192744881518 120.959260186293
"2027" 405.2 46.8398687743386 120.517483328388
"2028" 405.4 51.5187740422044 121.110411870432
"2029" 405.6 55.9865525446479 122.543911641493
"2030" 405.8 60.2476919461519 125.871638861224
"2031" 406 62.8938270486629 127.304471112518
"2032" 406.2 67.3971937961954 125.668998342117
"2033" 406.4 72.4275337967331 124.078513522398
"2034" 406.6 76.8961377919683 122.228114712339
"2035" 406.8 83.0122790691621 121.459599081587
"2036" 407 89.4541908391823 122.073075048499
"2037" 407.2 91.6463401015398 119.264111622574
"2038" 407.4 96.0038565371301 115.669150396694
"2039" 407.6 99.5679450591362 112.824073600999
"2040" 407.8 104.505046867003 109.437855697332
"2041" 408 108.419759603988 106.137168302306
"2042" 408.2 112.301810777404 101.942962053101
"2043" 408.4 116.31807189841 97.4929131643697
"2044" 408.6 119.521234097966 94.2669462489998
"2045" 408.8 120.335598719285 89.7511482301067
"2046" 409 120.830951938211 84.5218553157967
"2047" 409.2 121.746466355085 78.5951052933551
"2048" 409.4 121.998372935715 73.3064970983779
"2049" 409.6 123.178293769393 68.6852812514047
"2050" 409.8 123.99876872492 65.2238818414618
"2051" 410 123.735616187539 63.4730065750909
"2052" 410.2 123.425263204544 59.0233921513043
"2053" 410.4 123.012261965967 54.0906860356914
"2054" 410.6 121.229858872723 50.8302345736916
"2055" 410.8 118.398196251188 46.4382172914063
"2056" 411 116.025326058274 42.1121844107642
"2057" 411.2 114.251272836591 38.9055917731885
"2058" 411.4 111.810127787837 36.1863077897452
"2059" 411.6 109.371176438952 34.0758429571912
"2060" 411.8 108.627088927732 33.1636854116684
"2061" 412 106.319024232859 29.3028674121106
"2062" 412.2 103.568951077913 26.4443737977631
"2063" 412.4 101.807987916519 25.6574815763536
"2064" 412.6 100.907856764391 24.7983471370161
"2065" 412.8 98.8731996606347 21.229454151762
"2066" 413 96.7085336184636 17.1864679591248
"2067" 413.2 94.7853765356893 15.4357168255951
"2068" 413.4 91.7211328119017 15.413924747328
"2069" 413.6 87.9872898062601 16.4730073836868
"2070" 413.8 84.222306957889 18.3848032219071
"2071" 414 82.6427618292798 19.8664595796525
"2072" 414.2 80.0761977477473 22.3085549668108
"2073" 414.4 76.5161600278386 24.5494399613766
"2074" 414.6 72.1838751125655 26.5688740691621
"2075" 414.8 67.9997835800081 29.244284163599
"2076" 415 63.6470898102113 32.2416707325201
"2077" 415.2 58.8134195239803 35.0776734098767
"2078" 415.4 54.1624233544136 38.5708875549067
"2079" 415.6 51.3068518102027 43.0200106067906
"2080" 415.8 49.4685274430338 47.9267350843079
"2081" 416 49.2844005517952 52.5358586803665
"2082" 416.2 48.8882069226572 58.7448969116359
"2083" 416.4 49.4373530511562 63.9136329111203
"2084" 416.6 49.5772027195854 69.9300090615998
"2085" 416.8 49.3133935583514 76.1104581389608
"2086" 417 49.1748138466721 82.0461946071003
"2087" 417.2 49.2388857549358 88.3306193090631
"2088" 417.4 49.7079771743831 95.6396576555783
"2089" 417.6 50.6599533330694 100.99896091772
"2090" 417.8 50.8319029608728 107.166743629776
"2091" 418 51.6208707656754 113.713479637575
"2092" 418.2 52.4527716831955 119.634490465239
"2093" 418.4 54.1698596689623 123.340025924046
"2094" 418.6 56.6108099654224 123.805049102442
"2095" 418.8 60.5300761965098 124.690831820623
"2096" 419 65.0845018719639 125.104110445811
"2097" 419.2 68.146359272029 125.418727042862
"2098" 419.4 71.1085568608123 124.202930974872
"2099" 419.6 74.2789291822521 121.310215526072
"2100" 419.8 77.3355855482407 117.410921046571
"2101" 420 80.5844180728344 113.449770576073
"2102" 420.2 83.4982016249152 109.425002062654
"2103" 420.4 86.715302980436 105.27952093466
"2104" 420.6 90.4271491630084 100.567255483108
"2105" 420.8 94.2163522184593 95.4585131380386
"2106" 421 96.6752324585649 91.0031209190528
"2107" 421.2 98.8720314129282 86.0014514811344
"2108" 421.4 101.47888671858 81.3815621892473
"2109" 421.6 104.657874358501 75.6779021192149
"2110" 421.8 105.874576732156 71.2032403021924
"2111" 422 108.713895087637 66.3008811501862
"2112" 422.2 112.442335389477 62.7643469748738
"2113" 422.4 115.961590177534 61.5333895020445
"2114" 422.6 117.471102966686 57.2745959953696
"2115" 422.8 116.331514443628 52.3651467484814
"2116" 423 113.91358463603 49.2983779471339
"2117" 423.2 111.172983876891 45.3247558714777
"2118" 423.4 109.023647774433 41.6973628388189
"2119" 423.6 105.625843694122 37.7188520006462
"2120" 423.8 102.060356292692 33.7390240090743
"2121" 424 98.4153946763132 28.7549422226993
"2122" 424.2 95.6090862644798 23.9670014470013
"2123" 424.4 94.1244474936789 20.1087100934619
"2124" 424.6 91.7396063820216 14.6847458890855
"2125" 424.8 90.180717501121 10.4427124944185
"2126" 425 91.4702147777988 7.90140236694621
"2127" 425.2 94.5134926798279 9.54981449553556
"2128" 425.4 96.3897085306183 11.8866730179769
"2129" 425.6 98.8514647497543 15.3068705671141
"2130" 425.8 100.767060434101 19.1024463632358
"2131" 426 101.861538677992 20.4909946820338
"2132" 426.2 105.079478753041 24.223938160063
"2133" 426.4 108.984444981506 27.4204752731329
"2134" 426.6 113.516601963642 30.5122712502679
"2135" 426.8 117.809837561742 32.8028699190233
"2136" 427 120.142860234337 35.2754296762195
"2137" 427.2 120.990423698386 40.3237664506911
"2138" 427.4 122.491818653985 45.2031616767768
"2139" 427.6 124.230738698732 50.5179779529174
"2140" 427.8 126.192485811655 56.0456109658706
"2141" 428 127.960977684714 61.0096007741354
"2142" 428.2 128.478043541912 67.4449931776327
"2143" 428.4 127.968798676851 72.8580863949314
"2144" 428.6 127.113054362212 78.065962342993
"2145" 428.8 124.576602086711 83.4297250239511
"2146" 429 122.316495752263 89.081201871825
"2147" 429.2 120.412927808416 94.194086003924
"2148" 429.4 117.172926753023 97.3026104483647
"2149" 429.6 113.208953354172 101.524201174358
"2150" 429.8 109.349309412738 106.215423854442
"2151" 430 106.776755025831 111.349108301499
"2152" 430.2 102.578810995238 113.952468797934
"2153" 430.4 97.1998109881098 117.281792049556
"2154" 430.6 92.8040395236819 120.50509094964
"2155" 430.8 87.9552227997036 123.822654257939
"2156" 431 82.4424868030461 124.886080206103
"2157" 431.2 76.5004464367491 125.9779910106
"2158" 431.4 70.6877904256428 126.681500397325
"2159" 431.6 63.9307991287213 127.1438198646
"2160" 431.8 58.0384756706864 127.381940591908
"2161" 432 53.2328185482854 127.694633129919
"2162" 432.2 47.6530269120402 126.514661616466
"2163" 432.4 41.9241132089376 124.462509447289
"2164" 432.6 37.092755093087 122.566117393982
"2165" 432.8 31.6582318303829 119.422326954573
"2166" 433 27.4588936333415 115.557087028292
"2167" 433.2 22.6245591596924 112.361635771837
"2168" 433.4 17.9463669573575 108.874888152896
"2169" 433.6 14.9811993960969 104.304273751593
"2170" 433.8 11.1420975267481 99.347419976534
"2171" 434 7.16818134676888 94.0904044304554
"2172" 434.2 4.70462883798654 89.4450411915635
"2173" 434.4 3.2942448902604 83.9640601132132
"2174" 434.6 1.79042921382181 77.869744819401
"2175" 434.8 1.12089120064407 73.0236952746322
"2176" 435 1.06889321243407 66.5917974322818
"2177" 435.2 0.820991368370861 61.0498282991484
"2178" 435.4 1.38512380748752 56.5070167496986
"2179" 435.6 1.90059246022938 50.7619092284548
"2180" 435.8 2.7849460160251 46.6715457190328
"2181" 436 6.16844997968953 41.9971308091006
"2182" 436.2 9.04453813071783 37.3357816832926
"2183" 436.4 10.4962750902439 32.6241728210918
"2184" 436.6 11.9041750720458 28.5097780267622
"2185" 436.8 16.169103211427 25.4752106526469
"2186" 437 21.17849084499 23.2067869706981
"2187" 437.2 24.963895888645 21.4953375253344
"2188" 437.4 29.5482779179686 18.4878211738686
"2189" 437.6 33.525699525209 14.8849008085632
"2190" 437.8 37.0425923905914 11.4227838511774
"2191" 438 41.3597342128092 9.30658911087812
"2192" 438.2 46.5059676773173 10.4419346003758
"2193" 438.4 51.5998638574162 12.3105517011444
"2194" 438.6 56.6522579588738 13.64381049573
"2195" 438.8 61.7469106474918 14.5194173019517
"2196" 439 66.4618142652959 13.9425196296919
"2197" 439.2 71.2531396105001 12.8749852590213
"2198" 439.4 76.9433641969537 11.6653056380493
"2199" 439.6 82.2639132027649 11.8289671838031
"2200" 439.8 87.6625283461991 12.700195135257
"2201" 440 93.2370751253009 13.5613698935177
"2202" 440.2 97.6348688741328 12.0155114417188
"2203" 440.4 97.8937732725877 11.5561825898874
"2204" 440.6 97.8145091271009 13.0372685786294
"2205" 440.8 98.3439593905913 15.4173715356758
"2206" 441 98.6828582936419 18.4605043433647
"2207" 441.2 99.6767347393576 23.2833060389132
"2208" 441.4 101.182436974119 27.6338444163762
"2209" 441.6 101.968024131477 32.8554330304804
"2210" 441.8 102.217207828751 38.3268903146884
"2211" 442 102.480961612528 44.5551126497933
"2212" 442.2 102.136814317602 50.5764494130791
"2213" 442.4 101.55948125332 56.4472838583305
"2214" 442.6 100.546160212583 61.3990933608576
"2215" 442.8 99.1227628664281 67.5503299830455
"2216" 443 98.7282884469889 73.4887647735343
"2217" 443.2 100.783980850878 79.4084828310359
"2218" 443.4 102.968889007075 84.2136701987099
"2219" 443.6 104.680395994152 90.8536321487246
"2220" 443.8 107.288121603867 94.2730547466236
"2221" 444 111.716325596477 96.4715399296729
"2222" 444.2 114.317704957174 96.7486050428267
"2223" 444.4 114.040746215336 97.3144247762431
"2224" 444.6 112.908726996342 101.168730311388
"2225" 444.8 110.012800184761 102.11372294255
"2226" 445 106.054606261665 101.560159454513
"2227" 445.2 100.464161933413 101.899448485654
"2228" 445.4 97.9540652227907 102.202703029471
"2229" 445.6 95.600654485973 101.81079233653
"2230" 445.8 90.4613124172716 100.351690166962
"2231" 446 84.9550421663553 99.686949171091
"2232" 446.2 79.1262622312631 97.7077928070849
"2233" 446.4 74.5435093330012 94.9159566557929
"2234" 446.6 70.741117092752 90.853575356421
"2235" 446.8 66.8717243243174 86.2025151539062
"2236" 447 65.3393314853594 81.1500860468067
"2237" 447.2 65.1321782520476 76.2185561357265
"2238" 447.4 66.7203046440915 70.7608231741241
"2239" 447.6 69.4101394779309 65.5483485399823
"2240" 447.8 71.9631890273519 63.0915092440304
"2241" 448 76.7206180855275 59.722785395439
"2242" 448.2 81.4377605945508 56.091717755508
"2243" 448.4 85.3450077889396 53.3429460691322
"2244" 448.6 89.9372375679364 51.0231329196369
"2245" 448.8 94.0407652380998 47.6042222550534
"2246" 449 98.704932120643 44.3134108734638
"2247" 449.2 103.899721353177 42.1181683169278
"2248" 449.4 109.224605459906 40.422125293536
"2249" 449.6 114.032787254654 37.8602200830515
"2250" 449.8 115.889231376739 35.0134551112898
"2251" 450 114.974599844532 34.0428588586363
"2252" 450.2 114.883958007038 30.6833515295433
"2253" 450.4 114.283157709464 29.26450787998
"2254" 450.6 112.656291004179 26.1934598588144
"2255" 450.8 112.252138490374 24.5456826880528
"2256" 451 112.894384538936 24.0426634712001
"2257" 451.2 114.814022853689 26.0523661069309
"2258" 451.4 117.197071210431 28.8522439490452
"2259" 451.6 119.495933859432 32.1563595201358
"2260" 451.8 120.875288719343 34.8007750046828
"2261" 452 120.516488252726 35.6060366699388
"2262" 452.2 121.597606086393 39.3106284821987
"2263" 452.4 123.287009904398 44.3556053383805
"2264" 452.6 125.029739857402 48.4477200075272
"2265" 452.8 126.836090793375 53.4460063669028
"2266" 453 127.232529383194 56.1885847493818
"2267" 453.2 124.856188578222 60.0693739574135
"2268" 453.4 122.333075884637 64.2995169316877
"2269" 453.6 120.941872073217 69.3138930551539
"2270" 453.8 121.498085839986 74.8911060548955
"2271" 454 123.151461129809 80.0646288888523
"2272" 454.2 123.144107748419 84.6182450785164
"2273" 454.4 121.337814812446 88.7310535101691
"2274" 454.6 117.037965313953 91.0861881475167
"2275" 454.8 112.50442055069 92.4826095764834
"2276" 455 107.078963493753 93.859896164925
"2277" 455.2 102.682878502457 95.6166334594945
"2278" 455.4 98.1264098283138 97.5668721073889
"2279" 455.6 92.5472961383334 99.9500800288507
"2280" 455.8 87.5450272256099 101.554403290838
"2281" 456 81.0434724136436 103.260194908055
"2282" 456.2 75.3839161823702 103.681431831868
"2283" 456.4 69.7334288934307 102.919039107016
"2284" 456.6 63.8088916424697 100.801342275257
"2285" 456.8 59.6654754415025 97.7847115616466
"2286" 457 56.8172324595467 92.9817601902812
"2287" 457.2 54.8083013204067 87.742048028482
"2288" 457.4 54.0510187331697 82.2302295700783
"2289" 457.6 54.3080738590164 76.4976908047566
"2290" 457.8 55.0455934593573 70.4726194697811
"2291" 458 55.5740512615108 65.3382273738059
"2292" 458.2 57.1506592564369 59.5144727163463
"2293" 458.4 59.4111729971765 54.1571326487208
"2294" 458.6 61.6238101704144 48.0810525380805
"2295" 458.8 63.7526816988202 43.0070435021603
"2296" 459 67.3683956939642 37.2795014658812
"2297" 459.2 70.3057208227186 32.6291552947311
"2298" 459.4 74.2353223801504 27.9710196731382
"2299" 459.6 76.0225378390571 24.8702431359143
"2300" 459.8 77.2100502874147 20.0904616485609
"2301" 460 77.8378295168396 14.2167236107969
"2302" 460.2 79.9872970124822 9.93089689117203
"2303" 460.4 83.0463808267017 9.25751245830116
"2304" 460.6 85.8211855845344 10.4449539941534
"2305" 460.8 88.0965402178052 8.97120732143181
"2306" 461 86.8733622543717 6.17301241948508
"2307" 461.2 83.7563508071184 6.25295419855719
"2308" 461.4 80.4141796730783 6.37517929995246
"2309" 461.6 77.0394013267149 5.89323828287498
"2310" 461.8 74.7741496017022 5.11480582160752
"2311" 462 72.0781687442711 4.07631735102322
"2312" 462.2 70.8458661569834 3.63594635105059
"2313" 462.4 67.7075284594002 2.46091699099403
"2314" 462.6 63.9645793397341 1.9314962322505
"2315" 462.8 61.2667533525518 2.52258376348887
"2316" 463 57.4723876129588 2.85347938135142
"2317" 463.2 53.2180225810493 2.13681176058085
"2318" 463.4 48.9658543276458 3.09212813185269
"2319" 463.6 44.4298279169381 3.65481637739553
"2320" 463.8 41.7849478340866 5.05544720145696
"2321" 464 37.3102517484182 7.57286817765351
"2322" 464.2 33.4936726169486 8.86130649388186
"2323" 464.4 29.654502941571 10.9663694076202
"2324" 464.6 25.358230401138 13.5452113748147
"2325" 464.8 21.5874729420193 16.4707851459445
"2326" 465 18.2189596978846 19.8689764800199
"2327" 465.2 15.4242062847419 23.1033448727169
"2328" 465.4 11.6938786644217 27.0523561220846
"2329" 465.6 9.43747813469168 30.8661843378042
"2330" 465.8 7.17055508988841 34.7622818615875
"2331" 466 6.46297097709978 38.5644073466875
"2332" 466.2 3.91054783528041 43.0535395827832
"2333" 466.4 3.50924477101734 45.1879042677199
"2334" 466.6 3.23699619169596 49.4363497657038
"2335" 466.8 1.92805074725721 54.4604307231119
"2336" 467 1.45241338547637 57.2083025992616
"2337" 467.2 1.32057965151732 57.6161135702626
"2338" 467.4 3.24724793874818 58.6780247002937
"2339" 467.6 6.2199054436531 60.4985673071563
"2340" 467.8 8.70768321456123 62.1935433919616
"2341" 468 11.7578240445072 64.5095365520023
"2342" 468.2 14.0741671561572 67.1267319364092
"2343" 468.4 16.8281287055997 71.1118255987736
"2344" 468.6 19.3722995800525 75.5994818082494
"2345" 468.8 20.0953759261324 81.015144093812
"2346" 469 18.6485813951783 86.9069226310369
"2347" 469.2 16.8841700463658 92.4273416837945
"2348" 469.4 14.5840439019522 96.3575678659633
"2349" 469.6 12.4237651835037 97.264888472902
"2350" 469.8 11.4268412672765 95.187822024617
"2351" 470 11.0885177272666 90.9077580422049
"2352" 470.2 11.465282914725 87.2607918822528
"2353" 470.4 11.6323264114663 83.0174380091998
"2354" 470.6 11.5909949881329 79.6902198564165
"2355" 470.8 10.2471618975567 76.2312093157392
"2356" 471 9.11311990005674 71.4141673763809
"2357" 471.2 7.39720282254697 66.2511167221748
"2358" 471.4 5.44141876336018 61.324434183258
"2359" 471.6 3.88962515244724 56.1518129175663
"2360" 471.8 4.3767473884102 51.4496142266825
"2361" 472 7.48119248572764 47.3017567267872
"2362" 472.2 11.4389137050236 43.2318554919959
"2363" 472.4 14.5029411640667 39.8139714075382
"2364" 472.6 17.8394705628506 35.646450929269
"2365" 472.8 21.1632943128783 30.3560358905925
"2366" 473 23.8262944927173 26.1444396545769
"2367" 473.2 26.6302901260446 21.1019649083038
"2368" 473.4 30.2528018276114 15.8021012507616
"2369" 473.6 33.6864950992759 11.2705587313518
"2370" 473.8 37.3238513041209 9.60528093197756
"2371" 474 41.9286749507468 10.5957893459251
"2372" 474.2 47.3735473746578 12.3783885408465
"2373" 474.4 50.7423724733141 12.5391638833866
"2374" 474.6 55.8451248277259 11.9437594491463
"2375" 474.8 60.2614280641089 10.0610463151767
"2376" 475 64.4848946412313 8.221007590773
"2377" 475.2 69.4912109353445 7.52964835559456
"2378" 475.4 74.2107470275921 7.19344472113034
"2379" 475.6 76.9522647264435 10.0636795900827
"2380" 475.8 80.7734616233133 14.4191587068677
"2381" 476 83.71001758693 17.241005883443
"2382" 476.2 87.8658009766271 21.0851963118468
"2383" 476.4 92.2829329364702 25.284277106384
"2384" 476.6 96.6441818582995 29.6685700621062
"2385" 476.8 100.696468656898 33.9521423642313
"2386" 477 105.557870772752 38.5857627051341
"2387" 477.2 107.332870732312 42.8812035286008
"2388" 477.4 110.529628416796 47.868399031368
"2389" 477.6 114.663410156425 50.0003448839395
"2390" 477.8 119.278161837128 50.1158651685231
"2391" 478 124.201391686933 51.9244081654832
"2392" 478.2 124.826377338376 56.4505945515281
"2393" 478.4 123.320351162593 60.8215044735217
"2394" 478.6 120.142602503013 65.6468461532541
"2395" 478.8 115.888771367565 70.0262691498335
"2396" 479 112.594176690935 73.830181375839
"2397" 479.2 109.002953062766 77.538815760579
"2398" 479.4 103.79808589314 81.5882830786732
"2399" 479.6 100.275522824612 84.271865111692
"2400" 479.8 95.0434904846028 86.9268722462056
"2401" 480 89.0325485508017 89.2698360559386
"2402" 480.2 83.8669168228576 90.9793319760005
"2403" 480.4 77.9537977802858 92.0095653833325
"2404" 480.6 72.300181836038 91.6971501950835
"2405" 480.8 67.5492449770766 89.6850789075357
"2406" 481 63.8228393882117 85.5743475989706
"2407" 481.2 61.3160839108795 80.7601619379447
"2408" 481.4 58.6112963653741 74.6753858402252
"2409" 481.6 57.8242034884879 69.6214346917456
"2410" 481.8 58.2272928083213 65.0689647817329
"2411" 482 59.0945012448491 62.8434909099823
"2412" 482.2 59.6960365004835 60.0097611095351
"2413" 482.4 59.7195830561872 55.194480151989
"2414" 482.6 58.7844008621161 52.3224816641659
"2415" 482.8 56.90142774527 47.0590958637425
"2416" 483 55.7946284161871 41.5576217450789
"2417" 483.2 54.3665033098745 35.5552333173103
"2418" 483.4 52.6217408483512 29.5195693386939
"2419" 483.6 50.6401725965011 23.3548996933203
"2420" 483.8 49.0071376330238 17.7334542792695
"2421" 484 47.6048124546301 12.6362085156366
"2422" 484.2 48.1424247548186 7.0750958282196
"2423" 484.4 47.8287513668427 4.60668989679826
"2424" 484.6 45.735245547484 4.82179330730454
"2425" 484.8 44.1989585368348 5.7863214590131
"2426" 485 40.6981584289901 7.4231514737461
"2427" 485.2 37.0262767929488 8.16412379270832
"2428" 485.4 34.1240646969636 8.56938981115432
"2429" 485.6 32.1251568015992 9.34393459846546
"2430" 485.8 30.2146675117489 11.6365161059123
"2431" 486 26.4695522479147 13.8534545836252
"2432" 486.2 23.7885737024119 15.5754679325139
"2433" 486.4 20.9294904216344 17.9940226040841
"2434" 486.6 17.7804248524905 21.1049887353972
"2435" 486.8 14.4766342492539 24.3317041549839
"2436" 487 13.0903434483194 26.0614276896871
"2437" 487.2 12.6871749961138 26.1158619279221
"2438" 487.4 13.544059280609 26.2528949918801
"2439" 487.6 15.3564194118644 29.0172185206283
"2440" 487.8 17.5148103557386 33.5122757303627
"2441" 488 18.4255793007901 36.9600775493816
"2442" 488.2 18.4860631146891 40.2926204965736
"2443" 488.4 18.500091741165 44.9296259033677
"2444" 488.6 19.6124448933154 48.9063483572506
"2445" 488.8 19.9719947989895 53.7679750830844
"2446" 489 19.5894075289617 57.1749278338646
"2447" 489.2 19.2652362550083 62.2282507509265
"2448" 489.4 19.4207548172792 67.3208509346995
"2449" 489.6 20.651418543492 72.8167972818854
"2450" 489.8 23.1768247075889 77.185911596342
"2451" 490 26.7026880749383 81.8660667329441
"2452" 490.2 30.0097483426575 85.8912050842647
"2453" 490.4 34.4559330574185 88.9461864633744
"2454" 490.6 39.2228754458704 91.1814915567842
"2455" 490.8 44.1807752707778 91.8933891591078
"2456" 491 48.7432963171371 91.9566167262774
"2457" 491.2 54.2112039769614 90.8377173477335
"2458" 491.4 58.8767615672374 89.4828958225348
"2459" 491.6 63.9675844694854 87.8670033644564
"2460" 491.8 68.5765089745652 85.1008698198949
"2461" 492 73.0674531939181 82.0771599418188
"2462" 492.2 78.3439469428439 78.0214546809244
"2463" 492.4 83.2841710967141 74.216763261456
"2464" 492.6 87.0100682923941 70.8449665899884
"2465" 492.8 89.6669081576847 66.3593892998576
"2466" 493 92.6132192956143 61.1576919798889
"2467" 493.2 95.9553614296544 57.4382794401745
"2468" 493.4 97.6556838806881 55.1082234203644
"2469" 493.6 99.9287996227397 50.3922866483089
"2470" 493.8 100.890864512751 44.9638444128337
"2471" 494 102.756363552269 39.751047025661
"2472" 494.2 105.577401683632 33.9456834817896
"2473" 494.4 108.834323915959 29.3503539948415
"2474" 494.6 112.490345820675 28.5376112238972
"2475" 494.8 114.206310255983 31.114275936217
"2476" 495 116.961976420104 33.7170757328632
"2477" 495.2 119.372343575015 34.7479375244857
"2478" 495.4 119.778243538361 33.7790369768918
"2479" 495.6 118.638030090008 31.7476609687453
"2480" 495.8 116.939637108175 29.3108622855898
"2481" 496 115.290326455312 26.4155084788575
"2482" 496.2 112.537994302987 23.1175987854645
"2483" 496.4 110.60328492008 20.9484324571664
"2484" 496.6 108.847025117795 20.3706566444222
"2485" 496.8 108.091238976168 20.1658506798764
"2486" 497 104.628975611447 17.8775461373714
"2487" 497.2 101.531623921732 14.4793600009766
"2488" 497.4 99.7422572177394 12.7917265189603
"2489" 497.6 96.2994847416178 12.5204466153441
"2490" 497.8 91.9181839351206 13.2202992427151
"2491" 498 88.0730586555484 12.9282647713741
"2492" 498.2 84.8915361951821 11.9640598313153
"2493" 498.4 80.6951648159655 11.2989592782492
"2494" 498.6 78.4646213399735 10.4275081322778
"2495" 498.8 74.4018350970752 9.18602535634523
"2496" 499 70.9710724977569 7.27902040373063
"2497" 499.2 67.5925611330446 4.70151202377832
"2498" 499.4 64.5710932454345 4.22467375313922
"2499" 499.6 62.3594909503095 6.36948864233893
"2500" 499.8 59.6212974952331 10.1650368448919
"2501" 500 57.8095049734142 13.3036604458757
"2502" 500.2 54.8276079088753 16.466152407413
"2503" 500.4 51.304721849521 20.1845967644713
"2504" 500.6 48.0252391375059 23.7919566368903
"2505" 500.8 44.3026933232155 26.5659909234075
"2506" 501 39.4399350107691 29.1419951481157
"2507" 501.2 37.0453706894122 29.5560268637093
"2508" 501.4 33.6792511045176 29.9251680086947
"2509" 501.6 29.3090092940898 31.9600296731384
"2510" 501.8 28.8656508327056 35.6048590895495
"2511" 502 29.8585536689847 40.2935961317865
"2512" 502.2 31.7432804306541 44.239889758594
"2513" 502.4 34.6042797638564 47.6681056854276
"2514" 502.6 37.9564974404925 50.679508793612
"2515" 502.8 43.0847676664667 54.239143142868
"2516" 503 47.6395852790112 55.444423920933
"2517" 503.2 52.6843611602845 56.387255425318
"2518" 503.4 58.2839880743824 57.6483909753546
"2519" 503.6 63.1274715729342 59.857631573526
"2520" 503.8 68.6782388081278 61.9660983947476
"2521" 504 74.1073376645404 63.883237295695
"2522" 504.2 79.4849089940799 65.8387205943503
"2523" 504.4 85.3823486146317 67.9477087887924
"2524" 504.6 90.4811178969591 69.221557941878
"2525" 504.8 95.9408347101247 69.9763735186066
"2526" 505 101.162069586174 71.3979165606299
"2527" 505.2 106.560560976004 73.4751649277341
"2528" 505.4 110.774818399784 72.6875078447015
"2529" 505.6 113.713458828669 71.0034217032206
"2530" 505.8 117.316207429317 71.8821976422815
"2531" 506 119.702036821446 76.0474664547641
"2532" 506.2 118.977299113636 78.2464156836751
"2533" 506.4 118.309448915661 83.5089134833083
"2534" 506.6 118.792550337731 88.5385992219463
"2535" 506.8 117.720334591876 90.3406917826955
"2536" 507 114.809302315025 93.6550463640588
"2537" 507.2 111.202715642293 98.0137573298137
"2538" 507.4 107.302549997053 103.03861453788
"2539" 507.6 104.273922226088 107.177250855652
"2540" 507.8 101.590988936155 112.24884533965
"2541" 508 101.130195811597 114.046543911208
"2542" 508.2 101.432112265102 112.595682625925
"2543" 508.4 103.480711679476 112.738389760781
"2544" 508.6 106.243259927478 110.898440161311
"2545" 508.8 109.538617155877 107.825592710785
"2546" 509 112.236548766913 105.17002992129
"2547" 509.2 112.631855938645 102.87344042887
"2548" 509.4 112.754203555959 100.325211691755
"2549" 509.6 112.837484790568 99.1406142426169
"2550" 509.8 112.574597129989 98.6851800968978
"2551" 510 112.121263960871 98.9148980092394
"2552" 510.2 111.72719451522 99.2690851597698
"2553" 510.4 111.520011521751 98.9991970115559
"2554" 510.6 111.504041453597 98.9927747039692
"2555" 510.8 111.556998494232 98.902756418578
"2556" 511 111.562753606945 98.9172083018051
"2557" 511.2 111.562753606945 98.9172083018051
"2558" 511.4 111.56323372228 98.9372038170792
"2559" 511.6 111.563231213761 98.9372163908799
"2560" 511.8 111.552905845476 98.9856807108268
"2561" 512 111.628548639718 99.0011948317971
"2562" 512.2 111.831165444458 98.5130394525729
"2563" 512.4 111.946937017209 98.481593829241
"2564" 512.6 111.973438798339 98.4872297201176
"2565" 512.8 112.033913528359 98.2309238373139
"2566" 513 112.07815692417 98.2365930927134
"2567" 513.2 112.139323587348 98.1252225445529
"2568" 513.4 112.052028000182 98.0510000867738
"2569" 513.6 111.799397369749 97.7164670479859
"2570" 513.8 111.609079681655 96.8857835654034
"2571" 514 111.285344091844 95.2711171102235
"2572" 514.2 110.760191149455 93.8317401001044
"2573" 514.4 110.430120712984 92.2856331533136
"2574" 514.6 110.151774684121 90.4008567312589
"2575" 514.8 109.459020175528 87.4743889208571
"2576" 515 108.963072817677 84.7838132557923
"2577" 515.2 108.170892778273 82.1102145530253
"2578" 515.4 107.590529727097 78.4801265994405
"2579" 515.6 107.497534024597 74.3623555676329
"2580" 515.8 107.16388655405 70.5403068761676
"2581" 516 106.731012219797 66.6776913199425
"2582" 516.2 106.261167598515 60.852872857792
"2583" 516.4 106.621411831843 56.0897314007386
"2584" 516.6 108.105510358869 51.3383338735668
"2585" 516.8 109.838919339395 46.441719649074
"2586" 517 112.962167801066 41.8185526463298
"2587" 517.2 117.125868532835 38.9305490095979
"2588" 517.4 120.247188475501 39.3241264763911
"2589" 517.6 122.376672234576 41.9360874907434
"2590" 517.8 124.774616671267 45.8459229428255
"2591" 518 126.424572735664 49.886877683171
"2592" 518.2 127.6885619088 54.3028398771432
"2593" 518.4 128.094372819722 58.2011097256483
"2594" 518.6 128.246668695229 63.4125977559426
"2595" 518.8 127.985928136879 67.4462022498512
"2596" 519 127.456678478893 73.1633723146032
"2597" 519.2 126.945183548301 77.6841745150955
"2598" 519.4 125.794044283434 82.9174397567618
"2599" 519.6 125.107032991093 86.7924912223092
"2600" 519.8 124.973407338392 86.4320011197535
"2601" 520 125.28703264642 85.6147666737989
"2602" 520.2 125.803191559975 85.0948554537945
"2603" 520.4 125.657444591414 83.2522686811584
"2604" 520.6 125.842009941368 81.4621751952563
"2605" 520.8 126.1758825705 79.194414064704
"2606" 521 126.655932531232 77.4576592147708
"2607" 521.2 126.504331591505 76.399227549682
"2608" 521.4 126.515317574468 73.4069201465456
"2609" 521.6 126.633546925725 70.6441863818976
"2610" 521.8 126.823663134134 69.9194844464249
"2611" 522 126.621363543024 69.4694938774022
"2612" 522.2 126.278459067234 68.6551985669228
"2613" 522.4 126.184965917814 68.4700110565022
"2614" 522.6 126.12338481689 68.3983893116892
"2615" 522.8 125.992122835224 68.3909258628275
"2616" 523 125.756991101254 68.0712808155953
"2617" 523.2 125.731653234934 68.03736075236
"2618" 523.4 125.672528810288 68.0388795451897
"2619" 523.6 125.665710047509 68.0100589416242
"2620" 523.8 125.516088329276 68.0373212347005
"2621" 524 125.387561849576 68.074324325082
"2622" 524.2 125.414958525857 68.034714062852
"2623" 524.4 125.417112469501 67.8529023695087
"2624" 524.6 125.383403599248 67.7743543714056
"2625" 524.8 125.392287937388 68.0180368844233
"2626" 525 125.06973309987 68.1197876724426
"2627" 525.2 123.371401082651 66.1219076197299
"2628" 525.4 120.960345491305 63.8541301317711
"2629" 525.6 117.918328272107 60.9317972291157
"2630" 525.8 116.300404361056 58.2181680927957
"2631" 526 115.123744069973 55.1663600887498
"2632" 526.2 113.918871263816 51.1389960218271
"2633" 526.4 113.070461250619 46.6867110603512
"2634" 526.6 111.688239799619 43.3905284874104
"2635" 526.8 110.148095560923 41.2195678127772
"2636" 527 108.542008552887 38.2548911647623
"2637" 527.2 107.560802408615 35.1968563394237
"2638" 527.4 107.153429298479 31.1434877798983
"2639" 527.6 105.988369767555 25.9199629533547
"2640" 527.8 103.877038146098 20.9514922858413
"2641" 528 101.595026017413 16.6491901036548
"2642" 528.2 101.694933525943 13.9298705008125
"2643" 528.4 104.238917553738 14.5012864545731
"2644" 528.6 106.474953622129 17.2094493889989
"2645" 528.8 108.808642496559 19.3738842228351
"2646" 529 111.475604122008 21.9137133935345
"2647" 529.2 112.890684397389 24.5110279556034
"2648" 529.4 115.546963570674 27.8365398550931
"2649" 529.6 117.927988958871 30.5310536421901
"2650" 529.8 118.354273185653 31.8831366012335
"2651" 530 118.725520467475 32.3156332298355
"2652" 530.2 119.332972065181 32.9104179935437
"2653" 530.4 119.463913412508 33.5451616844791
"2654" 530.6 119.46740743741 33.7088642766219
"2655" 530.8 119.067694052046 32.9048072884868
"2656" 531 118.953538725691 32.7082770250426
"2657" 531.2 118.869163130662 32.7836417113397
"2658" 531.4 118.970159982573 33.0323746500261
"2659" 531.6 118.995642278775 33.1273447580288
"2660" 531.8 119.005341961607 33.2512902916844
"2661" 532 119.122692571056 33.6030801267181
"2662" 532.2 119.165992801729 33.5908305695307
"2663" 532.4 119.272957762422 33.4883351373369
"2664" 532.6 119.34110099703 33.4491747802199
"2665" 532.8 118.772772755816 33.1955955012625
"2666" 533 118.58104725645 34.8044902379434
"2667" 533.2 118.675700139816 37.7424303994182
"2668" 533.4 119.590807454461 41.3239457225659
"2669" 533.6 121.818609879339 45.2257281712268
"2670" 533.8 124.626637120793 48.738567649665
"2671" 534 125.95725772775 51.404365856918
"2672" 534.2 124.906159150967 55.4590318874495
"2673" 534.4 122.739289678913 59.111114858152
"2674" 534.6 120.247718723208 62.9767067744172
"2675" 534.8 118.546132890785 65.0506474675647
"2676" 535 116.056237587766 67.8309314680999
"2677" 535.2 113.639001499697 71.8484355350292
"2678" 535.4 110.593358520341 75.9665145294091
"2679" 535.6 107.196203538327 78.3528674297829
"2680" 535.8 102.653711723948 81.3571273579509
"2681" 536 98.3660545780117 82.879045866434
"2682" 536.2 92.7400681082098 82.8955367309461
"2683" 536.4 88.4226872165294 81.8259319253797
"2684" 536.6 84.0112055817197 79.6096856564169
"2685" 536.8 79.5937751081151 75.7438285437892
"2686" 537 76.6433776687434 71.8708233592105
"2687" 537.2 74.0652535334743 67.3824633226398
"2688" 537.4 72.1162687770406 62.5976690545833
"2689" 537.6 73.0388589658679 57.969479028648
"2690" 537.8 74.1690657798812 52.2892690587583
"2691" 538 75.8288327381189 47.9845544266524
"2692" 538.2 79.0794568393839 44.1979234947841
"2693" 538.4 81.477923656154 39.769426444468
"2694" 538.6 82.1604785644839 34.5030599271251
"2695" 538.8 82.5813405134148 28.7793053565789
"2696" 539 81.5110586456726 23.516656059845
"2697" 539.2 79.126892743714 17.4884532369959
"2698" 539.4 77.2039723739147 12.4663043644574
"2699" 539.6 74.252267083953 8.52212867781707
"2700" 539.8 72.7044389474835 5.91488180684592
"2701" 540 74.1455177418709 3.8490472786905
"2702" 540.2 77.0993984499193 5.10994602851637
"2703" 540.4 79.4968795327444 7.08514451166051
"2704" 540.6 82.986867087508 9.25948478697671
"2705" 540.8 85.072680077246 11.2364846103938
"2706" 541 85.4267736120152 11.8682145638509
"2707" 541.2 86.1455820550802 12.0700099248141
"2708" 541.4 90.2959814028371 13.7207494295221
"2709" 541.6 93.888194983824 14.8263352168781
"2710" 541.8 95.475926778227 14.7965910695598
"2711" 542 97.4229577404273 14.9577128222209
"2712" 542.2 99.9797382557727 14.7269567114087
"2713" 542.4 100.972171732943 13.6155377124066
"2714" 542.6 100.008029485134 12.4291800458209
"2715" 542.8 98.2442106789161 12.0376006285782
"2716" 543 97.0757449972709 10.4763788267631
"2717" 543.2 94.6521186090695 8.93581493874565
"2718" 543.4 92.18057110815 7.32114546432483
"2719" 543.6 90.6130874330152 6.38585464786317
"2720" 543.8 88.9898009924747 5.93581848448101
"2721" 544 88.2770343174313 5.37169220124803
"2722" 544.2 87.7426854484358 5.47008475257996
"2723" 544.4 86.7289162189696 5.33763329114928
"2724" 544.6 85.9587570616133 5.29069880910333
"2725" 544.8 85.318276706368 5.36247094268797
"2726" 545 85.2923128505329 5.31896834387643
"2727" 545.2 84.9951120326768 5.26721519156481
"2728" 545.4 84.6873392135089 5.15237664393378
"2729" 545.6 84.5077102108685 5.0700668245364
"2730" 545.8 82.7166275658539 4.15393572867357
"2731" 546 79.7431170124561 2.50715376086332
"2732" 546.2 77.2221329492771 2.05418151946517
"2733" 546.4 73.5218883630362 1.76170876135583
"2734" 546.6 69.8518718108745 0.714927888299401
"2735" 546.8 66.5727274068543 0.468773916400885
"2736" 547 62.2111331075676 1.13803467768775
"2737" 547.2 57.5698320978971 1.23940236607624
"2738" 547.4 53.229729231116 2.12353998014682
"2739" 547.6 48.4386900091098 3.55778856117076
"2740" 547.8 43.6352018054508 4.59635679322048
"2741" 548 39.387907756504 6.26457414847045
"2742" 548.2 34.7134021649165 8.6067846384886
"2743" 548.4 30.5025373610588 10.0147987295457
"2744" 548.6 27.1067334445752 13.4015750781252
"2745" 548.8 22.7508729735985 16.2993972862791
"2746" 549 19.6024021895135 19.472983161884
"2747" 549.2 14.9804182584821 23.3561464487228
"2748" 549.4 13.058476895236 26.5239432547479
"2749" 549.6 10.5755067770151 31.0877080303305
"2750" 549.8 7.54400173475139 35.0913877193036
"2751" 550 5.60989774109773 39.8358914786888
"2752" 550.2 3.38336998594491 45.8431168450414
"2753" 550.4 2.23383925187706 49.7055671455997
"2754" 550.6 1.58841414958003 54.3852679819913
"2755" 550.8 0.669111640962762 59.3081387865933
"2756" 551 0.993983665899181 64.1765902962919
"2757" 551.2 1.14881709841902 69.2973390541105
"2758" 551.4 1.5000073645116 74.8443054131236
"2759" 551.6 3.28459609995794 79.5467730839756
"2760" 551.8 4.09800641983519 84.6809147740469
"2761" 552 6.197232650728 89.8279065827181
"2762" 552.2 8.18686062210714 95.270204611542
"2763" 552.4 11.3667808229713 99.6438450738606
"2764" 552.6 15.4593603660038 103.618393597856
"2765" 552.8 18.5470874764256 107.025777029974
"2766" 553 21.2973736654483 111.138400179603
"2767" 553.2 24.4941573473104 112.985291969369
"2768" 553.4 28.5037786465594 112.830171321079
"2769" 553.6 31.577886285158 111.657666849002
"2770" 553.8 36.2678555281233 110.929458963347
"2771" 554 40.7812581000343 110.475374303657
"2772" 554.2 45.5785481713204 110.734368266322
"2773" 554.4 49.2516840288559 111.716181037155
"2774" 554.6 53.2435027488108 114.622749833337
"2775" 554.8 54.8293811657562 118.973355245592
"2776" 555 55.5369615917821 123.796149259274
"2777" 555.2 54.2450502456414 125.715718228749
"2778" 555.4 55.1022624999925 125.303493777255
"2779" 555.6 57.6812282433874 125.593049451814
"2780" 555.8 61.1206414704917 124.929796635963
"2781" 556 64.8853993503174 122.98178351258
"2782" 556.2 67.8047548932245 120.680301359382
"2783" 556.4 70.7315584190944 116.66515226214
"2784" 556.6 73.2604960078313 112.920360136254
"2785" 556.8 74.375429855919 108.112615853716
"2786" 557 75.8086590762557 103.597496246789
"2787" 557.2 76.6208133502613 98.7134466506482
"2788" 557.4 76.6663957251023 93.8524708960844
"2789" 557.6 76.8121242218414 88.8826300664739
"2790" 557.8 77.2006713909524 84.3102406572649
"2791" 558 77.6129688759243 79.4831396008864
"2792" 558.2 79.2894431028401 75.5230563365023
"2793" 558.4 80.2162003978278 70.527169012444
"2794" 558.6 79.5804311552959 65.8318398972014
"2795" 558.8 77.926913640047 61.6809080457003
"2796" 559 76.133265958335 56.1049619805915
"2797" 559.2 73.3279245425698 52.1054150209251
"2798" 559.4 69.45398010441 48.942321810047
"2799" 559.6 65.7305338458206 45.3741276070803
"2800" 559.8 61.8175302844587 42.3405730545247
"2801" 560 57.5390953665701 38.4924516891177
"2802" 560.2 53.0284020331915 34.8891525428426
"2803" 560.4 47.7934861125795 32.487764243164
"2804" 560.6 42.9705874829683 29.7757165011498
"2805" 560.8 38.1124562098408 26.7732860800971
"2806" 561 32.7834009301099 23.9393996995235
"2807" 561.2 27.9177054079647 22.1372166379836
"2808" 561.4 22.8541241479214 20.0224561517687
"2809" 561.6 21.1031571306962 20.6642079212446
"2810" 561.8 18.6374267713239 23.6226737614091
"2811" 562 14.8225946713093 27.3419014012818
"2812" 562.2 10.9903211807292 30.3865403897816
"2813" 562.4 9.93048090931843 33.5989090262992
"2814" 562.6 8.89862951471271 38.984530017733
"2815" 562.8 8.00451371514138 43.3301907159689
"2816" 563 6.21422345806927 48.1089753952049
"2817" 563.2 3.5350572795391 52.8055659798721
"2818" 563.4 2.0140735650908 57.0442766425961
"2819" 563.6 1.08972984546381 62.8891590306691
"2820" 563.8 1.57750212991961 68.2483231784198
"2821" 564 1.83962826494109 74.7264519814672
"2822" 564.2 2.89451348916918 78.9901953616233
"2823" 564.4 4.46470347623088 84.6820622766819
"2824" 564.6 5.64990090361839 89.1642273277533
"2825" 564.8 7.92226853688881 93.6459450725519
"2826" 565 10.323245316962 98.8635346065322
"2827" 565.2 13.479862250458 103.103319354654
"2828" 565.4 17.2713643255684 107.373784061901
"2829" 565.6 20.6649317073204 111.096612471407
"2830" 565.8 25.4310683670697 112.737012069691
"2831" 566 31.3962866127926 114.315563282407
"2832" 566.2 35.928260244994 116.232483498589
"2833" 566.4 40.4275122992102 117.661006414092
"2834" 566.6 45.564076297138 118.824312520334
"2835" 566.8 49.8155268100433 118.488527719555
"2836" 567 55.3988222772195 118.70196366828
"2837" 567.2 60.7743184154088 119.517356453719
"2838" 567.4 66.7397210752863 121.594874565156
"2839" 567.6 72.5969943655585 123.468010972722
"2840" 567.8 75.9854623082537 125.799555975135
"2841" 568 75.3315239765979 124.99327323318
"2842" 568.2 77.0095661419149 123.158405130808
"2843" 568.4 80.0203331435473 120.535218273026
"2844" 568.6 83.7163296668782 117.656752303657
"2845" 568.8 85.1463601073981 116.579475798043
"2846" 569 88.5168104983219 113.367222274862
"2847" 569.2 91.9123639809916 110.152007258536
"2848" 569.4 93.7965075500003 105.799921883183
"2849" 569.6 95.4120718568572 100.842575551456
"2850" 569.8 95.7992806170558 97.4999469637852
"2851" 570 96.4937337730934 92.7400687710945
"2852" 570.2 97.6086675831732 88.4419898190054
"2853" 570.4 98.5435986592889 84.0239816498104
"2854" 570.6 98.8532643080769 78.2503005294816
"2855" 570.8 98.2534132188909 74.2666255663783
"2856" 571 97.4548561441004 68.8452937578884
"2857" 571.2 95.4577275868752 65.4293820403245
"2858" 571.4 92.4432835524769 61.4476940434823
"2859" 571.6 89.6778307055233 57.7834173142216
"2860" 571.8 86.2967769568002 53.9888811306453
"2861" 572 82.3324822774773 52.9592197739192
"2862" 572.2 78.0797386230254 52.0000563546794
"2863" 572.4 74.1523145741127 50.120543004577
"2864" 572.6 72.345285691875 47.0377608373992
"2865" 572.8 72.6821710143226 43.0241829301932
"2866" 573 74.2411181612782 38.1253539205147
"2867" 573.2 76.039531268941 34.0311525355023
"2868" 573.4 79.202437477667 29.099043197696
"2869" 573.6 82.3026898895318 25.2043464488196
"2870" 573.8 85.4727989304998 20.6829803382063
"2871" 574 87.3423030866629 17.0731877602012
"2872" 574.2 87.2032936960845 14.7111226655573
"2873" 574.4 85.6010635360181 13.060999277085
"2874" 574.6 82.4043578082845 10.4706202553384
"2875" 574.8 79.0834583452821 8.1989020847254
"2876" 575 74.8713354811359 6.73812962522663
"2877" 575.2 70.6964770848836 5.18128916236486
"2878" 575.4 68.4728906822867 5.47460019933502
"2879" 575.6 64.8765943345891 7.92933443466628
"2880" 575.8 62.5181369516371 10.1901116406054
"2881" 576 61.6349462464313 11.5003261745315
"2882" 576.2 61.4483343630562 12.5237309761748
"2883" 576.4 59.2995534794713 16.4142563571047
"2884" 576.6 56.8383818972947 19.9240183500415
"2885" 576.8 53.6839900201554 23.7647137204613
"2886" 577 50.4483133474635 26.9832497871276
"2887" 577.2 49.2313166789193 31.2282993652402
"2888" 577.4 49.1280228977811 36.0307487782507
"2889" 577.6 49.9291960918379 40.5233527974227
"2890" 577.8 49.7021107366367 46.5185730504465
"2891" 578 50.0603392989293 52.000274771917
"2892" 578.2 51.7688785940005 57.177084603763
"2893" 578.4 53.9018805509782 62.8372896184735
"2894" 578.6 55.0396938407459 67.1085622210811
"2895" 578.8 56.9497060558911 72.7618455304721
"2896" 579 59.1664996930875 78.4333653606733
"2897" 579.2 61.5685385649039 83.5629661506422
"2898" 579.4 64.8502063870109 89.2669424001683
"2899" 579.6 68.1177268080679 94.1737406006692
"2900" 579.8 71.8401503510609 99.6343806326439
"2901" 580 74.8870270656723 104.472358026654
"2902" 580.2 78.5882844854651 109.936702132163
"2903" 580.4 81.3271529602008 114.368107246526
"2904" 580.6 82.4728595710703 119.470083893129
"2905" 580.8 82.5984458764573 121.880246297967
"2906" 581 84.7759830916311 121.434077323565
"2907" 581.2 88.6119935913858 121.305153596713
"2908" 581.4 92.7828375210584 119.698350238523
"2909" 581.6 96.6445122606586 117.711340599615
"2910" 581.8 99.2009379725964 115.653807799182
"2911" 582 101.559645637331 112.346579963992
"2912" 582.2 104.57120780148 107.800795073743
"2913" 582.4 107.031924619567 103.304906273339
"2914" 582.6 110.857430772008 99.242576453936
"2915" 582.8 114.533194151168 95.4471651108979
"2916" 583 118.420881434677 90.9718921460107
"2917" 583.2 120.433153807107 86.1967749654545
"2918" 583.4 119.217058190988 83.0467382516685
"2919" 583.6 118.079502442504 81.8193278136286
"2920" 583.8 117.152537548565 80.1555860052919
"2921" 584 114.774945904799 75.8916454572392
"2922" 584.2 112.74878390065 73.3159672341123
"2923" 584.4 109.546764027438 69.6852648841125
"2924" 584.6 106.280903523812 66.0480496110807
"2925" 584.8 102.11273595587 62.3990167616202
"2926" 585 97.9464938282945 59.9432384039913
"2927" 585.2 93.3336965499509 58.0759596295265
"2928" 585.4 88.0223600421747 57.2965562338896
"2929" 585.6 83.1093386104568 55.6078149962073
"2930" 585.8 78.8630419258614 53.8003847615026
"2931" 586 73.8801520826026 51.7499798537903
"2932" 586.2 69.8238530598886 52.9405505079853
"2933" 586.4 65.7837182114882 56.1182377357224
"2934" 586.6 61.7949134391089 59.4301247564652
"2935" 586.8 57.4641007584363 63.6261268425174
"2936" 587 53.6719629637976 65.9307945241787
"2937" 587.2 49.2884952149673 68.4653587502322
"2938" 587.4 42.5110165772835 71.0939205447528
"2939" 587.6 38.2090929516598 71.8262408658293
"2940" 587.8 32.6118622433288 72.3029610421089
"2941" 588 27.0713829386737 73.7309452715292
"2942" 588.2 21.2601345107916 74.978439508976
"2943" 588.4 15.5735631261733 77.154166189141
"2944" 588.6 10.6537683510733 79.7747930363817
"2945" 588.8 6.72743809246228 83.8887394161096
"2946" 589 6.92549079890546 86.9074529091072
"2947" 589.2 7.81400724198863 91.3760474659862
"2948" 589.4 9.54961794204312 95.0935046841416
"2949" 589.6 12.2384960419374 99.8633373905316
"2950" 589.8 14.9489933947828 103.842641218952
"2951" 590 19.0914613375585 107.817948910052
"2952" 590.2 23.4810299566385 110.763414968992
"2953" 590.4 29.1274244067834 113.426498572925
"2954" 590.6 34.9337666275875 116.0460419713
"2955" 590.8 40.0546204931415 117.267681455206
"2956" 591 45.8349758633531 117.771239052395
"2957" 591.2 51.8643185442073 119.257420870074
"2958" 591.4 56.8722126967741 120.810253271526
"2959" 591.6 62.9736603999165 122.618491134064
"2960" 591.8 68.549060835637 123.830118624038
"2961" 592 73.58549733552 124.54070736632
"2962" 592.2 78.8749139481431 124.429425331602
"2963" 592.4 80.9844095617369 124.812119619699
"2964" 592.6 81.4553355827571 122.613585479085
"2965" 592.8 83.2375511832097 119.124592767896
"2966" 593 85.2336229317849 115.80917377035
"2967" 593.2 87.7488217800222 111.559677003257
"2968" 593.4 90.8528248838927 107.929855125055
"2969" 593.6 93.9244040113508 104.225887951698
"2970" 593.8 97.6810479724339 101.054220899233
"2971" 594 100.508509242723 97.7016004586441
"2972" 594.2 103.581223018936 92.8670269338994
"2973" 594.4 106.907127813525 88.7621706477342
"2974" 594.6 110.882655222862 84.8559288184753
"2975" 594.8 115.074267105355 81.2653457594348
"2976" 595 119.515337215921 78.4265358759651
"2977" 595.2 123.197843190103 75.750647900664
"2978" 595.4 123.07114181001 73.0629871407106
"2979" 595.6 120.914801656438 69.0513324517428
"2980" 595.8 118.098266126648 64.8953934376198
"2981" 596 114.805689971643 61.6900738495952
"2982" 596.2 113.216607795851 60.4098419065823
"2983" 596.4 109.795727773205 57.5626681143148
"2984" 596.6 105.549563431991 54.7001112514195
"2985" 596.8 101.568428798538 51.9504237031571
"2986" 597 97.388656213556 48.5317591258164
"2987" 597.2 93.7114257688641 43.8897163639915
"2988" 597.4 91.6998812850318 39.9056956786953
"2989" 597.6 89.6614942035557 36.5482726959373
"2990" 597.8 87.3877224077687 31.7742874631926
"2991" 598 86.4148781455415 28.274568764925
"2992" 598.2 83.3121230298756 25.8602307499149
"2993" 598.4 78.3786689127034 25.4387054694871
"2994" 598.6 72.9663381755587 24.8715849018596
"2995" 598.8 68.1765660217046 24.7218207691173
"2996" 599 66.0723247292123 24.7748480410907
"2997" 599.2 62.9450419228492 26.2562337372653
"2998" 599.4 60.0633869880719 29.9466580099984
"2999" 599.6 58.3379006327106 34.0043881878658
"3000" 599.8 57.2968950821406 40.0098973641826
"3001" 600 57.6449573390585 45.5754952677274
"3002" 600.2 58.8966529446969 50.001997478825
"3003" 600.4 61.6150978178577 52.8212469234568
"3004" 600.6 64.8329918653839 56.1891062754753
"3005" 600.8 68.4185201672089 58.3988759287333
"3006" 601 73.4145402830771 61.3261759030776
"3007" 601.2 78.2606817855611 63.3983327216874
"3008" 601.4 84.1552474034913 65.7375068872479
"3009" 601.6 89.1801420934125 67.0269112841293
"3010" 601.8 93.9485608213141 67.6729683764805
"3011" 602 100.416905502215 67.5130382685208
"3012" 602.2 105.691554539476 66.6170788740152
"3013" 602.4 111.374431825798 64.7584699071357
"3014" 602.6 115.781675963884 62.7196671778554
"3015" 602.8 120.609795087598 61.5525593122585
"3016" 603 121.884835503199 58.601218536665
"3017" 603.2 121.685810935681 53.9412257379515
"3018" 603.4 121.10733619119 50.3000917959713
"3019" 603.6 120.63678272325 48.9316664502755
"3020" 603.8 121.05028524754 48.5547982652319
"3021" 604 123.031773416821 48.8245544076472
"3022" 604.2 123.350457457485 50.4172623823461
"3023" 604.4 122.723308892542 52.3326824561993
"3024" 604.6 124.483329116846 55.2738261469287
"3025" 604.8 126.418020712072 58.6531676721077
"3026" 605 126.503282802514 59.5491764063602
"3027" 605.2 126.143618569186 60.3702903857861
"3028" 605.4 125.796188345033 60.5591385538216
"3029" 605.6 125.94657717598 63.8832804440871
"3030" 605.8 126.604601162944 68.3147583641957
"3031" 606 126.907361353016 72.8169920038147
"3032" 606.2 126.773639996514 74.3100828001397
"3033" 606.4 125.765679964951 75.2247298053341
"3034" 606.6 124.615152512666 78.338050180188
"3035" 606.8 124.004339423478 81.6920607710137
"3036" 607 123.912294563705 82.9443606463065
"3037" 607.2 123.274203344763 86.9822337735808
"3038" 607.4 122.875195803436 88.8964973252944
"3039" 607.6 121.321484277713 91.2720359926759
"3040" 607.8 118.839589972074 95.0666397460993
"3041" 608 116.912537463349 99.4316578678859
"3042" 608.2 113.630272765751 102.077285214583
"3043" 608.4 109.056658326206 105.200377496389
"3044" 608.6 105.102569860514 108.85176936667
"3045" 608.8 101.276342660892 113.3103041186
"3046" 609 97.8657281441444 117.827075938231
"3047" 609.2 94.0252291057259 119.368379616706
"3048" 609.4 88.761658638584 119.37456084364
"3049" 609.6 83.3687333863692 118.444095118108
"3050" 609.8 77.4717166793168 118.429520286805
"3051" 610 73.0901135582718 120.561896591406
"3052" 610.2 68.0261299849913 122.579736272466
"3053" 610.4 63.0648582924557 125.215447858758
"3054" 610.6 59.1152874034359 127.419859467739
"3055" 610.8 55.9120001200004 125.157853392534
"3056" 611 52.000216687079 121.46250114537
"3057" 611.2 47.5073169251308 118.455031687684
"3058" 611.4 42.4664630753128 117.54230503436
"3059" 611.6 36.3024135320588 118.990993918485
"3060" 611.8 31.7798473782333 117.640532291807
"3061" 612 27.893901463008 114.144562191323
"3062" 612.2 24.481087811267 109.653399725919
"3063" 612.4 20.7142924438919 104.974414640713
"3064" 612.6 17.0652217213524 101.18827936119
"3065" 612.8 12.8386559070081 97.7986264403934
"3066" 613 8.99591425259992 93.1507094969697
"3067" 613.2 7.05418303089824 89.4803145244343
"3068" 613.4 6.08152249868419 83.8809735463203
"3069" 613.6 5.68897454582438 77.5145454205845
"3070" 613.8 5.29753303988478 71.8914563929343
"3071" 614 4.7948927252832 65.5983721258744
"3072" 614.2 4.57616773181291 60.2381619831322
"3073" 614.4 4.84683187732021 54.5281720172158
"3074" 614.6 6.08409312253765 49.6519913654559
"3075" 614.8 7.84175016990772 45.03459371168
"3076" 615 9.69507760916219 39.7424043530257
"3077" 615.2 11.6079746591701 34.7307331636642
"3078" 615.4 14.5770686988059 29.9183416196639
"3079" 615.6 18.8498375944134 27.5687660163138
"3080" 615.8 22.867020178067 24.6112651102552
"3081" 616 25.7221829477037 21.5431242358985
"3082" 616.2 30.2089881106998 18.6134919170644
"3083" 616.4 35.4447141309187 16.1674645227922
"3084" 616.6 40.0562847814772 13.647600063466
"3085" 616.8 44.5539438881179 12.3953930584947
"3086" 617 49.8742175649644 11.1967916438939
"3087" 617.2 54.5403420045196 8.33845713207653
"3088" 617.4 58.0357100664922 5.90326403537231
"3089" 617.6 61.8976429174948 6.15114749725387
"3090" 617.8 66.9046865300877 9.15241551055826
"3091" 618 71.6215292710899 11.7429344874972
"3092" 618.2 75.7707273423067 11.9810661452208
"3093" 618.4 80.2112759469754 10.5415627856025
"3094" 618.6 85.2285624887961 9.21818050128972
"3095" 618.8 89.4670530043212 10.6315111316158
"3096" 619 92.1804008329206 14.6108607454865
"3097" 619.2 95.8368373654216 19.1782497567018
"3098" 619.4 99.4767655243952 23.3947541318812
"3099" 619.6 103.121041820984 26.6564500561891
"3100" 619.8 106.537710116238 28.3234928502907
"3101" 620 110.973095808717 31.0475335140154
"3102" 620.2 112.841980740765 34.1885218303377
"3103" 620.4 114.179154587566 39.3075411363915
"3104" 620.6 115.998259024195 44.0008488889576
"3105" 620.8 116.981868291666 50.1614212333323
"3106" 621 117.041474085906 55.8875864575406
"3107" 621.2 117.899797766207 60.5349345989087
"3108" 621.4 117.98903604931 66.5306785946838
"3109" 621.6 117.45389323405 72.6156068774322
"3110" 621.8 116.343772017679 79.1374423646889
"3111" 622 115.329360341293 83.7786528096984
"3112" 622.2 112.610978295131 87.8658827292436
"3113" 622.4 109.409425386532 93.5043219598357
"3114" 622.6 106.341715649638 97.6638447746943
"3115" 622.8 101.710974212707 101.104606755816
"3116" 623 97.3554930222025 104.447376215916
"3117" 623.2 92.7485523375685 108.469015725647
"3118" 623.4 88.67310784172 111.583972185107
"3119" 623.6 83.527681892284 115.335261182365
"3120" 623.8 78.4922933832267 118.217347374452
"3121" 624 73.2995433105878 121.02678913986
"3122" 624.2 68.9907677413198 123.448557315645
"3123" 624.4 68.6263573140201 126.345484643726
"3124" 624.6 70.0328364098454 125.98892727443
"3125" 624.8 73.2939273066553 125.357280330989
"3126" 625 76.0247827735265 123.630933071982
"3127" 625.2 79.0630594108107 121.245632969446
"3128" 625.4 81.7658554202739 118.753985418378
"3129" 625.6 83.5730348136519 117.781179043164
"3130" 625.8 87.3453998153658 115.374513798312
"3131" 626 91.4394916912949 112.037661056711
"3132" 626.2 96.1005966603384 110.001385011667
"3133" 626.4 100.141374183706 107.847191481198
"3134" 626.6 104.138069502613 105.589692597608
"3135" 626.8 106.303432799044 101.622612834809
"3136" 627 107.11905977554 96.5135280925339
"3137" 627.2 106.751479606431 92.0571741879927
"3138" 627.4 107.223003187084 88.5501645579956
"3139" 627.6 107.975859416523 85.3843062192859
"3140" 627.8 109.00472483734 80.6424655450335
"3141" 628 110.169292926587 75.0179447092661
"3142" 628.2 111.224417030238 69.6280793530486
"3143" 628.4 112.366584272824 65.9156561649373
"3144" 628.6 114.45309561905 62.4908320686233
"3145" 628.8 116.594116589135 58.5857041099488
"3146" 629 115.802174326927 54.3899820871542
"3147" 629.2 113.19672018117 49.6999552939956
"3148" 629.4 110.734297874222 45.921370256956
"3149" 629.6 108.524123800592 44.2350147546437
"3150" 629.8 104.063641781766 41.3487584940308
"3151" 630 100.341920320032 38.8298653512564
"3152" 630.2 97.6971924206663 37.0059254868843
"3153" 630.4 93.9052505185571 33.4059371102432
"3154" 630.6 91.1499786480136 29.1896512287379
"3155" 630.8 89.2043125481988 23.8957080350822
"3156" 631 87.1839309319933 22.0607675091464
"3157" 631.2 83.7145375961048 20.1288585199114
"3158" 631.4 79.9334977555957 17.3092910995286
"3159" 631.6 76.4407935507663 14.5113748849829
"3160" 631.8 71.7956597140967 11.9086281734711
"3161" 632 68.0620972064892 11.0524859547431
"3162" 632.2 65.5590400843344 11.8950084541864
"3163" 632.4 60.5777424665018 13.674489690491
"3164" 632.6 57.3440331948586 14.6691795237821
"3165" 632.8 54.3571396925734 15.2676818902818
"3166" 633 49.1284060930629 16.3506369001093
"3167" 633.2 44.592359386156 17.0334624228527
"3168" 633.4 42.9101837896459 17.4371617992333
"3169" 633.6 38.5120929713514 17.828381735717
"3170" 633.8 33.8715931674478 18.6772976497582
"3171" 634 27.9423762362766 19.3114146380055
"3172" 634.2 22.2915964008102 20.3821614427804
"3173" 634.4 19.3246370348311 23.1875704960139
"3174" 634.6 17.5265664160282 26.6274649231033
"3175" 634.8 15.1431655743579 31.2455334216337
"3176" 635 12.5789240393525 36.9700493759433
"3177" 635.2 11.2182539592595 41.6529362376358
"3178" 635.4 9.29882559994552 46.8600042903369
"3179" 635.6 6.874420126554 50.5361603567009
"3180" 635.8 4.04212775272569 53.1328358715905
"3181" 636 2.49531902516846 56.3025960632232
"3182" 636.2 1.74959314697602 60.9965967124677
"3183" 636.4 1.04751082448944 65.5767730497158
"3184" 636.6 2.86334027553544 69.5788971416947
"3185" 636.8 4.93603401494444 74.1286590983619
"3186" 637 6.74305909639578 78.7976645987036
"3187" 637.2 8.01689644908765 83.9695871967625
"3188" 637.4 7.49496425506068 88.929926475246
"3189" 637.6 7.70608205062717 91.456466246903
"3190" 637.8 10.1521497638637 91.536504144847
"3191" 638 12.7111300603365 89.8077891894789
"3192" 638.2 17.1319433858418 87.8905107537398
"3193" 638.4 18.8937906481534 87.7381041737139
"3194" 638.6 23.1266463078457 86.283327468033
"3195" 638.8 27.7630042048026 85.5057272089263
"3196" 639 32.4421048710957 83.5852105799896
"3197" 639.2 37.1568611324123 80.4611646002403
"3198" 639.4 40.3875849623776 77.6752134845269
"3199" 639.6 43.8683263821468 73.3857296998016
"3200" 639.8 47.5921158897532 70.089154281579
"3201" 640 51.6727712257071 66.17480277125
"3202" NA NA NA
"3203" NA NA NA
"3204" NA NA NA
"3205" NA NA NA
"3206" NA NA NA
"3207" NA NA NA
"3208" NA NA NA
"3209" NA NA NA
"3210" NA NA NA
"3211" NA NA NA
"3212" NA NA NA
"3213" NA NA NA
"3214" NA NA NA
"3215" NA NA NA
"3216" NA NA NA
"3217" NA NA NA
"3218" NA NA NA
"3219" NA NA NA
"3220" NA NA NA
"3221" NA NA NA
"3222" NA NA NA
"3223" NA NA NA
"3224" NA NA NA
"3225" NA NA NA
"3226" NA NA NA
"3227" NA NA NA
"3228" NA NA NA
"3229" NA NA NA
"3230" NA NA NA
"3231" NA NA NA
"3232" NA NA NA
"3233" NA NA NA
"3234" NA NA NA
"3235" NA NA NA
"3236" NA NA NA
"3237" NA NA NA
"3238" NA NA NA
"3239" NA NA NA
"3240" NA NA NA
"3241" NA NA NA
"3242" NA NA NA
"3243" NA NA NA
"3244" NA NA NA
"3245" NA NA NA
"3246" NA NA NA
"3247" NA NA NA
"3248" NA NA NA
"3249" NA NA NA
"3250" NA NA NA
"3251" NA NA NA
"3252" NA NA NA
"3253" NA NA NA
"3254" NA NA NA
"3255" NA NA NA
"3256" NA NA NA
"3257" NA NA NA
"3258" NA NA NA
"3259" NA NA NA
"3260" NA NA NA
"3261" NA NA NA
"3262" NA NA NA
"3263" NA NA NA
"3264" NA NA NA
"3265" NA NA NA
"3266" NA NA NA
"3267" NA NA NA
"3268" NA NA NA
"3269" NA NA NA
"3270" NA NA NA
"3271" NA NA NA
"3272" NA NA NA
"3273" NA NA NA
"3274" NA NA NA
"3275" NA NA NA
"3276" NA NA NA
"3277" NA NA NA
"3278" NA NA NA
"3279" NA NA NA
"3280" NA NA NA
"3281" NA NA NA
"3282" NA NA NA
"3283" NA NA NA
"3284" NA NA NA
"3285" NA NA NA
"3286" NA NA NA
"3287" NA NA NA
"3288" NA NA NA
"3289" NA NA NA
"3290" NA NA NA
"3291" NA NA NA
"3292" NA NA NA
"3293" NA NA NA
"3294" NA NA NA
"3295" NA NA NA
"3296" NA NA NA
"3297" NA NA NA
"3298" NA NA NA
"3299" NA NA NA
"3300" NA NA NA
"3301" NA NA NA
"3302" NA NA NA
"3303" NA NA NA
"3304" NA NA NA
"3305" NA NA NA
"3306" NA NA NA
"3307" NA NA NA
"3308" NA NA NA
"3309" NA NA NA
"3310" NA NA NA
"3311" NA NA NA
"3312" NA NA NA
"3313" NA NA NA
"3314" NA NA NA
"3315" NA NA NA
"3316" NA NA NA
"3317" NA NA NA
"3318" NA NA NA
"3319" NA NA NA
"3320" NA NA NA
"3321" NA NA NA
"3322" NA NA NA
"3323" NA NA NA
"3324" NA NA NA
"3325" NA NA NA
"3326" NA NA NA
"3327" NA NA NA
"3328" NA NA NA
"3329" NA NA NA
"3330" NA NA NA
"3331" NA NA NA
"3332" NA NA NA
"3333" NA NA NA
"3334" NA NA NA
"3335" NA NA NA
"3336" NA NA NA
"3337" NA NA NA
"3338" NA NA NA
"3339" NA NA NA
"3340" NA NA NA
"3341" NA NA NA
"3342" NA NA NA
"3343" NA NA NA
"3344" NA NA NA
"3345" NA NA NA
"3346" NA NA NA
"3347" NA NA NA
"3348" NA NA NA
"3349" NA NA NA
"3350" NA NA NA
"3351" NA NA NA
"3352" NA NA NA
"3353" NA NA NA
"3354" NA NA NA
"3355" NA NA NA
"3356" NA NA NA
"3357" NA NA NA
"3358" NA NA NA
"3359" NA NA NA
"3360" NA NA NA
"3361" NA NA NA
"3362" NA NA NA
"3363" NA NA NA
"3364" NA NA NA
"3365" NA NA NA
"3366" NA NA NA
"3367" NA NA NA
"3368" NA NA NA
"3369" NA NA NA
"3370" NA NA NA
"3371" NA NA NA
"3372" NA NA NA
"3373" NA NA NA
"3374" NA NA NA
"3375" NA NA NA
"3376" NA NA NA
"3377" NA NA NA
"3378" NA NA NA
"3379" NA NA NA
"3380" NA NA NA
"3381" NA NA NA
"3382" NA NA NA
"3383" NA NA NA
"3384" NA NA NA
"3385" NA NA NA
"3386" NA NA NA
"3387" NA NA NA
"3388" NA NA NA
"3389" NA NA NA
"3390" NA NA NA
"3391" NA NA NA
"3392" NA NA NA
"3393" NA NA NA
"3394" NA NA NA
"3395" NA NA NA
"3396" NA NA NA
"3397" NA NA NA
"3398" NA NA NA
"3399" NA NA NA
"3400" NA NA NA
"3401" NA NA NA
"3402" NA NA NA
"3403" NA NA NA
"3404" NA NA NA
"3405" NA NA NA
"3406" NA NA NA
"3407" NA NA NA
"3408" NA NA NA
"3409" NA NA NA
"3410" NA NA NA
"3411" NA NA NA
"3412" NA NA NA
"3413" NA NA NA
"3414" NA NA NA
"3415" NA NA NA
"3416" NA NA NA
"3417" NA NA NA
"3418" NA NA NA
"3419" NA NA NA
"3420" NA NA NA
"3421" NA NA NA
"3422" NA NA NA
"3423" NA NA NA
"3424" NA NA NA
"3425" NA NA NA
"3426" NA NA NA
"3427" NA NA NA
"3428" NA NA NA
"3429" NA NA NA
"3430" NA NA NA
"3431" NA NA NA
"3432" NA NA NA
"3433" NA NA NA
"3434" NA NA NA
"3435" NA NA NA
"3436" NA NA NA
"3437" NA NA NA
"3438" NA NA NA
"3439" NA NA NA
"3440" NA NA NA
"3441" NA NA NA
"3442" NA NA NA
"3443" NA NA NA
"3444" NA NA NA
"3445" NA NA NA
"3446" NA NA NA
"3447" NA NA NA
"3448" NA NA NA
"3449" NA NA NA
"3450" NA NA NA
"3451" NA NA NA
"3452" NA NA NA
"3453" NA NA NA
"3454" NA NA NA
"3455" NA NA NA
"3456" NA NA NA
"3457" NA NA NA
"3458" NA NA NA
"3459" NA NA NA
"3460" NA NA NA
"3461" NA NA NA
"3462" NA NA NA
"3463" NA NA NA
"3464" NA NA NA
"3465" NA NA NA
"3466" NA NA NA
"3467" NA NA NA
"3468" NA NA NA
"3469" NA NA NA
"3470" NA NA NA
"3471" NA NA NA
"3472" NA NA NA
"3473" NA NA NA
"3474" NA NA NA
"3475" NA NA NA
"3476" NA NA NA
"3477" NA NA NA
"3478" NA NA NA
"3479" NA NA NA
"3480" NA NA NA
"3481" NA NA NA
"3482" NA NA NA
"3483" NA NA NA
"3484" NA NA NA
"3485" NA NA NA
"3486" NA NA NA
"3487" NA NA NA
"3488" NA NA NA
"3489" NA NA NA
"3490" NA NA NA
"3491" NA NA NA
"3492" NA NA NA
"3493" NA NA NA
"3494" NA NA NA
"3495" NA NA NA
"3496" NA NA NA
"3497" NA NA NA
"3498" NA NA NA
"3499" NA NA NA
"3500" NA NA NA
"3501" NA NA NA
"3502" NA NA NA
"3503" NA NA NA
"3504" NA NA NA
"3505" NA NA NA
"3506" NA NA NA
"3507" NA NA NA
"3508" NA NA NA
"3509" NA NA NA
"3510" NA NA NA
"3511" NA NA NA
"3512" NA NA NA
"3513" NA NA NA
"3514" NA NA NA
"3515" NA NA NA
"3516" NA NA NA
"3517" NA NA NA
"3518" NA NA NA
"3519" NA NA NA
"3520" NA NA NA
"3521" NA NA NA
"3522" NA NA NA
"3523" NA NA NA
"3524" NA NA NA
"3525" NA NA NA
"3526" NA NA NA
"3527" NA NA NA
"3528" NA NA NA
"3529" NA NA NA
"3530" NA NA NA
"3531" NA NA NA
"3532" NA NA NA
"3533" NA NA NA
"3534" NA NA NA
"3535" NA NA NA
"3536" NA NA NA
"3537" NA NA NA
"3538" NA NA NA
"3539" NA NA NA
"3540" NA NA NA
"3541" NA NA NA
"3542" NA NA NA
"3543" NA NA NA
"3544" NA NA NA
"3545" NA NA NA
"3546" NA NA NA
"3547" NA NA NA
"3548" NA NA NA
"3549" NA NA NA
"3550" NA NA NA
"3551" NA NA NA
"3552" NA NA NA
"3553" NA NA NA
"3554" NA NA NA
"3555" NA NA NA
"3556" NA NA NA
"3557" NA NA NA
"3558" NA NA NA
"3559" NA NA NA
"3560" NA NA NA
"3561" NA NA NA
"3562" NA NA NA
"3563" NA NA NA
"3564" NA NA NA
"3565" NA NA NA
"3566" NA NA NA
"3567" NA NA NA
"3568" NA NA NA
"3569" NA NA NA
"3570" NA NA NA
"3571" NA NA NA
"3572" NA NA NA
"3573" NA NA NA
"3574" NA NA NA
"3575" NA NA NA
"3576" NA NA NA
"3577" NA NA NA
"3578" NA NA NA
"3579" NA NA NA
"3580" NA NA NA
"3581" NA NA NA
"3582" NA NA NA
"3583" NA NA NA
"3584" NA NA NA
"3585" NA NA NA
"3586" NA NA NA
"3587" NA NA NA
"3588" NA NA NA
"3589" NA NA NA
"3590" NA NA NA
"3591" NA NA NA
"3592" NA NA NA
"3593" NA NA NA
"3594" NA NA NA
"3595" NA NA NA
"3596" NA NA NA
"3597" NA NA NA
"3598" NA NA NA
"3599" NA NA NA
"3600" NA NA NA
"3601" NA NA NA
"3602" NA NA NA
"3603" NA NA NA
"3604" NA NA NA
"3605" NA NA NA
"3606" NA NA NA
"3607" NA NA NA
"3608" NA NA NA
"3609" NA NA NA
"3610" NA NA NA
"3611" NA NA NA
"3612" NA NA NA
"3613" NA NA NA
"3614" NA NA NA
"3615" NA NA NA
"3616" NA NA NA
"3617" NA NA NA
"3618" NA NA NA
"3619" NA NA NA
"3620" NA NA NA
"3621" NA NA NA
"3622" NA NA NA
"3623" NA NA NA
"3624" NA NA NA
"3625" NA NA NA
"3626" NA NA NA
"3627" NA NA NA
"3628" NA NA NA
"3629" NA NA NA
"3630" NA NA NA
"3631" NA NA NA
"3632" NA NA NA
"3633" NA NA NA
"3634" NA NA NA
"3635" NA NA NA
"3636" NA NA NA
"3637" NA NA NA
"3638" NA NA NA
"3639" NA NA NA
"3640" NA NA NA
"3641" NA NA NA
"3642" NA NA NA
"3643" NA NA NA
"3644" NA NA NA
"3645" NA NA NA
"3646" NA NA NA
"3647" NA NA NA
"3648" NA NA NA
"3649" NA NA NA
"3650" NA NA NA
"3651" NA NA NA
"3652" NA NA NA
"3653" NA NA NA
"3654" NA NA NA
"3655" NA NA NA
"3656" NA NA NA
"3657" NA NA NA
"3658" NA NA NA
"3659" NA NA NA
"3660" NA NA NA
"3661" NA NA NA
"3662" NA NA NA
"3663" NA NA NA
"3664" NA NA NA
"3665" NA NA NA
"3666" NA NA NA
"3667" NA NA NA
"3668" NA NA NA
"3669" NA NA NA
"3670" NA NA NA
"3671" NA NA NA
"3672" NA NA NA
"3673" NA NA NA
"3674" NA NA NA
"3675" NA NA NA
"3676" NA NA NA
"3677" NA NA NA
"3678" NA NA NA
"3679" NA NA NA
"3680" NA NA NA
"3681" NA NA NA
"3682" NA NA NA
"3683" NA NA NA
"3684" NA NA NA
"3685" NA NA NA
"3686" NA NA NA
"3687" NA NA NA
"3688" NA NA NA
"3689" NA NA NA
"3690" NA NA NA
"3691" NA NA NA
"3692" NA NA NA
"3693" NA NA NA
"3694" NA NA NA
"3695" NA NA NA
"3696" NA NA NA
"3697" NA NA NA
"3698" NA NA NA
"3699" NA NA NA
"3700" NA NA NA
"3701" NA NA NA
"3702" NA NA NA
"3703" NA NA NA
"3704" NA NA NA
"3705" NA NA NA
"3706" NA NA NA
"3707" NA NA NA
"3708" NA NA NA
"3709" NA NA NA
"3710" NA NA NA
"3711" NA NA NA
"3712" NA NA NA
"3713" NA NA NA
"3714" NA NA NA
"3715" NA NA NA
"3716" NA NA NA
"3717" NA NA NA
"3718" NA NA NA
"3719" NA NA NA
"3720" NA NA NA
"3721" NA NA NA
"3722" NA NA NA
"3723" NA NA NA
"3724" NA NA NA
"3725" NA NA NA
"3726" NA NA NA
"3727" NA NA NA
"3728" NA NA NA
"3729" NA NA NA
"3730" NA NA NA
"3731" NA NA NA
"3732" NA NA NA
"3733" NA NA NA
"3734" NA NA NA
"3735" NA NA NA
"3736" NA NA NA
"3737" NA NA NA
"3738" NA NA NA
"3739" NA NA NA
"3740" NA NA NA
"3741" NA NA NA
"3742" NA NA NA
"3743" NA NA NA
"3744" NA NA NA
"3745" NA NA NA
"3746" NA NA NA
"3747" NA NA NA
"3748" NA NA NA
"3749" NA NA NA
"3750" NA NA NA
"3751" NA NA NA
"3752" NA NA NA
"3753" NA NA NA
"3754" NA NA NA
"3755" NA NA NA
"3756" NA NA NA
"3757" NA NA NA
"3758" NA NA NA
"3759" NA NA NA
"3760" NA NA NA
"3761" NA NA NA
"3762" NA NA NA
"3763" NA NA NA
"3764" NA NA NA
"3765" NA NA NA
"3766" NA NA NA
"3767" NA NA NA
"3768" NA NA NA
"3769" NA NA NA
"3770" NA NA NA
"3771" NA NA NA
"3772" NA NA NA
"3773" NA NA NA
"3774" NA NA NA
"3775" NA NA NA
"3776" NA NA NA
"3777" NA NA NA
"3778" NA NA NA
"3779" NA NA NA
"3780" NA NA NA
"3781" NA NA NA
"3782" NA NA NA
"3783" NA NA NA
"3784" NA NA NA
"3785" NA NA NA
"3786" NA NA NA
"3787" NA NA NA
"3788" NA NA NA
"3789" NA NA NA
"3790" NA NA NA
"3791" NA NA NA
"3792" NA NA NA
"3793" NA NA NA
"3794" NA NA NA
"3795" NA NA NA
"3796" NA NA NA
"3797" NA NA NA
"3798" NA NA NA
"3799" NA NA NA
"3800" NA NA NA
"3801" NA NA NA
"3802" NA NA NA
"3803" NA NA NA
"3804" NA NA NA
"3805" NA NA NA
"3806" NA NA NA
"3807" NA NA NA
"3808" NA NA NA
"3809" NA NA NA
"3810" NA NA NA
"3811" NA NA NA
"3812" NA NA NA
"3813" NA NA NA
"3814" NA NA NA
"3815" NA NA NA
"3816" NA NA NA
"3817" NA NA NA
"3818" NA NA NA
"3819" NA NA NA
"3820" NA NA NA
"3821" NA NA NA
"3822" NA NA NA
"3823" NA NA NA
"3824" NA NA NA
"3825" NA NA NA
"3826" NA NA NA
"3827" NA NA NA
"3828" NA NA NA
"3829" NA NA NA
"3830" NA NA NA
"3831" NA NA NA
"3832" NA NA NA
"3833" NA NA NA
"3834" NA NA NA
"3835" NA NA NA
"3836" NA NA NA
"3837" NA NA NA
"3838" NA NA NA
"3839" NA NA NA
"3840" NA NA NA
"3841" NA NA NA
"3842" NA NA NA
"3843" NA NA NA
"3844" NA NA NA
"3845" NA NA NA
"3846" NA NA NA
"3847" NA NA NA
"3848" NA NA NA
"3849" NA NA NA
"3850" NA NA NA
"3851" NA NA NA
"3852" NA NA NA
"3853" NA NA NA
"3854" NA NA NA
"3855" NA NA NA
"3856" NA NA NA
"3857" NA NA NA
"3858" NA NA NA
"3859" NA NA NA
"3860" NA NA NA
"3861" NA NA NA
"3862" NA NA NA
"3863" NA NA NA
"3864" NA NA NA
"3865" NA NA NA
"3866" NA NA NA
"3867" NA NA NA
"3868" NA NA NA
"3869" NA NA NA
"3870" NA NA NA
"3871" NA NA NA
"3872" NA NA NA
"3873" NA NA NA
"3874" NA NA NA
"3875" NA NA NA
"3876" NA NA NA
"3877" NA NA NA
"3878" NA NA NA
"3879" NA NA NA
"3880" NA NA NA
"3881" NA NA NA
"3882" NA NA NA
"3883" NA NA NA
"3884" NA NA NA
"3885" NA NA NA
"3886" NA NA NA
"3887" NA NA NA
"3888" NA NA NA
"3889" NA NA NA
"3890" NA NA NA
"3891" NA NA NA
"3892" NA NA NA
"3893" NA NA NA
"3894" NA NA NA
"3895" NA NA NA
"3896" NA NA NA
"3897" NA NA NA
"3898" NA NA NA
"3899" NA NA NA
"3900" NA NA NA
"3901" NA NA NA
"3902" NA NA NA
"3903" NA NA NA
"3904" NA NA NA
"3905" NA NA NA
"3906" NA NA NA
"3907" NA NA NA
"3908" NA NA NA
"3909" NA NA NA
"3910" NA NA NA
"3911" NA NA NA
"3912" NA NA NA
"3913" NA NA NA
"3914" NA NA NA
"3915" NA NA NA
"3916" NA NA NA
"3917" NA NA NA
"3918" NA NA NA
"3919" NA NA NA
"3920" NA NA NA
"3921" NA NA NA
"3922" NA NA NA
"3923" NA NA NA
"3924" NA NA NA
"3925" NA NA NA
"3926" NA NA NA
"3927" NA NA NA
"3928" NA NA NA
"3929" NA NA NA
"3930" NA NA NA
"3931" NA NA NA
"3932" NA NA NA
"3933" NA NA NA
"3934" NA NA NA
"3935" NA NA NA
"3936" NA NA NA
"3937" NA NA NA
"3938" NA NA NA
"3939" NA NA NA
"3940" NA NA NA
"3941" NA NA NA
"3942" NA NA NA
"3943" NA NA NA
"3944" NA NA NA
"3945" NA NA NA
"3946" NA NA NA
"3947" NA NA NA
"3948" NA NA NA
"3949" NA NA NA
"3950" NA NA NA
"3951" NA NA NA
"3952" NA NA NA
"3953" NA NA NA
"3954" NA NA NA
"3955" NA NA NA
"3956" NA NA NA
"3957" NA NA NA
"3958" NA NA NA
"3959" NA NA NA
"3960" NA NA NA
"3961" NA NA NA
"3962" NA NA NA
"3963" NA NA NA
"3964" NA NA NA
"3965" NA NA NA
"3966" NA NA NA
"3967" NA NA NA
"3968" NA NA NA
"3969" NA NA NA
"3970" NA NA NA
"3971" NA NA NA
"3972" NA NA NA
"3973" NA NA NA
"3974" NA NA NA
"3975" NA NA NA
"3976" NA NA NA
"3977" NA NA NA
"3978" NA NA NA
"3979" NA NA NA
"3980" NA NA NA
"3981" NA NA NA
"3982" NA NA NA
"3983" NA NA NA
"3984" NA NA NA
"3985" NA NA NA
"3986" NA NA NA
"3987" NA NA NA
"3988" NA NA NA
"3989" NA NA NA
"3990" NA NA NA
"3991" NA NA NA
"3992" NA NA NA
"3993" NA NA NA
"3994" NA NA NA
"3995" NA NA NA
"3996" NA NA NA
"3997" NA NA NA
"3998" NA NA NA
"3999" NA NA NA
"4000" NA NA NA
"4001" NA NA NA
"4002" NA NA NA
"4003" NA NA NA
"4004" NA NA NA
"4005" NA NA NA
"4006" NA NA NA
"4007" NA NA NA
"4008" NA NA NA
"4009" NA NA NA
"4010" NA NA NA
"4011" NA NA NA
"4012" NA NA NA
"4013" NA NA NA
"4014" NA NA NA
"4015" NA NA NA
"4016" NA NA NA
"4017" NA NA NA
"4018" NA NA NA
"4019" NA NA NA
"4020" NA NA NA
"4021" NA NA NA
"4022" NA NA NA
"4023" NA NA NA
"4024" NA NA NA
"4025" NA NA NA
"4026" NA NA NA
"4027" NA NA NA
"4028" NA NA NA
"4029" NA NA NA
"4030" NA NA NA
"4031" NA NA NA
"4032" NA NA NA
"4033" NA NA NA
"4034" NA NA NA
"4035" NA NA NA
"4036" NA NA NA
"4037" NA NA NA
"4038" NA NA NA
"4039" NA NA NA
"4040" NA NA NA
"4041" NA NA NA
"4042" NA NA NA
"4043" NA NA NA
"4044" NA NA NA
"4045" NA NA NA
"4046" NA NA NA
"4047" NA NA NA
"4048" NA NA NA
"4049" NA NA NA
"4050" NA NA NA
"4051" NA NA NA
"4052" NA NA NA
"4053" NA NA NA
"4054" NA NA NA
"4055" NA NA NA
"4056" NA NA NA
"4057" NA NA NA
"4058" NA NA NA
"4059" NA NA NA
"4060" NA NA NA
"4061" NA NA NA
"4062" NA NA NA
"4063" NA NA NA
"4064" NA NA NA
"4065" NA NA NA
"4066" NA NA NA
"4067" NA NA NA
"4068" NA NA NA
"4069" NA NA NA
"4070" NA NA NA
"4071" NA NA NA
"4072" NA NA NA
"4073" NA NA NA
"4074" NA NA NA
"4075" NA NA NA
"4076" NA NA NA
"4077" NA NA NA
"4078" NA NA NA
"4079" NA NA NA
"4080" NA NA NA
"4081" NA NA NA
"4082" NA NA NA
"4083" NA NA NA
"4084" NA NA NA
"4085" NA NA NA
"4086" NA NA NA
"4087" NA NA NA
"4088" NA NA NA
"4089" NA NA NA
"4090" NA NA NA
"4091" NA NA NA
"4092" NA NA NA
"4093" NA NA NA
"4094" NA NA NA
"4095" NA NA NA
"4096" NA NA NA
"4097" NA NA NA
"4098" NA NA NA
"4099" NA NA NA
"4100" NA NA NA
"4101" NA NA NA
"4102" NA NA NA
"4103" NA NA NA
"4104" NA NA NA
"4105" NA NA NA
"4106" NA NA NA
"4107" NA NA NA
"4108" NA NA NA
"4109" NA NA NA
"4110" NA NA NA
"4111" NA NA NA
"4112" NA NA NA
"4113" NA NA NA
"4114" NA NA NA
"4115" NA NA NA
"4116" NA NA NA
"4117" NA NA NA
"4118" NA NA NA
"4119" NA NA NA
"4120" NA NA NA
"4121" NA NA NA
"4122" NA NA NA
"4123" NA NA NA
"4124" NA NA NA
"4125" NA NA NA
"4126" NA NA NA
"4127" NA NA NA
"4128" NA NA NA
"4129" NA NA NA
"4130" NA NA NA
"4131" NA NA NA
"4132" NA NA NA
"4133" NA NA NA
"4134" NA NA NA
"4135" NA NA NA
"4136" NA NA NA
"4137" NA NA NA
"4138" NA NA NA
"4139" NA NA NA
"4140" NA NA NA
"4141" NA NA NA
"4142" NA NA NA
"4143" NA NA NA
"4144" NA NA NA
"4145" NA NA NA
"4146" NA NA NA
"4147" NA NA NA
"4148" NA NA NA
"4149" NA NA NA
"4150" NA NA NA
"4151" NA NA NA
"4152" NA NA NA
"4153" NA NA NA
"4154" NA NA NA
"4155" NA NA NA
"4156" NA NA NA
"4157" NA NA NA
"4158" NA NA NA
"4159" NA NA NA
"4160" NA NA NA
"4161" NA NA NA
"4162" NA NA NA
"4163" NA NA NA
"4164" NA NA NA
"4165" NA NA NA
"4166" NA NA NA
"4167" NA NA NA
"4168" NA NA NA
"4169" NA NA NA
"4170" NA NA NA
"4171" NA NA NA
"4172" NA NA NA
"4173" NA NA NA
"4174" NA NA NA
"4175" NA NA NA
"4176" NA NA NA
"4177" NA NA NA
"4178" NA NA NA
"4179" NA NA NA
"4180" NA NA NA
"4181" NA NA NA
"4182" NA NA NA
"4183" NA NA NA
"4184" NA NA NA
"4185" NA NA NA
"4186" NA NA NA
"4187" NA NA NA
"4188" NA NA NA
"4189" NA NA NA
"4190" NA NA NA
"4191" NA NA NA
"4192" NA NA NA
"4193" NA NA NA
"4194" NA NA NA
"4195" NA NA NA
"4196" NA NA NA
"4197" NA NA NA
"4198" NA NA NA
"4199" NA NA NA
"4200" NA NA NA
"4201" NA NA NA
"4202" NA NA NA
"4203" NA NA NA
"4204" NA NA NA
"4205" NA NA NA
"4206" NA NA NA
"4207" NA NA NA
"4208" NA NA NA
"4209" NA NA NA
"4210" NA NA NA
"4211" NA NA NA
"4212" NA NA NA
"4213" NA NA NA
"4214" NA NA NA
"4215" NA NA NA
"4216" NA NA NA
"4217" NA NA NA
"4218" NA NA NA
"4219" NA NA NA
"4220" NA NA NA
"4221" NA NA NA
"4222" NA NA NA
"4223" NA NA NA
"4224" NA NA NA
"4225" NA NA NA
"4226" NA NA NA
"4227" NA NA NA
"4228" NA NA NA
"4229" NA NA NA
"4230" NA NA NA
"4231" NA NA NA
"4232" NA NA NA
"4233" NA NA NA
"4234" NA NA NA
"4235" NA NA NA
"4236" NA NA NA
"4237" NA NA NA
"4238" NA NA NA
"4239" NA NA NA
"4240" NA NA NA
"4241" NA NA NA
"4242" NA NA NA
"4243" NA NA NA
"4244" NA NA NA
"4245" NA NA NA
"4246" NA NA NA
"4247" NA NA NA
"4248" NA NA NA
"4249" NA NA NA
"4250" NA NA NA
"4251" NA NA NA
"4252" NA NA NA
"4253" NA NA NA
"4254" NA NA NA
"4255" NA NA NA
"4256" NA NA NA
"4257" NA NA NA
"4258" NA NA NA
"4259" NA NA NA
"4260" NA NA NA
"4261" NA NA NA
"4262" NA NA NA
"4263" NA NA NA
"4264" NA NA NA
"4265" NA NA NA
"4266" NA NA NA
"4267" NA NA NA
"4268" NA NA NA
"4269" NA NA NA
"4270" NA NA NA
"4271" NA NA NA
"4272" NA NA NA
"4273" NA NA NA
"4274" NA NA NA
"4275" NA NA NA
"4276" NA NA NA
"4277" NA NA NA
"4278" NA NA NA
"4279" NA NA NA
"4280" NA NA NA
"4281" NA NA NA
"4282" NA NA NA
"4283" NA NA NA
"4284" NA NA NA
"4285" NA NA NA
"4286" NA NA NA
"4287" NA NA NA
"4288" NA NA NA
"4289" NA NA NA
"4290" NA NA NA
"4291" NA NA NA
"4292" NA NA NA
"4293" NA NA NA
"4294" NA NA NA
"4295" NA NA NA
"4296" NA NA NA
"4297" NA NA NA
"4298" NA NA NA
"4299" NA NA NA
"4300" NA NA NA
"4301" NA NA NA
"4302" NA NA NA
"4303" NA NA NA
"4304" NA NA NA
"4305" NA NA NA
"4306" NA NA NA
"4307" NA NA NA
"4308" NA NA NA
"4309" NA NA NA
"4310" NA NA NA
"4311" NA NA NA
"4312" NA NA NA
"4313" NA NA NA
"4314" NA NA NA
"4315" NA NA NA
"4316" NA NA NA
"4317" NA NA NA
"4318" NA NA NA
"4319" NA NA NA
"4320" NA NA NA
"4321" NA NA NA
"4322" NA NA NA
"4323" NA NA NA
"4324" NA NA NA
"4325" NA NA NA
"4326" NA NA NA
"4327" NA NA NA
"4328" NA NA NA
"4329" NA NA NA
"4330" NA NA NA
"4331" NA NA NA
"4332" NA NA NA
"4333" NA NA NA
"4334" NA NA NA
"4335" NA NA NA
"4336" NA NA NA
"4337" NA NA NA
"4338" NA NA NA
"4339" NA NA NA
"4340" NA NA NA
"4341" NA NA NA
"4342" NA NA NA
"4343" NA NA NA
"4344" NA NA NA
"4345" NA NA NA
"4346" NA NA NA
"4347" NA NA NA
"4348" NA NA NA
"4349" NA NA NA
"4350" NA NA NA
"4351" NA NA NA
"4352" NA NA NA
"4353" NA NA NA
"4354" NA NA NA
"4355" NA NA NA
"4356" NA NA NA
"4357" NA NA NA
"4358" NA NA NA
"4359" NA NA NA
"4360" NA NA NA
"4361" NA NA NA
"4362" NA NA NA
"4363" NA NA NA
"4364" NA NA NA
"4365" NA NA NA
"4366" NA NA NA
"4367" NA NA NA
"4368" NA NA NA
"4369" NA NA NA
"4370" NA NA NA
"4371" NA NA NA
"4372" NA NA NA
"4373" NA NA NA
"4374" NA NA NA
"4375" NA NA NA
"4376" NA NA NA
"4377" NA NA NA
"4378" NA NA NA
"4379" NA NA NA
"4380" NA NA NA
"4381" NA NA NA
"4382" NA NA NA
"4383" NA NA NA
"4384" NA NA NA
"4385" NA NA NA
"4386" NA NA NA
"4387" NA NA NA
"4388" NA NA NA
"4389" NA NA NA
"4390" NA NA NA
"4391" NA NA NA
"4392" NA NA NA
"4393" NA NA NA
"4394" NA NA NA
"4395" NA NA NA
"4396" NA NA NA
"4397" NA NA NA
"4398" NA NA NA
"4399" NA NA NA
"4400" NA NA NA
"4401" NA NA NA
"4402" NA NA NA
"4403" NA NA NA
"4404" NA NA NA
"4405" NA NA NA
"4406" NA NA NA
"4407" NA NA NA
"4408" NA NA NA
"4409" NA NA NA
"4410" NA NA NA
"4411" NA NA NA
"4412" NA NA NA
"4413" NA NA NA
"4414" NA NA NA
"4415" NA NA NA
"4416" NA NA NA
"4417" NA NA NA
"4418" NA NA NA
"4419" NA NA NA
"4420" NA NA NA
"4421" NA NA NA
"4422" NA NA NA
"4423" NA NA NA
"4424" NA NA NA
"4425" NA NA NA
"4426" NA NA NA
"4427" NA NA NA
"4428" NA NA NA
"4429" NA NA NA
"4430" NA NA NA
"4431" NA NA NA
"4432" NA NA NA
"4433" NA NA NA
"4434" NA NA NA
"4435" NA NA NA
"4436" NA NA NA
"4437" NA NA NA
"4438" NA NA NA
"4439" NA NA NA
"4440" NA NA NA
"4441" NA NA NA
"4442" NA NA NA
"4443" NA NA NA
"4444" NA NA NA
"4445" NA NA NA
"4446" NA NA NA
"4447" NA NA NA
"4448" NA NA NA
"4449" NA NA NA
"4450" NA NA NA
"4451" NA NA NA
"4452" NA NA NA
"4453" NA NA NA
"4454" NA NA NA
"4455" NA NA NA
"4456" NA NA NA
"4457" NA NA NA
"4458" NA NA NA
"4459" NA NA NA
"4460" NA NA NA
"4461" NA NA NA
"4462" NA NA NA
"4463" NA NA NA
"4464" NA NA NA
"4465" NA NA NA
"4466" NA NA NA
"4467" NA NA NA
"4468" NA NA NA
"4469" NA NA NA
"4470" NA NA NA
"4471" NA NA NA
"4472" NA NA NA
"4473" NA NA NA
"4474" NA NA NA
"4475" NA NA NA
"4476" NA NA NA
"4477" NA NA NA
"4478" NA NA NA
"4479" NA NA NA
"4480" NA NA NA
"4481" NA NA NA
"4482" NA NA NA
"4483" NA NA NA
"4484" NA NA NA
"4485" NA NA NA
"4486" NA NA NA
"4487" NA NA NA
"4488" NA NA NA
"4489" NA NA NA
"4490" NA NA NA
"4491" NA NA NA
"4492" NA NA NA
"4493" NA NA NA
"4494" NA NA NA
"4495" NA NA NA
"4496" NA NA NA
"4497" NA NA NA
"4498" NA NA NA
"4499" NA NA NA
"4500" NA NA NA
"4501" NA NA NA
"4502" NA NA NA
"4503" NA NA NA
"4504" NA NA NA
"4505" NA NA NA
"4506" NA NA NA
"4507" NA NA NA
"4508" NA NA NA
"4509" NA NA NA
"4510" NA NA NA
"4511" NA NA NA
"4512" NA NA NA
"4513" NA NA NA
"4514" NA NA NA
"4515" NA NA NA
"4516" NA NA NA
"4517" NA NA NA
"4518" NA NA NA
"4519" NA NA NA
"4520" NA NA NA
"4521" NA NA NA
"4522" NA NA NA
"4523" NA NA NA
"4524" NA NA NA
"4525" NA NA NA
"4526" NA NA NA
"4527" NA NA NA
"4528" NA NA NA
"4529" NA NA NA
"4530" NA NA NA
"4531" NA NA NA
"4532" NA NA NA
"4533" NA NA NA
"4534" NA NA NA
"4535" NA NA NA
"4536" NA NA NA
"4537" NA NA NA
"4538" NA NA NA
"4539" NA NA NA
"4540" NA NA NA
"4541" NA NA NA
"4542" NA NA NA
"4543" NA NA NA
"4544" NA NA NA
"4545" NA NA NA
"4546" NA NA NA
"4547" NA NA NA
"4548" NA NA NA
"4549" NA NA NA
"4550" NA NA NA
"4551" NA NA NA
"4552" NA NA NA
"4553" NA NA NA
"4554" NA NA NA
"4555" NA NA NA
"4556" NA NA NA
"4557" NA NA NA
"4558" NA NA NA
"4559" NA NA NA
"4560" NA NA NA
"4561" NA NA NA
"4562" NA NA NA
"4563" NA NA NA
"4564" NA NA NA
"4565" NA NA NA
"4566" NA NA NA
"4567" NA NA NA
"4568" NA NA NA
"4569" NA NA NA
"4570" NA NA NA
"4571" NA NA NA
"4572" NA NA NA
"4573" NA NA NA
"4574" NA NA NA
"4575" NA NA NA
"4576" NA NA NA
"4577" NA NA NA
"4578" NA NA NA
"4579" NA NA NA
"4580" NA NA NA
"4581" NA NA NA
"4582" NA NA NA
"4583" NA NA NA
"4584" NA NA NA
"4585" NA NA NA
"4586" NA NA NA
"4587" NA NA NA
"4588" NA NA NA
"4589" NA NA NA
"4590" NA NA NA
"4591" NA NA NA
"4592" NA NA NA
"4593" NA NA NA
"4594" NA NA NA
"4595" NA NA NA
"4596" NA NA NA
"4597" NA NA NA
"4598" NA NA NA
"4599" NA NA NA
"4600" NA NA NA
"4601" NA NA NA
"4602" NA NA NA
"4603" NA NA NA
"4604" NA NA NA
"4605" NA NA NA
"4606" NA NA NA
"4607" NA NA NA
"4608" NA NA NA
"4609" NA NA NA
"4610" NA NA NA
"4611" NA NA NA
"4612" NA NA NA
"4613" NA NA NA
"4614" NA NA NA
"4615" NA NA NA
"4616" NA NA NA
"4617" NA NA NA
"4618" NA NA NA
"4619" NA NA NA
"4620" NA NA NA
"4621" NA NA NA
"4622" NA NA NA
"4623" NA NA NA
"4624" NA NA NA
"4625" NA NA NA
"4626" NA NA NA
"4627" NA NA NA
"4628" NA NA NA
"4629" NA NA NA
"4630" NA NA NA
"4631" NA NA NA
"4632" NA NA NA
"4633" NA NA NA
"4634" NA NA NA
"4635" NA NA NA
"4636" NA NA NA
"4637" NA NA NA
"4638" NA NA NA
"4639" NA NA NA
"4640" NA NA NA
"4641" NA NA NA
"4642" NA NA NA
"4643" NA NA NA
"4644" NA NA NA
"4645" NA NA NA
"4646" NA NA NA
"4647" NA NA NA
"4648" NA NA NA
"4649" NA NA NA
"4650" NA NA NA
"4651" NA NA NA
"4652" NA NA NA
"4653" NA NA NA
"4654" NA NA NA
"4655" NA NA NA
"4656" NA NA NA
"4657" NA NA NA
"4658" NA NA NA
"4659" NA NA NA
"4660" NA NA NA
"4661" NA NA NA
"4662" NA NA NA
"4663" NA NA NA
"4664" NA NA NA
"4665" NA NA NA
"4666" NA NA NA
"4667" NA NA NA
"4668" NA NA NA
"4669" NA NA NA
"4670" NA NA NA
"4671" NA NA NA
"4672" NA NA NA
"4673" NA NA NA
"4674" NA NA NA
"4675" NA NA NA
"4676" NA NA NA
"4677" NA NA NA
"4678" NA NA NA
"4679" NA NA NA
"4680" NA NA NA
"4681" NA NA NA
"4682" NA NA NA
"4683" NA NA NA
"4684" NA NA NA
"4685" NA NA NA
"4686" NA NA NA
"4687" NA NA NA
"4688" NA NA NA
"4689" NA NA NA
"4690" NA NA NA
"4691" NA NA NA
"4692" NA NA NA
"4693" NA NA NA
"4694" NA NA NA
"4695" NA NA NA
"4696" NA NA NA
"4697" NA NA NA
"4698" NA NA NA
"4699" NA NA NA
"4700" NA NA NA
"4701" NA NA NA
"4702" NA NA NA
"4703" NA NA NA
"4704" NA NA NA
"4705" NA NA NA
"4706" NA NA NA
"4707" NA NA NA
"4708" NA NA NA
"4709" NA NA NA
"4710" NA NA NA
"4711" NA NA NA
"4712" NA NA NA
"4713" NA NA NA
"4714" NA NA NA
"4715" NA NA NA
"4716" NA NA NA
"4717" NA NA NA
"4718" NA NA NA
"4719" NA NA NA
"4720" NA NA NA
"4721" NA NA NA
"4722" NA NA NA
"4723" NA NA NA
"4724" NA NA NA
"4725" NA NA NA
"4726" NA NA NA
"4727" NA NA NA
"4728" NA NA NA
"4729" NA NA NA
"4730" NA NA NA
"4731" NA NA NA
"4732" NA NA NA
"4733" NA NA NA
"4734" NA NA NA
"4735" NA NA NA
"4736" NA NA NA
"4737" NA NA NA
"4738" NA NA NA
"4739" NA NA NA
"4740" NA NA NA
"4741" NA NA NA
"4742" NA NA NA
"4743" NA NA NA
"4744" NA NA NA
"4745" NA NA NA
"4746" NA NA NA
"4747" NA NA NA
"4748" NA NA NA
"4749" NA NA NA
"4750" NA NA NA
"4751" NA NA NA
"4752" NA NA NA
"4753" NA NA NA
"4754" NA NA NA
"4755" NA NA NA
"4756" NA NA NA
"4757" NA NA NA
"4758" NA NA NA
"4759" NA NA NA
"4760" NA NA NA
"4761" NA NA NA
"4762" NA NA NA
"4763" NA NA NA
"4764" NA NA NA
"4765" NA NA NA
"4766" NA NA NA
"4767" NA NA NA
"4768" NA NA NA
"4769" NA NA NA
"4770" NA NA NA
"4771" NA NA NA
"4772" NA NA NA
"4773" NA NA NA
"4774" NA NA NA
"4775" NA NA NA
"4776" NA NA NA
"4777" NA NA NA
"4778" NA NA NA
"4779" NA NA NA
"4780" NA NA NA
"4781" NA NA NA
"4782" NA NA NA
"4783" NA NA NA
"4784" NA NA NA
"4785" NA NA NA
"4786" NA NA NA
"4787" NA NA NA
"4788" NA NA NA
"4789" NA NA NA
"4790" NA NA NA
"4791" NA NA NA
"4792" NA NA NA
"4793" NA NA NA
"4794" NA NA NA
"4795" NA NA NA
"4796" NA NA NA
"4797" NA NA NA
"4798" NA NA NA
"4799" NA NA NA
"4800" NA NA NA
"4801" NA NA NA
"4802" NA NA NA
"4803" NA NA NA
"4804" NA NA NA
"4805" NA NA NA
"4806" NA NA NA
"4807" NA NA NA
"4808" NA NA NA
"4809" NA NA NA
"4810" NA NA NA
"4811" NA NA NA
"4812" NA NA NA
"4813" NA NA NA
"4814" NA NA NA
"4815" NA NA NA
"4816" NA NA NA
"4817" NA NA NA
"4818" NA NA NA
"4819" NA NA NA
"4820" NA NA NA
"4821" NA NA NA
"4822" NA NA NA
"4823" NA NA NA
"4824" NA NA NA
"4825" NA NA NA
"4826" NA NA NA
"4827" NA NA NA
"4828" NA NA NA
"4829" NA NA NA
"4830" NA NA NA
"4831" NA NA NA
"4832" NA NA NA
"4833" NA NA NA
"4834" NA NA NA
"4835" NA NA NA
"4836" NA NA NA
"4837" NA NA NA
"4838" NA NA NA
"4839" NA NA NA
"4840" NA NA NA
"4841" NA NA NA
"4842" NA NA NA
"4843" NA NA NA
"4844" NA NA NA
"4845" NA NA NA
"4846" NA NA NA
"4847" NA NA NA
"4848" NA NA NA
"4849" NA NA NA
"4850" NA NA NA
"4851" NA NA NA
"4852" NA NA NA
"4853" NA NA NA
"4854" NA NA NA
"4855" NA NA NA
"4856" NA NA NA
"4857" NA NA NA
"4858" NA NA NA
"4859" NA NA NA
"4860" NA NA NA
"4861" NA NA NA
"4862" NA NA NA
"4863" NA NA NA
"4864" NA NA NA
"4865" NA NA NA
"4866" NA NA NA
"4867" NA NA NA
"4868" NA NA NA
"4869" NA NA NA
"4870" NA NA NA
"4871" NA NA NA
"4872" NA NA NA
"4873" NA NA NA
"4874" NA NA NA
"4875" NA NA NA
"4876" NA NA NA
"4877" NA NA NA
"4878" NA NA NA
"4879" NA NA NA
"4880" NA NA NA
"4881" NA NA NA
"4882" NA NA NA
"4883" NA NA NA
"4884" NA NA NA
"4885" NA NA NA
"4886" NA NA NA
"4887" NA NA NA
"4888" NA NA NA
"4889" NA NA NA
"4890" NA NA NA
"4891" NA NA NA
"4892" NA NA NA
"4893" NA NA NA
"4894" NA NA NA
"4895" NA NA NA
"4896" NA NA NA
"4897" NA NA NA
"4898" NA NA NA
"4899" NA NA NA
"4900" NA NA NA
"4901" NA NA NA
"4902" NA NA NA
"4903" NA NA NA
"4904" NA NA NA
"4905" NA NA NA
"4906" NA NA NA
"4907" NA NA NA
"4908" NA NA NA
"4909" NA NA NA
"4910" NA NA NA
"4911" NA NA NA
"4912" NA NA NA
"4913" NA NA NA
"4914" NA NA NA
"4915" NA NA NA
"4916" NA NA NA
"4917" NA NA NA
"4918" NA NA NA
"4919" NA NA NA
"4920" NA NA NA
"4921" NA NA NA
"4922" NA NA NA
"4923" NA NA NA
"4924" NA NA NA
"4925" NA NA NA
"4926" NA NA NA
"4927" NA NA NA
"4928" NA NA NA
"4929" NA NA NA
"4930" NA NA NA
"4931" NA NA NA
"4932" NA NA NA
"4933" NA NA NA
"4934" NA NA NA
"4935" NA NA NA
"4936" NA NA NA
"4937" NA NA NA
"4938" NA NA NA
"4939" NA NA NA
"4940" NA NA NA
"4941" NA NA NA
"4942" NA NA NA
"4943" NA NA NA
"4944" NA NA NA
"4945" NA NA NA
"4946" NA NA NA
"4947" NA NA NA
"4948" NA NA NA
"4949" NA NA NA
"4950" NA NA NA
"4951" NA NA NA
"4952" NA NA NA
"4953" NA NA NA
"4954" NA NA NA
"4955" NA NA NA
"4956" NA NA NA
"4957" NA NA NA
"4958" NA NA NA
"4959" NA NA NA
"4960" NA NA NA
"4961" NA NA NA
"4962" NA NA NA
"4963" NA NA NA
"4964" NA NA NA
"4965" NA NA NA
"4966" NA NA NA
"4967" NA NA NA
"4968" NA NA NA
"4969" NA NA NA
"4970" NA NA NA
"4971" NA NA NA
"4972" NA NA NA
"4973" NA NA NA
"4974" NA NA NA
"4975" NA NA NA
"4976" NA NA NA
"4977" NA NA NA
"4978" NA NA NA
"4979" NA NA NA
"4980" NA NA NA
"4981" NA NA NA
"4982" NA NA NA
"4983" NA NA NA
"4984" NA NA NA
"4985" NA NA NA
"4986" NA NA NA
"4987" NA NA NA
"4988" NA NA NA
"4989" NA NA NA
"4990" NA NA NA
"4991" NA NA NA
"4992" NA NA NA
"4993" NA NA NA
"4994" NA NA NA
"4995" NA NA NA
"4996" NA NA NA
"4997" NA NA NA
"4998" NA NA NA
"4999" NA NA NA
"5000" NA NA NA
"5001" NA NA NA
"5002" NA NA NA
"5003" NA NA NA
"5004" NA NA NA
"5005" NA NA NA
"5006" NA NA NA
"5007" NA NA NA
"5008" NA NA NA
"5009" NA NA NA
"5010" NA NA NA
"5011" NA NA NA
"5012" NA NA NA
"5013" NA NA NA
"5014" NA NA NA
"5015" NA NA NA
"5016" NA NA NA
"5017" NA NA NA
"5018" NA NA NA
"5019" NA NA NA
"5020" NA NA NA
"5021" NA NA NA
"5022" NA NA NA
"5023" NA NA NA
"5024" NA NA NA
"5025" NA NA NA
"5026" NA NA NA
"5027" NA NA NA
"5028" NA NA NA
"5029" NA NA NA
"5030" NA NA NA
"5031" NA NA NA
"5032" NA NA NA
"5033" NA NA NA
"5034" NA NA NA
"5035" NA NA NA
"5036" NA NA NA
"5037" NA NA NA
"5038" NA NA NA
"5039" NA NA NA
"5040" NA NA NA
"5041" NA NA NA
"5042" NA NA NA
"5043" NA NA NA
"5044" NA NA NA
"5045" NA NA NA
"5046" NA NA NA
"5047" NA NA NA
"5048" NA NA NA
"5049" NA NA NA
"5050" NA NA NA
"5051" NA NA NA
"5052" NA NA NA
"5053" NA NA NA
"5054" NA NA NA
"5055" NA NA NA
"5056" NA NA NA
"5057" NA NA NA
"5058" NA NA NA
"5059" NA NA NA
"5060" NA NA NA
"5061" NA NA NA
"5062" NA NA NA
"5063" NA NA NA
"5064" NA NA NA
"5065" NA NA NA
"5066" NA NA NA
"5067" NA NA NA
"5068" NA NA NA
"5069" NA NA NA
"5070" NA NA NA
"5071" NA NA NA
"5072" NA NA NA
"5073" NA NA NA
"5074" NA NA NA
"5075" NA NA NA
"5076" NA NA NA
"5077" NA NA NA
"5078" NA NA NA
"5079" NA NA NA
"5080" NA NA NA
"5081" NA NA NA
"5082" NA NA NA
"5083" NA NA NA
"5084" NA NA NA
"5085" NA NA NA
"5086" NA NA NA
"5087" NA NA NA
"5088" NA NA NA
"5089" NA NA NA
"5090" NA NA NA
"5091" NA NA NA
"5092" NA NA NA
"5093" NA NA NA
"5094" NA NA NA
"5095" NA NA NA
"5096" NA NA NA
"5097" NA NA NA
"5098" NA NA NA
"5099" NA NA NA
"5100" NA NA NA
"5101" NA NA NA
"5102" NA NA NA
"5103" NA NA NA
"5104" NA NA NA
"5105" NA NA NA
"5106" NA NA NA
"5107" NA NA NA
"5108" NA NA NA
"5109" NA NA NA
"5110" NA NA NA
"5111" NA NA NA
"5112" NA NA NA
"5113" NA NA NA
"5114" NA NA NA
"5115" NA NA NA
"5116" NA NA NA
"5117" NA NA NA
"5118" NA NA NA
"5119" NA NA NA
"5120" NA NA NA
"5121" NA NA NA
"5122" NA NA NA
"5123" NA NA NA
"5124" NA NA NA
"5125" NA NA NA
"5126" NA NA NA
"5127" NA NA NA
"5128" NA NA NA
"5129" NA NA NA
"5130" NA NA NA
"5131" NA NA NA
"5132" NA NA NA
"5133" NA NA NA
"5134" NA NA NA
"5135" NA NA NA
"5136" NA NA NA
"5137" NA NA NA
"5138" NA NA NA
"5139" NA NA NA
"5140" NA NA NA
"5141" NA NA NA
"5142" NA NA NA
"5143" NA NA NA
"5144" NA NA NA
"5145" NA NA NA
"5146" NA NA NA
"5147" NA NA NA
"5148" NA NA NA
"5149" NA NA NA
"5150" NA NA NA
"5151" NA NA NA
"5152" NA NA NA
"5153" NA NA NA
"5154" NA NA NA
"5155" NA NA NA
"5156" NA NA NA
"5157" NA NA NA
"5158" NA NA NA
"5159" NA NA NA
"5160" NA NA NA
"5161" NA NA NA
"5162" NA NA NA
"5163" NA NA NA
"5164" NA NA NA
"5165" NA NA NA
"5166" NA NA NA
"5167" NA NA NA
"5168" NA NA NA
"5169" NA NA NA
"5170" NA NA NA
"5171" NA NA NA
"5172" NA NA NA
"5173" NA NA NA
"5174" NA NA NA
"5175" NA NA NA
"5176" NA NA NA
"5177" NA NA NA
"5178" NA NA NA
"5179" NA NA NA
"5180" NA NA NA
"5181" NA NA NA
"5182" NA NA NA
"5183" NA NA NA
"5184" NA NA NA
"5185" NA NA NA
"5186" NA NA NA
"5187" NA NA NA
"5188" NA NA NA
"5189" NA NA NA
"5190" NA NA NA
"5191" NA NA NA
"5192" NA NA NA
"5193" NA NA NA
"5194" NA NA NA
"5195" NA NA NA
"5196" NA NA NA
"5197" NA NA NA
"5198" NA NA NA
"5199" NA NA NA
"5200" NA NA NA
"5201" NA NA NA
"5202" NA NA NA
"5203" NA NA NA
"5204" NA NA NA
"5205" NA NA NA
"5206" NA NA NA
"5207" NA NA NA
"5208" NA NA NA
"5209" NA NA NA
"5210" NA NA NA
"5211" NA NA NA
"5212" NA NA NA
"5213" NA NA NA
"5214" NA NA NA
"5215" NA NA NA
"5216" NA NA NA
"5217" NA NA NA
"5218" NA NA NA
"5219" NA NA NA
"5220" NA NA NA
"5221" NA NA NA
"5222" NA NA NA
"5223" NA NA NA
"5224" NA NA NA
"5225" NA NA NA
"5226" NA NA NA
"5227" NA NA NA
"5228" NA NA NA
"5229" NA NA NA
"5230" NA NA NA
"5231" NA NA NA
"5232" NA NA NA
"5233" NA NA NA
"5234" NA NA NA
"5235" NA NA NA
"5236" NA NA NA
"5237" NA NA NA
"5238" NA NA NA
"5239" NA NA NA
"5240" NA NA NA
"5241" NA NA NA
"5242" NA NA NA
"5243" NA NA NA
"5244" NA NA NA
"5245" NA NA NA
"5246" NA NA NA
"5247" NA NA NA
"5248" NA NA NA
"5249" NA NA NA
"5250" NA NA NA
"5251" NA NA NA
"5252" NA NA NA
"5253" NA NA NA
"5254" NA NA NA
"5255" NA NA NA
"5256" NA NA NA
"5257" NA NA NA
"5258" NA NA NA
"5259" NA NA NA
"5260" NA NA NA
"5261" NA NA NA
"5262" NA NA NA
"5263" NA NA NA
"5264" NA NA NA
"5265" NA NA NA
"5266" NA NA NA
"5267" NA NA NA
"5268" NA NA NA
"5269" NA NA NA
"5270" NA NA NA
"5271" NA NA NA
"5272" NA NA NA
"5273" NA NA NA
"5274" NA NA NA
"5275" NA NA NA
"5276" NA NA NA
"5277" NA NA NA
"5278" NA NA NA
"5279" NA NA NA
"5280" NA NA NA
"5281" NA NA NA
"5282" NA NA NA
"5283" NA NA NA
"5284" NA NA NA
"5285" NA NA NA
"5286" NA NA NA
"5287" NA NA NA
"5288" NA NA NA
"5289" NA NA NA
"5290" NA NA NA
"5291" NA NA NA
"5292" NA NA NA
"5293" NA NA NA
"5294" NA NA NA
"5295" NA NA NA
"5296" NA NA NA
"5297" NA NA NA
"5298" NA NA NA
"5299" NA NA NA
"5300" NA NA NA
"5301" NA NA NA
"5302" NA NA NA
"5303" NA NA NA
"5304" NA NA NA
"5305" NA NA NA
"5306" NA NA NA
"5307" NA NA NA
"5308" NA NA NA
"5309" NA NA NA
"5310" NA NA NA
"5311" NA NA NA
"5312" NA NA NA
"5313" NA NA NA
"5314" NA NA NA
"5315" NA NA NA
"5316" NA NA NA
"5317" NA NA NA
"5318" NA NA NA
"5319" NA NA NA
"5320" NA NA NA
"5321" NA NA NA
"5322" NA NA NA
"5323" NA NA NA
"5324" NA NA NA
"5325" NA NA NA
"5326" NA NA NA
"5327" NA NA NA
"5328" NA NA NA
"5329" NA NA NA
"5330" NA NA NA
"5331" NA NA NA
"5332" NA NA NA
"5333" NA NA NA
"5334" NA NA NA
"5335" NA NA NA
"5336" NA NA NA
"5337" NA NA NA
"5338" NA NA NA
"5339" NA NA NA
"5340" NA NA NA
"5341" NA NA NA
"5342" NA NA NA
"5343" NA NA NA
"5344" NA NA NA
"5345" NA NA NA
"5346" NA NA NA
"5347" NA NA NA
"5348" NA NA NA
"5349" NA NA NA
"5350" NA NA NA
"5351" NA NA NA
"5352" NA NA NA
"5353" NA NA NA
"5354" NA NA NA
"5355" NA NA NA
"5356" NA NA NA
"5357" NA NA NA
"5358" NA NA NA
"5359" NA NA NA
"5360" NA NA NA
"5361" NA NA NA
"5362" NA NA NA
"5363" NA NA NA
"5364" NA NA NA
"5365" NA NA NA
"5366" NA NA NA
"5367" NA NA NA
"5368" NA NA NA
"5369" NA NA NA
"5370" NA NA NA
"5371" NA NA NA
"5372" NA NA NA
"5373" NA NA NA
"5374" NA NA NA
"5375" NA NA NA
"5376" NA NA NA
"5377" NA NA NA
"5378" NA NA NA
"5379" NA NA NA
"5380" NA NA NA
"5381" NA NA NA
"5382" NA NA NA
"5383" NA NA NA
"5384" NA NA NA
"5385" NA NA NA
"5386" NA NA NA
"5387" NA NA NA
"5388" NA NA NA
"5389" NA NA NA
"5390" NA NA NA
"5391" NA NA NA
"5392" NA NA NA
"5393" NA NA NA
"5394" NA NA NA
"5395" NA NA NA
"5396" NA NA NA
"5397" NA NA NA
"5398" NA NA NA
"5399" NA NA NA
"5400" NA NA NA
"5401" NA NA NA
"5402" NA NA NA
"5403" NA NA NA
"5404" NA NA NA
"5405" NA NA NA
"5406" NA NA NA
"5407" NA NA NA
"5408" NA NA NA
"5409" NA NA NA
"5410" NA NA NA
"5411" NA NA NA
"5412" NA NA NA
"5413" NA NA NA
"5414" NA NA NA
"5415" NA NA NA
"5416" NA NA NA
"5417" NA NA NA
"5418" NA NA NA
"5419" NA NA NA
"5420" NA NA NA
"5421" NA NA NA
"5422" NA NA NA
"5423" NA NA NA
"5424" NA NA NA
"5425" NA NA NA
"5426" NA NA NA
"5427" NA NA NA
"5428" NA NA NA
"5429" NA NA NA
"5430" NA NA NA
"5431" NA NA NA
"5432" NA NA NA
"5433" NA NA NA
"5434" NA NA NA
"5435" NA NA NA
"5436" NA NA NA
"5437" NA NA NA
"5438" NA NA NA
"5439" NA NA NA
"5440" NA NA NA
"5441" NA NA NA
"5442" NA NA NA
"5443" NA NA NA
"5444" NA NA NA
"5445" NA NA NA
"5446" NA NA NA
"5447" NA NA NA
"5448" NA NA NA
"5449" NA NA NA
"5450" NA NA NA
"5451" NA NA NA
"5452" NA NA NA
"5453" NA NA NA
"5454" NA NA NA
"5455" NA NA NA
"5456" NA NA NA
"5457" NA NA NA
"5458" NA NA NA
"5459" NA NA NA
"5460" NA NA NA
"5461" NA NA NA
"5462" NA NA NA
"5463" NA NA NA
"5464" NA NA NA
"5465" NA NA NA
"5466" NA NA NA
"5467" NA NA NA
"5468" NA NA NA
"5469" NA NA NA
"5470" NA NA NA
"5471" NA NA NA
"5472" NA NA NA
"5473" NA NA NA
"5474" NA NA NA
"5475" NA NA NA
"5476" NA NA NA
"5477" NA NA NA
"5478" NA NA NA
"5479" NA NA NA
"5480" NA NA NA
"5481" NA NA NA
"5482" NA NA NA
"5483" NA NA NA
"5484" NA NA NA
"5485" NA NA NA
"5486" NA NA NA
"5487" NA NA NA
"5488" NA NA NA
"5489" NA NA NA
"5490" NA NA NA
"5491" NA NA NA
"5492" NA NA NA
"5493" NA NA NA
"5494" NA NA NA
"5495" NA NA NA
"5496" NA NA NA
"5497" NA NA NA
"5498" NA NA NA
"5499" NA NA NA
"5500" NA NA NA
"5501" NA NA NA
"5502" NA NA NA
"5503" NA NA NA
"5504" NA NA NA
"5505" NA NA NA
"5506" NA NA NA
"5507" NA NA NA
"5508" NA NA NA
"5509" NA NA NA
"5510" NA NA NA
"5511" NA NA NA
"5512" NA NA NA
"5513" NA NA NA
"5514" NA NA NA
"5515" NA NA NA
"5516" NA NA NA
"5517" NA NA NA
"5518" NA NA NA
"5519" NA NA NA
"5520" NA NA NA
"5521" NA NA NA
"5522" NA NA NA
"5523" NA NA NA
"5524" NA NA NA
"5525" NA NA NA
"5526" NA NA NA
"5527" NA NA NA
"5528" NA NA NA
"5529" NA NA NA
"5530" NA NA NA
"5531" NA NA NA
"5532" NA NA NA
"5533" NA NA NA
"5534" NA NA NA
"5535" NA NA NA
"5536" NA NA NA
"5537" NA NA NA
"5538" NA NA NA
"5539" NA NA NA
"5540" NA NA NA
"5541" NA NA NA
"5542" NA NA NA
"5543" NA NA NA
"5544" NA NA NA
"5545" NA NA NA
"5546" NA NA NA
"5547" NA NA NA
"5548" NA NA NA
"5549" NA NA NA
"5550" NA NA NA
"5551" NA NA NA
"5552" NA NA NA
"5553" NA NA NA
"5554" NA NA NA
"5555" NA NA NA
"5556" NA NA NA
"5557" NA NA NA
"5558" NA NA NA
"5559" NA NA NA
"5560" NA NA NA
"5561" NA NA NA
"5562" NA NA NA
"5563" NA NA NA
"5564" NA NA NA
"5565" NA NA NA
"5566" NA NA NA
"5567" NA NA NA
"5568" NA NA NA
"5569" NA NA NA
"5570" NA NA NA
"5571" NA NA NA
"5572" NA NA NA
"5573" NA NA NA
"5574" NA NA NA
"5575" NA NA NA
"5576" NA NA NA
"5577" NA NA NA
"5578" NA NA NA
"5579" NA NA NA
"5580" NA NA NA
"5581" NA NA NA
"5582" NA NA NA
"5583" NA NA NA
"5584" NA NA NA
"5585" NA NA NA
"5586" NA NA NA
"5587" NA NA NA
"5588" NA NA NA
"5589" NA NA NA
"5590" NA NA NA
"5591" NA NA NA
"5592" NA NA NA
"5593" NA NA NA
"5594" NA NA NA
"5595" NA NA NA
"5596" NA NA NA
"5597" NA NA NA
"5598" NA NA NA
"5599" NA NA NA
"5600" NA NA NA
"5601" NA NA NA
"5602" NA NA NA
"5603" NA NA NA
"5604" NA NA NA
"5605" NA NA NA
"5606" NA NA NA
"5607" NA NA NA
"5608" NA NA NA
"5609" NA NA NA
"5610" NA NA NA
"5611" NA NA NA
"5612" NA NA NA
"5613" NA NA NA
"5614" NA NA NA
"5615" NA NA NA
"5616" NA NA NA
"5617" NA NA NA
"5618" NA NA NA
"5619" NA NA NA
"5620" NA NA NA
"5621" NA NA NA
"5622" NA NA NA
"5623" NA NA NA
"5624" NA NA NA
"5625" NA NA NA
"5626" NA NA NA
"5627" NA NA NA
"5628" NA NA NA
"5629" NA NA NA
"5630" NA NA NA
"5631" NA NA NA
"5632" NA NA NA
"5633" NA NA NA
"5634" NA NA NA
"5635" NA NA NA
"5636" NA NA NA
"5637" NA NA NA
"5638" NA NA NA
"5639" NA NA NA
"5640" NA NA NA
"5641" NA NA NA
"5642" NA NA NA
"5643" NA NA NA
"5644" NA NA NA
"5645" NA NA NA
"5646" NA NA NA
"5647" NA NA NA
"5648" NA NA NA
"5649" NA NA NA
"5650" NA NA NA
"5651" NA NA NA
"5652" NA NA NA
"5653" NA NA NA
"5654" NA NA NA
"5655" NA NA NA
"5656" NA NA NA
"5657" NA NA NA
"5658" NA NA NA
"5659" NA NA NA
"5660" NA NA NA
"5661" NA NA NA
"5662" NA NA NA
"5663" NA NA NA
"5664" NA NA NA
"5665" NA NA NA
"5666" NA NA NA
"5667" NA NA NA
"5668" NA NA NA
"5669" NA NA NA
"5670" NA NA NA
"5671" NA NA NA
"5672" NA NA NA
"5673" NA NA NA
"5674" NA NA NA
"5675" NA NA NA
"5676" NA NA NA
"5677" NA NA NA
"5678" NA NA NA
"5679" NA NA NA
"5680" NA NA NA
"5681" NA NA NA
"5682" NA NA NA
"5683" NA NA NA
"5684" NA NA NA
"5685" NA NA NA
"5686" NA NA NA
"5687" NA NA NA
"5688" NA NA NA
"5689" NA NA NA
"5690" NA NA NA
"5691" NA NA NA
"5692" NA NA NA
"5693" NA NA NA
"5694" NA NA NA
"5695" NA NA NA
"5696" NA NA NA
"5697" NA NA NA
"5698" NA NA NA
"5699" NA NA NA
"5700" NA NA NA
"5701" NA NA NA
"5702" NA NA NA
"5703" NA NA NA
"5704" NA NA NA
"5705" NA NA NA
"5706" NA NA NA
"5707" NA NA NA
"5708" NA NA NA
"5709" NA NA NA
"5710" NA NA NA
"5711" NA NA NA
"5712" NA NA NA
"5713" NA NA NA
"5714" NA NA NA
"5715" NA NA NA
"5716" NA NA NA
"5717" NA NA NA
"5718" NA NA NA
"5719" NA NA NA
"5720" NA NA NA
"5721" NA NA NA
"5722" NA NA NA
"5723" NA NA NA
"5724" NA NA NA
"5725" NA NA NA
"5726" NA NA NA
"5727" NA NA NA
"5728" NA NA NA
"5729" NA NA NA
"5730" NA NA NA
"5731" NA NA NA
"5732" NA NA NA
"5733" NA NA NA
"5734" NA NA NA
"5735" NA NA NA
"5736" NA NA NA
"5737" NA NA NA
"5738" NA NA NA
"5739" NA NA NA
"5740" NA NA NA
"5741" NA NA NA
"5742" NA NA NA
"5743" NA NA NA
"5744" NA NA NA
"5745" NA NA NA
"5746" NA NA NA
"5747" NA NA NA
"5748" NA NA NA
"5749" NA NA NA
"5750" NA NA NA
"5751" NA NA NA
"5752" NA NA NA
"5753" NA NA NA
"5754" NA NA NA
"5755" NA NA NA
"5756" NA NA NA
"5757" NA NA NA
"5758" NA NA NA
"5759" NA NA NA
"5760" NA NA NA
"5761" NA NA NA
"5762" NA NA NA
"5763" NA NA NA
"5764" NA NA NA
"5765" NA NA NA
"5766" NA NA NA
"5767" NA NA NA
"5768" NA NA NA
"5769" NA NA NA
"5770" NA NA NA
"5771" NA NA NA
"5772" NA NA NA
"5773" NA NA NA
"5774" NA NA NA
"5775" NA NA NA
"5776" NA NA NA
"5777" NA NA NA
"5778" NA NA NA
"5779" NA NA NA
"5780" NA NA NA
"5781" NA NA NA
"5782" NA NA NA
"5783" NA NA NA
"5784" NA NA NA
"5785" NA NA NA
"5786" NA NA NA
"5787" NA NA NA
"5788" NA NA NA
"5789" NA NA NA
"5790" NA NA NA
"5791" NA NA NA
"5792" NA NA NA
"5793" NA NA NA
"5794" NA NA NA
"5795" NA NA NA
"5796" NA NA NA
"5797" NA NA NA
"5798" NA NA NA
"5799" NA NA NA
"5800" NA NA NA
"5801" NA NA NA
"5802" NA NA NA
"5803" NA NA NA
"5804" NA NA NA
"5805" NA NA NA
"5806" NA NA NA
"5807" NA NA NA
"5808" NA NA NA
"5809" NA NA NA
"5810" NA NA NA
"5811" NA NA NA
"5812" NA NA NA
"5813" NA NA NA
"5814" NA NA NA
"5815" NA NA NA
"5816" NA NA NA
"5817" NA NA NA
"5818" NA NA NA
"5819" NA NA NA
"5820" NA NA NA
"5821" NA NA NA
"5822" NA NA NA
"5823" NA NA NA
"5824" NA NA NA
"5825" NA NA NA
"5826" NA NA NA
"5827" NA NA NA
"5828" NA NA NA
"5829" NA NA NA
"5830" NA NA NA
"5831" NA NA NA
"5832" NA NA NA
"5833" NA NA NA
"5834" NA NA NA
"5835" NA NA NA
"5836" NA NA NA
"5837" NA NA NA
"5838" NA NA NA
"5839" NA NA NA
"5840" NA NA NA
"5841" NA NA NA
"5842" NA NA NA
"5843" NA NA NA
"5844" NA NA NA
"5845" NA NA NA
"5846" NA NA NA
"5847" NA NA NA
"5848" NA NA NA
"5849" NA NA NA
"5850" NA NA NA
"5851" NA NA NA
"5852" NA NA NA
"5853" NA NA NA
"5854" NA NA NA
"5855" NA NA NA
"5856" NA NA NA
"5857" NA NA NA
"5858" NA NA NA
"5859" NA NA NA
"5860" NA NA NA
"5861" NA NA NA
"5862" NA NA NA
"5863" NA NA NA
"5864" NA NA NA
"5865" NA NA NA
"5866" NA NA NA
"5867" NA NA NA
"5868" NA NA NA
"5869" NA NA NA
"5870" NA NA NA
"5871" NA NA NA
"5872" NA NA NA
"5873" NA NA NA
"5874" NA NA NA
"5875" NA NA NA
"5876" NA NA NA
"5877" NA NA NA
"5878" NA NA NA
"5879" NA NA NA
"5880" NA NA NA
"5881" NA NA NA
"5882" NA NA NA
"5883" NA NA NA
"5884" NA NA NA
"5885" NA NA NA
"5886" NA NA NA
"5887" NA NA NA
"5888" NA NA NA
"5889" NA NA NA
"5890" NA NA NA
"5891" NA NA NA
"5892" NA NA NA
"5893" NA NA NA
"5894" NA NA NA
"5895" NA NA NA
"5896" NA NA NA
"5897" NA NA NA
"5898" NA NA NA
"5899" NA NA NA
"5900" NA NA NA
"5901" NA NA NA
"5902" NA NA NA
"5903" NA NA NA
"5904" NA NA NA
"5905" NA NA NA
"5906" NA NA NA
"5907" NA NA NA
"5908" NA NA NA
"5909" NA NA NA
"5910" NA NA NA
"5911" NA NA NA
"5912" NA NA NA
"5913" NA NA NA
"5914" NA NA NA
"5915" NA NA NA
"5916" NA NA NA
"5917" NA NA NA
"5918" NA NA NA
"5919" NA NA NA
"5920" NA NA NA
"5921" NA NA NA
"5922" NA NA NA
"5923" NA NA NA
"5924" NA NA NA
"5925" NA NA NA
"5926" NA NA NA
"5927" NA NA NA
"5928" NA NA NA
"5929" NA NA NA
"5930" NA NA NA
"5931" NA NA NA
"5932" NA NA NA
"5933" NA NA NA
"5934" NA NA NA
"5935" NA NA NA
"5936" NA NA NA
"5937" NA NA NA
"5938" NA NA NA
"5939" NA NA NA
"5940" NA NA NA
"5941" NA NA NA
"5942" NA NA NA
"5943" NA NA NA
"5944" NA NA NA
"5945" NA NA NA
"5946" NA NA NA
"5947" NA NA NA
"5948" NA NA NA
"5949" NA NA NA
"5950" NA NA NA
"5951" NA NA NA
"5952" NA NA NA
"5953" NA NA NA
"5954" NA NA NA
"5955" NA NA NA
"5956" NA NA NA
"5957" NA NA NA
"5958" NA NA NA
"5959" NA NA NA
"5960" NA NA NA
"5961" NA NA NA
"5962" NA NA NA
"5963" NA NA NA
"5964" NA NA NA
"5965" NA NA NA
"5966" NA NA NA
"5967" NA NA NA
"5968" NA NA NA
"5969" NA NA NA
"5970" NA NA NA
"5971" NA NA NA
"5972" NA NA NA
"5973" NA NA NA
"5974" NA NA NA
"5975" NA NA NA
"5976" NA NA NA
"5977" NA NA NA
"5978" NA NA NA
"5979" NA NA NA
"5980" NA NA NA
"5981" NA NA NA
"5982" NA NA NA
"5983" NA NA NA
"5984" NA NA NA
"5985" NA NA NA
"5986" NA NA NA
"5987" NA NA NA
"5988" NA NA NA
"5989" NA NA NA
"5990" NA NA NA
"5991" NA NA NA
"5992" NA NA NA
"5993" NA NA NA
"5994" NA NA NA
"5995" NA NA NA
"5996" NA NA NA
"5997" NA NA NA
"5998" NA NA NA
"5999" NA NA NA
"6000" NA NA NA
"6001" NA NA NA
"6002" NA NA NA
"6003" NA NA NA
"6004" NA NA NA
"6005" NA NA NA
"6006" NA NA NA
"6007" NA NA NA
"6008" NA NA NA
"6009" NA NA NA
"6010" NA NA NA
"6011" NA NA NA
"6012" NA NA NA
"6013" NA NA NA
"6014" NA NA NA
"6015" NA NA NA
"6016" NA NA NA
"6017" NA NA NA
"6018" NA NA NA
"6019" NA NA NA
"6020" NA NA NA
"6021" NA NA NA
"6022" NA NA NA
"6023" NA NA NA
"6024" NA NA NA
"6025" NA NA NA
"6026" NA NA NA
"6027" NA NA NA
"6028" NA NA NA
"6029" NA NA NA
"6030" NA NA NA
"6031" NA NA NA
"6032" NA NA NA
"6033" NA NA NA
"6034" NA NA NA
"6035" NA NA NA
"6036" NA NA NA
"6037" NA NA NA
"6038" NA NA NA
"6039" NA NA NA
"6040" NA NA NA
"6041" NA NA NA
"6042" NA NA NA
"6043" NA NA NA
"6044" NA NA NA
"6045" NA NA NA
"6046" NA NA NA
"6047" NA NA NA
"6048" NA NA NA
"6049" NA NA NA
"6050" NA NA NA
"6051" NA NA NA
"6052" NA NA NA
"6053" NA NA NA
"6054" NA NA NA
"6055" NA NA NA
"6056" NA NA NA
"6057" NA NA NA
"6058" NA NA NA
"6059" NA NA NA
"6060" NA NA NA
"6061" NA NA NA
"6062" NA NA NA
"6063" NA NA NA
"6064" NA NA NA
"6065" NA NA NA
"6066" NA NA NA
"6067" NA NA NA
"6068" NA NA NA
"6069" NA NA NA
"6070" NA NA NA
"6071" NA NA NA
"6072" NA NA NA
"6073" NA NA NA
"6074" NA NA NA
"6075" NA NA NA
"6076" NA NA NA
"6077" NA NA NA
"6078" NA NA NA
"6079" NA NA NA
"6080" NA NA NA
"6081" NA NA NA
"6082" NA NA NA
"6083" NA NA NA
"6084" NA NA NA
"6085" NA NA NA
"6086" NA NA NA
"6087" NA NA NA
"6088" NA NA NA
"6089" NA NA NA
"6090" NA NA NA
"6091" NA NA NA
"6092" NA NA NA
"6093" NA NA NA
"6094" NA NA NA
"6095" NA NA NA
"6096" NA NA NA
"6097" NA NA NA
"6098" NA NA NA
"6099" NA NA NA
"6100" NA NA NA
"6101" NA NA NA
"6102" NA NA NA
"6103" NA NA NA
"6104" NA NA NA
"6105" NA NA NA
"6106" NA NA NA
"6107" NA NA NA
"6108" NA NA NA
"6109" NA NA NA
"6110" NA NA NA
"6111" NA NA NA
"6112" NA NA NA
"6113" NA NA NA
"6114" NA NA NA
"6115" NA NA NA
"6116" NA NA NA
"6117" NA NA NA
"6118" NA NA NA
"6119" NA NA NA
"6120" NA NA NA
"6121" NA NA NA
"6122" NA NA NA
"6123" NA NA NA
"6124" NA NA NA
"6125" NA NA NA
"6126" NA NA NA
"6127" NA NA NA
"6128" NA NA NA
"6129" NA NA NA
"6130" NA NA NA
"6131" NA NA NA
"6132" NA NA NA
"6133" NA NA NA
"6134" NA NA NA
"6135" NA NA NA
"6136" NA NA NA
"6137" NA NA NA
"6138" NA NA NA
"6139" NA NA NA
"6140" NA NA NA
"6141" NA NA NA
"6142" NA NA NA
"6143" NA NA NA
"6144" NA NA NA
"6145" NA NA NA
"6146" NA NA NA
"6147" NA NA NA
"6148" NA NA NA
"6149" NA NA NA
"6150" NA NA NA
"6151" NA NA NA
"6152" NA NA NA
"6153" NA NA NA
"6154" NA NA NA
"6155" NA NA NA
"6156" NA NA NA
"6157" NA NA NA
"6158" NA NA NA
"6159" NA NA NA
"6160" NA NA NA
"6161" NA NA NA
"6162" NA NA NA
"6163" NA NA NA
"6164" NA NA NA
"6165" NA NA NA
"6166" NA NA NA
"6167" NA NA NA
"6168" NA NA NA
"6169" NA NA NA
"6170" NA NA NA
"6171" NA NA NA
"6172" NA NA NA
"6173" NA NA NA
"6174" NA NA NA
"6175" NA NA NA
"6176" NA NA NA
"6177" NA NA NA
"6178" NA NA NA
"6179" NA NA NA
"6180" NA NA NA
"6181" NA NA NA
"6182" NA NA NA
"6183" NA NA NA
"6184" NA NA NA
"6185" NA NA NA
"6186" NA NA NA
"6187" NA NA NA
"6188" NA NA NA
"6189" NA NA NA
"6190" NA NA NA
"6191" NA NA NA
"6192" NA NA NA
"6193" NA NA NA
"6194" NA NA NA
"6195" NA NA NA
"6196" NA NA NA
"6197" NA NA NA
"6198" NA NA NA
"6199" NA NA NA
"6200" NA NA NA
"6201" NA NA NA
"6202" NA NA NA
"6203" NA NA NA
"6204" NA NA NA
"6205" NA NA NA
"6206" NA NA NA
"6207" NA NA NA
"6208" NA NA NA
"6209" NA NA NA
"6210" NA NA NA
"6211" NA NA NA
"6212" NA NA NA
"6213" NA NA NA
"6214" NA NA NA
"6215" NA NA NA
"6216" NA NA NA
"6217" NA NA NA
"6218" NA NA NA
"6219" NA NA NA
"6220" NA NA NA
"6221" NA NA NA
"6222" NA NA NA
"6223" NA NA NA
"6224" NA NA NA
"6225" NA NA NA
"6226" NA NA NA
"6227" NA NA NA
"6228" NA NA NA
"6229" NA NA NA
"6230" NA NA NA
"6231" NA NA NA
"6232" NA NA NA
"6233" NA NA NA
"6234" NA NA NA
"6235" NA NA NA
"6236" NA NA NA
"6237" NA NA NA
"6238" NA NA NA
"6239" NA NA NA
"6240" NA NA NA
"6241" NA NA NA
"6242" NA NA NA
"6243" NA NA NA
"6244" NA NA NA
"6245" NA NA NA
"6246" NA NA NA
"6247" NA NA NA
"6248" NA NA NA
"6249" NA NA NA
"6250" NA NA NA
"6251" NA NA NA
"6252" NA NA NA
"6253" NA NA NA
"6254" NA NA NA
"6255" NA NA NA
"6256" NA NA NA
"6257" NA NA NA
"6258" NA NA NA
"6259" NA NA NA
"6260" NA NA NA
"6261" NA NA NA
"6262" NA NA NA
"6263" NA NA NA
"6264" NA NA NA
"6265" NA NA NA
"6266" NA NA NA
"6267" NA NA NA
"6268" NA NA NA
"6269" NA NA NA
"6270" NA NA NA
"6271" NA NA NA
"6272" NA NA NA
"6273" NA NA NA
"6274" NA NA NA
"6275" NA NA NA
"6276" NA NA NA
"6277" NA NA NA
"6278" NA NA NA
"6279" NA NA NA
"6280" NA NA NA
"6281" NA NA NA
"6282" NA NA NA
"6283" NA NA NA
"6284" NA NA NA
"6285" NA NA NA
"6286" NA NA NA
"6287" NA NA NA
"6288" NA NA NA
"6289" NA NA NA
"6290" NA NA NA
"6291" NA NA NA
"6292" NA NA NA
"6293" NA NA NA
"6294" NA NA NA
"6295" NA NA NA
"6296" NA NA NA
"6297" NA NA NA
"6298" NA NA NA
"6299" NA NA NA
"6300" NA NA NA
"6301" NA NA NA
"6302" NA NA NA
"6303" NA NA NA
"6304" NA NA NA
"6305" NA NA NA
"6306" NA NA NA
"6307" NA NA NA
"6308" NA NA NA
"6309" NA NA NA
"6310" NA NA NA
"6311" NA NA NA
"6312" NA NA NA
"6313" NA NA NA
"6314" NA NA NA
"6315" NA NA NA
"6316" NA NA NA
"6317" NA NA NA
"6318" NA NA NA
"6319" NA NA NA
"6320" NA NA NA
"6321" NA NA NA
"6322" NA NA NA
"6323" NA NA NA
"6324" NA NA NA
"6325" NA NA NA
"6326" NA NA NA
"6327" NA NA NA
"6328" NA NA NA
"6329" NA NA NA
"6330" NA NA NA
"6331" NA NA NA
"6332" NA NA NA
"6333" NA NA NA
"6334" NA NA NA
"6335" NA NA NA
"6336" NA NA NA
"6337" NA NA NA
"6338" NA NA NA
"6339" NA NA NA
"6340" NA NA NA
"6341" NA NA NA
"6342" NA NA NA
"6343" NA NA NA
"6344" NA NA NA
"6345" NA NA NA
"6346" NA NA NA
"6347" NA NA NA
"6348" NA NA NA
"6349" NA NA NA
"6350" NA NA NA
"6351" NA NA NA
"6352" NA NA NA
"6353" NA NA NA
"6354" NA NA NA
"6355" NA NA NA
"6356" NA NA NA
"6357" NA NA NA
"6358" NA NA NA
"6359" NA NA NA
"6360" NA NA NA
"6361" NA NA NA
"6362" NA NA NA
"6363" NA NA NA
"6364" NA NA NA
"6365" NA NA NA
"6366" NA NA NA
"6367" NA NA NA
"6368" NA NA NA
"6369" NA NA NA
"6370" NA NA NA
"6371" NA NA NA
"6372" NA NA NA
"6373" NA NA NA
"6374" NA NA NA
"6375" NA NA NA
"6376" NA NA NA
"6377" NA NA NA
"6378" NA NA NA
"6379" NA NA NA
"6380" NA NA NA
"6381" NA NA NA
"6382" NA NA NA
"6383" NA NA NA
"6384" NA NA NA
"6385" NA NA NA
"6386" NA NA NA
"6387" NA NA NA
"6388" NA NA NA
"6389" NA NA NA
"6390" NA NA NA
"6391" NA NA NA
"6392" NA NA NA
"6393" NA NA NA
"6394" NA NA NA
"6395" NA NA NA
"6396" NA NA NA
"6397" NA NA NA
"6398" NA NA NA
"6399" NA NA NA
"6400" NA NA NA
"6401" NA NA NA
"6402" NA NA NA
"6403" NA NA NA
"6404" NA NA NA
"6405" NA NA NA
"6406" NA NA NA
"6407" NA NA NA
"6408" NA NA NA
"6409" NA NA NA
"6410" NA NA NA
"6411" NA NA NA
"6412" NA NA NA
"6413" NA NA NA
"6414" NA NA NA
"6415" NA NA NA
"6416" NA NA NA
"6417" NA NA NA
"6418" NA NA NA
"6419" NA NA NA
"6420" NA NA NA
"6421" NA NA NA
"6422" NA NA NA
"6423" NA NA NA
"6424" NA NA NA
"6425" NA NA NA
"6426" NA NA NA
"6427" NA NA NA
"6428" NA NA NA
"6429" NA NA NA
"6430" NA NA NA
"6431" NA NA NA
"6432" NA NA NA
"6433" NA NA NA
"6434" NA NA NA
"6435" NA NA NA
"6436" NA NA NA
"6437" NA NA NA
"6438" NA NA NA
"6439" NA NA NA
"6440" NA NA NA
"6441" NA NA NA
"6442" NA NA NA
"6443" NA NA NA
"6444" NA NA NA
"6445" NA NA NA
"6446" NA NA NA
"6447" NA NA NA
"6448" NA NA NA
"6449" NA NA NA
"6450" NA NA NA
"6451" NA NA NA
"6452" NA NA NA
"6453" NA NA NA
"6454" NA NA NA
"6455" NA NA NA
"6456" NA NA NA
"6457" NA NA NA
"6458" NA NA NA
"6459" NA NA NA
"6460" NA NA NA
"6461" NA NA NA
"6462" NA NA NA
"6463" NA NA NA
"6464" NA NA NA
"6465" NA NA NA
"6466" NA NA NA
"6467" NA NA NA
"6468" NA NA NA
"6469" NA NA NA
"6470" NA NA NA
"6471" NA NA NA
"6472" NA NA NA
"6473" NA NA NA
"6474" NA NA NA
"6475" NA NA NA
"6476" NA NA NA
"6477" NA NA NA
"6478" NA NA NA
"6479" NA NA NA
"6480" NA NA NA
"6481" NA NA NA
"6482" NA NA NA
"6483" NA NA NA
"6484" NA NA NA
"6485" NA NA NA
"6486" NA NA NA
"6487" NA NA NA
"6488" NA NA NA
"6489" NA NA NA
"6490" NA NA NA
"6491" NA NA NA
"6492" NA NA NA
"6493" NA NA NA
"6494" NA NA NA
"6495" NA NA NA
"6496" NA NA NA
"6497" NA NA NA
"6498" NA NA NA
"6499" NA NA NA
"6500" NA NA NA
"6501" NA NA NA
"6502" NA NA NA
"6503" NA NA NA
"6504" NA NA NA
"6505" NA NA NA
"6506" NA NA NA
"6507" NA NA NA
"6508" NA NA NA
"6509" NA NA NA
"6510" NA NA NA
"6511" NA NA NA
"6512" NA NA NA
"6513" NA NA NA
"6514" NA NA NA
"6515" NA NA NA
"6516" NA NA NA
"6517" NA NA NA
"6518" NA NA NA
"6519" NA NA NA
"6520" NA NA NA
"6521" NA NA NA
"6522" NA NA NA
"6523" NA NA NA
"6524" NA NA NA
"6525" NA NA NA
"6526" NA NA NA
"6527" NA NA NA
"6528" NA NA NA
"6529" NA NA NA
"6530" NA NA NA
"6531" NA NA NA
"6532" NA NA NA
"6533" NA NA NA
"6534" NA NA NA
"6535" NA NA NA
"6536" NA NA NA
"6537" NA NA NA
"6538" NA NA NA
"6539" NA NA NA
"6540" NA NA NA
"6541" NA NA NA
"6542" NA NA NA
"6543" NA NA NA
"6544" NA NA NA
"6545" NA NA NA
"6546" NA NA NA
"6547" NA NA NA
"6548" NA NA NA
"6549" NA NA NA
"6550" NA NA NA
"6551" NA NA NA
"6552" NA NA NA
"6553" NA NA NA
"6554" NA NA NA
"6555" NA NA NA
"6556" NA NA NA
"6557" NA NA NA
"6558" NA NA NA
"6559" NA NA NA
"6560" NA NA NA
"6561" NA NA NA
"6562" NA NA NA
"6563" NA NA NA
"6564" NA NA NA
"6565" NA NA NA
"6566" NA NA NA
"6567" NA NA NA
"6568" NA NA NA
"6569" NA NA NA
"6570" NA NA NA
"6571" NA NA NA
"6572" NA NA NA
"6573" NA NA NA
"6574" NA NA NA
"6575" NA NA NA
"6576" NA NA NA
"6577" NA NA NA
"6578" NA NA NA
"6579" NA NA NA
"6580" NA NA NA
"6581" NA NA NA
"6582" NA NA NA
"6583" NA NA NA
"6584" NA NA NA
"6585" NA NA NA
"6586" NA NA NA
"6587" NA NA NA
"6588" NA NA NA
"6589" NA NA NA
"6590" NA NA NA
"6591" NA NA NA
"6592" NA NA NA
"6593" NA NA NA
"6594" NA NA NA
"6595" NA NA NA
"6596" NA NA NA
"6597" NA NA NA
"6598" NA NA NA
"6599" NA NA NA
"6600" NA NA NA
"6601" NA NA NA
"6602" NA NA NA
"6603" NA NA NA
"6604" NA NA NA
"6605" NA NA NA
"6606" NA NA NA
"6607" NA NA NA
"6608" NA NA NA
"6609" NA NA NA
"6610" NA NA NA
"6611" NA NA NA
"6612" NA NA NA
"6613" NA NA NA
"6614" NA NA NA
"6615" NA NA NA
"6616" NA NA NA
"6617" NA NA NA
"6618" NA NA NA
"6619" NA NA NA
"6620" NA NA NA
"6621" NA NA NA
"6622" NA NA NA
"6623" NA NA NA
"6624" NA NA NA
"6625" NA NA NA
"6626" NA NA NA
"6627" NA NA NA
"6628" NA NA NA
"6629" NA NA NA
"6630" NA NA NA
"6631" NA NA NA
"6632" NA NA NA
"6633" NA NA NA
"6634" NA NA NA
"6635" NA NA NA
"6636" NA NA NA
"6637" NA NA NA
"6638" NA NA NA
"6639" NA NA NA
"6640" NA NA NA
"6641" NA NA NA
"6642" NA NA NA
"6643" NA NA NA
"6644" NA NA NA
"6645" NA NA NA
"6646" NA NA NA
"6647" NA NA NA
"6648" NA NA NA
"6649" NA NA NA
"6650" NA NA NA
"6651" NA NA NA
"6652" NA NA NA
"6653" NA NA NA
"6654" NA NA NA
"6655" NA NA NA
"6656" NA NA NA
"6657" NA NA NA
"6658" NA NA NA
"6659" NA NA NA
"6660" NA NA NA
"6661" NA NA NA
"6662" NA NA NA
"6663" NA NA NA
"6664" NA NA NA
"6665" NA NA NA
"6666" NA NA NA
"6667" NA NA NA
"6668" NA NA NA
"6669" NA NA NA
"6670" NA NA NA
"6671" NA NA NA
"6672" NA NA NA
"6673" NA NA NA
"6674" NA NA NA
"6675" NA NA NA
"6676" NA NA NA
"6677" NA NA NA
"6678" NA NA NA
"6679" NA NA NA
"6680" NA NA NA
"6681" NA NA NA
"6682" NA NA NA
"6683" NA NA NA
"6684" NA NA NA
"6685" NA NA NA
"6686" NA NA NA
"6687" NA NA NA
"6688" NA NA NA
"6689" NA NA NA
"6690" NA NA NA
"6691" NA NA NA
"6692" NA NA NA
"6693" NA NA NA
"6694" NA NA NA
"6695" NA NA NA
"6696" NA NA NA
"6697" NA NA NA
"6698" NA NA NA
"6699" NA NA NA
"6700" NA NA NA
"6701" NA NA NA
"6702" NA NA NA
"6703" NA NA NA
"6704" NA NA NA
"6705" NA NA NA
"6706" NA NA NA
"6707" NA NA NA
"6708" NA NA NA
"6709" NA NA NA
"6710" NA NA NA
"6711" NA NA NA
"6712" NA NA NA
"6713" NA NA NA
"6714" NA NA NA
"6715" NA NA NA
"6716" NA NA NA
"6717" NA NA NA
"6718" NA NA NA
"6719" NA NA NA
"6720" NA NA NA
"6721" NA NA NA
"6722" NA NA NA
"6723" NA NA NA
"6724" NA NA NA
"6725" NA NA NA
"6726" NA NA NA
"6727" NA NA NA
"6728" NA NA NA
"6729" NA NA NA
"6730" NA NA NA
"6731" NA NA NA
"6732" NA NA NA
"6733" NA NA NA
"6734" NA NA NA
"6735" NA NA NA
"6736" NA NA NA
"6737" NA NA NA
"6738" NA NA NA
"6739" NA NA NA
"6740" NA NA NA
"6741" NA NA NA
"6742" NA NA NA
"6743" NA NA NA
"6744" NA NA NA
"6745" NA NA NA
"6746" NA NA NA
"6747" NA NA NA
"6748" NA NA NA
"6749" NA NA NA
"6750" NA NA NA
"6751" NA NA NA
"6752" NA NA NA
"6753" NA NA NA
"6754" NA NA NA
"6755" NA NA NA
"6756" NA NA NA
"6757" NA NA NA
"6758" NA NA NA
"6759" NA NA NA
"6760" NA NA NA
"6761" NA NA NA
"6762" NA NA NA
"6763" NA NA NA
"6764" NA NA NA
"6765" NA NA NA
"6766" NA NA NA
"6767" NA NA NA
"6768" NA NA NA
"6769" NA NA NA
"6770" NA NA NA
"6771" NA NA NA
"6772" NA NA NA
"6773" NA NA NA
"6774" NA NA NA
"6775" NA NA NA
"6776" NA NA NA
"6777" NA NA NA
"6778" NA NA NA
"6779" NA NA NA
"6780" NA NA NA
"6781" NA NA NA
"6782" NA NA NA
"6783" NA NA NA
"6784" NA NA NA
"6785" NA NA NA
"6786" NA NA NA
"6787" NA NA NA
"6788" NA NA NA
"6789" NA NA NA
"6790" NA NA NA
"6791" NA NA NA
"6792" NA NA NA
"6793" NA NA NA
"6794" NA NA NA
"6795" NA NA NA
"6796" NA NA NA
"6797" NA NA NA
"6798" NA NA NA
"6799" NA NA NA
"6800" NA NA NA
"6801" NA NA NA
"6802" NA NA NA
"6803" NA NA NA
"6804" NA NA NA
"6805" NA NA NA
"6806" NA NA NA
"6807" NA NA NA
"6808" NA NA NA
"6809" NA NA NA
"6810" NA NA NA
"6811" NA NA NA
"6812" NA NA NA
"6813" NA NA NA
"6814" NA NA NA
"6815" NA NA NA
"6816" NA NA NA
"6817" NA NA NA
"6818" NA NA NA
"6819" NA NA NA
"6820" NA NA NA
"6821" NA NA NA
"6822" NA NA NA
"6823" NA NA NA
"6824" NA NA NA
"6825" NA NA NA
"6826" NA NA NA
"6827" NA NA NA
"6828" NA NA NA
"6829" NA NA NA
"6830" NA NA NA
"6831" NA NA NA
"6832" NA NA NA
"6833" NA NA NA
"6834" NA NA NA
"6835" NA NA NA
"6836" NA NA NA
"6837" NA NA NA
"6838" NA NA NA
"6839" NA NA NA
"6840" NA NA NA
"6841" NA NA NA
"6842" NA NA NA
"6843" NA NA NA
"6844" NA NA NA
"6845" NA NA NA
"6846" NA NA NA
"6847" NA NA NA
"6848" NA NA NA
"6849" NA NA NA
"6850" NA NA NA
"6851" NA NA NA
"6852" NA NA NA
"6853" NA NA NA
"6854" NA NA NA
"6855" NA NA NA
"6856" NA NA NA
"6857" NA NA NA
"6858" NA NA NA
"6859" NA NA NA
"6860" NA NA NA
"6861" NA NA NA
"6862" NA NA NA
"6863" NA NA NA
"6864" NA NA NA
"6865" NA NA NA
"6866" NA NA NA
"6867" NA NA NA
"6868" NA NA NA
"6869" NA NA NA
"6870" NA NA NA
"6871" NA NA NA
"6872" NA NA NA
"6873" NA NA NA
"6874" NA NA NA
"6875" NA NA NA
"6876" NA NA NA
"6877" NA NA NA
"6878" NA NA NA
"6879" NA NA NA
"6880" NA NA NA
"6881" NA NA NA
"6882" NA NA NA
"6883" NA NA NA
"6884" NA NA NA
"6885" NA NA NA
"6886" NA NA NA
"6887" NA NA NA
"6888" NA NA NA
"6889" NA NA NA
"6890" NA NA NA
"6891" NA NA NA
"6892" NA NA NA
"6893" NA NA NA
"6894" NA NA NA
"6895" NA NA NA
"6896" NA NA NA
"6897" NA NA NA
"6898" NA NA NA
"6899" NA NA NA
"6900" NA NA NA
"6901" NA NA NA
"6902" NA NA NA
"6903" NA NA NA
"6904" NA NA NA
"6905" NA NA NA
"6906" NA NA NA
"6907" NA NA NA
"6908" NA NA NA
"6909" NA NA NA
"6910" NA NA NA
"6911" NA NA NA
"6912" NA NA NA
"6913" NA NA NA
"6914" NA NA NA
"6915" NA NA NA
"6916" NA NA NA
"6917" NA NA NA
"6918" NA NA NA
"6919" NA NA NA
"6920" NA NA NA
"6921" NA NA NA
"6922" NA NA NA
"6923" NA NA NA
"6924" NA NA NA
"6925" NA NA NA
"6926" NA NA NA
"6927" NA NA NA
"6928" NA NA NA
"6929" NA NA NA
"6930" NA NA NA
"6931" NA NA NA
"6932" NA NA NA
"6933" NA NA NA
"6934" NA NA NA
"6935" NA NA NA
"6936" NA NA NA
"6937" NA NA NA
"6938" NA NA NA
"6939" NA NA NA
"6940" NA NA NA
"6941" NA NA NA
"6942" NA NA NA
"6943" NA NA NA
"6944" NA NA NA
"6945" NA NA NA
"6946" NA NA NA
"6947" NA NA NA
"6948" NA NA NA
"6949" NA NA NA
"6950" NA NA NA
"6951" NA NA NA
"6952" NA NA NA
"6953" NA NA NA
"6954" NA NA NA
"6955" NA NA NA
"6956" NA NA NA
"6957" NA NA NA
"6958" NA NA NA
"6959" NA NA NA
"6960" NA NA NA
"6961" NA NA NA
"6962" NA NA NA
"6963" NA NA NA
"6964" NA NA NA
"6965" NA NA NA
"6966" NA NA NA
"6967" NA NA NA
"6968" NA NA NA
"6969" NA NA NA
"6970" NA NA NA
"6971" NA NA NA
"6972" NA NA NA
"6973" NA NA NA
"6974" NA NA NA
"6975" NA NA NA
"6976" NA NA NA
"6977" NA NA NA
"6978" NA NA NA
"6979" NA NA NA
"6980" NA NA NA
"6981" NA NA NA
"6982" NA NA NA
"6983" NA NA NA
"6984" NA NA NA
"6985" NA NA NA
"6986" NA NA NA
"6987" NA NA NA
"6988" NA NA NA
"6989" NA NA NA
"6990" NA NA NA
"6991" NA NA NA
"6992" NA NA NA
"6993" NA NA NA
"6994" NA NA NA
"6995" NA NA NA
"6996" NA NA NA
"6997" NA NA NA
"6998" NA NA NA
"6999" NA NA NA
"7000" NA NA NA
"7001" NA NA NA
"7002" NA NA NA
"7003" NA NA NA
"7004" NA NA NA
"7005" NA NA NA
"7006" NA NA NA
"7007" NA NA NA
"7008" NA NA NA
"7009" NA NA NA
"7010" NA NA NA
"7011" NA NA NA
"7012" NA NA NA
"7013" NA NA NA
"7014" NA NA NA
"7015" NA NA NA
"7016" NA NA NA
"7017" NA NA NA
"7018" NA NA NA
"7019" NA NA NA
"7020" NA NA NA
"7021" NA NA NA
"7022" NA NA NA
"7023" NA NA NA
"7024" NA NA NA
"7025" NA NA NA
"7026" NA NA NA
"7027" NA NA NA
"7028" NA NA NA
"7029" NA NA NA
"7030" NA NA NA
"7031" NA NA NA
"7032" NA NA NA
"7033" NA NA NA
"7034" NA NA NA
"7035" NA NA NA
"7036" NA NA NA
"7037" NA NA NA
"7038" NA NA NA
"7039" NA NA NA
"7040" NA NA NA
"7041" NA NA NA
"7042" NA NA NA
"7043" NA NA NA
"7044" NA NA NA
"7045" NA NA NA
"7046" NA NA NA
"7047" NA NA NA
"7048" NA NA NA
"7049" NA NA NA
"7050" NA NA NA
"7051" NA NA NA
"7052" NA NA NA
"7053" NA NA NA
"7054" NA NA NA
"7055" NA NA NA
"7056" NA NA NA
"7057" NA NA NA
"7058" NA NA NA
"7059" NA NA NA
"7060" NA NA NA
"7061" NA NA NA
"7062" NA NA NA
"7063" NA NA NA
"7064" NA NA NA
"7065" NA NA NA
"7066" NA NA NA
"7067" NA NA NA
"7068" NA NA NA
"7069" NA NA NA
"7070" NA NA NA
"7071" NA NA NA
"7072" NA NA NA
"7073" NA NA NA
"7074" NA NA NA
"7075" NA NA NA
"7076" NA NA NA
"7077" NA NA NA
"7078" NA NA NA
"7079" NA NA NA
"7080" NA NA NA
"7081" NA NA NA
"7082" NA NA NA
"7083" NA NA NA
"7084" NA NA NA
"7085" NA NA NA
"7086" NA NA NA
"7087" NA NA NA
"7088" NA NA NA
"7089" NA NA NA
"7090" NA NA NA
"7091" NA NA NA
"7092" NA NA NA
"7093" NA NA NA
"7094" NA NA NA
"7095" NA NA NA
"7096" NA NA NA
"7097" NA NA NA
"7098" NA NA NA
"7099" NA NA NA
"7100" NA NA NA
"7101" NA NA NA
"7102" NA NA NA
"7103" NA NA NA
"7104" NA NA NA
"7105" NA NA NA
"7106" NA NA NA
"7107" NA NA NA
"7108" NA NA NA
"7109" NA NA NA
"7110" NA NA NA
"7111" NA NA NA
"7112" NA NA NA
"7113" NA NA NA
"7114" NA NA NA
"7115" NA NA NA
"7116" NA NA NA
"7117" NA NA NA
"7118" NA NA NA
"7119" NA NA NA
"7120" NA NA NA
"7121" NA NA NA
"7122" NA NA NA
"7123" NA NA NA
"7124" NA NA NA
"7125" NA NA NA
"7126" NA NA NA
"7127" NA NA NA
"7128" NA NA NA
"7129" NA NA NA
"7130" NA NA NA
"7131" NA NA NA
"7132" NA NA NA
"7133" NA NA NA
"7134" NA NA NA
"7135" NA NA NA
"7136" NA NA NA
"7137" NA NA NA
"7138" NA NA NA
"7139" NA NA NA
"7140" NA NA NA
"7141" NA NA NA
"7142" NA NA NA
"7143" NA NA NA
"7144" NA NA NA
"7145" NA NA NA
"7146" NA NA NA
"7147" NA NA NA
"7148" NA NA NA
"7149" NA NA NA
"7150" NA NA NA
"7151" NA NA NA
"7152" NA NA NA
"7153" NA NA NA
"7154" NA NA NA
"7155" NA NA NA
"7156" NA NA NA
"7157" NA NA NA
"7158" NA NA NA
"7159" NA NA NA
"7160" NA NA NA
"7161" NA NA NA
"7162" NA NA NA
"7163" NA NA NA
"7164" NA NA NA
"7165" NA NA NA
"7166" NA NA NA
"7167" NA NA NA
"7168" NA NA NA
"7169" NA NA NA
"7170" NA NA NA
"7171" NA NA NA
"7172" NA NA NA
"7173" NA NA NA
"7174" NA NA NA
"7175" NA NA NA
"7176" NA NA NA
"7177" NA NA NA
"7178" NA NA NA
"7179" NA NA NA
"7180" NA NA NA
"7181" NA NA NA
"7182" NA NA NA
"7183" NA NA NA
"7184" NA NA NA
"7185" NA NA NA
"7186" NA NA NA
"7187" NA NA NA
"7188" NA NA NA
"7189" NA NA NA
"7190" NA NA NA
"7191" NA NA NA
"7192" NA NA NA
"7193" NA NA NA
"7194" NA NA NA
"7195" NA NA NA
"7196" NA NA NA
"7197" NA NA NA
"7198" NA NA NA
"7199" NA NA NA
"7200" NA NA NA
"7201" NA NA NA
"7202" NA NA NA
"7203" NA NA NA
"7204" NA NA NA
"7205" NA NA NA
"7206" NA NA NA
"7207" NA NA NA
"7208" NA NA NA
"7209" NA NA NA
"7210" NA NA NA
"7211" NA NA NA
"7212" NA NA NA
"7213" NA NA NA
"7214" NA NA NA
"7215" NA NA NA
"7216" NA NA NA
"7217" NA NA NA
"7218" NA NA NA
"7219" NA NA NA
"7220" NA NA NA
"7221" NA NA NA
"7222" NA NA NA
"7223" NA NA NA
"7224" NA NA NA
"7225" NA NA NA
"7226" NA NA NA
"7227" NA NA NA
"7228" NA NA NA
"7229" NA NA NA
"7230" NA NA NA
"7231" NA NA NA
"7232" NA NA NA
"7233" NA NA NA
"7234" NA NA NA
"7235" NA NA NA
"7236" NA NA NA
"7237" NA NA NA
"7238" NA NA NA
"7239" NA NA NA
"7240" NA NA NA
"7241" NA NA NA
"7242" NA NA NA
"7243" NA NA NA
"7244" NA NA NA
"7245" NA NA NA
"7246" NA NA NA
"7247" NA NA NA
"7248" NA NA NA
"7249" NA NA NA
"7250" NA NA NA
"7251" NA NA NA
"7252" NA NA NA
"7253" NA NA NA
"7254" NA NA NA
"7255" NA NA NA
"7256" NA NA NA
"7257" NA NA NA
"7258" NA NA NA
"7259" NA NA NA
"7260" NA NA NA
"7261" NA NA NA
"7262" NA NA NA
"7263" NA NA NA
"7264" NA NA NA
"7265" NA NA NA
"7266" NA NA NA
"7267" NA NA NA
"7268" NA NA NA
"7269" NA NA NA
"7270" NA NA NA
"7271" NA NA NA
"7272" NA NA NA
"7273" NA NA NA
"7274" NA NA NA
"7275" NA NA NA
"7276" NA NA NA
"7277" NA NA NA
"7278" NA NA NA
"7279" NA NA NA
"7280" NA NA NA
"7281" NA NA NA
"7282" NA NA NA
"7283" NA NA NA
"7284" NA NA NA
"7285" NA NA NA
"7286" NA NA NA
"7287" NA NA NA
"7288" NA NA NA
"7289" NA NA NA
"7290" NA NA NA
"7291" NA NA NA
"7292" NA NA NA
"7293" NA NA NA
"7294" NA NA NA
"7295" NA NA NA
"7296" NA NA NA
"7297" NA NA NA
"7298" NA NA NA
"7299" NA NA NA
"7300" NA NA NA
"7301" NA NA NA
"7302" NA NA NA
"7303" NA NA NA
"7304" NA NA NA
"7305" NA NA NA
"7306" NA NA NA
"7307" NA NA NA
"7308" NA NA NA
"7309" NA NA NA
"7310" NA NA NA
"7311" NA NA NA
"7312" NA NA NA
"7313" NA NA NA
"7314" NA NA NA
"7315" NA NA NA
"7316" NA NA NA
"7317" NA NA NA
"7318" NA NA NA
"7319" NA NA NA
"7320" NA NA NA
"7321" NA NA NA
"7322" NA NA NA
"7323" NA NA NA
"7324" NA NA NA
"7325" NA NA NA
"7326" NA NA NA
"7327" NA NA NA
"7328" NA NA NA
"7329" NA NA NA
"7330" NA NA NA
"7331" NA NA NA
"7332" NA NA NA
"7333" NA NA NA
"7334" NA NA NA
"7335" NA NA NA
"7336" NA NA NA
"7337" NA NA NA
"7338" NA NA NA
"7339" NA NA NA
"7340" NA NA NA
"7341" NA NA NA
"7342" NA NA NA
"7343" NA NA NA
"7344" NA NA NA
"7345" NA NA NA
"7346" NA NA NA
"7347" NA NA NA
"7348" NA NA NA
"7349" NA NA NA
"7350" NA NA NA
"7351" NA NA NA
"7352" NA NA NA
"7353" NA NA NA
"7354" NA NA NA
"7355" NA NA NA
"7356" NA NA NA
"7357" NA NA NA
"7358" NA NA NA
"7359" NA NA NA
"7360" NA NA NA
"7361" NA NA NA
"7362" NA NA NA
"7363" NA NA NA
"7364" NA NA NA
"7365" NA NA NA
"7366" NA NA NA
"7367" NA NA NA
"7368" NA NA NA
"7369" NA NA NA
"7370" NA NA NA
"7371" NA NA NA
"7372" NA NA NA
"7373" NA NA NA
"7374" NA NA NA
"7375" NA NA NA
"7376" NA NA NA
"7377" NA NA NA
"7378" NA NA NA
"7379" NA NA NA
"7380" NA NA NA
"7381" NA NA NA
"7382" NA NA NA
"7383" NA NA NA
"7384" NA NA NA
"7385" NA NA NA
"7386" NA NA NA
"7387" NA NA NA
"7388" NA NA NA
"7389" NA NA NA
"7390" NA NA NA
"7391" NA NA NA
"7392" NA NA NA
"7393" NA NA NA
"7394" NA NA NA
"7395" NA NA NA
"7396" NA NA NA
"7397" NA NA NA
"7398" NA NA NA
"7399" NA NA NA
"7400" NA NA NA
"7401" NA NA NA
"7402" NA NA NA
"7403" NA NA NA
"7404" NA NA NA
"7405" NA NA NA
"7406" NA NA NA
"7407" NA NA NA
"7408" NA NA NA
"7409" NA NA NA
"7410" NA NA NA
"7411" NA NA NA
"7412" NA NA NA
"7413" NA NA NA
"7414" NA NA NA
"7415" NA NA NA
"7416" NA NA NA
"7417" NA NA NA
"7418" NA NA NA
"7419" NA NA NA
"7420" NA NA NA
"7421" NA NA NA
"7422" NA NA NA
"7423" NA NA NA
"7424" NA NA NA
"7425" NA NA NA
"7426" NA NA NA
"7427" NA NA NA
"7428" NA NA NA
"7429" NA NA NA
"7430" NA NA NA
"7431" NA NA NA
"7432" NA NA NA
"7433" NA NA NA
"7434" NA NA NA
"7435" NA NA NA
"7436" NA NA NA
"7437" NA NA NA
"7438" NA NA NA
"7439" NA NA NA
"7440" NA NA NA
"7441" NA NA NA
"7442" NA NA NA
"7443" NA NA NA
"7444" NA NA NA
"7445" NA NA NA
"7446" NA NA NA
"7447" NA NA NA
"7448" NA NA NA
"7449" NA NA NA
"7450" NA NA NA
"7451" NA NA NA
"7452" NA NA NA
"7453" NA NA NA
"7454" NA NA NA
"7455" NA NA NA
"7456" NA NA NA
"7457" NA NA NA
"7458" NA NA NA
"7459" NA NA NA
"7460" NA NA NA
"7461" NA NA NA
"7462" NA NA NA
"7463" NA NA NA
"7464" NA NA NA
"7465" NA NA NA
"7466" NA NA NA
"7467" NA NA NA
"7468" NA NA NA
"7469" NA NA NA
"7470" NA NA NA
"7471" NA NA NA
"7472" NA NA NA
"7473" NA NA NA
"7474" NA NA NA
"7475" NA NA NA
"7476" NA NA NA
"7477" NA NA NA
"7478" NA NA NA
"7479" NA NA NA
"7480" NA NA NA
"7481" NA NA NA
"7482" NA NA NA
"7483" NA NA NA
"7484" NA NA NA
"7485" NA NA NA
"7486" NA NA NA
"7487" NA NA NA
"7488" NA NA NA
"7489" NA NA NA
"7490" NA NA NA
"7491" NA NA NA
"7492" NA NA NA
"7493" NA NA NA
"7494" NA NA NA
"7495" NA NA NA
"7496" NA NA NA
"7497" NA NA NA
"7498" NA NA NA
"7499" NA NA NA
"7500" NA NA NA
"7501" NA NA NA
"7502" NA NA NA
"7503" NA NA NA
"7504" NA NA NA
"7505" NA NA NA
"7506" NA NA NA
"7507" NA NA NA
"7508" NA NA NA
"7509" NA NA NA
"7510" NA NA NA
"7511" NA NA NA
"7512" NA NA NA
"7513" NA NA NA
"7514" NA NA NA
"7515" NA NA NA
"7516" NA NA NA
"7517" NA NA NA
"7518" NA NA NA
"7519" NA NA NA
"7520" NA NA NA
"7521" NA NA NA
"7522" NA NA NA
"7523" NA NA NA
"7524" NA NA NA
"7525" NA NA NA
"7526" NA NA NA
"7527" NA NA NA
"7528" NA NA NA
"7529" NA NA NA
"7530" NA NA NA
"7531" NA NA NA
"7532" NA NA NA
"7533" NA NA NA
"7534" NA NA NA
"7535" NA NA NA
"7536" NA NA NA
"7537" NA NA NA
"7538" NA NA NA
"7539" NA NA NA
"7540" NA NA NA
"7541" NA NA NA
"7542" NA NA NA
"7543" NA NA NA
"7544" NA NA NA
"7545" NA NA NA
"7546" NA NA NA
"7547" NA NA NA
"7548" NA NA NA
"7549" NA NA NA
"7550" NA NA NA
"7551" NA NA NA
"7552" NA NA NA
"7553" NA NA NA
"7554" NA NA NA
"7555" NA NA NA
"7556" NA NA NA
"7557" NA NA NA
"7558" NA NA NA
"7559" NA NA NA
"7560" NA NA NA
"7561" NA NA NA
"7562" NA NA NA
"7563" NA NA NA
"7564" NA NA NA
"7565" NA NA NA
"7566" NA NA NA
"7567" NA NA NA
"7568" NA NA NA
"7569" NA NA NA
"7570" NA NA NA
"7571" NA NA NA
"7572" NA NA NA
"7573" NA NA NA
"7574" NA NA NA
"7575" NA NA NA
"7576" NA NA NA
"7577" NA NA NA
"7578" NA NA NA
"7579" NA NA NA
"7580" NA NA NA
"7581" NA NA NA
"7582" NA NA NA
"7583" NA NA NA
"7584" NA NA NA
"7585" NA NA NA
"7586" NA NA NA
"7587" NA NA NA
"7588" NA NA NA
"7589" NA NA NA
"7590" NA NA NA
"7591" NA NA NA
"7592" NA NA NA
"7593" NA NA NA
"7594" NA NA NA
"7595" NA NA NA
"7596" NA NA NA
"7597" NA NA NA
"7598" NA NA NA
"7599" NA NA NA
"7600" NA NA NA
"7601" NA NA NA
"7602" NA NA NA
"7603" NA NA NA
"7604" NA NA NA
"7605" NA NA NA
"7606" NA NA NA
"7607" NA NA NA
"7608" NA NA NA
"7609" NA NA NA
"7610" NA NA NA
"7611" NA NA NA
"7612" NA NA NA
"7613" NA NA NA
"7614" NA NA NA
"7615" NA NA NA
"7616" NA NA NA
"7617" NA NA NA
"7618" NA NA NA
"7619" NA NA NA
"7620" NA NA NA
"7621" NA NA NA
"7622" NA NA NA
"7623" NA NA NA
"7624" NA NA NA
"7625" NA NA NA
"7626" NA NA NA
"7627" NA NA NA
"7628" NA NA NA
"7629" NA NA NA
"7630" NA NA NA
"7631" NA NA NA
"7632" NA NA NA
"7633" NA NA NA
"7634" NA NA NA
"7635" NA NA NA
"7636" NA NA NA
"7637" NA NA NA
"7638" NA NA NA
"7639" NA NA NA
"7640" NA NA NA
"7641" NA NA NA
"7642" NA NA NA
"7643" NA NA NA
"7644" NA NA NA
"7645" NA NA NA
"7646" NA NA NA
"7647" NA NA NA
"7648" NA NA NA
"7649" NA NA NA
"7650" NA NA NA
"7651" NA NA NA
"7652" NA NA NA
"7653" NA NA NA
"7654" NA NA NA
"7655" NA NA NA
"7656" NA NA NA
"7657" NA NA NA
"7658" NA NA NA
"7659" NA NA NA
"7660" NA NA NA
"7661" NA NA NA
"7662" NA NA NA
"7663" NA NA NA
"7664" NA NA NA
"7665" NA NA NA
"7666" NA NA NA
"7667" NA NA NA
"7668" NA NA NA
"7669" NA NA NA
"7670" NA NA NA
"7671" NA NA NA
"7672" NA NA NA
"7673" NA NA NA
"7674" NA NA NA
"7675" NA NA NA
"7676" NA NA NA
"7677" NA NA NA
"7678" NA NA NA
"7679" NA NA NA
"7680" NA NA NA
"7681" NA NA NA
"7682" NA NA NA
"7683" NA NA NA
"7684" NA NA NA
"7685" NA NA NA
"7686" NA NA NA
"7687" NA NA NA
"7688" NA NA NA
"7689" NA NA NA
"7690" NA NA NA
"7691" NA NA NA
"7692" NA NA NA
"7693" NA NA NA
"7694" NA NA NA
"7695" NA NA NA
"7696" NA NA NA
"7697" NA NA NA
"7698" NA NA NA
"7699" NA NA NA
"7700" NA NA NA
"7701" NA NA NA
"7702" NA NA NA
"7703" NA NA NA
"7704" NA NA NA
"7705" NA NA NA
"7706" NA NA NA
"7707" NA NA NA
"7708" NA NA NA
"7709" NA NA NA
"7710" NA NA NA
"7711" NA NA NA
"7712" NA NA NA
"7713" NA NA NA
"7714" NA NA NA
"7715" NA NA NA
"7716" NA NA NA
"7717" NA NA NA
"7718" NA NA NA
"7719" NA NA NA
"7720" NA NA NA
"7721" NA NA NA
"7722" NA NA NA
"7723" NA NA NA
"7724" NA NA NA
"7725" NA NA NA
"7726" NA NA NA
"7727" NA NA NA
"7728" NA NA NA
"7729" NA NA NA
"7730" NA NA NA
"7731" NA NA NA
"7732" NA NA NA
"7733" NA NA NA
"7734" NA NA NA
"7735" NA NA NA
"7736" NA NA NA
"7737" NA NA NA
"7738" NA NA NA
"7739" NA NA NA
"7740" NA NA NA
"7741" NA NA NA
"7742" NA NA NA
"7743" NA NA NA
"7744" NA NA NA
"7745" NA NA NA
"7746" NA NA NA
"7747" NA NA NA
"7748" NA NA NA
"7749" NA NA NA
"7750" NA NA NA
"7751" NA NA NA
"7752" NA NA NA
"7753" NA NA NA
"7754" NA NA NA
"7755" NA NA NA
"7756" NA NA NA
"7757" NA NA NA
"7758" NA NA NA
"7759" NA NA NA
"7760" NA NA NA
"7761" NA NA NA
"7762" NA NA NA
"7763" NA NA NA
"7764" NA NA NA
"7765" NA NA NA
"7766" NA NA NA
"7767" NA NA NA
"7768" NA NA NA
"7769" NA NA NA
"7770" NA NA NA
"7771" NA NA NA
"7772" NA NA NA
"7773" NA NA NA
"7774" NA NA NA
"7775" NA NA NA
"7776" NA NA NA
"7777" NA NA NA
"7778" NA NA NA
"7779" NA NA NA
"7780" NA NA NA
"7781" NA NA NA
"7782" NA NA NA
"7783" NA NA NA
"7784" NA NA NA
"7785" NA NA NA
"7786" NA NA NA
"7787" NA NA NA
"7788" NA NA NA
"7789" NA NA NA
"7790" NA NA NA
"7791" NA NA NA
"7792" NA NA NA
"7793" NA NA NA
"7794" NA NA NA
"7795" NA NA NA
"7796" NA NA NA
"7797" NA NA NA
"7798" NA NA NA
"7799" NA NA NA
"7800" NA NA NA
"7801" NA NA NA
"7802" NA NA NA
"7803" NA NA NA
"7804" NA NA NA
"7805" NA NA NA
"7806" NA NA NA
"7807" NA NA NA
"7808" NA NA NA
"7809" NA NA NA
"7810" NA NA NA
"7811" NA NA NA
"7812" NA NA NA
"7813" NA NA NA
"7814" NA NA NA
"7815" NA NA NA
"7816" NA NA NA
"7817" NA NA NA
"7818" NA NA NA
"7819" NA NA NA
"7820" NA NA NA
"7821" NA NA NA
"7822" NA NA NA
"7823" NA NA NA
"7824" NA NA NA
"7825" NA NA NA
"7826" NA NA NA
"7827" NA NA NA
"7828" NA NA NA
"7829" NA NA NA
"7830" NA NA NA
"7831" NA NA NA
"7832" NA NA NA
"7833" NA NA NA
"7834" NA NA NA
"7835" NA NA NA
"7836" NA NA NA
"7837" NA NA NA
"7838" NA NA NA
"7839" NA NA NA
"7840" NA NA NA
"7841" NA NA NA
"7842" NA NA NA
"7843" NA NA NA
"7844" NA NA NA
"7845" NA NA NA
"7846" NA NA NA
"7847" NA NA NA
"7848" NA NA NA
"7849" NA NA NA
"7850" NA NA NA
"7851" NA NA NA
"7852" NA NA NA
"7853" NA NA NA
"7854" NA NA NA
"7855" NA NA NA
"7856" NA NA NA
"7857" NA NA NA
"7858" NA NA NA
"7859" NA NA NA
"7860" NA NA NA
"7861" NA NA NA
"7862" NA NA NA
"7863" NA NA NA
"7864" NA NA NA
"7865" NA NA NA
"7866" NA NA NA
"7867" NA NA NA
"7868" NA NA NA
"7869" NA NA NA
"7870" NA NA NA
"7871" NA NA NA
"7872" NA NA NA
"7873" NA NA NA
"7874" NA NA NA
"7875" NA NA NA
"7876" NA NA NA
"7877" NA NA NA
"7878" NA NA NA
"7879" NA NA NA
"7880" NA NA NA
"7881" NA NA NA
"7882" NA NA NA
"7883" NA NA NA
"7884" NA NA NA
"7885" NA NA NA
"7886" NA NA NA
"7887" NA NA NA
"7888" NA NA NA
"7889" NA NA NA
"7890" NA NA NA
"7891" NA NA NA
"7892" NA NA NA
"7893" NA NA NA
"7894" NA NA NA
"7895" NA NA NA
"7896" NA NA NA
"7897" NA NA NA
"7898" NA NA NA
"7899" NA NA NA
"7900" NA NA NA
"7901" NA NA NA
"7902" NA NA NA
"7903" NA NA NA
"7904" NA NA NA
"7905" NA NA NA
"7906" NA NA NA
"7907" NA NA NA
"7908" NA NA NA
"7909" NA NA NA
"7910" NA NA NA
"7911" NA NA NA
"7912" NA NA NA
"7913" NA NA NA
"7914" NA NA NA
"7915" NA NA NA
"7916" NA NA NA
"7917" NA NA NA
"7918" NA NA NA
"7919" NA NA NA
"7920" NA NA NA
"7921" NA NA NA
"7922" NA NA NA
"7923" NA NA NA
"7924" NA NA NA
"7925" NA NA NA
"7926" NA NA NA
"7927" NA NA NA
"7928" NA NA NA
"7929" NA NA NA
"7930" NA NA NA
"7931" NA NA NA
"7932" NA NA NA
"7933" NA NA NA
"7934" NA NA NA
"7935" NA NA NA
"7936" NA NA NA
"7937" NA NA NA
"7938" NA NA NA
"7939" NA NA NA
"7940" NA NA NA
"7941" NA NA NA
"7942" NA NA NA
"7943" NA NA NA
"7944" NA NA NA
"7945" NA NA NA
"7946" NA NA NA
"7947" NA NA NA
"7948" NA NA NA
"7949" NA NA NA
"7950" NA NA NA
"7951" NA NA NA
"7952" NA NA NA
"7953" NA NA NA
"7954" NA NA NA
"7955" NA NA NA
"7956" NA NA NA
"7957" NA NA NA
"7958" NA NA NA
"7959" NA NA NA
"7960" NA NA NA
"7961" NA NA NA
"7962" NA NA NA
"7963" NA NA NA
"7964" NA NA NA
"7965" NA NA NA
"7966" NA NA NA
"7967" NA NA NA
"7968" NA NA NA
"7969" NA NA NA
"7970" NA NA NA
"7971" NA NA NA
"7972" NA NA NA
"7973" NA NA NA
"7974" NA NA NA
"7975" NA NA NA
"7976" NA NA NA
"7977" NA NA NA
"7978" NA NA NA
"7979" NA NA NA
"7980" NA NA NA
"7981" NA NA NA
"7982" NA NA NA
"7983" NA NA NA
"7984" NA NA NA
"7985" NA NA NA
"7986" NA NA NA
"7987" NA NA NA
"7988" NA NA NA
"7989" NA NA NA
"7990" NA NA NA
"7991" NA NA NA
"7992" NA NA NA
"7993" NA NA NA
"7994" NA NA NA
"7995" NA NA NA
"7996" NA NA NA
"7997" NA NA NA
"7998" NA NA NA
"7999" NA NA NA
"8000" NA NA NA
"8001" NA NA NA
"8002" NA NA NA
"8003" NA NA NA
"8004" NA NA NA
"8005" NA NA NA
"8006" NA NA NA
"8007" NA NA NA
"8008" NA NA NA
"8009" NA NA NA
"8010" NA NA NA
"8011" NA NA NA
"8012" NA NA NA
"8013" NA NA NA
"8014" NA NA NA
"8015" NA NA NA
"8016" NA NA NA
"8017" NA NA NA
"8018" NA NA NA
"8019" NA NA NA
"8020" NA NA NA
"8021" NA NA NA
"8022" NA NA NA
"8023" NA NA NA
"8024" NA NA NA
"8025" NA NA NA
"8026" NA NA NA
"8027" NA NA NA
"8028" NA NA NA
"8029" NA NA NA
"8030" NA NA NA
"8031" NA NA NA
"8032" NA NA NA
"8033" NA NA NA
"8034" NA NA NA
"8035" NA NA NA
"8036" NA NA NA
"8037" NA NA NA
"8038" NA NA NA
"8039" NA NA NA
"8040" NA NA NA
"8041" NA NA NA
"8042" NA NA NA
"8043" NA NA NA
"8044" NA NA NA
"8045" NA NA NA
"8046" NA NA NA
"8047" NA NA NA
"8048" NA NA NA
"8049" NA NA NA
"8050" NA NA NA
"8051" NA NA NA
"8052" NA NA NA
"8053" NA NA NA
"8054" NA NA NA
"8055" NA NA NA
"8056" NA NA NA
"8057" NA NA NA
"8058" NA NA NA
"8059" NA NA NA
"8060" NA NA NA
"8061" NA NA NA
"8062" NA NA NA
"8063" NA NA NA
"8064" NA NA NA
"8065" NA NA NA
"8066" NA NA NA
"8067" NA NA NA
"8068" NA NA NA
"8069" NA NA NA
"8070" NA NA NA
"8071" NA NA NA
"8072" NA NA NA
"8073" NA NA NA
"8074" NA NA NA
"8075" NA NA NA
"8076" NA NA NA
"8077" NA NA NA
"8078" NA NA NA
"8079" NA NA NA
"8080" NA NA NA
"8081" NA NA NA
"8082" NA NA NA
"8083" NA NA NA
"8084" NA NA NA
"8085" NA NA NA
"8086" NA NA NA
"8087" NA NA NA
"8088" NA NA NA
"8089" NA NA NA
"8090" NA NA NA
"8091" NA NA NA
"8092" NA NA NA
"8093" NA NA NA
"8094" NA NA NA
"8095" NA NA NA
"8096" NA NA NA
"8097" NA NA NA
"8098" NA NA NA
"8099" NA NA NA
"8100" NA NA NA
"8101" NA NA NA
"8102" NA NA NA
"8103" NA NA NA
"8104" NA NA NA
"8105" NA NA NA
"8106" NA NA NA
"8107" NA NA NA
"8108" NA NA NA
"8109" NA NA NA
"8110" NA NA NA
"8111" NA NA NA
"8112" NA NA NA
"8113" NA NA NA
"8114" NA NA NA
"8115" NA NA NA
"8116" NA NA NA
"8117" NA NA NA
"8118" NA NA NA
"8119" NA NA NA
"8120" NA NA NA
"8121" NA NA NA
"8122" NA NA NA
"8123" NA NA NA
"8124" NA NA NA
"8125" NA NA NA
"8126" NA NA NA
"8127" NA NA NA
"8128" NA NA NA
"8129" NA NA NA
"8130" NA NA NA
"8131" NA NA NA
"8132" NA NA NA
"8133" NA NA NA
"8134" NA NA NA
"8135" NA NA NA
"8136" NA NA NA
"8137" NA NA NA
"8138" NA NA NA
"8139" NA NA NA
"8140" NA NA NA
"8141" NA NA NA
"8142" NA NA NA
"8143" NA NA NA
"8144" NA NA NA
"8145" NA NA NA
"8146" NA NA NA
"8147" NA NA NA
"8148" NA NA NA
"8149" NA NA NA
"8150" NA NA NA
"8151" NA NA NA
"8152" NA NA NA
"8153" NA NA NA
"8154" NA NA NA
"8155" NA NA NA
"8156" NA NA NA
"8157" NA NA NA
"8158" NA NA NA
"8159" NA NA NA
"8160" NA NA NA
"8161" NA NA NA
"8162" NA NA NA
"8163" NA NA NA
"8164" NA NA NA
"8165" NA NA NA
"8166" NA NA NA
"8167" NA NA NA
"8168" NA NA NA
"8169" NA NA NA
"8170" NA NA NA
"8171" NA NA NA
"8172" NA NA NA
"8173" NA NA NA
"8174" NA NA NA
"8175" NA NA NA
"8176" NA NA NA
"8177" NA NA NA
"8178" NA NA NA
"8179" NA NA NA
"8180" NA NA NA
"8181" NA NA NA
"8182" NA NA NA
"8183" NA NA NA
"8184" NA NA NA
"8185" NA NA NA
"8186" NA NA NA
"8187" NA NA NA
"8188" NA NA NA
"8189" NA NA NA
"8190" NA NA NA
"8191" NA NA NA
"8192" NA NA NA
"8193" NA NA NA
"8194" NA NA NA
"8195" NA NA NA
"8196" NA NA NA
"8197" NA NA NA
"8198" NA NA NA
"8199" NA NA NA
"8200" NA NA NA
"8201" NA NA NA
"8202" NA NA NA
"8203" NA NA NA
"8204" NA NA NA
"8205" NA NA NA
"8206" NA NA NA
"8207" NA NA NA
"8208" NA NA NA
"8209" NA NA NA
"8210" NA NA NA
"8211" NA NA NA
"8212" NA NA NA
"8213" NA NA NA
"8214" NA NA NA
"8215" NA NA NA
"8216" NA NA NA
"8217" NA NA NA
"8218" NA NA NA
"8219" NA NA NA
"8220" NA NA NA
"8221" NA NA NA
"8222" NA NA NA
"8223" NA NA NA
"8224" NA NA NA
"8225" NA NA NA
"8226" NA NA NA
"8227" NA NA NA
"8228" NA NA NA
"8229" NA NA NA
"8230" NA NA NA
"8231" NA NA NA
"8232" NA NA NA
"8233" NA NA NA
"8234" NA NA NA
"8235" NA NA NA
"8236" NA NA NA
"8237" NA NA NA
"8238" NA NA NA
"8239" NA NA NA
"8240" NA NA NA
"8241" NA NA NA
"8242" NA NA NA
"8243" NA NA NA
"8244" NA NA NA
"8245" NA NA NA
"8246" NA NA NA
"8247" NA NA NA
"8248" NA NA NA
"8249" NA NA NA
"8250" NA NA NA
"8251" NA NA NA
"8252" NA NA NA
"8253" NA NA NA
"8254" NA NA NA
"8255" NA NA NA
"8256" NA NA NA
"8257" NA NA NA
"8258" NA NA NA
"8259" NA NA NA
"8260" NA NA NA
"8261" NA NA NA
"8262" NA NA NA
"8263" NA NA NA
"8264" NA NA NA
"8265" NA NA NA
"8266" NA NA NA
"8267" NA NA NA
"8268" NA NA NA
"8269" NA NA NA
"8270" NA NA NA
"8271" NA NA NA
"8272" NA NA NA
"8273" NA NA NA
"8274" NA NA NA
"8275" NA NA NA
"8276" NA NA NA
"8277" NA NA NA
"8278" NA NA NA
"8279" NA NA NA
"8280" NA NA NA
"8281" NA NA NA
"8282" NA NA NA
"8283" NA NA NA
"8284" NA NA NA
"8285" NA NA NA
"8286" NA NA NA
"8287" NA NA NA
"8288" NA NA NA
"8289" NA NA NA
"8290" NA NA NA
"8291" NA NA NA
"8292" NA NA NA
"8293" NA NA NA
"8294" NA NA NA
"8295" NA NA NA
"8296" NA NA NA
"8297" NA NA NA
"8298" NA NA NA
"8299" NA NA NA
"8300" NA NA NA
"8301" NA NA NA
"8302" NA NA NA
"8303" NA NA NA
"8304" NA NA NA
"8305" NA NA NA
"8306" NA NA NA
"8307" NA NA NA
"8308" NA NA NA
"8309" NA NA NA
"8310" NA NA NA
"8311" NA NA NA
"8312" NA NA NA
"8313" NA NA NA
"8314" NA NA NA
"8315" NA NA NA
"8316" NA NA NA
"8317" NA NA NA
"8318" NA NA NA
"8319" NA NA NA
"8320" NA NA NA
"8321" NA NA NA
"8322" NA NA NA
"8323" NA NA NA
"8324" NA NA NA
"8325" NA NA NA
"8326" NA NA NA
"8327" NA NA NA
"8328" NA NA NA
"8329" NA NA NA
"8330" NA NA NA
"8331" NA NA NA
"8332" NA NA NA
"8333" NA NA NA
"8334" NA NA NA
"8335" NA NA NA
"8336" NA NA NA
"8337" NA NA NA
"8338" NA NA NA
"8339" NA NA NA
"8340" NA NA NA
"8341" NA NA NA
"8342" NA NA NA
"8343" NA NA NA
"8344" NA NA NA
"8345" NA NA NA
"8346" NA NA NA
"8347" NA NA NA
"8348" NA NA NA
"8349" NA NA NA
"8350" NA NA NA
"8351" NA NA NA
"8352" NA NA NA
"8353" NA NA NA
"8354" NA NA NA
"8355" NA NA NA
"8356" NA NA NA
"8357" NA NA NA
"8358" NA NA NA
"8359" NA NA NA
"8360" NA NA NA
"8361" NA NA NA
"8362" NA NA NA
"8363" NA NA NA
"8364" NA NA NA
"8365" NA NA NA
"8366" NA NA NA
"8367" NA NA NA
"8368" NA NA NA
"8369" NA NA NA
"8370" NA NA NA
"8371" NA NA NA
"8372" NA NA NA
"8373" NA NA NA
"8374" NA NA NA
"8375" NA NA NA
"8376" NA NA NA
"8377" NA NA NA
"8378" NA NA NA
"8379" NA NA NA
"8380" NA NA NA
"8381" NA NA NA
"8382" NA NA NA
"8383" NA NA NA
"8384" NA NA NA
"8385" NA NA NA
"8386" NA NA NA
"8387" NA NA NA
"8388" NA NA NA
"8389" NA NA NA
"8390" NA NA NA
"8391" NA NA NA
"8392" NA NA NA
"8393" NA NA NA
"8394" NA NA NA
"8395" NA NA NA
"8396" NA NA NA
"8397" NA NA NA
"8398" NA NA NA
"8399" NA NA NA
"8400" NA NA NA
"8401" NA NA NA
"8402" NA NA NA
"8403" NA NA NA
"8404" NA NA NA
"8405" NA NA NA
"8406" NA NA NA
"8407" NA NA NA
"8408" NA NA NA
"8409" NA NA NA
"8410" NA NA NA
"8411" NA NA NA
"8412" NA NA NA
"8413" NA NA NA
"8414" NA NA NA
"8415" NA NA NA
"8416" NA NA NA
"8417" NA NA NA
"8418" NA NA NA
"8419" NA NA NA
"8420" NA NA NA
"8421" NA NA NA
"8422" NA NA NA
"8423" NA NA NA
"8424" NA NA NA
"8425" NA NA NA
"8426" NA NA NA
"8427" NA NA NA
"8428" NA NA NA
"8429" NA NA NA
"8430" NA NA NA
"8431" NA NA NA
"8432" NA NA NA
"8433" NA NA NA
"8434" NA NA NA
"8435" NA NA NA
"8436" NA NA NA
"8437" NA NA NA
"8438" NA NA NA
"8439" NA NA NA
"8440" NA NA NA
"8441" NA NA NA
"8442" NA NA NA
"8443" NA NA NA
"8444" NA NA NA
"8445" NA NA NA
"8446" NA NA NA
"8447" NA NA NA
"8448" NA NA NA
"8449" NA NA NA
"8450" NA NA NA
"8451" NA NA NA
"8452" NA NA NA
"8453" NA NA NA
"8454" NA NA NA
"8455" NA NA NA
"8456" NA NA NA
"8457" NA NA NA
"8458" NA NA NA
"8459" NA NA NA
"8460" NA NA NA
"8461" NA NA NA
"8462" NA NA NA
"8463" NA NA NA
"8464" NA NA NA
"8465" NA NA NA
"8466" NA NA NA
"8467" NA NA NA
"8468" NA NA NA
"8469" NA NA NA
"8470" NA NA NA
"8471" NA NA NA
"8472" NA NA NA
"8473" NA NA NA
"8474" NA NA NA
"8475" NA NA NA
"8476" NA NA NA
"8477" NA NA NA
"8478" NA NA NA
"8479" NA NA NA
"8480" NA NA NA
"8481" NA NA NA
"8482" NA NA NA
"8483" NA NA NA
"8484" NA NA NA
"8485" NA NA NA
"8486" NA NA NA
"8487" NA NA NA
"8488" NA NA NA
"8489" NA NA NA
"8490" NA NA NA
"8491" NA NA NA
"8492" NA NA NA
"8493" NA NA NA
"8494" NA NA NA
"8495" NA NA NA
"8496" NA NA NA
"8497" NA NA NA
"8498" NA NA NA
"8499" NA NA NA
"8500" NA NA NA
"8501" NA NA NA
"8502" NA NA NA
"8503" NA NA NA
"8504" NA NA NA
"8505" NA NA NA
"8506" NA NA NA
"8507" NA NA NA
"8508" NA NA NA
"8509" NA NA NA
"8510" NA NA NA
"8511" NA NA NA
"8512" NA NA NA
"8513" NA NA NA
"8514" NA NA NA
"8515" NA NA NA
"8516" NA NA NA
"8517" NA NA NA
"8518" NA NA NA
"8519" NA NA NA
"8520" NA NA NA
"8521" NA NA NA
"8522" NA NA NA
"8523" NA NA NA
"8524" NA NA NA
"8525" NA NA NA
"8526" NA NA NA
"8527" NA NA NA
"8528" NA NA NA
"8529" NA NA NA
"8530" NA NA NA
"8531" NA NA NA
"8532" NA NA NA
"8533" NA NA NA
"8534" NA NA NA
"8535" NA NA NA
"8536" NA NA NA
"8537" NA NA NA
"8538" NA NA NA
"8539" NA NA NA
"8540" NA NA NA
"8541" NA NA NA
"8542" NA NA NA
"8543" NA NA NA
"8544" NA NA NA
"8545" NA NA NA
"8546" NA NA NA
"8547" NA NA NA
"8548" NA NA NA
"8549" NA NA NA
"8550" NA NA NA
"8551" NA NA NA
"8552" NA NA NA
"8553" NA NA NA
"8554" NA NA NA
"8555" NA NA NA
"8556" NA NA NA
"8557" NA NA NA
"8558" NA NA NA
"8559" NA NA NA
"8560" NA NA NA
"8561" NA NA NA
"8562" NA NA NA
"8563" NA NA NA
"8564" NA NA NA
"8565" NA NA NA
"8566" NA NA NA
"8567" NA NA NA
"8568" NA NA NA
"8569" NA NA NA
"8570" NA NA NA
"8571" NA NA NA
"8572" NA NA NA
"8573" NA NA NA
"8574" NA NA NA
"8575" NA NA NA
"8576" NA NA NA
"8577" NA NA NA
"8578" NA NA NA
"8579" NA NA NA
"8580" NA NA NA
"8581" NA NA NA
"8582" NA NA NA
"8583" NA NA NA
"8584" NA NA NA
"8585" NA NA NA
"8586" NA NA NA
"8587" NA NA NA
"8588" NA NA NA
"8589" NA NA NA
"8590" NA NA NA
"8591" NA NA NA
"8592" NA NA NA
"8593" NA NA NA
"8594" NA NA NA
"8595" NA NA NA
"8596" NA NA NA
"8597" NA NA NA
"8598" NA NA NA
"8599" NA NA NA
"8600" NA NA NA
"8601" NA NA NA
"8602" NA NA NA
"8603" NA NA NA
"8604" NA NA NA
"8605" NA NA NA
"8606" NA NA NA
"8607" NA NA NA
"8608" NA NA NA
"8609" NA NA NA
"8610" NA NA NA
"8611" NA NA NA
"8612" NA NA NA
"8613" NA NA NA
"8614" NA NA NA
"8615" NA NA NA
"8616" NA NA NA
"8617" NA NA NA
"8618" NA NA NA
"8619" NA NA NA
"8620" NA NA NA
"8621" NA NA NA
"8622" NA NA NA
"8623" NA NA NA
"8624" NA NA NA
"8625" NA NA NA
"8626" NA NA NA
"8627" NA NA NA
"8628" NA NA NA
"8629" NA NA NA
"8630" NA NA NA
"8631" NA NA NA
"8632" NA NA NA
"8633" NA NA NA
"8634" NA NA NA
"8635" NA NA NA
"8636" NA NA NA
"8637" NA NA NA
"8638" NA NA NA
"8639" NA NA NA
"8640" NA NA NA
"8641" NA NA NA
"8642" NA NA NA
"8643" NA NA NA
"8644" NA NA NA
"8645" NA NA NA
"8646" NA NA NA
"8647" NA NA NA
"8648" NA NA NA
"8649" NA NA NA
"8650" NA NA NA
"8651" NA NA NA
"8652" NA NA NA
"8653" NA NA NA
"8654" NA NA NA
"8655" NA NA NA
"8656" NA NA NA
"8657" NA NA NA
"8658" NA NA NA
"8659" NA NA NA
"8660" NA NA NA
"8661" NA NA NA
"8662" NA NA NA
"8663" NA NA NA
"8664" NA NA NA
"8665" NA NA NA
"8666" NA NA NA
"8667" NA NA NA
"8668" NA NA NA
"8669" NA NA NA
"8670" NA NA NA
"8671" NA NA NA
"8672" NA NA NA
"8673" NA NA NA
"8674" NA NA NA
"8675" NA NA NA
"8676" NA NA NA
"8677" NA NA NA
"8678" NA NA NA
"8679" NA NA NA
"8680" NA NA NA
"8681" NA NA NA
"8682" NA NA NA
"8683" NA NA NA
"8684" NA NA NA
"8685" NA NA NA
"8686" NA NA NA
"8687" NA NA NA
"8688" NA NA NA
"8689" NA NA NA
"8690" NA NA NA
"8691" NA NA NA
"8692" NA NA NA
"8693" NA NA NA
"8694" NA NA NA
"8695" NA NA NA
"8696" NA NA NA
"8697" NA NA NA
"8698" NA NA NA
"8699" NA NA NA
"8700" NA NA NA
"8701" NA NA NA
"8702" NA NA NA
"8703" NA NA NA
"8704" NA NA NA
"8705" NA NA NA
"8706" NA NA NA
"8707" NA NA NA
"8708" NA NA NA
"8709" NA NA NA
"8710" NA NA NA
"8711" NA NA NA
"8712" NA NA NA
"8713" NA NA NA
"8714" NA NA NA
"8715" NA NA NA
"8716" NA NA NA
"8717" NA NA NA
"8718" NA NA NA
"8719" NA NA NA
"8720" NA NA NA
"8721" NA NA NA
"8722" NA NA NA
"8723" NA NA NA
"8724" NA NA NA
"8725" NA NA NA
"8726" NA NA NA
"8727" NA NA NA
"8728" NA NA NA
"8729" NA NA NA
"8730" NA NA NA
"8731" NA NA NA
"8732" NA NA NA
"8733" NA NA NA
"8734" NA NA NA
"8735" NA NA NA
"8736" NA NA NA
"8737" NA NA NA
"8738" NA NA NA
"8739" NA NA NA
"8740" NA NA NA
"8741" NA NA NA
"8742" NA NA NA
"8743" NA NA NA
"8744" NA NA NA
"8745" NA NA NA
"8746" NA NA NA
"8747" NA NA NA
"8748" NA NA NA
"8749" NA NA NA
"8750" NA NA NA
"8751" NA NA NA
"8752" NA NA NA
"8753" NA NA NA
"8754" NA NA NA
"8755" NA NA NA
"8756" NA NA NA
"8757" NA NA NA
"8758" NA NA NA
"8759" NA NA NA
"8760" NA NA NA
"8761" NA NA NA
"8762" NA NA NA
"8763" NA NA NA
"8764" NA NA NA
"8765" NA NA NA
"8766" NA NA NA
"8767" NA NA NA
"8768" NA NA NA
"8769" NA NA NA
"8770" NA NA NA
"8771" NA NA NA
"8772" NA NA NA
"8773" NA NA NA
"8774" NA NA NA
"8775" NA NA NA
"8776" NA NA NA
"8777" NA NA NA
"8778" NA NA NA
"8779" NA NA NA
"8780" NA NA NA
"8781" NA NA NA
"8782" NA NA NA
"8783" NA NA NA
"8784" NA NA NA
"8785" NA NA NA
"8786" NA NA NA
"8787" NA NA NA
"8788" NA NA NA
"8789" NA NA NA
"8790" NA NA NA
"8791" NA NA NA
"8792" NA NA NA
"8793" NA NA NA
"8794" NA NA NA
"8795" NA NA NA
"8796" NA NA NA
"8797" NA NA NA
"8798" NA NA NA
"8799" NA NA NA
"8800" NA NA NA
"8801" NA NA NA
"8802" NA NA NA
"8803" NA NA NA
"8804" NA NA NA
"8805" NA NA NA
"8806" NA NA NA
"8807" NA NA NA
"8808" NA NA NA
"8809" NA NA NA
"8810" NA NA NA
"8811" NA NA NA
"8812" NA NA NA
"8813" NA NA NA
"8814" NA NA NA
"8815" NA NA NA
"8816" NA NA NA
"8817" NA NA NA
"8818" NA NA NA
"8819" NA NA NA
"8820" NA NA NA
"8821" NA NA NA
"8822" NA NA NA
"8823" NA NA NA
"8824" NA NA NA
"8825" NA NA NA
"8826" NA NA NA
"8827" NA NA NA
"8828" NA NA NA
"8829" NA NA NA
"8830" NA NA NA
"8831" NA NA NA
"8832" NA NA NA
"8833" NA NA NA
"8834" NA NA NA
"8835" NA NA NA
"8836" NA NA NA
"8837" NA NA NA
"8838" NA NA NA
"8839" NA NA NA
"8840" NA NA NA
"8841" NA NA NA
"8842" NA NA NA
"8843" NA NA NA
"8844" NA NA NA
"8845" NA NA NA
"8846" NA NA NA
"8847" NA NA NA
"8848" NA NA NA
"8849" NA NA NA
"8850" NA NA NA
"8851" NA NA NA
"8852" NA NA NA
"8853" NA NA NA
"8854" NA NA NA
"8855" NA NA NA
"8856" NA NA NA
"8857" NA NA NA
"8858" NA NA NA
"8859" NA NA NA
"8860" NA NA NA
"8861" NA NA NA
"8862" NA NA NA
"8863" NA NA NA
"8864" NA NA NA
"8865" NA NA NA
"8866" NA NA NA
"8867" NA NA NA
"8868" NA NA NA
"8869" NA NA NA
"8870" NA NA NA
"8871" NA NA NA
"8872" NA NA NA
"8873" NA NA NA
"8874" NA NA NA
"8875" NA NA NA
"8876" NA NA NA
"8877" NA NA NA
"8878" NA NA NA
"8879" NA NA NA
"8880" NA NA NA
"8881" NA NA NA
"8882" NA NA NA
"8883" NA NA NA
"8884" NA NA NA
"8885" NA NA NA
"8886" NA NA NA
"8887" NA NA NA
"8888" NA NA NA
"8889" NA NA NA
"8890" NA NA NA
"8891" NA NA NA
"8892" NA NA NA
"8893" NA NA NA
"8894" NA NA NA
"8895" NA NA NA
"8896" NA NA NA
"8897" NA NA NA
"8898" NA NA NA
"8899" NA NA NA
"8900" NA NA NA
"8901" NA NA NA
"8902" NA NA NA
"8903" NA NA NA
"8904" NA NA NA
"8905" NA NA NA
"8906" NA NA NA
"8907" NA NA NA
"8908" NA NA NA
"8909" NA NA NA
"8910" NA NA NA
"8911" NA NA NA
"8912" NA NA NA
"8913" NA NA NA
"8914" NA NA NA
"8915" NA NA NA
"8916" NA NA NA
"8917" NA NA NA
"8918" NA NA NA
"8919" NA NA NA
"8920" NA NA NA
"8921" NA NA NA
"8922" NA NA NA
"8923" NA NA NA
"8924" NA NA NA
"8925" NA NA NA
"8926" NA NA NA
"8927" NA NA NA
"8928" NA NA NA
"8929" NA NA NA
"8930" NA NA NA
"8931" NA NA NA
"8932" NA NA NA
"8933" NA NA NA
"8934" NA NA NA
"8935" NA NA NA
"8936" NA NA NA
"8937" NA NA NA
"8938" NA NA NA
"8939" NA NA NA
"8940" NA NA NA
"8941" NA NA NA
"8942" NA NA NA
"8943" NA NA NA
"8944" NA NA NA
"8945" NA NA NA
"8946" NA NA NA
"8947" NA NA NA
"8948" NA NA NA
"8949" NA NA NA
"8950" NA NA NA
"8951" NA NA NA
"8952" NA NA NA
"8953" NA NA NA
"8954" NA NA NA
"8955" NA NA NA
"8956" NA NA NA
"8957" NA NA NA
"8958" NA NA NA
"8959" NA NA NA
"8960" NA NA NA
"8961" NA NA NA
"8962" NA NA NA
"8963" NA NA NA
"8964" NA NA NA
"8965" NA NA NA
"8966" NA NA NA
"8967" NA NA NA
"8968" NA NA NA
"8969" NA NA NA
"8970" NA NA NA
"8971" NA NA NA
"8972" NA NA NA
"8973" NA NA NA
"8974" NA NA NA
"8975" NA NA NA
"8976" NA NA NA
"8977" NA NA NA
"8978" NA NA NA
"8979" NA NA NA
"8980" NA NA NA
"8981" NA NA NA
"8982" NA NA NA
"8983" NA NA NA
"8984" NA NA NA
"8985" NA NA NA
"8986" NA NA NA
"8987" NA NA NA
"8988" NA NA NA
"8989" NA NA NA
"8990" NA NA NA
"8991" NA NA NA
"8992" NA NA NA
"8993" NA NA NA
"8994" NA NA NA
"8995" NA NA NA
"8996" NA NA NA
"8997" NA NA NA
"8998" NA NA NA
"8999" NA NA NA
"9000" NA NA NA
"9001" NA NA NA
