# Supplementary material for: Adaptive switch to sexually dimorphic movements by partner-seeking termites
Source: Sci Adv. 2019 Jun 19;5(6):eaau6108. doi: 10.1126/sciadv.aau6108 (PMC6584256; doi:10.1126/sciadv.aau6108)
Supplement: Data file S1 [file aau6108_Data_file_S1.zip › Dataset/CfExperimetns/170627_174_M_03_set2_after-position_5FPS.txt]

"time" "x" "y"
"1" 0 34.9619275047906 75.6858069799524
"2" 0.2 34.60793269582 78.3386024137171
"3" 0.4 35.1752383787561 78.9074221573498
"4" 0.6 36.0614003771818 81.4758815881031
"5" 0.8 37.9833520241096 81.2964087957415
"6" 1 39.1178611356623 79.5473788058891
"7" 1.2 38.3018467248362 77.5720851611733
"8" 1.4 36.9762045460975 76.2499475343256
"9" 1.6 35.2714242437525 76.0879606402051
"10" 1.8 34.3821140348496 76.3143016690692
"11" 2 32.6482174333588 76.4778237861518
"12" 2.2 30.3073846080174 75.6957121147739
"13" 2.4 28.3266864298302 74.5592310682051
"14" 2.6 27.4277468592502 73.247654598839
"15" 2.8 26.0914773795118 71.6068916560644
"16" 3 23.3892149842373 70.7553996047743
"17" 3.2 21.8652818928696 69.8397363710002
"18" 3.4 20.9737501732399 67.9830415820374
"19" 3.6 19.3542309159328 65.0585237609278
"20" 3.8 18.1974062495875 62.2811578794964
"21" 4 16.3272983473923 59.9042260823602
"22" 4.2 14.4033166984343 56.8679036522874
"23" 4.4 12.3587295160139 54.0406529717386
"24" 4.6 10.5558751729931 50.9755206677247
"25" 4.8 10.0563432500788 47.2119340547533
"26" 5 10.6391304934788 43.3391524723533
"27" 5.2 12.1087678898788 39.3559983277171
"28" 5.4 13.6748326441843 35.9469563613985
"29" 5.6 15.641058341998 32.5541623603396
"30" 5.8 17.4769261629359 29.322158230039
"31" 6 20.8105682632998 26.791900061245
"32" 6.2 23.3947065164734 23.9653088018737
"33" 6.4 25.4853218619662 21.2911686030789
"34" 6.6 26.9740656925455 18.4891348791333
"35" 6.8 28.7400876422424 17.8637455087697
"36" 7 29.7644207854683 18.8304373691713
"37" 7.2 29.481350983317 20.2050735316223
"38" 7.4 28.4986033365121 21.6512116276818
"39" 7.6 27.0557734188571 23.2444690964709
"40" 7.8 24.7843904338288 24.0538649383418
"41" 8 22.4282614491807 25.3550157117931
"42" 8.2 19.9418430724151 27.4928115982636
"43" 8.4 18.1337181356566 28.8128850253985
"44" 8.6 16.703875905744 27.9346050754425
"45" 8.8 17.2353047437002 26.111826128839
"46" 9 18.8461142052716 24.0507710808747
"47" 9.2 22.3708910888788 22.2786277228568
"48" 9.4 25.5418328604216 19.8258357220675
"49" 9.6 28.7225898495134 17.1375395708664
"50" 9.8 32.9938970341212 15.9103688334364
"51" 10 37.3179835923735 15.0407972196345
"52" 10.2 40.5578723053271 16.5980575280508
"53" 10.4 42.0731069463904 19.2956052658655
"54" 10.6 41.8979900039258 22.5287323770995
"55" 10.8 41.3625623376852 25.8605602852076
"56" 11 38.7332764117288 28.9763741601818
"57" 11.2 36.2437613393788 31.4555120226988
"58" 11.4 32.9449656220203 34.3795678785762
"59" 11.6 30.3421766848697 36.4532515214182
"60" 11.8 28.8285733156 39.3665904867991
"61" 12 28.3352020079557 42.3211543711453
"62" 12.2 28.8002212958156 44.7947022578239
"63" 12.4 29.2579159913188 47.8103224872218
"64" 12.6 29.3283305598577 48.8860653492029
"65" 12.8 29.0640758864488 50.5773230125418
"66" 13 28.2150705271065 52.0609474941997
"67" 13.2 28.5986379222225 53.5658300831381
"68" 13.4 28.8910029648375 54.512462052054
"69" 13.6 29.1143481432808 55.5605086143014
"70" 13.8 28.1360442758491 55.1146226541105
"71" 14 27.5509318941778 53.7362771920437
"72" 14.2 27.1852204908788 52.2845687474657
"73" 14.4 27.1442316182611 49.6936573697465
"74" 14.6 27.2802401501288 47.1717947928429
"75" 14.8 27.0655661051566 44.6026798176763
"76" 15 28.2226678396712 42.5388014196988
"77" 15.2 30.2828032664292 41.9544467239451
"78" 15.4 32.7871971311901 40.9595949278686
"79" 15.6 35.3821267593836 39.6359234670789
"80" 15.8 38.2903386155326 39.0027822473087
"81" 16 40.7680919036678 37.6627838887892
"82" 16.2 42.3847461743359 36.023089520639
"83" 16.4 43.0851768053788 35.8655656665929
"84" 16.6 44.2196539491515 36.0425019596485
"85" 16.8 45.2664976785962 37.4226050454818
"86" 17 45.7153209734188 38.9895528567818
"87" 17.2 45.77344133166 39.7555100694193
"88" 17.4 45.9472841173333 41.8756089881636
"89" 17.6 45.601758083697 43.9602402227091
"90" 17.8 45.7651190315727 47.1058589415941
"91" 18 45.3009960757241 50.1114544955488
"92" 18.2 43.9074964732807 51.7580165810472
"93" 18.4 43.3199312576435 52.2715150793936
"94" 18.6 43.2193222066729 52.8447886688936
"95" 18.8 42.6790143403494 53.6353816583348
"96" 19 42.6305729454376 54.4671903960406
"97" 19.2 42.1054595420438 55.034534447176
"98" 19.4 42.1460504644419 56.8786572561177
"99" 19.6 41.7587023622488 58.7330952791618
"100" 19.8 41.5612076550999 59.1077810175299
"101" 20 40.7935261999376 59.8964285083642
"102" 20.2 39.9166366296192 61.301654946578
"103" 20.4 39.4744297538788 63.0288253764818
"104" 20.6 39.7874356902317 64.5987706967465
"105" 20.8 40.7060307218499 65.7261511116934
"106" 21 40.9201494291965 66.6059811390005
"107" 21.2 41.8397735045293 67.8877364797197
"108" 21.4 41.9559047012153 68.6880646574434
"109" 21.6 41.182864031303 69.1958594453455
"110" 21.8 39.8043093256146 69.4754491376516
"111" 22 37.5385152009348 70.7135489142342
"112" 22.2 36.2781494065359 72.559726291439
"113" 22.4 36.1012318505038 73.4249214322222
"114" 22.6 35.6261335542538 74.7147870085972
"115" 22.8 35.3703113947346 76.2288172577895
"116" 23 34.843101177101 78.3196598223429
"117" 23.2 33.8130679608502 79.9667850510104
"118" 23.4 34.3715221274899 81.2603410129263
"119" 23.6 35.9938948280177 82.3113425936763
"120" 23.8 36.3656733550203 83.2953086883026
"121" 24 35.485449107306 83.5423725580401
"122" 24.2 33.7910108828507 83.4041474406734
"123" 24.4 31.5578368823112 82.8248404084953
"124" 24.6 28.5033137127826 82.7736907379145
"125" 24.8 24.9979051975553 82.1829076609524
"126" 25 21.917463942984 80.8003066509818
"127" 25.2 18.4131915201173 79.4889652291286
"128" 25.4 15.3665847784502 78.2581112689729
"129" 25.6 14.1016126352301 76.7443529667116
"130" 25.8 13.8766565959247 75.0079643277158
"131" 26 14.6807563363739 73.913602559642
"132" 26.2 16.074638920394 73.6739561714061
"133" 26.4 16.8652859781603 73.6612879700886
"134" 26.6 17.4373213301729 72.2761405325995
"135" 26.8 17.2748852859953 71.086194953176
"136" 27 16.5281136102905 70.6424981468348
"137" 27.2 15.7804013249759 70.0249894735838
"138" 27.4 15.8988978494956 69.1848193422341
"139" 27.6 16.3418005529376 68.4805448060406
"140" 27.8 17.0877980345788 67.8512722990637
"141" 28 18.087967929351 66.6914066427318
"142" 28.2 19.7322682435519 65.6453048362511
"143" 28.4 21.024326774936 65.4838922724676
"144" 28.6 21.5208970461333 64.6478889686455
"145" 28.8 23.6207650682442 63.2529900492991
"146" 29 24.9316229159394 63.3897754143152
"147" 29.2 26.0888880527996 63.9123856612888
"148" 29.4 26.8130601588163 64.5575549484818
"149" 29.6 27.8491399048692 65.1749265064049
"150" 29.8 29.9866723760563 66.3630988705519
"151" 30 31.883513424262 67.9418336154678
"152" 30.2 33.6103593544502 68.2829233221533
"153" 30.4 35.7369898233788 68.0309184613348
"154" 30.6 36.6441354375778 67.0825560983508
"155" 30.8 37.6102345343074 65.5566889187533
"156" 31 38.5529183415297 63.3461088725573
"157" 31.2 39.8154348861405 61.0161171666173
"158" 31.4 40.8494201171435 58.5700307914818
"159" 31.6 42.2254751264502 55.718222173239
"160" 31.8 44.053646409273 53.514688689203
"161" 32 45.0390762062671 51.1718949218071
"162" 32.2 45.518056397661 49.3440469182194
"163" 32.4 45.2395829408491 48.1937157551303
"164" 32.6 44.3521055953788 46.8909864877465
"165" 32.8 42.7761229641818 44.8674408525576
"166" 33 41.3784775411576 43.1443164483761
"167" 33.2 39.9689009903642 41.1201269350401
"168" 33.4 38.0895887794629 39.0818820685561
"169" 33.6 35.4405762951524 36.9178358471799
"170" 33.8 32.5497589673931 34.7928261984104
"171" 34 29.2913328061362 33.2658985235957
"172" 34.2 26.6543773278688 31.6210763197418
"173" 34.4 25.0314415478788 30.8070278226518
"174" 34.6 22.7882323373494 30.2061022129524
"175" 34.8 20.1178476221262 29.481485322889
"176" 35 17.2236559303575 29.1243681932159
"177" 35.2 15.1130064780809 30.299375763184
"178" 35.4 12.4231539229529 32.14046691013
"179" 35.6 9.25817811237879 35.0540799520213
"180" 35.8 8.39706245042566 38.3601462283099
"181" 36 8.03084084706628 42.2436766905131
"182" 36.2 5.86327818806397 45.5310055685744
"183" 36.4 4.3940765079145 47.8370752547318
"184" 36.6 4.64262546880982 49.825961213706
"185" 36.8 3.62610376410606 52.9400787976296
"186" 37 2.99523397851616 55.1646876743664
"187" 37.2 3.34928116273926 55.6251525074353
"188" 37.4 3.51549571770638 55.5235539001542
"189" 37.6 4.00834193881629 55.2458401857006
"190" 37.8 4.67960195429115 54.8158439516519
"191" 38 5.10867881814092 54.9751663084575
"192" 38.2 5.88218551314349 54.9505387165995
"193" 38.4 6.52048297953225 54.6756804997739
"194" 38.6 7.31512303955224 54.2347305171451
"195" 38.8 8.17756237973172 54.0812611168348
"196" 39 9.4824245082088 53.6730003958418
"197" 39.2 11.0489332290134 53.3823947839337
"198" 39.4 12.912780391225 52.7650232260107
"199" 39.6 14.977630678773 51.7140216452607
"200" 39.8 17.1741795429879 50.2604590648909
"201" 40 19.1526551531591 47.900474670393
"202" 40.2 20.6891272083478 45.4027763400261
"203" 40.4 22.2128052841089 43.2787892355659
"204" 40.6 22.5982278437199 41.181922509337
"205" 40.8 22.1808517703788 38.6426488385203
"206" 41 22.1175053308788 36.7444186422171
"207" 41.2 22.9817317554859 35.1704588010175
"208" 41.4 24.5554872186626 34.163725451117
"209" 41.6 26.6544800518247 33.2616372802521
"210" 41.8 29.1604776498333 31.8913835031546
"211" 42 32.0126972671146 30.1034516701045
"212" 42.2 34.7306180864165 28.0411089456139
"213" 42.4 37.145986841772 25.2317288105158
"214" 42.6 39.0791479713988 22.0550510229518
"215" 42.8 41.4764281190669 18.9359507781402
"216" 43 43.4352492341946 15.6361971582029
"217" 43.2 45.4703641702257 13.0019300968492
"218" 43.4 48.3479488236412 11.5306939157541
"219" 43.6 51.7623720880888 9.84814539053182
"220" 43.8 54.9230426869413 9.27248316107557
"221" 44 57.5756748410038 8.85845223532557
"222" 44.2 59.6728944630216 9.14110796348182
"223" 44.4 61.967083408763 10.4385166134029
"224" 44.6 65.0043926689639 12.0481336123648
"225" 44.8 67.1964153400663 14.4637939993256
"226" 45 70.177657149035 17.2624838147318
"227" 45.2 73.384054237531 19.7466693692318
"228" 45.4 76.6188539415636 21.8528266871775
"229" 45.6 79.8235778577988 24.3099271416518
"230" 45.8 82.6997365617879 27.3603989105879
"231" 46 85.5919713191314 31.0482050274976
"232" 46.2 88.6249948811758 33.9205277710115
"233" 46.4 92.0542991788605 36.8843940608442
"234" 46.6 92.8402857859899 40.2040435723152
"235" 46.8 93.0513090237012 44.2179508649444
"236" 47 93.1802582914826 48.4013351085479
"237" 47.2 93.8150184344956 52.5473839535052
"238" 47.4 94.2310920576788 56.6572989103247
"239" 47.6 94.0826803994217 60.5519194866104
"240" 47.8 92.2983863769338 63.0375910276974
"241" 48 89.371844271306 65.2975990367455
"242" 48.2 86.1416322119448 65.4697449996988
"243" 48.4 82.68788027632 65.5804548826877
"244" 48.6 79.2867444586652 66.4295065724478
"245" 48.8 75.5996609528507 65.9916318717482
"246" 49 71.7359560410174 64.9832531585066
"247" 49.2 67.1242280746652 64.1364122144478
"248" 49.4 62.793981763997 63.7445487670091
"249" 49.6 58.6646746612317 62.5379832835112
"250" 49.8 54.9516704047923 61.0554412895491
"251" 50 50.9833529677105 59.9267187566641
"252" 50.2 46.7512751146943 57.8730735796517
"253" 50.4 43.6662585677153 57.2813901586741
"254" 50.6 41.174781550984 57.9136157691187
"255" 50.8 39.4852891435074 58.6191685277247
"256" 51 37.1864316222352 58.5466962229323
"257" 51.2 34.4383878136288 59.0048857578761
"258" 51.4 31.8472747979269 59.8831702956357
"259" 51.6 29.4876696490318 60.1429583272981
"260" 51.8 26.5175490185488 60.2121411400718
"261" 52 23.2143036833645 60.7266314376961
"262" 52.2 19.9059150741603 60.9527957756711
"263" 52.4 16.8632700990177 60.5729496288707
"264" 52.6 14.572240537101 59.5184093222596
"265" 52.8 12.000672130732 58.4654273536424
"266" 53 10.9244157085127 57.2858524530979
"267" 53.2 10.6160954245697 56.1981836979546
"268" 53.4 10.6751379432998 54.8756009924818
"269" 53.6 9.99354764918315 52.8312021336949
"270" 53.8 9.21325972800606 51.7718167099364
"271" 54 8.59218446466256 51.8887250832251
"272" 54.2 8.56259730583024 52.7599926325255
"273" 54.4 9.95986174991726 53.7498778541261
"274" 54.6 11.3239758894066 54.6774323442596
"275" 54.8 11.8827751867977 54.6363066112791
"276" 55 12.9541764469442 54.9762066379911
"277" 55.2 13.3146537472697 54.9022379471454
"278" 55.4 13.323598673561 54.9404886573369
"279" 55.6 13.2947540071843 55.2471672078985
"280" 55.8 13.0948209575675 55.3202786195573
"281" 56 13.2763968557977 55.4867485128197
"282" 56.2 14.1143614119056 55.4807231147318
"283" 56.4 14.5237808223213 55.1704113044862
"284" 56.6 14.8960112278788 55.1630985583872
"285" 56.8 15.4174881673341 55.2452714619015
"286" 57 16.2353359487359 54.7675434706515
"287" 57.2 17.4367793285515 54.1691426296636
"288" 57.4 19.2698756673741 53.0224330962061
"289" 57.6 21.5999768723222 51.8806370825573
"290" 57.8 24.6218422400438 51.5429457887973
"291" 58 27.6957182680258 51.271096462423
"292" 58.2 30.4531515168494 50.2969060488936
"293" 58.4 32.382018961558 49.0178746293309
"294" 58.6 34.7363620848691 47.3723340438265
"295" 58.8 37.777246929255 46.1579323151897
"296" 59 40.8680514228788 44.773995781423
"297" 59.2 43.9906582641141 44.5042199745995
"298" 59.4 47.3214699469413 45.5041702307943
"299" 59.6 50.8691872911388 46.2815929152218
"300" 59.8 54.1606682875588 47.5733694035618
"301" 60 57.4096256344926 49.3667508227541
"302" 60.2 60.8196460077988 51.5709972343418
"303" 60.4 62.0345429104629 54.4637773907838
"304" 60.6 62.064153997394 57.8037357913758
"305" 60.8 61.1238594435917 61.3052206238927
"306" 61 59.3664299576384 65.2116748134241
"307" 61.2 56.9260778247292 67.5775102127949
"308" 61.4 54.2193495874021 69.8348865901407
"309" 61.6 50.6508930701901 71.912763266595
"310" 61.8 47.4381528932844 72.4716148790007
"311" 62 43.4080591426361 72.8338445367003
"312" 62.2 39.4997683296788 72.9055103612961
"313" 62.4 36.7882970789269 73.6049881366165
"314" 62.6 34.548312517467 74.3669030354818
"315" 62.8 33.9260269059082 73.8086169908053
"316" 63 32.888836447398 73.5535405067895
"317" 63.2 30.5653865025988 73.4585828814518
"318" 63.4 28.8431917247153 73.4726942313472
"319" 63.6 28.8210491344376 73.6400071115406
"320" 63.8 29.987368873467 74.1907993838054
"321" 64 31.1126997398788 73.9210235769818
"322" 64.2 31.8766961920303 73.8669775820122
"323" 64.4 32.5290305098316 74.3392609127177
"324" 64.6 32.6787644941843 74.6039976681763
"325" 64.8 33.1072076349931 74.3468839577533
"326" 65 33.5247372439173 73.7336072111838
"327" 65.2 33.9046792602713 72.6351762734304
"328" 65.4 34.5804648279359 71.6060902250961
"329" 65.6 35.1976570534302 71.0421543362528
"330" 65.8 36.2050154589079 70.2401989764381
"331" 66 37.5704509213599 68.8156436855856
"332" 66.2 39.5902632432502 67.3511262496961
"333" 66.4 41.9069330306788 66.164540915239
"334" 66.6 45.0116538184082 65.3069321896583
"335" 66.8 48.9690864743211 65.1565523528953
"336" 67 51.933882573035 65.5647647967006
"337" 67.2 56.2823517012121 65.5438943566788
"338" 67.4 60.3331453524388 66.1474337033618
"339" 67.6 64.3234544291992 67.3868178092828
"340" 67.8 67.596485737057 68.1315279206452
"341" 68 71.8599981442939 67.7231789206894
"342" 68.2 75.294177188533 66.0059190640099
"343" 68.4 77.3457603512671 64.4406739253799
"344" 68.6 77.3693988092253 64.7637820813383
"345" 68.8 76.9102939209679 65.7400499763284
"346" 69 77.1870867455293 66.5964794625935
"347" 69.2 77.4424756919074 68.1992071789247
"348" 69.4 77.7167344823087 69.3134040725893
"349" 69.6 78.0999212390038 71.2641209794915
"350" 69.8 77.7646375842217 73.655315818039
"351" 70 76.5320968613788 77.114451456953
"352" 70.2 75.4646797546638 79.5394619338883
"353" 70.4 72.9070072198033 82.1523670035762
"354" 70.6 70.0843342694145 84.1682889892943
"355" 70.8 66.924930599352 86.4033735197854
"356" 71 63.7583729395004 88.4921576956845
"357" 71.2 60.3417559835071 90.9027739774508
"358" 71.4 56.8964126823112 93.6705569666035
"359" 71.6 53.8694801137707 96.1908949096305
"360" 71.8 50.7885563231466 98.5581385543033
"361" 72 47.5132611028168 99.5373903431942
"362" 72.2 43.7221604470177 99.6050958769263
"363" 72.4 39.983591701558 99.7219405987554
"364" 72.6 35.971542856122 98.6492573294683
"365" 72.8 33.527926714997 95.7853308419727
"366" 73 31.8295147131682 92.5708538599555
"367" 73.2 29.8307981550879 89.5766041484182
"368" 73.4 28.6062352147977 86.7086398616845
"369" 73.6 27.6123564829359 83.2317146369247
"370" 73.8 27.1511108696096 79.3671226772318
"371" 74 28.32796517176 76.2027659827145
"372" 74.2 30.3082614596264 73.1343957389624
"373" 74.4 32.3701561650937 70.0527662721314
"374" 74.6 34.5930276512317 67.0230060719524
"375" 74.8 37.513080561058 64.0708132215479
"376" 75 41.0198438345109 61.6154716212365
"377" 75.2 44.7699484559269 58.9828367736645
"378" 75.4 48.2056806649621 55.8522893301485
"379" 75.6 51.5638540923019 52.5445333838953
"380" 75.8 54.5345753506511 49.0602481115363
"381" 76 57.5500926250519 45.8195931993761
"382" 76.2 60.5344060402217 42.9351310854675
"383" 76.4 62.924489826285 40.0580711305443
"384" 76.6 65.8976517322563 38.0387766586859
"385" 76.8 68.008333323184 37.6941556931397
"386" 77 71.1118449945962 38.7602434209818
"387" 77.2 74.2718419881554 39.9759086923329
"388" 77.4 78.2894707654458 42.168364760621
"389" 77.6 81.0669566773494 44.8676679365701
"390" 77.8 81.9213250822373 46.7103582942365
"391" 78 81.1640653011818 48.0870379814667
"392" 78.2 80.0268199078998 49.5096260956766
"393" 78.4 79.6896732303019 50.8467615996068
"394" 78.6 78.688461373338 54.0397395003083
"395" 78.8 77.9752667355322 57.5931322324769
"396" 79 77.6089863328788 61.7827515326381
"397" 79.2 76.9408606785297 65.6283867477365
"398" 79.4 76.0809934285758 70.0528745084364
"399" 79.6 75.6974143644376 74.0596583665995
"400" 79.8 76.4652311752399 78.1498009810096
"401" 80 77.2127831476424 81.9746489131091
"402" 80.2 75.8221386526429 83.9731416117365
"403" 80.4 73.5355840357448 86.4101982053747
"404" 80.6 70.2607993508788 88.7209490893947
"405" 80.8 67.114022167068 90.5339068763061
"406" 81 64.1013941494022 92.2407758545239
"407" 81.2 62.7954812165958 91.742981771312
"408" 81.4 60.374991634057 90.570553569061
"409" 81.6 58.1092467737153 88.7195668136261
"410" 81.8 56.2321311005274 86.4779531920359
"411" 82 54.2669545635484 84.0966297906068
"412" 82.2 53.5624388555108 81.9793032784441
"413" 82.4 52.9564644248222 79.6681814490762
"414" 82.6 53.0719369102257 77.1500748157981
"415" 82.8 53.6039510427654 73.5743014060128
"416" 83 54.565787399467 69.8331707263642
"417" 83.2 55.0158452208088 65.8034695496618
"418" 83.4 54.6440388835552 62.1033444836289
"419" 83.6 53.4876094077573 58.2729762523743
"420" 83.8 51.4450617774516 54.3109852565449
"421" 84 50.3122060341603 50.7785810027973
"422" 84.2 49.6213776083333 48.2453155381636
"423" 84.4 48.2395085255114 44.7737663802267
"424" 84.6 47.8963702450273 41.371192442467
"425" 84.8 48.0115806772634 37.1727165577511
"426" 85 47.8240295986128 33.3934268384286
"427" 85.2 47.9270481375962 29.4507788262753
"428" 85.4 47.7328775295636 25.5998758011557
"429" 85.6 46.6072388415788 21.5917610332152
"430" 85.8 46.2929489164451 18.1085803775481
"431" 86 47.1173153892049 14.7949148860144
"432" 86.2 48.5846819815624 14.4682625434614
"433" 86.4 50.0244913142424 14.3816392614364
"434" 86.6 51.5143401259433 14.9087745073044
"435" 86.8 51.4711671579107 14.7640680647478
"436" 87 51.4809138553209 14.4574661987397
"437" 87.2 51.2333574820953 14.1626694055282
"438" 87.4 51.4080815822659 13.2444318281109
"439" 87.6 50.9729007031202 11.5022922880508
"440" 87.8 49.8041224883455 10.1475215983818
"441" 88 48.1671960001046 7.76237470701408
"442" 88.2 46.4160857395271 6.23274195081699
"443" 88.4 45.3777787966447 6.60813316732225
"444" 88.6 43.9835444928333 7.62540733669773
"445" 88.8 41.6350941794331 7.97379000225356
"446" 89 40.5079020028001 8.03964971848744
"447" 89.2 38.4608867218788 9.08973936227215
"448" 89.4 35.8430262547158 10.3291967069383
"449" 89.6 35.2768579936041 10.9701237014104
"450" 89.8 34.3271945953575 12.1823040269286
"451" 90 33.7178220643163 13.3809438858256
"452" 90.2 32.9044990285931 14.4721623637981
"453" 90.4 32.0876840695744 16.3734943353623
"454" 90.6 31.0366840124788 19.1084247729218
"455" 90.8 29.1324900411088 21.8257415871518
"456" 91 27.0086182959091 25.0016772729818
"457" 91.2 26.3119006453448 28.3671086365838
"458" 91.4 24.9177731704582 32.6167507484584
"459" 91.6 22.246566301075 35.6134893253463
"460" 91.8 18.6651243781288 38.512532610704
"461" 92 15.1316363019068 40.2496832142622
"462" 92.2 12.0810538225975 40.5477423215756
"463" 92.4 12.3670737596846 41.6173350968071
"464" 92.6 12.9833177633642 44.7786884835643
"465" 92.8 13.538766722156 48.9618645252194
"466" 93 13.1868755621384 53.6690315786837
"467" 93.2 13.1665339079448 58.6553608226233
"468" 93.4 12.6685200643697 63.6159965075455
"469" 93.6 10.7699323307166 67.9300563353602
"470" 93.8 7.87875478326671 71.9541021233525
"471" 94 4.69377920804243 76.2731824866273
"472" 94.2 3.10645590340687 75.90923085742
"473" 94.4 3.84205753512879 75.6408443454818
"474" 94.6 3.93707719437879 75.3522576405635
"475" 94.8 4.16401735142247 74.8152561664284
"476" 95 4.2031322402788 74.6162315490104
"477" 95.2 4.33866971649198 74.1878301532271
"478" 95.4 4.46848343685101 74.1333471286485
"479" 95.6 2.54896391142226 74.265818561971
"480" 95.8 2.66109891302163 73.948322319339
"481" 96 2.55137383031627 73.7856673127943
"482" 96.2 2.66438963715153 73.7743273049212
"483" 96.4 2.40092603650378 73.7100270475131
"484" 96.6 1.80825290936363 73.8824192948606
"485" 96.8 1.85019682767318 73.4959796071968
"486" 97 2.11198260727502 72.8177423292648
"487" 97.2 2.14632207774417 72.5025389260395
"488" 97.4 2.00900838047102 72.2995312882342
"489" 97.6 1.93520670338363 72.2883997622245
"490" 97.8 2.4428464744082 71.7328420327465
"491" 98 2.56917041666097 71.3781862691007
"492" 98.2 3.1657411369376 71.0434149708642
"493" 98.4 3.59798742999644 70.7961204812759
"494" 98.6 4.07494885681997 70.3315065917465
"495" 98.8 4.27552817113593 69.7497757448104
"496" 99 4.88003419379309 69.3675933518104
"497" 99.2 5.93684873859438 68.3039942780277
"498" 99.4 7.22457979758906 67.1167482623556
"499" 99.6 9.02629527420907 65.6462488294589
"500" 99.8 10.7301190156697 63.6159965075455
"501" 100 12.7065279280697 61.5730578976909
"502" 100.2 15.3429555510177 59.7201166963429
"503" 100.4 18.4446070557184 58.4750861089441
"504" 100.6 21.4295748383648 58.9373306925426
"505" 100.8 24.4414147113931 59.4162918045533
"506" 101 27.6539841431788 60.0286935914318
"507" 101.2 31.0568058226729 61.3202452665995
"508" 101.4 34.7526836096096 62.9112307940203
"509" 101.6 36.8028090433157 64.9267505611372
"510" 101.8 39.4852891435074 67.438482225239
"511" 102 41.9485954966576 70.0404023557511
"512" 102.2 44.0708947658227 73.2780999252061
"513" 102.4 46.530519264851 76.5502968917874
"514" 102.6 49.5901006340348 79.0086075425139
"515" 102.8 52.8814514094717 81.179106898911
"516" 103 55.2877932290623 83.5246710487892
"517" 103.2 56.5919162587687 86.2279978836791
"518" 103.4 59.1757535983742 89.152219129202
"519" 103.6 62.3571998368341 90.8394191528211
"520" 103.8 65.3690465228232 92.3967112978429
"521" 104 68.5997149373232 93.4087868941207
"522" 104.2 72.3734887115004 94.8584211610629
"523" 104.4 75.8452880962735 96.8217948627976
"524" 104.6 78.99550372829 98.8843202562061
"525" 104.8 82.1807893665074 99.6764770328676
"526" 105 86.2489670624395 100.188026550085
"527" 105.2 89.8491917464543 100.926175686133
"528" 105.4 93.7945775018515 101.980159993964
"529" 105.6 97.4655270172301 103.652059284685
"530" 105.8 101.416689844962 104.863642506537
"531" 106 103.878926000122 106.151738719982
"532" 106.2 103.524851383417 107.502597241152
"533" 106.4 102.169476621284 108.595062006048
"534" 106.6 101.20201579999 110.320357784371
"535" 106.8 100.343319620101 113.002711987093
"536" 107 100.014565925233 115.734483087238
"537" 107.2 99.8487227951761 115.754501729685
"538" 107.4 99.5234608406199 115.135299850678
"539" 107.6 98.9551121766993 114.69694504552
"540" 107.8 97.5614027094464 114.170682803739
"541" 108 96.5898831139697 113.970263977991
"542" 108.2 95.7577412496288 113.452130171454
"543" 108.4 94.607550898136 113.635233958153
"544" 108.6 92.6357090187573 113.350102421159
"545" 108.8 90.3729978807292 113.103648354645
"546" 109 87.5073033747503 113.061409384863
"547" 109.2 84.0377782021357 113.012321738055
"548" 109.4 80.1745171326288 112.712536466482
"549" 109.6 75.9839065195519 112.514095608578
"550" 109.8 71.746244299154 112.58806421922
"551" 110 67.2703693201429 112.186134302538
"552" 110.2 62.914980460075 111.499911023272
"553" 110.4 58.3090538473969 110.433339650045
"554" 110.6 54.5473631082399 108.582843386565
"555" 110.8 50.3266750471683 105.598579993271
"556" 111 46.5931999009328 102.74997111382
"557" 111.2 44.1135204073554 98.7807381123089
"558" 111.4 43.2074793370867 94.8048317647739
"559" 111.6 43.1792739436652 90.3734190193313
"560" 111.8 45.2650395764082 86.7466150597171
"561" 112 47.9979754252154 83.377199815665
"562" 112.2 51.4415786141872 79.9787930959351
"563" 112.4 55.5775727611146 77.3462431368875
"564" 112.6 59.6652109326241 75.7850641164252
"565" 112.8 64.2902436745098 74.6965198889915
"566" 113 68.9625109373639 74.69295633116
"567" 113.2 73.8427525662425 74.6931092194061
"568" 113.4 79.3170366924879 74.8903771010454
"569" 113.6 83.5201140873645 74.9874944450676
"570" 113.8 88.1354590967153 74.6486400559626
"571" 114 91.9472092735519 75.7915124042607
"572" 114.2 93.3695804804788 78.0922714091533
"573" 114.4 92.6819519739063 79.7414159841378
"574" 114.6 91.3222722838692 81.9725776448953
"575" 114.8 90.450297591521 85.1515759144038
"576" 115 89.0746918823788 89.0033305589182
"577" 115.2 87.2616140599328 92.9612815345494
"578" 115.4 85.093956777162 96.7606492400703
"579" 115.6 82.6710455607806 101.148106735437
"580" 115.8 79.3338691992641 104.32030199267
"581" 116 76.5235365317166 106.726733851793
"582" 116.2 75.3970913903375 109.088816253954
"583" 116.4 75.1307788959909 110.353363844272
"584" 116.6 73.5420286849797 113.247241190633
"585" 116.8 72.6414737226333 116.332846043809
"586" 117 72.0417392499645 119.302452871496
"587" 117.2 71.077264571101 119.347647456065
"588" 117.4 70.3638113179161 118.254181164982
"589" 117.6 70.0745608187488 116.488498509322
"590" 117.8 69.6395169634749 114.807189966578
"591" 118 69.2286591990256 113.299835097927
"592" 118.2 68.7866625812059 111.057008063159
"593" 118.4 67.5157869725455 107.722933002315
"594" 118.6 65.7034078436732 103.981276095561
"595" 118.8 63.7134069814259 100.298819682529
"596" 119 61.7236484274942 96.4293616262607
"597" 119.2 59.7784436706264 92.8015481507949
"598" 119.4 57.9512714186052 89.4390709304913
"599" 119.6 55.4377325078788 85.3015659463152
"600" 119.8 53.6605129552399 81.2709571905096
"601" 120 51.8325205821603 77.1677186631469
"602" 120.2 50.0171717596358 72.7709045999164
"603" 120.4 48.9943239164731 67.9250866000101
"604" 120.6 48.4197148469091 63.2855438525879
"605" 120.8 49.1069277360303 58.3712187385576
"606" 121 50.3930524167879 53.9780514331636
"607" 121.2 50.8767888638788 48.6274979311636
"608" 121.4 50.6003680369697 43.385036419103
"609" 121.6 51.208426105967 38.7902185106289
"610" 121.8 51.6884151199725 34.8548170925131
"611" 122 51.8212266891515 32.3982577274061
"612" 122.2 53.2852463493584 29.5722667076349
"613" 122.4 55.5072092479756 26.3331514163367
"614" 122.6 58.585258720535 22.6608101158568
"615" 122.8 61.5917717154745 18.2850250045137
"616" 123 64.0201533433627 13.0430669113689
"617" 123.2 66.5715577982592 9.52744451292747
"618" 123.4 68.5419992924455 9.95218393084849
"619" 123.6 71.4571832423447 11.3951154858341
"620" 123.8 75.6790314761121 13.4088113519818
"621" 124 80.2034947592086 15.9919306465137
"622" 124.2 85.4679882206341 17.7442775761201
"623" 124.4 90.3649588342998 18.7700927808029
"624" 124.6 95.0571296287588 18.7606387952918
"625" 124.8 97.6342978878066 21.1049928742499
"626" 125 98.5364571823115 24.3879805457607
"627" 125.2 99.6908098903494 28.3963561755112
"628" 125.4 99.9031322505088 33.6313557069218
"629" 125.6 100.641990778247 37.7615215071988
"630" 125.8 102.819717500433 41.7099966178636
"631" 126 103.996297631268 45.4944387346763
"632" 126.2 104.45701729125 49.9927659428675
"633" 126.4 105.085504466004 54.4995433173184
"634" 126.6 105.720728484323 59.4476348050374
"635" 126.8 106.759105445435 64.990214261312
"636" 127 106.502001238157 69.6639363660651
"637" 127.2 104.447515325325 74.2451961424729
"638" 127.4 101.284282226007 78.216192672624
"639" 127.6 96.8381499677676 81.4089674990929
"640" 127.8 92.3586423487947 84.4042508989912
"641" 128 88.0605568275797 87.2795483416547
"642" 128.2 83.7134909246953 90.2601974428534
"643" 128.4 79.2064683617242 92.3178942218455
"644" 128.6 76.1258660245852 94.9761177968442
"645" 128.8 72.3974576345545 98.2808472749548
"646" 129 69.2578140587954 99.375078695954
"647" 129.2 66.5902251065177 98.6814884271763
"648" 129.4 64.5872618785697 96.7407868244727
"649" 129.6 62.620514897851 94.5694889765652
"650" 129.8 61.8990693368788 93.7187926332365
"651" 130 61.7126846206576 93.8974032726357
"652" 130.2 62.5467543611543 94.8162609412063
"653" 130.4 63.5108842974899 95.2807728746485
"654" 130.6 63.4624116551052 96.138079290812
"655" 130.8 64.4379946320388 97.4405280422018
"656" 131 64.4981929454546 97.8711202049818
"657" 131.2 64.8998806709074 98.4753323691533
"658" 131.4 65.4688275157611 98.406924932423
"659" 131.6 66.4493565704956 98.5057096612715
"660" 131.8 68.6687718525014 97.7605517139252
"661" 132 71.0607743868502 97.8165227202676
"662" 132.2 74.5683572368788 97.8823608635995
"663" 132.4 78.2763191212748 98.422320553962
"664" 132.6 82.1326673654082 98.8565512771289
"665" 132.8 85.4747017734354 99.1919329405384
"666" 133 89.1271789322502 100.866702199639
"667" 133.2 92.3669946704464 103.400714107306
"668" 133.4 95.1609076218179 107.330411375495
"669" 133.6 97.0008450513212 111.263287303646
"670" 133.8 97.6020524950715 115.740192396349
"671" 134 96.6535993825577 119.053608555844
"672" 134.2 95.1355887188252 119.004896579803
"673" 134.4 94.338102292977 119.035607664955
"674" 134.6 93.7210660457045 118.878295531532
"675" 134.8 92.9175223493921 118.846056552371
"676" 135 92.4533555183655 118.660038573477
"677" 135.2 91.7283318207061 118.855249837609
"678" 135.4 90.4757660736729 119.085989902688
"679" 135.6 89.2716417215515 119.1262518981
"680" 135.8 88.2988432885027 119.211390277725
"681" 136 86.4055810937166 119.324980482306
"682" 136.2 84.1144913215302 119.288528008422
"683" 136.4 81.4265057246335 119.007729468161
"684" 136.6 78.1773922224463 118.822290127549
"685" 136.8 74.4896022039869 118.839505550658
"686" 137 69.9809232636333 119.557075686573
"687" 137.2 66.1410184105395 120.342534955303
"688" 137.4 62.2517549189599 122.268817833793
"689" 137.6 58.3942734098522 124.088381412106
"690" 137.8 53.3839742588261 123.946687334403
"691" 138 48.5300648024017 122.966595258486
"692" 138.2 43.7393829549053 120.286850352531
"693" 138.4 39.4744297538788 117.025971081495
"694" 138.6 35.2388076551076 113.528722593906
"695" 138.8 30.1921423071448 110.635077128386
"696" 139 24.9204451317637 108.533896231513
"697" 139.2 19.4158652895004 106.771493951874
"698" 139.4 16.781294252998 106.448602107817
"699" 139.6 16.1504969672627 104.471728617419
"700" 139.8 15.7534505339681 103.229635840169
"701" 140 16.2896328968788 101.958061650847
"702" 140.2 16.257362069209 101.380467964604
"703" 140.4 16.5929984144843 101.112073647762
"704" 140.6 16.9538479906652 101.222946370127
"705" 140.8 16.5657277558316 101.708567943501
"706" 141 15.9653456194384 101.774756879661
"707" 141.2 15.4569151558152 101.5840800594
"708" 141.4 15.1182996428515 101.337398696645
"709" 141.6 15.2444166451288 101.40744478783
"710" 141.8 15.0158558431491 101.517346819279
"711" 142 14.7071236628242 101.438155872982
"712" 142.2 14.382391448149 101.68950105036
"713" 142.4 14.3892397118788 101.940846227739
"714" 142.6 14.3959667674009 101.610645271592
"715" 142.8 14.2501037822627 101.393795416651
"716" 143 14.2399231044859 101.523464442848
"717" 143.2 14.1872159318518 101.599980850198
"718" 143.4 14.5607796276929 101.617409561734
"719" 143.6 14.1822325970841 101.782802495241
"720" 143.8 14.2427873930348 101.900982257165
"721" 144 13.981265395099 101.837869568413
"722" 144.2 14.165455093832 101.888202429225
"723" 144.4 14.2058684396419 102.128766162087
"724" 144.6 14.6460496017437 102.130215881928
"725" 144.8 14.8678572547677 101.90880641251
"726" 145 15.3377242384464 101.785907419766
"727" 145.2 15.8314072504021 101.191701806468
"728" 145.4 15.7973405670502 101.285282915782
"729" 145.6 15.7661283591241 101.110055894086
"730" 145.8 16.1412212386217 101.558270339353
"731" 146 16.3529793363788 101.724792667732
"732" 146.2 16.4940148054543 101.831154748803
"733" 146.4 16.7574219885711 101.820338265982
"734" 146.6 16.7022897027645 101.773020445896
"735" 146.8 16.7313459074463 101.630968611793
"736" 147 16.884385578851 101.452310776426
"737" 147.2 17.2938773689522 101.017404614633
"738" 147.4 17.6695580384193 100.901034672009
"739" 147.6 18.1469983116524 100.70263504117
"740" 147.8 18.6537917582183 100.484453020725
"741" 148 19.228203840351 100.111133675065
"742" 148.2 19.4808591886712 100.12936145167
"743" 148.4 19.8010015891632 99.5517877313855
"744" 148.6 19.755671109521 99.3484246231837
"745" 148.8 20.463326608841 98.9900252612177
"746" 149 21.0313906497428 98.8853259080886
"747" 149.2 22.4342375283788 98.2002217100652
"748" 149.4 23.9302791416171 97.3948804629257
"749" 149.6 25.5382130638788 96.9231579948936
"750" 149.8 27.1746627509621 96.6148725242874
"751" 150 29.8105784834899 96.0876023709818
"752" 150.2 32.5481423592283 96.1061549143313
"753" 150.4 36.1025394604935 96.5048473688442
"754" 150.6 40.2380422882151 97.6614989530636
"755" 150.8 43.7095917090217 98.5190103569247
"756" 151 48.0503859087333 100.121363809827
"757" 151.2 52.7910030902242 102.859179497864
"758" 151.4 56.7696602531918 105.519199165191
"759" 151.6 60.549961382122 109.477758464468
"760" 151.8 63.0151184255242 113.476901252482
"761" 152 63.3949751650715 118.029780493863
"762" 152.2 62.5382924991061 121.374179246018
"763" 152.4 62.1685796431151 123.785402707309
"764" 152.6 63.2479758721141 123.874510473805
"765" 152.8 64.9086010898515 124.4768054001
"766" 153 67.266440697644 125.199930742112
"767" 153.2 69.2230194202875 125.515646631982
"768" 153.4 72.1347522828701 127.147399283834
"769" 153.6 73.5616624686085 127.619371335793
"770" 153.8 75.1951535856156 127.473493276824
"771" 154 76.6222850125313 127.915622506668
"772" 154.2 76.5239755229814 127.985132863674
"773" 154.4 76.7811138994133 128.026189592896
"774" 154.6 76.8278971919136 127.891824118895
"775" 154.8 77.0295041211049 127.536228327147
"776" 155 77.2806865246875 127.296948915877
"777" 155.2 77.8284364982895 127.569876994357
"778" 155.4 77.9383878182788 127.855267542173
"779" 155.6 78.0720706492236 128.078904405723
"780" 155.8 78.3374703871288 128.102202470321
"781" 156 78.4969101543449 128.207117552177
"782" 156.2 78.8792491460104 128.375309625219
"783" 156.4 79.2570954370875 128.360412965964
"784" 156.6 79.3188078763578 128.717628529637
"785" 156.8 78.754878175977 129.084957195178
"786" 157 78.8027390634564 129.008002981809
"787" 157.2 78.2002197682121 128.883424813033
"788" 157.4 77.8493779494429 129.010818944033
"789" 157.6 77.4205712820583 128.811561457084
"790" 157.8 77.3750917870327 128.720099004059
"791" 158 76.8978027768116 128.894267450772
"792" 158.2 76.7416273920327 129.03041804111
"793" 158.4 76.5539597918257 129.107484697168
"794" 158.6 76.6031550413397 129.035047972738
"795" 158.8 76.4920885837998 129.092739731377
"796" 159 76.037339325284 128.882805301344
"797" 159.2 75.8274377954363 128.985727474619
"798" 159.4 75.3113938515545 128.86576796882
"799" 159.6 75.4036332975425 129.154834728159
"800" 159.8 75.4586315217437 128.958731253603
"801" 160 75.6141103228618 128.783629975516
"802" 160.2 75.2323636652091 128.658414345848
"803" 160.4 75.1526735322667 128.655472671025
"804" 160.6 75.0964216737191 128.56025930899
"805" 160.8 74.9506392282962 128.38367624206
"806" 161 74.4416643578788 128.363412781592
"807" 161.2 74.4350542946266 128.543195849573
"808" 161.4 74.2614546593012 128.559927072775
"809" 161.6 73.8536794579044 128.984686814597
"810" 161.8 73.8489993645907 129.269455051363
"811" 162 73.6272101357359 129.424184214175
"812" 162.2 73.4081171870893 129.303945790666
"813" 162.4 72.8321139559744 129.580073298408
"814" 162.6 72.5644063942614 129.789442783269
"815" 162.8 72.2196661723403 130.082236250905
"816" 163 72.011759909366 130.395821804136
"817" 163.2 71.9808162335737 130.613571094541
"818" 163.4 71.5277281408788 130.735621149707
"819" 163.6 71.1916699109889 130.77551278649
"820" 163.8 70.8676991099594 130.749079723224
"821" 164 69.6057044643422 131.058844917445
"822" 164.2 69.1361404331985 130.844271636023
"823" 164.4 68.4658061240384 131.004299654141
"824" 164.6 67.7776189224788 131.366222098157
"825" 164.8 67.6231846716978 130.988103138646
"826" 165 67.0913300389466 130.739885614261
"827" 165.2 66.7724505045144 130.989275819863
"828" 165.4 65.9639781495398 130.820856460236
"829" 165.6 64.843011762063 130.624821780508
"830" 165.8 64.0099192878209 131.226272801767
"831" 166 64.0971907875288 131.216533994232
"832" 166.2 63.2109536645885 130.835378973256
"833" 166.4 63.2843146171846 130.821980683552
"834" 166.6 62.7300887296415 130.20223919699
"835" 166.8 61.6832619751924 130.286448876804
"836" 167 60.9362034564788 130.413950968932
"837" 167.2 60.6521446856683 130.232581956113
"838" 167.4 59.6448098346719 130.342346681508
"839" 167.6 59.339223474007 130.568947161649
"840" 167.8 58.8711095287788 130.388472142732
"841" 168 57.3381256928788 130.773949211534
"842" 168.2 57.2540374988522 130.771500072
"843" 168.4 55.703132245784 130.233622380051
"844" 168.6 54.9208255615588 130.499305036702
"845" 168.8 54.3228351726788 130.098650494707
"846" 169 52.7771820488788 130.011910079041
"847" 169.2 51.4325340978116 129.851329241646
"848" 169.4 49.7967320704038 129.436201013507
"849" 169.6 48.126626368513 128.762643385518
"850" 169.8 47.1361816114038 128.534887536682
"851" 170 46.0420597610229 128.155296210753
"852" 170.2 44.6022703479805 128.084041866295
"853" 170.4 43.5179554214586 127.442616680721
"854" 170.6 42.1573377797611 127.115031772436
"855" 170.8 41.5046831398538 127.053930763807
"856" 171 40.0601247026985 126.637132670457
"857" 171.2 38.6741015670251 126.006580112421
"858" 171.4 37.2003999426754 125.17233024505
"859" 171.6 35.2401652689532 124.065880364321
"860" 171.8 33.6099106193416 122.9098575888
"861" 172 31.2932370924538 121.235203830382
"862" 172.2 29.1331235055038 120.114135477582
"863" 172.4 26.9651749641946 119.139235127719
"864" 172.6 24.5798951329814 116.669920817931
"865" 172.8 22.4369917214005 114.950795959399
"866" 173 20.1862651840353 112.674318227182
"867" 173.2 17.9496344653147 110.891453696418
"868" 173.4 16.5763588861946 110.168006323613
"869" 173.6 15.9783615993357 109.519995614611
"870" 173.8 15.9162223061419 109.303067223666
"871" 174 15.7644333257515 109.168663367755
"872" 174.2 15.8197174911333 108.584966622082
"873" 174.4 15.4958403452682 107.397495487725
"874" 174.6 14.7382210058515 106.628887647
"875" 174.8 14.264914924075 106.445816760701
"876" 175 13.6156283268345 105.368208445247
"877" 175.2 12.889656725897 104.499089402373
"878" 175.4 11.523514059454 103.562142977442
"879" 175.6 11.6250314427879 103.154502256091
"880" 175.8 11.0228289270216 102.257118143696
"881" 176 10.4245662231724 101.64502524167
"882" 176.2 10.0454838604502 100.680615772571
"883" 176.4 9.75014905840215 100.377331847552
"884" 176.6 9.39138324216849 99.6201106576828
"885" 176.8 8.72952328091513 98.3181577919455
"886" 177 8.45801256079984 96.8754344969029
"887" 177.2 7.51015879536528 96.5111017794413
"888" 177.4 6.9569747283606 95.7922796127545
"889" 177.6 7.16095849036092 95.5621015806068
"890" 177.8 6.97770629037879 95.1495183154364
"891" 178 6.67755073125262 94.2552699634211
"892" 178.2 6.32933685079056 93.5921761578642
"893" 178.4 6.11913579786984 93.1393381964104
"894" 178.6 5.4366601803606 92.6583839901545
"895" 178.8 5.1643404568414 92.5550940842809
"896" 179 4.56007565589618 92.2325451894166
"897" 179.2 4.71606719363555 91.9317992326845
"898" 179.4 4.47115321016326 91.5080030065853
"899" 179.6 4.51423364315655 91.8659024186763
"900" 179.8 4.39024787695573 91.9754668155299
"901" 180 4.43425076500001 91.6481099270424
"902" 180.2 4.13066864967318 91.2263852039444
"903" 180.4 4.08840479985101 90.5813449310929
"904" 180.6 4.40584084667879 89.6232601808104
"905" 180.8 4.25038526001392 88.4508406802251
"906" 181 4.03300180276451 87.3738438105818
"907" 181.2 3.70086009755168 86.2080089220286
"908" 181.4 3.1623015112634 85.6804818231357
"909" 181.6 2.9054351796645 84.2467728735711
"910" 181.8 2.44730467970913 84.3832665853568
"911" 182 1.77690549142924 83.5036334858717
"912" 182.2 1.88887565054544 82.4635078057041
"913" 182.4 1.49053497693284 81.0550949129818
"914" 182.6 1.0351254389058 78.8308622474143
"915" 182.8 0.413781864666395 76.576007457557
"916" 183 0.00959794537879355 75.3261059041877
"917" 183.2 0.063801599796309 74.9178498185179
"918" 183.4 0.0990282129081888 75.0151143490995
"919" 183.6 0.128372519441272 75.2268134197318
"920" 183.8 0.240505934523961 75.2360597679496
"921" 184 0.198110843649877 75.5326360775843
"922" 184.2 0.193055815619047 75.4398263335792
"923" 184.4 0.208686755235913 75.3223590179818
"924" 184.6 0.195414167912124 75.2246901842151
"925" 184.8 0 74.7008300758303
"926" 185 0.37477153779055 73.9135298045701
"927" 185.2 0.451827806039163 73.1061818711516
"928" 185.4 0.736218869055251 71.6241823327759
"929" 185.6 0.617605360018957 70.4170896748042
"930" 185.8 0.821922875437613 69.5184322850701
"931" 186 0.945427304177751 68.4837895322396
"932" 186.2 0.981771874031828 67.0456403233186
"933" 186.4 0.812830798238798 66.2009392383818
"934" 186.6 0.474560811308781 65.1996213687218
"935" 186.8 0.70260799350879 63.6441390292118
"936" 187 0.747277450523954 61.8432380605625
"937" 187.2 0.939998775535029 60.5048291560443
"938" 187.4 1.33987317487877 58.5023526593881
"939" 187.6 1.3614379202405 56.3040415677371
"940" 187.8 1.76173350601708 53.762935231301
"941" 188 2.00603250639492 51.3352769971109
"942" 188.2 2.61961360432822 49.160757531611
"943" 188.4 3.25293564777878 46.6761962359943
"944" 188.6 4.28499533132495 43.5698618436587
"945" 188.8 5.81873410854076 40.7680466968832
"946" 189 8.10376016268475 37.0889084784594
"947" 189.2 10.2483829824577 32.9738678918766
"948" 189.4 12.6449502527895 29.0145923994818
"949" 189.6 15.0511007866546 25.7199165977577
"950" 189.8 17.2196125406022 22.2206904983861
"951" 190 18.9121754921788 20.1479608818818
"952" 190.2 23.1191709054725 16.9877902197631
"953" 190.4 24.6454241821757 16.5876930270912
"954" 190.6 25.9257442231729 16.2114822339818
"955" 190.8 26.142440640648 16.2702795252126
"956" 191 26.3013513467964 16.4138140890995
"957" 191.2 27.5059960781341 16.0081937270669
"958" 191.4 28.4438867018136 15.970541160134
"959" 191.6 30.5609726861691 15.3197233169818
"960" 191.8 32.7231360265489 14.3281504416725
"961" 192 33.8624523279706 13.2827171610941
"962" 192.2 35.99494697392 12.4408786246932
"963" 192.4 38.7697006144413 10.9604553968256
"964" 192.6 41.1733812612688 9.83285809481182
"965" 192.8 43.7247322041769 8.62295683451067
"966" 193 46.8727921335025 7.08072862696202
"967" 193.2 50.5004733817006 5.02602526657588
"968" 193.4 54.0197468236865 3.79055446148182
"969" 193.6 57.860211732714 5.19118993472907
"970" 193.8 62.6072158500262 7.40519530475024
"971" 194 66.0634091857484 11.1683363089601
"972" 194.2 68.4338304480265 15.2473402880045
"973" 194.4 69.1800938288065 19.7984711996083
"974" 194.6 68.6356355237064 24.3295634094301
"975" 194.8 67.137028053035 28.4970537422943
"976" 195 65.233952861524 32.3617704543044
"977" 195.2 62.3838635167257 35.1529096095022
"978" 195.4 61.3539060393636 37.7217882319212
"979" 195.6 61.8303317110384 40.4312749478222
"980" 195.8 63.3615458314223 42.6983837314601
"981" 196 64.4876048962367 45.4102170591818
"982" 196.2 65.7270041809502 46.8250718773492
"983" 196.4 67.5343168834196 48.3577012696859
"984" 196.6 68.0029064578095 49.9835402292789
"985" 196.8 67.3547814388163 52.1605135755443
"986" 197 64.5671461055224 52.7874724393086
"987" 197.2 62.365351376085 52.7985513205591
"988" 197.4 60.3166265501384 53.7866261611453
"989" 197.6 57.3989382747988 54.7354674483818
"990" 197.8 53.5373393228788 55.3128225974187
"991" 198 48.9999056976623 54.6227827428169
"992" 198.2 44.0847836206888 53.4857310232718
"993" 198.4 38.8182940015841 53.2228297666134
"994" 198.6 33.8644690717588 52.5455623364918
"995" 198.8 29.4779925923933 51.2609471298847
"996" 199 28.6587939767234 49.7656121359139
"997" 199.2 27.7115836891984 49.7332121272189
"998" 199.4 26.2492445276543 50.2218153906451
"999" 199.6 26.6573334950454 51.3651849382596
"1000" 199.8 27.0807315185077 52.5897300130437
"1001" 200 28.0483157290663 51.9136874467318
"1002" 200.2 30.3215156383686 52.0118329252063
"1003" 200.4 33.4729880756488 52.2321727742318
"1004" 200.6 37.7906813919688 53.2640652353318
"1005" 200.8 41.6365752077561 55.4608928962271
"1006" 201 45.9585713010988 59.4974600651618
"1007" 201.2 48.3587678937538 64.5281563028665
"1008" 201.4 48.9763956788788 69.9100004425264
"1009" 201.6 48.4528911411241 74.5411685920384
"1010" 201.8 46.868686873697 79.8413762830909
"1011" 202 43.0355268933382 84.6393460040899
"1012" 202.2 38.4666983218329 87.8443839678351
"1013" 202.4 34.3719581403478 90.0876770153889
"1014" 202.6 29.7478719070151 93.1204772471454
"1015" 202.8 26.1509458968606 94.9375808065909
"1016" 203 24.4613235923788 98.5342521547408
"1017" 203.2 24.1314440206429 101.142505342548
"1018" 203.4 25.1364156476217 104.262665748868
"1019" 203.6 26.1495369557526 107.649547386399
"1020" 203.8 28.9679702882359 109.692613093223
"1021" 204 32.2859859671397 113.33565993333
"1022" 204.2 35.9770394888525 116.765681318561
"1023" 204.4 39.6077906791419 120.111453495877
"1024" 204.6 44.2676436760454 121.630125636482
"1025" 204.8 48.9101434394017 123.012176644808
"1026" 205 53.8843676436179 124.694785318321
"1027" 205.2 57.9982622729314 125.961526090482
"1028" 205.4 61.6480082188604 124.874000963
"1029" 205.6 66.5158043404384 123.871210463936
"1030" 205.8 71.1617264904343 122.649278684482
"1031" 206 76.0270374113112 122.530492265036
"1032" 206.2 79.8817464144179 123.784194225434
"1033" 206.4 81.1744859275931 123.109944961759
"1034" 206.6 83.1692644617012 121.536663587103
"1035" 206.8 85.0058143309234 118.933237381116
"1036" 207 87.800724599101 116.219413794843
"1037" 207.2 91.5522415161565 113.50167233351
"1038" 207.4 95.7327950854009 111.104326485318
"1039" 207.6 100.213919628302 109.166324839126
"1040" 207.8 105.010352553688 108.466837518791
"1041" 208 107.027305300677 109.306204404101
"1042" 208.2 108.173643391629 108.339487931193
"1043" 208.4 109.479941697767 105.906475252823
"1044" 208.6 111.152998127926 102.473977311954
"1045" 208.8 113.42736673307 98.4745051345364
"1046" 209 116.257288347824 93.987352339725
"1047" 209.2 119.599979424991 90.1584175823837
"1048" 209.4 122.592197970965 86.5912798630104
"1049" 209.6 124.868854331744 82.6767877697656
"1050" 209.8 126.017999046003 79.2208449029199
"1051" 210 126.695808899116 75.0441034160608
"1052" 210.2 127.181933941594 70.8355143490919
"1053" 210.4 127.698004017521 66.8453899157525
"1054" 210.6 128.363100896757 62.3055362682341
"1055" 210.8 127.507035929309 58.5908662801968
"1056" 211 126.472995504171 54.7433995357837
"1057" 211.2 125.636145213795 50.455732391954
"1058" 211.4 124.473511106897 46.0645704647669
"1059" 211.6 122.254859500484 42.1367722692295
"1060" 211.8 120.020283611095 37.420883503171
"1061" 212 118.031254326965 33.1621813216104
"1062" 212.2 115.000981871073 29.9346611233707
"1063" 212.4 112.238791387859 25.5125151250115
"1064" 212.6 109.552712500203 21.2728166277656
"1065" 212.8 107.349563801406 18.0945991158545
"1066" 213 104.3005026022 16.0396754701561
"1067" 213.2 100.708079183496 14.2668482931289
"1068" 213.4 96.8130929316988 12.0609814460018
"1069" 213.6 92.8924124490768 9.33598314407093
"1070" 213.8 90.521624911354 7.05424073833825
"1071" 214 89.497206483704 6.39347629341871
"1072" 214.2 87.9978024108788 6.43090056365924
"1073" 214.4 86.0919008398353 5.6682331749166
"1074" 214.6 83.5966019621397 4.16858269803617
"1075" 214.8 80.9191747459001 3.90439602535416
"1076" 215 77.6021008503244 3.95256656286225
"1077" 215.2 74.4772967300975 3.38050460232557
"1078" 215.4 71.1539841478288 2.08984281263182
"1079" 215.6 69.3030011856388 1.53950016671182
"1080" 215.8 66.7965409407225 1.66068383382557
"1081" 216 63.9499103156913 1.91547209582557
"1082" 216.2 60.8317778107576 1.64608658964849
"1083" 216.4 57.4738680632359 1.83674447277774
"1084" 216.6 54.4281486283475 2.47282141895057
"1085" 216.8 50.9047946581841 2.78682280828708
"1086" 217 47.5967102265688 4.35236257919182
"1087" 217.2 43.9058960599997 5.3633820019049
"1088" 217.4 40.2825969609735 6.23451029040287
"1089" 217.6 37.1203943247175 7.94319218327215
"1090" 217.8 34.5495810319001 9.92173583003501
"1091" 218 31.2509101533333 11.9293022396864
"1092" 218.2 29.6703500404942 12.1250704934434
"1093" 218.4 30.1946636474326 11.7722867460587
"1094" 218.6 30.3739553468365 11.7060362770663
"1095" 218.8 29.9468405499799 12.3123629885436
"1096" 219 29.9315951582336 13.0841617923367
"1097" 219.2 29.3497818065596 14.1948602453861
"1098" 219.4 28.0195065770596 15.5772220924074
"1099" 219.6 26.6054628598027 16.2488696419927
"1100" 219.8 25.299224223947 16.5849786635045
"1101" 220 24.5126855703518 17.4613219516305
"1102" 220.2 22.4131220485455 18.3601965768485
"1103" 220.4 19.2123065538098 20.3364163377404
"1104" 220.6 18.2208432686626 23.0907653079818
"1105" 220.8 17.2860552695545 24.609165626117
"1106" 221 15.5700173441588 26.6527052107418
"1107" 221.2 13.5218807710326 29.7887567340203
"1108" 221.4 10.9405850202758 32.5385388761142
"1109" 221.6 9.73327640862879 35.7855904621318
"1110" 221.8 6.45576731703372 39.5569053106156
"1111" 222 5.52966021561117 41.4516687237987
"1112" 222.2 5.57022758773816 43.9316489262631
"1113" 222.4 5.64273873202693 47.0880449474633
"1114" 222.6 4.38646428871408 49.7086449145701
"1115" 222.8 2.77474368820437 52.2299507835748
"1116" 223 2.99626525958248 53.7266946629077
"1117" 223.2 2.56836704653047 55.3014409247571
"1118" 223.4 2.33000556619399 55.5388813049709
"1119" 223.6 2.33470021339016 55.4763801329932
"1120" 223.8 2.06800917176892 56.0592464623774
"1121" 224 1.74262316917352 56.067071365045
"1122" 224.2 1.61938117597156 56.4706543130952
"1123" 224.4 2.17182308031212 57.0413012194818
"1124" 224.6 2.67703388693312 57.0634567205253
"1125" 224.8 2.59027680674835 56.9720652787209
"1126" 225 2.56232467757026 57.2107083085776
"1127" 225.2 2.66618925191004 57.1686953504818
"1128" 225.4 2.30354773322984 57.2107083085776
"1129" 225.6 2.63782879238898 57.1634955900328
"1130" 225.8 2.81623305057266 57.3428873255226
"1131" 226 2.99817006634413 57.6082681688333
"1132" 226.2 3.5227914800488 57.8578975991918
"1133" 226.4 3.9699686148884 58.0347304525684
"1134" 226.6 4.65703384331148 58.9791619429626
"1135" 226.8 4.96179900981996 59.19950767407
"1136" 227 5.81032190530736 59.6783597311818
"1137" 227.2 6.86984613663554 60.2141036983061
"1138" 227.4 8.19888487407322 60.6189530650651
"1139" 227.6 9.68663039408788 61.4306080966636
"1140" 227.8 11.3522304124217 61.7894624734675
"1141" 228 12.8119133683288 61.6606124095418
"1142" 228.2 15.1084081132611 62.3431452008054
"1143" 228.4 17.4156602607012 62.8127315935239
"1144" 228.6 20.5673103868882 63.5119616091422
"1145" 228.8 23.8315854585258 64.4039326140407
"1146" 229 27.3344922988095 65.2254281402096
"1147" 229.2 30.7181419167074 65.7969178514961
"1148" 229.4 34.0302557534217 67.6969103195533
"1149" 229.6 37.161687104209 70.019878772963
"1150" 229.8 40.6885698442954 71.5323836207318
"1151" 230 44.2323232370515 74.1746537105182
"1152" 230.2 48.372532423832 77.3642369120472
"1153" 230.4 52.0768519677399 80.8144615544263
"1154" 230.6 54.2739519025513 84.9468165077783
"1155" 230.8 56.2795889281498 89.0440165859725
"1156" 231 59.5488583154292 92.518229195991
"1157" 231.2 63.3988390936896 95.0753354922251
"1158" 231.4 68.2740246574697 97.2376239353727
"1159" 231.6 72.5965553382606 99.2805625452273
"1160" 231.8 77.154519216466 101.357511881798
"1161" 232 81.3876886230531 102.935329100606
"1162" 232.2 84.923833083563 105.91371284364
"1163" 232.4 88.8099942601824 109.661902008071
"1164" 232.6 92.3562636857627 112.268931903178
"1165" 232.8 94.4210192585868 113.580056677141
"1166" 233 93.1259038963834 114.678811301496
"1167" 233.2 90.9610080808232 115.769995610482
"1168" 233.4 88.2291040890531 117.170746674734
"1169" 233.6 84.0052646564464 119.132167743495
"1170" 233.8 79.458047058284 121.568625021516
"1171" 234 75.3867247525815 123.036625704414
"1172" 234.2 70.6751193065274 122.737077342333
"1173" 234.4 66.2018463595203 121.805593024463
"1174" 234.6 61.6689299786953 119.653179098991
"1175" 234.8 56.1944345215424 117.812934220336
"1176" 235 50.6322165235483 117.243890317399
"1177" 235.2 44.8617829113559 116.82012062611
"1178" 235.4 39.5049717872091 115.752933896509
"1179" 235.6 33.8203395875336 113.854010427876
"1180" 235.8 28.802991099648 111.169107571674
"1181" 236 23.4606740834628 108.821378562531
"1182" 236.2 18.2714715040931 106.938852457946
"1183" 236.4 16.1162636940367 105.554997790561
"1184" 236.6 15.8567655602954 102.51392853476
"1185" 236.8 15.8711977001815 99.4465999167983
"1186" 237 15.8009603635931 95.3559960758104
"1187" 237.2 14.597552041773 90.6562025935395
"1188" 237.4 13.7592945635177 85.5598929341763
"1189" 237.6 12.076497062209 80.1152627390007
"1190" 237.8 10.6432394517166 74.8299979170899
"1191" 238 8.28626274062166 69.2329195561818
"1192" 238.2 6.48291923590582 63.4712617503602
"1193" 238.4 5.33313526489803 58.0200311297607
"1194" 238.6 6.46037703446211 52.3100247431763
"1195" 238.8 9.20601045631997 47.0858245704524
"1196" 239 12.0974784254134 41.4922799333184
"1197" 239.2 15.2672213633488 35.7601116359318
"1198" 239.4 18.7472287438885 30.6379399425643
"1199" 239.6 22.5996762878496 25.4320962786906
"1200" 239.8 26.1336695951788 19.8192840239018
"1201" 240 30.332746703535 16.3667438311381
"1202" 240.2 36.2137551311946 14.4252824182766
"1203" 240.4 43.1769935547664 12.8663127491841
"1204" 240.6 49.8779775619951 12.3052226590167
"1205" 240.8 57.1415332944305 12.2271209644301
"1206" 241 64.0632818110905 12.6819154280406
"1207" 241.2 70.566609748465 14.7750035844301
"1208" 241.4 76.5279655718462 16.8553764830579
"1209" 241.6 83.0388778752375 19.0653877121449
"1210" 241.8 89.7510683815562 20.6045250094334
"1211" 242 96.1306678692659 20.830546854756
"1212" 242.2 102.42701965177 21.6368105520036
"1213" 242.4 107.098321901305 24.6497667526947
"1214" 242.6 111.809025169601 28.7314943305929
"1215" 242.8 113.74029016175 34.5600210820709
"1216" 243 113.470310682965 41.1770920776675
"1217" 243.2 111.961879995313 46.9951923418497
"1218" 243.4 110.481644273785 53.5760617963463
"1219" 243.6 108.491593789888 60.3608982868857
"1220" 243.8 106.009112988714 66.6876081938717
"1221" 244 102.030491660117 71.203671700147
"1222" 244.2 98.6494766116638 77.4285292772248
"1223" 244.4 95.3178354197676 82.8386127469818
"1224" 244.6 91.3517701451199 87.4748491573033
"1225" 244.8 87.1097570420391 91.0579378593309
"1226" 245 81.8388551893033 90.4269763614535
"1227" 245.2 76.6461204524788 88.6587046175247
"1228" 245.4 73.9519476525134 84.9896136511741
"1229" 245.6 70.6628056015519 81.5720210983857
"1230" 245.8 66.9703037435177 77.6331470052874
"1231" 246 63.2805089982826 73.4763690620491
"1232" 246.2 60.7157317247757 68.7004908890952
"1233" 246.4 59.74133124141 62.5112867192943
"1234" 246.6 58.9544196946667 56.2209602244061
"1235" 246.8 58.4630048912727 49.8319515333455
"1236" 247 58.1519897308027 43.3672029192101
"1237" 247.2 57.1776480461455 36.8365920428818
"1238" 247.4 56.5939717299104 30.9878604391292
"1239" 247.6 55.5543475442311 24.9017886929932
"1240" 247.8 53.7921647726856 18.335200304175
"1241" 248 52.1533573294549 11.9243927820688
"1242" 248.2 51.816063656465 9.90327629894733
"1243" 248.4 50.0832180833293 9.20620496448732
"1244" 248.6 48.7761391927175 7.96373962375601
"1245" 248.8 48.5044298988678 5.45157793875105
"1246" 249 49.76426702016 4.21254752041932
"1247" 249.2 51.8160216495423 4.21315999220298
"1248" 249.4 54.8362893899887 5.46417735830051
"1249" 249.6 58.8453340809822 6.05948786360251
"1250" 249.8 63.9062261839574 6.31338767370092
"1251" 250 69.7779967579328 5.54136299157641
"1252" 250.2 75.6403739053403 4.49402205299281
"1253" 250.4 81.1775024247121 5.48914287481515
"1254" 250.6 87.5227041146288 7.83986791112467
"1255" 250.8 92.5875969085125 10.278195182259
"1256" 251 98.2826347108316 13.0242252961328
"1257" 251.2 103.428762609081 16.0431817306424
"1258" 251.4 106.535951617496 20.7751896327465
"1259" 251.6 110.534655686707 26.3302160676961
"1260" 251.8 114.92536740357 30.8415671099444
"1261" 252 119.408422375315 35.7062586623727
"1262" 252.2 120.569084073082 39.6294547041765
"1263" 252.4 120.246569811193 45.3301407482675
"1264" 252.6 120.458572489798 51.4204655746845
"1265" 252.8 121.173901909016 56.887610134835
"1266" 253 123.267948171033 62.2714093612636
"1267" 253.2 123.274597917341 66.9804471003309
"1268" 253.4 120.786393114318 71.6672189977014
"1269" 253.6 116.657786119798 75.3636760334413
"1270" 253.8 112.277084972573 79.8342344908985
"1271" 254 108.258202170961 83.7069965940736
"1272" 254.2 103.833249965888 88.1108597647892
"1273" 254.4 98.8814378464826 91.6852938629347
"1274" 254.6 93.8221227080844 95.1375040855799
"1275" 254.8 88.339169334851 97.5207863447318
"1276" 255 82.8655890579333 97.4599846003909
"1277" 255.2 78.0861567089255 99.5022413215239
"1278" 255.4 74.6568032090108 102.487354706595
"1279" 255.6 70.9771013975326 102.904413323049
"1280" 255.8 67.2271441748237 101.53282490611
"1281" 256 65.0456818989653 97.2819223491068
"1282" 256.2 63.4491939740552 91.6737704204524
"1283" 256.4 62.7662390426555 85.7798092859915
"1284" 256.6 62.3916202236033 80.0905393496961
"1285" 256.8 64.1216244141931 74.0484177079818
"1286" 257 67.0504263975778 68.6521012657197
"1287" 257.2 70.9671719120958 64.0816297043686
"1288" 257.4 76.253254123019 62.5734211231407
"1289" 257.6 81.9216119340388 61.5153831002018
"1290" 257.8 87.8562044872905 60.8106687425995
"1291" 258 94.6071449396451 60.3946243032342
"1292" 258.2 101.257503727578 60.1810099723313
"1293" 258.4 107.730498609109 59.594257057088
"1294" 258.6 114.192411177095 58.8058820880629
"1295" 258.8 119.071265045613 59.4015989034681
"1296" 259 121.321755849026 57.9780227709524
"1297" 259.2 122.568225356124 56.4055323959064
"1298" 259.4 122.970104730039 57.4566060865418
"1299" 259.6 122.972075508157 60.2226157686207
"1300" 259.8 123.053373334182 63.5985927054956
"1301" 260 122.745892575527 67.6477233963872
"1302" 260.2 122.51638149842 72.7569450955506
"1303" 260.4 122.542343500397 78.0763885045091
"1304" 260.6 121.085188621068 82.7904095622791
"1305" 260.8 118.379458644407 88.0193074076485
"1306" 261 115.180463449657 92.8779780149541
"1307" 261.2 112.383275818402 97.9038453028534
"1308" 261.4 108.203132251396 101.843400996594
"1309" 261.6 104.539141425316 106.433825724339
"1310" 261.8 100.069330272688 110.169286360336
"1311" 262 95.7494061917998 115.079385321377
"1312" 262.2 91.4824377433742 119.176327672863
"1313" 262.4 86.5350755351515 119.555145472467
"1314" 262.6 80.4261752604606 119.327766250773
"1315" 262.8 74.4270459487634 117.908747079001
"1316" 263 68.191880732492 115.982719772623
"1317" 263.2 62.7798284860807 113.671667279684
"1318" 263.4 58.3687893842031 110.107842950225
"1319" 263.6 53.3361212209376 106.339083030276
"1320" 263.8 48.3731516036403 103.76981909633
"1321" 264 42.7085534287151 101.108089260845
"1322" 264.2 37.9921230695788 97.4182919757
"1323" 264.4 34.3468874010177 93.0018334200929
"1324" 264.6 31.7163540457023 88.0018219386877
"1325" 264.8 28.6729568699931 82.5292270002676
"1326" 265 27.450483706285 76.8869181893256
"1327" 265.2 28.9051723027576 71.7553233499818
"1328" 265.4 31.4062258159778 66.1676401783977
"1329" 265.6 34.5632175620553 61.2602950873054
"1330" 265.8 39.1091114522963 57.0085250595643
"1331" 266 43.5127652720038 52.702551104078
"1332" 266.2 47.8092855208182 47.7589015834364
"1333" 266.4 53.0678304183494 43.1590878266877
"1334" 266.6 58.0184664531088 39.3335170104818
"1335" 266.8 63.505587287085 35.3678821800231
"1336" 267 68.8580348967963 31.4908979046416
"1337" 267.2 73.8398731826288 27.7088025567318
"1338" 267.4 79.1034451912869 23.734235663543
"1339" 267.6 84.7678008010051 20.331006133266
"1340" 267.8 91.4531839844472 17.8930847631818
"1341" 268 96.3755227882477 19.1687576438944
"1342" 268.2 101.886509271254 23.8591111605756
"1343" 268.4 106.670856741937 28.9273954457391
"1344" 268.6 110.07824098633 34.935037345911
"1345" 268.8 112.974238388604 40.9451091367163
"1346" 269 115.419114417991 48.0397747949444
"1347" 269.2 116.716097071261 54.5346343477465
"1348" 269.4 117.774022535138 61.2509947804729
"1349" 269.6 119.14370585369 68.1331983280359
"1350" 269.8 120.099918237493 74.7274634888167
"1351" 270 119.667332077024 80.0062577956226
"1352" 270.2 116.710593144246 83.8577657949818
"1353" 270.4 112.568302631941 88.6657567926336
"1354" 270.6 108.382331428299 93.8016516091127
"1355" 270.8 103.521199335018 98.4090065358707
"1356" 271 97.5173645690732 101.668173053954
"1357" 271.2 91.3220375846403 103.450749392083
"1358" 271.4 84.6356602540203 105.422227045293
"1359" 271.6 78.3525669685049 107.685230689402
"1360" 271.8 71.5836220580847 108.875724991658
"1361" 272 64.9710810726311 109.179979026597
"1362" 272.2 58.4783616038788 109.804093393147
"1363" 272.4 52.3901294919338 109.470998646954
"1364" 272.6 45.9703191862424 107.869243231555
"1365" 272.8 39.8545083908788 105.872148060796
"1366" 273 34.7200532321198 103.059018700437
"1367" 273.2 31.1983030365004 98.5528509600629
"1368" 273.4 30.1311374346166 92.6628028686614
"1369" 273.6 28.9575730002937 86.126465532152
"1370" 273.8 29.5923851918788 79.5161738105018
"1371" 274 31.2278750844242 73.6276310328606
"1372" 274.2 33.7619607344134 67.7796174003581
"1373" 274.4 37.1827791484376 61.8148342457759
"1374" 274.6 40.5233006079076 56.3296090068761
"1375" 274.8 44.7916914937273 50.7893377299515
"1376" 275 49.4143910605645 45.9379927447533
"1377" 275.2 54.8489832466435 42.0799845993936
"1378" 275.4 60.1023339619697 37.9263909271636
"1379" 275.6 65.1969233690303 33.6181530424364
"1380" 275.8 70.4270837545663 30.0456886472631
"1381" 276 76.3071523619298 26.6474014550839
"1382" 276.2 82.7706994353627 24.6482612966592
"1383" 276.4 89.8838283621778 23.8669501679921
"1384" 276.6 96.0910940475917 25.3876436500709
"1385" 276.8 102.674980484121 27.3449571977394
"1386" 277 108.29734823103 31.0516966640573
"1387" 277.2 113.23837051203 34.9744744337177
"1388" 277.4 115.388350376111 38.0573008052854
"1389" 277.6 116.757085943879 43.1588796663429
"1390" 277.8 118.102769766771 49.2616515169278
"1391" 278 118.460401317101 55.5904236164263
"1392" 278.2 118.320838050393 62.4227932961533
"1393" 278.4 117.552365996215 68.8239970089521
"1394" 278.6 115.632242625654 74.7746833146173
"1395" 278.8 112.257745259393 80.5548684169451
"1396" 279 107.358566498062 85.3759765855231
"1397" 279.2 102.50594695465 89.2956752725247
"1398" 279.4 97.2819039458227 93.5301949561407
"1399" 279.6 91.3441998975423 97.0246841999722
"1400" 279.8 85.28508429582 98.6879413978642
"1401" 280 78.9185521494653 100.490049551886
"1402" 280.2 72.330534502859 101.071109416338
"1403" 280.4 66.3022444900486 99.6570417018309
"1404" 280.6 61.5122035813609 96.8417301285979
"1405" 280.8 56.5743138165999 93.3388290059434
"1406" 281 51.4011566130732 89.4737237365651
"1407" 281.2 46.8716205853033 84.9502305598781
"1408" 281.4 44.2711629226843 79.4166648392874
"1409" 281.6 41.2936410940827 73.6501564440789
"1410" 281.8 39.2402398866364 67.5281544577091
"1411" 282 38.6808589733293 61.0024187322785
"1412" 282.2 38.4771937261065 54.6302726907046
"1413" 282.4 39.5752669432869 48.2173077375634
"1414" 282.6 41.7244952849188 42.0126155854118
"1415" 282.8 44.4192912130303 35.6680404230727
"1416" 283 48.0842110888683 30.2234956531292
"1417" 283.2 52.8919974704725 25.3440490000443
"1418" 283.4 57.5598382311288 20.1607002949818
"1419" 283.6 61.8990693368788 15.2131282277777
"1420" 283.8 66.5480311915525 12.804024477445
"1421" 284 71.7769826093462 13.2412603753405
"1422" 284.2 78.2144449335735 15.8896444293502
"1423" 284.4 83.7298360495663 19.3804112426068
"1424" 284.6 89.9104561970723 23.5797943914979
"1425" 284.8 95.6639397911384 27.6071322406453
"1426" 285 100.736527754177 33.5897566233761
"1427" 285.2 103.501695472804 40.2032498394117
"1428" 285.4 105.898354460133 46.9702160997
"1429" 285.6 107.117670197322 53.7122281735384
"1430" 285.8 107.669859915228 60.4725299365101
"1431" 286 107.373524578692 67.595369203122
"1432" 286.2 106.181816194898 74.3356554184441
"1433" 286.4 106.076172394851 81.9716249110096
"1434" 286.6 106.590580012049 89.0929434802271
"1435" 286.8 106.80817569574 96.5370205553429
"1436" 287 106.118308239744 103.097722660603
"1437" 287.2 104.241224282668 108.433145543028
"1438" 287.4 99.1960452158232 109.524144465621
"1439" 287.6 92.8917673368217 110.927198716325
"1440" 287.8 86.3015255309343 111.742925580537
"1441" 288 79.6729285071333 111.354051778636
"1442" 288.2 73.4140443393232 110.03018226376
"1443" 288.4 67.2847119102184 107.917229082614
"1444" 288.6 61.2618786807317 104.499361903188
"1445" 288.8 56.0025222581872 100.78451682701
"1446" 289 51.0985014021288 96.6608759604818
"1447" 289.2 46.2912104934066 91.8659024186763
"1448" 289.4 42.2628571374769 86.7259196415145
"1449" 289.6 39.0500701106264 80.9561480151177
"1450" 289.8 36.7917387917526 74.6185992069236
"1451" 290 35.4130180327931 67.8752621029533
"1452" 290.2 34.6000191927654 61.4193252987447
"1453" 290.4 35.4558899980975 54.2784410034193
"1454" 290.6 36.6634315010663 47.4907224610756
"1455" 290.8 39.0669227616314 40.8957367921777
"1456" 291 42.2554011671758 34.2800062594769
"1457" 291.2 46.3998626027946 27.8700567067608
"1458" 291.4 51.5102532588788 21.7231518428348
"1459" 291.6 57.0571980046614 17.1503215906992
"1460" 291.8 63.7314484499946 13.5362054829818
"1461" 292 70.8497124038129 10.7727327951357
"1462" 292.2 79.2824461192304 9.78577826376204
"1463" 292.4 86.0728880234917 12.1882933872399
"1464" 292.6 93.0199081344388 15.8063688974018
"1465" 292.8 99.0935647536988 20.3619830219618
"1466" 293 104.742586982869 25.4368354432293
"1467" 293.2 108.559938268019 31.4273419926734
"1468" 293.4 111.115797568042 37.8812239170818
"1469" 293.6 113.976816525824 44.6437485168901
"1470" 293.8 115.235609075888 51.3091497012295
"1471" 294 115.159347969823 58.0781478967874
"1472" 294.2 113.579107558496 65.1308285379818
"1473" 294.4 111.90655857645 71.5696919019532
"1474" 294.6 108.100486662826 77.556829528088
"1475" 294.8 103.457757780744 82.8179542392521
"1476" 295 98.098895408533 87.5331460042996
"1477" 295.2 92.3053602968788 91.0609939449533
"1478" 295.4 85.2093638570391 93.506068471095
"1479" 295.6 78.1635664824637 95.8388232661045
"1480" 295.8 71.1159762841288 96.2676690753761
"1481" 296 63.6280545091141 95.222071657423
"1482" 296.2 57.120410745471 93.3344049379139
"1483" 296.4 49.9558290896096 91.1339305847895
"1484" 296.6 43.7045642138232 87.6618960956763
"1485" 296.8 38.4283417621357 83.0863884880094
"1486" 297 34.2148653771074 77.6008940467247
"1487" 297.2 29.4779925923933 71.7615075310983
"1488" 297.4 26.0108749586096 65.0022094634145
"1489" 297.6 23.3413831425778 58.8007007471275
"1490" 297.8 21.6913565560606 52.7735978309818
"1491" 298 20.9698168975847 46.4263725982171
"1492" 298.2 22.6401134567538 40.4322913903568
"1493" 298.4 24.3625031467588 33.9753198606218
"1494" 298.6 26.3636759456107 27.2868915816416
"1495" 298.8 28.260190373303 20.3344195645273
"1496" 299 29.1916501072158 17.0506218360036
"1497" 299.2 28.178139100716 15.9359553925167
"1498" 299.4 29.0057420782484 16.9550762377536
"1499" 299.6 32.0381085951831 17.6654369899601
"1500" 299.8 36.8362368617611 17.8885884997348
"1501" 300 42.576220929396 18.0784651882922
"1502" 300.2 48.8890212795684 18.2146451214301
"1503" 300.4 55.3468441381614 18.2345564230144
"1504" 300.6 62.2014046163106 20.5197201187091
"1505" 300.8 68.0939142479822 24.2900272998094
"1506" 301 73.738723222782 29.0782894649818
"1507" 301.2 78.8704067368353 34.3776083708188
"1508" 301.4 83.7401538408485 40.0534868720424
"1509" 301.6 87.3784150024343 46.315423134454
"1510" 301.8 89.9437066300826 53.0494123087779
"1511" 302 91.6542996686843 60.4207844168429
"1512" 302.2 94.4752637881151 67.6115397070909
"1513" 302.4 96.7846047946077 74.4639368829258
"1514" 302.6 95.9432558224503 81.7211842264961
"1515" 302.8 94.6252742415863 88.6927336158592
"1516" 303 92.7128319887977 95.7191923164683
"1517" 303.2 91.2370311550409 102.784401960036
"1518" 303.4 91.175780796262 109.824737730589
"1519" 303.6 90.0927596600574 116.080518804794
"1520" 303.8 85.2413762596626 118.054482256928
"1521" 304 78.719276654297 118.872621764564
"1522" 304.2 71.5216371370807 118.404849223761
"1523" 304.4 65.1279278531074 116.470663330982
"1524" 304.6 59.5715401598217 112.692517388753
"1525" 304.8 55.0902320397645 107.389281706839
"1526" 305 51.448682887776 100.855952788318
"1527" 305.2 48.7498841679394 94.6553835042849
"1528" 305.4 46.454720106475 87.8853802442895
"1529" 305.6 44.6278489202611 81.4934805990701
"1530" 305.8 42.3823898916807 73.6397950236422
"1531" 306 38.8641111733115 66.6338342950684
"1532" 306.2 35.2501271883645 60.0205039687247
"1533" 306.4 32.1332812651566 53.7715185238152
"1534" 306.6 29.0515040546096 46.8485457959145
"1535" 306.8 27.4534320113149 39.6506470812691
"1536" 307 28.340361446467 32.4392463916583
"1537" 307.2 30.8063098182155 26.9203888786553
"1538" 307.4 34.9174869376367 21.6746789676029
"1539" 307.6 40.9497887641691 17.3128250439173
"1540" 307.8 47.2288176159716 13.4771051129303
"1541" 308 53.8782345952396 9.82470224374471
"1542" 308.2 60.2067191952893 7.36898855172919
"1543" 308.4 66.8575664977408 7.81664829118871
"1544" 308.6 73.7172791908905 10.6630931403112
"1545" 308.8 80.4299245855064 14.7437392140563
"1546" 309 86.5428777359111 19.3552406280141
"1547" 309.2 91.956308487389 25.411158408339
"1548" 309.4 96.4862253038788 31.8883813643216
"1549" 309.6 99.2372706764502 39.666561667239
"1550" 309.8 100.762109970129 46.5619090011645
"1551" 310 101.782917502071 53.6302941431194
"1552" 310.2 101.780984138126 61.3809003056749
"1553" 310.4 101.05834773132 68.7690550438936
"1554" 310.6 99.9471336619461 76.5264785446453
"1555" 310.8 98.4409154370216 84.2126494456247
"1556" 311 98.6530287484582 91.3942597130192
"1557" 311.2 98.4004395302242 98.8358412151909
"1558" 311.4 97.3316338609442 106.30651663615
"1559" 311.6 96.3728685174051 113.567418135034
"1560" 311.8 92.0254842096333 117.510662691327
"1561" 312 86.6006614952399 117.206718310093
"1562" 312.2 79.524284562467 116.646766982658
"1563" 312.4 72.6391131982451 116.188125852328
"1564" 312.6 65.4754283212217 115.236760176439
"1565" 312.8 58.2684134043931 114.577950527553
"1566" 313 51.7541666520937 111.907096002729
"1567" 313.2 44.9127511860937 108.971077992954
"1568" 313.4 38.2489425598133 105.777890522468
"1569" 313.6 31.7770110967223 101.40159929626
"1570" 313.8 25.211478796984 96.7413354116397
"1571" 314 19.6060712692859 91.9478568043269
"1572" 314.2 15.0535212936626 86.0613399528197
"1573" 314.4 10.8618432386683 79.915252688245
"1574" 314.6 7.08680293618433 73.5034539253707
"1575" 314.8 4.27412806115236 66.7749339267365
"1576" 315 2.97536306742425 63.7951203765879
"1577" 315.2 3.48992585673172 60.4097519185701
"1578" 315.4 5.31353020220587 57.0442777178697
"1579" 315.6 6.36456056465236 52.1222051988875
"1580" 315.8 8.89271788449417 46.7052273985395
"1581" 316 12.9449408912788 41.3336048671818
"1582" 316.2 18.1751210372905 36.9992069042171
"1583" 316.4 23.9244163915681 32.5377203815546
"1584" 316.6 29.9761184311576 28.0407622634722
"1585" 316.8 36.4411098624365 24.5386486045395
"1586" 317 43.7983351081369 22.3716048910463
"1587" 317.2 51.6121584006831 21.3875611652644
"1588" 317.4 59.4844521135847 21.0854318105936
"1589" 317.6 66.6636265364145 21.5210876224461
"1590" 317.8 74.2985759298317 22.2994229412995
"1591" 318 81.5406886778455 23.7447218471152
"1592" 318.2 88.9046567026683 26.0154663575713
"1593" 318.4 95.6094102304036 29.2397394527838
"1594" 318.6 101.357508385429 34.587793442358
"1595" 318.8 105.371847493203 41.3666584795494
"1596" 319 109.0960908801 48.4500890488137
"1597" 319.2 110.932833306422 55.9366121120961
"1598" 319.4 111.596078754797 63.6785354445818
"1599" 319.6 112.958690005558 71.8767083238592
"1600" 319.8 113.114665672629 80.0677903977318
"1601" 320 113.413545691724 88.3154022515182
"1602" 320.2 113.786713808052 96.1987827034909
"1603" 320.4 110.54203059929 101.255994171645
"1604" 320.6 104.446954921044 105.845525304184
"1605" 320.8 98.2864159391242 111.604207526782
"1606" 321 92.1573650753921 116.904705281734
"1607" 321.2 86.6381163344681 121.291166252214
"1608" 321.4 81.9858667375769 120.71673375384
"1609" 321.6 75.7632221874476 118.81518284278
"1610" 321.8 69.3088592783925 114.954790047431
"1611" 322 63.6148528981931 110.333906049096
"1612" 322.2 58.216839605943 105.424774045835
"1613" 322.4 52.8546738098205 100.091241225807
"1614" 322.6 49.1018585299273 94.2249270186906
"1615" 322.8 46.4437924838194 86.8811690821799
"1616" 323 43.6591339390303 79.5958530488
"1617" 323.2 42.0965884313637 72.7320116876485
"1618" 323.4 41.8765267397188 65.3792470934318
"1619" 323.6 41.2250949909697 58.0044780584061
"1620" 323.8 40.5614546556988 50.6881559065118
"1621" 324 41.2341938431888 43.0292207507918
"1622" 324.2 43.5117956836441 35.5194927211553
"1623" 324.4 45.6575646939406 29.0323225104973
"1624" 324.6 48.1951229250455 21.8040845848818
"1625" 324.8 50.0964146411022 14.1420052335882
"1626" 325 53.1335057710663 9.23267249513807
"1627" 325.2 57.5693075442499 9.37553943135295
"1628" 325.4 63.5722415975853 11.1641821525144
"1629" 325.6 70.9161073457064 13.127665683568
"1630" 325.8 77.9481962992336 16.1744968411109
"1631" 326 84.8238123896156 19.5264116216871
"1632" 326.2 90.6557406455695 24.0127310807859
"1633" 326.4 96.6835738269365 29.3232781784434
"1634" 326.6 100.68156949705 35.6190681337533
"1635" 326.8 103.889041325448 42.1753411345782
"1636" 327 107.180731539466 49.6366634492937
"1637" 327.2 109.710830589402 57.2014368327482
"1638" 327.4 110.33955880201 64.716499962393
"1639" 327.6 109.518471181554 72.9328582905764
"1640" 327.8 106.989893804897 80.7395860838697
"1641" 328 103.805354286108 88.1634536720827
"1642" 328.2 100.8797948692 95.8772267418075
"1643" 328.4 97.4364218963788 103.199669266173
"1644" 328.6 93.6647406472301 110.131944542576
"1645" 328.8 90.0585237524894 116.975730328221
"1646" 329 85.5250288975395 120.687181577562
"1647" 329.2 80.2097095990177 119.004391047537
"1648" 329.4 74.0283749661894 116.124349188458
"1649" 329.6 67.4328748131999 112.893108881523
"1650" 329.8 60.4266926349869 109.453656872117
"1651" 330 54.3507786487947 105.695739166963
"1652" 330.2 48.5819744518033 100.955019640321
"1653" 330.4 42.7825215944343 95.9460533365374
"1654" 330.6 38.3514701445606 90.5216369747455
"1655" 330.8 34.5571623876913 83.874827508955
"1656" 331 32.5127853312767 76.8809872125635
"1657" 331.2 31.4529606149074 69.7424960801819
"1658" 331.4 30.4845697818893 62.3630234181502
"1659" 331.6 31.3584071415758 55.4565954384061
"1660" 331.8 32.89757882932 47.8202142668053
"1661" 332 35.587587843426 40.2132576132365
"1662" 332.2 40.0906737575584 33.8660824853799
"1663" 332.4 45.6177416008992 27.9304423458696
"1664" 332.6 51.9824721715152 21.7511967183758
"1665" 332.8 58.265844516524 17.353919924885
"1666" 333 65.6196168835121 14.6105626544151
"1667" 333.2 73.4050862569697 13.8184992959932
"1668" 333.4 81.749361863085 14.8915739694973
"1669" 333.6 89.7265471791691 16.8854382818528
"1670" 333.8 97.7610723988163 19.4480893747006
"1671" 334 103.859750861679 23.8169118546818
"1672" 334.2 108.792167588634 29.4797011607743
"1673" 334.4 114.927077691657 34.9313420392596
"1674" 334.6 119.543177528433 41.3069679125182
"1675" 334.8 120.682105136976 47.3686235351566
"1676" 335 122.887613588823 56.8962134591763
"1677" 335.2 124.775442734421 64.8379410966173
"1678" 335.4 125.28582020747 72.3297550679455
"1679" 335.6 125.321748799463 78.7811660437163
"1680" 335.8 124.437989738954 84.6757075519631
"1681" 336 119.395917623622 87.2318903503247
"1682" 336.2 113.93076910114 90.5298845811874
"1683" 336.4 108.781584706636 93.0672483136808
"1684" 336.6 102.118628724565 95.8910514260104
"1685" 336.8 95.6094102304036 98.4034006335165
"1686" 337 86.9215659954561 99.6612047467653
"1687" 337.2 80.8144391743739 100.517949722846
"1688" 337.4 73.4008882771218 101.216704392926
"1689" 337.6 65.4573293385074 101.896774744582
"1690" 337.8 57.8436671809273 102.046679294846
"1691" 338 50.2372334650807 101.618222577376
"1692" 338.2 42.209575085561 101.584599593664
"1693" 338.4 34.0870765964017 101.266349109156
"1694" 338.6 26.4836287930203 100.565626258774
"1695" 338.8 19.0331096039515 99.0269324116909
"1696" 339 12.2870348612151 95.9151129723712
"1697" 339.2 10.3984140233788 93.3804770872318
"1698" 339.4 11.5349236732317 89.1221409142465
"1699" 339.6 13.5894909131913 82.9500826116068
"1700" 339.8 16.2498151349074 77.400703269439
"1701" 340 20.1807349826016 72.0441674687838
"1702" 340.2 24.7428633234899 66.9108076461207
"1703" 340.4 30.5858580648293 62.531231468764
"1704" 340.6 36.9614826490535 59.3053299262342
"1705" 340.8 43.4746633294332 55.4551812221303
"1706" 341 50.0596197943288 52.6640388783218
"1707" 341.2 57.2636004699376 50.8964078418348
"1708" 341.4 64.9128241858182 50.1137627928303
"1709" 341.6 72.5955681210216 49.1259658760226
"1710" 341.8 80.157748957467 47.92512708057
"1711" 342 87.8879157301134 48.3966994730532
"1712" 342.2 95.6928572751895 50.0327687601469
"1713" 342.4 103.289284210182 52.0665019662571
"1714" 342.6 110.639795832163 55.5867874944405
"1715" 342.8 117.526541777805 60.0853196982846
"1716" 343 123.660037951107 63.0743232804104
"1717" 343.2 126.017999046003 62.3067374038668
"1718" 343.4 125.673525319987 64.5214025599548
"1719" 343.6 125.536088834585 69.4330101545965
"1720" 343.8 125.745369832206 76.2836056428
"1721" 344 125.090536297388 83.4414599740354
"1722" 344.2 123.063044713728 88.8153204211611
"1723" 344.4 118.205493722717 92.1624859023332
"1724" 344.6 112.985257946222 96.7427721875533
"1725" 344.8 108.035036732723 101.992145029808
"1726" 345 102.356712615361 107.334187881355
"1727" 345.2 96.3492600292842 111.182085352171
"1728" 345.4 89.6952627542947 115.244072051973
"1729" 345.6 83.110124499984 119.390670912587
"1730" 345.8 75.8859631784788 122.673599382218
"1731" 346 68.329588979095 124.265806914333
"1732" 346.2 60.8470659666109 125.310906064303
"1733" 346.4 52.9905595292998 125.297735618429
"1734" 346.6 46.9058720563645 123.262590429439
"1735" 346.8 40.2676373441397 119.237885411312
"1736" 347 34.2433474604314 114.060232273377
"1737" 347.2 30.7211035684243 108.081952826042
"1738" 347.4 31.4423597821747 101.574649584768
"1739" 347.6 32.5361314980553 94.2066654956289
"1740" 347.8 34.7159942690847 86.8964905079524
"1741" 348 38.78879770282 80.3207052166289
"1742" 348.2 44.1222485149074 73.7281124643247
"1743" 348.4 50.9535355117346 70.1763710917222
"1744" 348.6 58.2754069918885 68.3997866761663
"1745" 348.8 65.9755990317611 68.6828766611583
"1746" 349 74.099977502394 68.2732171026485
"1747" 349.2 81.7545235178499 67.0858384714049
"1748" 349.4 89.8764768166216 66.826990396439
"1749" 349.6 97.8969017835134 67.2512058529915
"1750" 349.8 106.067662216615 69.4877078181818
"1751" 350 112.915662235332 72.9547511116611
"1752" 350.2 120.198338468068 76.203788681117
"1753" 350.4 123.379452974225 78.0607375348042
"1754" 350.6 124.757682050449 75.9962382529912
"1755" 350.8 124.823199240212 75.2914755922849
"1756" 351 126.459648927295 73.9316397545652
"1757" 351.2 125.009883762851 74.4853676713183
"1758" 351.4 123.504079358549 75.4064872176988
"1759" 351.6 121.550102525112 77.328518931393
"1760" 351.8 118.364933753733 81.5125556561182
"1761" 352 114.271774233402 85.5079365012061
"1762" 352.2 109.035668588609 90.189598414144
"1763" 352.4 103.690123173684 95.1144527591763
"1764" 352.6 97.6857395344109 99.2677806320002
"1765" 352.8 91.6557713536424 103.873700032009
"1766" 353 85.9364750282301 108.372528300928
"1767" 353.2 79.6521969451151 112.740331549609
"1768" 353.4 73.0350181872993 116.378987180636
"1769" 353.6 65.5815293387561 118.780583328925
"1770" 353.8 58.3366959300879 120.766161802609
"1771" 354 50.5600566663788 122.058311465676
"1772" 354.2 43.1389615181618 121.502731505482
"1773" 354.4 35.5127091862301 119.703719790685
"1774" 354.6 29.3478128515483 115.93450020573
"1775" 354.8 23.3210876813788 110.986126346378
"1776" 355 17.7008814012179 104.821300882321
"1777" 355.2 11.5543412542549 99.5623065128442
"1778" 355.4 11.531478639341 95.3881364819064
"1779" 355.6 13.3431517201357 88.9208059371103
"1780" 355.8 16.9933428485521 83.10096897716
"1781" 356 21.4945986757954 77.0244861571763
"1782" 356.2 26.6587685276555 71.965585507943
"1783" 356.4 33.4308031100966 67.9726005889026
"1784" 356.6 39.9439386584082 64.3102604588936
"1785" 356.8 47.4974758339184 61.7403787941402
"1786" 357 55.4063858161674 60.7258809568066
"1787" 357.2 63.3999921176849 61.0204179030634
"1788" 357.4 71.4398187962665 62.2566609498084
"1789" 357.6 79.8433880170606 63.5634946838606
"1790" 357.8 88.4472035665769 65.224571389095
"1791" 358 95.8290799969162 68.6669086227482
"1792" 358.2 102.340831097668 73.5002723186332
"1793" 358.4 109.412418208518 78.1250298999818
"1794" 358.6 116.874480262952 81.8030971500461
"1795" 358.8 119.495059828934 84.0700893466485
"1796" 359 117.809340688907 88.1750113455374
"1797" 359.2 115.588696059768 92.463947089204
"1798" 359.4 112.742154973091 98.8305220233977
"1799" 359.6 109.822913191468 105.485194427428
"1800" 359.8 106.663509521406 110.750439359562
"1801" 360 106.594165659567 112.305115613567
"1802" 360.2 107.800351873147 110.880108385759
"1803" 360.4 109.321188507187 109.243496283866
"1804" 360.6 110.821644084313 107.506202735425
"1805" 360.8 111.216000117797 106.496861002145
"1806" 361 111.85082011641 105.770683708672
"1807" 361.2 112.97257205375 105.32659875222
"1808" 361.4 114.628878040677 104.099407582037
"1809" 361.6 117.063352207896 101.125763308269
"1810" 361.8 118.809959054047 97.7685284711677
"1811" 362 119.963119631907 95.4470929901207
"1812" 362.2 120.105886907717 92.8442166574143
"1813" 362.4 122.677098653515 89.5905016899818
"1814" 362.6 123.496217250686 87.4937579192112
"1815" 362.8 124.808870878897 84.2331235023925
"1816" 363 126.509074099118 80.7123708791411
"1817" 363.2 127.084237346259 78.7608731732916
"1818" 363.4 127.40262180301 76.4957260140344
"1819" 363.6 127.880720720079 73.5687511103905
"1820" 363.8 128.754901585179 70.0644557930727
"1821" 364 127.893616245263 63.2233289157765
"1822" 364.2 127.518942165601 58.3754008691207
"1823" 364.4 127.009995115315 52.9704796698
"1824" 364.6 126.017289310787 47.9676834578442
"1825" 364.8 123.328843172007 43.5392764637249
"1826" 365 121.468691389933 39.104551883144
"1827" 365.2 118.910864886879 34.7091100551818
"1828" 365.4 115.957946245571 29.6870864179337
"1829" 365.6 112.06206925317 25.1389660937682
"1830" 365.8 108.206468364824 20.2209229750909
"1831" 366 103.707719406879 16.0650385132996
"1832" 366.2 98.8847798092186 12.2857640612245
"1833" 366.4 93.1810316664376 8.68773473257006
"1834" 366.6 87.7052332882396 6.47174124948697
"1835" 366.8 82.4056376587393 4.7193465560981
"1836" 367 76.4067517789639 3.66858135733289
"1837" 367.2 71.5704181327157 3.14666021240573
"1838" 367.4 65.7511022646765 3.51787376535261
"1839" 367.6 59.6264341878066 2.37805561724986
"1840" 367.8 55.5977656181946 2.66211065899234
"1841" 368 50.7881038485788 4.02835683934849
"1842" 368.2 45.3316415914367 4.98738879745551
"1843" 368.4 40.5526963218897 6.80231788457964
"1844" 368.6 35.3703891522298 9.26714683776905
"1845" 368.8 30.5906640215896 11.7404086965963
"1846" 369 25.7323657875411 14.7869842237091
"1847" 369.2 23.6987607573851 18.0449901700198
"1848" 369.4 20.0114418877619 22.5894611301507
"1849" 369.6 15.7545221842604 24.6194948799818
"1850" 369.8 12.9526713042347 27.6186550148801
"1851" 370 10.9256198747014 32.1706792578044
"1852" 370.2 7.47871903915151 36.7450998942545
"1853" 370.4 5.27263129383711 41.0055649798568
"1854" 370.6 4.1071123740893 45.1517410723371
"1855" 370.8 2.50605822977035 49.4337227821144
"1856" 371 1.62704370061212 53.9880885465152
"1857" 371.2 1.37567768416139 54.9697618719166
"1858" 371.4 1.52199418844128 55.8430001747631
"1859" 371.6 1.32298079101211 58.0774401516151
"1860" 371.8 1.14019418080269 58.2598537768731
"1861" 372 0.926009770145455 58.2388060508818
"1862" 372.2 1.2265163884051 58.854991347666
"1863" 372.4 1.15522504271921 59.6948938630776
"1864" 372.6 1.01548371546122 61.1788106059708
"1865" 372.8 0.91445182328931 62.5802639362766
"1866" 373 0.647021492847536 63.9166032268881
"1867" 373.2 0.394344214763001 64.511290764066
"1868" 373.4 0.390943511168792 64.7410024971218
"1869" 373.6 0.607257831096183 65.9865847657862
"1870" 373.8 0.864100980336234 68.9404551575669
"1871" 374 1.09408898961878 72.4305122442818
"1872" 374.2 1.45089270802311 75.3867127542602
"1873" 374.4 1.69745494551429 78.8751074937201
"1874" 374.6 2.57025594209034 81.4287027010107
"1875" 374.8 2.75109107707323 83.578206451954
"1876" 375 3.32472827921211 84.8061443257596
"1877" 375.2 3.43150089421841 85.671329414595
"1878" 375.4 3.53782027753016 86.462917336257
"1879" 375.6 3.771672602351 87.8388323887318
"1880" 375.8 3.8820190740657 88.0010515508697
"1881" 376 4.69723446837879 88.7010590299091
"1882" 376.2 5.60871934785101 89.3852555900374
"1883" 376.4 5.8220617859869 90.1379521448197
"1884" 376.6 6.23745789736451 91.8144392340104
"1885" 376.8 5.84450887265655 92.4568696374818
"1886" 377 6.47998426573593 92.6697998278675
"1887" 377.2 7.15298527346129 92.3548306490595
"1888" 377.4 7.8705325225769 92.1972740497837
"1889" 377.6 9.50917343869954 92.2513564638875
"1890" 377.8 11.020836378466 92.6199107500919
"1891" 378 13.2284590096896 93.5879229356845
"1892" 378.2 15.9297354264452 95.2894161342738
"1893" 378.4 19.4364100806896 98.470216929144
"1894" 378.6 23.4193838806029 101.612773690473
"1895" 378.8 25.6738753502416 106.031108879123
"1896" 379 27.0409007765397 111.497861121773
"1897" 379.2 27.8679543388232 117.35534479626
"1898" 379.4 31.9842593729995 119.259057284508
"1899" 379.6 36.10847911265 121.871958563126
"1900" 379.8 41.0597150090583 123.006962206136
"1901" 380 46.3875581702561 123.366772044925
"1902" 380.2 51.9670144279051 124.265172661903
"1903" 380.4 57.2893976624942 126.779788393443
"1904" 380.6 59.8268145073223 128.300593113147
"1905" 380.8 62.5210161974242 127.235467400482
"1906" 381 65.0711274942713 126.147854889561
"1907" 381.2 69.5888746176109 125.174412352518
"1908" 381.4 74.7536156920203 123.565074229972
"1909" 381.6 80.1704859955697 124.039032840845
"1910" 381.8 82.3306915292233 124.574642924847
"1911" 382 80.7563041690893 124.68423230335
"1912" 382.2 79.0203686858507 124.279804501346
"1913" 382.4 77.979062900484 123.574562372798
"1914" 382.6 76.9623745636429 122.901663283633
"1915" 382.8 75.1009157990469 122.143647996398
"1916" 383 72.435123085068 120.264942584009
"1917" 383.2 69.2600418387779 117.517866462872
"1918" 383.4 66.2077789763242 113.511645106391
"1919" 383.6 63.3021633706638 108.442451879272
"1920" 383.8 60.7805522051359 103.651173920068
"1921" 384 57.6458083990217 99.1559810119247
"1922" 384.2 55.3769199259588 93.6263477600618
"1923" 384.4 54.1454651420788 88.0054505021713
"1924" 384.6 54.2053563212424 81.7615532758
"1925" 384.8 54.5508823548788 75.4729157182546
"1926" 385 55.8625262786435 69.0912872575995
"1927" 385.2 58.4476481786667 62.6292710565273
"1928" 385.4 62.7721212555322 58.0018025141006
"1929" 385.6 68.0763069826667 53.2252679318
"1930" 385.8 73.1171478956061 47.6662513063455
"1931" 386 77.5055635745114 42.3831765138083
"1932" 386.2 82.6754087083992 37.640994984339
"1933" 386.4 88.4201120075455 34.1740547049818
"1934" 386.6 94.9735891121818 31.3945463922546
"1935" 386.8 102.608074418277 30.8902545321177
"1936" 387 108.471873411255 29.5348902117343
"1937" 387.2 108.358978766602 30.4922381862789
"1938" 387.4 108.623642155247 34.1884766820762
"1939" 387.6 107.968219937822 40.1324602034675
"1940" 387.8 106.853716837889 46.6044424377046
"1941" 388 104.376376268268 52.9257630430096
"1942" 388.2 102.128126539347 58.9983789475506
"1943" 388.4 99.6752660581359 65.8005576838104
"1944" 388.6 95.7297226321576 72.0174612733857
"1945" 388.8 91.1296030179348 78.4679225142622
"1946" 389 86.9948171187954 84.5619722413429
"1947" 389.2 82.9406449907954 90.7830523051763
"1948" 389.4 78.1773922224463 96.4491262562521
"1949" 389.6 73.0526497026606 101.320026769691
"1950" 389.8 67.2734523067947 106.413670578113
"1951" 390 61.3655644610898 110.862984059991
"1952" 390.2 55.2810334206946 115.156492295403
"1953" 390.4 48.7422400900127 118.9434744095
"1954" 390.6 41.9556978369354 120.832109570595
"1955" 390.8 34.8325434371843 121.102855483176
"1956" 391 34.4911765132121 119.384395763084
"1957" 391.2 32.7709189260823 115.900208195708
"1958" 391.4 30.5480114791931 110.588694311096
"1959" 391.6 29.8926473151088 104.426822186242
"1960" 391.8 29.4580139565758 97.334520683497
"1961" 392 30.57029585166 90.0682296812318
"1962" 392.2 33.129750724354 83.0896170248927
"1963" 392.4 36.0935397828502 75.9848084991818
"1964" 392.6 41.0816194189074 70.6196956679247
"1965" 392.8 47.2221865850326 65.8510953555588
"1966" 393 54.0051284145711 62.1358415159145
"1967" 393.2 61.632283370523 58.7182489631261
"1968" 393.4 69.2733401469082 55.9959199680406
"1969" 393.6 77.0457674945521 54.3351219317541
"1970" 393.8 85.361886678351 54.6526612632318
"1971" 394 93.6012474592217 56.3733919898104
"1972" 394.2 101.273064741567 59.4449640685384
"1973" 394.4 108.443011049503 63.1392725817983
"1974" 394.6 115.043826277402 66.7296833197066
"1975" 394.8 121.919524751729 66.9631609455426
"1976" 395 123.482366270795 68.4926181060374
"1977" 395.2 122.580222195486 73.0709356374117
"1978" 395.4 119.612282735161 78.7017778748727
"1979" 395.6 115.649099129351 85.6435998859091
"1980" 395.8 113.080730080039 92.675259576339
"1981" 396 110.538171066042 100.049069867655
"1982" 396.2 106.978487861062 107.184916809927
"1983" 396.4 102.332525793006 113.667992448982
"1984" 396.6 98.8826533202177 117.755400753778
"1985" 396.8 95.3782602205486 117.378046056501
"1986" 397 89.7380366733693 114.915493467642
"1987" 397.2 84.8129190467105 110.78838055717
"1988" 397.4 81.5965467409922 105.149659112219
"1989" 397.6 79.1984060876061 98.2185587440728
"1990" 397.8 77.500566465273 91.064108801453
"1991" 398 76.3800654065788 83.8921622103518
"1992" 398.2 75.7160456701729 77.0196984692465
"1993" 398.4 76.2780839109085 70.0121680129323
"1994" 398.6 77.9915250257817 62.3108419488556
"1995" 398.8 80.5663601083931 54.6153529820104
"1996" 399 83.9251798636069 47.4799387952537
"1997" 399.2 88.6889685131461 40.5652038314868
"1998" 399.4 94.7074572827188 35.2670963489618
"1999" 399.6 101.841878825242 31.853937349497
"2000" 399.8 110.234839076898 29.9773980433857
"2001" 400 112.691073359897 30.480815505337
"2002" 400.2 115.825722076636 34.1533961972521
"2003" 400.4 118.837638727457 35.8780973012937
"2004" 400.6 118.244786483423 33.8562000414967
"2005" 400.8 116.38684753049 32.2371691792925
"2006" 401 114.774280886131 29.1092103705643
"2007" 401.2 112.351793551222 27.0982206860104
"2008" 401.4 110.161747031321 23.5096960080011
"2009" 401.6 108.298473140055 21.5545419635701
"2010" 401.8 107.66199907259 20.0186068411741
"2011" 402 105.890456722222 17.8676059369818
"2012" 402.2 106.104541832042 18.3524835988492
"2013" 402.4 105.209030023029 17.1554727446918
"2014" 402.6 102.452413816787 15.0474037525506
"2015" 402.8 101.648652616141 14.6642001186323
"2016" 403 100.906399082323 13.9219266018429
"2017" 403.2 100.993384235096 14.1094790724818
"2018" 403.4 101.192147397044 14.3990708857344
"2019" 403.6 100.936312678754 13.4804705506693
"2020" 403.8 99.9938081539074 12.6298872367247
"2021" 404 99.8484594004173 12.860036633828
"2022" 404.2 99.6036010477346 14.2748464540684
"2023" 404.4 100.609502638606 15.0417724857091
"2024" 404.6 102.706720224285 16.6277204837838
"2025" 404.8 106.585984813287 19.0092057710886
"2026" 405 110.618240079606 22.6842622172455
"2027" 405.2 112.145465148279 27.5750387191818
"2028" 405.4 113.787255809673 33.6644781809818
"2029" 405.6 115.209538347122 39.7889212638229
"2030" 405.8 118.548221049741 45.0154121284314
"2031" 406 121.053432070675 50.1648365997075
"2032" 406.2 123.180757322365 56.0858452369818
"2033" 406.4 125.129373697795 62.4980164973151
"2034" 406.6 126.548792974766 68.361100590121
"2035" 406.8 127.412073299778 73.0199146320185
"2036" 407 124.17042926365 77.5972542144104
"2037" 407.2 120.274885415926 83.1934113548136
"2038" 407.4 116.391084293434 88.1997824265652
"2039" 407.6 112.326259310744 93.6326830357656
"2040" 407.8 107.936094243504 98.4864793556158
"2041" 408 102.377444177379 103.190426089944
"2042" 408.2 96.5838601831081 106.273289083505
"2043" 408.4 89.9778311198217 108.557667879725
"2044" 408.6 83.052173116097 110.926702375555
"2045" 408.8 75.3866305104201 112.072643927743
"2046" 409 67.5894919493222 112.171712325444
"2047" 409.2 60.3325770105517 112.635742808075
"2048" 409.4 54.4021053960531 109.898762426275
"2049" 409.6 47.2259417726953 105.628137154037
"2050" 409.8 40.5870235821879 102.070494014127
"2051" 410 33.7732501988788 98.387774180704
"2052" 410.2 27.4535790436697 94.2635500407545
"2053" 410.4 21.4817162958971 89.0856001799635
"2054" 410.6 16.3663460162733 83.3248142010736
"2055" 410.8 14.0792726681118 74.985939565244
"2056" 411 15.803759175353 69.0196328873736
"2057" 411.2 18.4694956679082 61.8822781974818
"2058" 411.4 21.2805644938485 55.1593424660727
"2059" 411.6 24.5959347763163 48.6094021739193
"2060" 411.8 29.6187272756313 43.0096575530511
"2061" 412 36.6106689345025 39.2672972889224
"2062" 412.2 43.8795411567088 36.5015454783518
"2063" 412.4 51.672211166054 34.5050167772705
"2064" 412.6 59.7427048249196 33.5812820137981
"2065" 412.8 67.8563888429005 34.6767076349057
"2066" 413 76.4518580380121 36.6072826070818
"2067" 413.2 84.57313552541 38.5930386240443
"2068" 413.4 92.850523594394 41.0649190636182
"2069" 413.6 99.9248612744731 45.1455737795007
"2070" 413.8 107.089715426851 49.6878288800929
"2071" 414 114.589610473419 53.7101168480629
"2072" 414.2 120.695877057075 58.4972341451961
"2073" 414.4 121.730088951617 63.4759416712051
"2074" 414.6 119.02156740251 69.0083100980303
"2075" 414.8 115.282189597784 75.5218630344535
"2076" 415 111.252984200657 82.3608847557318
"2077" 415.2 106.530155211268 88.6739716919541
"2078" 415.4 101.394976757209 94.905000249246
"2079" 415.6 95.4515667920454 100.344689581898
"2080" 415.8 89.447732026101 105.040578799593
"2081" 416 82.7828495806896 110.104399865603
"2082" 416.2 76.2835839064172 115.656075858722
"2083" 416.4 70.095394758851 120.47650100576
"2084" 416.6 62.4163985927954 123.187165015371
"2085" 416.8 55.5071381720266 124.764575146608
"2086" 417 52.3536658533645 121.075051208553
"2087" 417.2 48.6105255890563 115.264586184225
"2088" 417.4 45.3728199224165 108.450842235104
"2089" 417.6 42.5621162049359 100.801185217982
"2090" 417.8 40.6478764195681 93.3529574812634
"2091" 418 39.590780357042 85.9480694954716
"2092" 418.2 39.3718085218888 78.2091100264418
"2093" 418.4 40.4436302782288 70.2023888930918
"2094" 418.6 42.7253151171554 63.1833246417372
"2095" 418.8 46.9349423811777 56.3366934743117
"2096" 419 51.6444724475223 50.127331624665
"2097" 419.2 57.2760720378584 43.8612084214308
"2098" 419.4 62.9139184810334 38.0076987089921
"2099" 419.6 68.3721611752705 31.9952210624148
"2100" 419.8 74.5604389319413 26.4189369803568
"2101" 420 80.4674944153163 21.7451647992943
"2102" 420.2 87.4276844553788 17.7879846051068
"2103" 420.4 94.9142495819176 15.8181683149721
"2104" 420.6 98.7172869030688 16.1426894032418
"2105" 420.8 102.156378031369 20.2633955638492
"2106" 421 105.35214126492 26.4602100789206
"2107" 421.2 108.078623732379 33.4546525534524
"2108" 421.4 111.068691908778 41.1620318540552
"2109" 421.6 112.854241421351 48.9765449820096
"2110" 421.8 114.655405007197 57.5729038315519
"2111" 422 115.253504417634 65.7798175072271
"2112" 422.2 114.832723835825 73.1394433678737
"2113" 422.4 113.90590414358 80.971752958122
"2114" 422.6 112.702913815879 89.2155989616104
"2115" 422.8 111.81939768601 97.1268702817713
"2116" 423 110.908852154325 104.12708199516
"2117" 423.2 111.285323223825 107.215651868063
"2118" 423.4 111.016088626907 106.118980229153
"2119" 423.6 108.518322547732 105.623427764952
"2120" 423.8 103.31678138025 104.623009147982
"2121" 424 97.8400292109074 103.137957563753
"2122" 424.2 93.0228556830522 99.5233440876451
"2123" 424.4 87.6113891299288 95.1245027406218
"2124" 424.6 83.2093035958593 90.1507884991372
"2125" 424.8 79.879423075354 84.0621009357937
"2126" 425 77.357968666075 77.6571243534117
"2127" 425.2 76.2567337672257 70.6490743144614
"2128" 425.4 75.009862724303 63.1620101498
"2129" 425.6 74.7229225492588 55.6221306001418
"2130" 425.8 76.702340417535 48.6452317732631
"2131" 426 80.1313263784242 41.9875614063152
"2132" 426.2 85.0685094812727 35.8880848311636
"2133" 426.4 90.8931073221435 30.5021062232171
"2134" 426.6 96.7470635841729 25.6049259521289
"2135" 426.8 103.389694424899 22.03001417639
"2136" 427 107.004170662398 24.2262879948761
"2137" 427.2 109.788977598879 26.8060191476261
"2138" 427.4 111.841402238679 26.4056946956871
"2139" 427.6 111.883064704658 25.0714990563184
"2140" 427.8 110.257618248384 22.2967164526226
"2141" 428 107.460995947254 20.1509007464434
"2142" 428.2 104.174673160907 16.3716348558104
"2143" 428.4 100.080038158681 13.8124363214868
"2144" 428.6 97.7109231342121 11.7809974558707
"2145" 428.8 94.3143473781645 9.48871194949611
"2146" 429 91.6580976675323 8.0910523787541
"2147" 429.2 89.9742113232788 7.75615176789611
"2148" 429.4 88.4144521882087 7.10608522137357
"2149" 429.6 87.3483347048472 6.55232512247656
"2150" 429.8 84.6593102695703 4.89237816896054
"2151" 430 82.0090727260136 4.45830010318407
"2152" 430.2 79.5707667891468 3.63886351168285
"2153" 430.4 76.9689913771056 3.11484023055914
"2154" 430.6 74.8573753670975 3.23320513835682
"2155" 430.8 72.4810606957303 2.15019735885311
"2156" 431 69.7526942256262 1.82533236695024
"2157" 431.2 68.9454710340698 2.521623033038
"2158" 431.4 69.5006420768788 3.16950807285682
"2159" 431.6 71.9020480106515 3.42140101369773
"2160" 431.8 75.9028555623455 3.70137856978182
"2161" 432 80.9030011868788 5.37476212278828
"2162" 432.2 86.0526032076959 8.30217100323792
"2163" 432.4 90.8438207958375 12.8703413137344
"2164" 432.6 94.1704884537035 17.9884333601983
"2165" 432.8 97.4932377751056 23.4571876023014
"2166" 433 101.062372093359 29.2362581874218
"2167" 433.2 103.331260566422 35.2368857407533
"2168" 433.4 104.445736177753 42.1034117325643
"2169" 433.6 106.136767423342 49.2876311554364
"2170" 433.8 106.62416439376 55.5308609039125
"2171" 434 104.095037636965 62.0151320769533
"2172" 434.2 100.967533423936 68.1810080173533
"2173" 434.4 97.1710839799826 74.2094631188686
"2174" 434.6 93.8935460300574 80.626277168455
"2175" 434.8 89.3245583937399 87.6583573698151
"2176" 435 83.5813123298507 91.9907499899444
"2177" 435.2 77.3032179422153 95.7531927771068
"2178" 435.4 70.4881361057199 99.0986281401314
"2179" 435.6 63.1352129413274 100.520203770169
"2180" 435.8 55.6006233523074 100.699269913182
"2181" 436 47.4205597629348 100.516631972103
"2182" 436.2 40.6182178016732 101.305999344561
"2183" 436.4 33.5317048968601 100.248747117197
"2184" 436.6 27.5596431957806 96.8007820150622
"2185" 436.8 22.8787837807991 91.531852960619
"2186" 437 17.5922660436879 85.7096132083364
"2187" 437.2 13.7904365762278 79.5888605750573
"2188" 437.4 14.0661728704288 73.6076340147218
"2189" 437.6 16.8224882409082 67.3302507408348
"2190" 437.8 21.2346143303475 61.4921336712943
"2191" 438 26.0728570132588 55.5915560087018
"2192" 438.2 31.7960734508485 51.0132425662546
"2193" 438.4 38.9209171757234 48.1070147604672
"2194" 438.6 45.7457272643788 45.8381114638936
"2195" 438.8 53.4803275273288 44.4891574920518
"2196" 439 61.2180951122538 43.7684251959193
"2197" 439.2 69.2314197090038 43.5335422668881
"2198" 439.4 77.4473882729298 44.9141599123492
"2199" 439.6 85.0174446845001 47.6246486333799
"2200" 439.8 92.5496965635216 52.153688889955
"2201" 440 99.6156578197386 56.2691975376734
"2202" 440.2 105.805190403657 60.6401854202318
"2203" 440.4 111.879410102379 66.5264767409908
"2204" 440.6 117.372954105684 72.7037018807596
"2205" 440.8 121.669050225108 79.5555841783672
"2206" 441 119.864516739715 81.8982124345091
"2207" 441.2 115.892376294005 86.4810954246032
"2208" 441.4 111.101656595184 92.5170279771207
"2209" 441.6 106.832035542218 98.6857413912846
"2210" 441.8 101.39985452996 104.647110740333
"2211" 442 96.0923256255333 110.853740282345
"2212" 442.2 91.7335302754463 117.069760055144
"2213" 442.4 90.9342354942432 119.961500640253
"2214" 442.6 92.2981207037931 119.775631072353
"2215" 442.8 91.9217624132399 117.999392902982
"2216" 443 89.9215661269564 116.220822413875
"2217" 443.2 85.4111561312954 113.653837545537
"2218" 443.4 80.493685731648 110.345945494443
"2219" 443.6 76.3942251989376 105.709606147688
"2220" 443.8 73.9227108342826 100.379804630828
"2221" 444 72.5950558856618 94.3605706139347
"2222" 444.2 71.9203506272847 87.8498690089917
"2223" 444.4 72.4044428635588 81.4003330079918
"2224" 444.6 73.6305687098479 75.0715107806519
"2225" 444.8 76.7583341453074 68.1045715387533
"2226" 445 80.9141799703199 61.9272408319524
"2227" 445.2 85.5757326652905 55.8685258370406
"2228" 445.4 90.7667727374846 50.1595682583472
"2229" 445.6 97.1513629186288 45.6872992941068
"2230" 445.8 104.942974977129 42.3107178519518
"2231" 446 113.188171446766 41.2047685384724
"2232" 446.2 120.664805753035 41.3513699203121
"2233" 446.4 120.358783504022 40.0050660724675
"2234" 446.6 118.921521297262 38.0280248175706
"2235" 446.8 118.590064569411 35.5134462107249
"2236" 447 117.821793407783 36.1841870989337
"2237" 447.2 117.607154293298 37.3424700275947
"2238" 447.4 117.50638382825 39.4299725668104
"2239" 447.6 117.338889164918 43.1163805994478
"2240" 447.8 116.540962797349 48.9442801285701
"2241" 448 114.793973511849 55.1448945268234
"2242" 448.2 112.430896752144 61.4251580803642
"2243" 448.4 108.713283343218 67.4491613558969
"2244" 448.6 104.900259717466 73.1110774046607
"2245" 448.8 100.623652752365 78.7037632379533
"2246" 449 96.0559476016146 84.6762129950856
"2247" 449.2 90.8706490455004 90.0759766216305
"2248" 449.4 85.0803469472399 95.0861429522874
"2249" 449.6 78.7984916968232 98.4231614393152
"2250" 449.8 71.8891754721435 100.958554438629
"2251" 450 64.6180934323403 101.100071448405
"2252" 450.2 56.5396118591816 100.224989744743
"2253" 450.4 49.3788318827611 98.6841945116583
"2254" 450.6 42.0589644854788 96.076682874039
"2255" 450.8 35.2451911021697 92.4568696374818
"2256" 451 29.1878978350715 87.3044198529543
"2257" 451.2 23.9469969964384 81.6944030749727
"2258" 451.4 20.251221767148 75.7510892665395
"2259" 451.6 17.7303119209359 68.8106990077247
"2260" 451.8 17.1688046935758 61.6371410060121
"2261" 452 17.1185277967192 54.1207230034712
"2262" 452.2 19.7635516390588 47.0803541165918
"2263" 452.4 24.1706752229082 40.3564169446877
"2264" 452.6 29.3519272786747 34.4002442845124
"2265" 452.8 34.9323018839877 29.073244152863
"2266" 453 41.5371481900975 24.4562711496381
"2267" 453.2 48.7341477563953 22.5867885260038
"2268" 453.4 57.0891086548443 21.9310394257749
"2269" 453.6 65.4826679143074 21.9988156136961
"2270" 453.8 74.1683493829574 24.1557229873526
"2271" 454 82.7735005464967 27.1015333423863
"2272" 454.2 90.1267652229406 31.9440007417035
"2273" 454.4 96.7810526578133 37.7637117607295
"2274" 454.6 102.380899437715 44.4617098474636
"2275" 454.8 107.50511221762 51.4234475319015
"2276" 455 111.005926629273 58.9808476451195
"2277" 455.2 112.769220369374 67.0738866855706
"2278" 455.4 113.005027604263 75.6518688375876
"2279" 455.6 110.90230528779 83.4958762724066
"2280" 455.8 108.791271176754 92.0048654611453
"2281" 456 106.162245931804 99.7915569648229
"2282" 456.2 102.600823727195 106.902693597456
"2283" 456.4 98.3832249296199 113.319933483928
"2284" 456.6 92.5752161291488 113.446326661042
"2285" 456.8 85.5542605466015 112.362517938239
"2286" 457 77.5274513117402 111.34084223418
"2287" 457.2 69.5115014665074 109.82796935741
"2288" 457.4 61.7618187179621 106.97272311976
"2289" 457.6 54.9106423226052 103.057022801821
"2290" 457.8 48.1984777209068 98.0020861340472
"2291" 458 42.3306642636115 90.5856895054175
"2292" 458.2 38.8323551632186 83.2084267777488
"2293" 458.4 35.7043568090909 75.4034280104364
"2294" 458.6 34.4497901727388 66.9385512568718
"2295" 458.8 34.8591891617359 58.5011339655328
"2296" 459 37.9234017806667 50.6580831707394
"2297" 459.2 43.3683726525553 43.9646683609524
"2298" 459.4 50.0206521360909 38.7370808517091
"2299" 459.6 57.1401680694413 34.6677069626068
"2300" 459.8 64.5473591946852 31.0549532395302
"2301" 460 72.7891485448353 28.2502276134818
"2302" 460.2 80.3676216014272 27.1139541547238
"2303" 460.4 88.6839368791709 27.0843566056223
"2304" 460.6 96.9303171850051 26.9890257165818
"2305" 460.8 104.786528467455 28.5262482306485
"2306" 461 109.935161690033 33.2516721987991
"2307" 461.2 111.540959125622 41.2389692270104
"2308" 461.4 112.350707612259 49.3237647635018
"2309" 461.6 112.370501806621 57.4720447416254
"2310" 461.8 110.345924512503 65.1838043152294
"2311" 462 106.280559411187 71.8447442303953
"2312" 462.2 101.445346567593 78.190546881639
"2313" 462.4 95.4248736382939 83.7748394266894
"2314" 462.6 88.4383216874017 88.7174428289084
"2315" 462.8 81.1274285725359 93.0083042330961
"2316" 463 73.6498338641288 97.3403113258152
"2317" 463.2 65.671960027099 100.344202601275
"2318" 463.4 57.7251782498237 102.882735193312
"2319" 463.6 49.5500992818977 105.501547919312
"2320" 463.8 40.8577790272842 106.940205098333
"2321" 464 32.6149153051645 107.527595334782
"2322" 464.2 25.1264612071288 105.266804488571
"2323" 464.4 17.2273970105984 101.834625458243
"2324" 464.6 11.7073764321124 100.163023963627
"2325" 464.8 13.2259687319697 99.4152914898303
"2326" 465 13.9802027025359 99.1996589996961
"2327" 465.2 15.354341348967 98.3582154117465
"2328" 465.4 18.5130929233288 96.1411079060018
"2329" 465.6 23.0616109195807 92.6957336331068
"2330" 465.8 28.0388598891895 89.3864237131372
"2331" 466 33.3082996332283 86.2065177830303
"2332" 466.2 39.7576256010553 83.5317866950701
"2333" 466.4 45.93188822944 82.5552258025124
"2334" 466.6 50.7100196660114 81.8649576029104
"2335" 466.8 53.4850349232916 81.1228826157158
"2336" 467 56.7204979077538 79.9109976211165
"2337" 467.2 61.2547455522502 79.6319204780961
"2338" 467.4 66.7535390569778 80.9970738236155
"2339" 467.6 73.319701458273 83.1007506703857
"2340" 467.8 79.1532051976712 85.0800283537271
"2341" 468 87.4159991898399 88.7185321525546
"2342" 468.2 93.8397518314343 92.4568696374818
"2343" 468.4 99.8032752267879 97.1090716759091
"2344" 468.6 103.429698922407 102.007890736621
"2345" 468.8 105.528641604142 107.4696889116
"2346" 469 108.869549276993 107.400201203782
"2347" 469.2 109.956351677558 105.764881313
"2348" 469.4 110.645042566327 105.617159609524
"2349" 469.6 111.453581259073 104.845948877232
"2350" 469.8 112.083657968056 106.063634367701
"2351" 470 110.60896206574 107.266437366232
"2352" 470.2 109.516994721026 108.696115079496
"2353" 470.4 107.647317105174 110.750112961556
"2354" 470.6 105.326330154103 112.887154283973
"2355" 470.8 101.731310494479 114.936143116664
"2356" 471 97.305122003597 117.340417807173
"2357" 471.2 91.8151654192526 118.979256172262
"2358" 471.4 85.951136538306 120.1199261199
"2359" 471.6 79.7627652758788 119.600585191697
"2360" 471.8 72.9952539892954 119.598896992204
"2361" 472 66.6390884925423 119.312532407136
"2362" 472.2 59.3425026559259 117.846760312067
"2363" 472.4 52.2869871712526 115.65034037529
"2364" 472.6 45.1928856105606 112.809819257427
"2365" 472.8 38.6840007300292 108.753735661115
"2366" 473 33.740979371209 102.55225360352
"2367" 473.2 30.7552000318095 94.8275356693086
"2368" 473.4 29.1037126585931 87.0439190100941
"2369" 473.6 27.9492169430303 79.3796690689212
"2370" 473.8 28.1088524474594 71.5909438261109
"2371" 474 30.7720632255863 63.8076121395762
"2372" 474.2 34.835994348937 56.7784735220304
"2373" 474.4 39.9437105199706 50.3739083837777
"2374" 474.6 45.6050981686888 44.4203646613118
"2375" 474.8 51.8994746809613 40.60023494192
"2376" 475 58.4274232298479 37.010872467456
"2377" 475.2 65.7979405164272 34.8644487052399
"2378" 475.4 73.8531555005885 34.5808940265625
"2379" 475.6 82.5761308569716 35.6397438822602
"2380" 475.8 90.3643761894807 36.956936207409
"2381" 476 97.8451857135297 39.1568477910762
"2382" 476.2 105.854258756793 41.6830287693533
"2383" 476.4 113.639963034143 44.7525749036799
"2384" 476.6 120.247808162642 49.2937265684029
"2385" 476.8 123.073969209907 55.161940137393
"2386" 477 121.965702530056 62.312679864365
"2387" 477.2 119.659951909316 70.1363047336808
"2388" 477.4 117.383310745793 77.9721569427818
"2389" 477.6 114.550924368215 85.7539784371741
"2390" 477.8 110.162017742601 93.2707765855374
"2391" 478 105.279862859924 100.6668423162
"2392" 478.2 100.848249287393 105.835039291515
"2393" 478.4 94.4317461849599 110.162932304171
"2394" 478.6 87.0446457043835 113.632274468328
"2395" 478.8 79.293883219019 116.654015631673
"2396" 479 71.5372898675958 118.268603142076
"2397" 479.2 63.7576190022091 118.657401120899
"2398" 479.4 56.2393529059151 116.635117572818
"2399" 479.6 48.4684724094333 113.643671751245
"2400" 479.8 41.902345874715 109.246537523068
"2401" 480 37.3941779281555 102.390199512687
"2402" 480.2 34.1679472449942 94.6691177200395
"2403" 480.4 31.6296066861988 86.4145660041518
"2404" 480.6 30.91878206794 77.9534378051655
"2405" 480.8 32.3649588280998 69.5641442967818
"2406" 481 35.2043626177869 62.1162674176859
"2407" 481.2 39.8894135718278 54.9366981777573
"2408" 481.4 46.0637522463584 49.3794541979104
"2409" 481.6 53.3728822203307 45.0184801063568
"2410" 481.8 61.061261588653 41.2588121838205
"2411" 482 68.6357692600318 37.8398858215124
"2412" 482.2 76.2207558502192 34.8083148465563
"2413" 482.4 84.8453061983149 31.8321711053222
"2414" 482.6 92.8650365315821 30.6588166506851
"2415" 482.8 101.039412241001 31.5650748997063
"2416" 483 108.883496140143 33.8480756050701
"2417" 483.2 115.338829548407 37.5429217247596
"2418" 483.4 121.215305631933 43.2637981060629
"2419" 483.6 122.93764395996 46.5450577504683
"2420" 483.8 121.201702489888 51.9420615940909
"2421" 484 118.454770522479 58.5281727198675
"2422" 484.2 114.890400038613 64.8327963966516
"2423" 484.4 110.92581995062 71.5835687626515
"2424" 484.6 105.238997761715 77.4047630824049
"2425" 484.8 98.7925277128593 81.7205128011177
"2426" 485 91.3247574134188 85.4896846130918
"2427" 485.2 83.5781700549942 88.3704578969434
"2428" 485.4 75.4822680048108 90.7518909036614
"2429" 485.6 67.4558190098188 92.6861790732818
"2430" 485.8 59.1794775362089 93.1229059437294
"2431" 486 51.3537502907023 91.0667748550995
"2432" 486.2 43.701364898697 87.8031234277697
"2433" 486.4 36.8458485260283 83.4791552000472
"2434" 486.6 30.4676121449705 77.7814163723305
"2435" 486.8 26.2033506786288 71.3200600690652
"2436" 487 22.6513374618108 63.8766766075546
"2437" 487.2 20.9493969864988 56.1801168939218
"2438" 487.4 20.6530847000847 47.9476083978053
"2439" 487.6 21.0011737366712 40.0077444396422
"2440" 487.8 22.9165485380372 32.2063829786452
"2441" 488 25.7493678622121 25.0788858372242
"2442" 488.2 30.3409074055624 19.0076534154206
"2443" 488.4 36.6959238558098 16.6463794398094
"2444" 488.6 44.8681299620923 15.515824395038
"2445" 488.8 52.8481857502964 14.1913752995533
"2446" 489 61.1531650117663 14.0521517135318
"2447" 489.2 69.1632689047103 16.0568916031054
"2448" 489.4 76.692899361648 19.4243342190917
"2449" 489.6 83.6848533385384 23.761617380801
"2450" 489.8 89.3942085387579 29.0964886265533
"2451" 490 94.1817845588247 35.6958981077386
"2452" 490.2 97.7266637646333 43.1205970865727
"2453" 490.4 100.080987739804 50.7436259304678
"2454" 490.6 102.209123638136 59.0705077346961
"2455" 490.8 103.186468704707 68.0426943894104
"2456" 491 103.198414033299 76.8026788202018
"2457" 491.2 102.306645215585 85.6075616531289
"2458" 491.4 100.653013324323 94.0209864680929
"2459" 491.6 98.3727974475333 102.431830094782
"2460" 491.8 94.325598097149 109.639583441685
"2461" 492 88.8646484250893 115.709651022113
"2462" 492.2 82.6066870071156 120.647849836929
"2463" 492.4 76.1731337042121 122.553733086232
"2464" 492.6 68.6754262974464 121.063738216225
"2465" 492.8 60.7661426304365 120.091596515943
"2466" 493 52.5871427303788 119.165539179059
"2467" 493.2 44.4871649852562 116.736268075803
"2468" 493.4 37.0091490533375 114.067706144413
"2469" 493.6 31.5842787894899 108.837631648565
"2470" 493.8 27.1532397641409 102.491940335234
"2471" 494 22.7935953674115 95.5161146805145
"2472" 494.2 20.5406094971118 88.0395090659624
"2473" 494.4 19.4439303702993 79.7930595965332
"2474" 494.6 17.6465491523367 71.5422060654117
"2475" 494.8 17.3441648014964 63.4559704039524
"2476" 495 19.2343542994302 55.3048120600098
"2477" 495.2 23.1694401443939 48.0522941275576
"2478" 495.4 28.526744153561 41.6212536713837
"2479" 495.6 34.6202825899074 36.0376488498961
"2480" 495.8 41.0173232308095 31.1165955609818
"2481" 496 48.4644530249604 27.6067572579206
"2482" 496.2 56.4622923119657 25.2135392517101
"2483" 496.4 65.2957721033314 23.9758192707187
"2484" 496.6 73.468989996524 23.5756849034012
"2485" 496.8 81.3076010262659 23.797597260627
"2486" 497 89.7944152588256 25.2130973201733
"2487" 497.2 96.9916907077241 26.6486075850849
"2488" 497.4 104.317279485086 30.1539285899346
"2489" 497.6 111.363589095022 33.7081561687532
"2490" 497.8 117.134796489683 38.0816017885519
"2491" 498 119.447237542832 44.596561459879
"2492" 498.2 121.050947302419 52.2536920531169
"2493" 498.4 122.866373533888 59.9358537092385
"2494" 498.6 126.449642025983 66.1078861339992
"2495" 498.8 127.217808791041 67.6477233963872
"2496" 499 124.506467042712 71.3837571345651
"2497" 499.2 120.206752049222 76.5671816694676
"2498" 499.4 115.697792705573 81.8725405868985
"2499" 499.6 110.475333195791 88.0098249966032
"2500" 499.8 104.585355532315 93.0648870808909
"2501" 500 97.981674894318 97.3698778764678
"2502" 500.2 91.4883688341685 101.234563383253
"2503" 500.4 83.8376468167923 104.841049102963
"2504" 500.6 76.235909455068 108.152170885144
"2505" 500.8 68.2809351781424 111.479129652709
"2506" 501 60.1799980704476 114.060693623441
"2507" 501.2 51.599314589661 115.344297400457
"2508" 501.4 43.1666222275931 116.585545538401
"2509" 501.6 34.8586670756961 117.140707462299
"2510" 501.8 28.1087448983261 114.197683835771
"2511" 502 21.5251305182572 109.58793717236
"2512" 502.2 16.7138278042448 104.147556051928
"2513" 502.4 10.7886733381556 98.7970025499283
"2514" 502.6 7.26103763796061 92.3178942218455
"2515" 502.8 5.84864916281995 88.916062172923
"2516" 503 6.7565696288515 88.1312598258
"2517" 503.2 8.03969071729056 87.7020710422171
"2518" 503.4 10.2740246512697 85.5289451680091
"2519" 503.6 14.1428924471566 82.4068881919263
"2520" 503.8 18.9465287535999 79.4847172596934
"2521" 504 24.1171014305675 75.9112564160007
"2522" 504.2 30.2585023907448 73.0778582975798
"2523" 504.4 36.6257215537897 72.0138955960709
"2524" 504.6 43.7260937226729 71.8602361637465
"2525" 504.8 50.8991464307611 72.7070324462759
"2526" 505 57.65942928292 73.9486037496725
"2527" 505.2 65.3895162693283 75.1096458818167
"2528" 505.4 72.7678565141672 76.9858323823857
"2529" 505.6 79.9196784746403 79.5590904388534
"2530" 505.8 87.0308727966241 81.8350835075007
"2531" 506 96.0156517533074 84.4364991329533
"2532" 506.2 102.859580966907 88.2351696851763
"2533" 506.4 108.48634445207 93.5200315671
"2534" 506.6 114.305002858506 98.6586475602545
"2535" 506.8 116.074617699454 98.6438978109535
"2536" 507 114.221973978938 99.254797053566
"2537" 507.2 114.077938365026 99.0013048350461
"2538" 507.4 113.969842605879 99.1875262253152
"2539" 507.6 113.806444313337 98.8057406987669
"2540" 507.8 113.19931955087 98.5370440715727
"2541" 508 112.938703340684 98.4125452617318
"2542" 508.2 112.548987888122 99.0521947652809
"2543" 508.4 111.267829022842 99.6210523135364
"2544" 508.6 109.714319295182 100.414453034589
"2545" 508.8 108.84749840631 100.421340331973
"2546" 509 108.756837447026 100.288102433496
"2547" 509.2 108.376758810026 100.673791086982
"2548" 509.4 107.066232453824 101.386040092118
"2549" 509.6 105.772925452171 102.358099332238
"2550" 509.8 103.631703679479 103.849379334273
"2551" 510 100.477050992379 106.107729838364
"2552" 510.2 96.5695758821683 109.101918595771
"2553" 510.4 92.4253851296156 113.061194088166
"2554" 510.6 87.350763778843 117.199767241437
"2555" 510.8 82.3622316682181 120.052485817759
"2556" 511 76.6406907576645 122.560557771821
"2557" 511.2 70.9309380003262 124.188065687877
"2558" 511.4 65.3681507145879 124.073776694755
"2559" 511.6 59.3814842367504 122.542337739652
"2560" 511.8 53.4825532130409 120.05491442209
"2561" 512 46.5634193779247 117.296972052239
"2562" 512.2 40.5507272025797 113.44296917086
"2563" 512.4 35.6603072913525 108.300676561324
"2564" 512.6 30.8498416170937 102.320389995141
"2565" 512.8 26.9389390064676 96.0161664096734
"2566" 513 24.289557285273 89.105424037328
"2567" 513.2 22.9207135831797 81.6203290670304
"2568" 513.4 23.3598335618496 74.3217585133313
"2569" 513.6 25.0991783346709 66.4968467941501
"2570" 513.8 28.0567139312727 59.5409284868303
"2571" 514 32.6330142878788 53.309402558423
"2572" 514.2 38.408788715561 47.74688735358
"2573" 514.4 44.4005469902905 42.8031336371289
"2574" 514.6 50.9505905409662 38.0032996523216
"2575" 514.8 57.7025309840231 34.8359788495591
"2576" 515 64.8653352212918 31.1830620641123
"2577" 515.2 71.441469159432 27.7379405760563
"2578" 515.4 78.895194474031 24.9933689600905
"2579" 515.6 86.6573100137175 23.3825389628528
"2580" 515.8 94.3622564500552 23.9338147043054
"2581" 516 101.67546220496 26.2301206790532
"2582" 516.2 108.919182256513 28.6838576363087
"2583" 516.4 111.346554758349 32.9375822570406
"2584" 516.6 112.927241574108 40.4467547148626
"2585" 516.8 114.799739079328 48.2516905572295
"2586" 517 116.665914432823 55.679850856879
"2587" 517.2 117.816806754206 63.6056707640472
"2588" 517.4 119.428194142795 71.2882115363151
"2589" 517.6 120.14074198585 78.7812298577743
"2590" 517.8 118.374492230926 84.7971486861874
"2591" 518 116.005216989066 90.5227409850566
"2592" 518.2 114.246263432788 97.2063544668546
"2593" 518.4 112.381045420581 103.645173115441
"2594" 518.6 108.74010674485 103.734925061684
"2595" 518.8 104.464256884336 102.59198271661
"2596" 519 99.0251505990388 100.524739953712
"2597" 519.2 93.0578392145758 97.5468442351637
"2598" 519.4 87.873499963558 93.7512420816988
"2599" 519.6 82.3634885420177 89.3923330417596
"2600" 519.8 77.7607669106907 84.7886258809026
"2601" 520 74.1448410413645 78.7292420641533
"2602" 520.2 71.4532029179376 71.7066138293054
"2603" 520.4 70.6595092936141 64.5687956070995
"2604" 520.6 71.690798183156 56.7114639397145
"2605" 520.8 74.2632600996951 49.1337655166961
"2606" 521 77.7149946602053 41.9502964564308
"2607" 521.2 81.7694170045562 35.8836017532399
"2608" 521.4 87.5563777482577 30.4648740066029
"2609" 521.6 93.8103181322727 25.7737629154061
"2610" 521.8 100.505274653542 22.1296333493482
"2611" 522 105.384536923055 23.8588769801877
"2612" 522.2 109.579029399393 28.3576026667533
"2613" 522.4 114.894939665747 32.8760767664913
"2614" 522.6 119.146654411684 35.8266396821207
"2615" 522.8 117.788225209073 36.983803038704
"2616" 523 117.474606191292 41.9940944386741
"2617" 523.2 117.27833664605 48.5186338555818
"2618" 523.4 117.90716207849 55.7951887245061
"2619" 523.6 118.552099070645 62.8841675548323
"2620" 523.8 118.150707612879 70.4917112938467
"2621" 524 116.662663892549 77.9699936462177
"2622" 524.2 114.561076041212 85.5351218531485
"2623" 524.4 112.229295576626 93.3658922451313
"2624" 524.6 109.788977598879 100.655763615614
"2625" 524.8 106.483339544971 108.257832518716
"2626" 525 102.696438747718 112.814906750321
"2627" 525.2 97.185426570058 112.579133178359
"2628" 525.4 90.1140906039706 111.152608331788
"2629" 525.6 83.0893582987645 109.078163900668
"2630" 525.8 76.8126310934502 104.88507707461
"2631" 526 71.1356973454826 99.6390142304629
"2632" 526.2 66.3788311360827 93.3010103598847
"2633" 526.4 62.9162321654217 85.961588872639
"2634" 526.6 60.3179422069588 78.8206018552418
"2635" 526.8 58.4668440694242 71.0990505539212
"2636" 527 56.6816262289697 63.3087064218606
"2637" 527.2 55.871559639 54.9586001990424
"2638" 527.4 55.9578401164051 46.5044655949292
"2639" 527.6 57.8256178577266 38.232665552384
"2640" 527.8 60.9467374711372 30.5884109054874
"2641" 528 64.266547111927 23.3256002723553
"2642" 528.2 68.2234010757974 16.5536687951562
"2643" 528.4 73.2032058777664 10.7836334165436
"2644" 528.6 78.0648052779766 6.83139697969921
"2645" 528.8 82.2073619638561 7.78609766102727
"2646" 529 87.674939912782 9.72260052917537
"2647" 529.2 93.0732742777563 13.4660087169206
"2648" 529.4 99.0847221078584 18.2159898870635
"2649" 529.6 105.924217596909 24.1464968688432
"2650" 529.8 110.54203059929 29.9807637761781
"2651" 530 115.320849397397 36.1336080654545
"2652" 530.2 119.933377326242 42.6700031228225
"2653" 530.4 124.208421110551 49.32606462215
"2654" 530.6 126.628858110284 55.6726750823872
"2655" 530.8 126.68294019301 63.2163447749164
"2656" 531 126.27353105505 71.3949799508675
"2657" 531.2 125.99288059098 79.4223462798901
"2658" 531.4 124.754129913654 86.6687708724678
"2659" 531.6 120.161217038505 91.740724125365
"2660" 531.8 115.286040848823 97.9454334480651
"2661" 532 110.017728630407 104.063890461926
"2662" 532.2 104.724686570744 110.173261558036
"2663" 532.4 98.6343483147806 114.620036088687
"2664" 532.6 91.817185900732 118.685451204789
"2665" 532.8 84.8938268753788 122.979345296618
"2666" 533 77.6670045671872 124.747710047916
"2667" 533.2 69.7286892590788 125.39553216561
"2668" 533.4 61.9456827546241 125.115436767614
"2669" 533.6 54.1108508376377 123.082646219401
"2670" 533.8 46.7615738032697 120.251952764755
"2671" 534 40.0778879406946 115.649306433745
"2672" 534.2 34.2583029356216 109.918965165268
"2673" 534.4 29.0068586429869 103.731250230982
"2674" 534.6 24.8871524356843 96.285771019204
"2675" 534.8 20.9855577390657 88.504675078094
"2676" 535 17.7592702932788 80.6547133584104
"2677" 535.2 17.6218277154546 72.9790790932243
"2678" 535.4 18.452022035539 64.2477274745449
"2679" 535.6 19.7679283021515 55.8580799724667
"2680" 535.8 22.4188621789856 47.8324371188944
"2681" 536 26.7455216755258 40.5774832308348
"2682" 536.2 32.1597791222023 34.8335066772171
"2683" 536.4 39.0107338167388 29.9432956144718
"2684" 536.6 46.2824317133293 26.4380111016192
"2685" 536.8 54.3792339381691 23.834582653498
"2686" 537 62.646832742281 21.6658896471231
"2687" 537.2 71.0294028168121 19.2307231386818
"2688" 537.4 79.1990531401035 17.5255025964313
"2689" 537.6 86.9251360353454 17.4217264784818
"2690" 537.8 94.9426406352461 18.8516606019512
"2691" 538 102.34253899643 21.6556314240635
"2692" 538.2 106.652369049091 27.0554250818303
"2693" 538.4 108.343926147314 34.4200136707739
"2694" 538.6 109.655045126793 42.851414942239
"2695" 538.8 110.389288717131 50.8864978530846
"2696" 539 109.952933089349 59.6266527015406
"2697" 539.2 107.102844923927 67.5010943407222
"2698" 539.4 103.477580048695 75.4602719304405
"2699" 539.6 99.4515234988518 82.8145111546305
"2700" 539.8 94.2371361216311 89.5379077826883
"2701" 540 88.2089572092121 95.3126214073985
"2702" 540.2 81.0878100654201 99.7972259654222
"2703" 540.4 73.2429548104173 102.996284090597
"2704" 540.6 65.0018266716192 104.069334655559
"2705" 540.8 56.2711159413008 104.513146319413
"2706" 541 48.1614193706961 104.286149666972
"2707" 541.2 39.6373205983074 103.869563858925
"2708" 541.4 31.3660854978788 102.726252086426
"2709" 541.6 23.6305802857931 100.469960477382
"2710" 541.8 16.0373988923242 96.9909425726182
"2711" 542 8.7716774570188 94.5665164468418
"2712" 542.2 10.4834792421359 91.261184722239
"2713" 542.4 12.3472486032906 88.2453695420701
"2714" 542.6 15.2139386412184 84.0885174284913
"2715" 542.8 19.0109959377988 79.3862317968818
"2716" 543 24.4426922866435 75.7907197937171
"2717" 543.2 30.4084363830847 72.2236841257171
"2718" 543.4 37.1649995595359 68.8034193430961
"2719" 543.6 44.1844238437611 66.2174255376877
"2720" 543.8 51.680496815035 65.4811623982318
"2721" 544 59.9150588517388 65.7499640146418
"2722" 544.2 67.5861719053232 67.144363552954
"2723" 544.4 75.6325774204788 68.9708516295533
"2724" 544.6 83.2904854406555 72.1622424674478
"2725" 544.8 90.7555250780438 75.7911199466129
"2726" 545 97.5642665288242 80.1644941244455
"2727" 545.2 104.063163317407 85.6448223548429
"2728" 545.4 109.979016917379 91.6856801658925
"2729" 545.6 116.647989298073 95.9071273520652
"2730" 545.8 118.182676844028 94.9196244035893
"2731" 546 117.186936783343 95.8965111744818
"2732" 546.2 116.813645264861 97.6504553709283
"2733" 546.4 116.559758981896 97.5655997669199
"2734" 546.6 114.607956280842 98.412253073358
"2735" 546.8 112.16699172595 100.322047999619
"2736" 547 108.392987838683 103.602665500627
"2737" 547.2 103.683532584524 106.872094624364
"2738" 547.4 97.8441426160697 108.723942037718
"2739" 547.6 91.3844005226096 110.250399896193
"2740" 547.8 84.7107614768238 111.750067963009
"2741" 548 77.4609806331124 112.742896750038
"2742" 548.2 70.3512942644502 113.762628089153
"2743" 548.4 62.6701904177153 113.230687595453
"2744" 548.6 55.3878231919091 112.39019071077
"2745" 548.8 47.9404950799964 109.973562649982
"2746" 549 40.5608809520958 107.235790664906
"2747" 549.2 33.5093067009621 103.327835482815
"2748" 549.4 26.8934781731816 98.3526466450919
"2749" 549.6 19.6188402172677 94.2085389387318
"2750" 549.8 13.3250195282788 89.9275170729
"2751" 550 8.92774938741932 84.456862519144
"2752" 550.2 5.11186570874241 78.4794172098546
"2753" 550.4 4.06919976819307 72.6652814285533
"2754" 550.6 5.2999305927645 70.5869371770961
"2755" 550.8 8.60559026394482 67.0741899514441
"2756" 551 12.9784973835545 61.880556655171
"2757" 551.2 18.0461128115584 58.1179671518653
"2758" 551.4 24.0736433826388 55.5953778326318
"2759" 551.6 31.1207865193894 55.1168366873542
"2760" 551.8 38.7428805493304 55.3255899390786
"2761" 552 46.0763956785688 56.8680452013218
"2762" 552.2 53.7159762822688 59.7840968599118
"2763" 552.4 60.5443336010372 63.7572423136353
"2764" 552.6 66.7618401337906 68.8364989955995
"2765" 552.8 72.3688280875732 75.5346825696485
"2766" 553 76.080535544943 83.1214510928717
"2767" 553.2 77.4524833647023 91.1042437171583
"2768" 553.4 77.0985247330244 99.1487720236517
"2769" 553.6 76.2787111033788 108.845749902011
"2770" 553.8 76.5540244750519 117.063536017559
"2771" 554 74.6317036763788 123.02810860035
"2772" 554.2 70.1623861323698 123.502364383143
"2773" 554.4 63.1926703119314 124.590362943666
"2774" 554.6 56.2657609670573 125.136876581776
"2775" 554.8 49.6406772606626 123.195007597009
"2776" 555 42.9509288464384 119.425272167386
"2777" 555.2 36.1980111330732 115.596598043287
"2778" 555.4 30.9701702510038 110.12913048303
"2779" 555.6 26.8419979641333 103.283054515555
"2780" 555.8 22.8764673890392 96.0695748996139
"2781" 556 19.2445579864964 88.5263860075112
"2782" 556.2 16.8378232387057 80.3593269667511
"2783" 556.4 15.1309465666069 72.6223455425158
"2784" 556.6 14.0585712976888 64.2670963298018
"2785" 556.8 15.0227041068788 55.8273100887759
"2786" 557 17.2263923658485 47.523415462497
"2787" 557.2 21.4587023600788 41.0418723071918
"2788" 557.4 26.9087996639697 35.0156280552242
"2789" 557.6 32.9655830952538 29.150561135453
"2790" 557.8 39.9236135976061 24.7661911520424
"2791" 558 47.4116038435703 21.9645469796733
"2792" 558.2 55.5759429213333 20.7498981508568
"2793" 558.4 63.7276698904455 20.4621997383485
"2794" 558.6 72.2160927834454 21.7786057586818
"2795" 558.8 80.6096796300636 24.0545296033731
"2796" 559 88.4293500299725 27.8879505534506
"2797" 559.2 95.1079962276545 33.2953923808884
"2798" 559.4 100.356116880606 39.9137393707636
"2799" 559.6 104.966511956943 47.1752685879543
"2800" 559.8 109.003481749079 54.8228234239247
"2801" 560 112.547162937108 62.4204891821195
"2802" 560.2 116.320948510861 70.3562426723624
"2803" 560.4 119.376194806944 78.2357556400099
"2804" 560.6 118.996116169944 84.614986984851
"2805" 560.8 113.966355645906 89.0961189614222
"2806" 561 108.372646828926 94.7103035584724
"2807" 561.2 102.47157580243 100.630929510197
"2808" 561.4 95.9711654686919 105.681451974701
"2809" 561.6 89.3615436838882 110.314882774548
"2810" 561.8 82.2296907688599 114.050174841982
"2811" 562 74.5779189635958 117.313147159576
"2812" 562.2 66.4431953420735 119.722032125707
"2813" 562.4 58.5767748223877 122.836957538187
"2814" 562.6 50.3328231081724 123.815110296156
"2815" 562.8 43.0609899830242 122.333109613909
"2816" 563 35.7240963002947 119.035456676336
"2817" 563.2 28.2687780086419 115.689536159324
"2818" 563.4 21.2003834280292 111.229465852938
"2819" 563.6 15.4335999306626 106.809367882712
"2820" 563.8 14.8274936504604 100.642592524288
"2821" 564 15.7552649121857 93.6355806812393
"2822" 564.2 18.0038651168176 86.1001624886043
"2823" 564.4 21.5139213318693 78.7992573291422
"2824" 564.6 25.2475646944082 73.4826378908936
"2825" 564.8 31.1492457626673 68.4418510004145
"2826" 565 38.3226763084242 64.9879926941334
"2827" 565.2 45.8217429917788 62.8530214757018
"2828" 565.4 53.4660745784413 62.0574451276068
"2829" 565.6 61.7323001390114 62.3307575362063
"2830" 565.8 69.7552578628302 64.0399389890303
"2831" 566 77.9041807409488 66.6863108774918
"2832" 566.2 86.1210901378414 69.6884428694585
"2833" 566.4 92.7960072646424 74.2024487936455
"2834" 566.6 99.0092234942502 80.4436030841818
"2835" 566.8 104.69452907909 87.0414503164864
"2836" 567 110.052635752473 93.247057558144
"2837" 567.2 114.664941374446 98.1637823978197
"2838" 567.4 112.579840733422 102.318995293039
"2839" 567.6 107.531310495099 105.206474267962
"2840" 567.8 100.793783189879 107.893939538522
"2841" 568 93.4104037414899 110.745004887704
"2842" 568.2 85.7707973084568 112.752858462074
"2843" 568.4 77.8060641446566 114.864081790037
"2844" 568.6 69.5042618734217 116.17219708121
"2845" 568.8 61.2981831107645 116.026603788639
"2846" 569 52.738398514491 115.083627231217
"2847" 569.2 44.4079995125847 113.889058735129
"2848" 569.4 35.8671379627151 112.097570252291
"2849" 569.6 27.883807393776 110.0819071913
"2850" 569.8 18.9830747763884 108.52322946629
"2851" 570 17.3222993823127 105.303245734265
"2852" 570.2 14.8123461191052 98.7412461563403
"2853" 570.4 11.7938455906502 91.1993075728961
"2854" 570.6 10.4668281780388 83.5367325848618
"2855" 570.8 11.022280473 75.6311932749515
"2856" 571 13.7304367410788 68.4285166147247
"2857" 571.2 17.8283978641506 61.4017673247294
"2858" 571.4 23.4889864967526 55.4055853141663
"2859" 571.6 30.3262003821263 51.2322549786848
"2860" 571.8 38.6790074517035 47.7553197428272
"2861" 572 46.8137482343488 46.0446398315618
"2862" 572.2 54.7988769265384 45.1435025381095
"2863" 572.4 63.3157260747879 46.6432378301333
"2864" 572.6 71.1476495038788 49.4073044300121
"2865" 572.8 79.0026080018788 52.5805764203758
"2866" 573 86.7598319932217 56.3988708160104
"2867" 573.2 93.9594062171566 60.5658721771485
"2868" 573.4 100.902879835684 65.4139266068707
"2869" 573.6 106.568866924295 71.9570307240651
"2870" 573.8 111.237385377717 78.9307117014413
"2871" 574 115.856781679835 86.2624709403181
"2872" 574.2 115.305254033176 91.8285066940359
"2873" 574.4 111.709551950445 98.4618682106809
"2874" 574.6 108.087032551781 105.483201377654
"2875" 574.8 104.342379017718 110.026443232661
"2876" 575 99.0366595222526 110.428371603645
"2877" 575.2 91.3770913180519 111.38959741379
"2878" 575.4 83.4639193818108 112.232025593729
"2879" 575.6 75.0915988271488 112.685783698972
"2880" 575.8 66.6980061461031 111.853519031748
"2881" 576 58.4198879674173 110.757526533059
"2882" 576.2 50.372453749398 109.239821453165
"2883" 576.4 42.1631341859899 107.436296207565
"2884" 576.6 34.402107580097 104.332318903609
"2885" 576.8 27.4583656887228 99.3063494973488
"2886" 577 21.1724449361761 93.247057558144
"2887" 577.2 16.2279985233112 86.8876802620089
"2888" 577.4 12.3929388334302 79.9466469133463
"2889" 577.6 10.2756452601 71.5332291569995
"2890" 577.8 10.5500967821815 63.4583422860461
"2891" 578 13.241965307601 55.8841378628985
"2892" 578.2 16.6945764914395 48.5362547260379
"2893" 578.4 20.7322501727561 41.1182366759064
"2894" 578.6 25.0965978856502 34.392444643839
"2895" 578.8 30.8518614595847 28.2989371341583
"2896" 579 37.0582155615216 24.0696202125022
"2897" 579.2 43.6266866914272 20.5921965451431
"2898" 579.4 51.7362848725492 17.5882074451295
"2899" 579.6 59.668969382433 15.9029735552951
"2900" 579.8 68.4487965465765 15.3182419898772
"2901" 580 77.0315025123206 15.5493290182027
"2902" 580.2 84.9334184000663 17.5252342099193
"2903" 580.4 92.257389206772 21.3394052157876
"2904" 580.6 98.0753159861931 26.8798307471533
"2905" 580.8 104.336166262116 32.2290868831798
"2906" 581 110.983510458022 37.4353444585818
"2907" 581.2 117.68375385885 42.4328342260961
"2908" 581.4 123.868854964173 46.27763459758
"2909" 581.6 123.223029786661 49.6281209237455
"2910" 581.8 122.690137371766 56.625467546595
"2911" 582 122.06219649851 64.0362284803604
"2912" 582.2 121.68054683571 71.6884729644076
"2913" 582.4 121.004883037898 79.3508979530007
"2914" 582.6 118.996116169944 87.2581175532622
"2915" 582.8 117.784450017224 94.8055541617364
"2916" 583 116.838028616573 99.9554297371763
"2917" 583.2 117.214332061724 100.201274673818
"2918" 583.4 116.893251187664 99.2236410724211
"2919" 583.6 117.284402251068 98.4736600137656
"2920" 583.8 115.873890393158 97.4472897306934
"2921" 584 113.873900425665 96.6849942668362
"2922" 584.2 111.005960157735 95.6392730253472
"2923" 584.4 106.410895507411 93.7980798110472
"2924" 584.6 101.656800029007 90.9035441689026
"2925" 584.8 97.0973321319964 86.7878308079818
"2926" 585 92.9732654745195 81.9357223039721
"2927" 585.2 88.3033558249376 77.2257772105701
"2928" 585.4 84.0628706395846 71.9314270016583
"2929" 585.6 80.8033689228108 66.0436136707779
"2930" 585.8 77.3440830404243 59.2050712323758
"2931" 586 73.8943511205988 52.3850457314318
"2932" 586.2 71.1385067187963 44.9382021037035
"2933" 586.4 68.6555736180171 37.4876573676946
"2934" 586.6 66.6649992120698 29.6866322253751
"2935" 586.8 65.1712405910512 21.7816807894301
"2936" 587 63.8790138645067 14.2028026800748
"2937" 587.2 65.1446846640698 8.39177282215036
"2938" 587.4 69.8763011948439 7.04354878329577
"2939" 587.6 75.469604307947 7.6818660993
"2940" 587.8 81.6383707236831 8.25211848411225
"2941" 588 88.7802353559118 10.0587656873335
"2942" 588.2 96.2342166423897 12.9089278596883
"2943" 588.4 102.773811898822 15.9312151457818
"2944" 588.6 105.324013408667 19.8480056098
"2945" 588.8 108.491335383667 26.1945495905273
"2946" 589 112.502810109795 32.7274764884865
"2947" 589.2 116.967443931652 38.6232346385856
"2948" 589.4 121.731815504613 44.892693011413
"2949" 589.6 125.272901891798 49.0826111166034
"2950" 589.8 125.562241034379 53.6286084409626
"2951" 590 126.594616791636 61.1575088846305
"2952" 590.2 128.096098614379 67.6327077217874
"2953" 590.4 128.153524825888 73.9924595382902
"2954" 590.6 126.252383822616 79.1274205623239
"2955" 590.8 123.9128431757 85.6028250233969
"2956" 591 122.119276444257 91.9317992326845
"2957" 591.2 120.044373742357 93.7099543862119
"2958" 591.4 116.334001467218 98.2229150071011
"2959" 591.6 113.31583341969 104.337233124387
"2960" 591.8 110.722504075721 109.678544662403
"2961" 592 106.834279325157 111.664027379599
"2962" 592.2 101.953778540723 115.862911513367
"2963" 592.4 96.5812449631288 120.023544095537
"2964" 592.6 92.1519340580898 121.13632728467
"2965" 592.8 85.7526584109076 122.395715366049
"2966" 593 79.048878444644 123.737667673243
"2967" 593.2 72.1750135772242 125.1647337075
"2968" 593.4 65.0122588999424 127.294531952127
"2969" 593.6 58.4292135042667 128.93222543837
"2970" 593.8 55.5065398473357 128.87621594974
"2971" 594 54.796131872943 128.734393758349
"2972" 594.2 54.0852004212572 128.266671244658
"2973" 594.4 53.6617898500381 127.125547685681
"2974" 594.6 50.3772569409645 123.506459194496
"2975" 594.8 46.7311163232677 118.508969426982
"2976" 595 43.4031272036384 112.429574502434
"2977" 595.2 40.1621910970217 106.941582332182
"2978" 595.4 35.1173464697242 101.188000124836
"2979" 595.6 31.5695250247346 94.9557545147895
"2980" 595.8 29.3477801284629 87.7363494863185
"2981" 596 28.7213716487538 79.6617216051693
"2982" 596.2 30.15862479394 71.1599507785737
"2983" 596.4 33.19917309091 64.0639026908568
"2984" 596.6 38.1976607402671 56.9380253948362
"2985" 596.8 44.1332154232451 51.7809326716056
"2986" 597 51.8916380080334 48.6339452442602
"2987" 597.2 59.7233130577257 46.0646069116859
"2988" 597.4 68.4496082949706 44.7503674582063
"2989" 597.6 76.5877649445758 45.643386923194
"2990" 597.8 84.1656564173639 48.0045165506749
"2991" 598 91.5452030228788 52.0500953134158
"2992" 598.2 98.5109432766825 57.0871392946547
"2993" 598.4 103.954066671601 62.972205762704
"2994" 598.6 108.604625417513 69.7784394242854
"2995" 598.8 113.493888276663 76.4861216200899
"2996" 599 119.273347290684 81.5611327111207
"2997" 599.2 118.635760349622 84.5274949408104
"2998" 599.4 114.587914408103 88.4260955206547
"2999" 599.6 108.667192107151 91.646123493108
"3000" 599.8 101.870091501383 94.4922538497433
"3001" 600 94.5896329052488 96.7525997348018
"3002" 600.2 86.7813047668885 98.0578824747003
"3003" 600.4 78.6105268816051 97.9421927201713
"3004" 600.6 70.8906439493359 96.9720816233533
"3005" 600.8 61.4954806810953 95.484778596456
"3006" 601 54.5879340459071 92.3559157978214
"3007" 601.2 48.1904078178982 87.8614046498071
"3008" 601.4 41.7329739622057 82.7700159072126
"3009" 601.6 35.3043216894354 78.0168650717743
"3010" 601.8 30.064819385533 73.7995824427575
"3011" 602 23.8450278585517 66.6381273215893
"3012" 602.2 17.6199081263788 60.5127912892318
"3013" 602.4 14.0795460076566 54.5358833098152
"3014" 602.6 13.8564191927199 48.8720037441874
"3015" 602.8 14.9804731472121 41.1311897479263
"3016" 603 17.0915988209488 32.5000958236418
"3017" 603.2 20.5748332159964 26.301846786423
"3018" 603.4 25.1758714299388 22.6321464363818
"3019" 603.6 31.9128652914577 18.460323893845
"3020" 603.8 39.3288677226873 15.2194343202371
"3021" 604 48.6046704185162 12.990230635839
"3022" 604.2 55.884103930402 12.5718615378539
"3023" 604.4 63.9364676119602 14.2739063810981
"3024" 604.6 71.7017568208238 17.4924232215093
"3025" 604.8 79.296862430524 21.5291598312076
"3026" 605 85.9800516116472 27.1056919207608
"3027" 605.2 91.3385583270341 33.8401089246906
"3028" 605.4 95.418385323736 41.2353293946961
"3029" 605.6 98.1059996821217 49.9006815870286
"3030" 605.8 100.312111206511 58.788764110746
"3031" 606 102.437366485014 66.8936878642521
"3032" 606.2 103.589162767815 75.2674276036974
"3033" 606.4 103.585946639685 83.850344777642
"3034" 606.6 101.619062971776 91.3871161168884
"3035" 606.8 98.6001864849074 99.2724556459818
"3036" 607 96.8735435339645 106.639476250096
"3037" 607.2 94.615838327063 112.910332617245
"3038" 607.4 89.6923196675038 113.594495834943
"3039" 607.6 83.4440983599645 111.986389919782
"3040" 607.8 76.2433832813499 109.070779240876
"3041" 608 70.0947455774322 105.141243525545
"3042" 608.2 64.7017052676545 99.2807898414678
"3043" 608.4 59.0813709798884 93.4858222340203
"3044" 608.6 54.9432612713933 86.5775686500206
"3045" 608.8 51.3239402015259 79.2153737858936
"3046" 609 47.9007731361688 71.2801432413518
"3047" 609.2 45.3982816416667 63.2430791422546
"3048" 609.4 43.8747216028582 55.1940863199818
"3049" 609.6 44.1176584636211 46.8412340193633
"3050" 609.8 45.4616090753342 38.3894129802491
"3051" 610 47.2175211353149 30.3197046138754
"3052" 610.2 50.0681109128149 23.3103168954499
"3053" 610.4 54.7827033675171 16.7197035012691
"3054" 610.6 60.9569595238894 11.9383578186308
"3055" 610.8 68.2599256066719 9.90327629894733
"3056" 611 76.0613176405492 11.7512399884023
"3057" 611.2 83.8649933234995 14.0326033037749
"3058" 611.4 91.1358875676481 15.6697071933555
"3059" 611.6 97.387980501467 17.9537843197171
"3060" 611.8 100.702355339054 23.7408693785488
"3061" 612 102.519973666254 31.1723304932943
"3062" 612.2 102.429273082424 38.8644749827091
"3063" 612.4 101.283334314558 46.7526790959527
"3064" 612.6 98.7240714843461 54.6047396391874
"3065" 612.8 94.4181503672611 61.4251580803642
"3066" 613 89.026250487467 66.9855372098936
"3067" 613.2 81.5002676164502 70.7894678465839
"3068" 613.4 73.5648492844035 73.1944986318729
"3069" 613.6 65.264920359384 75.457633198322
"3070" 613.8 57.1298133629846 75.9238063095299
"3071" 614 48.4427499158182 75.0096643328
"3072" 614.2 40.5877914178182 73.2184256423758
"3073" 614.4 32.3911460643333 70.8326810072849
"3074" 614.6 24.9437310931865 67.5966399389722
"3075" 614.8 19.5669147291241 62.0625529111611
"3076" 615 15.2856515915958 55.7349104610196
"3077" 615.2 12.0454214503788 48.4084754011289
"3078" 615.4 12.9579525923653 42.0311738115224
"3079" 615.6 17.7990880552502 37.4389842908961
"3080" 615.8 24.0775186942317 33.6719719533936
"3081" 616 31.1014102754134 30.1403276659917
"3082" 616.2 38.8161492279406 27.3459919516932
"3083" 616.4 46.8069580654406 25.2593283244425
"3084" 616.6 54.9807840341822 24.2716659605099
"3085" 616.8 63.1718908189253 24.1306569354469
"3086" 617 71.3503581102788 26.5091744898152
"3087" 617.2 78.1267746209657 31.0625915271883
"3088" 617.4 84.9192960623942 36.6365701237963
"3089" 617.6 91.303999272475 43.5705968097991
"3090" 617.8 95.0433341819343 51.2413295331207
"3091" 618 97.3006795260217 59.1687832071818
"3092" 618.2 98.3149055385014 67.2941251021328
"3093" 618.4 98.7045024398242 75.8458330835455
"3094" 618.6 98.9061755247779 84.6782307487616
"3095" 618.8 98.2252643505297 93.1779684921988
"3096" 619 95.4192155523008 101.332968058395
"3097" 619.2 92.8310765424489 109.292539818842
"3098" 619.4 89.1748944321333 115.974984348545
"3099" 619.6 82.8103682918238 118.299762551303
"3100" 619.8 75.3474592404489 118.87924582643
"3101" 620 68.353557902149 118.051039172306
"3102" 620.2 60.1278290867817 117.237501789428
"3103" 620.4 52.3753846326217 115.96836647161
"3104" 620.6 44.4380309638095 113.713400258051
"3105" 620.8 37.3409694801524 110.419442108482
"3106" 621 30.9679078781645 105.558446052753
"3107" 621.2 26.8135083647561 98.7664846162554
"3108" 621.4 23.0876108043645 91.2429855606675
"3109" 621.6 20.282234653776 83.714893872365
"3110" 621.8 17.7360432654621 75.711618862704
"3111" 622 17.2471386939365 67.9126753793376
"3112" 622.2 17.9679999473936 59.9278504154571
"3113" 622.4 21.9688848382057 53.2060029102414
"3114" 622.6 27.6763186610231 47.9562610010024
"3115" 622.8 34.7142215817428 43.3946687496906
"3116" 623 42.5380939187879 39.8874884589212
"3117" 623.2 50.2136729440064 37.5283150690776
"3118" 623.4 58.5915765170277 35.9751908762478
"3119" 623.6 66.7551804330171 34.6578813514393
"3120" 623.8 75.1735179035915 34.2228439466414
"3121" 624 83.7931824890663 35.6231629451068
"3122" 624.2 92.1441148145152 37.6909048062242
"3123" 624.4 99.6021174963144 40.7052112427838
"3124" 624.6 107.340394072052 44.8273889098568
"3125" 624.8 114.290094050018 49.9709269489818
"3126" 625 120.027762635958 55.9148689032713
"3127" 625.2 120.072413618645 62.9913214967949
"3128" 625.4 118.569859754617 70.6599719432528
"3129" 625.6 117.490948469407 78.748780409312
"3130" 625.8 114.870389286338 86.6569935923602
"3131" 626 111.784390443129 93.9997541129263
"3132" 626.2 108.557115587888 101.31189918958
"3133" 626.4 103.259158132581 106.630327482387
"3134" 626.6 96.7686690616494 110.221338391009
"3135" 626.8 89.7478218049162 113.757287400617
"3136" 627 82.1133486911118 116.936950587166
"3137" 627.2 74.0724451105074 118.963948466268
"3138" 627.4 66.1358282610847 120.273752829952
"3139" 627.6 57.8883347673931 120.314326254868
"3140" 627.8 49.729514459601 119.471502861204
"3141" 628 41.9214122168502 118.079469213896
"3142" 628.2 34.1114853162091 115.396578868697
"3143" 628.4 27.8141601402002 110.71972827441
"3144" 628.6 23.784641533047 104.074142845262
"3145" 628.8 20.3003674663645 96.407907614639
"3146" 629 17.8897639586488 88.7649877211018
"3147" 629.2 16.6773898901818 80.7192376585273
"3148" 629.4 17.6674179560038 72.2232517926934
"3149" 629.6 20.3184664490788 64.7741249711818
"3150" 629.8 24.1820821447869 57.6158747490941
"3151" 630 29.2627251495829 51.5087561017675
"3152" 630.2 35.0869200510341 45.2462125759721
"3153" 630.4 40.9986226553175 39.6650017391043
"3154" 630.6 47.4150922582611 34.2789675187465
"3155" 630.8 54.2420684623163 29.4485286582006
"3156" 631 61.4793991751913 25.3440490000443
"3157" 631.2 69.0437390345277 21.8303765651095
"3158" 631.4 77.0646246220107 20.1676999725093
"3159" 631.6 84.9351397707049 19.5389615469492
"3160" 631.8 92.9479674769613 19.7102241410334
"3161" 632 100.41754373103 22.5657470711333
"3162" 632.2 107.457828625279 26.7342374545818
"3163" 632.4 113.586000814057 29.1829796914472
"3164" 632.6 114.134782391747 29.9087549793309
"3165" 632.8 114.766545902667 34.7289541409722
"3166" 633 114.115166790614 40.8847278997171
"3167" 633.2 113.258058976588 47.5295921476364
"3168" 633.4 112.643293637526 54.9467918303936
"3169" 633.6 111.144835044331 62.3710306808376
"3170" 633.8 108.534000967275 70.1460710725384
"3171" 634 106.549259693022 78.2196655401533
"3172" 634.2 104.467876680879 85.6621076696261
"3173" 634.4 100.583403271539 92.6164044896057
"3174" 634.6 96.2525989857229 99.4746500006883
"3175" 634.8 91.2953365115177 106.066809299315
"3176" 635 85.4809126271734 112.531682298366
"3177" 635.2 79.6790782365393 118.240156123037
"3178" 635.4 72.4090699078353 123.624674617921
"3179" 635.6 65.819510092601 127.019605122954
"3180" 635.8 59.8651350091491 124.49305049936
"3181" 636 55.3237089167788 119.622394131922
"3182" 636.2 50.3408779857088 113.610665090032
"3183" 636.4 45.6412912425004 107.27418430663
"3184" 636.6 40.9633616621265 100.687816128927
"3185" 636.8 36.7031767792477 93.86500767771
"3186" 637 33.3009194655195 86.3178330431275
"3187" 637.2 31.0435945331515 78.6847919907394
"3188" 637.4 29.9724638288788 71.1067714103455
"3189" 637.6 30.9860068608788 63.0965035085756
"3190" 637.8 34.29120049832 55.5575342819524
"3191" 638 38.8034746089706 48.3694007306961
"3192" 638.2 43.5377446669613 41.8531627870127
"3193" 638.4 48.915744832549 35.227089170801
"3194" 638.6 54.1994117873304 28.4043334171109
"3195" 638.8 59.6937779046151 22.4397952979269
"3196" 639 66.4135589252455 17.4769306019152
"3197" 639.2 74.6478772354 15.4349201375669
"3198" 639.4 82.8456253315454 14.5256332337485
"3199" 639.6 91.4130017578353 14.728448382884
"3200" 639.8 98.3400782476134 16.854952589543
"3201" 640 100.807119282405 23.2275463749502
"3202" 640.2 102.302918954438 31.397612026423
"3203" 640.4 103.305283202996 39.8918030551583
"3204" 640.6 104.68506447345 48.0527353193533
"3205" 640.8 105.118395886513 56.3222593454722
"3206" 641 103.722479742296 64.7115410582828
"3207" 641.2 100.731631966218 72.4283489477177
"3208" 641.4 97.5815428305061 80.3034695400818
"3209" 641.6 93.694374952097 87.6552690272455
"3210" 641.8 88.6146901675049 94.4374316647575
"3211" 642 82.828029098351 100.645481280093
"3212" 642.2 76.1263372353923 105.566414334306
"3213" 642.4 68.5258107579066 109.279972381204
"3214" 642.6 60.5235466505931 111.706122831582
"3215" 642.8 52.2787770437562 113.148801273586
"3216" 643 43.5412711697788 114.631092079342
"3217" 643.2 34.6506279870937 114.496649600159
"3218" 643.4 26.7263868209869 112.17713680782
"3219" 643.6 20.1175677409502 108.419809230821
"3220" 643.8 14.562002728697 104.016149833036
"3221" 644 14.9748710811339 98.6458845118798
"3222" 644.2 16.4346113460437 91.3950329888891
"3223" 644.4 18.5625784092352 83.8729017313383
"3224" 644.6 22.391622650897 77.1522019905273
"3225" 644.8 28.5679827702502 71.9591539595818
"3226" 645 35.7179243901312 68.9155473812828
"3227" 645.2 43.7513146270683 66.2371459914029
"3228" 645.4 51.6569502766682 65.6538149705081
"3229" 645.6 59.9648077584828 66.5914463963779
"3230" 645.8 68.4410289070606 67.6632694451334
"3231" 646 76.8190189697023 69.0912872575995
"3232" 646.2 84.556184202704 71.6390607449915
"3233" 646.4 92.1207506731931 75.6463040939533
"3234" 646.6 98.5890902861591 80.0395136630472
"3235" 646.8 104.038528590934 86.3702611563707
"3236" 647 107.532474699933 93.5707075125764
"3237" 647.2 110.84283200147 101.399937633682
"3238" 647.4 113.631607488549 103.299980191174
"3239" 647.6 112.155504961332 102.862326111048
"3240" 647.8 108.8614462462 105.761375052514
"3241" 648 103.796522826739 107.417345834496
"3242" 648.2 96.984860579943 109.923306249679
"3243" 648.4 90.2328560309731 111.652521150048
"3244" 648.6 82.6447207661409 113.222731408593
"3245" 648.8 75.0208318047359 114.461475893496
"3246" 649 65.3979240793554 115.332450347468
"3247" 649.2 56.9616327033977 115.358969263293
"3248" 649.4 48.7411089035931 115.25495933801
"3249" 649.6 40.3648997034216 113.795386579982
"3250" 649.8 32.5439868593923 110.786130620685
"3251" 650 25.4556364552448 106.341692468884
"3252" 650.2 18.4700840249314 100.998981368745
"3253" 650.4 12.1932298092121 95.1498400177874
"3254" 650.6 8.820408967977 88.12660663108
"3255" 650.8 6.8202451407645 80.0177427034104
"3256" 651 5.70322242043843 72.0311491748993
"3257" 651.2 5.51600199948626 63.5306630046734
"3258" 651.4 6.83517680150379 55.330055055953
"3259" 651.6 10.6959503301212 47.1875582080424
"3260" 651.8 15.6511007867188 40.3845185912318
"3261" 652 21.6107338148788 34.4200136707739
"3262" 652.2 28.1049620643884 28.911697139828
"3263" 652.4 35.2859631741388 24.6462476474918
"3264" 652.6 42.8486834312455 21.0354733278485
"3265" 652.8 50.4112992972159 18.4745173026447
"3266" 653 58.162341164126 17.448207280993
"3267" 653.2 66.1696158200248 18.208277882802
"3268" 653.4 74.6151785182484 20.4736467472209
"3269" 653.6 82.6233571227735 23.2959369084345
"3270" 653.8 88.778857479353 26.8731889912808
"3271" 654 93.4418699467317 31.9933669331583
"3272" 654.2 97.6410796239942 39.1093523376645
"3273" 654.4 100.062584288222 47.1391374084675
"3274" 654.6 101.792707812763 55.3888523471837
"3275" 654.8 102.370134972821 63.929158898453
"3276" 655 101.400373337818 72.5351298488303
"3277" 655.2 101.142188607129 80.8427713613151
"3278" 655.4 99.2316476915293 89.1749247189527
"3279" 655.6 96.4006220072572 97.0654384035224
"3280" 655.8 92.7203085336036 104.81468472123
"3281" 656 88.0960781955236 111.467764840683
"3282" 656.2 82.0466923582151 117.462021295855
"3283" 656.4 75.1154401234697 122.353955926255
"3284" 656.6 67.7849600051872 124.126217184533
"3285" 656.8 60.1278290867817 122.198451881089
"3286" 657 52.5943140254165 120.157882141435
"3287" 657.2 44.8636579747373 117.857576794887
"3288" 657.4 38.0145015313835 114.057318438113
"3289" 657.6 32.0193093327228 108.408601719624
"3290" 657.8 26.370277107041 102.829162060117
"3291" 658 23.6218295155098 96.5996525674284
"3292" 658.2 22.6540869360553 89.4218918107171
"3293" 658.4 22.9813204149697 81.7229489936788
"3294" 658.6 24.631567148535 73.7100270475131
"3295" 658.8 27.4563432519388 66.6022307510318
"3296" 659 31.6386671466364 58.9309808293152
"3297" 659.2 36.5643327150303 52.3180673019515
"3298" 659.4 42.8835024265624 46.3297946945839
"3299" 659.6 49.3718310284849 40.9220832197697
"3300" 659.8 55.9521823801818 36.3590570730424
"3301" 660 63.3358501185052 31.9733560903445
"3302" 660.2 71.3242108565277 30.5229931207903
"3303" 660.4 78.8859929655265 30.6909833505955
"3304" 660.6 86.9082436514788 32.3033724655608
"3305" 660.8 94.7858735067735 34.1016411989397
"3306" 661 102.136240426975 37.6026717498761
"3307" 661.2 109.05697429799 41.9627903252874
"3308" 661.4 116.099717232086 46.5841659946611
"3309" 661.6 122.20604206087 51.4388813392204
"3310" 661.8 122.487059335015 57.0667800456818
"3311" 662 119.185366124712 63.3614656074263
"3312" 662.2 114.966652616124 69.5727974830384
"3313" 662.4 110.584991348067 76.5963003279818
"3314" 662.6 105.177356803279 82.2853582352104
"3315" 662.8 99.1647040004731 87.7949655417365
"3316" 663 92.3785864563008 92.8688552446148
"3317" 663.2 86.343756490601 98.6248688133985
"3318" 663.4 80.1393886525424 103.369914150327
"3319" 663.6 72.7150214069359 107.50939617321
"3320" 663.8 64.4610808899899 109.587841531121
"3321" 664 56.5121855778596 110.739152379549
"3322" 664.2 48.5110657588133 111.096297841879
"3323" 664.4 40.1254903820732 111.056412763482
"3324" 664.6 32.0682245375704 109.335401395627
"3325" 664.8 24.5483509438414 106.352950011001
"3326" 665 17.0866910094225 103.679303109603
"3327" 665.2 12.0524599436566 100.34822830776
"3328" 665.4 13.1210927211192 96.6829249446934
"3329" 665.6 14.6723595129094 91.5209127566655
"3330" 665.8 17.80284317129 85.1507566946641
"3331" 666 21.7187953881435 79.8448506684818
"3332" 666.2 26.5020261807573 74.228198210608
"3333" 666.4 32.128679173398 69.3091110460684
"3334" 666.6 38.59008837076 64.9378453494373
"3335" 666.8 45.402872823786 60.820441548889
"3336" 667 52.3782876377699 57.3471732666848
"3337" 667.2 60.28008052735 54.9258236787414
"3338" 667.4 68.5988868792905 53.7964977651877
"3339" 667.6 76.7563432572088 53.8335170009018
"3340" 667.8 84.8650330392424 55.4064098716485
"3341" 668 92.3747977401769 58.0126814683568
"3342" 668.2 99.6644066685074 62.2553610096961
"3343" 668.4 106.614807360149 66.7972814948467
"3344" 668.6 112.760501488151 72.5799108160909
"3345" 668.8 117.366795424066 79.3091128497229
"3346" 669 118.679016918309 86.1088200897518
"3347" 669.2 115.273476809421 92.7336839875519
"3348" 669.4 111.639171718615 100.324058142444
"3349" 669.6 108.153593371787 107.251535759165
"3350" 669.8 104.281292622715 112.531868426155
"3351" 670 99.7268957877735 114.774309902403
"3352" 670.2 92.8452850896265 116.954046669169
"3353" 670.4 85.3893499581965 118.611360971524
"3354" 670.6 77.7842250814021 119.690043987281
"3355" 670.8 69.7857010546288 120.554919170842
"3356" 671 62.0348117072359 120.438080553553
"3357" 671.2 54.2277573974292 118.962445783202
"3358" 671.4 46.4782424556879 116.958235414173
"3359" 671.6 38.9732641174805 113.678138884194
"3360" 671.8 32.7608589203242 109.015790410555
"3361" 672 26.8806703009749 103.885593120463
"3362" 672.2 19.8184363890256 97.7320385390277
"3363" 672.4 13.5164665454343 92.0853034220652
"3364" 672.6 11.9544785421857 86.0373406303086
"3365" 672.8 12.2988072083788 78.6545117569506
"3366" 673 13.5036564876688 71.0202592141118
"3367" 673.2 15.5141189102727 62.7257817618303
"3368" 673.4 18.8741676284788 55.5471500544676
"3369" 673.6 22.9127853832154 48.9051047638828
"3370" 673.8 28.1842843367074 42.9970082348104
"3371" 674 34.6869007685903 37.8231615919914
"3372" 674.2 41.3458645665359 32.9073930596104
"3373" 674.4 48.7900826215258 28.81600743057
"3374" 674.6 56.0538599825946 25.2189177911081
"3375" 674.8 63.9832368079008 23.0907653079818
"3376" 675 71.9035836819121 22.0716122599818
"3377" 675.2 80.3391482638568 22.9311726603555
"3378" 675.4 88.4343420048244 25.238464190384
"3379" 675.6 96.1982869425152 28.7655947798
"3380" 675.8 104.144245366206 32.4901817853284
"3381" 676 111.457100505712 36.4600716112596
"3382" 676.2 116.719420493365 42.6302705356845
"3383" 676.4 120.705680672712 49.6028994594263
"3384" 676.6 124.135153321869 56.7841092946328
"3385" 676.8 121.38318592565 61.6911870009818
"3386" 677 117.277655694225 68.0709841752195
"3387" 677.2 113.149858139018 75.0675707559818
"3388" 677.4 107.78818628335 81.0959571814158
"3389" 677.6 101.64443537745 86.6895553354961
"3390" 677.8 94.9055244303741 91.7085779427762
"3391" 678 87.7162626797677 95.712497429704
"3392" 678.2 80.5446413291359 99.7055956913818
"3393" 678.4 73.4234720459155 103.38763670333
"3394" 678.6 65.3090201273222 106.186591831293
"3395" 678.8 57.5192846693928 107.467351007412
"3396" 679 49.181340041967 108.197538588394
"3397" 679.2 40.7851682310096 108.635328974804
"3398" 679.4 32.7069184672954 107.630926129926
"3399" 679.6 25.7358074623192 104.025776111826
"3400" 679.8 19.1160358520242 99.3604734092182
"3401" 680 12.2447593288054 94.2713594391103
"3402" 680.2 6.30904942898988 89.7815928864818
"3403" 680.4 7.64636315176767 86.2782542839818
"3404" 680.6 10.1785646157023 81.0063853923054
"3405" 680.8 14.1867679145984 75.2104426785986
"3406" 681 19.2352423336288 69.5479750416934
"3407" 681.2 25.0634107790283 65.2058362973556
"3408" 681.4 31.5119742676364 61.5329094442849
"3409" 681.6 38.8967102256388 58.6872333920018
"3410" 681.8 46.9339529022727 56.7343971766182
"3411" 682 54.7976000666156 55.1578795669608
"3412" 682.2 62.6893318494531 53.8318520479026
"3413" 682.4 70.7138223727576 54.0243765717091
"3414" 682.6 78.3944821826788 55.7711817334118
"3415" 682.8 86.4105557758599 58.2010685441516
"3416" 683 94.3905623604201 60.6813839809451
"3417" 683.2 102.379220245776 63.4556552452996
"3418" 683.4 110.172575482518 66.3410727824818
"3419" 683.6 117.853098868813 69.9513743817648
"3420" 683.8 123.333598117424 74.6958115191545
"3421" 684 122.912447517935 79.1057243423969
"3422" 684.2 123.378516501797 84.4275649990909
"3423" 684.4 122.255556892479 86.4784450612675
"3424" 684.6 119.831422319613 89.2433819018442
"3425" 684.8 116.155294768629 94.8985904816485
"3426" 685 112.993493813585 100.463415457808
"3427" 685.2 110.1011850507 106.672689719964
"3428" 685.4 108.634262501707 111.320300606268
"3429" 685.6 109.405172700732 110.629267736011
"3430" 685.8 109.185114343832 108.517459638645
"3431" 686 109.278586286336 106.450204969753
"3432" 686.2 110.947312492593 105.310937455382
"3433" 686.4 112.867614558579 103.564479732218
"3434" 686.6 115.475814563803 101.899659140001
"3435" 686.8 117.327203899379 100.224372902621
"3436" 687 118.391974921583 97.9985143359818
"3437" 687.2 119.755861142352 96.6915870456336
"3438" 687.4 119.86610677102 96.3547918315747
"3439" 687.6 120.53732752269 95.3301237542251
"3440" 687.8 121.357621112566 93.7535598994461
"3441" 688 122.395479647339 91.9749139648933
"3442" 688.2 122.674322105031 91.0066239497586
"3443" 688.4 123.315514511926 88.6082572219912
"3444" 688.6 124.538140262462 85.457269884204
"3445" 688.8 126.179448378534 81.5342321313447
"3446" 689 126.944820663466 76.9925077629268
"3447" 689.2 127.556827620722 72.9672292570601
"3448" 689.4 128.879290957288 68.7024967198364
"3449" 689.6 128.405856891934 65.8706495005782
"3450" 689.8 128.032752174879 63.2128391212596
"3451" 690 128.55449648567 60.1033928773364
"3452" 690.2 127.82317610401 60.6017885910286
"3453" 690.4 127.084331650776 59.0123384519164
"3454" 690.6 126.548983649667 56.1862906095011
"3455" 690.8 126.169688141727 52.9453524183122
"3456" 691 125.455888755218 49.1422807207341
"3457" 691.2 123.704875619605 44.395630970595
"3458" 691.4 121.66105653385 40.2709455216139
"3459" 691.6 119.924407918879 35.5790299782961
"3460" 691.8 116.960741786757 31.5630703191594
"3461" 692 114.420720204673 27.3434811516583
"3462" 692.2 111.076225058152 22.7770873061799
"3463" 692.4 108.096551969973 19.1139051242177
"3464" 692.6 104.232227925939 17.1516509207618
"3465" 692.8 99.5715695336435 14.3342922448348
"3466" 693 97.6786288709376 11.0819950181289
"3467" 693.2 96.47884513617 10.1856161540595
"3468" 693.4 92.0467500902602 8.7963558048478
"3469" 693.6 87.6684009254788 6.73335888758182
"3470" 693.8 82.4984961246151 4.63261566803677
"3471" 694 77.4662901428472 3.20923492686603
"3472" 694.2 71.7688532976853 2.7282517884657
"3473" 694.4 67.3509500009433 2.12004755014311
"3474" 694.6 62.1071123802893 2.22762962273971
"3475" 694.8 57.0914789178043 2.61554689151373
"3476" 695 51.1521519580318 3.90364925124712
"3477" 695.2 45.6966159798226 4.814717391038
"3478" 695.4 40.1550356852509 6.86134554942368
"3479" 695.6 35.4272187730766 8.79882373238842
"3480" 695.8 30.991575778637 12.5492509516082
"3481" 696 26.7570859342581 15.425152942637
"3482" 696.2 23.9960549160512 17.1603488648784
"3483" 696.4 18.3483921806287 21.6735056006068
"3484" 696.6 18.0633332028788 25.4649286584364
"3485" 696.8 16.2407118841956 30.4014225681402
"3486" 697 13.6186215579614 34.4545555438809
"3487" 697.2 10.1286051143973 37.1796125363522
"3488" 697.4 7.50933526998006 42.6546336281337
"3489" 697.6 5.58060404777989 48.9237751908719
"3490" 697.8 3.50896664171396 54.7741056683335
"3491" 698 2.45733283796866 60.6648769793301
"3492" 698.2 1.23693521069128 66.1300762530131
"3493" 698.4 1.50966775498187 70.1858801897241
"3494" 698.6 1.95466704034195 73.6112546900239
"3495" 698.8 3.56232676257037 76.9606237306547
"3496" 699 5.63348322098889 78.6053875865965
"3497" 699.2 7.897085696095 79.1235244402521
"3498" 699.4 10.9648773766 80.8480794501068
"3499" 699.6 14.4548896582697 84.3580772912727
"3500" 699.8 18.1866325226198 89.0888872991693
"3501" 700 22.6720854804637 92.9724553186045
"3502" 700.2 26.363460257365 97.8757952189635
"3503" 700.4 27.6251263207399 103.472923243121
"3504" 700.6 29.4773155127871 110.102125534477
"3505" 700.8 29.3263301459788 116.308525346073
"3506" 701 27.9939236344021 115.403886308776
"3507" 701.2 25.6156364899343 114.131565536787
"3508" 701.4 22.0633729189424 112.417213708255
"3509" 701.6 20.3232602336896 109.278059556414
"3510" 701.8 16.6354702152301 105.222105872144
"3511" 702 12.3553053841491 100.773640541009
"3512" 702.2 10.7692674507428 97.7016736423896
"3513" 702.4 11.9990544688891 95.2365570422396
"3514" 702.6 13.5700410962089 92.5403560825546
"3515" 702.8 15.6866235208692 89.8624391619241
"3516" 703 18.8222360919382 85.2502719397739
"3517" 703.2 22.4975839678788 80.305289456239
"3518" 703.4 26.2630425158499 75.729040282328
"3519" 703.6 30.881032761136 71.5041749202961
"3520" 703.8 36.2698451674082 67.7461551096877
"3521" 704 41.987376858704 64.856250896409
"3522" 704.2 48.5425323290958 60.8799507894252
"3523" 704.4 55.1445289879074 58.113231836039
"3524" 704.6 62.0342896211961 55.7563354173761
"3525" 704.8 69.5158452223588 54.7431110962418
"3526" 705 77.6267233359388 52.9392102012818
"3527" 705.2 85.4112606633738 52.2955545077244
"3528" 705.4 93.0326261503692 52.320368711078
"3529" 705.6 99.959237436466 54.0229953175782
"3530" 705.8 107.142504126434 56.9882203315651
"3531" 706 114.645537960545 59.9642887807596
"3532" 706.2 117.414959058686 65.1203097565231
"3533" 706.4 116.111781092897 70.0634816663276
"3534" 706.6 117.045024305242 75.1613791615364
"3535" 706.8 120.606876163303 78.8785782031611
"3536" 707 122.422791492759 77.6969856198218
"3537" 707.2 123.041052742279 77.9393984519533
"3538" 707.4 121.768625959417 79.1201463194913
"3539" 707.6 118.575704634252 81.7175443941818
"3540" 707.8 114.56864574153 85.9850074163969
"3541" 708 109.768246036861 90.7578951813273
"3542" 708.2 104.070363244016 94.590429143358
"3543" 708.4 97.8311189424942 98.6893825079434
"3544" 708.6 91.8679112995769 103.352673332255
"3545" 708.8 85.593028141558 107.823486231501
"3546" 709 78.710510530851 111.003331875565
"3547" 709.2 72.0084506537199 114.918121771879
"3548" 709.4 65.3093161899614 119.158796370431
"3549" 709.6 58.67711832231 123.632784750872
"3550" 709.8 52.835921474597 125.411415070255
"3551" 710 47.5153594504109 122.083017615954
"3552" 710.2 44.0024819773692 116.302846062261
"3553" 710.4 42.2244104804082 108.767065291688
"3554" 710.6 40.765921448991 100.942878690217
"3555" 710.8 39.9265232905209 93.0140513367502
"3556" 711 39.6563822928682 84.9555237323222
"3557" 711.2 40.1836486538479 76.5844802539715
"3558" 711.4 42.3091829215038 67.9414615531693
"3559" 711.6 44.4585537359819 59.5635736791262
"3560" 711.8 46.2217663493342 51.1717112332591
"3561" 712 49.507730099991 44.6060741057471
"3562" 712.2 54.4558626956288 38.1391970323568
"3563" 712.4 59.1483971392087 31.5184780773323
"3564" 712.6 64.2046012887909 25.4678557963115
"3565" 712.8 69.9313978654788 19.4430466903485
"3566" 713 75.2386034354594 13.7457893759173
"3567" 713.2 81.2335043494875 10.9398577044492
"3568" 713.4 87.3183944443733 13.8637903912675
"3569" 713.6 92.9375319073992 18.9062580866655
"3570" 713.8 98.1269608061758 25.1227647638333
"3571" 714 101.921718821364 32.5043258035255
"3572" 714.2 105.940681399254 40.2595743473664
"3573" 714.4 109.489099041246 48.1289714402112
"3574" 714.6 112.565663196962 55.9619898318429
"3575" 714.8 115.605226832971 63.9702563170369
"3576" 715 118.689152348629 71.8013267861763
"3577" 715.2 120.682105136976 79.4719445471566
"3578" 715.4 122.120801739361 82.9961182180364
"3579" 715.6 121.412144297993 82.343595552239
"3580" 715.8 118.437629721202 83.5130522640406
"3581" 716 113.372576176307 84.1416727154961
"3582" 716.2 106.691336707329 84.2781664272818
"3583" 716.4 99.7327303282538 84.8769188429818
"3584" 716.6 92.098044676697 85.2861242334667
"3585" 716.8 84.5137482383788 84.1749771811718
"3586" 717 77.1592266124288 81.8360209360118
"3587" 717.2 69.5500522996888 78.9429002210018
"3588" 717.4 62.737478094967 75.0226081215112
"3589" 717.6 56.9133319221141 69.679548391923
"3590" 717.8 51.7559606605758 63.1890331472849
"3591" 718 47.2916240283307 56.0576715349337
"3592" 718.2 43.7757157151758 48.7575293844076
"3593" 718.4 41.1125686793488 40.4877078373418
"3594" 718.6 40.0065398456788 32.1527344931152
"3595" 718.8 39.8118029260473 24.1299578822065
"3596" 719 41.4431516826091 16.1556578394987
"3597" 719.2 43.9828093310596 9.53548766689671
"3598" 719.4 47.3800654034788 9.82300181204498
"3599" 719.6 53.5544215088114 10.9554007841841
"3600" 719.8 61.072811430357 13.5528221087644
"3601" 720 68.5775939584502 16.3920739141906
"3602" 720.2 77.5115302721096 19.357137314828
"3603" 720.4 85.1303202495121 23.0185753004152
"3604" 720.6 92.5639705034973 27.4287324697653
"3605" 720.8 98.9106103961991 32.7306668323896
"3606" 721 104.471462328398 39.1243983426139
"3607" 721.2 109.861538065942 46.3448267293364
"3608" 721.4 114.158200160498 53.8378461465924
"3609" 721.6 117.119568347684 61.4470149165652
"3610" 721.8 118.530786249879 69.7170172539818
"3611" 722 120.738697604815 78.1180811292
"3612" 722.2 121.585363185769 84.9762628900919
"3613" 722.4 117.017575975468 89.719086420337
"3614" 722.6 111.194899547393 95.6497623479333
"3615" 722.8 106.485748717315 102.143456107336
"3616" 723 102.174068766352 109.343296949245
"3617" 723.2 97.1522346586219 115.585916934954
"3618" 723.4 93.2274029162676 120.22171274376
"3619" 723.6 88.7877697740553 118.737529485541
"3620" 723.8 83.8156830189382 114.519388869031
"3621" 724 78.3605334112186 109.200540010419
"3622" 724.2 73.4406651752847 102.516591338378
"3623" 724.4 68.9170869978485 95.0491471819212
"3624" 724.6 65.1758637995584 87.5682744648847
"3625" 724.8 61.8382567549588 79.0193366996018
"3626" 725 60.8786408223244 70.7721729911775
"3627" 725.2 61.2956455214355 62.3570511702292
"3628" 725.4 62.6822616797879 54.0243765717091
"3629" 725.6 65.5335713031913 46.2924214163568
"3630" 725.8 69.6866380056235 39.2725304584074
"3631" 726 74.8613345195663 32.7966056635443
"3632" 726.2 80.5862689893788 26.7971383067631
"3633" 726.4 87.8404365190682 22.3344464670976
"3634" 726.6 95.7759773458485 21.345851756103
"3635" 726.8 103.728602848472 22.414596458828
"3636" 727 107.82704787265 24.9507196205818
"3637" 727.2 109.671153221409 30.4248454296518
"3638" 727.4 112.460285000435 37.9237687495101
"3639" 727.6 115.842593708188 45.3858963614454
"3640" 727.8 119.409269892001 52.6882677998403
"3641" 728 122.441688860505 60.4053396974304
"3642" 728.2 125.838661861288 67.4239228959818
"3643" 728.4 127.158926523458 70.7921284716734
"3644" 728.6 127.876458155926 69.9527559262996
"3645" 728.8 127.314438420549 68.5634575540094
"3646" 729 127.064282570985 68.3646795556741
"3647" 729.2 126.864362290768 68.2661396509263
"3648" 729.4 126.871594504044 67.897268061624
"3649" 729.6 126.839234211963 66.966732743608
"3650" 729.8 126.743940069415 65.2802271097909
"3651" 730 127.737135457212 62.5617135628152
"3652" 730.2 127.33824484727 60.5793836758909
"3653" 730.4 127.195171474823 61.953052714704
"3654" 730.6 126.903172674262 63.4306526588416
"3655" 730.8 127.269260877747 65.4526663426134
"3656" 731 126.899490183824 68.4863198233121
"3657" 731.2 126.978897772288 73.8584846399455
"3658" 731.4 125.91372968541 79.7619881142473
"3659" 731.6 124.508386631788 85.6374232007697
"3660" 731.8 122.285302177114 91.7440163914079
"3661" 732 119.179541164758 97.4450088012922
"3662" 732.2 115.172273202933 102.136507336555
"3663" 732.4 110.477050993448 107.335625558068
"3664" 732.6 105.577570558548 112.200685047285
"3665" 732.8 100.341797783717 116.284736761414
"3666" 733 95.1825911003367 120.74372441658
"3667" 733.2 91.0225948970038 123.502364383143
"3668" 733.4 88.6484871971991 121.883058644147
"3669" 733.6 84.4938393573931 119.113181591153
"3670" 733.8 79.6409925086846 115.742166795458
"3671" 734 74.9324455105098 111.801606588021
"3672" 734.2 70.7688252518194 106.766005470447
"3673" 734.4 67.1627998945769 101.012707548699
"3674" 734.6 64.74578076094 94.7655632768288
"3675" 734.8 63.8151358677345 89.5392813692705
"3676" 735 62.687530339166 80.7515174093222
"3677" 735.2 61.9070709923946 72.9313723277397
"3678" 735.4 62.0298490829433 65.4390401452399
"3679" 735.6 63.143326769584 58.5653373234976
"3680" 735.8 65.8474590610535 51.2943417079139
"3681" 736 71.4243053825114 44.0873980009614
"3682" 736.2 76.3986649994533 38.093457118301
"3683" 736.4 80.6863972324595 32.9083323711754
"3684" 736.6 86.5959181628136 27.3986255421231
"3685" 736.8 93.0417626560663 22.8837498451068
"3686" 737 100.446024164869 21.3436457971247
"3687" 737.2 103.931295075702 24.8855238005995
"3688" 737.4 107.754651941793 30.5233028937533
"3689" 737.6 112.892371974383 36.323392383046
"3690" 737.8 117.938310727496 39.041259886423
"3691" 738 119.149771458707 37.5663784218961
"3692" 738.2 117.96247819265 37.1514375380675
"3693" 738.4 117.504942938364 39.0533736059041
"3694" 738.6 116.804143298936 42.1525671378961
"3695" 738.8 115.09921912725 46.3092556408104
"3696" 739 112.289298828555 51.3385404141289
"3697" 739.2 107.924440889067 56.2649181192365
"3698" 739.4 103.574876388121 61.3090046079818
"3699" 739.6 98.3178423545645 66.3137740401247
"3700" 739.8 92.4113437629653 70.6981970513953
"3701" 740 86.4653058552826 75.1116687244049
"3702" 740.2 80.0210711456846 77.5944271601857
"3703" 740.4 72.9639754514115 80.1359522108136
"3704" 740.6 65.7288140792216 82.4637100186104
"3705" 740.8 57.9922995007923 84.1407277590299
"3706" 741 50.5570965523835 85.2614824346921
"3707" 741.2 42.4059273600471 85.5378547305462
"3708" 741.4 34.1272450078494 85.9035656633936
"3709" 741.6 26.4949219071685 85.3864953669818
"3710" 741.8 18.3800654003788 84.0713383087171
"3711" 742 11.1370574122656 81.2257549752648
"3712" 742.2 4.79225412762879 81.0942931071357
"3713" 742.4 6.14942171352029 80.3243814068686
"3714" 742.6 7.26548011553593 77.9794366074104
"3715" 742.8 8.82965808046702 75.2136993180112
"3716" 743 11.7896452606995 70.9537017898214
"3717" 743.2 15.4667441973545 66.2625336823022
"3718" 743.4 19.6134578400553 61.3801954458936
"3719" 743.6 25.144734218523 56.7963125060203
"3720" 743.8 32.2228304123045 52.4279939508432
"3721" 744 38.8254275529637 48.3797021429063
"3722" 744.2 45.292267108354 43.7626703867838
"3723" 744.4 52.2320187513636 41.1382671996485
"3724" 744.6 60.2938436040171 40.5207218908648
"3725" 744.8 68.1868920055092 40.5008349717101
"3726" 745 75.8650200699094 42.5040709442471
"3727" 745.2 83.7225641368685 44.9765570377369
"3728" 745.4 91.4246011476769 47.5467636292799
"3729" 745.6 97.7929718558503 51.7253261244675
"3730" 745.8 104.554751797907 56.4498284684104
"3731" 746 111.031271662407 61.8115036802596
"3732" 746.2 116.922239161147 67.4785203806961
"3733" 746.4 120.754423883169 73.4245436458883
"3734" 746.6 119.358814709057 78.8040861161158
"3735" 746.8 116.197525728295 85.6766708875929
"3736" 747 113.608767900729 92.9728158680318
"3737" 747.2 110.350535224717 100.746095864036
"3738" 747.4 105.79292147042 107.668780757028
"3739" 747.6 100.780086662419 114.339393950198
"3740" 747.8 96.1835078053832 119.218092510159
"3741" 748 95.0565717151632 120.172105650954
"3742" 748.2 93.0354123323045 118.9428662692
"3743" 748.4 88.000170502075 116.089671537337
"3744" 748.6 82.6332639343645 112.57968258701
"3745" 748.8 76.547001905967 108.632177388276
"3746" 749 71.7848770537006 103.844769753655
"3747" 749.2 66.2078112684769 98.7128739490659
"3748" 749.4 60.590307992492 93.8918563583686
"3749" 749.6 55.3381002438108 88.7111111352148
"3750" 749.8 50.8057461279909 83.0041060573463
"3751" 750 45.8712249275392 76.2249344178026
"3752" 750.2 41.8951247623448 68.8561792425643
"3753" 750.4 39.1128015361506 61.5427666541857
"3754" 750.6 37.3995106641339 53.9968414766043
"3755" 750.8 36.9877450543575 45.5582110922159
"3756" 751 36.6238399763788 37.5300938435131
"3757" 751.2 37.9581160336367 29.4752227573608
"3758" 751.4 41.1868270539111 22.268867688627
"3759" 751.6 45.8460851067327 15.7434161571616
"3760" 751.8 50.7974317858239 9.37839703166314
"3761" 752 56.7331025564298 6.16164522621651
"3762" 752.2 63.7951919753956 7.15504777513912
"3763" 752.4 71.833538538465 8.71280010925768
"3764" 752.6 79.6347387876262 10.8649517045397
"3765" 752.8 87.0455623848466 13.1786800185625
"3766" 753 94.5783058092352 16.3174337884769
"3767" 753.2 100.826723338419 20.8167800696318
"3768" 753.4 106.256482031467 27.2760371999524
"3769" 753.6 112.154321349529 33.1759278727779
"3770" 753.8 118.109984901772 38.9718086742497
"3771" 754 122.546838396587 45.9371552612119
"3772" 754.2 125.786832956242 53.3978290728818
"3773" 754.4 125.806065065662 59.023121238529
"3774" 754.6 122.682130586044 66.039903162108
"3775" 754.8 119.429818410475 73.4175717708184
"3776" 755 116.866182589684 81.4018900473707
"3777" 755.2 112.866152717667 88.3741327276453
"3778" 755.4 106.96707300153 93.3979036428875
"3779" 755.6 100.307933433714 98.7593728614956
"3780" 755.8 93.1784122155323 102.493887433843
"3781" 756 85.2201207995958 106.09284898018
"3782" 756.2 77.1818503408217 109.645977741696
"3783" 756.4 69.3576767180072 112.602089261165
"3784" 756.6 61.0720463767399 114.927778855537
"3785" 756.8 52.522633970888 116.304700334633
"3786" 757 44.0664707409061 116.996453653473
"3787" 757.2 35.8546332110217 117.944795418268
"3788" 757.4 28.5149145603834 117.430209950716
"3789" 757.6 22.9701141652301 113.40976110236
"3790" 757.8 17.3511137749869 107.966244315576
"3791" 758 15.5294756228788 102.874878572593
"3792" 758.2 15.5614448540283 94.9303397977855
"3793" 758.4 17.356924423 87.1236880624364
"3794" 758.6 19.4594149277817 79.3977343737585
"3795" 758.8 22.3518871570288 71.9489624291018
"3796" 759 26.9877286500847 65.8876995515701
"3797" 759.2 32.7280339471288 60.0629307641381
"3798" 759.4 39.1137428840727 54.8470023100124
"3799" 759.6 46.0807450320437 51.4471228587138
"3800" 759.8 53.847941219782 49.3503942463689
"3801" 760 61.8420575413288 48.8613240679718
"3802" 760.2 70.0844742100025 49.5598510417344
"3803" 760.4 78.359709030783 50.5957002935669
"3804" 760.6 86.7068019738688 51.5404226429018
"3805" 760.8 94.7502892214269 54.0071160032607
"3806" 761 102.69065712824 57.1934664315096
"3807" 761.2 110.420117353897 61.2003105329084
"3808" 761.4 117.462263289256 66.4432284535667
"3809" 761.6 122.763013234852 72.509358882117
"3810" 761.8 122.349168853073 78.4364377757596
"3811" 762 119.44785672264 85.8423092301929
"3812" 762.2 115.851962779485 93.0926153489145
"3813" 762.4 112.389700865018 100.981660236898
"3814" 762.6 109.398438081961 108.38405789622
"3815" 762.8 105.287312274411 113.019334259028
"3816" 763 103.283524499513 114.957858025357
"3817" 763.2 99.3132864038503 115.20400168561
"3818" 763.4 93.1969466322713 114.093036418767
"3819" 763.6 86.2942136981118 111.994553038856
"3820" 763.8 80.0174179626688 108.760770522862
"3821" 764 73.9964293831074 104.026076648439
"3822" 764.2 68.4953873640657 98.3128325657388
"3823" 764.4 62.816995101709 92.7308872022743
"3824" 764.6 57.7510957503884 86.4889445775588
"3825" 764.8 53.810853856047 79.7394826255519
"3826" 765 50.8195727249756 72.1251772786915
"3827" 765.2 48.2002350938472 64.0084191943292
"3828" 765.4 47.1900260849788 55.8285090923618
"3829" 765.6 47.1083496119213 47.5748330808116
"3830" 765.8 47.9518358747918 39.6616953696883
"3831" 766 50.4430034629549 31.640019273134
"3832" 766.2 54.255729713692 24.0483211937401
"3833" 766.4 58.4862799088163 17.0634304850443
"3834" 766.6 64.1586577172854 11.0499200252236
"3835" 766.8 70.2101221992788 5.45432181234182
"3836" 767 75.7381548196455 5.14093225008182
"3837" 767.2 81.7279445921856 8.30725546966364
"3838" 767.4 88.3750965889997 12.5240521125093
"3839" 767.6 95.4035770651516 16.5280373473758
"3840" 767.8 101.866101268838 22.6455425202602
"3841" 768 106.958296702365 28.812581706039
"3842" 768.2 112.928145600768 34.6517826962318
"3843" 768.4 119.200282564594 40.3240355978442
"3844" 768.6 123.789121888374 46.1970219122937
"3845" 768.8 125.365163222601 53.4884204549263
"3846" 769 126.938266470184 61.9813625215929
"3847" 769.2 128.064721406028 69.6312941004117
"3848" 769.4 126.95767260165 77.4043431017533
"3849" 769.6 125.619931541781 84.5709454390622
"3850" 769.8 121.416568493768 90.5247253173151
"3851" 770 118.250339876947 98.1506451914479
"3852" 770.2 114.519228999361 103.807686709582
"3853" 770.4 108.593955578041 108.10052461582
"3854" 770.6 102.435134684781 112.610166182643
"3855" 770.8 95.5875346948975 116.436135949683
"3856" 771 88.6587567701901 120.85734803051
"3857" 771.2 82.0297829868345 125.417564424929
"3858" 771.4 74.946251513896 128.764196972482
"3859" 771.6 68.5011760314343 129.815198553232
"3860" 771.8 62.3501907097666 128.337367103664
"3861" 772 55.0405332115545 129.20663334636
"3862" 772.2 49.6836724468614 128.24077326033
"3863" 772.4 46.3450820381096 123.560636698559
"3864" 772.6 42.5464414896311 117.728242092046
"3865" 772.8 38.2696521875392 111.984226623218
"3866" 773 33.3388746137359 106.708633064068
"3867" 773.2 28.7647373187853 100.348757463029
"3868" 773.4 24.3286546341807 93.6034168164818
"3869" 773.6 21.0816047319964 85.9372876392465
"3870" 773.8 19.4815554309079 77.7651105590012
"3871" 774 18.2637147972155 69.4401300100737
"3872" 774.2 17.4373951175223 61.2787327352689
"3873" 774.4 17.8291433356364 52.7349935488606
"3874" 774.6 18.0521544194376 43.945933929923
"3875" 774.8 19.8984207801468 36.3568283722189
"3876" 775 22.4639715714094 28.1059342610226
"3877" 775.2 25.6287079774502 20.3530914315941
"3878" 775.4 30.3085333605419 15.8534376763292
"3879" 775.6 37.635198648396 16.0445519933611
"3880" 775.8 46.1727567918317 16.3733477180759
"3881" 776 50.8193351164253 16.8869673937027
"3882" 776.2 55.1196232138679 19.2107831877427
"3883" 776.4 60.8106623309242 23.3687161392545
"3884" 776.6 66.6975621290038 27.7985575126636
"3885" 776.8 72.7735414510455 33.1633945990485
"3886" 777 77.4387427767225 40.2969351261693
"3887" 777.2 81.3605715848205 47.4428337085546
"3888" 777.4 83.6045405184964 55.4526214681877
"3889" 777.6 85.4209170606524 63.2523660214441
"3890" 777.8 86.5712893213692 71.2089985189626
"3891" 778 86.7391619400657 80.1038060282248
"3892" 778.2 86.4992066421359 88.9207725441533
"3893" 778.4 84.5102289917399 97.4217020206207
"3894" 778.6 81.8130977396953 105.498405516046
"3895" 778.8 79.1411413368601 113.546551314758
"3896" 779 76.9994908609328 121.659391855766
"3897" 779.2 74.6867617966919 127.015801819458
"3898" 779.4 70.5189659722373 126.546817994227
"3899" 779.6 66.1186460569066 124.691123506343
"3900" 779.8 59.1407843712217 122.51642480501
"3901" 780 51.9677553219343 119.772294559398
"3902" 780.2 45.6999770580732 115.440894105398
"3903" 780.4 39.4635703642502 110.901719890125
"3904" 780.6 33.5137734370807 105.664211180193
"3905" 780.8 28.7718415923741 99.1843512937014
"3906" 781 25.1630072299173 92.2216804725588
"3907" 781.2 22.2441982098788 84.6002915870961
"3908" 781.4 20.3306576506429 76.4773190169535
"3909" 781.6 18.5775572411729 68.6641422301289
"3910" 781.8 18.5189402869749 60.3535486254818
"3911" 782 19.764089124 52.1945335991637
"3912" 782.2 20.6111269995688 43.7706545932118
"3913" 782.4 22.3558384695917 35.8087358314769
"3914" 782.6 25.3887154666588 28.0782455366318
"3915" 782.8 29.5607119721288 20.9051597480131
"3916" 783 34.7432425537225 14.9534651903568
"3917" 783.2 41.5842540245727 10.357851908543
"3918" 783.4 48.4952322979958 7.27898524014139
"3919" 783.6 55.9925599434995 7.44325170032665
"3920" 783.8 64.3424320033074 8.82402257148732
"3921" 784 71.8839587065376 11.4769168242289
"3922" 784.2 79.0761716090401 15.479993352756
"3923" 784.4 85.6437669817175 20.3250798188528
"3924" 784.6 91.9982260447576 26.0710158877394
"3925" 784.8 97.0973321319964 32.8776320777465
"3926" 785 101.862145256061 39.7340735569914
"3927" 785.2 106.161941462936 47.2192137193818
"3928" 785.4 109.095072564356 55.667431485624
"3929" 785.6 110.841232343907 64.3487701226763
"3930" 785.8 111.636582084295 73.1531200651207
"3931" 786 111.368031572597 82.2317534320364
"3932" 786.2 109.301329536313 90.7154159033403
"3933" 786.4 106.685583223374 98.6717163493396
"3934" 786.6 103.453171328888 107.251535759165
"3935" 786.8 99.3601532432998 114.884941647745
"3936" 787 94.7364939209328 119.893089444874
"3937" 787.2 88.2437356465846 119.809138940423
"3938" 787.4 80.3799226666511 119.639119341596
"3939" 787.6 72.0934557490867 120.539707554804
"3940" 787.8 64.0772122950711 121.13524843529
"3941" 788 55.9269426347105 120.365644286705
"3942" 788.2 47.9975139062278 117.972952611642
"3943" 788.4 40.3133420607707 115.530701229279
"3944" 788.6 32.5406587312246 111.760652282047
"3945" 788.8 25.6430226274151 107.806704294518
"3946" 789 18.8897970303741 102.706144186206
"3947" 789.2 12.851648862197 96.7129917413455
"3948" 789.4 7.05659053579389 91.1949466417271
"3949" 789.6 5.65839486771534 88.8555355495972
"3950" 789.8 6.5634205760488 87.8592154496918
"3951" 790 7.73963963277598 87.5581485907575
"3952" 790.2 9.83567623558751 87.0673557944478
"3953" 790.4 13.5340627786288 85.2505266310107
"3954" 790.6 18.6212691507826 83.2808173747799
"3955" 790.8 24.3016905648388 81.1786672200518
"3956" 791 31.1664844526618 79.6645759548026
"3957" 791.2 37.8600363353342 79.1088657631501
"3958" 791.4 44.8063900615074 79.5882424903247
"3959" 791.6 52.3901294919338 79.9447790923396
"3960" 791.8 60.5652748607399 81.6708332128152
"3961" 792 66.8400916178788 84.8861838706909
"3962" 792.2 73.5367152221645 89.2265184585533
"3963" 792.4 79.773421686262 93.855228580094
"3964" 792.6 85.142605619597 99.4577562001636
"3965" 792.8 89.2717696941565 106.307442657871
"3966" 793 93.6810431511531 113.187727848929
"3967" 793.2 95.7400158697687 118.580263390202
"3968" 793.4 93.1570179834899 119.945692126593
"3969" 793.6 92.8307631186141 120.314968578217
"3970" 793.8 94.4714395193933 120.109435499933
"3971" 794 94.7451031667645 118.778317018239
"3972" 794.2 96.0228913463931 117.959354747525
"3973" 794.4 96.5953219496843 118.02416398401
"3974" 794.6 97.3126348173559 117.489816378982
"3975" 794.8 99.0444468990711 116.971665250011
"3976" 795 102.08899164037 116.54800976766
"3977" 795.2 103.306525290045 114.786229821093
"3978" 795.4 107.09323467349 112.691304111315
"3979" 795.6 109.306840809351 110.578684772232
"3980" 795.8 111.082639748668 108.689102558523
"3981" 796 114.083510983299 105.460000494645
"3982" 796.2 116.473693977695 102.152233502008
"3983" 796.4 119.460621486825 98.0428747923122
"3984" 796.6 121.732349543527 94.1319303059008
"3985" 796.8 122.742468443663 91.1398897697116
"3986" 797 123.638092934566 89.2390303821336
"3987" 797.2 124.499048090338 86.8670217542791
"3988" 797.4 125.924723438184 82.7466058745929
"3989" 797.6 126.787542164136 78.0485934213818
"3990" 797.8 127.514140202897 73.0423612528884
"3991" 798 128.31243268135 68.2207371304441
"3992" 798.2 129.19785304344 63.8199786479725
"3993" 798.4 128.402650134102 60.1726944573657
"3994" 798.6 127.935939691869 55.9512401174347
"3995" 798.8 126.625053519323 51.506733972704
"3996" 799 124.974688279016 46.6037481286974
"3997" 799.2 123.701947889062 42.0421032361011
"3998" 799.4 122.382025536295 37.7117784490349
"3999" 799.6 120.603942451697 35.2198447076454
"4000" 799.8 117.686167056545 33.2745749315576
"4001" 800 114.549185771015 29.1129208792342
"4002" 800.2 112.299689364446 25.710919598453
"4003" 800.4 109.16669198732 22.5587074667465
"4004" 800.6 105.648313216946 18.1003452147703
"4005" 800.8 102.078810962593 14.4789220523818
"4006" 801 97.6593526353884 11.0850934047991
"4007" 801.2 94.0740430631164 8.40890704223925
"4008" 801.4 90.3053348478108 6.94263157656434
"4009" 801.6 86.1161252193674 5.97507427601591
"4010" 801.8 81.8266331434595 3.98986463417537
"4011" 802 76.8771197017623 2.73862525356434
"4012" 802.2 71.8204323785684 2.56713151377492
"4013" 802.4 67.0281717681468 1.57429058454883
"4014" 802.6 63.9498233013513 1.70955033256424
"4015" 802.8 60.6788168707209 2.3885485250555
"4016" 803 56.3820515956829 2.97299934243543
"4017" 803.2 52.0677019264788 4.22369450688182
"4018" 803.4 47.3758423075121 5.73119172371516
"4019" 803.6 43.9476629431865 5.55237329514666
"4020" 803.8 40.6753165112086 7.6530360928648
"4021" 804 36.1212915563455 10.7377810720152
"4022" 804.2 31.7208255590788 12.5425312611818
"4023" 804.4 28.603405064991 16.546866782941
"4024" 804.6 25.3082379465636 20.7104336646231
"4025" 804.8 22.0785229065711 25.0678242256164
"4026" 805 18.7066378214904 29.6435236190304
"4027" 805.2 15.5472363068507 34.9777092697014
"4028" 805.4 13.8153209700088 41.2406071515518
"4029" 805.6 11.6080873776769 47.4365187082222
"4030" 805.8 8.40388921332737 52.7902662219538
"4031" 806 4.68431917488849 58.6745434523507
"4032" 806.2 2.43293620540005 64.5290945575137
"4033" 806.4 2.21808517703789 69.1003138470955
"4034" 806.6 4.7832900088316 74.1012982906611
"4035" 806.8 8.18720886886943 79.7180518371594
"4036" 807 10.5187141424292 85.6494649034497
"4037" 807.2 11.9132988765645 92.5496853614961
"4038" 807.4 11.4398294887588 100.215172215382
"4039" 807.6 13.6994673706566 101.986658381454
"4040" 807.8 17.2415112532593 104.072846883132
"4041" 808 21.6381268697977 108.324325116225
"4042" 808.2 24.6549150476732 113.625130872197
"4043" 808.4 28.6308187256224 117.715205995366
"4044" 808.6 33.3609615078957 120.365900827999
"4045" 808.8 38.5176800814305 123.374107360861
"4046" 809 44.3147474387506 125.453582824572
"4047" 809.2 50.3083234241918 128.267359861582
"4048" 809.4 55.1713222482993 128.369513286253
"4049" 809.6 60.7893754592091 126.774801123205
"4050" 809.8 67.2544115735274 127.058148542468
"4051" 810 73.2106131973301 129.07366324646
"4052" 810.2 75.146537466497 127.245890556655
"4053" 810.4 77.0008605136788 126.509320853782
"4054" 810.6 81.6733391386555 125.689676114509
"4055" 810.8 82.5166077639606 125.057027760382
"4056" 811 84.6970605013567 125.241692881247
"4057" 811.2 83.0036143681556 125.658965029357
"4058" 811.4 82.2367316767152 125.234221415318
"4059" 811.6 81.874711664492 124.845024697095
"4060" 811.8 82.2129809551797 125.003596435535
"4061" 812 82.0469271817332 124.628835059875
"4062" 812.2 81.3823796479599 124.806371199928
"4063" 812.4 80.2585200197918 125.55552653386
"4064" 812.6 80.0794974733788 125.854246822271
"4065" 812.8 79.2736205952179 125.964295528112
"4066" 813 78.3130848108611 125.97561836161
"4067" 813.2 76.9755219378788 125.508760462739
"4068" 813.4 75.6302739135879 125.244644571491
"4069" 813.6 73.9404987214806 124.36233516284
"4070" 813.8 72.5136290901879 122.809100412464
"4071" 814 71.0737453244621 120.423420117843
"4072" 814.2 69.9551691066932 116.764851839683
"4073" 814.4 70.0289513823088 112.483227030682
"4074" 814.6 70.0381270180909 106.680617385042
"4075" 814.8 70.9983776959481 101.14678909812
"4076" 815 72.6438924048688 93.9320936744618
"4077" 815.2 75.0583957311241 88.1807534290101
"4078" 815.4 78.9952987973211 83.4278106028568
"4079" 815.6 83.7088758306141 79.297805282423
"4080" 815.8 87.8248179030134 74.6265910717511
"4081" 816 92.8523893632152 70.3277947231687
"4082" 816.2 98.7666971258788 68.2577753898
"4083" 816.4 104.607716934115 68.9057810424252
"4084" 816.6 111.604498855228 70.2253569417585
"4085" 816.8 117.934516094585 72.7534388350644
"4086" 817 120.127116525279 76.7908659098727
"4087" 817.2 119.326799999067 78.6297990982837
"4088" 817.4 121.806169798144 81.2611736543054
"4089" 817.6 124.216762659399 80.1276656393018
"4090" 817.8 124.26011977799 78.3479696292318
"4091" 818 123.953009007081 77.2414522574497
"4092" 818.2 124.252697366897 74.525566635
"4093" 818.4 124.92525739274 71.2245144708152
"4094" 818.6 126.690044466598 68.4847469214117
"4095" 818.8 126.047107706813 69.3312630629164
"4096" 819 125.300294946717 69.1730098837656
"4097" 819.2 124.176071887673 68.9076898335112
"4098" 819.4 122.797706797332 68.1053613136894
"4099" 819.6 119.965396791496 66.1499815859818
"4100" 819.8 116.46959056461 63.6719207493184
"4101" 820 114.50410408619 59.6504772421328
"4102" 820.2 111.851768019688 55.0064695088727
"4103" 820.4 109.857391753539 49.7709181633118
"4104" 820.6 109.909579474081 44.3717099028184
"4105" 820.8 110.940177316715 38.609575362203
"4106" 821 114.158000346968 34.2535183708531
"4107" 821.2 113.757445720496 30.1386582612465
"4108" 821.4 111.313092933249 26.1329371562618
"4109" 821.6 106.402138259275 23.2799645124373
"4110" 821.8 101.467681482432 19.7161760931946
"4111" 822 97.6550692843304 15.6114969718528
"4112" 822.2 92.792336050535 11.5456721861068
"4113" 822.4 87.6535282831614 8.08179806984052
"4114" 822.6 83.3931715672236 5.38298109898182
"4115" 822.8 78.2813224066629 6.48320313943637
"4116" 823 72.6192360214942 6.56872647213566
"4117" 823.2 67.1441545274788 4.01508661736932
"4118" 823.4 61.8020279827511 2.88388772064139
"4119" 823.6 56.7157991333953 3.61206268453127
"4120" 823.8 51.2126723105299 4.69712664952833
"4121" 824 45.2916333138577 6.00520085460287
"4122" 824.2 40.2468476290723 8.75687082643343
"4123" 824.4 35.2853021678136 12.4436623377753
"4124" 824.6 31.1760461793788 17.1744319888936
"4125" 824.8 27.5795197571543 21.3475456174614
"4126" 825 24.6283278419697 26.7234282555879
"4127" 825.2 22.9782716558494 32.990038663923
"4128" 825.4 20.7905641245104 38.7964501740029
"4129" 825.6 18.5184435449176 44.7007678014964
"4130" 825.8 17.3946763414899 50.8237598815096
"4131" 826 15.7385188732288 56.5814084065718
"4132" 826.2 15.0310706177561 63.0396418593026
"4133" 826.4 14.6940197509826 69.4393941949158
"4134" 826.6 13.3257169202733 76.0037423058075
"4135" 826.8 11.0964089034769 81.8289844938229
"4136" 827 10.5644844188247 88.0479997794953
"4137" 827.2 11.5333217291872 91.1013722716547
"4138" 827.4 9.04986578248456 92.5413907436261
"4139" 827.6 8.53029166604859 90.9101125941139
"4140" 827.8 8.22551162694482 90.4089488900856
"4141" 828 8.80638652500143 90.466636798463
"4142" 828.2 8.75654279417608 90.5786669763872
"4143" 828.4 9.46256002095426 90.5207192125667
"4144" 828.6 9.92697032940764 90.7480733610876
"4145" 828.8 10.0577129028247 90.7163903612521
"4146" 829 10.3526638170732 90.7865910310374
"4147" 829.2 10.4221689381913 90.7950586964908
"4148" 829.4 11.2300539768146 90.9193744142662
"4149" 829.6 11.7182283729614 91.459338529147
"4150" 829.8 12.8585593828697 92.3595868465364
"4151" 830 13.6953346773559 93.6297137701286
"4152" 830.2 15.4361229751946 95.2930652907976
"4153" 830.4 17.6661339065545 97.0929830804953
"4154" 830.6 20.8842118184894 100.301755129194
"4155" 830.8 24.1206224718247 103.500563561333
"4156" 831 28.3939390391761 106.947091267576
"4157" 831.2 31.3891205667879 111.416590715673
"4158" 831.4 33.8778589980531 116.227562603936
"4159" 831.6 35.6485438512467 121.48109853984
"4160" 831.8 38.8609694976682 122.210104180245
"4161" 832 42.7396507717424 123.128743868427
"4162" 832.2 47.1499066732954 122.571426715537
"4163" 832.4 52.2776501259645 122.316234027725
"4164" 832.6 58.3149633113367 123.061821361038
"4165" 832.8 64.0296018800623 124.421693360275
"4166" 833 70.2197097685004 125.990792309766
"4167" 833.2 73.4862373254201 125.61031566511
"4168" 833.4 74.7350583934577 124.295344956087
"4169" 833.6 78.5109466457595 121.791997995597
"4170" 833.8 83.5879603656861 119.565522586835
"4171" 834 89.6555667804354 118.445272361482
"4172" 834.2 94.6175053386288 118.105554678815
"4173" 834.4 95.5049313683515 119.581396384309
"4174" 834.6 93.9734832037121 120.370339229926
"4175" 834.8 92.4380292550769 120.147065658614
"4176" 835 91.9614796253074 120.372563571896
"4177" 835.2 91.5214481080663 120.192391872339
"4178" 835.4 90.995816629397 120.356184326482
"4179" 835.6 89.4996889037515 120.707097250964
"4180" 835.8 87.7304688129889 120.662982119028
"4181" 836 85.0975627213383 120.209853230063
"4182" 836.2 81.8932978190623 119.327096873771
"4183" 836.4 77.5624935332458 117.80888608323
"4184" 836.6 73.0335635027074 115.498828103068
"4185" 836.8 67.7799224293697 112.549240353109
"4186" 837 63.6825152489557 108.552628111905
"4187" 837.2 59.912620611426 103.788938139359
"4188" 837.4 57.1773231926096 98.4468436816165
"4189" 837.6 53.3635890888217 93.146617861039
"4190" 837.8 50.3564870404128 87.8391415977876
"4191" 838 48.1394548418485 81.6225778601637
"4192" 838.2 45.8604679849826 74.9233509850384
"4193" 838.4 43.6860081860909 68.3928903772243
"4194" 838.6 41.6452635075134 61.6323897097511
"4195" 838.8 41.62424954441 55.2577833854818
"4196" 839 43.6898473642424 46.9134678049818
"4197" 839.2 45.9357665828788 40.261949995497
"4198" 839.4 48.4619458065758 33.5718279038909
"4199" 839.6 52.5277554433475 27.8799884202631
"4200" 839.8 57.9415495083221 22.4406612374148
"4201" 840 63.2819086331979 17.7198829552903
"4202" 840.2 69.4463451287359 13.5614043220807
"4203" 840.4 75.5607847890455 10.6018939989485
"4204" 840.6 81.576401380694 11.6668350824383
"4205" 840.8 87.7035479822337 15.352599221756
"4206" 841 94.0119133770088 19.6816983624218
"4207" 841.2 99.9813814296932 24.627374929322
"4208" 841.4 105.532096864479 30.1702391592675
"4209" 841.6 110.566731106073 36.0071147010374
"4210" 841.8 115.078405297129 42.1538815217874
"4211" 842 119.908135439007 47.7187389633213
"4212" 842.2 121.731815504613 53.07981124678
"4213" 842.4 119.178048879225 57.7520595642194
"4214" 842.6 114.364539651994 63.2456403878953
"4215" 842.8 109.492586001218 68.910577342147
"4216" 843 103.811041754801 73.1529482823119
"4217" 843.2 97.3585962707074 76.8365292607247
"4218" 843.4 90.4235984176141 80.6691656337759
"4219" 843.6 83.6460215388128 84.5283877298686
"4220" 843.8 76.4663140203596 87.5546454811165
"4221" 844 69.2681667940535 90.4513397013993
"4222" 844.2 61.7144597131931 92.5278463676104
"4223" 844.4 53.8913341318494 94.9597896230112
"4224" 844.6 45.8102689197184 96.7870682600573
"4225" 844.8 37.9978410667726 98.1608572993801
"4226" 845 30.2091165651241 99.6318032419158
"4227" 845.2 22.8595636221645 100.772066559468
"4228" 845.4 15.5259234860844 101.427440478786
"4229" 845.6 14.1076999807677 100.408386647398
"4230" 845.8 14.0269217588507 96.8341081666547
"4231" 846 14.3929297957331 91.7092021404964
"4232" 846.2 17.0735450856913 86.6325692108256
"4233" 846.4 20.7804649476458 81.7316443271275
"4234" 846.6 25.3524788432089 76.66679999271
"4235" 846.8 31.2479200241961 72.9802669172895
"4236" 847 37.5468880948073 70.3721870705532
"4237" 847.2 44.446478862389 67.8685024143696
"4238" 847.4 51.7252472353636 65.5284526438303
"4239" 847.6 59.4267131544516 64.4926210467585
"4240" 847.8 67.1449463579725 65.2502605357943
"4241" 848 75.0949245152225 65.5647647967006
"4242" 848.2 82.9668281857888 66.8238965389718
"4243" 848.4 90.9750850673788 69.0978817773218
"4244" 848.6 98.3106027614788 72.610683943839
"4245" 848.8 105.585972088753 76.8597464435449
"4246" 849 111.419860477642 81.8078784143455
"4247" 849.2 112.155830929288 88.8365600601545
"4248" 849.4 112.914857977944 96.9234031182902
"4249" 849.6 112.504314167717 103.782896500306
"4250" 849.8 108.419260246671 106.251490728218
"4251" 850 103.851082401537 111.388307999508
"4252" 850.2 100.290288213853 117.58206730143
"4253" 850.4 101.226451323822 116.249526348869
"4254" 850.6 102.839929244525 114.929532560389
"4255" 850.8 105.316015120851 113.522904688676
"4256" 851 108.599924248264 111.536186073349
"4257" 851.2 112.091589924005 108.194992160875
"4258" 851.4 115.036730007984 104.867739978587
"4259" 851.6 116.888428102842 101.883450954734
"4260" 851.8 119.260937315695 98.3404670034029
"4261" 852 120.464814712489 96.1620095625393
"4262" 852.2 121.717599437033 95.0586497744434
"4263" 852.4 121.918153751563 92.8759292789292
"4264" 852.6 123.216119265988 90.0178510930636
"4265" 852.8 123.496217250686 87.9074966565873
"4266" 853 125.428880109116 84.5550810383503
"4267" 853.2 125.691196286218 82.5610755330175
"4268" 853.4 127.325939270984 79.8247358056923
"4269" 853.6 127.241777714095 75.9524435037386
"4270" 853.8 127.90836280277 71.2665931383273
"4271" 854 128.331888139184 66.9249625495652
"4272" 854.2 128.286137932879 62.4980164973151
"4273" 854.4 128.677839769787 58.3532270180827
"4274" 854.6 127.93235404435 55.3347005966516
"4275" 854.8 126.399144956235 51.7103468145587
"4276" 855 125.140534737136 46.9498661281247
"4277" 855.2 123.400543786441 42.5650056370086
"4278" 855.4 122.313811935907 38.0816017885519
"4279" 855.6 122.154970424909 37.1157010026182
"4280" 855.8 122.316215907273 36.5289159143758
"4281" 856 122.42359165831 36.6159990476239
"4282" 856.2 122.323971047139 36.4365744715418
"4283" 856.4 122.462224651348 36.5626946612318
"4284" 856.6 121.755919538597 36.3743863462342
"4285" 856.8 121.132863072417 36.3716034647318
"4286" 857 119.479206773982 34.8419809432155
"4287" 857.2 117.700244043101 32.7019447467596
"4288" 857.4 116.253833674518 30.6105577628429
"4289" 857.6 114.385442610823 27.4805051303837
"4290" 857.8 112.545470238092 23.7623673772342
"4291" 858 109.709342074936 20.7430734652675
"4292" 858.2 107.047484467184 17.7012858215096
"4293" 858.4 102.649953388813 14.2104329121422
"4294" 858.6 99.0085653494242 11.5314851124273
"4295" 858.8 95.9487403626667 9.24340931110303
"4296" 859 93.8731846745038 8.72585209416452
"4297" 859.2 91.7961287249758 7.97415298679735
"4298" 859.4 88.7464421504242 6.7071079757394
"4299" 859.6 84.4292863190455 5.36174874381515
"4300" 859.8 79.7706835808163 3.32875073660682
"4301" 860 77.5210769882665 2.56211105541039
"4302" 860.2 76.4255913092524 2.19672788847633
"4303" 860.4 74.6198262189725 2.08665795935682
"4304" 860.6 71.8840518630663 2.46087821916932
"4305" 860.8 68.7776664086723 2.14550850900356
"4306" 861 64.7661842725092 2.12889188322095
"4307" 861.2 60.3278164148479 2.22045463044573
"4308" 861.4 57.074704855354 1.77558293403133
"4309" 861.6 53.7053740887104 2.51728364690813
"4310" 861.8 49.9139229834788 3.47631560501515
"4311" 862 45.2152008335663 4.97293123982557
"4312" 862.2 40.9195639121425 5.81276129916864
"4313" 862.4 36.8693963991597 7.9881195081953
"4314" 862.6 33.2538093949788 10.5721687017152
"4315" 862.8 29.5437704824951 12.1407953504004
"4316" 863 26.1466173289667 15.8880971322126
"4317" 863.2 23.8270365163463 17.9734919679429
"4318" 863.4 22.2636894220326 18.974954921828
"4319" 863.6 20.6954424033278 21.1954526243288
"4320" 863.8 21.3836136537447 24.1720618345184
"4321" 864 22.6749539984788 28.0189066914029
"4322" 864.2 22.8269854532788 32.4121938732518
"4323" 864.4 22.4735123208688 37.2850193840018
"4324" 864.6 20.7089786172906 41.716536637423
"4325" 864.8 18.0788710087939 46.1442956932837
"4326" 865 16.0922843738211 51.6184760470107
"4327" 865.2 15.1123981805071 57.6630522216632
"4328" 865.4 13.7187236258505 63.2054945958875
"4329" 865.6 13.5011351739382 69.4521383677442
"4330" 865.8 12.2954136491198 76.2687154196961
"4331" 866 11.2676679431843 83.0261652176207
"4332" 866.2 9.51327593631122 89.3873596973062
"4333" 866.4 8.3042914360244 93.7722449609624
"4334" 866.6 9.4168347911265 94.0574775494497
"4335" 866.8 10.2429273082424 94.8785162549455
"4336" 867 12.8509969262844 97.9264044505101
"4337" 867.2 16.1431805780348 102.135901709743
"4338" 867.4 18.6707137698494 107.515605298923
"4339" 867.6 20.5613131534275 110.394076020451
"4340" 867.8 24.5740017723744 112.450420223495
"4341" 868 29.410906203041 116.336383030739
"4342" 868.2 34.4045112394614 119.852700565269
"4343" 868.4 38.5209566214047 124.201070987094
"4344" 868.6 43.5111270020167 125.324555435482
"4345" 868.8 48.0542918552005 126.432884375182
"4346" 869 55.1091899572517 129.101035691736
"4347" 869.2 59.9104436111466 129.149791708276
"4348" 869.4 65.3231706291377 128.047604985607
"4349" 869.6 70.305313065122 127.516078797144
"4350" 869.8 76.6508714354413 128.095377784732
"4351" 870 79.343974925851 126.694042343732
"4352" 870.2 82.644452396406 124.612306430345
"4353" 870.4 86.141175856806 124.209277725
"4354" 870.6 90.2615412111241 122.912479766454
"4355" 870.8 92.3914158373316 120.500404097425
"4356" 871 97.5870190921712 116.873276858199
"4357" 871.2 101.656729026086 114.493650637633
"4358" 871.4 106.873879061888 112.847527495202
"4359" 871.6 107.575371463018 110.069108248232
"4360" 871.8 108.800773142679 105.110746678096
"4361" 872 112.592057546754 100.659091764174
"4362" 872.2 116.801599658122 96.7693331260629
"4363" 872.4 119.354289963379 92.1666941168707
"4364" 872.6 120.778366651369 86.5991894986165
"4365" 872.8 122.274202259577 80.4866286491799
"4366" 873 124.317669811261 73.9285173493936
"4367" 873.2 125.460763728384 67.8394998670109
"4368" 873.4 126.652660813345 61.0455584924187
"4369" 873.6 126.269609608795 55.0525372855374
"4370" 873.8 123.720458106486 50.0006919328603
"4371" 874 120.822117461507 43.6958560391533
"4372" 874.2 118.637350353711 37.1957958683276
"4373" 874.4 116.97427373645 31.9755959871533
"4374" 874.6 112.582197016077 26.9594606635384
"4375" 874.8 107.944478331085 22.161537528923
"4376" 875 104.520560848384 16.8207036723283
"4377" 875.2 99.8634954783645 13.7109174340675
"4378" 875.4 94.7423350870552 10.3663397528053
"4379" 875.6 89.5977898003118 7.76800936595089
"4380" 875.8 84.1460634699766 4.97033489204703
"4381" 876 78.6552243013949 4.24876238427214
"4382" 876.2 73.2973850571235 2.58302073040735
"4383" 876.4 67.1466066477175 2.75701820514312
"4384" 876.6 61.4985563645562 2.1529234549173
"4385" 876.8 56.1435928337359 2.88969596369611
"4386" 877 50.3454961454917 4.16657262233666
"4387" 877.2 45.089785100524 6.04049919446569
"4388" 877.4 38.6833358466346 7.08354461512136
"4389" 877.6 34.3245730569447 10.1721604632785
"4390" 877.8 30.2492602275636 13.2661853140144
"4391" 878 25.5635516396788 16.0900831209112
"4392" 878.2 21.8170622178216 18.264347659239
"4393" 878.4 18.8741676284787 21.8295634110818
"4394" 878.6 18.5797269628535 24.3002032605135
"4395" 878.8 18.0254559503942 27.7478744680437
"4396" 879 19.0593548792724 31.7508557025563
"4397" 879.2 20.0050954912257 35.8938754734818
"4398" 879.4 20.5664773576667 40.0303243027697
"4399" 879.6 20.5521970501498 44.8573027186547
"4400" 879.8 21.5711422901913 50.3212608092318
"4401" 880 23.9257582402424 56.0433805266485
"4402" 880.2 26.3379618625663 61.6633195348256
"4403" 880.4 26.6872296694629 66.6633420940709
"4404" 880.6 25.6069891981931 72.6580017639247
"4405" 880.8 22.2704929583505 77.4796464250101
"4406" 881 18.3359491300127 80.8719658496693
"4407" 881.2 13.618901760102 85.3489595962408
"4408" 881.4 10.8618432386683 87.9846651439555
"4409" 881.6 10.101810601047 91.6371419814678
"4410" 881.8 11.3270967307656 92.7669421450101
"4411" 882 9.97670772613593 91.6906849353247
"4412" 882.2 8.31844239979622 89.9867091249268
"4413" 882.4 8.44711744949484 87.3827159018479
"4414" 882.6 9.01597113781997 83.2769984330701
"4415" 882.8 11.0270056153403 78.8195729026453
"4416" 883 14.3641401792467 74.6240949603309
"4417" 883.2 18.5880329564731 71.9019467837743
"4418" 883.4 23.3422031612121 69.5587396972849
"4419" 883.6 28.8801990079856 67.2569500058362
"4420" 883.8 34.9134861098788 65.8912122573881
"4421" 884 41.1624260534964 63.5983520797759
"4422" 884.2 47.7401803140909 61.4634217364667
"4423" 884.4 53.7330233736115 59.7121633223779
"4424" 884.6 60.4500195333163 59.1433043809818
"4425" 884.8 67.3104859706016 57.7066517551501
"4426" 885 74.358522156035 58.2873750633256
"4427" 885.2 81.6823543516364 60.1585970007697
"4428" 885.4 89.1231332772905 61.9871910112465
"4429" 885.6 96.3499706981618 65.4481120340573
"4430" 885.8 103.609984900222 68.9854109588104
"4431" 886 109.514099298906 73.613912725464
"4432" 886.2 112.549730607633 80.8697943588
"4433" 886.4 116.613425268584 88.9319195306158
"4434" 886.6 119.251125761907 89.732455150239
"4435" 886.8 117.405310674296 89.5645281292925
"4436" 887 114.708072266206 92.4237961611645
"4437" 887.2 109.343742624107 95.6326233316961
"4438" 887.4 103.360218938765 99.236057322839
"4439" 887.6 97.1061593914127 101.486392485691
"4440" 887.8 90.0289318646341 102.413940706173
"4441" 888 82.9375397731729 102.393611855482
"4442" 888.2 75.7644870650847 100.497687435305
"4443" 888.4 69.1627943995455 98.0641416155879
"4444" 888.6 62.733821483561 94.6481677506173
"4445" 888.8 56.3700008627844 89.7635654151139
"4446" 889 51.1424749013933 84.1360539452245
"4447" 889.2 46.8754054354621 77.335894032954
"4448" 889.4 43.6742986927288 70.3743709699418
"4449" 889.6 43.0048509078685 62.1718700107344
"4450" 889.8 44.3010197570724 53.9653493790464
"4451" 890 47.2839700499731 46.5048451206422
"4452" 890.2 51.9948842717525 39.2945566694478
"4453" 890.4 56.8223046855216 33.0626059090124
"4454" 890.6 62.7375933401571 27.4326724944354
"4455" 890.8 69.4319044510384 22.6801225240137
"4456" 891 76.6541221079946 19.4660670333187
"4457" 891.2 83.8700666757175 16.8690003294657
"4458" 891.4 91.0681655499094 17.1513389351349
"4459" 891.6 95.7297942910258 22.0791060323936
"4460" 891.8 101.387046959811 27.4858628274818
"4461" 892 107.561294476462 32.8894972173985
"4462" 892.2 112.289127899145 39.3528014431561
"4463" 892.4 116.463882423907 46.6259210521533
"4464" 892.6 121.516629236041 52.8837765388737
"4465" 892.8 122.755506484225 58.7366231166357
"4466" 893 122.579146777925 66.6139767236607
"4467" 893.2 123.79187475151 75.010578644745
"4468" 893.4 125.125664221609 81.9571830838467
"4469" 893.6 125.916638682392 80.5558476428467
"4470" 893.8 125.234951096962 79.8590055719263
"4471" 894 122.85282332205 80.4727217426961
"4472" 894.2 118.596718258338 82.0131507757063
"4473" 894.4 112.836986862588 82.7520342113507
"4474" 894.6 106.936428653147 83.1052210829921
"4475" 894.8 100.439043128679 83.085355063866
"4476" 895 93.8841484813403 82.0975218887607
"4477" 895.2 88.4930563924243 78.1945176078
"4478" 895.4 83.6865182637317 73.2203558564818
"4479" 895.6 79.3294756296988 67.5767958531818
"4480" 895.8 75.7368837907623 61.6763449663022
"4481" 896 72.6986774770909 54.5841386624667
"4482" 896.2 70.9073248674252 47.3928374731777
"4483" 896.4 72.5660589100744 40.3305145574383
"4484" 896.6 74.97628046267 32.7545201024104
"4485" 896.8 77.0312111154612 24.7664881080587
"4486" 897 80.1751910309213 17.8093298983329
"4487" 897.2 85.9615735617963 13.2879839287653
"4488" 897.4 92.4711392768469 13.0279842156946
"4489" 897.6 96.5327655451441 12.7484417749614
"4490" 897.8 96.1661590832472 10.852882786866
"4491" 898 95.72210887741 11.0281335289193
"4492" 898.2 94.5858321188788 10.772138883103
"4493" 898.4 92.8171493526412 10.0095323119323
"4494" 898.6 90.2368554070519 7.92841383184721
"4495" 898.8 89.7495253807257 7.77617084562467
"4496" 899 89.825251211 7.74170273658788
"4497" 899.2 89.3294254369639 7.30337986097118
"4498" 899.4 87.4951177619433 6.12679844449795
"4499" 899.6 84.8660683232383 5.39013807263351
"4500" 899.8 81.8761695651315 4.14543811212468
"4501" 900 78.19028307182 2.95499883757005
"4502" 900.2 76.0886717848788 2.91616747143637
"4503" 900.4 73.984839073023 1.99356224824144
"4504" 900.6 71.4245452806623 2.02739342161069
"4505" 900.8 68.2403813331419 2.28395123855024
"4506" 901 63.8543192323736 1.62945092993027
"4507" 901.2 58.9980609646747 1.85234375412467
"4508" 901.4 56.1273597255283 1.88949255815708
"4509" 901.6 54.8936199328051 2.3161350190134
"4510" 901.8 52.8818975917257 2.42561734362467
"4511" 902 51.4388200398682 2.97740043382225
"4512" 902.2 50.7278920782499 3.51278272223955
"4513" 902.4 49.1557586311709 3.78840736938631
"4514" 902.6 49.4382116571691 4.43368934862698
"4515" 902.8 49.4461557920248 4.74601044398182
"4516" 903 50.2314470114725 3.60742539816932
"4517" 903.2 51.9248844992424 2.86984233289091
"4518" 903.4 55.0696563541525 2.68222552178182
"4519" 903.6 60.0234638890744 2.90156498211225
"4520" 903.8 65.2268689586121 4.19821568068182
"4521" 904 70.6161975569048 6.7611539707091
"4522" 904.2 75.3984140303271 9.74073895939561
"4523" 904.4 79.085233792531 14.2424120787427
"4524" 904.6 82.3147218385931 19.0253526000258
"4525" 904.8 85.6902837944855 24.9973830887908
"4526" 905 87.723063920463 30.6742945893077
"4527" 905.2 88.2266669664917 37.5684918729173
"4528" 905.4 89.2837351327288 44.9363108918618
"4529" 905.6 89.7452079684071 52.0789392676045
"4530" 905.8 88.4123218305195 59.5576445157876
"4531" 906 85.976866486636 66.804267948108
"4532" 906.2 82.4792096520847 73.5238536391583
"4533" 906.4 78.5007565976846 80.5591235874381
"4534" 906.6 74.7565866571074 87.6577507310961
"4535" 906.8 71.7846660356732 94.1052544446734
"4536" 907 66.5972635997954 98.7841114771485
"4537" 907.2 60.6129103777448 103.260346925321
"4538" 907.4 54.7974198491491 108.03854909263
"4539" 907.6 48.3618760134489 112.446437510608
"4540" 907.8 42.0294028137121 117.327034989371
"4541" 908 37.0022368494983 121.078272299097
"4542" 908.2 35.0307066240937 119.011402354851
"4543" 908.4 32.1657616515669 113.790711566
"4544" 908.6 30.4107177674604 107.66226913041
"4545" 908.8 30.7805589489869 100.515409194387
"4546" 909 31.4626731383045 93.0679830678729
"4547" 909.2 32.1489141291735 85.7043101990555
"4548" 909.4 33.544427345991 78.460414448941
"4549" 909.6 35.44797169316 70.9192993652943
"4550" 909.8 37.5309348677757 63.2987170663839
"4551" 910 41.1201310687241 56.2421328822292
"4552" 910.2 46.4233422081212 50.4612013319212
"4553" 910.4 53.8790261783637 44.2845161925273
"4554" 910.6 59.67798480191 38.4974930257943
"4555" 910.8 66.2457133238469 33.8040696223967
"4556" 911 73.6735887789413 29.6913737204193
"4557" 911.2 81.2870806516367 26.5907514333502
"4558" 911.4 89.1785277986726 24.4185536218066
"4559" 911.6 97.2463825778788 23.1619561458936
"4560" 911.8 104.899424299973 23.9387324924506
"4561" 912 109.621742998599 22.2423203955218
"4562" 912.2 108.52455757876 21.1344455339125
"4563" 912.4 106.873735269724 19.5605032035694
"4564" 912.6 105.10518025403 18.6551332922546
"4565" 912.8 103.878754793529 17.6064479684318
"4566" 913 104.060369688631 17.0664675873942
"4567" 913.2 102.205855278151 14.4044645117391
"4568" 913.4 101.085176811579 14.6980399577018
"4569" 913.6 101.072999534859 16.1521140952634
"4570" 913.8 102.394720479061 17.0530555842242
"4571" 914 105.687929105649 18.8408970978218
"4572" 914.2 108.645121891336 23.2399984328675
"4573" 914.4 111.806028583354 28.1953598441897
"4574" 914.6 115.069487594481 34.1332391096129
"4575" 914.8 118.154293260398 39.6868554492931
"4576" 915 120.775736703935 46.0074216957201
"4577" 915.2 123.17342904015 52.8759893755239
"4578" 915.4 125.780697447234 60.0160137082996
"4579" 915.6 128.019298063835 65.4047822887163
"4580" 915.8 125.763682711989 69.7475918454218
"4581" 916 121.372495685393 75.0389963714585
"4582" 916.2 117.65841528305 80.9095016204104
"4583" 916.4 113.115537412622 87.1220943076699
"4584" 916.6 108.332601513178 92.8765559101687
"4585" 916.8 102.650409743952 98.3911198851546
"4586" 917 96.4575401237278 103.446416183369
"4587" 917.2 89.3041733235863 107.650422506369
"4588" 917.4 82.1192528252788 110.832563076153
"4589" 917.6 75.0368818460108 113.805001231378
"4590" 917.8 66.9750728160657 116.150392104449
"4591" 918 58.8408440076843 118.211716454648
"4592" 918.2 51.1076777555143 121.158052992169
"4593" 918.4 43.784378071558 124.260934624774
"4594" 918.6 37.7374037023262 122.746500521298
"4595" 918.8 33.4350150815485 118.019261712404
"4596" 919 27.989891479122 112.418152731333
"4597" 919.2 22.5968837919599 106.354880712657
"4598" 919.4 16.7833799112993 100.341613866898
"4599" 919.6 12.9393100966566 93.5680295578707
"4600" 919.8 11.1060842475074 86.2272966315819
"4601" 920 9.69798339233595 78.3870978266104
"4602" 920.2 9.05706854231568 70.4220139012634
"4603" 920.4 9.71714099479389 62.3077265217648
"4604" 920.6 11.784997199101 54.4792636960374
"4605" 920.8 15.6609046842713 47.2111176437669
"4606" 921 19.7834326754557 40.0207103517414
"4607" 921.2 24.913358864539 33.324348219574
"4608" 921.4 31.4087225244653 28.1840806608472
"4609" 921.6 38.8234440032724 25.6522004951095
"4610" 921.8 47.246382572534 24.724924505637
"4611" 922 55.4550088095606 25.6531245337773
"4612" 922.2 62.8599422955866 29.1842126750268
"4613" 922.4 70.1830559933106 34.3217160840955
"4614" 922.6 75.8139482788367 40.7274770017923
"4615" 922.8 80.8497901776988 47.8141443111518
"4616" 923 83.4868385264843 55.7691130397249
"4617" 923.2 84.0479655949964 64.5725424933054
"4618" 923.4 83.4054991433639 73.5237052476254
"4619" 923.6 83.2154422400283 82.364754203636
"4620" 923.8 81.4237089195688 91.3256097542018
"4621" 924 79.3151960397853 100.009436646814
"4622" 924.2 77.1963295269931 108.368396599382
"4623" 924.4 75.592556679262 116.714736198786
"4624" 924.6 72.7382210120515 123.316360679536
"4625" 924.8 67.8008459502955 123.526882698037
"4626" 925 60.8099978577826 120.929457915982
"4627" 925.2 53.0812449584788 118.319698146639
"4628" 925.4 45.8568823374637 115.93945384134
"4629" 925.6 38.4310063258882 113.12356281367
"4630" 925.8 30.9174299814201 110.344057508028
"4631" 926 23.4460684944464 107.639151276522
"4632" 926.2 15.201701385466 104.91636627533
"4633" 926.4 14.6112658463639 100.68135905516
"4634" 926.6 15.4482937780826 93.8316130996809
"4635" 926.8 17.983697678936 86.0525846804961
"4636" 927 20.3192421197665 78.518911753992
"4637" 927.2 22.0025674612705 71.0802657898375
"4638" 927.4 24.2751234520303 63.4708444067697
"4639" 927.6 27.7908124524988 55.8055781487818
"4640" 927.8 32.8538218769931 50.0582829245247
"4641" 928 39.426458663772 45.0272925644478
"4642" 928.2 46.4818989933254 40.4596563917974
"4643" 928.4 54.0492819767971 36.7869343305941
"4644" 928.6 61.7090300183788 33.9294579734618
"4645" 928.8 69.774925629353 32.613804935621
"4646" 929 78.0038907323149 32.7144432253329
"4647" 929.2 86.5060959323304 34.4288429669818
"4648" 929.4 94.8953806995282 35.8131049677447
"4649" 929.6 103.197221629732 37.6211900143936
"4650" 929.8 111.566404166026 40.569989458423
"4651" 930 118.993334779813 44.0278705546894
"4652" 930.2 123.648026808033 48.2383667673818
"4653" 930.4 123.962109972609 55.0832534260118
"4654" 930.6 123.9374904645 63.1338394574413
"4655" 930.8 123.807606161626 71.5537190455838
"4656" 931 124.347479900438 79.8823195305406
"4657" 931.2 123.70059372985 88.3474812855643
"4658" 931.4 121.191336708879 94.1391546352408
"4659" 931.6 114.824147799136 97.5146503888809
"4660" 931.8 107.393436097787 100.729891254762
"4661" 932 99.4523291769376 102.580956165776
"4662" 932.2 91.2969884027971 102.569103770635
"4663" 932.4 83.3511547604964 102.176292455541
"4664" 932.6 75.2977293253274 100.720224461832
"4665" 932.8 67.1754551211141 98.2982652324524
"4666" 933 60.5300482269079 93.4605622326906
"4667" 933.2 54.2070016833074 87.923458490039
"4668" 933.4 48.8310714941435 81.3286176060112
"4669" 933.6 44.6688377928788 73.6549946563642
"4670" 933.8 41.199688664967 65.8127618274524
"4671" 934 38.0599102904046 57.8220827749406
"4672" 934.2 36.96828624116 50.1023021465756
"4673" 934.4 38.2288255078689 40.6219635928234
"4674" 934.6 38.8647202736913 34.3492216351068
"4675" 934.8 40.3828176963088 27.4017827010218
"4676" 935 42.8780553009462 19.9774817694987
"4677" 935.2 45.7770524267689 12.2888629475862
"4678" 935.4 51.1248401848683 9.44484239160287
"4679" 935.6 58.1812886462236 9.82859698077492
"4680" 935.8 65.9517682918672 12.278558771133
"4681" 936 72.8252859785491 15.4513172544983
"4682" 936.2 80.225469703531 18.7496718222753
"4683" 936.4 86.9381892410606 23.3995995649515
"4684" 936.6 93.4346324010423 28.6912072977126
"4685" 936.8 100.215968937991 34.209772685636
"4686" 937 105.816080147973 39.8238642316894
"4687" 937.2 111.842797022668 45.7938019563763
"4688" 937.4 117.359733152095 51.8233064754143
"4689" 937.6 122.650567190218 58.183298608089
"4690" 937.8 126.629658141094 63.6735349272902
"4691" 938 124.849593590004 69.5668741710175
"4692" 938.2 121.444722466879 76.0539653131533
"4693" 938.4 117.815547360252 83.315761674
"4694" 938.6 114.795058385311 90.8093536460359
"4695" 938.8 111.955781043458 98.2663991908884
"4696" 939 109.7853229966 106.762985560068
"4697" 939.2 109.673907919787 109.460479865496
"4698" 939.4 108.214878338096 109.09983120435
"4699" 939.6 102.981098483202 108.778305950305
"4700" 939.8 96.7932118953019 108.864988721568
"4701" 940 89.8462515154888 108.917465303992
"4702" 940.2 82.5355294277074 109.285634342582
"4703" 940.4 74.6712168020075 109.04774787618
"4704" 940.6 66.6572235944165 108.407576303821
"4705" 940.8 59.0484795593788 106.742847487822
"4706" 941 51.7697891566361 104.885218427322
"4707" 941.2 44.3901134590788 101.798499272096
"4708" 941.4 37.4473436898788 97.3408851732521
"4709" 941.6 31.5955023328247 91.818177440171
"4710" 941.8 26.0238691000454 85.8748395358152
"4711" 942 21.1813857249343 79.4485133720374
"4712" 942.2 15.34815370431 73.4020970250185
"4713" 942.4 8.86921913339279 68.224005662636
"4714" 942.6 3.26911721351246 63.8064341067937
"4715" 942.8 5.47602304811408 61.4101705355406
"4716" 943 7.60574099056452 57.3306678884675
"4717" 943.2 11.984511412398 52.2946448961645
"4718" 943.4 17.3849504235061 47.2134230770636
"4719" 943.6 22.7432130190012 41.9112982530634
"4720" 943.8 28.5395673673888 37.5296161155218
"4721" 944 34.9633954258485 33.5911300449515
"4722" 944.2 41.2345997524127 29.4876822548944
"4723" 944.4 47.8361597678788 25.6735136901502
"4724" 944.6 54.9171900267701 22.4801043104709
"4725" 944.8 62.1553021258675 19.7756551125212
"4726" 945 70.2482692859227 17.811608516762
"4727" 945.2 78.0783258619015 16.9150452756409
"4728" 945.4 86.1386911752159 17.0102004935099
"4729" 945.6 94.1017319601735 17.9936590771292
"4730" 945.8 100.793783189879 21.9480785571939
"4731" 946 108.346230119654 24.1281175175532
"4732" 946.2 110.253518155212 23.4883894138303
"4733" 946.4 109.271027299438 22.1690313013348
"4734" 946.6 107.798268698156 22.2847766970016
"4735" 946.8 107.662795124572 24.24488045516
"4736" 947 106.611520193559 28.0438491212618
"4737" 947.2 105.504830353564 33.3889191367536
"4738" 947.4 104.951939095926 40.5269356150384
"4739" 947.6 105.064078464408 47.2769157669524
"4740" 947.8 104.020725343232 53.8714354893053
"4741" 948 103.342545814467 61.3164983803936
"4742" 948.2 102.703738101596 68.4226448097648
"4743" 948.4 101.021830372079 75.9884483314961
"4744" 948.6 98.7666971258788 83.3934320464772
"4745" 948.8 96.8367832700438 90.9819424411954
"4746" 949 94.2575823869242 98.5683135400909
"4747" 949.2 90.5527754707121 105.847408295926
"4748" 949.4 86.7427140768601 112.907199461047
"4749" 949.6 84.0196460102788 119.897565454882
"4750" 949.8 82.5226155589598 123.484226705225
"4751" 950 79.158902020832 121.704538096178
"4752" 950.2 74.5437225104066 118.271874794287
"4753" 950.4 69.8096779779909 113.646561660589
"4754" 950.6 65.3384083756141 107.972725416041
"4755" 950.8 60.0461859815038 102.739045941463
"4756" 951 55.3011994052671 96.5254423940303
"4757" 951.2 50.8478304915359 90.318468152839
"4758" 951.4 47.91068499082 83.3294548399524
"4759" 951.6 45.8495631806726 75.6625144811674
"4760" 951.8 44.3924169659697 67.8833138532243
"4761" 952 42.7231018932893 59.5348737099502
"4762" 952.2 41.3273131092538 51.3244895908568
"4763" 952.4 41.3257805341046 43.4327313870141
"4764" 952.6 41.0947649958261 34.9263505733081
"4765" 952.8 41.0236633286071 27.1618386247209
"4766" 953 42.6047403260248 19.1701751415886
"4767" 953.2 46.3200219081975 12.5828494037401
"4768" 953.4 52.4829276202336 10.5157317318528
"4769" 953.6 59.8926076950416 10.1365597778074
"4770" 953.8 67.871733632593 10.9746734918032
"4771" 954 76.2321552863969 11.9568252323915
"4772" 954.2 83.9308186434293 13.4889694568807
"4773" 954.4 91.6718959018788 16.3468384981693
"4774" 954.6 97.2463825778788 21.6078976231418
"4775" 954.8 102.644267058909 27.9549048552546
"4776" 955 108.279626857715 33.9168165558472
"4777" 955.2 114.33906185325 40.0705830541247
"4778" 955.4 120.104885510662 46.1298737161894
"4779" 955.6 125.200661800065 52.2245629478225
"4780" 955.8 124.981662198961 57.5958747530552
"4781" 956 122.654817068169 64.2771688003463
"4782" 956.2 120.52254449185 71.8557687225011
"4783" 956.4 119.029191255001 79.956620990963
"4784" 956.6 117.841671711767 88.4082365303276
"4785" 956.8 117.163897940668 96.4382284196057
"4786" 957 115.7024533295 102.508955190306
"4787" 957.2 111.514236509967 103.896113224041
"4788" 957.4 105.048958443215 105.708309148616
"4789" 957.6 97.9419264835888 106.945404156112
"4790" 957.8 90.1731191433088 107.725056237832
"4791" 958 81.1690562327788 107.801492716432
"4792" 958.2 73.8965010603636 106.506898115497
"4793" 958.4 66.8147530420788 103.691212075525
"4794" 958.6 59.1716531917399 99.9625071888985
"4795" 958.8 52.2582285252826 96.2088717841453
"4796" 959 44.8799925912121 92.2622397151207
"4797" 959.2 37.9610891258237 87.6866022459543
"4798" 959.4 33.6429375233359 81.3280823365533
"4799" 959.6 32.5912056378088 73.7566851479918
"4800" 959.8 33.0498747284594 65.7965656096593
"4801" 960 34.2896613904549 57.5910345891231
"4802" 960.2 37.6057097886288 50.1779424118568
"4803" 960.4 42.1685165632023 43.3876478852465
"4804" 960.6 47.9826484092225 37.8844087703568
"4805" 960.8 54.5136197434082 33.1286734535406
"4806" 961 62.2474747541288 29.9063513164818
"4807" 961.2 69.9716090835962 27.1161429038188
"4808" 961.4 78.2424507278788 25.3626273108152
"4809" 961.6 86.1311939936121 25.5239932100818
"4810" 961.8 94.4524002569533 26.888194617152
"4811" 962 102.416957303008 29.6181378616947
"4812" 962.2 109.313879302629 33.9939880005876
"4813" 962.4 113.85762891305 40.5037230995247
"4814" 962.6 118.150707612879 48.0333780293182
"4815" 962.8 122.743620488028 54.5475908701407
"4816" 963 126.868107544071 57.1295421083855
"4817" 963.2 126.875846148221 57.4737707694555
"4818" 963.4 126.758784891601 62.2573831387596
"4819" 963.6 127.971117801311 69.2108838146034
"4820" 963.8 127.596972358318 75.4365744457749
"4821" 964 124.810964102365 81.3432199569257
"4822" 964.2 122.276221362063 88.1990609387682
"4823" 964.4 120.14272689787 95.96134568758
"4824" 964.6 116.250314427879 101.197522514426
"4825" 964.8 111.073027048203 106.885115744387
"4826" 965 107.112184463084 113.148616376443
"4827" 965.2 101.814497516917 114.78209017952
"4828" 965.4 95.6362312611333 118.386207809836
"4829" 965.6 89.7194681415752 123.280562101491
"4830" 965.8 85.7376014495188 123.222552273982
"4831" 966 78.4272596064201 123.243589836899
"4832" 966.2 71.6843014158693 124.401548901444
"4833" 966.4 64.9606201927137 127.324877042881
"4834" 966.6 59.7428539923596 128.701724850549
"4835" 966.8 55.153529563095 125.63959767836
"4836" 967 49.1596478788609 122.679989769634
"4837" 967.2 43.562002731797 118.542555152427
"4838" 967.4 37.8137257994193 114.001971657279
"4839" 967.6 32.5956851360306 109.300193671839
"4840" 967.8 26.9495954168507 104.427750853739
"4841" 968 22.962522929492 98.4275681545384
"4842" 968.2 21.4072573728485 91.3971820932546
"4843" 968.4 21.6956449997405 83.7927134727691
"4844" 968.6 24.2432784795735 77.0991718977187
"4845" 968.8 27.1761709995216 69.6546201285941
"4846" 969 30.7169477570231 63.1844563509509
"4847" 969.2 35.9696661684653 57.7260446736068
"4848" 969.4 42.2403485478887 52.5869212825858
"4849" 969.6 48.2758585832317 47.5204633703348
"4850" 969.8 55.0731672846339 43.681816685941
"4851" 970 62.3911711510998 41.0694296692134
"4852" 970.2 70.6742914944282 40.3267712516302
"4853" 970.4 78.4240438544455 41.6393507815818
"4854" 970.6 86.5197188225455 42.7673679051636
"4855" 970.8 94.7386472409716 44.0477565282602
"4856" 971 102.675545069143 45.6844891294524
"4857" 971.2 111.053397618998 46.9071611648333
"4858" 971.4 119.123993094542 49.9614021541407
"4859" 971.6 122.51124615737 53.7800114658818
"4860" 971.8 123.64231109701 59.5373927675332
"4861" 972 126.902606847162 66.4228079550261
"4862" 972.2 127.623436719648 65.1198040458761
"4863" 972.4 126.961621470606 63.320287706497
"4864" 972.6 126.906593250434 59.9395176997318
"4865" 972.8 126.290127480709 56.2901565791516
"4866" 973 125.896569465073 50.6963657505096
"4867" 973.2 124.536028714479 47.2690132433182
"4868" 973.4 123.130086453576 43.0308686932204
"4869" 973.6 121.592337105714 39.9032843394956
"4870" 973.8 120.184832170157 36.0566568630929
"4871" 974 118.391911363283 32.9650354040491
"4872" 974.2 116.536314194334 30.1024878251006
"4873" 974.4 114.247592379071 28.5221650854241
"4874" 974.6 112.341466484614 25.2939343970406
"4875" 974.8 109.629131443131 22.701439318851
"4876" 975 106.789811626915 18.5184741335455
"4877" 975.2 103.287049847481 14.9090936908459
"4878" 975.4 100.574734754225 12.7039765337388
"4879" 975.6 96.8358976499188 10.8991469712818
"4880" 975.8 92.6781993407931 8.10557567006754
"4881" 976 89.6486106242488 6.61870416968182
"4882" 976.2 85.41974964053 5.4170516223888
"4883" 976.4 80.7129618683788 4.02543739051307
"4884" 976.6 77.0395214334561 2.41745586395089
"4885" 976.8 72.607203181338 2.00443674725733
"4886" 977 67.3672974692014 2.60085765746569
"4887" 977.2 61.9278631730151 1.08632449889091
"4888" 977.4 61.1558044467455 0.728848846448488
"4889" 977.6 60.2572863584973 1.22756841357976
"4890" 977.8 59.8319069540114 1.85624357446141
"4891" 978 58.8035835303839 2.58293690009522
"4892" 978.2 56.6419816630051 4.74601044398182
"4893" 978.4 53.6125197126151 7.56828042305874
"4894" 978.6 50.9728526952085 9.81097710286094
"4895" 978.8 48.0402019835314 13.4356311690344
"4896" 979 44.4722453944305 15.0034344400163
"4897" 979.2 39.8410938507494 14.6108124468289
"4898" 979.4 37.2031164532523 13.4302995186565
"4899" 979.6 33.1843371459447 15.4975151261796
"4900" 979.8 29.2617167776888 20.0868116990018
"4901" 980 25.2234004554545 24.9862355601333
"4902" 980.2 22.1406511453115 30.7564621521934
"4903" 980.4 19.4764460840326 36.2650333743761
"4904" 980.6 15.0966082862954 41.3505907513152
"4905" 980.8 12.0447942579085 46.6460662626848
"4906" 981 11.891052942471 53.2980163896614
"4907" 981.2 12.1338674225108 59.9605497496611
"4908" 981.4 10.3282193201491 66.4633022865494
"4909" 981.6 7.65592000502558 73.7562293341286
"4910" 981.8 5.90318491007504 80.4145524599164
"4911" 982 6.83069474210519 86.8070601107743
"4912" 982.2 8.36276762971663 92.5515544645764
"4913" 982.4 10.2445726703074 96.3605897945533
"4914" 982.6 11.3937684737402 96.4697847639818
"4915" 982.8 15.2772416183242 97.6719221092364
"4916" 983 20.0584500357292 100.495201183711
"4917" 983.2 25.0650768254894 104.353564924008
"4918" 983.4 29.6596557471 108.767264241398
"4919" 983.6 31.9669358844233 114.776699787091
"4920" 983.8 33.7800984626085 121.139486077901
"4921" 984 38.0700714002178 122.791787373397
"4922" 984.2 42.487163170099 123.198008450578
"4923" 984.4 47.9437926562328 124.108674282531
"4924" 984.6 52.5686433276929 127.615958720946
"4925" 984.8 56.5383080393657 128.111163579225
"4926" 985 60.7830202482333 126.825489924355
"4927" 985.2 66.5018565005485 126.493893307642
"4928" 985.4 72.290032751811 128.10023603549
"4929" 985.6 76.0152609577947 127.415843202786
"4930" 985.8 76.3694505977977 126.224922064036
"4931" 986 78.7695409131524 124.888290628378
"4932" 986.2 81.5814593146077 123.526155109543
"4933" 986.4 86.2241021048788 123.130545401593
"4934" 986.6 87.3887467356861 123.787060212266
"4935" 986.8 86.5379285024017 123.240083576413
"4936" 987 86.4175966837151 122.673599382218
"4937" 987.2 85.9590931469705 121.932248415046
"4938" 987.4 85.3865214048232 122.401567874204
"4939" 987.6 84.0532025025545 122.547707688144
"4940" 987.8 82.6184912511761 122.740520426955
"4941" 988 80.0231895271566 122.751901734454
"4942" 988.2 76.3769271426036 122.009386145743
"4943" 988.4 72.63263622985 120.018099901905
"4944" 988.6 68.7653497604395 117.089774995655
"4945" 988.8 64.6994600491146 113.63554300052
"4946" 989 61.077956055058 109.467591620255
"4947" 989.2 57.9190005909354 104.949907295454
"4948" 989.4 53.9174179598788 100.623785914066
"4949" 989.6 51.1618478416288 94.7756878103953
"4950" 989.8 50.3902882085188 88.6809075946418
"4951" 990 48.3839201564964 81.9993102368642
"4952" 990.2 47.0869663007153 75.1300428779145
"4953" 990.4 47.2958519015553 68.0309184613348
"4954" 990.6 49.9824861885847 62.1670415491289
"4955" 990.8 53.8989675406069 56.8786572561177
"4956" 991 58.1590955487988 51.0779819473718
"4957" 991.2 63.3207096233499 45.7901945537607
"4958" 991.4 69.1243265947006 41.5717435991897
"4959" 991.6 76.0139896667314 38.3257623847292
"4960" 991.8 82.76776199966 35.0578514887943
"4961" 992 90.08427576191 32.1516728753568
"4962" 992.2 97.2919920143188 29.0528106387818
"4963" 992.4 102.485505750643 24.7431421247759
"4964" 992.6 103.570244155198 24.7902572257903
"4965" 992.8 105.410471700639 27.7572123265118
"4966" 993 105.055627150466 32.7320056757241
"4967" 993.2 104.106429349614 39.6819774276289
"4968" 993.4 101.62282202916 45.8139204024672
"4969" 993.6 98.478974045533 52.5723865399631
"4970" 993.8 95.6536720990217 60.0350632979818
"4971" 994 93.1741114671645 67.3220075911818
"4972" 994.2 90.4695087672184 75.1973685498309
"4973" 994.4 86.9984679260563 82.9755316728229
"4974" 994.6 83.1479516409348 90.0048302655706
"4975" 994.8 77.6603483108518 96.2425411789548
"4976" 995 72.133296856099 102.654828261707
"4977" 995.2 66.9748467709969 108.765634662409
"4978" 995.4 61.4988095333124 115.294804228035
"4979" 995.6 56.697622804601 121.838910462287
"4980" 995.8 53.3387396747166 127.075363965576
"4981" 996 49.8350918587677 125.44487211476
"4982" 996.2 45.1065041021515 121.836272503009
"4983" 996.4 41.1226212264769 116.318266613524
"4984" 996.6 36.9592034796141 110.528101808452
"4985" 996.8 32.6330142878788 104.763499871888
"4986" 997 29.468060404075 98.2056786237762
"4987" 997.2 27.8592266071588 90.1561316316218
"4988" 997.4 27.7462889550216 81.84155868089
"4989" 997.6 28.4168842527035 74.0707445144457
"4990" 997.8 31.1549306995455 66.8255565231031
"4991" 998 35.1415332920788 60.0401590632218
"4992" 998.2 40.1885168900606 53.8043321636182
"4993" 998.4 45.36177027394 47.4217443888696
"4994" 998.6 51.7959586288686 42.7770583678185
"4995" 998.8 59.549120774782 39.8656957190141
"4996" 999 67.7417675333149 37.751932426684
"4997" 999.2 75.7388892711179 36.4879198452101
"4998" 999.4 83.2670067752524 36.1395641546961
"4999" 999.6 90.7504931455152 36.8145876020727
"5000" 999.8 98.9513067495645 38.5090949912961
"5001" 1000 107.394482185779 40.5641443159418
"5002" 1000.2 115.341745495622 42.8186564514104
"5003" 1000.4 119.908571309004 47.529964403214
"5004" 1000.6 118.801151465889 53.4368353171158
"5005" 1000.8 116.732721928687 60.3645731175876
"5006" 1001 114.515500055037 68.0520642547739
"5007" 1001.2 112.561741750707 76.0576051454676
"5008" 1001.4 109.580306974644 84.0338694466583
"5009" 1001.6 106.21484362709 91.767889451936
"5010" 1001.8 103.847197805778 98.4928970645415
"5011" 1002 98.6023387963653 106.055332350576
"5012" 1002.2 93.719526757068 112.600636216279
"5013" 1002.4 89.0148646895177 119.513967571537
"5014" 1002.6 84.2187348201359 122.716615582296
"5015" 1002.8 78.7504062894769 120.997322079225
"5016" 1003 71.4887457165711 117.089259832472
"5017" 1003.2 64.8728327467399 112.48251928551
"5018" 1003.4 60.2508075249382 107.693081572279
"5019" 1003.6 56.0224688724942 101.004525850155
"5020" 1003.8 54.2142412763931 93.3977662907247
"5021" 1004 53.4946774350522 84.1658516015839
"5022" 1004.2 52.4769199256488 77.2995159311018
"5023" 1004.4 52.324159027 68.8098166241333
"5024" 1004.6 54.0504454828288 61.0911606439718
"5025" 1004.8 57.5492804912121 53.2522909292849
"5026" 1005 62.459391451219 46.9673148088066
"5027" 1005.2 68.1762443520747 41.4552202953323
"5028" 1005.4 74.8737537557314 36.7608260597081
"5029" 1005.6 82.1795696524549 32.6245543507536
"5030" 1005.8 89.3900762832937 28.7950408120137
"5031" 1006 98.2637647880303 27.6730935957697
"5032" 1006.2 105.705954617245 28.9786445506353
"5033" 1006.4 108.893839126692 34.2562060604865
"5034" 1006.6 112.736314665797 40.3271912322818
"5035" 1006.8 117.770628975879 46.9191550429729
"5036" 1007 123.157982133356 51.2775933568534
"5037" 1007.2 125.254478244242 52.3192630098048
"5038" 1007.4 124.422005123379 55.6172168265175
"5039" 1007.6 122.939698439079 62.0490486962455
"5040" 1007.8 122.245020058978 69.5013301609026
"5041" 1008 122.50207518601 77.7249885166547
"5042" 1008.2 122.353500233552 85.5628872406741
"5043" 1008.4 121.293792689287 93.432265570921
"5044" 1008.6 119.206481604545 96.8944318673151
"5045" 1008.8 113.094944611275 98.5609714426611
"5046" 1009 106.095688217121 100.368817258224
"5047" 1009.2 99.2958262087611 102.337408562394
"5048" 1009.4 92.1488573287023 102.622171914041
"5049" 1009.6 84.2056262365389 101.545760624409
"5050" 1009.8 76.2018343564127 100.807369399098
"5051" 1010 69.0385856946435 98.4181655910406
"5052" 1010.2 62.4325742126678 94.2853844810552
"5053" 1010.4 56.5996871981359 89.5504635345247
"5054" 1010.6 51.1837754553019 84.1113291134145
"5055" 1010.8 46.0900559305719 77.6558158729323
"5056" 1011 41.6452635075134 70.8194664645588
"5057" 1011.2 39.3556551798163 63.3791592367318
"5058" 1011.4 39.5948507081758 54.9897511791699
"5059" 1011.6 41.5946723465552 46.9209615773936
"5060" 1011.8 44.826557499389 39.4544114409206
"5061" 1012 49.1069277360303 32.6260229919212
"5062" 1012.2 55.0111136296135 26.9554872616859
"5063" 1012.4 61.4421208631822 22.1073971282402
"5064" 1012.6 68.2950162928465 17.1895404010141
"5065" 1012.8 75.5616833201022 14.4469379939605
"5066" 1013 83.3597981497551 12.9649019058169
"5067" 1013.2 89.6281030846041 13.7125973566741
"5068" 1013.4 93.126944421303 18.3964846020424
"5069" 1013.6 95.9932520222253 25.5125151250115
"5070" 1013.8 98.6488727484088 33.2721042575018
"5071" 1014 100.521969376752 41.4528920989364
"5072" 1014.2 102.087945028636 49.6006505495332
"5073" 1014.4 103.718375817262 57.7086321580379
"5074" 1014.6 104.665087294417 66.0718625433875
"5075" 1014.8 104.164511163273 75.0290018906332
"5076" 1015 103.301810182898 83.5312410320304
"5077" 1015.2 102.080392427102 92.4327513311274
"5078" 1015.4 100.637569640044 101.148736196729
"5079" 1015.6 97.7345569740256 109.376329613826
"5080" 1015.8 94.264492907597 116.711554051418
"5081" 1016 92.8447099817645 120.09593631601
"5082" 1016.2 90.1143187424082 118.576413378688
"5083" 1016.4 84.7508449119359 116.652654946696
"5084" 1016.6 78.8125686833788 114.705879928011
"5085" 1016.8 71.9173685045958 111.962593657576
"5086" 1017 65.062771515336 108.510350059639
"5087" 1017.2 59.2923035906618 103.540159034482
"5088" 1017.4 55.7619172276729 98.1184146945701
"5089" 1017.6 52.4921230711288 91.0457346479434
"5090" 1017.8 48.7393169251065 84.2210282675363
"5091" 1018 46.4201805319964 76.8997981106583
"5092" 1018.2 44.6113688580747 69.2284541948891
"5093" 1018.4 44.6403965343278 61.5780922112165
"5094" 1018.6 45.7867161369964 53.1108175895112
"5095" 1018.8 47.3855510745283 45.1588434852292
"5096" 1019 50.1318347353588 37.4646451087118
"5097" 1019.2 54.4448740275522 30.7032146052879
"5098" 1019.4 59.7635759640437 24.8046760394767
"5099" 1019.6 66.0461495761455 19.7572855468152
"5100" 1019.8 73.2095413038678 16.673460950795
"5101" 1020 80.6455285618143 14.243037435627
"5102" 1020.2 88.0678878333043 14.971422341801
"5103" 1020.4 93.6846147321777 19.0207198237653
"5104" 1020.6 99.945324818394 23.9941055096182
"5105" 1020.8 105.626211574593 30.0501246928961
"5106" 1021 111.106583540479 36.5435855415818
"5107" 1021.2 116.770782471338 43.1570624827926
"5108" 1021.4 122.29733130123 49.0585095242521
"5109" 1021.6 125.672263797721 52.9814514131397
"5110" 1021.8 125.437260221311 52.2536920531169
"5111" 1022 124.096745520561 55.8812796612414
"5112" 1022.2 121.314303326732 61.1254071838936
"5113" 1022.4 117.437607693936 67.5585966916104
"5114" 1022.6 114.816874996907 74.4888374180104
"5115" 1022.8 110.728417248822 80.5947934773875
"5116" 1023 105.757429199272 86.7480201420443
"5117" 1023.2 100.999231101771 93.5328335817386
"5118" 1023.4 96.0321490561354 100.173233616504
"5119" 1023.6 90.9699488695815 106.830026390441
"5120" 1023.8 85.180613483297 112.990487297755
"5121" 1024 79.7005705898242 119.289548011473
"5122" 1024.2 73.7185058892505 124.923771244592
"5123" 1024.4 67.9526854461879 127.454353680109
"5124" 1024.6 65.0950349193049 129.08157452493
"5125" 1024.8 64.8412852143698 129.061070795616
"5126" 1025 63.6164616966566 126.028761881843
"5127" 1025.2 62.3855699922388 120.864486909172
"5128" 1025.4 61.340828838785 114.977763358326
"5129" 1025.6 61.8049904663342 108.468798310546
"5130" 1025.8 63.8441776556435 101.981454372835
"5131" 1026 66.5778373583488 95.7283509215618
"5132" 1026.2 69.7637734409557 89.1605464978568
"5133" 1026.4 73.9827014754637 83.2268042971045
"5134" 1026.6 78.3854506111065 76.9103710073779
"5135" 1026.8 83.0097227748217 71.0746747072104
"5136" 1027 89.7961032759079 66.4554801331372
"5137" 1027.2 96.8589947363211 62.8156851957703
"5138" 1027.4 104.548277931013 61.6470890325588
"5139" 1027.6 112.848610626729 60.5752144134218
"5140" 1027.8 120.715315891665 60.1958520070109
"5141" 1028 125.235947110162 57.4294927696045
"5142" 1028.2 124.633763221136 57.0067228124961
"5143" 1028.4 126.018690612458 59.4659568062248
"5144" 1028.6 125.762838092795 63.1137547971485
"5145" 1028.8 124.224794509841 69.1581656415762
"5146" 1029 122.078186861879 75.7382633868348
"5147" 1029.2 119.637811406189 83.661108835477
"5148" 1029.4 116.583779647134 90.4413983385479
"5149" 1029.6 113.421652264052 97.8331469543953
"5150" 1029.8 110.851790083823 104.845948877232
"5151" 1030 107.624926260284 111.636572522225
"5152" 1030.2 103.655890501833 112.917525204545
"5153" 1030.4 96.9507658602121 113.990016502343
"5154" 1030.6 89.8444471017576 114.328125673255
"5155" 1030.8 82.5798187030552 113.619282928305
"5156" 1031 75.3918609503788 112.262910121776
"5157" 1031.2 68.1813306542153 110.51131287603
"5158" 1031.4 61.2544261584376 107.343248533452
"5159" 1031.6 54.5617417445074 103.083360079039
"5160" 1031.8 48.0584699140486 98.3915132118026
"5161" 1032 42.1245193329614 92.9354741938534
"5162" 1032.2 37.2507921205891 86.0472780090846
"5163" 1032.4 32.8864000458788 79.2533779174104
"5164" 1032.6 30.34516229817 71.4795088721857
"5165" 1032.8 30.2780940730643 63.4878382505488
"5166" 1033 30.9189341602317 55.1790987751583
"5167" 1033.2 31.5985734614046 46.9200345127653
"5168" 1033.4 32.567748259303 39.0690776779515
"5169" 1033.6 36.3510112517996 32.4561259285264
"5170" 1033.8 40.6534491992665 26.5304068449818
"5171" 1034 46.3117583528143 20.9209555928851
"5172" 1034.2 51.8675556479687 15.8722416828919
"5173" 1034.4 59.1063176128353 11.5505187019601
"5174" 1034.6 66.4220051171788 8.71221438911515
"5175" 1034.8 73.1747355678788 10.3695513695532
"5176" 1035 79.9207754957552 14.6140457149256
"5177" 1035.2 86.4967672140309 19.7965192465796
"5178" 1035.4 92.6254265175104 25.8625934003713
"5179" 1035.6 97.8990428636364 32.1396090371939
"5180" 1035.8 101.538402657964 39.6219565523686
"5181" 1036 105.337130600684 47.239030584204
"5182" 1036.2 108.924836546832 55.2842236768214
"5183" 1036.4 110.896322089369 63.3816091238665
"5184" 1036.6 112.202118379077 72.0966434745478
"5185" 1036.8 115.346731253124 80.1008407619064
"5186" 1037 119.429153937333 85.7513058330273
"5187" 1037.2 118.682113855351 85.4785022393707
"5188" 1037.4 118.042646039614 85.4614330910995
"5189" 1037.6 116.319751871177 85.2321524775011
"5190" 1037.8 112.211047344467 85.285329439423
"5191" 1038 106.966691549666 85.1181545378542
"5192" 1038.2 99.9654066733403 83.6262514607607
"5193" 1038.4 94.0689251725588 81.0372597346418
"5194" 1038.6 88.4513629176988 76.8141442919918
"5195" 1038.8 83.8834198057303 71.9949756756254
"5196" 1039 79.4646643841141 66.3560603273053
"5197" 1039.2 75.5668476495917 60.0716418108432
"5198" 1039.4 74.7174076827611 53.0883362722759
"5199" 1039.6 75.6810512176614 45.9095466639492
"5200" 1039.8 77.6503282197104 38.9694379939923
"5201" 1040 80.5270992381975 31.7801649905862
"5202" 1040.2 84.2168118032225 24.9738098068256
"5203" 1040.4 89.8981955958788 21.0166296126381
"5204" 1040.6 96.5782443423104 19.2448035426345
"5205" 1040.8 100.792477077724 16.4794039115488
"5206" 1041 100.008538217067 13.6686449261006
"5207" 1041.2 97.8925162607788 13.1158048506818
"5208" 1041.4 98.0453233862665 14.5462589501961
"5209" 1041.6 99.0886004612971 15.9540940917573
"5210" 1041.8 101.211739079363 18.8906990096519
"5211" 1042 104.076395684769 23.4270858138218
"5212" 1042.2 106.065682989821 28.7084754342148
"5213" 1042.4 108.155768406225 34.980043315962
"5214" 1042.6 110.399945127514 41.9069975166173
"5215" 1042.8 113.890958360464 48.0299691983686
"5216" 1043 117.411863159645 54.2439880345799
"5217" 1043.2 120.622962233365 60.6743714599727
"5218" 1043.4 124.231965804879 67.0557655449268
"5219" 1043.6 124.572602319171 72.294945659595
"5220" 1043.8 121.22002188903 77.6527101501422
"5221" 1044 118.104529834552 84.1863712170005
"5222" 1044.2 116.37222644352 91.934072967812
"5223" 1044.4 114.842615772323 99.9412748337318
"5224" 1044.6 113.820652860514 104.484899622786
"5225" 1044.8 110.362614801018 104.782251811732
"5226" 1045 105.276475349791 104.600527830747
"5227" 1045.2 99.0032766856441 103.707851308961
"5228" 1045.4 92.6163337271515 101.955453253406
"5229" 1045.6 86.7714153421588 98.7399481784018
"5230" 1045.8 81.0322279234588 94.5359418554018
"5231" 1046 76.6794742920522 89.734795042441
"5232" 1046.2 71.8854492109964 84.138782260423
"5233" 1046.4 67.9467911785552 77.8215321173054
"5234" 1046.6 65.3888822766061 71.1067714103455
"5235" 1046.8 64.0628833594035 63.885897772665
"5236" 1047 64.245323999898 55.6497653270203
"5237" 1047.2 64.2294504748485 47.6662513063455
"5238" 1047.4 65.622205232653 40.2478781120141
"5239" 1047.6 68.3269926593293 32.8259168131906
"5240" 1047.8 71.4601586054121 26.0972667995818
"5241" 1048 74.9737744496788 19.2477090228152
"5242" 1048.2 80.1469307799433 13.7786652806915
"5243" 1048.4 86.2847529512086 11.7797927832371
"5244" 1048.6 91.6972344776788 14.0471229978344
"5245" 1048.8 98.5408013321901 16.6513525353592
"5246" 1049 102.209762425761 15.7843372065112
"5247" 1049.2 101.141209023013 14.2099497015694
"5248" 1049.4 99.1506541163176 12.7406421342879
"5249" 1049.6 95.6140448526577 11.158628701266
"5250" 1049.8 91.6438772844076 8.98676507400105
"5251" 1050 87.8600927597918 7.0058715504166
"5252" 1050.2 82.6363268391315 5.30878451719061
"5253" 1050.4 78.1170247776688 3.77908898969182
"5254" 1050.6 73.9483708077298 2.94487427271586
"5255" 1050.8 69.5166453879104 2.73854713759234
"5256" 1051 66.1700560825489 1.98799317490965
"5257" 1051.2 64.7190076113949 1.65156590711085
"5258" 1051.4 63.7446058113839 1.63339095460037
"5259" 1051.6 61.6536018838163 1.41385770501307
"5260" 1051.8 60.2225002381121 1.37006597248182
"5261" 1052 58.126288761184 1.78912561392919
"5262" 1052.2 54.8264720195077 2.54353665339419
"5263" 1052.4 50.7057534772288 3.07969521050182
"5264" 1052.6 47.4230308146179 3.35021387824269
"5265" 1052.8 45.5296551625226 3.76175989762565
"5266" 1053 42.9987952969697 4.81115517006137
"5267" 1053.2 40.4008714315663 7.19436639913807
"5268" 1053.4 36.7033913190067 8.29675151383066
"5269" 1053.6 34.4643022661515 8.97483380548832
"5270" 1053.8 32.908071196234 9.92558761227129
"5271" 1054 32.3899407409602 11.1808953865865
"5272" 1054.2 30.4032196174788 13.0563542562152
"5273" 1054.4 27.545807915725 15.3421222850697
"5274" 1054.6 24.7264401725084 17.5420431577596
"5275" 1054.8 22.5022762967306 20.9580931890189
"5276" 1055 19.8211968990038 24.6951351452631
"5277" 1055.2 17.3275399440711 28.4633677941934
"5278" 1055.4 15.4039779597184 32.8292053409346
"5279" 1055.6 13.6003972577278 36.9827347441045
"5280" 1055.8 12.5217379473884 42.2292836035972
"5281" 1056 9.67052757704859 46.9014494907365
"5282" 1056.2 7.11091142016849 52.104480993393
"5283" 1056.4 5.1609304055188 57.3610604882918
"5284" 1056.6 6.0347492909645 62.8923316646961
"5285" 1056.8 7.27831393964241 68.9074854579
"5286" 1057 5.46104634465764 74.5751434419241
"5287" 1057.2 3.45437732538879 77.6893419719618
"5288" 1057.4 5.50987879225023 79.2424584204676
"5289" 1057.6 8.34452754266726 82.8618866747607
"5290" 1057.8 11.183206023851 87.4672661733151
"5291" 1058 12.2064027691081 93.59114490478
"5292" 1058.2 12.341243172704 99.8500581622634
"5293" 1058.4 14.7302448441405 103.741965625178
"5294" 1058.6 18.5840525587687 107.398798699587
"5295" 1058.8 21.8778161003382 112.338961785036
"5296" 1059 25.5830601006929 114.963354011097
"5297" 1059.2 29.5889610600139 118.984115104766
"5298" 1059.4 34.7814248885483 121.988556581329
"5299" 1059.6 39.5349732535779 124.507767400884
"5300" 1059.8 45.3033943678702 126.184465819732
"5301" 1060 50.431179427396 127.980064131671
"5302" 1060.2 55.5839165990326 129.085948816161
"5303" 1060.4 61.3798547702627 129.610457985553
"5304" 1060.6 64.874167633396 129.614223329327
"5305" 1060.8 65.9319391223921 129.71288866484
"5306" 1061 64.0030760774145 129.862971352357
"5307" 1061.2 63.0695769977283 129.692595794415
"5308" 1061.4 61.7316952581999 129.649527745257
"5309" 1061.6 60.2554860417437 129.516510962306
"5310" 1061.8 57.2171915811061 129.250610927209
"5311" 1062 53.3167579710484 128.286468981232
"5312" 1062.2 48.9763956788788 125.87372743263
"5313" 1062.4 45.067513549732 122.489743832358
"5314" 1062.6 41.5925043400697 120.001797016609
"5315" 1062.8 37.163140745095 117.785921656441
"5316" 1063 32.1579159916288 115.363042136454
"5317" 1063.2 28.3148986619621 111.880935889121
"5318" 1063.4 25.562847790351 106.633005437093
"5319" 1063.6 22.4774551927105 100.841665596057
"5320" 1063.8 20.5997246404588 94.6085565100718
"5321" 1064 21.3266346316667 87.9189362741333
"5322" 1064.2 21.7047738900128 80.7096860835695
"5323" 1064.4 23.0896536598392 73.8339919429323
"5324" 1064.6 26.8349519430553 68.1695532509524
"5325" 1064.8 31.1499623513494 63.0925224419818
"5326" 1065 36.8868236797576 58.5101941541939
"5327" 1065.2 42.6417517288788 54.8891124912243
"5328" 1065.4 49.6861343581747 52.79569681289
"5329" 1065.6 57.3101198985735 52.6193838829292
"5330" 1065.8 64.8513973353939 53.9201450099818
"5331" 1066 72.2193678374604 56.1300432007981
"5332" 1066.2 79.96398337782 58.7199062397171
"5333" 1066.4 85.969554026888 63.7213118225139
"5334" 1066.6 90.5086249219697 70.5786648309273
"5335" 1066.8 92.934217678097 77.8401302979273
"5336" 1067 94.0802558187184 85.966979945029
"5337" 1067.2 95.0994518986085 94.0906132904413
"5338" 1067.4 96.6624435810333 102.494369031818
"5339" 1067.6 97.7805471487977 110.844663059252
"5340" 1067.8 99.4354893429077 115.362089402568
"5341" 1068 99.3471808623879 114.755475076336
"5342" 1068.2 95.8492416622399 115.154257310648
"5343" 1068.4 89.8454068962954 114.77561364351
"5344" 1068.6 83.5027390639588 112.483227030682
"5345" 1068.8 76.5174784522634 110.169553620751
"5346" 1069 69.7783918500711 107.681693235549
"5347" 1069.2 63.9951465726115 102.796606160972
"5348" 1069.4 58.7329773898302 97.0486241164867
"5349" 1069.6 54.3422117306435 90.4935012655995
"5350" 1069.8 51.2150588508088 83.1698374875818
"5351" 1070 48.6544923434604 74.9661754272267
"5352" 1070.2 50.9881250302727 67.269505767497
"5353" 1070.4 51.9853515551288 60.1146846298568
"5354" 1070.6 54.3855148075525 52.5751311847923
"5355" 1070.8 59.3288345936016 45.6243905586254
"5356" 1071 64.8574133671365 39.800409933889
"5357" 1071.2 71.52376898841 35.1573781536381
"5358" 1071.4 79.6293334139533 32.7713640072691
"5359" 1071.6 88.2805275724367 32.5769345994976
"5360" 1071.8 96.8244952908088 33.7307231291018
"5361" 1072 104.741971851792 36.3532293112222
"5362" 1072.2 112.102340841388 39.8185946631357
"5363" 1072.4 118.49424022709 44.0703737852607
"5364" 1072.6 122.506706893791 44.455510453923
"5365" 1072.8 121.574967482673 47.000381557907
"5366" 1073 119.458178124159 51.6856519522418
"5367" 1073.2 116.343606456961 57.9909665596636
"5368" 1073.4 111.839967979671 63.8220341166705
"5369" 1073.6 106.655992946225 69.1633885538416
"5370" 1073.8 100.369801079958 73.5010013430907
"5371" 1074 93.1251377492317 76.8211135003348
"5372" 1074.2 85.386453069937 78.8708421426323
"5373" 1074.4 77.4670903083988 79.4664900994118
"5374" 1074.6 69.4852853642727 79.499342343497
"5375" 1074.8 61.7736433866688 76.5466166168918
"5376" 1075 54.8524114068988 72.7400799826118
"5377" 1075.2 47.2916240283307 67.6627868916068
"5378" 1075.4 41.3748229388788 61.8549794551247
"5379" 1075.6 36.9088989541288 55.0068169474118
"5380" 1075.8 34.7472017061913 47.2120477995131
"5381" 1076 33.7449464705916 39.2603331479925
"5382" 1076.2 34.0044320502499 32.1055417531777
"5383" 1076.4 35.7576607667946 24.9735164650766
"5384" 1076.6 38.8061596228898 17.7360119994653
"5385" 1076.8 43.3011305764015 12.6372082630841
"5386" 1077 49.8903943059502 12.703593841089
"5387" 1077.2 59.028820319534 14.023817501637
"5388" 1077.4 67.0920538603844 15.7777696306897
"5389" 1077.6 74.6532990534811 18.2309687424477
"5390" 1077.8 81.9764100847799 22.8261774974434
"5391" 1078 88.7497859507498 27.3851803691109
"5392" 1078.2 94.8928187103019 33.2443225373953
"5393" 1078.4 99.7328783339535 40.0925240993837
"5394" 1078.6 102.72439669464 48.1465027426424
"5395" 1078.8 104.751142834869 56.4560093157365
"5396" 1079 106.503490150196 65.1418530300876
"5397" 1079.2 106.974137792186 73.7166884361699
"5398" 1079.4 106.024389194307 81.6447477478961
"5399" 1079.6 104.692971795995 90.3548664759818
"5400" 1079.8 103.269430528176 98.8489562375224
"5401" 1080 101.663512683554 107.694240630468
"5402" 1080.2 99.1981377408517 115.685640037252
"5403" 1080.4 93.416359389648 117.769103512328
"5404" 1080.6 86.5832589820439 118.944914480771
"5405" 1080.8 78.2776431942677 119.853685254204
"5406" 1081 70.3424984971498 120.590137099767
"5407" 1081.2 61.7665648579247 120.662982119028
"5408" 1081.4 53.1844091599502 120.311823870151
"5409" 1081.6 44.8519779942055 119.786694721071
"5410" 1081.8 36.9038979194314 116.953420037929
"5411" 1082 31.2941787287166 110.768915197576
"5412" 1082.2 27.5165710974942 103.418889621318
"5413" 1082.4 25.2641427542053 95.3388368663288
"5414" 1082.6 24.8908124521888 86.7547083339218
"5415" 1082.8 26.9783749741441 78.6710047471247
"5416" 1083 30.2702574001365 70.6508031007963
"5417" 1083.2 34.7652554414488 63.2581348122818
"5418" 1083.4 41.0139401926364 57.0393710053758
"5419" 1083.6 47.9474959342727 52.302625589103
"5420" 1083.8 55.6806693686417 48.8348865024354
"5421" 1084 63.9357950764549 46.3914288116449
"5422" 1084.2 72.7390671982563 45.136449671543
"5423" 1084.4 81.0296940658788 45.2215145026381
"5424" 1084.6 89.3268594396192 47.1903050511934
"5425" 1084.8 97.9067212199394 49.465210853194
"5426" 1085 105.304049682279 53.2358565348961
"5427" 1085.2 113.101091435593 56.8210913644675
"5428" 1085.4 119.823764043038 59.9695803334491
"5429" 1085.6 121.502639211565 59.3507748228961
"5430" 1085.8 123.893695817949 58.3088728229318
"5431" 1086 124.453102466406 61.0414769328818
"5432" 1086.2 123.876295887686 66.0179124410002
"5433" 1086.4 122.288135061365 71.9191158041247
"5434" 1086.6 120.511379514246 78.9349760723029
"5435" 1086.8 118.552505029136 86.3110127748104
"5436" 1087 116.528586287111 93.8934659540265
"5437" 1087.2 113.195864290533 100.371519557973
"5438" 1087.4 109.055728546967 107.143834607415
"5439" 1087.6 104.080949780149 113.657663195117
"5440" 1087.8 98.5866598767735 119.068833107955
"5441" 1088 94.2890088023645 119.906665035668
"5442" 1088.2 87.4312037020177 118.689444445898
"5443" 1088.4 80.4462094304843 116.090818444973
"5444" 1088.6 74.7323127273494 111.153831804835
"5445" 1088.8 70.180176609697 105.047656251315
"5446" 1089 66.3174834920038 98.5717879254818
"5447" 1089.2 63.4845402226502 91.0682736095818
"5448" 1089.4 61.2339317221288 83.4908706977018
"5449" 1089.6 58.1536342246943 75.8801721546906
"5450" 1089.8 56.2853078683888 68.1118512033818
"5451" 1090 55.7097495716141 60.1474698841583
"5452" 1090.2 56.0078504633788 52.530509029992
"5453" 1090.4 57.710202674363 44.4970022885397
"5454" 1090.6 60.336987905692 36.7737349386851
"5455" 1090.8 64.7433940819008 30.0750435448939
"5456" 1091 70.1014115353627 23.8263636773044
"5457" 1091.2 76.4660832033735 19.6269859356345
"5458" 1091.4 83.3555086024683 16.4488376148976
"5459" 1091.6 90.3847501631022 13.8411382433542
"5460" 1091.8 95.0579297943104 14.8316026466239
"5461" 1092 99.338660123306 19.5138349501954
"5462" 1092.2 104.758525050349 25.2115029005112
"5463" 1092.4 109.906198113094 31.4130548004117
"5464" 1092.6 115.30883523531 37.7013527541378
"5465" 1092.8 121.415928630742 43.5931134997364
"5466" 1093 125.239852904781 49.3316813987854
"5467" 1093.2 123.837544577803 54.6785006388592
"5468" 1093.4 121.690868631793 62.4846704454961
"5469" 1093.6 119.806003359066 70.4778102419164
"5470" 1093.8 118.605381122561 78.4250609374772
"5471" 1094 117.81044673785 86.5002840551533
"5472" 1094.2 115.809151724218 94.5554604561872
"5473" 1094.4 113.486106158788 102.7688454777
"5474" 1094.6 110.018394433825 109.33314891036
"5475" 1094.8 106.001411355383 113.667992448982
"5476" 1095 100.764932336245 114.175046316922
"5477" 1095.2 93.4564555975074 115.615302737125
"5478" 1095.4 85.8798799430675 116.999469157774
"5479" 1095.6 77.8692203546085 117.544905732928
"5480" 1095.8 70.3657734506216 115.946527477725
"5481" 1096 62.747207776851 113.243345345648
"5482" 1096.2 55.2547316826565 110.026643537898
"5483" 1096.4 47.7629336084568 106.58534626678
"5484" 1096.6 40.8171374621592 102.495408100346
"5485" 1096.8 34.689701491832 97.3591624822715
"5486" 1097 28.9362116959259 91.0110664337743
"5487" 1097.2 23.7230939320519 84.3024203099145
"5488" 1097.4 20.0904192668788 77.0361706293592
"5489" 1097.6 17.4741498141312 69.2457826529042
"5490" 1097.8 16.2114858874021 60.8589580517388
"5491" 1098 16.2143698004431 53.0296474210115
"5492" 1098.2 18.301608800998 45.2783816648993
"5493" 1098.4 22.3561307534613 38.0849308430595
"5494" 1098.6 27.4105876314076 32.0573522206741
"5495" 1098.8 33.3968616457331 26.8346685559139
"5496" 1099 39.8756238707121 21.6851833959485
"5497" 1099.2 47.1863479046207 17.5265184249496
"5498" 1099.4 54.6311211782455 15.6764268837818
"5499" 1099.6 62.7218277981494 15.5325464534759
"5500" 1099.8 70.2607993508788 17.0153831296025
"5501" 1100 78.1442281587664 18.7622276434425
"5502" 1100.2 85.0588060639667 22.4607943305093
"5503" 1100.4 92.1075642715012 27.3532689360328
"5504" 1100.6 98.1927783840088 32.8440599773418
"5505" 1100.8 102.793379289567 39.3767829417648
"5506" 1101 106.776765597234 46.8682250294865
"5507" 1101.2 109.94382445099 56.1743133835096
"5508" 1101.4 111.653849415935 64.4879048862061
"5509" 1101.6 112.99611733585 72.9346290198104
"5510" 1101.8 112.618451896545 81.9433151041207
"5511" 1102 111.807927422943 91.1052062200369
"5512" 1102.2 111.385307874279 100.274236767027
"5513" 1102.4 108.712088127379 107.620123703613
"5514" 1102.6 102.715291854712 110.684846548065
"5515" 1102.8 94.8110639037677 113.72461206276
"5516" 1103 87.3050596963467 118.026274233376
"5517" 1103.2 79.2153125601999 121.10827720078
"5518" 1103.4 71.0387173088507 123.383283186926
"5519" 1103.6 62.924564527275 125.439931252237
"5520" 1103.8 54.6638787064193 126.097527933036
"5521" 1104 46.3803868752184 125.49401366634
"5522" 1104.2 38.3110586214962 123.853984053721
"5523" 1104.4 32.6809521339869 120.674669653982
"5524" 1104.6 26.8242653073127 114.84338358217
"5525" 1104.8 21.289394603597 108.5780178513
"5526" 1105 15.1908601099151 102.727152853009
"5527" 1105.2 9.7943604752895 97.39452966133
"5528" 1105.4 7.477439313101 90.9246013396207
"5529" 1105.6 5.35970798053298 83.9113427659631
"5530" 1105.8 4.16437912434936 78.0763203793054
"5531" 1106 3.10382787480187 71.5801564198568
"5532" 1106.2 3.51138912093878 64.9435591654118
"5533" 1106.4 5.37757522860879 58.5190731390818
"5534" 1106.6 7.58103500056809 51.5503668061372
"5535" 1106.8 11.0452786267346 44.533402453703
"5536" 1107 16.3956163629653 38.9844080937991
"5537" 1107.2 22.38206987232 33.435918122423
"5538" 1107.4 28.5529864702869 28.3048250981961
"5539" 1107.6 35.1916879988169 24.2254924129715
"5540" 1107.8 43.0936229973121 22.3306469930152
"5541" 1108 51.1330216528675 21.3086788687122
"5542" 1108.2 59.0263819642044 21.6598033248888
"5543" 1108.4 67.2648853886435 22.6950941246406
"5544" 1108.6 74.9081245032879 25.5879798076977
"5545" 1108.8 81.7633989805271 30.0120464471467
"5546" 1109 88.0644828735104 36.2056558467187
"5547" 1109.2 92.6352398686146 43.2310563202271
"5548" 1109.4 97.1557216185944 50.7691855863488
"5549" 1109.6 101.064929631851 58.355127607879
"5550" 1109.8 104.022739538446 66.311806563198
"5551" 1110 105.63626656499 75.1737325318152
"5552" 1110.2 106.169181056022 83.5556597128961
"5553" 1110.4 107.242450730979 92.5541524284273
"5554" 1110.6 108.907886213106 101.365193779773
"5555" 1110.8 110.774366657768 107.581383967871
"5556" 1111 110.154847688701 105.842182887645
"5557" 1111.2 106.627575851869 106.263655059365
"5558" 1111.4 101.214119377215 106.245796069038
"5559" 1111.6 94.5894519154217 105.747717333096
"5560" 1111.8 88.0294756306288 104.028911517838
"5561" 1112 81.712079473562 101.498699618408
"5562" 1112.2 75.0468381099953 98.373275711642
"5563" 1112.4 68.8301259908505 93.758453070246
"5564" 1112.6 63.3071701920502 88.4184756847818
"5565" 1112.8 58.5724763139931 81.7175443941818
"5566" 1113 53.8731369536263 75.1492019467197
"5567" 1113.2 50.0590439176061 68.3581465233152
"5568" 1113.4 47.129750988 60.9036596457091
"5569" 1113.6 45.4655662072087 53.3540947990437
"5570" 1113.8 45.0767888632588 45.3261369327218
"5571" 1114 45.6026639571934 37.4075754008133
"5572" 1114.2 46.0582363659121 29.0273318125818
"5573" 1114.4 47.7735585806082 20.7617008424054
"5574" 1114.6 50.5360287065684 13.2902030231198
"5575" 1114.8 55.617769756984 7.36898855172919
"5576" 1115 61.6508547167971 5.03849696923692
"5577" 1115.2 67.9850198577306 6.68051391472256
"5578" 1115.4 75.5819002688788 9.23028385518182
"5579" 1115.6 82.9691733518469 11.641556598535
"5580" 1115.8 90.5177376964832 15.2917246068719
"5581" 1116 97.8707974815216 19.3664368864002
"5582" 1116.2 104.806642422553 24.0586837598188
"5583" 1116.4 111.497411876303 28.989499616103
"5584" 1116.6 117.591346599935 33.3592129991516
"5585" 1116.8 117.335731304696 36.2062360831453
"5586" 1117 116.276656511631 42.6312591441402
"5587" 1117.2 115.804969762303 49.9825082336182
"5588" 1117.4 114.971868103424 57.6415978064667
"5589" 1117.6 113.367737834394 65.4562511696452
"5590" 1117.8 112.421110963524 73.4709770207388
"5591" 1118 112.101720248549 81.4420846316799
"5592" 1118.2 110.519324783702 89.234547500423
"5593" 1118.4 110.238795435328 97.3077810201928
"5594" 1118.6 110.00616539145 104.637568477239
"5595" 1118.8 108.940016905019 110.367651036533
"5596" 1119 105.28650759134 111.823227436616
"5597" 1119.2 99.2662290487931 114.581590359868
"5598" 1119.4 92.5993833934259 116.682185661699
"5599" 1119.6 84.9618225948421 119.463841032734
"5600" 1119.8 77.0750663428073 121.212682367937
"5601" 1120 69.1454283974395 123.719032205075
"5602" 1120.2 61.2578932014179 125.492383355886
"5603" 1120.4 53.1608463333977 125.400270815227
"5604" 1120.6 44.8025691651565 124.984837752815
"5605" 1120.8 38.1407609651198 123.986917059982
"5606" 1121 34.146480572149 119.300878889955
"5607" 1121.2 29.4177544667707 113.361557917658
"5608" 1121.4 24.2034130887002 106.880842630437
"5609" 1121.6 17.8540637152448 101.185642506178
"5610" 1121.8 12.5915704828247 94.3867185679008
"5611" 1122 7.51327164251514 87.8915272338273
"5612" 1122.2 3.97582307484964 81.2344361653605
"5613" 1122.4 2.48985469195573 75.6555436682895
"5614" 1122.6 5.53077326140353 70.8900523216056
"5615" 1122.8 9.84622430547313 65.3255252287554
"5616" 1123 15.6147993985318 61.145212153839
"5617" 1123.2 22.9429286334545 58.5758214338
"5618" 1123.4 30.3251141106314 57.4714205793014
"5619" 1123.6 36.8604195361441 59.3122965955737
"5620" 1123.8 44.215616875219 61.7069470996622
"5621" 1124 52.3324900435888 63.8352302257118
"5622" 1124.2 59.2462755847563 67.4824202010328
"5623" 1124.4 67.1007169689645 72.2867388678676
"5624" 1124.6 74.8291231625875 76.3848013337973
"5625" 1124.8 81.4574278225027 81.4629898828809
"5626" 1125 87.8211297722733 86.9573000648167
"5627" 1125.2 94.1325273224568 92.2798034829268
"5628" 1125.4 100.670609557518 97.9383559963429
"5629" 1125.6 107.654958095723 102.041232676615
"5630" 1125.8 112.122238120462 102.821797684676
"5631" 1126 112.237131172496 102.476043352011
"5632" 1126.2 110.995465749356 105.445811608752
"5633" 1126.4 107.899142153795 108.211277171148
"5634" 1126.6 102.606925618586 109.507252057265
"5635" 1126.8 96.5676707260931 111.593288029839
"5636" 1127 89.473043530773 113.142491658607
"5637" 1127.2 82.2779915501435 113.649258017952
"5638" 1127.4 75.1113267183074 113.009182800096
"5639" 1127.6 67.6111082815074 111.414936246439
"5640" 1127.8 59.7005752601141 109.572645825952
"5641" 1128 52.177827275148 106.818108020597
"5642" 1128.2 45.0250121130863 103.713222759614
"5643" 1128.4 37.6915154203151 99.7600277291727
"5644" 1128.6 31.029773491806 94.4164229979546
"5645" 1128.8 24.9437310931865 89.1164485294338
"5646" 1129 19.0117198971074 83.0934010089818
"5647" 1129.2 14.8338600042184 76.073503658312
"5648" 1129.4 11.2370278967595 68.6195577217892
"5649" 1129.6 9.00171728450014 60.6299815213896
"5650" 1129.8 8.81992417379715 52.8112960942369
"5651" 1130 10.7846229609756 44.4765413635947
"5652" 1130.2 14.1443813591961 36.8530062866837
"5653" 1130.4 18.1792691393222 29.3535088611988
"5654" 1130.6 24.0460524889899 22.8005897873707
"5655" 1130.8 30.642305387156 17.4980368242788
"5656" 1131 38.2201702517788 14.5383726468485
"5657" 1131.2 46.2704010350201 12.5392079360253
"5658" 1131.4 54.4326356678121 11.1029775808818
"5659" 1131.6 62.8050707390299 12.2830027524469
"5660" 1131.8 70.6541365449834 15.3449058777609
"5661" 1132 77.6343249086788 19.9738555695152
"5662" 1132.2 84.2989211826831 25.4420178562209
"5663" 1132.4 90.2090502886829 31.9203605936829
"5664" 1132.6 96.0031346998414 38.1851839324491
"5665" 1132.8 100.689230814005 44.6488206801177
"5666" 1133 104.225048662795 52.2817149362874
"5667" 1133.2 106.178230547379 59.9088272954455
"5668" 1133.4 107.924105781823 68.3883083736454
"5669" 1133.6 110.1011850507 76.9614210070086
"5670" 1133.8 112.062278125841 85.5775865634818
"5671" 1134 113.676937968191 93.7454203661745
"5672" 1134.2 113.080667812897 101.438155872982
"5673" 1134.4 107.576633079737 105.505153413586
"5674" 1134.6 100.653013324323 109.761239098315
"5675" 1134.8 93.3816577455797 113.782289987075
"5676" 1135 86.0607038123367 117.279080293122
"5677" 1135.2 78.7758944289314 121.217770949298
"5678" 1135.4 71.5516970639328 125.068045631171
"5679" 1135.6 64.2562542782733 127.963016451376
"5680" 1135.8 60.5654600842472 128.770901926745
"5681" 1136 56.8436871120027 124.653199638929
"5682" 1136.2 52.5747102515984 119.047120335505
"5683" 1136.4 49.5637899360606 112.637258116345
"5684" 1136.6 47.4788858490988 106.540290819532
"5685" 1136.8 44.9855699903788 99.3514400072018
"5686" 1137 41.9652363555778 89.8279742448556
"5687" 1137.2 40.4828016479604 81.7518628131451
"5688" 1137.4 39.7624893524472 75.023318057845
"5689" 1137.6 39.8507076045088 66.8315401868318
"5690" 1137.8 40.275455698524 58.0994944044012
"5691" 1138 42.258053295336 48.7661424529533
"5692" 1138.2 45.0933242431365 42.8775692012396
"5693" 1138.4 49.6765405365104 35.9803693834766
"5694" 1138.6 54.7695942723104 29.1453390076134
"5695" 1138.8 61.2064815983455 23.9400595146485
"5696" 1139 68.0035976495114 18.4499791072675
"5697" 1139.2 75.1398522888897 14.0679375080253
"5698" 1139.4 82.3520509904413 10.7016860682318
"5699" 1139.6 89.0600734732634 11.7512877134763
"5700" 1139.8 96.2548730900527 12.1071756656775
"5701" 1140 96.1682003218992 11.3250073520532
"5702" 1140.2 94.8405656734639 10.6576402250669
"5703" 1140.4 92.7181338703949 9.20480502898182
"5704" 1140.6 90.3051484799394 7.99649099858789
"5705" 1140.8 89.4797251773636 8.7454140717394
"5706" 1141 88.3533598454917 8.02127245711086
"5707" 1141.2 88.0242547702305 9.50859103367413
"5708" 1141.4 88.2498403722937 8.7914517315882
"5709" 1141.6 88.31065625494 10.4553474169614
"5710" 1141.8 90.9462912312425 11.5712475230121
"5711" 1142 95.648417555653 13.404701863885
"5712" 1142.2 100.065945527869 16.8354534878594
"5713" 1142.4 104.728714961173 21.5095793290995
"5714" 1142.6 109.510253265079 26.6832798021818
"5715" 1142.8 113.923664827552 31.1308827532435
"5716" 1143 119.781590491642 36.2517371687455
"5717" 1143.2 121.592929230992 42.4450585685856
"5718" 1143.4 125.048308616522 49.1755444615209
"5719" 1143.6 127.119884734227 55.9413893920086
"5720" 1143.8 128.246546408191 62.7456009245265
"5721" 1144 127.894541761424 70.0053912414273
"5722" 1144.2 127.343637636767 77.353521517851
"5723" 1144.4 125.996367550952 82.9180879846699
"5724" 1144.6 122.277787907096 89.7347214609252
"5725" 1144.8 119.094117086861 96.5209699059015
"5726" 1145 115.736874865616 104.012858310034
"5727" 1145.2 110.834193850629 108.153646492839
"5728" 1145.4 104.696596568631 112.89686337284
"5729" 1145.6 98.5278866548434 117.537166409973
"5730" 1145.8 91.6730476553242 122.343532770082
"5731" 1146 86.4088132181872 123.958342675458
"5732" 1146.2 78.9818764398606 123.232975430155
"5733" 1146.4 71.8143246535681 120.973984020021
"5734" 1146.6 64.767932125773 119.09204256502
"5735" 1146.8 56.8155175670038 118.324002948318
"5736" 1147 49.5553939763648 116.714736198786
"5737" 1147.2 42.979976468352 113.439365481741
"5738" 1147.4 38.8860387869846 108.306414454876
"5739" 1147.6 37.2659728315209 101.707695034361
"5740" 1147.8 37.9280313778494 94.0155742991289
"5741" 1148 38.4922463453936 86.1130203120907
"5742" 1148.2 39.8284245628494 78.6945566032759
"5743" 1148.4 42.3739987371778 71.6003490462911
"5744" 1148.6 46.4412711700888 63.5868116702618
"5745" 1148.8 50.7476359289759 56.8712362387779
"5746" 1149 56.4563432550388 51.1353093063218
"5747" 1149.2 63.0354660697273 46.7050046815273
"5748" 1149.4 70.4684711834664 44.158077219023
"5749" 1149.6 78.6419211320726 43.2879348319308
"5750" 1149.8 86.661396880782 43.8395707085947
"5751" 1150 94.8280390934376 43.9684152471583
"5752" 1150.2 101.861110934662 47.4026131947648
"5753" 1150.4 106.977829944086 52.9154139390761
"5754" 1150.6 109.131832291916 58.3801301943369
"5755" 1150.8 113.087773316237 60.3427321426611
"5756" 1151 115.258309185309 59.9942971760618
"5757" 1151.2 115.877407085917 57.1482642162648
"5758" 1151.4 116.694331527178 56.3120591144584
"5759" 1151.6 116.952554957193 59.4781689538961
"5760" 1151.8 116.020832986671 63.3172649183686
"5761" 1152 114.479004553558 69.4177612292743
"5762" 1152.2 112.186396693802 76.8572133078184
"5763" 1152.4 109.218859643379 84.0898051050175
"5764" 1152.6 106.458106634624 91.3207456146545
"5765" 1152.8 103.225582617351 98.5222457634263
"5766" 1153 99.8406807974017 105.989281984119
"5767" 1153.2 96.1565995832947 112.950977693973
"5768" 1153.4 91.5316287858431 116.124879261125
"5769" 1153.6 84.8758986377844 118.427244890114
"5770" 1153.8 77.1854701373645 120.812983281925
"5771" 1154 69.1031286400164 122.724663284936
"5772" 1154.2 61.1112699801879 124.758230616764
"5773" 1154.4 53.3652282419731 125.530068609076
"5774" 1154.6 45.3262711109328 125.092147223522
"5775" 1154.8 37.6584984882121 122.38741297076
"5776" 1155 31.0275097005512 118.563880690344
"5777" 1155.2 24.6780350959314 113.641172631929
"5778" 1155.4 17.7654337306355 109.560392495387
"5779" 1155.6 12.1984090778505 103.057022801821
"5780" 1155.8 7.56954302513594 95.4360723867247
"5781" 1156 4.93769238158286 89.925886238941
"5782" 1156.2 3.89441530655224 82.8984099921451
"5783" 1156.4 2.9191438150867 76.8157714051501
"5784" 1156.6 2.36925281675379 70.9192993652943
"5785" 1156.8 1.61305469522252 67.0297973032006
"5786" 1157 2.12850075876643 63.8253965439144
"5787" 1157.2 1.51560845865298 59.685756809756
"5788" 1157.4 3.06774839698516 55.7104391275456
"5789" 1157.6 7.18279822816592 51.2890147400214
"5790" 1157.8 12.4005454293939 48.2298738253152
"5791" 1158 18.9956275407375 46.1172544862318
"5792" 1158.2 26.1120572805258 45.6245389501583
"5793" 1158.4 33.1477041088163 46.5511907449506
"5794" 1158.6 39.7159380544725 48.5775536411693
"5795" 1158.8 46.2609885093839 52.1760274226828
"5796" 1159 51.5326108257611 57.6258154675995
"5797" 1159.2 55.7333492255455 64.3626033237697
"5798" 1159.4 59.3875693237611 71.2869625742465
"5799" 1159.6 62.3117261427645 79.0677464693818
"5800" 1159.8 64.5157645685326 86.525692884578
"5801" 1160 66.5769602538019 94.0076481936934
"5802" 1160.2 68.6595421301843 102.248524095176
"5803" 1160.4 69.5534307764621 110.25312199301
"5804" 1160.6 69.276857458832 118.343476116617
"5805" 1160.8 69.3894870037939 126.532396017133
"5806" 1161 70.383872433336 126.74590995421
"5807" 1161.2 68.4699783855545 125.825524247928
"5808" 1161.4 66.8256124317074 124.565650397953
"5809" 1161.6 64.5951411638227 121.675963711655
"5810" 1161.8 60.5602337777166 117.74116155636
"5811" 1162 57.1720719194322 112.280262206438
"5812" 1162.2 55.1136654594893 106.205378354087
"5813" 1162.4 54.2711545131263 99.360748608061
"5814" 1162.6 52.6596319549613 92.2578983916416
"5815" 1162.8 50.9445256506709 85.1178324966551
"5816" 1163 50.2145900014767 77.3212648672808
"5817" 1163.2 50.1871616462293 69.5554762425076
"5818" 1163.4 52.2358579295152 61.4827238775273
"5819" 1163.6 54.9968412889588 53.5124837907818
"5820" 1163.8 58.8360826739964 46.5425260705995
"5821" 1164 64.5784355699877 40.9511702085759
"5822" 1164.2 71.3195898396645 36.3579540935532
"5823" 1164.4 78.4422858875386 31.8139799275901
"5824" 1164.6 85.7980798963733 28.5715128119928
"5825" 1164.8 93.3486373719094 25.7855411606655
"5826" 1165 101.248843326695 24.0072230871145
"5827" 1165.2 107.892502750343 23.9851509080952
"5828" 1165.4 109.520686796291 22.5886825563936
"5829" 1165.6 108.572725960479 21.4741337855918
"5830" 1165.8 107.426528031643 20.1157376605112
"5831" 1166 106.211121967888 18.4825276077703
"5832" 1166.2 104.821081070818 16.7210587579818
"5833" 1166.4 103.074255011879 15.6307148720701
"5834" 1166.6 100.710945538225 13.3157156408664
"5835" 1166.8 97.9063373021242 10.9721090644909
"5836" 1167 94.7077441345203 9.5268958507554
"5837" 1167.2 90.9406970002217 7.32301172249611
"5838" 1167.4 87.924858026 5.77288434840606
"5839" 1167.6 84.9209753494502 5.30038490415765
"5840" 1167.8 82.2290533204121 3.93068800558182
"5841" 1168 80.7967426432014 3.80904715791731
"5842" 1168.2 76.6689251706988 3.45805577957182
"5843" 1168.4 72.1880667829394 1.97808341589091
"5844" 1168.6 67.9427373340107 2.00353678871809
"5845" 1168.8 66.2467035417461 1.76654770671651
"5846" 1169 65.8821383185012 2.05903423197161
"5847" 1169.2 66.8727865543949 2.79811308611085
"5848" 1169.4 68.3293793383686 2.42561734362467
"5849" 1169.6 71.6789422222659 3.31179909820763
"5850" 1169.8 76.0699557913902 5.67975151778864
"5851" 1170 79.0152772897788 9.61246624818182
"5852" 1170.2 81.2565627096695 14.1494749043074
"5853" 1170.4 81.1913367046029 19.2381910704991
"5854" 1170.6 80.5797159094305 25.0499991847404
"5855" 1170.8 79.5006420779478 30.589447432706
"5856" 1171 78.2762354956121 36.4968743602152
"5857" 1171.2 78.3775897988121 43.3931433183485
"5858" 1171.4 79.8829942324808 50.1087206008798
"5859" 1171.6 79.4253485267053 57.3116887628288
"5860" 1171.8 80.5120631602502 63.7513320908675
"5861" 1172 80.6663484506335 72.4644038904535
"5862" 1172.2 79.7737290827153 79.4700179368857
"5863" 1172.4 75.9512219633222 85.1990096647554
"5864" 1172.6 71.584036087101 91.3740195239818
"5865" 1172.8 69.4305304836458 98.7109320006032
"5866" 1173 66.236228362832 106.242224270972
"5867" 1173.2 63.1404270870806 113.243734930147
"5868" 1173.4 62.4176813088601 120.947316906309
"5869" 1173.6 63.029124570102 125.713562514071
"5870" 1173.8 59.7049790232879 125.748430453173
"5871" 1174 55.7279743761333 123.257296127891
"5872" 1174.2 52.1887910819846 119.231686131693
"5873" 1174.4 49.115270565475 112.980799107722
"5874" 1174.6 46.2848183923686 106.297332012553
"5875" 1174.8 43.5298688106688 99.5883930908618
"5876" 1175 41.6099231267138 92.0687772074767
"5877" 1175.2 41.4708428050683 84.5939697730766
"5878" 1175.4 41.4688208813627 76.9291688638205
"5879" 1175.6 42.3465703819303 68.7950514811777
"5880" 1175.8 42.9840920614958 60.7194679379286
"5881" 1176 45.6446425204958 53.0148335258542
"5882" 1176.2 48.4599844873027 45.0288654974709
"5883" 1176.4 51.7067564997767 37.6487946250124
"5884" 1176.6 55.7151899128888 30.9904753712918
"5885" 1176.8 61.1389120628788 25.0681437761123
"5886" 1177 67.0975642429433 20.1113864378205
"5887" 1177.2 74.4254907988575 17.4271475053329
"5888" 1177.4 82.6214418328894 15.7805105993222
"5889" 1177.6 90.589005188742 14.6224080736134
"5890" 1177.8 97.4875077346852 15.3936941027238
"5891" 1178 100.645371531622 14.5990365187533
"5892" 1178.2 99.6370772046088 13.1616667378418
"5893" 1178.4 98.7436620569697 13.7601103192849
"5894" 1178.6 99.5575678250909 15.7906955588606
"5895" 1178.8 101.271415343709 20.7288781192418
"5896" 1179 103.367649047458 27.1982202895923
"5897" 1179.2 104.60440978349 34.3298960691177
"5898" 1179.4 104.990484806754 41.6266113684818
"5899" 1179.6 104.538919416767 48.6612676583276
"5900" 1179.8 103.572499122561 56.237738239328
"5901" 1180 101.025241334206 63.4587805686068
"5902" 1180.2 98.3232720493788 70.8298424571289
"5903" 1180.4 94.607550898136 77.6955296868961
"5904" 1180.6 91.0249011994128 85.3568112976226
"5905" 1180.8 86.9349899259343 92.3471691357874
"5906" 1181 82.2332764163788 99.024744835704
"5907" 1181.2 76.5373273013375 105.431786566808
"5908" 1181.4 70.6239101915841 111.804853283107
"5909" 1181.6 64.7666269106734 117.912946885518
"5910" 1181.8 59.4596555394061 124.174533871091
"5911" 1182 55.5826777508025 127.659754633389
"5912" 1182.2 52.3146335189448 125.39305982668
"5913" 1182.4 46.8825079150424 121.040638248491
"5914" 1182.6 41.4612044472879 115.547634945464
"5915" 1182.8 36.3307886908414 109.442555337589
"5916" 1183 32.0504638535984 102.738290368795
"5917" 1183.2 28.042833825648 95.3195627542799
"5918" 1183.4 25.328377983035 87.4128582632006
"5919" 1183.6 24.5630618133939 78.8353486910121
"5920" 1183.8 24.9706289659588 70.3781927938718
"5921" 1184 27.0020666549331 62.0982943326557
"5922" 1184.2 30.532579714984 54.4055836986344
"5923" 1184.4 35.3663457624745 47.9244893127052
"5924" 1184.6 40.3548159844808 40.5307618538594
"5925" 1184.8 45.69355960832 34.0616481188053
"5926" 1185 52.2599616356417 28.7407606849096
"5927" 1185.2 59.8167236128894 24.7821256855137
"5928" 1185.4 67.9051471391425 21.1420550843335
"5929" 1185.6 76.5444907299766 18.7787509173949
"5930" 1185.8 84.8666784013074 16.8078547593225
"5931" 1186 93.4416778714149 16.6921652437344
"5932" 1186.2 101.146801211947 16.8385581991954
"5933" 1186.4 103.31678138025 16.6810206025247
"5934" 1186.6 102.548479564029 15.0037858721018
"5935" 1186.8 101.415612524562 14.3200693706655
"5936" 1187 100.154168655121 13.9851770320401
"5937" 1187.2 98.6822352065455 13.1463022335576
"5938" 1187.4 97.1598300169778 12.3820903358036
"5939" 1187.6 96.0199432646726 10.8136484359406
"5940" 1187.8 94.8906476594431 10.2706272140808
"5941" 1188 94.0855245252767 10.5840414880737
"5942" 1188.2 93.5722890868788 9.88037996610304
"5943" 1188.4 93.9809757933304 11.1074980177883
"5944" 1188.6 96.4901036573176 12.4403559683594
"5945" 1188.8 100.65623092125 14.7846679667818
"5946" 1189 104.392613584443 18.788375398665
"5947" 1189.2 109.101912370456 23.4068007483472
"5948" 1189.4 113.980400345795 28.3457732117318
"5949" 1189.6 118.808536023071 33.2626966909049
"5950" 1189.8 119.659732696413 39.4527125092887
"5951" 1190 121.937919745843 46.5847454490979
"5952" 1190.2 124.858762153616 53.4675605972187
"5953" 1190.4 127.347925801906 59.9283276747116
"5954" 1190.6 126.914656767005 66.8858991388459
"5955" 1190.8 126.648429065805 74.2681433651195
"5956" 1191 126.716051182414 80.2713935178122
"5957" 1191.2 123.778661008457 86.0842412037433
"5958" 1191.4 121.171506519122 93.0534065030775
"5959" 1191.6 118.801292667203 98.5735094677926
"5960" 1191.8 113.863859139792 100.041720206251
"5961" 1192 107.878026673962 103.143821738037
"5962" 1192.2 101.953249270013 106.856956230875
"5963" 1192.4 95.6028943975177 108.869480181315
"5964" 1192.6 88.3816073090258 110.509367377423
"5965" 1192.8 80.5777086597166 111.932677799685
"5966" 1193 72.8967150834065 112.684226659593
"5967" 1193.2 65.4918881507844 111.847217840821
"5968" 1193.4 57.4210519409515 111.447860184191
"5969" 1193.6 49.4168606413835 111.503482821337
"5970" 1193.8 40.9728166882057 111.83057709802
"5971" 1194 32.9548826831761 110.910081667063
"5972" 1194.2 24.7671964002502 109.296553839525
"5973" 1194.4 17.1172807699722 108.578180205758
"5974" 1194.6 16.6369461341374 105.269863830387
"5975" 1194.8 14.8181357884935 98.7909292058717
"5976" 1195 14.0091610748788 91.5997972412986
"5977" 1195.2 13.5311240262808 83.483463451322
"5978" 1195.4 13.2374862664243 75.3995675822243
"5979" 1195.6 12.8945073798307 67.6223637538857
"5980" 1195.8 15.0167280276807 58.6625718111705
"5981" 1196 17.0148849899298 50.5844986819614
"5982" 1196.2 20.5444020832954 43.5304458817596
"5983" 1196.4 24.9616311859808 36.7791346899206
"5984" 1196.6 29.012669291 29.7152601199818
"5985" 1196.8 34.2531474678182 23.3918787085273
"5986" 1197 40.5786582150577 18.2390604031608
"5987" 1197.2 47.3671265562618 13.0564446066627
"5988" 1197.4 54.5508823548788 9.19322374434546
"5989" 1197.6 62.5889946888244 9.00817495722095
"5990" 1197.8 71.1537551847945 10.8471149105481
"5991" 1198 78.3487092715562 14.169066649885
"5992" 1198.2 85.7521363248678 18.6095717548939
"5993" 1198.4 92.4666057792424 23.8203862400727
"5994" 1198.6 99.0590653081865 30.1574647477799
"5995" 1198.8 104.438918308536 36.4889880568675
"5996" 1199 108.8351264041 43.7065655457703
"5997" 1199.2 112.579740183518 51.4218045520374
"5998" 1199.4 116.192397683193 59.4745291215818
"5999" 1199.6 119.547848528518 67.3920743632318
"6000" 1199.8 121.992957106915 75.6964345117364
"6001" 1200 121.305005086299 83.2862781045145
"6002" 1200.2 119.864580726018 91.5615719946207
"6003" 1200.4 118.286962218596 99.0837681123309
"6004" 1200.6 113.44252629869 101.235013880306
"6005" 1200.8 106.135999587712 104.718554746232
"6006" 1201 99.6295783558247 109.061145225252
"6007" 1201.2 92.9365623190395 113.865908331071
"6008" 1201.4 85.5682141914717 117.631866471955
"6009" 1201.6 77.294030203776 121.129478607645
"6010" 1201.8 68.9657165877677 122.996073818871
"6011" 1202 60.1724263859359 123.302628584896
"6012" 1202.2 51.9743991333461 122.161728248552
"6013" 1202.4 43.8709162953307 119.194937824674
"6014" 1202.6 36.6203207297399 115.642601479482
"6015" 1202.8 30.1068019678184 112.936574420999
"6016" 1203 24.6379087998345 107.343381166592
"6017" 1203.2 21.5192334022677 100.196063095732
"6018" 1203.4 18.5203748037573 92.3050682197014
"6019" 1203.6 15.9269890597412 84.5625241527158
"6020" 1203.8 14.8309527224463 75.9765450960899
"6021" 1204 13.9669301152121 67.4699263321763
"6022" 1204.2 13.1838474631074 59.0086305853533
"6023" 1204.4 12.5478878685487 50.4706087831954
"6024" 1204.6 13.6441350571659 42.3134044806551
"6025" 1204.8 17.505092704785 35.0737757551693
"6026" 1205 21.7399605514588 27.4400009403218
"6027" 1205.2 26.2023908840909 20.2494901438606
"6028" 1205.4 31.7134691983627 14.3457746380463
"6029" 1205.6 38.5776149924181 12.7031337499256
"6030" 1205.8 46.5893164343056 13.4196864607257
"6031" 1206 55.1967070307568 15.680155492494
"6032" 1206.2 62.9804835540574 18.7957631771247
"6033" 1206.4 70.3990097643333 23.2514556323114
"6034" 1206.6 77.0409118109111 28.4824136909496
"6035" 1206.8 82.118460994785 35.6629736110443
"6036" 1207 85.6463825766388 43.4152249677218
"6037" 1207.2 88.0784251520606 51.2217056897091
"6038" 1207.4 88.304936663 60.390222693497
"6039" 1207.6 87.2412649334217 69.3311950286676
"6040" 1207.8 85.0913187161729 77.6903911000995
"6041" 1208 81.7863320932399 85.7651390341207
"6042" 1208.2 77.8481635437012 92.93013288115
"6043" 1208.4 72.579627732576 99.3203745392938
"6044" 1208.6 67.7665332955663 106.577144121714
"6045" 1208.8 62.6384950488606 113.688838761327
"6046" 1209 56.1460608768333 119.352086948509
"6047" 1209.2 49.2160849094193 123.618507005468
"6048" 1209.4 43.6519312331177 125.059057047424
"6049" 1209.6 37.8435468751151 120.929457915982
"6050" 1209.8 31.304482538365 115.880442815798
"6051" 1210 24.9947672934314 110.41608963135
"6052" 1210.2 18.6719114966466 104.816375239678
"6053" 1210.4 12.5481248464109 99.250249329569
"6054" 1210.6 7.88338916863554 93.3124761659548
"6055" 1210.8 6.5161822311645 89.1707835262408
"6056" 1211 7.25491960819072 88.0617721179818
"6057" 1211.2 8.20199805379226 85.1954041704818
"6058" 1211.4 9.92241077799308 79.464488191639
"6059" 1211.6 11.7512681818095 72.850156079764
"6060" 1211.8 14.2029266545258 65.7190896723054
"6061" 1212 17.1752161210888 59.0655939610718
"6062" 1212.2 21.8741546524035 53.2037106891105
"6063" 1212.4 27.4646552520377 47.2075458457014
"6064" 1212.6 33.2542966752826 41.9610209623568
"6065" 1212.8 40.6037018580423 38.2016691542895
"6066" 1213 48.3443083803897 36.5294614096666
"6067" 1213.2 56.2992440850788 35.9745584231152
"6068" 1213.4 64.8074971678353 35.366297604884
"6069" 1213.6 72.8728291328149 36.8533972261201
"6070" 1213.8 80.0626050895121 39.8558329475818
"6071" 1214 87.427069441403 44.0625603102731
"6072" 1214.2 93.9312522440454 49.2914915836485
"6073" 1214.4 100.210298554484 55.1344798917158
"6074" 1214.6 105.703132251129 61.4250242629997
"6075" 1214.8 110.362550814715 68.7650356568727
"6076" 1215 114.004712205604 76.2246367164405
"6077" 1215.2 118.108081971346 83.8791965833743
"6078" 1215.4 118.896246477763 90.6415032707318
"6079" 1215.6 115.203370545961 96.5948626380546
"6080" 1215.8 111.424361825971 103.335042796037
"6081" 1216 107.018854920203 110.510683850955
"6082" 1216.2 102.326540788495 116.902893418303
"6083" 1216.4 97.7232736978882 117.807099875057
"6084" 1216.6 90.6522027301215 118.061234714147
"6085" 1216.8 82.9264674543359 117.98119374141
"6086" 1217 75.2740365729088 117.638867512252
"6087" 1217.2 67.7726919771843 114.223572409176
"6088" 1217.4 61.0168684638421 109.832143477037
"6089" 1217.6 56.4336793066843 104.145281156732
"6090" 1217.8 51.5336237899564 97.3714383707682
"6091" 1218 48.6894735705553 90.2012441415406
"6092" 1218.2 46.3964679610606 82.3367570794061
"6093" 1218.4 45.1988794295114 74.0497176480941
"6094" 1218.6 45.48838235391 65.7001210608881
"6095" 1218.8 46.5256803007225 57.5031049443568
"6096" 1219 48.4894199252225 49.2742402950756
"6097" 1219.2 51.3328832282788 41.2102337087397
"6098" 1219.4 54.8469581047157 33.4761564221123
"6099" 1219.6 59.6305999981525 25.9028231259502
"6100" 1219.8 66.1460349764005 18.4298017759601
"6101" 1220 72.7419868575866 12.6000733293414
"6102" 1220.2 79.6213406667625 8.02566865367949
"6103" 1220.4 85.7478589934571 8.74741405262037
"6104" 1220.6 91.0307531505758 14.146153140497
"6105" 1220.8 96.7470635841729 19.7335552675112
"6106" 1221 102.644975256821 25.2725444058847
"6107" 1221.2 108.211292690577 31.2319713777365
"6108" 1221.4 113.306432621297 38.1695979045273
"6109" 1221.6 117.699364231441 45.3494773574372
"6110" 1221.8 120.845193664468 52.9897128746425
"6111" 1222 123.793676926176 61.1816104769818
"6112" 1222.2 126.465380271822 69.0727669343533
"6113" 1222.4 125.631346241106 77.0653423557545
"6114" 1222.6 124.186635325237 85.2988388548259
"6115" 1222.8 122.447707758962 91.6960435773429
"6116" 1223 117.624705927745 96.5619180194372
"6117" 1223.2 111.261782317254 101.677019868607
"6118" 1223.4 104.248198202613 107.072716474367
"6119" 1223.6 97.2806238965274 111.020260374955
"6120" 1223.8 89.1163195426216 112.790792861239
"6121" 1224 80.6658879087504 113.050890603404
"6122" 1224.2 72.5900886124935 112.482876404633
"6123" 1224.4 64.3815649389058 110.923854005549
"6124" 1224.6 56.3826008951872 107.299476498337
"6125" 1224.8 48.869831575047 102.852587906888
"6126" 1225 42.482788022209 97.6163319429818
"6127" 1225.2 36.1612914464448 91.9629169220007
"6128" 1225.4 29.8268262203087 85.6686674141501
"6129" 1225.6 25.0826059797826 78.6725796745684
"6130" 1225.8 22.7701656166364 71.2727698234667
"6131" 1226 21.5310982909359 63.107081771239
"6132" 1226.2 20.8428198340012 54.7846051846247
"6133" 1226.4 19.7218581643333 46.4309142784667
"6134" 1226.6 19.2851041350174 37.8785751282194
"6135" 1226.8 19.7026622735758 29.433448860497
"6136" 1227 22.7798887526071 22.3845587122209
"6137" 1227.2 28.1520871990367 16.8792956785923
"6138" 1227.4 35.6611133189228 13.754595421839
"6139" 1227.6 43.5548142016719 12.2578712719129
"6140" 1227.8 51.6707309056121 11.4851599738818
"6141" 1228 59.9079755680492 11.6730663171068
"6142" 1228.2 68.33357708562 12.4391172018995
"6143" 1228.4 77.3459608993027 13.664984332797
"6144" 1228.6 86.0120582337103 14.8999931801081
"6145" 1228.8 94.1424070423787 17.3261808802318
"6146" 1229 101.576144370508 21.5620357359818
"6147" 1229.2 108.844210701193 26.3738940554675
"6148" 1229.4 114.580060601062 31.7792787928809
"6149" 1229.6 118.264375990299 34.8276937509538
"6150" 1229.8 118.782953807119 40.9651418421357
"6151" 1230 120.642732638492 48.6861691561611
"6152" 1230.2 122.70813201024 56.5494183247874
"6153" 1230.4 123.641938968393 64.661290169439
"6154" 1230.6 123.855311299744 73.0877970985494
"6155" 1230.8 124.895375789461 81.2102841271091
"6156" 1231 123.176191813212 85.9031493427041
"6157" 1231.2 118.530786249879 89.7288153179247
"6158" 1231.4 111.899318983365 94.522474475839
"6159" 1231.6 105.561023203224 99.2059401262562
"6160" 1231.8 98.4332319066241 103.028178847633
"6161" 1232 90.6891035686652 105.675556774011
"6162" 1232.2 82.3731166696146 108.158797198944
"6163" 1232.4 74.054414425841 110.646588247718
"6164" 1232.6 65.8058391729653 112.896278001578
"6165" 1232.8 57.3710171133884 114.718994029732
"6166" 1233 49.4551485774076 115.30696694204
"6167" 1233.2 40.9529007822091 114.849602232844
"6168" 1233.4 33.160330595068 112.707371839549
"6169" 1233.6 25.8429607998518 108.809800047874
"6170" 1233.8 18.9235111708262 105.135938149113
"6171" 1234 11.8103883991498 100.470198597253
"6172" 1234.2 11.8227681234233 96.1330101800511
"6173" 1234.4 12.9918917817317 88.6537801385112
"6174" 1234.6 14.5888769757576 80.6960750892546
"6175" 1234.8 16.4869814199365 72.9324941181645
"6176" 1235 18.7921308533639 65.0929886970907
"6177" 1235.2 22.0838929344094 57.95515911839
"6178" 1235.4 25.6555706781104 50.6199665216555
"6179" 1235.6 29.5179367990643 42.9090893986004
"6180" 1235.8 33.4453392179376 35.50419930807
"6181" 1236 38.9974683270553 29.2169242545995
"6182" 1236.2 45.1356010312998 23.3482355516871
"6183" 1236.4 51.6655542073304 19.0305910683689
"6184" 1236.6 58.0602751031788 15.6806733548152
"6185" 1236.8 65.4750780183304 12.3444539349173
"6186" 1237 73.4684959796261 10.0209674286851
"6187" 1237.2 81.4111497993896 9.46513216624269
"6188" 1237.4 89.4093263345201 11.9991675980905
"6189" 1237.6 96.8780589502705 16.0223610498169
"6190" 1237.8 103.825269500796 21.0143723068375
"6191" 1238 109.365461403365 27.2401741462675
"6192" 1238.2 114.660260680429 33.7708347490644
"6193" 1238.4 119.920983787014 40.2958591622251
"6194" 1238.6 124.662054788852 47.0676817530344
"6195" 1238.8 126.353796108827 54.6257977182166
"6196" 1239 128.001934988095 63.209587319117
"6197" 1239.2 127.155647627956 71.2126733496645
"6198" 1239.4 126.571177052597 79.876120137
"6199" 1239.6 124.158739645457 87.006387711624
"6200" 1239.8 120.256548709771 93.7325324897926
"6201" 1240 117.003561181206 101.632721454873
"6202" 1240.2 112.364689076406 107.116294283268
"6203" 1240.4 105.608112591879 111.669144712141
"6204" 1240.6 98.5400447276678 115.358010003349
"6205" 1240.8 91.2224947461806 119.55937009202
"6206" 1241 83.4711000855274 122.795609780901
"6207" 1241.2 75.4877523496219 125.154501801899
"6208" 1241.4 67.8184421834899 128.516486162204
"6209" 1241.6 60.5178907184948 129.559272843634
"6210" 1241.8 54.0098695202301 126.517584256874
"6211" 1242 46.6461939417573 123.118970130085
"6212" 1242.2 38.8642117586953 120.042374012963
"6213" 1242.4 30.8965082215852 118.734538851597
"6214" 1242.6 25.6084700240515 115.346120592791
"6215" 1242.8 21.6072145682399 108.558072305537
"6216" 1243 17.3785068299058 101.393395772901
"6217" 1243.2 14.5440865639899 93.5220261216763
"6218" 1243.4 11.0796870519637 85.3396239414252
"6219" 1243.6 8.77942521384995 77.2798188385395
"6220" 1243.8 8.80053240660327 67.3615257705941
"6221" 1244 10.1540777567359 58.4626557382104
"6222" 1244.2 12.4303728904173 50.4278308995876
"6223" 1244.4 14.9988707930075 42.0939334034868
"6224" 1244.6 18.0297968525553 33.881797580923
"6225" 1244.8 22.9316011573243 26.7271740176155
"6226" 1245 29.2807207095388 20.9276129636018
"6227" 1245.2 36.5011062498475 16.3548006313568
"6228" 1245.4 44.3903919049667 14.1535770409049
"6229" 1245.6 52.9925599431788 12.7336224576818
"6230" 1245.8 61.5845214993615 12.2051564590853
"6231" 1246 70.3422447730931 13.1130749764461
"6232" 1246.2 78.9119074180492 14.4395456846182
"6233" 1246.4 86.8649323649369 15.5582169808307
"6234" 1246.6 95.3271736187699 17.9445469467937
"6235" 1246.8 103.480455891972 20.6085497658169
"6236" 1247 107.053901916938 26.5116724139524
"6237" 1247.2 108.361819579555 34.4176023083642
"6238" 1247.4 109.050747938552 42.8576796536261
"6239" 1247.6 109.78159743117 51.8880230950983
"6240" 1247.8 108.78661335032 60.1811918600112
"6241" 1248 106.836058957571 69.0739218811453
"6242" 1248.2 104.286397692041 77.2436002368467
"6243" 1248.4 100.79026394324 84.9512320860651
"6244" 1248.6 95.3496091894217 92.0109901789818
"6245" 1248.8 89.4920679557199 98.730732939393
"6246" 1249 83.3647949274476 105.193360853743
"6247" 1249.2 77.5973631329705 111.455542082165
"6248" 1249.4 71.2707225863359 117.67544782701
"6249" 1249.6 64.5941723992424 123.590837125418
"6250" 1249.8 56.4444272761491 127.498863374036
"6251" 1250 50.6156913654179 127.589401529651
"6252" 1250.2 44.5455690457437 123.497999043712
"6253" 1250.4 37.2829853603653 118.891151819982
"6254" 1250.6 30.627420765852 114.463068320134
"6255" 1250.8 25.7134518124021 108.403162100552
"6256" 1251 21.1546394504788 101.161528617096
"6257" 1251.2 16.9905118513467 93.5981574257525
"6258" 1251.4 13.4999991271995 85.8804480824629
"6259" 1251.6 10.5992102844354 77.8798562893781
"6260" 1251.8 8.97870852634937 69.2486564782465
"6261" 1252 8.25114733116849 60.3803371109725
"6262" 1252.2 8.63879070393435 52.716978217204
"6263" 1252.4 10.1182529662087 44.9224420050231
"6264" 1252.6 13.0370368687057 36.794208995453
"6265" 1252.8 16.9364975002346 29.3085788556357
"6266" 1253 21.498437853947 22.3133715767659
"6267" 1253.2 27.4568918190437 16.6882252190643
"6268" 1253.4 34.3592047642538 11.8999871129506
"6269" 1253.6 42.445582109782 8.5390679573044
"6270" 1253.8 50.6454366500527 7.35897484829704
"6271" 1254 59.0913916635562 7.5527908140786
"6272" 1254.2 67.0980021215573 8.27664778883896
"6273" 1254.4 74.9665348565931 11.2522107057675
"6274" 1254.6 81.8254392272383 15.3569395799706
"6275" 1254.8 87.9524596962893 21.4855992573818
"6276" 1255 93.0351112799188 28.1508601913018
"6277" 1255.2 96.7336349826807 36.0453062329724
"6278" 1255.4 99.3227380948232 44.0364836798985
"6279" 1255.6 101.01977589296 52.425846284198
"6280" 1255.8 102.473368785765 60.9886993643247
"6281" 1256 103.862702928762 69.5537548725061
"6282" 1256.2 103.598622761073 78.2241142240929
"6283" 1256.4 101.947955317569 87.0069487133018
"6284" 1256.6 99.8700321983351 95.3046850416323
"6285" 1256.8 98.0414094516036 103.576974769587
"6286" 1257 97.0210262178876 111.878837706531
"6287" 1257.2 94.8691634664606 119.713423029164
"6288" 1257.4 90.1134504873836 120.283829407419
"6289" 1257.6 83.5384521132467 120.32373487802
"6290" 1257.8 75.4859580886652 120.803300621205
"6291" 1258 67.8046308004542 120.291285429557
"6292" 1258.2 59.3270808903836 119.957304644467
"6293" 1258.4 50.7464761883359 119.488084319525
"6294" 1258.6 42.3093282115027 118.580263390202
"6295" 1258.8 34.5513357104731 115.683463747916
"6296" 1259 28.7372082586288 110.652998015315
"6297" 1259.2 23.0738683909407 103.93417893523
"6298" 1259.4 17.3321343012217 97.6272514399247
"6299" 1259.6 12.3463170380038 90.3002689912675
"6300" 1259.8 8.83058964575379 82.4723546203568
"6301" 1260 6.25622958563101 74.2490916488491
"6302" 1260.2 4.63164567703808 65.8174039873535
"6303" 1260.4 3.28342547250517 57.45358222585
"6304" 1260.6 3.24965101758248 49.6689556755003
"6305" 1260.8 7.35456392198049 43.2363117864564
"6306" 1261 12.5757216439074 36.9803654192961
"6307" 1261.2 20.0802838365588 38.1283685312218
"6308" 1261.4 20.7412388507829 38.7968910477078
"6309" 1261.6 23.4623095602641 39.3317638802387
"6310" 1261.8 24.306549302054 37.1802935282705
"6311" 1262 26.1168207483839 32.2434426166313
"6312" 1262.2 28.910479401967 26.8826141483348
"6313" 1262.4 32.2969447562156 21.4534154769187
"6314" 1262.6 36.667390653535 15.6063601117318
"6315" 1262.8 41.7122396880522 12.47545435139
"6316" 1263 47.913903125447 12.4591460118
"6317" 1263.2 55.1915452089129 12.1160504544477
"6318" 1263.4 63.6449250540876 11.1465155751027
"6319" 1263.6 71.1603187917788 10.9246257974818
"6320" 1263.8 79.2953122395684 12.0206546141887
"6321" 1264 86.8657402340078 13.4457967448528
"6322" 1264.2 94.0098366586829 16.3257429494148
"6323" 1264.4 101.333207509745 19.048299996456
"6324" 1264.6 108.053524199747 22.333611510529
"6325" 1264.8 112.829606694879 26.6529936502837
"6326" 1265 114.174224514454 33.5070382643686
"6327" 1265.2 115.408458007608 41.292648249365
"6328" 1265.4 117.311666093464 48.5924263050479
"6329" 1265.6 119.557353783458 56.0798922402061
"6330" 1265.8 120.542334507964 63.1622286646045
"6331" 1266 121.257119549898 70.6981970513953
"6332" 1266.2 121.421576652446 77.9670121797991
"6333" 1266.4 121.068263626422 85.6995209460104
"6334" 1266.6 119.596427288197 92.8229789391874
"6335" 1266.8 119.167870441422 98.0276329944961
"6336" 1267 115.095460107763 99.5125445851742
"6337" 1267.2 109.073334039122 101.60342393482
"6338" 1267.4 102.34158770219 104.279285360567
"6339" 1267.6 95.9304499384543 105.342906171274
"6340" 1267.8 88.7169708122611 106.058066564835
"6341" 1268 81.199937622035 107.051459770169
"6342" 1268.2 73.113234170306 107.590179247681
"6343" 1268.4 65.3950401663144 107.288195274744
"6344" 1268.6 57.7069148654134 106.247599650239
"6345" 1268.8 50.9198166341052 105.71066658718
"6346" 1269 41.865017816505 103.33478064572
"6347" 1269.2 35.1905527798414 100.023723839075
"6348" 1269.4 28.3001178260788 95.3371351265454
"6349" 1269.6 22.6700270531843 91.5934205273707
"6350" 1269.8 15.9333091746913 87.085842078714
"6351" 1270 8.87978123925932 81.0641139665039
"6352" 1270.2 6.01704881796136 74.86420764778
"6353" 1270.4 6.28950565153896 69.0008890806906
"6354" 1270.6 8.35021247954547 61.8571854141031
"6355" 1270.8 11.5082436434188 54.1277974435118
"6356" 1271 16.2748725614613 45.7359997203993
"6357" 1271.2 20.3414145931995 40.2781565101611
"6358" 1271.4 25.8251351722023 35.2007015253936
"6359" 1271.6 32.4003130815522 30.1104419141043
"6360" 1271.8 40.0351398223243 25.1189807797442
"6361" 1272 47.4399075718575 21.3668787693435
"6362" 1272.2 55.2038379620326 19.869513709839
"6363" 1272.4 63.2202950750216 19.6420241901961
"6364" 1272.6 71.6658091438338 20.5185489775661
"6365" 1272.8 77.4120615318244 21.7572810889275
"6366" 1273 84.2328205501614 25.2966223806231
"6367" 1273.2 90.2070094884413 30.0894803797943
"6368" 1273.4 95.6310483706288 35.709861728704
"6369" 1273.6 100.172619074393 42.3891209001469
"6370" 1273.8 104.361312577047 49.1470321952248
"6371" 1274 107.341555347542 56.5942311616267
"6372" 1274.2 108.958708731646 64.0955966190789
"6373" 1274.4 109.303924862136 72.2175820538961
"6374" 1274.6 109.873439518212 80.6729125199818
"6375" 1274.8 111.050986277073 88.6443219791566
"6376" 1275 111.979808232907 97.1151682389535
"6377" 1275.2 110.293506763038 103.135992698522
"6378" 1275.4 104.450756021554 107.749329984414
"6379" 1275.6 98.9058330554949 113.309696455544
"6380" 1275.8 92.9775364049065 118.799144947593
"6381" 1276 87.1689704921872 120.475839561673
"6382" 1276.2 79.4132286722091 119.912579763178
"6383" 1276.4 71.1168988050924 119.983278205157
"6384" 1276.6 63.9844565487372 117.953170253681
"6385" 1276.8 56.8673860965944 114.814539627982
"6386" 1277 50.2617525240061 110.7564574914
"6387" 1277.2 44.69685641035 105.278353956491
"6388" 1277.4 40.0080016865903 99.0715649009434
"6389" 1277.6 36.6994866953933 92.3325675970401
"6390" 1277.8 34.4242759830471 84.5199630105759
"6391" 1278 33.1195149432388 76.5810130322618
"6392" 1278.2 32.1579159916288 68.1194948512418
"6393" 1278.4 31.4007593384472 59.7682061183081
"6394" 1278.6 30.1682619146061 51.6733757905273
"6395" 1278.8 29.7979379241339 43.6038202792063
"6396" 1279 30.1682619146061 35.548367148497
"6397" 1279.2 31.1693071964533 27.7785982774393
"6398" 1279.4 33.0975548442121 19.8846796778152
"6399" 1279.6 35.6082535108465 12.7307458160141
"6400" 1279.8 40.1425679894472 10.6959868571081
"6401" 1280 47.0274818168149 9.38911994191799
"6402" 1280.2 54.604794218283 7.14074905543927
"6403" 1280.4 62.4796290131755 6.00595239892688
"6404" 1280.6 70.178620186122 7.02877554811696
"6405" 1280.8 78.2713697546071 9.29065759552529
"6406" 1281 85.5093890157375 12.339808426634
"6407" 1281.2 92.7234467975788 16.4102170783418
"6408" 1281.4 99.8949305536051 20.5281317886029
"6409" 1281.6 106.376271521395 25.375813720866
"6410" 1281.8 112.785751467533 31.2893126039722
"6411" 1282 119.273822864554 36.8217867790088
"6412" 1282.2 122.278290567963 42.0248668527762
"6413" 1282.4 122.694216457016 49.6121196258901
"6414" 1282.6 124.015774286585 57.4170554682571
"6415" 1282.8 125.634556881242 65.4081644337871
"6416" 1283 126.157458522511 73.2467961478214
"6417" 1283.2 126.246718933755 81.7574537060172
"6418" 1283.4 123.115916716233 87.6865384957636
"6419" 1283.6 119.209244377608 94.4052854821687
"6420" 1283.8 114.646312840539 101.483737259303
"6421" 1284 109.792529735673 107.924541159786
"6422" 1284.2 103.879259322693 113.698431754619
"6423" 1284.4 98.5846426526939 119.285110141057
"6424" 1284.6 93.1445438221362 119.91913416419
"6425" 1284.8 85.6630336407359 121.59918706181
"6426" 1285 77.7298676119247 123.797578993725
"6427" 1285.2 69.7779967579328 125.515646631982
"6428" 1285.4 62.0212374702002 127.634711507455
"6429" 1285.6 54.5234892999599 129.034479115279
"6430" 1285.8 48.5467415674875 126.77851019146
"6431" 1286 43.2259466709343 121.810600655398
"6432" 1286.2 38.9593699186919 116.139676710253
"6433" 1286.4 33.7800373173966 110.177165770062
"6434" 1286.6 29.9437786487278 103.843020553463
"6435" 1286.8 30.2310740354973 96.4185644432705
"6436" 1287 32.2759707197879 88.7103240576182
"6437" 1287.2 36.0380486750231 81.8641133119097
"6438" 1287.4 41.8261663203163 77.2890059152943
"6439" 1287.6 49.0685359545152 73.6816770278303
"6440" 1287.8 56.1636827045488 70.1374178862818
"6441" 1288 63.7743629892467 66.9191536976799
"6442" 1288.2 71.2015880563243 65.1346125220709
"6443" 1288.4 79.7928705144531 67.1968838506353
"6444" 1288.6 87.4709021197106 70.9564311826827
"6445" 1288.8 94.7148496378605 75.2008086544589
"6446" 1289 100.531098871952 80.3655303506883
"6447" 1289.2 107.52298496305 84.8004823643818
"6448" 1289.4 114.920039198379 87.1798127495203
"6449" 1289.6 118.009041939088 89.6321943146727
"6450" 1289.8 116.130861141965 93.8309063361247
"6451" 1290 112.354508398629 98.325574268453
"6452" 1290.2 107.505171753747 103.520044171692
"6453" 1290.4 102.372307979581 108.658304324522
"6454" 1290.6 97.2221957555242 114.685987368518
"6455" 1290.8 92.9922914114568 120.705057244863
"6456" 1291 90.6210902584082 120.116383609305
"6457" 1291.2 88.5685475588491 117.542792156229
"6458" 1291.4 83.7915988280788 112.001677215502
"6459" 1291.6 80.7600013036511 105.937312954932
"6460" 1291.8 79.0026080018788 98.7082816372676
"6461" 1292 78.827473727967 91.7412143721583
"6462" 1292.2 77.833135272648 84.3795917546549
"6463" 1292.4 77.3068725444942 76.7910663551838
"6464" 1292.6 77.2698965684964 69.4809634230112
"6465" 1292.8 77.3133696152121 62.2123448096182
"6466" 1293 79.4257883399819 54.5636823727653
"6467" 1293.2 83.2135782474531 48.1142520892591
"6468" 1293.4 87.3196228821141 41.5366860995406
"6469" 1293.6 91.9439129656141 35.0957887116289
"6470" 1293.8 97.9767297627023 29.423002995923
"6471" 1294 104.200692688532 24.278936311962
"6472" 1294.2 107.150784706761 20.887596218923
"6473" 1294.4 104.705947915044 18.454178913784
"6474" 1294.6 103.587694574142 17.4545807543713
"6475" 1294.8 104.659875167611 19.2728814026519
"6476" 1295 107.077488765848 21.3177542064354
"6477" 1295.2 112.025168414626 25.4098332266711
"6478" 1295.4 116.390154681115 30.6190373512271
"6479" 1295.6 120.376393325041 36.3087671703872
"6480" 1295.8 122.766437366717 43.081314621117
"6481" 1296 125.389322375203 49.9502684412521
"6482" 1296.2 127.894847536675 56.8648659849553
"6483" 1296.4 128.505186368533 63.7664016769912
"6484" 1296.6 128.355650839941 71.3336825978225
"6485" 1296.8 127.307728220265 78.6131956456625
"6486" 1297 125.313991474176 85.8409825370359
"6487" 1297.2 121.678528416306 92.0434177759636
"6488" 1297.4 117.757174864835 98.8440506036809
"6489" 1297.6 113.330772331277 105.290419108619
"6490" 1297.8 108.041294580531 111.525041173946
"6491" 1298 102.913626540289 117.302137525276
"6492" 1298.2 97.6264612148788 118.920270478496
"6493" 1298.4 89.9621570493545 119.278281557875
"6494" 1298.6 82.6152746424546 118.848687109649
"6495" 1298.8 75.0434555331288 116.838690820537
"6496" 1299 67.9444710536901 113.869900128303
"6497" 1299.2 62.6555365270244 109.263618657807
"6498" 1299.4 58.1272413392217 103.250792365496
"6499" 1299.6 56.1226266854431 96.2843695436155
"6500" 1299.8 55.3587062566214 88.2623232747046
"6501" 1300 57.1822934517088 81.0487252064318
"6502" 1300.2 60.6223003232671 74.2067327445643
"6503" 1300.4 65.4778295723936 67.8552970821402
"6504" 1300.6 70.6484042975224 61.4263081147442
"6505" 1300.8 76.8399605573488 57.0476709260318
"6506" 1301 84.1868806105588 54.2844922246418
"6507" 1301.2 92.3487978553931 51.7908431061247
"6508" 1301.4 100.254433504993 50.1856770555247
"6509" 1301.6 108.225635280652 49.6812855756705
"6510" 1301.8 116.157157899202 48.5021475562759
"6511" 1302 122.604538186451 46.2544927091727
"6512" 1302.2 123.436938931154 48.0097585836791
"6513" 1302.4 125.496652243038 53.7262353592562
"6514" 1302.6 127.241777714095 61.3881955542791
"6515" 1302.8 126.976572116292 68.3867285398857
"6516" 1303 123.922686129673 75.6520850040995
"6517" 1303.2 121.71258741105 83.7485708255533
"6518" 1303.4 118.941682073663 92.2347906793872
"6519" 1303.6 115.279002355545 100.28453124226
"6520" 1303.8 111.87582445486 107.801853265859
"6521" 1304 106.647226663677 112.875577579092
"6522" 1304.2 99.3423502071603 116.358111234661
"6523" 1304.4 92.244404289058 119.923525013652
"6524" 1304.6 84.838542709997 123.229501044764
"6525" 1304.8 77.3114324152274 124.905557307376
"6526" 1305 68.9997907888694 125.319197738384
"6527" 1305.2 60.6039865737677 125.108693157954
"6528" 1305.4 52.6128237193653 124.413859553063
"6529" 1305.6 45.4829772501049 121.381430137269
"6530" 1305.8 38.9588448202092 116.77530147033
"6531" 1306 32.3575444500531 112.016543759963
"6532" 1306.2 26.1038062737002 106.498660237437
"6533" 1306.4 21.5907296760893 99.8021470327713
"6534" 1306.6 18.7796807897479 91.6157111930753
"6535" 1306.8 18.0452342201645 83.6320961914961
"6536" 1307 19.2809925399343 75.3719011800374
"6537" 1307.2 21.6476346534225 67.4461859480012
"6538" 1307.4 23.4745809770903 58.8064448999722
"6539" 1307.6 25.7426778091956 50.3846425427244
"6540" 1307.8 29.0892334724217 42.9460505824104
"6541" 1308 33.332215554058 36.0741501871611
"6542" 1308.2 37.9541152058788 28.7699956679618
"6543" 1308.4 42.7629362218353 22.3347088348731
"6544" 1308.6 47.6986845161979 15.4593147583967
"6545" 1308.8 53.5613442894262 10.4948382292134
"6546" 1309 61.1749195126998 7.93220470983445
"6547" 1309.2 69.5099122875373 7.95727469735987
"6548" 1309.4 78.0693037932455 9.46808623304849
"6549" 1309.6 85.9307805480636 11.9617801900796
"6550" 1309.8 93.38682116092 16.487283960889
"6551" 1310 100.109102524645 21.5498384255669
"6552" 1310.2 106.877501437782 26.8606421166032
"6553" 1310.4 113.246947943349 32.798947467423
"6554" 1310.6 117.962380360311 39.8069411459548
"6555" 1310.8 122.667534986513 46.3765925386247
"6556" 1311 125.793003063986 53.4264927523568
"6557" 1311.2 125.805069052462 61.7690389699263
"6558" 1311.4 125.933439329393 70.2670741560566
"6559" 1311.6 127.07903633574 78.6027578912318
"6560" 1311.8 123.590134899001 84.6365525580762
"6561" 1312 118.426802471832 91.2201851016422
"6562" 1312.2 113.519379036101 98.0799050307874
"6563" 1312.4 108.938325411307 105.525687561925
"6564" 1312.6 103.847197805778 111.529173552376
"6565" 1312.8 97.8218287385703 117.42909581187
"6566" 1313 90.8906231480454 122.366180615593
"6567" 1313.2 85.3119133760788 124.504600483227
"6568" 1313.4 78.187166562497 122.541572737364
"6569" 1313.6 70.2158809665061 120.912085989027
"6570" 1313.8 62.9362932808414 118.229178578524
"6571" 1314 55.6519586487333 114.661666670782
"6572" 1314.2 49.8725443918054 109.26062301778
"6573" 1314.4 43.7327181869343 103.957728686093
"6574" 1314.6 38.3940210357399 97.7401873481207
"6575" 1314.8 33.34100390582 90.8194803655112
"6576" 1315 30.42706768882 83.1983138227465
"6577" 1315.2 28.9462515089788 73.6305649583018
"6578" 1315.4 29.273733405303 64.9339466991637
"6579" 1315.6 31.5953996088688 56.8412924338118
"6580" 1315.8 34.5062589988073 49.0986671336655
"6581" 1316 37.4920588236435 41.3306073582171
"6582" 1316.2 40.415028401 33.9848937225879
"6583" 1316.4 45.0729880768888 27.2450879198918
"6584" 1316.6 50.7232217378182 21.7434758619515
"6585" 1316.8 57.1278694256022 16.7075061908542
"6586" 1317 64.0339791276873 11.8936343471095
"6587" 1317.2 72.0704919520492 9.18453778086819
"6588" 1317.4 78.7877809461831 8.14826457297095
"6589" 1317.6 86.1166885770309 9.96363093972095
"6590" 1317.8 92.981500187963 13.262643349045
"6591" 1318 100.153788234106 17.7047515839509
"6592" 1318.2 105.999593587989 23.7213662564318
"6593" 1318.4 111.260371134196 30.3673667113383
"6594" 1318.6 116.225214895247 37.4947149309535
"6595" 1318.8 121.400208752636 44.9027063859548
"6596" 1319 125.820762990176 51.4927703517386
"6597" 1319.2 126.420937214268 58.8531288603707
"6598" 1319.4 125.637539632275 67.4455558616233
"6599" 1319.6 125.593914254129 76.0584139970929
"6600" 1319.8 125.426018160056 85.0719558753977
"6601" 1320 121.330472638495 91.4843519410086
"6602" 1320.2 116.40722762664 98.5139346274589
"6603" 1320.4 111.812639531014 105.569857418928
"6604" 1320.6 106.222346817745 112.231396132437
"6605" 1320.8 99.9963633044082 118.055060926612
"6606" 1321 93.5955354866953 121.791997995597
"6607" 1321.2 85.536340761736 122.931365688839
"6608" 1321.4 77.3834730082588 122.691318747712
"6609" 1321.6 68.9727550810454 121.739826138176
"6610" 1321.8 61.0658200173019 120.271663220338
"6611" 1322 52.7984948696451 117.679121676449
"6612" 1322.2 44.8807819549442 114.889547387356
"6613" 1322.4 38.3752834252572 110.269667927441
"6614" 1322.6 33.5137734370807 104.139156438895
"6615" 1322.8 28.7316188669082 97.0430583534818
"6616" 1323 25.0129911286069 89.4049762564867
"6617" 1323.2 22.9702458626096 81.5279231299626
"6618" 1323.4 21.0719815721409 73.5388411839818
"6619" 1323.6 19.9507985430829 65.3024206327981
"6620" 1323.8 20.8185699188156 57.0044239710344
"6621" 1324 21.2390085545162 48.1720098244214
"6622" 1324.2 21.6956449997405 39.7970148062478
"6623" 1324.4 22.9194581938272 31.6878991381468
"6624" 1324.6 25.0118498655592 23.4650676516416
"6625" 1324.8 28.8042221235735 16.3241254656029
"6626" 1325 34.7936787134331 11.1766446218514
"6627" 1325.2 42.3720185026207 8.79385621930441
"6628" 1325.4 50.3784635398121 6.72911241654849
"6629" 1325.6 58.8922250086121 5.97748704364849
"6630" 1325.8 67.5636148063848 6.28394923027098
"6631" 1326 75.8636056115964 6.66141867242888
"6632" 1326.2 84.5137482383788 8.06805739852028
"6633" 1326.4 92.8773978414546 9.95758853034546
"6634" 1326.6 100.446857829626 13.750513366907
"6635" 1326.8 105.311651255019 20.0065533964718
"6636" 1327 111.407831052768 26.0491401278707
"6637" 1327.2 114.349921242879 28.7099816803086
"6638" 1327.4 119.388578403108 34.9068631466057
"6639" 1327.6 123.241046501272 41.7119199383479
"6640" 1327.8 124.90130782933 50.1343972940703
"6641" 1328 126.751625044991 58.2416614365766
"6642" 1328.2 128.134324914077 66.4948243198956
"6643" 1328.4 127.683215571209 74.2213097429104
"6644" 1328.6 126.314135729314 82.3655927997036
"6645" 1328.8 124.057335079771 89.3150549202521
"6646" 1329 120.834802766206 96.8012349809199
"6647" 1329.2 116.703741573773 103.815062159271
"6648" 1329.4 111.425248341218 109.985438374058
"6649" 1329.6 105.682110202622 115.419943595654
"6650" 1329.8 99.6166911686242 119.438946583282
"6651" 1330 92.6926785269645 121.631945552639
"6652" 1330.2 84.9640215786085 124.551582937928
"6653" 1330.4 77.0418284913741 126.444314128991
"6654" 1330.6 69.4561283626355 127.436887850847
"6655" 1330.8 62.1431565349522 126.280011417982
"6656" 1331 55.2075931496953 124.232355294019
"6657" 1331.2 48.2807800602184 121.145787572397
"6658" 1331.4 42.0622695171049 116.808534721895
"6659" 1331.6 36.0641829007962 112.034075062395
"6660" 1331.8 28.8146316846843 108.073266862565
"6661" 1332 22.6383538334343 102.945653089815
"6662" 1332.2 16.472633722101 97.2058397430929
"6663" 1332.4 10.6996084149637 90.8596356742837
"6664" 1332.6 7.31203472107323 84.2010222035096
"6665" 1332.8 8.46725256776452 77.6882500222676
"6666" 1333 10.6888514724071 69.8756590020195
"6667" 1333.2 13.0840640150108 61.7020034838026
"6668" 1333.4 16.4869814199365 54.3525500892414
"6669" 1333.6 19.7977587163888 46.4688622877918
"6670" 1333.8 22.6850377174196 38.4092595906757
"6671" 1334 27.2808865423686 31.0775973576145
"6672" 1334.2 32.8036618391849 24.2022141039512
"6673" 1334.4 39.0567609220107 18.2273893618939
"6674" 1334.6 45.6548388946614 12.0864048834492
"6675" 1334.8 53.2664322092724 8.62882092605628
"6676" 1335 61.0232359559657 9.19095784082964
"6677" 1335.2 68.8429779184743 11.8314143591504
"6678" 1335.4 76.4543535038106 15.1387657445386
"6679" 1335.6 84.3980721314657 18.3425644906014
"6680" 1335.8 91.7412435830156 22.9861680214766
"6681" 1336 97.675382227562 29.2283875005165
"6682" 1336.2 103.070635215336 36.0085301913818
"6683" 1336.4 108.575649642302 42.7694837167799
"6684" 1336.6 114.186034124172 48.6233541687708
"6685" 1336.8 119.221838317151 54.9265586448818
"6686" 1337 123.356427516075 62.2098631057675
"6687" 1337.2 127.279443164609 69.8099805387656
"6688" 1337.4 127.384177619998 73.3705406806424
"6689" 1337.6 122.880959013361 78.3404417942182
"6690" 1337.8 116.816706122232 82.8161314297465
"6691" 1338 109.924197883196 87.3635542846165
"6692" 1338.2 103.030351538958 90.8921922166353
"6693" 1338.4 95.2265361069645 93.5615587448676
"6694" 1338.6 85.8920334009735 95.4962254049713
"6695" 1338.8 77.0828230496849 96.7973696722675
"6696" 1339 68.6765463405797 96.955549300879
"6697" 1339.2 60.5115978076361 96.5662579893993
"6698" 1339.4 52.1496937330769 94.4867629135101
"6699" 1339.6 43.8489197268977 91.5338631034441
"6700" 1339.8 36.0501363733599 88.5701468105573
"6701" 1340 28.8756654763931 84.356422822039
"6702" 1340.2 22.3469221658247 78.7344558780088
"6703" 1340.4 16.5841082372572 72.4095094280899
"6704" 1340.6 12.3727113877954 65.3537682672318
"6705" 1340.8 9.37565696381515 57.2787175545273
"6706" 1341 7.53262110039878 49.6753725650618
"6707" 1341.2 7.19839711186265 41.1642939575947
"6708" 1341.4 9.91979648048988 35.263982270204
"6709" 1341.6 16.3904700862869 30.7929104730328
"6710" 1341.8 23.7486761480038 26.0306298695203
"6711" 1342 30.7403778097563 21.7336278307981
"6712" 1342.2 38.511839292781 18.0476193829601
"6713" 1342.4 46.7702870684657 15.015085177634
"6714" 1342.6 54.7436758664005 12.3647333653079
"6715" 1342.8 62.4443995551831 9.29481175197095
"6716" 1343 70.6878012763973 7.11931592150034
"6717" 1343.2 78.8816738901061 7.38654334107273
"6718" 1343.4 87.8299343462038 8.71593005126932
"6719" 1343.6 94.3562012756913 12.0791351096693
"6720" 1343.8 96.6641344531128 19.0615871009286
"6721" 1344 98.7625658363462 27.1992260327318
"6722" 1344.2 100.603743871379 35.5566557149524
"6723" 1344.4 101.252721680134 43.9158059061451
"6724" 1344.6 99.9633803592055 51.9587799237937
"6725" 1344.8 97.4454713877359 60.0350632979818
"6726" 1345 94.7518858923254 68.0361568265158
"6727" 1345.2 91.357008746306 75.5017002703605
"6728" 1345.4 86.8829050756788 82.8458924116104
"6729" 1345.6 81.8860891998884 89.7632187329722
"6730" 1345.8 76.5268664214201 96.0770835895231
"6731" 1346 70.1457296717871 101.119086168734
"6732" 1346.2 62.9568353549448 105.126576514859
"6733" 1346.4 54.8468829903606 107.865768846164
"6734" 1346.6 46.6178719939234 108.423221573616
"6735" 1346.8 37.788710613851 108.420061996954
"6736" 1347 29.4141182205425 107.367056182088
"6737" 1347.2 21.0687698324899 104.704399842787
"6738" 1347.4 13.2866692513923 102.119886628063
"6739" 1347.6 11.6418141358502 97.1540732390676
"6740" 1347.8 9.03524737336917 89.7080962724434
"6741" 1348 7.36332005316034 81.9579853559915
"6742" 1348.2 6.85747733377673 73.7689305838492
"6743" 1348.4 7.80244003183024 65.6317472084187
"6744" 1348.6 9.44090822632109 57.0131275174337
"6745" 1348.8 10.7608601462912 48.9452071931983
"6746" 1349 14.0126803215177 40.3031278964263
"6747" 1349.2 17.8490209496171 32.8524894207762
"6748" 1349.4 21.6068154784149 25.2065585558272
"6749" 1349.6 27.1458595964322 19.5027034241857
"6750" 1349.8 33.3614983421288 17.0076955527318
"6751" 1350 41.2620523542744 14.9725393116192
"6752" 1350.2 49.524035865524 13.1252566733044
"6753" 1350.4 57.8694184112659 11.5020088750786
"6754" 1350.6 66.183216582194 10.3167342376014
"6755" 1350.8 74.87736425883 10.9634654715672
"6756" 1351 83.3059427919121 13.5701772512485
"6757" 1351.2 92.2549417021747 16.7457576201145
"6758" 1351.4 100.267815783121 21.5195710256485
"6759" 1351.6 107.450589032193 26.7597162807818
"6760" 1351.8 113.184585799247 32.591242718878
"6761" 1352 118.897168359419 39.2560476064953
"6762" 1352.2 123.953693945647 46.3322320822943
"6763" 1352.4 124.495909302795 53.2477870963707
"6764" 1352.6 123.383827364907 61.3974727545096
"6765" 1352.8 123.475327777518 69.9930378711485
"6766" 1353 123.901617083 78.8679638975893
"6767" 1353.2 122.440166516165 86.8897461127818
"6768" 1353.4 119.721699312479 95.2722799325818
"6769" 1353.6 116.271236187714 103.457761913055
"6770" 1353.8 111.191813295442 110.005990246964
"6771" 1354 105.082110906745 115.551605671625
"6772" 1354.2 98.0414094516036 120.508706657633
"6773" 1354.4 90.6157379923969 123.424066626655
"6774" 1354.6 82.5593071738054 125.491102808578
"6775" 1354.8 74.0510279809621 126.725890876482
"6776" 1355 65.834610859997 126.874131319827
"6777" 1355.2 57.1178932116264 126.56218346515
"6778" 1355.4 49.4718553306823 124.358862424598
"6779" 1355.6 42.1181625740735 120.675797035672
"6780" 1355.8 34.6790450814489 117.425524013804
"6781" 1356 27.1585483058261 113.802091534245
"6782" 1356.2 20.5646458231357 108.633002390743
"6783" 1356.4 13.5430268974259 104.971540261095
"6784" 1356.6 12.2952215608599 98.8602274673686
"6785" 1356.8 13.5552807607914 91.416071955574
"6786" 1357 14.800345176389 82.5942240058798
"6787" 1357.2 16.4913072756951 75.137767522043
"6788" 1357.4 19.115268016394 67.3582956163758
"6789" 1357.6 22.5958355883278 60.2560531170634
"6790" 1357.8 26.4043786652053 53.0998827991553
"6791" 1358 31.161620752562 46.0406288084274
"6792" 1358.2 36.5324749194076 40.0060110289337
"6793" 1358.4 42.5863235943163 34.1023955062943
"6794" 1358.6 49.2535363516913 29.1380054638881
"6795" 1358.8 56.5248391470401 24.4222394513367
"6796" 1359 66.0624594640167 20.3452021398784
"6797" 1359.2 70.7880052022014 19.6757806995625
"6798" 1359.4 78.2669719302659 20.066182068756
"6799" 1359.6 86.1520872052367 19.8160656458555
"6800" 1359.8 93.866108742432 19.7161760931946
"6801" 1360 100.771805853726 22.1158102237981
"6802" 1360.2 108.051475258307 25.3526611032879
"6803" 1360.4 113.34755699432 30.1798740095112
"6804" 1360.6 117.137164580879 37.2728308644413
"6805" 1360.8 120.882300807767 45.0323208238603
"6806" 1361 125.168588160343 52.2389974598211
"6807" 1361.2 127.642758443001 59.8467415391123
"6808" 1361.4 126.724834512261 67.2403254718936
"6809" 1361.6 125.826875225561 75.2675914476454
"6810" 1361.8 125.911777638048 83.1548231792854
"6811" 1362 123.437255927515 90.2436861434727
"6812" 1362.2 119.965497501257 97.4751654734953
"6813" 1362.4 115.085891694524 103.713878304027
"6814" 1362.6 108.565815439806 110.6418027735
"6815" 1362.8 102.550665857073 116.613840805646
"6816" 1363 97.2750677580297 120.52564255734
"6817" 1363.2 89.4619418144165 121.499126011208
"6818" 1363.4 81.4405898896626 122.43408589563
"6819" 1363.6 73.2466094126961 123.398944147674
"6820" 1363.8 64.9532726699145 124.00056643116
"6821" 1364 56.7732381773375 123.878222984908
"6822" 1364.2 49.3951860289066 121.138242741787
"6823" 1364.4 42.8345939871797 116.343269199982
"6824" 1364.6 36.6046616965302 111.22763515056
"6825" 1364.8 31.0692621813645 105.809594482439
"6826" 1365 26.047352671075 99.1164871304584
"6827" 1365.2 22.0602498951769 91.9166695242991
"6828" 1365.4 18.0809294360732 84.3213388827874
"6829" 1365.6 16.1070461006729 77.0609142175112
"6830" 1365.8 18.4917379896004 69.6145766125591
"6831" 1366 22.4639715714094 62.408753942941
"6832" 1366.2 26.5477552681209 55.1779944297502
"6833" 1366.4 31.2915602749376 48.3822471976877
"6834" 1366.6 37.5175892465521 42.5404435260016
"6835" 1366.8 44.2423469130768 37.4320650057046
"6836" 1367 50.8807480163475 33.8515883108881
"6837" 1367.2 58.5535419936151 32.3765375159269
"6838" 1367.4 67.345423442072 30.8820745470955
"6839" 1367.6 76.2773633067937 30.0716926354393
"6840" 1367.8 84.3621438382271 31.7650173738245
"6841" 1368 92.8466844162425 34.7299563675273
"6842" 1368.2 100.268380368144 38.7902185106289
"6843" 1368.4 108.000372248291 42.5783204647759
"6844" 1368.6 114.578672274407 47.3628859893429
"6845" 1368.8 120.765927592237 52.8694356176057
"6846" 1369 125.974848924095 58.2446592947386
"6847" 1369.2 127.440771288932 65.6516788788845
"6848" 1369.4 126.561707079823 73.6803902184263
"6849" 1369.6 124.647565809823 81.7896947151033
"6850" 1369.8 122.398438306018 89.6966634658152
"6851" 1370 120.017165205289 97.8313095390443
"6852" 1370.2 115.650557312613 104.460552412119
"6853" 1370.4 110.946181306173 109.948538802821
"6854" 1370.6 104.799227287494 114.984398469315
"6855" 1370.8 98.9796722241977 119.914697769051
"6856" 1371 92.1279902662788 121.195165674925
"6857" 1371.2 84.1936820177472 123.132035391429
"6858" 1371.4 76.4536402619981 124.530387435349
"6859" 1371.6 68.4882830904769 124.794143422767
"6860" 1371.8 60.2591004031566 123.746283701426
"6861" 1372 52.5554695106288 121.955688415704
"6862" 1372.2 45.5115716755127 118.581766073268
"6863" 1372.4 38.625469060019 114.393067456262
"6864" 1372.6 31.9237604027627 110.108918914169
"6865" 1372.8 26.2949462060139 103.979152323739
"6866" 1373 21.7361966659273 96.6627312148168
"6867" 1373.2 17.0497901708788 89.0929434802271
"6868" 1373.4 13.3386449888505 81.4853505629629
"6869" 1373.6 10.10970044335 73.0647880234338
"6870" 1373.8 7.2956225334769 65.0593925766734
"6871" 1374 5.82053618268076 57.0785103963581
"6872" 1374.2 7.54390590941487 49.9144532620437
"6873" 1374.4 10.5598452724272 42.2163229103689
"6874" 1374.6 14.0209160842705 34.2804353710746
"6875" 1374.8 18.8513629102588 27.1839387370118
"6876" 1375 24.9616311859808 21.4879391495839
"6877" 1375.2 32.011427350285 17.1112032841693
"6878" 1375.4 39.6396813351831 13.2620311575688
"6879" 1375.6 48.0454165455529 11.1529332569706
"6880" 1375.8 56.3837060044121 10.1475215983818
"6881" 1376 65.2324026705684 9.92524080429216
"6882" 1376.2 75.1108168878084 11.3130881828551
"6883" 1376.4 82.1168007050401 12.7595122326915
"6884" 1376.6 88.8560444944272 14.8101467929818
"6885" 1376.8 92.3092786333427 17.9135728914664
"6886" 1377 97.1038530890038 18.4310799779434
"6887" 1377.2 99.5268543998788 23.5032195736947
"6888" 1377.4 102.514201443963 30.63440282215
"6889" 1377.6 105.18896045014 38.6280868925613
"6890" 1377.8 107.430453913923 46.8338464731068
"6891" 1378 109.2415248832 50.9094360057983
"6892" 1378.2 111.764029087575 57.2346673111782
"6893" 1378.4 112.589006456778 64.2612759373947
"6894" 1378.6 113.87759050952 71.5351665022342
"6895" 1378.8 114.487473511507 80.0104630387818
"6896" 1379 114.269721163512 88.4930421577892
"6897" 1379.2 114.039581805328 97.3147935411653
"6898" 1379.4 112.270046479295 105.397990111565
"6899" 1379.6 109.447610674907 109.177349331232
"6900" 1379.8 102.662503155129 112.057872182176
"6901" 1380 94.8898950284788 115.182824479418
"6902" 1380.2 86.8691896997871 117.875505032468
"6903" 1380.4 79.0265769249328 119.727821383036
"6904" 1380.6 71.093352555736 120.470839044382
"6905" 1380.8 63.3322098855669 119.358653218147
"6906" 1381 57.0382471352458 115.315934877514
"6907" 1381.2 51.8915619238302 109.267329166477
"6908" 1381.4 47.4736773640732 101.919422590093
"6909" 1381.6 43.9121997655177 94.056373726704
"6910" 1381.8 41.7440421862502 86.3364916010104
"6911" 1382 41.4552241890134 77.6473019087318
"6912" 1382.2 41.70273391982 68.9526524679818
"6913" 1382.4 42.192196351782 60.5980631672399
"6914" 1382.6 44.3022371217298 52.5025464884286
"6915" 1382.8 48.0481267000519 45.0515535826741
"6916" 1383 52.8562083001362 38.0791262849422
"6917" 1383.2 58.1061196398066 31.924300618353
"6918" 1383.4 64.530382977648 26.610203168795
"6919" 1383.6 70.8433111749766 22.8332076083514
"6920" 1383.8 78.0013255710724 19.6511237709818
"6921" 1384 85.7490038086288 16.3693401789166
"6922" 1384.2 93.4129012713627 14.2923512927883
"6923" 1384.4 99.36452914866 15.7855081084506
"6924" 1384.6 104.836776534438 20.6178204120995
"6925" 1384.8 111.34910990885 25.551291952439
"6926" 1385 115.587039943702 30.187367781923
"6927" 1385.2 118.344202191715 38.5413571413545
"6928" 1385.4 121.008207911051 46.5498154674
"6929" 1385.6 123.740890751764 54.277525005796
"6930" 1385.8 126.058361379135 62.2492409376632
"6931" 1386 128.1549203082 70.843090376214
"6932" 1386.2 127.140246089781 78.0397213301158
"6933" 1386.4 125.378869762142 86.0234660219818
"6934" 1386.6 121.706170498997 93.8813676477545
"6935" 1386.8 118.171252404068 101.303875572739
"6936" 1387 113.233440246691 107.317622508151
"6937" 1387.2 107.672864106392 112.972489355414
"6938" 1387.4 102.027371748563 118.069794922745
"6939" 1387.6 94.2559525471429 120.965512858718
"6940" 1387.8 86.4834080908694 122.376036132477
"6941" 1388 78.8456948031173 122.426631143606
"6942" 1388.2 71.3315978185807 121.238143694943
"6943" 1388.4 63.6603265922627 118.612477158419
"6944" 1388.6 56.553103461318 115.157432242262
"6945" 1388.8 49.9319204765704 110.492663968823
"6946" 1389 43.8238201942656 105.040044652293
"6947" 1389.2 38.073769591601 98.9398154150374
"6948" 1389.4 32.5489584354653 92.6700098181934
"6949" 1389.6 29.8101001392865 85.0785231473799
"6950" 1389.8 28.3053862428293 77.3228252730907
"6951" 1390 28.5481691470683 68.8400092363608
"6952" 1390.2 30.2733594165038 60.6959203525443
"6953" 1390.4 33.9632895173788 54.2202561839722
"6954" 1390.6 38.9823279396577 47.3694046948766
"6955" 1390.8 44.4072783007498 40.8396443979496
"6956" 1391 47.2325054620552 39.3335170104818
"6957" 1391.2 52.6274541009697 35.6950634205576
"6958" 1391.4 59.4052880757461 31.8848601673186
"6959" 1391.6 66.7121059543992 29.3148785654104
"6960" 1391.8 74.3717648384305 28.5906774463266
"6961" 1392 82.3211440582659 27.2947716309818
"6962" 1392.2 90.2414924292982 27.0276549046915
"6963" 1392.4 97.8259084204332 29.4516425617739
"6964" 1392.6 105.486487428039 32.8249508576918
"6965" 1392.8 113.024876453338 36.9895818754314
"6966" 1393 118.191430323986 42.466047695964
"6967" 1393.2 121.882388776151 49.2528873015273
"6968" 1393.4 126.896003223851 55.1204548497708
"6969" 1393.6 127.642401142284 60.9681392304413
"6970" 1393.8 126.146977398994 69.136394003078
"6971" 1394 126.028701179788 77.4787942172727
"6972" 1394.2 125.372201715879 85.3757799727856
"6973" 1394.4 121.501030413101 91.0909214550929
"6974" 1394.6 117.345631954506 98.5127233738364
"6975" 1394.8 113.272450611383 105.540480641881
"6976" 1395 108.665411803537 112.286771870771
"6977" 1395.2 103.101559511663 115.443822706111
"6978" 1395.4 96.1479901865485 119.302553050367
"6979" 1395.6 89.416058806351 122.316638453537
"6980" 1395.8 82.340389486806 124.994488823345
"6981" 1396 74.3795361191384 126.603396519751
"6982" 1396.2 66.3230477062842 127.533294220252
"6983" 1396.4 58.3494063520395 126.570060555526
"6984" 1396.6 50.507366637262 124.14407617486
"6985" 1396.8 43.9307645987045 120.350924935752
"6986" 1397 38.15287192431 115.705129791486
"6987" 1397.2 32.1043594564151 110.447237191609
"6988" 1397.4 24.7780557898788 105.910722796468
"6989" 1397.6 18.2504124073835 100.798804019272
"6990" 1397.8 12.7000013252121 94.3854752317874
"6991" 1398 8.41509459030605 87.0715722815727
"6992" 1398.2 4.70266416319308 79.1187041217818
"6993" 1398.4 3.68550133465022 70.241153107239
"6994" 1398.6 4.76184783666879 62.8071595885418
"6995" 1398.8 8.46933565822783 54.8984357895478
"6996" 1399 12.3892142628108 48.0439361130789
"6997" 1399.2 17.802908951601 41.5912241098707
"6998" 1399.4 23.4604498482788 35.284203560839
"6999" 1399.6 29.8075240430108 29.7465077370196
"7000" 1399.8 36.892130778967 25.9121706210112
"7001" 1400 44.721841956542 23.0400676436043
"7002" 1400.2 52.8800268565376 21.2832674022642
"7003" 1400.4 60.8981955927788 21.2435504084818
"7004" 1400.6 68.9747193117276 22.8019065225748
"7005" 1400.8 76.9290678822455 25.4348173183818
"7006" 1401 84.8896037794121 28.5432341147818
"7007" 1401.2 93.0015439389085 32.1874630581996
"7008" 1401.4 100.70690807285 36.1140853284961
"7009" 1401.6 107.961144880942 41.2930703709545
"7010" 1401.8 114.411005309539 46.6939404185265
"7011" 1402 119.168899924842 51.9297578072937
"7012" 1402.2 123.327176837153 58.2075775780615
"7013" 1402.4 125.752280352879 65.6989375005494
"7014" 1402.6 127.442272863825 72.3547582342408
"7015" 1402.8 125.466316425993 78.1759875523818
"7016" 1403 122.051126246947 87.1972235978944
"7017" 1403.2 118.761675141514 94.75532169258
"7018" 1403.4 115.482985858841 102.350345924199
"7019" 1403.6 111.752136063383 108.366526593789
"7020" 1403.8 107.144952298009 114.402447308573
"7021" 1404 98.994065596227 116.872182333151
"7022" 1404.2 91.0806624665454 119.188404792315
"7023" 1404.4 84.2539697204293 120.852320185285
"7024" 1404.6 76.1357291399359 121.11508936401
"7025" 1404.8 67.8942719884259 120.312918395199
"7026" 1405 57.7616418883931 118.301498985068
"7027" 1405.2 51.3835603798788 116.138023100037
"7028" 1405.4 44.0493212377687 112.339119724697
"7029" 1405.6 36.4480092050563 108.606754590281
"7030" 1405.8 29.5365938323192 103.345561577496
"7031" 1406 24.1199566684066 96.8307348018151
"7032" 1406.2 18.4963030417914 90.1507884991372
"7033" 1406.4 13.8895066891566 82.5448985005096
"7034" 1406.6 11.7573744330297 74.5519850748592
"7035" 1406.8 10.1546262107576 66.122958588497
"7036" 1407 9.62165137203412 57.3610233832051
"7037" 1407.2 10.3640259562216 48.6569474835247
"7038" 1407.4 11.0306602176192 39.7267238955876
"7039" 1407.6 13.5292638059394 32.3133283067394
"7040" 1407.8 18.9394264133222 26.0148211638592
"7041" 1408 25.4882668327346 20.8050206113857
"7042" 1408.2 32.4826535084063 16.3752746881247
"7043" 1408.4 40.1406350052496 13.4030857730605
"7044" 1408.6 48.3470181509433 11.5020088750786
"7045" 1408.8 56.6835458180455 10.5042251651818
"7046" 1409 65.4402898084398 10.7211059052745
"7047" 1409.2 73.6144343832317 12.4571022556877
"7048" 1409.4 81.8675018141046 15.2375335550463
"7049" 1409.6 89.456813952911 19.4209924375625
"7050" 1409.8 96.3533822851215 24.7085470880595
"7051" 1410 103.394062279257 32.407852578108
"7052" 1410.2 108.378779291505 39.5889005721594
"7053" 1410.4 113.438436363407 47.0939428238985
"7054" 1410.6 118.069764940184 54.6951259735651
"7055" 1410.8 121.383057791259 62.5570161391057
"7056" 1411 123.776556266852 70.925539956171
"7057" 1411.2 124.278579222624 79.6537594719818
"7058" 1411.4 124.39847644585 87.3592844813247
"7059" 1411.6 119.26355046896 91.8044051016845
"7060" 1411.8 112.210219286434 95.6311067348985
"7061" 1412 105.267107459617 100.1451649733
"7062" 1412.2 98.9687209059058 105.607731349766
"7063" 1412.4 91.6972344776788 110.1449656626
"7064" 1412.6 83.8974525045517 113.510833334103
"7065" 1412.8 75.3863258245972 115.111380321574
"7066" 1413 66.7299753772526 116.336125603851
"7067" 1413.2 57.7934674263144 116.517332468081
"7068" 1413.4 49.1225797700326 115.303292111338
"7069" 1413.6 40.6466348960283 112.600024827421
"7070" 1413.8 33.1996769830424 107.778909211391
"7071" 1414 26.4387597443382 102.323028620739
"7072" 1414.2 20.514353131225 96.1059765244915
"7073" 1414.4 16.1277475514899 89.1021575211485
"7074" 1414.6 13.1110991626752 81.1046997073535
"7075" 1414.8 11.6875996705004 72.4026232588467
"7076" 1415 10.7890504002954 63.7082607418152
"7077" 1415.2 10.3242081942502 55.2013659846104
"7078" 1415.4 10.9083215017303 46.5893065013482
"7079" 1415.6 11.908726501984 37.9596718819608
"7080" 1415.8 13.5530667104788 29.806255927839
"7081" 1416 18.8971491274602 24.3439680385167
"7082" 1416.2 26.6083635524533 22.9078056517584
"7083" 1416.4 35.0775200479525 22.2378951257081
"7084" 1416.6 43.467491199067 21.1798533429818
"7085" 1416.8 52.2645178408323 20.6910153984469
"7086" 1417 61.0508450616227 21.1425672558599
"7087" 1417.2 69.6660880718082 22.8299820280524
"7088" 1417.4 77.6171600670078 26.0660346900463
"7089" 1417.6 84.9492550099413 30.1969691778256
"7090" 1417.8 92.5904192746288 34.6479608723018
"7091" 1418 99.661609552997 39.7504432573909
"7092" 1418.2 106.74124422929 44.5501280850285
"7093" 1418.4 112.934215494053 50.5763412596057
"7094" 1418.6 118.705416974987 57.4871806779818
"7095" 1418.8 123.789692481824 64.4151051474546
"7096" 1419 125.52704856799 72.5303043135652
"7097" 1419.2 126.211114022771 80.9690177974413
"7098" 1419.4 123.936349087212 87.368181849204
"7099" 1419.6 119.507135042172 93.6823076774222
"7100" 1419.8 114.683822101552 100.623785914066
"7101" 1420 110.109229043018 107.280592269676
"7102" 1420.2 104.344607933744 113.946882303333
"7103" 1420.4 98.6792454040911 120.039953762362
"7104" 1420.6 91.4126985439247 122.030423708661
"7105" 1420.8 83.012970442748 124.140504376795
"7106" 1421 74.7045224806638 125.07274367187
"7107" 1421.2 66.7415527119899 125.19008385276
"7108" 1421.4 58.1986810974071 125.15149171035
"7109" 1421.6 50.1890275207359 124.944192958639
"7110" 1421.8 42.2186672522182 123.527596936285
"7111" 1422 34.7336274691556 119.663478739169
"7112" 1422.2 28.0822513216556 114.978332082125
"7113" 1422.4 21.6277016111734 109.856405547366
"7114" 1422.6 15.0837470394879 104.314946976655
"7115" 1422.8 11.7323090494217 99.1996589996961
"7116" 1423 10.8051336863367 90.6477539173463
"7117" 1423.2 10.2083747048788 81.8540911132342
"7118" 1423.4 10.7690847733243 73.1869306636947
"7119" 1423.6 12.8727259502488 64.5422676527618
"7120" 1423.8 16.8538733476829 56.7897963113736
"7121" 1424 20.6210240967501 49.4575664408927
"7122" 1424.2 25.1002176821931 41.8759398820104
"7123" 1424.4 30.8232820621632 35.5134462107249
"7124" 1424.6 36.9815610464964 30.0862018543642
"7125" 1424.8 44.3107364920318 25.8128399030226
"7126" 1425 52.2313244319107 22.1393750956201
"7127" 1425.2 59.9903227752414 18.4247802681686
"7128" 1425.4 67.9587321517765 15.0909929454136
"7129" 1425.6 76.3420575428788 12.8910158517883
"7130" 1425.8 84.922130603666 11.4789257930031
"7131" 1426 93.3015664085946 11.8747178165713
"7132" 1426.2 100.663289524509 14.0101116503018
"7133" 1426.4 106.147824256419 19.0893156532718
"7134" 1426.6 111.696679988437 25.5382025554626
"7135" 1426.8 117.117035805711 31.3273316468416
"7136" 1427 120.880363278606 38.8123592018455
"7137" 1427.2 124.255720719691 46.8236094447229
"7138" 1427.4 127.570760038525 54.6372861094905
"7139" 1427.6 128.778961608989 62.6694336766424
"7140" 1427.8 128.575228047688 70.8635644329818
"7141" 1428 127.315220542411 79.5716081164772
"7142" 1428.2 124.713398745079 88.2255645721247
"7143" 1428.4 121.244681078984 95.0181621660081
"7144" 1428.6 117.104650479188 102.429124378725
"7145" 1428.8 111.923526372745 108.498293115098
"7146" 1429 106.238242963747 114.841359445034
"7147" 1429.2 99.5442891997412 118.534682003881
"7148" 1429.4 92.0473252589155 121.988348582826
"7149" 1429.6 83.7052173196697 124.111994934055
"7150" 1429.8 75.5168417634464 124.678977068928
"7151" 1430 67.3217754350669 124.225308057596
"7152" 1430.2 59.0644641749535 122.904662246159
"7153" 1430.4 51.1350947336846 120.584380609681
"7154" 1430.6 43.7186412003788 117.199640858371
"7155" 1430.8 36.7931477328606 113.018282380882
"7156" 1431 30.1926963101311 107.699517881664
"7157" 1431.2 24.5563432516288 101.441694598843
"7158" 1431.4 20.3279684150038 94.0958441305395
"7159" 1431.6 18.3142825593596 85.6878314845395
"7160" 1431.8 16.0756080333254 77.5276380041275
"7161" 1432 14.1346239259273 69.0491256933993
"7162" 1432.2 13.4258720775025 60.8851983900016
"7163" 1432.4 13.0085458876747 52.4408131622471
"7164" 1432.6 13.0334952953633 43.7404346039921
"7165" 1432.8 13.1345715230724 35.3658062530463
"7166" 1433 14.2603994959466 28.2664217826767
"7167" 1433.2 21.1989819581288 23.9626188920131
"7168" 1433.4 29.0281447410747 20.8764714433839
"7169" 1433.6 36.9998752236235 18.1874465211946
"7170" 1433.8 45.4512707379118 15.8502988735642
"7171" 1434 55.4707828241397 14.2008705142862
"7172" 1434.2 64.2531047660401 12.7923881374657
"7173" 1434.4 72.6637409559121 11.5488570393818
"7174" 1434.6 81.8531977793788 10.5424434044818
"7175" 1434.8 90.2909435207788 11.3959840821818
"7176" 1435 99.1506940993427 13.4180047428787
"7177" 1435.2 105.933372194696 17.7034634989626
"7178" 1435.4 110.274424570889 24.0291933620808
"7179" 1435.6 114.213388140267 31.6657508441274
"7180" 1435.8 118.606801977279 39.5871471440182
"7181" 1436 122.190400554707 47.9107818590961
"7182" 1436.2 124.962116870695 56.2702314792187
"7183" 1436.4 126.820120333022 64.8469216174675
"7184" 1436.6 127.763241868642 73.6500215164909
"7185" 1436.8 125.887753926463 81.4625038665759
"7186" 1437 122.939698439079 89.8406574381273
"7187" 1437.2 119.791624036081 97.9397170447511
"7188" 1437.4 115.586904443297 105.030670367182
"7189" 1437.6 110.000132397212 111.371359365121
"7190" 1437.8 102.916464789852 116.506565313355
"7191" 1438 96.289014690341 121.506336999755
"7192" 1438.2 88.7677052909557 123.395269316972
"7193" 1438.4 80.5014086647656 124.516924718199
"7194" 1438.6 72.1045141426419 125.06641469635
"7195" 1438.8 63.6039935085645 124.853197150782
"7196" 1439 55.1686502869938 123.158291517637
"7197" 1439.2 47.2308493459899 120.529581893676
"7198" 1439.4 39.3070556751999 117.69668574767
"7199" 1439.6 31.6597288062152 114.560941965337
"7200" 1439.8 24.2923997537121 110.426519560204
"7201" 1440 17.8637321576618 104.517247982623
"7202" 1440.2 12.8327271984502 97.7437260739818
"7203" 1440.4 9.84656907927303 89.4288091390972
"7204" 1440.6 8.36066568738374 80.6754351760412
"7205" 1440.8 7.26835465984937 71.8977050258054
"7206" 1441 6.07867412978264 63.2088920808761
"7207" 1441.2 4.42228396501708 54.6939965929712
"7208" 1441.4 4.71723860716825 47.1079114786134
"7209" 1441.6 9.86134638413965 40.1269608916014
"7210" 1441.8 14.7998603822091 33.1571765521782
"7211" 1442 20.7311232549645 26.8579917532675
"7212" 1442.2 27.5291011624502 20.6962756212267
"7213" 1442.4 34.5254891679413 15.7934702416381
"7214" 1442.6 41.9679126801315 11.2515107380148
"7215" 1442.8 50.1770986457652 9.61449297299319
"7216" 1443 58.9923315789129 9.5797491190841
"7217" 1443.2 67.4188477242197 10.1834235807545
"7218" 1443.4 76.0711969050167 11.7570805500508
"7219" 1443.6 83.9561603478349 14.3089698820148
"7220" 1443.8 92.1153209783788 17.0833358180131
"7221" 1444 99.4270357679394 21.0061340734364
"7222" 1444.2 108.949003811109 25.5940599821318
"7223" 1444.4 117.242138680622 31.2767481828104
"7224" 1444.6 121.128571429374 38.8549124541103
"7225" 1444.8 124.921488995896 47.4422098177163
"7226" 1445 127.480811893322 55.6194719400166
"7227" 1445.2 128.51213063596 64.1357770823332
"7228" 1445.4 128.290662678557 72.6345703434015
"7229" 1445.6 126.404341867732 81.7890721081011
"7230" 1445.8 123.318315235167 90.2666705391357
"7231" 1446 119.087083164033 97.9012315450364
"7232" 1446.2 113.966355645906 105.018047829431
"7233" 1446.4 108.733580669352 112.002769165196
"7234" 1446.6 102.958525939715 115.042379131501
"7235" 1446.8 94.7985366771999 117.247884405431
"7236" 1447 85.9214468939343 120.080163709315
"7237" 1447.2 77.411908521101 121.138242741787
"7238" 1447.4 68.9903513142399 121.587660926148
"7239" 1447.6 60.6602945199899 120.388032859232
"7240" 1447.8 52.7419895824899 117.818917884065
"7241" 1448 44.4258178158879 114.950040658227
"7242" 1448.2 37.6672634043693 109.820930059067
"7243" 1448.4 31.9971134913596 104.227352375741
"7244" 1448.6 26.6370073789442 97.609188346851
"7245" 1448.8 21.3023681282561 90.7262323861611
"7246" 1449 16.1699785111566 83.4543510468151
"7247" 1449.2 12.9310534026192 75.7400647744338
"7248" 1449.4 9.69817905701391 67.1622484647386
"7249" 1449.6 6.875648137851 59.2282338016485
"7250" 1449.8 6.75569774072924 50.9186440356734
"7251" 1450 8.2879773810893 42.4462920271529
"7252" 1450.2 10.5226705008596 34.3724955628857
"7253" 1450.4 16.1726856239557 28.2649269362895
"7254" 1450.6 23.0420937882618 22.8305560191308
"7255" 1450.8 30.1663815008176 17.9274031821451
"7256" 1451 38.1700689769015 14.7001245889364
"7257" 1451.2 43.1110912579015 15.086649963675
"7258" 1451.4 48.8671230707413 15.4088992086818
"7259" 1451.6 55.4819276982276 16.762535916912
"7260" 1451.8 62.7745313659237 18.5432242497009
"7261" 1452 70.1884034200216 21.5984340591247
"7262" 1452.2 77.2035691200788 26.0165838499485
"7263" 1452.4 83.6201591024533 31.1938451936095
"7264" 1452.6 88.5084922633427 37.1802935282705
"7265" 1452.8 92.8330422880535 44.3482694778556
"7266" 1453 96.3355635018247 51.3309453745224
"7267" 1453.2 99.7099831977061 58.5607657637727
"7268" 1453.4 103.30024771496 66.2980342247116
"7269" 1453.6 105.443172806011 74.4798751893875
"7270" 1453.8 107.065080700379 82.4493529022596
"7271" 1454 107.197532346606 90.8030621914091
"7272" 1454.2 106.78816626485 99.2287776582104
"7273" 1454.4 105.214337427419 107.026282213874
"7274" 1454.6 101.565152223082 113.796513961672
"7275" 1454.8 95.4075259341074 116.659934611325
"7276" 1455 87.3790983512962 118.398891003108
"7277" 1455.2 79.6232868769797 120.133536785606
"7278" 1455.4 71.6581472810258 121.266677674511
"7279" 1455.6 63.387113057209 120.713128259567
"7280" 1455.8 55.1284528326729 119.168421399217
"7281" 1456 47.3055549380075 116.275157486378
"7282" 1456.2 40.6906813922788 112.076723939945
"7283" 1456.4 35.3217187199899 106.070348025176
"7284" 1456.6 30.8412149991645 99.3161336337533
"7285" 1456.8 26.6394665505711 91.9093198628953
"7286" 1457 23.9664687333144 84.0583169517046
"7287" 1457.2 21.3718272430502 76.0940034686104
"7288" 1457.4 19.0806024960258 68.1658063647465
"7289" 1457.6 18.0293742868582 59.902415800755
"7290" 1457.8 17.1790169074588 51.1391311302518
"7291" 1458 14.9228116445903 42.0896400369241
"7292" 1458.2 13.1892161501147 34.3458220726223
"7293" 1458.4 15.3659534185881 28.041360491726
"7294" 1458.6 21.654284492035 23.0390114422631
"7295" 1458.8 26.9607537596071 22.0937677610253
"7296" 1459 30.1562381149008 21.3016477319599
"7297" 1459.2 34.1533288358788 21.2878614105688
"7298" 1459.4 40.3656486268443 22.4581875540508
"7299" 1459.6 46.6780378033729 24.2822751214524
"7300" 1459.8 53.4287454265931 27.244373952784
"7301" 1460 59.1464998394472 31.1125725884239
"7302" 1460.2 64.7417408094413 36.1486637354818
"7303" 1460.4 70.0707600323788 41.7619676326693
"7304" 1460.6 74.994506011697 48.0368524147091
"7305" 1460.8 79.8380283723144 53.6691407320709
"7306" 1461 84.6263641308232 59.9642887807596
"7307" 1461.2 88.7770831383128 66.9047317205856
"7308" 1461.4 91.823223507351 74.4022902940929
"7309" 1461.6 94.7758714373788 82.0954803161485
"7310" 1461.8 97.185426570058 89.5183918045101
"7311" 1462 98.8673061768494 97.4439751775112
"7312" 1462.2 99.4929188072895 105.9492730475
"7313" 1462.4 99.646699015149 114.074276434333
"7314" 1462.6 98.0203608932242 118.427900434527
"7315" 1462.8 92.6392611555517 119.590033641449
"7316" 1463 86.0392932263375 120.859332706257
"7317" 1463.2 78.0790524353367 120.900883531458
"7318" 1463.4 70.4061235356141 120.161346243776
"7319" 1463.6 62.9685062860847 118.816214095864
"7320" 1463.8 55.9719939881901 117.111239480255
"7321" 1464 49.4786424492002 113.865908331071
"7322" 1464.2 43.5716077215393 109.31672318556
"7323" 1464.4 38.2219801500502 104.113432623982
"7324" 1464.6 33.0275721110502 98.1732262870676
"7325" 1464.8 28.7398723612246 92.2157732680659
"7326" 1465 25.5754073035852 84.5765491946607
"7327" 1465.2 23.5590980899856 76.9673511949721
"7328" 1465.4 22.3522597831435 69.2561502506583
"7329" 1465.6 22.7509697258788 61.7756694246976
"7330" 1465.8 22.709202842692 53.6107592632676
"7331" 1466 22.6635516393688 45.4981190095718
"7332" 1466.2 23.4852964128982 37.3576711437585
"7333" 1466.4 24.9680951083788 29.4417374269524
"7334" 1466.6 27.2459813614196 21.64783178339
"7335" 1466.8 31.531961741518 14.9270341915282
"7336" 1467 37.4887127932257 9.45699341075733
"7337" 1467.2 43.7738139057498 7.94730167136892
"7338" 1467.4 51.3136608604305 8.33501061732665
"7339" 1467.6 58.9733477357858 9.97657645050508
"7340" 1467.8 66.9056224173615 12.9475567397404
"7341" 1468 74.4154520380857 16.6288078355336
"7342" 1468.2 81.5406886778455 20.2626155997818
"7343" 1468.4 87.8997176013304 25.7742610351754
"7344" 1468.6 93.3657796941088 31.6784036786918
"7345" 1468.8 97.2353123263157 38.7194278256129
"7346" 1469 99.7556054314066 46.6905280757318
"7347" 1469.2 101.863634168101 54.4969573253429
"7348" 1469.4 104.55937709349 62.6324880800374
"7349" 1469.6 107.458775861757 70.2134971850753
"7350" 1469.8 109.697351498888 78.2581112689729
"7351" 1470 109.842259650795 86.5759041227669
"7352" 1470.2 108.990108611851 94.9587488212874
"7353" 1470.4 108.818419650825 103.366129551955
"7354" 1470.6 106.528670024613 110.926096748743
"7355" 1470.8 100.434820032712 115.44443283126
"7356" 1471 94.0537220270788 119.429847002496
"7357" 1471.2 87.0253489612572 123.501442128333
"7358" 1471.4 79.7732261557962 125.371889952046
"7359" 1471.6 72.0276513931491 126.951412919198
"7360" 1471.8 64.0051931602549 126.034573183945
"7361" 1472 55.9758969496487 124.162788603663
"7362" 1472.2 49.0140611293923 120.461198407441
"7363" 1472.4 42.8288852474017 115.596435716413
"7364" 1472.6 37.4669234984515 109.6481285517
"7365" 1472.8 31.9422944571769 103.53648420378
"7366" 1473 26.8087616504217 96.7791705106961
"7367" 1473.2 21.7163112140455 89.9337580985096
"7368" 1473.4 17.4077283047526 82.7780077720401
"7369" 1473.6 14.8159317666241 75.2478454696611
"7370" 1473.8 12.7241333021645 67.4821602130104
"7371" 1474 11.5405695234545 60.0312028697697
"7372" 1474.2 11.6864582932121 52.2833234480424
"7373" 1474.4 13.4179276395455 44.5393044545273
"7374" 1474.6 15.3394363043788 36.3954898642943
"7375" 1474.8 18.18614772844 28.3672222235839
"7376" 1475 22.2919137097619 21.3138653509169
"7377" 1475.2 28.0440648495735 15.7367714721502
"7378" 1475.4 34.1209817178362 10.5031409598116
"7379" 1475.6 40.407350044697 8.70680978961819
"7380" 1475.8 48.8578765340078 8.56372488588505
"7381" 1476 56.4409633287974 9.28331536552833
"7382" 1476.2 64.2564109955754 10.3198615239144
"7383" 1476.4 71.7675396618431 12.6808448891247
"7384" 1476.6 79.3258932793271 15.1396143731542
"7385" 1476.8 86.7349604879433 18.2785547466592
"7386" 1477 94.157782391772 22.1779801751857
"7387" 1477.2 101.844588833349 26.2081746312759
"7388" 1477.4 108.786293956507 31.2476295242961
"7389" 1477.6 114.94872437853 35.9840128303214
"7390" 1477.8 120.674292797284 42.134466350171
"7391" 1478 125.525627954668 49.0581304690644
"7392" 1478.2 127.535194686442 57.2266017736636
"7393" 1478.4 128.116840368905 65.4115465788579
"7394" 1478.6 128.143320505642 73.9939856701909
"7395" 1478.8 126.879522122443 81.9991180888536
"7396" 1479 123.612197937338 88.9707464580899
"7397" 1479.2 119.733817761774 96.2404753281818
"7398" 1479.4 115.206825806297 103.467196941273
"7399" 1479.6 110.314979284013 109.863230232955
"7400" 1479.8 104.19394613169 115.675310783387
"7401" 1480 97.6655347196171 120.515129340393
"7402" 1480.2 89.5890184783191 123.674859876707
"7403" 1480.4 81.6702627344676 125.433495276477
"7404" 1480.6 73.9130095264151 126.877605705218
"7405" 1480.8 65.856149725832 126.615760436131
"7406" 1481 57.9566172930879 124.594934503391
"7407" 1481.2 49.1542306374751 121.525522198642
"7408" 1481.4 41.566605737365 118.773107716945
"7409" 1481.6 33.553974062148 116.424115475424
"7410" 1481.8 25.4840806519424 114.411510922636
"7411" 1482 20.5092096169066 111.445672608204
"7412" 1482.2 19.4077537538205 105.386137097759
"7413" 1482.4 19.9391258288496 100.109793769157
"7414" 1482.6 20.9220764824926 93.522061158566
"7415" 1482.8 22.9565224581339 86.4472464985737
"7416" 1483 25.8102301276141 78.7807349860112
"7417" 1483.2 29.088199244838 71.7917216731247
"7418" 1483.4 33.3471014240606 65.0883638276485
"7419" 1483.6 38.3013024223692 58.6080040420684
"7420" 1483.8 43.7606630958887 53.2377665459125
"7421" 1484 50.1385592035519 48.8476536977607
"7422" 1484.2 57.3969007398375 45.0012424984251
"7423" 1484.4 64.8050872489413 42.0605476272006
"7424" 1484.6 73.0398689547498 41.160184469498
"7425" 1484.8 81.4205550755596 41.4680463330882
"7426" 1485 89.6714153424688 43.5680979249218
"7427" 1485.2 98.0363499410553 46.0441902052171
"7428" 1485.4 105.31767514285 48.2282713834158
"7429" 1485.6 113.476095591458 50.7972029014491
"7430" 1485.8 120.158113229655 52.9121234879915
"7431" 1486 125.276259535665 57.4389440652731
"7432" 1486.2 127.459300196247 64.4502756802713
"7433" 1486.4 126.557356011252 71.8815593525182
"7434" 1486.6 124.912652091142 79.9421334594273
"7435" 1486.8 121.676992745045 87.3894142043707
"7436" 1487 118.300646891695 94.5693915804405
"7437" 1487.2 114.128784581351 101.604926371745
"7438" 1487.4 109.083606434717 107.666695953495
"7439" 1487.6 103.264294330379 114.060791019565
"7440" 1487.8 97.4907188445216 120.212865929107
"7441" 1488 91.597507422466 120.768169933615
"7442" 1488.2 84.5524941188497 120.076040921904
"7443" 1488.4 76.9804420496846 118.194813026263
"7444" 1488.6 69.6906813953788 115.496472917452
"7445" 1488.8 62.5516571853127 112.005859588859
"7446" 1489 55.8959581543554 107.545930564851
"7447" 1489.2 49.2854315799909 102.131084697673
"7448" 1489.4 43.6324900426588 96.1411079060018
"7449" 1489.6 38.9965090915125 89.3218388196551
"7450" 1489.8 35.2935647468788 81.7765745459719
"7451" 1490 32.6938268697988 73.7490415001318
"7452" 1490.2 30.2982455177359 65.6690037444512
"7453" 1490.4 28.444147625363 57.7446509216871
"7454" 1490.6 27.8448497195853 49.7396789068405
"7455" 1490.8 28.4807573503304 41.6533230411109
"7456" 1491 30.9050279072912 33.6736715718787
"7457" 1491.2 33.3353335084223 25.8782042830144
"7458" 1491.4 36.3740130071147 18.2426313563301
"7459" 1491.6 41.2620523542744 11.7260888743774
"7460" 1491.8 47.2080298098893 7.37703449684498
"7461" 1492 54.5231682875975 4.53103284791932
"7462" 1492.2 62.0949861600747 1.80281201541481
"7463" 1492.4 68.7566583619001 3.28233319419458
"7464" 1492.6 76.5497749375183 5.0348692293888
"7465" 1492.8 84.410714872927 6.52799340893363
"7466" 1493 92.5867646723499 8.38776766958759
"7467" 1493.2 99.0627199104653 13.0107046926068
"7468" 1493.4 104.790367645606 18.5470413023152
"7469" 1493.6 111.052286592336 24.6631728677533
"7470" 1493.8 117.03915688203 31.2247603891894
"7471" 1494 120.951647478338 37.8478259962521
"7472" 1494.2 122.761850322143 45.7981682430196
"7473" 1494.4 123.578372634711 54.1796956694024
"7474" 1494.6 125.017461654679 62.4300729607818
"7475" 1494.8 127.149326153744 70.8015889097926
"7476" 1495 126.544110846629 78.6947647636207
"7477" 1495.2 125.057181584311 87.0908222546845
"7478" 1495.4 121.374707981116 93.6805237905081
"7479" 1495.6 117.478782879611 101.223178276919
"7480" 1495.8 112.80269847279 107.921727973699
"7481" 1496 106.474958606089 113.098071336613
"7482" 1496.2 100.277009604484 118.18713162235
"7483" 1496.4 94.5127400733019 122.131127555511
"7484" 1496.6 86.7942200603788 123.089148985859
"7485" 1496.8 78.9752149469599 123.918055367549
"7486" 1497 70.7307147566242 123.232975430155
"7487" 1497.2 63.2821332659621 121.20901725901
"7488" 1497.4 55.5979617372023 119.071002357864
"7489" 1497.6 48.2303153914343 116.382195184454
"7490" 1497.8 41.5372201746879 112.573561050845
"7491" 1498 35.2537469849074 108.084489678868
"7492" 1498.2 28.294639215095 103.11149499909
"7493" 1498.4 21.6040067593567 98.1405644289553
"7494" 1498.6 15.4921464710306 92.9243606003479
"7495" 1498.8 11.2034896817515 86.6476972638818
"7496" 1499 6.01428957137444 80.2253713989036
"7497" 1499.2 2.58721028255919 74.4608069567859
"7498" 1499.4 5.32324634108466 69.0837934851877
"7499" 1499.6 10.8629545797121 63.9842813589818
"7500" 1499.8 16.8451324432634 59.6332818079049
"7501" 1500 23.63386072641 56.1495423024818
"7502" 1500.2 30.8218232319706 51.8636397524104
"7503" 1500.4 38.4462170200998 48.2021600143608
"7504" 1500.6 45.6797136063735 44.8228630657292
"7505" 1500.8 53.5653451171841 42.344711970066
"7506" 1501 61.4936521240788 40.1785647461151
"7507" 1501.2 68.9775230926207 37.8397180873044
"7508" 1501.4 76.8667313135201 36.5626946612318
"7509" 1501.6 85.4432883832157 35.0879691230253
"7510" 1501.8 93.6910636609413 33.5530083163568
"7511" 1502 101.688085865173 32.6603126778053
"7512" 1502.2 110.400904204449 32.2325681485418
"7513" 1502.4 117.138348626477 33.9454596287949
"7514" 1502.6 120.595537764392 39.4419741760629
"7515" 1502.8 124.074197314049 46.3245704069629
"7516" 1503 126.889152736118 53.3744922718933
"7517" 1503.2 126.992718813633 61.2777351394636
"7518" 1503.4 127.603404084934 69.501154976454
"7519" 1503.6 127.421006559136 77.3060676292676
"7520" 1503.8 125.738706115843 85.45132988008
"7521" 1504 122.577110146436 91.8531567423447
"7522" 1504.2 117.602103542492 98.1030736699158
"7523" 1504.4 112.856278879931 104.797337958824
"7524" 1504.6 107.417844817594 110.824415194642
"7525" 1504.8 101.800599166357 116.71868730284
"7526" 1505 95.6789786412239 121.34546175969
"7527" 1505.2 86.8165776272611 121.469009529629
"7528" 1505.4 79.7883474918307 119.724113445751
"7529" 1505.6 72.1937707047645 117.209549290782
"7530" 1505.8 64.8402386026358 114.489506004029
"7531" 1506 57.916803978041 110.348858873739
"7532" 1506.2 51.7847544967121 105.005191540982
"7533" 1506.4 45.9629150569502 99.4351106525265
"7534" 1506.6 40.9295879641074 93.095660208639
"7535" 1506.8 36.8507801334225 85.7760987773216
"7536" 1507 33.442092574562 78.3634208975957
"7537" 1507.2 31.1917259911362 70.8030206875561
"7538" 1507.4 30.0665785389931 62.4373526254104
"7539" 1507.6 29.4772098473333 53.9510284356788
"7540" 1507.8 29.4144760426447 45.887538473418
"7541" 1508 30.058667231085 37.3615346630952
"7542" 1508.2 31.7168247313209 29.656256522466
"7543" 1508.4 34.3227117067158 21.8403642178405
"7544" 1508.6 38.4566636259121 14.5086473496152
"7545" 1508.8 43.9060682945695 8.64269484271378
"7546" 1509 50.6827061556235 5.72179527717331
"7547" 1509.2 58.6008313869121 4.10903978898182
"7548" 1509.4 66.6046081145201 3.37098466047095
"7549" 1509.6 74.4891741875038 3.72106675366364
"7550" 1509.8 82.4277352539137 5.63036272545856
"7551" 1510 90.3529563510261 9.1149586418555
"7552" 1510.2 97.2311794323988 13.3374706386218
"7553" 1510.4 103.419781045515 18.2073236196485
"7554" 1510.6 109.24332014972 24.0329773461699
"7555" 1510.8 114.150656714743 31.109174543642
"7556" 1511 118.43487855643 38.0244530195052
"7557" 1511.2 121.323047127641 45.5562788450214
"7558" 1511.4 124.155252685484 53.3953746905415
"7559" 1511.6 126.794881384649 61.266929482147
"7560" 1511.8 127.743334497163 68.8474646533947
"7561" 1512 125.605583335089 76.5929478508502
"7562" 1512.2 124.86666022783 85.2714695982148
"7563" 1512.4 121.958342246608 92.1349412253602
"7564" 1512.6 118.480333333463 99.5779760840438
"7565" 1512.8 114.5626258012 104.681446822752
"7566" 1513 107.857767227095 108.678962832252
"7567" 1513.2 100.697907497663 112.342404869657
"7568" 1513.4 92.7241506469066 115.568288236399
"7569" 1513.6 85.1555791442561 118.456088844303
"7570" 1513.8 77.38361919235 118.90095136852
"7571" 1514 69.6549314245719 117.989302278744
"7572" 1514.2 61.8501483241956 116.899514861081
"7573" 1514.4 53.9316265070563 114.950267954468
"7574" 1514.6 46.2464077765807 112.348728226991
"7575" 1514.8 38.6325733336077 109.088947329113
"7576" 1515 31.3777086977871 105.389711440973
"7577" 1515.2 24.3487076999343 100.677329812843
"7578" 1515.4 17.8676379522806 95.1833315304015
"7579" 1515.6 12.7527900247954 88.5855035454262
"7580" 1515.8 9.04721703404393 81.1684640020369
"7581" 1516 6.04171824505635 73.5352693859164
"7582" 1516.2 4.24874167671878 65.7117457753418
"7583" 1516.4 2.79465692339602 57.7946837528094
"7584" 1516.6 3.45796398294922 50.5002405918692
"7585" 1516.8 8.90748699885816 45.5016256315282
"7586" 1517 15.0951000377359 40.0196254017247
"7587" 1517.2 21.5432432157853 35.3527480665706
"7588" 1517.4 28.5341270261141 30.4833717921877
"7589" 1517.6 35.4537939762023 26.4142533725995
"7590" 1517.8 42.7900093532405 23.7819462314925
"7591" 1518 50.8092193284121 21.8125775269485
"7592" 1518.2 59.1649552707175 20.6990432356592
"7593" 1518.4 67.2835166943788 19.8337220254152
"7594" 1518.6 75.6779641002085 18.9791547283445
"7595" 1518.8 83.9615163363846 18.365192425123
"7596" 1519 91.8746045082788 18.6447101360818
"7597" 1519.2 99.9445232317469 20.121502100828
"7598" 1519.4 107.771034319961 22.2042597572086
"7599" 1519.6 112.804741737318 26.7518583250379
"7600" 1519.8 117.010471701879 33.4305362313273
"7601" 1520 121.121597509429 40.3415669002754
"7602" 1520.2 124.506283429844 48.0190273070514
"7603" 1520.4 127.385951687352 56.0187956943502
"7604" 1520.6 127.906059295879 64.2631712133332
"7605" 1520.8 127.844424922311 72.6333099284953
"7606" 1521 126.557768106521 80.5618809379176
"7607" 1521.2 124.406313803503 88.2581227052112
"7608" 1521.4 121.394950264414 95.5723386089908
"7609" 1521.6 117.027592361203 102.884251414063
"7610" 1521.8 111.91536348696 109.367579756576
"7611" 1522 106.421551917795 114.464503417571
"7612" 1522.2 99.1886192825485 117.104127725496
"7613" 1522.4 91.6337650353836 120.053777869885
"7614" 1522.6 83.8556491169065 121.191323629704
"7615" 1522.8 75.7384032370552 121.038117615952
"7616" 1523 67.86481343332 120.629707019511
"7617" 1523.2 59.7788267442023 119.071002357864
"7618" 1523.4 52.9534003260333 115.7248286004
"7619" 1523.6 46.6708243242467 110.801624501482
"7620" 1523.8 41.0779996223645 105.19082298901
"7621" 1524 35.9507100538414 99.0843409478697
"7622" 1524.2 30.988374952075 92.4336529500566
"7623" 1524.4 26.8879795055326 85.1035334029338
"7624" 1524.6 24.5976144167576 77.1637832751637
"7625" 1524.8 22.8307862396488 68.9220778765418
"7626" 1525 23.2086988371046 60.7501142268205
"7627" 1525.2 23.8655823579799 52.6304583579481
"7628" 1525.4 25.5108589195492 44.9446494168
"7629" 1525.6 28.3009351994917 37.301375146627
"7630" 1525.8 31.934283864303 30.1746510772243
"7631" 1526 36.4764625457053 23.4378493179512
"7632" 1526.2 41.5235493620527 16.9883094893188
"7633" 1526.4 47.6542072288894 10.9219152840563
"7634" 1526.6 53.91353960644 6.08754863981855
"7635" 1526.8 61.6950271212261 3.57532542963445
"7636" 1527 70.1887844512367 2.42475527807655
"7637" 1527.2 77.911414495653 3.48850708636892
"7638" 1527.4 85.2406486316413 7.23019599848182
"7639" 1527.6 92.0533081481314 11.5770178472871
"7640" 1527.8 98.6698143360553 16.7135649855701
"7641" 1528 105.147411213697 22.4036090862242
"7642" 1528.2 110.226068031429 29.4502803275018
"7643" 1528.4 113.670165219013 37.1175940972222
"7644" 1528.6 117.043363122388 44.963357645828
"7645" 1528.8 120.49682938127 52.4875401004636
"7646" 1529 123.191362157947 60.5594818566614
"7647" 1529.2 124.475789836162 70.0270897615101
"7648" 1529.4 123.953009007081 78.4090369993672
"7649" 1529.6 122.513051608717 86.6569935923602
"7650" 1529.8 119.961082173326 94.397953896666
"7651" 1530 116.669711544568 102.597881755189
"7652" 1530.2 111.859048746825 108.358387060518
"7653" 1530.4 104.74941641199 112.694842837176
"7654" 1530.6 97.0336780195577 115.701623531
"7655" 1530.8 88.8668918799068 118.197032395935
"7656" 1531 80.3630763941311 120.022221207365
"7657" 1531.2 72.3103822812433 120.207954706767
"7658" 1531.4 64.1232332126566 118.869919464815
"7659" 1531.6 56.1435928337359 117.315104427896
"7660" 1531.8 48.2527844276673 114.61977360078
"7661" 1532 40.5542793393741 110.989143899916
"7662" 1532.2 33.2770364227954 106.767477019815
"7663" 1532.4 26.6675895852502 101.41995671141
"7664" 1532.6 21.7137457819162 95.1910810565613
"7665" 1532.8 17.0424809663211 88.0580972872799
"7666" 1533 13.4241380747905 80.3094645580112
"7667" 1533.2 10.4055853184165 72.9114851803781
"7668" 1533.4 7.83016837622166 64.9233580960675
"7669" 1533.6 5.93979924318648 56.3479831603857
"7670" 1533.8 4.95462949470158 48.5953928509692
"7671" 1534 6.70903001249948 41.4486988751887
"7672" 1534.2 12.8275304608392 36.5920205379224
"7673" 1534.4 19.2094893418694 31.0701621861313
"7674" 1534.6 25.3210252713074 25.780601388239
"7675" 1534.8 31.7515553212192 20.4846066493329
"7676" 1535 38.636622005653 15.8745042100463
"7677" 1535.2 46.4087533311455 12.4576018405152
"7678" 1535.4 54.6191015974173 10.1511614306961
"7679" 1535.6 62.4841342050698 8.60218784750991
"7680" 1535.8 69.2840856441695 7.27907979293531
"7681" 1536 78.8061628636541 7.00475132845373
"7682" 1536.2 86.746137823168 8.55402055254809
"7683" 1536.4 94.4794101005188 10.9258997387918
"7684" 1536.6 100.860784231658 13.9036885531741
"7685" 1536.8 107.000550215281 19.5261108386921
"7686" 1537 114.168931415736 27.1164198475818
"7687" 1537.2 119.507623868337 33.623997802907
"7688" 1537.4 121.66386690623 40.2338836390359
"7689" 1537.6 124.8247490002 48.1324777006974
"7690" 1537.8 126.949194657116 56.1394848710871
"7691" 1538 128.342196728896 66.3382543282562
"7692" 1538.2 128.172439195315 73.1141940806485
"7693" 1538.4 126.515989763673 81.0646197078229
"7694" 1538.6 124.105272925879 89.3095812985459
"7695" 1538.8 120.68104594624 96.2609999381763
"7696" 1539 115.966922461695 103.456347106192
"7697" 1539.2 111.347300010579 109.905233070627
"7698" 1539.4 104.806111798209 115.666560926138
"7699" 1539.6 99.4218803001359 119.171418908182
"7700" 1539.8 90.9750850673788 120.431899706227
"7701" 1540 82.9241670228881 121.9295613743
"7702" 1540.2 74.8750250467946 122.636777391253
"7703" 1540.4 66.5132950327947 122.922521236486
"7704" 1540.6 58.0355176873742 122.49675635333
"7705" 1540.8 49.8376747920806 120.350924935752
"7706" 1541 42.2722308317954 116.55913147751
"7707" 1541.2 36.4982782837984 111.183806894482
"7708" 1541.4 31.8763762605177 105.15735675301
"7709" 1541.6 26.9562434526861 98.338621603147
"7710" 1541.8 21.2443517053382 92.1418273946035
"7711" 1542 16.8315968792677 85.4678860617874
"7712" 1542.2 13.5615918387853 77.846429650879
"7713" 1542.4 11.1830318037204 69.9251363788828
"7714" 1542.6 8.89053195415915 61.6411818280659
"7715" 1542.8 7.26103763796061 53.6792542895454
"7716" 1543 7.31083403692584 45.8238732963112
"7717" 1543.2 8.31476863839663 37.927631779089
"7718" 1543.4 13.6556879424688 34.1855201767718
"7719" 1543.6 20.9455962001288 30.8814063960587
"7720" 1543.8 28.7272538181359 27.589598048439
"7721" 1544 36.4174531896207 25.1167429396915
"7722" 1544.2 44.5339711797498 23.5017141176592
"7723" 1544.4 52.6533362008675 24.1728997241167
"7724" 1544.6 61.1090182374968 25.1949155615773
"7725" 1544.8 69.3232720462788 26.4624633084485
"7726" 1545 77.2983844359756 28.3550195599496
"7727" 1545.2 85.4598135413462 30.6762549777427
"7728" 1545.4 93.0079298986061 34.2898675513455
"7729" 1545.6 100.301916718467 38.2993764176583
"7730" 1545.8 107.332809048454 42.8741123871422
"7731" 1546 114.142285691184 48.1378669529263
"7732" 1546.2 120.264229005542 53.6796439402435
"7733" 1546.4 124.231965804879 60.5306147800369
"7734" 1546.6 126.477885023515 68.3481094099636
"7735" 1546.8 126.763498744897 76.1404864647708
"7736" 1547 123.502905873906 84.3372309789273
"7737" 1547.2 120.24618540802 92.2184284099907
"7738" 1547.4 116.925220418813 99.8487057338697
"7739" 1547.6 113.632358988543 107.273026717835
"7740" 1547.8 107.650591248654 111.203451783842
"7741" 1548 99.9139069568238 114.702339292422
"7742" 1548.2 92.3053602968788 117.736270445496
"7743" 1548.4 83.8866184873288 119.159953436392
"7744" 1548.6 75.289802797851 119.379495988815
"7745" 1548.8 67.552277801772 117.734709951195
"7746" 1549 59.9262802210217 114.428717402668
"7747" 1549.2 52.5540166106403 110.747277463945
"7748" 1549.4 45.9215580357012 106.499393731683
"7749" 1549.6 39.587722424523 101.349959936136
"7750" 1549.8 33.1002669241907 95.5967259029084
"7751" 1550 28.1743995076865 88.6423953688857
"7752" 1550.2 24.8712123185553 81.2349454508642
"7753" 1550.4 22.5094244238601 73.4281154439538
"7754" 1550.6 21.5245304126726 65.8360929539303
"7755" 1550.8 20.9580735291212 57.7265272271333
"7756" 1551 21.8507834803525 49.4814652877713
"7757" 1551.2 22.8229846255209 40.8883959041081
"7758" 1551.4 24.2014739119808 32.6063269296145
"7759" 1551.6 26.8142846389613 24.6667751760231
"7760" 1551.8 31.0636573351046 17.7278833416915
"7761" 1552 36.5938337681946 11.6413854082134
"7762" 1552.2 43.3569534651691 7.28567408778828
"7763" 1552.4 50.2908342985038 4.17273685448182
"7764" 1552.6 57.9103319925381 4.91820251115765
"7765" 1552.8 66.8682455909899 7.29861136512997
"7766" 1553 74.2800217191546 9.35416366532665
"7767" 1553.2 82.1349802171546 12.3764796007749
"7768" 1553.4 89.4224234013362 15.9228125541627
"7769" 1553.6 96.5676707260931 20.11910221139
"7770" 1553.8 103.881922115504 24.7309647446068
"7771" 1554 109.897039172143 30.0187579026583
"7772" 1554.2 115.794220063479 36.0048903590675
"7773" 1554.4 120.942687133271 42.6285007258323
"7774" 1554.6 125.093929856647 50.0892214991961
"7775" 1554.8 127.620402710209 58.1433806357743
"7776" 1555 128.861685583193 66.7796725763533
"7777" 1555.2 127.652673537879 74.5163461506934
"7778" 1555.4 125.894365824654 83.1184035954398
"7779" 1555.6 123.468082269732 91.0068246758053
"7780" 1555.8 118.910864886879 97.868782697991
"7781" 1556 113.819903327062 104.793647158312
"7782" 1556.2 108.399962943661 111.322782310118
"7783" 1556.4 102.028763340827 116.85173794893
"7784" 1556.6 94.7527825482152 121.454512231599
"7785" 1556.8 87.1376856176678 124.733750543551
"7786" 1557 78.6261150123976 126.355726797727
"7787" 1557.2 70.8814782259797 125.845235117688
"7788" 1557.4 62.9442855886288 123.806442041065
"7789" 1557.6 55.3255188150502 120.674669653982
"7790" 1557.8 48.4115081633375 116.560657350129
"7791" 1558 40.9223483710217 112.383131642039
"7792" 1558.2 33.9596349150999 108.074900120655
"7793" 1558.4 27.3119133698788 103.519684977714
"7794" 1558.6 21.8922735459899 97.6092544912596
"7795" 1558.8 16.1362066580898 91.2419503790002
"7796" 1559 10.2950593062998 84.9674357255345
"7797" 1559.2 6.302387997852 78.3161210964818
"7798" 1559.4 4.00300920283795 70.5983766500839
"7799" 1559.6 3.57721550615539 63.1060750091095
"7800" 1559.8 4.33875120848106 55.1159126486864
"7801" 1560 5.6328126517634 46.9134678049818
"7802" 1560.2 8.67200049616047 39.7937507372635
"7803" 1560.4 13.9381183389909 33.581136226122
"7804" 1560.6 19.5357099047707 27.7251572086845
"7805" 1560.8 26.0160262075359 22.6248667717533
"7806" 1561 33.066841419 18.2497883299818
"7807" 1561.2 40.2768179875455 14.8483650322818
"7808" 1561.4 48.3360458013244 12.4519706506666
"7809" 1561.6 56.8017925051121 12.0414476792485
"7810" 1561.8 65.29294798962 12.7313743259583
"7811" 1562 73.3105869682523 14.2821518404035
"7812" 1562.2 81.3300558351934 16.6065471795549
"7813" 1562.4 89.1462120560078 19.3716785804012
"7814" 1562.6 96.2119417514046 23.2641263934663
"7815" 1562.8 101.642869119331 28.3347487196261
"7816" 1563 106.851670850801 34.5562370979818
"7817" 1563.2 112.03037591614 40.7104451647014
"7818" 1563.4 116.626968933014 47.8809745836575
"7819" 1563.6 120.183769756077 55.4392599305856
"7820" 1563.8 122.86649810899 63.3897754143152
"7821" 1564 124.918896919457 71.5788415721745
"7822" 1564.2 125.137244013006 79.5912205349454
"7823" 1564.4 123.946906827129 87.5430960131961
"7824" 1564.6 119.598626230022 93.5360799186675
"7825" 1564.8 114.72641423236 99.9562977265384
"7826" 1565 108.637777881042 105.300402940703
"7827" 1565.2 101.753541509096 109.092620215803
"7828" 1565.4 94.3487188407503 112.174325481844
"7829" 1565.6 86.6077328786732 113.932305505823
"7830" 1565.8 78.6999527909343 113.866161097204
"7831" 1566 71.0317135674354 111.901300254925
"7832" 1566.2 63.5736732325719 109.373170507843
"7833" 1566.4 56.0663240998403 105.965547297751
"7834" 1566.6 48.9689431565847 101.700437907394
"7835" 1566.8 42.8155019629359 96.2186363342961
"7836" 1567 37.8872495197399 89.5515757055096
"7837" 1567.2 33.5038740775098 82.4551935177585
"7838" 1567.4 30.2245952019382 75.1129785650511
"7839" 1567.6 27.4183353882388 67.5920831489018
"7840" 1567.8 25.9458881695719 59.3072770248432
"7841" 1568 25.3692892252121 51.4842148081333
"7842" 1568.2 25.3085822206913 43.1911705398256
"7843" 1568.4 25.9169439042937 34.9709456520882
"7844" 1568.6 26.2790909867266 27.2490759100796
"7845" 1568.8 26.962771366123 19.1978376769586
"7846" 1569 29.9479426264917 13.7951032330786
"7847" 1569.2 36.5684118418163 10.4070871402943
"7848" 1569.4 44.2791194803027 8.27288926634052
"7849" 1569.6 51.5980744590947 7.0955635645841
"7850" 1569.8 59.0484795593788 6.41912003111515
"7851" 1570 66.7498229415913 6.39894929370682
"7852" 1570.2 75.1046904246455 7.68881487008182
"7853" 1570.4 82.6405035274502 9.60098677703677
"7854" 1570.6 90.4769820115209 11.2431111249818
"7855" 1570.8 98.7480658201435 13.5661805726289
"7856" 1571 105.5416910825 17.3283453436226
"7857" 1571.2 110.434742273393 23.2800012501469
"7858" 1571.4 115.150669439277 30.1815473761663
"7859" 1571.6 119.353708803383 37.2069700255782
"7860" 1571.8 123.411981338018 44.6132959952596
"7861" 1572 126.214538154636 51.4962134363602
"7862" 1572.2 126.712657623156 59.473164184464
"7863" 1572.4 127.608557267513 67.6252511208658
"7864" 1572.6 128.049872834203 75.5289440952791
"7865" 1572.8 125.544312796784 83.0068691464158
"7866" 1573 122.786949854775 90.6829664548781
"7867" 1573.2 119.733216846933 98.5127233738364
"7868" 1573.4 115.033365397484 104.144988968358
"7869" 1573.6 109.605606326642 110.201531094929
"7870" 1573.8 103.632358987474 116.07310578424
"7871" 1574 97.5408579182572 120.81927920809
"7872" 1574.2 89.8946763492399 123.937374897926
"7873" 1574.4 82.0013935782091 126.062623267835
"7874" 1574.6 72.5517320527962 126.770887886055
"7875" 1574.8 64.3732350796576 126.305735232895
"7876" 1575 56.8755771629448 123.626367632623
"7877" 1575.2 49.8782186266697 120.116451734509
"7878" 1575.4 44.2100041229869 114.924718335874
"7879" 1575.6 38.5057337586929 108.696239194911
"7880" 1575.8 33.0678790347166 102.705211013739
"7881" 1576 27.4777658660242 96.5253749302364
"7882" 1576.2 22.164867154804 90.4941666005332
"7883" 1576.4 17.6564541491673 84.0525318221838
"7884" 1576.6 14.3110927024021 77.1642162203837
"7885" 1576.8 10.1591052519343 68.2236749405929
"7886" 1577 7.97541271250379 60.8680249237511
"7887" 1577.2 7.7707549848884 53.2243770637511
"7888" 1577.4 6.54402681995571 45.727722431828
"7889" 1577.6 7.87805650425584 38.9168755492605
"7890" 1577.8 12.9441055536151 33.2710963039379
"7891" 1578 19.0055346136943 28.5786076307682
"7892" 1578.2 25.4450565352023 23.3118315941289
"7893" 1578.4 31.6545139670915 18.138657279535
"7894" 1578.6 38.0993137863057 13.3687322995324
"7895" 1578.8 45.091591925963 10.3500112171292
"7896" 1579 52.747945230648 8.66862973037743
"7897" 1579.2 61.11208298262 8.10921550238182
"7898" 1579.4 69.1020230185617 9.01060665855499
"7899" 1579.6 77.0633431380947 10.7523541885159
"7900" 1579.8 84.9878463276893 13.1620690350976
"7901" 1580 92.9440491404973 16.3572631467756
"7902" 1580.2 100.019405286603 20.1970986181247
"7903" 1580.4 106.545138142503 25.6108987113283
"7904" 1580.6 113.271221873107 31.1639133810675
"7905" 1580.8 119.055985821006 36.8632289975455
"7906" 1581 123.716144797522 43.2235877963747
"7907" 1581.2 125.667818433545 50.4592711178151
"7908" 1581.4 127.068734541033 58.6858436378455
"7909" 1581.6 127.89519990625 66.4120495126104
"7910" 1581.8 127.791809467495 74.2451961424729
"7911" 1582 125.967107408574 82.2160431676601
"7912" 1582.2 123.206799572971 89.4853138753947
"7913" 1582.4 118.65980376886 95.9333269095873
"7914" 1582.6 114.54867796131 103.17375481367
"7915" 1582.8 110.244387136906 110.090627527117
"7916" 1583 105.772569694427 114.090597979703
"7917" 1583.2 97.7507176923596 115.409862201693
"7918" 1583.4 89.5264834697561 116.545176879303
"7919" 1583.6 81.4097727028788 115.111792600315
"7920" 1583.8 73.9137773620454 112.670071756148
"7921" 1584 66.5220666358992 110.130855403563
"7922" 1584.2 59.3381511419467 106.558657837448
"7923" 1584.4 52.6642874042253 101.967913645457
"7924" 1584.6 47.0504202779269 96.1904976306357
"7925" 1584.8 41.1179179342399 90.3584052018429
"7926" 1585 36.6835666193359 83.4464647434676
"7927" 1585.2 32.6001228673692 76.0744743683088
"7928" 1585.4 30.1811344531141 68.4280883991583
"7929" 1585.6 29.0956487554035 60.8549265172887
"7930" 1585.8 27.9718301242304 53.0269861574763
"7931" 1586 26.8972821295152 45.1839959659515
"7932" 1586.2 24.831804284 37.3511871235576
"7933" 1586.4 22.0182408071262 29.8124473951777
"7934" 1586.6 23.2384618907266 23.0866111515362
"7935" 1586.8 28.6144745320975 19.0260963157631
"7936" 1587 35.5934045605121 15.6679339417152
"7937" 1587.2 42.960527359911 12.4184247206592
"7938" 1587.4 50.7407607201104 9.48909508973971
"7939" 1587.6 58.3007161539766 8.33104745657964
"7940" 1587.8 66.6019700621679 7.80346958798182
"7941" 1588 74.661709884563 8.43909925212919
"7942" 1588.2 82.3947076654272 10.474636850885
"7943" 1588.4 89.9962804054272 12.7266363279173
"7944" 1588.6 97.7669250589875 15.8874580312209
"7945" 1588.8 105.390359206098 19.3525437764506
"7946" 1589 111.192634347404 23.6129551122789
"7947" 1589.2 113.725237542463 30.0570800160313
"7948" 1589.4 116.257485722917 37.9526127036988
"7949" 1589.6 119.171490237965 45.7960392844961
"7950" 1589.8 122.352885440645 53.633210565393
"7951" 1590 124.857141880692 61.3875841654211
"7952" 1590.2 125.003193330442 67.5797642601177
"7953" 1590.4 123.873401052992 75.0495432846139
"7954" 1590.6 121.245121421662 82.4408065454629
"7955" 1590.8 119.399537420165 90.3403071467247
"7956" 1591 116.598719845129 97.8534265756763
"7957" 1591.2 112.847041494741 105.379192659514
"7958" 1591.4 108.734978017282 112.457212935024
"7959" 1591.6 102.779036699492 114.158339670189
"7960" 1591.8 94.9975839756288 116.714835415398
"7961" 1592 87.7033270705004 119.225131028279
"7962" 1592.2 79.9671471844542 120.76721067367
"7963" 1592.4 71.8860879986216 122.035966939525
"7964" 1592.6 64.194446203467 123.218805387776
"7965" 1592.8 56.1080530131333 122.850793037155
"7966" 1593 49.0922291682502 120.772945126468
"7967" 1593.2 42.5012378085333 116.193870628173
"7968" 1593.4 35.6419701641288 112.83285314576
"7969" 1593.6 29.337837113888 108.864415582835
"7970" 1593.8 22.8088864705645 104.229907258039
"7971" 1594 15.5432966642242 100.024081018882
"7972" 1594.2 9.39190948465656 95.6523390900652
"7973" 1594.4 9.77343935738394 90.0869447984148
"7974" 1594.6 10.084267394838 82.282238378941
"7975" 1594.8 11.1737744428588 74.4866535186218
"7976" 1595 13.0281962117645 67.3693254112676
"7977" 1595.2 16.0593929533115 59.9750410631837
"7978" 1595.4 19.1859728806843 52.4763448586485
"7979" 1595.6 21.3717152905798 45.3125044473633
"7980" 1595.8 24.4793273172893 37.9757637721923
"7981" 1596 28.1428696056729 31.4463215470995
"7982" 1596.2 33.4565180013788 25.9332468559193
"7983" 1596.4 39.6984761083209 20.9103141816029
"7984" 1596.6 45.8493850744697 15.9552463114023
"7985" 1596.8 52.4838604920636 11.3095776281123
"7986" 1597 59.4825693711104 8.2781803498134
"7987" 1597.2 67.5810044039294 7.69220129634891
"7988" 1597.4 75.6864218940538 7.32574159673182
"7989" 1597.6 83.9388191608915 7.8179828434122
"7990" 1597.8 91.6980607355853 10.0259432864057
"7991" 1598 99.2235224107346 13.7971184628184
"7992" 1598.2 106.229394979283 17.923953341078
"7993" 1598.4 109.712230951023 24.9906527808761
"7994" 1598.6 113.683878678993 32.4232953618104
"7995" 1598.8 118.108864093209 39.3563077036424
"7996" 1599 122.407588347279 46.0495039711091
"7997" 1599.2 126.339674610061 53.3665596043636
"7998" 1599.4 127.773607649651 60.9233478295909
"7999" 1599.6 127.950282281945 69.1293216873875
"8000" 1599.8 127.483365781397 77.1660995320909
"8001" 1600 124.959852251209 84.5932866267931
"8002" 1600.2 122.035955902212 91.9366769358985
"8003" 1600.4 119.290943523879 99.4369098878182
"8004" 1600.6 114.318823899851 105.499712394955
"8005" 1600.8 108.299760393906 112.9731153708
"8006" 1601 102.727329651626 114.789537041524
"8007" 1601.2 95.0809804349705 117.514360202386
"8008" 1601.4 87.8584402439788 120.783533729564
"8009" 1601.6 80.3950456252806 122.661779977711
"8010" 1601.8 73.5022247079354 122.414921556699
"8011" 1602 65.9351424821645 121.70110236661
"8012" 1602.2 58.3181323745552 120.442362709217
"8013" 1602.4 51.1532096907879 117.639214950791
"8014" 1602.6 44.8097392190563 113.350102421159
"8015" 1602.8 39.5337080734109 108.236794955798
"8016" 1603 33.8930948141491 102.801617383144
"8017" 1603.2 28.3065116723087 96.7198106285613
"8018" 1603.4 24.315139501225 90.3622161373857
"8019" 1603.6 20.8505765408788 83.3809837997541
"8020" 1603.8 19.3110661021212 75.4613344336182
"8021" 1604 18.7340602093494 67.0717155926289
"8022" 1604.2 19.9176562500606 59.2552567991333
"8023" 1604.4 22.3824086233333 51.4378896695879
"8024" 1604.6 24.6551636972488 43.9464584939918
"8025" 1604.8 27.3941984356211 36.281967903487
"8026" 1605 31.8219186398479 29.3632845827859
"8027" 1605.2 36.5106250632298 23.4078953787691
"8028" 1605.4 42.7070573366107 18.5006365673117
"8029" 1605.6 49.5445132204998 13.5321825104239
"8030" 1605.8 56.073782471838 8.96171622799202
"8031" 1606 63.5805041766505 5.94240750032964
"8032" 1606.2 71.3189728288902 3.63855010062955
"8033" 1606.4 78.6951286550923 4.07611771018407
"8034" 1606.6 86.0521617690931 6.3611860334461
"8035" 1606.8 93.1353279327767 9.34779844132875
"8036" 1607 100.213209996791 13.4657058182537
"8037" 1607.2 106.080331504515 19.0025718313455
"8038" 1607.4 112.018284988975 25.137646008953
"8039" 1607.6 117.447920699181 31.2680263204724
"8040" 1607.8 121.792552007406 38.0966358113182
"8041" 1608 122.631250006744 44.6179235598472
"8042" 1608.2 122.862944694908 52.7599926325255
"8043" 1608.4 123.053722030179 60.4056644063455
"8044" 1608.6 122.489938718629 68.3192205388429
"8045" 1608.8 121.715704458073 76.2105792091207
"8046" 1609 120.442038824507 84.025198081439
"8047" 1609.2 117.785832121359 91.5052354789118
"8048" 1609.4 115.609811539601 99.1132129822318
"8049" 1609.6 112.864476294604 106.648458955532
"8050" 1609.8 107.560810176466 111.967456113156
"8051" 1610 100.891682232742 117.378636046473
"8052" 1610.2 94.3240798500014 121.264768883425
"8053" 1610.4 87.438932888561 124.372671251047
"8054" 1610.6 79.7390103610663 125.641903315384
"8055" 1610.8 72.5447904195177 124.853904895954
"8056" 1611 65.0461204512388 123.069679316782
"8057" 1611.2 57.5226298855972 120.855247742584
"8058" 1611.4 49.7685221840283 118.15417081915
"8059" 1611.6 43.9634666287166 113.320240902198
"8060" 1611.8 37.5704509213599 108.198457635954
"8061" 1612 33.0167127214217 102.33719445461
"8062" 1612.2 29.1797283859931 95.3923943989533
"8063" 1612.4 25.5126420240806 88.6438113586974
"8064" 1612.6 21.4852361517184 81.6007263797177
"8065" 1612.8 17.5364329117105 74.653242180393
"8066" 1613 14.2942200526288 67.7693569819626
"8067" 1613.2 11.2579496565944 59.9415630183488
"8068" 1613.4 9.38072683178532 52.6688250877295
"8069" 1613.6 8.43745885775792 44.8667620959489
"8070" 1613.8 8.26932945509912 37.2962905257615
"8071" 1614 12.7371645697188 31.8350984598218
"8072" 1614.2 18.4329629426417 26.1955047480231
"8073" 1614.4 24.0540964813074 20.1970986181247
"8074" 1614.6 29.9802205357563 15.0844341566655
"8075" 1614.8 36.8970214967225 10.9325879306693
"8076" 1615 44.498077825531 8.29781420501443
"8077" 1615.2 52.3805782537484 6.27889417242747
"8078" 1615.4 59.9602412335305 5.44596246711665
"8079" 1615.6 67.4324219612554 5.37636322204676
"8080" 1615.8 75.4879984879729 5.58231544513476
"8081" 1616 83.118581534269 7.02978328020134
"8082" 1616.2 91.6150133847767 8.49763760792059
"8083" 1616.4 98.46114371182 12.3147205798642
"8084" 1616.6 104.262932317791 17.5191455198348
"8085" 1616.8 110.194886822859 23.6399205911274
"8086" 1617 115.331483548141 29.4728402202148
"8087" 1617.2 120.085970397604 35.5309775131561
"8088" 1617.4 121.876195384983 42.7298926161988
"8089" 1617.6 124.642050650063 50.6715946694818
"8090" 1617.8 127.605163708254 57.9205482129015
"8091" 1618 128.42730999805 65.6877228820675
"8092" 1618.2 127.892528988413 73.416394397875
"8093" 1618.4 126.770472664842 81.140413918147
"8094" 1618.6 122.070050621943 88.0232032526332
"8095" 1618.8 117.2614670282 94.9735046404441
"8096" 1619 111.538043178407 100.939195526565
"8097" 1619.2 105.884207450832 106.749048937972
"8098" 1619.4 99.6582834612713 111.714218907197
"8099" 1619.6 92.6993867737687 116.090818444973
"8100" 1619.8 85.7196340957697 119.883667913318
"8101" 1620 77.9263105531778 123.490437128888
"8102" 1620.2 70.7112629206566 126.899288443676
"8103" 1620.4 62.9891061826146 127.668126713312
"8104" 1620.6 55.1843467498788 126.480202195268
"8105" 1620.8 48.1358371547442 123.788476202078
"8106" 1621 40.9769836179068 120.257959879683
"8107" 1621.2 33.7147765624173 116.655629809645
"8108" 1621.4 25.9063395424826 114.728007765416
"8109" 1621.6 21.2008450887023 112.457748204482
"8110" 1621.8 18.4187771134066 105.808482311454
"8111" 1622 14.8087604715863 98.2869538778686
"8112" 1622.2 10.6843610353274 91.1763800310286
"8113" 1622.4 8.73847875158286 83.885064537339
"8114" 1622.6 8.45558487405353 75.6909362125255
"8115" 1622.8 10.1895589307699 68.2147755706056
"8116" 1623 12.7784302503074 60.1915760874961
"8117" 1623.2 15.741028826492 52.612552420095
"8118" 1623.4 19.3968737127654 45.3952449654354
"8119" 1623.6 22.931006974984 38.2493259061292
"8120" 1623.8 26.9504660386141 31.3376618471289
"8121" 1624 32.9895829060953 24.587974682621
"8122" 1624.2 38.7227186718121 18.7721042670818
"8123" 1624.4 44.3556643841147 12.9135487752852
"8124" 1624.6 49.963816467786 7.08638509802306
"8125" 1624.8 56.8668281829988 3.51920496245182
"8126" 1625 64.3774987823163 2.64400728248182
"8127" 1625.2 71.8460053734886 3.48294424272572
"8128" 1625.4 79.3916296656317 5.60479676237006
"8129" 1625.6 87.4969235869253 7.69681403644693
"8130" 1625.8 94.5153020625282 10.5181465856828
"8131" 1626 101.962309743762 14.5677268932148
"8132" 1626.2 107.719242446899 19.9197866413086
"8133" 1626.4 112.319215382336 26.7888349392961
"8134" 1626.6 116.928001808945 33.7413953921516
"8135" 1626.8 121.340526454243 40.9926172118697
"8136" 1627 125.484189171423 48.3659883879015
"8137" 1627.2 126.950206771281 56.6340949793211
"8138" 1627.4 128.515554767825 64.6625690294413
"8139" 1627.6 127.999116897268 73.1600409360526
"8140" 1627.8 126.690272585475 81.2280704303029
"8141" 1628 124.362177930518 88.8686016143152
"8142" 1628.2 121.255275171178 96.2233306974678
"8143" 1628.4 116.907747745933 102.023480258658
"8144" 1628.6 110.607874298597 107.042339508518
"8145" 1628.8 104.323587568684 112.089720714926
"8146" 1629 97.9887791679068 116.211112671561
"8147" 1629.2 90.5562605499079 119.163255789108
"8148" 1629.4 83.0603999264217 120.900339257468
"8149" 1629.6 75.0512954390075 121.712742622427
"8150" 1629.8 66.9753119021961 121.271217171261
"8151" 1630 58.9586427906333 119.359035719291
"8152" 1630.2 50.9858855096843 117.454429120371
"8153" 1630.4 43.4652554423788 114.924240129676
"8154" 1630.6 36.8631487478232 110.656536741176
"8155" 1630.8 31.4708507632057 104.863098087174
"8156" 1631 26.3507529705423 99.0972887158568
"8157" 1631.2 20.9784211733242 92.9015909675182
"8158" 1631.4 15.9409368996311 86.5049924620919
"8159" 1631.6 11.739345663262 80.0823752398323
"8160" 1631.8 10.7804930742577 72.078502145466
"8161" 1632 12.2804163065885 63.6431938469496
"8162" 1632.2 13.7625142998043 55.8812014733542
"8163" 1632.4 16.1510625604725 47.9644693857318
"8164" 1632.6 18.7763175964001 40.2564468318754
"8165" 1632.8 21.3535088787273 32.6877898433152
"8166" 1633 25.2454664114322 25.7252264636129
"8167" 1633.2 30.1664622998475 19.3087520439193
"8168" 1633.4 35.511907793666 13.210943871918
"8169" 1633.6 41.9428525502195 8.55523495443237
"8170" 1633.8 49.2531920775636 6.78154710235138
"8171" 1634 57.0551782631121 5.91803644918182
"8172" 1634.2 65.2098748133969 5.75902401578905
"8173" 1634.4 73.5518331959611 5.61378928926417
"8174" 1634.6 81.2338931767376 6.3421839676877
"8175" 1634.8 89.4745662817225 7.78754532160682
"8176" 1635 96.3436958150038 11.2394362942799
"8177" 1635.2 102.268027600061 16.5125956345273
"8178" 1635.4 108.671546406099 21.9098217136118
"8179" 1635.6 114.523355184034 27.287350613642
"8180" 1635.8 116.880159026336 33.8719486228961
"8181" 1636 119.04939822186 41.7141204210846
"8182" 1636.2 120.969624170629 49.2207170664263
"8183" 1636.4 121.92410092796 57.1428722158197
"8184" 1636.6 123.285288459018 65.424542784454
"8185" 1636.8 123.217227557039 73.3946214130384
"8186" 1637 122.04113517085 81.3880022175762
"8187" 1637.2 119.830293208765 89.4631075589818
"8188" 1637.4 117.272223970756 97.1908836186988
"8189" 1637.6 113.843149726879 104.531002275593
"8190" 1637.8 109.252795235968 110.948355241651
"8191" 1638 103.113414629024 115.492044779209
"8192" 1638.2 96.2233671810937 119.607892631776
"8193" 1638.4 88.7776401321021 122.981369210438
"8194" 1638.6 81.5886332379376 124.668850349452
"8195" 1638.8 73.5110045177479 124.894153768599
"8196" 1639 65.131481231365 124.775825669386
"8197" 1639.2 57.2280094522526 123.722604003141
"8198" 1639.4 49.758066837992 121.318851297529
"8199" 1639.6 43.2161747822089 117.55289502637
"8200" 1639.8 36.9919341518518 113.137757417252
"8201" 1640 31.8313938898424 107.591292400282
"8202" 1640.2 28.7763340006729 100.452724800835
"8203" 1640.4 25.9398294903088 92.7435064322318
"8204" 1640.6 23.7682390190258 84.7720060292171
"8205" 1640.8 23.3308835225386 76.7381412161055
"8206" 1641 23.9455025850217 68.788860013839
"8207" 1641.2 25.3088989528888 60.8121674970818
"8208" 1641.4 27.7739697521141 53.1520333377759
"8209" 1641.6 29.8609190114984 45.3362730744492
"8210" 1641.8 32.5419537810975 37.6495258413256
"8211" 1642 36.1170684603788 31.1484440937318
"8212" 1642.2 39.7064777638367 23.9959341335081
"8213" 1642.4 44.0437267745162 17.3958276716302
"8214" 1642.6 48.8009747694942 11.4069035791247
"8215" 1642.8 54.6407934302982 6.8993822066915
"8216" 1643 61.6524225618043 4.35569651070522
"8217" 1643.2 68.701701268491 2.63230782147161
"8218" 1643.4 76.0915511684924 4.37685699619773
"8219" 1643.6 83.4615793286349 6.46583121248182
"8220" 1643.8 91.1113758917576 8.57555523040607
"8221" 1644 98.3000659279778 11.9809880223581
"8222" 1644.2 103.968783521182 17.3078438462243
"8223" 1644.4 109.309266697811 23.0276866605935
"8224" 1644.6 114.010831478496 29.0333268305112
"8225" 1644.8 117.598862668773 36.4230510945587
"8226" 1645 120.555568806988 44.0864762252455
"8227" 1645.2 123.172911738675 51.7210502049527
"8228" 1645.4 125.329173945652 59.3872761601611
"8229" 1645.6 126.456646267319 67.5711858364039
"8230" 1645.8 126.512437626879 75.3872142119454
"8231" 1646 125.900275574365 83.1982475061765
"8232" 1646.2 122.198211694616 89.8989295860871
"8233" 1646.4 117.673881686461 96.5566443987545
"8234" 1646.6 113.696328072711 103.074039386944
"8235" 1646.8 109.074998103206 109.271109030449
"8236" 1647 102.974470354967 114.89232896461
"8237" 1647.2 96.3832133368414 119.51145408401
"8238" 1647.4 88.7016517386566 122.766056637898
"8239" 1647.6 80.8402359073742 124.334036848119
"8240" 1647.8 73.4034865994065 124.914063235593
"8241" 1648 63.6370988322865 124.80322896736
"8242" 1648.2 55.3516769674259 123.438881930397
"8243" 1648.4 47.7733944883742 120.45611275034
"8244" 1648.6 41.0418016569359 116.379667523125
"8245" 1648.8 34.7380652004942 111.235254524309
"8246" 1649 29.4041557716502 105.463810412582
"8247" 1649.2 24.2925970946451 98.6485815838884
"8248" 1649.4 20.0558666635151 91.72377432
"8249" 1649.6 16.2789764864956 84.5149766390192
"8250" 1649.8 13.1466749370711 77.1254759490588
"8251" 1650 10.5532608754899 69.1543598420652
"8252" 1650.2 7.65380771196534 61.7573339536165
"8253" 1650.4 5.38337642885773 54.0877688665608
"8254" 1650.6 5.12816869765344 47.2866787803058
"8255" 1650.8 10.0338488001339 41.505716938043
"8256" 1651 15.6139375422121 35.4586121925652
"8257" 1651.2 20.9180671399722 28.8949371642902
"8258" 1651.4 26.4640456411865 22.8996741114818
"8259" 1651.6 32.5350558762808 17.3698494869921
"8260" 1651.8 38.8765977310975 12.7638785637943
"8261" 1652 45.8703767098465 9.10617731465924
"8262" 1652.2 53.1163920152336 6.71445524233666
"8263" 1652.4 61.0014368111979 6.06738573892863
"8264" 1652.6 68.7741626567902 6.10058095081726
"8265" 1652.8 76.7566887832424 7.12596443675455
"8266" 1653 84.3854716983913 8.70637549144432
"8267" 1653.2 91.3794240429107 11.5399123450776
"8268" 1653.4 98.414922217166 15.0039485029074
"8269" 1653.6 105.161422234992 19.5329230308787
"8270" 1653.8 111.659560694702 24.6869388316877
"8271" 1654 115.748323775237 30.3810747291705
"8272" 1654.2 118.62042743785 38.3059511425101
"8273" 1654.4 121.843398223732 46.3793474575782
"8274" 1654.6 124.524870442567 54.0720829643855
"8275" 1654.8 126.600418792851 61.9459752629818
"8276" 1655 127.540057645434 70.4955369434263
"8277" 1655.2 127.412073299778 78.5422748978442
"8278" 1655.4 125.326871236237 85.5197332654589
"8279" 1655.6 121.208457368203 92.382843318117
"8280" 1655.8 117.558726726932 99.9094263009818
"8281" 1656 113.589763968879 107.312941860955
"8282" 1656.2 107.790949534649 112.006024978505
"8283" 1656.4 101.133224488332 116.31081975152
"8284" 1656.6 94.3496667521991 120.354329072147
"8285" 1656.8 87.0237015015863 123.402826987661
"8286" 1657 79.603823300406 125.626826964491
"8287" 1657.2 71.5075993657105 126.458601321253
"8288" 1657.4 63.6788606466769 124.879900920549
"8289" 1657.6 56.66933347585 122.105403740597
"8290" 1657.8 50.2528861955958 117.821521852152
"8291" 1658 44.1992605165852 112.553001614358
"8292" 1658.2 38.9651981819759 106.629157502176
"8293" 1658.4 34.2644839089637 100.150994417312
"8294" 1658.6 30.0780412280454 93.6246491716485
"8295" 1658.8 27.0560912103596 86.0589893854338
"8296" 1659 25.0423009375074 77.7246483454104
"8297" 1659.2 24.1753048200909 69.562600125497
"8298" 1659.4 25.4153985383176 62.0382710109512
"8299" 1659.6 28.8974939464546 55.0512504761333
"8300" 1659.8 33.5870116667488 48.6396582800318
"8301" 1660 38.4198978492611 41.971324899423
"8302" 1660.2 44.3590047125521 36.610940458368
"8303" 1660.4 51.1715437252257 32.2319441772879
"8304" 1660.6 57.9795083928163 27.9675718853256
"8305" 1660.8 65.3490138881096 24.5648973952675
"8306" 1661 72.5621546144722 21.633432446762
"8307" 1661.2 79.3906049438163 19.4759568408568
"8308" 1661.4 87.1338647998256 17.5775810004499
"8309" 1661.6 95.0435612301046 16.7827010794334
"8310" 1661.8 102.838968236593 17.1825374978288
"8311" 1662 107.720902662261 21.3035005877759
"8312" 1662.2 110.66496836225 28.1683313864104
"8313" 1662.4 112.557097483445 35.7821051510007
"8314" 1662.6 115.02320339985 43.2299575029247
"8315" 1662.8 116.677450419936 50.5751391131533
"8316" 1663 117.850829055246 58.3637457995415
"8317" 1663.2 118.736028713859 66.4455359699018
"8318" 1663.4 118.068237719945 74.7178378114441
"8319" 1663.6 116.604810848927 82.9023098124818
"8320" 1663.8 115.039035780991 90.7406206670472
"8321" 1664 112.582032536833 98.1703210998075
"8322" 1664.2 109.217116163393 104.965453922138
"8323" 1664.4 104.621302919668 111.416973216817
"8324" 1664.6 98.5235837634734 116.071265514874
"8325" 1664.8 91.376677589492 119.966790944935
"8326" 1665 83.8339922145134 122.237697645866
"8327" 1665.2 76.2012876773232 124.450490147787
"8328" 1665.4 68.136621547832 125.762100698496
"8329" 1665.6 60.1675999905454 125.536878987148
"8330" 1665.8 52.2035448467399 124.701739683926
"8331" 1666 44.7704311392467 122.515875396359
"8332" 1666.2 37.5321930492091 119.158796370431
"8333" 1666.4 31.748532226075 114.778821647328
"8334" 1666.6 25.2961391700752 110.777738101919
"8335" 1666.8 18.2216993016288 108.989796860593
"8336" 1667 15.4298433588108 103.957591259846
"8337" 1667.2 11.2768976655014 97.1259847217743
"8338" 1667.4 8.70669146261408 88.9722654660112
"8339" 1667.6 9.56435256996211 85.839452277204
"8340" 1667.8 10.0202169637897 84.1302126493977
"8341" 1668 11.2029730073087 80.275252335365
"8342" 1668.2 13.3286393248217 75.7081812432961
"8343" 1668.4 16.4948753608588 70.3552618502918
"8344" 1668.6 20.0084415216435 65.0821190173054
"8345" 1668.8 24.5045998728293 60.3970644425066
"8346" 1669 29.8494972110258 56.5954217609818
"8347" 1669.2 36.2599348984001 53.8849083354499
"8348" 1669.4 42.9622101875258 52.2302993311289
"8349" 1669.6 49.9953298972192 51.7137870815988
"8350" 1669.8 56.0243756215092 51.787678034547
"8351" 1670 64.8103933295695 52.6527704077653
"8352" 1670.2 72.002180044889 53.7979506394308
"8353" 1670.4 79.1792101968485 56.2016580833455
"8354" 1670.6 84.725928060005 58.4519129321566
"8355" 1670.8 91.4463825772588 61.5268485719918
"8356" 1671 98.7810397159543 66.1619999002271
"8357" 1671.2 104.665225203937 70.7275956970107
"8358" 1671.4 109.21362920342 74.3873562216516
"8359" 1671.6 114.476614121879 79.8396860415494
"8360" 1671.8 118.735443977494 85.6804818231357
"8361" 1672 120.118971983057 93.716024128705
"8362" 1672.2 117.817242393624 98.1174956470101
"8363" 1672.4 113.795494607255 103.846956827028
"8364" 1672.6 109.544405258548 109.191473463147
"8365" 1672.8 105.494089000779 114.852757867282
"8366" 1673 100.146241808323 116.198181439676
"8367" 1673.2 92.8096230429976 116.585444181685
"8368" 1673.4 85.9757338866412 116.941138686061
"8369" 1673.6 79.1851947980847 116.238356386217
"8370" 1673.8 72.5265108374613 115.055722691526
"8371" 1674 65.3197770698788 112.914547159925
"8372" 1674.2 58.8436799054613 109.378644426574
"8373" 1674.4 52.8242394039359 105.230861144468
"8374" 1674.6 46.6852674464956 100.841665596057
"8375" 1674.8 41.272764786351 95.4293993608152
"8376" 1675 37.8397226063933 89.0302148808265
"8377" 1675.2 34.7636474164461 82.2040919791165
"8378" 1675.4 32.1646345533939 75.0521290431333
"8379" 1675.6 31.3749539994088 67.6264795642718
"8380" 1675.8 31.1249603410723 60.1583479408851
"8381" 1676 31.5917571885975 52.7099007654818
"8382" 1676.2 32.1998063790401 45.4833659473044
"8383" 1676.4 33.9322626898686 38.2064689331655
"8384" 1676.6 36.8362368617611 31.015429633423
"8385" 1676.8 40.6746780812472 25.033861053445
"8386" 1677 45.359518326782 19.5072916875947
"8387" 1677.2 50.8313446790201 14.0513208822427
"8388" 1677.4 56.5225402843163 9.20878609557557
"8389" 1677.6 63.1756378024549 6.77739294590573
"8390" 1677.8 70.6511503834734 5.67047866488723
"8391" 1678 77.4604498540512 6.25716841170596
"8392" 1678.2 84.8613811380739 8.5445305695306
"8393" 1678.4 91.4269563358121 11.9352859034152
"8394" 1678.6 97.8145413651468 15.7662594462602
"8395" 1678.8 104.121008798568 20.4971197477197
"8396" 1679 109.933769460593 25.3511011751533
"8397" 1679.2 114.74117866332 30.9180105920701
"8398" 1679.4 119.600637228101 36.6830113405096
"8399" 1679.6 122.535688924934 42.4405183165374
"8400" 1679.8 122.919963586773 49.6414171293761
"8401" 1680 124.437989738954 57.3371651592342
"8402" 1680.2 125.954524031282 64.9134403878351
"8403" 1680.4 127.642582954596 72.456554761327
"8404" 1680.6 126.629658141094 79.0322666085986
"8405" 1680.8 125.012484434432 86.5432795743658
"8406" 1681 122.488271707063 93.4961375482713
"8407" 1681.2 119.022447605998 99.8813762170919
"8408" 1681.4 113.898577861441 104.618459357589
"8409" 1681.6 107.958969346657 109.163194427787
"8410" 1681.8 101.383392357533 113.083694367376
"8411" 1682 94.7392583576678 116.157437394211
"8412" 1682.2 87.6642165735118 118.510138180477
"8413" 1682.4 80.5021909878606 119.9670531627
"8414" 1682.6 73.1309258807479 121.525948192907
"8415" 1682.8 65.7765688262733 122.303912026587
"8416" 1683 58.5927542033642 121.575086424545
"8417" 1683.2 51.2974584232768 120.131698551953
"8418" 1683.4 43.6266095807278 118.769766846104
"8419" 1683.6 36.5976877765852 116.669351425202
"8420" 1683.8 29.4494198330072 114.744414418257
"8421" 1684 23.604479647563 110.821739364271
"8422" 1684.2 17.803099181149 106.292905189468
"8423" 1684.4 12.5776499467386 100.913101557365
"8424" 1684.6 9.20439339959577 94.6778541100101
"8425" 1684.8 7.9560568559899 86.9647671010374
"8426" 1685 8.70651057615062 79.5238916685352
"8427" 1685.2 9.89979600949264 72.1387670710115
"8428" 1685.4 12.2931624761461 64.3891676565165
"8429" 1685.6 16.0091865239467 57.8656525623119
"8430" 1685.8 19.9310314513627 51.150350032756
"8431" 1686 23.6937137960847 45.9167960742171
"8432" 1686.2 29.0088301128485 41.3930554616485
"8433" 1686.4 35.3123805209877 38.2607575212194
"8434" 1686.6 42.3984010504035 35.5627768656848
"8435" 1686.8 49.8605786133735 34.7252019454134
"8436" 1687 57.3130655629667 35.5515912423884
"8437" 1687.2 64.7851609650876 37.7984877287071
"8438" 1687.4 71.838330037782 41.2999070647883
"8439" 1687.6 78.6073262193988 45.3490678763018
"8440" 1687.8 84.3056099371645 50.8918045244961
"8441" 1688 88.8122566330217 57.2360322482961
"8442" 1688.2 92.8483297783074 63.7622515878104
"8443" 1688.4 96.4618165840715 70.8249955676332
"8444" 1688.6 99.7848894378421 78.0023107829635
"8445" 1688.8 103.14631885131 85.3163701572571
"8446" 1689 105.311720994218 93.0441682689268
"8447" 1689.2 106.350170883165 100.626473266896
"8448" 1689.4 107.415278941388 108.461658717925
"8449" 1689.6 106.063489826775 112.791857340501
"8450" 1689.8 100.865538448781 115.565375833699
"8451" 1690 94.7199775201729 118.760010802776
"8452" 1690.2 87.8829499878601 121.586668760019
"8453" 1690.4 80.7677809025615 122.968988955549
"8454" 1690.6 73.8819121833879 121.898811440045
"8455" 1690.8 66.9266441787798 120.282396636744
"8456" 1691 59.7063079695711 118.482020668501
"8457" 1691.2 52.5908689915258 115.878655310452
"8458" 1691.4 45.9394211851576 112.014318633116
"8459" 1691.6 40.1664597250203 108.133558739029
"8460" 1691.8 36.2364521348211 102.117999552838
"8461" 1692 32.5604538208151 95.2641730333364
"8462" 1692.2 29.1218116413074 88.4767130018104
"8463" 1692.4 25.8422759734788 81.5209934492104
"8464" 1692.6 23.9064087823588 74.5095844622018
"8465" 1692.8 23.5220908067153 66.9682438889434
"8466" 1693 24.2516925915592 59.1932113601365
"8467" 1693.2 24.5513422169314 51.5975488532239
"8468" 1693.4 25.1254394903627 43.9957312562722
"8469" 1693.6 26.6661486953642 36.4708595716517
"8470" 1693.8 28.5634854472727 29.3369381551939
"8471" 1694 31.5051722454766 22.4510252153514
"8472" 1694.2 35.7120783022271 15.5845313420942
"8473" 1694.4 40.6105343753462 10.0051725041775
"8474" 1694.6 46.8239938323897 6.32874404977529
"8475" 1694.8 53.9216885063619 4.93924873257733
"8476" 1695 61.686058232626 4.56541876377303
"8477" 1695.2 69.214515462508 4.14482465724025
"8478" 1695.4 78.0650806972788 4.45725041371516
"8479" 1695.6 85.9334537354082 6.364665284923
"8480" 1695.8 92.3898222162121 9.25885102395152
"8481" 1696 98.4642689631046 13.4992200901109
"8482" 1696.2 105.269842604949 17.4153567719318
"8483" 1696.4 110.906855942996 22.3338942943936
"8484" 1696.6 114.353799596318 27.3727680377165
"8485" 1696.8 115.665853882303 35.1078777218403
"8486" 1697 116.330715678013 42.0602413913087
"8487" 1697.2 117.084273378966 49.6431653498071
"8488" 1697.4 117.495918673889 57.2450056962789
"8489" 1697.6 118.14332744517 65.0046712432051
"8490" 1697.8 118.643680894532 72.4793256390313
"8491" 1698 119.42147558103 79.7232471798
"8492" 1698.2 119.765170080136 87.563883128936
"8493" 1698.4 119.776222497906 95.3778350696961
"8494" 1698.6 117.215646895304 101.597116691309
"8495" 1698.8 111.745264701085 105.593452675305
"8496" 1699 105.448266436131 110.54981273787
"8497" 1699.2 99.6837675986403 115.733179875376
"8498" 1699.4 93.2284084153074 120.474478876696
"8499" 1699.6 86.1770127162239 124.037649236044
"8500" 1699.8 78.4635873894061 126.749053445755
"8501" 1700 70.7816478534343 128.619109212176
"8502" 1700.2 63.2363830596565 129.71257550326
"8503" 1700.4 56.040379716095 129.000048269063
"8504" 1700.6 48.7058892615545 126.903209734495
"8505" 1700.8 41.4205731451843 123.587041037676
"8506" 1701 36.2850742347049 118.965372748477
"8507" 1701.2 31.9814509101645 113.657072952039
"8508" 1701.4 27.1011424893606 108.046436886491
"8509" 1701.6 24.2859026829942 102.206195489684
"8510" 1701.8 22.8788143583242 94.5727703405454
"8511" 1702 20.8543773272488 87.3700219866518
"8512" 1702.2 20.0461382606264 80.3030984892148
"8513" 1702.4 19.6761335525488 72.5642760818318
"8514" 1702.6 19.9421885984488 64.5613767724118
"8515" 1702.8 20.2885453648894 57.0236828822159
"8516" 1703 21.7057534741288 49.6150542134709
"8517" 1703.2 23.4959238543988 41.8368116846318
"8518" 1703.4 25.8919969524071 34.4913382010573
"8519" 1703.6 29.2603164879735 27.7936202281608
"8520" 1703.8 33.0089616353462 21.4872609199601
"8521" 1704 38.0592433395171 15.3861308959073
"8522" 1704.2 44.4428803901262 10.4275260182705
"8523" 1704.4 51.3195608843015 6.39688078075501
"8524" 1704.6 58.7330951584639 4.31097303918395
"8525" 1704.8 65.4791648853949 3.78028074123989
"8526" 1705 73.5285486080129 5.15615740232328
"8527" 1705.2 81.0995935853271 6.42409865232665
"8528" 1705.4 89.3491931202121 7.47224484738182
"8529" 1705.6 94.7432384230909 10.7991618805879
"8530" 1705.8 99.7564068440075 16.4574411997739
"8531" 1706 105.470240929438 22.2214877082171
"8532" 1706.2 110.730124700022 28.2411280326961
"8533" 1706.4 116.403740666668 34.0828919323396
"8534" 1706.6 121.612138056986 39.8658424864461
"8535" 1706.8 123.684936738542 46.6967787223463
"8536" 1707 125.666677056257 54.5261279033872
"8537" 1707.2 126.505198033793 62.903251161639
"8538" 1707.4 127.203818766565 71.3003443106961
"8539" 1707.6 126.959381950018 79.1760314807318
"8540" 1707.8 124.70367054187 86.8299163691158
"8541" 1708 122.096125676604 94.7651836483004
"8542" 1708.2 118.452639240402 101.577455997533
"8543" 1708.4 113.50338246047 106.681003427864
"8544" 1708.6 107.848924034366 112.019623171347
"8545" 1708.8 101.91347430969 117.214369609252
"8546" 1709 96.7300493351618 120.71673375384
"8547" 1709.2 88.9964403982905 121.705063360599
"8548" 1709.4 81.2830798238788 121.769538081727
"8549" 1709.6 73.9791158279448 121.773143576001
"8550" 1709.8 66.5281402837373 120.979934835812
"8551" 1710 59.0014055997504 118.741551372569
"8552" 1710.2 51.7861358832433 116.093243335402
"8553" 1710.4 44.7153305925118 113.282303795496
"8554" 1710.6 38.6509260403788 108.911944891648
"8555" 1710.8 34.5147761671435 103.502690172423
"8556" 1711 31.48539820917 96.7072573188556
"8557" 1711.2 29.7052798365322 88.9510083789224
"8558" 1711.4 29.3843421484683 81.5686944095397
"8559" 1711.6 31.2234022555098 74.0805754497876
"8560" 1711.8 33.385334888951 66.3325360623633
"8561" 1712 36.7006643817298 59.3980926429818
"8562" 1712.2 41.37094458544 52.9906878297267
"8563" 1712.4 47.038370945661 47.4028630805066
"8564" 1712.6 52.2358579295152 41.2888238999212
"8565" 1712.8 57.5416021349091 35.5599484331333
"8566" 1713 63.4026771316041 30.058244318828
"8567" 1713.2 69.3289936601691 25.1003049873044
"8568" 1713.4 76.1115843268256 21.6514826790244
"8569" 1713.6 83.7659848329766 20.0416144768731
"8570" 1713.8 86.8832258171446 23.3761926647793
"8571" 1714 87.6177237738788 25.2564655349818
"8572" 1714.2 89.636808182363 29.3947633062029
"8573" 1714.4 90.3553916374875 35.8274089703514
"8574" 1714.6 89.675836665389 41.9736953784512
"8575" 1714.8 87.4666668796865 47.7452044871837
"8576" 1715 85.0137546006458 51.977075303176
"8577" 1715.2 81.0181765314243 57.2439737006182
"8578" 1715.4 76.3085211925552 63.0850286695701
"8579" 1715.6 72.5729443926288 66.3587664117874
"8580" 1715.8 67.2909692166729 70.7474109605995
"8581" 1716 61.2459244946555 73.6427354267391
"8582" 1716.2 54.2378764185258 76.304043203923
[truncated: 19,852 more chars]
