# Supplementary material for: Adaptive switch to sexually dimorphic movements by partner-seeking termites
Source: Sci Adv. 2019 Jun 19;5(6):eaau6108. doi: 10.1126/sciadv.aau6108 (PMC6584256; doi:10.1126/sciadv.aau6108)
Supplement: Data file S1 [file aau6108_Data_file_S1.zip › Dataset/CfExperimetns/170627_174_M_03_set2_before-position_5FPS.txt]

"time" "x" "y"
"1" 0 61.8402231069564 54.0442302025143
"2" 0.2 63.9505644914421 45.546586685775
"3" 0.4 69.0094406133723 36.7286167635628
"4" 0.6 76.4253935539072 32.3824030385163
"5" 0.8 84.0184285866808 35.8096216277523
"6" 1 87.3900807156947 44.8762588833158
"7" 1.2 87.3283064669192 55.0209408021523
"8" 1.4 83.7351984066313 63.1523695128595
"9" 1.6 76.7349220705339 69.5438717361523
"10" 1.8 66.8737992683687 74.3439423418129
"11" 2 56.1378369531088 73.6776879186778
"12" 2.2 48.8156382539806 67.8932321841692
"13" 2.4 46.7968504288183 58.847763757004
"14" 2.6 48.0822813966921 49.4400698144625
"15" 2.8 52.3822377099521 41.20690561326
"16" 3 60.5087412786088 35.1862589822
"17" 3.2 71.2093212059127 33.8074048584353
"18" 3.4 82.3385068263042 35.3215603351241
"19" 3.6 83.7536360397498 37.7092227502022
"20" 3.8 85.7379005012906 42.2647401519455
"21" 4 88.203201328585 46.9538368542857
"22" 4.2 91.4501588275278 53.3708612243714
"23" 4.4 93.8257199202498 62.2633915488231
"24" 4.6 93.8889698686005 70.8089374626772
"25" 4.8 93.7374680429976 79.8386096428722
"26" 5 91.1046841171118 88.9299859645651
"27" 5.2 85.0634959047956 95.2550078442879
"28" 5.4 77.8834471583105 100.585041874189
"29" 5.6 68.9624882918825 103.337210302519
"30" 5.8 59.4009327116385 106.064486148766
"31" 6 49.4369206413844 106.1702687754
"32" 6.2 41.9350615452128 100.321826284354
"33" 6.4 37.0705586636088 90.59633626065
"34" 6.6 37.0045001441302 79.3263384927578
"35" 6.8 39.6436307061564 70.8013357089268
"36" 7 44.3627437208334 63.6450000725478
"37" 7.2 52.3974408554321 59.14272531675
"38" 7.4 62.6053842173539 57.2808975610471
"39" 7.6 70.117924640044 59.7072792108757
"40" 7.8 75.590771553527 67.0939218382868
"41" 8 76.6198523914421 77.1278499920216
"42" 8.2 73.0123818799162 86.7349762210293
"43" 8.4 65.2675036284158 93.4308556754
"44" 8.6 56.1606644988745 96.4263392962108
"45" 8.8 45.4956351171088 97.8790340828167
"46" 9 34.6878434655737 96.0692551779526
"47" 9.2 25.702309174878 91.1932920924513
"48" 9.4 19.9199162359037 83.0792659026051
"49" 9.6 18.7862651938745 73.0133638691838
"50" 9.8 22.816060016121 64.2739622253358
"51" 10 29.9033907951314 57.1989753500214
"52" 10.2 38.3911811023278 54.2990184645143
"53" 10.4 47.0797021715287 54.4764252914481
"54" 10.6 55.7967092012382 57.3028695927786
"55" 10.8 61.9393150373171 64.1081565611885
"56" 11 62.9862909123866 74.1518771840667
"57" 11.2 58.3658971376653 82.2668074989268
"58" 11.4 49.8865031689966 85.8555373947545
"59" 11.6 41.3292175436789 84.7814646759263
"60" 11.8 34.0642651739465 78.8093327617565
"61" 12 29.1311382462754 69.7850894714556
"62" 12.2 29.8352748594931 59.9300990427367
"63" 12.4 35.8966521226043 52.0036615080487
"64" 12.6 43.9663003641314 47.503416195565
"65" 12.8 52.5535965677825 47.0580367346872
"66" 13 60.0166213200441 51.1672027460939
"67" 13.2 65.6088613829074 59.1807543568455
"68" 13.4 68.3522012479867 68.7050423091327
"69" 13.6 68.5115081354421 79.4422723464278
"70" 13.8 65.505945818451 89.0914930882125
"71" 14 58.2417396765024 96.4147337264948
"72" 14.2 48.5792232927697 99.6006852267621
"73" 14.4 38.0902443806512 98.7628791219818
"74" 14.6 31.0339606457695 94.2955574318336
"75" 14.8 25.3984722503465 86.4961838487913
"76" 15 22.9431612778205 77.7200605469405
"77" 15.2 22.2651520401057 67.1251257523636
"78" 15.4 27.781629114353 58.8818196138059
"79" 15.6 36.1414775509421 53.385832610117
"80" 15.8 46.2321927371774 52.5111114209588
"81" 16 55.8246588462738 55.4951538540535
"82" 16.2 63.396735620385 61.6187212485429
"83" 16.4 68.9142958733949 70.0251886827113
"84" 16.6 68.3334532784691 79.9408501278865
"85" 16.8 63.3747906038439 88.2008716188107
"86" 17 54.9282216083707 93.8755976863018
"87" 17.2 44.4171520244893 96.7851671812585
"88" 17.4 34.0852863660908 96.0992462571568
"89" 17.6 25.0590179604171 91.631413575025
"90" 17.8 20.4949069944421 83.7379822224572
"91" 18 20.8773760631214 74.8709729864094
"92" 18.2 26.7308766829133 68.9515834263231
"93" 18.4 35.4517052097199 64.9830384779278
"94" 18.6 44.1438262794619 61.5268244920931
"95" 18.8 54.1467714135303 61.2488500530765
"96" 19 63.9161370786704 61.7166406504761
"97" 19.2 73.3210566740836 65.9834296020227
"98" 19.4 78.4706701020508 75.0938552367652
"99" 19.6 80.600312298933 85.4629318455818
"100" 19.8 79.3031425979549 95.870943261477
"101" 20 74.7160656471832 104.863341485052
"102" 20.2 67.9080499486263 111.889594761874
"103" 20.4 58.7049920205383 116.235630067967
"104" 20.6 49.2651543342787 117.360128262756
"105" 20.8 40.1323032394421 114.953252825853
"106" 21 36.2585724845633 108.733593108248
"107" 21.2 40.0321006896875 101.160205041709
"108" 21.4 46.5083887853767 95.5513131269047
"109" 21.6 55.6451424236643 90.72373039165
"110" 21.8 65.4814367793588 88.6748081180667
"111" 22 75.3506612286028 90.7191806012571
"112" 22.2 83.4279276261263 95.9619759097421
"113" 22.4 88.2615202728865 104.337208779344
"114" 22.6 90.238744861143 113.438877838531
"115" 22.8 88.6732721296365 118.187781799733
"116" 23 82.6250948560421 118.921263160036
"117" 23.2 74.0999310281321 118.1325776763
"118" 23.4 65.2421280079143 114.362419143872
"119" 23.6 58.9573745543833 106.979596195871
"120" 23.8 55.1163042800907 97.6520774215081
"121" 24 56.0434383373833 88.4849658836353
"122" 24.2 60.4784947804691 79.2487901189405
"123" 24.4 67.1142666698993 72.6765318193429
"124" 24.6 75.4258317676591 67.9159745326642
"125" 24.8 84.4381054759 66.9054926422318
"126" 25 94.1735812866751 69.1208397064194
"127" 25.2 102.173683082947 74.6272345725553
"128" 25.4 106.902969719081 83.2959448091778
"129" 25.6 107.894362198707 93.0524201686059
"130" 25.8 104.333322064772 102.283545948475
"131" 26 99.8152069883588 111.273111467122
"132" 26.2 93.1783726335742 116.330551638362
"133" 26.4 83.4250698920135 119.080753994171
"134" 26.6 73.5533927084615 117.99937041505
"135" 26.8 65.2103219864044 112.642130996485
"136" 27 58.4498794925295 102.905021145885
"137" 27.2 57.8900157123556 95.2854202363038
"138" 27.4 59.9758633511785 86.5643120145
"139" 27.6 64.2202227293137 78.5830112696752
"140" 27.8 70.7651795407306 71.534989409775
"141" 28 78.8312190067148 67.4239228959818
"142" 28.2 87.9351101471296 65.6071812516813
"143" 28.4 96.6228480872707 67.5916860762857
"144" 28.6 104.15045404131 72.5201907200321
"145" 28.8 111.51386083602 78.3515980775835
"146" 29 116.108957134704 85.8753121676804
"147" 29.2 116.545869960414 93.243931576643
"148" 29.4 112.63961245175 97.9459976644962
"149" 29.6 107.395258181606 101.694324980458
"150" 29.8 100.031951178413 104.570348365488
"151" 30 91.8844247218664 105.440647843309
"152" 30.2 83.0992882031564 105.081958913429
"153" 30.4 74.5052330655876 102.536061656509
"154" 30.6 67.5726234071385 96.6839558062928
"155" 30.8 63.048176532527 88.4708973863717
"156" 31 63.2440080508652 79.3293053285539
"157" 31.2 66.3957370561421 70.6759476218727
"158" 31.4 73.2923011871186 64.1114711143706
"159" 31.6 82.8929598002135 61.8261916904572
"160" 31.8 92.5261433498921 63.05627302107
"161" 32 100.822841560405 68.4709560273633
"162" 32.2 105.773693747614 75.672113814
"163" 32.4 107.427337468275 84.7291287829278
"164" 32.6 106.037938895242 94.4824363203818
"165" 32.8 102.237152525242 103.072771475943
"166" 33 95.4284167177505 110.188541598998
"167" 33.2 87.873799843185 115.6993497742
"168" 33.4 78.3373775529798 119.067121792013
"169" 33.6 69.0653370064993 119.819639953971
"170" 33.8 58.937146279585 118.520219817771
"171" 34 50.7134210087814 114.33600508298
"172" 34.2 43.8172561200707 108.1066595666
"173" 34.4 39.3895807653045 98.9088033084
"174" 34.6 38.3763399365021 89.24341058943
"175" 34.8 42.1818861698066 80.2211558301196
"176" 35 50.2940283079138 76.4429684896924
"177" 35.2 59.9292837839517 75.3788623239866
"178" 35.4 69.5987633879512 77.3884601971091
"179" 35.6 77.4956857723551 83.1196854897652
"180" 35.8 81.334881969361 91.8986830187784
"181" 36 80.5197897102247 100.9725882306
"182" 36.2 75.6163114288368 109.261252690716
"183" 36.4 68.2443013360966 115.558058101636
"184" 36.6 58.5661171339421 118.987800917994
"185" 36.8 49.3175369669421 120.2473202509
"186" 37 40.5123818764421 118.138817388839
"187" 37.2 33.8732100888458 113.985723399226
"188" 37.4 26.5436510847518 108.713641868639
"189" 37.6 18.7471949713139 103.187939503528
"190" 37.8 11.8564530605211 95.6770153535579
"191" 38 7.50401409390366 87.2702061608872
"192" 38.2 6.71253165751353 78.4552205973107
"193" 38.4 9.29376598638329 69.1060704268118
"194" 38.6 15.294522876244 62.1219452350132
"195" 38.8 23.2432643992837 56.3351983218357
"196" 39 31.8554844103038 52.5712210422192
"197" 39.2 41.2149514781694 52.0200422439758
"198" 39.4 50.2099222457236 54.0821480673029
"199" 39.6 58.0285773473278 59.7806059298286
"200" 39.8 64.4299429525232 67.3494896666162
"201" 40 68.0434483324699 76.8590024678167
"202" 40.2 67.672313102066 86.6824729928863
"203" 40.4 64.2028190630224 95.9434774198553
"204" 40.6 55.8278984317291 102.062638881939
"205" 40.8 46.013156331933 105.4059039894
"206" 41 36.1378919034232 105.881829233513
"207" 41.2 27.077125102488 102.765689843262
"208" 41.4 19.7505863303171 96.593414977475
"209" 41.6 13.6260984735232 88.9204148210757
"210" 41.8 8.89522092245981 80.4930233979133
"211" 42 8.40884320983866 70.686610390831
"212" 42.2 12.1061163655101 61.9372949214874
"213" 42.4 19.1209657726654 55.262089824332
"214" 42.6 27.7509537008057 51.2595378861879
"215" 42.8 37.3581210229885 48.7916895046887
"216" 43 46.6665844533209 48.6421675583697
"217" 43.2 55.9780558995246 51.1517642820804
"218" 43.4 63.6233770563547 57.5069475696233
"219" 43.6 67.3497344350121 66.37361619231
"220" 43.8 66.6873549130262 76.393863572108
"221" 44 61.4574296225492 84.7612300818107
"222" 44.2 53.1432094381742 90.2926377519268
"223" 44.4 43.3891238537357 92.0645828392624
"224" 44.6 34.1800625664238 90.4937781414275
"225" 44.8 25.9997125869921 86.325448018875
"226" 45 19.3786990432524 80.1027938321586
"227" 45.2 13.0592682906545 72.5111610308336
"228" 45.4 9.02322536574399 64.3825901445509
"229" 45.6 8.85573876481594 54.7435202294748
"230" 45.8 13.0423847003245 45.8416539744882
"231" 46 19.1012853254421 38.8732917026258
"232" 46.2 26.3814582355579 33.5998668035368
"233" 46.4 35.5915765442187 31.0104419988255
"234" 46.6 44.9274813922909 30.591478568993
"235" 46.8 54.3233292029365 32.5808342940405
"236" 47 63.3171000964421 36.8398628012901
"237" 47.2 70.2514236737088 43.4456451420333
"238" 47.4 74.4468775576846 52.1667385160364
"239" 47.6 76.8517003600121 61.5695835123
"240" 47.8 76.7535837637199 71.7809308571222
"241" 48 73.4833476032259 80.9049138219405
"242" 48.2 67.5376254829551 88.3705392370696
"243" 48.4 59.0622374786987 93.3519389570814
"244" 48.6 49.0883380312967 95.3093400434182
"245" 48.8 39.8490370854515 93.0931410451075
"246" 49 31.8048145440908 88.7172728284
"247" 49.2 23.9918451885353 83.1745485186203
"248" 49.4 17.9887302115345 74.959777219316
"249" 49.6 14.3801124521186 65.7338728415177
"250" 49.8 14.5482599863796 55.769965698525
"251" 50 16.4542128322932 46.6921174222404
"252" 50.2 20.9923432456737 37.8199650167684
"253" 50.4 26.8683344788299 30.1003732870531
"254" 50.6 34.4606853562088 23.6655830687667
"255" 50.8 42.050582477948 20.1162826621412
"256" 51 48.4236483206643 19.4997949850667
"257" 51.2 56.8760341280821 20.86206289256
"258" 51.4 64.7789410079805 23.0406985236308
"259" 51.6 71.6655715533375 28.1961726407721
"260" 51.8 76.676000371908 35.7010470842864
"261" 52 80.4702142358334 44.2982626738565
"262" 52.2 80.699112218254 53.3344989391723
"263" 52.4 77.2228617674517 61.7048172821308
"264" 52.6 70.8025376973588 70.3583630609556
"265" 52.8 62.7020637565694 74.7722479977545
"266" 53 53.1611249852529 77.6753004468595
"267" 53.2 44.7741895561365 76.5971367540944
"268" 53.4 37.1918766931966 71.5063257303
"269" 53.6 30.4044415207534 64.7503505604566
"270" 53.8 26.3553934368976 56.452501828598
"271" 54 24.4055800452074 47.2244843856551
"272" 54.2 24.9526677782256 40.2772961925959
"273" 54.4 29.3121922542081 33.8198891643894
"274" 54.6 34.3866463971336 26.7739095147191
"275" 54.8 40.3799949354646 21.6693122646809
"276" 55 47.4586466216145 17.0734492946414
"277" 55.2 56.0273867509036 14.6277861033615
"278" 55.4 65.0862756567635 14.5465898440429
"279" 55.6 73.8210915189876 16.5658695438546
"280" 55.8 82.0337632091746 19.2371063118419
"281" 56 90.5369178322909 23.8899547475512
"282" 56.2 97.5200905593776 29.9680309969161
"283" 56.4 102.821768325659 37.3616779367196
"284" 56.6 107.168672840317 45.4657404103327
"285" 56.8 110.228657792831 54.4411741376778
"286" 57 109.811018598246 63.612294825914
"287" 57.2 106.476320857141 71.925984260866
"288" 57.4 99.7375765477951 78.5519705518412
"289" 57.6 92.1234409844993 83.3739989910286
"290" 57.8 83.8558256806135 85.7690086538286
"291" 58 75.1264120905027 85.7486035332788
"292" 58.2 66.3909399471314 83.3580614728369
"293" 58.4 58.8999699907664 78.6428072255351
"294" 58.6 53.4935291709037 71.343898213275
"295" 58.8 50.9373959198707 62.5507783090224
"296" 59 52.0691479327234 53.6719436036187
"297" 59.2 55.7233640293699 45.0289659447402
"298" 59.4 60.3110236038058 37.2514915649796
"299" 59.6 67.8780437404421 31.8053924647296
"300" 59.8 76.6246033744046 29.5188125793375
"301" 60 86.1271715366816 29.2008879654423
"302" 60.2 94.587206140533 32.3265502733659
"303" 60.4 100.941006806003 39.0309618581755
"304" 60.6 105.379135924442 46.6371714429429
"305" 60.8 106.605473792044 55.9559549456039
"306" 61 104.603621937836 64.6475029258243
"307" 61.2 100.452190629998 72.8956295033722
"308" 61.4 93.8351788908539 79.2451444999294
"309" 61.6 85.4896083063827 82.9895822455188
"310" 61.8 76.7637656617625 84.4452405131184
"311" 62 67.8672867978855 83.387150460617
"312" 62.2 60.3183145201118 78.7232616891248
"313" 62.4 55.0343963336995 72.1522518143109
"314" 62.6 53.1024867270671 63.7758906185562
"315" 62.8 54.8401947378967 55.1122452418849
"316" 63 59.1750186238298 47.181586361951
"317" 63.2 64.7867374928421 39.5728635596333
"318" 63.4 72.2401090278723 33.5778340119698
"319" 63.6 80.2462497397598 29.0278768142118
"320" 63.8 88.8213511997498 26.5881350945538
"321" 64 97.7338759847869 25.6352134780552
"322" 64.2 99.1697926240026 30.2965642486088
"323" 64.4 99.7509007543209 39.5508591188242
"324" 64.6 99.3388666050597 49.0827105425765
"325" 64.8 95.3264950105213 56.8725240624891
"326" 65 88.9175890597594 63.1784243936019
"327" 65.2 80.6654971141248 67.2244129964192
"328" 65.4 71.5691166894524 69.0040160623175
"329" 65.6 62.3402979993521 68.53676853669
"330" 65.8 54.114030963646 64.9539384701184
"331" 66 47.281401411585 58.7760122110857
"332" 66.2 43.6182770010179 49.9701548633394
"333" 66.4 42.9343723398783 41.048828470283
"334" 66.6 46.267858379585 32.3796682807846
"335" 66.8 51.5125647542677 25.0187260012953
"336" 67 57.6249700327992 19.1236789792571
"337" 67.2 64.973853129519 14.7012827174
"338" 67.4 73.2831155201049 13.2421755193186
"339" 67.6 81.6204050613699 13.0835307406048
"340" 67.8 89.4092517221824 14.5805064633351
"341" 68 98.4423449203185 19.3762179066809
"342" 68.2 104.576288658605 25.6959501102261
"343" 68.4 109.321818318922 32.85239850228
"344" 68.6 112.705604127185 39.7906468597714
"345" 68.8 116.687051251915 47.7693247396091
"346" 69 119.870765146487 57.9777514866589
"347" 69.2 119.790450910692 66.8267146515667
"348" 69.4 118.765553328216 74.8998169405981
"349" 69.6 116.594361515919 83.635532630345
"350" 69.8 111.654159696089 91.8009601758412
"351" 70 103.786249727306 99.2316175626815
"352" 70.2 96.86365241651 102.444918070817
"353" 70.4 87.8694696192832 104.541528857568
"354" 70.6 78.4377756835081 104.6415392034
"355" 70.8 70.4444462801852 101.741861781281
"356" 71 63.6581052287038 95.894205741185
"357" 71.2 59.0271384436365 88.1475379647611
"358" 71.4 56.1694076705295 80.6234165831185
"359" 71.6 54.8462385926104 73.3025829774
"360" 71.8 55.7819488658207 67.7813460765845
"361" 72 58.477954563504 59.5597769280804
"362" 72.2 63.6135614333021 52.45071161532
"363" 72.4 69.8215386265452 46.510415220699
"364" 72.6 77.1377617429586 41.3714540325758
"365" 72.8 85.2378151944309 38.1847446633101
"366" 73 94.3169970175994 36.6345441703551
"367" 73.2 103.041195167638 37.5074588495134
"368" 73.4 110.975980167324 41.1280711274882
"369" 73.6 117.711782745956 46.2513492176286
"370" 73.8 122.830175057556 52.8904033588857
"371" 74 121.670573235052 59.86887186345
"372" 74.2 118.059494076005 67.9780030360893
"373" 74.4 113.516716998673 75.8933386222558
"374" 74.6 107.278310908682 82.1368759848231
"375" 74.8 98.9722770334121 86.33882440263
"376" 75 90.0118068155339 87.1664442744918
"377" 75.2 81.4453605768833 85.3488221293118
"378" 75.4 74.0402446051365 80.1677111479555
"379" 75.6 68.893890279333 73.2261464988
"380" 75.8 65.7405718016698 65.2616167880436
"381" 76 65.052408620927 56.4170699775818
"382" 76.2 67.4690460767138 47.613279517487
"383" 76.4 72.2980593504983 40.1085391808831
"384" 76.6 79.3966621982303 35.1338025753176
"385" 76.8 87.7393622832095 32.7601414502023
"386" 77 96.1979455866974 31.8235960264851
"387" 77.2 104.908562373871 32.5350611218945
"388" 77.4 113.724558934214 35.5157178635584
"389" 77.6 120.240333633937 40.8393426244194
"390" 77.8 121.681098489615 48.9458050850539
"391" 78 121.351581463525 57.9089065913072
"392" 78.2 118.944835704159 66.5819416514377
"393" 78.4 114.027958976176 73.9266973439505
"394" 78.6 107.406221988442 79.1481536741429
"395" 78.8 98.7381020527788 82.3969640026653
"396" 79 89.2545876880785 84.0152712660364
"397" 79.2 80.5775519602036 82.1523844446661
"398" 79.4 73.3258375374421 77.8705725318286
"399" 79.6 68.0904406258245 70.8558662849588
"400" 79.8 66.4383519336239 62.0764577365515
"401" 80 67.6054620916846 53.4213776849758
"402" 80.2 71.764654318797 45.9251732766903
"403" 80.4 78.9963880447718 40.7372832485868
"404" 80.6 87.3664714354092 37.5118318439275
"405" 80.8 96.2857189463297 36.4155407766135
"406" 81 104.474186788728 38.215899407798
"407" 81.2 113.084131422809 42.2678127376653
"408" 81.4 118.529624300644 48.3906022226752
"409" 81.6 123.165142833867 55.765458830683
"410" 81.8 125.653451824778 64.5054391676182
"411" 82 124.438717917554 73.1347084683252
"412" 82.2 120.980991347177 80.8450649098412
"413" 82.4 115.482893024692 86.1455038088375
"414" 82.6 107.123877858099 89.8019428580571
"415" 82.8 98.5868462686666 92.8016846610735
"416" 83 89.6960931755027 92.7436994536424
"417" 83.2 82.8983211969799 87.9408897281547
"418" 83.4 79.3716217233221 80.36531360004
"419" 83.6 79.2261059022993 71.4644676586857
"420" 83.8 82.4752147897534 63.5064550360698
"421" 84 88.4358264887656 57.3558352851647
"422" 84.2 96.5643828885634 53.907791639703
"423" 84.4 105.827132393483 54.2368035987711
"424" 84.6 114.719081148413 56.5196311617173
"425" 84.8 122.707101975099 60.1773476520857
"426" 85 123.69431921406 65.1933674750182
"427" 85.2 122.050006455499 73.1367302408151
"428" 85.4 117.986295585702 81.1189478803904
"429" 85.6 111.283755006298 87.1824185385635
"430" 85.8 103.099970214597 90.6229314271732
"431" 86 94.537255094366 90.7417317362478
"432" 86.2 86.486844334155 87.6249627546772
"433" 86.4 81.7917635640776 79.978273561671
"434" 86.6 81.152642062331 72.2374264932055
"435" 86.8 83.2730046073393 64.3195108428673
"436" 87 87.6131744920993 56.6794687980571
"437" 87.2 93.684999274927 52.5913856193697
"438" 87.4 101.720555847197 51.6117822644816
"439" 87.6 110.199615466199 52.7983120675165
"440" 87.8 117.842095421499 58.0225669220286
"441" 88 122.715931572274 64.5766803035776
"442" 88.2 122.718464114248 73.7201526290111
"443" 88.4 120.784990010842 82.7807063238
"444" 88.6 117.196014454083 91.2614449397301
"445" 88.8 111.235693538593 98.1444385224
"446" 89 103.918023656349 103.15209941012
"447" 89.2 95.0716700108526 105.120272937789
"448" 89.4 86.2331544828361 103.487271167976
"449" 89.6 78.6978524161617 99.1266829903907
"450" 89.8 73.188778877433 92.7313460833636
"451" 90 69.1971401865009 84.7718016536059
"452" 90.2 67.7463333216797 76.3070663441525
"453" 90.4 70.7780437407521 67.74947280711
"454" 90.6 76.921046783027 61.4044518745698
"455" 90.8 84.6642351939664 57.3919218008563
"456" 91 87.012187716081 57.2650773748444
"457" 91.2 92.2069548618809 55.8898851738796
"458" 91.4 99.4891839797321 55.04955188772
"459" 91.6 107.648090211988 55.7646576097333
"460" 91.8 115.592531093057 58.1475811626692
"461" 92 121.880883414192 62.6262470544278
"462" 92.2 124.16839372947 68.7942462303444
"463" 92.4 121.659170875942 75.7830937011981
"464" 92.6 116.704327553597 83.1038241651545
"465" 92.8 110.779872366385 89.8638200074
"466" 93 103.468607309122 94.50224031711
"467" 93.2 95.4223425638321 97.59791770041
"468" 93.4 86.5094985261821 98.7941485905
"469" 93.6 80.5202710255101 94.9125854709146
"470" 93.8 76.8565051276874 88.1103479590132
"471" 94 76.2009902200543 79.784084377053
"472" 94.2 77.8420660476774 71.4253929882529
"473" 94.4 82.6158593003767 64.3838032080449
"474" 94.6 88.7056221275863 58.4746410951404
"475" 94.8 96.7906256570321 54.93489716982
"476" 95 105.794846933661 54.6433238524938
"477" 95.2 114.945063302918 56.8835821130796
"478" 95.4 122.598508078814 60.8725556241143
"479" 95.6 124.544001972091 65.4867808863189
"480" 95.8 122.601987300733 72.2042724111087
"481" 96 119.287333996971 79.2631583759192
"482" 96.2 114.891136928967 86.1075851349446
"483" 96.4 108.915247071977 92.3284549774396
"484" 96.6 101.566832019988 97.094402048703
"485" 96.8 93.2512933810105 99.0978830186211
"486" 97 84.6982510578603 97.6441270261091
"487" 97.2 76.3712028158346 94.3011838040075
"488" 97.4 70.1170524384057 87.7560262035818
"489" 97.6 67.374791471081 80.0261621135111
"490" 97.8 67.4248730578652 71.5790873781981
"491" 98 69.6747791153512 63.5627225982182
"492" 98.2 75.7760778173021 57.54902473794
"493" 98.4 84.2462900890028 54.8863921520916
"494" 98.6 93.189023071749 55.2302749678158
"495" 98.8 101.260422141102 58.6029828239943
"496" 99 108.628927792376 63.2108045056358
"497" 99.2 113.446017056406 69.9046340650909
"498" 99.4 116.680140731242 78.2709540864
"499" 99.6 118.75227315222 87.4574864218444
"500" 99.8 116.254719379653 96.0726076550842
"501" 100 111.146622032937 103.312830323064
"502" 100.2 104.27988888606 109.253956122841
"503" 100.4 96.0260033815683 112.459580970885
"504" 100.6 87.3486067883431 114.49503377144
"505" 100.8 78.7262695105169 113.746052472157
"506" 101 70.4358702434962 110.997473414914
"507" 101.2 63.0283865164133 105.7880863824
"508" 101.4 58.1177719456363 97.4839679791573
"509" 101.6 57.176014711581 88.9437512835111
"510" 101.8 59.8545488437724 80.6446924355835
"511" 102 64.5478309210136 72.8075657826572
"512" 102.2 72.7305040089372 66.690456527633
"513" 102.4 81.320032763848 63.8047829137367
"514" 102.6 89.8731944636321 62.51739584694
"515" 102.8 99.1632665485046 62.3387255782125
"516" 103 108.021055077707 64.4149688970471
"517" 103.2 115.659358106156 68.5271229810572
"518" 103.4 121.579247798068 74.5920020790168
"519" 103.6 122.832298207452 79.70413806015
"520" 103.8 119.677332268728 86.0783944005429
"521" 104 115.750023764848 93.3743695984472
"522" 104.2 111.093715687798 100.194994054073
"523" 104.4 104.899854372753 106.837285216013
"524" 104.6 97.6725890846993 111.378868817143
"525" 104.8 89.4122133738993 114.458166955029
"526" 105 80.5485860253827 115.077767321162
"527" 105.2 72.3050549123564 112.914878053771
"528" 105.4 64.4286508272912 108.052336786211
"529" 105.6 59.193605449744 101.180264700758
"530" 105.8 57.4653943485708 92.3322389615287
"531" 106 60.3081442201921 84.2124748072056
"532" 106.2 65.9258216503966 77.3919345825
"533" 106.4 73.6973059787819 72.7163226075553
"534" 106.6 82.6119084543502 70.7832990398694
"535" 106.8 91.5360757631186 70.7059908367235
"536" 107 99.7375765477951 74.3666986598706
"537" 107.2 106.966316158581 79.7926062066778
"538" 107.4 112.524614300042 87.4214925245143
"539" 107.6 115.189116647011 95.9740632814184
"540" 107.8 113.005796363254 100.657003957568
"541" 108 108.265839092685 104.005759147755
"542" 108.2 102.019964732671 107.982905267914
"543" 108.4 94.0238341694993 111.429826469543
"544" 108.6 85.5064529041564 113.060471346343
"545" 108.8 77.1707920670935 110.29012484673
"546" 109 70.4963632397754 105.221890244622
"547" 109.2 67.6212338505772 97.2974397054811
"548" 109.4 67.4907255103564 88.5680397035143
"549" 109.6 69.5120266658627 80.5390458579421
"550" 109.8 74.7476131795532 73.5219839807889
"551" 110 81.9374011726477 68.8128328091664
"552" 110.2 90.1951863351997 66.3460913391576
"553" 110.4 99.0049004497546 66.1446252418375
"554" 110.6 107.368590440224 68.5612509137465
"555" 110.8 115.208199827951 72.8926055012727
"556" 111 121.362018487015 79.0005750184909
"557" 111.2 120.853004082726 83.8266791888526
"558" 111.4 116.700220357348 89.2857390922019
"559" 111.6 111.16272735219 95.5136878754388
"560" 111.8 104.150084386927 98.0892781770186
"561" 112 95.3949196858292 98.2718326534
"562" 112.2 87.1214251317521 95.97364253016
"563" 112.4 81.0737836036654 90.2596075988563
"564" 112.6 78.2379014460993 81.9544643884572
"565" 112.8 79.7977321063588 73.4264383825389
"566" 113 84.210354879879 66.5939833022155
"567" 113.2 90.4682621356005 60.4370370744297
"568" 113.4 98.3851718898502 57.2002248070224
"569" 113.6 107.552710629786 56.9762288764313
"570" 113.8 115.812667136207 59.5739919190471
"571" 114 122.891811226213 64.6982197441707
"572" 114.2 124.685457381867 70.6381227092208
"573" 114.4 121.578263047274 77.5519971094693
"574" 114.6 116.406336509248 83.6920072531282
"575" 114.8 109.366825650591 88.8736775040832
"576" 115 101.277943758875 91.6276377180495
"577" 115.2 92.7951990166105 90.2634352814842
"578" 115.4 85.2008585421729 86.2159380639577
"579" 115.6 80.2094839631088 79.6722895274
"580" 115.8 78.9242931364962 71.8323858439676
"581" 116 80.3246965812285 63.4882875455068
"582" 116.2 84.6490135980671 55.7920146827365
"583" 116.4 91.5257086405213 51.0300526289049
"584" 116.6 100.192254195086 50.1748722247663
"585" 116.8 108.780974505251 50.0423120161979
"586" 117 117.693927403394 51.9003689694
"587" 117.2 123.871515395084 55.2642951266547
"588" 117.4 123.47185360625 62.6896719102462
"589" 117.6 122.682593627864 71.6371092464367
"590" 117.8 120.650500646981 80.4501286926404
"591" 118 116.799091267637 88.0590698182333
"592" 118.2 110.114282277067 94.8591398748808
"593" 118.4 102.558356236119 99.4483549220471
"594" 118.6 93.7939211127926 101.607720207421
"595" 118.8 84.3727185694712 101.354028521866
"596" 119 76.4919413116825 98.0378684320442
"597" 119.2 70.9555736749858 91.1056035755942
"598" 119.4 68.7637315734513 82.4258727625927
"599" 119.6 70.352140528461 73.5405455994566
"600" 119.8 73.9318735771947 65.7456156601423
"601" 120 80.9483207526169 59.9521727830893
"602" 120.2 89.811902170811 56.3863739513126
"603" 120.4 98.4971787371621 56.97192932451
"604" 120.6 106.844984374928 60.4155355573626
"605" 120.8 114.41257724031 65.6985955544094
"606" 121 119.426652900666 73.2918675832037
"607" 121.2 121.528958750303 82.12462654915
"608" 121.4 118.49888739422 89.9027459918722
"609" 121.6 113.638141982496 97.2148056745622
"610" 121.8 108.008013163692 103.898406772567
"611" 122 100.5840024132 108.965218800976
"612" 122.2 92.3148643428539 112.596178618488
"613" 122.4 83.4053739402362 114.083692442224
"614" 122.6 74.7875865093006 112.101306855447
"615" 122.8 67.7525131814329 107.17656553495
"616" 123 62.180483981985 100.113587804429
"617" 123.2 59.614987987971 91.4525718141981
"618" 123.4 60.1389187318135 82.5113587325429
"619" 123.6 63.1009769499127 73.8983378841353
"620" 123.8 69.1598775750303 67.5623533099883
"621" 124 77.003849364906 63.822883621132
"622" 124.2 85.5964154947068 62.5152975906647
"623" 124.4 94.658074235187 63.0850536951551
"624" 124.6 102.150771016833 67.3891790420727
"625" 124.8 108.071359603192 74.2580389599
"626" 125 112.491157539762 81.9072525829049
"627" 125.2 113.863904215163 91.0924384054096
"628" 125.4 111.916001200538 99.912032090025
"629" 125.6 107.518209443987 108.251797880132
"630" 125.8 99.478277375366 112.023475207324
"631" 126 90.2666758736211 111.834614136916
"632" 126.2 82.0798281960383 108.985189093073
"633" 126.4 74.806633205754 103.544079671207
"634" 126.6 69.9966302170532 96.9872751658167
"635" 126.8 68.2023310178825 88.9089484016477
"636" 127 68.6796641384785 80.3868547894636
"637" 127.2 71.789985183527 73.0141434355132
"638" 127.4 77.4546045381243 66.737618133157
"639" 127.6 84.5157997620597 61.8333643011941
"640" 127.8 92.6576035382565 60.1626007026062
"641" 128 101.231807267766 62.2155466941941
"642" 128.2 109.154583718642 66.6744483330857
"643" 128.4 115.342954981069 73.4346096222545
"644" 128.6 119.966251809304 81.2653005416477
"645" 128.8 120.477307304699 89.3942816388572
"646" 129 116.231285959928 95.2034540124572
"647" 129.2 109.812156661491 101.264976313788
"648" 129.4 101.944897883976 105.112773804478
"649" 129.6 93.2541102903502 106.837138052982
"650" 129.8 84.4243797434324 105.854875538458
"651" 130 76.7345931120459 101.374961391532
"652" 130.2 72.3350036063949 93.6339651861453
"653" 130.4 71.7889463510682 85.1359499681383
"654" 130.6 73.5285461438421 76.9169364654857
"655" 130.8 77.3451400657173 69.6175032063633
"656" 131 83.6069054660122 63.6765871910916
"657" 131.2 92.1604146206155 60.6047679609918
"658" 131.4 100.557204949702 58.69557191694
"659" 131.6 109.413512290098 58.0670411231187
"660" 131.8 117.775357619219 60.0115409218078
"661" 132 125.399001238121 63.7588396352208
"662" 132.2 125.051724635831 69.5692271939278
"663" 132.4 124.321566376869 76.6754353583417
"664" 132.6 121.62780516318 83.2838512994388
"665" 132.8 117.218527350993 90.0274454967578
"666" 133 111.762507904827 96.4797402144289
"667" 133.2 105.082312607928 101.733313184286
"668" 133.4 97.07636200265 104.550723585261
"669" 133.6 88.380571359185 103.899013411286
"670" 133.8 80.5183732680993 100.823355105714
"671" 134 74.178026431093 94.766090388051
"672" 134.2 70.2611367944321 87.25606214583
"673" 134.4 68.8790429230362 78.9785591110634
"674" 134.6 70.0216872531221 70.45150232562
"675" 134.8 73.5909783048339 62.4675151346165
"676" 135 80.601628588585 56.8942189046
"677" 135.2 88.190323206269 53.2747556519192
"678" 135.4 97.1872004905452 51.8491486486886
"679" 135.6 106.448716191384 52.7639541843519
"680" 135.8 114.31868019033 57.1723429139607
"681" 136 119.864761157029 64.0052613015346
"682" 136.2 123.502367761199 72.003904942934
"683" 136.4 122.419328149942 79.7744451984849
"684" 136.6 118.975531527779 87.579059844886
"685" 136.8 113.733827445164 94.9666626991222
"686" 137 107.154090615383 101.251089459558
"687" 137.2 99.5005863388421 105.092878410371
"688" 137.4 91.3008696428361 107.143096684855
"689" 137.6 82.400667470385 106.592489323857
"690" 137.8 73.9194841704707 102.807063717
"691" 138 67.1400269695683 97.4691259444777
"692" 138.2 61.7346573097017 91.0593649290923
"693" 138.4 58.6019736091308 82.2514197644377
"694" 138.6 58.8249325867564 73.4772949284857
"695" 138.8 61.521422454289 64.9998654804918
"696" 139 66.5933779473821 57.91209801129
"697" 139.2 73.3587776859821 52.80996306474
"698" 139.4 81.1687935521684 49.4865854346632
"699" 139.6 89.9546113085053 49.6877340625579
"700" 139.8 98.2273229048921 51.96916180014
"701" 140 105.980927099692 56.3874733612889
"702" 140.2 112.727322906442 62.1832386376641
"703" 140.4 117.603803532102 69.3798052077396
"704" 140.6 120.529691907499 77.5462497374094
"705" 140.8 120.874553095601 85.9940656122713
"706" 141 117.270167567728 92.6992493802286
"707" 141.2 111.225458777714 99.8364304758757
"708" 141.4 104.637609956177 105.784339496194
"709" 141.6 96.248199145085 109.114633129635
"710" 141.8 87.4368904004621 108.2722719369
"711" 142 79.2164958229819 105.395757554188
"712" 142.2 73.253441606585 99.8267235201589
"713" 142.4 70.2544577426557 92.3374924540019
"714" 142.6 69.5847430046633 83.7868749699866
"715" 142.8 71.4389746599081 75.7923342949049
"716" 143 75.4349013466774 68.1431206719
"717" 143.2 81.9114326386071 62.486450204633
"718" 143.4 89.9691449277074 60.043193832502
"719" 143.6 98.2533078729319 59.1852333584204
"720" 143.8 107.124963797062 59.80772268057
"721" 144 115.524406468054 62.5458183433515
"722" 144.2 122.707101975099 67.6936013810857
"723" 144.4 124.486490532809 73.5248727365939
"724" 144.6 121.389660569706 80.8419992756727
"725" 144.8 117.815948541617 88.2819064777981
"726" 145 113.232864394491 95.8995807771087
"727" 145.2 107.850842280782 102.099665740523
"728" 145.4 100.948685945812 106.96138632891
"729" 145.6 92.5172231369829 109.641108875094
"730" 145.8 83.7577291943021 110.17171843011
"731" 146 75.483271082721 108.132628370227
"732" 146.2 68.1202507150009 104.218141062135
"733" 146.4 61.6582522134608 98.6337748573626
"734" 146.6 56.7241975854037 91.8053555615827
"735" 146.8 53.7809270941121 83.38455450474
"736" 147 52.9935500470179 74.6035472848849
"737" 147.2 55.5410014516972 66.5051961304714
"738" 147.4 60.8205051279127 59.0007183295471
"739" 147.6 67.7774346894715 53.8974593171353
"740" 147.8 76.0157274 52.1538162405474
"741" 148 84.8376691351217 52.9393113969728
"742" 148.2 93.3658913483728 55.1772991905683
"743" 148.4 100.52052551619 60.2119083899825
"744" 148.6 106.040754292553 67.3681397083167
"745" 148.8 109.576125479678 75.4184836804636
"746" 149 110.576077821022 84.3094358958
"747" 149.2 109.5039636965 93.08052181515
"748" 149.4 106.288343644324 100.9471094044
"749" 149.6 100.890588211299 107.658960191943
"750" 149.8 91.9582181557594 113.383961443275
"751" 150 83.7463268351921 116.308718367483
"752" 150.2 74.6171303426344 117.051442483794
"753" 150.4 66.1390046937912 115.807754968692
"754" 150.6 58.0936340576715 112.502575213547
"755" 150.8 50.8194234598148 107.455791370036
"756" 151 45.4318902723289 100.715155939466
"757" 151.2 41.453528977585 92.3134271549143
"758" 151.4 41.4155390336698 83.4285243998554
"759" 151.6 43.0304028465671 74.6255220300923
"760" 151.8 47.1300127243954 66.6590385757177
"761" 152 53.7970351887278 60.9999497551143
"762" 152.2 62.0576238287362 57.2546693576059
"763" 152.4 70.6256955537546 55.9053219627125
"764" 152.6 79.5054979655586 56.0227441016621
"765" 152.8 87.6744036921119 58.2460388909094
"766" 153 95.7800782603954 62.7407760979514
"767" 153.2 101.636266299128 69.3897632395429
"768" 153.4 105.492007762097 77.6525134868182
"769" 153.6 106.758278407271 86.7299243848
"770" 153.8 106.519371835442 95.7603483565429
"771" 154 103.519380077989 104.093504073815
"772" 154.2 98.5328476554037 111.06146843966
"773" 154.4 91.7144039751564 116.729422319143
"774" 154.6 82.7118675259987 119.503386599117
"775" 154.8 73.4711617221774 119.044569778812
"776" 155 65.1861106416898 116.559318596125
"777" 155.2 58.2810581561921 111.761455635956
"778" 155.4 52.3978315904795 105.084442163512
"779" 155.6 48.8331230178245 97.0728290675176
"780" 155.8 48.0774085936537 90.6073607527558
"781" 156 49.5502133120287 84.051462780525
"782" 156.2 53.9780250158707 77.4738308095715
"783" 156.4 59.8529548049278 71.7520144115143
"784" 156.6 67.0190660208221 68.20426985478
"785" 156.8 75.2858509007951 66.0298768517823
"786" 157 83.8884038494993 66.0265581811429
"787" 157.2 91.9471819805609 68.9964090839941
"788" 157.4 99.4208805275877 73.491818919565
"789" 157.6 105.158641586952 79.9136034101596
"790" 157.8 109.189394659227 87.646924008129
"791" 158 112.709394668848 95.7539958190132
"792" 158.2 111.944130563533 102.892765223309
"793" 158.4 106.354789497302 107.048931099493
"794" 158.6 99.1458462776421 111.069483070429
"795" 158.8 91.1292621068207 113.591286115206
"796" 159 82.5321867447754 114.454747718612
"797" 159.2 73.7489671527431 113.105209479449
"798" 159.4 65.8567164436694 109.985143934618
"799" 159.6 59.4804572512534 104.536979869466
"800" 159.8 55.1454094009421 97.1375349100731
"801" 160 54.2893275185564 88.2295352982857
"802" 160.2 55.5974446731023 80.1373399473612
"803" 160.4 57.3381707682498 72.7072604036885
"804" 160.6 61.9184107122821 65.05890876039
"805" 160.8 68.1897082227821 59.09304160566
"806" 161 75.5624058865213 54.541589863598
"807" 161.2 83.6386378880421 51.4199111039143
"808" 161.4 91.6819377587411 50.5647006062351
"809" 161.6 100.350781658889 51.9337635474291
"810" 161.8 108.674443562922 54.9812270354204
"811" 162 116.073505416501 59.9711618568706
"812" 162.2 122.737212100888 65.7075765128727
"813" 162.4 125.979622285026 71.922667788515
"814" 162.6 123.461776838801 78.5418212193029
"815" 162.8 120.332658801264 85.6118832192713
"816" 163 115.380493197733 92.6120700955748
"817" 163.2 109.025210797971 98.3061310732846
"818" 163.4 102.198789447863 103.06637625655
"819" 163.6 94.8197717400959 107.809243268458
"820" 163.8 86.3860634640707 110.123126668714
"821" 164 77.9357850308666 110.853805836787
"822" 164.2 69.7199632889806 107.864365728987
"823" 164.4 62.9018289930532 102.82617283665
"824" 164.6 58.0792544989278 96.2080477312
"825" 164.8 55.9435745386421 88.4128679048526
"826" 165 56.4794854168121 80.00606215062
"827" 165.2 59.0045246706797 71.7814213735782
"828" 165.4 63.8277107905936 64.6938280643697
"829" 165.6 69.7299955305303 58.9407681502529
"830" 165.8 77.8265098118207 55.7815610381184
"831" 166 86.188684002581 55.2550810857333
"832" 166.2 94.9020187489573 55.6025196248243
"833" 166.4 103.110964381957 57.9188140319825
"834" 166.6 110.855346815797 60.5405484896523
"835" 166.8 118.34052129547 64.9087252348444
"836" 167 123.460185701727 71.4617962221248
"837" 167.2 124.533947475797 78.5523793030636
"838" 167.4 120.853766145156 82.9153801194286
"839" 167.6 115.63624158368 88.9720610904
"840" 167.8 109.175049491404 94.2858662853808
"841" 168 101.973784904048 98.6154107642788
"842" 168.2 93.6719220743483 100.568908077994
"843" 168.4 84.9639861722477 100.122586278761
"844" 168.6 76.9342810820512 98.1861311470909
"845" 168.8 69.6877759661577 93.6529188395285
"846" 169 64.188412443527 87.4180930584849
"847" 169.2 60.0336429823588 79.9164616118167
"848" 169.4 57.8971787328221 71.30376906201
"849" 169.6 57.2558460432316 62.2474543883053
"850" 169.8 57.9366118914109 53.667962537025
"851" 170 61.0492975623421 45.6453171373
"852" 170.2 66.7072267896835 38.901774706331
"853" 170.4 74.0211751989305 34.1999913959232
"854" 170.6 81.9362023264796 31.501383743025
"855" 170.8 91.0322595576835 30.6431206966759
"856" 171 98.9818416496619 32.9592415800593
"857" 171.2 106.554045676011 37.2044502154105
"858" 171.4 114.104637571214 41.8425392605485
"859" 171.6 120.332382606415 48.2748956266294
"860" 171.8 124.301448323548 56.0639521546789
"861" 172 125.21360998122 64.6822467797333
"862" 172.2 124.281713471242 73.85292562332
"863" 172.4 120.738494954277 81.6549379933515
"864" 172.6 115.514566244442 89.1187573624606
"865" 172.8 108.203280100986 94.6417183380116
"866" 173 100.041228808207 97.7505566683898
"867" 173.2 90.9762880365411 98.3714775677465
"868" 173.4 82.8981883952199 96.6192476762611
"869" 173.6 75.5007319602754 91.7747319724
"870" 173.8 68.4010877363137 84.2070530896019
"871" 174 64.8488170035521 76.45558771965
"872" 174.2 64.2763461802993 68.3451313653429
"873" 174.4 65.2597242411088 60.0420120687636
"874" 174.6 68.5460607388058 52.0200422439758
"875" 174.8 74.3510156297584 45.9843415185735
"876" 175 81.6818087842149 41.3729812349455
"877" 175.2 90.0538223111207 39.6705323934
"878" 175.4 98.6239794398889 38.9102333775383
"879" 175.6 106.966130935074 39.8797269664105
"880" 175.8 115.532851814607 42.1566879602351
"881" 176 122.46031702256 45.8041851124294
"882" 176.2 124.284528868553 53.0433774225389
"883" 176.4 126.040632941359 61.9291180597889
"884" 176.6 126.044417791518 69.5204194844094
"885" 176.8 123.753122626081 77.3579628142333
"886" 177 120.075509888442 84.844491246
"887" 177.2 115.176320161829 92.3468037304755
"888" 177.4 109.20329282552 98.2891483605262
"889" 177.6 102.332172184492 103.43002101759
"890" 177.8 93.8807973606542 107.131515400218
"891" 178 85.5092643966168 108.82699298305
"892" 178.2 76.9365845889421 108.013736788694
"893" 178.4 68.8748537506874 104.893923802551
"894" 178.6 62.2601195059278 99.3929010062
"895" 178.8 56.7598210872285 92.9163318065068
"896" 179 53.1309926248421 84.7437340696636
"897" 179.2 52.8555296918877 76.1292190919644
"898" 179.4 54.874188237646 68.4084220417981
"899" 179.6 58.9749896070785 60.6944244366121
"900" 179.8 64.054222301533 53.7996996497637
"901" 180 70.3257501627221 48.28110170769
"902" 180.2 77.6549601688038 43.6265267379638
"903" 180.4 85.6904931216444 40.039832233827
"904" 180.6 93.9322254723762 38.6415797968615
"905" 180.8 102.816359317714 38.4824436499435
"906" 181 111.434271873349 39.745392862132
"907" 181.2 118.808581098442 43.9199465254693
"908" 181.4 124.691082572011 49.5967558299413
"909" 181.6 125.416929475716 57.8097740838057
"910" 181.8 124.697990073671 66.6671686684572
"911" 182 122.697929480947 75.4732305492932
"912" 182.2 119.54363883981 83.2032702526641
"913" 182.4 115.067073047974 90.4446904946202
"914" 182.6 109.451407035156 96.9432938586857
"915" 182.8 103.324031242971 102.572609518217
"916" 183 95.8795380906383 107.477546867344
"917" 183.2 87.8378169151748 111.327839088855
"918" 183.4 79.4970831949 112.760236206101
"919" 183.6 70.6825074697625 111.958662300449
"920" 183.8 62.1878279922787 108.106904555313
"921" 184 55.3671219391921 101.945030097233
"922" 184.2 51.3587000174977 94.5278606923444
"923" 184.4 49.0434538574223 86.3535441007367
"924" 184.6 48.9422391933006 77.7229189568151
"925" 184.8 51.5798202073035 69.3369676520139
"926" 185 56.2894460983121 61.89443854635
"927" 185.2 62.3571076627823 55.5370117399052
"928" 185.4 69.9684762439421 50.9329697871188
"929" 185.6 78.5450333136377 48.1325490731935
"930" 185.8 86.9825846414127 47.4827901326647
"931" 186 95.5119964070304 48.6480717426941
"932" 186.2 103.799275723312 52.33987872135
"933" 186.4 110.414881853293 57.8974179212411
"934" 186.6 115.197834046942 65.3171758621212
"935" 186.8 118.00414281819 73.2395043300116
"936" 187 119.387416453873 81.8964274291707
"937" 187.2 117.775914613008 90.2592225460698
"938" 187.4 114.02740497319 98.1765847049888
"939" 187.6 109.519743381106 105.402332191335
"940" 187.8 102.655239025942 110.713191560117
"941" 188 94.1810367622176 113.852914838767
"942" 188.2 85.662855434027 115.306591264664
"943" 188.4 76.861056141846 115.467590451265
"944" 188.6 68.9322241109893 113.770650704117
"945" 188.8 61.1254316943019 109.974233715073
"946" 189 54.5864702288833 105.019974710194
"947" 189.2 49.1998935792993 98.7195320280572
"948" 189.4 45.7031701188993 91.0394858449143
"949" 189.6 43.8371101556542 82.5097042633091
"950" 189.8 42.9751363100645 74.0123502786857
"951" 190 44.2594197523209 65.5778661249455
"952" 190.2 47.4305809054724 57.5983610104909
"953" 190.4 52.9389528924632 51.3854284819895
"954" 190.6 60.3084776225053 46.2199317176526
"955" 190.8 68.5964341312553 43.2109692867956
"956" 191 77.0690362351694 41.9419118427068
"957" 191.2 85.9756342252883 42.7867888286308
"958" 191.4 94.3087121574221 45.60582495669
"959" 191.6 101.895081751942 49.40089611918
"960" 191.8 108.83882608175 54.5646212282942
"961" 192 114.719216504053 60.8639615755944
"962" 192.2 119.295223839274 67.5519880920729
"963" 192.4 121.786444914938 75.7990404436019
"964" 192.6 122.494626747838 83.8919196589189
"965" 192.8 118.873639603875 91.7299718723189
"966" 193 114.75559301604 99.4517166143439
"967" 193.2 109.292272583367 105.7880863824
"968" 193.4 101.666258899054 109.711305641155
"969" 193.6 93.1167270781537 111.914029162506
"970" 193.8 84.2179058848032 113.891768604344
"971" 194 75.7646754581921 114.280620134544
"972" 194.2 67.4451764038588 112.469200808178
"973" 194.4 60.0916621219008 108.130268387207
"974" 194.6 54.2397265226854 101.85952682913
"975" 194.8 51.173399486551 94.0236798493604
"976" 195 49.6306493678993 85.7835679830857
"977" 195.2 49.2196379240785 77.3907764540364
"978" 195.4 50.6167365846119 68.8894579865321
"979" 195.6 53.5253712501649 60.9365229741921
"980" 195.8 57.9883208221391 53.4870049645818
"981" 196 64.3711326052359 47.6687824737093
"982" 196.2 71.4703998901518 42.9129185017548
"983" 196.4 79.5152829070151 39.1595244746697
"984" 196.6 87.6858200640973 37.0743278616414
"985" 196.8 96.2586883282489 36.6130732494
"986" 197 105.024912977034 38.8047722786449
"987" 197.2 114.356231350728 42.9424816559204
"988" 197.4 121.764748275109 47.6326655809
"989" 197.6 124.942627990025 53.4786407034556
"990" 197.8 124.311003935011 61.9808678673358
"991" 198 122.390091331711 70.9396668360635
"992" 198.2 119.557668120879 78.3340327337883
"993" 198.4 115.906826889038 85.2016847902269
"994" 198.6 111.421033221995 92.296676858633
"995" 198.8 106.258814782404 98.8619318828434
"996" 199 99.9313421274421 104.572382389429
"997" 199.2 92.650020831581 109.284347533178
"998" 199.4 84.7987143819798 112.656552973579
"999" 199.6 76.4261584706633 113.924161556458
"1000" 199.8 67.6427569651564 113.358937596114
"1001" 200 59.1543340721564 111.5208222774
"1002" 200.2 51.2038531653865 108.243962130011
"1003" 200.4 43.8052449769966 103.720827074809
"1004" 200.6 37.5094182309556 97.7484837909135
"1005" 200.8 33.4952696820176 91.5499894960132
"1006" 201 29.4592842166583 82.4060987169676
"1007" 201.2 27.2584470210568 73.9126723020055
"1008" 201.4 27.2571394110671 65.4274207831789
"1009" 201.6 29.2129607306296 59.0145349724312
"1010" 201.8 33.5933993416666 51.7092777729
"1011" 202 40.3012270781088 44.1216061219758
"1012" 202.2 47.1234466533512 39.5199756931273
"1013" 202.4 53.5269426774531 37.0540529336308
"1014" 202.6 62.0516618109009 35.7497906675647
"1015" 202.8 70.6137260230351 35.5109658835395
"1016" 203 80.2438580000468 36.4442019594698
"1017" 203.2 87.1015765807088 39.1652023404333
"1018" 203.4 94.6481184619267 43.3071751639052
"1019" 203.6 100.880343504102 49.1241383787396
"1020" 203.8 107.09718608733 55.4543080444935
"1021" 204 111.330181990803 62.8739578647056
"1022" 204.2 113.898941457194 70.714962738556
"1023" 204.4 115.359719392331 79.4175012654
"1024" 204.6 115.764366354923 88.5502182603906
"1025" 204.8 113.798782683128 97.4128322272286
"1026" 205 110.672082869331 105.497910861789
"1027" 205.2 105.800656157377 111.524394075465
"1028" 205.4 99.3831074874057 116.197345013564
"1029" 205.6 92.2925067759715 119.8014407924
"1030" 205.8 84.3191596380993 121.650475608057
"1031" 206 76.3311388114133 121.453889664698
"1032" 206.2 68.6043326210461 118.86553539436
"1033" 206.4 61.5955674465009 114.971704473018
"1034" 206.6 55.0390571217816 109.971055142483
"1035" 206.8 49.9811370467528 103.595175758487
"1036" 207 45.938456894185 95.9823781277143
"1037" 207.2 43.0079925495742 88.1139534532868
"1038" 207.4 41.7084091470018 79.6804708018679
"1039" 207.6 41.6739306082084 71.2023657149327
"1040" 207.8 43.4872281314229 62.9322107365731
"1041" 208 46.6607127690892 54.7292680548412
"1042" 208.2 51.1922152606599 47.1930927625485
"1043" 208.4 57.1387106972088 41.6026767135667
"1044" 208.6 64.5709227265455 37.1490071798138
"1045" 208.8 72.2467123092539 33.8793450735882
"1046" 209 80.5285623250347 31.8239975840296
"1047" 209.2 89.1149375828171 31.9743344543625
"1048" 209.4 97.3789788460151 33.2764921329843
"1049" 209.6 105.486237121123 35.4941062430907
"1050" 209.8 113.288215652306 39.4850069599048
"1051" 210 119.981708429952 44.7124001164385
"1052" 210.2 124.531901156568 50.5942699175942
"1053" 210.4 124.147442700414 58.6260647265869
"1054" 210.6 122.605747671899 67.136707037
"1055" 210.8 119.580140731552 75.14088028773
"1056" 211 114.830670703432 82.4341448140311
"1057" 211.2 108.948464150115 89.0455577044385
"1058" 211.4 101.784858947212 93.9786504387
"1059" 211.6 93.5509842520297 96.7930100605546
"1060" 211.8 85.2386944245891 97.5149616398118
"1061" 212 76.8670880096848 96.4598675862641
"1062" 212.2 69.3800852770479 92.6285176388135
"1063" 212.4 62.9297122548844 87.4359818569962
"1064" 212.6 58.0183567453245 80.1631316203706
"1065" 212.8 55.6555149400737 72.2525871397895
"1066" 213 54.6179533332686 63.6310285422979
"1067" 213.2 55.5982690535378 54.9618938835383
"1068" 213.4 58.8511761116921 46.5539696238456
"1069" 213.6 64.0906719105715 39.7514651354471
"1070" 213.8 70.9277223277992 34.0833897909714
"1071" 214 78.4090030485397 29.7477724580707
"1072" 214.2 86.0559380193621 25.95782813256
"1073" 214.4 94.2214251325111 24.260235443469
"1074" 214.6 102.67088932276 23.3625848709176
"1075" 214.8 110.565097771509 24.6295319933333
"1076" 215 113.270292387871 28.5620441573011
"1077" 215.2 115.80558355066 35.8335725270436
"1078" 215.4 118.369461119772 43.4255671673417
"1079" 215.6 121.085500783648 51.0788554143533
"1080" 215.8 122.869992819528 59.1654742687143
"1081" 216 123.835658919895 67.3787558859
"1082" 216.2 123.977650561642 75.8431859327714
"1083" 216.4 122.583283640413 84.2135156089294
"1084" 216.6 120.137080259545 92.2509717144561
"1085" 216.8 115.862971661692 99.5408741891308
"1086" 217 110.425132305185 105.758967723886
"1087" 217.2 103.17691558653 109.894673664047
"1088" 217.4 95.1025335392707 112.448979517543
"1089" 217.6 86.6384300560537 114.385334970565
"1090" 217.8 78.0098542638993 114.166980369886
"1091" 218 69.9739059387564 113.398975751571
"1092" 218.2 61.7311356020512 111.718862244682
"1093" 218.4 54.2536864449037 107.48953299739
"1094" 218.6 47.5874236605981 102.025868880666
"1095" 218.8 42.0749273841088 95.7593372920111
"1096" 219 38.829670092633 87.9262710877364
"1097" 219.2 37.1997357167068 79.6910239584294
"1098" 219.4 38.8297036388499 74.6606291505845
"1099" 219.6 46.2135614314421 70.9039334822857
"1100" 219.8 53.9586332486768 67.4567522926347
"1101" 220 62.7469821409421 66.4924179957511
"1102" 220.2 71.8446090904102 67.4844659094957
"1103" 220.4 80.0867379027692 70.6165908322037
"1104" 220.6 87.5836592279806 74.7284172897462
"1105" 220.8 94.6475038209127 79.6910239584294
"1106" 221 99.9254218994514 86.5182358194561
"1107" 221.2 104.095630496068 95.5477413288392
"1108" 221.4 106.435729934743 103.658254405876
"1109" 221.6 105.889708226812 109.9156562268
"1110" 221.8 100.239024833585 113.4572130686
"1111" 222 94.3867358474327 118.436160294136
"1112" 222.2 89.0620492819138 120.22087995956
"1113" 222.4 81.9373676619232 121.306133735909
"1114" 222.6 74.396750929744 121.774847991475
"1115" 222.8 66.4844220714421 121.497602650857
"1116" 223 58.8017658888821 119.93647857126
"1117" 223.2 51.750283883894 116.048213702169
"1118" 223.4 45.2490222488666 112.360902443145
"1119" 223.6 39.1872428447394 106.944962815265
"1120" 223.8 33.8117362759976 99.9916534219
"1121" 224 30.1284859102479 92.4228341534097
"1122" 224.2 27.3582057759057 84.1704604801636
"1123" 224.4 25.8023113849826 75.8470225127784
"1124" 224.6 25.5649902456384 67.5162701114187
"1125" 224.8 26.0275850203721 58.95927776811
"1126" 225 28.0142641427506 50.6277829161128
"1127" 225.2 31.8597753545339 43.1608715947775
"1128" 225.4 37.3140605799847 36.7309805834106
"1129" 225.6 44.3738190927719 31.4495451737617
"1130" 225.8 52.2602670200785 27.9140808269114
"1131" 226 60.5402902896539 25.6916493364941
"1132" 226.2 69.0705404640296 24.8657419445625
"1133" 226.4 77.7037803562199 24.925841305437
"1134" 226.6 86.3093237773621 27.15023719872
"1135" 226.8 94.0204640140973 30.3883324346759
"1136" 227 101.420983662632 34.9354936927579
"1137" 227.2 108.385212417078 40.1646672045515
"1138" 227.4 114.781898934753 46.2613759255132
"1139" 227.6 120.003636043625 53.3629515887654
"1140" 227.8 121.182344949524 62.1324339456273
"1141" 228 120.555480987731 67.7572634481981
"1142" 228.2 120.943728735707 74.0294789013412
"1143" 228.4 120.701802988404 81.7322285890415
"1144" 228.6 119.520364727733 89.3333971710545
"1145" 228.8 116.535418481 96.7259538714577
"1146" 229 112.556461867791 103.1128096314
"1147" 229.2 108.61684283222 109.079101433233
"1148" 229.4 104.781869494871 112.6928482826
"1149" 229.6 95.6813719137149 114.794465401279
"1150" 229.8 88.3906550781258 115.943218539257
"1151" 230 80.772563425331 116.453806127789
"1152" 230.2 72.638251912578 115.676591987691
"1153" 230.4 64.7746832189178 113.710022392643
"1154" 230.6 57.7074209540532 110.261035870844
"1155" 230.8 51.2240211557402 105.00534744289
"1156" 231 45.6665323651056 98.8695135296804
"1157" 231.2 41.086019078581 91.5694858724556
"1158" 231.4 37.044616788385 83.9490924966857
"1159" 231.6 35.1763759138539 76.0790256559588
"1160" 231.8 35.2300644928299 67.3982549875837
"1161" 232 37.0199611930647 59.0825135623811
"1162" 232.2 40.0080467619614 51.4299906395538
"1163" 232.4 43.783361661533 43.8552365753394
"1164" 232.6 48.3201674939634 36.8407563771447
"1165" 232.8 53.563125509953 30.97588295265
"1166" 233 59.8866467573652 25.8335698570923
"1167" 233.2 66.6475391531546 21.1012453735125
"1168" 233.4 73.2941643176921 16.424288339175
"1169" 233.6 80.5584172673546 13.0849696803375
"1170" 233.8 88.5459784036494 13.0948737972293
"1171" 234 96.7811023383747 15.5071579505798
"1172" 234.2 104.707236611094 18.6247356732539
"1173" 234.4 109.388677606431 22.4549527814455
"1174" 234.6 112.871352705726 29.2148267154316
"1175" 234.8 116.39639885768 36.4087381085881
"1176" 235 120.296317477556 43.8890980456571
"1177" 235.2 123.606638020571 51.8582938435651
"1178" 235.4 125.739023992929 60.1913167382649
"1179" 235.6 126.304576439275 68.8933305544555
"1180" 235.8 125.557641007788 77.4030071565028
"1181" 236 123.431652981182 83.9154940445539
"1182" 236.2 119.702670844528 90.7264602658857
"1183" 236.4 114.794666520779 97.719394552615
"1184" 236.6 110.005235906214 104.790772328286
"1185" 236.8 104.072389372471 110.439792080057
"1186" 237 97.2695247396521 114.1196625498
"1187" 237.2 89.5962745435633 116.605006232764
"1188" 237.4 81.7509139909421 118.648884456277
"1189" 237.6 73.4349341832476 119.2918642684
"1190" 237.8 65.5258589680647 118.245069097636
"1191" 238 57.6159205414421 115.124256268543
"1192" 238.2 50.4842632071875 110.589686992636
"1193" 238.4 44.4943272229561 104.59510582855
"1194" 238.6 39.8001956925489 97.532204591866
"1195" 238.8 36.4019018022199 89.6833449884833
"1196" 239 34.5351074624893 81.241881367834
"1197" 239.2 33.9180175244921 72.93186605619
"1198" 239.4 34.5200782590591 64.361954443283
"1199" 239.6 36.3029087999905 55.9934191137871
"1200" 239.8 39.8021339184118 51.0124704806121
"1201" 240 42.9157073992906 46.7351160215818
"1202" 240.2 47.9036983491655 41.8375878771128
"1203" 240.4 54.1175623342163 37.5048321664
"1204" 240.6 61.2001504787328 34.2933150035163
"1205" 240.8 68.7678749023598 31.2130608494824
"1206" 241 76.4252883272635 28.3506538959714
"1207" 241.2 84.5809589772529 26.4077704309135
"1208" 241.4 92.827491412085 26.0439101667928
"1209" 241.6 101.028418925816 27.5456909803121
"1210" 241.8 108.816736041309 29.5851636892333
"1211" 242 116.312600770927 32.8345895907711
"1212" 242.2 118.898011365972 38.1717779110471
"1213" 242.4 120.450807662084 45.7241572787491
"1214" 242.6 122.345709314847 54.0144229270757
"1215" 242.8 122.327963092971 61.9620554312654
"1216" 243 121.418454405842 70.0558525530572
"1217" 243.2 120.42929377697 77.5859101744189
"1218" 243.4 118.784172378635 85.2799687983908
"1219" 243.6 116.723476800134 93.8618526419608
"1220" 243.8 113.338290435078 101.434064540652
"1221" 244 108.784870862651 108.091603896573
"1222" 244.2 103.742400893037 112.918714633778
"1223" 244.4 97.173057161785 116.966011419571
"1224" 244.6 90.1202455776821 120.52503945648
"1225" 244.8 83.0007879703075 123.188409756006
"1226" 245 76.5065597207979 124.24676099816
"1227" 245.2 67.8565298553289 123.966988509815
"1228" 245.4 60.0792603869044 121.291711758815
"1229" 245.6 53.1288810768588 117.020002265567
"1230" 245.8 46.0939070457199 111.920698299706
"1231" 246 40.0451292401302 106.569982470831
"1232" 246.2 35.9916388575094 99.3938809610539
"1233" 246.4 33.2329710287564 91.214197796
"1234" 246.6 31.3019325759372 83.046378744565
"1235" 246.8 30.6189349553321 74.28479172741
"1236" 247 31.4815550952233 66.216284440525
"1237" 247.2 34.2170988208887 58.0115767487301
"1238" 247.4 38.9076054091088 50.722938364703
"1239" 247.6 45.022906925738 44.5882058380224
"1240" 247.8 51.4385985181124 38.6079813447297
"1241" 248 58.1969602968559 33.7137585438828
"1242" 248.2 65.5523244616564 30.0295265509357
"1243" 248.4 73.3891839769421 26.5352875292214
"1244" 248.6 81.7138933444811 23.9067495340753
"1245" 248.8 90.2029126812296 22.0567013560125
"1246" 249 98.2074648637455 22.2576154988494
"1247" 249.2 106.568414240216 23.4996967325935
"1248" 249.4 113.348909844036 27.4844875499312
"1249" 249.6 118.571031950317 34.4195055562437
"1250" 249.8 122.01689194606 42.0722864513706
"1251" 250 124.964434163124 49.9537390237458
"1252" 250.2 125.922505775876 57.7520861754283
"1253" 250.4 125.4865982719 66.244710000129
"1254" 250.6 124.99189744297 74.7782316614833
"1255" 250.8 123.879815505081 82.88899133515
"1256" 251 121.489676348631 90.8382129553189
"1257" 251.2 117.854798858423 97.0159188147679
"1258" 251.4 112.540869235461 102.337628362579
"1259" 251.6 106.688295674109 107.266630387642
"1260" 251.8 99.1322024291344 111.087192254573
"1261" 252 91.1319458041694 113.466478096309
"1262" 252.2 82.7297957635931 115.245297862013
"1263" 252.4 74.2189596151451 115.25561457335
"1264" 252.6 66.0550739814977 113.799761731956
"1265" 252.8 58.1736060181617 110.392134088727
"1266" 253 50.5176951855772 106.1702687754
"1267" 253.2 43.9330896094421 100.770627626593
"1268" 253.4 38.7511246210582 94.0428024832393
"1269" 253.6 35.3049493358627 86.3432177142505
"1270" 253.8 33.2801308308855 77.7157079682679
"1271" 254 34.1514431779704 69.2644293909849
"1272" 254.2 36.1549146744724 60.5747511620364
"1273" 254.4 39.282024226772 52.6686737800701
"1274" 254.6 43.1127218582936 44.8924304363703
"1275" 254.8 48.6620680192737 38.5561689948632
"1276" 255 55.5254880379421 32.8433651002636
"1277" 255.2 62.2070977133853 33.0387992785023
"1278" 255.4 68.1495284811564 29.2970102976857
"1279" 255.6 74.8883830451088 25.6854877902889
"1280" 255.8 81.9722539030774 23.3625848709176
"1281" 256 90.3443992714055 22.1600537287537
"1282" 256.2 98.223334425368 22.1420436280296
"1283" 256.4 106.519371835442 22.8842323986333
"1284" 256.6 113.268647025806 26.7458187392182
"1285" 256.8 115.435844455549 33.3960622325942
"1286" 257 117.944088512324 41.0568802895765
"1287" 257.2 119.210378514699 49.2032532245143
"1288" 257.4 119.263254608124 57.4509431630635
"1289" 257.6 118.485336650152 65.8196660303439
"1290" 257.8 116.451362628586 73.9199545353231
"1291" 258 113.168357551263 81.7682835317774
"1292" 258.2 109.530399791489 89.5399769828019
"1293" 258.4 105.086308043735 96.4931221450981
"1294" 258.6 99.6986657823556 103.061362001573
"1295" 258.8 93.2277983238833 108.107408943841
"1296" 259 86.1460051387966 112.479752645291
"1297" 259.2 78.0073239206848 115.568987236264
"1298" 259.4 69.732259147115 117.257129970465
"1299" 259.6 61.2639302044127 117.395939848224
"1300" 259.8 52.8137731470383 116.595763476756
"1301" 260 44.5760263692271 114.428265902652
"1302" 260.2 36.6494008203876 111.239397060736
"1303" 260.4 29.2647450434509 106.295408143019
"1304" 260.6 23.0854429676789 100.263204069558
"1305" 260.8 17.6909935407842 93.3872734726895
"1306" 261 13.7686668729876 85.7652033745909
"1307" 261.2 11.3506621395597 77.1169131349883
"1308" 261.4 10.4861695534421 68.5791054406136
"1309" 261.6 11.3638769213596 59.7843583342763
"1310" 261.8 13.4317789901921 51.7928801713688
"1311" 262 16.1993515917158 44.9124656363368
"1312" 262.2 18.5931215800026 39.1203577397407
"1313" 262.4 22.4157345147647 32.0803078786581
"1314" 262.6 28.0385244812825 27.0869738153681
"1315" 262.8 34.8320857630355 22.5899192908615
"1316" 263 42.050582477948 18.7584111011294
"1317" 263.2 49.5600009250283 15.5447197226414
"1318" 263.4 57.7578776227313 13.1894367049301
"1319" 263.6 66.0726702146921 12.4651804706368
"1320" 263.8 74.0940133480877 13.0048444159823
"1321" 264 82.4571094831458 13.8897349199185
"1322" 264.2 91.13610876843 15.0681164199181
"1323" 264.4 99.1179162565899 17.1565150603091
"1324" 264.6 106.976023091618 20.8260005539385
"1325" 264.8 111.877254557023 25.4969079476258
"1326" 265 112.676645754842 31.1096467902
"1327" 265.2 112.631303040253 39.0550175920421
"1328" 265.4 112.107794728132 46.82880861429
"1329" 265.6 110.106973072509 54.7079396256692
"1330" 265.8 106.004233808565 61.6748639450887
"1331" 266 100.632297121536 67.8627345237645
"1332" 266.2 94.45283490523 72.7814251687637
"1333" 266.4 86.6261534309229 75.4670582608327
"1334" 266.6 78.857222512339 76.1866810359155
"1335" 266.8 70.872495058115 75.7492646522131
"1336" 267 62.6209164544124 74.5437297586277
"1337" 267.2 54.7504257193539 72.2234797501059
"1338" 267.4 47.1438491429564 67.9192709845714
"1339" 267.6 40.0997250705564 63.5223535489143
"1340" 267.8 33.7871015495254 57.8701994970944
"1341" 268 28.4494977565101 51.2955560562058
"1342" 268.2 23.4288473502316 44.4538467647368
"1343" 268.4 17.8605213691486 36.3679780191065
"1344" 268.6 14.816351167835 29.1195684723643
"1345" 268.8 16.6957659865071 25.0930039746857
"1346" 269 19.9367735004691 20.9539243902649
"1347" 269.2 23.3708353477421 16.75869793305
"1348" 269.4 23.6602798482267 16.0810591516154
"1349" 269.6 24.6619149678015 15.49749603615
"1350" 269.8 24.8911498957421 15.3637321986
"1351" 270 24.2696095364127 14.92422244665
"1352" 270.2 24.5270455782682 15.1997814908783
"1353" 270.4 24.7699356277259 15.5982062613324
"1354" 270.6 25.8044903779876 15.1182089643091
"1355" 270.8 25.9952319851738 15.3273782636561
"1356" 271 26.2094226419684 15.2410315355842
"1357" 271.2 26.6724517744821 16.1535758108
"1358" 271.4 28.3227170183707 17.2446155470071
"1359" 271.6 30.6929385017127 19.3114515051176
"1360" 271.8 33.4901973026007 21.8384612273268
"1361" 272 36.7538264661088 25.4118263236963
"1362" 272.2 40.0767861351612 29.8454389643663
"1363" 272.4 44.3549351296289 34.6265647671033
"1364" 272.6 49.2955034227682 39.4420537888891
"1365" 272.8 54.2672277080842 44.5664899963579
"1366" 273 58.9388865663844 50.6913496684673
"1367" 273.2 62.1768641854421 57.2433545032218
"1368" 273.4 64.393397545143 64.8909985333346
"1369" 273.6 65.6429023980843 72.8888442400239
"1370" 273.8 66.4079282577063 80.4955440532019
"1371" 274 66.0182414778401 88.8347722696136
"1372" 274.2 64.6784726689694 96.2925911090454
"1373" 274.4 62.4987325807394 104.5141450724
"1374" 274.6 59.303609168121 112.018711266446
"1375" 274.8 55.8507476407594 119.557677022506
"1376" 275 51.4544622700751 125.942071657299
"1377" 275.2 47.6202076020215 124.568600610381
"1378" 275.4 45.5031340725636 124.765049503979
"1379" 275.6 45.3912759187017 125.06992307539
"1380" 275.8 44.6829744878475 124.335983239076
"1381" 276 43.7084976875785 123.660324833236
"1382" 276.2 40.8924605134421 122.423636655483
"1383" 276.4 37.986812615629 121.436133707007
"1384" 276.6 36.054792949521 121.387162475637
"1385" 276.8 35.5242702067872 120.845396237586
"1386" 277 33.8866867179286 120.541703986049
"1387" 277.2 32.9574854602842 120.1199261199
"1388" 277.4 31.3033205891302 119.003182155033
"1389" 277.6 28.4224259595057 116.576053021173
"1390" 277.8 25.678949252433 114.838860325718
"1391" 278 24.6230767331855 114.581663566471
"1392" 278.2 23.481553907216 113.750773457426
"1393" 278.4 22.6421328574938 112.759620378848
"1394" 278.6 22.2854249392474 111.913151105612
"1395" 278.8 21.7823805756313 110.281311813616
"1396" 279 20.7413188324972 107.523685323088
"1397" 279.2 19.7669988169148 104.874323024591
"1398" 279.4 18.9700677007635 102.116405535364
"1399" 279.6 18.3311259820474 99.6362908459526
"1400" 279.8 17.1278826847472 95.9452703457305
"1401" 280 16.5207514216 91.305385173979
"1402" 280.2 15.4451200720364 86.2318854424755
"1403" 280.4 15.0206729444334 80.2815658060957
"1404" 280.6 13.9335494714947 73.9864883122421
"1405" 280.8 13.4493752233866 67.4247593220945
"1406" 281 13.7997642160148 60.6662433106636
"1407" 281.2 14.1098318984324 54.3418836741961
"1408" 281.4 15.7122508121921 46.9519031933687
"1409" 281.6 18.5082548279953 40.2194113620702
"1410" 281.8 22.3305766434312 33.8214801179217
"1411" 282 26.6165398401894 27.6296871106418
"1412" 282.2 31.2581076474646 21.1797752669056
"1413" 282.4 36.1575049633457 15.3674158843157
"1414" 282.6 43.2996252144421 11.0887491454714
"1415" 282.8 51.1048115099778 9.30978110186428
"1416" 283 59.5836694342649 9.11045420883038
"1417" 283.2 67.2333533941383 10.8181805978051
"1418" 283.4 73.3446068528495 13.1914263499926
"1419" 283.6 79.9019432097715 15.9932090811882
"1420" 283.8 87.0462071002569 20.2028218561407
"1421" 284 92.9841172240355 25.0804045551363
"1422" 284.2 99.0611987277168 30.4981549614
"1423" 284.4 104.718523055371 36.5038782799714
"1424" 284.6 109.107167967888 43.526412180202
"1425" 284.8 112.135277337269 51.2719729193712
"1426" 285 115.231579346489 58.8010828317925
"1427" 285.2 116.852836655627 67.3360850361961
"1428" 285.4 116.706746235832 75.40840796283
"1429" 285.6 115.312649468536 83.5020755905875
"1430" 285.8 114.107008358752 91.40274110988
"1431" 286 111.080315479442 98.7318670153444
"1432" 286.2 105.917876671592 104.780839327951
"1433" 286.4 99.5142117994138 110.020936659589
"1434" 286.6 92.5610146423159 113.591286115206
"1435" 286.8 84.9996813881564 117.231719178514
"1436" 287 77.5278180242754 120.767512952483
"1437" 287.2 69.9844608595169 123.479202200428
"1438" 287.4 61.5715537635532 123.255237232844
"1439" 287.6 54.0157312298588 121.238163492011
"1440" 287.8 46.6474247812251 118.493848202513
"1441" 288 38.7225570222057 115.283581655755
"1442" 288.2 31.2055914677394 112.436682786751
"1443" 288.4 23.8882216725232 109.878470912886
"1444" 288.6 17.7802241235057 105.385057677055
"1445" 288.8 14.7190111261857 100.581259592297
"1446" 289 13.3384118467552 95.5921248021913
"1447" 289.2 13.7470311306944 93.7046935270822
"1448" 289.4 14.1729323323421 91.7897876424273
"1449" 289.6 14.7315121863617 87.8971731100875
"1450" 289.8 15.253441600385 82.9881767657143
"1451" 290 15.8839835908366 76.668593044189
"1452" 290.2 17.0810475251718 70.4654812491838
"1453" 290.4 18.9495047476302 64.5237398906673
"1454" 290.6 22.6233473616421 58.3173933394857
"1455" 290.8 28.109023583848 53.9475043616079
"1456" 291 33.9080451642144 49.5088910250832
"1457" 291.2 40.2142809846774 45.8866166089588
"1458" 291.4 47.2723519202278 43.2622669235326
"1459" 291.6 54.7553286945474 42.1044307909263
"1460" 291.8 62.7227218024102 42.2238360402511
"1461" 292 70.4364225228292 42.4855317396903
"1462" 292.2 78.2627729513776 43.8046774187548
"1463" 292.4 87.3491555817546 46.5697208003687
"1464" 292.6 94.4425594578245 50.0081914354294
"1465" 292.8 99.6924355556136 55.5474809483143
"1466" 293 104.231660420356 61.9499459891429
"1467" 293.2 108.47323174002 68.5235499346569
"1468" 293.4 111.68914514797 75.9389337439278
"1469" 293.6 113.856902407059 83.3286201470355
"1470" 293.8 115.155603087275 91.5836407759
"1471" 294 114.834044494385 98.9815999546857
"1472" 294.2 112.157204950942 105.26599793482
"1473" 294.4 108.42585602424 107.169822726323
"1474" 294.6 102.088847331589 109.658619833076
"1475" 294.8 95.4702171153815 111.879842101127
"1476" 295 88.0022073626526 113.520239638674
"1477" 295.2 80.3919535812911 114.538620984391
"1478" 295.4 73.1916183487986 115.573469236836
"1479" 295.6 65.2856205843006 115.872653865617
"1480" 295.8 57.7553989403412 114.823719655437
"1481" 296 50.5774272636643 111.333269806761
"1482" 296.2 44.5689904059614 106.383408956112
"1483" 296.4 39.4822622060683 100.198222410017
"1484" 296.6 35.6861003160459 93.0606915966453
"1485" 296.8 33.0936771599044 85.6045294388717
"1486" 297 31.7634689518533 77.5994560501009
"1487" 297.2 31.1858368608267 69.0985766544
"1488" 297.4 31.8702054895101 60.4790650142155
"1489" 297.6 34.1451239179867 52.3090392510238
"1490" 297.8 36.9276402053684 44.9044196912211
"1491" 298 40.2927808861754 37.3179874409333
"1492" 298.2 44.4205817742899 30.6393962805522
"1493" 298.4 48.8037269576643 23.8453503425111
"1494" 298.6 54.8774052338267 18.3075165795538
"1495" 298.8 61.9699859399864 14.180418105843
"1496" 299 69.7277597738421 10.45651027248
"1497" 299.2 77.1222551874766 7.76049902843448
"1498" 299.4 84.3037755027921 6.93661043295
"1499" 299.6 91.5163435165899 8.02756744569545
"1500" 299.8 96.7974336589916 12.0820033866198
"1501" 300 102.603030421959 16.9789777848396
"1502" 300.2 108.23738296386 22.8671065209495
"1503" 300.4 113.269726794661 29.5705664450562
"1504" 300.6 117.363490447348 36.5533572504937
"1505" 300.8 120.509885473585 44.0092125120286
"1506" 301 122.956867936556 52.0787207528
"1507" 301.2 124.419099694158 60.4170756904734
"1508" 301.4 124.680621692093 69.0600077890514
"1509" 301.6 123.02707765366 77.1660307323802
"1510" 301.8 119.629694380263 85.2584019886075
"1511" 302 115.732430634498 93.0653416733719
"1512" 302.2 110.730987541228 99.9106406492738
"1513" 302.4 105.557489977403 106.474530486332
"1514" 302.6 99.3127827770304 111.498340960165
"1515" 302.8 91.5314812469469 114.57457091273
"1516" 303 83.9123892303299 118.146507688755
"1517" 303.2 76.0053327260122 120.596761161634
"1518" 303.4 67.2792406047912 122.474313880551
"1519" 303.6 58.9461957709421 123.078164834948
"1520" 303.8 50.6552647187362 122.521680177871
"1521" 304 42.5539471266136 121.170017742571
"1522" 304.2 34.6028899915479 119.230617090035
"1523" 304.4 29.6749102819834 115.78092876818
"1524" 304.6 25.3685147159742 108.551019645556
"1525" 304.8 22.4324944191485 100.879321701666
"1526" 305 18.4678209304421 93.5183699045217
"1527" 305.2 15.8538838891874 85.6730338300698
"1528" 305.4 14.8072577469081 77.6698516818757
"1529" 305.6 15.354795903585 69.0512588343143
"1530" 305.8 16.686668102148 60.5856511946353
"1531" 306 18.7568390606608 52.4019833602125
"1532" 306.2 21.7733533188967 44.4651842328546
"1533" 306.4 25.4840725694621 36.71626249551
"1534" 306.6 30.336082885797 30.152957961271
"1535" 306.8 36.8264109280358 24.9366049299312
"1536" 307 43.4389873813421 20.1622444662667
"1537" 307.2 50.9293519275532 16.0224070388815
"1538" 307.4 58.5186073043171 12.7601146462875
"1539" 307.6 66.7719174507113 10.0856953557846
"1540" 307.8 75.3822792685275 8.97010040936341
"1541" 308 83.7162573227712 9.31847753666582
"1542" 308.2 92.1382903771353 10.4987240549795
"1543" 308.4 99.9613827069988 13.6624295460495
"1544" 308.6 104.302942567662 18.6966986500813
"1545" 308.8 108.546457899442 25.9366231739807
"1546" 309 112.052489408095 33.5049164410224
"1547" 309.2 115.170685572871 40.7351833453286
"1548" 309.4 117.405213823365 48.2916852201115
"1549" 309.6 118.858780163706 56.3062829717207
"1550" 309.8 119.856564913083 64.6719398112058
"1551" 310 120.472808916762 73.0020317751379
"1552" 310.2 121.000249500582 81.0891027600168
"1553" 310.4 120.332382606415 89.5505940706294
"1554" 310.6 116.736981320199 96.6742413889676
"1555" 310.8 112.047890298708 103.687774293435
"1556" 311 107.047456172208 110.084959455101
"1557" 311.2 101.070382822602 115.577003335183
"1558" 311.4 94.0919521589876 118.820892026521
"1559" 311.6 86.252130991985 121.453924663086
"1560" 311.8 78.4427538155004 123.405581547099
"1561" 312 70.3541996131748 123.867962360162
"1562" 312.2 62.5532527385877 122.496506922973
"1563" 312.4 54.5680518523564 120.260059664
"1564" 312.6 46.921414305855 117.611196741996
"1565" 312.8 39.1696741681617 115.299784630615
"1566" 313 30.8221201129284 113.817422895886
"1567" 313.2 23.669940709903 110.208108840574
"1568" 313.4 17.3174944361589 105.984250796506
"1569" 313.6 16.291006918533 99.8017203538636
"1570" 313.8 14.7796504528866 92.2807697705389
"1571" 314 13.5581812891944 84.7119545996202
"1572" 314.2 12.9087268472178 76.6922193414841
"1573" 314.4 13.2291899053761 68.568568996183
"1574" 314.6 14.4669931725474 60.2520599995895
"1575" 314.8 16.8681493043872 52.404345751378
"1576" 315 19.8910042712088 44.6176711472333
"1577" 315.2 22.9992029026754 36.7489603224667
"1578" 315.4 26.7455335615263 29.2389645507789
"1579" 315.6 31.6724884158937 22.5216385655613
"1580" 315.8 37.793701743548 16.5237681679412
"1581" 316 44.3045300956012 11.6235563252864
"1582" 316.2 52.1391247600927 9.51035559641205
"1583" 316.4 62.1008484580421 7.81000960754118
"1584" 316.6 70.678116737075 7.8042612200962
"1585" 316.8 79.4571836118375 9.34035992566744
"1586" 317 87.8840010879876 12.4958752287896
"1587" 317.2 95.3803630919028 16.9156503652315
"1588" 317.4 102.648833206217 21.6349587911528
"1589" 317.6 108.554459554958 27.8912687438842
"1590" 317.8 113.402156404789 35.1233418807673
"1591" 318 117.639928093087 42.8494326716243
"1592" 318.2 120.990514014553 50.9024482765667
"1593" 318.4 123.318360310538 59.2243065583327
"1594" 318.6 123.486472015365 68.1026975341789
"1595" 318.8 123.168728481385 76.7205915487585
"1596" 319 120.991094508844 85.1384170863897
"1597" 319.2 117.805897456071 93.0559529470286
"1598" 319.4 114.041309051499 100.219142941543
"1599" 319.6 109.141210581414 106.336588890872
"1600" 319.8 103.221702379163 112.263138079188
"1601" 320 95.6310238345279 115.662951451057
"1602" 320.2 86.9779177706557 116.4891933864
"1603" 320.4 78.3621930739273 116.965975381628
"1604" 320.6 69.8859339136846 116.411984822158
"1605" 320.8 61.7967855484421 113.733070359958
"1606" 321 54.5343025728245 109.613657198606
"1607" 321.2 47.6976780140135 103.888093914343
"1608" 321.4 42.3298488133694 97.1889825399
"1609" 321.6 37.7593798570908 90.0290880692378
"1610" 321.8 34.086237513831 82.3617211818444
"1611" 322 31.045608417831 74.5092884960389
"1612" 322.2 29.7138860214888 65.9268199723065
"1613" 322.4 29.5047198125575 57.489786467025
"1614" 322.6 30.6829013812612 49.5422222891872
"1615" 322.8 32.6075549047932 41.5570497375702
"1616" 323 35.7820553616051 33.5016100716065
"1617" 323.2 39.4059307331754 25.8100509406
"1618" 323.4 44.5712463332939 18.8486694266222
"1619" 323.6 50.4032654765119 13.0599722854465
"1620" 323.8 57.8299878197524 8.23932524495172
"1621" 324 65.8176174451263 5.51046666117631
"1622" 324.2 74.3703172026863 5.7229591361093
"1623" 324.4 82.7119699730707 7.27784471241428
"1624" 324.6 91.5624945359702 8.5978155872427
"1625" 324.8 98.6065752839856 12.7225195304543
"1626" 325 105.881906612684 18.3005021658632
"1627" 325.2 111.904515307662 23.9464567956857
"1628" 325.4 114.019590272242 29.6998184071333
"1629" 325.6 116.877161085932 37.4320355201143
"1630" 325.8 120.109046238766 45.1147580505471
"1631" 326 121.92025293033 53.3969523588112
"1632" 326.2 122.968330625609 61.7274106857056
"1633" 326.4 124.193620478741 70.2486956314654
"1634" 326.6 123.609763126206 78.8658606415415
"1635" 326.8 121.79290224822 87.0540716736778
"1636" 327 118.67956357946 94.0596450559321
"1637" 327.2 113.237714218985 99.5603332926572
"1638" 327.4 107.291829388957 105.513508740827
"1639" 327.6 101.657532603817 111.752336611621
"1640" 327.8 95.3368621331186 116.721500331165
"1641" 328 88.8221865374136 121.5849586264
"1642" 328.2 82.7271944114715 121.974634791812
"1643" 328.4 74.9475063886421 121.159098245629
"1644" 328.6 66.8272380969715 120.243573364694
"1645" 328.8 58.6394986529669 117.779531960786
"1646" 329 51.4988058742534 113.215404585985
"1647" 329.2 45.7877325881365 106.842626689011
"1648" 329.4 40.4867996604902 99.7834130154577
"1649" 329.6 37.0770557343267 91.7796317466692
"1650" 329.8 34.839887501593 83.7585163707962
"1651" 330 33.5138185124517 75.3825371546885
"1652" 330.2 33.9487161836344 67.0700701069385
"1653" 330.4 35.2241723789517 58.6216343232173
"1654" 330.6 37.249726645957 50.6213823472812
"1655" 330.8 39.4275741000046 42.2383203463688
"1656" 331 41.9313421212421 34.3327183045
"1657" 331.2 45.7067899154421 26.8419434017
"1658" 331.4 50.3990056991289 19.9812322431831
"1659" 331.6 55.5345375292993 13.8823204466857
"1660" 331.8 62.3211978450624 9.48296109821012
"1661" 332 70.3534276839806 6.74404930416923
"1662" 332.2 78.3629716576835 5.07643647529655
"1663" 332.4 86.9006679824257 5.5497895691705
"1664" 332.6 93.5646769003322 8.37777403908132
"1665" 332.8 99.9582980591442 13.2877499659851
"1666" 333 106.68565623913 18.5868037129
"1667" 333.2 111.062978559158 24.7171433957053
"1668" 333.4 114.627716091442 31.93133893515
"1669" 333.6 118.385840573616 39.5457381426245
"1670" 333.8 122.36302020372 46.9744625707333
"1671" 334 125.374892027185 54.7903958269429
"1672" 334.2 126.229164011299 61.6078017516
"1673" 334.4 124.606643443266 70.0203106610471
"1674" 334.6 122.410447807956 78.4316849993439
"1675" 334.8 120.510054622956 85.3073962752785
"1676" 335 117.411339632899 94.7921529609429
"1677" 335.2 113.746786166433 102.76991701712
"1678" 335.4 108.734687319671 108.951100663514
"1679" 335.6 103.445589462694 113.128131406839
"1680" 335.8 95.7955505485479 116.224605575862
"1681" 336 86.6202233215647 119.377194299542
"1682" 336.2 78.5668589941874 121.562123829334
"1683" 336.4 71.3173827791774 122.341829639988
"1684" 336.6 62.7736231669 122.225501079465
"1685" 336.8 54.3981674204324 120.730304796099
"1686" 337 45.1414528233006 117.96744603857
"1687" 337.2 38.5947123897603 114.6929361393
"1688" 337.4 31.6918181925502 110.023080466995
"1689" 337.6 25.6826469871789 104.551022320847
"1690" 337.8 20.3357287618524 98.3077643313744
"1691" 338 15.5091053337956 91.3475223434431
"1692" 338.2 11.4363661459421 83.7099757349278
"1693" 338.4 10.0673792034143 75.5036704630111
"1694" 338.6 9.77528173238655 67.0708867359834
"1695" 338.8 9.51316824272211 57.89681071557
"1696" 339 9.91400816440985 49.2661870993678
"1697" 339.2 11.1463061334947 40.6682295877579
"1698" 339.4 13.8547096303833 32.9785936296941
"1699" 339.6 19.0552151876239 26.579820326097
"1700" 339.8 25.4094769160905 20.3892206762242
"1701" 340 33.2038818203939 14.0597074552554
"1702" 340.2 40.677235261165 10.3115572395687
"1703" 340.4 48.4807746963375 7.27390861467907
"1704" 340.6 56.9683791598865 6.16115763925185
"1705" 340.8 64.8579594356313 6.70988331061622
"1706" 341 73.5276076780717 6.57164983914074
"1707" 341.2 81.6181467958257 6.76096359342739
"1708" 341.4 89.4656562127455 9.39223966257977
"1709" 341.6 97.3010877916812 12.5272741775087
"1710" 341.8 104.066382050548 16.5363003064851
"1711" 342 107.434227782747 22.9027827720947
"1712" 342.2 110.418845290137 30.6188441381368
"1713" 342.4 113.010518753619 38.3628691075471
"1714" 342.6 116.067629389307 46.1492589208904
"1715" 342.8 118.120819755299 54.5319677326286
"1716" 343 119.60982795482 62.7357562736432
"1717" 343.2 121.06669535356 70.9832604159588
"1718" 343.4 121.98294156672 79.4847370567611
"1719" 343.6 120.441109339271 87.8145944144572
"1720" 343.8 117.664655103588 95.699213308934
"1721" 344 114.124670836589 102.820552507341
"1722" 344.2 108.619549945019 107.004455344737
"1723" 344.4 101.077728178199 110.333459503031
"1724" 344.6 93.0947994644806 113.439083903804
"1725" 344.8 85.1678209375721 115.36175532705
"1726" 345 77.1803724015633 116.886817492249
"1727" 345.2 68.5317789960821 117.88415912085
"1728" 345.4 60.3494153853209 117.060536761794
"1729" 345.6 52.3019909184798 114.744134157985
"1730" 345.8 44.4374930342458 111.388665748979
"1731" 346 38.0756160354888 106.434581832241
"1732" 346.2 32.0405356218159 100.651840764325
"1733" 346.4 26.5361569088632 93.9940718335053
"1734" 346.6 21.2972952281088 87.0056183503487
"1735" 346.8 17.1761977657218 79.9486700149932
"1736" 347 13.4919290497173 71.9596852111707
"1737" 347.2 10.1786513835057 64.2205395655636
"1738" 347.4 8.74917466098416 55.8222032452318
"1739" 347.6 9.51050377392663 47.1920394886268
"1740" 347.8 11.3937042581156 38.7150764109
"1741" 348 14.4769952419421 30.2730919966333
"1742" 348.2 19.9363065733967 23.5189833074114
"1743" 348.4 26.6758112710488 17.8260174137258
"1744" 348.6 33.7219525690641 13.6728081476195
"1745" 348.8 41.7428864637296 10.8683118009375
"1746" 349 50.2694005710079 10.2274019853079
"1747" 349.2 58.6310672807712 11.5728698801848
"1748" 349.4 67.4161760296573 13.3338115390709
"1749" 349.6 75.2943281449046 16.921125450075
"1750" 349.8 81.8846453632199 22.7082397658074
"1751" 350 88.0943783312522 28.7565643097544
"1752" 350.2 92.803845966926 35.811723070529
"1753" 350.4 96.60661384823 44.2296981119152
"1754" 350.6 99.3718864439372 52.8274450712317
"1755" 350.8 99.8721398475355 61.4835031789234
"1756" 351 99.5675704946698 70.2375558652218
"1757" 351.2 97.4682835092362 78.6044269587235
"1758" 351.4 94.0008484614521 86.24327880438
"1759" 351.6 89.1831789744603 93.8639957208
"1760" 351.8 83.2641900456643 100.66047260965
"1761" 352 76.6267629121148 106.000023891245
"1762" 352.2 69.4219029827696 110.972914775931
"1763" 352.4 61.4061491715254 114.624284857594
"1764" 352.6 52.7501968583383 117.091310930089
"1765" 352.8 44.240772315585 118.276351052714
"1766" 353 35.1279345189421 118.624918523753
"1767" 353.2 29.3136363219778 115.881796368954
"1768" 353.4 22.1958966046682 109.387247526913
"1769" 353.6 16.4875792922908 102.926535860022
"1770" 353.8 12.7963866600769 95.4359285198348
"1771" 354 10.2664910751761 87.075174167345
"1772" 354.2 9.37408761555322 78.1824859398722
"1773" 354.4 9.41342424153556 69.8057926713533
"1774" 354.6 11.0942953726421 61.38613596366
"1775" 354.8 13.1582375468967 53.077799574097
"1776" 355 15.9531592411997 44.8743896233394
"1777" 355.2 19.2441517634634 37.0033871826766
"1778" 355.4 23.4873377125617 29.3474536259543
"1779" 355.6 27.9217309358214 22.3712879838138
"1780" 355.8 33.6575518703127 16.0561567694471
"1781" 356 40.4766097694303 10.9079351225647
"1782" 356.2 48.4851942153723 7.49610768037674
"1783" 356.4 56.5141195487904 5.38147162817528
"1784" 356.6 65.1693820615687 5.48697810304557
"1785" 356.8 73.8975391539296 6.0241499696625
"1786" 357 81.6547212494791 8.10981601343703
"1787" 357.2 89.9950006172992 10.5837224118643
"1788" 357.4 98.0786450851245 13.9339204224353
"1789" 357.6 104.678844516343 18.528706389422
"1790" 357.8 110.130118886942 24.8052297323375
"1791" 358 116.256092212707 31.3149761542823
"1792" 358.2 120.7880005347 38.800216052905
"1793" 358.4 124.509760653442 46.6122875893327
"1794" 358.6 124.535844481471 54.7292680548412
"1795" 358.8 124.155264232394 63.9097157032846
"1796" 359 123.829803458809 73.523477388033
"1797" 359.2 122.788849047025 82.1140103715667
"1798" 359.4 120.42929377697 90.7135148245415
"1799" 359.6 117.07447231713 98.04889292415
"1800" 359.8 111.334822413362 104.604335607621
"1801" 360 106.048798284871 110.705499839
"1802" 360.2 99.174804649985 115.6483921218
"1803" 360.4 91.7155008831997 120.067810339036
"1804" 360.6 83.9933779492421 123.4194341128
"1805" 360.8 76.4720440326088 126.015443404511
"1806" 361 68.1813757295863 127.403440571112
"1807" 361.2 60.3126689658707 127.354092844543
"1808" 361.4 52.3961739266421 126.374977952
"1809" 361.6 43.9710974731421 124.254444735082
"1810" 361.8 35.811959833543 120.980713069272
"1811" 362 28.7721750891088 116.383031610567
"1812" 362.2 22.5131796407725 110.576997932948
"1813" 362.4 16.7967855436318 105.939641469279
"1814" 362.6 13.5763741238334 99.9689440333304
"1815" 362.8 10.4261571370737 92.8776969486895
"1816" 363 7.71300320199766 85.3696381637889
"1817" 363.2 6.4217250298475 77.4170691002378
"1818" 363.4 5.897071936331 69.6824664214833
"1819" 363.6 6.12666758705212 60.92369526813
"1820" 363.8 6.59850806641355 52.5773777798572
"1821" 364 8.52962838797621 42.5933591035023
"1822" 364.2 11.1965546249778 34.67031275165
"1823" 364.4 15.6393287481165 27.3784800790047
"1824" 364.6 22.1260778115671 21.8599642832523
"1825" 364.8 29.071151087658 16.2966046760591
"1826" 365 36.2519655268142 11.864541311993
"1827" 365.2 43.8756358619886 9.39368770143488
"1828" 365.4 52.2206579381738 7.78160638235122
"1829" 365.6 60.6431350973127 7.261465467
"1830" 365.8 69.2619198033652 8.30707729605384
"1831" 366 77.8505832160135 10.2333885516143
"1832" 366.2 86.4227139040671 12.8912244394417
"1833" 366.4 94.5407644693454 16.3697348846903
"1834" 366.6 102.638713867812 20.1750761939543
"1835" 366.8 108.690487698726 26.2659878304947
"1836" 367 112.704052785809 33.8520004509918
"1837" 367.2 116.25035950325 41.9967002277173
"1838" 367.4 118.873122753782 50.223814132183
"1839" 367.6 122.20370661549 58.2982492214481
"1840" 367.8 123.493708851561 66.9417057236079
"1841" 368 123.493781219923 76.2203985547269
"1842" 368.2 122.408571207385 85.0240448608245
"1843" 368.4 119.003850856901 92.8429726672073
"1844" 368.6 114.801770794367 100.77328189855
"1845" 368.8 109.357977151415 107.692112178157
"1846" 369 103.256174168226 113.820802804643
"1847" 369.2 96.5864133127224 118.642987619849
"1848" 369.4 89.2141085864033 121.338828217963
"1849" 369.6 81.4879302875633 123.1136881984
"1850" 369.8 73.3370163208833 123.612024063782
"1851" 370 65.0274539629421 123.545145679806
"1852" 370.2 56.7840503170647 122.582478708758
"1853" 370.4 48.282066321269 122.232953773506
"1854" 370.6 39.8859559747199 120.940910519678
"1855" 370.8 31.8558245085075 118.532261879821
"1856" 371 26.2820982287632 114.409980918061
"1857" 371.2 21.2090960557076 107.695616202329
"1858" 371.4 17.61943111571 100.546727849829
"1859" 371.6 14.3744076452297 92.1580417470903
"1860" 371.8 11.7831045516263 84.218248517821
"1861" 372 9.62025126740733 75.8083701454174
"1862" 372.2 8.89611580599257 67.0824768748129
"1863" 372.4 9.00621733857484 58.4211446658956
"1864" 372.6 10.2193835870864 49.6954705482462
"1865" 372.8 12.9794854121621 41.44768052085
"1866" 373 16.2222542893911 33.2163297361041
"1867" 373.2 20.1227466623796 25.4899731864625
"1868" 373.4 24.9118814577603 18.1423719149796
"1869" 373.6 31.0909031922186 12.5760488614235
"1870" 373.8 38.7588372557376 9.16542866121818
"1871" 374 46.8571036690898 6.60306943542273
"1872" 374.2 54.920420322718 4.52732384167586
"1873" 374.4 63.2346734040807 3.45990180843614
"1874" 374.6 71.8888735677316 3.11679798922894
"1875" 374.8 80.3267921844051 4.00489401454815
"1876" 375 88.6938573120311 8.33681154264657
"1877" 375.2 95.9164884791318 12.6893340278138
"1878" 375.4 102.857538945636 18.2148950401419
"1879" 375.6 108.463315697598 24.781343332775
"1880" 375.8 113.816620443411 32.0781048541113
"1881" 376 118.182356296528 40.0126766309429
"1882" 376.2 121.178694108414 48.565286766334
"1883" 376.4 123.677388438412 57.49934102685
"1884" 376.6 124.868325405329 66.5747306628906
"1885" 376.8 124.255179679602 75.3973751503528
"1886" 377 122.251867760373 83.9809860768654
"1887" 377.2 119.881951323303 92.3444668360389
"1888" 377.4 116.489397563414 100.267674039067
"1889" 377.6 112.041069811859 105.250200051511
"1890" 377.8 105.616531319073 108.511599746109
"1891" 378 98.0743865009564 112.008559807514
"1892" 378.2 90.1267209914976 115.236484431567
"1893" 378.4 82.1271142745033 116.945472365798
"1894" 378.6 73.5244042612594 116.301777020602
"1895" 378.8 65.0633104381308 115.357068184494
"1896" 379 56.7672012549372 113.03842032339
"1897" 379.2 49.2199492087935 109.410211404346
"1898" 379.4 42.0769774306945 104.600723608031
"1899" 379.6 35.344022840601 99.0016700581009
"1900" 379.8 29.1272990681239 93.1725930280091
"1901" 380 24.0942841721857 86.1105929171693
"1902" 380.2 19.0646110709947 78.9649168526368
"1903" 380.4 15.6398963927632 71.4898463060147
"1904" 380.6 13.5882254998664 63.3503990465515
"1905" 380.8 12.2197935405748 54.9890266760939
"1906" 381 12.5981529074937 46.435554751967
"1907" 381.2 14.0537258507376 37.6814467571046
"1908" 381.4 15.5320411136145 29.4438587048483
"1909" 381.6 18.4178105834684 22.5226118653737
"1910" 381.8 24.6993427696281 19.4415294522837
"1911" 382 32.6076003361387 17.9076069133551
"1912" 382.2 41.1875803962892 16.2135259900941
"1913" 382.4 49.166123526186 15.8866695704854
"1914" 382.6 57.6359246802316 15.5226396146368
"1915" 382.8 66.0346623509921 15.4927187562375
"1916" 383 74.2633648420421 17.647271996775
"1917" 383.2 82.0347998864791 21.1795101938074
"1918" 383.4 89.5710319472171 25.4103518545875
"1919" 383.6 96.4138353408241 30.4122712775798
"1920" 383.8 102.500464735617 36.6288333480804
"1921" 384 108.373023958287 43.3624885199534
"1922" 384.2 113.314046239287 50.6239539869534
"1923" 384.4 117.262927974642 57.7532193307714
"1924" 384.6 118.946133367071 66.1976302999143
"1925" 384.8 119.456122479998 74.8808547114556
"1926" 385 118.790308087048 83.5039130059385
"1927" 385.2 116.82047745875 92.0956671870346
"1928" 385.4 113.84520125056 100.613636532076
"1929" 385.6 109.781713469692 108.059948385233
"1930" 385.8 103.309818900775 113.445889145844
"1931" 386 96.1506259164916 118.634712364925
"1932" 386.2 88.1199460080992 121.6359162788
"1933" 386.4 79.4939708464707 122.891658427229
"1934" 386.6 70.4508837447498 123.294979846362
"1935" 386.8 61.5657573573245 123.409692208665
"1936" 387 53.261305300385 121.723272254343
"1937" 387.2 45.0479869446421 118.607575793314
"1938" 387.4 36.9330005377042 115.235041455973
"1939" 387.6 29.5703014828091 111.198246312666
"1940" 387.8 22.8134987977341 105.186064559798
"1941" 388 15.9318340583581 97.6241566092403
"1942" 388.2 10.1226160745725 90.8131832271131
"1943" 388.4 6.98401639822782 83.2359128526054
"1944" 388.6 6.50098859717479 74.4756180450238
"1945" 388.8 7.36435861264597 65.7368557994679
"1946" 389 9.61688078961043 57.4779615167465
"1947" 389.2 13.3847490578361 49.6188558960364
"1948" 389.4 17.9471131977521 41.94451763175
"1949" 389.6 22.9833203895834 35.2131225272152
"1950" 389.8 29.0427171744733 29.5148315127437
"1951" 390 35.2078061165725 24.3250784831609
"1952" 390.2 41.8519273166007 18.995397084278
"1953" 390.4 48.6052757813446 13.6728081476195
"1954" 390.6 55.4970913581663 8.9685468224
"1955" 390.8 63.5071394149421 5.11032456925714
"1956" 391 71.7005488896992 3.60889373961428
"1957" 391.2 79.0389411281127 5.06279264138824
"1958" 391.4 87.295104543703 8.74699181196521
"1959" 391.6 94.1884284475951 12.9986976254471
"1960" 391.8 100.792853704642 18.7044559397647
"1961" 392 106.310941615152 25.4434846023677
"1962" 392.2 110.426194636779 33.2772856235413
"1963" 392.4 113.377257375712 41.60437530198
"1964" 392.6 114.838050871141 50.1193248078466
"1965" 392.8 115.479238422413 59.2610548653519
"1966" 393 114.323653181842 67.7845971889429
"1967" 393.2 112.209033855988 76.5615564740727
"1968" 393.4 109.514582729536 85.2475855057868
"1969" 393.6 105.065922973581 92.7868075686778
"1970" 393.8 99.475735043346 99.5849721575538
"1971" 394 92.4941277169556 104.617437611049
"1972" 394.2 84.5247906490476 108.582575989932
"1973" 394.4 76.4262938263032 111.913620847983
"1974" 394.6 68.1003538866119 114.715290203796
"1975" 394.8 59.2604915669229 116.709683228515
"1976" 395 50.2203717355169 116.874947577465
"1977" 395.2 41.0526897427656 115.117833035047
"1978" 395.4 32.724424420221 112.696768102015
"1979" 395.6 24.4212344899966 109.206881607055
"1980" 395.8 17.2119089125291 104.521899497765
"1981" 396 11.9790910465232 99.218680924346
"1982" 396.2 9.95405946164209 91.1817701990182
"1983" 396.4 8.83212363316433 82.7368261231222
"1984" 396.6 8.44756595498756 73.9349211185454
"1985" 396.8 9.21697839060282 65.4814932920786
"1986" 397 11.5735249584247 57.0349063362261
"1987" 397.2 16.0217702962837 49.5542988341525
"1988" 397.4 21.4294237751847 43.042062216796
"1989" 397.6 28.6045573625967 37.3340977640289
"1990" 397.8 36.0611516534318 33.2010118850907
"1991" 398 44.2775358742234 30.1836507004937
"1992" 398.2 52.2645860954989 28.0878000964568
"1993" 398.4 60.8444045959593 27.1727288521931
"1994" 398.6 69.8857532464774 27.1889050643647
"1995" 398.8 78.7102848949421 27.6271262530098
"1996" 399 87.6811152887498 29.8023870151692
"1997" 399.2 95.7884849841421 32.6723481304667
"1998" 399.4 103.155546619544 37.5139317471857
"1999" 399.6 110.344229852452 43.24011594402
"2000" 399.8 116.261026990983 49.8276320271838
"2001" 400 120.093106121637 57.6189499609555
"2002" 400.2 122.903390564989 66.0519339932208
"2003" 400.4 123.337851522692 74.7463831287333
"2004" 400.6 122.598711058059 83.5786460116149
"2005" 400.8 119.917143789692 91.9799780723444
"2006" 401 115.74331727597 100.058889213261
"2007" 401.2 110.782416007199 105.774314043914
"2008" 401.4 103.372960335617 109.754620150526
"2009" 401.6 95.5872382186537 113.22226889239
"2010" 401.8 87.2258562620135 115.844943066771
"2011" 402 78.8062095033278 117.548384589857
"2012" 402.2 70.0199822274608 118.825149321185
"2013" 402.4 61.3805089460135 118.545698643971
"2014" 402.6 53.0549768974421 116.780379971543
"2015" 402.8 44.6263811973032 114.019162735344
"2016" 403 36.0091287398439 111.578832104909
"2017" 403.2 28.6208780857812 107.004423389687
"2018" 403.4 22.4017972501601 101.100635664836
"2019" 403.6 17.3823421112133 94.2060165741966
"2020" 403.8 13.412438705566 86.4997130436478
"2021" 404 10.4693519146368 78.2506612159752
"2022" 404.2 8.9384619505232 70.1246158716432
"2023" 404.4 8.64112762625762 61.5291389677981
"2024" 404.6 9.5667412315564 52.7557295632571
"2025" 404.8 11.2773536549523 44.2450216483898
"2026" 405 14.262434721055 35.9267887372387
"2027" 405.2 18.2013740508957 27.7637778403485
"2028" 405.4 23.784651301959 20.9006532944899
"2029" 405.6 30.6974100150892 15.1074451821176
"2030" 405.8 39.0296059592569 11.2380496746593
"2031" 406 47.7338759794421 9.0322438879
"2032" 406.2 56.38908443467 8.03163555517215
"2033" 406.4 65.5512208651494 7.76762409968049
"2034" 406.6 74.1834508722113 8.80195449724615
"2035" 406.8 82.6686648461372 9.92555639186341
"2036" 407 91.4660947610885 12.0462025969244
"2037" 407.2 98.9377283123634 16.4776435777483
"2038" 407.4 106.163814400829 22.1189087320774
"2039" 407.6 112.38483446431 28.4612488009055
"2040" 407.8 117.550262504102 35.7373932033029
"2041" 408 122.069442675694 43.1494637091196
"2042" 408.2 124.911353175555 51.7813876583717
"2043" 408.4 125.316095705769 59.747609319129
"2044" 408.6 122.64995839084 67.7850565852544
"2045" 408.8 119.453224276883 76.1127476318118
"2046" 409 115.786767776551 84.1020735677168
"2047" 409.2 111.081545507394 91.4061547778563
"2048" 409.4 105.057622863584 98.1047780853906
"2049" 409.6 98.7496646205075 104.270072204596
"2050" 409.8 91.7692131586591 109.70004766924
"2051" 410 83.7357690952754 113.739603392317
"2052" 410.2 75.673310401221 116.040864040765
"2053" 410.4 66.9352996702362 117.414674279253
"2054" 410.6 57.9308428406707 116.8968546056
"2055" 410.8 49.3252332633299 114.9604638144
"2056" 411 41.1482143626384 112.23875368855
"2057" 411.2 32.1073095617316 107.403980359821
"2058" 411.4 24.8729722217986 102.188925237887
"2059" 411.6 18.7824761954995 96.0800270716869
"2060" 411.8 13.8335287775474 88.6904530113474
"2061" 412 10.5034458551239 80.6057410690909
"2062" 412.2 8.63195414676919 72.0953152312878
"2063" 412.4 8.13820713234864 63.2801176058299
"2064" 412.6 9.338481120148 54.7817244617235
"2065" 412.8 12.4453377854009 46.1321728523691
"2066" 413 16.447852443914 37.8540924806022
"2067" 413.2 21.9498316694099 30.9296512115613
"2068" 413.4 28.2431018303635 24.6537702774337
"2069" 413.6 35.0419643510492 18.9462371539357
"2070" 413.8 42.4172465748186 13.7990325190235
"2071" 414 49.7045010864964 9.21641149032391
"2072" 414.2 57.5175472471598 6.26329498175294
"2073" 414.4 66.0209506533282 5.74337894898228
"2074" 414.6 75.2262307224421 5.90618790413076
"2075" 414.8 83.8860616282068 7.36487952628235
"2076" 415 92.2160337347035 10.5638687810591
"2077" 415.2 99.8087805379747 15.0114597320087
"2078" 415.4 107.364455105255 20.3514224175758
"2079" 415.6 113.634607394765 26.1914114359807
"2080" 415.8 117.558631766452 34.0165969918021
"2081" 416 120.336348168736 42.4881908202235
"2082" 416.2 122.357199911202 51.1580531676115
"2083" 416.4 124.258834951345 59.6108059854582
"2084" 416.6 125.417521281617 68.4455271284971
"2085" 416.8 124.549961278509 77.9071458469096
"2086" 417 122.634949684394 86.5025748587077
"2087" 417.2 118.909190149413 94.1427640545176
"2088" 417.4 113.853481830887 101.771632530039
"2089" 417.6 107.907234737215 108.529376455827
"2090" 417.8 100.948648314264 113.798780699044
"2091" 418 93.3060498079715 118.418839782429
"2092" 418.2 86.9477584314613 121.872820364717
"2093" 418.4 79.1844951569935 124.186418217381
"2094" 418.6 71.1069022566707 125.315786748543
"2095" 418.8 62.7741306150136 124.558701627171
"2096" 419 54.6163810278205 121.949925596292
"2097" 419.2 47.3644537528253 118.042925544858
"2098" 419.4 40.7042310932136 113.191505309657
"2099" 419.6 34.497989370581 107.0620276924
"2100" 419.8 28.9938876273588 100.78786674065
"2101" 420 25.0900919570907 93.3000184597784
"2102" 420.2 21.7141806648183 85.3290564451982
"2103" 420.4 19.4039405363865 76.9757804212333
"2104" 420.6 16.8254627834054 68.6813316565376
"2105" 420.8 15.4234286796203 60.584612453905
"2106" 421 15.2573694647187 52.0589340047936
"2107" 421.2 15.5048423086679 43.3156483352387
"2108" 421.4 17.0969755093522 34.9297530465236
"2109" 421.6 19.4445346371514 26.5652314985512
"2110" 421.8 23.9922197240468 19.1082308537372
"2111" 422 30.5022673389312 14.3343322313674
"2112" 422.2 37.9959991763042 10.3830609666069
"2113" 422.4 45.8203766345456 8.09875241074483
"2114" 422.6 54.1499653516564 7.66730677004286
"2115" 422.8 62.3940519780135 8.30882721543571
"2116" 423 71.3727927663642 9.33418452306234
"2117" 423.2 79.6698661451458 11.483401334363
"2118" 423.4 88.2483342348471 13.6289143994886
"2119" 423.6 96.1534682993889 16.4021298919213
"2120" 423.8 103.921456058195 20.7202975584674
"2121" 424 110.822842854378 25.9859370311419
"2122" 424.2 115.913514033634 30.9372581363362
"2123" 424.4 116.820169702768 38.0693893153579
"2124" 424.6 118.385400760339 46.3252340612041
"2125" 424.8 119.080563976295 54.9087404665927
"2126" 425 118.402671874462 63.3509987247204
"2127" 425.2 116.677947969875 72.0935636764673
"2128" 425.4 113.940650863019 80.4023558935154
"2129" 425.6 110.255001867671 88.1822174782
"2130" 425.8 106.258947584164 95.9256574074833
"2131" 426 101.349372516249 102.944509128061
"2132" 426.2 95.2759764321119 109.371947690343
"2133" 426.4 87.9848823495939 114.254108855909
"2134" 426.6 80.3487319922799 118.196963358724
"2135" 426.8 71.6330799041366 120.66135117665
"2136" 427 63.0968676151898 122.375516598213
"2137" 427.2 54.116328563027 123.108880872702
"2138" 427.4 45.2085458047594 122.310125218246
"2139" 427.6 37.0419442283206 119.489503761353
"2140" 427.8 28.4108215002629 116.009662648013
"2141" 428 23.4088432114421 110.719253895621
"2142" 428.2 19.4085155570171 103.014079179875
"2143" 428.4 16.2579831914244 95.2932902277186
"2144" 428.6 13.6795088160939 86.8154604441857
"2145" 428.8 11.9238583107899 78.1845476323304
"2146" 429 11.8544526466421 69.7691330348455
"2147" 429.2 13.3705046304888 61.097748987858
"2148" 429.4 15.550158452295 52.5598209416353
"2149" 429.6 18.2758224437101 44.2567211094
"2150" 429.8 22.2899600328578 36.5529546707258
"2151" 430 27.1284891982623 29.1669578621865
"2152" 430.2 32.7967855453421 22.2132899753667
"2153" 430.4 39.5324200894783 16.2745234917976
"2154" 430.6 46.4578976980849 11.0887491454714
"2155" 430.8 54.2729561660103 6.88970623017273
"2156" 431 62.85042126367 6.12072359017215
"2157" 431.2 71.7909045803267 6.04338158366923
"2158" 431.4 80.4502552786109 6.39584716389351
"2159" 431.6 88.47555830943 9.19724231058072
"2160" 431.8 95.6550848350774 13.9653942665647
"2161" 432 101.863052653319 20.1577594294449
"2162" 432.2 107.00570901612 27.0585134244
"2163" 432.4 111.555740303731 34.855822246534
"2164" 432.6 114.404785352432 42.966855533025
"2165" 432.8 116.966661549904 51.7644002334289
"2166" 433 118.510480206677 60.3945599981353
"2167" 433.2 117.750815080376 68.6370733873811
"2168" 433.4 115.941385943597 77.3618794622738
"2169" 433.6 112.321160441413 85.4424942844588
"2170" 433.8 107.409948249589 92.8425945410765
"2171" 434 101.614547519871 99.9133970271429
"2172" 434.2 95.2581847906135 105.697090574543
"2173" 434.4 87.7329481139908 110.912036164657
"2174" 434.6 79.9304438838159 115.042615169905
"2175" 434.8 71.6752103138993 118.815046235229
"2176" 435 62.8438649307656 121.079128988606
"2177" 435.2 52.8776068668421 121.450284830771
"2178" 435.4 44.0091053368421 120.304068545618
"2179" 435.6 35.4530332273195 117.213897735391
"2180" 435.8 27.5794358228475 113.022007172427
"2181" 436 19.7769806801088 108.424164939246
"2182" 436.2 15.8787382493396 103.223871181503
"2183" 436.4 13.0177024934605 95.8127752990514
"2184" 436.6 10.4550722104148 87.6101020171636
"2185" 436.8 9.17942300147068 79.2209503204286
"2186" 437 10.3212297675742 71.157313884617
"2187" 437.2 13.1083634527449 62.9521020220239
"2188" 437.4 17.1748083124127 55.7259397856059
"2189" 437.6 22.3469740297205 49.3748131558639
"2190" 437.8 28.0538042383579 42.8647726043684
"2191" 438 34.9472304652105 38.8216851836842
"2192" 438.2 42.8920046472247 35.9650248438783
"2193" 438.4 50.6826179324311 32.3922677003341
"2194" 438.6 59.0858632218879 30.1942508898578
"2195" 438.8 67.3712722244421 29.8111366120786
"2196" 439 75.7050119512212 31.9380049071209
"2197" 439.2 83.9385759132095 35.2265510794465
"2198" 439.4 92.3215956533131 37.7555109403032
"2199" 439.6 100.038839115685 42.1605085902182
"2200" 439.8 106.273090351031 47.8892397419327
"2201" 440 112.436047689302 54.2577556925776
"2202" 440.2 118.247343484928 61.0155976323533
"2203" 440.4 123.649971115374 68.486342723866
"2204" 440.6 125.172283048213 76.2197917019505
"2205" 440.8 123.611392965988 84.2237343894909
"2206" 441 120.247952973748 91.5694858724556
"2207" 441.2 114.899698969295 98.1163884385101
"2208" 441.4 109.640516032115 103.970041167101
"2209" 441.6 103.571899268119 109.699835581341
"2210" 441.8 95.9079206982285 113.342682034322
"2211" 442 87.4558943323121 115.98089080371
"2212" 442.2 78.7672966904921 117.33763829886
"2213" 442.4 70.1845993904715 118.415092896224
"2214" 442.6 61.6447540936421 117.639380397714
"2215" 442.8 53.1970623692178 115.603387466176
"2216" 443 45.2616213589559 112.534131557923
"2217" 443.2 37.7792709503785 108.532850841218
"2218" 443.4 30.6097925232529 103.608613816914
"2219" 443.6 23.9887907868645 98.1971533352276
"2220" 443.8 18.1643968084673 91.836823229526
"2221" 444 13.5928992819638 84.7015882642696
"2222" 444.2 10.7660456406876 76.3322470382727
"2223" 444.4 9.50344370822589 67.7557736519676
"2224" 444.6 9.70546748825291 58.9449201052378
"2225" 444.8 11.0372835770921 50.24934103164
"2226" 445 12.7294597696486 41.6146776099652
"2227" 445.2 14.3249637871421 32.9101505083333
"2228" 445.4 16.6266607797798 24.6760777277766
"2229" 445.6 22.5943889892992 18.2865175469714
"2230" 445.8 28.6371342297095 14.8153449044581
"2231" 446 36.1483464419722 11.1772233827494
"2232" 446.2 44.3220072845119 8.42045579367907
"2233" 446.4 52.6070270752635 6.73459973950714
"2234" 446.6 61.2007531404194 6.86364833974091
"2235" 446.8 69.5883976069421 8.7137585604
"2236" 447 77.4374634128956 12.5178065651442
"2237" 447.2 84.9045394384826 17.540105987927
"2238" 447.4 90.8407721803185 23.5158114668157
"2239" 447.6 97.5537390982088 29.6148889864667
"2240" 447.8 103.421273804638 36.0693498449258
"2241" 448 108.871717502259 42.8308867970539
"2242" 448.2 113.171943198782 50.6997393762962
"2243" 448.4 116.50252706049 58.7502533977846
"2244" 448.6 118.81575239348 67.2092976550415
"2245" 448.8 120.522520612461 75.7254751292491
"2246" 449 119.697891307345 84.2597150796233
"2247" 449.2 116.889914902048 93.0547980002365
"2248" 449.4 113.318138213462 101.28892930045
"2249" 449.6 108.381518113574 108.376831270834
"2250" 449.8 102.06667065117 114.255467167118
"2251" 450 95.5515693004121 118.73260403331
"2252" 450.2 87.4104658856993 119.761402636943
"2253" 450.4 78.5883728793006 119.146442666032
"2254" 450.6 69.7963651630364 118.382077880032
"2255" 450.8 61.5637184597157 116.950696653419
"2256" 451 53.158634707533 114.679038597736
"2257" 451.2 45.4080736777999 111.622503831501
"2258" 451.4 38.0087446162036 107.37291612218
"2259" 451.6 31.8112959365492 101.556781317043
"2260" 451.8 26.1480306298214 94.8860041544948
"2261" 452 22.3877845001794 87.1000151314678
"2262" 452.2 19.0567716111989 78.9526848414811
"2263" 452.4 16.951025629081 70.4114439488722
"2264" 452.6 15.0963826503865 62.1485190631778
"2265" 452.8 13.6758490953245 53.7400900964882
"2266" 453 13.4792888198171 44.8180514991188
"2267" 453.2 14.3766373995882 35.8487084634
"2268" 453.4 16.053203707148 27.0495208975059
"2269" 453.6 19.8361040236421 19.6823932395
"2270" 453.8 26.3421559864068 15.3142733006824
"2271" 454 33.8112335264778 12.1488503070071
"2272" 454.2 42.2350759584291 11.2798403419714
"2273" 454.4 51.27271626178 11.7453945697378
"2274" 454.6 59.7513623572184 13.1289709426895
"2275" 454.8 67.6361755168967 16.4467477590234
"2276" 455 75.0678646236921 21.0482403154357
"2277" 455.2 83.1061943939289 25.6555017448342
"2278" 455.4 89.883733007658 30.9150812083091
"2279" 455.6 94.9024105018298 37.5763288725735
"2280" 455.8 98.8713868526401 45.6870670950832
"2281" 456 101.185123543206 54.3557105697113
"2282" 456.2 102.595731764594 63.3272364772788
"2283" 456.4 103.140895062109 72.5311407396778
"2284" 456.6 101.186430461461 81.124820740671
"2285" 456.8 97.9928180759469 89.2095336452738
"2286" 457 93.5447540970521 96.91381121694
"2287" 457.2 88.184096846831 104.312437698317
"2288" 457.4 82.5663554303239 110.968395000245
"2289" 457.6 76.9757442060876 117.090262059027
"2290" 457.8 70.0112778922529 122.036002711832
"2291" 458 62.4645872657879 125.436547540278
"2292" 458.2 53.9920024480659 127.394635531212
"2293" 458.4 48.3635011962906 123.862611271552
"2294" 458.6 41.1682038383245 117.455890027518
"2295" 458.8 35.5540832937603 109.967772007664
"2296" 459 31.1550476451678 102.551373549648
"2297" 459.2 27.1638793751365 92.6098712756222
"2298" 459.4 26.0834706569977 83.7595178969833
"2299" 459.6 26.6647380841501 75.0105662381522
"2300" 459.8 28.6976733017723 66.5422812144283
"2301" 460 31.3720441691703 58.1562865868563
"2302" 460.2 35.6165174533035 50.719765933598
"2303" 460.4 40.1441806968484 43.46050779065
"2304" 460.6 46.2789513044744 36.8473140709161
"2305" 460.8 53.0688822134299 31.1693045295951
"2306" 461 60.7893481973578 27.528183353147
"2307" 461.2 69.3617242029481 24.7884421021229
"2308" 461.4 77.8308006070003 22.9211668211093
"2309" 461.6 86.3889006019016 21.8009232071838
"2310" 461.8 94.9541218810135 21.03914073465
"2311" 462 103.596797467601 20.5006109990591
"2312" 462.2 109.034558885905 22.7016341442
"2313" 462.4 113.475350011176 29.2865554601872
"2314" 462.6 117.744360914842 37.00289929026
"2315" 462.8 121.799480279321 44.1960005422878
"2316" 463 124.337317568137 52.6753499329833
"2317" 463.2 126.299157422327 61.1437714478867
"2318" 463.4 126.003991373413 68.5140624062823
"2319" 463.6 122.978586715814 76.5456735694286
"2320" 463.8 119.557981429885 84.6743119162868
"2321" 464 115.495442791008 92.7434081005698
"2322" 464.2 109.871303434128 99.0143584455143
"2323" 464.4 102.954916412807 105.200113470092
"2324" 464.6 95.9292680057598 110.388562290662
"2325" 464.8 88.3377484831025 115.248903356287
"2326" 465 80.3357668327916 118.934418599866
"2327" 465.2 71.7390405875906 121.491620352202
"2328" 465.4 63.1650686416421 122.334764083143
"2329" 465.6 54.4650686407121 121.69069575513
"2330" 465.8 45.1739345714127 119.778959475165
"2331" 466 36.6689698649094 116.632065309017
"2332" 466.2 29.3017438488226 111.470090101338
"2333" 466.4 23.0491259299957 105.378605247043
"2334" 466.6 17.5966672403271 98.9662997746035
"2335" 466.8 12.1214658739799 92.1483500540723
"2336" 467 7.67231006439169 84.7006108156941
"2337" 467.2 6.02110160165833 76.3772575445081
"2338" 467.4 6.6242991167814 67.3616941719268
"2339" 467.6 8.27809366229926 58.7177748940572
"2340" 467.8 10.3911498941921 51.95769632835
"2341" 468 16.1602006343707 43.2232687201653
"2342" 468.2 21.7250064591514 36.5553014923186
"2343" 468.4 28.0742040634092 30.2167679247956
"2344" 468.6 33.8816621766051 25.7956498649217
"2345" 468.8 41.6788301072352 21.6552451095724
"2346" 469 51.3863389789055 18.7157514308634
"2347" 469.2 60.4190004893171 17.774666127775
"2348" 469.4 67.6145225521221 18.12563695868
"2349" 469.6 76.2675843864177 19.1305591500951
"2350" 469.8 84.6300096662171 21.392659448175
"2351" 470 95.083431480406 23.4254783873277
"2352" 470.2 101.312703195249 26.4379807217871
"2353" 470.4 108.313506476765 31.352928485529
"2354" 470.6 115.652437906883 36.9690274389588
"2355" 470.8 121.71749977568 43.3826207848158
"2356" 471 123.997013058244 49.8488427277302
"2357" 471.2 122.270683534482 57.9358235915287
"2358" 471.4 119.875015332355 66.460404990099
"2359" 471.6 116.601910953529 74.2710257402447
"2360" 471.8 112.168168757779 82.18832361465
"2361" 472 106.251643487367 88.2834116841453
"2362" 472.2 99.4688516176945 93.9886688121087
"2363" 472.4 91.9243521746421 98.5884980647429
"2364" 472.6 83.621668016176 102.103006611363
"2365" 472.8 75.4500958096071 103.88459543474
"2366" 473 66.7831383090843 104.648551724372
"2367" 473.2 57.6052641310589 103.8771744174
"2368" 473.4 49.4390936481448 100.451305218886
"2369" 473.6 42.1285721166583 95.6516452563459
"2370" 473.8 35.8014071915211 89.6660238566369
"2371" 474 30.2571069411718 83.0051954411297
"2372" 474.2 26.4628083999684 75.5018079757158
"2373" 474.4 24.0317498665254 67.2655166583445
"2374" 474.6 22.8560015576239 58.7912333280364
"2375" 474.8 22.9511141002163 50.1702744806581
"2376" 475 24.1853479537002 41.4006268821419
"2377" 475.2 27.3631967075027 33.2004547098849
"2378" 475.4 32.3386477474099 26.4092143051097
"2379" 475.6 37.8935983006289 20.2548268676967
"2380" 475.8 44.8018407797278 15.1608115470786
"2381" 476 52.6522745320492 12.0169063856143
"2382" 476.2 60.9156941626694 9.62578472551364
"2383" 476.4 69.7552613987958 8.19175334069269
"2384" 476.6 78.4710589293009 8.53840428596471
"2385" 476.8 87.4045837163171 10.2950382114375
"2386" 477 95.7766894402352 12.8826216748483
"2387" 477.2 103.592766330542 16.7141099872
"2388" 477.4 110.282817146368 22.0981882605158
"2389" 477.6 111.93727180706 28.7718929166135
"2390" 477.8 113.046750697112 37.2920568624957
"2391" 478 114.734138109802 45.39944646447
"2392" 478.2 116.052122945994 53.9291502705589
"2393" 478.4 115.127035085148 62.5265382492824
"2394" 478.6 112.656937973664 70.5034508212611
"2395" 478.8 108.762079433894 78.5428915583423
"2396" 479 103.661329535648 85.7459920671353
"2397" 479.2 97.2231250406995 91.6208499527762
"2398" 479.4 88.8317789982521 95.22074321595
"2399" 479.6 80.0222871130479 96.9942165126981
"2400" 479.8 71.2841330643267 97.6079132399192
"2401" 480 62.3525609138666 97.0159188147679
"2402" 480.2 53.6015661754136 95.1233777015429
"2403" 480.4 45.0912537580364 92.1593180282491
"2404" 480.6 37.339248301488 88.1445836156477
"2405" 480.8 30.7685477278966 82.2143815050818
"2406" 481 26.1475406799187 75.2313539327271
"2407" 481.2 23.2099235509561 67.0376491706523
"2408" 481.4 21.3524177438842 58.473906129
"2409" 481.6 21.222369331926 49.9812380282065
"2410" 481.8 20.6665554111518 41.5608969179161
"2411" 482 20.7019416991494 32.8425176891927
"2412" 482.2 21.8228360595162 24.2416876389556
"2413" 482.4 25.1793361027839 16.5944562590962
"2414" 482.6 32.7990213020303 10.4628050413059
"2415" 482.8 41.0648217558026 8.63376689674884
"2416" 483 49.6627750622171 8.04493937265
"2417" 483.2 58.0463710459963 7.75139566718313
"2418" 483.4 66.5594993330717 7.64270419977036
"2419" 483.6 75.0995378434421 8.31759388472927
"2420" 483.8 83.8230294516951 9.49654177497831
"2421" 484 92.3282788829833 12.3242581083882
"2422" 484.2 100.131069724924 16.1460820383882
"2423" 484.4 108.126370984863 19.7608412043789
"2424" 484.6 113.63601665927 26.2194693202276
"2425" 484.8 118.443705606922 34.15564046241
"2426" 485 121.130447623482 43.1972055644495
"2427" 485.2 121.286693811682 52.1678966445
"2428" 485.4 121.034233886259 60.9073790198135
"2429" 485.6 119.956056602528 69.5608353583143
"2430" 485.8 118.797402315001 78.1360661829882
"2431" 486 117.005000396452 86.9241403430038
"2432" 486.2 112.477776326594 95.0676772373394
"2433" 486.4 107.264136516666 102.577039921587
"2434" 486.6 101.363320356139 109.210196616969
"2435" 486.8 94.3111052451366 114.472119645567
"2436" 487 85.9154899134993 118.636694451829
"2437" 487.2 77.4462619049192 121.468083276859
"2438" 487.4 68.194183915143 123.204173749391
"2439" 487.6 59.2070340512362 122.068306946959
"2440" 487.8 51.3280176535974 117.561530392002
"2441" 488 44.6747964641703 111.988346369808
"2442" 488.2 39.4244503650293 105.065796722235
"2443" 488.4 36.3416074527253 96.9201020067717
"2444" 488.6 34.6442518921056 88.4755811593065
"2445" 488.8 34.4756373986854 79.7893544045351
"2446" 489 35.0323389829694 70.8531412768091
"2447" 489.2 36.3202274049768 62.1587498349743
"2448" 489.4 39.2494122389108 53.8033188012125
"2449" 489.6 43.7332544497823 46.2661336911526
"2450" 489.8 48.8222829853967 38.7063904474227
"2451" 490 55.0879556534886 32.7512534875744
"2452" 490.2 63.0532808072303 28.6367018943176
"2453" 490.4 71.1765833401207 25.4023897214
"2454" 490.6 79.6747344363296 23.7717448446
"2455" 490.8 88.488260306335 23.7371664376143
"2456" 491 97.0591876045804 25.1354041489851
"2457" 491.2 105.004448473783 28.3067048568574
"2458" 491.4 113.427467764074 32.9763060570632
"2459" 491.6 120.459208321985 38.2764766170286
"2460" 491.8 123.358967002525 46.1464007192333
"2461" 492 125.57540169176 54.8863921520916
"2462" 492.2 127.381833136512 64.0737090177391
"2463" 492.4 125.642687359884 72.5786413291212
"2464" 492.6 122.656877298067 81.5084799347943
"2465" 492.8 118.91291641056 89.3542434834
"2466" 493 114.708897936238 96.8643130312835
"2467" 493.2 109.438044234835 104.112913089718
"2468" 493.4 103.54806525814 110.395908064042
"2469" 493.6 96.0891866540951 115.389444051441
"2470" 493.8 87.9339104039573 118.805450313673
"2471" 494 79.3998561363564 120.853352331229
"2472" 494.2 70.4191409135278 121.741471415914
"2473" 494.4 61.3163087809138 121.122253527957
"2474" 494.6 52.8169837322178 119.339488242606
"2475" 494.8 44.6128456333075 116.224605575862
"2476" 495 37.1866938026921 111.941930654872
"2477" 495.2 30.5569888055474 106.485401625768
"2478" 495.4 24.1943390612421 100.18911432495
"2479" 495.6 18.8414024967242 93.7215756153744
"2480" 495.8 14.3731922528455 85.9724110478622
"2481" 496 11.6811915742799 77.7682637316432
"2482" 496.2 10.2650328919148 68.9908707072818
"2483" 496.4 9.9125323513032 59.9651252068722
"2484" 496.6 9.71545453952544 51.7057390470389
"2485" 496.8 10.8187383608171 42.9748176662125
"2486" 497 12.5247731518967 33.7510482836386
"2487" 497.2 16.4678833405135 26.00751184365
"2488" 497.4 22.455722937119 19.2149547742154
"2489" 497.6 28.6924054986273 13.7387492831778
"2490" 497.8 35.9642498718915 9.75295113462472
"2491" 498 43.9160074235095 7.25803011964719
"2492" 498.2 51.9907567138421 7.15805140771764
"2493" 498.4 59.9235408375135 7.17592940761428
"2494" 498.6 68.3381389326 8.20082955926842
"2495" 498.8 76.9957543401234 8.98674598397143
"2496" 499 85.3303604488068 11.1642221390471
"2497" 499.2 93.6262598492088 14.0473261782667
"2498" 499.4 101.329050663507 17.2943697064645
"2499" 499.6 108.49102976488 22.12199084815
"2500" 499.8 115.081483443779 28.3025561118184
"2501" 500 118.23650397471 35.7423277973072
"2502" 500.2 119.901307179817 44.4588367980058
"2503" 500.4 120.807648544971 53.3225284510442
"2504" 500.6 121.600697239481 62.7264202172654
"2505" 500.8 121.814340594717 71.7177532376202
"2506" 501 121.773194467042 80.6231129960454
"2507" 501.2 120.293703180053 89.2126944489556
"2508" 501.4 116.597848475892 97.3309860895927
"2509" 501.6 111.583534858648 104.598677626615
"2510" 501.8 105.849361417654 111.090867085275
"2511" 502 99.5501011704513 116.853844476969
"2512" 502.2 93.1183679199931 118.42350427342
"2513" 502.4 84.7557931161352 119.270421691895
"2514" 502.6 76.5423606305004 118.908445039177
"2515" 502.8 68.5279782097121 117.24209270061
"2516" 503 60.2990499293728 114.498817755529
"2517" 503.2 52.3414330411874 110.623054203277
"2518" 503.4 45.8370349312365 104.930854846699
"2519" 503.6 40.4271305933767 98.5337645115308
"2520" 503.8 36.7743269319664 90.7419737259437
"2521" 504 34.7047803030821 82.75013173236
"2522" 504.2 33.4482940776542 73.908670206703
"2523" 504.4 32.3988664825237 65.3157509277673
"2524" 504.6 32.8129671110758 56.7968443807069
"2525" 504.8 34.301646346563 48.0953442654659
"2526" 505 36.4317573890905 39.4311434219604
"2527" 505.2 39.2275508318008 31.3040613118565
"2528" 505.4 42.408504514959 25.7788465354786
"2529" 505.6 47.7616866114177 19.3822402381683
"2530" 505.8 54.2622855090892 14.0598157989529
"2531" 506 61.7285663059036 9.68881363997692
"2532" 506.2 69.9473607641088 6.34988968517778
"2533" 506.4 78.3213672198723 4.22533743330697
"2534" 506.6 86.3188961282199 7.42566234695555
"2535" 506.8 91.6498509368088 12.9814619489
"2536" 507 96.8780437435421 19.5634920505667
"2537" 507.2 101.434764291575 27.1179640188667
"2538" 507.4 104.867296693282 35.19517657137
"2539" 507.6 107.906721579739 43.4318125779743
"2540" 507.8 110.454303606736 51.9191034004294
"2541" 508 112.207404016206 60.1028684418057
"2542" 508.2 112.433299809895 68.9904118261925
"2543" 508.4 110.845202732836 77.79322609515
"2544" 508.6 107.258618634267 85.8441022816718
"2545" 508.8 102.860330963729 93.4939220768852
"2546" 509 96.793540823277 99.5321687649437
"2547" 509.2 90.0103151411344 105.152340670967
"2548" 509.4 82.4785420122259 109.940446436076
"2549" 509.6 74.4097655022199 113.247720497622
"2550" 509.8 65.7254829982017 114.938414830188
"2551" 510 56.7315067899614 115.960017765323
"2552" 510.2 48.0659835263353 117.075453756245
"2553" 510.4 39.431766143795 116.657803265665
"2554" 510.6 30.5380852180829 114.934490253711
"2555" 510.8 23.9066453200793 112.153283405639
"2556" 511 20.9678209307094 105.666183377736
"2557" 511.2 18.1787012834934 97.7818552264769
"2558" 511.4 15.9973097899421 89.4224903392928
"2559" 511.6 14.3950817425887 81.0253030566414
"2560" 511.8 13.4196855790148 72.4548329420182
"2561" 512 13.7150280696707 63.8826969480286
"2562" 512.2 15.1253646815303 55.6734833787235
"2563" 512.4 18.6274539579821 47.76515547714
"2564" 512.6 23.2833803603936 40.167740555167
"2565" 512.8 27.9815418648339 33.480753636668
"2566" 513 34.0758327846377 26.7884932554326
"2567" 513.2 41.0042483478539 21.2133709432235
"2568" 513.4 48.3626480455902 16.5083920571407
"2569" 513.6 56.2161187320031 12.7499774913512
"2570" 513.8 64.110103672405 11.1625568562889
"2571" 514 72.9970775349738 11.7567044489696
"2572" 514.2 82.2510174606789 13.0384540601368
"2573" 514.4 90.7148167852494 15.9660148131108
"2574" 514.6 98.5106736640489 19.5823387478494
"2575" 514.8 106.164631774242 24.3747437313333
"2576" 515 113.635288539275 29.5979031023333
"2577" 515.2 118.949641211143 34.7652016791217
"2578" 515.4 119.802632918288 42.9815548558327
"2579" 515.6 121.331579288814 51.6091823842572
"2580" 515.8 122.602196173404 60.0487860277019
"2581" 516 123.101233939854 69.2447052164294
"2582" 516.2 122.730140119451 78.6602800755308
"2583" 516.4 120.887834818501 87.4021157701353
"2584" 516.6 118.320933035876 95.7431793361924
"2585" 516.8 114.392429316156 101.878906476857
"2586" 517 107.797818159897 106.139385349703
"2587" 517.2 100.391372581287 110.35572255505
"2588" 517.4 92.5217282950179 113.891125199642
"2589" 517.6 84.38636491731 116.43871646657
"2590" 517.8 75.7777173722068 117.643234337812
"2591" 518 66.9278471479421 116.889403250768
"2592" 518.2 58.0845611909469 115.416856380798
"2593" 518.4 50.0217279691508 112.841763363885
"2594" 518.6 42.7161070505864 108.669153652708
"2595" 518.8 35.9617106280367 103.357268639535
"2596" 519 30.1382712218975 96.8648099744089
"2597" 519.2 26.243741669066 89.9748515894642
"2598" 519.4 24.5819705429517 81.5342037497077
"2599" 519.6 23.1520333215772 73.1407580001838
"2600" 519.8 23.5355360904421 64.7484417693706
"2601" 520 25.3133232635066 56.3797109948839
"2602" 520.2 28.2485111892421 48.40976978
"2603" 520.4 32.9263225501972 41.1212655586653
"2604" 520.6 38.9678069899102 34.6330431920489
"2605" 520.8 45.1067390269916 28.5830431898835
"2606" 521 52.4385078886494 23.982411236839
"2607" 521.2 59.2474776173446 19.1631844763268
"2608" 521.4 66.9278471479421 15.2647567583615
"2609" 521.6 75.5640783997754 12.5591739961407
"2610" 521.8 83.787745661019 10.6540691710154
"2611" 522 92.372994016748 9.14090358787058
"2612" 522.2 98.4179887266399 13.5015379891912
"2613" 522.4 102.836737251476 20.7804161371416
"2614" 522.6 107.327855259164 28.4178219355856
"2615" 522.8 110.732889646308 37.0267758397608
"2616" 523 112.70356799163 45.7217536159
"2617" 523.2 113.111056145721 54.7998103932173
"2618" 523.4 111.536409843842 63.1001330004571
"2619" 523.6 108.092577585355 71.2061455789049
"2620" 523.8 102.679873752414 78.7876080621222
"2621" 524 96.1656785357788 84.5031758811624
"2622" 524.2 88.4489035561874 88.7413094568906
"2623" 524.4 80.3042182780367 92.2051175501027
"2624" 524.6 71.7928537015421 94.40669471886
"2625" 524.8 62.9781110418205 94.5050980773459
"2626" 525 54.3465404139143 93.4202394978167
"2627" 525.2 45.8408629621508 91.5026280032738
"2628" 525.4 37.2402503379057 89.4376287327818
"2629" 525.6 29.5003737990367 85.7562200538054
"2630" 525.8 22.3930578276014 80.4862591077717
"2631" 526 15.7939343789158 74.5765242874
"2632" 526.2 10.3663249381718 67.879724698346
"2633" 526.4 6.09217633877855 60.2762354328112
"2634" 526.6 3.95126911728082 53.3592372437548
"2635" 526.8 6.69819482289155 46.154750521827
"2636" 527 9.52733481010121 38.0766580953205
"2637" 527.2 12.8011939788058 30.696691269452
"2638" 527.4 16.4708998376326 23.351950851019
"2639" 527.6 22.8289796498652 19.9146425398615
"2640" 527.8 29.9718289782444 16.4462860466791
"2641" 528 38.1006924297635 14.1098099663286
"2642" 528.2 45.7545054153252 13.0021428143221
"2643" 528.4 54.7113689821458 12.2996674329926
"2644" 528.6 63.0247319141344 12.6874754927461
"2645" 528.8 71.6093035305031 13.7100942347415
"2646" 529 79.9726889392635 15.9024273811143
"2647" 529.2 88.6813352137079 18.4569907059949
"2648" 529.4 96.7555739605088 20.2599133000333
"2649" 529.6 104.485617725179 24.1780650729474
"2650" 529.8 111.100111241786 29.8014683074937
"2651" 530 117.401161195096 36.4276580290337
"2652" 530.2 123.101028824561 43.5554690121523
"2653" 530.4 123.771743882568 51.1582672354194
"2654" 530.6 121.539243150675 61.4437972683903
"2655" 530.8 119.307674258139 70.052102422794
"2656" 531 116.011776033725 78.5557881340132
"2657" 531.2 111.937928814211 86.5209490122173
"2658" 531.4 107.055101723785 93.5764489679715
"2659" 531.6 100.367457999384 99.816486491775
"2660" 531.8 93.1346417952068 104.345535193135
"2661" 532 84.6437347281088 106.892168851067
"2662" 532.2 76.0855909111308 107.79995218706
"2663" 532.4 67.1036779192645 107.120367060802
"2664" 532.6 58.1239102582017 105.42427814291
"2665" 532.8 49.8480633977546 102.560010098668
"2666" 533 42.4261111539684 97.2057449255579
"2667" 533.2 36.5477685077352 90.7478913475293
"2668" 533.4 31.6164872915232 83.6972554500757
"2669" 533.6 27.8849478739689 75.6059143637839
"2670" 533.8 25.6683932736072 67.0228704465468
"2671" 534 23.9769177334099 58.4714404361419
"2672" 534.2 24.1397636672114 50.0398546825978
"2673" 534.4 25.4388086590558 41.0516005862864
"2674" 534.6 27.6847278776921 32.7289369727152
"2675" 534.8 31.1148331594092 24.0892502172462
"2676" 535 35.9468031271128 16.4040140293024
"2677" 535.2 41.803785427158 9.67355752463864
"2678" 535.4 49.3130122212635 5.49250696225714
"2679" 535.6 57.6535107363103 4.35435939629011
"2680" 535.8 66.6864458514691 4.21536850225135
"2681" 536 75.5036720903788 4.83388160867848
"2682" 536.2 84.195212811649 5.51792303272759
"2683" 536.4 91.9417724455046 8.27982230168125
"2684" 536.6 99.0404051073776 13.4602173121742
"2685" 536.8 106.004426585313 18.7696759332065
"2686" 537 111.991170598989 25.5338068249579
"2687" 537.2 116.571210977545 33.5201538833691
"2688" 537.4 119.897155835481 41.774390809235
"2689" 537.6 122.653222695788 50.1878978623039
"2690" 537.8 123.134770290177 60.0161244913412
"2691" 538 123.175759162795 68.6601909683118
"2692" 538.2 122.349709785739 77.7260603775683
"2693" 538.4 120.029759682137 86.2720132583722
"2694" 538.6 116.491563253654 94.3042404388904
"2695" 538.8 111.759530080748 101.799942336928
"2696" 539 105.572081042919 107.748085994207
"2697" 539.2 97.929838279394 112.020599252862
"2698" 539.4 89.2619072426851 115.360505197727
"2699" 539.6 80.6910793300767 117.734960994352
"2700" 539.8 71.704412326394 118.491976118948
"2701" 540 63.2986496771703 116.967849004817
"2702" 540.2 54.8523581154047 114.010365528998
"2703" 540.4 46.8399873331643 110.296423129456
"2704" 540.6 39.8014940553865 105.105112291206
"2705" 540.8 34.1696016865063 98.4424706637303
"2706" 541 29.7941643130421 90.5481084824857
"2707" 541.2 27.0000535105729 82.0677754299421
"2708" 541.4 25.4264569106571 73.8526398794748
"2709" 541.6 24.7167608740598 65.5165534415765
"2710" 541.8 24.6203438668796 56.7413459474
"2711" 542 24.6854116770182 47.8002165575413
"2712" 542.2 26.4658197757002 39.0828755955613
"2713" 542.4 29.1876732406679 30.5269213780774
"2714" 542.6 32.8978519101808 22.6807878318546
"2715" 542.8 38.6636043088125 16.1026181584
"2716" 543 46.0525869498892 10.4493162509647
"2717" 543.2 53.9508765417992 7.23052689232857
"2718" 543.4 62.8408569850204 5.99243573795422
"2719" 543.6 72.0310981154665 5.50249430702195
"2720" 543.8 80.3968838466296 5.8903861321125
"2721" 544 89.5181620342498 7.09193327728461
"2722" 544.2 96.5279713147263 11.1235191225789
"2723" 544.4 102.755156605772 17.1178311817299
"2724" 544.6 109.093604069189 23.627271500433
"2725" 544.8 114.879768240189 30.3975806474526
"2726" 545 120.542463642471 37.6358661297143
"2727" 545.2 122.482674589442 45.2421521815471
"2728" 545.4 123.739045639525 55.5664889615111
"2729" 545.6 123.037887500354 65.0894084141059
"2730" 545.8 123.373110389961 65.8680537852679
"2731" 546 123.97835441097 66.0623498655667
"2732" 546.2 124.893263422307 67.3322742435081
"2733" 546.4 124.255107966652 69.0985766544
"2734" 546.6 122.459528775009 70.4729633369192
"2735" 546.8 119.421135018267 72.8239273589825
"2736" 547 115.337454770738 74.9678062611857
"2737" 547.2 109.917875661813 77.1283469320701
"2738" 547.4 103.822623411014 78.9456230046551
"2739" 547.6 97.4015714145066 80.0215960156258
"2740" 547.8 90.6347520273474 80.4473822402211
"2741" 548 83.8666850702421 79.5630945579714
"2742" 548.2 76.8271680116239 77.7011548822909
"2743" 548.4 70.2801407262821 74.6020031136
"2744" 548.6 64.4759673131774 70.5898373643412
"2745" 548.8 58.6491440206654 65.6255405393709
"2746" 549 52.919503323858 60.5959644061723
"2747" 549.2 47.5109452404325 55.4759792423712
"2748" 549.4 42.1705680868833 49.6447434734588
"2749" 549.6 37.1524867253621 43.26686871153
"2750" 549.8 33.8041898502153 36.3648516951835
"2751" 550 31.5589385298398 28.6871315763886
"2752" 550.2 30.3209709820003 21.3080016041442
"2753" 550.4 29.834226655861 13.7389405656568
"2754" 550.6 33.1354010583058 11.5714405444227
"2755" 550.8 38.50150071557 10.629114506714
"2756" 551 45.3830192246643 10.2660796381407
"2757" 551.2 52.276279202125 10.6852604169732
"2758" 551.4 59.6654585080497 11.732515689919
"2759" 551.6 67.2591977545575 13.4518402787461
"2760" 551.8 74.4367177813567 15.8913303313756
"2761" 552 81.3708353539421 18.5413058089714
"2762" 552.2 88.7631242874927 21.7611751923114
"2763" 552.4 95.6033499061195 26.1420975788194
"2764" 552.6 101.621900231598 31.5730429417125
"2765" 552.8 106.75040002656 38.0219024628118
"2766" 553 110.211202329502 45.48734841486
"2767" 553.2 113.352259896125 53.33355294315
"2768" 553.4 115.217742927928 61.0800260660286
"2769" 553.6 115.760642797884 69.2749685280923
"2770" 553.8 114.638679898279 77.3853198872365
"2771" 554 113.33842973456 85.9633114670765
"2772" 554.2 111.287631099624 94.2068017460364
"2773" 554.4 106.243845574316 102.370707897419
"2774" 554.6 100.46148417452 108.08860175774
"2775" 554.8 94.5581432031243 113.653185722456
"2776" 555 87.1252259181221 118.18608321132
"2777" 555.2 79.1897418911577 120.872018994198
"2778" 555.4 71.1976296342403 122.919675118161
"2779" 555.6 62.5780583022754 123.290624491456
"2780" 555.8 54.2573410471825 122.056561899813
"2781" 556 46.4018572699559 118.982144592116
"2782" 556.2 39.1130014402148 114.915296804318
"2783" 556.4 31.520611599307 111.114538292049
"2784" 556.6 24.5714366893245 106.350119313282
"2785" 556.8 17.5358020118856 100.710045543235
"2786" 557 11.7831045516263 94.3729017493737
"2787" 557.2 7.4357948513652 86.9696866723744
"2788" 557.4 6.19414947335721 80.5784704214943
"2789" 557.6 7.45936149878755 73.1219149370727
"2790" 557.8 8.89707887112783 65.4332655139143
"2791" 558 11.582550237096 57.2582721328039
"2792" 558.2 14.6983812521534 49.9855169797299
"2793" 558.4 18.8353695024861 42.4172058551802
"2794" 558.6 24.5930882277789 36.0216962833895
"2795" 558.8 31.0593369641253 30.392203406905
"2796" 559 37.7815994953877 25.1476014594
"2797" 559.2 45.1956496794766 21.4004568475724
"2798" 559.4 53.3671843492635 18.4776087434714
"2799" 559.6 61.5044173661344 15.6812375712462
"2800" 559.8 69.4678848683811 14.0969373886317
"2801" 560 77.5885894052592 14.2833678242415
"2802" 560.2 86.3009982453135 15.0852850265571
"2803" 560.4 94.2536242167014 15.9044495101778
"2804" 560.6 101.773371177172 17.9634313078382
"2805" 560.8 108.868698482986 22.1275297234109
"2806" 561 112.877683685915 27.1131109091143
"2807" 561.2 115.751948691411 35.2130787992526
"2808" 561.4 117.617406813411 43.4017357559876
"2809" 561.6 118.975091739414 52.0132037711429
"2810" 561.8 118.552758938923 60.5215217961115
"2811" 562 117.826711286192 69.1410413647333
"2812" 562.2 116.155556949086 77.4914533640436
"2813" 562.4 112.5445927925 85.1722861446115
"2814" 562.6 107.886909676413 92.4079557411941
"2815" 562.8 102.121667093231 99.0190482294577
"2816" 563 95.0228980153278 104.557823060171
"2817" 563.2 87.671091236785 109.649948467857
"2818" 563.4 79.6743025287875 113.073872547136
"2819" 563.6 71.2146956210287 115.93429395041
"2820" 563.8 63.1501496671056 117.93219980483
"2821" 564 54.6933741287819 118.578209767555
"2822" 564.2 45.8583477520028 118.007207564204
"2823" 564.4 37.3913515303075 117.334404447842
"2824" 564.6 28.9507517185564 116.026934682486
"2825" 564.8 25.5249567039286 111.748065862427
"2826" 565 22.2101336639806 104.964924305169
"2827" 565.2 19.8547745531789 97.1521052914526
"2828" 565.4 19.0501432458458 88.9054421411615
"2829" 565.6 19.1060661888006 80.668607778334
"2830" 565.8 19.2545837090321 72.54586183926
"2831" 566 19.8097312202584 64.3446956639204
"2832" 566.2 22.3686279943895 55.8831118017158
"2833" 566.4 27.0685694687411 48.803509578699
"2834" 566.6 32.9261658490482 42.0639978849152
"2835" 566.8 39.0451966002808 36.1199346777871
"2836" 567 45.6162950018707 30.9811327107956
"2837" 567.2 52.3428755430628 25.8812159379172
"2838" 567.4 60.0090082558865 21.7740161384741
"2839" 567.6 67.9192570866228 18.4893395283398
"2840" 567.8 75.6808345823833 15.5885453709529
"2841" 568 83.5188555297148 13.2420408532182
"2842" 568.2 92.1543484780575 12.3346917453615
"2843" 568.4 99.4569177294846 13.5032357833149
"2844" 568.6 104.551409114975 19.1898025996333
"2845" 568.8 109.720900887772 25.73616234462
"2846" 569 114.325204523218 33.2982259631755
"2847" 569.2 118.041114619884 41.3646293469865
"2848" 569.4 120.205722014081 49.3418701718167
"2849" 569.6 122.564652334677 57.6780674988706
"2850" 569.8 123.654583720192 66.1118920276222
"2851" 570 123.616575856492 74.95743273909
"2852" 570.2 121.556006674471 83.0791725735714
"2853" 570.4 118.844437573631 91.3552928052396
"2854" 570.6 114.656133185797 98.6909236264094
"2855" 570.8 109.722891775871 105.73712873
"2856" 571 103.598331344853 112.017302208493
"2857" 571.2 96.6068722544517 116.805228826765
"2858" 571.4 89.0618383614715 121.225257550635
"2859" 571.6 81.2575426832979 123.893977250775
"2860" 571.8 72.8263752259998 124.5150236394
"2861" 572 64.5398059003761 123.422558874504
"2862" 572.2 56.6762816888588 120.555189400817
"2863" 572.4 48.9971849728993 116.751261313029
"2864" 572.6 42.1319962485232 112.0303988014
"2865" 572.8 36.5526535309694 105.937484954209
"2866" 573 32.1330556292477 98.2152130396222
"2867" 573.2 30.3426142340963 89.8007182415776
"2868" 573.4 29.9085366001394 81.3319194908863
"2869" 573.6 29.8406593696071 72.6384019254874
"2870" 573.8 30.9643458136239 64.161088971097
"2871" 574 33.6928940241152 55.7368922222077
"2872" 574.2 37.2157814534829 47.754859951451
"2873" 574.4 40.8364489248316 39.9521404724526
"2874" 574.6 45.7374629282526 33.0084898375263
"2875" 574.8 51.8484482009188 26.7385467697953
"2876" 575 58.3668076047836 21.1952762244732
"2877" 575.2 65.4120573456207 16.7213896518286
"2878" 575.4 72.9901014080921 11.761663144575
"2879" 575.6 80.9790258948125 9.47340504525185
"2880" 575.8 89.0479658952734 8.53878348890603
"2881" 576 96.768439671477 10.3802515531326
"2882" 576.2 101.116533576152 15.9218006821419
"2883" 576.4 105.514274995375 23.1984712551
"2884" 576.6 109.796407231432 30.6557559482041
"2885" 576.8 114.381782855736 37.9244834214588
"2886" 577 118.26613877185 45.4663469357883
"2887" 577.2 121.738055121357 53.4507315070415
"2888" 577.4 124.171525536112 61.6407606001707
"2889" 577.6 125.554054384228 70.2191502727107
"2890" 577.8 124.987573797099 79.7814844968286
"2891" 578 120.685939214533 85.3471189992182
"2892" 578.2 114.775946759872 91.43713752525
"2893" 578.4 107.838468281501 96.8480158951647
"2894" 578.6 101.282732836775 102.008727162733
"2895" 578.8 93.8526177930221 105.98299940283
"2896" 579 85.4859858302458 108.72053259411
"2897" 579.2 77.2464685227124 109.926674097589
"2898" 579.4 68.6009384029715 110.164449470871
"2899" 579.6 60.052043614785 108.856465023343
"2900" 579.8 51.4744518722936 107.203296431727
"2901" 580 42.9690719755966 104.481717475418
"2902" 580.2 35.3338104473171 100.045113459016
"2903" 580.4 28.0347575626216 95.0216490548103
"2904" 580.6 21.7910726026729 89.2660475465539
"2905" 580.8 16.4986204059852 82.4848444368052
"2906" 581 12.3336822324247 75.0174187581652
"2907" 581.2 9.32174682008756 66.5657497044273
"2908" 581.4 7.59066139156938 58.1229932045182
"2909" 581.6 7.24996601316055 49.4811173166233
"2910" 581.8 8.2871431536564 40.8989757994714
"2911" 582 11.2619464974558 32.5608928085507
"2912" 582.2 14.216243618884 25.3698005250977
"2913" 582.4 18.9028506956831 23.5498027802313
"2914" 582.6 26.1411863018755 21.2238622246
"2915" 582.8 34.0991009670628 19.8409769680897
"2916" 583 42.0659533051796 18.4928505412875
"2917" 583.2 50.0289662105575 18.4888082275154
"2918" 583.4 58.4977029792821 19.29766296388
"2919" 583.6 66.4377457476 20.4105512724789
"2920" 583.8 74.7843506810519 21.7592282921927
"2921" 584 83.0373339930959 24.1186488628615
"2922" 584.2 91.5555351268866 25.180629567437
"2923" 584.4 99.9028718175544 26.6333891894899
"2924" 584.6 107.840007389366 29.7379443318456
"2925" 584.8 115.087611242212 34.95057983985
"2926" 585 121.067539035329 41.3831421733528
"2927" 585.2 124.537914626553 48.9349166977889
"2928" 585.4 126.58478456355 57.4884953102919
"2929" 585.6 126.866248202842 65.8326543869454
"2930" 585.8 124.291567361831 74.16249336165
"2931" 586 120.578661607899 81.9690237177143
"2932" 586.2 116.665661545071 89.6199512423429
"2933" 586.4 111.705169678782 96.2223950313903
"2934" 586.6 105.729613421489 102.659191277092
"2935" 586.8 99.2591660194143 108.902165140178
"2936" 587 92.0273797800176 113.514660610692
"2937" 587.2 84.781177305933 118.657209870327
"2938" 587.4 77.017691712414 122.289793444643
"2939" 587.6 68.4705192628245 124.739836811753
"2940" 587.8 59.7756197124327 125.247242242811
"2941" 588 50.9243437688748 124.639967883265
"2942" 588.2 42.1840240299143 123.230466151817
"2943" 588.4 34.1384967692297 120.185877948781
"2944" 588.6 27.5240582720512 115.241889031064
"2945" 588.8 22.0768559160097 108.184473279049
"2946" 589 18.0494150359295 100.549939466576
"2947" 589.2 14.4769952419421 92.8942888694085
"2948" 589.4 11.4096939608895 84.8786865127421
"2949" 589.6 9.06254167625789 76.0314993625053
"2950" 589.8 7.8570017341944 67.1526020845376
"2951" 590 7.96545934767796 58.3397817420226
"2952" 590.2 9.79194428790128 49.5877755097163
"2953" 590.4 13.9388839085053 41.7986848765263
"2954" 590.6 19.2792247622399 34.4702753380854
"2955" 590.8 24.7520756672035 27.9748825712523
"2956" 591 30.6773133257567 20.7202975584674
"2957" 591.2 37.1052483804778 14.2008057741857
"2958" 591.4 44.6181150598491 10.9757450492023
"2959" 591.6 53.0677885368915 8.23280993100674
"2960" 591.8 61.6972411435135 6.69365162597142
"2961" 592 70.4546807341304 5.54214103927013
"2962" 592.2 79.0255265879833 4.63564761391765
"2963" 592.4 87.2873928032421 7.67549639275
"2964" 592.6 94.1741819980002 11.8778732559349
"2965" 592.8 101.684385985779 16.4072562977478
"2966" 593 108.767524045452 21.1073875905429
"2967" 593.2 111.407264844603 28.1598562343355
"2968" 593.4 113.81911742253 36.7329736079882
"2969" 593.6 114.590815252898 45.1472431901767
"2970" 593.8 115.457984958675 53.5107297321378
"2971" 594 115.460269296299 62.7252302720857
"2972" 594.2 113.745646801801 71.243845747183
"2973" 594.4 111.24759928084 79.8998673924874
"2974" 594.6 107.522357127525 87.9033658803445
"2975" 594.8 103.355669656985 95.9641789661429
"2976" 595 98.3447210259468 103.462845841811
"2977" 595.2 91.8118190880009 109.594922767576
"2978" 595.4 84.3225469706439 114.942932511969
"2979" 595.6 76.338312660331 119.058308361567
"2980" 595.8 67.3883928837664 121.412804395319
"2981" 596 58.9250802911088 122.2219292814
"2982" 596.2 50.4788883577754 121.333709090261
"2983" 596.4 42.2679831997278 118.738609756629
"2984" 596.6 34.2481228592199 114.5782814214
"2985" 596.8 26.9136391384687 110.370892953329
"2986" 597 20.2276808378959 104.843871058518
"2987" 597.2 14.1570145090831 98.2359009754257
"2988" 597.4 9.47038416960141 91.1061946300726
"2989" 597.6 6.91552254162559 83.1411499017853
"2990" 597.8 6.87914876308916 74.4453832701941
"2991" 598 7.41232970275278 65.506804261934
"2992" 598.2 8.89943349606346 57.1062126332738
"2993" 598.4 11.349984637533 48.1789161729152
"2994" 598.6 14.4626912072163 40.1595614769161
"2995" 598.8 19.0072873829582 32.7131690455613
"2996" 599 23.0667724381421 25.0371932125333
"2997" 599.2 28.5169330251894 18.1675230290044
"2998" 599.4 35.3164288023324 12.5122786859488
"2999" 599.6 43.0852218807498 8.96154714487253
"3000" 599.8 52.0356750982148 8.10574111699091
"3001" 600 60.9368576322296 8.0210529730875
"3002" 600.2 69.8369105619036 9.12533959901538
"3003" 600.4 78.2042765890566 12.1764231331229
"3004" 600.6 86.74660511699 15.3783912492904
"3005" 600.8 94.7995687701949 19.4878666956472
"3006" 601 102.306485551332 24.2488428648725
"3007" 601.2 109.096780092598 30.195593900275
"3008" 601.4 114.806791603106 37.3186407441692
"3009" 601.6 120.282282228697 44.8191782160792
"3010" 601.8 123.742564886164 51.5783449160389
"3011" 602 125.847488405236 61.9832397494294
"3012" 602.2 123.720918199291 70.4470315127208
"3013" 602.4 121.258796777743 79.0167663290505
"3014" 602.6 119.19583103048 86.2895733508528
"3015" 602.8 115.83899473833 94.0011527665121
"3016" 603 109.715652182785 101.9917412786
"3017" 603.2 102.535998669236 106.634882664929
"3018" 603.4 95.0337574049564 109.704545952571
"3019" 603.6 86.6453960306768 112.253988500706
"3020" 603.8 77.8507492617265 113.8139166354
"3021" 604 68.3636997766088 113.481276404456
"3022" 604.2 60.7947600508966 111.4826040381
"3023" 604.4 52.2415375715262 108.163332095905
"3024" 604.6 44.8404845536313 103.853072825049
"3025" 604.8 38.3654511971718 97.7691422986433
"3026" 605 32.5710928325748 91.0419338737274
"3027" 605.2 27.367715386212 83.6688576193911
"3028" 605.4 23.2601167882682 75.9645664277739
"3029" 605.6 20.0542361109638 68.1248423835391
"3030" 605.8 17.3706127896685 59.7315025316264
"3031" 606 16.8488321209133 50.9449129869
"3032" 606.2 16.5214841739366 41.972026364433
"3033" 606.4 15.7223117172892 33.2228906103176
"3034" 606.6 16.1932878371452 25.1356582596188
"3035" 606.8 20.9039876157915 21.3672189937012
"3036" 607 27.2398631093853 17.0566264803205
"3037" 607.2 34.8682141169921 13.96876646415
"3038" 607.4 43.2507797671168 12.0198664902072
"3039" 607.6 51.7704073268219 9.92803426474177
"3040" 607.8 60.1698635778689 8.84892062621707
"3041" 608 69.0767532879036 8.95874727386154
"3042" 608.2 77.2270511895763 9.68785758646097
"3043" 608.4 85.4471787357671 11.63745386685
"3044" 608.6 93.4151050508754 14.2511567878667
"3045" 608.8 100.708974281304 18.9360393478828
"3046" 609 107.551200437607 24.2965561306577
"3047" 609.2 114.50748713484 29.998977958298
"3048" 609.4 119.731102062034 36.4164162898951
"3049" 609.6 120.651962487892 43.89364783605
"3050" 609.8 121.644552466827 52.8154018141789
"3051" 610 122.529167389075 61.5145352226661
"3052" 610.2 123.472847090364 70.2525448507398
"3053" 610.4 123.445540469842 78.8351280951143
"3054" 610.6 122.612854428415 87.6747447104918
"3055" 610.8 119.018529297928 93.0304741208286
"3056" 611 112.769553866109 98.0942529556424
"3057" 611.2 105.943495112715 103.078065777491
"3058" 611.4 98.7898761884906 107.635919700012
"3059" 611.6 91.0438366655921 111.42909850308
"3060" 611.8 82.8822695599561 114.556850633007
"3061" 612 74.6076713720303 115.975869976194
"3062" 612.2 65.842176981858 114.650177119093
"3063" 612.4 57.3625347834421 112.3488841289
"3064" 612.6 49.1693185987916 109.060755029254
"3065" 612.8 41.4501459901617 105.102301153839
"3066" 613 33.7483898364977 100.108431375317
"3067" 613.2 27.783141096201 93.7152175749536
"3068" 613.4 22.4886528271263 86.6320320525579
"3069" 613.6 19.6116089782365 79.2496267563252
"3070" 613.8 18.2144351724421 70.5067982646432
"3071" 614 18.0840160322951 61.5898166978118
"3072" 614.2 19.3955397540873 52.9770548507548
"3073" 614.4 21.7262478970825 44.6045500288719
"3074" 614.6 25.3541919341518 36.1610295587548
"3075" 614.8 29.2144399744092 28.6040422224659
"3076" 615 34.4140414985095 21.9140807635685
"3077" 615.2 41.1727685082296 16.2570835422375
"3078" 615.4 48.6359903347313 12.0060526687735
"3079" 615.6 56.6724312190068 8.45297528047059
"3080" 615.8 64.8514916309977 6.68960736784444
"3081" 616 73.9260450517046 6.162691087125
"3082" 616.2 82.542271750069 6.24953775777313
"3083" 616.4 90.9405164384076 6.99613424243448
"3084" 616.6 97.5282208161974 11.1410233329638
"3085" 616.8 104.452694246755 16.5484976169
"3086" 617 110.651194437668 23.1092953634
"3087" 617.2 115.852863187304 30.3924449378042
"3088" 617.4 120.904548727724 37.2587017579631
"3089" 617.6 123.961156583055 45.360002357117
"3090" 617.8 125.776689443442 53.3766421345176
"3091" 618 124.367711061836 62.0532951672788
"3092" 618.2 122.788004427832 70.84897201434
"3093" 618.4 120.803088993556 79.6504505335143
"3094" 618.6 117.83328497331 87.7245600717396
"3095" 618.8 113.999124499481 95.9432149319481
"3096" 619 108.723326176066 103.574455690271
"3097" 619.2 103.454142180413 110.656273757313
"3098" 619.4 97.3807515256874 116.799265893928
"3099" 619.6 90.2608746733721 120.72377430084
"3100" 619.8 81.4317913617629 121.255656816079
"3101" 620 72.4932843325849 120.892090546573
"3102" 620.2 64.4836780911946 119.175822089667
"3103" 620.4 56.4177678857564 115.968697365457
"3104" 620.6 48.5881479635564 111.910284335029
"3105" 620.8 41.7220552307402 107.324165615804
"3106" 621 34.73929555228 101.573750805535
"3107" 621.2 29.0489386997814 95.0562682932482
"3108" 621.4 25.1422859671056 87.3361775764374
"3109" 621.6 21.9443200230018 79.2456945015743
"3110" 621.8 19.8033265999008 70.7324940409872
"3111" 622 16.6112829727883 62.4397834225154
"3112" 622.2 14.2574352526071 54.0524639979437
"3113" 622.4 13.3084556026549 45.2121770919
"3114" 622.6 13.3047302323185 36.2867152508831
"3115" 622.8 14.404599311085 28.6008923675786
"3116" 623 18.8156895134591 21.7338705931119
"3117" 623.2 26.0905091502754 16.6716452768667
"3118" 623.4 33.3162263492421 12.5865401428
"3119" 623.6 40.5081587804754 8.8921103438
"3120" 623.8 48.1050115896892 7.27495425734118
"3121" 624 56.3670907341564 7.68095614122142
"3122" 624.2 64.6016696670624 8.37995368550126
"3123" 624.4 73.0559981587928 10.1283297552701
"3124" 624.6 81.6378526242396 12.3372346661848
"3125" 624.8 90.1469884600927 15.7311798487373
"3126" 625 97.9001247739095 19.3525532177152
"3127" 625.2 105.469046999861 24.4859738758194
"3128" 625.4 112.8073394616 31.0975778725263
"3129" 625.6 118.989395207306 37.6037790642641
"3130" 625.8 123.578742340791 45.0316046768587
"3131" 626 125.035163475177 52.9569908794588
"3132" 626.2 124.325366067175 61.7917033783307
"3133" 626.4 122.842068674769 70.8885941889612
"3134" 626.6 121.282818500089 80.0357374893706
"3135" 626.8 119.306742418782 88.7976671829146
"3136" 627 117.772953986616 88.6319538232349
"3137" 627.2 116.303681890785 89.6381504039143
"3138" 627.4 113.824531047216 91.4310081849849
"3139" 627.6 110.047956673333 93.5128419973307
"3140" 627.8 104.814776736169 95.6969270359152
"3141" 628 98.8299921496005 97.3838577204891
"3142" 628.2 91.6478635975303 98.7851560636059
"3143" 628.4 84.8219493779021 99.16104368778
"3144" 628.6 77.6659735923278 98.2499936595143
"3145" 628.8 70.3290181285729 96.2406701535308
"3146" 629 63.3792283351825 92.7608115440827
"3147" 629.2 56.9653354871178 88.6587403898324
"3148" 629.4 50.9950864272725 83.5430237041232
"3149" 629.6 45.4635848352189 77.4895275864268
"3150" 629.8 39.9474943609008 71.9877352950606
"3151" 630 34.5483441986571 65.8446686168019
"3152" 630.2 30.329894201385 59.1327157778857
"3153" 630.4 27.2769351734108 51.215625515275
"3154" 630.6 25.2366371062286 43.4322377447258
"3155" 630.8 23.5211391723739 35.4882409790932
"3156" 631 22.4845610714648 27.7968203199682
"3157" 631.2 21.9230812668057 20.7559783252909
"3158" 631.4 24.7572174236564 18.0408288657571
"3159" 631.6 27.9304683757524 15.342646273469
"3160" 631.8 30.7127640068036 14.3221700624964
"3161" 632 35.0645880794421 13.9096191890428
"3162" 632.2 41.0144610635902 14.4700859611407
"3163" 632.4 47.4013071720671 15.4391070594417
"3164" 632.6 54.2098312175575 18.0772271889
"3165" 632.8 60.4492340172603 21.7675208148156
"3166" 633 66.5749169850135 25.9467100993091
"3167" 633.2 72.3853292239245 31.3164749087647
"3168" 633.4 76.8434280602656 37.9529597566235
"3169" 633.6 80.1078657164109 45.30772269015
"3170" 633.8 82.2377766259564 52.868564365
"3171" 634 83.4198047334057 60.767000487
"3172" 634.2 84.388799210121 68.8706697227945
"3173" 634.4 83.494318173703 77.3869495947652
"3174" 634.6 81.6689704315889 85.6902012752807
"3175" 634.8 79.1605582351718 93.2724737828054
"3176" 635 75.3662596939684 100.420770494742
"3177" 635.2 70.1415477661475 106.566100539579
"3178" 635.4 63.3624305760843 111.626010091987
"3179" 635.6 56.0498557871366 115.908842345178
"3180" 635.8 48.4940332534421 119.518857447273
"3181" 636 40.1076685129699 121.719430209122
"3182" 636.2 35.3433124132421 120.205462179286
"3183" 636.4 29.7434871614421 115.945186016184
"3184" 636.6 23.7719540521475 110.544892238132
"3185" 636.8 18.5555313851344 104.817931077092
"3186" 637 14.3164447832094 98.9055086325983
"3187" 637.2 10.6841937172572 92.604399632274
"3188" 637.4 7.99087067574647 86.9348627694522
"3189" 637.6 6.51720679538901 81.5989848360637
"3190" 637.8 6.21732338046987 76.1194087628445
"3191" 638 7.05855129976936 70.7245890173455
"3192" 638.2 8.55681799609926 64.8399728466857
"3193" 638.4 10.8124996963209 58.0384498266727
"3194" 638.6 14.1743400309977 51.1713914420111
"3195" 638.8 17.5936400653421 44.51278331271
"3196" 639 21.3286278756034 37.9897517618194
"3197" 639.2 25.0585462316123 30.9291265960596
"3198" 639.4 30.1541948461125 25.0636053290703
"3199" 639.6 35.9215444070601 19.8571665360742
"3200" 639.8 42.3898787580084 15.3029513842916
"3201" 640 49.2263798954665 10.778475634778
"3202" 640.2 56.7203329485111 7.3256018226069
"3203" 640.4 64.4865728256729 5.23001905497692
"3204" 640.6 72.8293384170367 4.4942583566027
"3205" 640.8 81.082074311546 5.04083686143896
"3206" 641 89.2063026397883 7.09683305155384
"3207" 641.2 96.0569921502808 9.72469263220646
"3208" 641.4 101.264951380074 15.5970646069579
"3209" 641.6 106.830102791305 21.9292234130842
"3210" 641.8 112.054266986755 27.5879952813687
"3211" 642 117.198836282913 34.3162320051941
"3212" 642.2 121.197646816728 42.0218640684286
"3213" 642.4 124.69808790601 49.7966442655892
"3214" 642.6 126.220114519942 57.871968860025
"3215" 642.8 124.749999037206 65.3092021728623
"3216" 643 123.100148621073 73.5289240062641
"3217" 643.2 121.62780516318 81.9629102129534
"3218" 643.4 119.038821042009 89.6041319711308
"3219" 643.6 115.376803113879 97.0683910081282
"3220" 643.8 111.199628190733 104.129489006953
"3221" 644 106.372550181274 110.427852069381
"3222" 644.2 100.0213295929 115.67839522555
"3223" 644.4 93.2948710245303 119.951316240635
"3224" 644.6 85.5719958221411 121.231223466536
"3225" 644.8 77.3652493300246 121.561458738157
"3226" 645 69.3838791022707 121.140899084057
"3227" 645.2 61.1467445150682 121.382556736026
"3228" 645.4 53.2504459107564 121.643195943429
"3229" 645.6 44.8617353513905 121.323603656616
"3230" 645.8 36.7664145406248 119.513579054083
"3231" 646 29.0312677335502 116.733652394535
"3232" 646.2 22.7187004232053 111.634806499874
"3233" 646.4 17.4881354781749 106.045071094934
"3234" 646.6 13.4901243949947 99.2138787273737
"3235" 646.8 10.3594766744421 91.6232362490487
"3236" 647 8.87170708618524 83.5233322947853
"3237" 647.2 8.59935060547782 75.3943491105161
"3238" 647.4 8.59275028838707 67.2998650249596
"3239" 647.6 8.74382887095697 59.0483149137267
"3240" 647.8 9.29749224753034 50.8437470593412
"3241" 648 10.2327837954421 42.3075909051
"3242" 648.2 12.5001494575455 33.9114390919862
"3243" 648.4 15.4641439241504 26.0924412643167
"3244" 648.6 20.213367263331 20.7666588433444
"3245" 648.8 26.8165937181808 16.9133080829455
"3246" 649 33.5860076562892 12.7289218186235
"3247" 649.2 40.6960153752174 9.39653384677078
"3248" 649.4 49.7915430832007 6.53927253126207
"3249" 649.6 57.8943502406398 5.13190962135349
"3250" 649.8 66.302717810771 4.36894819787368
"3251" 650 75.4036007530421 3.93872677962353
"3252" 650.2 84.0252555123453 4.36797489806129
"3253" 650.4 90.8584972442163 8.1096638101742
"3254" 650.6 97.2871872174892 14.0912896430823
"3255" 650.8 103.101418295464 20.3287799824435
"3256" 651 107.834821302506 27.6439843243149
"3257" 651.2 111.955648097988 34.7948115614909
"3258" 651.4 115.066569775401 43.0983538563897
"3259" 651.6 117.366413559919 51.8003586235682
"3260" 651.8 120.450807662084 60.3083816154
"3261" 652 122.229288831442 69.1526590685038
"3262" 652.2 121.741640768876 77.8166618079283
"3263" 652.4 119.657300384947 86.1298114492544
"3264" 652.6 116.673746885012 94.7262277737925
"3265" 652.8 112.682404522069 102.518689729555
"3266" 653 107.606819046859 109.648836296872
"3267" 653.2 101.784677957385 115.539197152371
"3268" 653.4 94.5617998145304 116.728994103576
"3269" 653.6 86.2207971281608 118.141336022806
"3270" 653.8 77.959352830578 118.485447050808
"3271" 654 69.5810884023844 116.915473747823
"3272" 654.2 61.3951930263289 114.495355053108
"3273" 654.4 53.6850171605772 110.842534606941
"3274" 654.6 47.2234846668993 105.657052419086
"3275" 654.8 42.0085096020876 99.3465758676546
"3276" 655 37.3162660653057 92.3317917634091
"3277" 655.2 33.4791836119559 84.3402909880789
"3278" 655.4 30.9546245918825 75.9077345186752
"3279" 655.6 29.249863019678 67.4544712656453
"3280" 655.8 27.6429192276221 59.25355821072
"3281" 656 25.9467876585066 50.6017707308194
"3282" 656.2 25.1070669086761 42.1384548673468
"3283" 656.4 24.8767331198559 33.4941134904345
"3284" 656.6 25.8612553692278 24.8336659222929
"3285" 656.8 27.4934216304021 16.52556667332
"3286" 657 30.6750524482068 12.7963657703294
"3287" 657.2 37.8650899745468 10.7135501516791
"3288" 657.4 45.557061967533 9.39994967510455
"3289" 657.6 53.8003259128577 9.70147669295844
"3290" 657.8 61.8271918394021 10.12018976664
"3291" 658 69.7926898743296 11.0498484376125
"3292" 658.2 77.8342499877104 12.7266736869
"3293" 658.4 86.1418224552315 14.6174707891105
"3294" 658.6 94.1368831999916 17.3401611452571
"3295" 658.8 101.90134678442 21.2207823664879
"3296" 659 108.914534053168 26.4108148425789
"3297" 659.2 115.65616416803 31.8657684265471
"3298" 659.4 120.542463642471 37.7887390869143
"3299" 659.6 120.517053387531 45.1686612748752
"3300" 659.8 119.690511139636 53.084021235099
"3301" 660 117.717266200125 61.3224893512812
"3302" 660.2 114.784863989432 69.3925631105539
"3303" 660.4 111.015159141671 77.2117628829429
"3304" 660.6 106.131004879255 84.4323057492505
"3305" 660.8 99.5817185094325 90.0267375018519
"3306" 661 92.1503923409372 94.2772067833307
"3307" 661.2 83.6226219957911 96.7382957557019
"3308" 661.4 75.3772876166344 98.2767324276692
"3309" 661.6 66.5800393386119 98.2381813735132
"3310" 661.8 58.1593974709841 96.479980623914
"3311" 662 49.875472914846 93.5068021765731
"3312" 662.2 41.3701740296715 90.3640465034367
"3313" 662.4 33.9859865420097 85.969691300346
"3314" 662.6 27.4083862998733 80.2940663869596
"3315" 662.8 21.3150171486832 74.1488439904714
"3316" 663 15.6690600579876 67.6254372486545
"3317" 663.2 11.5260073339138 60.1749783272774
"3318" 663.4 9.50520469032784 52.2752716977714
"3319" 663.6 8.21405110807948 43.9291362011143
"3320" 663.8 8.3629716502007 35.4797047736069
"3321" 664 13.8128372113081 30.0332320503278
"3322" 664.2 19.9717880101841 24.5024118282065
"3323" 664.4 26.7799754700508 19.6765774204761
"3324" 664.6 34.2456091116207 15.1926600798286
"3325" 664.8 41.706914735585 11.0887491454714
"3326" 665 49.8563375815657 8.37881219350112
"3327" 665.2 57.9685236143216 7.30014416701446
"3328" 665.4 66.7666745613661 7.04473418590633
"3329" 665.6 75.4703462697836 7.4926392071561
"3330" 665.8 83.6784556500135 8.7187219681013
"3331" 666 91.8804516188956 11.1801681896442
"3332" 666.2 100.450374244636 14.0067792290452
"3333" 666.4 107.327855259164 18.9144824312969
"3334" 666.6 112.378590961153 25.5455439510804
"3335" 666.8 115.86393145623 33.8142627956121
"3336" 667 118.572001538677 41.8115337582673
"3337" 667.2 121.186787427099 50.2697240926
"3338" 667.4 123.738639572606 58.8053758583135
"3339" 667.6 124.860880918099 67.7409192011714
"3340" 667.8 124.865652468088 76.8256097637818
"3341" 668 123.631046740378 85.7953890898679
"3342" 668.2 120.22233154261 93.3725163069981
"3343" 668.4 115.261180486442 100.599357857616
"3344" 668.6 108.798659611844 106.141694390877
"3345" 668.8 102.194759138807 111.201112006333
"3346" 669 95.247325400985 115.662951451057
"3347" 669.2 87.0540866713477 117.978262521391
"3348" 669.4 78.5806319019468 118.096502515839
"3349" 669.6 69.8633088540926 116.414983213002
"3350" 669.8 62.1385076257449 113.0495518494
"3351" 670 54.8800714845459 107.951382946551
"3352" 670.2 48.9924382585647 101.566052588032
"3353" 670.4 44.8307991520707 94.3262544247143
"3354" 670.6 42.2729348082063 85.9903173261453
"3355" 670.8 40.2542152550836 77.8851661991264
"3356" 671 39.3495670365114 69.6321184109644
"3357" 671.2 38.7120093853895 60.9319423618737
"3358" 671.4 38.9520590508632 52.1377243503158
"3359" 671.6 40.2492505123652 43.8367404577517
"3360" 671.8 41.8173185301421 35.6278919696667
"3361" 672 44.0073578488559 27.4275171141931
"3362" 672.2 47.0868373474064 19.1737266735786
"3363" 672.4 50.8889865926108 11.5133597043036
"3364" 672.6 55.1688974065994 4.53551734254606
"3365" 672.8 60.8212503801421 1.48201839063333
"3366" 673 68.6644133342352 2.39237392215862
"3367" 673.2 76.774535557663 5.18968137843488
"3368" 673.4 85.7263310860502 9.28186752296757
"3369" 673.6 93.0942953814076 13.4361272095379
"3370" 673.8 100.796348680615 17.7148128507103
"3371" 674 106.650335260925 23.8593462020966
"3372" 674.2 112.558834438494 29.9386714582454
"3373" 674.4 117.088629286563 37.2500439044
"3374" 674.6 120.420114519322 45.15867155688
"3375" 674.8 122.448564968173 53.6863366905346
"3376" 675 123.664731450792 62.6422915687689
"3377" 675.2 124.404786553699 71.1368827504
"3378" 675.4 124.380607718539 80.1929975774097
"3379" 675.6 121.498652228277 87.8997240847981
"3380" 675.8 116.994569421851 95.5073800107
"3381" 676 112.175133188536 102.676544824296
"3382" 676.2 106.830568907161 109.9920927054
"3383" 676.4 100.339711407326 115.658039444342
"3384" 676.6 92.7880995085303 119.876378516518
"3385" 676.8 84.5698305486921 122.812896500206
"3386" 677 76.2144351786421 124.522303304029
"3387" 677.2 67.9776760045101 124.715391107575
"3388" 677.4 59.4982147437278 123.375756125029
"3389" 677.6 52.2092163268205 119.94949343113
"3390" 677.8 44.8439086854962 115.759259446616
"3391" 678 37.7662281208205 110.914839383995
"3392" 678.2 31.3528291379286 105.395574735535
"3393" 678.4 26.2260927576263 98.6774823863211
"3394" 678.6 22.3439382014691 91.5371591335081
"3395" 678.8 18.8207510933707 83.7136408438553
"3396" 679 16.4640730283632 75.428053478821
"3397" 679.2 15.5222114936921 67.1133514463167
"3398" 679.4 14.8664817659966 58.5488290139644
"3399" 679.6 15.3559270900046 49.8819682063688
"3400" 679.8 17.3073680706655 41.4919974153574
"3401" 680 19.4982563463088 33.2583611330667
"3402" 680.2 22.7068156113362 25.1071350883765
"3403" 680.4 26.7222346234068 17.4140283304588
"3404" 680.6 32.8105686167938 11.7502186718176
"3405" 680.8 40.2099537136679 7.55899240520645
"3406" 681 48.4817726522486 5.12617545191613
"3407" 681.2 57.0654618257869 3.75856615460689
"3408" 681.4 65.8794279863298 2.74054835070337
"3409" 681.6 74.3212815867278 2.75808293615
"3410" 681.8 82.5382197390135 5.07061730764676
"3411" 682 90.6482093570785 8.60518401693409
"3412" 682.2 98.3129427698937 13.3698085740452
"3413" 682.4 105.814642696005 17.4322944007125
"3414" 682.6 109.723875416236 23.4942471940304
"3415" 682.8 114.7077326466 31.455622430179
"3416" 683 118.326173597634 39.3324479688231
"3417" 683.2 121.480421021907 47.8212341213406
"3418" 683.4 123.259408501816 56.147236869185
"3419" 683.6 124.010228730528 65.0692822824857
"3420" 683.8 124.258765327121 73.9768104065604
"3421" 684 123.073501957856 82.8902162787173
"3422" 684.2 121.472683694236 91.0901373431944
"3423" 684.4 116.412275787071 98.0971207023143
"3424" 684.6 110.512633925461 104.65991335691
"3425" 684.8 104.657109516937 110.882614786177
"3426" 685 98.0001982436557 115.988274715963
"3427" 685.2 89.7544929816152 119.75611788041
"3428" 685.4 81.2851313475597 121.933419043547
"3429" 685.6 72.5718304031994 123.554001893895
"3430" 685.8 63.4999681199044 123.025954504409
"3431" 686 55.0107213402576 121.661642472245
"3432" 686.2 46.9279684991365 118.651354887539
"3433" 686.4 38.9568748620532 114.932154007511
"3434" 686.6 31.7429311427512 110.054631642436
"3435" 686.8 25.439353407307 104.314446164346
"3436" 687 19.7325653604594 97.7556667777966
"3437" 687.2 15.5930443305876 90.0977619570545
"3438" 687.4 12.0874267741365 81.7778314147611
"3439" 687.6 8.67215787685118 73.4867254031182
"3440" 687.8 6.05915838152784 64.6907397218
"3441" 688 4.46572394336212 56.44069579824
"3442" 688.2 4.05767902640505 47.6822077429556
"3443" 688.4 7.39966889780417 40.3953610697793
"3444" 688.6 11.8841599424076 33.6346863246414
"3445" 688.8 16.1873491084421 26.3562532772625
"3446" 689 21.7672269707825 19.0489462519532
"3447" 689.2 27.6126045218759 13.8801277766169
"3448" 689.4 34.740490016884 10.438023310214
"3449" 689.6 41.8229978660973 7.4529959536069
"3450" 689.8 49.7533299422975 7.20344741697832
"3451" 690 57.7757263319989 7.05473953624091
"3452" 690.2 66.0527278170717 7.19918389184444
"3453" 690.4 74.5187435217342 7.25373593545617
"3454" 690.6 82.6084084768567 8.30827236294878
"3455" 690.8 90.9877087738491 11.1801681896442
"3456" 691 98.3905932441196 14.6889542531097
"3457" 691.2 105.667564393655 19.0001570102936
"3458" 691.4 111.936759341482 24.70426988352
"3459" 691.6 116.882104085413 31.8357933369
"3460" 691.8 121.060094548099 39.8561638414286
"3461" 692 124.133234153237 48.5250197975776
"3462" 692.2 126.206037533387 57.5057107334
"3463" 692.4 126.682663049876 66.3908504549377
"3464" 692.6 126.234457110018 75.4370355873623
"3465" 692.8 123.898015037699 83.4285964757429
"3466" 693 119.565283112106 91.3832845516909
"3467" 693.2 114.965951208772 98.4249393612991
"3468" 693.4 110.156609216188 105.565725717382
"3469" 693.6 104.898381696094 112.179404436766
"3470" 693.8 98.4315723706313 117.429155488103
"3471" 694 90.7580250568778 120.379129030004
"3472" 694.2 82.8445364841968 122.863707262098
"3473" 694.4 74.8051632128245 125.129512977165
"3474" 694.6 66.7049164089325 126.400211789487
"3475" 694.8 58.1932097919798 126.85859491723
"3476" 695 49.5181340253588 126.528558654372
"3477" 695.2 41.7843282062045 125.006941570984
"3478" 695.4 35.0714363431718 120.490057716724
"3479" 695.6 29.9558840468245 114.432152859371
"3480" 695.8 25.6593088252579 107.973901472189
"3481" 696 19.3913177839793 102.225262090631
"3482" 696.2 13.2457320943497 96.1949871564252
"3483" 696.4 8.8435688352769 89.0252342929044
"3484" 696.6 6.82486158234119 81.5387888595743
"3485" 696.8 7.03407918068982 72.9028692819688
"3486" 697 7.41419376573076 64.1420256194103
"3487" 697.2 9.0874801692821 55.72983654726
"3488" 697.4 11.9734337851812 46.0513166939217
"3489" 697.6 14.7405981676034 37.7596204284
"3490" 697.8 18.1160460217293 29.7622505663681
"3491" 698 22.3113127652736 22.5410316554562
"3492" 698.2 28.2322221047992 16.1799645950786
"3493" 698.4 35.1432250388214 10.7916007660207
"3494" 698.6 42.6441272752682 7.29719121243261
"3495" 698.8 50.5956445403833 5.7102545777647
"3496" 699 59.4134689187833 4.46029333948235
"3497" 699.2 67.0178657724947 4.87181976761052
"3498" 699.4 75.5189349601317 7.52767527177931
"3499" 699.6 83.4424985420347 10.719036548363
"3500" 699.8 91.308773833148 15.6020341612941
"3501" 700 97.434495950296 21.3601310029281
"3502" 700.2 103.33048511508 27.4244327368468
"3503" 700.4 109.360363667563 34.254351611794
"3504" 700.6 113.799144662782 41.49736423194
"3505" 700.8 117.797428498121 50.0795943612396
"3506" 701 119.927098230185 58.5721816014857
"3507" 701.2 121.675776253287 66.6162463542349
"3508" 701.4 122.026334219452 75.6402034394388
"3509" 701.6 120.657809851538 84.147008378775
"3510" 701.8 117.845715218042 92.3061474902857
"3511" 702 114.206174330406 100.110940653655
"3512" 702.2 109.597666381956 107.334031377508
"3513" 702.4 103.570883015078 113.289284441373
"3514" 702.6 96.7938302416186 118.029163617018
"3515" 702.8 89.5169438334902 122.005114269987
"3516" 703 81.7939417611685 124.280666511617
"3517" 703.2 74.0220333579664 125.27196740806
"3518" 703.4 65.9088744211278 126.058312540657
"3519" 703.6 57.7163186719704 125.776946635155
"3520" 703.8 49.4657437310553 124.60516099624
"3521" 704 41.2014964145542 122.457667953718
"3522" 704.2 34.2108912031898 118.4001053514
"3523" 704.4 28.2220514375217 112.806037404303
"3524" 704.6 21.8176665446794 107.015604407375
"3525" 704.8 15.7753310901816 100.675192519745
"3526" 705 10.7712285311921 93.5582498064
"3527" 705.2 6.9868248610628 86.4219820198655
"3528" 705.4 6.88660128538327 79.2863602481941
"3529" 705.6 8.25144793774767 71.2571994296778
"3530" 705.8 9.07019031755975 62.8150484871353
"3531" 706 10.1095461767785 54.2108352543545
"3532" 706.2 11.4480012062584 45.7659515797163
"3533" 706.4 13.9868938416 37.6027244986421
"3534" 706.6 17.9826141598038 30.0915779475702
"3535" 706.8 22.9367455360105 23.3935854241579
"3536" 707 28.6658859321949 16.4690552093663
"3537" 707.2 34.9490330359586 10.7884629795429
"3538" 707.4 42.6717297372004 7.34042182950989
"3539" 707.6 50.7963486752697 4.71621858764138
"3540" 707.8 58.7561564524421 2.70924851926667
"3541" 708 67.1226374494046 2.6036175523125
"3542" 708.2 75.9404618278046 3.0335727444375
"3543" 708.4 84.0903635324766 5.72878228403793
"3544" 708.6 91.6498509368088 9.681953956
"3545" 708.8 99.3965648171368 14.1970701568105
"3546" 709 106.425373892958 19.0367926594968
"3547" 709.2 111.771125072305 24.2585245241053
"3548" 709.4 113.152357081152 32.0967458310452
"3549" 709.6 113.669762792065 40.9652727451959
"3550" 709.8 113.557591773675 49.5998535940602
"3551" 710 113.181996416124 58.1617309780822
"3552" 710.2 112.862543190759 66.6658387297269
"3553" 710.4 111.333701237442 75.1947605113706
"3554" 710.6 108.564386137036 83.3186460694189
"3555" 710.8 104.595832836009 90.8168261027654
"3556" 711 99.5536539221214 98.3211077418057
"3557" 711.2 93.9026734323855 105.481619369145
"3558" 711.4 87.4058677657664 111.610342477562
"3559" 711.6 80.1649494965512 116.791464915409
"3560" 711.8 72.2383903260254 121.340786541983
"3561" 712 63.8785006520109 124.034665952785
"3562" 712.2 55.392819079744 124.908022515221
"3563" 712.4 46.7357255402178 124.590031398774
"3564" 712.6 38.387561305785 122.6041116744
"3565" 712.8 31.4651528921385 118.806174143963
"3566" 713 24.5356250113979 113.820680925542
"3567" 713.2 19.421411082201 107.722884746963
"3568" 713.4 14.797151571307 100.688878057778
"3569" 713.6 10.8451327106088 93.27161301165
"3570" 713.8 7.8572923141921 85.7341269274833
"3571" 714 6.76485417117846 77.3815114263273
"3572" 714.2 6.66745494584776 69.0480997345698
"3573" 714.4 7.15151736089492 60.3228035924944
"3574" 714.6 8.78848497484212 51.7620553414571
"3575" 714.8 11.5610155914099 43.8498817878194
"3576" 715 15.2726543666509 35.7857113656528
"3577" 715.2 18.5333517299249 27.5021964323655
"3578" 715.4 22.5512298766729 19.8313463772846
"3579" 715.6 28.3206286742113 13.6233323781692
"3580" 715.8 35.6883068683652 9.57471889627912
"3581" 716 43.4462473103635 6.57096064908539
"3582" 716.2 51.6909169002088 5.25288466823333
"3583" 716.4 60.0629436762848 4.29074884365842
"3584" 716.6 68.2869162135785 4.16231369830909
"3585" 716.8 75.5908590083446 5.26013474072927
"3586" 717 83.6603566672993 6.36606671768571
"3587" 717.2 91.8023414237791 8.11556003222609
"3588" 717.4 98.3803545666316 11.8557001281158
"3589" 717.6 105.411749932898 16.9023001292317
"3590" 717.8 110.070731599911 23.5312884223375
"3591" 718 115.961869674381 30.5605520867878
"3592" 718.2 120.386812391128 37.836056907
"3593" 718.4 123.609763126206 45.698918818834
"3594" 718.6 125.970248008581 54.7738143686222
"3595" 718.8 126.003991373413 62.7813265112823
"3596" 719 124.687130684042 71.4135100062857
"3597" 719.2 122.942388750385 80.4839721334857
"3598" 719.4 120.216681953614 89.4634384528286
"3599" 719.6 117.055199461716 97.3656517593057
"3600" 719.8 113.224880394878 104.547730797845
"3601" 720 106.635408304059 108.606235056017
"3602" 720.2 99.1600060700009 112.225236884106
"3603" 720.4 90.8781294841337 115.081904948624
"3604" 720.6 81.479692827646 117.090295790924
"3605" 720.8 72.7325134605411 118.328209653707
"3606" 721 64.4792636211152 118.576497225092
"3607" 721.2 56.146770425346 117.532845305746
"3608" 721.4 47.9204600376057 114.911822418927
"3609" 721.6 39.8219638018916 110.795026356749
"3610" 721.8 33.3490980151448 105.233749758319
"3611" 722 27.2769001366633 98.6416138478071
"3612" 722.2 22.3013727001835 91.6440431655983
"3613" 722.4 18.77599279828 83.7730033117514
"3614" 722.6 16.2832568018907 75.3170770862972
"3615" 722.8 15.4345720021508 66.3342476953223
"3616" 723 14.6745608700857 57.1336189646376
"3617" 723.2 15.0915904847506 47.997229636634
"3618" 723.4 17.2945347031812 39.2634250617261
"3619" 723.6 20.4880215118877 30.8097166948239
"3620" 723.8 24.2852598332303 22.9174547896588
"3621" 724 29.0205924989127 15.3502434082588
"3622" 724.2 36.5663969260151 9.9376010548382
"3623" 724.4 44.6723634418487 7.13883111671868
"3624" 724.6 53.5728862489586 5.55130425348791
"3625" 724.8 62.2089190102494 6.22727070232771
"3626" 725 71.0453657154421 6.99157864132592
"3627" 725.2 79.7328774182992 8.40437281368571
"3628" 725.4 88.078359481908 10.5595257993205
"3629" 725.6 95.9339633589939 14.1477771827103
"3630" 725.8 103.428654857047 18.8993637319814
"3631" 726 109.09929955326 25.3097394443091
"3632" 726.2 114.251515807881 32.5923584822265
"3633" 726.4 119.109633484185 40.1700182931624
"3634" 726.6 122.863915546433 48.3415145758679
"3635" 726.8 125.020151965985 56.7340662827714
"3636" 727 125.987844241775 65.7403258122056
"3637" 727.2 125.682267392112 74.7952576066642
"3638" 727.4 123.373483894911 82.9248209344938
"3639" 727.6 119.934056674025 90.4562645583612
"3640" 727.8 115.341259947697 97.614430864183
"3641" 728 110.479121912112 104.778547985796
"3642" 728.2 104.209298873489 110.852896039166
"3643" 728.4 97.3533163877908 116.19116124507
"3644" 728.6 89.9299138909998 120.656451402381
"3645" 728.8 81.8450776172259 123.89871149213
"3646" 729 73.7656769664232 125.939193877466
"3647" 729.2 65.9518199684615 126.459330182429
"3648" 729.4 57.8668462435392 127.056722078283
"3649" 729.6 49.6377561244146 125.77377115396
"3650" 729.8 41.5869678410512 122.645804299091
"3651" 730 34.2941584098475 118.424206943751
"3652" 730.2 28.0964797344421 113.134481270067
"3653" 730.4 21.0698977529806 108.058315127144
"3654" 730.6 14.9848589379335 102.496705256478
"3655" 730.8 11.2874164098205 94.9113820626973
"3656" 731 8.46593175317183 86.8063608634
"3657" 731.2 6.57031350435038 78.5549611857853
"3658" 731.4 5.59396471205679 70.6763938732073
"3659" 731.6 6.98797005950035 63.7294706090505
"3660" 731.8 9.63464722247097 56.00882969415
"3661" 732 12.3826035859733 48.635894362525
"3662" 732.2 15.0827455696609 41.0041897023062
"3663" 732.4 18.1497116364312 33.2897480928783
"3664" 732.6 22.4566874507101 26.140487676266
"3665" 732.8 27.8057529173684 19.5033709606737
"3666" 733 34.0000588888202 13.4164662986561
"3667" 733.2 41.1585155593421 8.7519767997
"3668" 733.4 49.2129771812614 7.49353766708675
"3669" 733.6 57.5927450147958 7.95405453529024
"3670" 733.8 66.1184204209977 9.62910898314074
"3671" 734 74.4473041330347 12.5544556949926
"3672" 734.2 82.1802620808865 16.0978998572518
"3673" 734.4 90.1041978130088 20.2811456552
"3674" 734.6 96.2079050940948 25.5861054682105
"3675" 734.8 100.944885159442 31.1269066402065
"3676" 735 106.71550215774 39.7954766372654
"3677" 735.2 111.110195875433 47.6386747380226
"3678" 735.4 114.41304204647 55.6337247528722
"3679" 735.6 117.038400039081 62.4953141975667
"3680" 735.8 120.489295805176 70.5501684957028
"3681" 736 121.980639255835 80.224727628185
"3682" 736.2 121.137494315354 88.8371731869882
"3683" 736.4 119.284567428891 94.7762329467084
"3684" 736.6 114.98316000197 101.474379557706
"3685" 736.8 110.301730150315 108.230579312209
"3686" 737 103.395100838743 112.511528092264
"3687" 737.2 96.9950483435598 114.031236035341
"3688" 737.4 89.1130371896321 116.21784388737
"3689" 737.6 81.019441897093 117.812409784806
"3690" 737.8 72.8308210308339 118.522246116173
"3691" 738 64.414234306339 118.301604734647
"3692" 738.2 56.0564226288029 116.233091782843
"3693" 738.4 48.2134144466851 112.995974878419
"3694" 738.6 40.4981733292645 109.556333341419
"3695" 738.8 33.1837747030148 106.177217546182
"3696" 739 26.6788301056318 100.865840734624
"3697" 739.2 21.1470637814257 94.8207047603262
"3698" 739.4 16.2889218476404 87.6838428519259
"3699" 739.6 11.8445375517639 80.0921362721739
"3700" 739.8 8.8241893316512 72.1143431737091
"3701" 740 6.85078777546988 63.6383226507055
"3702" 740.2 5.51618890009926 54.7357983422286
"3703" 740.4 5.46335819865729 46.511113452919
"3704" 740.6 7.27489290613598 39.4365431731959
"3705" 740.8 13.7524703401609 34.813631149025
"3706" 741 21.7023676983809 29.2853108366755
"3707" 741.2 29.0728411606486 24.3583117347261
"3708" 741.4 36.7375099589648 19.5451550165591
"3709" 741.6 44.5541937235641 14.8939275008634
"3710" 741.8 52.6066790179036 11.1685454692846
"3711" 742 60.9633601034542 8.23948402450843
"3712" 742.2 69.4617047279421 5.96008542109231
"3713" 742.4 78.0278709785103 5.33491876774091
"3714" 742.6 88.0006976163289 6.52882903060754
"3715" 742.8 94.8340652956754 9.9876998704
"3716" 743 100.632820594326 16.3533834478421
"3717" 743.2 106.056150996598 22.5439839070875
"3718" 743.4 111.920145594875 29.1743066722454
"3719" 743.6 116.349033764779 36.4807793441308
"3720" 743.8 119.658379560414 44.743462836334
"3721" 744 122.057177750536 53.4038600814849
"3722" 744.2 123.806973739744 62.3202474200604
"3723" 744.4 124.126162769803 70.9988724418167
"3724" 744.6 122.645565433871 79.7450861736857
"3725" 744.8 119.237101130354 89.2680651006647
"3726" 745 114.864368827687 96.7923781698057
"3727" 745.2 109.359897225358 103.766448677372
"3728" 745.4 102.764096499646 109.639594381759
"3729" 745.6 95.7355720758539 114.934235610959
"3730" 745.8 88.0620292634136 119.080753994171
"3731" 746 79.5923541845836 121.720765577372
"3732" 746.2 70.4268063650303 122.649074308871
"3733" 746.4 61.6589138860009 123.038750474282
"3734" 746.6 52.779872360185 121.930742696257
"3735" 746.8 44.5511972918361 119.253259986279
"3736" 747 36.4355006474893 116.849742813758
"3737" 747.2 27.6967206502188 114.819464484944
"3738" 747.4 21.7358184967903 110.51418115298
"3739" 747.6 16.6236132830856 103.990167472722
"3740" 747.8 12.3469023589291 96.7386719811913
"3741" 748 9.66437790587453 88.1388346119676
"3742" 748.2 9.23836421687605 79.9583254064377
"3743" 748.4 10.1518411227476 71.0944180400667
"3744" 748.6 12.4734378554707 62.9763787017715
"3745" 748.8 15.8112296239108 54.6592481188688
"3746" 749 19.9881354784421 46.5139858680563
"3747" 749.2 25.5388672396296 39.9213395888062
"3748" 749.4 31.86655267923 33.7023103774606
"3749" 749.6 38.3168212393038 27.9001278430277
"3750" 749.8 45.9018115381724 23.3869859410854
"3751" 750 54.1334500299296 20.35121242725
"3752" 750.2 62.2618817752974 19.1081139068605
"3753" 750.4 70.9667840563155 18.7375803109823
"3754" 750.6 79.3877191714774 19.9724022318353
"3755" 750.8 87.4039502519221 22.84431557092
"3756" 751 95.7311977692899 25.1102140513891
"3757" 751.2 103.734824090612 28.1522055916021
"3758" 751.4 111.340440220368 31.9902926021553
"3759" 751.6 118.58717606718 36.9729925903806
"3760" 751.8 123.079941019014 43.2484875583429
"3761" 752 122.87437642635 51.4936427529963
"3762" 752.2 122.533351741042 60.3014328446182
"3763" 752.4 123.530327242711 68.8854364736885
"3764" 752.6 123.116138984442 77.3567138521647
"3765" 752.8 120.677301063692 85.3625607120667
"3766" 753 117.609871550981 93.8007886327269
"3767" 753.2 112.828444745644 101.22994775029
"3768" 753.4 107.745709703044 108.441100081381
"3769" 753.6 100.903041639772 114.364399531739
"3770" 753.8 93.416404465019 119.120372168977
"3771" 754 85.7870701590843 123.031875453721
"3772" 754.2 77.4202102905094 125.268363933294
"3773" 754.4 68.7341431946557 126.514987812478
"3774" 754.6 60.1642573076135 126.338579628857
"3775" 754.8 50.809697541831 125.420937459844
"3776" 755 42.3476187236707 123.015412725914
"3777" 755.2 34.9035578780963 118.903728878624
"3778" 755.4 28.9510807909694 113.122513942609
"3779" 755.6 23.0750350172073 107.094153168913
"3780" 755.8 17.1277160810197 100.460595611012
"3781" 756 12.0949506807438 93.5977859160207
"3782" 756.2 8.30842168738805 85.9042726925351
"3783" 756.4 5.23906624618547 78.1018468328602
"3784" 756.6 4.73408660955816 70.3850298879804
"3785" 756.8 4.95809512024408 61.663047919301
"3786" 757 5.75345960233635 52.8999229203231
"3787" 757.2 7.41319333939955 44.3705626732723
"3788" 757.4 9.55643873370365 35.9016260255077
"3789" 757.6 12.7061743195558 27.7968203199682
"3790" 757.8 18.7584692999127 22.4610840497824
"3791" 758 25.9208571916145 17.4204884790897
"3792" 758.2 33.0896696715009 13.2459921150353
"3793" 758.4 40.9159221577014 9.86974234169629
"3794" 758.6 49.4465194762855 9.2248699534482
"3795" 758.8 58.1330042685235 9.15815669179534
"3796" 759 66.6204996081458 9.67629199462222
"3797" 759.2 75.3393493644064 10.7429650756143
"3798" 759.4 83.7771773739096 12.7490090215558
"3799" 759.6 91.6152804768026 16.1440953173302
"3800" 759.8 98.7263826804312 21.0848364555522
"3801" 760 105.573134395411 26.3777510368687
"3802" 760.2 112.122299769993 31.7889954928592
"3803" 760.4 119.661894901119 37.6097449801647
"3804" 760.6 122.096445812685 43.4107251326621
"3805" 760.8 123.794933859084 51.7180434241156
"3806" 761 124.917993263553 60.3048428895389
"3807" 761.2 125.096483986287 68.8425515561767
"3808" 761.4 123.900200575235 77.7625793938245
"3809" 761.6 121.708987007976 86.5416779116136
"3810" 761.8 118.279926266978 94.4650643934273
"3811" 762 113.398452751956 101.952490113914
"3812" 762.2 108.092475083025 108.580141086817
"3813" 762.4 101.655772980498 114.811837328233
"3814" 762.6 94.8274290020135 119.615809344371
"3815" 762.8 86.1146470214044 122.892551216287
"3816" 763 78.0536143785411 124.617191209806
"3817" 763.2 69.537595016848 125.211276711796
"3818" 763.4 61.1879217124712 123.921342252216
"3819" 763.6 52.7302495182576 120.915830229594
"3820" 763.8 45.1763374874795 116.874947577465
"3821" 764 38.666285639585 110.767376988343
"3822" 764.2 32.8429379512635 104.098976699052
"3823" 764.4 27.5263617789421 96.7607967107056
"3824" 764.6 23.2988204481 88.6166985144526
"3825" 764.8 20.0439268380017 80.9357120559413
"3826" 765 17.9538098213564 72.1159976429429
"3827" 765.2 16.766692273578 63.7220495917107
"3828" 765.4 15.7152514330105 54.6038065283053
"3829" 765.6 14.7155552375059 45.7976479918149
"3830" 765.8 14.9787844537118 36.8836068534337
"3831" 766 16.3878301477388 28.1294640861033
"3832" 766.2 19.1215561860821 21.402214008
"3833" 766.4 25.707201086948 16.5282644313882
"3834" 766.6 32.6347996500492 12.5492318615786
"3835" 766.8 40.5764400736893 9.13888279531011
"3836" 767 48.4116065610807 7.59944363141205
"3837" 767.2 56.5919439782303 6.60051474028235
"3838" 767.4 65.0859275994036 5.99928361524615
"3839" 767.6 73.9780712478495 6.48200211732592
"3840" 767.8 82.350648463611 8.74850241430909
"3841" 768 90.9528178341 11.5097244881368
"3842" 768.2 99.2042977649989 14.7461601953659
"3843" 768.4 107.964209774676 19.7767191067085
"3844" 768.6 112.533324435473 26.3299782377437
"3845" 768.8 115.504223968605 34.6748625420429
"3846" 769 118.900833194801 42.8022017107981
"3847" 769.2 121.745226416395 51.2694074715226
"3848" 769.4 125.092082968846 60.0208682555285
"3849" 769.6 126.427750071637 67.7821706340667
"3850" 769.8 125.719735763892 76.4196485496661
"3851" 770 123.087985011331 83.7418242676778
"3852" 770.2 118.185389099037 91.0482411172379
"3853" 770.4 113.181305722859 98.2081355879
"3854" 770.6 107.833357980499 105.256670864514
"3855" 770.8 101.288062957898 111.572769398779
"3856" 771 94.2606175914325 116.728057382025
"3857" 771.2 86.1688756714993 121.199136401086
"3858" 771.4 77.6059054591308 123.671337979381
"3859" 771.6 68.8155710450421 125.286668090029
"3860" 771.8 60.0739992031617 125.593706655157
"3861" 772 50.8976787078032 124.943209468594
"3862" 772.2 42.2245118113393 122.282649848512
"3863" 772.4 34.97614210731 117.58526364557
"3864" 772.6 28.5827064592529 111.479505261941
"3865" 772.8 22.5012416386059 104.961122756167
"3866" 773 16.7967855436318 98.04889292415
"3867" 773.2 12.2755663223271 90.4940263722584
"3868" 773.4 8.38353269003844 82.4153539811339
"3869" 773.6 6.51327210253645 74.2508279713528
"3870" 773.8 4.81788141895172 65.2179554331693
"3871" 774 4.9846272623209 56.5097202546727
"3872" 774.2 6.12926812509473 47.8572815487158
"3873" 774.4 8.33417501718858 39.4175384149352
"3874" 774.6 12.0336325755135 30.5049796469893
"3875" 774.8 17.1925570826132 23.5987570246105
"3876" 775 24.8548895200283 18.5758214602276
"3877" 775.2 30.0298130679821 22.90036898856
"3878" 775.4 31.5078718145745 18.6111584732382
"3879" 775.6 37.4717527804421 20.5469907663057
"3880" 775.8 37.882482920426 19.0758327964161
"3881" 776 37.1977426002793 19.2148864052721
"3882" 776.2 37.2500402421921 18.6459509880071
"3883" 776.4 39.0708641190397 17.0518597930463
"3884" 776.6 42.506676842348 14.5139384071059
"3885" 776.8 46.9737187054421 11.5329157417059
"3886" 777 52.5452243725245 9.26230270094118
"3887" 777.2 58.6928100129421 8.40437281368571
"3888" 777.4 65.4844532764778 9.66466475250714
"3889" 777.6 71.8988756371263 11.2582887032684
"3890" 777.8 78.3184754358125 13.2763557706593
"3891" 778 84.5052171804021 16.44403442948
"3892" 778.2 90.4429504394778 20.4795165163286
"3893" 778.4 96.5310687297647 24.4325505305613
"3894" 778.6 101.903168531453 29.2093058275596
"3895" 778.8 107.290707892883 34.7583645774882
"3896" 779 111.583247817291 40.7900565749152
"3897" 779.2 115.029308613555 47.8225549459755
"3898" 779.4 118.650214999692 55.0179864530389
"3899" 779.6 121.989050447678 61.732551853466
"3900" 779.8 122.53614130902 69.0494890075927
"3901" 780 121.923805067124 77.0172529654374
"3902" 780.2 120.445030785525 84.79990330015
"3903" 780.4 118.18215519672 91.9658231689
"3904" 780.6 114.891961239071 98.6212565555714
"3905" 780.8 110.205305782423 104.180777252961
"3906" 781 104.051297096461 109.117482998342
"3907" 781.2 97.8829432426757 113.721049885699
"3908" 781.4 91.4926491495636 117.767897093821
"3909" 781.6 85.0223051165492 121.034433988864
"3910" 781.8 78.3119332465479 123.930725557794
"3911" 782 71.631772755385 125.133795132829
"3912" 782.2 64.9653257242017 125.018475445563
"3913" 782.4 58.0265412117725 124.22838684465
"3914" 782.6 50.9312385339988 123.652158236647
"3915" 782.8 43.5216283326898 122.695274447042
"3916" 783 36.4593937940402 121.475423485727
"3917" 783.2 32.3542654179778 118.075932785909
"3918" 783.4 29.0924265332477 113.644057794067
"3919" 783.6 25.12598419646 108.726113528588
"3920" 783.8 21.4887907865973 103.139167037814
"3921" 784 17.5208453433404 96.9590253373322
"3922" 784.2 14.4323773149899 90.2382479750348
"3923" 784.4 11.5227476543512 83.4130444649455
"3924" 784.6 9.84139329424566 75.7833561891053
"3925" 784.8 9.01294439409696 67.985850926108
"3926" 785 8.16226017292783 60.7087631699715
"3927" 785.2 8.47316047599766 53.1353842949278
"3928" 785.4 10.5706314727754 45.4804768526424
"3929" 785.6 13.5753193265059 38.5605771456447
"3930" 785.8 17.1953837543986 31.7817893031065
"3931" 786 21.973939593105 25.4353118001977
"3932" 786.2 27.1973689802486 20.0682741717871
"3933" 786.4 33.6622289705111 15.3250746691931
"3934" 786.6 40.4505086099537 10.7713219087605
"3935" 786.8 47.7292967187554 8.69994473896627
"3936" 787 54.1239480640046 11.016407478225
"3937" 787.2 60.7315651579026 15.1253710745447
"3938" 787.4 67.2511607937019 19.2510731102571
"3939" 787.6 73.6718065531729 23.1288944604769
"3940" 787.8 79.7147784355849 27.9047744374714
"3941" 788 85.7563580885575 33.0362380328615
"3942" 788.2 90.9783786781088 39.1648162976121
"3943" 788.4 96.8970476753921 44.42105953839
"3944" 788.6 103.401959176412 49.3795093468849
"3945" 788.8 110.128900686182 53.8664033949289
"3946" 789 116.978299506675 57.2101068760311
"3947" 789.2 123.78904550215 59.4827234267491
"3948" 789.4 126.216659259606 60.7982699555182
"3949" 789.6 125.856324967385 61.4440092974572
"3950" 789.8 124.475208050078 65.5373316287182
"3951" 790 122.470492581846 70.4178408763904
"3952" 790.2 119.028813579694 75.9492853438766
"3953" 790.4 115.018551670999 80.7623506294472
"3954" 790.6 110.104035058913 85.6335854809588
"3955" 790.8 104.825307053385 89.6963877209429
"3956" 791 98.9997768406774 94.0078761511059
"3957" 791.2 93.7340474668253 98.5409081076617
"3958" 791.4 88.7823687754421 103.544997197316
"3959" 791.6 83.9160047981385 108.828483812427
"3960" 791.8 79.0436872081 114.601748761321
"3961" 792 73.5792232954421 121.018233333353
"3962" 792.2 68.3963327908966 126.321704042673
"3963" 792.4 62.9649171392219 126.874736946639
"3964" 792.6 56.7241975854037 125.617472849977
"3965" 792.8 50.3759760191703 123.075346275478
"3966" 793 43.9964360489421 119.4829554649
"3967" 793.2 37.7168502192552 117.064252874933
"3968" 793.4 30.8496134511729 116.353224650429
"3969" 793.6 28.2539577989935 114.87474066083
"3970" 793.8 27.1993571858475 110.907953214751
"3971" 794 26.4860183302306 105.244211438515
"3972" 794.2 27.063991972872 98.9802392697084
"3973" 794.4 28.3960432707692 92.0759536092505
"3974" 794.6 30.6614346574694 85.9771408834364
"3975" 794.8 32.9290821478364 79.4248509268039
"3976" 795 36.6597666013966 72.9134518136182
"3977" 795.2 41.0336325786136 66.4305795680286
"3978" 795.4 46.014472621585 61.0909455629714
"3979" 795.6 51.234219236385 56.0279388138
"3980" 795.8 57.1066151678621 51.28123349274
"3981" 796 63.0494937091666 46.6707098978388
"3982" 796.2 69.6913355711296 42.3338659446188
"3983" 796.4 76.3595811508877 38.2788899841065
"3984" 796.6 83.0237354729886 35.9242561457372
"3985" 796.8 90.5759982983634 34.9426355990966
"3986" 797 98.0942953819421 35.1480407429
"3987" 797.2 106.071723662975 36.0100743626667
"3988" 797.4 113.755086567718 36.9562574390326
"3989" 797.6 119.784861518971 39.7492170037235
"3990" 797.8 122.734898027451 45.9923200500881
"3991" 798 123.578567992792 53.42145489354
"3992" 798.2 123.37998562236 61.1043027457762
"3993" 798.4 124.084763632069 69.1680643622182
"3994" 798.6 123.856716449869 77.5621794666545
"3995" 798.8 121.886472805913 85.3975316499882
"3996" 799 119.340691190242 92.9904359653714
"3997" 799.2 116.008190386206 99.7849384168811
"3998" 799.4 110.858312361194 105.563685711281
"3999" 799.6 104.258580460665 110.036618809439
"4000" 799.8 97.513107174879 113.732285444662
"4001" 800 89.9043316750479 116.426721264467
"4002" 800.2 81.817880226985 116.962371587257
"4003" 800.4 74.0552441126557 116.025379802662
"4004" 800.6 66.1747283672199 114.174866673233
"4005" 800.8 58.6759563730751 111.345509253088
"4006" 801 50.6608366980215 108.220480864951
"4007" 801.2 43.0020712967907 106.475313437703
"4008" 801.4 35.6601630153019 104.498667280783
"4009" 801.6 27.9867546517367 101.904840282096
"4010" 801.8 20.0962612975887 98.9812861760379
"4011" 802 12.7767319587253 95.5807725587363
"4012" 802.2 12.3237671375465 91.8434140256348
"4013" 802.4 10.6140141858876 86.0327310496909
"4014" 802.6 8.87435459283099 79.1202482930667
"4015" 802.8 7.71421673532141 71.5069846654604
"4016" 803 7.30162718712171 63.9743641812641
"4017" 803.2 7.29424701941296 56.2787691998854
"4018" 803.4 8.69647888407316 48.7761206693417
"4019" 803.6 11.4711045159905 41.162276572529
"4020" 803.8 14.3943694512899 33.8339425872587
"4021" 804 18.2381030729147 26.8947209702571
"4022" 804.2 23.1047803018421 21.0370174991333
"4023" 804.4 29.7657628324751 16.3154083552352
"4024" 804.6 36.8923646142836 12.8478534700463
"4025" 804.8 44.3498023319361 11.0528989898458
"4026" 805 52.5126695739177 10.6712781343024
"4027" 805.2 60.6519145321128 11.0674428099732
"4028" 805.4 68.9172460897079 11.7228401862987
"4029" 805.6 77.1298313221003 12.9467913942608
"4030" 805.8 85.1616196545473 15.3416058495316
"4031" 806 92.4247890466921 18.0271794945786
"4032" 806.2 98.8164447922421 22.4128741139333
"4033" 806.4 103.945080357889 29.0426092518894
"4034" 806.6 109.214474897806 35.7560581863091
"4035" 806.8 113.666340715501 43.0689581821353
"4036" 807 117.284680902923 51.2477745058811
"4037" 807.2 120.719630693825 59.0618240905682
"4038" 807.4 122.721983360887 67.3893720634833
"4039" 807.6 123.29629858302 75.9813659888863
"4040" 807.8 123.111218872636 84.1632418542058
"4041" 808 121.402058856795 91.1564957484294
"4042" 808.2 115.463889092842 96.19148649417
"4043" 808.4 108.740223479089 101.640283352488
"4044" 808.6 102.162612831384 106.53760913372
"4045" 808.8 95.348679704185 111.153199213657
"4046" 809 88.7280718272993 116.598388355829
"4047" 809.2 81.8798692427814 121.638418663516
"4048" 809.4 74.3675345425532 124.582259430761
"4049" 809.6 66.0906469069826 125.875042064941
"4050" 809.8 57.7916172698666 125.701231255409
"4051" 810 49.3483052375564 124.278434538971
"4052" 810.2 41.3940075808235 122.537131255008
"4053" 810.4 35.498963664585 120.664081050886
"4054" 810.6 29.2930235916643 116.163630607178
"4055" 810.8 23.2675750454775 112.034908328161
"4056" 811 18.70373180858 106.713890282684
"4057" 811.2 13.646823482179 100.645386462558
"4058" 811.4 10.1471804988205 95.0456623629405
"4059" 811.6 9.50686784009075 86.988844348346
"4060" 811.8 8.29393027217424 79.2537088112571
"4061" 812 7.69295013624399 71.0166996079472
"4062" 812.2 8.49972082798927 63.1531165972585
"4063" 812.4 9.50158489378497 55.1834977168857
"4064" 812.6 10.9485332561844 47.2156796366474
"4065" 812.8 13.2210832240291 39.3381998777478
"4066" 813 16.2855716775545 31.4471696676135
"4067" 813.2 20.423731219723 24.2844704370067
"4068" 813.4 25.9531343226539 17.9580762075529
"4069" 813.6 31.8942132639843 12.1073540259542
"4070" 813.8 38.8970476691921 9.83424784896818
"4071" 814 47.4325941330397 9.95818171809512
"4072" 814.2 55.8129834172113 11.0705499839
"4073" 814.4 63.8051022970347 13.1253701339185
"4074" 814.6 71.6694454527384 15.5128305148815
"4075" 814.8 79.112987260335 18.6232020360429
"4076" 815 86.1499722895532 22.6185920439926
"4077" 815.2 93.301999524116 27.0294343292804
"4078" 815.4 100.103860090336 31.6894256119213
"4079" 815.6 106.466027465337 37.5303109926
"4080" 815.8 112.598169971539 43.681592265565
"4081" 816 120.22233154261 50.2001930902598
"4082" 816.2 125.858868608199 56.6587119164811
"4083" 816.4 125.410687792998 63.9851177850945
"4084" 816.6 122.967932220329 72.4733192944755
"4085" 816.8 120.288304724044 80.9610728720796
"4086" 817 117.148788151543 89.4769626004184
"4087" 817.2 114.1701456935 97.6806249386621
"4088" 817.4 110.216611140875 105.049445411313
"4089" 817.6 104.047050796671 111.051283908857
"4090" 817.8 97.3484806980176 116.027690119381
"4091" 818 89.412106909295 120.419677016371
"4092" 818.2 81.7207208281898 124.025687304437
"4093" 818.4 73.2270403382219 126.317241529327
"4094" 818.6 64.7059855830496 126.640243488325
"4095" 818.8 56.6442100638289 126.339403741834
"4096" 819 48.2225485127278 125.683409812286
"4097" 819.2 40.2418754591178 124.0054471154
"4098" 819.4 33.6907966001986 119.579885781965
"4099" 819.6 27.1960553444064 114.428138338436
"4100" 819.8 20.0864316776662 109.560490175374
"4101" 820 14.9792420122635 104.784857600775
"4102" 820.2 12.2273845058524 98.5298874315795
"4103" 820.4 10.2875699052799 90.7039326550757
"4104" 820.6 9.26991791504211 83.1107729359364
"4105" 820.8 8.66824626137605 74.6402213529
"4106" 821 9.29573457717796 66.1600988214283
"4107" 821.2 10.2091028834795 58.2010207568019
"4108" 821.4 12.1729947424136 50.1787282847429
"4109" 821.6 15.1125030704744 42.2964952872387
"4110" 821.8 18.7887762239088 34.3497041886333
"4111" 822 23.0921110139421 27.4789140567
"4112" 822.2 28.93065981415 21.2270112930067
"4113" 822.4 35.2531542249305 16.0196638405395
"4114" 822.6 41.8517065972992 10.9249566913286
"4115" 822.8 48.9247890420421 6.62874128303334
"4116" 823 57.4711286797278 4.82368777450714
"4117" 823.2 65.0079627507883 5.59750212516923
"4118" 823.4 73.5656490584064 7.19412856918571
"4119" 823.6 81.4463931552734 10.5279737753639
"4120" 823.8 89.3768507461344 14.8286768484
"4121" 824 96.2111784986239 19.6884734139341
"4122" 824.2 103.362014468903 24.7868899873551
"4123" 824.4 109.859100614854 30.4154144433278
"4124" 824.6 115.829488543671 37.3410397122571
"4125" 824.8 121.206000193365 44.3338925541404
"4126" 825 124.85845665069 52.0826945146844
"4127" 825.2 127.077084276952 60.8167563079755
"4128" 825.4 126.223915306312 69.23998413981
"4129" 825.6 124.531274538555 77.7914233480132
"4130" 825.8 122.567523948772 86.1530276594642
"4131" 826 119.258771328675 94.0703000028466
"4132" 826.2 115.074660414581 101.863639402428
"4133" 826.4 109.592545891185 108.663219981116
"4134" 826.6 103.581026898635 114.658925412583
"4135" 826.8 97.595677368056 117.098414824747
"4136" 827 89.4759143295555 118.341004981348
"4137" 827.2 81.374421001461 119.409643748004
"4138" 827.4 72.4991978615906 119.781259543925
"4139" 827.6 63.9324655087278 119.259105777571
"4140" 827.8 56.0428172938588 116.797062536317
"4141" 828 47.7476970207875 113.330977066064
"4142" 828.2 39.5639287639284 110.637244634868
"4143" 828.4 31.525475786629 107.938308817783
"4144" 828.6 23.6250948497352 104.005666773667
"4145" 828.8 16.1335046348671 98.644460486575
"4146" 829 10.2271779158403 92.7262421189841
"4147" 829.2 6.47806756326028 85.8312166970182
"4148" 829.4 5.93213643011483 78.4446733559455
"4149" 829.6 6.83262085363129 70.3208716950757
"4150" 829.8 8.18872993514745 61.6460199909
"4151" 830 10.1282314195683 53.4253880327301
"4152" 830.2 12.6514660308967 45.3608035780667
"4153" 830.4 15.3258375312421 37.6704445367
"4154" 830.6 16.7887922263322 29.1668162956747
"4155" 830.8 18.6008484533921 22.3194517512
"4156" 831 24.2314791654969 18.1426693794822
"4157" 831.2 31.1807960300973 16.3969425300207
"4158" 831.4 39.2393474055265 14.4372852411108
"4159" 831.6 47.3769728690884 12.1953469454122
"4160" 831.8 55.7014503698865 10.8417123782148
"4161" 832 64.1927242981383 10.2521636360203
"4162" 832.2 72.9563166403588 10.9484639416917
"4163" 832.4 81.125784653771 12.0829980776368
"4164" 832.6 90.1973603276469 13.0420892763036
"4165" 832.8 98.4991617561378 14.8369851612913
"4166" 833 106.318550144261 19.0692751026447
"4167" 833.2 111.411666086057 24.6394248709055
"4168" 833.4 114.180810441343 32.6232570587407
"4169" 833.6 116.752355672272 41.14575643038
"4170" 833.8 118.735636713563 49.5262056189455
"4171" 834 119.192460521812 58.21784392569
"4172" 834.2 118.511757781928 67.0165925706286
"4173" 834.4 116.625843783099 75.799507945
"4174" 834.6 112.975835861404 84.3123757603615
"4175" 834.8 109.574480117614 92.6009739077429
"4176" 835 105.777811681295 100.356888889217
"4177" 835.2 101.996559057937 108.507889237439
"4178" 835.4 96.8337593518917 115.510946710739
"4179" 835.6 89.9118477438855 121.241234838985
"4180" 835.8 82.7467200198821 122.7952028709
"4181" 836 74.0524584611186 121.667390122929
"4182" 836.2 65.623154134394 120.810794291862
"4183" 836.4 56.9740896355647 119.618762415872
"4184" 836.6 48.2467976351994 116.87508628807
"4185" 836.8 40.2932374370907 113.469608173238
"4186" 837 32.2910412689016 109.231171004022
"4187" 837.2 25.3359085814947 103.706198083689
"4188" 837.4 19.624299518237 97.4290714790923
"4189" 837.6 14.4003127099158 90.4404460740316
"4190" 837.8 10.85952113492 82.2551209797982
"4191" 838 9.05634991901354 73.761201849
"4192" 838.2 8.16625560873455 65.1433494362774
"4193" 838.4 7.5551785258075 56.3505889494289
"4194" 838.6 6.56153733543088 47.7307161199281
"4195" 838.8 6.97775136574978 38.9208669302077
"4196" 839 10.6303373123042 32.2641011911241
"4197" 839.2 14.8208759135135 24.7108215816857
"4198" 839.4 21.6763917497677 19.2371063118419
"4199" 839.6 28.3280218926145 15.2899314606414
"4200" 839.8 35.8771699930283 12.2236865145034
"4201" 840 45.1140482315492 9.63281621975714
"4202" 840.2 53.0859135306863 7.86051414812093
"4203" 840.4 61.5769810354783 7.30014416701446
"4204" 840.6 70.7238825349796 7.060819710675
"4205" 840.8 79.0859440129072 7.59387526928372
"4206" 841 88.2617131083188 8.76087693761918
"4207" 841.2 96.4768496267088 11.1639723466333
"4208" 841.4 103.237487150708 15.170201540017
"4209" 841.6 106.816886573768 22.7514466808157
"4210" 841.8 110.417932057714 30.9177247624109
"4211" 842 114.240466159404 38.7078654223528
"4212" 842.2 117.713503045303 46.6746869423406
"4213" 842.4 120.451063779764 54.6950777182125
"4214" 842.6 122.736060347442 63.3804000886572
"4215" 842.8 124.147116816305 71.7948909683174
"4216" 843 124.428817980748 80.7162136564278
"4217" 843.2 121.314284705331 87.6238065373167
"4218" 843.4 115.70867368291 94.5049401376844
"4219" 843.6 110.310596478725 101.274007551872
"4220" 843.8 105.252443045442 107.910108621629
"4221" 844 98.6461403260479 113.964584694179
"4222" 844.2 91.5547070688539 119.239407861518
"4223" 844.4 83.6886046122832 122.843422144783
"4224" 844.6 75.5394436733032 125.420937459844
"4225" 844.8 67.0967709866088 127.770651431622
"4226" 845 59.3020875855876 128.503618068164
"4227" 845.2 51.7426299055364 126.779274043211
"4228" 845.4 43.8134352237199 124.858280047928
"4229" 845.6 36.4309766996851 122.089772752979
"4230" 845.8 29.3267031109 117.97148958355
"4231" 846 23.0428415609977 113.014164590789
"4232" 846.2 16.4265365265542 107.277279844779
"4233" 846.4 11.243050287468 100.500131720633
"4234" 846.6 7.44195480992324 93.7204970487113
"4235" 846.8 6.43533144857367 93.1492475963474
"4236" 847 6.34366110613936 93.2006112368037
"4237" 847.2 6.58518063368757 92.4985622621727
"4238" 847.4 7.22030867255321 90.4300161451778
"4239" 847.6 7.37673311798522 90.1746177580293
"4240" 847.8 7.50133181700175 89.9643328080055
"4241" 848 7.68308960556711 89.7568999331678
"4242" 848.2 8.04424839891114 89.5842293482142
"4243" 848.4 7.90367095739745 89.4088409681143
"4244" 848.6 8.00409080225081 89.0385275935304
"4245" 848.8 7.45923698490156 87.5121932108324
"4246" 849 7.04105310063478 86.6474103880239
"4247" 849.2 6.89083109533399 86.6479789708054
"4248" 849.4 6.74256315538015 86.7499917788867
"4249" 849.6 6.29538945156385 86.6324401802087
"4250" 849.8 6.29863650017894 86.5180478300842
"4251" 850 6.18734910737314 86.2803109603914
"4252" 850.2 6.09414974810878 86.5025748587077
"4253" 850.4 6.14747528192516 86.494353203578
"4254" 850.6 6.14937484921136 86.8292264766564
"4255" 850.8 6.28133562338806 86.9991736022108
"4256" 851 6.63990368841648 87.0644156415795
"4257" 851.2 6.6718089464064 87.1259836384982
"4258" 851.4 6.60807905388279 87.4433315184
"4259" 851.6 5.8878967575939 87.3341365489714
"4260" 851.8 6.26384142240574 87.4016388937091
"4261" 852 6.25440115755816 87.4603932323732
"4262" 852.2 6.67538111404737 87.4031017928211
"4263" 852.4 7.00544940407367 87.4969711525053
"4264" 852.6 6.83598037923455 87.5226523924189
"4265" 852.8 6.40711132420995 88.0234297934893
"4266" 853 6.44351495989666 88.3466717200364
"4267" 853.2 6.31209166495995 88.4294985860518
"4268" 853.4 6.6220367439421 88.4554071146778
"4269" 853.6 6.71648052646937 88.6141993951364
"4270" 853.8 6.8805586997394 88.4177244663189
"4271" 854 7.6428889804998 88.2701684263327
"4272" 854.2 8.78780014846913 88.135391527346
"4273" 854.4 10.0216289971088 88.0307600113444
"4274" 854.6 11.4203815303673 87.6076342294094
"4275" 854.8 12.5550881718289 87.4072765756641
"4276" 855 13.3350775670616 86.8988061620018
"4277" 855.2 14.1126079248183 86.5702726573266
"4278" 855.4 15.5654022478967 86.4461829112091
"4279" 855.6 16.3457152071921 86.4418720997056
"4280" 855.8 17.7249399581239 86.1022187575091
"4281" 856 19.3194786170532 85.0936175466222
"4282" 856.2 21.4066432486742 84.5462524857482
"4283" 856.4 23.4910223761989 83.7144708731838
"4284" 856.6 26.9391231641178 82.6608869789676
"4285" 856.8 31.3187816380647 81.9305307740887
"4286" 857 36.5016473069564 82.2674899674857
"4287" 857.2 42.2498842170135 83.5464360469178
"4288" 857.4 47.2442251227664 85.759663138427
"4289" 857.6 52.2473097938171 88.4704466995875
"4290" 857.8 56.716627337826 92.9303787321857
"4291" 858 60.7986659973638 98.2640782280348
"4292" 858.2 64.1916173143182 104.401406903373
"4293" 858.4 66.6687026227148 110.853740282345
"4294" 858.6 68.7297014270532 118.025000410122
"4295" 858.8 69.4576366079742 124.395810782868
"4296" 859 69.1438102104513 125.566901785272
"4297" 859.2 69.0942953788421 125.359299289391
"4298" 859.4 68.9204376260758 125.642650897954
"4299" 859.6 68.9186473873741 125.631886749041
"4300" 859.8 68.7660779390402 125.647283626138
"4301" 860 68.0254211711156 125.844862374227
"4302" 860.2 68.4481616959421 125.430819184891
"4303" 860.4 69.0148243911057 125.553864871282
"4304" 860.6 68.9729491717999 125.258350862483
"4305" 860.8 68.7916272532311 125.205756955189
"4306" 861 68.6701702455916 125.165090887307
"4307" 861.2 68.5642968350254 125.074142325456
"4308" 861.4 68.6765575741394 125.040962712336
"4309" 861.6 68.4792590389694 125.077874072727
"4310" 861.8 68.3652354478694 125.004911979518
"4311" 862 68.4289834160935 124.728905529061
"4312" 862.2 68.4115486162311 124.62722397496
"4313" 862.4 68.0837743788183 124.5150236394
"4314" 862.6 68.1020186515314 124.453601469096
"4315" 862.8 67.9747910298603 124.077251080145
"4316" 863 68.0819041002875 123.913954966773
"4317" 863.2 68.1977360519374 123.668507497895
"4318" 863.4 68.3348049094684 123.670199402242
"4319" 863.6 68.5642968350254 123.453405881067
"4320" 863.8 68.5126393218617 123.31729131848
"4321" 864 68.5459489180829 123.35734493439
"4322" 864.2 69.0429143779143 122.940290631206
"4323" 864.4 69.5180126741643 122.752738160567
"4324" 864.6 70.2601207426302 122.766822990232
"4325" 864.8 70.5989805249468 123.075589019036
"4326" 865 71.3436698578148 122.868164964109
"4327" 865.2 71.9961434679375 122.33412961696
"4328" 865.4 72.3263714919977 122.299781250344
"4329" 865.6 73.1278799140046 122.382309392748
"4330" 865.8 73.5045649917457 121.901169058704
"4331" 866 73.3211882574788 121.864290711804
"4332" 866.2 73.6629103347816 122.130766508758
"4333" 866.4 74.3358613228032 122.034376810761
"4334" 866.6 74.7436460287966 121.540949744782
"4335" 866.8 75.1804805161365 121.439870866094
"4336" 867 75.9956865563687 121.748584115758
"4337" 867.2 76.7606222569976 121.684042950511
"4338" 867.4 77.9696643733112 121.654013388998
"4339" 867.6 79.1764190723949 121.73879304874
"4340" 867.8 79.4442899691485 121.48561457929
"4341" 868 79.384672211035 121.258017936223
"4342" 868.2 79.8084767089288 120.551149616427
"4343" 868.4 80.1911573202346 119.899990969211
"4344" 868.6 80.8433430399748 118.692992792764
"4345" 868.8 81.2486672206207 117.441237026105
"4346" 869 82.2588372603875 115.485096008427
"4347" 869.2 83.6739724157632 113.287977562464
"4348" 869.4 85.5260193719556 110.567087837211
"4349" 869.6 87.0686213496832 107.896914229489
"4350" 869.8 90.3131442033596 104.858927353547
"4351" 870 95.2363254367333 101.561817007381
"4352" 870.2 100.475376254913 99.6244585737235
"4353" 870.4 105.558512970947 98.3298537427664
"4354" 870.6 111.262359616258 97.9255185108757
"4355" 870.8 115.889577166282 95.94688976265
"4356" 871 116.359997571615 95.5353087240346
"4357" 871.2 116.297081085324 95.6377716506647
"4358" 871.4 116.035816946614 95.7385093626572
"4359" 871.6 115.587914753337 96.197319804379
"4360" 871.8 115.271522762279 95.8474443440632
"4361" 872 115.155172159116 95.3287682392776
"4362" 872.2 114.688528673362 95.41947806031
"4363" 872.4 114.619797786505 95.8911548303375
"4364" 872.6 114.659062783153 95.8749843124206
"4365" 872.8 114.703731818842 95.88574057977
"4366" 873 114.669947051109 95.8050190258546
"4367" 873.2 114.699216033056 96.2108226528654
"4368" 873.4 114.772311225083 96.3207638427587
"4369" 873.6 114.84667443667 96.4412343796826
"4370" 873.8 114.554152484281 96.0033952239807
"4371" 874 114.437676772942 95.75579856615
"4372" 874.2 113.82327781119 95.9107123031184
"4373" 874.4 113.709790326612 95.8657661414943
"4374" 874.6 113.576910447972 95.7951408713118
"4375" 874.8 113.473137590367 95.6386200022585
"4376" 875 113.533089616882 95.67554026362
"4377" 875.2 113.407078930307 95.5500080468423
"4378" 875.4 113.378886284156 95.7312296980286
"4379" 875.6 113.052050285627 96.0888167192738
"4380" 875.8 112.856475841345 95.814239077701
"4381" 876 112.551901997057 95.8072461959769
"4382" 876.2 112.325103766316 95.8327916210505
"4383" 876.4 112.101311033736 95.3567551852235
"4384" 876.6 112.162634645756 94.9559454150857
"4385" 876.8 111.910718310115 94.3831583378257
"4386" 877 111.789795601842 94.0896653242857
"4387" 877.2 111.744855486272 94.1279179016264
"4388" 877.4 112.023999821152 93.5618216044654
"4389" 877.6 112.005173496142 93.4019024638091
"4390" 877.8 111.798640199055 92.8840223772396
"4391" 878 111.822373770728 92.2697491671429
"4392" 878.2 111.756830852743 91.5397330899728
"4393" 878.4 111.880613071541 90.8678371190436
"4394" 878.6 111.771798108751 90.0293133177645
"4395" 878.8 111.735498653699 88.8301076301429
"4396" 879 111.808799533692 87.4610251477056
"4397" 879.2 112.085492000565 85.6153459216924
"4398" 879.4 112.393857687187 83.6431405540415
"4399" 879.6 113.129329157115 81.2990145847846
"4400" 879.8 114.38030641264 78.1916332123811
"4401" 880 116.033638039957 74.8461545840796
"4402" 880.2 117.988596631581 70.8537846815111
"4403" 880.4 120.01920194222 66.7524014084833
"4404" 880.6 122.134269172192 62.4838813909385
"4405" 880.8 122.910561860027 58.4551575587774
"4406" 881 123.183140026221 53.3886754036789
"4407" 881.2 122.989446105442 47.7992579060538
"4408" 881.4 122.124314731699 44.7553781364572
"4409" 881.6 119.889775667772 42.3458091444
"4410" 881.8 117.901935183098 37.9546926914937
"4411" 882 116.610735067094 33.0571153319217
"4412" 882.2 114.807538242281 29.1461333775613
"4413" 882.4 112.525406130536 26.2662811722437
"4414" 882.6 109.40955313763 23.1013332302125
"4415" 882.8 106.841981537638 19.2730246762763
"4416" 883 104.140815203894 16.5916472419161
"4417" 883.2 100.580809833474 13.9235080228737
"4418" 883.4 96.8463052181844 10.5931503280392
"4419" 883.6 93.1152652372421 7.38036665593334
"4420" 883.8 90.2828875610983 5.4413218203375
"4421" 884 88.2295271216239 5.03959600951364
"4422" 884.2 85.7521527927846 4.31080797803014
"4423" 884.4 82.1172216628334 2.80931753231304
"4424" 884.6 78.1243303295671 1.9618696174
"4425" 884.8 73.350312298158 1.38714836732045
"4426" 885 68.1691678028251 0.476508260208507
"4427" 885.2 63.4519667095711 0.157804342916132
"4428" 885.4 59.2470913585671 0.170389650212497
"4429" 885.6 55.8974798954315 0.289482833846808
"4430" 885.8 53.7517877319421 0.980934808699999
"4431" 886 50.5197270880026 1.44809328688352
"4432" 886.2 47.2911470176619 1.8344754864
"4433" 886.4 44.2396046392808 2.60294976049678
"4434" 886.6 41.6302602205598 3.70941734382353
"4435" 886.8 40.065230538795 5.350553502
"4436" 887 38.7640201462421 6.37395302103333
"4437" 887.2 37.2420349229146 7.17242956885055
"4438" 887.4 36.826900261487 7.06049764686067
"4439" 887.6 36.6295330734535 6.83324746757045
"4440" 887.8 36.3108604217791 6.8900838807587
"4441" 888 36.5062656680628 6.48655771843448
"4442" 888.2 37.1898967125545 6.56666646489438
"4443" 888.4 37.3331358657715 6.96021581604706
"4444" 888.6 37.4112857245558 7.11988426232045
"4445" 888.8 37.5350992199421 7.59693667863333
"4446" 889 37.4717527804421 7.87542298865807
"4447" 889.2 37.1719129668088 8.15747085503333
"4448" 889.4 37.3119469898853 8.96130851950227
"4449" 889.6 36.9306996618892 10.0131786966
"4450" 889.8 36.6198523871662 10.3962396698138
"4451" 890 36.4705700293202 11.0860858535341
"4452" 890.2 36.3818887369963 12.6092562047133
"4453" 890.4 36.2665034183763 14.1196279350711
"4454" 890.6 36.4112864599236 15.7676187768815
"4455" 890.8 36.5215561879421 18.1507238029385
"4456" 891 36.9863511476469 21.5237756366169
"4457" 891.2 37.556711534595 25.8040559226706
"4458" 891.4 38.1023377918285 30.5632996874795
"4459" 891.6 39.1580786871318 36.3890352948828
"4460" 891.8 39.7759795172546 41.756611288525
"4461" 892 39.9650686391621 47.75751182928
"4462" 892.2 38.6008099080009 53.2567417759294
"4463" 892.4 36.7673868660018 59.1407968734826
"4464" 892.6 33.3312501065748 63.8833089552319
"4465" 892.8 29.1466970208895 69.1689786741632
"4466" 893 23.9993786143843 73.3341682991355
"4467" 893.2 18.2843346918904 76.0206905138224
"4468" 893.4 12.0364903096263 78.7838830875316
"4469" 893.6 7.06203768857725 79.7480373890757
"4470" 893.8 8.04792924061191 79.1254562292396
"4471" 894 7.64965676249765 78.3098800708722
"4472" 894.2 7.2221952789988 77.6563102378639
"4473" 894.4 8.13506364845981 77.107496182046
"4474" 894.6 8.31184581925291 76.8489601376703
"4475" 894.8 8.32896647857724 76.7181229220487
"4476" 895 8.47908762823158 77.0003652535316
"4477" 895.2 8.54877756307042 77.1379354876832
"4478" 895.4 8.42574325812631 77.2819733325842
"4479" 895.6 8.56243820652105 77.1009395674789
"4480" 895.8 8.66441332782141 77.0453346881586
"4481" 896 8.7124692474421 76.973545436479
"4482" 896.2 8.71812517954032 76.8957799401589
"4483" 896.4 8.71913729370527 77.0741197504263
"4484" 896.6 8.71246924744212 77.1407394882974
"4485" 896.8 8.71246924744212 77.1407394882974
"4486" 897 8.91387843969854 77.4118603311949
"4487" 897.2 8.844623026399 77.4802318939862
"4488" 897.4 8.97246506869428 77.4700327236783
"4489" 897.6 8.96249147768104 77.5065893004
"4490" 897.8 9.02061209721329 77.691202829222
"4491" 898 9.16415690300733 77.6561389324435
"4492" 898.2 9.34921018241625 77.5988402228483
"4493" 898.4 9.32319389492929 77.7973092403744
"4494" 898.6 9.49659544449615 78.1952062247243
"4495" 898.8 9.68228641854829 78.6328436089752
"4496" 899 9.68014071980417 79.3021876123397
"4497" 899.2 9.62355629903342 80.1785427262435
"4498" 899.4 9.77843691902831 80.9231681067879
"4499" 899.6 10.0573628860575 81.0703584522205
"4500" 899.8 10.2220471107811 81.0336793510525
"4501" 900 10.2877214155395 81.5211954994354
"4502" 900.2 10.6653936261738 82.2450295388146
"4503" 900.4 11.1345389930303 82.9984539393076
"4504" 900.6 11.428381300627 84.1578475852992
"4505" 900.8 11.8550968477218 84.8911304532814
"4506" 901 11.9370784372943 85.4792463508957
"4507" 901.2 12.5366778303665 86.2068590704588
"4508" 901.4 13.4375627955378 87.8487771874957
"4509" 901.6 14.8055377925692 90.3485654719678
"4510" 901.8 16.2963880616798 93.5864435894902
"4511" 902 17.4770176459549 97.3082103804513
"4512" 902.2 18.0714996166473 101.750672384554
"4513" 902.4 18.5431518314691 106.06353315213
"4514" 902.6 19.0792517812682 106.46604471433
"4515" 902.8 19.4579417495177 106.780475957501
"4516" 903 19.9199162359037 107.029362530605
"4517" 903.2 20.4906123205777 107.326532455917
"4518" 903.4 20.8327546717755 107.666333185605
"4519" 903.6 21.0941020041388 107.97467089317
"4520" 903.8 20.9175714731228 108.286724212266
"4521" 904 20.997419926274 108.257819661534
"4522" 904.2 20.8002693181857 108.27390519499
"4523" 904.4 20.6581046012896 108.04879240201
"4524" 904.6 20.4706700958508 107.93827775867
"4525" 904.8 20.6596077371421 107.861425864425
"4526" 905 21.0906776403181 107.910620003028
"4527" 905.2 21.2550642684421 107.7626954129
"4528" 905.4 21.6106560464757 107.779288766097
"4529" 905.6 22.1248800847698 107.824251400568
"4530" 905.8 22.1408759552208 107.905752756728
"4531" 906 22.0217186131601 107.930920996144
"4532" 906.2 22.1680906361115 107.920095599549
"4533" 906.4 22.162314122298 107.792924528731
"4534" 906.6 22.1834172611145 107.761597187633
"4535" 906.8 22.9454139961526 107.950434132268
"4536" 907 23.4488514890211 108.154935237295
"4537" 907.2 24.0536194706385 108.330281764409
"4538" 907.4 24.1389942772579 108.429838362084
"4539" 907.6 24.124884215076 108.422415019864
"4540" 907.8 24.1623904221899 108.390249979957
"4541" 908 24.5654618223128 108.453479105995
"4542" 908.2 25.1630523052883 108.545026037887
"4543" 908.4 26.2474485274151 108.731923733886
"4544" 908.6 27.6097123572316 109.063456539953
"4545" 908.8 29.6044613473182 109.474624509568
"4546" 909 32.6266061916583 110.274425644373
"4547" 909.2 36.4040773365057 111.423539486455
"4548" 909.4 40.1696323912903 112.493339973873
"4549" 909.6 44.4755654822512 113.824339791573
"4550" 909.8 49.4355124460109 115.300571081565
"4551" 910 54.88346331328 116.38245776313
"4552" 910.2 60.4190004893171 117.562243951362
"4553" 910.4 65.7858351685449 118.710851783092
"4554" 910.6 71.1333468814143 120.640118821483
"4555" 910.8 76.0963478536874 121.659472174721
"4556" 911 79.908055645488 121.156026093583
"4557" 911.2 83.2657988441279 120.8205938404
"4558" 911.4 85.2458275530707 119.583050853543
"4559" 911.6 87.8942642375015 118.139010449252
"4560" 911.8 90.1822623691451 117.242206220133
"4561" 912 91.9083216470951 116.029014586665
"4562" 912.2 94.7298955951643 114.22794756115
"4563" 912.4 98.8971145437686 113.111948974788
"4564" 912.6 101.113410592829 111.286465149617
"4565" 912.8 104.407401542512 108.85701099819
"4566" 913 108.517499527099 106.137510284571
"4567" 913.2 111.161258152137 104.082420517344
"4568" 913.4 112.565968768093 103.058727217296
"4569" 913.6 112.95680434765 102.5395360419
"4570" 913.8 112.802621504338 102.160959143174
"4571" 914 112.805469915919 101.487641511634
"4572" 914.2 112.806207151857 100.314946075098
"4573" 914.4 113.042245205671 99.3091848629714
"4574" 914.6 113.823703590096 98.1223895381885
"4575" 914.8 114.025327308272 97.0447627689566
"4576" 915 114.455605010536 96.0532518437208
"4577" 915.2 114.979640755331 94.8392685681222
"4578" 915.4 115.157633421875 93.7236171879865
"4579" 915.6 115.373113030025 92.6751487429631
"4580" 915.8 115.934462643414 91.3889097470857
"4581" 916 117.012796712616 89.1999680220055
"4582" 916.2 118.238463142942 86.7186271694094
"4583" 916.4 119.912270986654 84.147008378775
"4584" 916.6 121.671840163842 80.5458492828286
"4585" 916.8 123.735260789367 76.5727662835415
"4586" 917 125.280190323037 73.1820750156432
"4587" 917.2 124.87240449058 70.9078070652991
"4588" 917.4 124.782826858665 67.7553725158951
"4589" 917.6 124.831064243483 64.780309615967
"4590" 917.8 124.385371281333 60.3709205524364
"4591" 918 125.041166895914 55.9592875320944
"4592" 918.2 124.955622131461 52.1465826264289
"4593" 918.4 123.593952128099 47.6599643232571
"4594" 918.6 122.406658862042 43.8199412316857
"4595" 918.8 121.081743715884 39.2111785556596
"4596" 919 118.972014912352 35.63468632332
"4597" 919.2 116.744232422971 32.1130629161353
"4598" 919.4 114.293081639301 28.4418475208022
"4599" 919.6 112.28906896786 25.2918948118592
"4600" 919.8 109.811994460003 22.7159134863561
"4601" 920 107.010306741567 19.4586572969312
"4602" 920.2 103.933685350397 17.1087422611841
"4603" 920.4 100.812683894399 14.3800279522696
"4604" 920.6 97.8062976518442 11.2156742259155
"4605" 920.8 94.1201764467169 8.74735701253187
"4606" 921 90.0548059514856 6.88177556786739
"4607" 921.2 85.5862529643058 4.55028673362727
"4608" 921.4 80.2182592274551 2.55416960308831
"4609" 921.6 78.1401669394421 1.92392242944255
"4610" 921.8 74.2747672011521 0.978386926080001
"4611" 922 69.4860687431344 1.53628922372967
"4612" 922.2 63.8475395129147 1.39769560868571
"4613" 922.4 59.5292709527035 1.80841759596818
"4614" 922.6 55.0778398654755 2.5351432069
"4615" 922.8 50.6045875671362 3.07994046123529
"4616" 923 46.1634411716179 4.4089568810044
"4617" 923.2 41.4813735663762 5.71929651414725
"4618" 923.4 38.1751166948904 8.07239500433103
"4619" 923.6 33.8632414856303 10.8270023805176
"4620" 923.8 29.5237792573535 12.7049038037544
"4621" 924 27.4085079380119 14.2731791841558
"4622" 924.2 26.7553892591738 15.0663756538024
"4623" 924.4 23.5445855817992 13.1634535646143
"4624" 924.6 23.3688349338631 13.4206364531368
"4625" 924.8 24.034855084148 14.1092746968706
"4626" 925 24.463755346789 14.4386948147265
"4627" 925.2 24.8816479298171 14.2008057741857
"4628" 925.4 25.1479909140785 14.5101915209
"4629" 925.6 25.0920486038707 15.1398825112714
"4630" 925.8 25.344320578319 15.4754470519385
"4631" 926 25.1527334282656 15.5143570240765
"4632" 926.2 25.2878235154844 15.5499788295549
"4633" 926.4 25.4829866304992 15.669478113
"4634" 926.6 25.6746966243267 15.9654244788615
"4635" 926.8 25.5879607302421 16.67843963052
"4636" 927 25.5236397301344 17.3128624029
"4637" 927.2 25.4892736455474 18.5298116016632
"4638" 927.4 25.3519418612736 18.7750321199393
"4639" 927.6 25.2750720245769 19.7584002996809
"4640" 927.8 25.5230306297546 21.61241432415
"4641" 928 25.5876660956398 24.3699047294581
"4642" 928.2 26.2966145947356 27.7979532717261
"4643" 928.4 26.9591232070558 31.93133893515
"4644" 928.6 27.7343033520834 36.4842943995848
"4645" 928.8 28.9284296398754 41.4498037563667
"4646" 929 29.7236913990983 46.6015693331187
"4647" 929.2 30.3166801868207 52.3419195011184
"4648" 929.4 30.7139546145821 57.57195568152
"4649" 929.6 31.2128877487225 63.6408692104374
"4650" 929.8 31.3904945884421 69.1704723520931
"4651" 930 31.4881294676715 74.9890942712807
"4652" 930.2 30.6196809040589 81.3141260381383
"4653" 930.4 29.3645708444329 86.9734926132441
"4654" 930.6 26.6256063099543 92.3153802356683
"4655" 930.8 22.1514163873671 96.421432900625
"4656" 931 17.6102075956729 100.274207071426
"4657" 931.2 15.6045618650421 100.037151325829
"4658" 931.4 16.1476887289291 99.7064013459652
"4659" 931.6 16.3937711268128 99.8510805876931
"4660" 931.8 16.6170032198334 99.8758909289478
"4661" 932 16.7148720442783 99.6534000395897
"4662" 932.2 16.7850796144934 99.4543115103744
"4663" 932.4 16.9217383392557 99.3946283842475
"4664" 932.6 16.94111850619 99.3809109703412
"4665" 932.8 16.9378433662472 99.3946283842475
"4666" 933 17.0209669593413 99.3263134856269
"4667" 933.2 17.0054844796116 99.3525235443407
"4668" 933.4 17.3411592564778 99.4240670703911
"4669" 933.6 17.3472442592869 99.3700579206414
"4670" 933.8 17.2438388790862 99.2812691998831
"4671" 934 16.6885147448403 98.709256749223
"4672" 934.2 16.9912322433359 98.8614532774088
"4673" 934.4 16.9734946653139 98.8500060171692
"4674" 934.6 17.1504297225353 98.8926091392051
"4675" 934.8 17.3275850194421 98.9944648792448
"4676" 935 17.4453084910793 99.0001212253115
"4677" 935.2 17.3241914601832 99.3012227297839
"4678" 935.4 17.3738554622073 99.2776924007739
"4679" 935.6 17.7856285050575 99.6829676429385
"4680" 935.8 17.5291919486334 100.387683003052
"4681" 936 17.4226046786921 101.345216063775
"4682" 936.2 17.3570738792094 101.663152278641
"4683" 936.4 17.1343246955438 101.946829449366
"4684" 936.6 17.2857119492641 102.011606126146
"4685" 936.8 17.3048452719293 102.73389375458
"4686" 937 17.3082589870523 102.639939890908
"4687" 937.2 17.4274361867896 102.691761232332
"4688" 937.4 17.46847623833 102.789931402831
"4689" 937.6 17.8621671674177 102.767913325522
"4690" 937.8 17.8930678696128 103.016487239668
"4691" 938 18.3296105169876 103.54868707135
"4692" 938.2 18.6243238986186 104.233663876417
"4693" 938.4 18.9035208313933 104.980221161424
"4694" 938.6 19.3039939318421 105.536482973675
"4695" 938.8 19.4227292415826 106.037610424111
"4696" 939 19.1387423505378 106.014072493043
"4697" 939.2 19.2279782044421 106.124143314176
"4698" 939.4 19.3976000755 106.122890792797
"4699" 939.6 19.5788200232114 106.10820496799
"4700" 939.8 19.8822119238683 106.079422140998
"4701" 940 20.120063600376 106.369256302334
"4702" 940.2 20.5302148459667 106.712215939244
"4703" 940.4 20.5536183286128 106.87559725679
"4704" 940.6 20.7389465564503 106.940898846531
"4705" 940.8 20.7638697457618 107.088133047113
"4706" 941 20.7546806286942 107.570533677484
"4707" 941.2 20.8324085163683 108.090578668097
"4708" 941.4 20.7071175667671 108.065256474025
"4709" 941.6 20.5004153804856 108.047947488835
"4710" 941.8 20.5094822814067 108.071034305188
"4711" 942 20.1798565608226 108.186027237595
"4712" 942.2 20.2748049588913 108.243122432349
"4713" 942.4 20.4304683749507 108.222851799874
"4714" 942.6 20.5665160130073 108.160940544157
"4715" 942.8 20.7887929350732 108.225282298416
"4716" 943 21.131486788106 108.234680226113
"4717" 943.2 21.0511196339543 108.345290524181
"4718" 943.4 20.9994751560247 108.556416237783
"4719" 943.6 21.0414042436879 108.557289314731
"4720" 943.8 21.0206824422921 108.504766225975
"4721" 944 21.011424116519 108.505827843733
"4722" 944.2 21.5150600896943 108.523182986217
"4723" 944.4 21.558902942858 108.4633631334
"4724" 944.6 21.6690004851749 108.311808046521
"4725" 944.8 21.7306993989252 108.401825290459
"4726" 945 21.851447820808 108.755437482522
"4727" 945.2 21.6066370076671 108.874209205875
"4728" 945.4 21.7435834205184 109.240683254756
"4729" 945.6 21.6018026741263 109.492573612795
"4730" 945.8 21.4445712639211 109.68698911435
"4731" 946 21.1081902228757 109.478006654639
"4732" 946.2 20.7247480581147 109.521974540559
"4733" 946.4 20.7679519922869 109.567079526978
"4734" 946.6 21.0569036115447 109.531513924092
"4735" 946.8 21.3167581921291 109.673053490374
"4736" 947 21.5435833458287 109.725528515324
"4737" 947.2 21.7464123035204 109.862483024296
"4738" 947.4 22.1494301007048 109.535417134103
"4739" 947.6 22.4425415919506 109.541894801781
"4740" 947.8 22.6039708036774 109.80903055077
"4741" 948 23.3347600872811 110.082780052892
"4742" 948.2 23.477650550899 110.364391070995
"4743" 948.4 23.9221117981601 110.599664714785
"4744" 948.6 24.3010617067726 110.762935159078
"4745" 948.8 24.430097983903 110.666727712174
"4746" 949 24.5358589959378 110.706607614052
"4747" 949.2 24.5523841540682 110.696637638583
"4748" 949.4 24.6190936082053 110.773219877058
"4749" 949.6 25.096650040154 111.083579709137
"4750" 949.8 25.4034439218524 111.409760727297
"4751" 950 25.6760949069378 111.696958510696
"4752" 950.2 26.0377204506921 111.651401261675
"4753" 950.4 26.5042293992133 112.009886187086
"4754" 950.6 27.617101273361 112.481442886832
"4755" 950.8 28.5382230470616 112.785744533878
"4756" 951 29.7795190811577 113.144220882528
"4757" 951.2 31.4151293149143 113.449427871706
"4758" 951.4 33.6674471638032 113.803300457817
"4759" 951.6 36.2446417524135 114.312573662457
"4760" 951.8 39.5125353719016 114.423342613427
"4761" 952 43.5349119897278 115.051459622257
"4762" 952.2 47.8866526864715 115.230239621224
"4763" 952.4 52.4323718920707 115.419082686
"4764" 952.6 57.3381707682498 116.463469571487
"4765" 952.8 61.8442953780671 116.77583018115
"4766" 953 67.0767968840637 117.446370911211
"4767" 953.2 71.7397861182629 118.493848202513
"4768" 953.4 76.3676183868876 119.511908676491
"4769" 953.6 80.5015814341365 120.491492335317
"4770" 953.8 83.4996244171394 119.262645431015
"4771" 954 87.8796820125671 118.364275752056
"4772" 954.2 92.6433656225906 116.625416813608
"4773" 954.4 97.5573881811314 115.398303837449
"4774" 954.6 101.324963796442 113.8139166354
"4775" 954.8 104.885511782678 111.196327792777
"4776" 955 107.371352388717 109.080464978978
"4777" 955.2 107.971203746145 107.860823324616
"4778" 955.4 109.053229415442 106.778120771886
"4779" 955.6 109.858460117548 106.721493380688
"4780" 955.8 109.629682014892 107.01107004
"4781" 956 109.066376789678 107.277155517391
"4782" 956.2 108.294290342202 107.427060875458
"4783" 956.4 107.508843220432 107.8900895439
"4784" 956.6 107.342248356472 108.327139706192
"4785" 956.8 107.556748181313 107.99793309044
"4786" 957 107.162971660762 108.02385338145
"4787" 957.2 106.756767230073 108.107154301089
"4788" 957.4 106.602627155928 108.354168163971
"4789" 957.6 106.352861194471 108.376007157857
"4790" 957.8 106.452299134795 108.489591336841
"4791" 958 106.323902822128 108.736350556971
"4792" 958.2 105.878736145404 109.058269688542
"4793" 958.4 105.67123339547 109.567445602067
"4794" 958.6 105.509448599985 109.879257903657
"4795" 958.8 105.187286707671 110.778296485286
"4796" 959 104.980112557872 111.635119815493
"4797" 959.2 104.68936358322 111.924237025567
"4798" 959.4 104.23657537346 112.75151970807
"4799" 959.6 103.038836909581 113.863458797456
"4800" 959.8 101.687921774118 114.588610675265
"4801" 960 100.038804837308 115.574685517436
"4802" 960.2 99.3037979604327 115.967710868849
"4803" 960.4 98.3581363775295 116.040221837342
"4804" 960.6 97.0789424516707 116.551070535743
"4805" 960.8 96.4753065724133 116.4891933864
"4806" 961 95.5974421576896 116.78812812944
"4807" 961.2 94.1335749320164 116.496761354578
"4808" 961.4 92.3931158269421 115.91209797297
"4809" 961.6 90.2811694383289 114.66841877824
"4810" 961.8 88.7307076014809 113.364945086342
"4811" 962 86.5222583089957 111.080630056891
"4812" 962.2 84.8606482936694 108.546748382782
"4813" 962.4 83.1938051128866 105.282048584261
"4814" 962.6 81.9338490358533 101.312623406428
"4815" 962.8 80.2130032097477 96.8563423089556
"4816" 963 78.8429538531402 92.0114927630321
"4817" 963.2 77.7284150826921 86.7674348789278
"4818" 963.4 76.7822160810343 81.4026234037981
"4819" 963.6 76.1130808754421 75.6930963767529
"4820" 963.8 77.003585630721 70.1275292509385
"4821" 964 79.8906208456256 65.9394359562991
"4822" 964.2 83.108831303133 61.1352853384364
"4823" 964.4 86.9290329454993 56.4428796976286
"4824" 964.6 92.1240502571847 53.2020594960535
"4825" 964.8 97.6098814328245 50.2105232905471
"4826" 965 103.492963368718 49.1353963506551
"4827" 965.2 109.799588455096 48.2639602597663
"4828" 965.4 115.92662560818 50.5460333048854
"4829" 965.6 120.410077491238 52.3159459404291
"4830" 965.8 122.597237299176 51.1116095625702
"4831" 966 122.631295082115 51.7864492176404
"4832" 966.2 123.000003845359 55.0569124375111
"4833" 966.4 122.063235057995 58.3418120203515
"4834" 966.6 120.701665078884 63.2629454997462
"4835" 966.8 118.515377578471 68.6144789566
"4836" 967 116.221122685019 74.1441192081404
"4837" 967.2 113.473271633265 79.9175529945589
"4838" 967.4 109.636494745178 85.2331635286924
"4839" 967.6 105.312063223795 90.3621558727824
"4840" 967.8 99.6385954749955 94.2335623843223
"4841" 968 93.6911202287723 97.2070100112679
"4842" 968.2 87.3337671778195 100.329368052192
"4843" 968.4 79.7232467669467 101.664724050583
"4844" 968.6 72.3456953553603 101.2401159057
"4845" 968.8 65.0417965530176 100.109432901504
"4846" 969 57.9855382985247 98.9333471318037
"4847" 969.2 51.0604357931852 96.9558162175651
"4848" 969.4 45.3335595421718 93.4721726908595
"4849" 969.6 39.5654618239162 88.9325249807793
"4850" 969.8 34.7282760733694 83.9585229713182
"4851" 970 30.3124533634966 78.1146067438091
"4852" 970.2 27.453965848085 71.7567916914268
"4853" 970.4 25.553841459858 64.4556281770634
"4854" 970.6 24.4001823368132 57.5503643463278
"4855" 970.8 24.3266926858996 50.1073643384106
"4856" 971 26.0971077377233 43.0106472655562
"4857" 971.2 28.0069684612356 35.6866963620196
"4858" 971.4 31.7072267859421 29.0609899210562
"4859" 971.6 37.3724140457717 23.571099088275
"4860" 971.8 43.1595177953127 18.9112840583294
"4861" 972 50.0007735644064 14.8878241235071
"4862" 972.2 57.1335130406344 12.0260059664
"4863" 972.4 64.6247515975492 9.78750909311428
"4864" 972.6 72.7313555667498 8.77255585163076
"4865" 972.8 80.8419307446228 8.76440923899036
"4866" 973 88.505947948533 9.74738821419545
"4867" 973.2 95.8096922704095 12.1326293151717
"4868" 973.4 102.754389974725 16.0624613127587
"4869" 973.6 107.600484402909 20.1962162345333
"4870" 973.8 109.807995503102 27.3471831042191
"4871" 974 111.218525892897 34.5670462969758
"4872" 974.2 112.026785810795 42.1060084272235
"4873" 974.4 113.555494252326 50.1061232085789
"4874" 974.6 114.057598135942 57.52609379436
"4875" 974.8 113.243656149159 65.4570274380793
"4876" 975 111.221350948518 73.0574093667962
"4877" 975.2 108.48908753914 80.4739110875604
"4878" 975.4 105.299184107597 88.4896949633126
"4879" 975.6 101.891496104423 95.8188947159377
"4880" 975.8 97.8514673638588 102.872176272844
"4881" 976 92.3894612246633 109.194654443083
"4882" 976.2 85.8972263945785 114.752000690945
"4883" 976.4 79.2194468426214 118.29915151174
"4884" 976.6 71.7555432298366 122.197385457996
"4885" 976.8 63.5634473611643 123.456944606928
"4886" 977 55.8235889297068 121.989622336635
"4887" 977.2 48.0311652103629 119.520164641776
"4888" 977.4 40.5611993160568 115.942216750547
"4889" 977.6 34.0272901326296 110.838353718471
"4890" 977.8 29.0757814477935 104.651868457265
"4891" 978 24.8196435758997 97.759017295561
"4892" 978.2 21.1417074819684 90.0213864325842
"4893" 978.4 18.0777402240474 82.0525482908211
"4894" 978.6 16.6857541135647 73.6595269104849
"4895" 978.8 17.2536808400254 65.56338951915
"4896" 979 19.8911766424727 57.1651264239918
"4897" 979.2 23.1087811296 49.9492272788211
"4898" 979.4 28.1414352721518 43.3690716804968
"4899" 979.6 34.1333301131844 37.5113988741835
"4900" 979.8 40.7494201661841 32.6679646764968
"4901" 980 47.4444979262717 27.4841256347864
"4902" 980.2 54.5888656824778 23.5551748219
"4903" 980.4 61.9387426297313 19.9489999931711
"4904" 980.6 70.2806836957635 17.7996899749357
"4905" 980.8 77.9210627839951 17.3330955884118
"4906" 981 85.9882771737124 17.0288079216162
"4907" 981.2 94.3737478353088 17.1854682719
"4908" 981.4 102.550158461595 18.5335979287765
"4909" 981.6 109.327049508765 21.7120694104968
"4910" 981.8 108.926536536442 26.1595162045023
"4911" 982 108.101685026357 33.7426395317617
"4912" 982.2 105.925915718021 41.0222511728526
"4913" 982.4 102.788266548892 48.46454925633
"4914" 982.6 99.6716217254921 55.24828673208
"4915" 982.8 94.302734221578 62.9205797190116
"4916" 983 89.7269206357094 69.2348000816079
"4917" 983.2 83.7123289754605 74.6770370880055
"4918" 983.4 77.3627333637603 78.7017778748727
"4919" 983.6 70.1205076987421 81.9815976838909
"4920" 983.8 61.9023629476088 84.0815419503444
"4921" 984 54.1952128084421 85.4772970928712
"4922" 984.2 45.9430550141178 87.1506693255622
"4923" 984.4 37.6583368386057 87.7386542766273
"4924" 984.6 29.2309568782148 85.8902812486636
"4925" 984.8 21.2250580602579 83.5678679542947
"4926" 985 14.091959057503 79.4972610691565
"4927" 985.2 7.94230990404736 74.0971200575842
"4928" 985.4 4.85670294881947 68.2440745115604
"4929" 985.6 6.01320707541432 62.4953141975667
"4930" 985.8 10.0481741717564 57.2254436452
"4931" 986 14.2362787718421 51.5582247318572
"4932" 986.2 18.0639873786296 45.2480066912438
"4933" 986.4 23.3808374171368 39.0670865097158
"4934" 986.6 29.3418707350121 33.9760147377
"4935" 986.8 36.0781311114421 30.4241841756581
"4936" 987 43.5829047978241 27.3419295810067
"4937" 987.2 51.4459773341421 24.8545949581
"4938" 987.4 59.2845584599787 22.6214690568878
"4939" 987.6 67.3079257849421 20.9296128537293
"4940" 987.8 75.6718915556303 20.3770659420706
"4941" 988 84.2771699982021 20.9690739626
"4942" 988.2 92.2907869631344 22.7453121319714
"4943" 988.4 99.9257732096839 25.6011805631802
"4944" 988.6 107.468275643463 29.6362946669816
"4945" 988.8 114.123530144401 34.819155894502
"4946" 989 119.881326410349 41.4421442338486
"4947" 989.2 124.189509209303 48.5385794013444
"4948" 989.4 125.283994913998 55.1595354874833
"4949" 989.6 123.591834888612 61.559488128334
"4950" 989.8 121.607003219883 68.8437883924
"4951" 990 119.3860082585 76.1469019406885
"4952" 990.2 116.260244332271 83.1082912320857
"4953" 990.4 112.762515372831 89.8673587332611
"4954" 990.6 108.669726646577 96.6776844735892
"4955" 990.8 103.938900837697 103.502203012947
"4956" 991 98.7648114679704 110.327403672843
"4957" 991.2 92.8746717699373 116.262852357536
"4958" 991.4 85.670940717648 120.651983961135
"4959" 991.6 78.112012966331 123.414479896594
"4960" 991.8 70.0963873237017 125.224265964871
"4961" 992 62.2414775537321 125.86412748669
"4962" 992.2 54.3299679615603 124.824243939191
"4963" 992.4 47.1883927504143 123.088917117372
"4964" 992.6 39.6989425505262 120.078850442148
"4965" 992.8 32.4374384703603 116.395384980845
"4966" 993 25.6516495829286 111.75495203167
"4967" 993.2 18.9309419587194 107.030982063837
"4968" 993.4 14.5891495938438 102.749423093793
"4969" 993.6 13.3895480305254 97.3553026553722
"4970" 993.8 11.8018263738267 89.9487494280667
"4971" 994 10.4930178171718 82.4921758325081
"4972" 994.2 10.2028382058603 74.8313125494
"4973" 994.4 9.91239699566327 66.7797584814866
"4974" 994.6 10.7481655071023 59.046808667633
"4975" 994.8 12.98931370823 51.4834427224909
"4976" 995 16.9782198076542 43.9015617138849
"4977" 995.2 21.5084500264421 37.0757150935579
"4978" 995.4 26.8495550832316 31.2021751590316
"4979" 995.6 32.3300148147342 25.4825478262989
"4980" 995.8 38.6422222193853 20.0880277338886
"4981" 996 45.9725359543202 15.2434845676317
"4982" 996.2 53.1635707937278 10.8885583681857
"4983" 996.4 60.2985685956165 6.82506650196977
"4984" 996.6 68.476108654545 3.7229061341647
"4985" 996.8 76.2266675945455 2.64276928308965
"4986" 997 82.2946375966504 6.01194136544166
"4987" 997.2 88.1770583535532 12.0684706767333
"4988" 997.4 93.6642677129088 18.1833889647333
"4989" 997.6 98.7939856000557 24.4266664907864
"4990" 997.8 103.516481043825 31.030770849517
"4991" 998 108.780352445288 37.7669700898038
"4992" 998.2 113.36687830524 45.0651838638231
"4993" 998.4 116.979900863819 52.8089535263434
"4994" 998.6 119.703719570629 60.7834307581009
"4995" 998.8 122.172454642732 68.7271096555963
"4996" 999 123.608431314271 76.691266862
"4997" 999.2 122.947215145775 82.7722133817333
"4998" 999.4 117.116500243336 86.20123874115
"4999" 999.6 110.480387434766 89.2418368972235
"5000" 999.8 103.426798659052 92.23589872662
"5001" 1000 96.3392263816774 95.7539251230471
"5002" 1000.2 88.3490791292621 98.04124927629
"5003" 1000.4 80.1721258064806 98.2032358136308
"5004" 1000.6 71.846941815269 97.0052410048038
"5005" 1000.8 63.4437929754421 94.99143378015
"5006" 1001 55.3594176424962 91.365004902427
"5007" 1001.2 47.9050825726853 87.0439337022919
"5008" 1001.4 40.7305139637639 81.9199651082609
"5009" 1001.6 34.2530688274691 75.9468719668054
"5010" 1001.8 30.0848540854143 70.3265145282055
"5011" 1002 25.5764203887886 61.1900499081624
"5012" 1002.2 23.4405164311921 52.95137055015
"5013" 1002.4 21.8445195581053 44.1360319326632
"5014" 1002.6 21.4858262980492 37.2409443236143
"5015" 1002.8 22.0612916802603 28.5438131790136
"5016" 1003 25.2775631766921 19.5195107434357
"5017" 1003.2 28.4313109146564 13.6047832327214
"5018" 1003.4 31.6095987438892 13.6776334059529
"5019" 1003.6 38.4174246272635 14.1871564030071
"5020" 1003.8 46.0665976918021 14.71657001312
"5021" 1004 54.9831807144177 16.2595304417049
"5022" 1004.2 61.5011688307754 17.3624045649556
"5023" 1004.4 69.5475030700497 20.7404095603747
"5024" 1004.6 77.0468543169606 24.2180961332148
"5025" 1004.8 84.1685027895814 29.1580977099949
"5026" 1005 90.4183594303552 35.4416011317261
"5027" 1005.2 95.4375457093121 42.05917234965
"5028" 1005.4 99.1182936515295 49.6258271547495
"5029" 1005.6 102.049599702498 57.7652613928205
"5030" 1005.8 103.404432493106 66.4159502419962
"5031" 1006 103.482362535985 75.1443381284286
"5032" 1006.2 102.941220524656 85.3765781892641
"5033" 1006.4 102.255251507956 94.0095890133715
"5034" 1006.6 100.315259942594 102.556907968855
"5035" 1006.8 97.0149458545391 110.181328647565
"5036" 1007 91.7107841786136 116.980570748829
"5037" 1007.2 84.7897331886707 120.631322560057
"5038" 1007.4 76.8255830298183 122.183360416051
"5039" 1007.6 68.0962370320532 122.597034222678
"5040" 1007.8 60.052043614785 121.952581690143
"5041" 1008 52.242515223855 119.139926313996
"5042" 1008.2 44.2181485871921 116.022081572733
"5043" 1008.4 36.6499611328745 112.643267864049
"5044" 1008.6 28.8163256378512 108.876814994918
"5045" 1008.8 22.5473316342421 103.109624778125
"5046" 1009 17.7938999858455 96.0022901515513
"5047" 1009.2 14.2373804490508 88.2941027584696
"5048" 1009.4 11.7554229834238 80.0030467666019
"5049" 1009.6 10.8134594908588 71.5013715140944
"5050" 1009.8 11.4169743787482 62.9173614206755
"5051" 1010 13.9732987958207 55.4105101711281
"5052" 1010.2 18.9429192266921 48.161628168313
"5053" 1010.4 24.3509530244315 41.1667358042936
"5054" 1010.6 29.6609232627679 34.4616869697034
"5055" 1010.8 34.5539773852906 30.1275538530364
"5056" 1011 40.9210685828937 27.0708418886903
"5057" 1011.2 47.3269682621833 24.0595057052118
"5058" 1011.4 54.9126112357796 21.9229375184625
"5059" 1011.6 61.9328630851458 19.5469779965481
"5060" 1011.8 69.3250901174542 17.2507002064482
"5061" 1012 76.8251822298214 15.8390440942621
"5062" 1012.2 85.1468339867464 15.5542695075739
"5063" 1012.4 93.3957370590283 16.2563696958138
"5064" 1012.6 101.376792701488 17.8209912663205
"5065" 1012.8 108.306408233968 20.8229059596632
"5066" 1013 110.794923099379 25.0309352552211
"5067" 1013.2 112.217855797272 32.108199936166
"5068" 1013.4 113.795162886585 40.1691894204572
"5069" 1013.6 114.49600567268 48.2299044029644
"5070" 1013.8 115.295621269083 55.9225603675748
"5071" 1014 115.283889587395 63.7696561180415
"5072" 1014.2 115.66138789861 72.1917537790542
"5073" 1014.4 115.210503334842 80.6732434138286
"5074" 1014.6 113.255977737906 88.7705467377273
"5075" 1014.8 110.360795543989 96.6481583988623
"5076" 1015 106.968226606756 104.164721170229
"5077" 1015.2 101.882649273162 110.574295790064
"5078" 1015.4 95.1691107317598 115.967710868849
"5079" 1015.6 87.7565254639275 120.043860692167
"5080" 1015.8 79.9222337563195 122.36254355807
"5081" 1016 71.9764388545081 123.400925908862
"5082" 1016.2 64.0696557977021 123.90735363453
"5083" 1016.4 55.4670144014806 122.736405579669
"5084" 1016.6 47.6564525533865 119.727127549317
"5085" 1016.8 39.8882160413687 116.317386622574
"5086" 1017 32.3165043585876 113.494273179436
"5087" 1017.2 24.6440987816921 110.510768810186
"5088" 1017.4 18.7378768041 107.477734856716
"5089" 1017.6 16.8490931639332 102.379155930552
"5090" 1017.8 15.8433124111576 95.2550078442879
"5091" 1018 15.4271918344421 88.2113711351019
"5092" 1018.2 15.2481163227787 80.0201735005154
"5093" 1018.4 15.3565577514598 71.8854641927363
"5094" 1018.6 16.2730531148245 63.7143011765471
"5095" 1018.8 18.0317307048316 55.6336875031263
"5096" 1019 19.8403271196088 47.5392432181667
"5097" 1019.2 23.0496480160355 39.9813180756198
"5098" 1019.4 27.7400689979147 32.9256431279275
"5099" 1019.6 32.8903748011195 25.7393677453355
"5100" 1019.8 38.9169900668125 19.6413440195111
"5101" 1020 45.4534041574421 14.284066938375
"5102" 1020.2 52.8737766170119 10.4646871980977
"5103" 1020.4 60.9511105811171 8.8045268787375
"5104" 1020.6 69.9406038105621 8.5863644294
"5105" 1020.8 78.6824742629665 9.29169291079024
"5106" 1021 87.3741286973267 10.6050714283231
"5107" 1021.2 95.5810253947796 13.1231879196375
"5108" 1021.4 102.915510266496 16.5817308684652
"5109" 1021.6 108.90278162163 22.44047617565
"5110" 1021.8 114.639718574716 29.0659767307895
"5111" 1022 119.122876894423 35.2350117361788
"5112" 1022.2 120.653182923883 43.6746818686844
"5113" 1022.4 122.17001051191 52.0090630444734
"5114" 1022.6 123.259952522766 60.6940070930216
"5115" 1022.8 123.906106347619 69.1959956957529
"5116" 1023 124.645752092369 77.3102387131707
"5117" 1023.2 123.063971328383 82.8571428024
"5118" 1023.4 117.609303845772 87.2169904895359
"5119" 1023.6 110.826929721442 91.6061220931353
"5120" 1023.8 103.559826182002 94.88824453404
"5121" 1024 96.0729680851694 97.3067256003697
"5122" 1024.2 87.8377073087237 98.1518595397398
"5123" 1024.4 80.1660229754906 96.9014181179825
"5124" 1024.6 72.1187359403032 94.8817332784556
"5125" 1024.8 64.2278545662345 92.1196575912396
"5126" 1025 56.1673189438195 88.885529227834
"5127" 1025.2 48.9856946095614 84.5366415753083
"5128" 1025.4 41.8726633141263 79.0487287809263
"5129" 1025.6 35.3282462330367 73.8018302475351
"5130" 1025.8 28.377258547361 68.489150676373
"5131" 1026 22.794870028596 62.2045942575923
"5132" 1026.2 17.8046224924115 54.7979354795939
"5133" 1026.4 14.2337449142621 47.59317340029
"5134" 1026.6 11.0828521448615 40.1390140364323
"5135" 1026.8 10.4861695534421 33.5930829674588
"5136" 1027 14.4746490775162 28.7146371274
"5137" 1027.2 20.1801339651741 24.6590384003072
"5138" 1027.4 26.8615575665053 19.9298060518105
"5139" 1027.6 33.5020425717754 15.3901546850296
"5140" 1027.8 41.138393749148 11.8521504464471
"5141" 1028 49.1591708681921 10.01954840315
"5142" 1028.2 57.6539284051421 9.07683183375
"5143" 1028.4 66.0702338131729 9.91420325636154
"5144" 1028.6 74.2267646769977 12.6252302122148
"5145" 1028.8 81.9938756513029 17.0637181846785
"5146" 1029 89.2147082250296 22.0901423154
"5147" 1029.2 95.3230626824971 27.6170876910923
"5148" 1029.4 100.4544611117 34.410387629529
"5149" 1029.6 104.569069334472 41.932743325703
"5150" 1029.8 107.686668361374 49.8929837789825
"5151" 1030 110.041433871642 58.1536008853429
"5152" 1030.2 111.462762207638 68.266347705157
"5153" 1030.4 110.562684573814 77.3500765108857
"5154" 1030.6 109.790016158364 85.8737863510311
"5155" 1030.8 109.339506593952 94.6864228318904
"5156" 1031 107.815821296277 103.238966926177
"5157" 1031.2 104.425213070795 111.179855632665
"5158" 1031.4 100.28705674925 114.857568554746
"5159" 1031.6 93.6313720180105 115.809311024116
"5160" 1031.8 85.3189991546155 116.099211352727
"5161" 1032 77.3836997492965 116.255431340196
"5162" 1032.2 69.2615299791221 116.89812854691
"5163" 1032.4 60.4538410310421 116.991490245771
"5164" 1032.6 52.2062576109372 116.259141848866
"5165" 1032.8 43.4861452863032 115.809758021067
"5166" 1033 35.2701652038572 114.343924293617
"5167" 1033.2 27.6821597787935 111.445074415724
"5168" 1033.4 19.9561662472926 107.920449827456
"5169" 1033.6 15.9031163885986 104.059957301009
"5170" 1033.8 13.3629716507352 97.6139957183224
"5171" 1034 10.9997893331718 90.8623145476703
"5172" 1034.2 9.38048624580573 83.5520198805818
"5173" 1034.4 8.91251063533684 75.5219228385053
"5174" 1034.6 9.51485748110876 67.1735097859555
"5175" 1034.8 11.1665103136721 59.58605689263
"5176" 1035 13.9068772864421 51.6858788508796
"5177" 1035.2 17.9017463646974 44.4478123059
"5178" 1035.4 21.9269635817904 36.8148999063775
"5179" 1035.6 26.1028071769916 29.6497940450703
"5180" 1035.8 31.3732182867603 22.8023913205364
"5181" 1036 37.6436931162278 17.1263209967929
"5182" 1036.2 43.8774683454909 10.988209874839
"5183" 1036.4 49.8136321167342 5.1238205767146
"5184" 1036.6 55.7729811038956 4.59418788236511
"5185" 1036.8 62.9033436055307 7.54786037415949
"5186" 1037 70.2904873114004 11.182019848525
"5187" 1037.2 78.096866841556 14.5384117397924
"5188" 1037.4 85.6217148467052 18.6555294940974
"5189" 1037.6 92.8705316758567 23.9358036279366
"5190" 1037.8 98.1005604144201 30.9685332912462
"5191" 1038 102.804289471824 38.3366409041059
"5192" 1038.2 107.31851153375 45.8846711103519
"5193" 1038.4 110.535654504302 53.8041373382692
"5194" 1038.6 114.177252521664 62.1591352407611
"5195" 1038.8 117.052101183762 70.8536472552641
"5196" 1039 119.344953754395 79.2281959679327
"5197" 1039.2 121.280835718928 87.1452993770697
"5198" 1039.4 119.154791342046 89.7477778286673
"5199" 1039.6 114.093348106749 93.8988083744198
"5200" 1039.8 107.687761719553 97.7268688707889
"5201" 1040 100.830492559957 101.95513092639
"5202" 1040.2 93.3019177164025 105.386984068954
"5203" 1040.4 84.9033309213539 107.024558830341
"5204" 1040.6 76.7583857264234 108.195478278493
"5205" 1040.8 68.125453419244 108.766224652381
"5206" 1041 59.1577489745553 108.978948814523
"5207" 1041.2 50.384060657433 108.0047442618
"5208" 1041.4 41.8944860109876 105.732496216145
"5209" 1041.6 33.6963049862421 103.225644433143
"5210" 1041.8 26.7895426668632 99.1535341390053
"5211" 1042 20.1957414566354 93.8087559127361
"5212" 1042.2 14.2472955439291 87.1109990027478
"5213" 1042.4 9.44095330169211 80.1170315383018
"5214" 1042.6 6.49873742420103 72.0366038005875
"5215" 1042.8 4.72516280558098 63.6135515696778
"5216" 1043 4.46368640840087 55.3754707284309
"5217" 1043.2 4.94068486179151 46.9826485389904
"5218" 1043.4 5.91495351384751 39.4019717929135
"5219" 1043.6 10.9000329581754 36.6640309018
"5220" 1043.8 17.7556735895368 32.8596398528842
"5221" 1044 25.6733117224105 29.4039064256526
"5222" 1044.2 33.5222399872682 26.1695239450304
"5223" 1044.4 42.1899703432007 24.7258829567793
"5224" 1044.6 50.6806584984051 22.6280286462889
"5225" 1044.8 59.4188576656729 21.0905883644769
"5226" 1045 68.5098627733772 20.3430228045429
"5227" 1045.2 77.1899703469421 20.6222144877409
"5228" 1045.4 85.9267779632447 21.2402893625447
"5229" 1045.6 94.7525927588803 22.3306166300966
"5230" 1045.8 103.678034908656 24.5721807778045
"5231" 1046 111.666270044817 28.3762464669312
"5232" 1046.2 116.97799827534 33.1344335090327
"5233" 1046.4 118.495114181329 40.3048763652866
"5234" 1046.6 119.54363883981 48.5941307205226
"5235" 1046.8 121.015148741025 57.1482994214278
"5236" 1047 120.90618489698 65.9690076249283
"5237" 1047.2 120.544517180894 74.6769696599193
"5238" 1047.4 119.178003325059 83.5072100503065
"5239" 1047.6 116.227666163385 92.3061474902857
"5240" 1047.8 112.821470825699 100.500645569152
"5241" 1048 107.927070490998 107.773311590483
"5242" 1048.2 102.552373706754 113.978710878253
"5243" 1048.4 94.9092364038821 115.81273055079
"5244" 1048.6 86.5566830632799 117.680500665481
"5245" 1048.8 78.2527828318865 119.6740466614
"5246" 1049 69.7052107660201 121.583789872905
"5247" 1049.2 60.9183019063195 122.495946846192
"5248" 1049.4 52.5043956943112 121.650441590933
"5249" 1049.6 43.7206927240598 119.951316240635
"5250" 1049.8 35.9409773525247 117.081751408574
"5251" 1050 28.1022913343963 112.691913279804
"5252" 1050.2 20.6015957346526 107.568251739268
"5253" 1050.4 14.6470304216526 102.200935851611
"5254" 1050.6 12.4032328541 95.2512507578474
"5255" 1050.8 10.6140141858876 86.9777638760182
"5256" 1051 10.3800214656313 77.7062882084541
"5257" 1051.2 11.1351717543572 69.2391909310698
"5258" 1051.4 12.6067952196944 60.5691228741757
"5259" 1051.6 14.8899652994517 52.0694111816885
"5260" 1051.8 17.3079933371225 43.720877754266
"5261" 1052 20.8655510553464 36.0316681196234
"5262" 1052.2 25.342286712703 28.3213769838783
"5263" 1052.4 29.9400795598904 21.3389562326069
"5264" 1052.6 36.9294454569177 14.8146945657293
"5265" 1052.8 44.3444688400774 9.83332815871764
"5266" 1053 52.5582832240898 6.50318085543409
"5267" 1053.2 61.2943827524076 4.68986118122758
"5268" 1053.4 70.1278640594582 3.27074157622258
"5269" 1053.6 78.2532855814064 3.49969877018571
"5270" 1053.8 87.0870973945373 6.1901414891619
"5271" 1054 94.3821940272421 10.2042698931
"5272" 1054.2 103.317376019874 15.1786754609368
"5273" 1054.4 107.333440972846 21.4314875529957
"5274" 1054.6 110.263217585667 30.0859132790629
"5275" 1054.8 112.750593027075 38.7423751532571
"5276" 1055 114.671153649956 47.5143710306857
"5277" 1055.2 115.553927138889 56.408637003332
"5278" 1055.4 114.34803558497 65.2443032759377
"5279" 1055.6 111.692061095185 74.1033460865429
"5280" 1055.8 107.417081378071 81.8853075744857
"5281" 1056 102.622112906204 89.4699500794459
"5282" 1056.2 97.4851039217038 97.0193221317925
"5283" 1056.4 91.041121818185 103.4949920244
"5284" 1056.6 83.9817359009016 109.176081650076
"5285" 1056.8 76.4210956730109 114.048836087978
"5286" 1057 68.9716662336968 118.201803166353
"5287" 1057.2 61.0788592341088 122.901364646733
"5288" 1057.4 52.9057871520776 126.593810113475
"5289" 1057.6 45.5457597140963 124.397154303241
"5290" 1057.8 39.0601946313006 118.836370158504
"5291" 1058 31.8995284772814 113.4317342424
"5292" 1058.2 24.5589087423645 108.06141268559
"5293" 1058.4 18.0942953733904 101.715867091469
"5294" 1058.6 13.0007969643082 93.4251684374089
"5295" 1058.8 9.85955342217184 85.0056276062919
"5296" 1059 7.54317533667147 76.2618668277853
"5297" 1059.2 7.27579660014113 67.8889508280116
"5298" 1059.4 7.84962406098947 58.8480425768842
"5299" 1059.6 9.4738809063827 50.3073116678852
"5300" 1059.8 12.4683000797324 42.2225245014968
"5301" 1060 16.6736862891195 34.9281831297226
"5302" 1060.2 21.3286278756034 27.8146592342065
"5303" 1060.4 25.9807086551421 20.3745680179333
"5304" 1060.6 31.9628483006303 14.3565691864588
"5305" 1060.8 38.9033823131421 9.9622210442
"5306" 1061 47.5416009042539 7.09959998290588
"5307" 1061.2 55.6359760138142 4.8919346304
"5308" 1061.4 64.1927242981383 4.83871936048861
"5309" 1061.6 73.4271918406421 5.646744856575
"5310" 1061.8 82.3156787262026 7.00201206780845
"5311" 1062 90.3301588875626 9.57021548929157
"5312" 1062.2 98.2306279365182 14.1058536268565
"5313" 1062.4 105.221770032632 19.3303831406842
"5314" 1062.6 111.490128159473 25.264596069502
"5315" 1062.8 117.417419485345 32.1567523368466
"5316" 1063 119.549146690123 38.7170464232351
"5317" 1063.2 120.030794754677 47.4790432464588
"5318" 1063.4 120.436465072008 56.4721357083057
"5319" 1063.6 121.6858119019 65.0553012443439
"5320" 1063.8 122.089065644976 74.2487626882252
"5321" 1064 120.698114893814 83.4868337927714
"5322" 1064.2 118.454844545195 91.995464377598
"5323" 1064.4 114.516133372323 100.35338262873
"5324" 1064.6 109.381210046124 107.438257088624
"5325" 1064.8 104.195914929496 113.288415845025
"5326" 1065 96.8894069192875 114.9604638144
"5327" 1065.2 88.2555271003926 115.509141507321
"5328" 1065.4 79.5768641873021 116.37071684457
"5329" 1065.6 70.8031587408833 115.923413569312
"5330" 1065.8 62.3650936056707 114.567361924457
"5331" 1066 54.0922008414047 111.770848141979
"5332" 1066.2 46.0963409172271 107.849013866148
"5333" 1066.4 39.2914212991766 102.466819922878
"5334" 1066.6 33.5819389819556 95.7583808796162
"5335" 1066.8 29.1667011596789 87.674652440479
"5336" 1067 25.5126118074684 79.7963311812684
"5337" 1067.2 23.5455381598368 71.2005798159
"5338" 1067.4 22.4996354915598 62.3279532803706
"5339" 1067.6 21.60640843804 53.6655000216062
"5340" 1067.8 21.6844864477895 44.8601669930842
"5341" 1068 22.4009942414196 36.0118874626584
"5342" 1068.2 24.3478610205009 27.3417780215647
"5343" 1068.4 27.8195232082561 19.0682350219116
"5344" 1068.6 32.016506461148 13.3404136474235
"5345" 1068.8 35.1295181799296 14.2554032589
"5346" 1069 41.5542444931598 15.5660640537176
"5347" 1069.2 48.4794148443267 18.0968262859769
"5348" 1069.4 55.2304269907974 21.8940224032026
"5349" 1069.6 61.8593301342775 26.371552667362
"5350" 1069.8 68.6702558392494 31.2164736759542
"5351" 1070 75.5676834816982 36.3054630306439
"5352" 1070.2 81.3708353539421 42.6116751569217
"5353" 1070.4 86.2186307994515 49.6974119682396
"5354" 1070.6 90.6863140972365 57.3044994423813
"5355" 1070.8 94.8955961985916 65.3660476760355
"5356" 1071 98.097881029461 73.3170049544944
"5357" 1071.2 101.086970631218 81.6320160659608
"5358" 1071.4 102.439115879413 90.3209401245176
"5359" 1071.6 103.689122657782 99.217354231189
"5360" 1071.8 104.923041560042 108.073901075771
"5361" 1072 103.151452802025 111.740223280789
"5362" 1072.2 97.3771658781685 116.146671430409
"5363" 1072.4 90.6682827742707 120.0307502282
"5364" 1072.6 83.4159373777999 122.870587471354
"5365" 1072.8 75.9693331858075 125.39330817716
"5366" 1073 68.1397960093195 126.883833377145
"5367" 1073.2 59.9896843925239 126.238318793291
"5368" 1073.4 52.0536158730383 124.184288876227
"5369" 1073.6 45.0226483688421 120.645881889314
"5370" 1073.8 38.1368903951921 116.475038482956
"5371" 1074 31.4966426762529 111.600013223697
"5372" 1074.2 24.997965098899 106.694122227874
"5373" 1074.4 20.4971693672814 99.7345902647036
"5374" 1074.6 17.193439618148 92.0327318511479
"5375" 1074.8 14.2208552909204 83.8541403493565
"5376" 1075 11.9896664626368 75.4265700818602
"5377" 1075.2 10.347294666846 67.0039231543038
"5378" 1075.4 9.66388404070172 57.9417906433615
"5379" 1075.6 9.77002138477896 49.2452070811895
"5380" 1075.8 11.2910419612068 40.1965952167059
"5381" 1076 14.0179114950039 31.8465287973775
"5382" 1076.2 18.0327911652011 24.2036569947614
"5383" 1076.4 23.9180051591214 16.1699207181736
"5384" 1076.6 25.1842790363325 13.8863093040164
"5385" 1076.8 25.6399541714941 14.0543852469974
"5386" 1077 26.7044031005519 14.4697982598512
"5387" 1077.2 28.7595606466109 14.8733475177117
"5388" 1077.4 33.7413513432199 16.5933214778074
"5389" 1077.6 39.1944468624291 19.5736946108416
"5390" 1077.8 44.8855219586303 23.7897298983882
"5391" 1078 50.3808522014064 28.2687576689
"5392" 1078.2 56.0777199399362 33.0475363358823
"5393" 1078.4 62.1768641854421 37.8925534346609
"5394" 1078.6 68.4951606671841 42.6211448468839
"5395" 1078.8 73.9478995733321 48.40340007345
"5396" 1079 78.7736313344421 54.4907162997333
"5397" 1079.2 83.7252113553588 60.4357757464
"5398" 1079.4 88.938020026785 66.6526093392
"5399" 1079.6 94.4473503650135 73.1569896848286
"5400" 1079.8 99.3101780119567 80.0148931612544
"5401" 1080 104.431845131919 86.8367484542808
"5402" 1080.2 108.768768045612 94.6795585254849
"5403" 1080.4 111.682106654692 102.397987007456
"5404" 1080.6 109.524808465053 105.168809356706
"5405" 1080.8 104.749361613296 108.559836358817
"5406" 1081 99.1860898980303 113.323074542429
"5407" 1081.2 93.2482927601921 118.025272619804
"5408" 1081.4 87.1434975883779 121.808190544024
"5409" 1081.6 80.5402931471643 124.29208391015
"5410" 1081.8 73.7916201808245 125.732761656312
"5411" 1082 66.8448202612188 125.939858968643
"5412" 1082.2 60.0718132728267 125.768140908756
"5413" 1082.4 52.2426519673833 124.638670884194
"5414" 1082.6 45.2875516612967 121.130972268655
"5415" 1082.8 38.5774360880785 116.732400363764
"5416" 1083 31.8344802529023 112.220926307055
"5417" 1083.2 25.6254080059819 107.174765861427
"5418" 1083.4 20.6906022450403 100.430708194811
"5419" 1083.6 16.754190523968 93.3177384728741
"5420" 1083.8 13.807577462361 85.0572738756162
"5421" 1084 12.7161884590262 76.5190029397274
"5422" 1084.2 12.3686345008478 66.9677295387113
"5423" 1084.4 13.4218245496993 58.5357832783429
"5424" 1084.6 14.4537251213094 49.3966843132163
"5425" 1084.8 15.677793133563 40.8338787984659
"5426" 1085 18.6831988247421 32.8082352035333
"5427" 1085.2 21.9056108493747 24.5335331200854
"5428" 1085.4 26.3328572710898 17.4257799281046
"5429" 1085.6 33.5055204155127 12.5086049097176
"5430" 1085.8 41.7107474613362 8.91609041551765
"5431" 1086 49.7756937735584 7.28279657730697
"5432" 1086.2 58.3489293413707 7.28512437704286
"5433" 1086.4 67.3225441940575 8.75295675455384
"5434" 1086.6 75.7719846627498 11.5115296681308
"5435" 1086.8 84.332080937151 14.6400045278051
"5436" 1087 92.7084083326353 18.4637525636386
"5437" 1087.2 100.502837179453 22.6177201839978
"5438" 1087.4 107.014625816988 28.3092921651273
"5439" 1087.6 113.261690891135 34.8724405684099
"5440" 1087.8 119.336263089617 42.3235460923806
"5441" 1088 124.252950763577 50.1788266585892
"5442" 1088.2 124.229141846685 56.3043959840635
"5443" 1088.4 123.46915700651 64.7016238805651
"5444" 1088.6 122.788849047025 73.1999599274278
"5445" 1088.8 121.936085311471 81.4594471937143
"5446" 1089 120.388722839303 90.3733965314
"5447" 1089.2 116.678048555259 98.0567820102441
"5448" 1089.4 111.27739329122 105.05557012915
"5449" 1089.6 105.820257494051 111.281089685427
"5450" 1089.8 99.5512634904421 116.971950093347
"5451" 1090 92.9594329960721 119.13389554596
"5452" 1090.2 85.0419687309468 120.543184190652
"5453" 1090.4 76.8418785259273 121.635411747588
"5454" 1090.6 68.4697125464936 121.788526567689
"5455" 1090.8 60.0160467491643 120.944449245539
"5456" 1091 52.2111325841027 118.021429218886
"5457" 1091.2 44.6599066521263 114.584986375663
"5458" 1091.4 37.4512079892529 109.850926235914
"5459" 1091.6 30.7036858233368 103.947576437163
"5460" 1091.8 24.1062048845465 97.7855194054957
"5461" 1092 18.186155511951 90.7942521427393
"5462" 1092.2 13.4334460017579 83.2594400581895
"5463" 1092.4 9.9708706321248 75.1987956195923
"5464" 1092.6 8.3323906104421 66.2852895948167
"5465" 1092.8 7.64090798113369 56.8187349054841
"5466" 1093 7.0920673250321 48.3078544752
"5467" 1093.2 7.56745247308362 39.627266462117
"5468" 1093.4 10.4101538260421 30.8548585282
"5469" 1093.6 16.368338935585 26.0484599571857
"5470" 1093.8 23.3919508275754 21.4489251893667
"5471" 1094 31.394914107477 17.4328498983767
"5472" 1094.2 39.9945247335296 14.475158134875
"5473" 1094.4 48.8506502461828 12.5922021041778
"5474" 1094.6 57.9034159207113 11.7467188330538
"5475" 1094.8 66.4004880391046 11.742554024925
"5476" 1095 75.3822792685275 12.5728685775219
"5477" 1095.2 84.3705699130497 14.7948125857291
"5478" 1095.4 92.6728366215881 18.5044985159056
"5479" 1095.6 100.703016935897 22.7719904483659
"5480" 1095.8 107.05357170669 29.0561059321423
"5481" 1096 112.66914760486 36.2815885207775
"5482" 1096.2 117.57870399947 43.8024288309283
"5483" 1096.4 121.632022401871 52.4317844872857
"5484" 1096.6 123.883144522172 61.4239410328054
"5485" 1096.8 126.01231451747 70.7058857838393
"5486" 1097 123.188045753604 77.224256361427
"5487" 1097.2 119.116946785065 84.9483294810792
"5488" 1097.4 115.377013975814 93.4381353400286
"5489" 1097.6 111.974474837 102.480738750669
"5490" 1097.8 106.769137796899 110.174084321114
"5491" 1098 99.7669837979286 115.728271685022
"5492" 1098.2 91.6073763369902 119.480505577765
"5493" 1098.4 83.6893150396421 123.295514367191
"5494" 1098.6 76.0425631409044 126.829750963042
"5495" 1098.8 67.6404945923171 127.282171157948
"5496" 1099 59.1764357145094 125.147094520131
"5497" 1099.2 51.056849205785 122.185530958257
"5498" 1099.4 43.8345507035532 117.28540670515
"5499" 1099.6 37.4930656012084 111.313657989606
"5500" 1099.8 32.0366282713421 104.387909069864
"5501" 1100 27.2301743726313 96.9152573124811
"5502" 1100.2 23.3045738508492 88.9078003340549
"5503" 1100.4 20.3215377916 80.5707533986632
"5504" 1100.6 18.5578395549947 71.8610178108211
"5505" 1100.8 17.4517691285609 62.9117626687069
"5506" 1101 17.0364609570591 54.1487398558787
"5507" 1101.2 17.075576357953 45.0792440856391
"5508" 1101.4 17.5531261886509 34.9499498688725
"5509" 1101.6 19.0595342630444 26.1899170766727
"5510" 1101.8 22.7203988878195 17.5039535994
"5511" 1102 27.9154899072992 15.8933278003286
"5512" 1102.2 35.7376439991296 13.213956237975
"5513" 1102.4 44.1092236119543 11.025495961961
"5514" 1102.6 52.6130249939537 8.78930624273721
"5515" 1102.8 60.9763719051616 8.38284453719268
"5516" 1103 70.0284886603105 8.57798323657105
"5517" 1103.2 78.82628292052 9.38878200777662
"5518" 1103.4 87.7006065009037 11.3351377944385
"5519" 1103.6 96.3144149355031 13.1974105368146
"5520" 1103.8 103.728041630378 16.2259028013032
"5521" 1104 108.945928303636 22.7648112336551
"5522" 1104.2 114.457472535286 29.8651653729938
"5523" 1104.4 118.996775375015 37.6928312723417
"5524" 1104.6 122.779870034573 46.1247714976149
"5525" 1104.8 125.541402668156 53.8986369099429
"5526" 1105 126.134684000616 62.6365385782624
"5527" 1105.2 126.530926489451 71.9310125202785
"5528" 1105.4 125.368214126666 80.9264627825897
"5529" 1105.6 122.107376815801 89.1343083327113
"5530" 1105.8 117.939327178637 97.0332786020111
"5531" 1106 113.239906022396 104.624007900969
"5532" 1106.2 107.147077463215 110.3360568591
"5533" 1106.4 100.482336629508 116.135854947589
"5534" 1106.6 92.6845094486421 120.529407255257
"5535" 1106.8 84.2320815418253 123.443484219774
"5536" 1107 75.7690341581577 125.815846279795
"5537" 1107.2 67.6700761843478 126.368247696023
"5538" 1107.4 59.0302516233556 125.837962692092
"5539" 1107.6 50.1721162922723 125.005370860608
"5540" 1107.8 41.4511761098321 122.73405368802
"5541" 1108 33.6504216192529 118.820161675238
"5542" 1108.2 26.0357583928315 114.392263442506
"5543" 1108.4 20.0548159410737 108.627634512847
"5544" 1108.6 16.668333578274 100.515322217028
"5545" 1108.8 13.193809401097 92.1377488766655
"5546" 1109 10.369222280519 83.8125987849
"5547" 1109.2 9.10702707061356 74.8786303694857
"5548" 1109.4 9.03529244874019 65.897799113025
"5549" 1109.6 9.75416625255322 57.1022959852333
"5550" 1109.8 10.9222597790526 48.2233720514842
"5551" 1110 12.9462389731454 39.5025401327407
"5552" 1110.2 16.2291159916289 30.6829464481253
"5553" 1110.4 21.0466340481518 23.3723026015936
"5554" 1110.6 27.6899487380905 17.5711505036637
"5555" 1110.8 35.2561724330519 12.6800660779976
"5556" 1111 42.8773156177754 7.898436122
"5557" 1111.2 51.5117660460084 6.11215552371325
"5558" 1111.4 60.3653205519486 7.06094379586754
"5559" 1111.6 69.8443172225221 8.82076963044
"5560" 1111.8 78.9138984504778 11.2661909707929
"5561" 1112 88.1077291947671 14.3318397375
"5562" 1112.2 95.7709114557647 19.5874640644645
"5563" 1112.4 101.901082993579 26.3182864737474
"5564" 1112.6 107.47603235034 33.4854173393388
"5565" 1112.8 111.489244970076 41.6949638810733
"5566" 1113 114.211439489014 50.4553555406286
"5567" 1113.2 116.295042187716 59.3132651958906
"5568" 1113.4 116.756156458642 67.9138112361
"5569" 1113.6 117.492924278058 77.4294178556596
"5570" 1113.8 116.941079333952 86.8774075903039
"5571" 1114 115.429716885112 96.3527394139321
"5572" 1114.2 113.043463081143 103.762876879307
"5573" 1114.4 105.885907440442 107.994648877834
"5574" 1114.6 98.870741740385 113.264301955943
"5575" 1114.8 91.8809146161278 118.538418979343
"5576" 1115 83.9159413671243 123.168455768736
"5577" 1115.2 75.8453525273666 126.198789465164
"5578" 1115.4 66.8633054926025 126.137496062513
"5579" 1115.6 58.094673439971 124.908230524506
"5580" 1115.8 48.994713765644 122.798877701602
"5581" 1116 40.5992569934707 120.059868886714
"5582" 1116.2 32.6393243957278 115.972337197771
"5583" 1116.4 24.4606125431404 111.790985693141
"5584" 1116.6 17.8431699531117 106.602301045748
"5585" 1116.8 14.3794968089725 98.686140522913
"5586" 1117 12.2874117896595 89.8460956065652
"5587" 1117.2 11.4236968580421 80.8443155326
"5588" 1117.4 11.4509845550575 71.9392207869866
"5589" 1117.6 13.1467200124421 63.2800447119918
"5590" 1117.8 15.6348636670297 54.6426261397918
"5591" 1118 19.0163880353906 46.2030932964309
"5592" 1118.2 22.596121870623 38.0116981769745
"5593" 1118.4 26.6541300350575 30.2251675378286
"5594" 1118.6 31.5584363117677 22.5389844281093
"5595" 1118.8 37.0624373252113 15.1863603700538
"5596" 1119 43.3177241971564 8.64551170450714
"5597" 1119.2 50.8522484330103 4.44026452958182
"5598" 1119.4 58.5396000197328 3.8787068908186
"5599" 1119.6 67.1178864664421 5.97892091698442
"5600" 1119.8 75.5503287850002 7.94050581177209
"5601" 1120 84.0336215696303 9.23532512025882
"5602" 1120.2 93.3564185793387 10.3918467687448
"5603" 1120.4 100.744843771547 13.6901756145158
"5604" 1120.6 106.4236782779 20.4028477080064
"5605" 1120.8 112.278506643602 27.4366300472617
"5606" 1121 117.528724463646 34.8035566131551
"5607" 1121.2 122.547239229702 41.9636267514
"5608" 1121.4 125.573249916586 50.6252027158327
"5609" 1121.6 126.514762637616 59.7473799376018
"5610" 1121.8 126.661149164763 68.0674052921547
"5611" 1122 125.726012291842 76.8878178069714
"5612" 1122.2 123.131975594317 84.9040235033712
"5613" 1122.4 118.091049465975 92.1295305802318
"5614" 1122.6 112.980708664442 99.3929010062
"5615" 1122.8 108.278995154887 107.185883097539
"5616" 1123 102.486121467277 113.845472979776
"5617" 1123.2 95.3603634039173 117.17031052244
"5618" 1123.4 85.5793759898499 118.03647550175
"5619" 1123.6 76.0570436404998 118.139192371563
"5620" 1123.8 67.1495596861921 118.308098479011
"5621" 1124 58.3760778154421 116.16433835235
"5622" 1124.2 49.7877624601537 112.906233452025
"5623" 1124.4 41.5078259257278 109.8901774006
"5624" 1124.6 33.6887270944141 106.198843159923
"5625" 1124.8 26.3961279373368 101.084560966795
"5626" 1125 19.9127479801942 95.1248817644827
"5627" 1125.2 13.9101823180682 88.7261350288174
"5628" 1125.4 7.22410333849427 80.8764410091131
"5629" 1125.6 4.87322253917424 73.6472295996589
"5630" 1125.8 3.61121773711859 65.3441966761059
"5631" 1126 4.24102424273569 57.3350727230697
"5632" 1126.2 5.4315155149885 49.0832513302763
"5633" 1126.4 6.8920926176 41.2126718739263
"5634" 1126.6 9.35781109984836 33.7228189023375
"5635" 1126.8 14.3639988904016 28.0346279146297
"5636" 1127 20.3195994060584 22.6545279422721
"5637" 1127.2 26.8116648909362 16.9554094588588
"5638" 1127.4 34.0819816806863 12.2689436115628
"5639" 1127.6 42.1431844003142 8.61154699017907
"5640" 1127.8 50.0673820298607 5.03414203244651
"5641" 1128 58.6076199736145 3.57406430971034
"5642" 1128.2 67.1132513611128 3.19075690546097
"5643" 1128.4 75.5836856310492 3.69078996668571
"5644" 1128.6 84.4929098721564 4.79487243535238
"5645" 1128.8 92.1988998201234 7.40761873377363
"5646" 1129 98.4371498225349 13.1581063882763
"5647" 1129.2 104.551313135522 18.5766700888432
"5648" 1129.4 110.726092532034 24.4339343377776
"5649" 1129.6 116.697492147279 31.154511679813
"5650" 1129.8 120.954681685139 38.4622183630061
"5651" 1130 122.844654243728 46.9319978604
"5652" 1130.2 125.755573963609 55.9592875320944
"5653" 1130.4 127.060738892766 64.4882863460487
"5654" 1130.6 125.169519796914 72.8951621244849
"5655" 1130.8 123.523018038154 81.9788582646404
"5656" 1131 120.967009321405 90.3675527639229
"5657" 1131.2 117.514162344131 98.4076396043717
"5658" 1131.4 112.880749145231 104.14715647484
"5659" 1131.6 105.815108478648 108.422147385135
"5660" 1131.8 98.4577686415974 113.149735583487
"5661" 1132 90.5452096918136 117.501066769771
"5662" 1132.2 83.0195548468745 122.149624504346
"5663" 1132.4 75.1132343709016 125.702887833859
"5664" 1132.6 66.2773279423075 126.109900164035
"5665" 1132.8 57.3878733592421 125.45901415011
"5666" 1133 48.0079711503556 124.864132556083
"5667" 1133.2 39.473267804644 122.474380036409
"5668" 1133.4 32.0502537319138 119.824275589466
"5669" 1133.6 26.4118068569286 114.192655943778
"5670" 1133.8 19.9746813673979 107.736201943179
"5671" 1134 14.0886540258769 101.291627445626
"5672" 1134.2 9.8424327628475 95.3486538096432
"5673" 1134.4 9.14346184516172 87.8112267191383
"5674" 1134.6 8.55495918165832 79.3383103191027
"5675" 1134.8 8.7518301418887 70.7089374171379
"5676" 1135 9.72601227944211 61.9241428214495
"5677" 1135.2 10.6296686306768 53.3355028533184
"5678" 1135.4 11.1897193708676 44.1876030170489
"5679" 1135.6 12.7181206983783 35.1493959996128
"5680" 1135.8 15.1676259360031 28.6897797359854
"5681" 1136 21.0352909069115 19.9530407708694
"5682" 1136.2 26.9815823992421 13.7728979877375
"5683" 1136.4 33.56047843457 9.00706132712093
"5684" 1136.6 40.1591323197009 8.13374057572941
"5685" 1136.8 48.6207261324421 8.10863643815
"5686" 1137 58.7846623502171 9.6739918228125
"5687" 1137.2 67.5129682075342 11.4342937526763
"5688" 1137.4 75.1699227762199 13.3801583959185
"5689" 1137.6 82.9814185782296 16.7730297727875
"5690" 1137.8 90.7089742802352 21.1764188930552
"5691" 1138 98.4582004599208 27.8432070610915
"5692" 1138.2 103.799353290381 33.0720363836449
"5693" 1138.4 109.393167734343 40.0943386113802
"5694" 1138.6 114.388809519614 47.9911890638572
"5695" 1138.8 118.878320297892 55.8449120164183
"5696" 1139 123.490458854215 63.9252168073364
"5697" 1139.2 125.91042081572 71.9012475364
"5698" 1139.4 124.025698238395 80.0556737518245
"5699" 1139.6 121.132908147788 89.019833889525
"5700" 1139.8 118.251378436432 96.6973401411379
"5701" 1140 111.903227170143 102.459170585428
"5702" 1140.2 104.977338508185 107.487888073171
"5703" 1140.4 97.8719852357723 112.984652952475
"5704" 1140.6 89.8369006800597 117.455890027518
"5705" 1140.8 81.2682141219521 120.76581436407
"5706" 1141 72.8084096110589 123.725656266942
"5707" 1141.2 63.7796486263761 124.338354419994
"5708" 1141.4 54.8801069860065 123.372260444489
"5709" 1141.6 46.3175452094893 120.801364537608
"5710" 1141.8 37.9574088166088 118.166549444567
"5711" 1142 29.2367156454421 116.018542846872
"5712" 1142.2 24.7757926953895 111.732028336689
"5713" 1142.4 21.42021748571 103.73044367723
"5714" 1142.6 19.2690677868205 94.9010528088324
"5715" 1142.8 16.8208135034421 86.2038210546162
"5716" 1143 15.2388050317552 77.4035662205478
"5717" 1143.2 13.8266772070751 68.9548199744642
"5718" 1143.4 13.0272667265278 60.1809874844
"5719" 1143.6 13.3924274141391 51.3406068786424
"5720" 1143.8 14.5750155220105 42.5389118271789
"5721" 1144 15.8640638309938 33.6346863246414
"5722" 1144.2 17.5248410209231 25.1911412256911
"5723" 1144.4 22.9358564631755 17.452995947
"5724" 1144.6 29.544398351585 14.6603346038643
"5725" 1144.8 37.8471390885903 11.865583727363
"5726" 1145 46.2441424712007 9.27604989722759
"5727" 1145.2 54.5890292275024 6.49894252385783
"5728" 1145.4 62.8895116298171 4.64004168955909
"5729" 1145.6 71.7725481305243 3.53073706629041
"5730" 1145.8 79.9615827453252 4.5196790528026
"5731" 1146 89.5569594154042 6.24166738542532
"5732" 1146.2 96.6607379141269 10.2840296968565
"5733" 1146.4 104.210458754891 15.0626660686041
"5734" 1146.6 107.112900431627 22.1815337572043
"5735" 1146.8 109.30248388391 30.9260330753022
"5736" 1147 111.800881228755 39.0733724043375
"5737" 1147.2 114.081583680995 47.7483097677786
"5738" 1147.4 115.914136093596 56.8172924485731
"5739" 1147.6 116.790363535972 65.84238266604
"5740" 1147.8 117.497842621311 74.8777459242505
"5741" 1148 117.180697124876 83.855864716183
"5742" 1148.2 116.498004037868 93.0284920339248
"5743" 1148.4 115.107997278197 100.3993146411
"5744" 1148.6 109.325246479177 105.147368841194
"5745" 1148.8 102.998020226601 110.677877933961
"5746" 1149 95.2257773668477 117.711455945145
"5747" 1149.2 87.7700439442017 122.008789100688
"5748" 1149.4 79.6743025287875 124.765179387545
"5749" 1149.6 71.5485174348993 126.371338119686
"5750" 1149.8 63.1489883916152 127.135177929871
"5751" 1150 54.610812813386 125.915168481045
"5752" 1150.2 46.9958592085683 122.878689315973
"5753" 1150.4 40.5716601959742 117.765472203391
"5754" 1150.6 34.4973759239192 111.720679125116
"5755" 1150.8 28.8903442881761 105.202540881198
"5756" 1151 25.0139967409153 97.3357132800696
"5757" 1151.2 22.549386113361 89.2302924370216
"5758" 1151.4 20.3333445157173 80.8901306696202
"5759" 1151.6 17.9935635161324 72.0207499955681
"5760" 1151.8 16.8764636465542 63.2015380483907
"5761" 1152 16.4382010088621 54.52214018538
"5762" 1152.2 16.4178223244953 45.7325956696021
"5763" 1152.4 18.4721896504076 36.9117905220897
"5764" 1152.6 20.6329879973972 28.5142418651528
"5765" 1152.8 24.4311236833731 20.0781936258138
"5766" 1153 29.8470045137958 13.5376460818024
"5767" 1153.2 37.2754484294641 8.57516494535605
"5768" 1153.4 44.668725681055 4.52208070169033
"5769" 1153.6 52.5809462378129 2.58595771982697
"5770" 1153.8 60.9916727367324 1.02079684323871
"5771" 1154 69.3599233700938 2.09642072205169
"5772" 1154.2 78.0915522300584 4.16756567622558
"5773" 1154.4 87.5175169178847 6.95947872367869
"5774" 1154.6 95.2073150966442 10.1774358101872
"5775" 1154.8 102.250205730957 14.2148687626727
"5776" 1155 106.729598480816 21.4895699835429
"5777" 1155.2 111.110988492253 29.7619509833053
"5778" 1155.4 114.927978214672 37.8742751463
"5779" 1155.6 119.461168946876 45.3672133456641
"5780" 1155.8 123.638020660323 53.6359679100881
"5781" 1156 126.650754076543 62.5138194612441
"5782" 1156.2 127.111571686724 71.0372837025273
"5783" 1156.4 125.794788426156 79.7996836584
"5784" 1156.6 121.397631615828 86.8378940641426
"5785" 1156.8 115.199643945214 94.0823856596572
"5786" 1157 108.546457899442 100.382410419871
"5787" 1157.2 101.775154026675 106.519056590371
"5788" 1157.4 94.6524721691088 111.87115613765
"5789" 1157.6 87.3481097678949 118.11887679806
"5790" 1157.8 79.1226343596119 122.89615671056
"5791" 1158 70.6254693164707 125.388583394829
"5792" 1158.2 61.5180612146421 125.290307922343
"5793" 1158.4 52.0173622184321 123.49077482616
"5794" 1158.6 43.1919362672921 120.67409058975
"5795" 1158.8 34.9836454067477 117.678205275733
"5796" 1159 26.902261640216 114.000022844165
"5797" 1159.2 20.1781747969421 109.11241426634
"5798" 1159.4 17.4991249352563 102.081255384807
"5799" 1159.6 16.1734012685522 93.3899493030606
"5800" 1159.8 15.7063646386102 84.7071761561257
"5801" 1160 14.8801627681056 75.8242724115869
"5802" 1160.2 15.2077649924627 66.9276230611732
"5803" 1160.4 16.2287438114817 57.9017677347267
"5804" 1160.6 18.2839119125389 48.8264718730129
"5805" 1160.8 20.2742161729583 40.0075104173355
"5806" 1161 23.6223705355994 31.7048207190742
"5807" 1161.2 27.1284891982623 23.5802242296809
"5808" 1161.4 31.3584397636349 15.3167652057253
"5809" 1161.6 37.3303281713258 9.66477056158605
"5810" 1161.8 45.6434434759421 8.76502693019268
"5811" 1162 54.4802717861921 10.2759290917875
"5812" 1162.2 63.2106780780821 12.90757335292
"5813" 1162.4 71.5953982145153 16.1709759847902
"5814" 1162.6 79.759020393331 20.1414839412148
"5815" 1162.8 87.9296282437113 25.4709865611692
"5816" 1163 94.3749544341564 32.1906769875429
"5817" 1163.2 99.9350683885892 39.3070844314294
"5818" 1163.4 104.291067669501 47.6813751015765
"5819" 1163.6 107.550511100637 56.0442169527611
"5820" 1163.8 109.855617649109 64.9334963158722
"5821" 1164 110.948841737084 74.1606906145132
"5822" 1164.2 109.603438489956 82.9881767657143
"5823" 1164.4 107.090116983412 92.3019670888159
"5824" 1164.6 104.428939331942 101.363013773253
"5825" 1164.8 101.036250216413 110.054564827333
"5826" 1165 96.0500406567692 117.142832432372
"5827" 1165.2 91.1279969352135 119.404699070143
"5828" 1165.4 82.5698106906603 121.704245858155
"5829" 1165.6 74.316345500533 123.727496284127
"5830" 1165.8 65.551394140115 124.865059849811
"5831" 1166 56.6385754748707 124.569621124114
"5832" 1166.2 47.7338759794421 123.8780529844
"5833" 1166.4 39.1328371939976 122.236084184844
"5834" 1166.6 31.7777445204798 119.178892114494
"5835" 1166.8 26.7005334254605 112.348299752152
"5836" 1167 21.4707845759286 105.443777920238
"5837" 1167.2 16.2573635942053 98.2684801762684
"5838" 1167.4 12.5869678379512 90.2923275389455
"5839" 1167.6 11.1330341567979 81.3357628918039
"5840" 1167.8 10.4459689283748 72.394899794025
"5841" 1168 10.3496364508305 63.632997383633
"5842" 1168.2 11.7297278123644 54.805697257934
"5843" 1168.4 14.0832024273184 46.0573123836371
"5844" 1168.6 17.1544380848088 37.4751068691667
"5845" 1168.8 21.3027604111245 29.7113088581647
"5846" 1169 25.9743740111921 21.6341292328432
"5847" 1169.2 30.6211787930686 14.1011489195566
"5848" 1169.4 36.5806795314754 8.05980202126667
"5849" 1169.6 44.3355258133245 6.79835033195294
"5850" 1169.8 52.7161116066228 7.65469891714699
"5851" 1170 61.4730148576643 8.38819578117777
"5852" 1170.2 70.3388092748652 9.69861318851538
"5853" 1170.4 78.82628292052 12.2824486976338
"5854" 1170.6 87.4496879849484 16.3912706830709
"5855" 1170.8 94.1565989652808 22.5216385655613
"5856" 1171 100.045774405249 28.7475130321742
"5857" 1171.2 105.817493285782 35.92132311807
"5858" 1171.4 110.570958394483 44.0266317095327
"5859" 1171.6 114.081126813471 52.6064964383714
"5860" 1171.8 116.224046366842 61.5168059437429
"5861" 1172 118.300591381682 70.0172843298808
"5862" 1172.2 118.46949133406 79.3013477930177
"5863" 1172.4 116.558214515016 88.7677259495881
"5864" 1172.6 113.791543090042 97.4783492088857
"5865" 1172.8 109.796266030118 105.557399712751
"5866" 1173 103.056433142775 113.856381345733
"5867" 1173.2 96.3665067155797 118.691124971758
"5868" 1173.4 87.8178295928666 121.681105140362
"5869" 1173.6 79.0175447276571 123.854240997297
"5870" 1173.8 69.5865160295312 123.886882280608
"5871" 1174 60.2874348072787 121.861795872612
"5872" 1174.2 52.0228025597068 118.231495472135
"5873" 1174.4 44.3987715430637 112.997905580076
"5874" 1174.6 37.3231765859785 107.726793430527
"5875" 1174.8 30.9790333116898 101.208910187372
"5876" 1175 25.4075325956662 94.5960726839431
"5877" 1175.2 21.1215842709242 86.5868334769446
"5878" 1175.4 16.8829647271025 78.4512288000792
"5879" 1175.6 13.5232794028032 69.8452478110945
"5880" 1175.8 11.6948881017394 60.5872714697514
"5881" 1176 12.1475442141431 51.5536467984309
"5882" 1176.2 12.885968389384 42.443576733307
"5883" 1176.4 14.3704896898157 33.3078255209275
"5884" 1176.6 17.0038143286643 24.7512641629556
"5885" 1176.8 22.9744676262992 15.8332705671429
"5886" 1177 29.3872565957833 12.3872057966471
"5887" 1177.2 36.8610646333522 8.12974951042247
"5888" 1177.4 45.3326732962774 6.22732487417647
"5889" 1177.6 54.6283256738607 6.12291745436511
"5890" 1177.8 63.3171000964421 7.53497913138795
"5891" 1178 72.3939780721658 9.92567904346579
"5892" 1178.2 81.2140529161796 12.392264093025
"5893" 1178.4 89.7464706839299 16.1197076149976
"5894" 1178.6 97.7866126757992 20.40217007965
"5895" 1178.8 105.73225862974 24.3507105122936
"5896" 1179 112.351162605906 29.9426114829155
"5897" 1179.2 117.46102956726 37.5820407306424
"5898" 1179.4 122.23646012648 45.4032682884
"5899" 1179.6 125.824344563066 53.7025868593266
"5900" 1179.8 125.429188975328 62.0882596170857
"5901" 1180 123.50219370064 71.1789468502585
"5902" 1180.2 121.498089929785 80.3201796793429
"5903" 1180.4 119.686821055782 88.7642726048854
"5904" 1180.6 116.39157617383 97.7845191814194
"5905" 1180.8 111.406097168299 105.828124537857
"5906" 1181 106.163927924914 112.179025287567
"5907" 1181.2 97.5925915811021 114.52859771031
"5908" 1181.4 88.7152960747951 117.024998113841
"5909" 1181.6 79.9138672454421 119.320982926914
"5910" 1181.8 71.1562219845671 120.355115284823
"5911" 1182 62.0145004958499 120.830488530186
"5912" 1182.2 53.0512506362951 119.835162768253
"5913" 1182.4 44.3239251889987 117.235530701032
"5914" 1182.6 35.5713595954421 114.695876003862
"5915" 1182.8 27.0921507300057 111.020510781109
"5916" 1183 19.537790202669 106.362965780274
"5917" 1183.2 13.5787752151857 101.0745035354
"5918" 1183.4 10.3583844944507 92.8136530752104
"5919" 1183.6 7.95231197344212 84.6275945716821
"5920" 1183.8 6.00190844146841 75.8370556888737
"5921" 1184 4.50671813920995 67.0955314339446
"5922" 1184.2 4.29684978817739 58.4049634228118
"5923" 1184.4 5.56098388231709 49.8819682063688
"5924" 1184.6 8.20094674847961 41.1992619654
"5925" 1184.8 11.3831551367621 33.49446492252
"5926" 1185 16.2253569721421 25.8785252860125
"5927" 1185.2 22.324501217648 17.8074513820765
"5928" 1185.4 27.7643389435502 12.7318383138324
"5929" 1185.6 33.5226430399055 9.50608791174146
"5930" 1185.8 41.8956913343607 10.4513552541558
"5931" 1186 50.6313585757928 11.6620227349714
"5932" 1186.2 58.8640800160347 12.9791027983259
"5933" 1186.4 67.6608559478707 15.2307128722052
"5934" 1186.6 76.2913893718125 17.7021222476222
"5935" 1186.8 84.8757377217206 21.0887276907038
"5936" 1187 93.2181100449009 24.3607553561647
"5937" 1187.2 100.734189393279 28.3463019225522
"5938" 1187.4 108.600754847585 32.8380471634408
"5939" 1187.6 115.60558831285 38.2308550294777
"5940" 1187.8 122.149653307499 44.5078695390857
"5941" 1188 123.905090094578 50.8163607274364
"5942" 1188.2 124.964434163124 59.5225860410075
"5943" 1188.4 125.667757248414 68.5449479542598
"5944" 1188.6 125.537782871614 77.9579285073714
"5945" 1188.8 123.196453220237 86.7574506166768
"5946" 1189 120.112215301984 94.526207082129
"5947" 1189.2 113.654430609779 100.244655784867
"5948" 1189.4 107.312107278328 106.101111961429
"5949" 1189.6 100.115951751128 111.462584960371
"5950" 1189.8 92.7374444931352 116.70109649539
"5951" 1190 85.397182410386 121.911182849708
"5952" 1190.2 76.7782184901921 125.420937459844
"5953" 1190.4 68.0769634009281 126.325925258568
"5954" 1190.6 58.91483005818 126.507566795138
"5955" 1190.8 50.0007735644064 125.828775615338
"5956" 1191 41.0336325786136 124.187438731114
"5957" 1191.2 34.6158347977505 119.560939722662
"5958" 1191.4 28.8249637886921 112.656753278817
"5959" 1191.6 22.9665103149335 106.302055807469
"5960" 1191.8 18.2177691955737 98.4394565099789
"5961" 1192 14.2102428040476 90.4587155365652
"5962" 1192.2 10.5919305654769 82.1459512189044
"5963" 1192.4 7.22691115297307 73.4987473915062
"5964" 1192.6 4.60828677246842 65.2063507046368
"5965" 1192.8 3.53273091022104 56.526787410979
"5966" 1193 3.94152781770238 48.1256634166192
"5967" 1193.2 5.86068425410248 38.7475258593623
"5968" 1193.4 10.3107486440575 31.9484881450923
"5969" 1193.6 15.3926392310785 25.3444832982182
"5970" 1193.8 21.8523306980135 17.7587418614
"5971" 1194 28.0247379836831 14.6905386340627
"5972" 1194.2 36.4950950170117 11.5825453838051
"5973" 1194.4 44.8601106752958 9.58532084687561
"5974" 1194.6 53.5110712618421 8.4844491246
"5975" 1194.8 62.5088316025687 8.30738740834937
"5976" 1195 71.4478962550497 8.88307987375443
"5977" 1195.2 80.4342129984778 9.01404472632857
"5978" 1195.4 89.2339916264656 8.92508294241176
"5979" 1195.6 97.7202179865789 11.4614488174421
"5980" 1195.8 103.914510554025 16.878182428444
"5981" 1196 110.078407507758 23.735866497502
"5982" 1196.2 116.539744336758 29.7181908940531
"5983" 1196.4 119.516054204937 38.4218176439941
"5984" 1196.6 122.570293963704 46.5891052461196
"5985" 1196.8 126.225072067381 54.8680983341739
"5986" 1197 125.102236175824 64.7147197935176
"5987" 1197.2 124.188960335974 73.6672340679688
"5988" 1197.4 123.455580282895 82.6624461116264
"5989" 1197.6 121.5481578087 91.3105632574693
"5990" 1197.8 116.524654016106 97.8108975248727
"5991" 1198 111.013513779606 104.773565848255
"5992" 1198.2 104.103596938782 111.327875826565
"5993" 1198.4 97.1835409121497 116.62980766307
"5994" 1198.6 89.3806407040532 121.892827776317
"5995" 1198.8 81.7765949799286 123.588833876184
"5996" 1199 72.8334086115176 123.155752298258
"5997" 1199.2 63.8966259389966 122.39220856541
"5998" 1199.4 54.7805339094221 121.62190292439
"5999" 1199.6 45.6397888736633 120.399213253246
"6000" 1199.8 36.7595665965489 118.103264657808
"6001" 1200 28.1909235169694 115.825585776736
"6002" 1200.2 22.2552712079158 110.367570144137
"6003" 1200.4 17.5020473446224 102.968708073384
"6004" 1200.6 12.8543518301344 95.2535717035539
"6005" 1200.8 8.89052410441507 86.8201332018865
"6006" 1201 5.82095654884918 78.4062398892319
"6007" 1201.2 3.39734440864022 70.2811787761358
"6008" 1201.4 4.39715465456454 61.8722095704306
"6009" 1201.6 5.82190356151978 52.701838842099
"6010" 1201.8 6.75325436862066 44.1338767687929
"6011" 1202 8.46280975058917 35.0056590670765
"6012" 1202.2 12.7847403581564 29.4001388799238
"6013" 1202.4 19.5532001309473 26.2586884163691
"6014" 1202.6 27.8871610647899 22.9085111351935
"6015" 1202.8 35.5158424911612 19.3461586173438
"6016" 1203 43.385595382335 15.4565479226143
"6017" 1203.2 52.0494524020877 12.8355231026278
"6018" 1203.4 61.1444884281854 11.3012366535487
"6019" 1203.6 70.2162490262902 10.8085050941848
"6020" 1203.8 78.7555323517278 12.2352963244714
"6021" 1204 88.1683955925959 14.1231093536308
"6022" 1204.2 97.5547584662007 15.1449657253655
"6023" 1204.4 105.617373620823 17.2754749948891
"6024" 1204.6 110.419137017161 23.8856033491812
"6025" 1204.8 114.757021194751 31.2506996733897
"6026" 1205 118.153397924185 39.49218061
"6027" 1205.2 121.192064887479 48.282137529129
"6028" 1205.4 123.465466922656 56.8687400784
"6029" 1205.6 126.10046013422 65.8323326845944
"6030" 1205.8 125.491630465692 73.6069134014556
"6031" 1206 121.664499081134 81.1891131058486
"6032" 1206.2 117.745091835298 89.4387645895442
"6033" 1206.4 114.34996631825 97.6446615469385
"6034" 1206.6 108.755329943199 105.213091250589
"6035" 1206.8 102.199861791046 112.007564004334
"6036" 1207 95.1340675360767 117.411575892583
"6037" 1207.2 86.8964547766135 121.1008609286
"6038" 1207.4 77.8781709857819 122.656058795779
"6039" 1207.6 68.9568528010179 122.461275830552
"6040" 1207.8 59.6683451812421 122.5786328482
"6041" 1208 50.8630670879469 121.186697362497
"6042" 1208.2 42.3250646067498 118.396430520698
"6043" 1208.4 33.7455612831243 114.856881670503
"6044" 1208.6 25.5683809216694 110.742559949836
"6045" 1208.8 17.7456715201421 105.735970601536
"6046" 1209 12.912564423576 98.8883292516321
"6047" 1209.2 10.0918823692645 90.993698795428
"6048" 1209.4 7.01500890402617 82.4005532178425
"6049" 1209.6 4.64708536023856 74.1582656803115
"6050" 1209.8 3.32915307636174 65.5872759187125
"6051" 1210 4.53621125422391 57.5497196150182
"6052" 1210.2 7.71087837383834 49.1998537584849
"6053" 1210.4 11.1278076825711 40.8951598462387
"6054" 1210.6 14.1808874666049 32.0402164773419
"6055" 1210.8 17.9464310053267 24.0206533774769
"6056" 1211 23.862013894019 15.5121953589577
"6057" 1211.2 29.7525366527992 11.3025892939357
"6058" 1211.4 36.8588759782796 10.4717975682
"6059" 1211.6 45.6590937727598 10.4807900950941
"6060" 1211.8 54.4327619565671 11.0689575572625
"6061" 1212 63.0462940675796 12.6502372083
"6062" 1212.2 71.7200434566228 14.359006919653
"6063" 1212.4 80.6948727147206 16.396108434881
"6064" 1212.6 89.5332558387836 18.9674325189366
"6065" 1212.8 97.7790028762489 22.5287834710023
"6066" 1213 105.088159971574 27.4406958174
"6067" 1213.2 112.381451346772 33.632050584
"6068" 1213.4 118.330660436076 39.8824355023901
"6069" 1213.6 123.486472015365 46.7997039551308
"6070" 1213.8 125.519683888899 55.5147224574857
"6071" 1214 126.687508519496 64.2885874379946
"6072" 1214.2 126.157986281202 72.2920045343712
"6073" 1214.4 123.924506823017 81.2032738627805
"6074" 1214.6 120.952798314725 90.3313324315415
"6075" 1214.8 117.122414054297 98.6829682579909
"6076" 1215 111.397047676942 105.795297370947
"6077" 1215.2 104.263264028634 111.726612796708
"6078" 1215.4 96.6574560486103 116.164159762447
"6079" 1215.6 88.8920068438075 120.450660883073
"6080" 1215.8 80.5934017782603 124.525446795573
"6081" 1216 71.872455076461 126.220422430806
"6082" 1216.2 62.9444739817362 126.583304825047
"6083" 1216.4 53.7639697395383 125.360234700842
"6084" 1216.6 44.8452783382421 122.84870840592
"6085" 1216.8 36.7604129460568 118.568405854739
"6086" 1217 30.1688132552278 112.564999172561
"6087" 1217.2 24.0412154264507 105.870453277443
"6088" 1217.4 18.8712377293631 97.5912797956895
"6089" 1217.6 14.9011901493082 89.5487470226946
"6090" 1217.8 11.1910426620603 81.3874777820455
"6091" 1218 9.05748110543316 72.490445392275
"6092" 1218.2 8.33804654254032 63.4102012157303
"6093" 1218.4 8.47398853403034 54.8641559582529
"6094" 1218.6 9.93222515696337 45.935884176517
"6095" 1218.8 12.2200114255994 37.2829659831977
"6096" 1219 14.8950817426421 28.6780113147375
"6097" 1219.2 18.0666268136088 22.3873952877333
"6098" 1219.4 25.5685841722774 17.4050358035647
"6099" 1219.6 33.6030952252635 14.8787245427214
"6100" 1219.8 42.6196533068978 13.0532219340835
"6101" 1220 51.1925915761421 11.75210858475
"6102" 1220.2 59.9300702173535 10.7891540869443
"6103" 1220.4 70.3510229240395 9.24980659214026
"6104" 1220.6 78.552691313747 8.96543964847317
"6105" 1220.8 87.0374623055785 8.67901470649091
"6106" 1221 94.7242648005421 10.1533122407
"6107" 1221.2 101.348473815226 14.6671358369258
"6108" 1221.4 108.231769135474 19.9532085050774
"6109" 1221.6 113.157820138146 26.1927533096449
"6110" 1221.8 115.950234614065 34.2848805083694
"6111" 1222 119.92645944256 42.3308215995765
"6112" 1222.2 123.446237861837 50.8029094372073
"6113" 1222.4 126.114947130093 59.3473598698951
"6114" 1222.6 126.793784612236 68.0806142057551
"6115" 1222.8 123.749603379442 75.7755278732823
"6116" 1223 120.506019671452 84.2745571143029
"6117" 1223.2 117.867264847928 92.972474923671
"6118" 1223.4 113.436803028842 100.670482148514
"6119" 1223.6 109.116575854942 108.161640191558
"6120" 1223.8 103.879530789356 113.064251172208
"6121" 1224 96.2610878145936 117.07211804643
"6122" 1224.2 87.7066745197817 120.296595339306
"6123" 1224.4 79.1650218356385 123.436723316293
"6124" 1224.6 70.7761433475671 124.595869914842
"6125" 1224.8 62.392485719894 125.378608854352
"6126" 1225 53.6884412924421 125.9163590804
"6127" 1225.2 45.0491386980876 125.758853609345
"6128" 1225.4 37.5240571800293 122.397242305712
"6129" 1225.6 30.4351617981448 117.270773595508
"6130" 1225.8 24.2900874848403 111.229957801312
"6131" 1226 17.3672453989551 105.714973228957
"6132" 1226.2 13.0630329731027 98.8807532245101
"6133" 1226.4 11.300623775585 90.5553881471143
"6134" 1226.6 10.0735127475564 81.6523583063714
"6135" 1226.8 9.67273022752622 72.7560978733907
"6136" 1227 10.3274959477042 63.7257601003806
"6137" 1227.2 11.4128374684136 54.8122348208286
"6138" 1227.4 13.0409249279163 45.6554298672866
"6139" 1227.6 14.8651606584527 37.2513991611128
"6140" 1227.8 16.6134978832603 32.0500471026727
"6141" 1228 19.2735876408821 29.63442275322
"6142" 1228.2 24.9945476324744 25.4229371618839
"6143" 1228.4 31.2883229118292 20.7299017553678
"6144" 1228.6 37.8475123420217 15.9013933378432
"6145" 1228.8 45.7004552714921 11.9240906616
"6146" 1229 53.2070083522421 8.21467331777647
"6147" 1229.2 60.8444045959593 4.79529080688276
"6148" 1229.4 68.74741901358 2.20787207726207
"6149" 1229.6 75.5573598380103 3.05051037321818
"6150" 1229.8 79.6559567417635 8.83205311061428
"6151" 1230 84.3987951620421 15.98031979264
"6152" 1230.2 88.8902289291854 23.5310732295487
"6153" 1230.4 91.4738558676863 31.9824447202605
"6154" 1230.6 93.3710264867233 40.610064109525
"6155" 1230.8 94.9337385606751 49.5182224033223
"6156" 1231 95.9854124591702 58.5570215232058
"6157" 1231.2 96.5005993149173 67.6682306687168
"6158" 1231.4 97.1082423142534 76.9008662624377
"6159" 1231.6 96.1885739917505 85.6360016972972
"6160" 1231.8 95.3544081200731 94.4116668004777
"6161" 1232 94.2048239966421 103.589627664571
"6162" 1232.2 92.0078067499834 112.34128723118
"6163" 1232.4 87.2799824650364 120.570612904098
"6164" 1232.6 82.6420692417722 122.797058125235
"6165" 1232.8 74.9681087820496 121.475423485727
"6166" 1233 67.1178864664421 118.76744570972
"6167" 1233.2 59.2499034668627 115.614102860372
"6168" 1233.4 51.5100276229699 112.338267951317
"6169" 1233.6 44.1488099169286 107.891811086211
"6170" 1233.8 37.5798485395889 102.299357198593
"6171" 1234 31.8972661044421 95.11882791115
"6172" 1234.2 28.1083201904234 87.0647209234654
"6173" 1234.4 24.7579511661989 79.2556762881838
"6174" 1234.6 21.9729905827754 70.7653165349833
"6175" 1234.8 20.3097404789806 62.0355520453039
"6176" 1235 18.8821066447721 53.09659985949
"6177" 1235.2 17.5074071702808 44.166312371271
"6178" 1235.4 17.7247458423747 35.5223504648831
"6179" 1235.6 18.5691752336421 26.9013939961667
"6180" 1235.8 21.1846793356643 19.5705695022889
"6181" 1236 27.1484675019249 15.9225092145724
"6182" 1236.2 34.9859511200628 13.0451590144
"6183" 1236.4 43.4099225443951 10.4493162509647
"6184" 1236.6 51.5184887904208 7.70544756610212
"6185" 1236.8 59.8875533253723 5.99848597757442
"6186" 1237 68.8651924226504 5.40681924319166
"6187" 1237.2 77.5128082253578 5.84508830932771
"6188" 1237.4 86.9121405616326 7.16076343963809
"6189" 1237.6 94.5253152136289 9.33532992483956
"6190" 1237.8 102.053774378731 13.9382312729567
"6191" 1238 108.413234459669 20.6717334341629
"6192" 1238.2 113.681650788475 28.3712268612261
"6193" 1238.4 118.871312523966 35.7373932033029
"6194" 1238.6 123.589757223694 43.3066228239981
"6195" 1238.8 125.602025474335 52.2194727150116
"6196" 1239 127.299328631424 61.2831220305743
"6197" 1239.2 127.324600460135 70.385131244697
"6198" 1239.4 125.631723553048 78.5245174048327
"6199" 1239.6 122.408571207385 86.826791997617
"6200" 1239.8 118.247343484928 95.3870104158953
"6201" 1240 113.480569659769 103.286528900945
"6202" 1240.2 108.105295195781 109.94090756348
"6203" 1240.4 101.596448537156 115.96028025323
"6204" 1240.6 94.3498169581643 119.199857396011
"6205" 1240.8 86.1746070160254 121.415099785067
"6206" 1241 77.2652689448383 123.426164368777
"6207" 1241.2 68.3871398964238 123.428082888666
"6208" 1241.4 59.6324488655254 121.708814031539
"6209" 1241.6 50.5810104966057 119.866295986364
"6210" 1241.8 42.3381801887599 116.635637107082
"6211" 1242 34.1835495263962 112.744507187097
"6212" 1242.2 26.4661424231 108.409723499295
"6213" 1242.4 18.7940831232651 104.113924572356
"6214" 1242.6 13.1365393346653 99.8676716336946
"6215" 1242.8 10.4170643467148 92.2866247533273
"6216" 1243 8.50208932910266 84.4945664494734
"6217" 1243.2 6.67821188840437 76.2266388332774
"6218" 1243.4 6.49161760379505 67.8695979788706
"6219" 1243.6 6.4763399330921 58.85991034593
"6220" 1243.8 6.10750852106454 50.3170419126857
"6221" 1244 7.00573517748497 41.9745462483428
"6222" 1244.2 9.61339638699766 31.9844198230667
"6223" 1244.4 14.8546058358447 27.6938296101662
"6224" 1244.6 21.7028084203626 23.3626359648205
"6225" 1244.8 28.8864470976186 18.8528326335176
"6226" 1245 36.8335960565902 14.8333951495481
"6227" 1245.2 45.7479651011171 12.994201362
"6228" 1245.4 54.5388455487435 12.7659390012493
"6229" 1245.6 63.2030765053421 12.7887783257625
"6230" 1245.8 71.7388425268105 12.4953527648211
"6231" 1246 80.6195171180119 12.9533167339116
"6232" 1246.2 89.6399821102113 14.9511712051308
"6233" 1246.4 97.6912449591894 17.7223435382571
"6234" 1246.6 105.852122672709 21.4446787183333
"6235" 1246.8 112.965882902006 25.5257180822617
"6236" 1247 116.243050298692 33.18871900812
"6237" 1247.2 119.376854012015 41.4552870636233
"6238" 1247.4 123.537701130495 49.059367109931
"6239" 1247.6 126.234191506498 58.1993010021778
"6240" 1247.8 127.019017674413 66.4715365161087
"6241" 1248 125.552038152844 75.4380763485959
"6242" 1248.2 123.486472015365 84.6798588305539
"6243" 1248.4 121.019615477144 92.7975598511019
"6244" 1248.6 116.274723518442 100.186384450714
"6245" 1248.8 111.103350548351 106.997172498436
"6246" 1249 104.572237588287 112.938236589303
"6247" 1249.2 97.6297548256087 118.506267127233
"6248" 1249.4 90.1306477298526 120.6167632308
"6249" 1249.6 81.4088432176421 121.27411694676
"6250" 1249.8 72.6436451120575 120.362464946227
"6251" 1250 64.6998623758136 117.7886135226
"6252" 1250.2 56.0542112904025 114.355026360143
"6253" 1250.4 48.928408838585 109.981173208457
"6254" 1250.6 42.1386798905287 103.935971708631
"6255" 1250.8 36.321151088433 97.5989600160273
"6256" 1251 31.1812769900935 90.2939212937119
"6257" 1251.2 26.9055666718421 82.558043538313
"6258" 1251.4 22.8304626768769 74.2862872237305
"6259" 1251.6 19.4610452931685 65.7851274169755
"6260" 1251.8 16.8035931121217 57.403053326866
"6261" 1252 14.911370827085 48.784412520349
"6262" 1252.2 14.3152596517293 39.8900839808681
"6263" 1252.4 13.7341142696239 30.8586224457068
"6264" 1252.6 16.4943356998652 25.5003852067846
"6265" 1252.8 22.5968570323967 20.8741074285818
"6266" 1253 29.8195028888421 16.6801382189333
"6267" 1253.2 37.4129310866207 11.8986118354
"6268" 1253.4 44.787244825926 7.28776619081936
"6269" 1253.6 52.3355423345492 4.88283504961428
"6270" 1253.8 60.6757941253915 4.78550409057721
"6271" 1254 69.2734009283325 5.49400278375616
"6272" 1254.2 78.2433981741828 6.46312891273333
"6273" 1254.4 87.3430545927044 8.31278031200656
"6274" 1254.6 95.4859535269256 10.4524784582242
"6275" 1254.8 102.19024920408 15.0563599761447
"6276" 1255 107.659607746442 22.2254985795875
"6277" 1255.2 113.067810018755 29.335683516025
"6278" 1255.4 118.52890059197 36.908723779834
"6279" 1255.6 123.521556197242 44.0586811421182
"6280" 1255.8 124.699799971942 52.8106579418182
"6281" 1256 126.674851460639 61.8882963293196
"6282" 1256.2 126.933731552677 70.8378965245837
"6283" 1256.4 124.945630650002 80.1397909255652
"6284" 1256.6 122.687514477919 88.8149019755215
"6285" 1256.8 118.496629764301 96.1578111776547
"6286" 1257 113.46238064781 103.765404094919
"6287" 1257.2 107.658455992997 110.502827357864
"6288" 1257.4 101.19594627746 116.341930445978
"6289" 1257.6 93.5966981774421 119.756478157929
"6290" 1257.8 85.222182643543 123.000319109345
"6291" 1258 76.9635756805552 126.0437532114
"6292" 1258.2 68.7887982102345 128.098884947343
"6293" 1258.4 60.2236823008588 128.680103977928
"6294" 1258.6 52.610959798143 128.011813945447
"6295" 1258.8 44.570173800985 124.405828669971
"6296" 1259 36.6689698649094 120.650338132615
"6297" 1259.2 28.7721750891088 116.269792383011
"6298" 1259.4 21.5495396088205 111.820370639481
"6299" 1259.6 15.6849843012769 106.353051659009
"6300" 1259.8 12.7895771552611 99.4062993544604
"6301" 1260 10.3368529460492 91.0228791099804
"6302" 1260.2 8.1097900379935 82.9035761772505
"6303" 1260.4 7.04770113647014 74.2348222724748
"6304" 1260.6 6.70348216615641 65.2731128920857
"6305" 1260.8 7.26690349805212 56.4483394461
"6306" 1261 8.06417909000593 47.5540606915596
"6307" 1261.2 9.3181230104665 38.7989701069244
"6308" 1261.4 11.8018263738267 30.6745468350923
"6309" 1261.6 15.7764532846583 22.7615438166162
"6310" 1261.8 23.9568635717677 17.2995304589581
"6311" 1262 30.1995815258421 14.6885433043
"6312" 1262.2 38.6296667675816 11.3090436477488
"6313" 1262.4 47.1614683935987 9.51035559641205
"6314" 1262.6 56.1190676377014 9.94523516006666
"6315" 1262.8 65.0003054888707 11.0316699569065
"6316" 1263 73.8062832604031 13.5183372152571
"6317" 1263.2 82.1382093109231 17.0201784183873
"6318" 1263.4 90.3569802715849 20.9071968132571
"6319" 1263.6 97.6969404432603 25.8945943184455
"6320" 1263.8 104.365592892442 32.1967433747333
"6321" 1264 110.86791859406 38.9436364694588
"6322" 1264.2 115.790092505568 45.5294255831767
"6323" 1264.4 118.955592646716 52.6755502382207
"6324" 1264.6 121.446991054316 61.1840616614971
"6325" 1264.8 123.087985011331 69.8664801662611
"6326" 1265 123.724738421881 78.6209902968112
"6327" 1265.2 122.200871737087 85.396691226914
"6328" 1265.4 118.155536894869 92.9919249876818
"6329" 1265.6 113.907567095021 100.829772704795
"6330" 1265.8 108.869356564504 107.553566109356
"6331" 1266 102.781371316982 113.962731018515
"6332" 1266.2 95.9892444693267 118.793312236506
"6333" 1266.4 87.627080245155 121.389452781796
"6334" 1266.6 79.1827679712128 123.333413855538
"6335" 1266.8 70.2445711028949 123.966988509815
"6336" 1267 61.6678302966028 123.617577484409
"6337" 1267.2 53.1675927898865 121.963602293539
"6338" 1267.4 44.744411315346 119.620149144438
"6339" 1267.6 36.5143848929044 116.802871388202
"6340" 1267.8 28.2039424443082 113.899225205266
"6341" 1268 21.0197774931564 110.178366476778
"6342" 1268.2 15.6477731862725 102.563422441463
"6343" 1268.4 12.5432618256263 94.6846821226105
"6344" 1268.6 9.3896595033359 87.1490848972407
"6345" 1268.8 8.68165206065833 80.1026751051027
"6346" 1269 7.0285609818984 70.7237794518175
"6347" 1269.2 5.31784534247151 62.6501854940765
"6348" 1269.4 3.97829248317679 54.5795455407367
"6349" 1269.6 4.11098388216211 47.8747144298
"6350" 1269.8 6.02226726356977 39.0444037921021
"6351" 1270 10.1731636170892 30.3520263993706
"6352" 1270.2 15.5412154255421 25.21766823145
"6353" 1270.4 19.9081189232842 19.5355547411368
"6354" 1270.6 25.9093605601263 13.7475029734658
"6355" 1270.8 33.3350829637909 9.51367519691162
"6356" 1271 42.516432871533 5.80396079551364
"6357" 1271.2 49.5970875586486 4.04864087193261
"6358" 1271.4 58.1730812706808 3.19817175233182
"6359" 1271.6 66.4391746146564 3.16301428111428
"6360" 1271.8 75.3249333142212 3.46541662862093
"6361" 1272 83.8468548804856 4.20511409805217
"6362" 1272.2 91.6577462901378 8.01170612108478
"6363" 1272.4 99.5797047489931 12.3951889582775
"6364" 1272.6 106.528514620525 17.2123917738124
"6365" 1272.8 109.907384631926 24.3174848638516
"6366" 1273 114.455680497853 31.7694142896947
"6367" 1273.2 119.225205758231 39.6301092556788
"6368" 1273.4 123.390446502277 47.7980442005009
"6369" 1273.6 125.954744300415 55.8977902151027
"6370" 1273.8 124.846401731928 64.8035745235429
"6371" 1274 123.391452356115 73.8464579212846
"6372" 1274.2 122.349890706644 83.0666081524096
"6373" 1274.4 120.096625368275 91.7959643275667
"6374" 1274.6 116.299358244914 99.7722524185111
"6375" 1274.8 111.632005379815 106.764388677245
"6376" 1275 104.051935764821 110.270380855643
"6377" 1275.2 95.269287820394 113.247992707304
"6378" 1275.4 86.8783899429232 116.673073594353
"6379" 1275.6 79.0068883172739 120.411027662232
"6380" 1275.8 70.592891147585 123.543188411486
"6381" 1276 61.6121759247564 125.767125955514
"6382" 1276.2 52.2694810476421 125.745286961629
"6383" 1276.4 43.3287645766121 124.73286760341
"6384" 1276.6 36.7221532463588 121.5212615609
"6385" 1276.8 30.4455284359008 115.984291876382
"6386" 1277 23.6055505762053 110.354160235611
"6387" 1277.2 17.2341758628913 104.764614889281
"6388" 1277.4 11.6811625562133 98.2059763653407
"6389" 1277.6 9.37567892707689 90.9427929082174
"6390" 1277.8 9.0364890884244 82.1570387727451
"6391" 1278 9.42540463017846 73.4728278615545
"6392" 1278.2 9.97254977371238 64.6914283387243
"6393" 1278.4 10.7860481110751 56.4374700385927
"6394" 1278.6 11.1013483782772 48.039144792699
"6395" 1278.8 12.6358616293776 39.3746492504323
"6396" 1279 14.7510054221049 30.8092336533767
"6397" 1279.2 17.927145686259 23.0590554244141
"6398" 1279.4 23.5877037465009 15.4506599585765
"6399" 1279.6 30.5881063547755 13.5717214225333
"6400" 1279.8 38.97459244858 10.5631699104345
"6401" 1280 47.6101294464654 8.37157199922558
"6402" 1280.2 56.0413090452992 7.11223234211428
"6403" 1280.4 65.1842364007046 6.258236685375
"6404" 1280.6 74.0719178248865 5.44397586473333
"6405" 1280.8 82.2667349982993 5.21405979021428
"6406" 1281 91.1124160718334 7.13933326749782
"6407" 1281.2 98.6050260504109 11.2019251814937
"6408" 1281.4 105.282739168681 16.4446437057587
"6409" 1281.6 111.675105206116 22.8504841288421
"6410" 1281.8 116.195540469067 30.1358779013687
"6411" 1282 121.018010184554 37.7381896400075
"6412" 1282.2 124.462250823817 45.9390061071589
"6413" 1282.4 124.824189344051 55.1107010706
"6414" 1282.6 125.548642261242 64.2539598440857
"6415" 1282.8 126.306170060395 73.6378939448434
"6416" 1283 125.143225048442 81.8088710958857
"6417" 1283.2 120.745172248871 89.1212942152857
"6418" 1283.4 116.3453791625 97.2588043232365
"6419" 1283.6 112.266843019308 105.350781528871
"6420" 1283.8 107.077307783346 111.557570584419
"6421" 1284 98.599719101357 113.923692429134
"6422" 1284.2 89.7218084253855 115.259719839108
"6423" 1284.4 80.9359376827594 116.930173070631
"6424" 1284.6 72.1820823798032 119.090156894317
"6425" 1284.8 63.6569781083748 120.785070476948
"6426" 1285 54.7487253865974 121.516932634118
"6427" 1285.2 45.783283729178 120.750887617777
"6428" 1285.4 37.0332005069806 119.539302868996
"6429" 1285.6 28.5565101882867 116.533719490439
"6430" 1285.8 22.4261173662259 112.057943478373
"6431" 1286 16.6319053713617 105.69254078415
"6432" 1286.2 11.4115784087465 99.0915861920087
"6433" 1286.4 7.47244867953061 91.3733840906655
"6434" 1286.6 5.84989500841507 83.1739065875892
"6435" 1286.8 4.92501896996842 74.5798767645316
"6436" 1287 4.08521904994678 65.9411071645682
"6437" 1287.2 4.46529768694678 57.7259716141009
"6438" 1287.4 4.98129434942015 49.0487003447077
"6439" 1287.6 5.57969987580573 40.5738725950364
"6440" 1287.8 9.23191005134212 33.6702688233
"6441" 1288 15.1919050591564 28.1504631186857
"6442" 1288.2 21.9835483226921 23.2034562428348
"6443" 1288.4 29.3043811603626 17.6689869054682
"6444" 1288.6 36.7024369850686 13.3183657049783
"6445" 1288.8 44.7456715230283 8.9553681191931
"6446" 1289 53.2993131640849 6.06578055175714
"6447" 1289.2 61.7924168284766 4.79968370795172
"6448" 1289.4 70.817714448489 4.56946823630625
"6449" 1289.6 79.1799222912352 3.26656123488276
"6450" 1289.8 87.9450940968334 5.35720015231304
"6451" 1290 95.4930044953776 9.31374382252903
"6452" 1290.2 102.486083149036 14.5934876834769
"6453" 1290.4 107.818307247505 21.7240518126316
"6454" 1290.6 113.396591810725 29.0275835796391
"6455" 1290.8 118.399265643211 36.6792202020346
"6456" 1291 122.868673454433 45.1282398373626
"6457" 1291.2 125.56035537647 52.9748062629283
"6458" 1291.4 125.216635875526 62.108567840372
"6459" 1291.6 124.779136774811 72.7311646422349
"6460" 1291.8 121.67610507264 81.4457167371624
"6461" 1292 117.016249486707 90.0848862935471
"6462" 1292.2 111.22176869386 97.5099415398466
"6463" 1292.4 104.646211699199 104.102197695521
"6464" 1292.6 97.2684881615512 109.8010015089
"6465" 1292.8 89.7238479680109 115.079676670932
"6466" 1293 82.3789486911278 120.969826965286
"6467" 1293.2 74.591582281844 125.218667858288
"6468" 1293.4 65.5905979984972 126.75201782962
"6469" 1293.6 56.5671850430532 125.972978694178
"6470" 1293.8 47.6628332435542 123.568497152064
"6471" 1294 39.483301038527 120.101898648532
"6472" 1294.2 31.456144534833 116.037523285582
"6473" 1294.4 24.2390149712053 111.007893276268
"6474" 1294.6 17.1473753208645 105.531101669866
"6475" 1294.8 11.6362350843645 98.467316750969
"6476" 1295 8.12497306517662 90.5819621440991
"6477" 1295.2 6.3867499686564 83.0994191408196
"6478" 1295.4 7.88600541994678 76.6136397840449
"6479" 1295.6 10.2315537674906 69.1245502150893
"6480" 1295.8 12.8762794438075 61.2381137829866
"6481" 1296 15.8900598775213 53.0961079415584
"6482" 1296.2 19.0696121056921 45.0927450940875
"6483" 1296.4 23.1320468127573 36.9703307037261
"6484" 1296.6 27.8027193226949 29.8807834034769
"6485" 1296.8 32.5179188599927 22.6999164705236
"6486" 1297 37.8793069815626 15.8278765987735
"6487" 1297.2 43.2506756930103 8.80496117691137
"6488" 1297.4 49.7778544273088 4.4715339981
"6489" 1297.6 58.1522537292088 1.72831371056667
"6490" 1297.8 66.6192886845712 1.3084610100129
"6491" 1298 75.730217779563 1.71688090393846
"6492" 1298.2 84.1222741826595 3.91709258448696
"6493" 1298.4 92.2150789917158 7.17296007072631
"6494" 1298.6 99.0954303484731 12.0745996039979
"6495" 1298.8 106.082077059539 17.9477783138516
"6496" 1299 112.482383340375 24.0817372300333
"6497" 1299.2 115.894644881442 31.3358678834303
"6498" 1299.4 118.899946155413 39.5933609486596
"6499" 1299.6 122.738384987424 47.9418008804367
"6500" 1299.8 126.241628405055 55.6717159795698
"6501" 1300 125.843690485221 64.7071539656019
"6502" 1300.2 123.97842623233 73.4039783061551
"6503" 1300.4 121.198690988807 82.0486800479769
"6504" 1300.6 117.498214749928 90.3806761960286
"6505" 1300.8 112.642071623377 98.1051487436804
"6506" 1301 107.286768702528 104.186560164114
"6507" 1301.2 100.477931405414 109.005698148229
"6508" 1301.4 92.5793919906203 113.246319022034
"6509" 1301.6 84.342027006644 116.294427359198
"6510" 1301.8 75.9058728957692 118.667990206307
"6511" 1302 67.3188895917787 120.535181989217
"6512" 1302.2 58.1385286673171 120.266919347977
"6513" 1302.4 49.5867593348171 118.062020926823
"6514" 1302.6 41.9048517919966 114.439306005764
"6515" 1302.8 34.0985548770671 110.910012917159
"6516" 1303 26.5552333194769 105.997455867261
"6517" 1303.2 19.945170067303 100.424239579774
"6518" 1303.4 13.9691315459507 93.7163942448828
"6519" 1303.6 7.94334256607928 86.7466096338159
"6520" 1303.8 6.02197319886029 79.0492164139636
"6521" 1304 4.29269766861355 70.3579586351429
"6522" 1304.2 3.11878668068455 62.6864053940667
"6523" 1304.4 2.54770893064666 54.5495878299682
"6524" 1304.6 3.51459017066128 46.4346372119753
"6525" 1304.8 6.23773501097545 38.0993381110667
"6526" 1305 10.4302756362362 30.1047319097824
"6527" 1305.2 15.5590558513605 23.6734693721143
"6528" 1305.4 22.6486859374421 16.4564907445111
"6529" 1305.6 27.3896668305474 12.6713578142289
"6530" 1305.8 34.3297693812421 8.0385696661
"6531" 1306 41.8614522033762 4.71974256322418
"6532" 1306.2 50.260535100408 2.83336128628636
"6533" 1306.4 58.8635699802899 1.7306215752587
"6534" 1306.6 67.2802117176608 0.719776840149997
"6535" 1306.8 75.3391526363334 2.14188306337826
"6536" 1307 84.6658247685498 4.39803738406154
"6537" 1307.2 92.3416468448483 7.5274007154625
"6538" 1307.4 99.6898338268483 12.0021195668375
"6539" 1307.6 106.591767766299 17.5429518027673
"6540" 1307.8 112.420025285038 23.9522650387404
"6541" 1308 117.495582170624 31.4285181605212
"6542" 1308.2 122.140485411582 39.399075740428
"6543" 1308.4 125.015369849451 47.8085629819596
"6544" 1308.6 126.332101975487 56.7390710522036
"6545" 1308.8 127.656537837253 66.1685116414
"6546" 1309 126.341048631715 74.3379498238909
"6547" 1309.2 124.652726012314 83.1095935574092
"6548" 1309.4 121.860174001279 91.4746207984096
"6549" 1309.6 117.703537653831 99.4325347358444
"6550" 1309.8 112.187398113694 105.470196354578
"6551" 1310 105.368578184525 111.591596794622
"6552" 1310.2 99.1225438373975 117.615266508632
"6553" 1310.4 91.6939145607629 121.587362289249
"6554" 1310.6 83.45454080192 124.619870136595
"6555" 1310.8 74.7194592064421 127.104223274859
"6556" 1311 65.854476923081 128.506706410733
"6557" 1311.2 57.6804621967817 128.600048651372
"6558" 1311.4 50.1276404720864 124.665691698179
"6559" 1311.6 42.6284953689286 120.376435924211
"6560" 1311.8 36.4468978842457 114.728424504364
"6561" 1312 32.4018342660247 107.443102310348
"6562" 1312.2 27.7488864510319 100.659655980605
"6563" 1312.4 22.668177149596 93.9861634259128
"6564" 1312.6 18.5257990276116 86.4036658560864
"6565" 1312.8 15.1083123000099 78.4490899475441
"6566" 1313 11.5591349092209 70.3702632010195
"6567" 1313.2 10.2815118258267 62.1457969663616
"6568" 1313.4 10.0658902913748 53.0101678413808
"6569" 1313.6 10.1960019918615 43.9033051330774
"6570" 1313.8 10.8474788750347 35.2353293141407
"6571" 1314 13.6189389250785 27.9908068376273
"6572" 1314.2 19.4492898158598 22.4481359493494
"6573" 1314.4 25.7043181375342 15.7640179681105
"6574" 1314.6 32.0755200388491 10.0291770293302
"6575" 1314.8 39.4660979880713 5.58329828515281
"6576" 1315 47.9368725242035 3.16342789842273
"6577" 1315.2 56.6545451655009 2.6527954337647
"6578" 1315.4 65.4585187585641 3.83394190831463
"6579" 1315.6 75.8745033760265 5.73571393962078
"6580" 1315.8 84.5650578717434 8.52004967627671
"6581" 1316 92.6394630916643 11.5164294424
"6582" 1316.2 100.838626615765 14.7505965745613
"6583" 1316.4 108.538779543139 19.6812351110364
"6584" 1316.6 114.182943218357 25.9282293259532
"6585" 1316.8 118.34079200675 33.9120726834865
"6586" 1317 122.948457232824 41.6938509445765
"6587" 1317.2 125.639815886665 50.514957794775
"6588" 1317.4 126.234457110018 59.8721168082962
"6589" 1317.6 126.732022233739 68.8369022231568
"6590" 1317.8 125.447752886038 77.4715266955376
"6591" 1318 122.717961364728 85.991038425
"6592" 1318.2 119.012697403498 94.4995508854555
"6593" 1318.4 114.301934402585 103.047975118302
"6594" 1318.6 108.761131944414 110.328271662206
"6595" 1318.8 101.948155795848 115.828121139049
"6596" 1319 94.423721137581 120.197778088844
"6597" 1319.2 86.0834617567449 123.634952257354
"6598" 1319.4 77.6694273431577 125.938565396813
"6599" 1319.6 69.306732188451 128.278837741891
"6600" 1319.8 60.1753491612403 128.7190299624
"6601" 1320 51.3073604194715 127.415113562753
"6602" 1320.2 42.6219926597907 125.258350862483
"6603" 1320.4 35.4376282231643 121.372635074733
"6604" 1320.6 28.9510807909694 115.419082686
"6605" 1320.8 22.6520494652032 109.007888489798
"6606" 1321 16.7902324636835 102.196889758521
"6607" 1321.2 11.7417864792457 95.0903917211946
"6608" 1321.4 7.90367095739745 87.4160327760429
"6609" 1321.6 5.4492395789935 79.2710575447177
"6610" 1321.8 4.00739792457974 72.0017603370055
"6611" 1322 4.68830332762632 69.138806379979
"6612" 1322.2 5.61980557613853 66.8566674383196
"6613" 1322.4 5.99100875046135 63.6598272155539
"6614" 1322.6 5.40035541072783 60.1809874844
"6615" 1322.8 6.56954969407068 55.3218113448286
"6616" 1323 7.76480651252212 48.4607274324
"6617" 1323.2 8.43821642701858 41.4195788743059
"6618" 1323.4 9.70528071742392 34.6465711181455
"6619" 1323.6 13.016245256457 29.2546361304448
"6620" 1323.8 18.9639235724211 24.9826595845263
"6621" 1324 25.7611076648755 20.3193638945
"6622" 1324.2 32.7207698179421 16.2781734852659
"6623" 1324.4 39.3989750457009 11.2046885100706
"6624" 1324.6 46.7076636595421 7.1213319229
"6625" 1324.8 54.3190586564533 3.85274205617528
"6626" 1325 62.7258666611088 2.83239617923333
"6627" 1325.2 71.0059881989962 2.46972459908919
"6628" 1325.4 79.2035330137455 2.99819940216404
"6629" 1325.6 87.4286640409216 5.19558639470137
"6630" 1325.8 93.8559766274886 9.2959201125279
"6631" 1326 101.301453777659 13.4102679671629
"6632" 1326.2 106.834222455531 18.4158937648752
"6633" 1326.4 111.862450089595 25.6116800794714
"6634" 1326.6 117.034880792442 32.8811745883412
"6635" 1326.8 121.597042637202 40.1703093688615
"6636" 1327 123.793458606788 48.9053819473327
"6637" 1327.2 124.570716661263 57.5790224502962
"6638" 1327.4 125.067209321042 66.9547154212857
"6639" 1327.6 125.016532169442 75.4792027013429
"6640" 1327.8 123.465432435891 83.8143846839327
"6641" 1328 121.017339970065 92.0619696828623
"6642" 1328.2 116.965558273744 99.0061516537868
"6643" 1328.4 112.234247917902 106.307992160265
"6644" 1328.6 106.844821432873 111.149158665859
"6645" 1328.8 99.124127498385 114.618319576857
"6646" 1329 91.5759467573921 118.53769101288
"6647" 1329.2 83.8800582074699 121.475258124706
"6648" 1329.4 75.9982284524234 123.882815381821
"6649" 1329.6 67.5090353550052 125.483466402245
"6650" 1329.8 59.2604191985609 126.864877758737
"6651" 1330 50.9430305088289 125.733680703872
"6652" 1330.2 42.5442041228346 123.636361315307
"6653" 1330.4 34.2915029606462 120.728298092431
"6654" 1330.6 27.035879347385 116.907774102543
"6655" 1330.8 21.1653701948138 111.615522339382
"6656" 1331 16.2098961462302 104.809958563027
"6657" 1331.2 11.735471508103 97.449863564687
"6658" 1331.4 7.51318157080651 89.8530238946034
"6659" 1331.6 5.73518659094211 83.1802606437545
"6660" 1331.8 5.43415085632706 75.9338918424796
"6661" 1332 5.30106007436872 67.6890599389321
"6662" 1332.2 6.33788271532782 59.5148981708857
"6663" 1332.4 7.88047580493695 51.7348879332557
"6664" 1332.6 9.43039556177544 43.3437298372333
"6665" 1332.8 11.8324721953457 35.1027621059783
"6666" 1333 15.0369777671221 27.20629061636
"6667" 1333.2 18.3560330960303 21.5281093845176
"6668" 1333.4 25.205167245835 16.9170306387214
"6669" 1333.6 32.9689388103362 14.9186021173412
"6670" 1333.8 41.7152189747127 12.6434928131294
"6671" 1334 50.1184169520492 11.3753859402214
"6672" 1334.2 59.0063347957839 10.4311604529949
"6673" 1334.4 67.4750688000084 9.79123663223133
"6674" 1334.6 76.6748035196831 9.29854366776144
"6675" 1334.8 85.8567634774816 9.03559636503158
"6676" 1335 94.1209445733042 10.5719557125724
"6677" 1335.2 101.239139588087 13.4232319193032
"6678" 1335.4 107.583867438344 19.4397905030739
"6679" 1335.6 113.550173563865 26.0065268374825
"6680" 1335.8 117.94510147652 33.6038507181087
"6681" 1336 122.704387127692 41.0364805757889
"6682" 1336.2 124.079004864842 48.8793081485429
"6683" 1336.4 124.582156584299 57.7823379892857
"6684" 1336.6 124.628087021565 66.8199042734943
"6685" 1336.8 123.961899555064 75.7850469895892
"6686" 1337 121.815999439753 84.6233449292738
"6687" 1337.2 119.339953173471 93.2688301301476
"6688" 1337.4 115.647017890669 101.556284976273
"6689" 1337.6 109.421355894046 107.680970876032
"6690" 1337.8 102.859620934518 113.669696864457
"6691" 1338 95.2990568622576 119.045733859963
"6692" 1338.2 87.6243721804701 123.364904662335
"6693" 1338.4 80.1527738172707 125.206591779114
"6694" 1338.6 71.0884166937431 125.27196740806
"6695" 1338.8 62.3561465613855 124.691692858806
"6696" 1339 53.6055581005729 123.643504911437
"6697" 1339.2 44.7113458661564 122.160052132057
"6698" 1339.4 35.9691989164141 119.103749570288
"6699" 1339.6 27.1681664574057 114.088393081282
"6700" 1339.8 20.4582327399947 108.630986989979
"6701" 1340 14.4251663368967 102.317175376882
"6702" 1340.2 10.0724556388315 95.8581084545416
"6703" 1340.4 6.68880731530697 88.5520047665622
"6704" 1340.6 5.41178634717895 80.0310045804789
"6705" 1340.8 3.76352866150461 71.86939900365
"6706" 1341 2.79629571595727 64.161088971097
"6707" 1341.2 3.19784843734321 55.8565867079275
"6708" 1341.4 3.37326934672782 47.6963626464
"6709" 1341.6 5.61182773507369 40.1599940546105
"6710" 1341.8 9.67322357985876 32.1011977764833
"6711" 1342 14.4835483218904 25.5627306104172
"6712" 1342.2 21.0247135793512 18.7721042670818
"6713" 1342.4 27.2518605411088 14.2955088186593
"6714" 1342.6 34.5097606438214 9.9613424639862
"6715" 1342.8 42.5569428203042 8.13389561929655
"6716" 1343 50.8997582626353 7.997166573525
"6717" 1343.2 59.1988362767127 9.03299326514117
"6718" 1343.4 68.2485001334674 10.4940512265266
"6719" 1343.6 77.0686199387433 12.1119586330988
"6720" 1343.8 85.7797475431421 14.1741895003875
"6721" 1344 94.1476648837909 17.0417795427488
"6722" 1344.2 102.281566208667 20.3724686389955
"6723" 1344.4 110.014761686589 24.4154204538632
"6724" 1344.6 116.02780168284 29.7376899957367
"6725" 1344.8 119.737263805829 37.9435006363528
"6726" 1345 122.336301263219 46.5238419067107
"6727" 1345.2 125.175770008185 55.3435167668862
"6728" 1345.4 126.094616856782 64.5592593639566
"6729" 1345.6 125.732466457376 74.1030027061358
"6730" 1345.8 124.654049765637 82.5315800231778
"6731" 1346 119.073145639883 89.0320112696941
"6732" 1346.2 112.965316071666 95.8334851740729
"6733" 1346.4 106.377973532987 102.433753415266
"6734" 1346.6 99.2606834927357 107.986511707272
"6735" 1346.8 91.3891345216591 113.352413368381
"6736" 1347 83.4896849517972 118.128648698428
"6737" 1347.2 75.1799390935767 121.57148424716
"6738" 1347.4 66.2444365217979 123.596315963919
"6739" 1347.6 57.454566403093 124.165290694862
"6740" 1347.8 48.5881479635564 123.095489036829
"6741" 1348 40.1286486371633 120.77037115414
"6742" 1348.2 31.9623886123393 118.442966928185
"6743" 1348.4 25.7350652397476 114.790604973067
"6744" 1348.6 21.2550642684421 106.850821633111
"6745" 1348.8 16.7883281498524 99.1080607953487
"6746" 1349 11.9798119163895 91.7847894037947
"6747" 1349.2 8.3108980684689 83.7341149006232
"6748" 1349.4 5.98913293690228 75.429952226931
"6749" 1349.6 5.79379684804958 67.1912364874654
"6750" 1349.8 5.24036723333834 58.9346882971641
"6751" 1350 5.25914750598667 50.5305667291426
"6752" 1350.2 7.40330949777543 42.2467248202889
"6753" 1350.4 10.2109401956145 33.6676330826586
"6754" 1350.6 14.3202961547579 26.2338040500316
"6755" 1350.8 18.8610057273386 20.6536636658483
"6756" 1351 26.0251984800933 16.7040369628884
"6757" 1351.2 33.8100195703202 14.1295627148634
"6758" 1351.4 42.3199651617095 11.6201223397256
"6759" 1351.6 50.6079537625994 8.92846776995056
"6760" 1351.8 58.9896987474662 6.91796177401446
"6761" 1352 67.5412652013282 6.4932304795519
"6762" 1352.2 76.6151014084796 6.6929691574125
"6763" 1352.4 85.7417396794421 7.80240054632308
"6764" 1352.6 94.2669918977328 9.26481224333023
"6765" 1352.8 101.312294508542 13.3339190446667
"6766" 1353 106.575832792388 20.4907920838239
"6767" 1353.2 111.5150720958 27.9516133322526
"6768" 1353.4 117.645310118533 34.4975585891576
"6769" 1353.6 122.480284157763 41.3831421733528
"6770" 1353.8 125.255970087552 49.5266306202165
"6771" 1354 125.936918672766 58.1351876159882
"6772" 1354.2 126.740502560321 67.0269337764561
"6773" 1354.4 126.304005750631 76.1362416209946
"6774" 1354.6 123.875133938451 84.6418293898954
"6775" 1354.8 120.941244561609 92.9955923944833
"6776" 1355 116.758871306049 100.365873681713
"6777" 1355.2 111.175911015415 106.458642762845
"6778" 1355.4 104.738697609497 113.175777226905
"6779" 1355.6 98.0463415352178 118.739426167615
"6780" 1355.8 89.561341823551 121.779203142974
"6781" 1356 81.1162543801025 124.359987385636
"6782" 1356.2 72.8007930100479 126.308341021938
"6783" 1356.4 64.3748661145081 128.109701430164
"6784" 1356.6 56.4898931776197 128.608304222372
"6785" 1356.8 48.4529436710637 126.40527709667
"6786" 1357 40.0809412614691 123.103358944535
"6787" 1357.2 32.4735505275041 119.171234427542
"6788" 1357.4 25.4417408753963 115.251483434758
"6789" 1357.6 19.5732162997171 109.218173359575
"6790" 1357.8 14.1936032757579 102.331682459742
"6791" 1358 9.6986192245232 95.0732070399135
"6792" 1358.2 6.19268865399766 87.8679786217333
"6793" 1358.4 6.17980688328173 80.0051968319944
"6794" 1358.6 7.63923437822096 71.4761921185442
"6795" 1358.8 9.36129035504817 63.141935923097
"6796" 1359 11.2938366570671 54.7309073175563
"6797" 1359.2 13.2649666995088 46.2483160240333
"6798" 1359.4 14.4769952419421 37.4208678527864
"6799" 1359.6 15.7901882855095 28.8405998636697
"6800" 1359.8 18.4070083485221 21.60094885236
"6801" 1360 24.8024648804421 16.1908140952462
"6802" 1360.2 32.6058077610717 12.950792991437
"6803" 1360.4 40.820064582585 10.5746228310786
"6804" 1360.6 49.2050038803009 8.790195039
"6805" 1360.8 57.8736750194076 7.65506940277931
"6806" 1361 66.5046929320821 6.99138990928
"6807" 1361.2 75.5105531136863 6.4295521650279
"6808" 1361.4 84.7576074943528 6.03165712381071
"6809" 1361.6 92.4763914833634 8.15122043137753
"6810" 1361.8 99.3714413396034 12.3794219427226
"6811" 1362 105.501785413687 18.8944469866979
"6812" 1362.2 111.469828692538 25.3590215065915
"6813" 1362.4 117.38987173063 31.8603892334792
"6814" 1362.6 121.268335296385 39.7606697502396
"6815" 1362.8 123.874053906601 48.5249881887451
"6816" 1363 126.125950893658 57.3611011792919
"6817" 1363.2 126.828240339142 65.9056164801545
"6818" 1363.4 124.442894967303 74.2828100409278
"6819" 1363.6 121.205710719917 84.2874887880832
"6820" 1363.8 118.281490913168 93.2229388389566
"6821" 1364 114.247637454442 101.100731738841
"6822" 1364.2 108.61750063533 108.12761411525
"6823" 1364.4 102.242268968432 113.83229078891
"6824" 1364.6 95.7636244946779 119.550258024674
"6825" 1364.8 87.5281092733421 123.32643639717
"6826" 1365 80.2004062801898 124.690041744606
"6827" 1365.2 71.4585976291898 125.950886461699
"6828" 1365.4 62.8284275631564 126.1966261686
"6829" 1365.6 53.7482684853032 125.654493366678
"6830" 1365.8 45.1378671757817 123.945355544174
"6831" 1366 36.6512091809374 121.604008216082
"6832" 1366.2 28.982145841844 117.925056208699
"6833" 1366.4 22.6870424971394 112.537637818409
"6834" 1366.6 17.5820724546508 105.847906235217
"6835" 1366.8 13.9747484716207 98.7586602254357
"6836" 1367 9.71555139952468 91.6683754043174
"6837" 1367.2 6.67546808856385 84.9308977000696
"6838" 1367.4 6.05075646845129 77.0753192605927
"6839" 1367.6 5.46189195195639 69.0003011819143
"6840" 1367.8 4.2709788893564 61.0181489166857
"6841" 1368 2.95802109558983 53.7200783178886
"6842" 1368.2 3.55624262403114 45.748803054674
"6843" 1368.4 5.73185256781051 38.2691969524
"6844" 1368.6 9.77880097902543 31.35806534565
"6845" 1368.8 15.0178763792114 25.3004744166
"6846" 1369 21.6391020579109 18.9968535720562
"6847" 1369.2 26.7222346234068 14.0598157989529
"6848" 1369.4 33.4360863538691 8.78246550745618
"6849" 1369.6 40.8882374174754 5.8091723736
"6850" 1369.8 48.9006290046514 4.44753649900465
"6851" 1370 57.2590174310885 3.4797240806561
"6852" 1370.2 65.7406603464892 2.86861607922353
"6853" 1370.4 74.4660734484421 2.02776313343448
"6854" 1370.6 82.3158253897709 4.36839710574246
"6855" 1370.8 90.8023372619702 7.07338019943371
"6856" 1371 97.8029017602421 10.8582264322333
"6857" 1371.2 104.575427973286 16.2101069564312
"6858" 1371.4 110.705461291061 21.7434201444309
"6859" 1371.6 116.148030639442 28.6907507278375
"6860" 1371.8 119.971395938373 35.9433080656277
"6861" 1372 122.978689162885 44.4297848345321
"6862" 1372.2 125.892824582525 53.0823034070111
"6863" 1372.4 126.841594453415 62.0505824339405
"6864" 1372.6 127.141074294211 70.6089320728904
"6865" 1372.8 125.997497032556 78.9188442383429
"6866" 1373 122.59091704917 86.8830447092447
"6867" 1373.2 119.67079652497 94.7189518888444
"6868" 1373.4 114.938357285144 100.782966966381
"6869" 1373.6 109.020651246556 107.0875065186
"6870" 1373.8 102.287829676842 112.951276376914
"6871" 1374 95.3584463250459 118.555141605164
"6872" 1374.2 88.089077187581 122.313936153789
"6873" 1374.4 80.1057164622136 124.915405193971
"6874" 1374.6 71.6715905173564 126.757160345
"6875" 1374.8 63.0403438073644 126.117963384798
"6876" 1375 54.7955239266944 124.418585091634
"6877" 1375.2 46.3057017070785 121.905374168006
"6878" 1375.4 37.6061240157452 119.72809265637
"6879" 1375.6 30.8764834793564 118.225393400314
"6880" 1375.8 25.7960037736526 113.106543960637
"6881" 1376 20.0488203028371 107.226890685459
"6882" 1376.2 14.0135660266526 101.463390882663
"6883" 1376.4 11.1925421146591 95.2059606894283
"6884" 1376.6 8.98603617200848 87.5177387099575
"6885" 1376.8 8.47962828063129 79.7170496274811
"6886" 1377 7.13520101989165 71.6581468093542
"6887" 1377.2 6.27634617409926 63.5259933812286
"6888" 1377.4 5.76499668011857 55.6697364925176
"6889" 1377.6 4.95240558854923 47.2504831879
"6890" 1377.8 6.85008392614209 40.6896854414
"6891" 1378 10.3928169057579 33.4215150201368
"6892" 1378.2 14.8925049383235 25.8342342332644
"6893" 1378.4 20.7706503193244 18.7853886818117
"6894" 1378.6 25.9933779430421 15.2198517682941
"6895" 1378.8 33.688852463948 12.1893702049765
"6896" 1379 41.4036007494076 9.67141099343448
"6897" 1379.2 49.9914514980084 7.65469891714699
"6898" 1379.4 58.3394437299481 5.83587909503855
"6899" 1379.6 66.8663638390156 4.68960277528235
"6900" 1379.8 75.5828477151828 3.02820567688148
"6901" 1380 83.0120840137149 3.82645644385455
"6902" 1380.2 90.2681307200785 8.73981645083182
"6903" 1380.4 97.4065340387992 14.3873471802928
"6904" 1380.6 104.591931856049 19.2173330916135
"6905" 1380.8 111.630637672598 24.2598236089937
"6906" 1381 117.706736968957 31.0270336264606
"6907" 1381.2 121.240346358471 38.5833533531184
"6908" 1381.4 124.722888861106 47.0212928120355
"6909" 1381.6 126.144815922046 55.3219830350321
"6910" 1381.8 126.956743116414 64.2284810178857
"6911" 1382 126.459423291387 72.3754368017889
"6912" 1382.2 123.530878880791 81.1625604938151
"6913" 1382.4 120.992366249626 89.9375745042947
"6914" 1382.6 117.299023492999 97.9172923831641
"6915" 1382.8 112.611187767359 104.836169125761
"6916" 1383 105.995479660118 110.446579875454
"6917" 1383.2 99.0444919744421 115.797625246686
"6918" 1383.4 91.8372064186197 121.343266957307
"6919" 1383.6 83.8167117679698 123.800201015456
"6920" 1383.8 74.5601881585564 125.570575010543
"6921" 1384 65.9555100523159 126.310909835633
"6922" 1384.2 57.2428803977199 126.174686068261
"6923" 1384.4 48.3854393571564 124.940884020171
"6924" 1384.6 39.7199537747723 122.622139145768
"6925" 1384.8 31.5962252268183 119.339783161712
"6926" 1385 25.3562937514993 115.193413082514
"6927" 1385.2 19.8029689629806 109.132998950195
"6928" 1385.4 14.4641112203489 102.646417558586
"6929" 1385.6 9.75575756407689 95.6718846059478
"6930" 1385.8 7.44890398520317 88.1096140973469
"6931" 1386 6.32290077963656 80.0438557428167
"6932" 1386.2 6.10209418606587 72.3792908596574
"6933" 1386.4 6.12080035372366 64.6979133718952
"6934" 1386.6 6.28196638452105 56.2585892404526
"6935" 1386.8 7.11398249750593 46.9360636305383
"6936" 1387 9.53373720425387 39.1084994625176
"6937" 1387.2 12.3051173162278 31.2133820111571
"6938" 1387.4 15.3416741411171 23.838626763375
"6939" 1387.6 22.7147865699638 18.8415919749
"6940" 1387.8 29.1997042425882 15.958047290636
"6941" 1388 36.8795372297677 12.148956116086
"6942" 1388.2 44.7558480707127 9.22183632991764
"6943" 1388.4 52.9676024981318 7.25092250443448
"6944" 1388.6 61.7520704146774 6.23631740107059
"6945" 1388.8 70.6146099268421 5.28430855388
"6946" 1389 78.9046929334076 4.73818309298621
"6947" 1389.2 87.6010432820637 5.25345851567027
"6948" 1389.4 94.5112623977233 10.14694253415
"6949" 1389.6 101.126837698431 15.6621597267511
"6950" 1389.8 108.667759592102 20.862279733634
"6951" 1390 113.813852053518 27.262067090237
"6952" 1390.2 116.847977436294 35.2357030409644
"6953" 1390.4 119.960334543897 43.9517472806424
"6954" 1390.6 122.497153775614 52.2789115300857
"6955" 1390.8 123.835658919895 60.9213156419094
"6956" 1391 123.903096675154 69.8739659325058
"6957" 1391.2 123.75677467448 79.0425298609472
"6958" 1391.4 122.400324218092 87.7872956721
"6959" 1391.6 118.43896334136 95.2868362261156
"6960" 1391.8 112.772480764303 101.830039025192
"6961" 1392 106.34423756153 107.957533495606
"6962" 1392.2 99.1090336297817 113.172138654702
"6963" 1392.4 91.5821559628481 117.923323356172
"6964" 1392.6 83.5070180637477 122.147616038317
"6965" 1392.8 74.8857436101296 125.388583394829
"6966" 1393 66.5274071553885 127.118641191713
"6967" 1393.2 57.4525222489 128.108252493213
"6968" 1393.4 49.6890552742799 127.365897706103
"6969" 1393.6 42.7324673729374 123.418481633316
"6970" 1393.8 35.4301875302707 119.175389634343
"6971" 1394 27.3109838846421 115.921379545371
"6972" 1394.2 21.1317054125737 110.216708673216
"6973" 1394.4 16.0518428117725 104.043340675226
"6974" 1394.6 10.931898136833 96.8693390839364
"6975" 1394.8 7.49305028706711 89.1256165161589
"6976" 1395 5.21168205318738 81.4221560815132
"6977" 1395.2 4.01437184452468 73.1763575998954
"6978" 1395.4 3.9351915364704 65.7995493940698
"6979" 1395.6 4.20143491941181 58.2623546629758
"6980" 1395.8 4.49993102069211 50.6042721583565
"6981" 1396 4.79083736208826 42.7926685577538
"6982" 1396.2 7.19485029261232 34.9379759524213
"6983" 1396.4 11.6364075338368 27.6116721511105
"6984" 1396.6 16.291006918533 21.6037283606727
"6985" 1396.8 23.387124432185 15.0579862842
"6986" 1397 29.4358044552992 11.2616411804
"6987" 1397.2 36.737218785341 7.17644062001798
"6988" 1397.4 45.1662336317088 4.94713875383333
"6989" 1397.6 53.2493352913626 3.54561029142273
"6990" 1397.8 61.7622329450785 2.4077490759
"6991" 1398 70.5774658782262 1.62166938120682
"6992" 1398.2 78.9974554206755 1.9236513781
"6993" 1398.4 87.6481658586802 5.54710444697143
"6994" 1398.6 94.5000734885725 9.61105635266087
"6995" 1398.8 102.422098006339 14.1628126791526
"6996" 1399 109.090011219023 19.8299238621742
"6997" 1399.2 114.483686292158 26.8895485769684
"6998" 1399.4 118.716440822806 34.9144848360667
"6999" 1399.6 123.116138984442 42.7704562477333
"7000" 1399.8 126.016378673983 51.6077067765622
"7001" 1400 126.993846030978 61.1034574865518
"7002" 1400.2 126.769687684253 70.090185025427
"7003" 1400.4 125.864222705297 79.2750514643727
"7004" 1400.6 122.93313815922 87.8148977338167
"7005" 1400.8 119.572290509236 95.9442109141009
"7006" 1401 114.860783180168 103.188525011145
"7007" 1401.2 109.104143376162 110.181398002867
"7008" 1401.4 102.483298690156 114.7311543786
"7009" 1401.6 94.5692523368245 118.534993254812
"7010" 1401.8 85.8068960172135 121.792429068314
"7011" 1402 76.9927597334044 124.111208280758
"7012" 1402.2 68.1806306165004 125.28309893407
"7013" 1402.4 58.9201119429127 125.860155787312
"7014" 1402.6 49.7920376552723 125.885111463362
"7015" 1402.8 42.7168379710421 124.591460118
"7016" 1403 34.0890529111421 120.185939442327
"7017" 1403.2 26.9665162190367 114.743549483238
"7018" 1403.4 19.7566330359057 109.769732040382
"7019" 1403.6 14.5471899451718 104.589892934076
"7020" 1403.8 10.0024331063512 97.6476014115
"7021" 1404 6.18421754704387 88.572967972046
"7022" 1404.2 4.56024784786819 80.7501546531652
"7023" 1404.4 4.13203439128828 74.4915948667334
"7024" 1404.6 3.24622503117025 66.0633805624194
"7025" 1404.8 2.70619255525843 63.0460554917877
"7026" 1405 1.9405305215389 61.6069798539807
"7027" 1405.2 1.23480492756299 61.3877318901363
"7028" 1405.4 1.47582708282254 61.35938319615
"7029" 1405.6 1.22448322654556 61.6130732328828
"7030" 1405.8 1.10422846117895 61.9899841446
"7031" 1406 0.386327120801649 61.9788192657034
"7032" 1406.2 0.401691804344277 61.8828069083022
"7033" 1406.4 0.31712683697272 61.7513151399918
"7034" 1406.6 0.133924615771995 61.6322299045546
"7035" 1406.8 0.200041387894743 61.6480314771789
"7036" 1407 0.728150651936833 62.0100990073895
"7037" 1407.2 1.20622976292727 62.0717182009248
"7038" 1407.4 1.66834517504211 61.77214018059
"7039" 1407.6 2.46392725404404 60.6979850257398
"7040" 1407.8 3.2608362722906 59.767921665703
"7041" 1408 3.21494553532061 59.5047270506804
"7042" 1408.2 3.27184674547985 59.2231278390509
"7043" 1408.4 3.3178864596221 58.99367418348
"7044" 1408.6 4.32527583749926 58.219117867
"7045" 1408.8 4.50924667355975 58.1501751608118
"7046" 1409 4.57801648324408 58.4012536344891
"7047" 1409.2 4.31835880054112 58.6282926798357
"7048" 1409.4 4.19375656310878 58.3974696504
"7049" 1409.6 4.0478677933512 58.5673284917333
"7050" 1409.8 4.33848985206346 58.3714960897107
"7051" 1410 4.84629300440986 58.0728200907549
"7052" 1410.2 5.14226391722211 57.51462832257
"7053" 1410.4 5.73173133060575 56.7471365897182
"7054" 1410.6 5.81612926363654 56.2813115854555
"7055" 1410.8 7.06546182044211 54.8893237222019
"7056" 1411 9.04256812483661 53.0924975347211
"7057" 1411.2 12.0759215447402 49.177319419275
"7058" 1411.4 15.2020967193256 45.0507699647592
"7059" 1411.6 19.1443609043021 40.21323139146
"7060" 1411.8 23.8379642532163 35.5733727609161
"7061" 1412 28.8645553133796 31.0435610847437
"7062" 1412.2 34.1336708380943 26.8341889763348
"7063" 1412.4 40.3745511619256 23.3332850442791
"7064" 1412.6 47.0144414165492 21.0937382193643
"7065" 1412.8 54.1082068553939 19.0695200285566
"7066" 1413 61.2900140324421 17.0398749793286
"7067" 1413.2 68.4620670119299 14.4325121727293
"7068" 1413.4 75.9629263521828 13.0026943040667
"7069" 1413.6 83.9132532636043 12.6956859253054
"7070" 1413.8 92.02371355615 12.6515254635573
"7071" 1414 99.679396061249 13.7212165050477
"7072" 1414.2 103.57554179306 17.2892443898494
"7073" 1414.4 107.521037410036 23.8776412159937
"7074" 1414.6 111.239703294958 31.1269066402065
"7075" 1414.8 114.50748713484 38.6838778482061
"7076" 1415 117.018890429073 46.4867368200116
"7077" 1415.2 118.900081511053 54.4624064928444
"7078" 1415.4 120.515349317423 62.9259704580226
"7079" 1415.6 120.823715004046 71.539496277617
"7080" 1415.8 120.464887085369 79.8277337422899
"7081" 1416 118.476943856354 88.1215179216647
"7082" 1416.2 116.088203446581 95.2780705749
"7083" 1416.4 112.551360574498 101.909642838622
"7084" 1416.6 107.601491746901 108.140787168666
"7085" 1416.8 101.97005139135 114.069873650895
"7086" 1417 95.5771708236968 118.821948181409
"7087" 1417.2 88.4973097976921 122.159457159467
"7088" 1417.4 81.0866813253278 123.936290301429
"7089" 1417.6 74.8485425171214 124.313115960079
"7090" 1417.8 67.7710313086654 123.76921139675
"7091" 1418 60.3018095762421 121.421166172257
"7092" 1418.2 52.9563026359133 118.719815622467
"7093" 1418.4 45.8749459184785 115.016053980655
"7094" 1418.6 39.6554773130239 110.089375496345
"7095" 1418.8 34.4107623288885 104.487983777641
"7096" 1419 29.8533624016368 97.7318168237628
"7097" 1419.2 25.8759607926832 90.548563461525
"7098" 1419.4 23.2931671045291 82.8139395753652
"7099" 1419.6 21.3398934135117 74.5587998865652
"7100" 1419.8 20.4315605549421 66.2923670465389
"7101" 1420 19.5140588989583 58.307060912271
"7102" 1420.2 18.9888276013859 50.2556964242427
"7103" 1420.4 19.0808509901195 42.1197872990774
"7104" 1420.6 19.0296763068769 33.8588675259326
"7105" 1420.8 19.2582117323853 25.8815653732296
"7106" 1421 21.3184107079421 19.9881391539
"7107" 1421.2 26.5236339927104 16.4459608773146
"7108" 1421.4 33.0773604492848 12.8232928311977
"7109" 1421.6 40.6156131111828 10.6860084403259
"7110" 1421.8 48.4893981481128 9.19847769298536
"7111" 1422 56.6611992032635 7.93119461282857
"7112" 1422.2 64.6383258345849 6.36606671768571
"7113" 1422.4 73.0067591755162 5.27883532454815
"7114" 1422.6 81.1423070595434 5.1289844690962
"7115" 1422.8 89.6795311395235 6.22512902458605
"7116" 1423 96.0483401657506 10.5880785941553
"7117" 1423.2 102.913292416326 15.5608578539368
"7118" 1423.4 109.218314075957 21.3450796704606
"7119" 1423.6 114.82551211682 28.2674577287878
"7120" 1423.8 119.475511536952 35.7838095664755
"7121" 1424 123.568281460873 43.7027319525743
"7122" 1424.2 125.500057285626 51.6619432563358
"7123" 1424.4 124.806152251103 60.1330685910881
"7124" 1424.6 124.568234289904 69.1206256386115
"7125" 1424.8 122.59193266858 77.7941026602716
"7126" 1425 120.392242085942 86.1656433221941
"7127" 1425.2 117.816921381906 94.1349977812909
"7128" 1425.4 113.257340822259 101.398248253629
"7129" 1425.6 107.71307446602 107.884830153171
"7130" 1425.8 101.680633713635 114.048836087978
"7131" 1426 94.9513374221344 119.454781762852
"7132" 1426.2 87.4557481482209 122.839300839323
"7133" 1426.4 80.3502538286643 124.691959932456
"7134" 1426.6 72.6935683582817 125.416397207796
"7135" 1426.8 64.486021187593 126.328587259013
"7136" 1427 56.3576019471023 126.644855615924
"7137" 1427.2 48.0435696836643 126.747959657761
"7138" 1427.4 41.8250608727477 123.3047793949
"7139" 1427.6 35.029926820093 118.043161418315
"7140" 1427.8 28.830849962274 111.980794007028
"7141" 1428 22.5831551379594 106.012124336917
"7142" 1428.2 16.9994829481857 99.7123662885539
"7143" 1428.4 11.5419435451088 92.6501583085026
"7144" 1428.6 7.04272207292929 85.0783738044513
"7145" 1428.8 4.58682934154468 77.4020607826564
"7146" 1429 4.4223461613045 70.1048734139505
"7147" 1429.2 4.47401656816938 61.9336218927031
"7148" 1429.4 5.67430020734502 53.6220449922349
"7149" 1429.6 7.68896160698142 45.3517380781079
"7150" 1429.8 10.3890383462088 37.1353891865
"7151" 1430 13.2786917614004 29.0755871652333
"7152" 1430.2 17.0694183980836 22.176674177966
"7153" 1430.4 24.1745898771627 18.6223991318559
"7154" 1430.6 31.8392621357433 16.094943813159
"7155" 1430.8 39.2668229696469 13.7189665265566
"7156" 1431 48.0798449951729 12.7952705266692
"7157" 1431.2 56.3409732147965 12.8113343435772
"7158" 1431.4 64.8754225081421 13.0276423213875
"7159" 1431.6 73.3126746409226 13.6424224077896
"7160" 1431.8 81.8744395479671 15.6312598737
"7161" 1432 90.4481455178495 18.3343746014741
"7162" 1432.2 98.5968438019754 21.8735722927
"7163" 1432.4 106.801365662894 25.5256743643032
"7164" 1432.6 114.523000548595 30.1666702327775
"7165" 1432.8 118.738469505209 36.0268128795553
"7166" 1433 120.159553679462 43.7950750505287
"7167" 1433.2 121.018010184554 52.4039924966243
"7168" 1433.4 122.651210988112 60.9009396375743
"7169" 1433.6 124.246102499848 69.9008153712378
"7170" 1433.8 124.639972779081 78.6425203018167
"7171" 1434 122.035663865423 84.533697639617
"7172" 1434.2 115.49220867756 89.3017870765177
"7173" 1434.4 106.781538288026 95.2459067101426
"7174" 1434.6 99.7286335210421 99.6349498551
"7175" 1434.8 92.3148643428539 103.371344779606
"7176" 1435 84.1468302587598 104.948713837026
"7177" 1435.2 75.6331097761537 105.549222386775
"7178" 1435.4 67.1214386032365 105.152306326755
"7179" 1435.6 58.2378674019876 104.548888926309
"7180" 1435.8 49.4787824493057 103.682608835509
"7181" 1436 41.3675588096921 101.460224654261
"7182" 1436.2 32.5615476862259 98.7469783311838
"7183" 1436.4 25.0888546657446 94.8846475232824
"7184" 1436.6 18.0078938402908 89.7492723433916
"7185" 1436.8 11.5313858051921 84.589702984
"7186" 1437 5.9958599924244 78.5110863864265
"7187" 1437.2 5.63039855550752 71.952443308671
"7188" 1437.4 5.49235857285876 63.65247755415
"7189" 1437.6 5.22527911259062 55.1432433337663
"7190" 1437.8 5.64679621024443 46.8297862901791
"7191" 1438 6.60674622406278 37.3774380354
"7192" 1438.2 10.1524419697348 30.3024030040098
"7193" 1438.4 15.3004989554421 24.0859837010667
"7194" 1438.6 21.3295894913833 17.7737294062235
"7195" 1438.8 26.5194867932053 13.2194878252421
"7196" 1439 33.2456403166564 9.18693676125714
"7197" 1439.2 40.6363205624204 5.22842130249782
"7198" 1439.4 48.1139546164421 4.35594712802195
"7199" 1439.6 56.2547086786979 5.30522489259767
"7200" 1439.8 64.0960266858495 5.75538374051111
"7201" 1440 72.3886155168879 6.9087525597253
"7202" 1440.2 80.7104487221546 8.0592712123875
"7203" 1440.4 89.5115894161979 9.22037243019069
"7204" 1440.6 97.4608309869421 10.831685988275
"7205" 1440.8 103.797475350821 16.4016591185368
"7206" 1441 110.010760858832 22.4763476809579
"7207" 1441.2 115.482893024692 28.6071483293687
"7208" 1441.4 119.158554496868 36.4503619335683
"7209" 1441.6 123.038715558387 44.3133407231778
"7210" 1441.8 126.010415961597 52.0881654900983
"7211" 1442 127.279377156103 60.8833168674783
"7212" 1442.2 126.973233300664 69.3179776577889
"7213" 1442.4 125.81540115647 78.4408129277333
"7214" 1442.6 123.601027184978 86.4183878280818
"7215" 1442.8 119.85917582147 93.6988640830698
"7216" 1443 115.201353293581 100.642778980344
"7217" 1443.2 109.518168377055 107.248311563202
"7218" 1443.4 103.057245276615 112.869485145006
"7219" 1443.6 96.0076636648121 116.94016861014
"7220" 1443.8 88.3843619008477 121.309739230183
"7221" 1444 80.4845772237412 123.939964150867
"7222" 1444.2 72.5704164458346 125.665142616465
"7223" 1444.4 64.6339382024118 126.379610465855
"7224" 1444.6 56.3871226179372 125.865648795245
"7225" 1444.8 48.253794869678 124.670059893164
"7226" 1445 40.1586453231946 122.365720676786
"7227" 1445.2 32.6067462268421 119.947034084971
"7228" 1445.4 26.0960658554947 115.128087670979
"7229" 1445.6 19.5254310507899 109.589970361461
"7230" 1445.8 14.5780071319556 104.145735017886
"7231" 1446 12.5660443170254 96.4069241245945
"7232" 1446.2 11.1420574668492 88.0656462114265
"7233" 1446.4 10.1688561959467 79.6909895833266
"7234" 1446.6 9.91789663986928 71.0206201454097
"7235" 1446.8 9.5169690290921 62.2192935804
"7236" 1447 9.68762049792698 53.6028178109455
"7237" 1447.2 10.098638394148 44.9086793092235
"7238" 1447.4 10.2726422292848 36.3468338295573
"7239" 1447.6 12.8117354510184 28.1467615942983
"7240" 1447.8 17.4952667710598 22.6240735997382
"7241" 1448 24.7058615602046 18.2348774260125
"7242" 1448.2 31.742419252331 13.521707430363
"7243" 1448.4 39.3006017514186 9.28478401817647
"7244" 1448.6 47.2384925873971 6.68260943805169
"7245" 1448.8 55.1984436293607 4.42976057374884
"7246" 1449 63.4557170111127 2.53589258414117
"7247" 1449.2 71.4587845837579 1.26723635573684
"7248" 1449.4 79.1616282763796 3.57340537455
"7249" 1449.6 87.9891611851812 7.29026761835652
"7250" 1449.8 95.7317611269535 10.6767863062636
"7251" 1450 102.465199707442 14.5088068020848
"7252" 1450.2 108.77288772574 20.3865846274532
"7253" 1450.4 114.281422222175 26.6423592631333
"7254" 1450.6 118.071458893351 34.7677885640061
"7255" 1450.8 120.884108557354 43.3199995579294
"7256" 1451 123.818379513756 51.8348519877429
"7257" 1451.2 126.46493994828 60.3531417154811
"7258" 1451.4 126.491852984713 68.130619378671
"7259" 1451.6 123.891688851218 76.1278752471477
"7260" 1451.8 121.262486861597 84.4341089871087
"7261" 1452 119.280160148053 92.8505046341778
"7262" 1452.2 116.193361119084 100.756602584648
"7263" 1452.4 110.29625388865 105.813324842315
"7264" 1452.6 103.288088406966 110.700799861351
"7265" 1452.8 95.5278420612285 115.312962138041
"7266" 1453 87.4758484607546 118.567310148338
"7267" 1453.2 78.7863006223421 120.26515542924
"7268" 1453.4 69.9773565859281 121.786169917419
"7269" 1453.6 61.4806453737412 122.871996529307
"7270" 1453.8 52.9306521096384 123.139881384213
"7271" 1454 44.2889814240876 121.374179246018
"7272" 1454.2 35.6706594195232 118.369117589805
"7273" 1454.4 27.5482450944057 115.335697436618
"7274" 1454.6 22.57677916828 111.297021776995
"7275" 1454.8 17.6015155686313 104.720730149697
"7276" 1455 14.2561387366583 97.3490859748054
"7277" 1455.2 11.6693708755812 89.1083174218174
"7278" 1455.4 10.166775740837 80.6989363478118
"7279" 1455.6 9.65201466869875 72.1255964927628
"7280" 1455.8 8.90793826075639 63.3804000886572
"7281" 1456 8.65025399436174 54.5415222924536
"7282" 1456.2 8.71630842559363 46.0363785151879
"7283" 1456.4 9.11887367748109 37.5958279742571
"7284" 1456.6 11.2843346911421 28.9566859763
"7285" 1456.8 17.8912971552174 25.7316105093775
"7286" 1457 25.7378357105059 22.3950750757723
"7287" 1457.2 33.6329585467421 18.6462543073667
"7288" 1457.4 41.7128741567226 14.8985882617537
"7289" 1457.6 49.354671086649 10.365489362331
"7290" 1457.8 56.1949447281126 5.39137753034318
"7291" 1458 63.7650499186207 3.46330044704286
"7292" 1458.2 72.1396754578046 5.25500790375
"7293" 1458.4 81.4922493629838 7.10009956773333
"7294" 1458.6 90.1578914617278 8.77745562589999
"7295" 1458.8 98.0546168429147 11.2924397615209
"7296" 1459 104.098729168591 16.9062853890702
"7297" 1459.2 109.841100756723 23.7462660184
"7298" 1459.4 115.601182804575 30.0691747243592
"7299" 1459.6 120.561165924609 37.0554139820389
"7300" 1459.8 122.581471788662 45.5259874054184
"7301" 1460 124.308964392385 53.8040699458528
"7302" 1460.2 126.198999040109 62.5448563596222
"7303" 1460.4 126.652981856525 71.3562837537889
"7304" 1460.6 124.661792108242 79.748726006
"7305" 1460.8 121.332876951725 88.4204204665415
"7306" 1461 117.557190114357 96.3128474314189
"7307" 1461.2 112.720013701884 103.51336617791
"7308" 1461.4 107.026143351442 109.808351170304
"7309" 1461.6 101.150909093517 116.478477992204
"7310" 1461.8 94.4177654894229 118.701441468958
"7311" 1462 85.8709664160221 119.41288869285
"7312" 1462.2 77.1483426866993 119.204508292857
"7313" 1462.4 68.112484768872 118.843008311512
"7314" 1462.6 59.7212580895304 118.905934989194
"7315" 1462.8 50.5457198764712 118.945550125876
"7316" 1463 41.8165732779127 118.302686310047
"7317" 1463.2 33.1629766936825 116.559015169737
"7318" 1463.4 25.556646075244 114.639574824051
"7319" 1463.6 21.3048364709064 108.432652048248
"7320" 1463.8 16.5316938564934 100.711920239477
"7321" 1464 12.4876845776439 93.4285181684092
"7322" 1464.2 8.72616577490158 85.6425982612919
"7323" 1464.4 6.560993811333 77.2807542499909
"7324" 1464.6 5.13279780777228 68.7740821697774
"7325" 1464.8 4.7045887483075 59.878426423275
"7326" 1465 6.17227702349212 51.74367418827
"7327" 1465.2 9.57952363809835 43.8108416509
"7328" 1465.4 12.6971646353454 35.5487158323355
"7329" 1465.6 15.7133184488129 27.4879318435011
"7330" 1465.8 18.8702571343244 21.0110390881059
"7331" 1466 25.3409096161921 16.5939955208286
"7332" 1466.2 32.8395443920046 13.4289338340375
"7333" 1466.4 40.6405479284537 10.4869071046674
"7334" 1466.6 48.4983523288626 7.97110868309318
"7335" 1466.8 56.8071485580584 6.22068504327209
"7336" 1467 64.8470368884168 5.74821670079241
"7337" 1467.2 73.2741601789026 5.65127070070263
"7338" 1467.4 82.0148574888588 6.372891403275
"7339" 1467.6 90.8999497530136 8.05858874382857
"7340" 1467.8 98.0688261949267 11.6530169642969
"7341" 1468 104.120380868571 18.0751724448516
"7342" 1468.2 109.998758375558 24.1136975120211
"7343" 1468.4 115.905093778679 30.7503165402866
"7344" 1468.6 120.500661953548 37.28189243715
"7345" 1468.8 123.02888822815 45.7566067272113
"7346" 1469 124.324951774901 54.4459140824092
"7347" 1469.2 124.42011946547 63.2035935170887
"7348" 1469.4 123.717634148293 71.9595869048019
"7349" 1469.6 123.337555511293 80.631912607643
"7350" 1469.8 121.391708131387 89.1773071903444
"7351" 1470 117.935807931998 97.4296158984556
"7352" 1470.2 113.438210727498 105.101573565344
"7353" 1470.4 106.864789213093 107.468246713891
"7354" 1470.6 98.7488752567755 109.150519355158
"7355" 1470.8 90.3763720387788 111.852307006022
"7356" 1471 81.8866563612993 113.934031101771
"7357" 1471.2 73.0493059650094 116.02983954866
"7358" 1471.4 64.2728318147236 116.748928993293
"7359" 1471.6 55.1585804428183 117.022735142964
"7360" 1471.8 46.2843603932362 115.998351293429
"7361" 1472 37.6637116880179 114.439306005764
"7362" 1472.2 29.3227273247632 112.20103681173
"7363" 1472.4 21.1983858752053 108.785200938032
"7364" 1472.6 15.1984719466899 104.144363877993
"7365" 1472.8 13.2300705907316 96.1631245376368
"7366" 1473 11.7275273036439 87.9061579025835
"7367" 1473.2 9.96227737811778 80.1026751051027
"7368" 1473.4 8.36705186979115 71.9541281190792
"7369" 1473.6 6.41287397200814 63.4631891047868
"7370" 1473.8 5.61823931801905 54.8880063300635
"7371" 1474 5.59320319206279 46.5498154674
"7372" 1474.2 6.5559947112719 37.6132527034213
"7373" 1474.4 11.4997125854421 30.2858314097333
"7374" 1474.6 16.5022714076707 24.7817983118143
"7375" 1474.8 23.3989710390525 18.9532686481792
"7376" 1475 29.9372527410892 13.9608980031176
"7377" 1475.2 37.5710915151126 10.1860293697977
"7378" 1475.4 45.856106522835 7.8219996434
"7379" 1475.6 54.4073497221165 5.9807100523186
"7380" 1475.8 62.9828140663096 5.4444874877494
"7381" 1476 71.7528714033642 4.99616619212727
"7382" 1476.2 79.9305373611 4.91204949318947
"7383" 1476.4 89.119147314556 5.96107778043797
"7384" 1476.6 96.1484580120834 9.60690219621521
"7385" 1476.8 102.52650271341 14.6232024435613
"7386" 1477 108.619238915038 20.8297535725277
"7387" 1477.2 114.782123037723 27.7631622114937
"7388" 1477.4 118.970396755779 34.7854089343604
"7389" 1477.6 122.08023838556 43.3387339889588
"7390" 1477.8 124.913177452363 51.5617687791105
"7391" 1478 127.36738892422 59.8271148982889
"7392" 1478.2 127.077955555788 68.4627965987551
"7393" 1478.4 126.174867063156 77.0042924410286
"7394" 1478.6 123.420689174346 83.9632668436789
"7395" 1478.8 117.058785109235 89.8481961988811
"7396" 1479 111.458003684763 96.3525078684283
"7397" 1479.2 106.049341254352 103.61729039016
"7398" 1479.4 99.4587776887721 109.5716920731
"7399" 1479.6 91.5595770339173 113.488494003737
"7400" 1479.8 82.9772054423949 116.622596674523
"7401" 1480 74.6349972871088 118.288152933248
"7402" 1480.2 65.9450723865564 119.401059237829
"7403" 1480.4 57.3649252151214 119.690872301343
"7404" 1480.6 48.4905462934696 119.651840344987
"7405" 1480.8 39.4546158583761 118.497453696787
"7406" 1481 30.6097925232529 116.454762540184
"7407" 1481.2 23.3061192554962 112.133691340049
"7408" 1481.4 17.3497562732671 106.612963380625
"7409" 1481.6 13.6689150093638 98.8190735291739
"7410" 1481.8 9.46470821650461 91.1900839069178
"7411" 1482 6.29869448318993 83.4320780544783
"7412" 1482.2 4.83928694658495 74.9985173463375
"7413" 1482.4 3.65951442285958 65.7294347821282
"7414" 1482.6 3.80599956980575 57.3628748895515
"7415" 1482.8 3.68476236502106 49.3508101108342
"7416" 1483 6.08811675387066 41.0081707689
"7417" 1483.2 8.88139308610877 32.7487846090667
"7418" 1483.4 13.6557539012814 28.0890409483821
"7419" 1483.6 19.96307534853 23.366883496411
"7420" 1483.8 26.6416959859249 18.3561764067793
"7421" 1484 33.2035133741318 12.8255139609517
"7422" 1484.2 40.1193460131808 8.23168758741137
"7423" 1484.4 47.3955642256289 4.74914120883956
"7424" 1484.6 55.8692670298354 2.35407177351236
"7425" 1484.8 63.7211836999895 0.764364786
"7426" 1485 71.982084342091 1.52547695588936
"7427" 1485.2 80.3663418132992 3.58159499725714
"7428" 1485.4 89.2574670716921 5.66132813209737
"7429" 1485.6 96.5778591873809 9.43132550235918
"7430" 1485.8 103.206725675707 14.1879593071941
"7431" 1486 108.688987388317 19.5701271615563
"7432" 1486.2 114.212732273493 26.7231288754408
"7433" 1486.4 119.956056602528 34.269021239
"7434" 1486.6 123.007042338637 42.9403150890667
"7435" 1486.8 125.756560668274 51.0395656356336
"7436" 1487 127.15287631258 60.161118674978
"7437" 1487.2 127.159753372525 68.6668520993445
"7438" 1487.4 125.511786150988 77.3259212600727
"7439" 1487.6 123.706575609216 85.9146019464
"7440" 1487.8 120.275551276337 93.6789389831368
"7441" 1488 115.791920925496 101.332734882022
"7442" 1488.2 110.265692107928 107.098936272409
"7443" 1488.4 103.360338179629 112.556643716372
"7444" 1488.6 96.3417105557754 117.727747437789
"7445" 1488.8 89.0022181831186 122.510439519253
"7446" 1489 81.0635755212271 124.715044331064
"7447" 1489.2 72.6161114094518 126.874907153458
"7448" 1489.4 63.9071269329278 127.506965801743
"7449" 1489.6 55.1344455941056 127.20867454391
"7450" 1489.8 44.8644534766853 124.842116678454
"7451" 1490 37.6742245777225 122.750555395082
"7452" 1490.2 31.1884708084151 118.141874004778
"7453" 1490.4 24.8782543705582 112.496752316668
"7454" 1490.6 17.9786762497812 107.838578003974
"7455" 1490.8 14.2472955439291 101.916412575052
"7456" 1491 11.8096576644242 94.9675473805875
"7457" 1491.2 10.9325004299192 87.0681616463725
"7458" 1491.4 11.4454156372993 79.2355096496857
"7459" 1491.6 11.2894285285452 70.666706473101
"7460" 1491.8 12.0710257567817 62.8178056298151
"7461" 1492 13.3221409218267 54.4102783388135
"7462" 1492.2 14.9127419621391 45.8201945353091
"7463" 1492.4 15.8841403081387 37.3302020092989
"7464" 1492.6 17.039249501718 29.0089614990207
"7465" 1492.8 19.5821423889194 21.6645301050136
"7466" 1493 24.8341381001921 15.1404572216368
"7467" 1493.2 31.5716948688723 10.7446580208767
"7468" 1493.4 39.2176084976509 7.1346313102022
"7469" 1493.6 47.2085987620151 4.35086742233258
"7470" 1493.8 54.8273001069312 1.46475556273695
"7471" 1494 62.0676461863042 1.5533298179862
"7472" 1494.2 70.4655021538652 3.08391792505384
"7473" 1494.4 78.5385626191891 4.59263516600241
"7474" 1494.6 87.7483313071333 6.17899004212058
"7475" 1494.8 94.9262772922223 9.14213882508132
"7476" 1495 102.218552932368 14.1252986144745
"7477" 1495.2 108.325093418552 19.8558452486308
"7478" 1495.4 113.255432170484 27.0866742323053
"7479" 1495.6 117.935529179789 34.5999937139941
"7480" 1495.8 122.059544974141 42.2827304970116
"7481" 1496 125.262944007497 49.8947879712716
"7482" 1496.2 125.506996681214 58.5223411253406
"7483" 1496.4 124.672124343034 67.2210592674291
"7484" 1496.6 124.386687570985 75.6393553231715
"7485" 1496.8 124.083068598697 84.2344416149094
"7486" 1497 120.22233154261 91.3187324193813
"7487" 1497.2 115.719980912335 98.6490677015068
"7488" 1497.4 111.681201705556 105.973717830429
"7489" 1497.6 106.497488519978 110.9857669272
"7490" 1497.8 99.9894581269834 116.156098640207
"7491" 1498 93.2600570989564 120.740517529486
"7492" 1498.2 85.2945883417951 123.402198436253
"7493" 1498.4 77.0144102146136 125.639731824514
"7494" 1498.6 68.989862557087 127.504618620157
"7495" 1498.8 60.9380893685532 128.906582433039
"7496" 1499 52.583533203471 128.123707388688
"7497" 1499.2 44.8028849518075 126.179721947371
"7498" 1499.4 37.2135861590836 122.870918250645
"7499" 1499.6 31.0708022769468 118.407248947531
"7500" 1499.8 24.4796734582943 112.687309407339
"7501" 1500 17.9786762497812 107.273612727365
"7502" 1500.2 13.0905344747986 102.059315556783
"7503" 1500.4 9.03039666078173 95.7539958190132
"7504" 1500.6 6.03479812911779 88.7344882515081
"7505" 1500.8 5.11370665746913 81.1218281531027
"7506" 1501 4.45024184108432 73.2429765491339
"7507" 1501.2 4.32816471358635 65.5082670586212
"7508" 1501.4 3.8813336472074 57.4888115119408
"7509" 1501.6 4.58350252822526 49.0040710754603
"7510" 1501.8 6.2894679365671 41.2390726313375
"7511" 1502 8.48125474326712 32.96323139625
"7512" 1502.2 13.0326964213421 26.4342821825
"7513" 1502.4 17.7076636564421 21.402214008
"7514" 1502.6 24.6466668805908 15.7324865615757
"7515" 1502.8 31.803018962747 12.5588862948512
"7516" 1503 39.5065640199909 10.2285058497293
"7517" 1503.2 47.4261932732992 7.81290006261428
"7518" 1503.4 55.5208529326128 6.02916028761951
"7519" 1503.6 63.4030702643349 3.57704520686428
"7520" 1503.8 71.8271534809787 2.39376679322927
"7521" 1504 80.6740245194421 3.32074034806666
"7522" 1504.2 89.5734626826863 6.03403782808605
"7523" 1504.4 97.2401626207718 10.1794910346528
"7524" 1504.6 103.312775067952 14.51910911007
"7525" 1504.8 109.624043485662 20.7336048105758
"7526" 1505 113.728988481036 26.755952363275
"7527" 1505.2 116.328472012563 35.1190875313091
"7528" 1505.4 118.881673144019 43.3674120795346
"7529" 1505.6 121.353617461883 51.7055308866941
"7530" 1505.8 122.961292132331 60.0465159016778
"7531" 1506 123.702093549817 68.6134990017462
"7532" 1506.2 123.257311049614 77.3318773493143
"7533" 1506.4 121.505329522871 87.6944799480857
"7534" 1506.6 119.046130246567 95.9332403914714
"7535" 1506.8 114.285645318142 102.650716374409
"7536" 1507 108.522271077088 109.050534264464
"7537" 1507.2 101.701352349588 114.366782427216
"7538" 1507.4 94.4318871564809 119.14962810272
"7539" 1507.6 87.2510904206056 123.508120027073
"7540" 1507.8 80.2671454657306 123.783732329717
"7541" 1508 72.0589087474421 121.496562698767
"7542" 1508.2 64.2465993374223 118.57038463541
"7543" 1508.4 56.7692107065411 115.55454931639
"7544" 1508.6 49.2686697136135 111.771970707086
"7545" 1508.8 42.0292411641057 107.063185820864
"7546" 1509 34.5472588235254 102.525381138456
"7547" 1509.2 27.0110299332799 98.044589068373
"7548" 1509.4 19.9524015894934 93.2054660590154
"7549" 1509.6 13.5532389024508 87.4732414448087
"7550" 1509.8 9.07685142155715 80.4118519162142
"7551" 1510 5.28044965024566 72.9647610407304
"7552" 1510.2 3.14182174959364 65.6705164020364
"7553" 1510.4 3.59821384617679 57.3796165425122
"7554" 1510.6 3.66352340284951 49.640302719437
"7555" 1510.8 5.16506863544211 42.4186057906857
"7556" 1511 7.82561909444211 34.558842887025
"7557" 1511.2 12.060781049585 28.0503677300428
"7558" 1511.4 17.1498063021356 22.8668355656903
"7559" 1511.6 23.9459108506812 15.6345831988565
"7560" 1511.8 29.3665758464171 11.083289397
"7561" 1512 36.4520296080031 7.24561887997317
"7562" 1512.2 44.2160370392088 5.74972177913334
"7563" 1512.4 52.3762650456564 4.42330621993571
"7564" 1512.6 60.7638659584774 3.90275667204706
"7565" 1512.8 69.2716654094421 4.57923994521818
"7566" 1513 77.4873259864774 5.52590777643529
"7567" 1513.2 86.1414775562869 6.66447021172759
"7568" 1513.4 93.9609402045671 8.67901470649091
"7569" 1513.6 100.796654491012 13.02477595344
"7570" 1513.8 105.63948282964 20.1498317047846
"7571" 1514 110.318824596189 27.134949903
"7572" 1514.2 115.753191667025 34.4572677121864
"7573" 1514.4 121.364796245324 41.2067557378118
"7574" 1514.6 124.552788423668 47.7324175891358
"7575" 1514.8 125.266263325163 56.58210328365
"7576" 1515 125.395415590602 65.4137615067962
"7577" 1515.2 125.747731071099 74.2853377022572
"7578" 1515.4 124.731473191692 82.1281652750111
"7579" 1515.6 120.385729835152 90.0293133177645
"7580" 1515.8 115.511046997803 97.2597570571222
"7581" 1516 110.271430175057 104.14543705864
"7582" 1516.2 104.791421735748 110.805999653456
"7583" 1516.4 99.0480441112365 117.33928132597
"7584" 1516.6 91.431848982879 120.455727154526
"7585" 1516.8 83.0017182327057 122.166339115145
"7586" 1517 74.9112420049284 122.891625034272
"7587" 1517.2 71.6160986849178 124.822995859002
"7588" 1517.4 64.6332983393865 126.638259156067
"7589" 1517.6 56.7446081943572 127.147034459117
"7590" 1517.8 48.6787443667505 127.101005438764
"7591" 1518 42.8740355432382 123.583685963254
"7592" 1518.2 36.2107442184328 118.732282571484
"7593" 1518.4 28.9039988323673 114.474699277503
"7594" 1518.6 22.2991493337725 109.760053395364
"7595" 1518.8 16.5259065498034 104.044178488291
"7596" 1519 11.2785368814252 97.3185358934593
"7597" 1519.2 7.37219194854736 90.5007906624
"7598" 1519.4 5.80538129417183 83.7523448040216
"7599" 1519.6 4.75241182955641 75.8905037528572
"7600" 1519.8 3.93451700871933 68.2850200752416
"7601" 1520 3.1840527092603 60.6905640084
"7602" 1520.2 2.24321411350461 53.5963033383375
"7603" 1520.4 2.91136291463929 46.0707417634986
"7604" 1520.6 5.97739356550093 39.1309807797529
"7605" 1520.8 10.4228231139421 31.1096467902
"7606" 1521 14.1376393160492 24.7244709528643
"7607" 1521.2 20.6295181783796 19.51041116265
"7608" 1521.4 26.5082940012635 14.9515211890071
"7609" 1521.6 32.9505848077561 10.0602848985279
"7610" 1521.8 40.2817723663522 7.00896743656854
"7611" 1522 47.9745924495421 4.7900193256
"7612" 1522.2 53.0418707375456 3.67070813322758
"7613" 1522.4 54.5161681019088 2.9555438392
"7614" 1522.6 56.0740106163398 3.29806033232045
"7615" 1522.8 58.6076199736145 3.90792479095172
"7616" 1523 63.1315855236207 5.87468935525714
"7617" 1523.2 68.4431606612447 8.80427544295263
"7618" 1523.4 74.3903667280641 12.5915116210829
"7619" 1523.6 80.5337574034064 16.6394934247571
"7620" 1523.8 86.8624843782882 20.9141964907846
"7621" 1524 92.3621791936979 25.5786676468535
"7622" 1524.2 97.6382010175421 31.4068997625333
"7623" 1524.4 102.770015248006 37.237430624103
"7624" 1524.6 108.375422512792 42.62862411522
"7625" 1524.8 114.289868414109 48.3121009462333
"7626" 1525 119.547425551676 54.4577763842411
"7627" 1525.2 123.69431921406 60.7808980285636
"7628" 1525.4 126.536846717442 67.5261690946286
"7629" 1525.6 123.903029618231 74.3544611232716
"7630" 1525.8 120.953832636125 81.853914020775
"7631" 1526 117.343617808258 89.3839275527592
"7632" 1526.2 112.808504751238 96.0925272279437
"7633" 1526.4 107.599846954461 102.355655833947
"7634" 1526.6 101.889652057128 108.397846151743
"7635" 1526.8 95.7323781377278 113.537289379514
"7636" 1527 88.5053021054795 117.925056208699
"7637" 1527.2 80.9506566772586 121.366401722758
"7638" 1527.4 72.9271617805889 123.505220619363
"7639" 1527.6 64.5852129320402 124.143556640596
"7640" 1527.8 56.574358891971 124.004222171833
"7641" 1528 48.4682026664615 122.741400495186
"7642" 1528.2 40.9188025971946 120.284529427776
"7643" 1528.4 33.2240220873032 117.968380796344
"7644" 1528.6 25.7273228971421 115.314851124273
"7645" 1528.8 21.7378078246317 109.728518641262
"7646" 1529 18.1741238018512 102.713255311445
"7647" 1529.2 15.3229224738492 95.2662330671522
"7648" 1529.4 12.0612702112799 87.6258150033459
"7649" 1529.6 9.28592122607367 77.8485419678211
"7650" 1529.8 8.48080226869927 69.9175389251143
"7651" 1530 8.4952814548707 61.6842382302
"7652" 1530.2 8.77762558521355 53.4400180383429
"7653" 1530.4 9.93584736028585 45.2718930908063
"7654" 1530.6 12.0992940011747 37.0752473060512
"7655" 1530.8 14.0690441715621 28.72482865788
"7656" 1531 17.2056730038006 22.5372236053245
"7657" 1531.2 24.2740222140868 18.4292372877158
"7658" 1531.4 31.1684261713185 14.450788639591
"7659" 1531.6 38.5180366688129 10.1437218960067
"7660" 1531.8 45.9432832895754 6.9684589657
"7661" 1532 54.1998479137714 5.01311441354634
"7662" 1532.2 62.4215125035111 3.7322087481931
"7663" 1532.4 71.1379489731729 2.49104523847692
"7664" 1532.6 79.4726265289249 3.05570198357241
"7665" 1532.8 87.5878359162993 5.58532268627143
"7666" 1533 94.2956442851837 10.0921916857146
"7667" 1533.2 101.366276691768 13.8898374916826
"7668" 1533.4 107.928830114317 19.0127778384312
"7669" 1533.6 111.893741350294 26.1421442775477
"7670" 1533.8 115.387873365442 34.3916380900875
"7671" 1534 119.378699053942 42.2366141749714
"7672" 1534.2 123.976255777653 49.8947879712716
"7673" 1534.4 126.623721834471 58.0152872574
"7674" 1534.6 126.775889885367 66.7550053765698
"7675" 1534.8 125.953328553586 75.0665017143231
"7676" 1535 124.448948071522 83.56418022945
"7677" 1535.2 121.746881330634 91.2614806176981
"7678" 1535.4 117.792601664923 98.8242822022558
"7679" 1535.6 113.505240864414 105.084442163512
"7680" 1535.8 108.951171262914 110.289345677733
"7681" 1536 101.374233249387 115.990233039983
"7682" 1536.2 93.970800735244 120.083871177164
"7683" 1536.4 86.5652433929421 123.410941170733
"7684" 1536.6 79.9837259357318 125.322250002185
"7685" 1536.8 72.6399905097787 127.333618787775
"7686" 1537 63.7672903266751 128.136480101225
"7687" 1537.2 55.7683160560254 127.526479347206
"7688" 1537.4 49.0304059093954 127.333172313017
"7689" 1537.6 42.1386798905287 124.243086167458
"7690" 1537.8 35.0980541229515 119.885568992117
"7691" 1538 27.123248073033 114.171778330664
"7692" 1538.2 21.3284127773368 110.722932720084
"7693" 1538.4 15.4954110769806 105.458168248272
"7694" 1538.6 11.7710371581678 98.9121854534708
"7695" 1538.8 9.25511839289344 91.3497090751699
"7696" 1539 7.02638831570378 83.689371751643
"7697" 1539.2 5.38126015373569 75.5886648144275
"7698" 1539.4 3.25349666700092 67.8995730685177
"7699" 1539.6 3.66711165432446 60.4769914946647
"7700" 1539.8 4.5616448199988 52.2707312883897
"7701" 1540 5.43573069512394 44.0308860589909
"7702" 1540.2 7.00698818398056 35.9957016914769
"7703" 1540.4 11.2463268274421 29.8045646926222
"7704" 1540.6 16.3404363372338 24.4363175613167
"7705" 1540.8 22.7753788164421 18.1136255120428
"7706" 1541 27.9697868554421 13.5311440326593
"7707" 1541.2 33.9980108190235 8.42489977499302
"7708" 1541.4 40.612862435649 6.84677560608965
"7709" 1541.6 48.7371068003607 5.90071838866744
"7710" 1541.8 57.0630788876239 5.88213446680909
"7711" 1542 65.2367377693915 5.58857089105823
"7712" 1542.2 74.0068117620671 4.691288874075
"7713" 1542.4 82.2667349982993 3.47736343552987
"7714" 1542.6 89.0372450379009 7.58969269863529
"7715" 1542.8 95.6679794317909 11.9445329756442
"7716" 1543 103.519232216236 15.5733415110495
"7717" 1543.2 109.706910759219 21.2566594370489
"7718" 1543.4 114.972529700267 27.7755979143588
"7719" 1543.6 119.789545961556 34.9860682049143
"7720" 1543.8 123.473182552533 42.6862989127091
"7721" 1544 126.095133706875 50.5575659669676
"7722" 1544.2 127.379183156199 58.9552493591027
"7723" 1544.4 127.107545832938 67.6189347292074
"7724" 1544.6 126.366298611096 75.8639399766404
"7725" 1544.8 124.423379145033 83.9480998151454
"7726" 1545 120.846526552071 91.3051936038571
"7727" 1545.2 116.822132372989 99.0782615392585
"7728" 1545.4 112.072743031609 106.435673214983
"7729" 1545.6 106.585678388937 111.827996911026
"7730" 1545.8 99.2137997309239 115.842957703691
"7731" 1546 91.7940394990993 120.169063856143
"7732" 1546.2 84.835944796872 123.947107746998
"7733" 1546.4 76.5534308820634 125.123547061264
"7734" 1546.6 68.0270941863244 125.5341766874
"7735" 1546.8 59.5198006864146 124.623717714473
"7736" 1547 51.2850028525892 122.787709098488
"7737" 1547.2 43.3196953734916 120.023434525628
"7738" 1547.4 35.3703564701056 117.264582664506
"7739" 1547.6 28.1672786962362 117.002516796606
"7740" 1547.8 23.9977938921989 112.247313132562
"7741" 1548 19.9022046561638 105.764823106304
"7742" 1548.2 17.2680944501725 98.3305447311652
"7743" 1548.4 15.1486859366404 90.3195834933052
"7744" 1548.6 14.3322864030843 82.0051215042441
"7745" 1548.8 14.7015871638057 73.9418698893273
"7746" 1549 14.6634824236477 65.5624965696336
"7747" 1549.2 14.3423840580046 57.2230550052438
"7748" 1549.4 14.720741324366 48.8138307302804
"7749" 1549.6 16.3125514829833 40.4618747600824
"7750" 1549.8 18.4542466934064 32.5956083325071
"7751" 1550 20.5649607040068 24.4641694154471
"7752" 1550.2 24.9244067764796 17.6568265566
"7753" 1550.4 31.6556657305351 13.8287810527605
"7754" 1550.6 39.4030825986863 10.7446580208767
"7755" 1550.8 47.693153268335 8.71830835079285
"7756" 1551 56.0337327269537 7.20280491365581
"7757" 1551.2 64.7632529591738 6.25287681035122
"7758" 1551.4 73.2789142489236 5.95355238873333
"7759" 1551.6 81.5095126944692 5.69761643185946
"7760" 1551.8 89.7119586948517 6.91796177401446
"7761" 1552 95.1995104140933 11.384591330086
"7762" 1552.2 101.546328277332 16.5631969397077
"7763" 1552.4 108.673150778442 21.914975385275
"7764" 1552.6 114.9255096627 27.9647190985237
"7765" 1552.8 119.41968792656 34.9044931395176
"7766" 1553 123.184715863901 43.0575800231064
"7767" 1553.2 125.53492688535 51.356898594033
"7768" 1553.4 126.71147744255 60.0914672842379
"7769" 1553.6 127.249195357857 69.1887140112396
"7770" 1553.8 124.513523808264 77.7941720911723
"7771" 1554 121.249855420711 86.1350917885154
"7772" 1554.2 117.548891901528 93.762080416
"7773" 1554.4 113.118260933071 101.089062864657
"7774" 1554.6 108.159340769164 107.975018964567
"7775" 1554.8 101.815744949073 113.977179016876
"7776" 1555 95.1121399224037 119.384959979515
"7777" 1555.2 87.671091236785 121.956221522457
"7778" 1555.4 79.4118319118346 122.521960318895
"7779" 1555.6 71.1509431146088 122.614727851983
"7780" 1555.8 62.8162488084327 122.550534703419
"7781" 1556 54.4103516595742 121.774847991475
"7782" 1556.2 46.5161483075004 119.524389478381
"7783" 1556.4 38.5743571432243 117.200582395152
"7784" 1556.6 31.0972910684707 115.124256268543
"7785" 1556.8 23.4881639704682 112.29515703887
"7786" 1557 19.3580051065737 106.606090802505
"7787" 1557.2 15.9906417436789 99.3111005641895
"7788" 1557.4 13.2758033231214 91.6545488299472
"7789" 1557.6 10.5811892126921 84.1606577499536
"7790" 1557.8 7.90376610391872 76.1885958142598
"7791" 1558 6.56924804435876 68.0581912512333
"7792" 1558.2 6.59708208595727 59.7756425221273
"7793" 1558.4 5.79469385229061 51.7150684152182
"7794" 1558.6 4.92472479145682 43.5316986285618
"7795" 1558.8 7.97946044751352 36.1580942101143
"7796" 1559 12.6505062363588 30.14782110115
"7797" 1559.2 17.381881967585 23.3513442123
"7798" 1559.4 23.1343419736088 15.6673548774833
"7799" 1559.6 28.7869559249921 14.35094885715
"7800" 1559.8 36.6618233039778 12.2580452764357
"7801" 1560 44.507627083977 10.6691103385395
"7802" 1560.2 52.6704267470656 9.27129522783529
"7803" 1560.4 61.045571301195 8.4844491246
"7804" 1560.6 69.0698952688125 7.71347871699259
"7805" 1560.8 77.8131225308607 7.0605975116093
"7806" 1561 86.9270696660184 7.83279575619661
"7807" 1561.2 94.4835483304421 10.0702960652242
"7808" 1561.4 101.538758029755 13.8373912665562
"7809" 1561.6 106.829973732345 20.2203252313677
"7810" 1561.8 111.614801062723 27.4805064833375
"7811" 1562 116.919477377907 34.6605374594198
"7812" 1562.2 121.898027634057 41.8409076343817
"7813" 1562.4 125.354756908915 49.3957093581321
"7814" 1562.6 126.085426459258 57.3919218008563
"7815" 1562.8 126.160387876985 66.1685116414
"7816" 1563 126.172604690317 75.0150540844962
"7817" 1563.2 124.39010626772 83.0305403695944
"7818" 1563.4 120.102310305154 90.1333075922077
"7819" 1563.6 115.463889092842 97.6494213276572
"7820" 1563.8 110.964481990071 104.601501047943
"7821" 1564 105.055638573209 110.704510370021
"7822" 1564.2 98.82308694318 116.522587964429
"7823" 1564.4 92.0459286104517 121.795648919977
"7824" 1564.6 85.0824195948503 123.692161548349
"7825" 1564.8 76.4480860843364 124.301883458688
"7826" 1565 68.0192158056136 123.397595118914
"7827" 1565.2 59.7561691769761 121.980746217856
"7828" 1565.4 51.3884782582883 120.994535826958
"7829" 1565.6 43.2533335855767 118.811686390015
"7830" 1565.8 35.1273073264718 115.781588361737
"7831" 1566 26.882832996358 112.92453891711
"7832" 1566.2 19.6440987811576 108.934501773047
"7833" 1566.4 13.919871427878 102.312513167426
"7834" 1566.6 9.28373895638755 95.5317007084364
"7835" 1566.8 7.25204587860575 88.5516604581
"7836" 1567 6.26079083219886 80.8394952141297
"7837" 1567.2 6.01082920606374 72.5967506299676
"7838" 1567.4 5.86730916475639 64.1593242039143
"7839" 1567.6 6.53485699057082 55.8735522629644
"7840" 1567.8 7.68599837064618 47.2361838466653
"7841" 1568 8.70032061520923 38.3826300827425
"7842" 1568.2 10.8438906235598 30.0260472994588
"7843" 1568.4 16.140490098401 24.6554761862219
"7844" 1568.6 22.8205023075928 19.4829254426055
"7845" 1568.8 29.2638641195135 14.4692434073643
"7846" 1569 36.987604992835 10.6929173812929
"7847" 1569.2 44.8199397624421 7.44831019246667
"7848" 1569.4 52.1512343605755 5.15096936343333
"7849" 1569.6 60.6476066106892 3.37669384874117
"7850" 1569.8 68.723159768595 2.03680734151765
"7851" 1570 76.7107407611595 1.8427837992913
"7852" 1570.2 83.9161160623766 4.87313877500656
"7853" 1570.4 91.2275413401421 8.3188367543
"7854" 1570.6 98.9995364367324 11.935597228271
"7855" 1570.8 105.623653180912 16.63639956729
"7856" 1571 111.291919543304 22.773191698634
"7857" 1571.2 115.679650904957 30.2819709815212
"7858" 1571.4 118.859745530346 38.4798872459769
"7859" 1571.6 121.792376005732 46.2926460066897
"7860" 1571.8 125.65678368296 53.9955474453107
"7861" 1572 127.227145301152 62.2050063881383
"7862" 1572.2 126.268981773271 71.0640861041143
"7863" 1572.4 124.582986812864 79.6138518526294
"7864" 1572.6 123.071915998376 88.2581732242302
"7865" 1572.8 118.450221240699 94.5737630220857
"7866" 1573 112.357802009359 101.113429519872
"7867" 1573.2 106.070618553751 107.456116078951
"7868" 1573.4 100.036151690978 114.053649227373
"7869" 1573.6 93.7685489143035 119.788827512103
"7870" 1573.8 86.939345950744 123.563173151174
"7871" 1574 78.7400949841186 124.1328412464
"7872" 1574.2 70.3306266433478 124.5150236394
"7873" 1574.4 61.8079643318833 124.136588132606
"7874" 1574.6 53.1517893804515 123.46943030006
"7875" 1574.8 44.7958681154321 121.97733254988
"7876" 1575 36.5039599547477 119.334328978733
"7877" 1575.2 28.5018969472421 116.791299468486
"7878" 1575.4 23.6588048375772 111.865130739562
"7879" 1575.6 19.124025072955 104.840796690349
"7880" 1575.8 15.4402979943387 97.4920927136586
"7881" 1576 13.6097248975148 89.2117936823727
"7882" 1576.2 12.2196123091056 80.4890406850262
"7883" 1576.4 11.2282278447278 72.0868789844286
"7884" 1576.6 11.4327804984232 63.6038033814566
"7885" 1576.8 12.252417337148 55.3662387098412
"7886" 1577 13.6353925457278 47.062191862411
"7887" 1577.2 15.1841182875235 38.8750597382023
"7888" 1577.4 17.210637746519 30.6703470285758
"7889" 1577.6 21.6984893449421 21.7352586647571
"7890" 1577.8 26.4879612833408 14.9883226581342
"7891" 1578 32.6268423386835 10.7169214478483
"7892" 1578.2 40.1278837204072 9.74476222523721
"7893" 1578.4 48.7133093901729 8.61086330074615
"7894" 1578.6 56.7788425909064 7.59905991415
"7895" 1578.8 65.2223660844806 6.39126555678461
"7896" 1579 73.5982272272921 5.7948405338625
"7897" 1579.2 81.8558610772779 6.01566495011642
"7898" 1579.4 90.5180612177421 7.11708545186667
"7899" 1579.6 97.3887471075111 11.4812862338483
"7900" 1579.8 104.10945294142 16.9472966356826
"7901" 1580 110.608586674655 22.6593501347617
"7902" 1580.2 116.300062094242 29.57709539427
"7903" 1580.4 121.158158127169 36.9296283627939
"7904" 1580.6 122.821764353824 45.1896957746647
"7905" 1580.8 124.415645943328 53.7275647911714
"7906" 1581 126.420810248825 61.7335290435028
"7907" 1581.2 126.223840781089 69.6606095852823
"7908" 1581.4 124.363272012098 77.7733207621812
"7909" 1581.6 122.500773572156 86.3279829020939
"7910" 1581.8 119.646230133384 94.6380078293417
"7911" 1582 115.606597864093 102.243885511466
"7912" 1582.2 109.299013600702 105.77662091061
"7913" 1582.4 101.534007046792 108.68120709741
"7914" 1582.6 93.2228914651451 111.857596861331
"7915" 1582.8 85.4237892811825 114.523158960871
"7916" 1583 76.7991347673855 116.049323085023
"7917" 1583.2 68.4556142182362 115.503762314253
"7918" 1583.4 59.9849543759469 113.936363421507
"7919" 1583.6 51.9147409864421 110.825945199218
"7920" 1583.8 44.0048025598195 106.819257744645
"7921" 1584 37.3237575589554 101.502908577701
"7922" 1584.2 31.6831215036545 95.0565400727628
"7923" 1584.4 26.547885525951 87.9074101384714
"7924" 1584.6 22.6978340370542 80.3663678962966
"7925" 1584.8 19.8438463662476 72.4143627862611
"7926" 1585 17.7722053117817 63.6542803012868
"7927" 1585.2 16.0667472332402 54.7152892870731
"7928" 1585.4 14.6116064258796 46.6334178658688
"7929" 1585.6 12.9732058520725 38.2290401067587
"7930" 1585.8 12.5582111551518 30.5597972828516
"7931" 1586 16.2951326025167 24.491616754997
"7932" 1586.2 22.1802169197444 18.7838202178186
"7933" 1586.4 27.8075581689177 13.318590319961
"7934" 1586.6 34.2748691336754 9.35922215746667
"7935" 1586.8 42.2050576668026 6.44732809028372
"7936" 1587 50.2173443462035 4.69215747042273
"7937" 1587.2 58.317948141548 3.22382089154118
"7938" 1587.4 66.5168318776979 2.39886111327209
"7939" 1587.6 74.9051794495217 2.15151315332045
"7940" 1587.8 82.4494368913745 3.7298935706027
"7941" 1588 90.4581700385785 6.850619394525
"7942" 1588.2 97.8240172400754 10.6246705254
"7943" 1588.4 104.175553573942 16.1093944419638
"7944" 1588.6 110.660645317755 22.1299529813375
"7945" 1588.8 115.921519128503 28.8536125430364
"7946" 1589 120.268083064522 36.64364784084
"7947" 1589.2 123.943228345461 44.2026386952962
"7948" 1589.4 125.234396559498 51.1931529524467
"7949" 1589.6 125.359559115414 57.8710674864566
"7950" 1589.8 124.038463143562 65.94175008822
"7951" 1590 122.454233330891 74.2580389599
"7952" 1590.2 120.317716863001 82.6173420852235
"7953" 1590.4 117.478305868942 90.839707124117
"7954" 1590.6 114.309173995671 99.0107186132
"7955" 1590.8 110.217369643235 106.963477515589
"7956" 1591 104.861505018814 113.599166528857
"7957" 1591.2 97.5393805719221 117.08921974341
"7958" 1591.4 89.0235725258459 120.726273185717
"7959" 1591.6 81.1150131944229 123.574266979708
"7960" 1591.8 72.7437674235459 125.38034226506
"7961" 1592 64.6939887436874 126.523283949787
"7962" 1592.2 56.2412436020122 126.911700141297
"7963" 1592.4 47.6944338567345 126.52688944406
"7964" 1592.6 40.2282109328907 122.829134952521
"7965" 1592.8 33.3788689394143 118.410721528983
"7966" 1593 26.7237899324073 112.610872928739
"7967" 1593.2 19.7435631381117 107.831931353661
"7968" 1593.4 14.3828316156583 102.940655400319
"7969" 1593.6 12.1911952147505 95.7906235972878
"7970" 1593.8 10.4443260337724 87.4783941232624
"7971" 1594 8.50645560941602 79.3576814125826
"7972" 1594.2 7.99869061664745 71.0504367329357
"7973" 1594.4 7.8941017317394 62.3845616422378
"7974" 1594.6 8.76383122541508 53.9593335731297
"7975" 1594.8 9.83623508417211 45.63639954813
"7976" 1595 11.8389225517969 37.2541533924968
"7977" 1595.2 14.0903635249938 29.4526445069862
"7978" 1595.4 16.9475063824421 22.7242176492409
"7979" 1595.6 24.0647853752969 16.8135595991419
"7980" 1595.8 31.001366460085 13.3135966475786
"7981" 1596 38.766671857663 10.5224589551791
"7982" 1596.2 46.5936400684421 8.42382708984827
"7983" 1596.4 54.821224681148 6.98269713328235
"7984" 1596.6 63.2667282288879 5.75760077358072
"7985" 1596.8 71.8087304041003 5.49665360666582
"7986" 1597 79.9072857971824 5.61162874708831
"7987" 1597.2 88.9026468251256 6.50290598317215
"7988" 1597.4 95.8526952387262 10.2555170776159
"7989" 1597.6 102.59885373364 15.5384441496857
"7990" 1597.8 109.155401092055 20.4422375885935
"7991" 1598 113.892346554638 27.3576126884869
"7992" 1598.2 119.433264798858 34.1496996073901
"7993" 1598.4 122.502945450082 41.95598310354
"7994" 1598.6 124.767927274801 50.3427954432113
"7995" 1598.8 126.347959152388 59.2452196857818
"7996" 1599 127.422478669682 67.66539268065
"7997" 1599.2 125.349553451385 75.7776689511143
"7998" 1599.4 123.738533127879 84.3116622010019
"7999" 1599.6 121.320719899185 91.4835453872572
"8000" 1599.8 116.423500477268 98.0918446151064
"8001" 1600 111.032953655517 104.537957059503
"8002" 1600.2 104.880652727629 110.577867588129
"8003" 1600.4 97.9700389044613 115.868146997775
"8004" 1600.6 90.9158290491685 121.2664732989
"8005" 1600.8 83.1927719395614 124.900712292886
"8006" 1601 73.7481471341088 127.632641123039
"8007" 1601.2 66.3906206129517 128.627159194852
"8008" 1601.4 59.30117487531 125.041425803343
"8009" 1601.6 52.1153380448588 120.569344304261
"8010" 1601.8 44.7347100074785 116.318948502245
"8011" 1602 37.701169615388 111.930549347373
"8012" 1602.2 30.6782751605502 107.320259039022
"8013" 1602.4 24.5793508722917 101.607755074896
"8014" 1602.6 18.8056686077754 95.4887608684769
"8015" 1602.8 13.5940692046633 88.7995716917894
"8016" 1603 9.83558449911779 81.5763153231568
"8017" 1603.2 6.82391651842341 74.0348015808112
"8018" 1603.4 4.04276096203645 66.3079240866453
"8019" 1603.6 3.24916203668699 58.0815842031245
"8020" 1603.8 3.91035120727345 50.3163841116651
"8021" 1604 6.5713595923421 42.33943943785
"8022" 1604.2 9.38394150614212 34.157551374375
"8023" 1604.4 13.7126148719754 26.2771627542667
"8024" 1604.6 19.1153623119977 21.4814814672889
"8025" 1604.8 25.9368080993956 16.0641036536791
"8026" 1605 33.0706149269989 11.2196590235932
"8027" 1605.2 40.9220221852088 7.7837814041
"8028" 1605.4 49.1791132658125 6.13756613351111
"8029" 1605.6 57.7750232266979 6.23401698721395
"8030" 1605.8 65.855650005294 7.62383099517777
"8031" 1606 74.1915722106088 9.080016687025
"8032" 1606.2 82.6726046856671 10.2663745319625
"8033" 1606.4 91.1519948456273 12.3515687456222
"8034" 1606.6 99.1196723641784 15.4208495672242
"8035" 1606.8 107.187878941655 19.4148655644
"8036" 1607 111.822570498801 25.326230186563
"8037" 1607.2 116.258253444172 32.76449655189
"8038" 1607.4 120.915302686385 40.1145919357429
"8039" 1607.6 124.687367493162 48.1642681929701
"8040" 1607.8 126.324902555377 56.6937219731944
"8041" 1608 126.839501928387 65.3581434192055
"8042" 1608.2 126.649843068983 73.5780297471297
"8043" 1608.4 124.089864254471 81.9180660653143
"8044" 1608.6 121.818112851415 90.3409689344182
"8045" 1608.8 117.639928093087 97.8944126578206
"8046" 1609 111.587086995442 104.609982859024
"8047" 1609.2 105.213460621134 110.874052073862
"8048" 1609.4 98.3350118520421 116.332680596886
"8049" 1609.6 90.6938322120052 119.598599651779
"8050" 1609.8 82.1238213329044 121.259262310353
"8051" 1610 73.2219493766621 121.30851336213
"8052" 1610.2 64.3319100572321 121.48431726291
"8053" 1610.4 56.0353955162936 119.300693564608
"8054" 1610.6 48.370960170985 116.016015185543
"8055" 1610.8 40.2281789316583 113.087425780238
"8056" 1611 33.0386537688876 109.238151075573
"8057" 1611.2 25.8125837805772 104.565791341724
"8058" 1611.4 19.0525572950575 99.0067987937846
"8059" 1611.6 12.7266330978632 93.3939784269526
"8060" 1611.8 7.22639601809075 86.7719300171838
"8061" 1612 7.10566244550941 80.2921109724577
"8062" 1612.2 7.84462302629211 71.62862409606
"8063" 1612.4 8.71500310502212 62.97601471854
"8064" 1612.6 9.65690707271485 54.6567147128546
"8065" 1612.8 10.8864651392187 46.399381972283
"8066" 1613 12.5202167646399 38.2677970168945
"8067" 1613.2 13.8651613384787 30.2045270253146
"8068" 1613.4 16.7864561125269 23.0941808054847
"8069" 1613.6 24.0792596961504 18.3107830957333
"8070" 1613.8 31.102159070718 14.9692496826069
"8071" 1614 39.0825622420135 11.9805080624714
"8072" 1614.2 46.9609070659927 8.60210977143371
"8073" 1614.4 54.6233473650628 4.99736425605517
"8074" 1614.6 62.7832817860488 2.69760650879326
"8075" 1614.8 71.3855085536269 1.75139235748695
"8076" 1615 78.8148065201171 3.0526818640875
"8077" 1615.2 86.9371482958131 6.3405291845129
"8078" 1615.4 94.1034696934421 9.87333468461591
"8079" 1615.6 101.611002358308 13.8791309029052
"8080" 1615.8 108.282403267421 19.4068196192842
"8081" 1616 113.58831736985 25.6389788218286
"8082" 1616.2 117.87328955053 32.1280504609588
"8083" 1616.4 121.379701289913 40.1538807139588
"8084" 1616.6 124.257593096202 49.0597248368135
"8085" 1616.8 126.399497428059 57.7652613928205
"8086" 1617 127.61982719274 66.2028100612846
"8087" 1617.2 126.769500913424 74.9424928819091
"8088" 1617.4 124.672651497871 82.2820492967429
"8089" 1617.6 119.788970853694 89.4721128195589
"8090" 1617.8 114.472869239331 96.7289481779556
"8091" 1618 108.586658524509 103.065036832275
"8092" 1618.2 102.39060483476 109.69563346597
"8093" 1618.4 95.9161524237498 114.9604638144
"8094" 1618.6 88.3664336632534 119.676450324249
"8095" 1618.8 80.3525114585836 123.566778645447
"8096" 1619 72.1466192021344 125.937183121044
"8097" 1619.2 63.4615299785021 126.68581963164
"8098" 1619.4 54.7490416794993 125.224790940686
"8099" 1619.6 46.5601037181186 123.383464005224
"8100" 1619.8 38.463577033185 120.682280212457
"8101" 1620 30.353916487533 117.3682128903
"8102" 1620.2 24.1822206119465 112.846829014852
"8103" 1620.4 20.1831323443812 105.605303498791
"8104" 1620.6 17.1493180481058 97.9651848336478
"8105" 1620.8 13.6424747563551 90.1518415209652
"8106" 1621 9.69462963968982 82.871167844345
"8107" 1621.2 7.11924653322512 74.5609004788811
"8108" 1621.4 5.83199907395153 66.0086680619377
"8109" 1621.6 6.37824893132091 57.1042261993394
"8110" 1621.8 7.92563978838947 48.2837166398526
"8111" 1622 10.6581098892278 39.5067399392571
"8112" 1622.2 13.465798374368 31.3144210600296
"8113" 1622.4 16.291006918533 23.7491613395591
"8114" 1622.6 23.301641544596 16.0732195127846
"8115" 1622.8 29.3072787679231 12.4098009433367
"8116" 1623 37.0959932188626 8.665985761275
"8117" 1623.2 45.1019335898937 5.5289052854
"8118" 1623.4 53.0296383216421 2.83239617923333
"8119" 1623.6 61.2705228202883 0.721526759531872
"8120" 1623.8 69.3767629113398 1.90396319421818
"8121" 1624 77.5535238258117 4.49728976806304
"8122" 1624.2 87.1238438139876 7.16418267605454
"8123" 1624.4 94.4320793483483 9.78466547411875
"8124" 1624.6 101.218066679786 13.8851640656812
"8125" 1624.8 105.869904129411 21.3700302275368
"8126" 1625 112.251224403253 29.6493077516842
"8127" 1625.2 117.660666831139 36.5435855415818
"8128" 1625.4 121.867309177156 44.0492506674857
"8129" 1625.6 125.348064936919 51.9860921229701
"8130" 1625.8 127.289965498164 60.8462679462889
"8131" 1626 126.305179738699 68.0175464570572
"8132" 1626.2 122.094068547125 75.69122293365
"8133" 1626.4 117.485758391236 83.3142629195176
"8134" 1626.6 113.175815698102 90.98616230151
"8135" 1626.8 107.666847339528 98.2317944979429
"8136" 1627 101.084725412678 105.12467543606
"8137" 1627.2 94.5204491689858 111.617295502817
"8138" 1627.4 87.138880595081 116.485654660539
"8139" 1627.6 78.9397663361496 120.60306235256
"8140" 1627.8 70.2947701681591 123.12690834407
"8141" 1628 61.204002353121 123.810265281666
"8142" 1628.2 52.197085116785 123.262921323286
"8143" 1628.4 44.506726811581 119.925296197539
"8144" 1628.6 36.9613614678993 115.360845368971
"8145" 1628.8 29.6731022286643 110.540595213872
"8146" 1629 23.2667268515204 104.781118859974
"8147" 1629.2 18.1048629527664 98.2615033995351
"8148" 1629.4 13.3624403199286 90.8760868861568
"8149" 1629.6 8.55214109083148 83.3407895475239
"8150" 1629.8 4.92751948731711 75.5206057939179
"8151" 1630 3.358823369699 67.5593283009413
"8152" 1630.2 4.03569211407069 59.8170042529714
"8153" 1630.4 5.11185762626211 51.14746965519
"8154" 1630.6 6.53919909228827 42.8985036819692
"8155" 1630.8 8.65886841401903 33.3057256176692
"8156" 1631 13.5530109692352 26.6895097346069
"8157" 1631.2 20.1173622150221 20.65313651772
"8158" 1631.4 25.7185518516729 14.8923739139
"8159" 1631.6 32.3274326238375 9.85141777677209
"8160" 1631.8 40.1111877596088 7.15105722013333
"8161" 1632 48.1223079930795 4.25356403989451
"8162" 1632.2 56.5348079739754 3.17636033293334
"8163" 1632.4 65.1606999218904 3.02934457715862
"8164" 1632.6 73.8055622590488 3.48344221574831
"8165" 1632.8 82.3265403324856 4.40451360744348
"8166" 1633 90.3605213768986 6.87346725497609
"8167" 1633.2 97.3607027438615 11.0274003588839
"8168" 1633.4 104.479616483542 17.3171088739333
"8169" 1633.6 111.11401039407 23.086255999283
"8170" 1633.8 115.441580129366 30.676783688563
"8171" 1634 120.202202767442 38.4075105803429
"8172" 1634.2 124.746873931571 46.2272395026661
"8173" 1634.4 126.072306161109 54.67119131865
"8174" 1634.6 126.656300003356 63.5259933812286
"8175" 1634.8 126.381736744087 71.9488715106056
"8176" 1635 123.893029280197 80.4522781219189
"8177" 1635.2 120.904244041901 89.059717602556
"8178" 1635.4 118.264615342736 97.8464063810697
"8179" 1635.6 112.254017433952 103.379616207645
"8180" 1635.8 105.325197371997 108.236324088053
"8181" 1636 97.5386566126135 112.256068404886
"8182" 1636.2 89.5425260494421 115.867210276224
"8183" 1636.4 81.6724573915614 119.494058623106
"8184" 1636.6 73.2701873943299 122.636257856989
"8185" 1636.8 64.7641884850201 124.848118385593
"8186" 1637 56.0695221654127 126.388466742341
"8187" 1637.2 47.4674657198627 126.690248661241
"8188" 1637.4 40.3809528150496 122.636257856989
"8189" 1637.6 32.9925082827131 117.725035517036
"8190" 1637.8 25.7653307608421 112.292135834182
"8191" 1638 18.2120670812458 106.656033312297
"8192" 1638.2 15.2491369774691 100.502951488211
"8193" 1638.4 11.9835483216231 94.3324986198052
"8194" 1638.6 10.2339355488876 88.9616379342273
"8195" 1638.8 9.23783788329534 82.6818297780881
"8196" 1639 8.75345812005975 75.8766938008412
"8197" 1639.2 8.92069714758073 67.9633814276673
"8198" 1639.4 10.1581016772947 59.3830979270842
"8199" 1639.6 11.4857763687521 51.76660513185
"8200" 1639.8 13.0507001462526 43.6170684726947
"8201" 1640 14.9066493533334 35.4748343832913
"8202" 1640.2 18.2172196313212 27.4154969783011
"8203" 1640.4 22.3921328574671 20.1744530704875
"8204" 1640.6 27.5761339814064 13.5729346999714
"8205" 1640.8 33.5500322986694 8.84404801255909
"8206" 1641 41.110896511718 8.59954313260689
"8207" 1641.2 49.2184184204303 9.58603366912941
"8208" 1641.4 57.6016675925546 10.7393252433
"8209" 1641.6 65.8558304794806 12.8393684950923
"8210" 1641.8 73.6154212608707 15.8387303156143
"8211" 1642 81.0589759594806 18.9003892661308
"8212" 1642.2 89.0999028266067 22.9270733785519
"8213" 1642.4 96.2502874892443 26.7183290965648
"8214" 1642.6 103.617965683398 30.7081452872242
"8215" 1642.8 111.291470277775 34.9569495464
"8216" 1643 118.778475859868 39.1672625095485
"8217" 1643.2 123.802885431358 45.131811635428
"8218" 1643.4 123.966248202532 52.72588293828
"8219" 1643.6 123.398761560673 60.9808756338519
"8220" 1643.8 122.569359190863 69.2594955567158
"8221" 1644 121.934082123093 78.0705866182252
"8222" 1644.2 120.036527464134 86.3519067999289
"8223" 1644.4 117.178628482077 94.3262894231019
"8224" 1644.6 114.06476943098 102.604434938825
"8225" 1644.8 109.473125814414 108.124858728171
"8226" 1645 101.922230226014 111.154239165747
"8227" 1645.2 93.5789611743821 113.08012644084
"8228" 1645.4 85.2562927074322 115.009655607558
"8229" 1645.6 76.7741417391352 115.774020393558
"8230" 1645.8 68.5773884325221 115.25856608094
"8231" 1646 60.381839335452 114.078795521638
"8232" 1646.2 52.1693219602817 111.43068492056
"8233" 1646.4 44.911971382093 107.691787358853
"8234" 1646.6 37.5878879195254 103.134041986567
"8235" 1646.8 30.6029442595232 97.9998289682919
"8236" 1647 24.1392552008073 92.2222730934783
"8237" 1647.2 17.9009239803404 86.4069046899254
"8238" 1647.4 12.7794171279463 79.5845053362908
"8239" 1647.6 7.79168350185282 72.7293093879
"8240" 1647.8 3.7207698148421 65.1204053818091
"8241" 1648 3.95539528114405 58.5187390635635
"8242" 1648.2 6.12335200745274 50.7456902501234
"8243" 1648.4 8.39355268995934 42.6445264170897
"8244" 1648.6 10.3803248697206 34.6973235325899
"8245" 1648.8 13.6119886887697 27.1309962920379
"8246" 1649 20.9459336436821 21.5550869652
"8247" 1649.2 27.6588134251694 17.6168711246046
"8248" 1649.4 34.8208245654168 13.3144605318304
"8249" 1649.6 42.5867869675385 8.9255704890506
"8250" 1649.8 50.8152277865492 6.3569671369
"8251" 1650 59.0909876326564 5.16037226357857
"8252" 1650.2 67.3237623948171 4.45667134948333
"8253" 1650.4 76.1710848441409 3.63487687993012
"8254" 1650.6 84.5286119750448 4.27939572655068
"8255" 1650.8 91.4821025990813 7.64207185013196
"8256" 1651 98.8810172918615 12.5232540261097
"8257" 1651.2 105.829299983868 17.8170179000489
"8258" 1651.4 112.022022342937 24.0089343297402
"8259" 1651.6 117.314872055032 31.18226144487
"8260" 1651.8 121.718897518899 38.5785826991143
"8261" 1652 123.584198787414 46.7161355828722
"8262" 1652.2 125.362369487793 55.439859960427
"8263" 1652.4 126.953599608889 64.2542471992684
"8264" 1652.6 126.854170937741 72.9775493534467
"8265" 1652.8 124.234290815616 81.0444061310147
"8266" 1653 121.212321667577 89.1201137291297
"8267" 1653.2 117.780961079887 97.3588413812333
"8268" 1653.4 113.737441806577 104.855010449941
"8269" 1653.6 107.520614587928 108.563546867487
"8270" 1653.8 100.662541029099 113.930391269457
"8271" 1654 94.3885286711921 119.88679486017
"8272" 1654.2 86.6846270673844 122.574713028785
"8273" 1654.4 78.4804278144707 124.100082755571
"8274" 1654.6 70.3879970036496 124.799857687013
"8275" 1654.8 61.9984599272584 125.197492198329
"8276" 1655 53.4314698869232 125.57143346156
"8277" 1655.2 45.01404720091 124.928762376776
"8278" 1655.4 37.8518314174421 122.914184181928
"8279" 1655.6 32.6440231700863 116.485518555698
"8280" 1655.8 28.8446848500459 108.733775203919
"8281" 1656 24.8994124748073 101.065641334983
"8282" 1656.2 20.9829499978943 93.5881597328087
"8283" 1656.4 16.848206558361 86.4207353857784
"8284" 1656.6 12.7632478161832 79.0319065296054
"8285" 1656.8 9.6119886883421 70.8149230375091
"8286" 1657 6.97044216119211 62.3185140093519
"8287" 1657.2 5.22588121736212 53.91447018051
"8288" 1657.4 4.27995400133252 46.3089882060575
"8289" 1657.6 7.15548044499473 39.4693837655053
"8290" 1657.8 10.1694373559421 31.4536109439
"8291" 1658 14.750780700798 25.6204711998915
"8292" 1658.2 20.8474437012247 18.733583907313
"8293" 1658.4 26.4759894216514 14.5975898200744
"8294" 1658.6 33.3041463305468 10.0336210106442
"8295" 1658.8 40.6874742822511 6.46790022850112
"8296" 1659 48.2153089196421 3.64771861763334
"8297" 1659.2 56.5059181583853 2.12545526288864
"8298" 1659.4 64.833144097959 1.6841790397146
"8299" 1659.6 73.5552183288947 1.43620120316842
"8300" 1659.8 81.3960212877192 3.80064273713494
"8301" 1660 89.5954483913029 7.93488051896962
"8302" 1660.2 97.3139211591655 11.0800367808894
"8303" 1660.4 104.153549021274 15.7016618934632
"8304" 1660.6 110.208291088878 22.0576161542936
"8305" 1660.8 115.919207786554 28.8056329352571
"8306" 1661 119.60972724506 36.1297249288412
"8307" 1661.2 123.179485423942 43.9682108715471
"8308" 1661.4 125.116491688653 52.1703510268404
"8309" 1661.6 123.73184269547 60.7870025561663
"8310" 1661.8 122.839506826626 69.1231204778037
"8311" 1662 121.806182424216 77.7806068651924
"8312" 1662.2 120.423010356556 86.9373948267143
"8313" 1662.4 117.998693909321 95.5405977327084
"8314" 1662.6 114.602851133881 102.602042508045
"8315" 1662.8 107.959734566597 107.442973249177
"8316" 1663 101.047506391432 113.13745379979
"8317" 1663.2 93.9943382036104 118.184418258321
"8318" 1663.4 86.632109079081 121.974218471122
"8319" 1663.6 78.8677460445564 125.115595971257
"8320" 1663.8 70.2553280454515 127.994325613409
"8321" 1664 61.7346573097017 128.711680300996
"8322" 1664.2 53.6179235579044 127.994325613409
"8323" 1664.4 45.7567361465864 125.628497342083
"8324" 1664.6 38.1486547339564 123.204684006257
"8325" 1664.8 31.7363319067935 118.417320774508
"8326" 1665 25.5254880347352 112.776093757857
"8327" 1665.2 19.8955112727866 106.305156678812
"8328" 1665.4 14.7788223948539 99.6217822264336
"8329" 1665.6 10.4619827310876 92.1962907331637
"8330" 1665.8 6.46867167988948 84.8954488984
"8331" 1666 6.04599856045144 77.2744224261477
"8332" 1666.2 5.85142423235472 68.8648146081961
"8333" 1666.4 5.65736096527069 60.2246654721714
"8334" 1666.6 5.15267476684428 51.7383568680196
"8335" 1666.8 5.83538914069665 43.9023337995273
"8336" 1667 7.30301096856711 34.8534418149625
"8337" 1667.2 12.77287217277 28.7438751246787
"8338" 1667.4 18.8298005847278 23.4050317389357
"8339" 1667.6 25.1710259829876 18.0772271889
"8340" 1667.8 31.2073241609722 11.8633098472916
"8341" 1668 38.2150176705754 7.18927545943334
"8342" 1668.2 46.2659860710283 3.60920751826207
"8343" 1668.4 54.4948042046656 1.95137833602353
"8344" 1668.6 62.9229444728865 3.29714884232592
"8345" 1668.8 70.9700348144151 6.16243285577838
"8346" 1669 79.3667843588512 8.87010590299091
"8347" 1669.2 88.0123393290525 12.1682903205039
"8348" 1669.4 94.7592097594751 16.747988426433
"8349" 1669.6 101.484351611958 22.6408137203678
"8350" 1669.8 105.73878022612 27.8269876984968
"8351" 1670 111.922007774581 35.4438221658653
"8352" 1670.2 115.498575881073 43.1955156298078
"8353" 1670.4 118.534079860609 51.0333811334278
"8354" 1670.6 120.445553445917 57.8260880529446
"8355" 1670.8 122.355981710442 66.5024908496973
"8356" 1671 124.031143110553 76.5086686075667
"8357" 1671.2 123.708140255406 85.0460055986727
"8358" 1671.4 120.727247294836 90.0083633483423
"8359" 1671.6 115.255204407244 96.3597188569755
"8360" 1671.8 110.030574482014 103.222004600829
"8361" 1672 103.183126021775 110.866157993094
"8362" 1672.2 97.4985952104902 115.427167313544
"8363" 1672.4 90.4891369944232 120.246118419475
"8364" 1672.6 81.3654056591278 124.697015255114
"8365" 1672.8 73.0661171354921 125.53162880478
"8366" 1673 64.6868884515708 125.264252489044
"8367" 1673.2 55.7900525793833 124.919687349635
"8368" 1673.4 47.0035287946186 124.5150236394
"8369" 1673.6 39.4904723335647 123.299972069202
"8370" 1673.8 33.7131973701088 118.502728401372
"8371" 1674 27.7780354710097 112.250756217184
"8372" 1674.2 22.3636269596921 105.817738464616
"8373" 1674.4 16.8600546606545 98.8851282929044
"8374" 1674.6 12.295062325831 91.4385530155945
"8375" 1674.8 9.09958637771988 83.6038139590945
"8376" 1675 7.51633941923623 75.5319802699
"8377" 1675.2 6.98643556918468 66.7070987100832
"8378" 1675.4 6.51645934477546 57.9380786931576
"8379" 1675.6 6.37331861832632 49.4383097639684
"8380" 1675.8 7.9523119734421 40.8366786694769
"8381" 1676 9.26375447768536 31.9958967718054
"8382" 1676.2 14.4078900352148 27.0006070012182
"8383" 1676.4 20.0937128776088 21.5911819689833
"8384" 1676.6 24.034855084148 19.4103693009529
"8385" 1676.8 29.1547379002068 15.8897950219059
"8386" 1677 35.3881891679722 12.0751217759422
"8387" 1677.2 42.2729760225456 9.30680020471034
"8388" 1677.4 49.9400795620283 7.26849410871035
"8389" 1677.6 57.960643026163 6.27845680035349
"8390" 1677.8 66.076189461331 5.86862296806666
"8391" 1678 74.4153962968421 5.13023659309412
"8392" 1678.2 82.2221073696887 4.85528700367397
"8393" 1678.4 90.0311985827278 6.69365162597143
"8394" 1678.6 96.2001672294201 11.3176386006198
"8395" 1678.8 103.143619640152 16.1354940631742
"8396" 1679 109.544644218836 21.0053619877939
"8397" 1679.2 113.550826619942 27.9263859418375
"8398" 1679.4 117.280814028148 35.8299740323706
"8399" 1679.6 121.3057332649 43.5852230731009
"8400" 1679.8 125.336170166919 51.1535354858312
"8401" 1680 126.185561916578 58.9047299174727
"8402" 1680.2 125.509773377976 67.7813460765845
"8403" 1680.4 124.243350393863 76.1028726606897
"8404" 1680.6 122.673305930741 84.8430625267738
"8405" 1680.8 120.849363689902 92.7112509894811
"8406" 1681 116.148030639442 98.4329487602529
"8407" 1681.2 110.299247730267 104.400356139856
"8408" 1681.4 104.46522515651 110.871483260167
"8409" 1681.6 98.8650103958587 117.239403268956
"8410" 1681.8 92.2776017313833 119.951316240635
"8411" 1682 84.2366282769221 121.83592506447
"8412" 1682.2 75.9556372976557 122.900952367992
"8413" 1682.4 67.6684676695729 123.429197027512
"8414" 1682.6 59.3555112261729 124.162239892015
"8415" 1682.8 50.957091871648 124.398870167018
"8416" 1683 42.9004231240081 122.672616065598
"8417" 1683.2 35.8141876135254 119.532497626956
"8418" 1683.4 29.3195988373113 114.892599651157
"8419" 1683.6 22.7844283077992 109.876073050382
"8420" 1683.8 16.9783235692259 104.613994526427
"8421" 1684 12.4718140215075 98.1051487436804
"8422" 1684.2 8.12568117628421 91.3556723309526
"8423" 1684.4 6.69594092335877 85.5925778930389
"8424" 1684.6 5.62608994513654 78.9999316137889
"8425" 1684.8 4.99101393251686 71.5916917040635
"8426" 1685 4.60929327001758 63.8057110607774
"8427" 1685.2 4.3635166584025 55.8357124220733
"8428" 1685.4 5.17380607537313 48.2806184885724
"8429" 1685.6 6.84691660416711 40.5495518973
"8430" 1685.8 9.23102614753513 32.0357724960279
"8431" 1686 13.3313296361278 25.3113939135429
"8432" 1686.2 18.2701800392021 21.3257775294
"8433" 1686.4 25.0590580531003 16.1735718516152
"8434" 1686.6 32.1506518624421 11.6284748829181
"8435" 1686.8 39.1800183027828 8.10058680899341
"8436" 1687 46.7159642274766 4.96222104750345
"8437" 1687.2 54.6415842309654 3.3054333013186
"8438" 1687.4 62.7316916210628 2.82727112798621
"8439" 1687.6 71.4019827081828 2.50447424943703
"8440" 1687.8 79.6299004476835 2.88877174295172
"8441" 1688 88.0175191725903 5.6374262118074
"8442" 1688.2 95.2516239093796 8.9287361564625
"8443" 1688.4 101.975949547048 13.7878396929957
"8444" 1688.6 108.081055486789 19.7892483167265
"8445" 1688.8 113.925146489715 26.5064721900667
"8446" 1689 119.003948622134 33.5198961247458
"8447" 1689.2 122.587853583329 41.1740235054849
"8448" 1689.4 125.139705801803 49.4586481252333
"8449" 1689.6 126.410153838442 57.8364679726018
"8450" 1689.8 127.177550705528 67.0311518998857
"8451" 1690 126.139171847248 75.7867685319
"8452" 1690.2 124.301793097348 83.899130647466
"8453" 1690.4 119.460144476156 90.6027059672
"8454" 1690.6 113.673864896663 96.9464437135731
"8455" 1690.8 108.010085243489 103.952182176774
"8456" 1691 102.294697141311 110.492144434559
"8457" 1691.2 96.3142023159926 117.071232627116
"8458" 1691.4 89.4359619456103 121.850462282596
"8459" 1691.6 81.6035003139748 123.272037912634
"8460" 1691.8 73.1511735683353 124.247867015167
"8461" 1692 64.5231188484614 125.154444181535
"8462" 1692.2 55.9384580954517 125.044199260477
"8463" 1692.4 47.4362672353761 123.848007198787
"8464" 1692.6 38.8057542710892 121.836000002194
"8465" 1692.8 30.9145082579935 118.764428754073
"8466" 1693 26.0042373326707 114.480005948914
"8467" 1693.2 22.0921422189778 106.862974362713
"8468" 1693.4 18.217954419081 99.3688376703444
"8469" 1693.6 15.1023973628239 91.6369146852273
"8470" 1693.8 12.5906790434977 83.6462786694278
"8471" 1694 10.4758971578475 75.3822060888595
"8472" 1694.2 9.38777716211183 67.026376707033
"8473" 1694.4 9.31455100268982 57.8925681403817
"8474" 1694.6 9.57840892526735 49.3586705305165
"8475" 1694.8 9.17511178311625 40.8986690720292
"8476" 1695 9.71375167824855 31.5584028903677
"8477" 1695.2 14.9785744268356 26.0059455223672
"8478" 1695.4 21.2218333493601 20.0413940775148
"8479" 1695.6 27.2096295814421 14.3615650347333
"8480" 1695.8 34.2956933655111 10.1282727046069
"8481" 1696 42.2920442002774 7.89993487648235
"8482" 1696.2 50.840197679368 7.08122636314074
"8483" 1696.4 59.4817611230785 6.69861503367273
"8484" 1696.6 69.4743740158421 6.65506940344
"8485" 1696.8 78.1777055702569 5.92996088299259
"8486" 1697 87.427572343555 5.62547825567419
"8487" 1697.2 93.7613989201421 9.07895506926667
"8488" 1697.4 100.777817626695 14.2449037426088
"8489" 1697.6 108.002904579861 19.3203473381742
"8490" 1697.8 112.029134975431 26.0407450952152
"8491" 1698 115.673911927308 33.8314158323072
"8492" 1698.2 119.296156723685 42.1527877337939
"8493" 1698.4 121.896720024067 50.3165169368712
"8494" 1698.6 124.140338426825 58.8439444085776
"8495" 1698.8 126.198999040109 67.2265906738722
"8496" 1699 126.177086749716 75.8372454517302
"8497" 1699.2 123.667904233171 84.2287132595215
"8498" 1699.4 120.394678487461 92.5917693317942
"8499" 1699.6 116.076987903554 100.362525121026
"8500" 1699.8 111.55570435569 107.236171963217
"8501" 1700 104.190171983057 110.837303766842
"8502" 1700.2 96.4100253434715 114.345974476635
"8503" 1700.4 88.6690761047979 118.367031875083
"8504" 1700.6 80.4988902455303 121.603693057429
"8505" 1700.8 72.012730969115 122.90057091383
"8506" 1701 63.516364624578 123.483502229167
"8507" 1701.2 54.9097606460021 123.19267255962
"8508" 1701.4 46.2276384179977 121.945908664233
"8509" 1701.6 38.0008818633245 120.172382526782
"8510" 1701.8 29.8852326597292 116.947055461182
"8511" 1702 22.7532947366164 112.733988405639
"8512" 1702.2 17.0365338109286 107.130889384832
"8513" 1702.4 12.8480867976564 100.649098133668
"8514" 1702.6 10.1951183449286 92.8902913898054
"8515" 1702.8 7.42535929087573 84.5888010786478
"8516" 1703 5.54514727244211 76.2809699021586
"8517" 1703.2 3.83818696520103 67.8701332483286
"8518" 1703.4 3.31268538353684 60.4532086274842
"8519" 1703.6 4.12417145911256 52.7255354997409
"8520" 1703.8 5.67985868808767 45.480672317362
"8521" 1704 6.6695465735671 37.3376273694625
"8522" 1704.2 10.0823360016296 31.2505765476187
"8523" 1704.4 16.1785100703723 26.4763518722721
"8524" 1704.6 22.8203343541518 21.5148139818516
"8525" 1704.8 29.5071835893747 16.6494109453888
"8526" 1705 36.803338625718 11.7360744958483
"8527" 1705.2 44.5739198695003 7.86495812943488
"8528" 1705.4 52.53073050158 4.63275346733103
"8529" 1705.6 60.8060187643522 3.32026321648988
"8530" 1705.8 69.3555325265266 3.03485117145634
"8531" 1706 77.8749957973491 3.53207634833023
"8532" 1706.2 86.3641873023551 4.83654587779131
"8533" 1706.4 92.2706460439088 9.7074327822
"8534" 1706.6 98.8437762897342 15.5200405031528
"8535" 1706.8 105.460384618583 21.6539558886065
"8536" 1707 112.134727182087 27.1201557458516
"8537" 1707.2 117.098227231942 32.4130479929937
"8538" 1707.4 119.378699053942 40.7362332969577
"8539" 1707.6 121.461605247799 49.3499636933406
"8540" 1707.8 122.475434996356 58.4484273028
"8541" 1708 123.415274948748 67.34690735315
"8542" 1708.2 123.251198374319 76.2843267416547
"8543" 1708.4 121.604605131026 84.8891422582515
"8544" 1708.6 118.714502227898 93.4106744269248
"8545" 1708.8 114.707916170809 101.380716951198
"8546" 1709 110.005816439621 108.70493124973
"8547" 1709.2 104.132277293492 112.875488581301
"8548" 1709.4 96.3761848085646 115.783325905451
"8549" 1709.6 88.2308821256774 118.9096818754
"8550" 1709.8 80.0079819555564 121.705073092771
"8551" 1710 71.7701951674133 124.467250840275
"8552" 1710.2 63.8447820876168 126.641145107254
"8553" 1710.4 55.2952480943748 128.344197230804
"8554" 1710.6 48.3004746883032 125.827890933872
"8555" 1710.8 40.9238431531944 121.34536415984
"8556" 1711 33.7871015495254 116.747520374261
"8557" 1711.2 26.5377048481742 111.94736512673
"8558" 1711.4 19.3590398034076 106.740247689098
"8559" 1711.6 13.6035117688366 101.454348421409
"8560" 1711.8 10.3775756571564 93.9258728701429
"8561" 1712 7.87840779402543 85.5324195534
"8562" 1712.2 5.79853303044211 77.2736400322857
"8563" 1712.4 3.98612101141433 68.8862531027333
"8564" 1712.6 3.3743135188075 60.8816552049
"8565" 1712.8 4.45242119106711 52.8319385523375
"8566" 1713 6.23339777727995 45.0417444031297
"8567" 1713.2 9.7534878435626 36.9814418209663
"8568" 1713.4 12.8046492391421 29.0331224549
"8569" 1713.6 17.305866240185 22.8763460952857
"8570" 1713.8 24.3031458867362 17.3522047080618
"8571" 1714 30.3165514629654 12.9533167339116
"8572" 1714.2 37.8876035244539 9.21734006647059
"8573" 1714.4 46.0588782652212 6.85617437116744
"8574" 1714.6 54.1367391719806 6.14137706905384
"8575" 1714.8 62.2057309173661 6.30455815895696
"8576" 1715 70.3942605398219 7.01086992323544
"8577" 1715.2 78.5338198134778 8.37252428093571
"8578" 1715.4 86.8256676442199 10.7898110655852
"8579" 1715.6 94.7857795357674 13.9952429552313
"8580" 1715.8 102.515571574996 17.9598097067133
"8581" 1716 109.868646349431 22.3259569834213
"8582" 1716.2 114.653546678423 28.9916884414194
"8583" 1716.4 117.922960973394 37.1696495498854
"8584" 1716.6 121.704418332728 44.8208951181143
"8585" 1716.8 125.28412647462 53.0754905329233
"8586" 1717 126.878465016174 61.1785290280339
"8587" 1717.2 126.945079327553 69.9655644903722
"8588" 1717.4 126.213203999269 78.5037379075909
"8589" 1717.6 123.620520068763 86.4265821332491
"8590" 1717.8 120.314687099265 94.3476171788579
"8591" 1718 115.642454339282 102.009528383683
"8592" 1718.2 110.080720287332 108.866583089317
"8593" 1718.4 103.974757312885 114.347529787891
"8594" 1718.6 96.1544600742346 117.884519670277
"8595" 1718.8 88.4318108092771 121.227512957866
"8596" 1719 80.8816600711365 123.863898080956
"8597" 1719.2 72.5035290397817 125.8526620149
"8598" 1719.4 63.9517597072817 126.743219100475
"8599" 1719.6 55.8584927153137 126.089334597721
"8600" 1719.8 47.0461146362993 124.853528044629
"8601" 1720 38.7434177528346 122.936288894484
"8602" 1720.2 31.1728131872512 119.0498154195
"8603" 1720.4 24.6271309853975 113.349838015329
"8604" 1720.6 17.2665009527814 106.559275853989
"8605" 1720.8 12.7772977858253 99.4374294220822
"8606" 1721 8.2857142866 92.1770292281895
"8607" 1721.2 5.96934217980816 85.3072049289536
"8608" 1721.4 4.48661050771314 77.2029864648392
[truncated: 18,577 more chars]
