# Supplementary material for: Adaptive switch to sexually dimorphic movements by partner-seeking termites
Source: Sci Adv. 2019 Jun 19;5(6):eaau6108. doi: 10.1126/sciadv.aau6108 (PMC6584256; doi:10.1126/sciadv.aau6108)
Supplement: Data file S1 [file aau6108_Data_file_S1.zip › Dataset/CfExperimetns/170627_174_M_03_set2_tandem-position_5FPS.txt]

"time" "x" "y"
"1" 0 43.1797095616275 122.846997665805
"2" 0.2 39.8115674642819 119.297437797302
"3" 0.4 34.8624820050373 115.882956779526
"4" 0.6 29.214014111904 114.075430693477
"5" 0.8 24.4582047968478 113.128198855674
"6" 1 21.105449651011 108.820465670592
"7" 1.2 17.7799419625821 103.710265299693
"8" 1.4 12.6951850773728 99.0930858720632
"9" 1.6 10.9148668294761 95.0528600681959
"10" 1.8 8.65034234692731 89.3357042588471
"11" 2 6.14485591415619 84.0952132475494
"12" 2.2 5.2846516807746 77.7083623648423
"13" 2.4 2.63029114444893 71.5817314094805
"14" 2.6 3.33838851542895 67.9391072619135
"15" 2.8 5.15367441601618 62.6712886425684
"16" 3 3.76059579070342 56.6952777938546
"17" 3.2 3.46286582736886 51.912749446988
"18" 3.4 5.9955239678755 49.8582720419142
"19" 3.6 9.42732250952674 45.6015610088805
"20" 3.8 11.2435503970079 42.747657596164
"21" 4 11.4309259343805 39.3655969579135
"22" 4.2 11.6661258164502 34.8362136925877
"23" 4.4 12.6790294928363 30.0291715937605
"24" 4.6 13.8177627249371 26.5177171060963
"25" 4.8 14.5574610120411 26.0453809058285
"26" 5 17.7250808419996 24.6291306313293
"27" 5.2 22.2960572317412 23.758926355415
"28" 5.4 27.1182236778661 21.3764772953127
"29" 5.6 30.2542902915696 17.5226715783017
"30" 5.8 34.1283352605289 12.6951703387395
"31" 6 38.5025792229887 9.59621757589498
"32" 6.2 41.5323966400884 6.23104106783893
"33" 6.4 44.7619133022947 4.88721848438308
"34" 6.6 49.7189007104262 5.15853633871095
"35" 6.8 55.1500662444275 3.3473544869819
"36" 7 60.7993780261585 1.59152311755682
"37" 7.2 65.8467015365276 0.994236511467524
"38" 7.4 69.7291401240986 0.877747547390562
"39" 7.6 74.6091050905443 2.24941712476581
"40" 7.8 79.5790637083756 3.33227872921643
"41" 8 84.8033239723679 5.133383539571
"42" 8.2 89.719623012212 7.27974959244918
"43" 8.4 94.2212371791414 8.52759203627419
"44" 8.6 96.7536398687961 9.99873298944033
"45" 8.8 99.4744805296374 11.8452625467338
"46" 9 102.277912316307 14.2992587114277
"47" 9.2 105.896678000835 16.1424513960296
"48" 9.4 107.431624550147 17.3743595857798
"49" 9.6 108.156488558088 17.9858758360347
"50" 9.8 109.242890853093 19.6512851061521
"51" 10 111.016948635721 22.5885263706849
"52" 10.2 112.619839600505 25.6594216335479
"53" 10.4 115.688097638841 29.1642039809951
"54" 10.6 118.20090404409 33.3991498414022
"55" 10.8 121.363521659107 37.207933708153
"56" 11 123.214409905701 40.3216792991374
"57" 11.2 124.171643996235 43.8455924741946
"58" 11.4 124.542914386839 48.6088445348325
"59" 11.6 126.044419869306 52.6434372377546
"60" 11.8 125.293133554678 57.597731537328
"61" 12 127.67983112243 62.0989947011964
"62" 12.2 128.066608151305 64.292257782246
"63" 12.4 127.736584274467 67.6749511234481
"64" 12.6 126.383237131465 71.7717014357124
"65" 12.8 124.988033752548 76.9814177448693
"66" 13 124.556462061807 81.9670335731515
"67" 13.2 122.007671749608 86.1758635730065
"68" 13.4 118.541487303628 90.0839428969928
"69" 13.6 115.274206750199 94.2113965961635
"70" 13.8 112.838024426217 98.7333688862703
"71" 14 112.022994971346 104.11988013337
"72" 14.2 108.864889801939 107.721322178961
"73" 14.4 104.595549633723 112.723832227053
"74" 14.6 99.9566203147479 116.64333880459
"75" 14.8 94.5110951057778 119.025483036016
"76" 15 88.6229478757907 121.468930508044
"77" 15.2 83.6563646223109 123.126773407581
"78" 15.4 77.7489812324264 125.382379456434
"79" 15.6 72.189893201688 127.344838539217
"80" 15.8 66.4620241827271 128.125291560578
"81" 16 60.7208650680898 129.197271706154
"82" 16.2 56.5567756298989 127.031965458243
"83" 16.4 50.5745120735583 124.785936976596
"84" 16.6 45.4314686090504 124.371621567012
"85" 16.8 40.1757385940718 123.396827231863
"86" 17 34.2305312605398 121.330205981251
"87" 17.2 29.8391077816956 118.395755297897
"88" 17.4 25.9242992268865 114.863720020842
"89" 17.6 21.9855284623764 109.889190386543
"90" 17.8 16.8691290424323 106.505072231162
"91" 18 13.077638103626 100.727655201505
"92" 18.2 10.1831584034476 95.0551909221743
"93" 18.4 6.48411957867477 89.5700233414546
"94" 18.6 6.67063005706955 84.1654255036969
"95" 18.8 6.86191732576627 77.8443407964868
"96" 19 4.92932190223073 72.2509800173673
"97" 19.2 3.54949737914744 69.134521313575
"98" 19.4 4.15396653779658 64.4689211347914
"99" 19.6 3.7022267343407 59.2204775193871
"100" 19.8 3.57175531624024 54.913867109739
"101" 20 3.38839014059811 49.4461599520441
"102" 20.2 4.06925092441924 46.5882331906219
"103" 20.4 6.10207563105858 43.0718690732825
"104" 20.6 9.60554544925747 38.8430467302672
"105" 20.8 12.8922908558998 34.8281484211117
"106" 21 14.0678027393806 29.6104082690503
"107" 21.2 16.4746817225999 25.4783651326132
"108" 21.4 20.7745407990752 21.3813026919885
"109" 21.6 25.3000053565708 16.5744781695976
"110" 21.8 29.5313016676391 13.4010382876669
"111" 22 34.9521342317834 12.2046636969971
"112" 22.2 40.3610913149304 10.1755252138886
"113" 22.4 44.3976624320067 6.87105681201282
"114" 22.6 47.4710749447861 3.61988458564212
"115" 22.8 48.5163707850027 3.42491301486951
"116" 23 52.4573909689103 3.06596069960851
"117" 23.2 56.9216396050362 2.38865132999802
"118" 23.4 59.3521974113249 2.20740068040769
"119" 23.6 61.6945716527286 3.48341000481505
"120" 23.8 63.3156401823908 4.334484828976
"121" 24 67.2434131815 4.58322074868514
"122" 24.2 72.6937574455164 3.95238292358796
"123" 24.4 78.0091246112223 3.88664445631458
"124" 24.6 82.12508184102 3.63571523007024
"125" 24.8 85.1941176722787 4.03921506902348
"126" 25 87.1733197825819 4.99836228372979
"127" 25.2 90.4138013713949 7.98738563178133
"128" 25.4 94.9553293063496 10.4196134135165
"129" 25.6 99.8310069097541 12.1435190238694
"130" 25.8 104.062783146117 15.3588993340803
"131" 26 108.025763893592 18.4038361191007
"132" 26.2 111.895391246561 22.4562705866394
"133" 26.4 113.494703618947 26.6008484265474
"134" 26.6 116.44645337811 32.0126680974579
"135" 26.8 120.073274411263 36.4646022537153
"136" 27 121.452436647321 37.7106751548425
"137" 27.2 122.74432952164 38.7038535332058
"138" 27.4 121.975371868871 40.4558044519218
"139" 27.6 121.794916347227 44.1571156105201
"140" 27.8 122.129686456043 48.6739365405881
"141" 28 124.029508648907 52.8294064640419
"142" 28.2 125.783228765739 55.7854907728426
"143" 28.4 126.365172982053 60.5214716737727
"144" 28.6 127.835802016286 65.5777617020609
"145" 28.8 127.136854772437 69.4397571291351
"146" 29 125.032238266314 74.7517936016402
"147" 29.2 122.898728790333 79.4528337448179
"148" 29.4 120.230485121633 84.7033689298044
"149" 29.6 120.603858829406 89.9581988129957
"150" 29.8 117.978306847474 94.8340666102487
"151" 30 116.392026231315 100.483827573833
"152" 30.2 111.846998114184 104.792776175361
"153" 30.4 106.393991627363 108.756834900997
"154" 30.6 102.110892954559 110.275440193879
"155" 30.8 96.7282759670896 112.900002067475
"156" 31 93.1185966324966 116.454710544304
"157" 31.2 89.943866899523 120.889797909586
"158" 31.4 84.7828841414352 122.516185936978
"159" 31.6 78.2306038445356 124.984671591646
"160" 31.8 72.0478440561944 126.543366976753
"161" 32 65.6738616505327 126.118484338657
"162" 32.2 59.6050259487045 125.372376864189
"163" 32.4 52.7381522074724 125.551108014572
"164" 32.6 45.6261331424919 124.224320446919
"165" 32.8 38.6467040159267 122.491586881907
"166" 33 32.8139124268367 120.812465595457
"167" 33.2 29.1807370489909 116.900417842375
"168" 33.4 23.3471147220239 111.7479895656
"169" 33.6 18.5666958853399 108.204201186286
"170" 33.8 15.3877397159306 103.717544613077
"171" 34 11.0340264231978 98.1748829654479
"172" 34.2 8.98677252520703 94.2367474422195
"173" 34.4 8.32967596812501 88.3135358554634
"174" 34.6 6.62111546466583 81.730906423861
"175" 34.8 3.98259641589099 76.287443464885
"176" 35 3.73744698729335 72.3229345283899
"177" 35.2 1.74984992810316 66.5057546692917
"178" 35.4 2.82132334237236 62.3618464129363
"179" 35.6 2.54865097537074 55.8439596723823
"180" 35.8 2.78728733843688 51.3614359049168
"181" 36 4.5920231682497 47.2275463306844
"182" 36.2 5.57628525878742 41.9464587208368
"183" 36.4 8.75938610971746 36.1483573303607
"184" 36.6 12.1574616801987 30.4098004153329
"185" 36.8 16.1217263713171 26.0750586298468
"186" 37 19.1093334332354 23.0401504636917
"187" 37.2 21.358623565848 19.7638903327514
"188" 37.4 23.3837148124603 15.4245748559135
"189" 37.6 27.0884496477187 13.6849567337102
"190" 37.8 32.4819517452809 10.9797167684443
"191" 38 36.6917647955343 8.02314919000757
"192" 38.2 40.0184878234128 8.16204160952572
"193" 38.4 45.3203540638223 5.65873279462717
"194" 38.6 49.9085918388868 3.61910745596419
"195" 38.8 55.3921471081493 2.60713269780306
"196" 39 60.9213239383602 1.60358949472334
"197" 39.2 67.0206962601132 1.27264560722454
"198" 39.4 72.6211673668717 1.64563903607668
"199" 39.6 78.8793075051554 2.54350666727051
"200" 39.8 84.2408748255188 4.54402408424083
"201" 40 89.4289289125741 7.72700912430971
"202" 40.2 94.6353387073639 10.1521872460601
"203" 40.4 98.7714649240577 13.1097759011962
"204" 40.6 103.346383641454 17.3241191495979
"205" 40.8 108.397455753396 21.6899358414947
"206" 41 111.942137346173 25.0227638585336
"207" 41.2 113.700508029192 31.1787215033858
"208" 41.4 117.121297479099 35.964333756418
"209" 41.6 120.401859576435 39.0411362214384
"210" 41.8 122.11461538789 45.6818264964395
"211" 42 123.939573719671 53.5898504790903
"212" 42.2 126.66927473569 56.9567820451315
"213" 42.4 126.548700375258 61.1778273204133
"214" 42.6 126.151747387011 67.0177665614153
"215" 42.8 124.60168271581 73.0011559762813
"216" 43 123.938035997521 79.0741164849205
"217" 43.2 121.16079254113 84.0953765923041
"218" 43.4 118.089245302269 88.6831832774649
"219" 43.6 115.42862616306 94.6407518001497
"220" 43.8 113.066649137906 100.531667522404
"221" 44 110.301909926601 106.045069821081
"222" 44.2 105.055530682265 108.581344733744
"223" 44.4 99.3756589817894 112.726543543604
"224" 44.6 94.5604184806193 117.507330743924
"225" 44.8 90.2735460830444 121.350300481765
"226" 45 86.4877396003331 121.613606149751
"227" 45.2 80.1317551343849 123.152392889641
"228" 45.4 74.3601714850131 126.296920749978
"229" 45.6 69.4547173429422 127.892920652719
"230" 45.8 64.3148129098894 126.813428712209
"231" 46 58.7505591543798 125.501456101057
"232" 46.2 52.6001732860946 125.578503268903
"233" 46.4 47.9090341610846 125.830930879437
"234" 46.6 42.5681496559265 123.214347521915
"235" 46.8 37.2500612031955 120.409953201153
"236" 47 32.2325111148479 118.426335087018
"237" 47.2 27.8341659479295 116.852311512676
"238" 47.4 23.7532822987384 113.143600271056
"239" 47.6 20.2557518553763 109.701755758307
"240" 47.8 16.4759167121151 105.613117611298
"241" 48 14.4074157721823 103.895447421342
"242" 48.2 15.2475520055618 105.646082371424
"243" 48.4 16.2788582533784 104.338809533595
"244" 48.6 15.1936129937604 102.788135965826
"245" 48.8 13.5299181888644 101.845806266923
"246" 49 13.1741442504253 101.955570158522
"247" 49.2 12.7263990734443 102.119372156305
"248" 49.4 12.4752001992366 102.088614996336
"249" 49.6 12.5063410301704 100.864691322922
"250" 49.8 10.7470456918434 98.6763380244208
"251" 50 9.24876148984843 96.2972039761771
"252" 50.2 7.62818626424923 93.6314990596463
"253" 50.4 6.15534490629363 90.3411707566014
"254" 50.6 6.0005140963164 88.1604678323701
"255" 50.8 5.07285863750163 85.1237219421782
"256" 51 3.50996308163338 81.6666487604876
"257" 51.2 2.55992380368124 78.4058828005966
"258" 51.4 1.58701747461263 75.120778777991
"259" 51.6 2.12104137637352 73.9700083688937
"260" 51.8 2.59097919293751 71.0610885012847
"261" 52 2.30605978006302 66.7492070320724
"262" 52.2 1.40870563448873 63.480196060326
"263" 52.4 1.12231368295089 60.5826761202267
"264" 52.6 1.65748458602252 56.7670292513718
"265" 52.8 1.55388404341643 53.1932872123518
"266" 53 3.00292932404315 49.5244738252133
"267" 53.2 3.7571673673741 45.1516189388035
"268" 53.4 5.75237048423219 41.6819318654501
"269" 53.6 8.10177910702594 36.7068143964124
"270" 53.8 11.572760373452 33.3243151274295
"271" 54 14.3581340919673 29.1580022690856
"272" 54.2 16.0167183975181 24.4691430049194
"273" 54.4 16.6855235810759 22.7591609106354
"274" 54.6 16.7737460280054 22.3635202704118
"275" 54.8 21.6020485396617 18.3530991133356
"276" 55 24.4529647286952 16.9349162953479
"277" 55.2 28.246016840503 15.4660746661128
"278" 55.4 31.637006224876 12.1019782437176
"279" 55.6 34.2779569407546 9.65585484522828
"280" 55.8 37.6521582897392 7.83356593235739
"281" 56 40.9886066177498 5.53592467399139
"282" 56.2 43.7325397923551 3.88806533401528
"283" 56.4 47.2105547940375 4.11072689818024
"284" 56.6 50.63854772232 3.56966715684029
"285" 56.8 54.5066192994045 2.81819231284548
"286" 57 56.9305910650634 1.40969254440337
"287" 57.2 57.9336173718548 0.869643943020587
"288" 57.4 58.2592943273286 0.584114689914557
"289" 57.6 60.4395224232366 0.77273139300554
"290" 57.8 63.7178115743079 0.394785281631634
"291" 58 66.6331721486694 0.298009293029256
"292" 58.2 69.03425447658 1.10287113053123
"293" 58.4 71.8090008923419 1.77303582961402
"294" 58.6 74.709785298943 1.77076757711157
"295" 58.8 75.690385939939 1.5456920342977
"296" 59 76.8250417264299 1.68647182334544
"297" 59.2 77.1727551091669 2.17737127215131
"298" 59.4 79.0071478288912 2.95130919204061
"299" 59.6 80.9168060768017 3.16240576412044
"300" 59.8 81.1860301043535 3.44978701195376
"301" 60 82.1104654989477 3.16820545837069
"302" 60.2 82.5638637375283 3.46619020382484
"303" 60.4 82.6174492381893 3.49717587064675
"304" 60.6 81.4651593232562 4.0451563236321
"305" 60.8 81.7088565093897 3.9298495643514
"306" 61 81.2449834556049 3.77646662296618
"307" 61.2 80.6104459719197 3.86756392390758
"308" 61.4 79.2036260215727 3.47708779079708
"309" 61.6 77.2145210383981 3.50366379895032
"310" 61.8 76.2529537093307 4.08461279566718
"311" 62 75.989204714545 5.08578795842164
"312" 62.2 75.9400622191269 5.81764557127495
"313" 62.4 76.2577313738135 6.24991740019336
"314" 62.6 75.9916852597615 7.51632802270932
"315" 62.8 75.8251458233086 8.79500012650341
"316" 63 75.4556565572141 9.40940212135315
"317" 63.2 75.1412130919118 9.87907519827005
"318" 63.4 75.0156792753846 10.714189397771
"319" 63.6 75.1974433317605 11.4274887686756
"320" 63.8 75.2802327446134 12.2334773830614
"321" 64 74.903054867771 12.7873974472711
"322" 64.2 74.6140367248829 12.7714732063749
"323" 64.4 74.2689117536796 13.6569761670445
"324" 64.6 74.3099982923471 13.8879366307822
"325" 64.8 74.4763833028499 12.8906893475718
"326" 65 74.5641003212079 13.3135403805028
"327" 65.2 74.3566914850127 13.5438011829337
"328" 65.4 74.2449729188146 13.6217405173577
"329" 65.6 74.3145853093856 14.2230138972978
"330" 65.8 74.228442310687 14.3017016977202
"331" 66 74.3756360105717 14.2552275161484
"332" 66.2 74.4739642923647 14.2925783925075
"333" 66.4 74.5275913736286 14.4984777044432
"334" 66.6 74.5621372150478 14.4882076991785
"335" 66.8 74.542025315963 14.6213617647204
"336" 67 74.3767962006112 14.440307212916
"337" 67.2 74.3115614797654 14.6198181300351
"338" 67.4 74.315244973868 14.9160631047998
"339" 67.6 74.4075069725673 14.9374345913434
"340" 67.8 74.4015039725666 15.0652085989027
"341" 68 74.7404401993394 16.0916717387095
"342" 68.2 76.0320678547855 17.4956197530692
"343" 68.4 78.1566912822734 18.2584033740729
"344" 68.6 79.8930286166661 17.4562805728105
"345" 68.8 80.9903356718293 15.3531038438363
"346" 69 81.0245488684253 14.610938007479
"347" 69.2 80.8900141436403 14.7761157472223
"348" 69.4 81.5043639405605 16.2011128008406
"349" 69.6 84.0749238648196 18.6377774908491
"350" 69.8 86.6445929987771 19.6631252313419
"351" 70 88.6821250933592 19.7051241335282
"352" 70.2 90.5248318052207 20.7149123880007
"353" 70.4 94.1543103482037 22.4159717463919
"354" 70.6 98.6306044364935 22.8894287347454
"355" 70.8 101.055433545534 25.1893387806692
"356" 71 102.916740317686 29.9595037564317
"357" 71.2 105.178721009933 34.8144899485324
"358" 71.4 108.385163250118 39.2020191101039
"359" 71.6 112.316864209909 40.7556469859883
"360" 71.8 115.454173338685 42.8737074642937
"361" 72 116.491059634995 47.7072713778108
"362" 72.2 116.798352946955 53.228559666203
"363" 72.4 118.184269522463 59.1147438939957
"364" 72.6 120.506598226512 63.6751315530807
"365" 72.8 122.301385193939 68.9076480612209
"366" 73 120.797929185914 72.4195636901605
"367" 73.2 116.832271544599 77.0439208470947
"368" 73.4 113.522832326683 81.2279567259856
"369" 73.6 110.681742462683 83.9664548528005
"370" 73.8 107.357521948567 88.3575638786289
"371" 74 105.135294707176 93.9627691780358
"372" 74.2 103.59567155629 99.4736148675946
"373" 74.4 102.046201442101 105.451507544193
"374" 74.6 97.9584515963168 109.852919939809
"375" 74.8 92.4181314305869 114.285177703091
"376" 75 86.6062488034912 117.146134444743
"377" 75.2 80.9197351148099 119.963883670609
"378" 75.4 75.1706521587563 122.075075337638
"379" 75.6 68.7872009300268 123.524433843534
"380" 75.8 62.5997638939787 125.734731061367
"381" 76 58.3206649407035 125.114698029357
"382" 76.2 53.7397563740277 122.175599778795
"383" 76.4 48.72718273129 119.108693926841
"384" 76.6 43.5242403558977 116.362821055698
"385" 76.8 37.4515950118671 113.94729131955
"386" 77 32.1975774031797 112.028939448124
"387" 77.2 26.5076140827811 112.456713983951
"388" 77.4 24.7394458846891 113.144834949495
"389" 77.6 23.5400797718479 110.352123982706
"390" 77.8 20.9973195212485 106.107694304435
"391" 78 16.5751374945634 102.945865391131
"392" 78.2 13.0590302897315 99.4690187421364
"393" 78.4 10.9933071165093 94.6504001857522
"394" 78.6 7.7382827308403 88.8362697599678
"395" 78.8 5.99124272410047 84.4582862151534
"396" 79 5.09687090355925 78.3853410702464
"397" 79.2 3.07489242496828 72.5944803927334
"398" 79.4 3.35087808948007 66.9715798956577
"399" 79.6 2.83587761760326 60.7543383104138
"400" 79.8 2.49309248650502 57.6024024558805
"401" 80 3.57561653511354 55.3294604608087
"402" 80.2 6.31440219071429 52.3286124277359
"403" 80.4 8.33825639538673 47.2976552064947
"404" 80.6 9.62704265895831 41.7979402733861
"405" 80.8 12.633285470551 37.0219823297835
"406" 81 14.4122462295878 31.1010871505114
"407" 81.2 15.242514709362 26.105394013327
"408" 81.4 15.4231487919501 24.7704006457325
"409" 81.6 16.8011487095286 24.2431190764973
"410" 81.8 21.4944215579988 21.7939528946679
"411" 82 25.8089296253015 20.9975214389474
"412" 82.2 27.8759966805683 21.0113472691966
"413" 82.4 29.9395359219422 20.5209374342544
"414" 82.6 33.7001987585172 19.4945195448429
"415" 82.8 38.1810523461522 17.2367673125444
"416" 83 43.3110208394922 15.6430578671029
"417" 83.2 48.7600455845045 12.1454222539683
"418" 83.4 51.4156081195197 7.68512667309858
"419" 83.6 50.6116434379135 4.98933226923918
"420" 83.8 50.2114084706361 3.93806835849463
"421" 84 50.9469919123923 4.17942945743901
"422" 84.2 50.1960967366895 2.7868609620491
"423" 84.4 48.8456385714075 3.39977519727937
"424" 84.6 48.112323705012 3.74145068993713
"425" 84.8 47.0515282959864 5.46112970698757
"426" 85 46.7537715371079 7.51297043573209
"427" 85.2 45.9005576720101 10.8566910713722
"428" 85.4 43.4178173873411 14.6371106603347
"429" 85.6 42.1023248983407 18.0900764514113
"430" 85.8 40.2218211143913 22.5238166619769
"431" 86 38.4827348612565 27.0417288374317
"432" 86.2 35.9440529304478 31.3537802249359
"433" 86.4 33.905843117648 36.4509253981629
"434" 86.6 29.715229359664 40.720425629923
"435" 86.8 24.5774235688133 44.1352937220263
"436" 87 21.601836531798 47.5697464833313
"437" 87.2 19.2240034240733 53.0213276078265
"438" 87.4 16.1884235967501 58.2401639736457
"439" 87.6 13.42627811808 63.4654451193764
"440" 87.8 10.5739343916939 68.7727584672141
"441" 88 9.03068221197451 75.3474110643463
"442" 88.2 8.30577035213293 81.5483809284624
"443" 88.4 8.65202157235344 88.6657332115829
"444" 88.6 8.04517943074205 92.7959498219274
"445" 88.8 7.90196944907536 92.2219342635296
"446" 89 9.94132618717015 92.6531356377834
"447" 89.2 13.1438108585479 93.2464419289044
"448" 89.4 15.6713925547552 93.5891148793896
"449" 89.6 17.7422705064837 93.8923128984302
"450" 89.8 21.6557538411091 95.3169657585854
"451" 90 26.0382604090743 97.3348379251489
"452" 90.2 29.5603094592542 100.139903931466
"453" 90.4 32.1869233808981 105.237474015078
"454" 90.6 35.4836369199136 110.276775577379
"455" 90.8 37.9898638598932 115.673191119411
"456" 91 42.1365883793404 120.35949159602
"457" 91.2 46.3503476340504 124.243019675953
"458" 91.4 50.9665691548584 126.074793400362
"459" 91.6 53.8984462744378 128.010776109942
"460" 91.8 53.3401925496075 128.584664134075
"461" 92 52.6041631995944 129.50730077685
"462" 92.2 52.7576091930577 129.398114668593
"463" 92.4 53.1136150554811 128.91357163913
"464" 92.6 54.3615006388386 127.309604303605
"465" 92.8 55.8232731566881 125.146104096811
"466" 93 58.669239847687 123.141787290017
"467" 93.2 62.0074122123951 121.739151842868
"468" 93.4 67.2016733636712 119.937637485861
"469" 93.6 72.6385967849601 119.525812262095
"470" 93.8 76.4098716831352 119.044223120347
"471" 94 78.0132434093878 118.452863704554
"472" 94.2 78.6426882194158 118.481430424356
"473" 94.4 78.9309797659735 118.136984262222
"474" 94.6 80.9639210427308 116.803031080447
"475" 94.8 82.3675199786607 115.889217806143
"476" 95 84.0806112095122 113.65892063972
"477" 95.2 87.9142841496336 111.185988369345
"478" 95.4 92.8073223008775 110.966920428003
"479" 95.6 97.7066383249923 112.094871758307
"480" 95.8 101.534439506267 114.23876688736
"481" 96 103.070080459249 112.166285481243
"482" 96.2 104.840368051836 108.442992337947
"483" 96.4 105.797743911703 104.278312697841
"484" 96.6 107.787381233016 98.9198375867269
"485" 96.8 109.746723550395 94.2301001056398
"486" 97 111.572189819266 89.2218499073146
"487" 97.2 112.627825926849 84.0721682607433
"488" 97.4 114.898679554877 79.6173561181936
"489" 97.6 114.989646777692 73.9827562154852
"490" 97.8 114.079200557411 68.9945605796137
"491" 98 110.480362623868 66.0995047604932
"492" 98.2 106.98765233778 62.464136460312
"493" 98.4 103.277219743674 59.9979498620469
"494" 98.6 97.9487715635503 57.7007641650933
"495" 98.8 93.0820911816408 55.2006276169296
"496" 99 88.0540077839867 54.6496179098609
"497" 99.2 83.7068576891577 55.4995875007595
"498" 99.4 79.20283595211 57.0706280650879
"499" 99.6 77.79028080517 58.0460226559037
"500" 99.8 75.9997365795527 58.6118041328625
"501" 100 73.6357034429959 59.6883328604064
"502" 100.2 69.5936367689072 61.2781651419074
"503" 100.4 68.1982905944461 62.0070567136451
"504" 100.6 68.639063342855 64.0609102823989
"505" 100.8 68.5779904070686 68.0913803456295
"506" 101 69.7396552656463 71.555109042603
"507" 101.2 72.505819429769 72.9049996887855
"508" 101.4 76.1107922886078 75.4491374691289
"509" 101.6 80.8733203677539 77.0569464256312
"510" 101.8 86.1280720603208 77.1852888530635
"511" 102 89.1886749728367 76.8798655388214
"512" 102.2 93.0723869758731 76.7964675697147
"513" 102.4 96.9561153222909 75.6077051350758
"514" 102.6 100.575518626741 74.7447379796101
"515" 102.8 104.635955945654 73.2333219961595
"516" 103 105.514369670519 72.1109797657466
"517" 103.2 107.174005729674 69.6879471012958
"518" 103.4 108.114240917193 66.2684340408244
"519" 103.6 107.740099260534 62.3403513286068
"520" 103.8 106.712829941945 58.1317834676551
"521" 104 104.195993068805 53.007893017693
"522" 104.2 102.486978067312 49.4899373782145
"523" 104.4 98.6933005741148 46.1454384281311
"524" 104.6 95.6455016747065 42.7825916275063
"525" 104.8 95.4876233942178 38.3774992358463
"526" 105 96.5242284703443 33.3361250984285
"527" 105.2 98.5919320433045 29.9707145800932
"528" 105.4 99.452079416922 24.386156493377
"529" 105.6 98.589551344746 19.0056700841748
"530" 105.8 96.1180115974307 18.576191014875
"531" 106 93.1935069771966 19.9928584414562
"532" 106.2 87.7025924353253 20.1690697486671
"533" 106.4 83.2398441596189 21.8531754196683
"534" 106.6 80.4735889286548 23.6836485773941
"535" 106.8 77.9453520148852 25.3401696609069
"536" 107 73.3356865845104 28.1280308095658
"537" 107.2 68.890450355988 32.7434271652408
"538" 107.4 67.3293442483506 36.7985529229728
"539" 107.6 66.9713878983779 41.3452774086351
"540" 107.8 67.3532066494016 46.6328124354527
"541" 108 66.7064282011018 51.1902022176288
"542" 108.2 62.2689242543627 55.054465515023
"543" 108.4 56.9016017832779 58.6281416657985
"544" 108.6 53.2627697710933 62.5437841118145
"545" 108.8 49.9078320236836 66.4280464405608
"546" 109 44.0761189837417 68.6430166789498
"547" 109.2 38.047640601708 70.7505584276892
"548" 109.4 31.9924479365785 73.8696797579953
"549" 109.6 28.1492467290903 78.9909263083808
"550" 109.8 29.2309426623645 84.5815585345238
"551" 110 31.8676030885966 90.6572433921332
"552" 110.2 35.1791130129348 94.4300836163142
"553" 110.4 40.5177184905697 98.0530007963139
"554" 110.6 44.1791911030188 102.80581434747
"555" 110.8 46.092571042935 108.918308146805
"556" 111 46.4745148018225 116.216016543407
"557" 111.2 47.2534613392583 123.321265110141
"558" 111.4 46.627860644565 126.131113976234
"559" 111.6 45.7724367742245 126.030777492379
"560" 111.8 42.8639270792871 125.616575170565
"561" 112 40.7472457369901 122.385453226205
"562" 112.2 38.3363641836524 118.39168834218
"563" 112.4 36.5735206592176 115.04593036864
"564" 112.6 33.7326426890581 112.119364069835
"565" 112.8 31.3655045380842 109.002991127772
"566" 113 27.1892099386862 105.972040078114
"567" 113.2 21.8041729525274 103.86830830565
"568" 113.4 16.5859005994139 101.603640788697
"569" 113.6 11.671243423266 97.9012379643108
"570" 113.8 9.62343590273251 94.2357982922465
"571" 114 10.2112240181296 89.5325058717904
"572" 114.2 9.19048190399683 83.4603294867669
"573" 114.4 4.850567746259 78.0134386574716
"574" 114.6 4.56434097689682 73.8119521776433
"575" 114.8 3.1709256019117 67.2080987436828
"576" 115 2.5372453095766 61.9683484782991
"577" 115.2 2.3651796057574 57.0024538347692
"578" 115.4 2.33701030562334 54.6441683711191
"579" 115.6 6.1187492247694 53.5165071172516
"580" 115.8 11.0173041794215 51.2279962726908
"581" 116 16.1816296911138 48.4711455562729
"582" 116.2 19.775129800279 45.4398736262778
"583" 116.4 23.2130078897684 40.2712411217854
"584" 116.6 25.801260132509 33.893477428055
"585" 116.8 27.3522290487954 27.7405981095055
"586" 117 27.3218377709416 21.9131329196287
"587" 117.2 30.8218533584717 19.3190097716325
"588" 117.4 35.7620487023811 20.6762860543415
"589" 117.6 41.5266501551599 24.6443979771283
"590" 117.8 45.3518062551756 27.8290197515135
"591" 118 51.416738245339 28.9816161134299
"592" 118.2 57.2249418252521 29.2286969158497
"593" 118.4 64.0733690579632 28.9304782365528
"594" 118.6 70.4678816392497 30.6273919478723
"595" 118.8 76.1138430277955 31.9986687564023
"596" 119 83.470237871308 32.9646586793276
"597" 119.2 90.3745252232911 32.8692500934655
"598" 119.4 97.1394809160195 32.1819429853271
"599" 119.6 104.547729355868 32.9748045135328
"600" 119.8 110.001472017001 36.969730582322
"601" 120 115.298971647974 42.9231586173976
"602" 120.2 118.947477079556 49.505724644941
"603" 120.4 119.105428145104 56.0047471301042
"604" 120.6 118.198322017877 63.8370143837592
"605" 120.8 116.673903760834 70.3078146483296
"606" 121 114.411182941457 77.7827936852992
"607" 121.2 111.854232112874 84.7859703543676
"608" 121.4 107.976388447977 91.3869172530112
"609" 121.6 103.644602918025 96.9054065522118
"610" 121.8 99.4000895623949 103.751081958864
"611" 122 95.9175448215245 110.015666770224
"612" 122.2 92.5992803676967 115.474508939785
"613" 122.4 87.0859237406329 117.688080658144
"614" 122.6 80.1419304856311 122.098966820227
"615" 122.8 74.9560180276718 124.746639148472
"616" 123 67.6521903021204 123.941767003511
"617" 123.2 60.4236189448601 123.892286651672
"618" 123.4 52.6997297159873 125.20200408096
"619" 123.6 47.5252124716596 124.280254101337
"620" 123.8 42.704903659873 119.767557683654
"621" 124 36.9091897680346 114.973065078756
"622" 124.2 30.2624551028418 111.160876960558
"623" 124.4 23.3011694481003 108.208823835202
"624" 124.6 17.0529524408793 106.968558539501
"625" 124.8 14.6042337171575 104.193885396896
"626" 125 11.1953416407773 98.5090495677574
"627" 125.2 8.24178301136593 92.5796433394662
"628" 125.4 5.8428748472825 86.4342897655084
"629" 125.6 4.24726219835703 80.5194250422155
"630" 125.8 2.49781728204944 73.662855946851
"631" 126 2.2657242387743 68.2760016910531
"632" 126.2 2.73076154943999 61.9072695023247
"633" 126.4 1.81040033177936 55.7264292230661
"634" 126.6 2.19533561360295 50.9016140760167
"635" 126.8 5.71355913429358 47.128477660481
"636" 127 10.3346736354429 41.8638943297474
"637" 127.2 14.0507006070066 38.7699997508743
"638" 127.4 17.9619791434666 33.1717258260016
"639" 127.6 20.4530122879006 27.4784468998737
"640" 127.8 22.4168126236283 21.6565251509527
"641" 128 26.4955337013906 19.4555478711733
"642" 128.2 32.6810737649614 20.0370633768513
"643" 128.4 38.5421180814464 21.2660994276998
"644" 128.6 44.5979616692497 20.3597578573972
"645" 128.8 51.2986997315649 19.280204844141
"646" 129 57.7846297388113 20.530085160922
"647" 129.2 65.0014835757558 20.9040883538747
"648" 129.4 71.0539085082507 21.9625285034126
"649" 129.6 76.8633534249923 24.9634037478717
"650" 129.8 83.2139627808481 28.5377549856262
"651" 130 87.61557403951 33.9247982306173
"652" 130.2 91.9112736113977 39.978554188663
"653" 130.4 96.3273619513193 46.2499360374453
"654" 130.6 99.1671869516229 53.061543246967
"655" 130.8 100.106428879639 60.3500049316614
"656" 131 100.114051204673 66.9912742894243
"657" 131.2 100.305056379005 74.866377692234
"658" 131.4 102.433180026677 81.1941640059236
"659" 131.6 104.572163091126 88.3448918188059
"660" 131.8 104.151971942981 94.5333314892033
"661" 132 100.512319607075 98.2952440486578
"662" 132.2 93.6745526679427 102.994751678658
"663" 132.4 89.5881849781219 107.486261012802
"664" 132.6 85.5806289881784 113.716088743266
"665" 132.8 81.7079483494944 118.98413292666
"666" 133 76.9395899400725 119.864783699668
"667" 133.2 69.9916782643626 118.688485226539
"668" 133.4 63.2575072308773 118.301016601334
"669" 133.6 57.7621310979177 118.619791763221
"670" 133.8 51.0849756607688 119.679878201635
"671" 134 43.4969940767335 120.710796288724
"672" 134.2 36.4048842529086 120.61878847645
"673" 134.4 30.3953174056082 118.465499877451
"674" 134.6 24.9653642084354 114.249961850452
"675" 134.8 19.1775965066372 109.825442783792
"676" 135 17.4555120451163 104.160622343412
"677" 135.2 16.6086703123914 97.4610048175274
"678" 135.4 16.1146427697436 90.4999796178565
"679" 135.6 14.8017591405075 83.9532875610327
"680" 135.8 13.1121146947175 78.3350516000635
"681" 136 10.741980687911 71.9373480750337
"682" 136.2 8.29289925514597 65.456110332874
"683" 136.4 6.01172903865049 58.8869091853956
"684" 136.6 4.05963672127275 51.051594447557
"685" 136.8 5.48436327843684 46.0272854801332
"686" 137 7.45520107419142 40.064231875744
"687" 137.2 9.5807800953885 35.8946587722784
"688" 137.4 14.2939485401911 31.9206463737443
"689" 137.6 20.2179804005885 28.0895212708459
"690" 137.8 25.3084601298351 23.1037617419839
"691" 138 28.5193920109123 17.5793619538573
"692" 138.2 28.8315697514437 13.8315698490588
"693" 138.4 29.9026212784258 13.4084695185529
"694" 138.6 32.6529513285233 14.7872202095239
"695" 138.8 37.0177215649007 15.0328518527459
"696" 139 43.5850688631126 13.7420545156967
"697" 139.2 47.9857733301623 11.5500616178303
"698" 139.4 51.8443772624227 7.77837157156096
"699" 139.6 55.225199809311 6.41442815522436
"700" 139.8 59.3568282514302 8.58918558262252
"701" 140 64.1841436228506 12.5360874527086
"702" 140.2 68.2289521842266 14.0537828839673
"703" 140.4 71.831083347128 15.0521125077147
"704" 140.6 76.0424934117984 15.0943121320938
"705" 140.8 81.858524863272 15.509813109679
"706" 141 86.9129552360272 18.9913202818649
"707" 141.2 89.4253694001228 24.6148667436212
"708" 141.4 91.3785402666488 31.9033483018
"709" 141.6 93.6089986810419 37.1104238834942
"710" 141.8 97.5012800510516 41.7984600414406
"711" 142 99.977952114226 48.1727809597384
"712" 142.2 101.431234321459 55.2639446912157
"713" 142.4 102.184895519442 62.0250790594424
"714" 142.6 102.581038066011 70.1494379971427
"715" 142.8 101.602474076392 76.8201014231519
"716" 143 99.6619651495788 84.1442361652819
"717" 143.2 98.0372921821706 91.3409373861465
"718" 143.4 95.532279631444 98.0381009188857
"719" 143.6 92.5327762602191 103.909978301669
"720" 143.8 89.6823257435317 110.610435100089
"721" 144 84.8183624677824 116.185055642004
"722" 144.2 80.5687832720463 121.037993795097
"723" 144.4 80.3549617870955 124.272851419476
"724" 144.6 81.9712123639394 123.24630121852
"725" 144.8 84.5533314677541 122.710120952664
"726" 145 86.9443776672233 121.844693842008
"727" 145.2 89.2254635822771 119.702618092237
"728" 145.4 92.5783327517049 115.715007185541
"729" 145.6 96.1764527547108 112.925916785433
"730" 145.8 100.276168730247 109.925281819045
"731" 146 104.927223964034 107.196400891749
"732" 146.2 109.038717968406 104.537872061139
"733" 146.4 110.35272693447 99.7038699755078
"734" 146.6 110.275571693308 93.1390092352484
"735" 146.8 110.664164509864 88.1499323632152
"736" 147 112.532973882278 85.5613792942876
"737" 147.2 115.665342710923 81.0236842498422
"738" 147.4 119.378143727047 77.0987791931312
"739" 147.6 121.181462053583 71.9914627705699
"740" 147.8 119.45403573885 65.5772369656353
"741" 148 117.042061345408 59.3663638002607
"742" 148.2 114.889090322897 53.7237255317167
"743" 148.4 111.421588600377 48.2163231144276
"744" 148.6 107.603251681227 42.6975986201823
"745" 148.8 102.924295938918 37.0267253661536
"746" 149 99.4240510879544 32.3528785321303
"747" 149.2 96.3777125266851 26.5418313628015
"748" 149.4 93.8930974281233 20.2265544903266
"749" 149.6 90.3736164172622 13.8868624307302
"750" 149.8 87.6723917669079 11.7161835773937
"751" 150 82.1958200245138 12.7143077781048
"752" 150.2 75.997353676538 14.6888587296205
"753" 150.4 72.2998863629055 17.9161561365552
"754" 150.6 69.7590847335383 21.4281545079829
"755" 150.8 67.8179440780228 26.7321841446999
"756" 151 65.4425588287518 33.3203910314911
"757" 151.2 62.9422871508961 38.9000117038722
"758" 151.4 60.9030218217135 45.4455008033958
"759" 151.6 58.9120407323787 51.4607359101227
"760" 151.8 58.1923426012402 58.3898819005368
"761" 152 59.5884843182964 64.0240725241206
"762" 152.2 60.6487730064831 70.5551399710444
"763" 152.4 64.0539400461656 76.940203654227
"764" 152.6 68.4482821108555 81.86973349019
"765" 152.8 72.1773246472961 87.1842246437689
"766" 153 76.8244621065085 91.5643739397679
"767" 153.2 81.1334689916349 96.0885024264995
"768" 153.4 85.3999653734802 101.325037964684
"769" 153.6 90.7457103622561 105.575246278956
"770" 153.8 96.5212859015367 105.896446235254
"771" 154 102.683290165629 105.643324046439
"772" 154.2 106.543831206671 108.67678534649
"773" 154.4 104.105402579936 111.08291232566
"774" 154.6 101.003974812894 111.728833322861
"775" 154.8 98.3499983080231 112.689515726022
"776" 155 93.2894037059094 112.852960956541
"777" 155.2 86.9740855636878 112.718025538865
"778" 155.4 81.7989055762407 115.185570566228
"779" 155.6 77.3710179230806 119.133769104737
"780" 155.8 73.5572459003925 124.86103929468
"781" 156 70.0445616837654 126.206058567645
"782" 156.2 63.6535385284295 125.485343176714
"783" 156.4 57.3058717793892 123.68875694701
"784" 156.6 50.6368166541678 123.994059644489
"785" 156.8 43.720991901135 124.327692490868
"786" 157 39.4526336280705 122.347858861443
"787" 157.2 34.7301064689812 117.080047388909
"788" 157.4 29.1226630096662 112.114208696881
"789" 157.6 24.1738646618239 109.069796380759
"790" 157.8 18.3532756113983 104.906520878765
"791" 158 13.5932470433928 100.836284775761
"792" 158.2 11.4673852436898 95.2227099494753
"793" 158.4 8.57284321061496 88.5949875816876
"794" 158.6 6.25715767301487 83.108563423478
"795" 158.8 4.481520587635 77.5596243918252
"796" 159 3.27202765958959 70.9788847757196
"797" 159.2 2.74224653764569 64.8011518686257
"798" 159.4 4.10631140410867 57.9874172790315
"799" 159.6 5.69569437413439 51.3514943089825
"800" 159.8 6.79019424450041 44.8824586187388
"801" 160 8.75045680827484 39.3193803672746
"802" 160.2 12.3747335190161 34.52845295083
"803" 160.4 15.4821590029656 30.4719752228828
"804" 160.6 17.5630074055471 24.0392455987722
"805" 160.8 19.5229519195181 21.9770842255959
"806" 161 24.6516681677728 21.0197186305511
"807" 161.2 31.255515177653 19.7889042468097
"808" 161.4 37.4868890760911 17.7324963620323
"809" 161.6 41.0148782612651 14.3257245746153
"810" 161.8 44.0694906403596 8.72905803245104
"811" 162 44.5242392603296 6.33947446787273
"812" 162.2 46.2859867139911 5.41839449220294
"813" 162.4 49.2856296500915 3.2966519158504
"814" 162.6 55.7578632956064 1.869801277626
"815" 162.8 62.2608796999713 0.765568148413541
"816" 163 66.4076484985797 2.56956386282525
"817" 163.2 72.114505174157 4.02868475933091
"818" 163.4 77.1927131144115 4.53837382330623
"819" 163.6 82.2644253587282 5.21850526592488
"820" 163.8 87.9701891181848 8.91238228905106
"821" 164 93.2455030270056 11.5213698861676
"822" 164.2 98.8336897261613 15.3183849047449
"823" 164.4 104.939997494835 18.8554623523289
"824" 164.6 109.762627180803 23.1653875063079
"825" 164.8 113.030693698845 29.435895074648
"826" 165 116.665204178919 36.0330064290136
"827" 165.2 119.622152995749 41.5810243246628
"828" 165.4 119.811617977421 48.0606940489005
"829" 165.6 120.325565821512 55.4118074283346
"830" 165.8 121.387314505767 61.8602504050969
"831" 166 122.812315023613 67.9235058122665
"832" 166.2 122.64377192661 74.5293517923512
"833" 166.4 118.987509090046 78.6580972680103
"834" 166.6 114.054441360816 82.9308322915448
"835" 166.8 108.809174720675 88.1852623737348
"836" 167 104.820138898492 94.4641879678995
"837" 167.2 100.057540846869 99.6529170749089
"838" 167.4 95.6322568083879 105.981202213058
"839" 167.6 90.2908813936623 111.472775820394
"840" 167.8 85.1888887404301 116.151814907972
"841" 168 78.7514948131365 120.111805493126
"842" 168.2 72.7139304232381 122.344916515636
"843" 168.4 67.2673440727214 122.834131457327
"844" 168.6 59.9594654690569 122.692958670124
"845" 168.8 52.8935856701364 123.577088258364
"846" 169 46.2072527782028 123.459551961658
"847" 169.2 39.8987172912899 120.917016939616
"848" 169.4 32.946035818725 116.685767700187
"849" 169.6 26.4813626594494 113.171365592598
"850" 169.8 20.740006398023 109.40611990584
"851" 170 16.3577382913947 106.108264673438
"852" 170.2 12.7632504718755 101.143447860693
"853" 170.4 10.7833747482038 95.0186819554088
"854" 170.6 7.69027990121525 87.8561821986755
"855" 170.8 4.71961951950844 81.4859421857519
"856" 171 4.58459411320305 75.5879554012986
"857" 171.2 2.98390220739628 67.9361540621264
"858" 171.4 1.85016526101036 61.9043985099702
"859" 171.6 2.11332178921671 56.6743163125822
"860" 171.8 3.58196111178525 51.025145132867
"861" 172 4.94361426527287 45.1456541035412
"862" 172.2 6.88684109641113 40.7364204599072
"863" 172.4 9.14903983977222 38.0899157370906
"864" 172.6 12.1866974809882 33.9091657095417
"865" 172.8 13.443720192787 29.5545022846381
"866" 173 16.9249746046926 26.5036969743185
"867" 173.2 21.1320035409221 23.7375501298097
"868" 173.4 26.2879207249595 19.3809298546175
"869" 173.6 28.5090847723791 15.0948012491203
"870" 173.8 31.2110937910166 11.5057574678859
"871" 174 36.1449746224745 10.5870078875757
"872" 174.2 41.6275034893777 9.56200449341891
"873" 174.4 47.7055152016919 9.19389890984556
"874" 174.6 53.2514922298077 5.5693396831944
"875" 174.8 56.3432703703741 2.87667336578523
"876" 175 60.5396481349118 3.49549121065841
"877" 175.2 65.2401303149687 6.73009896418818
"878" 175.4 70.3966257886523 9.67267966071532
"879" 175.6 74.7292715505833 13.442625426543
"880" 175.8 80.9036140794216 15.9575990595677
"881" 176 87.4574794182611 16.6992015208595
"882" 176.2 93.6583782695137 18.1279500768475
"883" 176.4 100.071097643725 19.9687318020415
"884" 176.6 106.389040761045 21.7809159270961
"885" 176.8 107.420243285402 26.4076235439655
"886" 177 108.838756849118 32.1589801677355
"887" 177.2 110.545444363062 38.0424448238378
"888" 177.4 112.297994559842 43.8298579486383
"889" 177.6 112.067001616174 50.8823830784015
"890" 177.8 110.062884096955 56.3472987376797
"891" 178 107.863620332631 61.7405271460827
"892" 178.2 106.798303280093 68.3562286164086
"893" 178.4 107.132148923641 74.0992417399206
"894" 178.6 106.591871930136 80.5922576555042
"895" 178.8 106.508046726982 86.3421282394755
"896" 179 107.694219246112 92.8860143513882
"897" 179.2 109.608092680131 98.8677218197608
"898" 179.4 112.503861493022 102.076437213002
"899" 179.6 110.610356625192 104.715117783214
"900" 179.8 106.48193977154 107.308638879287
"901" 180 100.073372870462 109.818229549743
"902" 180.2 95.8743898188987 111.492090286644
"903" 180.4 90.4926177462395 114.167739780132
"904" 180.6 85.7891915150683 118.794903187723
"905" 180.8 80.7059638002392 121.975813436017
"906" 181 75.428222861274 121.434406061572
"907" 181.2 69.6438265710095 119.359734138852
"908" 181.4 62.299560530906 118.625141361267
"909" 181.6 55.3931250124744 118.932884369762
"910" 181.8 49.6420840053066 117.520190608175
"911" 182 42.6301061225124 116.542801216359
"912" 182.2 35.5742390391894 117.452314594778
"913" 182.4 29.724265919298 117.164411056486
"914" 182.6 24.2723553132106 114.449870300504
"915" 182.8 21.8468123024664 110.331271423415
"916" 183 17.8321530988918 104.587164532113
"917" 183.2 13.9441852413333 98.5998307274233
"918" 183.4 9.53601127886994 93.0081004912653
"919" 183.6 6.46258082637889 87.4605209588209
"920" 183.8 5.21697947762188 81.7020125177125
"921" 184 3.47461599643956 75.3107197965793
"922" 184.2 3.70451872254541 68.915648820309
"923" 184.4 5.70312757203821 62.9752089481136
"924" 184.6 8.26244659459227 56.6641058513343
"925" 184.8 7.69009594315493 51.0223046004493
"926" 185 7.26604118164172 44.8213012571556
"927" 185.2 9.2226780612742 39.2619095370543
"928" 185.4 13.2730893618382 33.8796957398722
"929" 185.6 16.5887364041324 30.2001262879016
"930" 185.8 21.638039097988 25.6010136920999
"931" 186 24.7656086736827 20.534159645632
"932" 186.2 26.2994837433094 15.3219314809154
"933" 186.4 29.5832637384179 15.0149964824361
"934" 186.6 34.4144299525647 11.6318266362264
"935" 186.8 36.4357510091373 11.2860398929124
"936" 187 35.3849104677406 9.68480500862507
"937" 187.2 34.454603884417 9.57822374090424
"938" 187.4 33.3032967768234 9.7819226377122
"939" 187.6 31.5316024751924 10.6058943477635
"940" 187.8 29.2061354238298 11.369799100817
"941" 188 27.6021465258863 12.4402339301045
"942" 188.2 26.1335887301855 13.3350304582429
"943" 188.4 25.0675724849863 14.1697642716081
"944" 188.6 24.3558566133506 15.1177264981827
"945" 188.8 24.2705490274961 15.4722457269943
"946" 189 23.6920175372639 16.1651515014443
"947" 189.2 23.2433278648699 17.1791445648228
"948" 189.4 22.8578996210542 17.9391317954752
"949" 189.6 22.6976704021642 18.8533720439486
"950" 189.8 22.358580623622 19.1194009525762
"951" 190 21.8690989735042 19.3085437832367
"952" 190.2 22.6370195437042 18.5906913970478
"953" 190.4 22.638050240952 18.9582848562146
"954" 190.6 22.4852735279606 19.3966705333103
"955" 190.8 22.3527842343685 19.5105342483115
"956" 191 22.3569302081566 19.4338337581144
"957" 191.2 17.9032784304852 18.8182979809776
"958" 191.4 16.2246176871865 20.701669080155
"959" 191.6 14.5697833514919 23.6476402313452
"960" 191.8 12.2618971795545 27.8520658848668
"961" 192 9.54278724479466 31.9359049293484
"962" 192.2 7.24608363249149 36.4780047405277
"963" 192.4 4.93892439895521 42.1851884175689
"964" 192.6 2.94732207108832 47.563687249018
"965" 192.8 1.78747630687521 53.3917554462744
"966" 193 0.767842692087307 58.1521363234667
"967" 193.2 0.433389492837938 62.2916066014381
"968" 193.4 0.304135656651107 67.3296885815044
"969" 193.6 0.343112264781101 70.8806292749938
"970" 193.8 1.12830801715862 74.3977998736189
"971" 194 1.18224319016568 77.213910760003
"972" 194.2 2.05876940651102 79.4015621805397
"973" 194.4 3.45889244728979 81.3539213674417
"974" 194.6 5.27812405823131 84.0294336956687
"975" 194.8 7.67759553686263 86.2442468953124
"976" 195 10.1547030561314 88.3954902834536
"977" 195.2 12.5804333696279 91.3674412000457
"978" 195.4 14.8269173816636 94.3900506985758
"979" 195.6 17.1552939730003 95.6002720630899
"980" 195.8 18.5179161749808 95.8970817887767
"981" 196 20.9220300861159 96.7498494898475
"982" 196.2 24.7594203093308 99.5183759165898
"983" 196.4 27.6966251812044 103.735108301785
"984" 196.6 29.8265622600691 108.360044656136
"985" 196.8 29.1825925928967 113.520506827212
"986" 197 30.4166899115083 117.649007018211
"987" 197.2 35.2171342934107 119.014265180198
"988" 197.4 41.5740106898963 119.413020798016
"989" 197.6 46.705381901454 118.121114596972
"990" 197.8 52.2396667985069 116.075950403542
"991" 198 58.3740808882846 115.205606248872
"992" 198.2 64.2957060907524 114.045485097819
"993" 198.4 70.9576257716742 112.366634014321
"994" 198.6 76.8199237395355 111.712175979698
"995" 198.8 82.6665393207634 113.038185959054
"996" 199 87.8174794130571 114.403352626576
"997" 199.2 92.8047933336427 113.791291307792
"998" 199.4 93.2164088055084 109.813058583747
"999" 199.6 94.3644220376102 104.049740682969
"1000" 199.8 94.4547446850641 98.1019434557439
"1001" 200 92.6842215577451 93.1207705742167
"1002" 200.2 90.9944482652971 88.0446735994471
"1003" 200.4 88.2155097722084 83.2503910419926
"1004" 200.6 84.4663209775744 77.6780115029752
"1005" 200.8 81.387740991662 74.0845406737732
"1006" 201 76.0806425887356 69.1490362951152
"1007" 201.2 70.4712441189355 67.67414425998
"1008" 201.4 65.1851441485146 65.9511715568485
"1009" 201.6 60.8381878177747 66.7102277529732
"1010" 201.8 54.7968936401957 68.1308237470268
"1011" 202 49.2253574639776 71.0599693183651
"1012" 202.2 44.5497000820885 74.2098117688407
"1013" 202.4 40.805138440797 78.7263771717607
"1014" 202.6 36.2682170969307 82.4739114180987
"1015" 202.8 31.5080952196197 84.1529701412908
"1016" 203 24.290788594995 87.3121513331941
"1017" 203.2 19.2302536272195 88.3021536994351
"1018" 203.4 14.1044258625824 89.5141290900419
"1019" 203.6 13.2805094090212 94.2353975740075
"1020" 203.8 13.4377581272556 100.932803830784
"1021" 204 16.0071100475827 104.156911543467
"1022" 204.2 18.8750865223322 108.5979861399
"1023" 204.4 22.0872514165157 112.672237947962
"1024" 204.6 26.8546846385194 116.415698779701
"1025" 204.8 32.0110361764232 120.676600671983
"1026" 205 35.3897616394318 121.281185165522
"1027" 205.2 37.9590347694574 119.736431641239
"1028" 205.4 43.2195724371233 117.436680697846
"1029" 205.6 46.3760350206848 113.698391176067
"1030" 205.8 50.3195288703855 109.831945731863
"1031" 206 53.691759853708 106.230502501507
"1032" 206.2 56.3500880309253 100.633603248483
"1033" 206.4 60.6869109711006 96.3093901293056
"1034" 206.6 65.0619719886063 93.9794472354839
"1035" 206.8 70.4496988292871 89.206768378595
"1036" 207 74.1989396566865 84.8018715496655
"1037" 207.2 76.9220087185765 82.0044066543076
"1038" 207.4 81.2144016443303 77.7042344510338
"1039" 207.6 86.8046123382437 76.0094656237402
"1040" 207.8 93.4259865224377 74.9575273903815
"1041" 208 100.230731279391 74.078641803192
"1042" 208.2 106.086819978575 76.9513844383525
"1043" 208.4 109.755214051051 80.193889570633
"1044" 208.6 110.470447626488 79.3675767641151
"1045" 208.8 109.91854379943 74.7744337044191
"1046" 209 106.203819243332 70.8213683406629
"1047" 209.2 101.446058870608 67.3026375588549
"1048" 209.4 97.9593708165003 64.6996068858251
"1049" 209.6 95.0980156536781 63.187991823566
"1050" 209.8 91.1423670792054 63.0551878753143
"1051" 210 87.9672428246065 63.5058796343734
"1052" 210.2 85.326183596277 63.4830140057644
"1053" 210.4 83.0161500940642 63.4416925983061
"1054" 210.6 81.0230177216362 64.5115484977047
"1055" 210.8 82.5795924937554 64.19111535216
"1056" 211 81.9803559537175 64.7174002661507
"1057" 211.2 81.7017114871085 64.8079946532811
"1058" 211.4 81.6449924661325 64.800902303523
"1059" 211.6 81.6227431568248 64.8034062861255
"1060" 211.8 81.427935371745 64.913750865652
"1061" 212 81.2737565486617 65.3929811012341
"1062" 212.2 80.6677523664213 66.7266549458986
"1063" 212.4 80.3849487372954 68.4678995981483
"1064" 212.6 79.7837346481092 70.4112559055095
"1065" 212.8 78.9646344370125 72.3833222510701
"1066" 213 77.7090520712164 73.9479248765519
"1067" 213.2 75.8472822492611 74.9213737385867
"1068" 213.4 74.4637774627437 74.9760178713919
"1069" 213.6 72.6406018518017 75.4833971014204
"1070" 213.8 70.2713300153755 76.5252157182861
"1071" 214 67.855202312627 77.6711656226423
"1072" 214.2 67.7502474358137 77.6477676521781
"1073" 214.4 67.6726207451108 77.6383301548201
"1074" 214.6 67.5314992195387 77.9377464790819
"1075" 214.8 67.4131618879402 78.0041157001767
"1076" 215 67.3797149678842 78.0316328324727
"1077" 215.2 67.2826761408751 78.0818659307527
"1078" 215.4 67.2746097699699 78.1075156052217
"1079" 215.6 67.2945535982814 78.1027665303698
"1080" 215.8 67.2945535982814 78.1027665303698
"1081" 216 67.2746097699699 78.1075156052217
"1082" 216.2 67.2758466218705 78.1063303811846
"1083" 216.4 66.8443363898453 78.4677869847939
"1084" 216.6 65.6337809139623 80.2886365223363
"1085" 216.8 64.568061396155 82.4851256049652
"1086" 217 64.1459845638688 83.993039689367
"1087" 217.2 64.0440024341069 85.5159358968479
"1088" 217.4 64.3028398246981 87.5145617785005
"1089" 217.6 64.7621206163593 89.9651179959115
"1090" 217.8 64.8788938103429 91.290766965779
"1091" 218 64.2994842244356 94.9827921623381
"1092" 218.2 61.3028559960681 99.2339989281113
"1093" 218.4 56.0298617451768 101.350561289654
"1094" 218.6 50.5012420342319 101.919179286116
"1095" 218.8 44.0119141619786 101.239387106807
"1096" 219 37.8776162242325 100.875049803411
"1097" 219.2 30.5519216244979 101.16446437623
"1098" 219.4 26.4554902505344 104.142060279639
"1099" 219.6 23.0330806014137 109.792146212912
"1100" 219.8 22.7367253064934 112.551943479144
"1101" 220 25.4593844155656 114.112908798355
"1102" 220.2 28.7682960083177 116.812040915707
"1103" 220.4 32.8160586168762 119.785913980426
"1104" 220.6 36.9743152162722 120.043231194279
"1105" 220.8 42.4368708747854 119.315144689752
"1106" 221 47.1564277573344 118.828706532456
"1107" 221.2 52.7348065652702 118.638151041016
"1108" 221.4 58.6350480875261 118.915827684217
"1109" 221.6 65.097826060694 118.747723726763
"1110" 221.8 70.9817046655169 117.82651185995
"1111" 222 77.1308578247588 114.63784846854
"1112" 222.2 82.2036648855894 110.587733160199
"1113" 222.4 87.6339762308619 106.002824296597
"1114" 222.6 91.2814769245676 101.195641669303
"1115" 222.8 94.7421242709402 96.4326867936944
"1116" 223 98.6291181009756 91.1015814835634
"1117" 223.2 101.406417124864 85.474192751119
"1118" 223.4 103.944483366288 79.7630227206277
"1119" 223.6 103.690545911477 72.9031749971684
"1120" 223.8 101.597306337204 66.9858970213731
"1121" 224 99.4172403828423 62.754178079783
"1122" 224.2 95.110960371897 58.0780404062779
"1123" 224.4 90.3011640030998 54.8119344793372
"1124" 224.6 85.2031581467226 54.6775968713606
"1125" 224.8 80.0432618434187 55.3869879686779
"1126" 225 73.859752654029 57.6897009020537
"1127" 225.2 69.9870768043359 61.2480165309626
"1128" 225.4 67.3298631317058 67.2598731453354
"1129" 225.6 65.8721561249969 72.4074941026619
"1130" 225.8 63.1421698219528 77.5848038290779
"1131" 226 58.5593369931536 81.9854281263813
"1132" 226.2 52.9347516072313 83.475479922972
"1133" 226.4 47.4553994375761 81.4030598189116
"1134" 226.6 41.3208096754524 76.1251579668372
"1135" 226.8 37.5036570053196 70.645748919324
"1136" 227 33.4736579799871 66.1605811376273
"1137" 227.2 28.0415379925126 63.0846915152526
"1138" 227.4 22.8857043497596 59.0724982166383
"1139" 227.6 18.0309032876417 54.5949090735765
"1140" 227.8 14.9825321798454 48.8352135357372
"1141" 228 16.8897419991842 44.7760286952456
"1142" 228.2 20.4106934582762 39.4914369696912
"1143" 228.4 25.0664877785642 34.3598858265344
"1144" 228.6 29.1554747042962 28.828509833879
"1145" 228.8 32.1351370964889 24.2259369969093
"1146" 229 36.6741793171576 20.201583342478
"1147" 229.2 42.0314579442047 16.9360500394167
"1148" 229.4 47.7881514428541 16.4529784503843
"1149" 229.6 55.4753492103862 17.1970782060867
"1150" 229.8 61.496491732655 17.7128808507116
"1151" 230 68.3490170872538 18.0616364632909
"1152" 230.2 75.6221206240733 18.8734615378732
"1153" 230.4 82.0011496378613 20.0962523080194
"1154" 230.6 86.4876330642911 24.5537088852009
"1155" 230.8 90.8023054015806 31.6986116269221
"1156" 231 94.1112506312922 37.4787690189915
"1157" 231.2 98.277762766731 42.9530578161127
"1158" 231.4 102.549900503754 49.0123573297688
"1159" 231.6 106.138627927466 55.6633063738722
"1160" 231.8 109.520576951419 62.6855315866813
"1161" 232 111.684697618754 69.5914218549178
"1162" 232.2 111.573913703932 78.6933757603434
"1163" 232.4 112.008142714463 86.5073161834886
"1164" 232.6 111.947621310787 92.6864100420841
"1165" 232.8 109.142743780999 97.7252055184598
"1166" 233 108.384209632818 104.063635802886
"1167" 233.2 111.236561644918 104.475773460758
"1168" 233.4 112.302426390773 101.63632667033
"1169" 233.6 113.0608070632 98.8615016102236
"1170" 233.8 114.581524950649 94.9453063755943
"1171" 234 114.379138397548 90.5053771415746
"1172" 234.2 113.116677976705 86.7797683169407
"1173" 234.4 113.045139537641 84.4662182578472
"1174" 234.6 113.000979531083 79.5684886340404
"1175" 234.8 114.133197759252 74.4250537969009
"1176" 235 116.308001980978 69.3218332612636
"1177" 235.2 119.230640453112 64.23235271771
"1178" 235.4 121.274378737734 58.9773739744765
"1179" 235.6 118.300160135844 56.0409290633961
"1180" 235.8 112.646262097232 53.155868192872
"1181" 236 107.095281561907 51.6462376891251
"1182" 236.2 103.151310979572 49.1221293236341
"1183" 236.4 97.7685814888259 46.4213545863568
"1184" 236.6 92.3126013047565 44.7389493212585
"1185" 236.8 86.0538832569053 42.7264398233789
"1186" 237 79.9182752641131 41.0916823455449
"1187" 237.2 73.7961468742057 41.4646402314345
"1188" 237.4 66.9128948603638 42.6789532788662
"1189" 237.6 60.7612484232711 42.9203365443894
"1190" 237.8 54.7046682050614 42.2425799449426
"1191" 238 48.3306951113263 41.4310173914461
"1192" 238.2 41.8651545745932 39.9685075307888
"1193" 238.4 35.8113211846931 37.3867130135172
"1194" 238.6 31.120442261518 33.4124380174609
"1195" 238.8 25.6698065532027 29.5270383521312
"1196" 239 23.4617444625342 29.5118689214612
"1197" 239.2 21.0792455474695 34.5321770507221
"1198" 239.4 19.5667573887233 39.1341560526895
"1199" 239.6 20.8022177833508 42.4019721694024
"1200" 239.8 23.4573971230842 47.2209798638991
"1201" 240 26.748875382938 51.7359624584385
"1202" 240.2 31.4711289614244 55.0359930348033
"1203" 240.4 36.5532876290712 58.6016285266489
"1204" 240.6 42.1426623780305 61.7196583822588
"1205" 240.8 47.9099777443088 64.3209922419002
"1206" 241 54.9596392077098 66.0618163024264
"1207" 241.2 62.0561522045366 66.2578249251224
"1208" 241.4 67.6089340465456 65.5371750784715
"1209" 241.6 73.9604446068576 63.9281510112689
"1210" 241.8 79.3844316336497 59.6275061248114
"1211" 242 84.7585245595191 55.2405457270772
"1212" 242.2 88.4298842335682 51.1898889809395
"1213" 242.4 93.3106428042079 46.5089327518234
"1214" 242.6 97.9378730366815 42.1188373501377
"1215" 242.8 98.5213551651843 37.6063982558602
"1216" 243 99.4161946344805 31.5773869261588
"1217" 243.2 103.08846486292 28.7979877542998
"1218" 243.4 107.015666603838 30.6650853743103
"1219" 243.6 107.722800779536 34.390269173905
"1220" 243.8 109.695207577912 40.2424672209083
"1221" 244 110.532745479705 46.1095283411753
"1222" 244.2 112.499788494333 51.8237090516858
"1223" 244.4 115.681734590348 57.1825423823571
"1224" 244.6 118.853855729612 63.257837605017
"1225" 244.8 118.173624698084 67.2870085920755
"1226" 245 116.180222469824 73.6011520262275
"1227" 245.2 113.667433700224 80.2157248737287
"1228" 245.4 111.662068610888 85.4922295434108
"1229" 245.6 108.284868175402 91.3781721937128
"1230" 245.8 103.997462755547 97.3627041428427
"1231" 246 99.6175342989843 103.275013976838
"1232" 246.2 95.7951230508693 109.590542860383
"1233" 246.4 91.8622392863597 115.506669435283
"1234" 246.6 86.0222170432715 118.079515304696
"1235" 246.8 79.1513337004662 117.288680107538
"1236" 247 71.7120887835504 115.987099379615
"1237" 247.2 64.6820839990506 115.650227766765
"1238" 247.4 57.9686188895518 116.295310332232
"1239" 247.6 50.3308975545283 116.644332631685
"1240" 247.8 43.6640428945758 116.633616696004
"1241" 248 37.5520266488372 115.272168013456
"1242" 248.2 29.8925306087 115.292772345282
"1243" 248.4 27.2565222833855 114.427677580435
"1244" 248.6 23.3630235595092 106.812211773658
"1245" 248.8 21.4284991228673 99.7178135943705
"1246" 249 21.2064849668803 95.3519454225054
"1247" 249.2 20.5045802171329 90.9937176117317
"1248" 249.4 19.305683615432 84.5350128466262
"1249" 249.6 17.9888669704682 77.441469150733
"1250" 249.8 16.0462042140351 71.0877803489213
"1251" 250 12.7625762123734 64.9370620424948
"1252" 250.2 9.45428350166593 58.1865798619257
"1253" 250.4 8.5616293705089 51.8731547395814
"1254" 250.6 11.5564412790859 46.4783632816275
"1255" 250.8 16.9893080070586 42.3343072735589
"1256" 251 21.9714818961888 39.0112652660021
"1257" 251.2 28.019078955813 35.7189665451937
"1258" 251.4 33.5669792578477 31.0185785962697
"1259" 251.6 38.8833981771578 27.2024375655806
"1260" 251.8 45.4542442512547 23.9837041017082
"1261" 252 52.2757762834387 21.6043414319571
"1262" 252.2 58.5866834610464 19.4663082928847
"1263" 252.4 65.7471103674475 17.0227549945519
"1264" 252.6 72.7420244297942 16.1327345997788
"1265" 252.8 80.0185370819482 16.5141554943607
"1266" 253 86.7720525217265 14.6014128756983
"1267" 253.2 88.8130047159158 11.4356039531721
"1268" 253.4 86.642280486326 10.2286555222352
"1269" 253.6 82.4894405776252 10.7271436228547
"1270" 253.8 78.7651218865324 11.4985889109586
"1271" 254 73.0903053839599 13.4489678962277
"1272" 254.2 69.2045222564147 14.7273160240073
"1273" 254.4 66.2201496256894 16.7637781536581
"1274" 254.6 64.5792215311497 17.6131987777675
"1275" 254.8 60.7768650943081 19.4001510683633
"1276" 255 55.4872950059314 22.2986430129428
"1277" 255.2 50.8649550172328 24.8455703043544
"1278" 255.4 45.3739565159906 27.5197041006899
"1279" 255.6 40.8494132311032 32.4009575357886
"1280" 255.8 36.8182722975137 39.0538428305497
"1281" 256 34.7957078896959 45.4424401339197
"1282" 256.2 32.5204805067528 52.0956871643158
"1283" 256.4 30.001658064806 59.3812436513315
"1284" 256.6 27.3214201405352 65.3321055991658
"1285" 256.8 23.3551246132436 72.1988048592574
"1286" 257 18.9389215275815 77.2369975575628
"1287" 257.2 13.0746224076886 78.738939086618
"1288" 257.4 8.02384839142129 77.6739633124138
"1289" 257.6 4.82997139894356 76.6814148470707
"1290" 257.8 5.07695512505123 73.276520186695
"1291" 258 3.62636212620677 67.3925130226858
"1292" 258.2 3.50997410391387 62.412115092397
"1293" 258.4 4.35024534122517 59.4515112092713
"1294" 258.6 7.33209706238272 55.8322579736552
"1295" 258.8 9.76111364979833 49.6109842495104
"1296" 259 11.0818508059028 44.0659142030949
"1297" 259.2 11.2188508727589 38.7395230363451
"1298" 259.4 14.4005719622209 34.4433563720776
"1299" 259.6 20.3013818160627 31.2058427329409
"1300" 259.8 26.3852489058349 27.648687868396
"1301" 260 30.6114273820403 23.3603566693315
"1302" 260.2 35.0146156249749 18.1870974647895
"1303" 260.4 39.559403532407 12.7629718647885
"1304" 260.6 44.2808251947728 11.4002821595739
"1305" 260.8 50.2384895676246 15.0386153543235
"1306" 261 56.0202945957656 18.3899466172648
"1307" 261.2 60.459351125729 19.0549145912588
"1308" 261.4 66.7828272758151 19.0456213677541
"1309" 261.6 73.8045263158842 17.390359689881
"1310" 261.8 79.8414771828467 14.6162945994628
"1311" 262 85.2717716526277 10.4934020560613
"1312" 262.2 89.2528438011529 12.1123388262094
"1313" 262.4 92.4997113191933 17.5692285405799
"1314" 262.6 96.8189532659197 22.8666083183135
"1315" 262.8 100.434918226988 26.6608254942463
"1316" 263 103.861291336135 31.3021640085757
"1317" 263.2 108.275976083658 36.2982154417535
"1318" 263.4 113.540451670066 40.7503620149849
"1319" 263.6 116.490854544563 44.0383577060124
"1320" 263.8 117.685849068937 50.3288290684879
"1321" 264 118.094257133201 56.2410671286302
"1322" 264.2 119.12246885677 60.6865049867896
"1323" 264.4 120.536719268455 63.8267201481308
"1324" 264.6 121.536264168955 67.2162242471039
"1325" 264.8 120.695786814999 72.1142582791867
"1326" 265 118.695503681102 78.3156018412466
"1327" 265.2 116.641994372888 84.7092239640651
"1328" 265.4 113.559429870593 91.3444291191436
"1329" 265.6 109.968097539933 97.3492384812807
"1330" 265.8 106.789167177864 104.279564765579
"1331" 266 103.451810879997 110.593532204739
"1332" 266.2 97.2178268295272 114.258227117974
"1333" 266.4 89.8045989034399 115.984918188262
"1334" 266.6 83.5063329512594 119.031250130108
"1335" 266.8 78.1140112639202 122.427877306303
"1336" 267 71.4820416275625 125.577741158993
"1337" 267.2 65.1607658287217 126.395712185074
"1338" 267.4 58.3935783522447 125.726570702912
"1339" 267.6 50.4912043474681 125.00993545299
"1340" 267.8 43.5007312759476 123.786068686534
"1341" 268 39.3720606817972 120.782964363268
"1342" 268.2 33.2665477335692 116.892316492881
"1343" 268.4 27.5457331261424 115.698132724561
"1344" 268.6 24.3601876094192 112.989290843114
"1345" 268.8 19.6600739156009 107.666021762551
"1346" 269 15.8032733044416 102.361346428681
"1347" 269.2 11.1846486984433 96.5860027767243
"1348" 269.4 8.01665304672851 90.0654481355395
"1349" 269.6 5.10561400447762 83.5721341559076
"1350" 269.8 5.18871911064639 78.5664296745021
"1351" 270 6.94354058134511 73.1431517550488
"1352" 270.2 7.65741324721435 66.8003203728399
"1353" 270.4 9.03386772704695 61.8267840305802
"1354" 270.6 9.41777307177998 55.7621012486093
"1355" 270.8 10.5704962763593 49.8945674069403
"1356" 271 13.4780124837474 44.7709503702621
"1357" 271.2 18.2381161552916 39.5535020526761
"1358" 271.4 21.1277175461641 34.002506574003
"1359" 271.6 22.0935617861101 27.1529940179064
"1360" 271.8 21.8066504191069 22.5753938957331
"1361" 272 24.8734245544282 20.5077059358446
"1362" 272.2 30.4169043898832 20.3260500582629
"1363" 272.4 36.1099889160488 20.4668085215331
"1364" 272.6 42.6670825668152 20.1875354260403
"1365" 272.8 49.4934398113195 19.3256370436366
"1366" 273 55.3966090793162 16.4083196351792
"1367" 273.2 61.6030143198224 12.1005635191534
"1368" 273.4 66.8399721749038 8.08770686655954
"1369" 273.6 67.6127769456286 5.51745475439368
"1370" 273.8 64.9911185272619 3.75372107606503
"1371" 274 61.5095822490391 3.62551890957092
"1372" 274.2 56.9223639589026 2.66752405121598
"1373" 274.4 55.806277560356 4.61665738941161
"1374" 274.6 52.7161430698554 9.39221797798022
"1375" 274.8 51.5554455114089 14.0727607621836
"1376" 275 51.6767785468085 17.912430431497
"1377" 275.2 51.1670221719178 20.4331889683134
"1378" 275.4 51.2547326149154 22.347775769895
"1379" 275.6 51.4669890120547 23.0367519449802
"1380" 275.8 53.1999035482819 24.899464022031
"1381" 276 54.8823109547527 27.1392155782739
"1382" 276.2 55.6932470767267 28.5188664616534
"1383" 276.4 56.0898333651046 29.3835194236546
"1384" 276.6 56.6625737491763 30.5453149157705
"1385" 276.8 57.5135462525438 31.0661652725693
"1386" 277 59.1491776092062 32.8699565194007
"1387" 277.2 60.1630044205859 33.5976375666269
"1388" 277.4 61.5221567706656 34.1402152217771
"1389" 277.6 64.126618607117 34.8098536557047
"1390" 277.8 68.3753172366669 36.6285143582459
"1391" 278 73.4705707535942 39.1782548178159
"1392" 278.2 78.4656822914807 41.9381951349171
"1393" 278.4 82.8568389931297 46.179949345346
"1394" 278.6 88.7272782834034 49.435330737502
"1395" 278.8 95.0611040507908 51.2010278778747
"1396" 279 101.832305195682 52.3858014748779
"1397" 279.2 108.347126728489 52.129111957388
"1398" 279.4 115.346929248241 51.2336531835991
"1399" 279.6 118.873427650977 54.437342687281
"1400" 279.8 118.263438496259 57.979505721314
"1401" 280 117.554893468661 63.2981089663504
"1402" 280.2 114.372796367403 70.0391578535677
"1403" 280.4 112.257256401253 75.5826027075752
"1404" 280.6 110.972506192728 81.6235554790189
"1405" 280.8 111.382529705222 88.4843685569847
"1406" 281 113.394273236237 94.4823868819623
"1407" 281.2 112.770057776144 99.9901256961938
"1408" 281.4 108.124453288098 101.790801659685
"1409" 281.6 101.644140919122 103.579690927085
"1410" 281.8 95.4283735816295 106.657572522311
"1411" 282 89.1248578692912 108.519564223769
"1412" 282.2 82.4129623325318 110.9493536054
"1413" 282.4 75.7497224484643 113.74444942854
"1414" 282.6 69.5800666312911 117.856480539424
"1415" 282.8 63.8709181195405 122.579684165718
"1416" 283 57.1639027544724 126.53844970343
"1417" 283.2 51.5743982846743 125.466667107933
"1418" 283.4 46.132286904014 121.953013886744
"1419" 283.6 39.73159086139 117.962564205669
"1420" 283.8 33.4610215055428 114.220115698653
"1421" 284 27.773176439404 109.003927703944
"1422" 284.2 22.5597256498558 103.286518354796
"1423" 284.4 20.3640353848767 97.5276215017216
"1424" 284.6 17.5081397096042 90.0280309505352
"1425" 284.8 12.9090213473825 84.5671310727515
"1426" 285 9.27723207831803 78.8071873074479
"1427" 285.2 7.17308972029494 72.4004505958137
"1428" 285.4 6.35427715271069 64.7093264720074
"1429" 285.6 6.6792758958647 57.9086849543603
"1430" 285.8 9.45021304950297 50.9539291893189
"1431" 286 11.722420175565 43.7997305488163
"1432" 286.2 13.3712953723337 36.7106023972006
"1433" 286.4 16.3766152769799 33.1561957298073
"1434" 286.6 22.671816465071 29.6681500665873
"1435" 286.8 28.6213522861526 26.7021151805659
"1436" 287 33.9392391831824 23.1602248718886
"1437" 287.2 39.9870097867122 18.4485381973526
"1438" 287.4 43.6375896874956 12.2111642373197
"1439" 287.6 44.138137517169 7.50680759177201
"1440" 287.8 41.5239736413981 7.10880024886154
"1441" 288 38.9164706437406 7.16816548076749
"1442" 288.2 36.5364147981389 8.19943464060275
"1443" 288.4 33.6267888502525 9.8917813105442
"1444" 288.6 30.4455974763869 11.0204224418491
"1445" 288.8 29.3930523583189 11.5564741033294
"1446" 289 29.4566861879457 11.3367653567693
"1447" 289.2 29.09406764138 11.4133557020007
"1448" 289.4 29.2215882429664 11.1969643750482
"1449" 289.6 29.6766664291225 11.0429832417815
"1450" 289.8 29.1545577265765 11.2196258800412
"1451" 290 28.3961136570328 11.635275641232
"1452" 290.2 27.455027473446 13.3465440467962
"1453" 290.4 25.4886855138649 15.3593005109382
"1454" 290.6 23.7555696499837 17.4750231031092
"1455" 290.8 21.9870133535954 20.9320455691962
"1456" 291 19.8700867845618 25.3082128686244
"1457" 291.2 18.058200269296 30.4645928731249
"1458" 291.4 15.175306050115 34.6994574051187
"1459" 291.6 14.5184239714078 39.9935409743674
"1460" 291.8 14.3735533881682 45.7658426455669
"1461" 292 11.5628517233854 50.6558626186144
"1462" 292.2 7.74927912795811 54.7651372772068
"1463" 292.4 3.56957716158733 59.4673379554391
"1464" 292.6 3.13772797543371 61.3556993629948
"1465" 292.8 3.20059359011933 65.87549042353
"1466" 293 2.38828907102856 70.86152848692
"1467" 293.2 1.42185536712447 74.6263031338792
"1468" 293.4 2.31411938556846 77.9736571393112
"1469" 293.6 3.33864366221795 82.5851837071659
"1470" 293.8 4.18477495195454 86.8213811384736
"1471" 294 5.86000392723191 90.9912688162668
"1472" 294.2 8.17003765749195 94.3099962903525
"1473" 294.4 10.3622948241745 98.0507910177175
"1474" 294.6 12.1182078427109 101.863142977508
"1475" 294.8 13.5669971403756 104.582766797535
"1476" 295 15.9427726923989 106.16414505163
"1477" 295.2 18.7645674843125 109.894408246319
"1478" 295.4 21.4542605108124 112.430953782334
"1479" 295.6 25.5436844129533 115.347883428535
"1480" 295.8 29.3856092023548 118.254005912119
"1481" 296 33.9116241137168 120.713929190673
"1482" 296.2 37.5121271717687 123.049239033621
"1483" 296.4 40.3537523005129 124.439117805765
"1484" 296.6 44.1538624346019 126.013056115216
"1485" 296.8 49.0969320851959 127.759427744268
"1486" 297 53.7741925247522 128.438143353993
"1487" 297.2 58.5868351504305 129.184015900944
"1488" 297.4 63.0816412727982 129.526924008255
"1489" 297.6 68.1090298867039 129.50225103911
"1490" 297.8 72.7045819710746 128.940070637531
"1491" 298 76.9896876491212 127.579354827939
"1492" 298.2 82.2317655815295 125.390617130387
"1493" 298.4 87.4871247917898 124.257354687804
"1494" 298.6 90.9083486715789 123.493935268172
"1495" 298.8 94.8673452827491 122.42502148659
"1496" 299 96.5964060496443 121.314059692385
"1497" 299.2 98.9693332163462 119.283436468898
"1498" 299.4 102.714835742304 116.189641028137
"1499" 299.6 106.347354382272 112.805546147663
"1500" 299.8 110.430117710363 109.119102266335
"1501" 300 112.714813764342 107.213588169017
"1502" 300.2 114.551135649204 104.888600308139
"1503" 300.4 118.048793875004 101.225095166912
"1504" 300.6 119.549542392858 97.4609415663413
"1505" 300.8 121.546549058864 92.6366532959388
"1506" 301 124.205670080119 87.7230837406717
"1507" 301.2 126.012099654361 82.6512043014818
"1508" 301.4 126.923956042401 79.8536164580481
"1509" 301.6 127.130561620405 77.9763006184871
"1510" 301.8 127.826998710912 74.1900359702243
"1511" 302 128.094406950783 69.1472012463552
"1512" 302.2 128.558602919378 63.9687212392336
"1513" 302.4 128.665415392522 59.4517866099037
"1514" 302.6 127.906520207644 54.8383565062043
"1515" 302.8 126.545140786791 50.6240048115717
"1516" 303 124.871382677831 45.1589359353722
"1517" 303.2 122.681509136312 39.901214230886
"1518" 303.4 121.29788861585 36.1920426123561
"1519" 303.6 118.747864530387 33.0698170055628
"1520" 303.8 115.796418340032 28.8044314641005
"1521" 304 112.865891905905 24.8437154967647
"1522" 304.2 108.258345756002 20.0799928549463
"1523" 304.4 106.368388922249 16.6924052860195
"1524" 304.6 106.246194210571 16.6369297536365
"1525" 304.8 105.75735861812 15.8939085930837
"1526" 305 105.33943669147 15.3446152289237
"1527" 305.2 103.714009990117 14.4145758278512
"1528" 305.4 101.778318826083 12.5586180984501
"1529" 305.6 99.5448073540224 11.2994458193664
"1530" 305.8 97.7489150038959 9.80770515878109
"1531" 306 96.2454770115989 8.63998668037494
"1532" 306.2 96.4703338517278 8.35957529284276
"1533" 306.4 97.3017354599425 8.68606446236874
"1534" 306.6 97.6382801939234 9.55755355905179
"1535" 306.8 97.2718258557453 10.2804243822432
"1536" 307 97.1802236735599 10.6618101542632
"1537" 307.2 96.706997872723 11.4492080411968
"1538" 307.4 95.0417856798844 11.1623392999525
"1539" 307.6 92.2223137765686 10.9518653412091
"1540" 307.8 90.0941396164459 10.2724971168293
"1541" 308 87.4953486672822 9.39135971098026
"1542" 308.2 83.8444316367477 7.7541862671489
"1543" 308.4 80.5307775367867 5.3815320449421
"1544" 308.6 77.8560040410879 3.78438857604477
"1545" 308.8 73.8745930904657 3.33573522499696
"1546" 309 69.6301300952545 2.50141993957032
"1547" 309.2 65.383061813018 1.38599203835683
"1548" 309.4 61.7325251271757 1.82603160975824
"1549" 309.6 56.6163298474675 1.48618684719943
"1550" 309.8 52.605686136685 1.43277219515248
"1551" 310 49.4293833722563 2.51006058663894
"1552" 310.2 44.5415798160326 3.88553994919881
"1553" 310.4 39.5595484563913 5.32941639263073
"1554" 310.6 36.4268312856763 6.76345014893156
"1555" 310.8 33.8553508109585 8.1201987524105
"1556" 311 29.7761821145853 10.9757560594327
"1557" 311.2 25.7151013225392 14.1100044363814
"1558" 311.4 23.4579009933332 15.7788374492483
"1559" 311.6 16.193121216672 21.9287240503511
"1560" 311.8 12.7220954810454 25.1322954978919
"1561" 312 10.0504759538922 29.811569360114
"1562" 312.2 9.22025418578246 31.1177328371108
"1563" 312.4 8.12657517124876 33.9184360403211
"1564" 312.6 6.4317226219195 37.6976722015037
"1565" 312.8 5.09537795467311 40.8032751290775
"1566" 313 3.36588652067434 46.9856155888833
"1567" 313.2 1.71385230031425 52.0192440357421
"1568" 313.4 1.60663382717043 54.8583213704505
"1569" 313.6 0.937282964713545 59.4830687738261
"1570" 313.8 0.832193388031288 64.4339689497855
"1571" 314 1.0847322674816 69.1619956796612
"1572" 314.2 1.95758053887242 73.5593997463394
"1573" 314.4 2.24767643274353 76.5545759633906
"1574" 314.6 2.85690558221888 79.3765426101819
"1575" 314.8 2.73264860186484 81.5163201061325
"1576" 315 3.13692000426716 84.5178165880714
"1577" 315.2 3.95447314327986 87.7473376468233
"1578" 315.4 5.35541665981231 90.7241472863958
"1579" 315.6 7.09504102828136 94.5516851106989
"1580" 315.8 8.90494718181692 97.4623270157342
"1581" 316 11.6889388583924 101.387490657052
"1582" 316.2 14.6108571575251 105.413476000992
"1583" 316.4 17.6558167174837 108.750447219135
"1584" 316.6 21.2991862604681 112.175069446709
"1585" 316.8 24.9724380419879 115.450535708383
"1586" 317 28.8596265863091 118.022905072788
"1587" 317.2 31.8530009614653 119.282375721666
"1588" 317.4 34.291323166182 120.108422873202
"1589" 317.6 36.1819794966593 121.031687135903
"1590" 317.8 39.2594317892557 123.781504282215
"1591" 318 42.8734831304021 124.34492700588
"1592" 318.2 46.5758976996053 122.563514181543
"1593" 318.4 51.5708553056438 120.935008328639
"1594" 318.6 56.8950592996599 119.963660934711
"1595" 318.8 62.4302806344586 119.113810966901
"1596" 319 68.0528433558985 119.67496727254
"1597" 319.2 74.7497319817782 120.797726731471
"1598" 319.4 78.7605379861387 121.917854979281
"1599" 319.6 79.3864938263105 118.903638091447
"1600" 319.8 80.1821555760679 114.079965746189
"1601" 320 81.4790411253546 109.688707974973
"1602" 320.2 82.7960363312621 107.963333408375
"1603" 320.4 84.3654088071835 106.124539452025
"1604" 320.6 85.1746957299437 104.183634653623
"1605" 320.8 86.1856600930924 102.614881718445
"1606" 321 88.5889396175957 99.5538515768194
"1607" 321.2 92.0343881513847 96.4959963772055
"1608" 321.4 96.8570369933157 93.5637428604291
"1609" 321.6 102.105189570548 92.7398473193287
"1610" 321.8 107.84181195255 91.7265051125654
"1611" 322 107.508693779513 87.6665678695967
"1612" 322.2 104.686197628491 84.3679840828989
"1613" 322.4 99.9216382570771 80.7362724656357
"1614" 322.6 96.2112547311234 77.5453407835057
"1615" 322.8 92.9604741894915 73.7442361840138
"1616" 323 90.9434545588696 69.2324357547333
"1617" 323.2 89.1552627919681 64.0433526703915
"1618" 323.4 87.4108248035772 58.4968401911883
"1619" 323.6 88.8609958771267 55.3338466534784
"1620" 323.8 91.9675590766724 53.107508934865
"1621" 324 95.8632022802343 49.9079523515809
"1622" 324.2 100.553498276804 46.4330443609932
"1623" 324.4 105.250819760923 42.8984142947993
"1624" 324.6 109.76669132366 40.0124086693997
"1625" 324.8 112.814560993711 35.4122863094975
"1626" 325 110.239009648744 32.2937784201504
"1627" 325.2 106.385380983849 29.1009175195187
"1628" 325.4 101.368767599303 27.5899254145602
"1629" 325.6 95.5791814872813 25.6618807479374
"1630" 325.8 90.1578107697948 25.2954014268827
"1631" 326 83.818571998475 25.1737557522135
"1632" 326.2 77.5067251144451 23.4852844117371
"1633" 326.4 70.646464969544 22.7420944794395
"1634" 326.6 63.6137878901553 21.880178401991
"1635" 326.8 58.6106693876545 20.475520598491
"1636" 327 51.865165777497 18.0498930684647
"1637" 327.2 44.8762749733423 16.8238313520897
"1638" 327.4 37.186374884709 16.6706955298398
"1639" 327.6 31.3579561383455 19.0562805875679
"1640" 327.8 26.4153798678302 24.4706294269005
"1641" 328 23.3471446722205 30.9017854532261
"1642" 328.2 21.9075127611885 37.316654624001
"1643" 328.4 20.9168220966003 43.6795115228019
"1644" 328.6 19.2400695380986 50.2890436138489
"1645" 328.8 19.702972859249 57.0317192986402
"1646" 329 21.608350585534 63.7209814014954
"1647" 329.2 23.031293319631 70.28258109405
"1648" 329.4 24.5966912372295 77.9142557147327
"1649" 329.6 25.0575543722723 85.3003818168638
"1650" 329.8 24.3918956697109 92.6431833407421
"1651" 330 23.8719732555007 99.0634153330738
"1652" 330.2 23.5731845451149 106.842331032995
"1653" 330.4 26.6747253095356 111.670328115994
"1654" 330.6 32.3087073035847 113.182532197757
"1655" 330.8 39.4652130147036 111.452174393154
"1656" 331 45.4931616811409 110.430003734895
"1657" 331.2 49.9529135308968 108.769616303203
"1658" 331.4 55.4512502483915 107.22399736511
"1659" 331.6 61.9734473971883 104.549832726655
"1660" 331.8 68.6160385591041 101.189195398881
"1661" 332 74.6435684548992 97.7120496921638
"1662" 332.2 81.1755025722422 95.2384936619056
"1663" 332.4 88.1579533999873 93.4852914015984
"1664" 332.6 95.3114913050771 93.119045135367
"1665" 332.8 102.294467135443 91.0416880373721
"1666" 333 108.510309500459 88.3356280233455
"1667" 333.2 114.168058001719 89.0278363531465
"1668" 333.4 116.886040091132 90.2717219097838
"1669" 333.6 117.453791601022 86.6433061570414
"1670" 333.8 115.533364547081 81.514115410562
"1671" 334 112.673476639829 76.1136735388005
"1672" 334.2 110.378019533424 70.8790907233343
"1673" 334.4 107.205369856807 67.9358065054582
"1674" 334.6 104.545908095055 63.886156160216
"1675" 334.8 102.060656782863 59.8426131660504
"1676" 335 97.3672390104082 53.8772458676722
"1677" 335.2 93.7042072393745 48.7142205521587
"1678" 335.4 88.9403218614078 43.0612658814075
"1679" 335.6 84.1291496839603 39.1590653634269
"1680" 335.8 79.6004597031355 34.6304187928818
"1681" 336 74.2284685741209 28.7516858223325
"1682" 336.2 70.1193160061849 23.2368070001986
"1683" 336.4 67.5515217621358 18.2243403364043
"1684" 336.6 64.0254335402648 12.1612375346642
"1685" 336.8 59.5165185948287 10.9146252595258
"1686" 337 55.8113142104221 14.6481861532109
"1687" 337.2 52.1726785088536 17.7135265478646
"1688" 337.4 46.4319288909398 22.6591887994732
"1689" 337.6 40.9105955915292 26.6109061294928
"1690" 337.8 38.1204091272728 31.1451483471085
"1691" 338 36.2025893747742 37.2268780689734
"1692" 338.2 34.1292665672132 42.2245261073162
"1693" 338.4 32.3598347596846 46.5649708184706
"1694" 338.6 33.0948628685443 49.3634303435063
"1695" 338.8 33.1994828200627 49.6588527088883
"1696" 339 34.6493868883697 49.7898056331561
"1697" 339.2 36.2640256277297 49.6434698675701
"1698" 339.4 37.5363142359915 50.2080528969809
"1699" 339.6 39.4117069884856 50.4025874421871
"1700" 339.8 41.9411476112986 50.4674567884806
"1701" 340 43.7194181095227 51.4366600245298
"1702" 340.2 45.5943431372461 52.1646408174067
"1703" 340.4 47.4710010574991 52.0077426770254
"1704" 340.6 49.7767155741283 52.7298301791841
"1705" 340.8 51.3952018875385 53.476740733514
"1706" 341 52.955762240261 53.7917752087935
"1707" 341.2 54.7213394802925 54.2462305854042
"1708" 341.4 57.0916466129181 54.7725118304439
"1709" 341.6 61.6605769253331 55.546066574266
"1710" 341.8 66.8222270254917 55.999052536012
"1711" 342 72.6683632135347 56.2716483318256
"1712" 342.2 78.8799830569248 55.3712764887199
"1713" 342.4 84.5905191977711 52.4437216751559
"1714" 342.6 89.7094714158806 48.3169709240606
"1715" 342.8 94.1478777073118 45.2854926920097
"1716" 343 99.2247209372123 40.8606810647276
"1717" 343.2 103.685585695225 36.0063811193317
"1718" 343.4 107.945160198957 36.8168165405147
"1719" 343.6 108.639104885794 40.5845930772979
"1720" 343.8 109.448080258095 46.7050853426269
"1721" 344 109.665625487476 52.8047790128193
"1722" 344.2 108.766173383842 58.8476260330757
"1723" 344.4 108.983521276394 65.2380834181525
"1724" 344.6 108.469117832041 71.2332836830371
"1725" 344.8 105.852259578812 77.9499398936759
"1726" 345 103.888468897082 84.6350432788216
"1727" 345.2 102.783059857645 91.8980556290572
"1728" 345.4 102.536710786845 99.7315754090688
"1729" 345.6 103.592373005831 105.801078313599
"1730" 345.8 105.975047213163 107.154683849078
"1731" 346 104.537342262813 107.926822721788
"1732" 346.2 101.091434213952 109.694815670014
"1733" 346.4 95.6919443575424 111.033306159377
"1734" 346.6 90.819567509053 114.372664679838
"1735" 346.8 87.0073675296154 116.837171089649
"1736" 347 82.3301060258388 121.733175503916
"1737" 347.2 78.4864575038028 124.078753441217
"1738" 347.4 73.8689839279488 126.312852940268
"1739" 347.6 72.4946196905804 126.558672464354
"1740" 347.8 71.4161011006879 125.684902312059
"1741" 348 67.1255066310287 124.122030093798
"1742" 348.2 62.4926808808611 121.476554626384
"1743" 348.4 57.2669491424257 119.247602665548
"1744" 348.6 51.4248687735181 117.782600096668
"1745" 348.8 45.6049743548095 117.302737425662
"1746" 349 40.1241575901345 116.432351574893
"1747" 349.2 33.7488719708422 118.139820170233
"1748" 349.4 32.6562312171212 116.952310911661
"1749" 349.6 29.4448066020991 108.542331516848
"1750" 349.8 26.1938135965091 103.339249091451
"1751" 350 24.0676553354692 100.675859741603
"1752" 350.2 23.8175967731882 98.9718670951269
"1753" 350.4 24.1632536264362 97.4250961828647
"1754" 350.6 24.4264151716806 96.1741762153201
"1755" 350.8 24.9717001953299 95.0346813333634
"1756" 351 25.3582208611642 92.9748370173811
"1757" 351.2 25.4890676069187 90.1147865448374
"1758" 351.4 26.0928266266424 88.849488531704
"1759" 351.6 26.9602051863682 87.1331580821263
"1760" 351.8 27.9842187133453 86.4382810108932
"1761" 352 29.0252195509402 85.9198774239927
"1762" 352.2 30.1350491709802 84.9231457430487
"1763" 352.4 31.2977036783128 84.0058351941029
"1764" 352.6 33.025633977318 83.3647804870936
"1765" 352.8 34.9149181098922 82.2998457974967
"1766" 353 35.8279254520605 81.8241757055601
"1767" 353.2 36.9947084115562 81.1288389453447
"1768" 353.4 38.8099639818682 80.1871415289927
"1769" 353.6 40.6242139781303 79.6151800098661
"1770" 353.8 42.6416440556723 78.6374298378711
"1771" 354 44.1194871344672 77.4084991547084
"1772" 354.2 44.8679266601042 76.2447525832579
"1773" 354.4 46.2474634256514 74.460374940789
"1774" 354.6 48.3315223524797 73.0398129991867
"1775" 354.8 49.4288208178657 73.0713728186176
"1776" 355 48.5555823197383 73.5988476957072
"1777" 355.2 48.7032161506846 73.4124942996785
"1778" 355.4 48.788950944927 73.3823422873104
"1779" 355.6 48.7825630772986 73.3373796371029
"1780" 355.8 48.7825630772986 73.2667240493794
"1781" 356 48.8520247286821 73.1775560051579
"1782" 356.2 48.8464675989306 73.1507691469784
"1783" 356.4 48.8617933577788 73.1322764493101
"1784" 356.6 48.8452114010274 73.151527052882
"1785" 356.8 48.8234035910644 73.1202006322385
"1786" 357 48.8312440052199 73.1236465415667
"1787" 357.2 48.879480773246 73.1045374219167
"1788" 357.4 48.9353569698444 73.0860447242484
"1789" 357.6 48.9506826906848 73.0983732021
"1790" 357.8 48.9077705963159 73.1291943394017
"1791" 358 48.8551148060088 73.1682345001561
"1792" 358.2 48.8582048833355 73.1154125365643
"1793" 358.4 48.8514421821552 73.1327312081395
"1794" 358.6 48.8403373105944 73.1569334050134
"1795" 358.8 48.8235519357564 73.0802718592021
"1796" 359 48.7579802371911 73.1327312081395
"1797" 359.2 48.7486340274915 73.1202006322385
"1798" 359.4 48.8005916893581 73.065055764062
"1799" 359.6 48.740909917399 73.1029581678324
"1800" 359.8 48.8197149659002 72.6627345756087
"1801" 360 48.5583434770125 72.1706562469934
"1802" 360.2 48.7106114547483 71.0115621729042
"1803" 360.4 49.1100705294961 69.889890366845
"1804" 360.6 49.6655755636315 68.3687346562001
"1805" 360.8 50.4771275650288 66.7892816076917
"1806" 361 50.9068717616672 65.7018015201129
"1807" 361.2 51.9001535363474 64.6871175856225
"1808" 361.4 52.6408195416691 63.2352060249054
"1809" 361.6 54.378795357058 60.3171920126003
"1810" 361.8 57.1259624307461 57.8685429235486
"1811" 362 60.0702743170373 54.7824935555295
"1812" 362.2 62.4821262111352 49.8554159928913
"1813" 362.4 65.2352590751254 45.9981648633891
"1814" 362.6 68.896747726893 42.8160768053966
"1815" 362.8 73.0390235779256 39.0509031982374
"1816" 363 77.7413089650599 35.6024909575005
"1817" 363.2 82.2750146156101 31.6785175850271
"1818" 363.4 86.8012666580337 28.1908233002992
"1819" 363.6 91.6693383177939 27.5332865954095
"1820" 363.8 95.8623886458961 26.9918367987192
"1821" 364 95.579147812314 22.9641442460297
"1822" 364.2 92.3634269784186 21.0477829715974
"1823" 364.4 88.4735719924195 21.1604656283495
"1824" 364.6 83.3638706222796 21.2575779068831
"1825" 364.8 78.9956677056921 22.9808490562454
"1826" 365 73.7425923119457 24.3966243162483
"1827" 365.2 69.2525304071407 25.6714526970613
"1828" 365.4 65.6495786924699 27.9925464251008
"1829" 365.6 61.0104054010172 29.6560797529421
"1830" 365.8 55.5949964830071 30.702170595688
"1831" 366 49.9058891757148 30.6049455351302
"1832" 366.2 43.9218878998458 30.1149904590174
"1833" 366.4 38.2974161194281 28.4501791896903
"1834" 366.6 32.047422814697 28.6749758922303
"1835" 366.8 28.1169180383922 31.4308519671096
"1836" 367 28.4699367867917 35.20485956741
"1837" 367.2 30.3153364698199 39.1852950378956
"1838" 367.4 34.4027226183564 43.4220686091607
"1839" 367.6 38.2777287681809 46.4146384951646
"1840" 367.8 42.8013616887169 48.4195138233076
"1841" 368 47.4455101335121 50.9611204860986
"1842" 368.2 52.2614705036206 54.1517307910544
"1843" 368.4 57.3180950703473 57.5776125389227
"1844" 368.6 63.2711051522418 60.5744449051557
"1845" 368.8 68.2629789142433 62.4575138509332
"1846" 369 73.8281740485211 62.9274329386564
"1847" 369.2 78.823695387194 62.5987619280671
"1848" 369.4 84.8699351860055 61.4566126747363
"1849" 369.6 90.2032625876241 59.8382575861903
"1850" 369.8 96.1867022592991 58.6759802767315
"1851" 370 100.554143232243 60.5320853756634
"1852" 370.2 102.675245763269 64.7987066656752
"1853" 370.4 106.255893209261 70.6331184409455
"1854" 370.6 107.667069620946 75.7494360232267
"1855" 370.8 106.526689888189 78.7070952292326
"1856" 371 106.34504350416 83.8385037801386
"1857" 371.2 105.986333002155 87.7562901929428
"1858" 371.4 108.331391929011 88.6940825460397
"1859" 371.6 111.316283595123 88.2450916132841
"1860" 371.8 112.127792951698 84.9671832825557
"1861" 372 109.640264512375 82.0102746063333
"1862" 372.2 106.889701132003 77.2288063187702
"1863" 372.4 105.889381213154 74.7332534751369
"1864" 372.6 105.779158522448 72.9307725406399
"1865" 372.8 105.913313016564 70.3062335215515
"1866" 373 106.078552318024 65.1711019408641
"1867" 373.2 105.792649983786 60.2276883358012
"1868" 373.4 106.720934054658 54.940971561487
"1869" 373.6 108.024587094116 49.4830582862317
"1870" 373.8 110.545584650087 44.6484020572171
"1871" 374 112.220611119467 39.2105035592284
"1872" 374.2 109.334762206969 38.0792438288214
"1873" 374.4 104.960569897196 38.4420047445016
"1874" 374.6 99.4960695283291 39.3464186250322
"1875" 374.8 94.0132714517273 39.1553736726017
"1876" 375 88.3197908836219 39.3709403263866
"1877" 375.2 82.7418817388579 37.9837006765387
"1878" 375.4 77.5406377828629 35.8040434415529
"1879" 375.6 72.720342995978 33.7462495723273
"1880" 375.8 66.8309992404336 31.8843961826771
"1881" 376 61.0749821297266 31.3330543591088
"1882" 376.2 55.1461417044533 29.910116351351
"1883" 376.4 49.8946206042851 30.772576006817
"1884" 376.6 43.5679877110793 31.8202657860405
"1885" 376.8 38.9867455493838 31.0954218698088
"1886" 377 36.6786395779706 27.6945205950394
"1887" 377.2 33.4308907715946 22.7521537875509
"1888" 377.4 30.6472501356483 18.724191108346
"1889" 377.6 28.9202671066301 19.751941362016
"1890" 377.8 27.9640428470259 23.8837389080474
"1891" 378 28.91358410794 27.408166271296
"1892" 378.2 31.8423427963265 32.394996484132
"1893" 378.4 34.7721215777668 36.9329553490832
"1894" 378.6 38.2558582832506 40.2895531618366
"1895" 378.8 40.3654408588365 44.9583139890103
"1896" 379 44.4371967295208 48.9395958788417
"1897" 379.2 49.3451743276864 53.4328037461946
"1898" 379.4 54.615764771238 56.663249762774
"1899" 379.6 58.9708957952946 60.6684949472654
"1900" 379.8 64.1840957329423 65.646248863323
"1901" 380 69.4291362262946 69.9340209295465
"1902" 380.2 75.0378022085455 72.654095992325
"1903" 380.4 81.3673682826166 74.723945040773
"1904" 380.6 87.9151689346927 78.5275324499627
"1905" 380.8 94.7232157388281 81.3419879515297
"1906" 381 101.137932236237 82.4390694544949
"1907" 381.2 106.521782882946 85.262198585471
"1908" 381.4 107.805854499073 90.434186345628
"1909" 381.6 109.124924288205 91.784924978104
"1910" 381.8 112.723098110346 88.9512692063863
"1911" 382 113.097019853505 84.2404874251023
"1912" 382.2 112.186607194168 81.0576395885125
"1913" 382.4 111.468726637079 74.9868710105519
"1914" 382.6 110.606384917459 69.4286120790633
"1915" 382.8 110.082605959343 66.7885183894529
"1916" 383 109.157621997252 62.7332403320373
"1917" 383.2 105.917245728229 57.7436031806159
"1918" 383.4 103.433540461909 52.2438488445025
"1919" 383.6 99.8292282557566 47.478800755927
"1920" 383.8 95.6855728332953 42.3416881710237
"1921" 384 91.5343105169931 37.1310330690367
"1922" 384.2 86.5359855282543 33.165521056633
"1923" 384.4 82.0902383220124 29.5503688291849
"1924" 384.6 76.0471549622576 28.3632549765164
"1925" 384.8 69.7921001503177 25.7531612288998
"1926" 385 63.5983773357631 23.7466573451437
"1927" 385.2 57.0610342433211 22.3509010281956
"1928" 385.4 50.0332795243523 22.3277474251534
"1929" 385.6 43.3573385904801 21.801694304784
"1930" 385.8 36.8901068558438 21.9938612682839
"1931" 386 29.6465389258428 22.306195816048
"1932" 386.2 24.4571649397048 23.3660962462913
"1933" 386.4 18.9635502811883 24.0479873330838
"1934" 386.6 18.4959168814005 22.9704274392254
"1935" 386.8 18.9899183506538 25.2963981967819
"1936" 387 18.3207418682756 29.5438078276078
"1937" 387.2 18.2873360727281 33.1816865692738
"1938" 387.4 17.7205433872154 37.7270227009571
"1939" 387.6 17.8432723374251 43.6999887407641
"1940" 387.8 18.3705199311905 49.0331521412996
"1941" 388 20.4540304045456 55.2210764769583
"1942" 388.2 21.4765634872237 61.2837635789095
"1943" 388.4 23.9757642935197 67.6019419418938
"1944" 388.6 26.0596683002955 73.3486504634001
"1945" 388.8 27.0228656726134 78.6743603518161
"1946" 389 28.8160157553739 85.519575190467
"1947" 389.2 31.6211374856869 90.8903753397915
"1948" 389.4 35.6437738557106 96.4036290077357
"1949" 389.6 40.4322069925265 101.356070487068
"1950" 389.8 44.8896308606308 105.826388533666
"1951" 390 49.6775028873549 110.355802067838
"1952" 390.2 54.9624722758622 115.23179338644
"1953" 390.4 60.2904262777423 117.462771181487
"1954" 390.6 67.3504565904236 119.393813342836
"1955" 390.8 73.437877377444 121.653424892477
"1956" 391 74.1802769974447 123.067713348316
"1957" 391.2 72.4222370208478 126.698808505379
"1958" 391.4 69.8379817990775 126.395024944695
"1959" 391.6 65.7996265928791 126.082749176582
"1960" 391.8 62.4599898231905 125.171413590732
"1961" 392 56.5248977124643 124.500031029236
"1962" 392.2 51.6842701247909 124.992410517577
"1963" 392.4 47.6447580732451 125.179193257306
"1964" 392.6 42.563953321719 123.76172301839
"1965" 392.8 38.5224445650616 119.911829282136
"1966" 393 33.5032347873297 116.478942054567
"1967" 393.2 28.2162440266073 113.615046406749
"1968" 393.4 22.4503523588874 112.168910424573
"1969" 393.6 20.421983504149 108.246082605605
"1970" 393.8 16.3174913844441 102.744479767911
"1971" 394 11.652900638205 98.9021957417201
"1972" 394.2 12.0015734914533 94.8541208669566
"1973" 394.4 10.1299730495756 87.9446033820646
"1974" 394.6 6.72417348302548 82.071475804237
"1975" 394.8 3.795067896867 77.0085816259794
"1976" 395 2.59951613920317 72.8070407615967
"1977" 395.2 2.03462878789769 67.1788695107026
"1978" 395.4 2.62998673946855 61.7471082886719
"1979" 395.6 2.66817426634027 55.5847182848361
"1980" 395.8 3.28162054032458 50.5426618371921
"1981" 396 4.67516841072256 45.1923952395145
"1982" 396.2 8.31087439014134 40.0473560006893
"1983" 396.4 10.6969560404619 33.8260261339509
"1984" 396.6 14.0976817472475 30.7588631496832
"1985" 396.8 18.8443900413329 25.8030982504798
"1986" 397 23.3353634507251 22.0702218836788
"1987" 397.2 27.5901490776544 16.5048156446041
"1988" 397.4 30.0716116519695 12.1052411258978
"1989" 397.6 33.1289645500682 11.3603704700905
"1990" 397.8 38.6445400762148 11.9789373357862
"1991" 398 43.7603606363947 11.5873273439522
"1992" 398.2 47.1303360430459 10.4993410940121
"1993" 398.4 50.1719261678796 9.1628537754433
"1994" 398.6 53.2448525980901 8.5453650844965
"1995" 398.8 56.7802972157682 8.6087219821879
"1996" 399 58.6413219695713 8.08740184679169
"1997" 399.2 59.9361284126979 7.62707060697985
"1998" 399.4 62.5042303304036 7.06842195289454
"1999" 399.6 66.338565861613 7.17542702267097
"2000" 399.8 72.2750204022214 6.47821733942049
"2001" 400 77.3880479545372 6.63131035724238
"2002" 400.2 81.9632629812386 9.12000367663133
"2003" 400.4 87.8061535637767 12.2170454510743
"2004" 400.6 93.2937440139046 14.5861728177221
"2005" 400.8 99.6933842740907 17.7296898438476
"2006" 401 105.961070923516 22.1947942346772
"2007" 401.2 112.211667565075 26.6615207222374
"2008" 401.4 114.898255463134 30.680197745149
"2009" 401.6 116.045048566795 37.1499089427723
"2010" 401.8 118.490648365222 44.2534737285376
"2011" 402 121.583774074596 49.9640579498569
"2012" 402.2 123.858175888731 56.7767207471482
"2013" 402.4 125.357869878407 64.1816397129991
"2014" 402.6 125.821698805062 68.2756525674371
"2015" 402.8 125.785661231008 71.4157844130167
"2016" 403 125.896887633379 74.7531482853504
"2017" 403.2 122.497553090421 76.5595664246419
"2018" 403.4 118.710390943227 81.655076201191
"2019" 403.6 116.398323184133 86.6820291446278
"2020" 403.8 117.195063445031 92.4328129152089
"2021" 404 117.190785279893 97.7991007134558
"2022" 404.2 112.877123267636 100.956650750906
"2023" 404.4 107.694811408629 105.760050880837
"2024" 404.6 105.573484555191 110.439695345326
"2025" 404.8 102.459052853679 114.189681635679
"2026" 405 96.3664092920836 114.543800490216
"2027" 405.2 89.8919045626891 115.149954186441
"2028" 405.4 83.5718688084093 116.617010985683
"2029" 405.6 78.4545797383996 119.219000593874
"2030" 405.8 73.2570839658912 122.342350199085
"2031" 406 69.5151821909172 126.680471050199
"2032" 406.2 64.7244425849005 125.891495972966
"2033" 406.4 59.2980847796022 123.627408914631
"2034" 406.6 54.8629315812251 121.035621053929
"2035" 406.8 49.4323331245502 119.492565642455
"2036" 407 44.024428479149 116.928526669452
"2037" 407.2 37.6476505190965 116.230488949829
"2038" 407.4 31.030274382085 114.48178665789
"2039" 407.6 26.6261912439996 110.097124628631
"2040" 407.8 23.7387616224589 104.2681489775
"2041" 408 20.5104467689028 99.3730893945455
"2042" 408.2 15.7351274092836 94.0007476361024
"2043" 408.4 12.0836543617111 88.3638229561155
"2044" 408.6 7.97035760635658 83.0051118855916
"2045" 408.8 5.08250275283687 77.2913215361774
"2046" 409 4.72881605424075 70.594701772547
"2047" 409.2 5.14188749334126 63.3557719960962
"2048" 409.4 4.02225838181921 56.6642602148029
"2049" 409.6 4.93013667680485 50.7580228768495
"2050" 409.8 9.97563421338614 46.521553484551
"2051" 410 14.8968653816711 42.1480252692012
"2052" 410.2 19.262533667852 37.2569416061175
"2053" 410.4 24.6381789869063 32.9835335976072
"2054" 410.6 29.8537255680667 28.5314523393467
"2055" 410.8 34.5706017179812 24.1209772908637
"2056" 411 38.4392646214091 18.5914034792825
"2057" 411.2 41.1932642927389 12.0829903523226
"2058" 411.4 42.2481335536643 8.52329695588693
"2059" 411.6 44.8288107151459 9.60380989665961
"2060" 411.8 48.5805540182992 10.7252985991343
"2061" 412 55.0692659731213 11.8895470142849
"2062" 412.2 59.391242851696 12.332125576196
"2063" 412.4 65.8040689899962 11.9757879617767
"2064" 412.6 71.2866564270174 10.4152547761973
"2065" 412.8 77.6598519558769 8.09758150413868
"2066" 413 81.6992714202668 11.0115151843431
"2067" 413.2 86.3758724233879 14.9646776224272
"2068" 413.4 91.5105183544742 18.3979086612764
"2069" 413.6 95.2865555239473 22.022639487822
"2070" 413.8 100.290830909803 25.7698361524523
"2071" 414 106.107017205314 30.3570739973393
"2072" 414.2 110.784835372262 35.4680093814164
"2073" 414.4 114.456204396245 41.0475949312356
"2074" 414.6 115.560789425197 47.0353237596464
"2075" 414.8 117.439764760916 54.1535216595297
"2076" 415 119.392842128097 60.9110074471052
"2077" 415.2 121.276216379936 67.4903658178242
"2078" 415.4 123.740418595141 73.7645253682387
"2079" 415.6 125.086147936045 73.6351999676916
"2080" 415.8 126.3847288641 73.2070203567462
"2081" 416 126.550706696359 72.2895104996824
"2082" 416.2 126.803470582362 70.9386755572433
"2083" 416.4 126.468917004345 68.8808886819555
"2084" 416.6 126.26720231625 65.8443767638247
"2085" 416.8 126.154376885045 62.6503204348859
"2086" 417 126.463973549561 59.4876224388205
"2087" 417.2 126.327555307082 58.0646070773463
"2088" 417.4 126.101921434188 55.2755866166165
"2089" 417.6 125.669517561271 52.6251902069285
"2090" 417.8 125.270320930822 50.8646830652345
"2091" 418 125.350337479979 49.4077922794285
"2092" 418.2 125.148425949158 49.2546699864353
"2093" 418.4 124.866161651618 48.7657013612971
"2094" 418.6 124.472363620121 47.5272703117727
"2095" 418.8 124.422154357992 46.9250435014167
"2096" 419 124.476882032965 46.4723043530601
"2097" 419.2 123.980117924131 45.6530035997796
"2098" 419.4 123.112177190093 45.0141315364167
"2099" 419.6 121.958661711595 44.5016596877832
"2100" 419.8 120.736843251438 44.1072066411277
"2101" 420 119.620739331267 43.646161217078
"2102" 420.2 118.798178276133 43.392842166112
"2103" 420.4 117.596669774039 42.6421741473671
"2104" 420.6 116.899194270687 41.2214571161497
"2105" 420.8 115.582356683391 39.7471804328855
"2106" 421 113.811797182546 38.1679508846405
"2107" 421.2 112.704481478627 37.0454781771586
"2108" 421.4 112.535281909802 36.9230506337498
"2109" 421.6 112.691117343632 36.9981853226827
"2110" 421.8 112.344252182389 36.9458365773299
"2111" 422 112.171920043446 36.9757707075157
"2112" 422.2 112.182630811468 36.9156550604811
"2113" 422.4 112.120365188918 36.9050841630184
"2114" 422.6 112.04087067777 36.9665510541217
"2115" 422.8 111.969032926779 37.0862157627933
"2116" 423 111.713956414301 36.9820360145753
"2117" 423.2 111.832663866476 37.1003202422252
"2118" 423.4 111.889457230833 37.273261826191
"2119" 423.6 111.763829002773 37.2002679701507
"2120" 423.8 111.94206695561 37.147004127276
"2121" 424 112.025573538843 36.9725086279185
"2122" 424.2 112.00695466466 36.9174126026517
"2123" 424.4 112.025345529668 36.8126206746767
"2124" 424.6 112.132372481187 36.8556429466567
"2125" 424.8 112.305135515282 36.871435602155
"2126" 425 112.305882179764 36.856730293783
"2127" 425.2 112.238635170582 36.817406706566
"2128" 425.4 112.154908977913 36.7850773246685
"2129" 425.6 112.12561274462 36.7865089799127
"2130" 425.8 112.121727504777 36.7729445242021
"2131" 426 112.130482692196 36.7676919240474
"2132" 426.2 111.997906322588 36.7620493067607
"2133" 426.4 111.205734492884 36.4639849527141
"2134" 426.6 109.600609007784 36.3976557843341
"2135" 426.8 108.305710281564 35.9263354630851
"2136" 427 106.971174674607 36.0769432634601
"2137" 427.2 104.835156185518 35.9419986734069
"2138" 427.4 103.038430550988 35.2882485552305
"2139" 427.6 101.596969625539 34.6194021560941
"2140" 427.8 100.82110659007 33.6055133138541
"2141" 428 99.5617333199482 32.9341104584727
"2142" 428.2 97.7836186539652 31.6788086933559
"2143" 428.4 95.8285386524456 30.8389239403525
"2144" 428.6 94.1459010703522 30.4813165631507
"2145" 428.8 92.1915174869192 30.5114934555926
"2146" 429 90.2632012167261 30.2902253666507
"2147" 429.2 90.1094938051763 30.2037182673404
"2148" 429.4 89.5985490004035 30.0453211311773
"2149" 429.6 88.6867215363479 29.7302179777218
"2150" 429.8 87.5783821286279 28.7098420097613
"2151" 430 85.844540580605 27.9478274926053
"2152" 430.2 83.7428866734341 27.9411215292465
"2153" 430.4 82.1188339943615 28.0618499279543
"2154" 430.6 79.7578395865075 29.1709341364993
"2155" 430.8 77.9682509926071 29.9489589238082
"2156" 431 75.5594181391386 30.0401565094095
"2157" 431.2 73.9234474102613 29.7984950151042
"2158" 431.4 71.9571723825281 29.8849802535816
"2159" 431.6 70.1089611057906 29.2986499758983
"2160" 431.8 68.5150743939557 28.1151798883829
"2161" 432 67.5702877267512 26.8001232946287
"2162" 432.2 66.3456295850738 24.963205280555
"2163" 432.4 64.9959713332912 23.4604218036881
"2164" 432.6 63.4494351221167 21.7177679303007
"2165" 432.8 62.1982065571075 19.7240802655663
"2166" 433 60.9128497050697 18.1154398330498
"2167" 433.2 59.1783712972827 17.572747102781
"2168" 433.4 56.8167665591535 18.003037048464
"2169" 433.6 54.127506480229 18.8547524867521
"2170" 433.8 51.8628196280865 20.043754473315
"2171" 434 49.5246121127645 21.3852896569305
"2172" 434.2 46.8949456275555 22.8411295175923
"2173" 434.4 45.012795799045 24.1430862747711
"2174" 434.6 43.3201037687199 26.6279735925811
"2175" 434.8 41.8983096322638 29.3044236817459
"2176" 435 40.9544391066059 31.8631374017212
"2177" 435.2 41.0518951839427 34.1170335665473
"2178" 435.4 41.064803832699 36.6262337612521
"2179" 435.6 40.3681060082471 38.7599433855672
"2180" 435.8 40.0116097303584 41.6120257756175
"2181" 436 40.6957044892781 44.2365880313954
"2182" 436.2 41.7110256938428 46.3975686243272
"2183" 436.4 43.3137691501085 47.8613903642667
"2184" 436.6 44.7827315775263 48.2219575530111
"2185" 436.8 46.6667056694708 48.3739720903382
"2186" 437 49.0238770563545 48.8192156482939
"2187" 437.2 52.1004103568144 49.26833572048
"2188" 437.4 55.903616193394 50.1495802902721
"2189" 437.6 60.0313727744381 50.2237718294956
"2190" 437.8 63.9841538076261 49.5885801825773
"2191" 438 68.5261759208245 49.813305760974
"2192" 438.2 73.5224802975054 49.4790735761658
"2193" 438.4 78.490097592925 49.2537318433152
"2194" 438.6 83.0767868135989 47.4694064069611
"2195" 438.8 87.1896048979179 45.0685277092854
"2196" 439 89.3923205744312 41.8168233703689
"2197" 439.2 90.0168312416015 37.7253676983225
"2198" 439.4 89.3609247867477 33.9318470880191
"2199" 439.6 88.5968133266397 30.1113475728838
"2200" 439.8 86.136850622576 26.2542539025276
"2201" 440 83.2451581530664 23.8551885456519
"2202" 440.2 80.3362126979717 22.36194269793
"2203" 440.4 76.8013356897301 19.1217682285367
"2204" 440.6 73.5169670288285 15.0459461858948
"2205" 440.8 73.9276053185186 12.830866566905
"2206" 441 77.1996801078592 12.2904353245103
"2207" 441.2 80.0569845826076 14.4719527940759
"2208" 441.4 83.1733609564663 18.6601996350093
"2209" 441.6 85.8164567601564 22.3616225055211
"2210" 441.8 88.0910461050916 25.3161989136903
"2211" 442 91.0893331866703 28.8850733248801
"2212" 442.2 94.7096681398751 32.1746361930283
"2213" 442.4 99.8370024222057 32.9826387557522
"2214" 442.6 105.657373573549 32.768023583253
"2215" 442.8 109.970815748322 34.2533194639269
"2216" 443 111.390752782549 38.9211602252077
"2217" 443.2 111.291611854623 44.0815674766744
"2218" 443.4 109.468265626381 50.3213527782977
"2219" 443.6 109.136201525428 56.326337523935
"2220" 443.8 108.551007674775 62.4501724711278
"2221" 444 108.137624343145 68.3085543439046
"2222" 444.2 110.679651003968 73.6917769115129
"2223" 444.4 114.561636727843 77.2870349020211
"2224" 444.6 118.015090895971 78.8719457061927
"2225" 444.8 117.00645208197 80.5895784422745
"2226" 445 112.731861469456 83.1043479899014
"2227" 445.2 108.232289427035 84.7604093844319
"2228" 445.4 103.227478434364 84.893136246495
"2229" 445.6 99.4273507406416 84.2027417543312
"2230" 445.8 93.8191356076698 85.0868014414119
"2231" 446 88.2141562361663 88.9777876578712
"2232" 446.2 84.1469160797683 92.4869298656212
"2233" 446.4 80.0413503139297 95.3982178882102
"2234" 446.6 76.9813498640613 99.7193376230991
"2235" 446.8 74.7263161351177 104.37577302988
"2236" 447 73.0205733066261 108.955773716101
"2237" 447.2 69.7681338357673 114.109656044008
"2238" 447.4 66.991346587764 120.014765638156
"2239" 447.6 63.1678628337511 123.688708142318
"2240" 447.8 59.8100535162231 122.763190570447
"2241" 448 55.3896863270219 119.797010493334
"2242" 448.2 50.5641503317485 116.710741408657
"2243" 448.4 46.9496788896845 114.569849163103
"2244" 448.6 42.5838610045521 111.666674834499
"2245" 448.8 38.0447369529528 108.997630178909
"2246" 449 33.3025709406504 105.976971797932
"2247" 449.2 28.1488855403616 104.178830888471
"2248" 449.4 22.1371216485001 102.930946481019
"2249" 449.6 16.46279970425 102.395736690914
"2250" 449.8 14.4367120054751 100.237369499404
"2251" 450 13.2300037995794 95.1081302921973
"2252" 450.2 10.8191825647214 90.0252768677748
"2253" 450.4 9.06808924736515 84.4515858698758
"2254" 450.6 7.98245767582052 77.9750198870699
"2255" 450.8 5.64671288002693 72.2258271417909
"2256" 451 2.89019887448981 67.7271448556224
"2257" 451.2 4.2990382586509 64.1796293953937
"2258" 451.4 5.7037379023135 58.7568091393561
"2259" 451.6 6.66579526676759 53.2252412147029
"2260" 451.8 5.52316250386695 47.9301827746061
"2261" 452 4.53591535172995 47.7135936682653
"2262" 452.2 6.22139538991799 48.2349596273304
"2263" 452.4 9.86476234836773 45.501972150222
"2264" 452.6 13.5320757052473 42.5334122615665
"2265" 452.8 15.8226711877988 42.7494722363842
"2266" 453 17.9298884960189 42.3837780326195
"2267" 453.2 21.7663135095351 40.7418677819911
"2268" 453.4 26.9089952532041 38.4269691158874
"2269" 453.6 31.3216357097702 36.5407794215616
"2270" 453.8 36.5212091821478 34.3871380682138
"2271" 454 41.2733172154211 31.1951131533486
"2272" 454.2 47.0300123484087 28.22563667666
"2273" 454.4 51.1453578416403 24.5057666264029
"2274" 454.6 54.3837572076483 20.4970088799739
"2275" 454.8 58.8308622828288 15.54477473459
"2276" 455 64.5783079361299 11.9653603827114
"2277" 455.2 67.9262727228574 11.9711575545578
"2278" 455.4 73.3281209292016 13.7230839753824
"2279" 455.6 76.3160910422339 14.5180759029015
"2280" 455.8 81.2541675997736 16.0435431659948
"2281" 456 85.5728375281514 18.6470621916864
"2282" 456.2 90.4819688170116 21.4447959523577
"2283" 456.4 95.3002910717862 25.4451929621027
"2284" 456.6 100.690994878391 29.2517486672841
"2285" 456.8 104.141230236558 31.6666147054883
"2286" 457 107.316093909244 31.7389640491411
"2287" 457.2 108.157800247473 29.0789865179518
"2288" 457.4 106.508442160796 27.6759038409663
"2289" 457.6 102.969440653209 27.6820884693228
"2290" 457.8 97.6408519580128 26.7964764337982
"2291" 458 92.9681505236994 27.0959106441961
"2292" 458.2 90.9379823006777 27.419410535917
"2293" 458.4 88.4357726018519 27.456834867732
"2294" 458.6 85.4485062804316 27.4616200206018
"2295" 458.8 82.6735947965177 26.6564389193942
"2296" 459 80.9331138068166 25.5827094867878
"2297" 459.2 78.0940660673257 23.8151163777817
"2298" 459.4 73.3015213538383 21.1744908049349
"2299" 459.6 69.784369084786 18.2221516160578
"2300" 459.8 65.0251942494149 14.5590002228533
"2301" 460 60.8163451165928 11.673518149114
"2302" 460.2 56.6325441161456 8.32817564605275
"2303" 460.4 54.2964992482681 10.856637221873
"2304" 460.6 53.1003028012201 14.9201378570375
"2305" 460.8 51.4390061784999 20.4062631868341
"2306" 461 49.9449623618265 25.089921330814
"2307" 461.2 49.9372643631363 28.5369299684944
"2308" 461.4 49.8869977851493 32.5217801806745
"2309" 461.6 50.197322718341 37.103813198206
"2310" 461.8 51.2574468324779 43.1380369224744
"2311" 462 52.1960116884105 48.9222434223428
"2312" 462.2 53.3999001289062 55.6303852589757
"2313" 462.4 51.6393209609591 61.6712372871406
"2314" 462.6 50.212277976534 68.2695241581107
"2315" 462.8 47.1670650181481 73.6433588356356
"2316" 463 43.1255922169298 79.2333099363177
"2317" 463.2 39.8506230147448 84.356666362822
"2318" 463.4 35.2061655280098 88.9185144172672
"2319" 463.6 29.9514103387194 92.0960598935548
"2320" 463.8 23.8176458033324 93.7933222316532
"2321" 464 16.7024845142363 95.6855672620319
"2322" 464.2 14.3332682833146 96.7911287425877
"2323" 464.4 14.1600941181585 100.15137215497
"2324" 464.6 15.2668352952099 103.777969025267
"2325" 464.8 16.8605484631391 106.865224140518
"2326" 465 18.7760532326755 109.532529331165
"2327" 465.2 22.188389049554 112.016457791569
"2328" 465.4 25.2348315623305 114.983333058454
"2329" 465.6 28.2064003699876 117.201336907806
"2330" 465.8 32.6556230152863 120.139967863956
"2331" 466 34.5927786603165 121.276645373748
"2332" 466.2 33.4166608174646 121.629598571986
"2333" 466.4 33.6602111412128 121.266100350034
"2334" 466.6 33.2749522984456 121.581360389361
"2335" 466.8 33.4299888829969 122.135798348932
"2336" 467 33.5065232276971 122.405943935206
"2337" 467.2 32.7931989392853 121.968170514304
"2338" 467.4 32.6750422970708 121.91602474602
"2339" 467.6 32.2172958068515 121.942040895185
"2340" 467.8 31.8740032707729 121.781611389493
"2341" 468 31.2220467071383 121.170251757582
"2342" 468.2 30.8300329548028 120.926470565071
"2343" 468.4 30.5955702352496 120.157016638326
"2344" 468.6 30.1673016559115 119.521767090775
"2345" 468.8 28.816919772412 118.132342045567
"2346" 469 26.5917138927508 116.867064364537
"2347" 469.2 25.3772244889513 115.710780706893
"2348" 469.4 24.2335919672038 114.514558454125
"2349" 469.6 22.4285080233674 112.911252867414
"2350" 469.8 21.0813450258446 111.851541617456
"2351" 470 19.4154776534516 110.227524955376
"2352" 470.2 17.8056084068837 108.715087474826
"2353" 470.4 15.5919878941962 107.063899440861
"2354" 470.6 15.3807312939115 106.003657607086
"2355" 470.8 14.2190683737349 104.078826291806
"2356" 471 12.7538929738404 102.133014691879
"2357" 471.2 10.6744734008789 99.4435927590219
"2358" 471.4 8.98501044263805 97.2447021186718
"2359" 471.6 8.9047456261157 96.6226790247233
"2360" 471.8 7.71307884223997 94.7112701843942
"2361" 472 7.50948329700194 92.8593891181427
"2362" 472.2 6.84008777530522 90.2422742977843
"2363" 472.4 5.48108160346925 87.7534010469247
"2364" 472.6 4.65383581307938 84.8976329663128
"2365" 472.8 3.13803815760935 81.5370846105995
"2366" 473 3.10567883257313 80.3040720283883
"2367" 473.2 3.97890129138207 78.4006392199464
"2368" 473.4 3.52485106590759 75.3584287712447
"2369" 473.6 2.36438805398799 72.3321696983891
"2370" 473.8 2.08770889799511 70.4198253519983
"2371" 474 1.7695413081839 68.780822936107
"2372" 474.2 1.90095243270647 66.397493442426
"2373" 474.4 2.46308942097103 65.0092703990628
"2374" 474.6 2.74971010383258 63.2735242431194
"2375" 474.8 1.84531846022347 59.9970764606241
"2376" 475 1.44767730159643 58.7034401963233
"2377" 475.2 1.19969210628812 58.4691613193036
"2378" 475.4 1.20372994770404 58.7078737796098
"2379" 475.6 1.04292281924647 59.1028763663283
"2380" 475.8 1.05710693589281 59.1311420410592
"2381" 476 1.14682845097448 58.9505804663235
"2382" 476.2 1.45825222951366 58.5477332420245
"2383" 476.4 2.33571264114089 58.3390653243975
"2384" 476.6 2.79872774341843 57.4924497661798
"2385" 476.8 2.66780866869932 55.5896622727084
"2386" 477 2.24370852579684 53.8833125927604
"2387" 477.2 2.0069145559157 52.7310442197737
"2388" 477.4 1.85257081671178 51.9440463249326
"2389" 477.6 1.81875385209481 51.0231411594893
"2390" 477.8 2.12399968043675 49.606201236862
"2391" 478 2.92832323229205 48.2081993308273
"2392" 478.2 3.97601090737127 45.7865086616313
"2393" 478.4 4.76072042514847 43.2139776340742
"2394" 478.6 6.05343989448718 40.3109892754228
"2395" 478.8 7.71269572297387 37.1779915139187
"2396" 479 8.15306528396457 33.8463043877593
"2397" 479.2 8.99900896688593 32.1286416503597
"2398" 479.4 9.72710121073834 30.724056881915
"2399" 479.6 10.2815266695132 29.6280499229659
"2400" 479.8 11.7076073708452 28.2269948000118
"2401" 480 13.5646547917515 26.7224357801835
"2402" 480.2 15.8398384276434 24.0469448159522
"2403" 480.4 17.5299876558713 22.4773723670682
"2404" 480.6 21.3129453731826 18.7844280600722
"2405" 480.8 23.8266421886544 16.2964660466922
"2406" 481 27.4270167801271 13.6776587698247
"2407" 481.2 30.7426541684239 11.104117328457
"2408" 481.4 34.5098773903207 9.25858897437847
"2409" 481.6 37.9945917720824 7.53094042254152
"2410" 481.8 42.1871757436971 5.19754852371416
"2411" 482 46.4338076576504 4.04032072268643
"2412" 482.2 50.0297461233034 3.0437062953006
"2413" 482.4 53.6005314408542 2.41161586741036
"2414" 482.6 57.8659327021228 2.32050404353803
"2415" 482.8 62.7974264877089 1.33747256949062
"2416" 483 67.3735375117891 1.79251348774559
"2417" 483.2 72.8238143118475 2.11130076481489
"2418" 483.4 78.172244784241 3.08842721514454
"2419" 483.6 82.6284243889113 4.20619395794848
"2420" 483.8 88.2323089439009 6.07502832940748
"2421" 484 93.7702346142177 7.94837822405803
"2422" 484.2 97.3805108243022 10.286042425202
"2423" 484.4 101.564883044933 13.3980482837153
"2424" 484.6 105.256089589233 17.0279114376165
"2425" 484.8 109.49177276793 20.2353879866307
"2426" 485 112.256868302957 24.4111387627332
"2427" 485.2 115.459150772499 28.04185854025
"2428" 485.4 119.041909935399 32.1358896247882
"2429" 485.6 120.980251919879 35.6604309548265
"2430" 485.8 122.626302296201 39.8149351415914
"2431" 486 124.582457464169 44.3331592543152
"2432" 486.2 125.532432964926 48.2883344941902
"2433" 486.4 127.317500941526 53.4591324441213
"2434" 486.6 127.88565126793 55.2419129463699
"2435" 486.8 127.853941421269 56.5558830337991
"2436" 487 127.48562059292 57.3232096951266
"2437" 487.2 127.379239090943 59.3515926418624
"2438" 487.4 128.295183870857 63.0073221676495
"2439" 487.6 127.923207104107 66.0432945971144
"2440" 487.8 127.885477990079 70.2589200674447
"2441" 488 126.979732278318 74.9633972915373
"2442" 488.2 125.573660322729 79.2451721516499
"2443" 488.4 123.85393212071 84.3565353124795
"2444" 488.6 122.567610667099 88.9490662306366
"2445" 488.8 120.878465948701 93.9156688288312
"2446" 489 117.136577172417 98.074730425978
"2447" 489.2 114.739879545686 103.412423222926
"2448" 489.4 112.035417043431 106.662864105069
"2449" 489.6 107.969512597387 109.903792543887
"2450" 489.8 104.409119998055 113.623554054345
"2451" 490 100.152994897993 116.678702370724
"2452" 490.2 96.2917717678293 118.661735172524
"2453" 490.4 91.838213945597 120.877934394834
"2454" 490.6 86.6756924011395 122.87166065999
"2455" 490.8 82.8515961504031 124.510972070346
"2456" 491 79.7645039233365 126.092594730081
"2457" 491.2 75.2794465139449 127.620542509778
"2458" 491.4 71.6993265030772 128.15315869551
"2459" 491.6 66.9863647450374 129.562563395422
"2460" 491.8 63.2129378036118 129.569728550926
"2461" 492 58.4350972303618 129.542791915467
"2462" 492.2 53.7112357672094 128.768098038804
"2463" 492.4 48.3866389239142 127.579591398841
"2464" 492.6 43.1414884738122 125.715102211881
"2465" 492.8 38.7815519255086 123.952030091274
"2466" 493 33.1090130061605 121.808913658847
"2467" 493.2 30.3811592863407 120.877054763838
"2468" 493.4 29.8159202862803 120.079276115183
"2469" 493.6 27.110162856109 117.72637300261
"2470" 493.8 24.3515874940841 115.356794546083
"2471" 494 21.4407502355816 113.062154948232
"2472" 494.2 18.1270223623571 109.74269242275
"2473" 494.4 14.852620959648 106.206928421396
"2474" 494.6 11.8325424875034 101.777469456215
"2475" 494.8 9.36605447937603 97.7793382147867
"2476" 495 7.67085066137044 95.241797934439
"2477" 495.2 8.11493123415709 95.8695510507875
"2478" 495.4 8.89861503371662 96.8374845622725
"2479" 495.6 9.5427687729729 97.5512123214214
"2480" 495.8 9.70451150300328 97.7047289119894
"2481" 496 9.80834632608124 98.2442542292397
"2482" 496.2 9.9721128228222 98.8388462201489
"2483" 496.4 10.5121089382141 99.7625603497442
"2484" 496.6 11.1292727233391 101.12028363298
"2485" 496.8 12.0155796552818 102.674909310656
"2486" 497 13.9958950159129 104.927468333944
"2487" 497.2 14.7066966463952 106.277590162256
"2488" 497.4 15.3064341300766 106.774656085755
"2489" 497.6 15.561728047535 107.274652889589
"2490" 497.8 15.8040987972333 107.474088694676
"2491" 498 15.9149685718192 107.463820409232
"2492" 498.2 15.7663852664298 107.439521825958
"2493" 498.4 15.6797111838517 107.304740848188
"2494" 498.6 15.705748014785 107.240711003739
"2495" 498.8 15.6346933398102 107.451980016514
"2496" 499 15.6688228050825 107.54387275367
"2497" 499.2 15.4730423987706 107.406564212643
"2498" 499.4 15.4633232559125 107.486549980909
"2499" 499.6 15.3680987342771 107.156322761833
"2500" 499.8 15.2950394865629 107.033715210517
"2501" 500 15.3299812939061 107.124634108718
"2502" 500.2 15.9910416150777 108.163783219787
"2503" 500.4 16.9950903714104 109.15158971887
"2504" 500.6 17.6783733203694 110.115950704
"2505" 500.8 17.9617699861927 110.695888598978
"2506" 501 18.0650723951159 111.019282129339
"2507" 501.2 18.2513130176784 111.430952683891
"2508" 501.4 18.0431448603822 111.349791666548
"2509" 501.6 18.6711156494402 112.154450362643
"2510" 501.8 19.5459678474367 112.359411913641
"2511" 502 21.5527461071532 113.98445030213
"2512" 502.2 23.6103466958397 115.619932015598
"2513" 502.4 24.3171462503058 115.962543434718
"2514" 502.6 24.1858511257833 115.645667872197
"2515" 502.8 25.2487517903792 116.246562700477
"2516" 503 28.0538225521469 117.527084681708
"2517" 503.2 30.7299461251722 117.634540076998
"2518" 503.4 33.5257133600713 118.49880795202
"2519" 503.6 36.740350247702 119.741793048721
"2520" 503.8 39.9675500265528 119.563124538033
"2521" 504 42.4095209481769 118.5876100566
"2522" 504.2 45.42862999175 117.232334078318
"2523" 504.4 49.0408754652685 116.16641763859
"2524" 504.6 52.9930915115625 114.621984612462
"2525" 504.8 57.5555878148025 113.823017835183
"2526" 505 62.4759163723403 115.098619982469
"2527" 505.2 65.9099103242146 117.507559097904
"2528" 505.4 69.2278686627082 120.823073755703
"2529" 505.6 70.1866608476076 123.587966583344
"2530" 505.8 70.8566968778233 122.175865395558
"2531" 506 72.2755172790235 119.284077044806
"2532" 506.2 73.290084787651 115.404904047897
"2533" 506.4 74.2793843264199 111.42799673239
"2534" 506.6 73.766824415487 110.170310531323
"2535" 506.8 73.3012977155683 110.567713338125
"2536" 507 73.4012824940849 109.320265344747
"2537" 507.2 74.156580424703 105.892853376796
"2538" 507.4 74.8031299896476 102.516367594894
"2539" 507.6 74.234213766782 99.1125976590824
"2540" 507.8 73.4523578033957 94.5305227543607
"2541" 508 73.397549703783 90.7240205164961
"2542" 508.2 74.1741933447573 86.1566271101832
"2543" 508.4 74.9336980237375 81.2241308509223
"2544" 508.6 75.1101050997721 75.8382855184237
"2545" 508.8 74.8274845545257 70.9068073548395
"2546" 509 74.7396753290903 66.086163155336
"2547" 509.2 76.2570486385579 61.3942424955471
"2548" 509.4 79.2753315051977 60.2048102862644
"2549" 509.6 80.6489166193681 61.1592916272258
"2550" 509.8 83.0308757467525 61.4361569736428
"2551" 510 87.0036915990776 61.5022408955812
"2552" 510.2 90.910259060832 62.2938240619006
"2553" 510.4 94.2433826129577 60.8680906574656
"2554" 510.6 97.5850342555167 58.1936260058325
"2555" 510.8 100.957638818131 54.2266109465136
"2556" 511 102.509990688546 48.2778330774866
"2557" 511.2 101.721967303141 42.5550988192749
"2558" 511.4 99.4393970669862 37.5042709417474
"2559" 511.6 98.8733572032298 32.6158184133483
"2560" 511.8 100.316888721077 30.7118796718545
"2561" 512 103.762087923281 31.0154862438732
"2562" 512.2 104.966890718953 33.688514271891
"2563" 512.4 104.403219391239 37.0352985580298
"2564" 512.6 104.155394665131 42.8611439824886
"2565" 512.8 102.967730413366 46.6744419583561
"2566" 513 102.282075241602 48.5412932618144
"2567" 513.2 102.09702468326 50.8618328636022
"2568" 513.4 102.696857642695 53.111065485996
"2569" 513.6 104.276366929889 55.3185795369888
"2570" 513.8 105.658982978529 57.0514614269878
"2571" 514 107.705645854239 57.9401918415297
"2572" 514.2 109.69029574567 58.4475574276468
"2573" 514.4 110.340880415465 58.5433882486167
"2574" 514.6 111.659642226877 59.4955853236334
"2575" 514.8 112.610022967477 59.8147418653308
"2576" 515 111.438179260929 59.3254408179472
"2577" 515.2 111.60517099096 59.260524081037
"2578" 515.4 111.62076626357 59.2566045330691
"2579" 515.6 111.706005169215 59.2343742444702
"2580" 515.8 111.857993028995 59.188798535486
"2581" 516 112.581317186346 59.5202525982613
"2582" 516.2 112.691331631968 59.5608250046657
"2583" 516.4 112.714757740751 59.6389962473657
"2584" 516.6 112.823933998954 59.7844329288722
"2585" 516.8 112.87934357301 60.1985891212712
"2586" 517 112.967908812862 61.1077630835065
"2587" 517.2 113.189601346307 62.2040349330722
"2588" 517.4 113.189954819439 64.1046377191122
"2589" 517.6 113.014014175908 65.7070199149433
"2590" 517.8 112.895459629368 66.5373761729609
"2591" 518 113.140075047481 69.4760626984311
"2592" 518.2 113.905215532491 73.4864360827082
"2593" 518.4 115.29194000315 76.4684823089931
"2594" 518.6 115.73022122207 79.6884708598441
"2595" 518.8 113.774227891585 82.8482228411513
"2596" 519 112.34440197138 87.7680702772788
"2597" 519.2 112.4306417381 93.2472257849924
"2598" 519.4 112.155093696131 98.9954389967982
"2599" 519.6 109.375269771849 101.626944245455
"2600" 519.8 104.471061375519 103.130749792695
"2601" 520 99.0056665675952 104.148299865824
"2602" 520.2 94.716580972117 106.421575964744
"2603" 520.4 91.3199650176255 108.952303499972
"2604" 520.6 87.2224566528362 112.956123373447
"2605" 520.8 84.7585591086672 117.890496148258
"2606" 521 80.7040144909337 121.809055983571
"2607" 521.2 75.8578679334038 122.901559132559
"2608" 521.4 69.9236124137655 122.792224622879
"2609" 521.6 64.0960523790666 122.376216527476
"2610" 521.8 57.7802143652853 121.597292006378
"2611" 522 51.0800469530356 121.884935354896
"2612" 522.2 45.0567244137286 121.374500882382
"2613" 522.4 39.0629699779634 119.464368225499
"2614" 522.6 32.920527031042 117.360086416136
"2615" 522.8 27.4328431575852 115.93368403964
"2616" 523 25.9785868468137 114.327378206489
"2617" 523.2 22.3916055423674 110.384273471351
"2618" 523.4 20.0019705368695 106.941731399297
"2619" 523.6 18.4324244030188 102.824024459477
"2620" 523.8 15.0336124681863 98.3160339300357
"2621" 524 12.0464959357569 93.7549167994171
"2622" 524.2 10.0382764558568 88.1451702941619
"2623" 524.4 7.93709494842381 81.7641488777136
"2624" 524.6 5.15702564537434 75.3805641639554
"2625" 524.8 3.13379207110825 69.4208789623052
"2626" 525 3.77880566226501 65.9126662221348
"2627" 525.2 5.30434994027868 61.0632055084174
"2628" 525.4 6.69590114357291 54.7075805323845
"2629" 525.6 7.42371642412253 49.037935306821
"2630" 525.8 9.78855669567283 43.9186111720904
"2631" 526 11.5109661624362 37.3832087449376
"2632" 526.2 12.1139036041783 32.5734082829071
"2633" 526.4 12.9099812739882 31.5649040848386
"2634" 526.6 16.8443878615647 29.6503003525769
"2635" 526.8 21.8176935658971 27.211963920345
"2636" 527 26.587142306905 24.4994801846569
"2637" 527.2 29.6735491761733 21.1812286805234
"2638" 527.4 31.6416938487297 16.3437902401243
"2639" 527.6 34.285027467623 11.8971931081122
"2640" 527.8 38.4563616987373 11.6801656003484
"2641" 528 44.8625259707196 13.3793749284298
"2642" 528.2 49.9160848991759 13.9560938922027
"2643" 528.4 54.8723615222484 15.2320818526142
"2644" 528.6 60.2640951899282 15.0196199339354
"2645" 528.8 65.0223200947619 12.8347179717522
"2646" 529 69.9051531726102 9.96952473827355
"2647" 529.2 72.9267558741128 5.81639652277815
"2648" 529.4 76.096766398698 4.47559570263079
"2649" 529.6 79.2131861775371 6.58934730376457
"2650" 529.8 83.1737904833339 9.46917239015921
"2651" 530 89.1228753411128 11.7298592099624
"2652" 530.2 93.0501408592259 14.3920825213295
"2653" 530.4 96.2377863864343 17.6416832901366
"2654" 530.6 100.455611038261 21.1725725550679
"2655" 530.8 104.434910956118 24.2249447749806
"2656" 531 109.178549811147 28.1527664184056
"2657" 531.2 113.152713194271 32.5048232447342
"2658" 531.4 113.226410746048 37.5877813489142
"2659" 531.6 111.453437593827 44.3696652400581
"2660" 531.8 110.886492268734 49.060331080396
"2661" 532 108.943129483467 53.9574555183836
"2662" 532.2 107.580208539678 60.1646798737975
"2663" 532.4 106.466423251224 66.901716915999
"2664" 532.6 104.637667287725 73.2990559918989
"2665" 532.8 104.205866447574 79.9239299160934
"2666" 533 105.102960201274 86.3046880088729
"2667" 533.2 107.153599649724 92.0150644376252
"2668" 533.4 110.451433318491 98.3136892792729
"2669" 533.6 111.297378369695 100.538190076433
"2670" 533.8 107.865687656354 103.088650338322
"2671" 534 103.170359608669 106.491238145773
"2672" 534.2 98.8461223264247 108.097841049298
"2673" 534.4 96.6173680706164 108.667976806697
"2674" 534.6 94.3101174281679 109.016929816482
"2675" 534.8 91.432918497323 109.409890861293
"2676" 535 86.0414765780048 111.370046874758
"2677" 535.2 81.5351940952165 112.880477324472
"2678" 535.4 76.0986734432592 114.759093119225
"2679" 535.6 70.2597901438146 116.851477781785
"2680" 535.8 64.5687024367842 119.039461930313
"2681" 536 57.971628238176 119.967010151893
"2682" 536.2 51.4402225821698 118.873102864793
"2683" 536.4 44.5791377046343 117.689123175275
"2684" 536.6 37.9262612347226 115.563386181424
"2685" 536.8 33.1113649327662 111.970267303988
"2686" 537 29.8889123740993 106.936418567197
"2687" 537.2 26.6866000303756 100.588781852888
"2688" 537.4 23.4066792777315 95.2806283152779
"2689" 537.6 22.7070285463329 89.6051090227704
"2690" 537.8 21.7007828594626 83.2043991363825
"2691" 538 20.1387555552327 76.7281656904768
"2692" 538.2 18.761896481691 70.4492585557216
"2693" 538.4 16.0529270449663 64.1349675609477
"2694" 538.6 15.0885690265146 57.7402914937441
"2695" 538.8 15.9593677238554 52.0017082081311
"2696" 539 17.7159867004521 45.9646413143865
"2697" 539.2 18.5815556677792 38.6591008157868
"2698" 539.4 19.0674824424052 31.9980113262499
"2699" 539.6 19.2927951488513 26.2855248685059
"2700" 539.8 18.0264295720449 25.1675322559077
"2701" 540 20.9510751254375 24.4462055642387
"2702" 540.2 25.5707693867439 21.6083739912586
"2703" 540.4 30.4984940845184 19.2488769712045
"2704" 540.6 32.9321551568624 17.8930503827486
"2705" 540.8 34.947264170184 16.3591918083798
"2706" 541 40.3136912520158 12.8779505587031
"2707" 541.2 45.3132188475699 10.1132474464021
"2708" 541.4 49.1212975963387 7.22492178278588
"2709" 541.6 46.8281806721093 4.81286784262936
"2710" 541.8 44.8339127007297 5.4599684075682
"2711" 542 42.0400238144546 6.49819496855858
"2712" 542.2 40.0369711235459 6.71812706250921
"2713" 542.4 40.1504442467559 6.80590992486556
"2714" 542.6 39.9729632585325 6.71169241043123
"2715" 542.8 38.5655184589063 6.96116445164754
"2716" 543 36.7368941546479 8.02827035763729
"2717" 543.2 34.7065731780219 9.63010492431751
"2718" 543.4 31.8617522720822 11.1028460369449
"2719" 543.6 28.4108811183712 12.6664395480363
"2720" 543.8 24.6295413198019 14.3904918017733
"2721" 544 23.6103828413181 15.5636180846039
"2722" 544.2 21.2386517820868 17.7932422660513
"2723" 544.4 16.8848740660251 22.1828212246693
"2724" 544.6 14.9203380880956 24.6607809515508
"2725" 544.8 12.3126776238588 27.6745550428649
"2726" 545 9.41705274674715 31.3448190414943
"2727" 545.2 6.93769326155419 35.2656279055354
"2728" 545.4 5.13550061391725 38.8253809988609
"2729" 545.6 3.65941798335317 43.9628627337375
"2730" 545.8 1.74636054016046 48.7761444187493
"2731" 546 1.6266884864124 52.3697226412038
"2732" 546.2 0.452813981699779 56.411034454559
"2733" 546.4 0.614456675032904 60.5441493832991
"2734" 546.6 0.702668517768419 63.6780051824937
"2735" 546.8 0.610737909632764 66.6151178808695
"2736" 547 0.774158116727571 70.3441725383952
"2737" 547.2 0.835553055135186 75.3314585037348
"2738" 547.4 1.07345913510819 78.1503548500537
"2739" 547.6 2.27927103956211 80.1760422261535
"2740" 547.8 2.75052731091001 82.6218124116752
"2741" 548 4.0145348418446 86.1806591594556
"2742" 548.2 5.34354429545979 89.5172828591489
"2743" 548.4 7.20056009382345 93.1976054015249
"2744" 548.6 8.7180956208533 96.0698160005762
"2745" 548.8 9.14528032994221 97.2019174877038
"2746" 549 10.1550728726452 98.859062140009
"2747" 549.2 10.7817699421748 101.01406310722
"2748" 549.4 11.698081193911 101.793885871597
"2749" 549.6 13.0280227143677 102.855750604685
"2750" 549.8 13.8804049674077 103.864599722363
"2751" 550 14.5470952033899 104.86207436588
"2752" 550.2 14.1659865152758 104.796157878047
"2753" 550.4 14.1708242701911 104.396504016951
"2754" 550.6 14.4066526883028 104.572369105133
"2755" 550.8 14.4868113108539 104.722107517
"2756" 551 14.5539699897602 104.720501815894
"2757" 551.2 14.5645590566028 104.818492043821
"2758" 551.4 14.5331233606623 104.789755214636
"2759" 551.6 14.4908944196355 104.743357431324
"2760" 551.8 14.4655722885712 104.756038969271
"2761" 552 14.5172051352347 104.772752875427
"2762" 552.2 14.5303321771758 104.783374985331
"2763" 552.4 14.5959950185983 104.812746122633
"2764" 552.6 14.6210015323624 104.790935852484
"2765" 552.8 14.6028339635531 104.742469774498
"2766" 553 14.6709274838749 104.821341557525
"2767" 553.2 14.5863830959236 104.773426166149
"2768" 553.4 14.5671522951351 104.771968293193
"2769" 553.6 14.5406620303879 104.751926037012
"2770" 553.8 14.572229157521 104.798730080207
"2771" 554 14.4964698311695 104.700232963772
"2772" 554.2 14.5483856843861 104.754680731264
"2773" 554.4 14.5152628573839 104.749840161947
"2774" 554.6 14.5198838914604 105.30936256142
"2775" 554.8 14.6157646568704 105.406232956717
"2776" 555 14.2795807315395 105.385653772492
"2777" 555.2 14.2411195480492 105.858460171758
"2778" 555.4 14.247202820658 106.044766482916
"2779" 555.6 15.1731444288828 106.322242174614
"2780" 555.8 17.0835795575274 107.847153362326
"2781" 556 18.5169325694761 109.694505834748
"2782" 556.2 19.7258723310732 110.645421987256
"2783" 556.4 20.344360462201 111.54265645688
"2784" 556.6 22.0233732343332 112.43710389962
"2785" 556.8 23.6492691427639 113.393633279589
"2786" 557 25.10758929233 114.122678182903
"2787" 557.2 26.1797754680672 113.895158201503
"2788" 557.4 26.4885416607607 113.371606694206
"2789" 557.6 27.4878678260052 113.218522734107
"2790" 557.8 28.3120603306805 113.138895414707
"2791" 558 29.1868178510885 112.601378809896
"2792" 558.2 29.6537127580847 112.241834379454
"2793" 558.4 30.9483005039636 111.88429086493
"2794" 558.6 31.4247473192176 111.205751861688
"2795" 558.8 31.9533453703882 110.514078778329
"2796" 559 32.5224015002 109.994237918103
"2797" 559.2 33.361502741443 109.416525509418
"2798" 559.4 33.9704572460953 108.569326282249
"2799" 559.6 34.6409106406624 108.133023690287
"2800" 559.8 35.5931955752334 107.449388514144
"2801" 560 36.5870007562046 107.294815036386
"2802" 560.2 37.4146687759523 106.498094345031
"2803" 560.4 37.3322182412122 106.089935396961
"2804" 560.6 37.2283690511617 105.898726602938
"2805" 560.8 37.5830452084736 105.646428399362
"2806" 561 37.9453563474376 105.413878630143
"2807" 561.2 38.3173820683162 104.594837875545
"2808" 561.4 39.1405962125719 103.609365402553
"2809" 561.6 39.6362137001741 103.058452808031
"2810" 561.8 40.3176517854369 102.799525880157
"2811" 562 40.9885865115899 102.516287069063
"2812" 562.2 41.6422149651329 102.081725891175
"2813" 562.4 41.933212671586 101.436793102987
"2814" 562.6 42.0698954868038 100.522420810497
"2815" 562.8 42.503330627086 99.9140351308777
"2816" 563 42.5271828800375 99.4531940597536
"2817" 563.2 42.6531540530523 99.3127626681753
"2818" 563.4 43.3446829600724 98.4634613231908
"2819" 563.6 44.2023045971235 97.100407283501
"2820" 563.8 46.464495966959 94.9729977830615
"2821" 564 49.2101946828489 93.450879737151
"2822" 564.2 52.396673558681 91.0595337384673
"2823" 564.4 55.3348130819308 88.3903122088656
"2824" 564.6 58.2023221739805 85.5536775164856
"2825" 564.8 60.3080276434061 81.3176610103228
"2826" 565 62.3793622976249 77.6288782109676
"2827" 565.2 65.6042370214296 75.6655574215426
"2828" 565.4 70.043834251262 75.7599765754074
"2829" 565.6 74.1397942897077 76.5639698155194
"2830" 565.8 78.814253663733 76.0589024450043
"2831" 566 83.3922230443009 75.1841330386239
"2832" 566.2 87.505400302932 73.870948756413
"2833" 566.4 90.7258349100914 71.1728962661028
"2834" 566.6 92.48579348564 67.3820023953865
"2835" 566.8 92.0074522064277 63.6982434982421
"2836" 567 90.2822742848802 60.6710679902263
"2837" 567.2 88.2581567237202 57.3448625825662
"2838" 567.4 86.6882983932772 53.3165299508049
"2839" 567.6 84.5210416971084 49.0114724246561
"2840" 567.8 82.8615239184251 44.8479551158623
"2841" 568 83.1235121229092 41.387747235966
"2842" 568.2 84.7296680392015 39.1328173442033
"2843" 568.4 87.345848422181 36.9469776975189
"2844" 568.6 90.645071240358 37.4293971305159
"2845" 568.8 94.4891275867716 39.7341995314707
"2846" 569 99.0800863067905 43.2957959669142
"2847" 569.2 102.18215496243 46.7569305244587
"2848" 569.4 101.546386023961 51.1565874034707
"2849" 569.6 99.2376932491403 55.7329834982332
"2850" 569.8 96.8752980234618 59.5383775982493
"2851" 570 93.898068666656 64.8722625591427
"2852" 570.2 91.8230373676137 70.3205527110518
"2853" 570.4 90.6096513701052 75.973674433727
"2854" 570.6 90.915332274463 81.2289904529222
"2855" 570.8 93.5099941253301 86.3305299210857
"2856" 571 96.5830064153047 89.7617348964149
"2857" 571.2 100.758264274205 92.426802944206
"2858" 571.4 106.172413839659 94.3557988245868
"2859" 571.6 109.583290838713 95.0393796543935
"2860" 571.8 109.493749556921 97.1905757283544
"2861" 572 107.718471721869 100.497823245937
"2862" 572.2 104.786893876208 104.543313191868
"2863" 572.4 100.810715126111 107.10043699487
"2864" 572.6 96.5326244074356 109.930896995635
"2865" 572.8 93.1272967465212 113.601691004807
"2866" 573 89.8191402179893 116.820570156608
"2867" 573.2 85.0495349225908 118.077462564845
"2868" 573.4 78.5073783242506 119.290183058245
"2869" 573.6 73.7144510236072 121.478180544938
"2870" 573.8 68.7712285814012 124.156802882388
"2871" 574 63.7997960566234 123.678073802578
"2872" 574.2 57.252685095242 121.89831567513
"2873" 574.4 51.3182523829432 120.942326127791
"2874" 574.6 45.1968365264566 121.120899016445
"2875" 574.8 39.1446304812486 120.237422119295
"2876" 575 33.4487868882413 118.176356386603
"2877" 575.2 27.4445967093557 116.293342283999
"2878" 575.4 25.8458532386737 113.315877163404
"2879" 575.6 22.5973216223369 108.405856974239
"2880" 575.8 19.050524245811 104.52278942409
"2881" 576 14.077880980535 101.078907305912
"2882" 576.2 11.0400735123204 97.3631052432641
"2883" 576.4 7.70510072559428 92.4228705549098
"2884" 576.6 5.58239468080643 87.314983419381
"2885" 576.8 4.10477155351872 82.0194454550357
"2886" 577 2.84541052192933 76.4571033250786
"2887" 577.2 2.03407843403132 72.451723459512
"2888" 577.4 2.25547157953336 69.1866330676259
"2889" 577.6 3.83926963605916 63.7386619615786
"2890" 577.8 6.55066895351805 59.6454530660225
"2891" 578 8.02701163388558 55.2842282573594
"2892" 578.2 7.49439797589941 50.0488335336175
"2893" 578.4 6.71927240700921 44.6063474710562
"2894" 578.6 8.05722560505526 41.360026782637
"2895" 578.8 11.1976934913674 37.0093208181946
"2896" 579 14.2774264838329 32.3063835598363
"2897" 579.2 17.2784981355298 26.7897290036498
"2898" 579.4 20.4221315827859 24.6916290327113
"2899" 579.6 25.3622167038907 24.427960023924
"2900" 579.8 30.5211245366833 23.3616599495098
"2901" 580 34.934511315661 21.5370879172414
"2902" 580.2 38.8444287525141 17.7823298504022
"2903" 580.4 42.5476181500266 13.1137623693011
"2904" 580.6 43.300284720225 7.99200228043405
"2905" 580.8 45.5735160441901 5.26673228882396
"2906" 581 47.8774652855897 6.25549141574055
"2907" 581.2 53.3208072088453 6.33959542860011
"2908" 581.4 57.6587624032802 5.2981120239113
"2909" 581.6 61.6921264168175 2.74976702691283
"2910" 581.8 64.5094329361226 3.36823811770084
"2911" 582 70.555942666782 3.69457831253004
"2912" 582.2 75.9347976359022 3.89808283137292
"2913" 582.4 80.2940742536683 4.98711404441197
"2914" 582.6 85.2042181860412 8.03657854424224
"2915" 582.8 89.955617524688 11.732757222612
"2916" 583 93.6415623743612 16.1288226572405
"2917" 583.2 98.6057409463204 20.2098122644547
"2918" 583.4 104.246388835521 23.4132487251742
"2919" 583.6 109.51924933674 26.8587575262716
"2920" 583.8 112.569822088049 32.2863095060805
"2921" 584 114.196096136716 38.1267482976883
"2922" 584.2 115.369738033302 44.6538925659115
"2923" 584.4 115.300308612587 50.3905618056637
"2924" 584.6 116.942015830325 57.4789078210122
"2925" 584.8 120.151572168807 61.8434104551871
"2926" 585 124.324894667287 66.3244719545987
"2927" 585.2 123.868128361865 71.1662674271509
"2928" 585.4 121.833866691923 76.2188224251306
"2929" 585.6 119.000948708658 82.40420016485
"2930" 585.8 117.300181413587 88.0298187431048
"2931" 586 114.444504017476 92.9341388729694
"2932" 586.2 110.282154275223 98.6477280033537
"2933" 586.4 107.202736938065 104.968572738239
"2934" 586.6 103.173485945498 110.92600807036
"2935" 586.8 97.5502547417515 113.472886901044
"2936" 587 90.5500841538472 116.298214803764
"2937" 587.2 84.0828875764849 118.591767971727
"2938" 587.4 77.7859692311198 120.780089090471
"2939" 587.6 70.65540951214 122.27429050883
"2940" 587.8 64.7855533385112 124.549544669161
"2941" 588 58.4836701399345 125.760383755077
"2942" 588.2 52.1211255167118 123.16924285273
"2943" 588.4 45.2053870415295 120.577408174685
"2944" 588.6 39.8636958194644 118.553642755621
"2945" 588.8 31.9204940715642 115.757591935117
"2946" 589 25.4310252661523 113.695870339221
"2947" 589.2 22.1762303719643 112.490708687408
"2948" 589.4 20.1679633442266 108.559814603289
"2949" 589.6 17.1245780699826 102.772742996675
"2950" 589.8 14.9256333816741 97.684041493711
"2951" 590 14.0106010945514 91.3082575047764
"2952" 590.2 12.6997529004401 84.7967268396004
"2953" 590.4 11.518305670956 79.5202343997549
"2954" 590.6 11.227719817714 73.7768316030751
"2955" 590.8 11.7083679081978 67.6687385957769
"2956" 591 13.3600038441542 60.7378429743677
"2957" 591.2 14.9166173462865 55.8137411984961
"2958" 591.4 17.4847521788022 50.059655295603
"2959" 591.6 19.0835896049233 44.7932542289717
"2960" 591.8 20.9647227990956 37.8635629789375
"2961" 592 21.1339775553391 32.0292414369303
"2962" 592.2 20.1298454857691 26.1177879972408
"2963" 592.4 20.9122487623927 24.2595842965708
"2964" 592.6 25.5005704208124 22.0056276704901
"2965" 592.8 31.1243583257386 21.2179970344791
"2966" 593 36.5561828780886 18.8641317395135
"2967" 593.2 42.2306584121159 15.2288068170339
"2968" 593.4 47.5151014677266 11.4231454186521
"2969" 593.6 51.2690658744189 6.32852337536546
"2970" 593.8 50.9892040159355 4.00134373668161
"2971" 594 51.6957653371119 3.17809458066252
"2972" 594.2 52.7602226137657 2.88210413937152
"2973" 594.4 52.0255737853779 2.63147546136104
"2974" 594.6 51.7000702217782 2.75213162759656
"2975" 594.8 51.5379177289692 2.71784635086645
"2976" 595 50.5665496921682 2.89393887578964
"2977" 595.2 48.8883154731159 3.71416447224298
"2978" 595.4 46.7712517337022 3.69424669286763
"2979" 595.6 45.4774463416897 3.90088843231993
"2980" 595.8 43.5462311737244 4.60501439390005
"2981" 596 40.5930783922816 5.9147889976736
"2982" 596.2 38.925353993676 7.38361075342431
"2983" 596.4 35.0491926708502 8.77287535846321
"2984" 596.6 31.4715653677154 10.7828267184953
"2985" 596.8 27.6916594158042 12.5826945573167
"2986" 597 24.3271444088914 14.8381198721154
"2987" 597.2 21.4218185946883 17.3466059208007
"2988" 597.4 16.5767858195964 21.9587328589765
"2989" 597.6 13.886544985757 24.2129021313407
"2990" 597.8 10.7053334677236 28.005264690775
"2991" 598 8.01702681606014 32.4449752782477
"2992" 598.2 5.89586316838908 36.6247388930402
"2993" 598.4 4.32504057844397 41.1562275247326
"2994" 598.6 2.95125953373617 46.6721149262017
"2995" 598.8 1.14280938544326 50.9153013651483
"2996" 599 0.35105130934289 55.6807103103394
"2997" 599.2 0.572474138986479 60.0179113630879
"2998" 599.4 0.243929832267219 64.7455144055628
"2999" 599.6 0.0179611100936472 68.7094007669397
"3000" 599.8 0.589704205829738 73.8639979670133
"3001" 600 0.907694184893876 77.5933075784133
"3002" 600.2 1.22138874324983 78.8931426500374
"3003" 600.4 1.12683821506147 78.61004891538
"3004" 600.6 0.954117217664247 77.729128092293
"3005" 600.8 0.816608491568278 77.4501466784025
"3006" 601 1.40924880486886 78.4868615933739
"3007" 601.2 2.50870083381994 80.7242378860443
"3008" 601.4 3.54501788635534 84.1242596444727
"3009" 601.6 4.62222216432109 87.3733646844979
"3010" 601.8 5.67746093769733 90.851505555948
"3011" 602 8.09837747924052 95.7320561958441
"3012" 602.2 10.5266192383467 100.158563489968
"3013" 602.4 13.5032706475771 104.335245568125
"3014" 602.6 16.2077282088099 107.874379348075
"3015" 602.8 19.204811353298 111.717415432779
"3016" 603 24.2096691336495 116.65874201623
"3017" 603.2 28.3622461419571 119.061800720494
"3018" 603.4 32.4527375329579 120.958482964892
"3019" 603.6 36.8539938361807 123.95418930714
"3020" 603.8 37.6525159817444 124.403945904102
"3021" 604 37.2097118650523 124.616110293788
"3022" 604.2 37.6223303644411 124.77624047423
"3023" 604.4 37.0978639200862 124.474651481282
"3024" 604.6 35.6357171007949 124.009814998985
"3025" 604.8 34.2234700836059 123.578349230952
"3026" 605 33.2533542538823 123.097989378871
"3027" 605.2 32.4213210689965 122.12829106375
"3028" 605.4 30.616239367624 121.545059444472
"3029" 605.6 27.9243126569824 119.725108608827
"3030" 605.8 24.7501323276785 116.916316438833
"3031" 606 22.1075986602925 114.445648675573
"3032" 606.2 20.3533952734732 112.476301251993
"3033" 606.4 19.4752648212168 111.657878830288
"3034" 606.6 18.4019614803419 110.089619865852
"3035" 606.8 17.6100463557488 109.450082996217
"3036" 607 16.0892958575521 107.68088537087
"3037" 607.2 15.0239659583557 106.322324611356
"3038" 607.4 14.6264290552988 105.636448699843
"3039" 607.6 14.5382844104663 105.123998253424
"3040" 607.8 14.5873770395672 104.760999008803
"3041" 608 14.7551447761513 104.873448840042
"3042" 608.2 14.6880720710327 104.960563953321
"3043" 608.4 14.3306377590679 104.904936427
"3044" 608.6 14.2013465231432 104.803331709092
"3045" 608.8 14.1448464274622 104.633048547633
"3046" 609 13.0598746724314 103.508317830137
"3047" 609.2 11.0834426512503 101.419273059509
"3048" 609.4 9.28243691318098 97.8295218968832
"3049" 609.6 7.94044978852901 94.7845840035339
"3050" 609.8 5.77060490887374 92.0238216503237
"3051" 610 6.5990615157775 92.2015161309653
"3052" 610.2 7.42914364299597 91.9358921828014
"3053" 610.4 7.90651754606142 90.0320025517451
"3054" 610.6 6.23707469791442 85.9773567386622
"3055" 610.8 4.49907410139836 83.7680326718562
"3056" 611 3.41961546301298 81.9826440040848
"3057" 611.2 3.05352983912064 78.376812402619
"3058" 611.4 2.04580944713873 74.5706479757715
"3059" 611.6 1.42604710238048 71.0048153160294
"3060" 611.8 0.566239367032994 67.1591833720757
"3061" 612 1.68714630293263 65.7308485667463
"3062" 612.2 2.48053727287328 61.9802831936312
"3063" 612.4 2.68506769753472 57.8955366188392
"3064" 612.6 2.98966081683334 53.8971924253817
"3065" 612.8 2.5135313292333 52.3733372458403
"3066" 613 2.52085400026945 51.7306212301869
"3067" 613.2 2.78077020606395 52.509028238107
"3068" 613.4 1.83966091369598 54.3039403560566
"3069" 613.6 1.29726657812032 55.8249355118782
"3070" 613.8 0.422349234645407 57.9655769311282
"3071" 614 0.460662453522358 61.7208209428801
"3072" 614.2 0.767326165219631 65.2518337291608
"3073" 614.4 1.08703037495236 66.740051203138
"3074" 614.6 1.7316231810501 67.09251440533
"3075" 614.8 2.28070427809437 67.4827577129267
"3076" 615 3.13098644463351 68.0517306803948
"3077" 615.2 3.78483177104679 67.8692703470941
"3078" 615.4 4.70126407782889 68.3333358146315
"3079" 615.6 5.20829802545845 68.0290415053966
"3080" 615.8 5.58542774633756 68.1201205380196
"3081" 616 6.18206591678142 68.291427910073
"3082" 616.2 6.44633934407048 68.2764989103464
"3083" 616.4 6.68226175562912 68.0529496893555
"3084" 616.6 7.47095415545131 67.565855363109
"3085" 616.8 7.82899416073204 67.6821336300327
"3086" 617 7.75306634552078 67.8869896222537
"3087" 617.2 7.52705170984786 67.9548787445073
"3088" 617.4 7.63316058141883 68.2325346734224
"3089" 617.6 7.69660410567202 68.4058278651898
"3090" 617.8 7.88393859455181 69.0669155795659
"3091" 618 8.04351943729495 69.3512921858619
"3092" 618.2 8.07059996416546 69.8253960179156
"3093" 618.4 8.1160530362542 70.1244728113395
"3094" 618.6 8.60007402057854 70.8953539982314
"3095" 618.8 9.0733909262648 71.0303781204405
"3096" 619 9.81831012555806 71.6802102575968
"3097" 619.2 10.6532130941925 71.9648893994752
"3098" 619.4 11.0772308740544 72.3970323947089
"3099" 619.6 12.2642234508523 73.4356506926521
"3100" 619.8 14.3813270225072 75.3647412778299
"3101" 620 16.0752009453619 77.7884671829233
"3102" 620.2 18.3656980255543 80.775513042837
"3103" 620.4 21.1472272866642 83.0553578252
"3104" 620.6 24.5020328047162 85.3674870065928
"3105" 620.8 28.5442287815572 87.9880721959526
"3106" 621 33.1775852735335 90.1293700516807
"3107" 621.2 37.5358048926101 93.3822859852195
"3108" 621.4 43.020928860431 96.814813388065
"3109" 621.6 47.428747373353 99.9970284452667
"3110" 621.8 51.0209837210503 101.901963880223
"3111" 622 55.4074649993698 104.047536942854
"3112" 622.2 60.1613760876892 105.22716196975
"3113" 622.4 66.1308654290875 106.255388040499
"3114" 622.6 71.5368532238987 106.401831199338
"3115" 622.8 77.9537145810721 106.685113732097
"3116" 623 83.2085136314373 107.537301777133
"3117" 623.2 88.5406534773546 107.037899075828
"3118" 623.4 91.437613570718 102.997684699215
"3119" 623.6 94.3094221123094 99.2174638068782
"3120" 623.8 96.4382043982513 94.775808522517
"3121" 624 98.6433732163113 90.3519033554346
"3122" 624.2 101.050695599269 86.8928843685265
"3123" 624.4 102.779187312428 81.5967389634858
"3124" 624.6 103.554131393769 77.1023583694599
"3125" 624.8 105.401900068934 74.6747250315804
"3126" 625 109.841619684088 72.9748624391347
"3127" 625.2 112.763541403928 73.6267210219934
"3128" 625.4 112.390314330494 73.2218756334892
"3129" 625.6 110.824956131113 71.9022249016252
"3130" 625.8 107.804289411262 69.4067452841384
"3131" 626 104.667927172394 66.2523273078356
"3132" 626.2 101.201270098629 64.1313500899433
"3133" 626.4 99.2747946632989 63.1095437279404
"3134" 626.6 98.660088694688 62.1369916951091
"3135" 626.8 97.894155783728 60.230162508177
"3136" 627 95.6318527467889 57.5050545619016
"3137" 627.2 92.1189518093229 54.5234841144777
"3138" 627.4 90.2395821420185 50.5932661110121
"3139" 627.6 88.7089583410685 45.8151809019919
"3140" 627.8 87.123086081397 40.5788247220039
"3141" 628 85.2716558046591 35.3736067378309
"3142" 628.2 83.5483691544094 31.6150611670406
"3143" 628.4 82.5306144963714 27.1664727883245
"3144" 628.6 80.4844513480531 24.3568787232329
"3145" 628.8 79.7746049312013 19.4557798176676
"3146" 629 79.4669648354934 19.4059914268202
"3147" 629.2 76.066100514029 21.0134028371973
"3148" 629.4 72.2282118936973 23.4680009773784
"3149" 629.6 68.5503478579176 25.5150012896791
"3150" 629.8 66.2600914435181 28.5839585438455
"3151" 630 64.9923320043262 31.0674946940233
"3152" 630.2 62.5636590079985 35.5320677748902
"3153" 630.4 58.9971437219029 39.3178901234696
"3154" 630.6 54.6894230228841 42.1535431421549
"3155" 630.8 49.6178332399042 42.4771196996638
"3156" 631 44.0674693441602 44.6083922615135
"3157" 631.2 39.8216100540602 46.942840818221
"3158" 631.4 38.1217844798287 50.3714836810058
"3159" 631.6 39.0075710081016 54.8712565246327
"3160" 631.8 41.4026724945962 59.1713255768787
"3161" 632 45.64335796425 62.1900660137351
"3162" 632.2 49.8974787576274 66.0517711732817
"3163" 632.4 53.4988838563086 69.7435036945643
"3164" 632.6 56.2689926665654 75.0159102606644
"3165" 632.8 59.5339280967965 79.5888059086711
"3166" 633 63.0688556554968 83.2558950799436
"3167" 633.2 68.2348316966781 85.4343986209397
"3168" 633.4 73.0500250300892 87.1415132771656
"3169" 633.6 78.3396318720702 87.5352212210278
"3170" 633.8 83.545814949953 86.4928536373727
"3171" 634 88.4193236346156 84.9746481454923
"3172" 634.2 92.7331355118788 81.9090114448293
"3173" 634.4 96.3239296891958 78.5881333157635
"3174" 634.6 100.467794154907 76.3075176332955
"3175" 634.8 104.238524932506 73.2609560762678
"3176" 635 108.505284936894 74.2598566040738
"3177" 635.2 111.187295699959 77.6148854816674
"3178" 635.4 111.719339506045 82.9367239006606
"3179" 635.6 111.775916149563 87.9941844007456
"3180" 635.8 110.368640788993 94.2711333475737
"3181" 636 108.708732631542 100.448054919666
"3182" 636.2 105.678055286526 103.975826264198
"3183" 636.4 102.651581611235 108.767000150068
"3184" 636.6 101.610597231045 112.239544304337
"3185" 636.8 103.250310670277 111.853989839647
"3186" 637 105.12745376091 110.22341630356
"3187" 637.2 106.926714177878 108.338626963741
"3188" 637.4 111.024119275302 106.274511644862
"3189" 637.6 113.594952742156 103.249174128411
"3190" 637.8 113.567778183831 101.287326728547
"3191" 638 112.769757514021 99.6409110825605
"3192" 638.2 111.566892131192 96.836070754946
"3193" 638.4 111.084745238611 93.676202055136
"3194" 638.6 111.345595335625 91.3866798795269
"3195" 638.8 111.60691847851 87.3134892390973
"3196" 639 112.710744528431 82.6618311886651
"3197" 639.2 115.28851887733 78.7976231166266
"3198" 639.4 119.233970094004 75.3935118919384
"3199" 639.6 121.311911427122 70.4869489629187
"3200" 639.8 119.227050686402 65.9640026045469
"3201" 640 117.761206196075 59.9303469944057
"3202" 640.2 116.570552131727 55.3915248176469
"3203" 640.4 115.930757894437 52.152946685891
"3204" 640.6 114.167383210107 46.9256290048428
"3205" 640.8 112.415697730234 42.4017807342418
"3206" 641 110.170847106141 37.937728797286
"3207" 641.2 108.447504508316 31.9577301810472
"3208" 641.4 106.365976183061 27.1638195634975
"3209" 641.6 101.877531398833 26.9293075552181
"3210" 641.8 95.8257212055252 27.4102384642309
"3211" 642 90.3952978130706 27.6016211130238
"3212" 642.2 85.3264422777974 27.2833260104402
"3213" 642.4 80.4333659666583 27.581319163907
"3214" 642.6 74.4929096921046 28.2359826597844
"3215" 642.8 69.2169391974384 30.2323167464992
"3216" 643 63.6478703777081 31.4599668128995
"3217" 643.2 58.9750166838927 34.7795018001634
"3218" 643.4 55.0427707293439 38.7109844069491
"3219" 643.6 51.6592197879599 43.4752518879869
"3220" 643.8 47.1407753969134 47.7637397818326
"3221" 644 46.5960043916127 52.4870787771304
"3222" 644.2 47.3287290719007 57.7568252773388
"3223" 644.4 47.5567083720561 63.9973895813338
"3224" 644.6 47.0243262199677 69.333940990565
"3225" 644.8 45.2906258711586 75.5056769208575
"3226" 645 42.0503758262512 79.9635694152764
"3227" 645.2 37.6731851901346 85.0421503845094
"3228" 645.4 33.029238719127 89.2498386526835
"3229" 645.6 28.7490466976996 93.5752167784499
"3230" 645.8 26.2964235781714 99.7006963711346
"3231" 646 25.5072596908 104.450311590717
"3232" 646.2 28.4814307068453 107.286997763065
"3233" 646.4 33.1185462905652 110.312409919738
"3234" 646.6 37.4800031914246 111.763309270387
"3235" 646.8 42.0255063688436 111.449236901064
"3236" 647 47.3967944283955 111.27450383713
"3237" 647.2 53.6109055732275 110.404054735175
"3238" 647.4 57.8536245015972 110.799786755209
"3239" 647.6 62.9428962649197 111.180839875674
"3240" 647.8 68.5619905787576 111.363619751674
"3241" 648 74.1764504037352 112.01928609415
"3242" 648.2 80.4453046167252 110.814789974756
"3243" 648.4 86.5804248165946 108.521033294669
"3244" 648.6 92.7616164764952 105.612715593639
"3245" 648.8 99.1492909489998 101.975909676168
"3246" 649 104.197900987547 99.194169331406
"3247" 649.2 109.431826765302 98.5849112822566
"3248" 649.4 112.066202272792 96.2038077334871
"3249" 649.6 111.659231703941 90.3482452584418
"3250" 649.8 109.156379710227 83.9852516912172
"3251" 650 106.209090820003 79.244019871735
"3252" 650.2 103.033747108 74.5152384462878
"3253" 650.4 100.786697919031 68.7911453767961
"3254" 650.6 97.2726301021412 63.7270011945858
"3255" 650.8 94.5495378554543 59.9416023805343
"3256" 651 90.8371297266171 54.7340413507645
"3257" 651.2 87.9331811273552 49.5820682532195
"3258" 651.4 85.7538066880659 46.2717250964714
"3259" 651.6 80.9234076246399 44.3145585136844
"3260" 651.8 75.1433199818202 43.1620148165018
"3261" 652 69.2187021161804 42.8963006350748
"3262" 652.2 64.9624343726061 42.2268665540727
"3263" 652.4 59.0191974047362 42.6971051844947
"3264" 652.6 54.7128118079456 40.9971233511424
"3265" 652.8 51.6172336411665 37.2955002934931
"3266" 653 47.7649091400993 32.4455571127228
"3267" 653.2 42.9062333663165 27.298079855976
"3268" 653.4 39.6832499898252 23.522630319725
"3269" 653.6 39.1534641929141 19.8541156463449
"3270" 653.8 38.5228640958611 20.7122063837854
"3271" 654 35.8154068019937 23.6365174242887
"3272" 654.2 34.4997021530981 27.4841778395115
"3273" 654.4 32.8249277518706 33.0272510211418
"3274" 654.6 31.0145818853599 37.0744265060799
"3275" 654.8 29.809206387197 40.456699331995
"3276" 655 30.639540164481 43.9097229090494
"3277" 655.2 31.3235426022999 49.0675789783881
"3278" 655.4 30.9912157529852 55.1061549193115
"3279" 655.6 30.9132531867908 60.9300681824642
"3280" 655.8 32.5320140690083 67.3777009707716
"3281" 656 33.2588194806195 73.3131193867236
"3282" 656.2 35.5450215961981 79.4839966296154
"3283" 656.4 37.3659894443613 85.3090034312493
"3284" 656.6 41.5706774382576 91.2366263964948
"3285" 656.8 46.0516510167183 95.3677798887575
"3286" 657 50.6864377826135 98.3386388338162
"3287" 657.2 57.0250495762137 98.266330460116
"3288" 657.4 62.4194942687956 97.8563513683995
"3289" 657.6 68.6026239116584 95.7323744009045
"3290" 657.8 73.6103118715646 94.282758418731
"3291" 658 79.8284580072228 92.1674945600864
"3292" 658.2 85.1440897456678 88.9145303569114
"3293" 658.4 89.9315852284862 86.5253978057751
"3294" 658.6 95.8742375974046 83.1725151880641
"3295" 658.8 100.188253386857 78.7529437782271
"3296" 659 103.199631592945 73.493769398465
"3297" 659.2 106.918493799109 70.3401402084031
"3298" 659.4 111.321261104954 70.2882776754906
"3299" 659.6 114.807945054212 73.7264097831295
"3300" 659.8 117.995466523754 74.491673500336
"3301" 660 117.444611941781 71.8392876784195
"3302" 660.2 113.962651951894 68.1453360532902
"3303" 660.4 109.759737062847 64.2240089881425
"3304" 660.6 106.798474543526 61.7877636286556
"3305" 660.8 103.979328785689 60.1165021524271
"3306" 661 101.780961588862 58.8208466656711
"3307" 661.2 100.849376915105 58.2262716054419
"3308" 661.4 98.5140122739646 56.9588976539862
"3309" 661.6 95.9762185869306 56.0450249503201
"3310" 661.8 93.5060212013454 54.7011010120936
"3311" 662 91.1210204946684 54.8984777713201
"3312" 662.2 89.325764472196 55.4511287606756
"3313" 662.4 87.8923354445199 55.4229814096135
"3314" 662.6 86.7907670997101 55.060516226669
"3315" 662.8 84.8298853498282 55.4828716454727
"3316" 663 83.4887962749797 56.5874774025184
"3317" 663.2 81.8911771909295 57.6502249769348
"3318" 663.4 80.6372169627483 58.3393570059998
"3319" 663.6 78.7368237777483 59.6213231398392
"3320" 663.8 77.0837560475585 60.5307366922167
"3321" 664 75.3234791561514 61.657264775289
"3322" 664.2 73.936460504627 62.3658140394492
"3323" 664.4 73.7696323604414 63.0152185145078
"3324" 664.6 73.4308025936948 63.5988614002582
"3325" 664.8 72.8770287797431 64.2045025134585
"3326" 665 72.5598204704038 64.53550082373
"3327" 665.2 72.2186250942206 65.4985054817654
"3328" 665.4 71.5636897022764 66.1065461653383
"3329" 665.6 71.0424759328891 67.0182075616785
"3330" 665.8 70.6723654282624 68.3390169559034
"3331" 666 69.8745629235899 68.4546516276773
"3332" 666.2 68.4066512615719 69.1007218671029
"3333" 666.4 66.4521238563826 69.1648508878828
"3334" 666.6 64.5651043083435 70.1105593848858
"3335" 666.8 61.5780573303046 71.9776129010482
"3336" 667 57.6882703403737 75.4239909377802
"3337" 667.2 53.4332750620683 78.8301495517659
"3338" 667.4 49.9951656187126 83.3729535722226
"3339" 667.6 47.1234967560203 88.1038188853859
"3340" 667.8 43.2588577071144 92.3896148775464
"3341" 668 38.3201164300465 92.8901726869152
"3342" 668.2 33.0264720127047 92.0061807225546
"3343" 668.4 28.9960992560485 88.9518716022742
"3344" 668.6 25.7203345872841 85.3245061249659
"3345" 668.8 21.5084320927317 81.7979217242912
"3346" 669 17.5271020988592 77.574259416855
"3347" 669.2 13.1329966331208 73.0645133708098
"3348" 669.4 11.3614319763128 68.3174611810099
"3349" 669.6 10.8631854467707 62.5645331378946
"3350" 669.8 10.3404487783006 56.2797367253363
"3351" 670 10.6111274428119 51.8636581950436
"3352" 670.2 11.309162041838 45.560718361306
"3353" 670.4 11.555346196517 38.9504524418462
"3354" 670.6 13.7215520132623 34.3368393874352
"3355" 670.8 17.7853792535395 29.7055798253923
"3356" 671 22.154839812329 25.1969767722298
"3357" 671.2 26.3267077878732 20.9421421783092
"3358" 671.4 30.6202301172968 16.8560231101075
"3359" 671.6 36.2185466342779 14.7684829915605
"3360" 671.8 42.8791957503241 13.0693635145597
"3361" 672 47.7920647705085 10.3828577480163
"3362" 672.2 52.9383601878345 8.8102292540632
"3363" 672.4 57.1521973966729 6.85923434364951
"3364" 672.6 62.3965781115192 3.36587860004293
"3365" 672.8 62.3008821403426 2.47246859140811
"3366" 673 62.0011874745176 2.86996942799314
"3367" 673.2 61.2972715766704 2.32651122460945
"3368" 673.4 59.9619806774451 1.80656281825819
"3369" 673.6 60.03431082031 1.53369930367832
"3370" 673.8 59.7335928307628 1.66631353659018
"3371" 674 59.8049354913208 1.62778011147067
"3372" 674.2 60.3304142751254 1.69231894643066
"3373" 674.4 60.4658334048908 1.63118833761496
"3374" 674.6 60.690277175557 1.67852392008237
"3375" 674.8 61.0991089134776 1.55272128574272
"3376" 675 61.6304708964963 1.64348001130215
"3377" 675.2 62.2491910656319 1.61793876197796
"3378" 675.4 62.6830209935944 1.5574971897986
"3379" 675.6 63.575001815446 1.87020834009279
"3380" 675.8 64.6553235744081 1.6937561051013
"3381" 676 66.6367303308454 1.38559529481465
"3382" 676.2 68.3076950898707 1.60053165339695
"3383" 676.4 71.0933265017019 1.62684449075437
"3384" 676.6 74.4617980892179 1.79237460266398
"3385" 676.8 78.503013577199 2.23648510447915
"3386" 677 81.1687828579558 3.40289223865844
"3387" 677.2 84.5618989343343 4.48962313409227
"3388" 677.4 88.6064344472175 5.67370731227675
"3389" 677.6 91.9138485681477 7.22949562701058
"3390" 677.8 96.0138291544313 8.9843220860515
"3391" 678 99.7120475794662 11.5261962000811
"3392" 678.2 102.097733453902 13.1728494106432
"3393" 678.4 102.200097334647 13.091797964993
"3394" 678.6 102.559995468368 13.4513074257465
"3395" 678.8 100.797082123488 13.3622413860057
"3396" 679 99.7092302845773 13.0480771782533
"3397" 679.2 99.435578758991 11.9275323516346
"3398" 679.4 99.1413120721968 10.6499564615984
"3399" 679.6 97.4239275490774 9.61964516549469
"3400" 679.8 95.3906814492533 8.17794998985258
"3401" 680 92.7400999968074 7.37213649143927
"3402" 680.2 90.4198711512121 6.07885370763374
"3403" 680.4 88.5443217683117 5.55836313733977
"3404" 680.6 86.4748630302137 5.40864188546189
"3405" 680.8 85.1654866146085 5.54213777493615
"3406" 681 82.6777156091001 4.89512557056658
"3407" 681.2 78.923150222067 3.27066332203521
"3408" 681.4 77.6216103438152 2.27196363107669
"3409" 681.6 76.63087923886 2.46527358745925
"3410" 681.8 74.1519095243093 2.23746486726184
"3411" 682 72.0889720994492 1.53887577310031
"3412" 682.2 71.5336623877253 1.44127701459863
"3413" 682.4 69.9859496051221 1.09515429474297
"3414" 682.6 68.4418011999767 0.602715403792621
"3415" 682.8 67.5333096481103 0.478539777227324
"3416" 683 67.0224329534292 0.308859722516024
"3417" 683.2 66.4723443059261 0.248686343009127
"3418" 683.4 64.9549961576643 0.0681470112886595
"3419" 683.6 63.4705375061295 0.123845057904468
"3420" 683.8 62.8635706607173 0.0840776575617429
"3421" 684 63.0121694733151 0.284446102342381
"3422" 684.2 62.2762744050844 0.155726915685201
"3423" 684.4 60.9693289344335 0.558768827516963
"3424" 684.6 58.7223553811134 1.16949863048721
"3425" 684.8 56.5087085669842 0.936486382354387
"3426" 685 56.1402360112437 0.7077878651096
"3427" 685.2 54.8453087411183 0.920335354426207
"3428" 685.4 52.9647764512712 1.29233014068544
"3429" 685.6 50.0431034168828 1.72069637129331
"3430" 685.8 47.3561347180373 2.29371363106232
"3431" 686 44.9047673403179 3.3377411857231
"3432" 686.2 42.2227103216825 4.99001538204843
"3433" 686.4 39.6208724341174 6.06908008086107
"3434" 686.6 38.2121337327872 6.26767756886902
"3435" 686.8 38.4336321980796 6.02886306586392
"3436" 687 38.2375245820691 6.12467653575318
"3437" 687.2 37.6196124601158 6.27155240149693
"3438" 687.4 37.0126233040876 6.6853222839331
"3439" 687.6 35.9247518151115 6.95492807579504
"3440" 687.8 35.940733095585 7.0135955573061
"3441" 688 36.1472883131694 7.01338761186606
"3442" 688.2 36.3724468977282 6.873171541848
"3443" 688.4 35.9739189776332 7.00671153517042
"3444" 688.6 34.7203799145896 7.45783837066572
"3445" 688.8 33.9320421281357 8.65775326971481
"3446" 689 32.9478285736399 9.2244865719234
"3447" 689.2 32.1530351515366 9.57605229520193
"3448" 689.4 31.4256777897289 10.5945262942655
"3449" 689.6 31.2030731435714 11.3441760644607
"3450" 689.8 31.3720855236681 11.7786448688653
"3451" 690 31.8921782131077 12.7083678993528
"3452" 690.2 32.8903839445382 14.5723162600085
"3453" 690.4 34.1958335777052 16.1887775583606
"3454" 690.6 35.0175423445034 18.1398648422587
"3455" 690.8 36.2650224979788 20.7796240840571
"3456" 691 37.7906354181943 22.1219520668286
"3457" 691.2 38.3359481495764 23.6112012421758
"3458" 691.4 38.2729213815486 23.9964291320109
"3459" 691.6 38.2250000787912 24.090474779023
"3460" 691.8 38.6099811600906 25.437065127369
"3461" 692 38.5588806515661 26.0074260284155
"3462" 692.2 38.6573925873564 26.1595171550941
"3463" 692.4 38.3892583212727 25.7788680014184
"3464" 692.6 38.4331486240297 27.4145554818875
"3465" 692.8 37.1564647864096 29.7734032504924
"3466" 693 36.8820199606922 31.6705636432822
"3467" 693.2 38.7648323042749 34.0770490330998
"3468" 693.4 42.0863024553508 36.1960272459855
"3469" 693.6 45.6772465736901 38.8400290180921
"3470" 693.8 49.3716738663524 40.8139526936461
"3471" 694 53.5100856859297 39.9379245313362
"3472" 694.2 58.0005959314949 37.7503743126971
"3473" 694.4 64.0095061169341 36.037160675189
"3474" 694.6 68.4114574699604 33.7316931239974
"3475" 694.8 71.492632404759 30.6782546534265
"3476" 695 74.939787795691 27.9411577983556
"3477" 695.2 79.8848250373729 26.8064369095428
"3478" 695.4 84.9200553957094 26.7337037401128
"3479" 695.6 90.4457430660248 24.3961042424479
"3480" 695.8 92.3456102601991 20.3360099989522
"3481" 696 90.6654071957993 19.4554895119219
"3482" 696.2 89.8923029611164 20.3450743716399
"3483" 696.4 88.2430924209663 20.566406705442
"3484" 696.6 84.6360195136344 19.3647164545227
"3485" 696.8 79.9528531081535 18.0555785666159
"3486" 697 76.2580567971425 17.9306554103991
"3487" 697.2 73.764020803429 18.5203243570311
"3488" 697.4 71.3100360521837 19.798093287394
"3489" 697.6 66.4653320071049 21.1933948455128
"3490" 697.8 62.0113778388699 23.0025182246549
"3491" 698 56.7614272616377 24.8109033802867
"3492" 698.2 50.8459058180172 25.8067608190067
"3493" 698.4 46.6359112041988 24.4949218570373
"3494" 698.6 42.7576614252784 21.267750684947
"3495" 698.8 38.3715695375225 18.4141709807174
"3496" 699 34.6936288778895 18.8688027727207
"3497" 699.2 33.4498774098666 22.3451956565599
"3498" 699.4 32.4976820598304 27.5677884931199
"3499" 699.6 34.2848622474395 30.7058904915738
"3500" 699.8 39.3470492650186 33.3558512897702
"3501" 700 44.4785867229722 36.7597824301149
"3502" 700.2 46.8322592579551 39.6431188936817
"3503" 700.4 50.8113965781707 43.5276589925912
"3504" 700.6 55.4807881736895 45.7062670604718
"3505" 700.8 60.6743391100245 45.353487029076
"3506" 701 65.6768217789734 43.1162511119985
"3507" 701.2 70.527247147775 39.3683432441532
"3508" 701.4 74.7274319699802 36.3838910268313
"3509" 701.6 77.1024111052275 32.1208169244819
"3510" 701.8 78.1951136217271 27.0625869001485
"3511" 702 79.5095221644626 20.8839246401295
"3512" 702.2 82.1093944753565 15.079643742541
"3513" 702.4 83.4020486091775 11.2609830215531
"3514" 702.6 80.4248737556482 10.1188375900463
"3515" 702.8 75.0626408415757 10.5843095270081
"3516" 703 70.122425201467 12.0441410916736
"3517" 703.2 65.0623559440454 13.959803813128
"3518" 703.4 62.0718913369105 15.9185168205318
"3519" 703.6 57.2464515395402 19.183254763815
"3520" 703.8 52.0710774079253 21.8834138434754
"3521" 704 47.4055154467451 24.9182923140586
"3522" 704.2 41.7568716912264 27.1582658800537
"3523" 704.4 36.4902274141235 28.2236073263714
"3524" 704.6 32.1999762314893 27.8364914555149
"3525" 704.8 25.8514235191461 27.9632456093584
"3526" 705 20.4941953285341 27.0250220398676
"3527" 705.2 18.6786399521933 25.1118221399719
"3528" 705.4 17.7361423465879 25.1144783458215
"3529" 705.6 16.6730379218347 24.4670277018106
"3530" 705.8 15.5190124538214 24.7611075368825
"3531" 706 15.4126258967983 24.7441066117488
"3532" 706.2 15.0639313790677 25.9975589198295
"3533" 706.4 14.2393960814697 28.2759597788935
"3534" 706.6 11.9366792830584 31.4700776774157
"3535" 706.8 8.69871472701111 34.3823585716435
"3536" 707 6.2900806166619 37.9355039224852
"3537" 707.2 5.22320303725558 41.1820306072142
"3538" 707.4 3.58278561637249 45.0182732087914
"3539" 707.6 2.57679560840127 48.2844846180726
"3540" 707.8 1.12075349815386 51.7821582583553
"3541" 708 1.33633307484795 55.1268836515065
"3542" 708.2 0.943194023691897 58.2384891357449
"3543" 708.4 0.394926218915085 61.0144099509905
"3544" 708.6 0.782465723543653 63.5963860813352
"3545" 708.8 1.36527746934647 67.5271454461604
"3546" 709 1.18019342607635 70.4428535609974
"3547" 709.2 1.30882765806912 74.1713075042377
"3548" 709.4 2.02831062669125 78.1925527546121
"3549" 709.6 2.98549910778965 82.5250875896516
"3550" 709.8 3.97665122585103 87.3045591653025
"3551" 710 5.6865902745266 91.444078171529
"3552" 710.2 8.32493840193839 94.5643493357827
"3553" 710.4 10.6072754218416 98.2511144414123
"3554" 710.6 13.3220909240977 102.30347079087
"3555" 710.8 14.2876937380935 105.348122123861
"3556" 711 15.9518935534745 107.445026551838
"3557" 711.2 20.0851212144668 110.738726391517
"3558" 711.4 23.7960197469736 115.319360048217
"3559" 711.6 28.959265493266 117.094934119263
"3560" 711.8 34.39488915964 119.79822961695
"3561" 712 39.0964223331439 120.731683511958
"3562" 712.2 42.308171269267 122.196362945624
"3563" 712.4 47.1393295397703 123.657046968117
"3564" 712.6 52.7739757972534 124.73656313899
"3565" 712.8 58.5181622002265 124.913066509986
"3566" 713 64.7766894866099 123.775634075313
"3567" 713.2 70.7969991045535 122.650075550753
"3568" 713.4 76.6979743306103 121.135756127663
"3569" 713.6 82.6929600311201 120.034905045101
"3570" 713.8 88.8143341169645 117.741792304128
"3571" 714 92.0732980557139 116.579644478064
"3572" 714.2 92.2379044502269 115.896382732337
"3573" 714.4 93.0478558264602 113.599757849827
"3574" 714.6 94.7577980297885 110.115778874796
"3575" 714.8 96.6622259775675 106.106031963898
"3576" 715 97.1639591584861 100.310157664881
"3577" 715.2 98.3409426684415 96.1741093716196
"3578" 715.4 100.596330478643 91.8705259229605
"3579" 715.6 102.509936337301 89.0033723231152
"3580" 715.8 103.483446763356 87.854305874217
"3581" 716 104.777843937806 86.1908358739982
"3582" 716.2 106.437874404563 82.6980528689258
"3583" 716.4 108.25790315443 79.2207257020087
"3584" 716.6 111.877638723624 76.9527795187417
"3585" 716.8 115.756147906214 75.3892883560951
"3586" 717 116.733237570801 71.3358977446456
"3587" 717.2 114.764861734417 67.4782228513061
"3588" 717.4 112.022741496903 62.882608600257
"3589" 717.6 109.169254227921 59.5232237606209
"3590" 717.8 106.458074785954 55.6417533506919
"3591" 718 105.862804708564 49.9331453180904
"3592" 718.2 106.454287910462 44.8939822969073
"3593" 718.4 109.514414280383 41.0797785869866
"3594" 718.6 111.71498566725 37.8038700256296
"3595" 718.8 110.018329720804 38.0742574569217
"3596" 719 106.069780369137 39.1554872572089
"3597" 719.2 101.843328540376 40.1084046313817
"3598" 719.4 99.3417551692038 40.299209687924
"3599" 719.6 97.2674826591524 41.0011092077555
"3600" 719.8 94.1954112918516 41.3142638042803
"3601" 720 89.5350695207112 42.0429396722754
"3602" 720.2 87.9114150120186 41.1279376196379
"3603" 720.4 85.1661518282389 38.5531425053665
"3604" 720.6 84.9035199225752 36.9385110580938
"3605" 720.8 85.1611681611349 37.0474940746269
"3606" 721 84.8133152895381 35.9355339053563
"3607" 721.2 84.0456193458125 33.3114048915392
"3608" 721.4 83.1342487742865 28.7265541196606
"3609" 721.6 83.8405168267866 25.3453478119314
"3610" 721.8 84.5432098216193 21.183091131761
"3611" 722 85.4907787784702 16.5709262428736
"3612" 722.2 87.1309368716993 16.2304830973421
"3613" 722.4 86.15107890436 15.2740698243841
"3614" 722.6 82.6411716942862 14.3348146299598
"3615" 722.8 78.4050903832174 15.2504019567139
"3616" 723 73.9885314299274 16.3971258568524
"3617" 723.2 70.6042874531568 17.4132467971405
"3618" 723.4 66.8163144081909 18.0388434875548
"3619" 723.6 61.9255245361085 18.7932450843152
"3620" 723.8 57.4819194150568 19.3164869474381
"3621" 724 53.3374274395155 18.9847801474464
"3622" 724.2 47.9562189094514 19.7294848214404
"3623" 724.4 43.5979464214363 21.3824894447553
"3624" 724.6 40.1895033319501 22.3323694625779
"3625" 724.8 35.6378215201922 21.7607211801406
"3626" 725 32.0174794975248 19.5851024282833
"3627" 725.2 29.5624110280618 21.28701711087
"3628" 725.4 29.3381973570025 25.1358165442786
"3629" 725.6 28.7988916164468 30.1119436245439
"3630" 725.8 27.5301491418682 35.2032354451127
"3631" 726 29.265075168266 38.303401637055
"3632" 726.2 33.1301900756254 42.2847660782832
"3633" 726.4 37.5006021612826 45.8815026942517
"3634" 726.6 40.36912522712 48.4465195573435
"3635" 726.8 44.8863217059777 52.1506253100359
"3636" 727 48.5319171034841 55.882388035562
"3637" 727.2 53.7795250280293 59.0190622005955
"3638" 727.4 59.57715679667 62.551171659253
"3639" 727.6 64.9552498601545 64.7642352279015
"3640" 727.8 70.4505728581207 64.8342986622253
"3641" 728 76.3715005022661 66.010994605043
"3642" 728.2 82.4051443810237 67.9208927548091
"3643" 728.4 88.131848268923 69.1358091153665
"3644" 728.6 93.8400956142252 69.4023913094444
"3645" 728.8 99.1080925911972 69.8868770115492
"3646" 729 104.408133922039 68.8118893198504
"3647" 729.2 109.962371617259 66.5646052926055
"3648" 729.4 113.724417293939 65.4712081043453
"3649" 729.6 118.087130506725 66.1305834505096
"3650" 729.8 121.625338448126 66.2647837403524
"3651" 730 120.554237738968 62.8006665549764
"3652" 730.2 117.340960620669 59.3293933482556
"3653" 730.4 113.802866892899 56.6399317448664
"3654" 730.6 110.20325264874 53.5207764767638
"3655" 730.8 108.836673334046 51.9831317360823
"3656" 731 106.206250758404 49.4594479752299
"3657" 731.2 102.520699670199 46.0810320958067
"3658" 731.4 97.5178095569512 41.9569240213043
"3659" 731.6 94.2694536129604 38.2976426452296
"3660" 731.8 92.0500846389355 33.5182854949871
"3661" 732 87.6770264458075 29.7713082030505
"3662" 732.2 83.3150801556951 27.2952749811756
"3663" 732.4 78.4177677921309 24.8993667948302
"3664" 732.6 73.765144581935 22.2418104273188
"3665" 732.8 67.1462994029837 21.809205067826
"3666" 733 60.5363151113204 20.6976775290243
"3667" 733.2 56.5556516613536 18.1133263644165
"3668" 733.4 53.6471181734935 12.4243543281119
"3669" 733.6 53.2057712782956 7.79329426527804
"3670" 733.8 55.8027125367646 5.2352785250071
"3671" 734 58.5911122133405 2.94694459267608
"3672" 734.2 61.9800939083293 2.52794282437093
"3673" 734.4 65.0490013110164 2.99146654836621
"3674" 734.6 66.6544851722627 4.26113340308877
"3675" 734.8 69.2354223835478 5.81360330454067
"3676" 735 74.4404878021907 6.49116029012359
"3677" 735.2 78.3443941053603 8.01658757693863
"3678" 735.4 83.3034669289573 10.9314759487608
"3679" 735.6 87.0690322858473 12.3049831737363
"3680" 735.8 92.0473197568906 13.0039982866113
"3681" 736 95.8421774702714 15.3426277658253
"3682" 736.2 98.7022293814552 19.9992788763492
"3683" 736.4 101.995848092161 23.1937137569482
"3684" 736.6 103.953012672973 26.1254745641836
"3685" 736.8 108.579001910689 29.8106888500988
"3686" 737 115.833235797441 32.4420304482549
"3687" 737.2 119.063349981273 34.0912084321416
"3688" 737.4 119.730013307687 33.8921171644818
"3689" 737.6 120.362667767781 33.6839372937707
"3690" 737.8 120.482970752067 34.6283881813913
"3691" 738 120.755888041742 35.1922631797009
"3692" 738.2 120.93515699589 37.1016878437003
"3693" 738.4 121.981619905569 39.341676047281
"3694" 738.6 122.959071975136 40.7967714166411
"3695" 738.8 123.953375059122 42.2733400477162
"3696" 739 124.598756300344 44.4464857355266
"3697" 739.2 124.678900897994 47.5944535049281
"3698" 739.4 125.663086022607 49.7216717612981
"3699" 739.6 126.725390799916 50.3223924672797
"3700" 739.8 127.356386444807 50.9413075775719
"3701" 740 127.425193448746 51.7053384508151
"3702" 740.2 126.284681562647 50.613114027446
"3703" 740.4 125.54860603308 49.5998395051846
"3704" 740.6 125.406688432803 48.7769861372517
"3705" 740.8 125.533747048806 47.648341528087
"3706" 741 124.885426773507 46.2300691647647
"3707" 741.2 123.746558005364 43.8317489106824
"3708" 741.4 121.542185870135 41.0542825116213
"3709" 741.6 119.186819400683 38.9725245833709
"3710" 741.8 118.061356652201 37.448643453645
"3711" 742 116.68470536765 34.5354457420747
"3712" 742.2 114.917265894329 30.1447651427089
"3713" 742.4 112.008487445787 28.15618679795
"3714" 742.6 107.836028295931 25.0596706007338
"3715" 742.8 104.484623113397 21.4009215282961
"3716" 743 101.826318843126 17.231550370007
"3717" 743.2 96.7497244127013 15.3753594711279
"3718" NA NA NA
"3719" NA NA NA
"3720" NA NA NA
"3721" NA NA NA
"3722" NA NA NA
"3723" NA NA NA
"3724" NA NA NA
"3725" NA NA NA
"3726" NA NA NA
"3727" NA NA NA
"3728" NA NA NA
"3729" NA NA NA
"3730" NA NA NA
"3731" NA NA NA
"3732" NA NA NA
"3733" NA NA NA
"3734" NA NA NA
"3735" NA NA NA
"3736" NA NA NA
"3737" NA NA NA
"3738" NA NA NA
"3739" NA NA NA
"3740" NA NA NA
"3741" NA NA NA
"3742" NA NA NA
"3743" NA NA NA
"3744" NA NA NA
"3745" NA NA NA
"3746" NA NA NA
"3747" NA NA NA
"3748" NA NA NA
"3749" NA NA NA
"3750" NA NA NA
"3751" NA NA NA
"3752" NA NA NA
"3753" NA NA NA
"3754" NA NA NA
"3755" NA NA NA
"3756" NA NA NA
"3757" NA NA NA
"3758" NA NA NA
"3759" NA NA NA
"3760" NA NA NA
"3761" NA NA NA
"3762" NA NA NA
"3763" NA NA NA
"3764" NA NA NA
"3765" NA NA NA
"3766" NA NA NA
"3767" NA NA NA
"3768" NA NA NA
"3769" NA NA NA
"3770" NA NA NA
"3771" NA NA NA
"3772" NA NA NA
"3773" NA NA NA
"3774" NA NA NA
"3775" NA NA NA
"3776" NA NA NA
"3777" NA NA NA
"3778" NA NA NA
"3779" NA NA NA
"3780" NA NA NA
"3781" NA NA NA
"3782" NA NA NA
"3783" NA NA NA
"3784" NA NA NA
"3785" NA NA NA
"3786" NA NA NA
"3787" NA NA NA
"3788" NA NA NA
"3789" NA NA NA
"3790" NA NA NA
"3791" NA NA NA
"3792" NA NA NA
"3793" NA NA NA
"3794" NA NA NA
"3795" NA NA NA
"3796" NA NA NA
"3797" NA NA NA
"3798" NA NA NA
"3799" NA NA NA
"3800" NA NA NA
"3801" NA NA NA
"3802" NA NA NA
"3803" NA NA NA
"3804" NA NA NA
"3805" NA NA NA
"3806" NA NA NA
"3807" NA NA NA
"3808" NA NA NA
"3809" NA NA NA
"3810" NA NA NA
"3811" NA NA NA
"3812" NA NA NA
"3813" NA NA NA
"3814" NA NA NA
"3815" NA NA NA
"3816" NA NA NA
"3817" NA NA NA
"3818" NA NA NA
"3819" NA NA NA
"3820" NA NA NA
"3821" NA NA NA
"3822" NA NA NA
"3823" NA NA NA
"3824" NA NA NA
"3825" NA NA NA
"3826" NA NA NA
"3827" NA NA NA
"3828" NA NA NA
"3829" NA NA NA
"3830" NA NA NA
"3831" NA NA NA
"3832" NA NA NA
"3833" NA NA NA
"3834" NA NA NA
"3835" NA NA NA
"3836" NA NA NA
"3837" NA NA NA
"3838" NA NA NA
"3839" NA NA NA
"3840" NA NA NA
"3841" NA NA NA
"3842" NA NA NA
"3843" NA NA NA
"3844" NA NA NA
"3845" NA NA NA
"3846" NA NA NA
"3847" NA NA NA
"3848" NA NA NA
"3849" NA NA NA
"3850" NA NA NA
"3851" NA NA NA
"3852" NA NA NA
"3853" NA NA NA
"3854" NA NA NA
"3855" NA NA NA
"3856" NA NA NA
"3857" NA NA NA
"3858" NA NA NA
"3859" NA NA NA
"3860" NA NA NA
"3861" NA NA NA
"3862" NA NA NA
"3863" NA NA NA
"3864" NA NA NA
"3865" NA NA NA
"3866" NA NA NA
"3867" NA NA NA
"3868" NA NA NA
"3869" NA NA NA
"3870" NA NA NA
"3871" NA NA NA
"3872" NA NA NA
"3873" NA NA NA
"3874" NA NA NA
"3875" NA NA NA
"3876" NA NA NA
"3877" NA NA NA
"3878" NA NA NA
"3879" NA NA NA
"3880" NA NA NA
"3881" NA NA NA
"3882" NA NA NA
"3883" NA NA NA
"3884" NA NA NA
"3885" NA NA NA
"3886" NA NA NA
"3887" NA NA NA
"3888" NA NA NA
"3889" NA NA NA
"3890" NA NA NA
"3891" NA NA NA
"3892" NA NA NA
"3893" NA NA NA
"3894" NA NA NA
"3895" NA NA NA
"3896" NA NA NA
"3897" NA NA NA
"3898" NA NA NA
"3899" NA NA NA
"3900" NA NA NA
"3901" NA NA NA
"3902" NA NA NA
"3903" NA NA NA
"3904" NA NA NA
"3905" NA NA NA
"3906" NA NA NA
"3907" NA NA NA
"3908" NA NA NA
"3909" NA NA NA
"3910" NA NA NA
"3911" NA NA NA
"3912" NA NA NA
"3913" NA NA NA
"3914" NA NA NA
"3915" NA NA NA
"3916" NA NA NA
"3917" NA NA NA
"3918" NA NA NA
"3919" NA NA NA
"3920" NA NA NA
"3921" NA NA NA
"3922" NA NA NA
"3923" NA NA NA
"3924" NA NA NA
"3925" NA NA NA
"3926" NA NA NA
"3927" NA NA NA
"3928" NA NA NA
"3929" NA NA NA
"3930" NA NA NA
"3931" NA NA NA
"3932" NA NA NA
"3933" NA NA NA
"3934" NA NA NA
"3935" NA NA NA
"3936" NA NA NA
"3937" NA NA NA
"3938" NA NA NA
"3939" NA NA NA
"3940" NA NA NA
"3941" NA NA NA
"3942" NA NA NA
"3943" NA NA NA
"3944" NA NA NA
"3945" NA NA NA
"3946" NA NA NA
"3947" NA NA NA
"3948" NA NA NA
"3949" NA NA NA
"3950" NA NA NA
"3951" NA NA NA
"3952" NA NA NA
"3953" NA NA NA
"3954" NA NA NA
"3955" NA NA NA
"3956" NA NA NA
"3957" NA NA NA
"3958" NA NA NA
"3959" NA NA NA
"3960" NA NA NA
"3961" NA NA NA
"3962" NA NA NA
"3963" NA NA NA
"3964" NA NA NA
"3965" NA NA NA
"3966" NA NA NA
"3967" NA NA NA
"3968" NA NA NA
"3969" NA NA NA
"3970" NA NA NA
"3971" NA NA NA
"3972" NA NA NA
"3973" NA NA NA
"3974" NA NA NA
"3975" NA NA NA
"3976" NA NA NA
"3977" NA NA NA
"3978" NA NA NA
"3979" NA NA NA
"3980" NA NA NA
"3981" NA NA NA
"3982" NA NA NA
"3983" NA NA NA
"3984" NA NA NA
"3985" NA NA NA
"3986" NA NA NA
"3987" NA NA NA
"3988" NA NA NA
"3989" NA NA NA
"3990" NA NA NA
"3991" NA NA NA
"3992" NA NA NA
"3993" NA NA NA
"3994" NA NA NA
"3995" NA NA NA
"3996" NA NA NA
"3997" NA NA NA
"3998" NA NA NA
"3999" NA NA NA
"4000" NA NA NA
"4001" NA NA NA
"4002" NA NA NA
"4003" NA NA NA
"4004" NA NA NA
"4005" NA NA NA
"4006" NA NA NA
"4007" NA NA NA
"4008" NA NA NA
"4009" NA NA NA
"4010" NA NA NA
"4011" NA NA NA
"4012" NA NA NA
"4013" NA NA NA
"4014" NA NA NA
"4015" NA NA NA
"4016" NA NA NA
"4017" NA NA NA
"4018" NA NA NA
"4019" NA NA NA
"4020" NA NA NA
"4021" NA NA NA
"4022" NA NA NA
"4023" NA NA NA
"4024" NA NA NA
"4025" NA NA NA
"4026" NA NA NA
"4027" NA NA NA
"4028" NA NA NA
"4029" NA NA NA
"4030" NA NA NA
"4031" NA NA NA
"4032" NA NA NA
"4033" NA NA NA
"4034" NA NA NA
"4035" NA NA NA
"4036" NA NA NA
"4037" NA NA NA
"4038" NA NA NA
"4039" NA NA NA
"4040" NA NA NA
"4041" NA NA NA
"4042" NA NA NA
"4043" NA NA NA
"4044" NA NA NA
"4045" NA NA NA
"4046" NA NA NA
"4047" NA NA NA
"4048" NA NA NA
"4049" NA NA NA
"4050" NA NA NA
"4051" NA NA NA
"4052" NA NA NA
"4053" NA NA NA
"4054" NA NA NA
"4055" NA NA NA
"4056" NA NA NA
"4057" NA NA NA
"4058" NA NA NA
"4059" NA NA NA
"4060" NA NA NA
"4061" NA NA NA
"4062" NA NA NA
"4063" NA NA NA
"4064" NA NA NA
"4065" NA NA NA
"4066" NA NA NA
"4067" NA NA NA
"4068" NA NA NA
"4069" NA NA NA
"4070" NA NA NA
"4071" NA NA NA
"4072" NA NA NA
"4073" NA NA NA
"4074" NA NA NA
"4075" NA NA NA
"4076" NA NA NA
"4077" NA NA NA
"4078" NA NA NA
"4079" NA NA NA
"4080" NA NA NA
"4081" NA NA NA
"4082" NA NA NA
"4083" NA NA NA
"4084" NA NA NA
"4085" NA NA NA
"4086" NA NA NA
"4087" NA NA NA
"4088" NA NA NA
"4089" NA NA NA
"4090" NA NA NA
"4091" NA NA NA
"4092" NA NA NA
"4093" NA NA NA
"4094" NA NA NA
"4095" NA NA NA
"4096" NA NA NA
"4097" NA NA NA
"4098" NA NA NA
"4099" NA NA NA
"4100" NA NA NA
"4101" NA NA NA
"4102" NA NA NA
"4103" NA NA NA
"4104" NA NA NA
"4105" NA NA NA
"4106" NA NA NA
"4107" NA NA NA
"4108" NA NA NA
"4109" NA NA NA
"4110" NA NA NA
"4111" NA NA NA
"4112" NA NA NA
"4113" NA NA NA
"4114" NA NA NA
"4115" NA NA NA
"4116" NA NA NA
"4117" NA NA NA
"4118" NA NA NA
"4119" NA NA NA
"4120" NA NA NA
"4121" NA NA NA
"4122" NA NA NA
"4123" NA NA NA
"4124" NA NA NA
"4125" NA NA NA
"4126" NA NA NA
"4127" NA NA NA
"4128" NA NA NA
"4129" NA NA NA
"4130" NA NA NA
"4131" NA NA NA
"4132" NA NA NA
"4133" NA NA NA
"4134" NA NA NA
"4135" NA NA NA
"4136" NA NA NA
"4137" NA NA NA
"4138" NA NA NA
"4139" NA NA NA
"4140" NA NA NA
"4141" NA NA NA
"4142" NA NA NA
"4143" NA NA NA
"4144" NA NA NA
"4145" NA NA NA
"4146" NA NA NA
"4147" NA NA NA
"4148" NA NA NA
"4149" NA NA NA
"4150" NA NA NA
"4151" NA NA NA
"4152" NA NA NA
"4153" NA NA NA
"4154" NA NA NA
"4155" NA NA NA
"4156" NA NA NA
"4157" NA NA NA
"4158" NA NA NA
"4159" NA NA NA
"4160" NA NA NA
"4161" NA NA NA
"4162" NA NA NA
"4163" NA NA NA
"4164" NA NA NA
"4165" NA NA NA
"4166" NA NA NA
"4167" NA NA NA
"4168" NA NA NA
"4169" NA NA NA
"4170" NA NA NA
"4171" NA NA NA
"4172" NA NA NA
"4173" NA NA NA
"4174" NA NA NA
"4175" NA NA NA
"4176" NA NA NA
"4177" NA NA NA
"4178" NA NA NA
"4179" NA NA NA
"4180" NA NA NA
"4181" NA NA NA
"4182" NA NA NA
"4183" NA NA NA
"4184" NA NA NA
"4185" NA NA NA
"4186" NA NA NA
"4187" NA NA NA
"4188" NA NA NA
"4189" NA NA NA
"4190" NA NA NA
"4191" NA NA NA
"4192" NA NA NA
"4193" NA NA NA
"4194" NA NA NA
"4195" NA NA NA
"4196" NA NA NA
"4197" NA NA NA
"4198" NA NA NA
"4199" NA NA NA
"4200" NA NA NA
"4201" NA NA NA
"4202" NA NA NA
"4203" NA NA NA
"4204" NA NA NA
"4205" NA NA NA
"4206" NA NA NA
"4207" NA NA NA
"4208" NA NA NA
"4209" NA NA NA
"4210" NA NA NA
"4211" NA NA NA
"4212" NA NA NA
"4213" NA NA NA
"4214" NA NA NA
"4215" NA NA NA
"4216" NA NA NA
"4217" NA NA NA
"4218" NA NA NA
"4219" NA NA NA
"4220" NA NA NA
"4221" NA NA NA
"4222" NA NA NA
"4223" NA NA NA
"4224" NA NA NA
"4225" NA NA NA
"4226" NA NA NA
"4227" NA NA NA
"4228" NA NA NA
"4229" NA NA NA
"4230" NA NA NA
"4231" NA NA NA
"4232" NA NA NA
"4233" NA NA NA
"4234" NA NA NA
"4235" NA NA NA
"4236" NA NA NA
"4237" NA NA NA
"4238" NA NA NA
"4239" NA NA NA
"4240" NA NA NA
"4241" NA NA NA
"4242" NA NA NA
"4243" NA NA NA
"4244" NA NA NA
"4245" NA NA NA
"4246" NA NA NA
"4247" NA NA NA
"4248" NA NA NA
"4249" NA NA NA
"4250" NA NA NA
"4251" NA NA NA
"4252" NA NA NA
"4253" NA NA NA
"4254" NA NA NA
"4255" NA NA NA
"4256" NA NA NA
"4257" NA NA NA
"4258" NA NA NA
"4259" NA NA NA
"4260" NA NA NA
"4261" NA NA NA
"4262" NA NA NA
"4263" NA NA NA
"4264" NA NA NA
"4265" NA NA NA
"4266" NA NA NA
"4267" NA NA NA
"4268" NA NA NA
"4269" NA NA NA
"4270" NA NA NA
"4271" NA NA NA
"4272" NA NA NA
"4273" NA NA NA
"4274" NA NA NA
"4275" NA NA NA
"4276" NA NA NA
"4277" NA NA NA
"4278" NA NA NA
"4279" NA NA NA
"4280" NA NA NA
"4281" NA NA NA
"4282" NA NA NA
"4283" NA NA NA
"4284" NA NA NA
"4285" NA NA NA
"4286" NA NA NA
"4287" NA NA NA
"4288" NA NA NA
"4289" NA NA NA
"4290" NA NA NA
"4291" NA NA NA
"4292" NA NA NA
"4293" NA NA NA
"4294" NA NA NA
"4295" NA NA NA
"4296" NA NA NA
"4297" NA NA NA
"4298" NA NA NA
"4299" NA NA NA
"4300" NA NA NA
"4301" NA NA NA
"4302" NA NA NA
"4303" NA NA NA
"4304" NA NA NA
"4305" NA NA NA
"4306" NA NA NA
"4307" NA NA NA
"4308" NA NA NA
"4309" NA NA NA
"4310" NA NA NA
"4311" NA NA NA
"4312" NA NA NA
"4313" NA NA NA
"4314" NA NA NA
"4315" NA NA NA
"4316" NA NA NA
"4317" NA NA NA
"4318" NA NA NA
"4319" NA NA NA
"4320" NA NA NA
"4321" NA NA NA
"4322" NA NA NA
"4323" NA NA NA
"4324" NA NA NA
"4325" NA NA NA
"4326" NA NA NA
"4327" NA NA NA
"4328" NA NA NA
"4329" NA NA NA
"4330" NA NA NA
"4331" NA NA NA
"4332" NA NA NA
"4333" NA NA NA
"4334" NA NA NA
"4335" NA NA NA
"4336" NA NA NA
"4337" NA NA NA
"4338" NA NA NA
"4339" NA NA NA
"4340" NA NA NA
"4341" NA NA NA
"4342" NA NA NA
"4343" NA NA NA
"4344" NA NA NA
"4345" NA NA NA
"4346" NA NA NA
"4347" NA NA NA
"4348" NA NA NA
"4349" NA NA NA
"4350" NA NA NA
"4351" NA NA NA
"4352" NA NA NA
"4353" NA NA NA
"4354" NA NA NA
"4355" NA NA NA
"4356" NA NA NA
"4357" NA NA NA
"4358" NA NA NA
"4359" NA NA NA
"4360" NA NA NA
"4361" NA NA NA
"4362" NA NA NA
"4363" NA NA NA
"4364" NA NA NA
"4365" NA NA NA
"4366" NA NA NA
"4367" NA NA NA
"4368" NA NA NA
"4369" NA NA NA
"4370" NA NA NA
"4371" NA NA NA
"4372" NA NA NA
"4373" NA NA NA
"4374" NA NA NA
"4375" NA NA NA
"4376" NA NA NA
"4377" NA NA NA
"4378" NA NA NA
"4379" NA NA NA
"4380" NA NA NA
"4381" NA NA NA
"4382" NA NA NA
"4383" NA NA NA
"4384" NA NA NA
"4385" NA NA NA
"4386" NA NA NA
"4387" NA NA NA
"4388" NA NA NA
"4389" NA NA NA
"4390" NA NA NA
"4391" NA NA NA
"4392" NA NA NA
"4393" NA NA NA
"4394" NA NA NA
"4395" NA NA NA
"4396" NA NA NA
"4397" NA NA NA
"4398" NA NA NA
"4399" NA NA NA
"4400" NA NA NA
"4401" NA NA NA
"4402" NA NA NA
"4403" NA NA NA
"4404" NA NA NA
"4405" NA NA NA
"4406" NA NA NA
"4407" NA NA NA
"4408" NA NA NA
"4409" NA NA NA
"4410" NA NA NA
"4411" NA NA NA
"4412" NA NA NA
"4413" NA NA NA
"4414" NA NA NA
"4415" NA NA NA
"4416" NA NA NA
"4417" NA NA NA
"4418" NA NA NA
"4419" NA NA NA
"4420" NA NA NA
"4421" NA NA NA
"4422" NA NA NA
"4423" NA NA NA
"4424" NA NA NA
"4425" NA NA NA
"4426" NA NA NA
"4427" NA NA NA
"4428" NA NA NA
"4429" NA NA NA
"4430" NA NA NA
"4431" NA NA NA
"4432" NA NA NA
"4433" NA NA NA
"4434" NA NA NA
"4435" NA NA NA
"4436" NA NA NA
"4437" NA NA NA
"4438" NA NA NA
"4439" NA NA NA
"4440" NA NA NA
"4441" NA NA NA
"4442" NA NA NA
"4443" NA NA NA
"4444" NA NA NA
"4445" NA NA NA
"4446" NA NA NA
"4447" NA NA NA
"4448" NA NA NA
"4449" NA NA NA
"4450" NA NA NA
"4451" NA NA NA
"4452" NA NA NA
"4453" NA NA NA
"4454" NA NA NA
"4455" NA NA NA
"4456" NA NA NA
"4457" NA NA NA
"4458" NA NA NA
"4459" NA NA NA
"4460" NA NA NA
"4461" NA NA NA
"4462" NA NA NA
"4463" NA NA NA
"4464" NA NA NA
"4465" NA NA NA
"4466" NA NA NA
"4467" NA NA NA
"4468" NA NA NA
"4469" NA NA NA
"4470" NA NA NA
"4471" NA NA NA
"4472" NA NA NA
"4473" NA NA NA
"4474" NA NA NA
"4475" NA NA NA
"4476" NA NA NA
"4477" NA NA NA
"4478" NA NA NA
"4479" NA NA NA
"4480" NA NA NA
"4481" NA NA NA
"4482" NA NA NA
"4483" NA NA NA
"4484" NA NA NA
"4485" NA NA NA
"4486" NA NA NA
"4487" NA NA NA
"4488" NA NA NA
"4489" NA NA NA
"4490" NA NA NA
"4491" NA NA NA
"4492" NA NA NA
"4493" NA NA NA
"4494" NA NA NA
"4495" NA NA NA
"4496" NA NA NA
"4497" NA NA NA
"4498" NA NA NA
"4499" NA NA NA
"4500" NA NA NA
"4501" NA NA NA
"4502" NA NA NA
"4503" NA NA NA
"4504" NA NA NA
"4505" NA NA NA
"4506" NA NA NA
"4507" NA NA NA
"4508" NA NA NA
"4509" NA NA NA
"4510" NA NA NA
"4511" NA NA NA
"4512" NA NA NA
"4513" NA NA NA
"4514" NA NA NA
"4515" NA NA NA
"4516" NA NA NA
"4517" NA NA NA
"4518" NA NA NA
"4519" NA NA NA
"4520" NA NA NA
"4521" NA NA NA
"4522" NA NA NA
"4523" NA NA NA
"4524" NA NA NA
"4525" NA NA NA
"4526" NA NA NA
"4527" NA NA NA
"4528" NA NA NA
"4529" NA NA NA
"4530" NA NA NA
"4531" NA NA NA
"4532" NA NA NA
"4533" NA NA NA
"4534" NA NA NA
"4535" NA NA NA
"4536" NA NA NA
"4537" NA NA NA
"4538" NA NA NA
"4539" NA NA NA
"4540" NA NA NA
"4541" NA NA NA
"4542" NA NA NA
"4543" NA NA NA
"4544" NA NA NA
"4545" NA NA NA
"4546" NA NA NA
"4547" NA NA NA
"4548" NA NA NA
"4549" NA NA NA
"4550" NA NA NA
"4551" NA NA NA
"4552" NA NA NA
"4553" NA NA NA
"4554" NA NA NA
"4555" NA NA NA
"4556" NA NA NA
"4557" NA NA NA
"4558" NA NA NA
"4559" NA NA NA
"4560" NA NA NA
"4561" NA NA NA
"4562" NA NA NA
"4563" NA NA NA
"4564" NA NA NA
"4565" NA NA NA
"4566" NA NA NA
"4567" NA NA NA
"4568" NA NA NA
"4569" NA NA NA
"4570" NA NA NA
"4571" NA NA NA
"4572" NA NA NA
"4573" NA NA NA
"4574" NA NA NA
"4575" NA NA NA
"4576" NA NA NA
"4577" NA NA NA
"4578" NA NA NA
"4579" NA NA NA
"4580" NA NA NA
"4581" NA NA NA
"4582" NA NA NA
"4583" NA NA NA
"4584" NA NA NA
"4585" NA NA NA
"4586" NA NA NA
"4587" NA NA NA
"4588" NA NA NA
"4589" NA NA NA
"4590" NA NA NA
"4591" NA NA NA
"4592" NA NA NA
"4593" NA NA NA
"4594" NA NA NA
"4595" NA NA NA
"4596" NA NA NA
"4597" NA NA NA
"4598" NA NA NA
"4599" NA NA NA
"4600" NA NA NA
"4601" NA NA NA
"4602" NA NA NA
"4603" NA NA NA
"4604" NA NA NA
"4605" NA NA NA
"4606" NA NA NA
"4607" NA NA NA
"4608" NA NA NA
"4609" NA NA NA
"4610" NA NA NA
"4611" NA NA NA
"4612" NA NA NA
"4613" NA NA NA
"4614" NA NA NA
"4615" NA NA NA
"4616" NA NA NA
"4617" NA NA NA
"4618" NA NA NA
"4619" NA NA NA
"4620" NA NA NA
"4621" NA NA NA
"4622" NA NA NA
"4623" NA NA NA
"4624" NA NA NA
"4625" NA NA NA
"4626" NA NA NA
"4627" NA NA NA
"4628" NA NA NA
"4629" NA NA NA
"4630" NA NA NA
"4631" NA NA NA
"4632" NA NA NA
"4633" NA NA NA
"4634" NA NA NA
"4635" NA NA NA
"4636" NA NA NA
"4637" NA NA NA
"4638" NA NA NA
"4639" NA NA NA
"4640" NA NA NA
"4641" NA NA NA
"4642" NA NA NA
"4643" NA NA NA
"4644" NA NA NA
"4645" NA NA NA
"4646" NA NA NA
"4647" NA NA NA
"4648" NA NA NA
"4649" NA NA NA
"4650" NA NA NA
"4651" NA NA NA
"4652" NA NA NA
"4653" NA NA NA
"4654" NA NA NA
"4655" NA NA NA
"4656" NA NA NA
"4657" NA NA NA
"4658" NA NA NA
"4659" NA NA NA
"4660" NA NA NA
"4661" NA NA NA
"4662" NA NA NA
"4663" NA NA NA
"4664" NA NA NA
"4665" NA NA NA
"4666" NA NA NA
"4667" NA NA NA
"4668" NA NA NA
"4669" NA NA NA
"4670" NA NA NA
"4671" NA NA NA
"4672" NA NA NA
"4673" NA NA NA
"4674" NA NA NA
"4675" NA NA NA
"4676" NA NA NA
"4677" NA NA NA
"4678" NA NA NA
"4679" NA NA NA
"4680" NA NA NA
"4681" NA NA NA
"4682" NA NA NA
"4683" NA NA NA
"4684" NA NA NA
"4685" NA NA NA
"4686" NA NA NA
"4687" NA NA NA
"4688" NA NA NA
"4689" NA NA NA
"4690" NA NA NA
"4691" NA NA NA
"4692" NA NA NA
"4693" NA NA NA
"4694" NA NA NA
"4695" NA NA NA
"4696" NA NA NA
"4697" NA NA NA
"4698" NA NA NA
"4699" NA NA NA
"4700" NA NA NA
"4701" NA NA NA
"4702" NA NA NA
"4703" NA NA NA
"4704" NA NA NA
"4705" NA NA NA
"4706" NA NA NA
"4707" NA NA NA
"4708" NA NA NA
"4709" NA NA NA
"4710" NA NA NA
"4711" NA NA NA
"4712" NA NA NA
"4713" NA NA NA
"4714" NA NA NA
"4715" NA NA NA
"4716" NA NA NA
"4717" NA NA NA
"4718" NA NA NA
"4719" NA NA NA
"4720" NA NA NA
"4721" NA NA NA
"4722" NA NA NA
"4723" NA NA NA
"4724" NA NA NA
"4725" NA NA NA
"4726" NA NA NA
"4727" NA NA NA
"4728" NA NA NA
"4729" NA NA NA
"4730" NA NA NA
"4731" NA NA NA
"4732" NA NA NA
"4733" NA NA NA
"4734" NA NA NA
"4735" NA NA NA
"4736" NA NA NA
"4737" NA NA NA
"4738" NA NA NA
"4739" NA NA NA
"4740" NA NA NA
"4741" NA NA NA
"4742" NA NA NA
"4743" NA NA NA
"4744" NA NA NA
"4745" NA NA NA
"4746" NA NA NA
"4747" NA NA NA
"4748" NA NA NA
"4749" NA NA NA
"4750" NA NA NA
"4751" NA NA NA
"4752" NA NA NA
"4753" NA NA NA
"4754" NA NA NA
"4755" NA NA NA
"4756" NA NA NA
"4757" NA NA NA
"4758" NA NA NA
"4759" NA NA NA
"4760" NA NA NA
"4761" NA NA NA
"4762" NA NA NA
"4763" NA NA NA
"4764" NA NA NA
"4765" NA NA NA
"4766" NA NA NA
"4767" NA NA NA
"4768" NA NA NA
"4769" NA NA NA
"4770" NA NA NA
"4771" NA NA NA
"4772" NA NA NA
"4773" NA NA NA
"4774" NA NA NA
"4775" NA NA NA
"4776" NA NA NA
"4777" NA NA NA
"4778" NA NA NA
"4779" NA NA NA
"4780" NA NA NA
"4781" NA NA NA
"4782" NA NA NA
"4783" NA NA NA
"4784" NA NA NA
"4785" NA NA NA
"4786" NA NA NA
"4787" NA NA NA
"4788" NA NA NA
"4789" NA NA NA
"4790" NA NA NA
"4791" NA NA NA
"4792" NA NA NA
"4793" NA NA NA
"4794" NA NA NA
"4795" NA NA NA
"4796" NA NA NA
"4797" NA NA NA
"4798" NA NA NA
"4799" NA NA NA
"4800" NA NA NA
"4801" NA NA NA
"4802" NA NA NA
"4803" NA NA NA
"4804" NA NA NA
"4805" NA NA NA
"4806" NA NA NA
"4807" NA NA NA
"4808" NA NA NA
"4809" NA NA NA
"4810" NA NA NA
"4811" NA NA NA
"4812" NA NA NA
"4813" NA NA NA
"4814" NA NA NA
"4815" NA NA NA
"4816" NA NA NA
"4817" NA NA NA
"4818" NA NA NA
"4819" NA NA NA
"4820" NA NA NA
"4821" NA NA NA
"4822" NA NA NA
"4823" NA NA NA
"4824" NA NA NA
"4825" NA NA NA
"4826" NA NA NA
"4827" NA NA NA
"4828" NA NA NA
"4829" NA NA NA
"4830" NA NA NA
"4831" NA NA NA
"4832" NA NA NA
"4833" NA NA NA
"4834" NA NA NA
"4835" NA NA NA
"4836" NA NA NA
"4837" NA NA NA
"4838" NA NA NA
"4839" NA NA NA
"4840" NA NA NA
"4841" NA NA NA
"4842" NA NA NA
"4843" NA NA NA
"4844" NA NA NA
"4845" NA NA NA
"4846" NA NA NA
"4847" NA NA NA
"4848" NA NA NA
"4849" NA NA NA
"4850" NA NA NA
"4851" NA NA NA
"4852" NA NA NA
"4853" NA NA NA
"4854" NA NA NA
"4855" NA NA NA
"4856" NA NA NA
"4857" NA NA NA
"4858" NA NA NA
"4859" NA NA NA
"4860" NA NA NA
"4861" NA NA NA
"4862" NA NA NA
"4863" NA NA NA
"4864" NA NA NA
"4865" NA NA NA
"4866" NA NA NA
"4867" NA NA NA
"4868" NA NA NA
"4869" NA NA NA
"4870" NA NA NA
"4871" NA NA NA
"4872" NA NA NA
"4873" NA NA NA
"4874" NA NA NA
"4875" NA NA NA
"4876" NA NA NA
"4877" NA NA NA
"4878" NA NA NA
"4879" NA NA NA
"4880" NA NA NA
"4881" NA NA NA
"4882" NA NA NA
"4883" NA NA NA
"4884" NA NA NA
"4885" NA NA NA
"4886" NA NA NA
"4887" NA NA NA
"4888" NA NA NA
"4889" NA NA NA
"4890" NA NA NA
"4891" NA NA NA
"4892" NA NA NA
"4893" NA NA NA
"4894" NA NA NA
"4895" NA NA NA
"4896" NA NA NA
"4897" NA NA NA
"4898" NA NA NA
"4899" NA NA NA
"4900" NA NA NA
"4901" NA NA NA
"4902" NA NA NA
"4903" NA NA NA
"4904" NA NA NA
"4905" NA NA NA
"4906" NA NA NA
"4907" NA NA NA
"4908" NA NA NA
"4909" NA NA NA
"4910" NA NA NA
"4911" NA NA NA
"4912" NA NA NA
"4913" NA NA NA
"4914" NA NA NA
"4915" NA NA NA
"4916" NA NA NA
"4917" NA NA NA
"4918" NA NA NA
"4919" NA NA NA
"4920" NA NA NA
"4921" NA NA NA
"4922" NA NA NA
"4923" NA NA NA
"4924" NA NA NA
"4925" NA NA NA
"4926" NA NA NA
"4927" NA NA NA
"4928" NA NA NA
"4929" NA NA NA
"4930" NA NA NA
"4931" NA NA NA
"4932" NA NA NA
"4933" NA NA NA
"4934" NA NA NA
"4935" NA NA NA
"4936" NA NA NA
"4937" NA NA NA
"4938" NA NA NA
"4939" NA NA NA
"4940" NA NA NA
"4941" NA NA NA
"4942" NA NA NA
"4943" NA NA NA
"4944" NA NA NA
"4945" NA NA NA
"4946" NA NA NA
"4947" NA NA NA
"4948" NA NA NA
"4949" NA NA NA
"4950" NA NA NA
"4951" NA NA NA
"4952" NA NA NA
"4953" NA NA NA
"4954" NA NA NA
"4955" NA NA NA
"4956" NA NA NA
"4957" NA NA NA
"4958" NA NA NA
"4959" NA NA NA
"4960" NA NA NA
"4961" NA NA NA
"4962" NA NA NA
"4963" NA NA NA
"4964" NA NA NA
"4965" NA NA NA
"4966" NA NA NA
"4967" NA NA NA
"4968" NA NA NA
"4969" NA NA NA
"4970" NA NA NA
"4971" NA NA NA
"4972" NA NA NA
"4973" NA NA NA
"4974" NA NA NA
"4975" NA NA NA
"4976" NA NA NA
"4977" NA NA NA
"4978" NA NA NA
"4979" NA NA NA
"4980" NA NA NA
"4981" NA NA NA
"4982" NA NA NA
"4983" NA NA NA
"4984" NA NA NA
"4985" NA NA NA
"4986" NA NA NA
"4987" NA NA NA
"4988" NA NA NA
"4989" NA NA NA
"4990" NA NA NA
"4991" NA NA NA
"4992" NA NA NA
"4993" NA NA NA
"4994" NA NA NA
"4995" NA NA NA
"4996" NA NA NA
"4997" NA NA NA
"4998" NA NA NA
"4999" NA NA NA
"5000" NA NA NA
"5001" NA NA NA
"5002" NA NA NA
"5003" NA NA NA
"5004" NA NA NA
"5005" NA NA NA
"5006" NA NA NA
"5007" NA NA NA
"5008" NA NA NA
"5009" NA NA NA
"5010" NA NA NA
"5011" NA NA NA
"5012" NA NA NA
"5013" NA NA NA
"5014" NA NA NA
"5015" NA NA NA
"5016" NA NA NA
"5017" NA NA NA
"5018" NA NA NA
"5019" NA NA NA
"5020" NA NA NA
"5021" NA NA NA
"5022" NA NA NA
"5023" NA NA NA
"5024" NA NA NA
"5025" NA NA NA
"5026" NA NA NA
"5027" NA NA NA
"5028" NA NA NA
"5029" NA NA NA
"5030" NA NA NA
"5031" NA NA NA
"5032" NA NA NA
"5033" NA NA NA
"5034" NA NA NA
"5035" NA NA NA
"5036" NA NA NA
"5037" NA NA NA
"5038" NA NA NA
"5039" NA NA NA
"5040" NA NA NA
"5041" NA NA NA
"5042" NA NA NA
"5043" NA NA NA
"5044" NA NA NA
"5045" NA NA NA
"5046" NA NA NA
"5047" NA NA NA
"5048" NA NA NA
"5049" NA NA NA
"5050" NA NA NA
"5051" NA NA NA
"5052" NA NA NA
"5053" NA NA NA
"5054" NA NA NA
"5055" NA NA NA
"5056" NA NA NA
"5057" NA NA NA
"5058" NA NA NA
"5059" NA NA NA
"5060" NA NA NA
"5061" NA NA NA
"5062" NA NA NA
"5063" NA NA NA
"5064" NA NA NA
"5065" NA NA NA
"5066" NA NA NA
"5067" NA NA NA
"5068" NA NA NA
"5069" NA NA NA
"5070" NA NA NA
"5071" NA NA NA
"5072" NA NA NA
"5073" NA NA NA
"5074" NA NA NA
"5075" NA NA NA
"5076" NA NA NA
"5077" NA NA NA
"5078" NA NA NA
"5079" NA NA NA
"5080" NA NA NA
"5081" NA NA NA
"5082" NA NA NA
"5083" NA NA NA
"5084" NA NA NA
"5085" NA NA NA
"5086" NA NA NA
"5087" NA NA NA
"5088" NA NA NA
"5089" NA NA NA
"5090" NA NA NA
"5091" NA NA NA
"5092" NA NA NA
"5093" NA NA NA
"5094" NA NA NA
"5095" NA NA NA
"5096" NA NA NA
"5097" NA NA NA
"5098" NA NA NA
"5099" NA NA NA
"5100" NA NA NA
"5101" NA NA NA
"5102" NA NA NA
"5103" NA NA NA
"5104" NA NA NA
"5105" NA NA NA
"5106" NA NA NA
"5107" NA NA NA
"5108" NA NA NA
"5109" NA NA NA
"5110" NA NA NA
"5111" NA NA NA
"5112" NA NA NA
"5113" NA NA NA
"5114" NA NA NA
"5115" NA NA NA
"5116" NA NA NA
"5117" NA NA NA
"5118" NA NA NA
"5119" NA NA NA
"5120" NA NA NA
"5121" NA NA NA
"5122" NA NA NA
"5123" NA NA NA
"5124" NA NA NA
"5125" NA NA NA
"5126" NA NA NA
"5127" NA NA NA
"5128" NA NA NA
"5129" NA NA NA
"5130" NA NA NA
"5131" NA NA NA
"5132" NA NA NA
"5133" NA NA NA
"5134" NA NA NA
"5135" NA NA NA
"5136" NA NA NA
"5137" NA NA NA
"5138" NA NA NA
"5139" NA NA NA
"5140" NA NA NA
"5141" NA NA NA
"5142" NA NA NA
"5143" NA NA NA
"5144" NA NA NA
"5145" NA NA NA
"5146" NA NA NA
"5147" NA NA NA
"5148" NA NA NA
"5149" NA NA NA
"5150" NA NA NA
"5151" NA NA NA
"5152" NA NA NA
"5153" NA NA NA
"5154" NA NA NA
"5155" NA NA NA
"5156" NA NA NA
"5157" NA NA NA
"5158" NA NA NA
"5159" NA NA NA
"5160" NA NA NA
"5161" NA NA NA
"5162" NA NA NA
"5163" NA NA NA
"5164" NA NA NA
"5165" NA NA NA
"5166" NA NA NA
"5167" NA NA NA
"5168" NA NA NA
"5169" NA NA NA
"5170" NA NA NA
"5171" NA NA NA
"5172" NA NA NA
"5173" NA NA NA
"5174" NA NA NA
"5175" NA NA NA
"5176" NA NA NA
"5177" NA NA NA
"5178" NA NA NA
"5179" NA NA NA
"5180" NA NA NA
"5181" NA NA NA
"5182" NA NA NA
"5183" NA NA NA
"5184" NA NA NA
"5185" NA NA NA
"5186" NA NA NA
"5187" NA NA NA
"5188" NA NA NA
"5189" NA NA NA
"5190" NA NA NA
"5191" NA NA NA
"5192" NA NA NA
"5193" NA NA NA
"5194" NA NA NA
"5195" NA NA NA
"5196" NA NA NA
"5197" NA NA NA
"5198" NA NA NA
"5199" NA NA NA
"5200" NA NA NA
"5201" NA NA NA
"5202" NA NA NA
"5203" NA NA NA
"5204" NA NA NA
"5205" NA NA NA
"5206" NA NA NA
"5207" NA NA NA
"5208" NA NA NA
"5209" NA NA NA
"5210" NA NA NA
"5211" NA NA NA
"5212" NA NA NA
"5213" NA NA NA
"5214" NA NA NA
"5215" NA NA NA
"5216" NA NA NA
"5217" NA NA NA
"5218" NA NA NA
"5219" NA NA NA
"5220" NA NA NA
"5221" NA NA NA
"5222" NA NA NA
"5223" NA NA NA
"5224" NA NA NA
"5225" NA NA NA
"5226" NA NA NA
"5227" NA NA NA
"5228" NA NA NA
"5229" NA NA NA
"5230" NA NA NA
"5231" NA NA NA
"5232" NA NA NA
"5233" NA NA NA
"5234" NA NA NA
"5235" NA NA NA
"5236" NA NA NA
"5237" NA NA NA
"5238" NA NA NA
"5239" NA NA NA
"5240" NA NA NA
"5241" NA NA NA
"5242" NA NA NA
"5243" NA NA NA
"5244" NA NA NA
"5245" NA NA NA
"5246" NA NA NA
"5247" NA NA NA
"5248" NA NA NA
"5249" NA NA NA
"5250" NA NA NA
"5251" NA NA NA
"5252" NA NA NA
"5253" NA NA NA
"5254" NA NA NA
"5255" NA NA NA
"5256" NA NA NA
"5257" NA NA NA
"5258" NA NA NA
"5259" NA NA NA
"5260" NA NA NA
"5261" NA NA NA
"5262" NA NA NA
"5263" NA NA NA
"5264" NA NA NA
"5265" NA NA NA
"5266" NA NA NA
"5267" NA NA NA
"5268" NA NA NA
"5269" NA NA NA
"5270" NA NA NA
"5271" NA NA NA
"5272" NA NA NA
"5273" NA NA NA
"5274" NA NA NA
"5275" NA NA NA
"5276" NA NA NA
"5277" NA NA NA
"5278" NA NA NA
"5279" NA NA NA
"5280" NA NA NA
"5281" NA NA NA
"5282" NA NA NA
"5283" NA NA NA
"5284" NA NA NA
"5285" NA NA NA
"5286" NA NA NA
"5287" NA NA NA
"5288" NA NA NA
"5289" NA NA NA
"5290" NA NA NA
"5291" NA NA NA
"5292" NA NA NA
"5293" NA NA NA
"5294" NA NA NA
"5295" NA NA NA
"5296" NA NA NA
"5297" NA NA NA
"5298" NA NA NA
"5299" NA NA NA
"5300" NA NA NA
"5301" NA NA NA
"5302" NA NA NA
"5303" NA NA NA
"5304" NA NA NA
"5305" NA NA NA
"5306" NA NA NA
"5307" NA NA NA
"5308" NA NA NA
"5309" NA NA NA
"5310" NA NA NA
"5311" NA NA NA
"5312" NA NA NA
"5313" NA NA NA
"5314" NA NA NA
"5315" NA NA NA
"5316" NA NA NA
"5317" NA NA NA
"5318" NA NA NA
"5319" NA NA NA
"5320" NA NA NA
"5321" NA NA NA
"5322" NA NA NA
"5323" NA NA NA
"5324" NA NA NA
"5325" NA NA NA
"5326" NA NA NA
"5327" NA NA NA
"5328" NA NA NA
"5329" NA NA NA
"5330" NA NA NA
"5331" NA NA NA
"5332" NA NA NA
"5333" NA NA NA
"5334" NA NA NA
"5335" NA NA NA
"5336" NA NA NA
"5337" NA NA NA
"5338" NA NA NA
"5339" NA NA NA
"5340" NA NA NA
"5341" NA NA NA
"5342" NA NA NA
"5343" NA NA NA
"5344" NA NA NA
"5345" NA NA NA
"5346" NA NA NA
"5347" NA NA NA
"5348" NA NA NA
"5349" NA NA NA
"5350" NA NA NA
"5351" NA NA NA
"5352" NA NA NA
"5353" NA NA NA
"5354" NA NA NA
"5355" NA NA NA
"5356" NA NA NA
"5357" NA NA NA
"5358" NA NA NA
"5359" NA NA NA
"5360" NA NA NA
"5361" NA NA NA
"5362" NA NA NA
"5363" NA NA NA
"5364" NA NA NA
"5365" NA NA NA
"5366" NA NA NA
"5367" NA NA NA
"5368" NA NA NA
"5369" NA NA NA
"5370" NA NA NA
"5371" NA NA NA
"5372" NA NA NA
"5373" NA NA NA
"5374" NA NA NA
"5375" NA NA NA
"5376" NA NA NA
"5377" NA NA NA
"5378" NA NA NA
"5379" NA NA NA
"5380" NA NA NA
"5381" NA NA NA
"5382" NA NA NA
"5383" NA NA NA
"5384" NA NA NA
"5385" NA NA NA
"5386" NA NA NA
"5387" NA NA NA
"5388" NA NA NA
"5389" NA NA NA
"5390" NA NA NA
"5391" NA NA NA
"5392" NA NA NA
"5393" NA NA NA
"5394" NA NA NA
"5395" NA NA NA
"5396" NA NA NA
"5397" NA NA NA
"5398" NA NA NA
"5399" NA NA NA
"5400" NA NA NA
"5401" NA NA NA
"5402" NA NA NA
"5403" NA NA NA
"5404" NA NA NA
"5405" NA NA NA
"5406" NA NA NA
"5407" NA NA NA
"5408" NA NA NA
"5409" NA NA NA
"5410" NA NA NA
"5411" NA NA NA
"5412" NA NA NA
"5413" NA NA NA
"5414" NA NA NA
"5415" NA NA NA
"5416" NA NA NA
"5417" NA NA NA
"5418" NA NA NA
"5419" NA NA NA
"5420" NA NA NA
"5421" NA NA NA
"5422" NA NA NA
"5423" NA NA NA
"5424" NA NA NA
"5425" NA NA NA
"5426" NA NA NA
"5427" NA NA NA
"5428" NA NA NA
"5429" NA NA NA
"5430" NA NA NA
"5431" NA NA NA
"5432" NA NA NA
"5433" NA NA NA
"5434" NA NA NA
"5435" NA NA NA
"5436" NA NA NA
"5437" NA NA NA
"5438" NA NA NA
"5439" NA NA NA
"5440" NA NA NA
"5441" NA NA NA
"5442" NA NA NA
"5443" NA NA NA
"5444" NA NA NA
"5445" NA NA NA
"5446" NA NA NA
"5447" NA NA NA
"5448" NA NA NA
"5449" NA NA NA
"5450" NA NA NA
"5451" NA NA NA
"5452" NA NA NA
"5453" NA NA NA
"5454" NA NA NA
"5455" NA NA NA
"5456" NA NA NA
"5457" NA NA NA
"5458" NA NA NA
"5459" NA NA NA
"5460" NA NA NA
"5461" NA NA NA
"5462" NA NA NA
"5463" NA NA NA
"5464" NA NA NA
"5465" NA NA NA
"5466" NA NA NA
"5467" NA NA NA
"5468" NA NA NA
"5469" NA NA NA
"5470" NA NA NA
"5471" NA NA NA
"5472" NA NA NA
"5473" NA NA NA
"5474" NA NA NA
"5475" NA NA NA
"5476" NA NA NA
"5477" NA NA NA
"5478" NA NA NA
"5479" NA NA NA
"5480" NA NA NA
"5481" NA NA NA
"5482" NA NA NA
"5483" NA NA NA
"5484" NA NA NA
"5485" NA NA NA
"5486" NA NA NA
"5487" NA NA NA
"5488" NA NA NA
"5489" NA NA NA
"5490" NA NA NA
"5491" NA NA NA
"5492" NA NA NA
"5493" NA NA NA
"5494" NA NA NA
"5495" NA NA NA
"5496" NA NA NA
"5497" NA NA NA
"5498" NA NA NA
"5499" NA NA NA
"5500" NA NA NA
"5501" NA NA NA
"5502" NA NA NA
"5503" NA NA NA
"5504" NA NA NA
"5505" NA NA NA
"5506" NA NA NA
"5507" NA NA NA
"5508" NA NA NA
"5509" NA NA NA
"5510" NA NA NA
"5511" NA NA NA
"5512" NA NA NA
"5513" NA NA NA
"5514" NA NA NA
"5515" NA NA NA
"5516" NA NA NA
"5517" NA NA NA
"5518" NA NA NA
"5519" NA NA NA
"5520" NA NA NA
"5521" NA NA NA
"5522" NA NA NA
"5523" NA NA NA
"5524" NA NA NA
"5525" NA NA NA
"5526" NA NA NA
"5527" NA NA NA
"5528" NA NA NA
"5529" NA NA NA
"5530" NA NA NA
"5531" NA NA NA
"5532" NA NA NA
"5533" NA NA NA
"5534" NA NA NA
"5535" NA NA NA
"5536" NA NA NA
"5537" NA NA NA
"5538" NA NA NA
"5539" NA NA NA
"5540" NA NA NA
"5541" NA NA NA
"5542" NA NA NA
"5543" NA NA NA
"5544" NA NA NA
"5545" NA NA NA
"5546" NA NA NA
"5547" NA NA NA
"5548" NA NA NA
"5549" NA NA NA
"5550" NA NA NA
"5551" NA NA NA
"5552" NA NA NA
"5553" NA NA NA
"5554" NA NA NA
"5555" NA NA NA
"5556" NA NA NA
"5557" NA NA NA
"5558" NA NA NA
"5559" NA NA NA
"5560" NA NA NA
"5561" NA NA NA
"5562" NA NA NA
"5563" NA NA NA
"5564" NA NA NA
"5565" NA NA NA
"5566" NA NA NA
"5567" NA NA NA
"5568" NA NA NA
"5569" NA NA NA
"5570" NA NA NA
"5571" NA NA NA
"5572" NA NA NA
"5573" NA NA NA
"5574" NA NA NA
"5575" NA NA NA
"5576" NA NA NA
"5577" NA NA NA
"5578" NA NA NA
"5579" NA NA NA
"5580" NA NA NA
"5581" NA NA NA
"5582" NA NA NA
"5583" NA NA NA
"5584" NA NA NA
"5585" NA NA NA
"5586" NA NA NA
"5587" NA NA NA
"5588" NA NA NA
"5589" NA NA NA
"5590" NA NA NA
"5591" NA NA NA
"5592" NA NA NA
"5593" NA NA NA
"5594" NA NA NA
"5595" NA NA NA
"5596" NA NA NA
"5597" NA NA NA
"5598" NA NA NA
"5599" NA NA NA
"5600" NA NA NA
"5601" NA NA NA
"5602" NA NA NA
"5603" NA NA NA
"5604" NA NA NA
"5605" NA NA NA
"5606" NA NA NA
"5607" NA NA NA
"5608" NA NA NA
"5609" NA NA NA
"5610" NA NA NA
"5611" NA NA NA
"5612" NA NA NA
"5613" NA NA NA
"5614" NA NA NA
"5615" NA NA NA
"5616" NA NA NA
"5617" NA NA NA
"5618" NA NA NA
"5619" NA NA NA
"5620" NA NA NA
"5621" NA NA NA
"5622" NA NA NA
"5623" NA NA NA
"5624" NA NA NA
"5625" NA NA NA
"5626" NA NA NA
"5627" NA NA NA
"5628" NA NA NA
"5629" NA NA NA
"5630" NA NA NA
"5631" NA NA NA
"5632" NA NA NA
"5633" NA NA NA
"5634" NA NA NA
"5635" NA NA NA
"5636" NA NA NA
"5637" NA NA NA
"5638" NA NA NA
"5639" NA NA NA
"5640" NA NA NA
"5641" NA NA NA
"5642" NA NA NA
"5643" NA NA NA
"5644" NA NA NA
"5645" NA NA NA
"5646" NA NA NA
"5647" NA NA NA
"5648" NA NA NA
"5649" NA NA NA
"5650" NA NA NA
"5651" NA NA NA
"5652" NA NA NA
"5653" NA NA NA
"5654" NA NA NA
"5655" NA NA NA
"5656" NA NA NA
"5657" NA NA NA
"5658" NA NA NA
"5659" NA NA NA
"5660" NA NA NA
"5661" NA NA NA
"5662" NA NA NA
"5663" NA NA NA
"5664" NA NA NA
"5665" NA NA NA
"5666" NA NA NA
"5667" NA NA NA
"5668" NA NA NA
"5669" NA NA NA
"5670" NA NA NA
"5671" NA NA NA
"5672" NA NA NA
"5673" NA NA NA
"5674" NA NA NA
"5675" NA NA NA
"5676" NA NA NA
"5677" NA NA NA
"5678" NA NA NA
"5679" NA NA NA
"5680" NA NA NA
"5681" NA NA NA
"5682" NA NA NA
"5683" NA NA NA
"5684" NA NA NA
"5685" NA NA NA
"5686" NA NA NA
"5687" NA NA NA
"5688" NA NA NA
"5689" NA NA NA
"5690" NA NA NA
"5691" NA NA NA
"5692" NA NA NA
"5693" NA NA NA
"5694" NA NA NA
"5695" NA NA NA
"5696" NA NA NA
"5697" NA NA NA
"5698" NA NA NA
"5699" NA NA NA
"5700" NA NA NA
"5701" NA NA NA
"5702" NA NA NA
"5703" NA NA NA
"5704" NA NA NA
"5705" NA NA NA
"5706" NA NA NA
"5707" NA NA NA
"5708" NA NA NA
"5709" NA NA NA
"5710" NA NA NA
"5711" NA NA NA
"5712" NA NA NA
"5713" NA NA NA
"5714" NA NA NA
"5715" NA NA NA
"5716" NA NA NA
"5717" NA NA NA
"5718" NA NA NA
"5719" NA NA NA
"5720" NA NA NA
"5721" NA NA NA
"5722" NA NA NA
"5723" NA NA NA
"5724" NA NA NA
"5725" NA NA NA
"5726" NA NA NA
"5727" NA NA NA
"5728" NA NA NA
"5729" NA NA NA
"5730" NA NA NA
"5731" NA NA NA
"5732" NA NA NA
"5733" NA NA NA
"5734" NA NA NA
"5735" NA NA NA
"5736" NA NA NA
"5737" NA NA NA
"5738" NA NA NA
"5739" NA NA NA
"5740" NA NA NA
"5741" NA NA NA
"5742" NA NA NA
"5743" NA NA NA
"5744" NA NA NA
"5745" NA NA NA
"5746" NA NA NA
"5747" NA NA NA
"5748" NA NA NA
"5749" NA NA NA
"5750" NA NA NA
"5751" NA NA NA
"5752" NA NA NA
"5753" NA NA NA
"5754" NA NA NA
"5755" NA NA NA
"5756" NA NA NA
"5757" NA NA NA
"5758" NA NA NA
"5759" NA NA NA
"5760" NA NA NA
"5761" NA NA NA
"5762" NA NA NA
"5763" NA NA NA
"5764" NA NA NA
"5765" NA NA NA
"5766" NA NA NA
"5767" NA NA NA
"5768" NA NA NA
"5769" NA NA NA
"5770" NA NA NA
"5771" NA NA NA
"5772" NA NA NA
"5773" NA NA NA
"5774" NA NA NA
"5775" NA NA NA
"5776" NA NA NA
"5777" NA NA NA
"5778" NA NA NA
"5779" NA NA NA
"5780" NA NA NA
"5781" NA NA NA
"5782" NA NA NA
"5783" NA NA NA
"5784" NA NA NA
"5785" NA NA NA
"5786" NA NA NA
"5787" NA NA NA
"5788" NA NA NA
"5789" NA NA NA
"5790" NA NA NA
"5791" NA NA NA
"5792" NA NA NA
"5793" NA NA NA
"5794" NA NA NA
"5795" NA NA NA
"5796" NA NA NA
"5797" NA NA NA
"5798" NA NA NA
"5799" NA NA NA
"5800" NA NA NA
"5801" NA NA NA
"5802" NA NA NA
"5803" NA NA NA
"5804" NA NA NA
"5805" NA NA NA
"5806" NA NA NA
"5807" NA NA NA
"5808" NA NA NA
"5809" NA NA NA
"5810" NA NA NA
"5811" NA NA NA
"5812" NA NA NA
"5813" NA NA NA
"5814" NA NA NA
"5815" NA NA NA
"5816" NA NA NA
"5817" NA NA NA
"5818" NA NA NA
"5819" NA NA NA
"5820" NA NA NA
"5821" NA NA NA
"5822" NA NA NA
"5823" NA NA NA
"5824" NA NA NA
"5825" NA NA NA
"5826" NA NA NA
"5827" NA NA NA
"5828" NA NA NA
"5829" NA NA NA
"5830" NA NA NA
"5831" NA NA NA
"5832" NA NA NA
"5833" NA NA NA
"5834" NA NA NA
"5835" NA NA NA
"5836" NA NA NA
"5837" NA NA NA
"5838" NA NA NA
"5839" NA NA NA
"5840" NA NA NA
"5841" NA NA NA
"5842" NA NA NA
"5843" NA NA NA
"5844" NA NA NA
"5845" NA NA NA
"5846" NA NA NA
"5847" NA NA NA
"5848" NA NA NA
"5849" NA NA NA
"5850" NA NA NA
"5851" NA NA NA
"5852" NA NA NA
"5853" NA NA NA
"5854" NA NA NA
"5855" NA NA NA
"5856" NA NA NA
"5857" NA NA NA
"5858" NA NA NA
"5859" NA NA NA
"5860" NA NA NA
"5861" NA NA NA
"5862" NA NA NA
"5863" NA NA NA
"5864" NA NA NA
"5865" NA NA NA
"5866" NA NA NA
"5867" NA NA NA
"5868" NA NA NA
"5869" NA NA NA
"5870" NA NA NA
"5871" NA NA NA
"5872" NA NA NA
"5873" NA NA NA
"5874" NA NA NA
"5875" NA NA NA
"5876" NA NA NA
"5877" NA NA NA
"5878" NA NA NA
"5879" NA NA NA
"5880" NA NA NA
"5881" NA NA NA
"5882" NA NA NA
"5883" NA NA NA
"5884" NA NA NA
"5885" NA NA NA
"5886" NA NA NA
"5887" NA NA NA
"5888" NA NA NA
"5889" NA NA NA
"5890" NA NA NA
"5891" NA NA NA
"5892" NA NA NA
"5893" NA NA NA
"5894" NA NA NA
"5895" NA NA NA
"5896" NA NA NA
"5897" NA NA NA
"5898" NA NA NA
"5899" NA NA NA
"5900" NA NA NA
"5901" NA NA NA
"5902" NA NA NA
"5903" NA NA NA
"5904" NA NA NA
"5905" NA NA NA
"5906" NA NA NA
"5907" NA NA NA
"5908" NA NA NA
"5909" NA NA NA
"5910" NA NA NA
"5911" NA NA NA
"5912" NA NA NA
"5913" NA NA NA
"5914" NA NA NA
"5915" NA NA NA
"5916" NA NA NA
"5917" NA NA NA
"5918" NA NA NA
"5919" NA NA NA
"5920" NA NA NA
"5921" NA NA NA
"5922" NA NA NA
"5923" NA NA NA
"5924" NA NA NA
"5925" NA NA NA
"5926" NA NA NA
"5927" NA NA NA
"5928" NA NA NA
"5929" NA NA NA
"5930" NA NA NA
"5931" NA NA NA
"5932" NA NA NA
"5933" NA NA NA
"5934" NA NA NA
"5935" NA NA NA
"5936" NA NA NA
"5937" NA NA NA
"5938" NA NA NA
"5939" NA NA NA
"5940" NA NA NA
"5941" NA NA NA
"5942" NA NA NA
"5943" NA NA NA
"5944" NA NA NA
"5945" NA NA NA
"5946" NA NA NA
"5947" NA NA NA
"5948" NA NA NA
"5949" NA NA NA
"5950" NA NA NA
"5951" NA NA NA
"5952" NA NA NA
"5953" NA NA NA
"5954" NA NA NA
"5955" NA NA NA
"5956" NA NA NA
"5957" NA NA NA
"5958" NA NA NA
"5959" NA NA NA
"5960" NA NA NA
"5961" NA NA NA
"5962" NA NA NA
"5963" NA NA NA
"5964" NA NA NA
"5965" NA NA NA
"5966" NA NA NA
"5967" NA NA NA
"5968" NA NA NA
"5969" NA NA NA
"5970" NA NA NA
"5971" NA NA NA
"5972" NA NA NA
"5973" NA NA NA
"5974" NA NA NA
"5975" NA NA NA
"5976" NA NA NA
"5977" NA NA NA
"5978" NA NA NA
"5979" NA NA NA
"5980" NA NA NA
"5981" NA NA NA
"5982" NA NA NA
"5983" NA NA NA
"5984" NA NA NA
"5985" NA NA NA
"5986" NA NA NA
"5987" NA NA NA
"5988" NA NA NA
"5989" NA NA NA
"5990" NA NA NA
"5991" NA NA NA
"5992" NA NA NA
"5993" NA NA NA
"5994" NA NA NA
"5995" NA NA NA
"5996" NA NA NA
"5997" NA NA NA
"5998" NA NA NA
"5999" NA NA NA
"6000" NA NA NA
"6001" NA NA NA
"6002" NA NA NA
"6003" NA NA NA
"6004" NA NA NA
"6005" NA NA NA
"6006" NA NA NA
"6007" NA NA NA
"6008" NA NA NA
"6009" NA NA NA
"6010" NA NA NA
"6011" NA NA NA
"6012" NA NA NA
"6013" NA NA NA
"6014" NA NA NA
"6015" NA NA NA
"6016" NA NA NA
"6017" NA NA NA
"6018" NA NA NA
"6019" NA NA NA
"6020" NA NA NA
"6021" NA NA NA
"6022" NA NA NA
"6023" NA NA NA
"6024" NA NA NA
"6025" NA NA NA
"6026" NA NA NA
"6027" NA NA NA
"6028" NA NA NA
"6029" NA NA NA
"6030" NA NA NA
"6031" NA NA NA
"6032" NA NA NA
"6033" NA NA NA
"6034" NA NA NA
"6035" NA NA NA
"6036" NA NA NA
"6037" NA NA NA
"6038" NA NA NA
"6039" NA NA NA
"6040" NA NA NA
"6041" NA NA NA
"6042" NA NA NA
"6043" NA NA NA
"6044" NA NA NA
"6045" NA NA NA
"6046" NA NA NA
"6047" NA NA NA
"6048" NA NA NA
"6049" NA NA NA
"6050" NA NA NA
"6051" NA NA NA
"6052" NA NA NA
"6053" NA NA NA
"6054" NA NA NA
"6055" NA NA NA
"6056" NA NA NA
"6057" NA NA NA
"6058" NA NA NA
"6059" NA NA NA
"6060" NA NA NA
"6061" NA NA NA
"6062" NA NA NA
"6063" NA NA NA
"6064" NA NA NA
"6065" NA NA NA
"6066" NA NA NA
"6067" NA NA NA
"6068" NA NA NA
"6069" NA NA NA
"6070" NA NA NA
"6071" NA NA NA
"6072" NA NA NA
"6073" NA NA NA
"6074" NA NA NA
"6075" NA NA NA
"6076" NA NA NA
"6077" NA NA NA
"6078" NA NA NA
"6079" NA NA NA
"6080" NA NA NA
"6081" NA NA NA
"6082" NA NA NA
"6083" NA NA NA
"6084" NA NA NA
"6085" NA NA NA
"6086" NA NA NA
"6087" NA NA NA
"6088" NA NA NA
"6089" NA NA NA
"6090" NA NA NA
"6091" NA NA NA
"6092" NA NA NA
"6093" NA NA NA
"6094" NA NA NA
"6095" NA NA NA
"6096" NA NA NA
"6097" NA NA NA
"6098" NA NA NA
"6099" NA NA NA
"6100" NA NA NA
"6101" NA NA NA
"6102" NA NA NA
"6103" NA NA NA
"6104" NA NA NA
"6105" NA NA NA
"6106" NA NA NA
"6107" NA NA NA
"6108" NA NA NA
"6109" NA NA NA
"6110" NA NA NA
"6111" NA NA NA
"6112" NA NA NA
"6113" NA NA NA
"6114" NA NA NA
"6115" NA NA NA
"6116" NA NA NA
"6117" NA NA NA
"6118" NA NA NA
"6119" NA NA NA
"6120" NA NA NA
"6121" NA NA NA
"6122" NA NA NA
"6123" NA NA NA
"6124" NA NA NA
"6125" NA NA NA
"6126" NA NA NA
"6127" NA NA NA
"6128" NA NA NA
"6129" NA NA NA
"6130" NA NA NA
"6131" NA NA NA
"6132" NA NA NA
"6133" NA NA NA
"6134" NA NA NA
"6135" NA NA NA
"6136" NA NA NA
"6137" NA NA NA
"6138" NA NA NA
"6139" NA NA NA
"6140" NA NA NA
"6141" NA NA NA
"6142" NA NA NA
"6143" NA NA NA
"6144" NA NA NA
"6145" NA NA NA
"6146" NA NA NA
"6147" NA NA NA
"6148" NA NA NA
"6149" NA NA NA
"6150" NA NA NA
"6151" NA NA NA
"6152" NA NA NA
"6153" NA NA NA
"6154" NA NA NA
"6155" NA NA NA
"6156" NA NA NA
"6157" NA NA NA
"6158" NA NA NA
"6159" NA NA NA
"6160" NA NA NA
"6161" NA NA NA
"6162" NA NA NA
"6163" NA NA NA
"6164" NA NA NA
"6165" NA NA NA
"6166" NA NA NA
"6167" NA NA NA
"6168" NA NA NA
"6169" NA NA NA
"6170" NA NA NA
"6171" NA NA NA
"6172" NA NA NA
"6173" NA NA NA
"6174" NA NA NA
"6175" NA NA NA
"6176" NA NA NA
"6177" NA NA NA
"6178" NA NA NA
"6179" NA NA NA
"6180" NA NA NA
"6181" NA NA NA
"6182" NA NA NA
"6183" NA NA NA
"6184" NA NA NA
"6185" NA NA NA
"6186" NA NA NA
"6187" NA NA NA
"6188" NA NA NA
"6189" NA NA NA
"6190" NA NA NA
"6191" NA NA NA
"6192" NA NA NA
"6193" NA NA NA
"6194" NA NA NA
"6195" NA NA NA
"6196" NA NA NA
"6197" NA NA NA
"6198" NA NA NA
"6199" NA NA NA
"6200" NA NA NA
"6201" NA NA NA
"6202" NA NA NA
"6203" NA NA NA
"6204" NA NA NA
"6205" NA NA NA
"6206" NA NA NA
"6207" NA NA NA
"6208" NA NA NA
"6209" NA NA NA
"6210" NA NA NA
"6211" NA NA NA
"6212" NA NA NA
"6213" NA NA NA
"6214" NA NA NA
"6215" NA NA NA
"6216" NA NA NA
"6217" NA NA NA
"6218" NA NA NA
"6219" NA NA NA
"6220" NA NA NA
"6221" NA NA NA
"6222" NA NA NA
"6223" NA NA NA
"6224" NA NA NA
"6225" NA NA NA
"6226" NA NA NA
"6227" NA NA NA
"6228" NA NA NA
"6229" NA NA NA
"6230" NA NA NA
"6231" NA NA NA
"6232" NA NA NA
"6233" NA NA NA
"6234" NA NA NA
"6235" NA NA NA
"6236" NA NA NA
"6237" NA NA NA
"6238" NA NA NA
"6239" NA NA NA
"6240" NA NA NA
"6241" NA NA NA
"6242" NA NA NA
"6243" NA NA NA
"6244" NA NA NA
"6245" NA NA NA
"6246" NA NA NA
"6247" NA NA NA
"6248" NA NA NA
"6249" NA NA NA
"6250" NA NA NA
"6251" NA NA NA
"6252" NA NA NA
"6253" NA NA NA
"6254" NA NA NA
"6255" NA NA NA
"6256" NA NA NA
"6257" NA NA NA
"6258" NA NA NA
"6259" NA NA NA
"6260" NA NA NA
"6261" NA NA NA
"6262" NA NA NA
"6263" NA NA NA
"6264" NA NA NA
"6265" NA NA NA
"6266" NA NA NA
"6267" NA NA NA
"6268" NA NA NA
"6269" NA NA NA
"6270" NA NA NA
"6271" NA NA NA
"6272" NA NA NA
"6273" NA NA NA
"6274" NA NA NA
"6275" NA NA NA
"6276" NA NA NA
"6277" NA NA NA
"6278" NA NA NA
"6279" NA NA NA
"6280" NA NA NA
"6281" NA NA NA
"6282" NA NA NA
"6283" NA NA NA
"6284" NA NA NA
"6285" NA NA NA
"6286" NA NA NA
"6287" NA NA NA
"6288" NA NA NA
"6289" NA NA NA
"6290" NA NA NA
"6291" NA NA NA
"6292" NA NA NA
"6293" NA NA NA
"6294" NA NA NA
"6295" NA NA NA
"6296" NA NA NA
"6297" NA NA NA
"6298" NA NA NA
"6299" NA NA NA
"6300" NA NA NA
"6301" NA NA NA
"6302" NA NA NA
"6303" NA NA NA
"6304" NA NA NA
"6305" NA NA NA
"6306" NA NA NA
"6307" NA NA NA
"6308" NA NA NA
"6309" NA NA NA
"6310" NA NA NA
"6311" NA NA NA
"6312" NA NA NA
"6313" NA NA NA
"6314" NA NA NA
"6315" NA NA NA
"6316" NA NA NA
"6317" NA NA NA
"6318" NA NA NA
"6319" NA NA NA
"6320" NA NA NA
"6321" NA NA NA
"6322" NA NA NA
"6323" NA NA NA
"6324" NA NA NA
"6325" NA NA NA
"6326" NA NA NA
"6327" NA NA NA
"6328" NA NA NA
"6329" NA NA NA
"6330" NA NA NA
"6331" NA NA NA
"6332" NA NA NA
"6333" NA NA NA
"6334" NA NA NA
"6335" NA NA NA
"6336" NA NA NA
"6337" NA NA NA
"6338" NA NA NA
"6339" NA NA NA
"6340" NA NA NA
"6341" NA NA NA
"6342" NA NA NA
"6343" NA NA NA
"6344" NA NA NA
"6345" NA NA NA
"6346" NA NA NA
"6347" NA NA NA
"6348" NA NA NA
"6349" NA NA NA
"6350" NA NA NA
"6351" NA NA NA
"6352" NA NA NA
"6353" NA NA NA
"6354" NA NA NA
"6355" NA NA NA
"6356" NA NA NA
"6357" NA NA NA
"6358" NA NA NA
"6359" NA NA NA
"6360" NA NA NA
"6361" NA NA NA
"6362" NA NA NA
"6363" NA NA NA
"6364" NA NA NA
"6365" NA NA NA
"6366" NA NA NA
"6367" NA NA NA
"6368" NA NA NA
"6369" NA NA NA
"6370" NA NA NA
"6371" NA NA NA
"6372" NA NA NA
"6373" NA NA NA
"6374" NA NA NA
"6375" NA NA NA
"6376" NA NA NA
"6377" NA NA NA
"6378" NA NA NA
"6379" NA NA NA
"6380" NA NA NA
"6381" NA NA NA
"6382" NA NA NA
"6383" NA NA NA
"6384" NA NA NA
"6385" NA NA NA
"6386" NA NA NA
"6387" NA NA NA
"6388" NA NA NA
"6389" NA NA NA
"6390" NA NA NA
"6391" NA NA NA
"6392" NA NA NA
"6393" NA NA NA
"6394" NA NA NA
"6395" NA NA NA
"6396" NA NA NA
"6397" NA NA NA
"6398" NA NA NA
"6399" NA NA NA
"6400" NA NA NA
"6401" NA NA NA
"6402" NA NA NA
"6403" NA NA NA
"6404" NA NA NA
"6405" NA NA NA
"6406" NA NA NA
"6407" NA NA NA
"6408" NA NA NA
"6409" NA NA NA
"6410" NA NA NA
"6411" NA NA NA
"6412" NA NA NA
"6413" NA NA NA
"6414" NA NA NA
"6415" NA NA NA
"6416" NA NA NA
"6417" NA NA NA
"6418" NA NA NA
"6419" NA NA NA
"6420" NA NA NA
"6421" NA NA NA
"6422" NA NA NA
"6423" NA NA NA
"6424" NA NA NA
"6425" NA NA NA
"6426" NA NA NA
"6427" NA NA NA
"6428" NA NA NA
"6429" NA NA NA
"6430" NA NA NA
"6431" NA NA NA
"6432" NA NA NA
"6433" NA NA NA
"6434" NA NA NA
"6435" NA NA NA
"6436" NA NA NA
"6437" NA NA NA
"6438" NA NA NA
"6439" NA NA NA
"6440" NA NA NA
"6441" NA NA NA
"6442" NA NA NA
"6443" NA NA NA
"6444" NA NA NA
"6445" NA NA NA
"6446" NA NA NA
"6447" NA NA NA
"6448" NA NA NA
"6449" NA NA NA
"6450" NA NA NA
"6451" NA NA NA
"6452" NA NA NA
"6453" NA NA NA
"6454" NA NA NA
"6455" NA NA NA
"6456" NA NA NA
"6457" NA NA NA
"6458" NA NA NA
"6459" NA NA NA
"6460" NA NA NA
"6461" NA NA NA
"6462" NA NA NA
"6463" NA NA NA
"6464" NA NA NA
"6465" NA NA NA
"6466" NA NA NA
"6467" NA NA NA
"6468" NA NA NA
"6469" NA NA NA
"6470" NA NA NA
"6471" NA NA NA
"6472" NA NA NA
"6473" NA NA NA
"6474" NA NA NA
"6475" NA NA NA
"6476" NA NA NA
"6477" NA NA NA
"6478" NA NA NA
"6479" NA NA NA
"6480" NA NA NA
"6481" NA NA NA
"6482" NA NA NA
"6483" NA NA NA
"6484" NA NA NA
"6485" NA NA NA
"6486" NA NA NA
"6487" NA NA NA
"6488" NA NA NA
"6489" NA NA NA
"6490" NA NA NA
"6491" NA NA NA
"6492" NA NA NA
"6493" NA NA NA
"6494" NA NA NA
"6495" NA NA NA
"6496" NA NA NA
"6497" NA NA NA
"6498" NA NA NA
"6499" NA NA NA
"6500" NA NA NA
"6501" NA NA NA
"6502" NA NA NA
"6503" NA NA NA
"6504" NA NA NA
"6505" NA NA NA
"6506" NA NA NA
"6507" NA NA NA
"6508" NA NA NA
"6509" NA NA NA
"6510" NA NA NA
"6511" NA NA NA
"6512" NA NA NA
"6513" NA NA NA
"6514" NA NA NA
"6515" NA NA NA
"6516" NA NA NA
"6517" NA NA NA
"6518" NA NA NA
"6519" NA NA NA
"6520" NA NA NA
"6521" NA NA NA
"6522" NA NA NA
"6523" NA NA NA
"6524" NA NA NA
"6525" NA NA NA
"6526" NA NA NA
"6527" NA NA NA
"6528" NA NA NA
"6529" NA NA NA
"6530" NA NA NA
"6531" NA NA NA
"6532" NA NA NA
"6533" NA NA NA
"6534" NA NA NA
"6535" NA NA NA
"6536" NA NA NA
"6537" NA NA NA
"6538" NA NA NA
"6539" NA NA NA
"6540" NA NA NA
"6541" NA NA NA
"6542" NA NA NA
"6543" NA NA NA
"6544" NA NA NA
"6545" NA NA NA
"6546" NA NA NA
"6547" NA NA NA
"6548" NA NA NA
"6549" NA NA NA
"6550" NA NA NA
"6551" NA NA NA
"6552" NA NA NA
"6553" NA NA NA
"6554" NA NA NA
"6555" NA NA NA
"6556" NA NA NA
"6557" NA NA NA
"6558" NA NA NA
"6559" NA NA NA
"6560" NA NA NA
"6561" NA NA NA
"6562" NA NA NA
"6563" NA NA NA
"6564" NA NA NA
"6565" NA NA NA
"6566" NA NA NA
"6567" NA NA NA
"6568" NA NA NA
"6569" NA NA NA
"6570" NA NA NA
"6571" NA NA NA
"6572" NA NA NA
"6573" NA NA NA
"6574" NA NA NA
"6575" NA NA NA
"6576" NA NA NA
"6577" NA NA NA
"6578" NA NA NA
"6579" NA NA NA
"6580" NA NA NA
"6581" NA NA NA
"6582" NA NA NA
"6583" NA NA NA
"6584" NA NA NA
"6585" NA NA NA
"6586" NA NA NA
"6587" NA NA NA
"6588" NA NA NA
"6589" NA NA NA
"6590" NA NA NA
"6591" NA NA NA
"6592" NA NA NA
"6593" NA NA NA
"6594" NA NA NA
"6595" NA NA NA
"6596" NA NA NA
"6597" NA NA NA
"6598" NA NA NA
"6599" NA NA NA
"6600" NA NA NA
"6601" NA NA NA
"6602" NA NA NA
"6603" NA NA NA
"6604" NA NA NA
"6605" NA NA NA
"6606" NA NA NA
"6607" NA NA NA
"6608" NA NA NA
"6609" NA NA NA
"6610" NA NA NA
"6611" NA NA NA
"6612" NA NA NA
"6613" NA NA NA
"6614" NA NA NA
"6615" NA NA NA
"6616" NA NA NA
"6617" NA NA NA
"6618" NA NA NA
"6619" NA NA NA
"6620" NA NA NA
"6621" NA NA NA
"6622" NA NA NA
"6623" NA NA NA
"6624" NA NA NA
"6625" NA NA NA
"6626" NA NA NA
"6627" NA NA NA
"6628" NA NA NA
"6629" NA NA NA
"6630" NA NA NA
"6631" NA NA NA
"6632" NA NA NA
"6633" NA NA NA
"6634" NA NA NA
"6635" NA NA NA
"6636" NA NA NA
"6637" NA NA NA
"6638" NA NA NA
"6639" NA NA NA
"6640" NA NA NA
"6641" NA NA NA
"6642" NA NA NA
"6643" NA NA NA
"6644" NA NA NA
"6645" NA NA NA
"6646" NA NA NA
"6647" NA NA NA
"6648" NA NA NA
"6649" NA NA NA
"6650" NA NA NA
"6651" NA NA NA
"6652" NA NA NA
"6653" NA NA NA
"6654" NA NA NA
"6655" NA NA NA
"6656" NA NA NA
"6657" NA NA NA
"6658" NA NA NA
"6659" NA NA NA
"6660" NA NA NA
"6661" NA NA NA
"6662" NA NA NA
"6663" NA NA NA
"6664" NA NA NA
"6665" NA NA NA
"6666" NA NA NA
"6667" NA NA NA
"6668" NA NA NA
"6669" NA NA NA
"6670" NA NA NA
"6671" NA NA NA
"6672" NA NA NA
"6673" NA NA NA
"6674" NA NA NA
"6675" NA NA NA
"6676" NA NA NA
"6677" NA NA NA
"6678" NA NA NA
"6679" NA NA NA
"6680" NA NA NA
"6681" NA NA NA
"6682" NA NA NA
"6683" NA NA NA
"6684" NA NA NA
"6685" NA NA NA
"6686" NA NA NA
"6687" NA NA NA
"6688" NA NA NA
"6689" NA NA NA
"6690" NA NA NA
"6691" NA NA NA
"6692" NA NA NA
"6693" NA NA NA
"6694" NA NA NA
"6695" NA NA NA
"6696" NA NA NA
"6697" NA NA NA
"6698" NA NA NA
"6699" NA NA NA
"6700" NA NA NA
"6701" NA NA NA
"6702" NA NA NA
"6703" NA NA NA
"6704" NA NA NA
"6705" NA NA NA
"6706" NA NA NA
"6707" NA NA NA
"6708" NA NA NA
"6709" NA NA NA
"6710" NA NA NA
"6711" NA NA NA
"6712" NA NA NA
"6713" NA NA NA
"6714" NA NA NA
"6715" NA NA NA
"6716" NA NA NA
"6717" NA NA NA
"6718" NA NA NA
"6719" NA NA NA
"6720" NA NA NA
"6721" NA NA NA
"6722" NA NA NA
"6723" NA NA NA
"6724" NA NA NA
"6725" NA NA NA
"6726" NA NA NA
"6727" NA NA NA
"6728" NA NA NA
"6729" NA NA NA
"6730" NA NA NA
"6731" NA NA NA
"6732" NA NA NA
"6733" NA NA NA
"6734" NA NA NA
"6735" NA NA NA
"6736" NA NA NA
"6737" NA NA NA
"6738" NA NA NA
"6739" NA NA NA
"6740" NA NA NA
"6741" NA NA NA
"6742" NA NA NA
"6743" NA NA NA
"6744" NA NA NA
"6745" NA NA NA
"6746" NA NA NA
"6747" NA NA NA
"6748" NA NA NA
"6749" NA NA NA
"6750" NA NA NA
"6751" NA NA NA
"6752" NA NA NA
"6753" NA NA NA
"6754" NA NA NA
"6755" NA NA NA
"6756" NA NA NA
"6757" NA NA NA
"6758" NA NA NA
"6759" NA NA NA
"6760" NA NA NA
"6761" NA NA NA
"6762" NA NA NA
"6763" NA NA NA
"6764" NA NA NA
"6765" NA NA NA
"6766" NA NA NA
"6767" NA NA NA
"6768" NA NA NA
"6769" NA NA NA
"6770" NA NA NA
"6771" NA NA NA
"6772" NA NA NA
"6773" NA NA NA
"6774" NA NA NA
"6775" NA NA NA
"6776" NA NA NA
"6777" NA NA NA
"6778" NA NA NA
"6779" NA NA NA
"6780" NA NA NA
"6781" NA NA NA
"6782" NA NA NA
"6783" NA NA NA
"6784" NA NA NA
"6785" NA NA NA
"6786" NA NA NA
"6787" NA NA NA
"6788" NA NA NA
"6789" NA NA NA
"6790" NA NA NA
"6791" NA NA NA
"6792" NA NA NA
"6793" NA NA NA
"6794" NA NA NA
"6795" NA NA NA
"6796" NA NA NA
"6797" NA NA NA
"6798" NA NA NA
"6799" NA NA NA
"6800" NA NA NA
"6801" NA NA NA
"6802" NA NA NA
"6803" NA NA NA
"6804" NA NA NA
"6805" NA NA NA
"6806" NA NA NA
"6807" NA NA NA
"6808" NA NA NA
"6809" NA NA NA
"6810" NA NA NA
"6811" NA NA NA
"6812" NA NA NA
"6813" NA NA NA
"6814" NA NA NA
"6815" NA NA NA
"6816" NA NA NA
"6817" NA NA NA
"6818" NA NA NA
"6819" NA NA NA
"6820" NA NA NA
"6821" NA NA NA
"6822" NA NA NA
"6823" NA NA NA
"6824" NA NA NA
"6825" NA NA NA
"6826" NA NA NA
"6827" NA NA NA
"6828" NA NA NA
"6829" NA NA NA
"6830" NA NA NA
"6831" NA NA NA
"6832" NA NA NA
"6833" NA NA NA
"6834" NA NA NA
"6835" NA NA NA
"6836" NA NA NA
"6837" NA NA NA
"6838" NA NA NA
"6839" NA NA NA
"6840" NA NA NA
"6841" NA NA NA
"6842" NA NA NA
"6843" NA NA NA
"6844" NA NA NA
"6845" NA NA NA
"6846" NA NA NA
"6847" NA NA NA
"6848" NA NA NA
"6849" NA NA NA
"6850" NA NA NA
"6851" NA NA NA
"6852" NA NA NA
"6853" NA NA NA
"6854" NA NA NA
"6855" NA NA NA
"6856" NA NA NA
"6857" NA NA NA
"6858" NA NA NA
"6859" NA NA NA
"6860" NA NA NA
"6861" NA NA NA
"6862" NA NA NA
"6863" NA NA NA
"6864" NA NA NA
"6865" NA NA NA
"6866" NA NA NA
"6867" NA NA NA
"6868" NA NA NA
"6869" NA NA NA
"6870" NA NA NA
"6871" NA NA NA
"6872" NA NA NA
"6873" NA NA NA
"6874" NA NA NA
"6875" NA NA NA
"6876" NA NA NA
"6877" NA NA NA
"6878" NA NA NA
"6879" NA NA NA
"6880" NA NA NA
"6881" NA NA NA
"6882" NA NA NA
"6883" NA NA NA
"6884" NA NA NA
"6885" NA NA NA
"6886" NA NA NA
"6887" NA NA NA
"6888" NA NA NA
"6889" NA NA NA
"6890" NA NA NA
"6891" NA NA NA
"6892" NA NA NA
"6893" NA NA NA
"6894" NA NA NA
"6895" NA NA NA
"6896" NA NA NA
"6897" NA NA NA
"6898" NA NA NA
"6899" NA NA NA
"6900" NA NA NA
"6901" NA NA NA
"6902" NA NA NA
"6903" NA NA NA
"6904" NA NA NA
"6905" NA NA NA
"6906" NA NA NA
"6907" NA NA NA
"6908" NA NA NA
"6909" NA NA NA
"6910" NA NA NA
"6911" NA NA NA
"6912" NA NA NA
"6913" NA NA NA
"6914" NA NA NA
"6915" NA NA NA
"6916" NA NA NA
"6917" NA NA NA
"6918" NA NA NA
"6919" NA NA NA
"6920" NA NA NA
"6921" NA NA NA
"6922" NA NA NA
"6923" NA NA NA
"6924" NA NA NA
"6925" NA NA NA
"6926" NA NA NA
"6927" NA NA NA
"6928" NA NA NA
"6929" NA NA NA
"6930" NA NA NA
"6931" NA NA NA
"6932" NA NA NA
"6933" NA NA NA
"6934" NA NA NA
"6935" NA NA NA
"6936" NA NA NA
"6937" NA NA NA
"6938" NA NA NA
"6939" NA NA NA
"6940" NA NA NA
"6941" NA NA NA
"6942" NA NA NA
"6943" NA NA NA
"6944" NA NA NA
"6945" NA NA NA
"6946" NA NA NA
"6947" NA NA NA
"6948" NA NA NA
"6949" NA NA NA
"6950" NA NA NA
"6951" NA NA NA
"6952" NA NA NA
"6953" NA NA NA
"6954" NA NA NA
"6955" NA NA NA
"6956" NA NA NA
"6957" NA NA NA
"6958" NA NA NA
"6959" NA NA NA
"6960" NA NA NA
"6961" NA NA NA
"6962" NA NA NA
"6963" NA NA NA
"6964" NA NA NA
"6965" NA NA NA
"6966" NA NA NA
"6967" NA NA NA
"6968" NA NA NA
"6969" NA NA NA
"6970" NA NA NA
"6971" NA NA NA
"6972" NA NA NA
"6973" NA NA NA
"6974" NA NA NA
"6975" NA NA NA
"6976" NA NA NA
"6977" NA NA NA
"6978" NA NA NA
"6979" NA NA NA
"6980" NA NA NA
"6981" NA NA NA
"6982" NA NA NA
"6983" NA NA NA
"6984" NA NA NA
"6985" NA NA NA
"6986" NA NA NA
"6987" NA NA NA
"6988" NA NA NA
"6989" NA NA NA
"6990" NA NA NA
"6991" NA NA NA
"6992" NA NA NA
"6993" NA NA NA
"6994" NA NA NA
"6995" NA NA NA
"6996" NA NA NA
"6997" NA NA NA
"6998" NA NA NA
"6999" NA NA NA
"7000" NA NA NA
"7001" NA NA NA
"7002" NA NA NA
"7003" NA NA NA
"7004" NA NA NA
"7005" NA NA NA
"7006" NA NA NA
"7007" NA NA NA
"7008" NA NA NA
"7009" NA NA NA
"7010" NA NA NA
"7011" NA NA NA
"7012" NA NA NA
"7013" NA NA NA
"7014" NA NA NA
"7015" NA NA NA
"7016" NA NA NA
"7017" NA NA NA
"7018" NA NA NA
"7019" NA NA NA
"7020" NA NA NA
"7021" NA NA NA
"7022" NA NA NA
"7023" NA NA NA
"7024" NA NA NA
"7025" NA NA NA
"7026" NA NA NA
"7027" NA NA NA
"7028" NA NA NA
"7029" NA NA NA
"7030" NA NA NA
"7031" NA NA NA
"7032" NA NA NA
"7033" NA NA NA
"7034" NA NA NA
"7035" NA NA NA
"7036" NA NA NA
"7037" NA NA NA
"7038" NA NA NA
"7039" NA NA NA
"7040" NA NA NA
"7041" NA NA NA
"7042" NA NA NA
"7043" NA NA NA
"7044" NA NA NA
"7045" NA NA NA
"7046" NA NA NA
"7047" NA NA NA
"7048" NA NA NA
"7049" NA NA NA
"7050" NA NA NA
"7051" NA NA NA
"7052" NA NA NA
"7053" NA NA NA
"7054" NA NA NA
"7055" NA NA NA
"7056" NA NA NA
"7057" NA NA NA
"7058" NA NA NA
"7059" NA NA NA
"7060" NA NA NA
"7061" NA NA NA
"7062" NA NA NA
"7063" NA NA NA
"7064" NA NA NA
"7065" NA NA NA
"7066" NA NA NA
"7067" NA NA NA
"7068" NA NA NA
"7069" NA NA NA
"7070" NA NA NA
"7071" NA NA NA
"7072" NA NA NA
"7073" NA NA NA
"7074" NA NA NA
"7075" NA NA NA
"7076" NA NA NA
"7077" NA NA NA
"7078" NA NA NA
"7079" NA NA NA
"7080" NA NA NA
"7081" NA NA NA
"7082" NA NA NA
"7083" NA NA NA
"7084" NA NA NA
"7085" NA NA NA
"7086" NA NA NA
"7087" NA NA NA
"7088" NA NA NA
"7089" NA NA NA
"7090" NA NA NA
"7091" NA NA NA
"7092" NA NA NA
"7093" NA NA NA
"7094" NA NA NA
"7095" NA NA NA
"7096" NA NA NA
"7097" NA NA NA
"7098" NA NA NA
"7099" NA NA NA
"7100" NA NA NA
"7101" NA NA NA
"7102" NA NA NA
"7103" NA NA NA
"7104" NA NA NA
"7105" NA NA NA
"7106" NA NA NA
"7107" NA NA NA
"7108" NA NA NA
"7109" NA NA NA
"7110" NA NA NA
"7111" NA NA NA
"7112" NA NA NA
"7113" NA NA NA
"7114" NA NA NA
"7115" NA NA NA
"7116" NA NA NA
"7117" NA NA NA
"7118" NA NA NA
"7119" NA NA NA
"7120" NA NA NA
"7121" NA NA NA
"7122" NA NA NA
"7123" NA NA NA
"7124" NA NA NA
"7125" NA NA NA
"7126" NA NA NA
"7127" NA NA NA
"7128" NA NA NA
"7129" NA NA NA
"7130" NA NA NA
"7131" NA NA NA
"7132" NA NA NA
"7133" NA NA NA
"7134" NA NA NA
"7135" NA NA NA
"7136" NA NA NA
"7137" NA NA NA
"7138" NA NA NA
"7139" NA NA NA
"7140" NA NA NA
"7141" NA NA NA
"7142" NA NA NA
"7143" NA NA NA
"7144" NA NA NA
"7145" NA NA NA
"7146" NA NA NA
"7147" NA NA NA
"7148" NA NA NA
"7149" NA NA NA
"7150" NA NA NA
"7151" NA NA NA
"7152" NA NA NA
"7153" NA NA NA
"7154" NA NA NA
"7155" NA NA NA
"7156" NA NA NA
"7157" NA NA NA
"7158" NA NA NA
"7159" NA NA NA
"7160" NA NA NA
"7161" NA NA NA
"7162" NA NA NA
"7163" NA NA NA
"7164" NA NA NA
"7165" NA NA NA
"7166" NA NA NA
"7167" NA NA NA
"7168" NA NA NA
"7169" NA NA NA
"7170" NA NA NA
"7171" NA NA NA
"7172" NA NA NA
"7173" NA NA NA
"7174" NA NA NA
"7175" NA NA NA
"7176" NA NA NA
"7177" NA NA NA
"7178" NA NA NA
"7179" NA NA NA
"7180" NA NA NA
"7181" NA NA NA
"7182" NA NA NA
"7183" NA NA NA
"7184" NA NA NA
"7185" NA NA NA
"7186" NA NA NA
"7187" NA NA NA
"7188" NA NA NA
"7189" NA NA NA
"7190" NA NA NA
"7191" NA NA NA
"7192" NA NA NA
"7193" NA NA NA
"7194" NA NA NA
"7195" NA NA NA
"7196" NA NA NA
"7197" NA NA NA
"7198" NA NA NA
"7199" NA NA NA
"7200" NA NA NA
"7201" NA NA NA
"7202" NA NA NA
"7203" NA NA NA
"7204" NA NA NA
"7205" NA NA NA
"7206" NA NA NA
"7207" NA NA NA
"7208" NA NA NA
"7209" NA NA NA
"7210" NA NA NA
"7211" NA NA NA
"7212" NA NA NA
"7213" NA NA NA
"7214" NA NA NA
"7215" NA NA NA
"7216" NA NA NA
"7217" NA NA NA
"7218" NA NA NA
"7219" NA NA NA
"7220" NA NA NA
"7221" NA NA NA
"7222" NA NA NA
"7223" NA NA NA
"7224" NA NA NA
"7225" NA NA NA
"7226" NA NA NA
"7227" NA NA NA
"7228" NA NA NA
"7229" NA NA NA
"7230" NA NA NA
"7231" NA NA NA
"7232" NA NA NA
"7233" NA NA NA
"7234" NA NA NA
"7235" NA NA NA
"7236" NA NA NA
"7237" NA NA NA
"7238" NA NA NA
"7239" NA NA NA
"7240" NA NA NA
"7241" NA NA NA
"7242" NA NA NA
"7243" NA NA NA
"7244" NA NA NA
"7245" NA NA NA
"7246" NA NA NA
"7247" NA NA NA
"7248" NA NA NA
"7249" NA NA NA
"7250" NA NA NA
"7251" NA NA NA
"7252" NA NA NA
"7253" NA NA NA
"7254" NA NA NA
"7255" NA NA NA
"7256" NA NA NA
"7257" NA NA NA
"7258" NA NA NA
"7259" NA NA NA
"7260" NA NA NA
"7261" NA NA NA
"7262" NA NA NA
"7263" NA NA NA
"7264" NA NA NA
"7265" NA NA NA
"7266" NA NA NA
"7267" NA NA NA
"7268" NA NA NA
"7269" NA NA NA
"7270" NA NA NA
"7271" NA NA NA
"7272" NA NA NA
"7273" NA NA NA
"7274" NA NA NA
"7275" NA NA NA
"7276" NA NA NA
"7277" NA NA NA
"7278" NA NA NA
"7279" NA NA NA
"7280" NA NA NA
"7281" NA NA NA
"7282" NA NA NA
"7283" NA NA NA
"7284" NA NA NA
"7285" NA NA NA
"7286" NA NA NA
"7287" NA NA NA
"7288" NA NA NA
"7289" NA NA NA
"7290" NA NA NA
"7291" NA NA NA
"7292" NA NA NA
"7293" NA NA NA
"7294" NA NA NA
"7295" NA NA NA
"7296" NA NA NA
"7297" NA NA NA
"7298" NA NA NA
"7299" NA NA NA
"7300" NA NA NA
"7301" NA NA NA
"7302" NA NA NA
"7303" NA NA NA
"7304" NA NA NA
"7305" NA NA NA
"7306" NA NA NA
"7307" NA NA NA
"7308" NA NA NA
"7309" NA NA NA
"7310" NA NA NA
"7311" NA NA NA
"7312" NA NA NA
"7313" NA NA NA
"7314" NA NA NA
"7315" NA NA NA
"7316" NA NA NA
"7317" NA NA NA
"7318" NA NA NA
"7319" NA NA NA
"7320" NA NA NA
"7321" NA NA NA
"7322" NA NA NA
"7323" NA NA NA
"7324" NA NA NA
"7325" NA NA NA
"7326" NA NA NA
"7327" NA NA NA
"7328" NA NA NA
"7329" NA NA NA
"7330" NA NA NA
"7331" NA NA NA
"7332" NA NA NA
"7333" NA NA NA
"7334" NA NA NA
"7335" NA NA NA
"7336" NA NA NA
"7337" NA NA NA
"7338" NA NA NA
"7339" NA NA NA
"7340" NA NA NA
"7341" NA NA NA
"7342" NA NA NA
"7343" NA NA NA
"7344" NA NA NA
"7345" NA NA NA
"7346" NA NA NA
"7347" NA NA NA
"7348" NA NA NA
"7349" NA NA NA
"7350" NA NA NA
"7351" NA NA NA
"7352" NA NA NA
"7353" NA NA NA
"7354" NA NA NA
"7355" NA NA NA
"7356" NA NA NA
"7357" NA NA NA
"7358" NA NA NA
"7359" NA NA NA
"7360" NA NA NA
"7361" NA NA NA
"7362" NA NA NA
"7363" NA NA NA
"7364" NA NA NA
"7365" NA NA NA
"7366" NA NA NA
"7367" NA NA NA
"7368" NA NA NA
"7369" NA NA NA
"7370" NA NA NA
"7371" NA NA NA
"7372" NA NA NA
"7373" NA NA NA
"7374" NA NA NA
"7375" NA NA NA
"7376" NA NA NA
"7377" NA NA NA
"7378" NA NA NA
"7379" NA NA NA
"7380" NA NA NA
"7381" NA NA NA
"7382" NA NA NA
"7383" NA NA NA
"7384" NA NA NA
"7385" NA NA NA
"7386" NA NA NA
"7387" NA NA NA
"7388" NA NA NA
"7389" NA NA NA
"7390" NA NA NA
"7391" NA NA NA
"7392" NA NA NA
"7393" NA NA NA
"7394" NA NA NA
"7395" NA NA NA
"7396" NA NA NA
"7397" NA NA NA
"7398" NA NA NA
"7399" NA NA NA
"7400" NA NA NA
"7401" NA NA NA
"7402" NA NA NA
"7403" NA NA NA
"7404" NA NA NA
"7405" NA NA NA
"7406" NA NA NA
"7407" NA NA NA
"7408" NA NA NA
"7409" NA NA NA
"7410" NA NA NA
"7411" NA NA NA
"7412" NA NA NA
"7413" NA NA NA
"7414" NA NA NA
"7415" NA NA NA
"7416" NA NA NA
"7417" NA NA NA
"7418" NA NA NA
"7419" NA NA NA
"7420" NA NA NA
"7421" NA NA NA
"7422" NA NA NA
"7423" NA NA NA
"7424" NA NA NA
"7425" NA NA NA
"7426" NA NA NA
"7427" NA NA NA
"7428" NA NA NA
"7429" NA NA NA
"7430" NA NA NA
"7431" NA NA NA
"7432" NA NA NA
"7433" NA NA NA
"7434" NA NA NA
"7435" NA NA NA
"7436" NA NA NA
"7437" NA NA NA
"7438" NA NA NA
"7439" NA NA NA
"7440" NA NA NA
"7441" NA NA NA
"7442" NA NA NA
"7443" NA NA NA
"7444" NA NA NA
"7445" NA NA NA
"7446" NA NA NA
"7447" NA NA NA
"7448" NA NA NA
"7449" NA NA NA
"7450" NA NA NA
"7451" NA NA NA
"7452" NA NA NA
"7453" NA NA NA
"7454" NA NA NA
"7455" NA NA NA
"7456" NA NA NA
"7457" NA NA NA
"7458" NA NA NA
"7459" NA NA NA
"7460" NA NA NA
"7461" NA NA NA
"7462" NA NA NA
"7463" NA NA NA
"7464" NA NA NA
"7465" NA NA NA
"7466" NA NA NA
"7467" NA NA NA
"7468" NA NA NA
"7469" NA NA NA
"7470" NA NA NA
"7471" NA NA NA
"7472" NA NA NA
"7473" NA NA NA
"7474" NA NA NA
"7475" NA NA NA
"7476" NA NA NA
"7477" NA NA NA
"7478" NA NA NA
"7479" NA NA NA
"7480" NA NA NA
"7481" NA NA NA
"7482" NA NA NA
"7483" NA NA NA
"7484" NA NA NA
"7485" NA NA NA
"7486" NA NA NA
"7487" NA NA NA
"7488" NA NA NA
"7489" NA NA NA
"7490" NA NA NA
"7491" NA NA NA
"7492" NA NA NA
"7493" NA NA NA
"7494" NA NA NA
"7495" NA NA NA
"7496" NA NA NA
"7497" NA NA NA
"7498" NA NA NA
"7499" NA NA NA
"7500" NA NA NA
"7501" NA NA NA
"7502" NA NA NA
"7503" NA NA NA
"7504" NA NA NA
"7505" NA NA NA
"7506" NA NA NA
"7507" NA NA NA
"7508" NA NA NA
"7509" NA NA NA
"7510" NA NA NA
"7511" NA NA NA
"7512" NA NA NA
"7513" NA NA NA
"7514" NA NA NA
"7515" NA NA NA
"7516" NA NA NA
"7517" NA NA NA
"7518" NA NA NA
"7519" NA NA NA
"7520" NA NA NA
"7521" NA NA NA
"7522" NA NA NA
"7523" NA NA NA
"7524" NA NA NA
"7525" NA NA NA
"7526" NA NA NA
"7527" NA NA NA
"7528" NA NA NA
"7529" NA NA NA
"7530" NA NA NA
"7531" NA NA NA
"7532" NA NA NA
"7533" NA NA NA
"7534" NA NA NA
"7535" NA NA NA
"7536" NA NA NA
"7537" NA NA NA
"7538" NA NA NA
"7539" NA NA NA
"7540" NA NA NA
"7541" NA NA NA
"7542" NA NA NA
"7543" NA NA NA
"7544" NA NA NA
"7545" NA NA NA
"7546" NA NA NA
"7547" NA NA NA
"7548" NA NA NA
"7549" NA NA NA
"7550" NA NA NA
"7551" NA NA NA
"7552" NA NA NA
"7553" NA NA NA
"7554" NA NA NA
"7555" NA NA NA
"7556" NA NA NA
"7557" NA NA NA
"7558" NA NA NA
"7559" NA NA NA
"7560" NA NA NA
"7561" NA NA NA
"7562" NA NA NA
"7563" NA NA NA
"7564" NA NA NA
"7565" NA NA NA
"7566" NA NA NA
"7567" NA NA NA
"7568" NA NA NA
"7569" NA NA NA
"7570" NA NA NA
"7571" NA NA NA
"7572" NA NA NA
"7573" NA NA NA
"7574" NA NA NA
"7575" NA NA NA
"7576" NA NA NA
"7577" NA NA NA
"7578" NA NA NA
"7579" NA NA NA
"7580" NA NA NA
"7581" NA NA NA
"7582" NA NA NA
"7583" NA NA NA
"7584" NA NA NA
"7585" NA NA NA
"7586" NA NA NA
"7587" NA NA NA
"7588" NA NA NA
"7589" NA NA NA
"7590" NA NA NA
"7591" NA NA NA
"7592" NA NA NA
"7593" NA NA NA
"7594" NA NA NA
"7595" NA NA NA
"7596" NA NA NA
"7597" NA NA NA
"7598" NA NA NA
"7599" NA NA NA
"7600" NA NA NA
"7601" NA NA NA
"7602" NA NA NA
"7603" NA NA NA
"7604" NA NA NA
"7605" NA NA NA
"7606" NA NA NA
"7607" NA NA NA
"7608" NA NA NA
"7609" NA NA NA
"7610" NA NA NA
"7611" NA NA NA
"7612" NA NA NA
"7613" NA NA NA
"7614" NA NA NA
"7615" NA NA NA
"7616" NA NA NA
"7617" NA NA NA
"7618" NA NA NA
"7619" NA NA NA
"7620" NA NA NA
"7621" NA NA NA
"7622" NA NA NA
"7623" NA NA NA
"7624" NA NA NA
"7625" NA NA NA
"7626" NA NA NA
"7627" NA NA NA
"7628" NA NA NA
"7629" NA NA NA
"7630" NA NA NA
"7631" NA NA NA
"7632" NA NA NA
"7633" NA NA NA
"7634" NA NA NA
"7635" NA NA NA
"7636" NA NA NA
"7637" NA NA NA
"7638" NA NA NA
"7639" NA NA NA
"7640" NA NA NA
"7641" NA NA NA
"7642" NA NA NA
"7643" NA NA NA
"7644" NA NA NA
"7645" NA NA NA
"7646" NA NA NA
"7647" NA NA NA
"7648" NA NA NA
"7649" NA NA NA
"7650" NA NA NA
"7651" NA NA NA
"7652" NA NA NA
"7653" NA NA NA
"7654" NA NA NA
"7655" NA NA NA
"7656" NA NA NA
"7657" NA NA NA
"7658" NA NA NA
"7659" NA NA NA
"7660" NA NA NA
"7661" NA NA NA
"7662" NA NA NA
"7663" NA NA NA
"7664" NA NA NA
"7665" NA NA NA
"7666" NA NA NA
"7667" NA NA NA
"7668" NA NA NA
"7669" NA NA NA
"7670" NA NA NA
"7671" NA NA NA
"7672" NA NA NA
"7673" NA NA NA
"7674" NA NA NA
"7675" NA NA NA
"7676" NA NA NA
"7677" NA NA NA
"7678" NA NA NA
"7679" NA NA NA
"7680" NA NA NA
"7681" NA NA NA
"7682" NA NA NA
"7683" NA NA NA
"7684" NA NA NA
"7685" NA NA NA
"7686" NA NA NA
"7687" NA NA NA
"7688" NA NA NA
"7689" NA NA NA
"7690" NA NA NA
"7691" NA NA NA
"7692" NA NA NA
"7693" NA NA NA
"7694" NA NA NA
"7695" NA NA NA
"7696" NA NA NA
"7697" NA NA NA
"7698" NA NA NA
"7699" NA NA NA
"7700" NA NA NA
"7701" NA NA NA
"7702" NA NA NA
"7703" NA NA NA
"7704" NA NA NA
"7705" NA NA NA
"7706" NA NA NA
"7707" NA NA NA
"7708" NA NA NA
"7709" NA NA NA
"7710" NA NA NA
"7711" NA NA NA
"7712" NA NA NA
"7713" NA NA NA
"7714" NA NA NA
"7715" NA NA NA
"7716" NA NA NA
"7717" NA NA NA
"7718" NA NA NA
"7719" NA NA NA
"7720" NA NA NA
"7721" NA NA NA
"7722" NA NA NA
"7723" NA NA NA
"7724" NA NA NA
"7725" NA NA NA
"7726" NA NA NA
"7727" NA NA NA
"7728" NA NA NA
"7729" NA NA NA
"7730" NA NA NA
"7731" NA NA NA
"7732" NA NA NA
"7733" NA NA NA
"7734" NA NA NA
"7735" NA NA NA
"7736" NA NA NA
"7737" NA NA NA
"7738" NA NA NA
"7739" NA NA NA
"7740" NA NA NA
"7741" NA NA NA
"7742" NA NA NA
"7743" NA NA NA
"7744" NA NA NA
"7745" NA NA NA
"7746" NA NA NA
"7747" NA NA NA
"7748" NA NA NA
"7749" NA NA NA
"7750" NA NA NA
"7751" NA NA NA
"7752" NA NA NA
"7753" NA NA NA
"7754" NA NA NA
"7755" NA NA NA
"7756" NA NA NA
"7757" NA NA NA
"7758" NA NA NA
"7759" NA NA NA
"7760" NA NA NA
"7761" NA NA NA
"7762" NA NA NA
"7763" NA NA NA
"7764" NA NA NA
"7765" NA NA NA
"7766" NA NA NA
"7767" NA NA NA
"7768" NA NA NA
"7769" NA NA NA
"7770" NA NA NA
"7771" NA NA NA
"7772" NA NA NA
"7773" NA NA NA
"7774" NA NA NA
"7775" NA NA NA
"7776" NA NA NA
"7777" NA NA NA
"7778" NA NA NA
"7779" NA NA NA
"7780" NA NA NA
"7781" NA NA NA
"7782" NA NA NA
"7783" NA NA NA
"7784" NA NA NA
"7785" NA NA NA
"7786" NA NA NA
"7787" NA NA NA
"7788" NA NA NA
"7789" NA NA NA
"7790" NA NA NA
"7791" NA NA NA
"7792" NA NA NA
"7793" NA NA NA
"7794" NA NA NA
"7795" NA NA NA
"7796" NA NA NA
"7797" NA NA NA
"7798" NA NA NA
"7799" NA NA NA
"7800" NA NA NA
"7801" NA NA NA
"7802" NA NA NA
"7803" NA NA NA
"7804" NA NA NA
"7805" NA NA NA
"7806" NA NA NA
"7807" NA NA NA
"7808" NA NA NA
"7809" NA NA NA
"7810" NA NA NA
"7811" NA NA NA
"7812" NA NA NA
"7813" NA NA NA
"7814" NA NA NA
"7815" NA NA NA
"7816" NA NA NA
"7817" NA NA NA
"7818" NA NA NA
"7819" NA NA NA
"7820" NA NA NA
"7821" NA NA NA
"7822" NA NA NA
"7823" NA NA NA
"7824" NA NA NA
"7825" NA NA NA
"7826" NA NA NA
"7827" NA NA NA
"7828" NA NA NA
"7829" NA NA NA
"7830" NA NA NA
"7831" NA NA NA
"7832" NA NA NA
"7833" NA NA NA
"7834" NA NA NA
"7835" NA NA NA
"7836" NA NA NA
"7837" NA NA NA
"7838" NA NA NA
"7839" NA NA NA
"7840" NA NA NA
"7841" NA NA NA
"7842" NA NA NA
"7843" NA NA NA
"7844" NA NA NA
"7845" NA NA NA
"7846" NA NA NA
"7847" NA NA NA
"7848" NA NA NA
"7849" NA NA NA
"7850" NA NA NA
"7851" NA NA NA
"7852" NA NA NA
"7853" NA NA NA
"7854" NA NA NA
"7855" NA NA NA
"7856" NA NA NA
"7857" NA NA NA
"7858" NA NA NA
"7859" NA NA NA
"7860" NA NA NA
"7861" NA NA NA
"7862" NA NA NA
"7863" NA NA NA
"7864" NA NA NA
"7865" NA NA NA
"7866" NA NA NA
"7867" NA NA NA
"7868" NA NA NA
"7869" NA NA NA
"7870" NA NA NA
"7871" NA NA NA
"7872" NA NA NA
"7873" NA NA NA
"7874" NA NA NA
"7875" NA NA NA
"7876" NA NA NA
"7877" NA NA NA
"7878" NA NA NA
"7879" NA NA NA
"7880" NA NA NA
"7881" NA NA NA
"7882" NA NA NA
"7883" NA NA NA
"7884" NA NA NA
"7885" NA NA NA
"7886" NA NA NA
"7887" NA NA NA
"7888" NA NA NA
"7889" NA NA NA
"7890" NA NA NA
"7891" NA NA NA
"7892" NA NA NA
"7893" NA NA NA
"7894" NA NA NA
"7895" NA NA NA
"7896" NA NA NA
"7897" NA NA NA
"7898" NA NA NA
"7899" NA NA NA
"7900" NA NA NA
"7901" NA NA NA
"7902" NA NA NA
"7903" NA NA NA
"7904" NA NA NA
"7905" NA NA NA
"7906" NA NA NA
"7907" NA NA NA
"7908" NA NA NA
"7909" NA NA NA
"7910" NA NA NA
"7911" NA NA NA
"7912" NA NA NA
"7913" NA NA NA
"7914" NA NA NA
"7915" NA NA NA
"7916" NA NA NA
"7917" NA NA NA
"7918" NA NA NA
"7919" NA NA NA
"7920" NA NA NA
"7921" NA NA NA
"7922" NA NA NA
"7923" NA NA NA
"7924" NA NA NA
"7925" NA NA NA
"7926" NA NA NA
"7927" NA NA NA
"7928" NA NA NA
"7929" NA NA NA
"7930" NA NA NA
"7931" NA NA NA
"7932" NA NA NA
"7933" NA NA NA
"7934" NA NA NA
"7935" NA NA NA
"7936" NA NA NA
"7937" NA NA NA
"7938" NA NA NA
"7939" NA NA NA
"7940" NA NA NA
"7941" NA NA NA
"7942" NA NA NA
"7943" NA NA NA
"7944" NA NA NA
"7945" NA NA NA
"7946" NA NA NA
"7947" NA NA NA
"7948" NA NA NA
"7949" NA NA NA
"7950" NA NA NA
"7951" NA NA NA
"7952" NA NA NA
"7953" NA NA NA
"7954" NA NA NA
"7955" NA NA NA
"7956" NA NA NA
"7957" NA NA NA
"7958" NA NA NA
"7959" NA NA NA
"7960" NA NA NA
"7961" NA NA NA
"7962" NA NA NA
"7963" NA NA NA
"7964" NA NA NA
"7965" NA NA NA
"7966" NA NA NA
"7967" NA NA NA
"7968" NA NA NA
"7969" NA NA NA
"7970" NA NA NA
"7971" NA NA NA
"7972" NA NA NA
"7973" NA NA NA
"7974" NA NA NA
"7975" NA NA NA
"7976" NA NA NA
"7977" NA NA NA
"7978" NA NA NA
"7979" NA NA NA
"7980" NA NA NA
"7981" NA NA NA
"7982" NA NA NA
"7983" NA NA NA
"7984" NA NA NA
"7985" NA NA NA
"7986" NA NA NA
"7987" NA NA NA
"7988" NA NA NA
"7989" NA NA NA
"7990" NA NA NA
"7991" NA NA NA
"7992" NA NA NA
"7993" NA NA NA
"7994" NA NA NA
"7995" NA NA NA
"7996" NA NA NA
"7997" NA NA NA
"7998" NA NA NA
"7999" NA NA NA
"8000" NA NA NA
"8001" NA NA NA
"8002" NA NA NA
"8003" NA NA NA
"8004" NA NA NA
"8005" NA NA NA
"8006" NA NA NA
"8007" NA NA NA
"8008" NA NA NA
"8009" NA NA NA
"8010" NA NA NA
"8011" NA NA NA
"8012" NA NA NA
"8013" NA NA NA
"8014" NA NA NA
"8015" NA NA NA
"8016" NA NA NA
"8017" NA NA NA
"8018" NA NA NA
"8019" NA NA NA
"8020" NA NA NA
"8021" NA NA NA
"8022" NA NA NA
"8023" NA NA NA
"8024" NA NA NA
"8025" NA NA NA
"8026" NA NA NA
"8027" NA NA NA
"8028" NA NA NA
"8029" NA NA NA
"8030" NA NA NA
"8031" NA NA NA
"8032" NA NA NA
"8033" NA NA NA
"8034" NA NA NA
"8035" NA NA NA
"8036" NA NA NA
"8037" NA NA NA
"8038" NA NA NA
"8039" NA NA NA
"8040" NA NA NA
"8041" NA NA NA
"8042" NA NA NA
"8043" NA NA NA
"8044" NA NA NA
"8045" NA NA NA
"8046" NA NA NA
"8047" NA NA NA
"8048" NA NA NA
"8049" NA NA NA
"8050" NA NA NA
"8051" NA NA NA
"8052" NA NA NA
"8053" NA NA NA
"8054" NA NA NA
"8055" NA NA NA
"8056" NA NA NA
"8057" NA NA NA
"8058" NA NA NA
"8059" NA NA NA
"8060" NA NA NA
"8061" NA NA NA
"8062" NA NA NA
"8063" NA NA NA
"8064" NA NA NA
"8065" NA NA NA
"8066" NA NA NA
"8067" NA NA NA
"8068" NA NA NA
"8069" NA NA NA
"8070" NA NA NA
"8071" NA NA NA
"8072" NA NA NA
"8073" NA NA NA
"8074" NA NA NA
"8075" NA NA NA
"8076" NA NA NA
"8077" NA NA NA
"8078" NA NA NA
"8079" NA NA NA
"8080" NA NA NA
"8081" NA NA NA
"8082" NA NA NA
"8083" NA NA NA
"8084" NA NA NA
"8085" NA NA NA
"8086" NA NA NA
"8087" NA NA NA
"8088" NA NA NA
"8089" NA NA NA
"8090" NA NA NA
"8091" NA NA NA
"8092" NA NA NA
"8093" NA NA NA
"8094" NA NA NA
"8095" NA NA NA
"8096" NA NA NA
"8097" NA NA NA
"8098" NA NA NA
"8099" NA NA NA
"8100" NA NA NA
"8101" NA NA NA
"8102" NA NA NA
"8103" NA NA NA
"8104" NA NA NA
"8105" NA NA NA
"8106" NA NA NA
"8107" NA NA NA
"8108" NA NA NA
"8109" NA NA NA
"8110" NA NA NA
"8111" NA NA NA
"8112" NA NA NA
"8113" NA NA NA
"8114" NA NA NA
"8115" NA NA NA
"8116" NA NA NA
"8117" NA NA NA
"8118" NA NA NA
"8119" NA NA NA
"8120" NA NA NA
"8121" NA NA NA
"8122" NA NA NA
"8123" NA NA NA
"8124" NA NA NA
"8125" NA NA NA
"8126" NA NA NA
"8127" NA NA NA
"8128" NA NA NA
"8129" NA NA NA
"8130" NA NA NA
"8131" NA NA NA
"8132" NA NA NA
"8133" NA NA NA
"8134" NA NA NA
"8135" NA NA NA
"8136" NA NA NA
"8137" NA NA NA
"8138" NA NA NA
"8139" NA NA NA
"8140" NA NA NA
"8141" NA NA NA
"8142" NA NA NA
"8143" NA NA NA
"8144" NA NA NA
"8145" NA NA NA
"8146" NA NA NA
"8147" NA NA NA
"8148" NA NA NA
"8149" NA NA NA
"8150" NA NA NA
"8151" NA NA NA
"8152" NA NA NA
"8153" NA NA NA
"8154" NA NA NA
"8155" NA NA NA
"8156" NA NA NA
"8157" NA NA NA
"8158" NA NA NA
"8159" NA NA NA
"8160" NA NA NA
"8161" NA NA NA
"8162" NA NA NA
"8163" NA NA NA
"8164" NA NA NA
"8165" NA NA NA
"8166" NA NA NA
"8167" NA NA NA
"8168" NA NA NA
"8169" NA NA NA
"8170" NA NA NA
"8171" NA NA NA
"8172" NA NA NA
"8173" NA NA NA
"8174" NA NA NA
"8175" NA NA NA
"8176" NA NA NA
"8177" NA NA NA
"8178" NA NA NA
"8179" NA NA NA
"8180" NA NA NA
"8181" NA NA NA
"8182" NA NA NA
"8183" NA NA NA
"8184" NA NA NA
"8185" NA NA NA
"8186" NA NA NA
"8187" NA NA NA
"8188" NA NA NA
"8189" NA NA NA
"8190" NA NA NA
"8191" NA NA NA
"8192" NA NA NA
"8193" NA NA NA
"8194" NA NA NA
"8195" NA NA NA
"8196" NA NA NA
"8197" NA NA NA
"8198" NA NA NA
"8199" NA NA NA
"8200" NA NA NA
"8201" NA NA NA
"8202" NA NA NA
"8203" NA NA NA
"8204" NA NA NA
"8205" NA NA NA
"8206" NA NA NA
"8207" NA NA NA
"8208" NA NA NA
"8209" NA NA NA
"8210" NA NA NA
"8211" NA NA NA
"8212" NA NA NA
"8213" NA NA NA
"8214" NA NA NA
"8215" NA NA NA
"8216" NA NA NA
"8217" NA NA NA
"8218" NA NA NA
"8219" NA NA NA
"8220" NA NA NA
"8221" NA NA NA
"8222" NA NA NA
"8223" NA NA NA
"8224" NA NA NA
"8225" NA NA NA
"8226" NA NA NA
"8227" NA NA NA
"8228" NA NA NA
"8229" NA NA NA
"8230" NA NA NA
"8231" NA NA NA
"8232" NA NA NA
"8233" NA NA NA
"8234" NA NA NA
"8235" NA NA NA
"8236" NA NA NA
"8237" NA NA NA
"8238" NA NA NA
"8239" NA NA NA
"8240" NA NA NA
"8241" NA NA NA
"8242" NA NA NA
"8243" NA NA NA
"8244" NA NA NA
"8245" NA NA NA
"8246" NA NA NA
"8247" NA NA NA
"8248" NA NA NA
"8249" NA NA NA
"8250" NA NA NA
"8251" NA NA NA
"8252" NA NA NA
"8253" NA NA NA
"8254" NA NA NA
"8255" NA NA NA
"8256" NA NA NA
"8257" NA NA NA
"8258" NA NA NA
"8259" NA NA NA
"8260" NA NA NA
"8261" NA NA NA
"8262" NA NA NA
"8263" NA NA NA
"8264" NA NA NA
"8265" NA NA NA
"8266" NA NA NA
"8267" NA NA NA
"8268" NA NA NA
"8269" NA NA NA
"8270" NA NA NA
"8271" NA NA NA
"8272" NA NA NA
"8273" NA NA NA
"8274" NA NA NA
"8275" NA NA NA
"8276" NA NA NA
"8277" NA NA NA
"8278" NA NA NA
"8279" NA NA NA
"8280" NA NA NA
"8281" NA NA NA
"8282" NA NA NA
"8283" NA NA NA
"8284" NA NA NA
"8285" NA NA NA
"8286" NA NA NA
"8287" NA NA NA
"8288" NA NA NA
"8289" NA NA NA
"8290" NA NA NA
"8291" NA NA NA
"8292" NA NA NA
"8293" NA NA NA
"8294" NA NA NA
"8295" NA NA NA
"8296" NA NA NA
"8297" NA NA NA
"8298" NA NA NA
"8299" NA NA NA
"8300" NA NA NA
"8301" NA NA NA
"8302" NA NA NA
"8303" NA NA NA
"8304" NA NA NA
"8305" NA NA NA
"8306" NA NA NA
"8307" NA NA NA
"8308" NA NA NA
"8309" NA NA NA
"8310" NA NA NA
"8311" NA NA NA
"8312" NA NA NA
"8313" NA NA NA
"8314" NA NA NA
"8315" NA NA NA
"8316" NA NA NA
"8317" NA NA NA
"8318" NA NA NA
"8319" NA NA NA
"8320" NA NA NA
"8321" NA NA NA
"8322" NA NA NA
"8323" NA NA NA
"8324" NA NA NA
"8325" NA NA NA
"8326" NA NA NA
"8327" NA NA NA
"8328" NA NA NA
"8329" NA NA NA
"8330" NA NA NA
"8331" NA NA NA
"8332" NA NA NA
"8333" NA NA NA
"8334" NA NA NA
"8335" NA NA NA
"8336" NA NA NA
"8337" NA NA NA
"8338" NA NA NA
"8339" NA NA NA
"8340" NA NA NA
"8341" NA NA NA
"8342" NA NA NA
"8343" NA NA NA
"8344" NA NA NA
"8345" NA NA NA
"8346" NA NA NA
"8347" NA NA NA
"8348" NA NA NA
"8349" NA NA NA
"8350" NA NA NA
"8351" NA NA NA
"8352" NA NA NA
"8353" NA NA NA
"8354" NA NA NA
"8355" NA NA NA
"8356" NA NA NA
"8357" NA NA NA
"8358" NA NA NA
"8359" NA NA NA
"8360" NA NA NA
"8361" NA NA NA
"8362" NA NA NA
"8363" NA NA NA
"8364" NA NA NA
"8365" NA NA NA
"8366" NA NA NA
"8367" NA NA NA
"8368" NA NA NA
"8369" NA NA NA
"8370" NA NA NA
"8371" NA NA NA
"8372" NA NA NA
"8373" NA NA NA
"8374" NA NA NA
"8375" NA NA NA
"8376" NA NA NA
"8377" NA NA NA
"8378" NA NA NA
"8379" NA NA NA
"8380" NA NA NA
"8381" NA NA NA
"8382" NA NA NA
"8383" NA NA NA
"8384" NA NA NA
"8385" NA NA NA
"8386" NA NA NA
"8387" NA NA NA
"8388" NA NA NA
"8389" NA NA NA
"8390" NA NA NA
"8391" NA NA NA
"8392" NA NA NA
"8393" NA NA NA
"8394" NA NA NA
"8395" NA NA NA
"8396" NA NA NA
"8397" NA NA NA
"8398" NA NA NA
"8399" NA NA NA
"8400" NA NA NA
"8401" NA NA NA
"8402" NA NA NA
"8403" NA NA NA
"8404" NA NA NA
"8405" NA NA NA
"8406" NA NA NA
"8407" NA NA NA
"8408" NA NA NA
"8409" NA NA NA
"8410" NA NA NA
"8411" NA NA NA
"8412" NA NA NA
"8413" NA NA NA
"8414" NA NA NA
"8415" NA NA NA
"8416" NA NA NA
"8417" NA NA NA
"8418" NA NA NA
"8419" NA NA NA
"8420" NA NA NA
"8421" NA NA NA
"8422" NA NA NA
"8423" NA NA NA
"8424" NA NA NA
"8425" NA NA NA
"8426" NA NA NA
"8427" NA NA NA
"8428" NA NA NA
"8429" NA NA NA
"8430" NA NA NA
"8431" NA NA NA
"8432" NA NA NA
"8433" NA NA NA
"8434" NA NA NA
"8435" NA NA NA
"8436" NA NA NA
"8437" NA NA NA
"8438" NA NA NA
"8439" NA NA NA
"8440" NA NA NA
"8441" NA NA NA
"8442" NA NA NA
"8443" NA NA NA
"8444" NA NA NA
"8445" NA NA NA
"8446" NA NA NA
"8447" NA NA NA
"8448" NA NA NA
"8449" NA NA NA
"8450" NA NA NA
"8451" NA NA NA
"8452" NA NA NA
"8453" NA NA NA
"8454" NA NA NA
"8455" NA NA NA
"8456" NA NA NA
"8457" NA NA NA
"8458" NA NA NA
"8459" NA NA NA
"8460" NA NA NA
"8461" NA NA NA
"8462" NA NA NA
"8463" NA NA NA
"8464" NA NA NA
"8465" NA NA NA
"8466" NA NA NA
"8467" NA NA NA
"8468" NA NA NA
"8469" NA NA NA
"8470" NA NA NA
"8471" NA NA NA
"8472" NA NA NA
"8473" NA NA NA
"8474" NA NA NA
"8475" NA NA NA
"8476" NA NA NA
"8477" NA NA NA
"8478" NA NA NA
"8479" NA NA NA
"8480" NA NA NA
"8481" NA NA NA
"8482" NA NA NA
"8483" NA NA NA
"8484" NA NA NA
"8485" NA NA NA
"8486" NA NA NA
"8487" NA NA NA
"8488" NA NA NA
"8489" NA NA NA
"8490" NA NA NA
"8491" NA NA NA
"8492" NA NA NA
"8493" NA NA NA
"8494" NA NA NA
"8495" NA NA NA
"8496" NA NA NA
"8497" NA NA NA
"8498" NA NA NA
"8499" NA NA NA
"8500" NA NA NA
"8501" NA NA NA
"8502" NA NA NA
"8503" NA NA NA
"8504" NA NA NA
"8505" NA NA NA
"8506" NA NA NA
"8507" NA NA NA
"8508" NA NA NA
"8509" NA NA NA
"8510" NA NA NA
"8511" NA NA NA
"8512" NA NA NA
"8513" NA NA NA
"8514" NA NA NA
"8515" NA NA NA
"8516" NA NA NA
"8517" NA NA NA
"8518" NA NA NA
"8519" NA NA NA
"8520" NA NA NA
"8521" NA NA NA
"8522" NA NA NA
"8523" NA NA NA
"8524" NA NA NA
"8525" NA NA NA
"8526" NA NA NA
"8527" NA NA NA
"8528" NA NA NA
"8529" NA NA NA
"8530" NA NA NA
"8531" NA NA NA
"8532" NA NA NA
"8533" NA NA NA
"8534" NA NA NA
"8535" NA NA NA
"8536" NA NA NA
"8537" NA NA NA
"8538" NA NA NA
"8539" NA NA NA
"8540" NA NA NA
"8541" NA NA NA
"8542" NA NA NA
"8543" NA NA NA
"8544" NA NA NA
"8545" NA NA NA
"8546" NA NA NA
"8547" NA NA NA
"8548" NA NA NA
"8549" NA NA NA
"8550" NA NA NA
"8551" NA NA NA
"8552" NA NA NA
"8553" NA NA NA
"8554" NA NA NA
"8555" NA NA NA
"8556" NA NA NA
"8557" NA NA NA
"8558" NA NA NA
"8559" NA NA NA
"8560" NA NA NA
"8561" NA NA NA
"8562" NA NA NA
"8563" NA NA NA
"8564" NA NA NA
"8565" NA NA NA
"8566" NA NA NA
"8567" NA NA NA
"8568" NA NA NA
"8569" NA NA NA
"8570" NA NA NA
"8571" NA NA NA
"8572" NA NA NA
"8573" NA NA NA
"8574" NA NA NA
"8575" NA NA NA
"8576" NA NA NA
"8577" NA NA NA
"8578" NA NA NA
"8579" NA NA NA
"8580" NA NA NA
"8581" NA NA NA
"8582" NA NA NA
"8583" NA NA NA
"8584" NA NA NA
"8585" NA NA NA
"8586" NA NA NA
"8587" NA NA NA
"8588" NA NA NA
"8589" NA NA NA
"8590" NA NA NA
"8591" NA NA NA
"8592" NA NA NA
"8593" NA NA NA
"8594" NA NA NA
"8595" NA NA NA
"8596" NA NA NA
"8597" NA NA NA
"8598" NA NA NA
"8599" NA NA NA
"8600" NA NA NA
"8601" NA NA NA
"8602" NA NA NA
"8603" NA NA NA
"8604" NA NA NA
"8605" NA NA NA
"8606" NA NA NA
"8607" NA NA NA
"8608" NA NA NA
"8609" NA NA NA
"8610" NA NA NA
"8611" NA NA NA
"8612" NA NA NA
"8613" NA NA NA
"8614" NA NA NA
"8615" NA NA NA
"8616" NA NA NA
"8617" NA NA NA
"8618" NA NA NA
"8619" NA NA NA
"8620" NA NA NA
"8621" NA NA NA
"8622" NA NA NA
"8623" NA NA NA
"8624" NA NA NA
"8625" NA NA NA
"8626" NA NA NA
"8627" NA NA NA
"8628" NA NA NA
"8629" NA NA NA
"8630" NA NA NA
"8631" NA NA NA
"8632" NA NA NA
"8633" NA NA NA
"8634" NA NA NA
"8635" NA NA NA
"8636" NA NA NA
"8637" NA NA NA
"8638" NA NA NA
"8639" NA NA NA
"8640" NA NA NA
"8641" NA NA NA
"8642" NA NA NA
"8643" NA NA NA
"8644" NA NA NA
"8645" NA NA NA
"8646" NA NA NA
"8647" NA NA NA
"8648" NA NA NA
"8649" NA NA NA
"8650" NA NA NA
"8651" NA NA NA
"8652" NA NA NA
"8653" NA NA NA
"8654" NA NA NA
"8655" NA NA NA
"8656" NA NA NA
"8657" NA NA NA
"8658" NA NA NA
"8659" NA NA NA
"8660" NA NA NA
"8661" NA NA NA
"8662" NA NA NA
"8663" NA NA NA
"8664" NA NA NA
"8665" NA NA NA
"8666" NA NA NA
"8667" NA NA NA
"8668" NA NA NA
"8669" NA NA NA
"8670" NA NA NA
"8671" NA NA NA
"8672" NA NA NA
"8673" NA NA NA
"8674" NA NA NA
"8675" NA NA NA
"8676" NA NA NA
"8677" NA NA NA
"8678" NA NA NA
"8679" NA NA NA
"8680" NA NA NA
"8681" NA NA NA
"8682" NA NA NA
"8683" NA NA NA
"8684" NA NA NA
"8685" NA NA NA
"8686" NA NA NA
"8687" NA NA NA
"8688" NA NA NA
"8689" NA NA NA
"8690" NA NA NA
"8691" NA NA NA
"8692" NA NA NA
"8693" NA NA NA
"8694" NA NA NA
"8695" NA NA NA
"8696" NA NA NA
"8697" NA NA NA
"8698" NA NA NA
"8699" NA NA NA
"8700" NA NA NA
"8701" NA NA NA
"8702" NA NA NA
"8703" NA NA NA
"8704" NA NA NA
"8705" NA NA NA
"8706" NA NA NA
"8707" NA NA NA
"8708" NA NA NA
"8709" NA NA NA
"8710" NA NA NA
"8711" NA NA NA
"8712" NA NA NA
"8713" NA NA NA
"8714" NA NA NA
"8715" NA NA NA
"8716" NA NA NA
"8717" NA NA NA
"8718" NA NA NA
"8719" NA NA NA
"8720" NA NA NA
"8721" NA NA NA
"8722" NA NA NA
"8723" NA NA NA
"8724" NA NA NA
"8725" NA NA NA
"8726" NA NA NA
"8727" NA NA NA
"8728" NA NA NA
"8729" NA NA NA
"8730" NA NA NA
"8731" NA NA NA
"8732" NA NA NA
"8733" NA NA NA
"8734" NA NA NA
"8735" NA NA NA
"8736" NA NA NA
"8737" NA NA NA
"8738" NA NA NA
"8739" NA NA NA
"8740" NA NA NA
"8741" NA NA NA
"8742" NA NA NA
"8743" NA NA NA
"8744" NA NA NA
"8745" NA NA NA
"8746" NA NA NA
"8747" NA NA NA
"8748" NA NA NA
"8749" NA NA NA
"8750" NA NA NA
"8751" NA NA NA
"8752" NA NA NA
"8753" NA NA NA
"8754" NA NA NA
"8755" NA NA NA
"8756" NA NA NA
"8757" NA NA NA
"8758" NA NA NA
"8759" NA NA NA
"8760" NA NA NA
"8761" NA NA NA
"8762" NA NA NA
"8763" NA NA NA
"8764" NA NA NA
"8765" NA NA NA
"8766" NA NA NA
"8767" NA NA NA
"8768" NA NA NA
"8769" NA NA NA
"8770" NA NA NA
"8771" NA NA NA
"8772" NA NA NA
"8773" NA NA NA
"8774" NA NA NA
"8775" NA NA NA
"8776" NA NA NA
"8777" NA NA NA
"8778" NA NA NA
"8779" NA NA NA
"8780" NA NA NA
"8781" NA NA NA
"8782" NA NA NA
"8783" NA NA NA
"8784" NA NA NA
"8785" NA NA NA
"8786" NA NA NA
"8787" NA NA NA
"8788" NA NA NA
"8789" NA NA NA
"8790" NA NA NA
"8791" NA NA NA
"8792" NA NA NA
"8793" NA NA NA
"8794" NA NA NA
"8795" NA NA NA
"8796" NA NA NA
"8797" NA NA NA
"8798" NA NA NA
"8799" NA NA NA
"8800" NA NA NA
"8801" NA NA NA
"8802" NA NA NA
"8803" NA NA NA
"8804" NA NA NA
"8805" NA NA NA
"8806" NA NA NA
"8807" NA NA NA
"8808" NA NA NA
"8809" NA NA NA
"8810" NA NA NA
"8811" NA NA NA
"8812" NA NA NA
"8813" NA NA NA
"8814" NA NA NA
"8815" NA NA NA
"8816" NA NA NA
"8817" NA NA NA
"8818" NA NA NA
"8819" NA NA NA
"8820" NA NA NA
"8821" NA NA NA
"8822" NA NA NA
"8823" NA NA NA
"8824" NA NA NA
"8825" NA NA NA
"8826" NA NA NA
"8827" NA NA NA
"8828" NA NA NA
"8829" NA NA NA
"8830" NA NA NA
"8831" NA NA NA
"8832" NA NA NA
"8833" NA NA NA
"8834" NA NA NA
"8835" NA NA NA
"8836" NA NA NA
"8837" NA NA NA
"8838" NA NA NA
"8839" NA NA NA
"8840" NA NA NA
"8841" NA NA NA
"8842" NA NA NA
"8843" NA NA NA
"8844" NA NA NA
"8845" NA NA NA
"8846" NA NA NA
"8847" NA NA NA
"8848" NA NA NA
"8849" NA NA NA
"8850" NA NA NA
"8851" NA NA NA
"8852" NA NA NA
"8853" NA NA NA
"8854" NA NA NA
"8855" NA NA NA
"8856" NA NA NA
"8857" NA NA NA
"8858" NA NA NA
"8859" NA NA NA
"8860" NA NA NA
"8861" NA NA NA
"8862" NA NA NA
"8863" NA NA NA
"8864" NA NA NA
"8865" NA NA NA
"8866" NA NA NA
"8867" NA NA NA
"8868" NA NA NA
"8869" NA NA NA
"8870" NA NA NA
"8871" NA NA NA
"8872" NA NA NA
"8873" NA NA NA
"8874" NA NA NA
"8875" NA NA NA
"8876" NA NA NA
"8877" NA NA NA
"8878" NA NA NA
"8879" NA NA NA
"8880" NA NA NA
"8881" NA NA NA
"8882" NA NA NA
"8883" NA NA NA
"8884" NA NA NA
"8885" NA NA NA
"8886" NA NA NA
"8887" NA NA NA
"8888" NA NA NA
"8889" NA NA NA
"8890" NA NA NA
"8891" NA NA NA
"8892" NA NA NA
"8893" NA NA NA
"8894" NA NA NA
"8895" NA NA NA
"8896" NA NA NA
"8897" NA NA NA
"8898" NA NA NA
"8899" NA NA NA
"8900" NA NA NA
"8901" NA NA NA
"8902" NA NA NA
"8903" NA NA NA
"8904" NA NA NA
"8905" NA NA NA
"8906" NA NA NA
"8907" NA NA NA
"8908" NA NA NA
"8909" NA NA NA
"8910" NA NA NA
"8911" NA NA NA
"8912" NA NA NA
"8913" NA NA NA
"8914" NA NA NA
"8915" NA NA NA
"8916" NA NA NA
"8917" NA NA NA
"8918" NA NA NA
"8919" NA NA NA
"8920" NA NA NA
"8921" NA NA NA
"8922" NA NA NA
"8923" NA NA NA
"8924" NA NA NA
"8925" NA NA NA
"8926" NA NA NA
"8927" NA NA NA
"8928" NA NA NA
"8929" NA NA NA
"8930" NA NA NA
"8931" NA NA NA
"8932" NA NA NA
"8933" NA NA NA
"8934" NA NA NA
"8935" NA NA NA
"8936" NA NA NA
"8937" NA NA NA
"8938" NA NA NA
"8939" NA NA NA
"8940" NA NA NA
"8941" NA NA NA
"8942" NA NA NA
"8943" NA NA NA
"8944" NA NA NA
"8945" NA NA NA
"8946" NA NA NA
"8947" NA NA NA
"8948" NA NA NA
"8949" NA NA NA
"8950" NA NA NA
"8951" NA NA NA
"8952" NA NA NA
"8953" NA NA NA
"8954" NA NA NA
"8955" NA NA NA
"8956" NA NA NA
"8957" NA NA NA
"8958" NA NA NA
"8959" NA NA NA
"8960" NA NA NA
"8961" NA NA NA
"8962" NA NA NA
"8963" NA NA NA
"8964" NA NA NA
"8965" NA NA NA
"8966" NA NA NA
"8967" NA NA NA
"8968" NA NA NA
"8969" NA NA NA
"8970" NA NA NA
"8971" NA NA NA
"8972" NA NA NA
"8973" NA NA NA
"8974" NA NA NA
"8975" NA NA NA
"8976" NA NA NA
"8977" NA NA NA
"8978" NA NA NA
"8979" NA NA NA
"8980" NA NA NA
"8981" NA NA NA
"8982" NA NA NA
"8983" NA NA NA
"8984" NA NA NA
"8985" NA NA NA
"8986" NA NA NA
"8987" NA NA NA
"8988" NA NA NA
"8989" NA NA NA
"8990" NA NA NA
"8991" NA NA NA
"8992" NA NA NA
"8993" NA NA NA
"8994" NA NA NA
"8995" NA NA NA
"8996" NA NA NA
"8997" NA NA NA
"8998" NA NA NA
"8999" NA NA NA
"9000" NA NA NA
"9001" NA NA NA
