# Supplementary material for: Adaptive switch to sexually dimorphic movements by partner-seeking termites
Source: Sci Adv. 2019 Jun 19;5(6):eaau6108. doi: 10.1126/sciadv.aau6108 (PMC6584256; doi:10.1126/sciadv.aau6108)
Supplement: Data file S1 [file aau6108_Data_file_S1.zip › Dataset/CfExperimetns/170627_174_M_04_set2_after-position_5FPS.txt]

"time" "x" "y"
"1" 0 47.502100753195 104.890392057024
"2" 0.2 51.7733784056632 105.880977936254
"3" 0.4 56.5750385197632 107.078482767654
"4" 0.6 60.6493663330586 107.326804812399
"5" 0.8 65.2275862787404 108.903307183524
"6" 1 68.4010269439194 111.682453581106
"7" 1.2 71.9863223009774 115.124938737102
"8" 1.4 76.735876396421 118.129811882666
"9" 1.6 81.8433067330653 120.637184789986
"10" 1.8 85.0097531823353 120.048562423063
"11" 2 85.5522059600544 116.764963181789
"12" 2.2 86.922402559298 112.159533491748
"13" 2.4 87.4567758333731 108.33175169669
"14" 2.6 87.3147684305379 104.564525251404
"15" 2.8 88.3453894769965 99.5197643283208
"16" 3 89.7350364674396 94.7854487109816
"17" 3.2 90.2358459656043 89.8800252902404
"18" 3.4 91.8803580536789 85.3524395584942
"19" 3.6 93.7886353244939 80.9658124352831
"20" 3.8 96.1638090142414 76.2289784855397
"21" 4 99.3239205738025 72.4183567751684
"22" 4.2 103.50630399733 69.4377635281875
"23" 4.4 107.528986518448 65.8643581536375
"24" 4.6 110.421555528295 61.0285180357585
"25" 4.8 113.02646172034 55.8383700471622
"26" 5 114.471595878604 50.6138107406567
"27" 5.2 113.66868621069 46.5158377349886
"28" 5.4 111.914218507646 41.4107836568449
"29" 5.6 110.757809037625 36.4058206166003
"30" 5.8 110.115173765861 34.0310573106049
"31" 6 107.72517686803 33.0072885332208
"32" 6.2 104.700538596083 29.4078079179999
"33" 6.4 101.280732422896 25.4485700938875
"34" 6.6 98.4289360465489 20.6691902781293
"35" 6.8 94.2367065620306 18.5559550759456
"36" 7 88.9832296099861 19.9046230918152
"37" 7.2 85.1020517745965 23.3677992875542
"38" 7.4 80.9868793715224 27.5482141048134
"39" 7.6 77.4476903350131 32.1595109233518
"40" 7.8 73.4137432750463 36.2141415979116
"41" 8 69.4602801907859 41.100676279933
"42" 8.2 66.2670437632632 46.2357779522323
"43" 8.4 62.6410061918838 51.8147623098185
"44" 8.6 60.3729455061495 58.1685945127739
"45" 8.8 60.6191328051154 64.7221539563761
"46" 9 61.3329069648175 71.7881852451375
"47" 9.2 61.5642591786436 79.2407419086375
"48" 9.4 63.3274842673643 86.8596982095392
"49" 9.6 64.9367685337632 94.3050978993875
"50" 9.8 66.8146839499083 100.833019741113
"51" 10 70.9239668610511 106.119938442584
"52" 10.2 75.2295853683972 112.767396832712
"53" 10.4 80.1331750308376 118.501851249111
"54" 10.6 84.7102922338589 122.925409159579
"55" 10.8 86.4085159310929 121.738204279196
"56" 11 89.1351084227632 118.522722202488
"57" 11.2 92.9190024088965 115.061848310321
"58" 11.4 96.4612618605892 109.993962075801
"59" 11.6 100.639685651047 104.803532422251
"60" 11.8 105.269171144111 99.7373498114853
"61" 12 109.95497153843 94.5768720455208
"62" 12.2 114.291731683774 88.7038219055258
"63" 12.4 117.798350579747 82.8334618772423
"64" 12.6 118.448162443005 77.1007259822423
"65" 12.8 116.229981660769 70.5544920809205
"66" 13 112.34946695153 65.7305943160875
"67" 13.2 108.284124053553 60.5888028094036
"68" 13.4 104.202922872922 54.5465477427511
"69" 13.6 99.6486169658842 49.6145662491612
"70" 13.8 94.2947780917148 45.0261713869198
"71" 14 89.1520008066298 39.6275368741875
"72" 14.2 83.8636161622029 35.9470743835261
"73" 14.4 78.1996360335224 34.9417920039616
"74" 14.6 71.9863223009774 36.3316687136018
"75" 14.8 65.6954526347515 40.2781357385503
"76" 15 58.7750817163306 43.969386509719
"77" 15.2 52.1679362288346 47.7999403746128
"78" 15.4 45.2347197371085 51.7679348901762
"79" 15.6 39.6201972864316 56.5179871585086
"80" 15.8 34.2646979471653 61.6935850822027
"81" 16 29.1500310440211 68.3254116159296
"82" 16.2 24.8820230074194 75.012849186075
"83" 16.4 21.1683796670211 81.5368534960559
"84" 16.6 20.3381209327414 87.1544099376049
"85" 16.8 21.6110691961498 92.2910886221865
"86" 17 23.7836164029371 98.104766328344
"87" 17.2 27.6413890141188 100.888222452351
"88" 17.4 31.5905359763368 100.654019091172
"89" 17.6 36.5304151636917 100.53271099558
"90" 17.8 41.7930424452302 99.2979678797337
"91" 18 46.1409749849774 96.4546988680743
"92" 18.2 51.2897421110458 93.6058148977027
"93" 18.4 56.4323350022082 90.4405759364699
"94" 18.6 61.8654879347793 87.279927997952
"95" 18.8 67.3503390544879 84.2660109581684
"96" 19 73.3711802520316 83.825924881498
"97" 19.2 79.6046017942522 83.0195178218436
"98" 19.4 85.911401155461 82.8725245937666
"99" 19.6 92.6278007461041 82.3068870161148
"100" 19.8 99.4271645547137 80.7558221094589
"101" 20 106.375417809411 78.6935262095693
"102" 20.2 113.226942759637 75.6950552570963
"103" 20.4 119.341282221615 72.2659132363875
"104" 20.6 120.457901060635 71.1315633678024
"105" 20.8 118.059643537067 68.2613064227788
"106" 21 114.692642567991 63.2887811573331
"107" 21.2 110.661976052849 60.5214922285082
"108" 21.4 105.258888823497 59.7303307459875
"109" 21.6 100.825405894127 60.7830695194329
"110" 21.8 94.9082725681041 62.2249394566602
"111" 22 88.5678698508768 64.2748268372966
"112" 22.2 82.3609985487319 67.51251972345
"113" 22.4 76.5461464202735 72.16938263197
"114" 22.6 70.6529683785415 76.3497488069493
"115" 22.8 64.6573773953368 81.1707629932875
"116" 23 58.9434196863754 86.3871626757038
"117" 23.2 54.4381937734612 92.5953677551251
"118" 23.4 50.2326378628856 100.270523074479
"119" 23.6 47.1507862679642 107.669004909599
"120" 23.8 45.2013520086947 114.93154869914
"121" 24 43.9130854706526 118.890153696109
"122" 24.2 45.7934745168632 118.536735556897
"123" 24.4 48.9845677330776 119.000515860815
"124" 24.6 51.8292800058817 118.082490112681
"125" 24.8 55.3516604069194 116.6548057567
"126" 25 59.3955877177064 115.076251289393
"127" 25.2 64.2019498355632 112.743275126121
"128" 25.4 69.2356882689222 110.206201705115
"129" 25.6 74.1456701617357 107.315398519701
"130" 25.8 78.9686787813057 104.422089260185
"131" 26 83.7604066713401 100.541110608613
"132" 26.2 88.9922419847419 97.8396074062811
"133" 26.4 93.8296304283175 93.6681272443875
"134" 26.6 98.3121684161341 89.0059129985972
"135" 26.8 102.545684444572 83.6622669340364
"136" 27 106.056781503392 78.3048059945972
"137" 27.2 108.67537346053 72.3593355991208
"138" 27.4 110.748913580163 66.1042837670208
"139" 27.6 112.036586588813 59.1268185495688
"140" 27.8 109.792933182317 55.8569952760614
"141" 28 110.575939016794 55.516184890112
"142" 28.2 112.725740161395 54.2928412490963
"143" 28.4 113.197115757187 54.1330203511157
"144" 28.6 111.430919853522 54.6017865666628
"145" 28.8 108.17215318432 53.7387531393648
"146" 29 103.539794130461 53.6056356990968
"147" 29.2 98.6873146273666 54.8678285527496
"148" 29.4 93.3572222740887 56.356460132434
"149" 29.6 87.9846553441019 59.3312994517907
"150" 29.8 82.5490791286421 62.6208365288349
"151" 30 77.5508837283922 67.0078232165649
"152" 30.2 73.6392357118105 71.8857423296664
"153" 30.4 69.0942953788421 76.5725053596138
"154" 30.6 64.8943055358566 82.1627572924809
"155" 30.8 62.1128509413158 88.7621122100349
"156" 31 58.6223415325397 94.6276489970258
"157" 31.2 55.2617427482735 101.124623932558
"158" 31.4 53.627095266821 108.51088449674
"159" 31.6 52.4616068193277 115.438140437049
"160" 31.8 55.200808617957 120.132308049469
"161" 32 58.501287394355 120.335098706979
"162" 32.2 63.2415627288827 120.105178864518
"163" 32.4 69.3783541496526 118.890153696109
"164" 32.6 75.4949674826001 116.034105547779
"165" 32.8 80.2277816556503 112.17520688821
"166" 33 84.0654340945312 107.495643824114
"167" 33.2 88.6728141940717 101.767141359877
"168" 33.4 92.5088171845212 96.2262835846294
"169" 33.6 95.6809071710965 90.4535486721542
"170" 33.8 99.8406566982632 84.3424568745359
"171" 34 103.215920246404 78.6508516933549
"172" 34.2 106.062378734372 73.5661642038766
"173" 34.4 110.131698923991 68.1491441987462
"174" 34.6 113.569941685896 62.0573968722542
"175" 34.8 116.419521592622 55.7032914875723
"176" 35 117.939452825098 50.578047439805
"177" 35.2 114.659764388794 47.8898424828562
"178" 35.4 110.077719767351 46.6407937760633
"179" 35.6 103.790169491437 46.7635468165288
"180" 35.8 98.3372345341298 47.1735159004208
"181" 36 92.0720164255159 47.8881363114589
"182" 36.2 85.6728978500907 49.3108087005082
"183" 36.4 78.7772289780073 51.3614251355503
"184" 36.6 73.9995799287463 54.7349062765841
"185" 36.8 68.0353528829227 59.5685130944832
"186" 37 61.5214519871036 64.8540142742705
"187" 37.2 55.6779711991019 70.8789610037262
"188" 37.4 51.1034898079506 77.2541896783562
"189" 37.6 46.2922307690897 84.3280575379079
"190" 37.8 41.3281382825827 91.5030836881658
"191" 38 35.9953639872006 98.676309019325
"192" 38.2 31.6851122448817 105.714752673228
"193" 38.4 31.0175043745349 110.430148502594
"194" 38.6 34.1646195660386 112.671951745296
"195" 38.8 39.4434184434384 113.870603740341
"196" 39 45.2751119502312 115.814377187696
"197" 39.2 51.7787128426737 117.24475791993
"198" 39.4 58.0647015647793 117.344942913952
"199" 39.6 65.0472878537419 117.355304070111
"200" 39.8 72.9069023763086 117.25920404866
"201" 40 80.3114476308362 115.948501919449
"202" 40.2 87.1443220038699 113.371991404843
"203" 40.4 94.3212538826979 111.186204975703
"204" 40.6 101.096197364308 107.239896380079
"205" 40.8 106.246476422982 102.271525271079
"206" 41 110.636598207656 95.8345431687527
"207" 41.2 112.58373275856 89.6132140527227
"208" 41.4 114.079301551037 82.348542281823
"209" 41.6 115.945966855098 74.9096914385139
"210" 41.8 116.787206361024 67.0275219584201
"211" 42 115.960948454502 59.7328232398549
"212" 42.2 114.822437697373 52.4743250274589
"213" 42.4 113.302796808779 45.5110909823391
"214" 42.6 110.312036674937 38.1808262202358
"215" 42.8 106.918565538397 31.7758119335542
"216" 43 102.717160928286 26.0652735007739
"217" 43.2 96.9580378221396 22.6616445539212
"218" 43.4 90.6011260226203 20.8942299106375
"219" 43.6 84.5077282690436 21.7339436643631
"220" 43.8 78.3779445298928 23.9811784368134
"221" 44 71.9229758614774 26.8135072117446
"222" 44.2 64.9907303155594 29.7139143318134
"223" 44.4 58.3846097011427 33.2948206682489
"224" 44.6 52.1275291976585 38.1228048012828
"225" 44.8 46.7359060619406 43.6166169697262
"226" 45 41.9631264750965 49.8615320645208
"227" 45.2 37.0120054863501 56.4302688655614
"228" 45.4 33.0962857131733 63.0742119755279
"229" 45.6 29.2768099623277 69.6214576461133
"230" 45.8 24.9968384290131 76.7366510211687
"231" 46 21.0014879948346 83.5870916739283
"232" 46.2 17.4863261957944 90.6783462324812
"233" 46.4 17.1439914789965 96.5812063732542
"234" 46.6 20.3242050101053 98.389085541077
"235" 46.8 25.5694902420932 102.171685488637
"236" 47 33.0266331000332 105.962934827198
"237" 47.2 39.8832517115132 109.269927225294
"238" 47.4 46.778544303892 111.888771331279
"239" 47.6 54.4212595767632 114.017306786568
"240" 47.8 61.7978878173142 116.138892024653
"241" 48 69.4005809705298 117.626716814454
"242" 48.2 77.2141003393569 118.318891592887
"243" 48.4 84.588468813489 117.1559064615
"244" 48.6 91.9750293262421 114.601664949393
"245" 48.8 99.1150520276268 111.682815496251
"246" 49 105.095145896377 108.185148141382
"247" 49.2 108.258994168838 103.523554059622
"248" 49.4 110.854674592198 98.9106726788005
"249" 49.6 114.026299993794 93.4730549812937
"250" 49.8 117.050453906941 87.8634753076939
"251" 50 118.473148062104 81.2254845631943
"252" 50.2 118.943927282934 73.9944199683648
"253" 50.4 119.511837710997 65.9683966939542
"254" 50.6 119.591934182814 58.3205500760785
"255" 50.8 119.145310107208 50.9833937141073
"256" 51 115.926565464199 45.9713536491778
"257" 51.2 110.507118872795 41.4026521165683
"258" 51.4 104.385426783242 38.5362841690684
"259" 51.6 97.3123075043066 36.4944720828766
"260" 51.8 90.0003280842266 35.4738667688021
"261" 52 82.8654562743281 34.9038617648615
"262" 52.2 76.0437851531073 35.8072019664979
"263" 52.4 69.1855047259417 37.2780251153161
"264" 52.6 61.3922473053768 39.9454431374557
"265" 52.8 54.813732082361 44.4912232407571
"266" 53 48.9781334121474 49.4375554566138
"267" 53.2 43.3237552068569 54.6735799586062
"268" 53.4 38.3905235161987 60.6216787141778
"269" 53.6 33.6904487021327 67.7711159621918
"270" 53.8 28.600866918748 74.6535880855845
"271" 54 23.6292452475305 80.7931213811944
"272" 54.2 17.8852690298514 85.8146537568581
"273" 54.4 15.9937257150756 89.1615598602625
"274" 54.6 17.3761225342192 93.3888401110413
"275" 54.8 20.2616920763882 97.5217997071375
"276" 55 24.224399702457 103.382579703194
"277" 55.2 29.0140029002526 108.965480395782
"278" 55.4 34.3166049413919 114.19056495167
"279" 55.6 40.5601443356549 117.771228163743
"280" 55.8 47.5465382508198 120.596225852207
"281" 56 54.6072980675053 122.028072291266
"282" 56.2 62.0380354622432 122.920367604608
"283" 56.4 69.3606770229264 122.624293244643
"284" 56.6 75.9609685958389 120.334035119615
"285" 56.8 77.9271573512287 118.195890362956
"286" 57 80.8986941912523 114.488759349996
"287" 57.2 85.6079247595397 110.114167453802
"288" 57.4 91.3522338052632 106.95204751721
"289" 57.6 95.2184100482954 101.654917360468
"290" 57.8 99.0129298887965 95.3794550708208
"291" 58 102.296549429648 88.7228550712282
"292" 58.2 105.968890901578 82.0588002839886
"293" 58.4 109.325915869988 75.4556662856567
"294" 58.6 113.063170169896 69.4759817674875
"295" 58.8 116.536110931958 62.3995730381506
"296" 59 117.990391199129 55.5858187955061
"297" 59.2 117.580506789252 48.7616960668875
"298" 59.4 115.193271305173 41.7192339936291
"299" 59.6 111.042300123555 36.8152756474942
"300" 59.8 105.504246058395 32.5588425262941
"301" 60 99.1812431593716 31.241165881767
"302" 60.2 92.8769170732287 31.6777038096806
"303" 60.4 86.1807220696969 32.7745000609116
"304" 60.6 79.0630245422632 34.5572504603875
"305" 60.8 73.3258526920927 37.3396540942739
"306" 61 66.730128079608 41.0609404929909
"307" 61.2 60.0315507620458 46.6929261569527
"308" 61.4 54.4170364807965 52.8468012009542
"309" 61.6 48.4966271967137 57.8836758206897
"310" 61.8 43.5931497117958 64.1653081673658
"311" 62 38.2639166765053 70.5139086874243
"312" 62.2 33.8418404733922 77.2281201132423
"313" 62.4 29.4007637708483 83.5809515312705
"314" 62.6 25.6508740904487 89.4503308350421
"315" 62.8 20.6863417906652 94.4778023140937
"316" 63 21.2511359194479 97.2947058214419
"317" 63.2 24.5964889313732 100.589450381617
"318" 63.4 28.9463929523844 104.475396024221
"319" 63.6 34.5318253703483 108.768397538026
"320" 63.8 40.1212906516961 112.948637967537
"321" 64 47.089742710421 116.17464721953
"322" 64.2 53.8432233163256 118.3746265252
"323" 64.4 60.6359496306887 119.245887184419
"324" 64.6 68.0518819047796 119.772024647591
"325" 64.8 75.4983476285814 119.057198488456
"326" 65 83.2526269891942 117.084486392508
"327" 65.2 90.6723153546298 113.609555216921
"328" 65.4 97.2181141029632 109.082817095388
"329" 65.6 103.291945471022 103.299562838094
"330" 65.8 108.115285357951 96.9604693174187
"331" 66 112.088997290618 90.7483359516294
"332" 66.2 115.688654697218 83.8280041706852
"333" 66.4 119.199607055351 76.3040272019864
"334" 66.6 122.641151822297 69.1532499689542
"335" 66.8 123.823618692963 62.8429940134208
"336" 67 121.298574530633 58.2414810758657
"337" 67.2 117.750296208769 52.4953240600413
"338" 67.4 113.899389578944 46.9935775234479
"339" 67.6 109.215929744263 41.1562664461875
"340" 67.8 104.916818050197 36.6252818536208
"341" 68 98.5357200445632 31.0241865606542
"342" 68.2 91.9856982002632 28.1765616577151
"343" 68.4 85.3832351263011 24.9260928983938
"344" 68.6 79.5981156429808 21.9594696589699
"345" 68.8 72.494486046417 19.3728500000413
"346" 69 63.6031592811316 18.9263258344007
"347" 69.2 55.5169183636705 19.0411171347023
"348" 69.4 49.4922651007315 20.9639741659002
"349" 69.6 42.5416906225298 24.1449034866542
"350" 69.8 35.8449161933882 28.6015748361375
"351" 70 29.1306735036571 34.9452234957057
"352" 70.2 25.8492611692414 38.8332621617788
"353" 70.4 21.6683961622414 44.3167486700397
"354" 70.6 16.5569811396298 49.7850955859208
"355" 70.8 11.40235911 57.5760289412349
"356" 71 8.74562966627438 63.6796919464605
"357" 71.2 8.30576337851034 67.6604006915279
"358" 71.4 11.2269061427006 69.184567692825
"359" 71.6 15.4671584367319 73.3487633498875
"360" 71.8 20.0368122161632 76.1769130580875
"361" 72 25.929665836489 80.2280464238875
"362" 72.2 32.2222916844819 83.7911010252937
"363" 72.4 38.9960681562 87.7201623175401
"364" 72.6 45.5864529613908 91.2530597822386
"365" 72.8 52.5486249439036 94.7781738577639
"366" 73 59.8249862854153 97.4151763583657
"367" 73.2 67.7818499252197 99.1349971268657
"368" 73.4 75.4196040640737 100.388502902351
"369" 73.6 83.4805685539885 100.864495710382
"370" 73.8 91.2428778465473 101.848841940866
"371" 74 97.7318332929729 104.564434932984
"372" 74.2 102.482011266506 108.054012976857
"373" 74.4 106.351035932037 108.538309922565
"374" 74.6 106.141960416947 106.841350885214
"375" 74.8 106.893662333315 103.756560412186
"376" 75 110.871023950774 98.9658257345896
"377" 75.2 114.755742579695 94.6356521445612
"378" 75.4 116.08295334538 92.4524619730364
"379" 75.6 118.134006748654 93.1530118451266
"380" 75.8 115.86442650815 93.781044769592
"381" 76 113.953938134817 92.8922509405261
"382" 76.2 111.119169960252 91.1581765847414
"383" 76.4 107.861179754047 87.3186879425011
"384" 76.6 104.36441873647 83.5652187685614
"385" 76.8 100.178029870432 79.0872248238088
"386" 77 96.5016863065535 73.9898434929843
"387" 77.2 92.5380222120834 68.5364142664942
"388" 77.4 88.545711116111 63.4134058507027
"389" 77.6 83.8937014125213 58.3162558918875
"390" 77.8 78.6261525457114 53.3742421893013
"391" 78 73.3603544828043 48.1007453401699
"392" 78.2 67.2656817506749 44.211477458464
"393" 78.4 60.2804236254559 41.5370674570441
"394" 78.6 53.2604169926728 38.8894183489116
"395" 78.8 45.952495923608 38.0430174586116
"396" 79 38.5817033557399 37.5984150062363
"397" 79.2 30.9346355668514 38.2179582835346
"398" 79.4 22.9537378157014 39.6709081345167
"399" 79.6 15.3297674223376 42.6427120087492
"400" 79.8 8.40459602569173 45.4354493058326
"401" 80 7.98423255619866 48.4370465072423
"402" 80.2 8.90684279601316 53.3561930957788
"403" 80.4 8.58799905052981 60.2568931541208
"404" 80.6 8.33259355098055 67.4720166981049
"405" 80.8 8.11240007795388 74.5609776067225
"406" 81 8.82449242466316 81.9818389606542
"407" 81.2 10.0512099965458 89.7798368112571
"408" 81.4 11.6188622371069 97.1197119811687
"409" 81.6 13.3121159344334 101.531326691856
"410" 81.8 14.1962704942632 101.734491993615
"411" 82 15.517496232406 101.495066660214
"412" 82.2 19.2483123084075 104.225423347929
"413" 82.4 23.7977808241917 107.235602195887
"414" 82.6 28.9635924705031 110.147832030547
"415" 82.8 34.6665783398176 113.42620016567
"416" 83 40.7211523430814 115.952449098857
"417" 83.2 46.9666244541601 117.956409323238
"418" 83.4 53.8946922984194 119.736151300262
"419" 83.6 60.9594208111142 121.2503118626
"420" 83.8 68.0605398316069 123.195698170231
"421" 84 75.5956404854211 124.421740963214
"422" 84.2 82.4253681399935 124.322161091921
"423" 84.4 88.7121176815857 121.372241248791
"424" 84.6 94.1272165420696 116.25181908021
"425" 84.8 99.0213760807298 110.713461972188
"426" 85 103.976077520404 104.655871043137
"427" 85.2 108.388294741231 97.7682796562462
"428" 85.4 111.284328703589 92.2557140528657
"429" 85.6 114.79463951623 85.3705228452542
"430" 85.8 116.627463165763 78.6058944891542
"431" 86 117.355210633507 71.44822067462
"432" 86.2 117.669402877539 64.4136025756116
"433" 86.4 116.805984949809 56.7962122833648
"434" 86.6 116.369946118231 48.7990834748984
"435" 86.8 114.425652307098 42.2183975142062
"436" 87 111.761304858718 34.733865051092
"437" 87.2 108.892644466815 28.0184172192323
"438" 87.4 105.341120568555 22.18928429291
"439" 87.6 101.273260791571 16.1124002077446
"440" 87.8 96.8591509457965 10.7855056157875
"441" 88 94.2764822333446 10.3390336264456
"442" 88.2 88.4247233512274 12.0721863388875
"443" 88.4 81.0767745137369 13.6461743521638
"444" 88.6 74.854005562152 15.2192932047023
"445" 88.8 67.9188623122505 16.1842753774951
"446" 89 60.6418799356632 17.7590603467275
"447" 89.2 53.4481666808294 19.7250434131767
"448" 89.4 46.1522316693485 22.9177769304851
"449" 89.6 39.7277649963768 27.1466759536943
"450" 89.8 33.6225119409298 32.3278531678875
"451" 90 27.3456577252105 37.4933499322243
"452" 90.2 20.4123952993922 42.7043106122423
"453" 90.4 14.2289232981291 49.0768980404957
"454" 90.6 8.95738516795463 54.7343124000471
"455" 90.8 6.5986569067319 60.8482142455125
"456" 91 6.57886114438815 67.6757434537937
"457" 91.2 5.48513485607367 75.0679136229612
"458" 91.4 4.66400844602402 82.2857385833005
"459" 91.6 7.18548665317893 86.1351111297296
"460" 91.8 10.6358087607168 91.2627421832896
"461" 92 14.5860947373401 96.9670752630853
"462" 92.2 18.3784024300532 103.627800405967
"463" 92.4 22.4984548551332 109.761827813618
"464" 92.6 27.4213337596877 115.001836861189
"465" 92.8 32.6434845971189 119.395616988551
"466" 93 38.5520539610495 122.953316921596
"467" 93.2 42.192887983382 124.475433705868
"468" 93.4 45.8858377125212 124.125598273629
"469" 93.6 50.2583982946737 124.614843645993
"470" 93.8 54.5232806845895 124.824038219003
"471" 94 60.0891332718198 125.060273803434
"472" 94.2 66.7065096872944 125.910785587169
"473" 94.4 73.7500973583922 125.452962928888
"474" 94.6 80.52612295136 124.174912130791
"475" 94.8 87.9935247151781 120.709564434207
"476" 95 94.3524882475159 117.550327000371
"477" 95.2 99.739819508855 113.29982281951
"478" 95.4 105.864076836807 108.697865264757
"479" 95.6 111.373667839732 103.939279056262
"480" 95.8 115.214045734419 98.2423727606062
"481" 96 117.908695990489 96.1810792155649
"482" 96.2 117.285090635624 95.6164694437535
"483" 96.4 116.218987848987 91.5397666764737
"484" 96.6 115.259755949286 84.8909611506034
"485" 96.8 115.29167955022 78.231281892344
"486" 97 115.771904627456 71.4393862539357
"487" 97.2 116.097281009078 63.6543469245505
"488" 97.4 116.436046750752 56.077165567681
"489" 97.6 116.402996434491 48.0596436275723
"490" 97.8 117.233573416434 40.3884272747966
"491" 98 115.68148966923 33.4022103393208
"492" 98.2 111.802692042966 27.4980756739315
"493" 98.4 106.587052505013 22.4160358885614
"494" 98.6 101.050792128711 16.9395207233013
"495" 98.8 95.1217028343867 12.7463732568763
"496" 99 88.460921316656 9.07387446999464
"497" 99.2 81.5715435464632 5.9878426423275
"498" 99.4 75.314405828322 3.19656229439338
"499" 99.6 72.269952411671 5.07724280384802
"500" 99.8 67.3008576559032 8.9433864815275
"501" 100 65.3313481629379 12.0353494817309
"502" 100.2 61.8035561800324 16.7808694116183
"503" 100.4 57.6566789742257 22.4866565481375
"504" 100.6 53.8236660571427 29.62494877402
"505" 100.8 51.1818537223321 37.3840822982668
"506" 101 50.0546257977463 44.8625768214493
"507" 101.2 49.5732352601355 52.331442248313
"508" 101.4 48.7441079815735 60.1041666269565
"509" 101.6 48.1320760127573 67.834845609311
"510" 101.8 47.8723765448587 76.0727075217189
"511" 102 47.483802734747 84.4032863302101
"512" 102.2 47.444101740406 92.8218662313161
"513" 102.4 48.9720886832523 101.104067282105
"514" 102.6 50.8625232861158 109.65743167574
"515" 102.8 52.6250815019083 117.912052271307
"516" 103 55.390847936457 125.677852568306
"517" 103.2 58.9371423514281 126.128020489032
"518" 103.4 62.2768848793895 125.27058817293
"519" 103.6 66.1055451482742 124.312015491909
"520" 103.8 71.7396252974588 122.28195684204
"521" 104 78.1241636284105 119.960264396509
"522" 104.2 84.4822102698115 116.202505223049
"523" 104.4 90.8658966245857 112.249177673952
"524" 104.6 96.9537672756564 108.644094610539
"525" 104.8 103.447272460231 104.934199524996
"526" 105 109.744053992679 100.334848200932
"527" 105.2 114.930587265114 95.2375145177705
"528" 105.4 116.99909561083 90.7550481155208
"529" 105.6 117.190128598969 85.1319710901463
"530" 105.8 118.619810859715 78.4116526851133
"531" 106 121.058233357164 72.4486048198545
"532" 106.2 123.438582508524 65.6815752700288
"533" 106.4 124.452958203531 59.4272512203759
"534" 106.6 121.455563532872 55.4665045701701
"535" 106.8 117.466803489138 49.8365840472
"536" 107 113.239428859453 43.7490722597507
"537" 107.2 109.090613961774 37.337765841344
"538" 107.4 105.178839802196 30.9279491216178
"539" 107.6 99.8147422457404 24.5886597096375
"540" 107.8 94.4480115662396 19.0593797356169
"541" 108 88.3734061136534 14.8313567859119
"542" 108.2 81.9090895740846 10.7709462865304
"543" 108.4 75.2745984531412 7.69107110205823
"544" 108.6 69.108584049406 7.38176606116023
"545" 108.8 62.420187255445 9.58551908053685
"546" 109 55.9006795878707 13.2622732841786
"547" 109.2 49.4958875925808 17.8948475028287
"548" 109.4 44.3314976201236 23.6043178485968
"549" 109.6 38.8878076622274 29.2567446527089
"550" 109.8 34.0656997648474 34.6853602887527
"551" 110 29.1209700863511 40.3830820665029
"552" 110.2 24.2171381045291 46.3059709033556
"553" 110.4 20.9057686326446 52.6820206136401
"554" 110.6 17.9149153273291 59.5258001686348
"555" 110.8 14.9618189546036 66.3298888344726
"556" 111 11.9852754123599 73.2583546117585
"557" 111.2 9.89567375546096 80.7096242377776
"558" 111.4 10.7560715491093 85.8333881878875
"559" 111.6 13.5392960804796 91.5700641075576
"560" 111.8 13.5434143320693 98.6481978143977
"561" 112 13.3925625431069 101.096797508325
"562" 112.2 13.4657647451355 100.413239903824
"563" 112.4 13.1493139557137 100.549510221646
"564" 112.6 12.1492552133418 100.742795699078
"565" 112.8 11.4621564281019 99.5796258715972
"566" 113 11.5317608827944 98.6802900859187
"567" 113.2 11.8362786737419 97.8721335673875
"568" 113.4 12.3473897985269 97.1014690716128
"569" 113.6 13.7549806910047 95.971957062865
"570" 113.8 17.2707825695306 94.6058073016317
"571" 114 22.0855105948161 92.8475591652993
"572" 114.2 27.0491918930384 91.3084730314268
"573" 114.4 32.0694010093589 89.3258847366854
"574" 114.6 37.7907076600298 88.1774401982875
"575" 114.8 43.8308866458086 87.3317168877171
"576" 115 49.6822790975368 85.6966071209191
"577" 115.2 56.1229752924223 83.5663517203193
"578" 115.4 63.2644225309632 82.2238878095542
"579" 115.6 70.5663390701979 80.7943964193114
"580" 115.8 76.826681700589 78.022267144438
"581" 116 83.8522938143511 75.5312628029534
"582" 116.2 91.0823228891327 73.3418397558114
"583" 116.4 98.5526124284298 70.8433454402208
"584" 116.6 105.702313899996 67.7434215858875
"585" 116.8 112.938751265648 64.4773720515688
"586" 117 119.546272185802 60.3279632132831
"587" 117.2 122.125267309737 56.6990209236138
"588" 117.4 120.486027057505 54.246643377415
"589" 117.6 117.970407683163 50.9146568807875
"590" 117.8 113.863557989684 45.9938909470559
"591" 118 110.242142064163 38.9056367985208
"592" 118.2 107.387329190697 32.4807261250875
"593" 118.4 103.599212108596 26.0770478068208
"594" 118.6 100.066052169042 19.8002698438526
"595" 118.8 95.1403508873632 15.3207366793875
"596" 119 90.4491787491353 12.4810326197712
"597" 119.2 85.6148562848346 12.2541779546018
"598" 119.4 79.0662319569214 13.7847504796723
"599" 119.6 72.8891830925324 15.9136093659644
"600" 119.8 66.3158892105885 19.2645826987188
"601" 120 61.3213291534113 23.8443477035171
"602" 120.2 57.0525732175324 29.8779660332721
"603" 120.4 52.7020666721934 36.8873779960038
"604" 120.6 48.4130934303401 44.0915112205578
"605" 120.8 45.1093329702632 51.5585763065693
"606" 121 41.7512755620434 58.7572355761183
"607" 121.2 38.1760303612522 66.6948698922721
"608" 121.4 34.9616420490696 73.1186320164681
"609" 121.6 31.9966199937632 79.6021535194092
"610" 121.8 29.3632180088346 86.601952780404
"611" 122 26.8287765906825 93.904422809952
"612" 122.2 23.950274380678 100.990579263462
"613" 122.4 20.3493648547683 105.545331612413
"614" 122.6 19.4705501308936 107.302068699018
"615" 122.8 18.8070826119121 106.841222492473
"616" 123 18.0963213880157 106.353036669784
"617" 123.2 18.0287300840132 105.917072940037
"618" 123.4 17.559509292459 105.017368306619
"619" 123.6 17.1153778491815 104.895709993847
"620" 123.8 16.7103323119194 104.508571579169
"621" 124 16.8721776658692 104.266932900766
"622" 124.2 16.3449817221032 104.090241101497
"623" 124.4 14.6896274701337 105.176313537135
"624" 124.6 15.742440731855 104.260039278959
"625" 124.8 15.2947108163147 104.040242188434
"626" 125 15.1114243755504 103.974854544973
"627" 125.2 15.2947108163147 103.374378019186
"628" 125.4 15.683890105747 102.809683515662
"629" 125.6 15.0473485402514 101.691709365664
"630" 125.8 15.0177307742309 101.387800634178
"631" 126 14.7550527711158 101.281602810203
"632" 126.2 14.3229633732632 100.535213007973
"633" 126.4 13.7614835686041 99.3096605228761
"634" 126.6 14.3027464244866 97.8883966479407
"635" 126.8 14.9482540341341 95.8893055606939
"636" 127 15.5204154231664 92.5318537856294
"637" 127.2 15.5561972486355 88.1793375576854
"638" 127.4 14.9694888898096 82.8862497346504
"639" 127.6 13.98465161945 77.4043765093051
"640" 127.8 13.7469679130673 71.8935809050627
"641" 128 13.3749020540047 65.6292515691796
"642" 128.2 13.0085247536381 59.4349356047312
"643" 128.4 12.455620504524 52.4505869906266
"644" 128.6 11.6624129142632 46.1620595811687
"645" 128.8 11.4667288635305 39.7406779984519
"646" 129 12.6934308261252 34.4100882745771
"647" 129.2 13.1562103480539 33.238869337248
"648" 129.4 12.8934138729049 30.4226454177084
"649" 129.6 13.2641728844774 28.9100506247732
"650" 129.8 14.9369365561093 27.2271881536183
"651" 130 16.861513282115 24.9201203652949
"652" 130.2 17.9717182884632 22.5949415594875
"653" 130.4 19.7519244450064 20.2994370422524
"654" 130.6 23.8696444320279 17.8498848683581
"655" 130.8 28.2718493511632 14.80956772875
"656" 131 33.5650778357832 10.9918841080075
"657" 131.2 38.0755885554198 7.34325480140557
"658" 131.4 43.1403144758048 5.76086876559583
"659" 131.6 49.322643714568 4.63827271894847
"660" 131.8 56.2047054888401 2.97820529519519
"661" 132 62.5972208187463 0.705480785280755
"662" 132.2 67.1096987259143 0.908905278236336
"663" 132.4 72.4179830387132 3.3488732186625
"664" 132.6 79.1866273510437 4.17219662992408
"665" 132.8 85.8122997326268 5.20158922836477
"666" 133 91.9181286647965 7.62188469595416
"667" 133.2 97.1351507015535 10.4325005882746
"668" 133.4 102.420339362157 13.8855198205683
"669" 133.6 106.386010910179 17.9175654655086
"670" 133.8 110.530868467358 21.530194822498
"671" 134 113.636702543412 26.1763429486428
"672" 134.2 117.54261704705 31.502501829813
"673" 134.4 120.861639532738 36.8799860270855
"674" 134.6 123.464307239222 42.7098181736092
"675" 134.8 124.430592758718 48.1942131197057
"676" 135 125.682240859441 54.6041675004717
"677" 135.2 127.075538816199 60.5559269046294
"678" 135.4 125.535556220451 63.24481633495
"679" 135.6 123.492633546576 68.1534714450437
"680" 135.8 122.040351781814 72.9951796393569
"681" 136 120.108670307274 74.8016290011796
"682" 136.2 117.469836031455 77.6815190606003
"683" 136.4 114.483686292158 82.6190331141296
"684" 136.6 110.835508816016 85.738827595805
"685" 136.8 108.261773999294 89.7189091833875
"686" 137 106.646064714442 94.4626643245717
"687" 137.2 103.921501011316 99.7770110735507
"688" 137.4 102.369343140345 106.022758071163
"689" 137.6 99.9204732120332 112.429460916758
"690" 137.8 96.3305186977337 114.811806104182
"691" 138 92.8402287412734 116.205188970377
"692" 138.2 87.7566348153827 116.13795945892
"693" 138.4 81.5885287456258 116.025797234888
"694" 138.6 75.8442335851694 116.567222291637
"695" 138.8 68.7682485393972 117.747588015723
"696" 139 61.9012071529232 119.102365498537
"697" 139.2 54.6557761825717 120.091567373185
"698" 139.4 48.7542870990932 119.943166763137
"699" 139.6 46.3318539470054 117.073843797135
"700" 139.8 42.3363102615386 114.25527880201
"701" 140 37.6733390424216 110.357389069402
"702" 140.2 31.9130026936232 106.578248479928
"703" 140.4 26.6021375567384 101.70341745761
"704" 140.6 23.5638651839601 96.8703524463421
"705" 140.8 20.7690970567831 90.9125921908575
"706" 141 17.3939987602231 85.2180745351575
"707" 141.2 13.7156212213559 79.1235261747019
"708" 141.4 9.78944808451056 72.8234267272071
"709" 141.6 6.95241882438081 66.3046172828287
"710" 141.8 4.25743257271143 60.2447394611633
"711" 142 4.2749074525735 60.4336342071289
"712" 142.2 4.73558651860024 61.201947668247
"713" 142.4 4.58344830013815 61.2694834741602
"714" 142.6 4.94634253067805 62.007975177462
"715" 142.8 5.0187934736407 63.4757181973875
"716" 143 5.04042429024252 67.0670506841865
"717" 143.2 5.6915001330051 71.4748367777585
"718" 143.4 6.53539470451847 76.5634322725683
"719" 143.6 8.90886449089081 81.7472891988981
"720" 143.8 11.7664344359684 86.5253394678454
"721" 144 15.5992274280316 91.3448605922033
"722" 144.2 19.1879699268632 97.1540329658033
"723" 144.4 23.4252589789436 102.653353504558
"724" 144.6 27.7002408912043 108.438352667976
"725" 144.8 31.0503017547019 114.227980059653
"726" 145 34.9589976056749 118.090331534329
"727" 145.2 38.8975427211117 120.693054943342
"728" 145.4 41.3447445656917 122.664851376145
"729" 145.6 41.1952539296189 123.019000060647
"730" 145.8 41.7266331009632 121.334310673657
"731" 146 43.4649927617684 120.185550859751
"732" 146.2 47.8036681969965 118.815728703787
"733" 146.4 52.9356833988116 117.7928771165
"734" 146.6 58.8198779695444 117.021063883325
"735" 146.8 65.0930230845298 115.919635459054
"736" 147 71.4884077339653 114.590580376068
"737" 147.2 78.2445031329935 113.243165879112
"738" 147.4 83.5422308449728 111.27111950692
"739" 147.6 89.4845355567793 107.827368481823
"740" 147.8 95.6761391595212 104.700048040178
"741" 148 102.00545241335 100.983596745181
"742" 148.2 108.319333985186 96.6184913222172
"743" 148.4 115.207276860844 93.3455324287907
"744" 148.6 116.985064033908 93.2181382977907
"745" 148.8 116.654238464933 93.1854742222998
"746" 149 116.030389278561 91.8019387509088
"747" 149.2 116.027783538497 88.9290655711875
"748" 149.4 115.652745370876 85.4018919377262
"749" 149.6 115.660374189397 79.8628499150208
"750" 149.8 115.633137592937 72.9637181674268
"751" 150 115.379165681498 66.4140263600404
"752" 150.2 115.522103384375 59.0977974146515
"753" 150.4 116.907804855465 51.8598129122705
"754" 150.6 118.44362646967 45.0784657519315
"755" 150.8 119.980781069508 39.2803201043769
"756" 151 120.725785842506 37.3502702718572
"757" 151.2 121.497137351747 37.9761066391717
"758" 151.4 121.577920022859 38.4183768350577
"759" 151.6 121.278627496324 38.5161195919178
"760" 151.8 120.765638180926 38.7543331893114
"761" 152 120.095858667825 39.383197793719
"762" 152.2 118.828414989242 38.8127565384726
"763" 152.4 117.472082359096 37.8397725691542
"764" 152.6 115.019014441067 36.4529305184201
"765" 152.8 111.203697328573 34.682448140853
"766" 153 106.93257853865 32.5623741817739
"767" 153.2 102.002067742408 29.3901138096465
"768" 153.4 97.2544694508501 25.9636854931484
"769" 153.6 91.9551171605045 22.2329665114047
"770" 153.8 86.3358372797948 19.657781177166
"771" 154 80.1102454281746 17.6888161904445
"772" 154.2 73.6152307452632 14.8467312439135
"773" 154.4 66.7165431558796 13.5904451603943
"774" 154.6 59.6302860248785 13.5666174910029
"775" 154.8 51.9349118263881 13.9034769720125
"776" 155 44.7484988212125 14.7910028561786
"777" 155.2 37.3971044245543 15.9762520496597
"778" 155.4 32.9421242574113 18.5504138152949
"779" 155.6 28.8855268807912 24.8430901229549
"780" 155.8 23.9704913294546 31.3683314152492
"781" 156 20.0895328012954 37.4934797055327
"782" 156.2 16.2029222229406 44.4302956128875
"783" 156.4 13.4027729889474 51.4047890374243
"784" 156.6 10.5139144241979 58.0420815664745
"785" 156.8 8.88334331039219 65.0393784182101
"786" 157 6.22376190234563 71.2868171058669
"787" 157.2 5.81342500042983 72.6396026873208
"788" 157.4 8.81386657029543 74.3514784455004
"789" 157.6 12.9746844188526 77.787443072098
"790" 157.8 17.9013633067206 82.0074984877492
"791" 158 22.5760994909774 86.5080571061426
"792" 158.2 27.6176288887525 91.3750328863875
"793" 158.4 32.1668635499194 96.3633093283562
"794" 158.6 37.1395590506694 101.502866300887
"795" 158.8 42.3643205919298 107.135231062372
"796" 159 47.8436851063505 111.914553628635
"797" 159.2 53.1569163557223 117.726118901704
"798" 159.4 60.0821277611723 122.503595774827
"799" 159.6 67.309926198821 125.371162486877
"800" 159.8 73.0037998944371 126.980307782072
"801" 160 75.2770639346993 124.958294228728
"802" 160.2 80.3258664651986 123.053021880371
"803" 160.4 86.265239294111 119.714688158627
"804" 160.6 92.2512141275291 115.891626820324
"805" 160.8 98.4456872326781 110.752493365515
"806" 161 104.555249152965 106.552552812653
"807" 161.2 110.19173447188 101.141012758579
"808" 161.4 115.189364209455 95.4204741739939
"809" 161.6 119.609016368746 89.6638004862695
"810" 161.8 119.5193348926 83.9267704070785
"811" 162 118.451403751367 77.0739434563702
"812" 162.2 118.041240520059 69.799099608842
"813" 162.4 117.085123397207 62.4601436362133
"814" 162.6 116.661158080391 54.2911434549726
"815" 162.8 116.364281566603 46.4134413635061
"816" 163 115.428300334298 37.9539335113526
"817" 163.2 113.852889115663 30.0729770491875
"818" 163.4 109.50242841382 25.8654963407966
"819" 163.6 103.291945471022 24.7017769121634
"820" 163.8 96.3643277013119 24.120253240168
"821" 164 88.6673193310708 23.3514667066567
"822" 164.2 81.5189172736478 22.2882156902336
"823" 164.4 74.1520918200257 21.11557721325
"824" 164.6 66.7738152792632 19.7158341988875
"825" 164.8 59.2014793574939 19.279754288926
"826" 165 51.3014474313881 19.2540304740125
"827" 165.2 42.9296048833716 19.8447631989357
"828" 165.4 34.2485859179882 20.9483724163125
"829" 165.6 26.5510105567459 23.5069078214047
"830" 165.8 20.4240173276069 27.0370156647937
"831" 166 19.3308126673621 30.1775522314479
"832" 166.2 20.5381129032973 35.4330851110125
"833" 166.4 21.358837676798 42.5712300965503
"834" 166.6 23.5671748202976 49.7588846095427
"835" 166.8 25.1097603429045 57.1572462435505
"836" 167 26.901948902061 64.7564357909513
"837" 167.2 28.9387145960813 72.2094544737852
"838" 167.4 31.6063241891019 79.4390247093069
"839" 167.6 35.0760326241509 86.2467691435814
"840" 167.8 38.1527421597177 93.0292263752814
"841" 168 41.3953036804479 100.127840517377
"842" 168.2 45.0773263482 107.227556250772
"843" 168.4 48.9450245212121 114.563364608612
"844" 168.6 53.1530380022836 121.255456306449
"845" 168.8 58.2201643693523 126.356073798155
"846" 169 58.5904895234468 126.418818432285
"847" 169.2 60.4164999719684 124.795877411098
"848" 169.4 64.9360724190434 122.84208321114
"849" 169.6 70.6706654805928 120.842975309294
"850" 169.8 76.2716499147305 118.289812497768
"851" 170 82.1526960430374 115.269651425081
"852" 170.2 88.8102024911341 111.928637602404
"853" 170.4 95.890401201353 109.601697685135
"854" 170.6 102.415382948908 106.006865254952
"855" 170.8 108.818514186979 102.049990568761
"856" 171 113.515225051198 97.2531642569853
"857" 171.2 117.028657282597 91.5618776118542
"858" 171.4 118.931689902576 85.0491180689187
"859" 171.6 119.528730094863 77.9731703051875
"860" 171.8 121.00412625849 70.3680302166034
"861" 172 122.755720329005 63.4038021556939
"862" 172.2 123.637074350436 56.4009510258185
"863" 172.4 125.722011464084 50.2984715840033
"864" 172.6 125.479439537633 50.7183037527897
"865" 172.8 123.616227958426 50.1574926326266
"866" 173 120.19508072654 47.2817557365471
"867" 173.2 116.547769258005 43.3330622910488
"868" 173.4 111.400004810502 39.2569861192353
"869" 173.6 106.440610441934 35.3043795698404
"870" 173.8 101.030079256404 32.3053718506522
"871" 174 95.154510679722 28.699368566111
"872" 174.2 90.6755786560586 23.9328694671034
"873" 174.4 85.5337460289668 19.2156942771838
"874" 174.6 79.4541888061757 14.8334541283125
"875" 174.8 73.0593657386507 12.449591451975
"876" 175 65.9308203536093 10.808044577426
"877" 175.2 59.1347039084483 12.1571157595542
"878" 175.4 51.7384967298865 14.0724396425109
"879" 175.6 45.4848868615846 17.3271942426375
"880" 175.8 40.9006573312875 21.1373662704119
"881" 176 36.1497264486227 26.6423532989886
"882" 176.2 31.4636836440566 31.8459710201918
"883" 176.4 27.6543237377148 37.3743045507262
"884" 176.6 22.8628552483569 42.8219447090125
"885" 176.8 19.0992849115632 48.7659425379208
"886" 177 15.8725147394939 55.4981857193271
"887" 177.2 13.3707233472309 61.9942477385004
"888" 177.4 10.8011708963802 68.7083643653769
"889" 177.6 7.57023292256316 75.3658370907208
"890" 177.8 5.62659890712185 77.4586087934527
"891" 178 5.59750219052123 76.1637626961778
"892" 178.2 6.7573980830842 75.4742338513085
"893" 178.4 9.07555117059987 76.2632290815405
"894" 178.6 12.3619193419334 78.2669899605151
"895" 178.8 16.6438690928163 81.7310261183449
"896" 179 21.8153645898695 84.9470502977386
"897" 179.2 27.0514664232306 88.4089651841918
"898" 179.4 32.7141153799366 91.9795050385814
"899" 179.6 37.6735392102312 96.5385609620258
"900" 179.8 41.9393154020929 101.897246004302
"901" 180 46.4871180293882 107.629727788669
"902" 180.2 49.9857418829732 113.774742940118
"903" 180.4 54.5376101799264 119.535635537949
"904" 180.6 59.5257156716732 124.735733971358
"905" 180.8 61.7442309857583 127.183296805286
"906" 181 63.4118825932219 126.297441549846
"907" 181.2 67.5550880330965 124.637640490487
"908" 181.4 72.8550734712632 121.998874634764
"909" 181.6 78.853705872611 118.630453326311
"910" 181.8 85.2861236748827 115.390211298703
"911" 182 91.2952931854879 112.04508848982
"912" 182.2 97.8105896253455 108.723865396864
"913" 182.4 104.321361518896 104.827853119987
"914" 182.6 109.96955645749 99.954436605537
"915" 182.8 115.077966550128 94.0911043872021
"916" 183 119.306729618252 88.0352799293761
"917" 183.2 120.851240276941 81.584177495823
"918" 183.4 122.229940128984 74.2479289024107
"919" 183.6 123.699229320854 66.7590123917966
"920" 183.8 123.909549515241 59.3755657855288
"921" 184 124.70377832314 52.1712783145504
"922" 184.2 126.078085134537 50.8254809890875
"923" 184.4 125.955226382138 50.6606648321062
"924" 184.6 124.983062879166 50.972600662952
"925" 184.8 123.74517693171 50.8636992283875
"926" 185 122.294533099494 51.0463908118545
"927" 185.2 119.652801741884 50.3738907591978
"928" 185.4 115.415527438626 49.3958668508765
"929" 185.6 110.570232933574 46.8288195965427
"930" 185.8 105.087394404676 43.4900715373549
"931" 186 99.2638314726985 39.4859045756051
"932" 186.2 93.3497581974965 35.7674947048875
"933" 186.4 87.2096712965655 32.3545170557712
"934" 186.6 81.4326506124483 27.5812422128505
"935" 186.8 75.3951111917022 23.5329973679973
"936" 187 69.3726029597507 20.0215801132875
"937" 187.2 62.4678611005923 17.4179020890774
"938" 187.4 55.1597668018201 15.8069307363052
"939" 187.6 47.9749258518553 15.1698752084664
"940" 187.8 40.1630318193048 15.5224440534708
"941" 188 33.2980284913391 18.3515881884318
"942" 188.2 27.0642358636041 21.8134943786489
"943" 188.4 24.164139264618 26.8992193920488
"944" 188.6 21.2277252787632 32.6293526112542
"945" 188.8 18.3509231814701 39.1192782205082
"946" 189 15.6659078906632 46.5068199481875
"947" 189.2 13.1214244562954 53.265695020952
"948" 189.4 10.4853951996825 60.8271531190165
"949" 189.6 8.21309711181155 67.3406917524036
"950" 189.8 6.00166725681634 74.5224156631428
"951" 190 5.52625447469649 82.4022395929542
"952" 190.2 5.88259639988385 87.4148325727151
"953" 190.4 7.4646555233965 86.8822665331208
"954" 190.6 11.318724785061 88.3907576048769
"955" 190.8 16.2913706301474 92.1695699665717
"956" 191 21.7168642806755 96.4084144024442
"957" 191.2 28.0211510178692 100.309993983342
"958" 191.4 34.5318253703483 104.775811262217
"959" 191.6 40.5404710213256 108.505562439294
"960" 191.8 47.4955998767889 112.058192392094
"961" 192 54.8113402831579 115.136720299593
"962" 192.2 62.3248948124842 117.667170038509
"963" 192.4 69.8619542048881 120.436819020762
"964" 192.6 77.4160171152632 123.076266172419
"965" 192.8 85.0295923385368 123.49243430234
"966" 193 89.6787740189115 120.544789046624
"967" 193.2 95.506142880561 115.497247116909
"968" 193.4 100.633161090306 110.211745937122
"969" 193.6 105.510489561552 104.453944778795
"970" 193.8 110.744418026392 98.4536261330811
"971" 194 115.849903023769 92.2842909972062
"972" 194.2 119.366674588098 85.3966083101732
"973" 194.4 122.571811311102 77.9185141135004
"974" 194.6 125.709758929076 70.8486535290125
"975" 194.8 125.45713945865 65.5284075017262
"976" 195 123.63187115587 58.6769673639324
"977" 195.2 123.493242646955 50.7104062905359
"978" 195.4 122.351677789672 43.8020109213648
"979" 195.6 119.805002308424 37.3743045507262
"980" 195.8 116.87159607305 30.4384121238426
"981" 196 111.918261897401 25.0541903904726
"982" 196.2 105.83745297093 20.3485583828542
"983" 196.4 99.3914728545359 15.8505804515011
"984" 196.6 92.9095597561171 12.0678921546965
"985" 196.8 86.4713906417882 8.111821291425
"986" 197 79.4151320241593 5.77858537364074
"987" 197.2 72.7377652499669 3.59339917566527
"988" 197.4 65.8236186867632 5.35214592863749
"989" 197.6 58.2030420149132 7.347456505425
"990" 197.8 50.9570488672391 9.58569848081521
"991" 198 44.0113280189298 12.0061301228134
"992" 198.2 37.0218369095416 15.4973146204571
"993" 198.4 30.9405787175416 20.1270431027483
"994" 198.6 25.2227740632298 25.3254224339208
"995" 198.8 19.3837930507088 30.9902147923875
"996" 199 13.5881446750632 35.9798182565542
"997" 199.2 10.1142877342875 38.2982878682899
"998" 199.4 9.2778099588385 36.8145697542026
"999" 199.6 9.47270613990495 35.0202425633502
"1000" 199.8 10.2081989987849 33.452244845844
"1001" 200 11.3901177713378 32.40771217538
"1002" 200.2 12.5162127510023 31.0483729826266
"1003" 200.4 13.1766944680251 27.7234652903161
"1004" 200.6 15.7456901631145 24.9476012814416
"1005" 200.8 17.7280514362494 22.4539354528464
"1006" 201 20.0354885592184 18.6833713163054
"1007" 201.2 23.7431402244783 15.9423877869888
"1008" 201.4 27.409868541078 12.9733818581838
"1009" 201.6 30.3562806130263 10.2668774035322
"1010" 201.8 34.0084155378838 8.45682875912888
"1011" 202 38.0353988086867 7.03187501473456
"1012" 202.2 41.5066157491223 5.42436584092975
"1013" 202.4 43.7283805891632 3.6386948666875
"1014" 202.6 45.0014728165199 3.20968652283345
"1015" 202.8 46.9628028667446 2.92340041262823
"1016" 203 50.7854523953511 2.78221432442596
"1017" 203.2 54.6701205890846 1.69411445278035
"1018" 203.4 57.9202187938514 1.86117205061691
"1019" 203.6 61.9201673975735 1.88065585888749
"1020" 203.8 65.8282537920924 1.72995792343628
"1021" 204 70.3639556576728 2.09400265658629
"1022" 204.2 74.5229479606867 2.43219750839338
"1023" 204.4 79.3988369926246 3.65956908574292
"1024" 204.6 82.5660826466132 5.2693397434875
"1025" 204.8 87.3766986366425 7.05549331812887
"1026" 205 92.1895084838718 8.6325448018875
"1027" 205.2 96.2832914778025 10.6980473977639
"1028" 205.4 100.972630030198 12.7160805879636
"1029" 205.6 103.996461575351 15.9864060122501
"1030" 205.8 107.658274137189 18.8871018519612
"1031" 206 110.666896611126 21.8439866820138
"1032" 206.2 114.048544716428 25.9568332763308
"1033" 206.4 116.026345888806 30.7056108827066
"1034" 206.6 118.976452565181 35.5569044067038
"1035" 206.8 122.096372442597 40.5544256879178
"1036" 207 124.454549230383 45.9220808868975
"1037" 207.2 125.457181161375 51.0235918621936
"1038" 207.4 124.205280990951 56.11074499895
"1039" 207.6 121.929694931572 60.8126387568024
"1040" 207.8 120.243601403604 64.8011592624726
"1041" 208 117.421315354391 66.9112939642492
"1042" 208.2 114.400903207167 67.7203822217705
"1043" 208.4 109.514271039973 69.2228373007262
"1044" 208.6 105.241308958891 68.9062633630387
"1045" 208.8 99.7989407502997 68.7330564815826
"1046" 209 94.1394771432632 68.0904607703358
"1047" 209.2 88.6654177493973 67.8894587604485
"1048" 209.4 83.5599256320434 66.1446952386128
"1049" 209.6 77.8354142319528 65.2965756904737
"1050" 209.8 71.4171856156246 64.3943373227309
"1051" 210 64.705860544618 64.6736339775972
"1052" 210.2 58.40781471878 66.8187405900897
"1053" 210.4 52.1877867260051 70.0200779915004
"1054" 210.6 45.7301280773632 73.3912280602208
"1055" 210.8 38.9867618829371 77.0307306795505
"1056" 211 32.3266882837895 81.1828319109612
"1057" 211.2 24.7909625006381 85.1486447337625
"1058" 211.4 17.8877009055474 87.2414285831507
"1059" 211.6 14.2309443348316 87.2052218301296
"1060" 211.8 15.2343764313754 87.0150337499181
"1061" 212 16.3874814242404 87.475035285092
"1062" 212.2 18.1939816653175 90.9596172418223
"1063" 212.4 19.9173792661845 95.7873071426515
"1064" 212.6 22.6764308081979 101.369933294627
"1065" 212.8 26.0701360920879 106.995260691011
"1066" 213 29.0049701035621 113.149579225712
"1067" 213.2 32.4877116980057 117.50155102964
"1068" 213.4 34.8804205259525 118.452469905004
"1069" 213.6 38.0170656038432 118.689608514098
"1070" 213.8 42.3038040620982 118.768054405279
"1071" 214 48.3359579950078 119.22149256359
"1072" 214.2 54.6759931313483 119.839489624611
"1073" 214.4 61.6327516103684 120.644169731351
"1074" 214.6 68.2617827092206 121.888637774313
"1075" 214.8 75.5479710483057 122.888817228334
"1076" 215 82.4509914188924 123.081141860719
"1077" 215.2 88.0007652038097 120.634205857457
"1078" 215.4 94.2438943512302 117.415933191844
"1079" 215.6 100.483555669359 113.6066640026
"1080" 215.8 106.049984865774 109.283601323594
"1081" 216 109.576212618919 107.287356061606
"1082" 216.2 109.47353859823 107.418200450321
"1083" 216.4 108.45721216207 106.197629560353
"1084" 216.6 108.098365190558 102.782171574298
"1085" 216.8 108.120324279274 97.9807081108534
"1086" 217 109.722701260263 92.1716040538201
"1087" 217.2 111.566946464797 84.560894538467
"1088" 217.4 112.426938918918 80.1050451939565
"1089" 217.6 114.270386347159 76.9098737094689
"1090" 217.8 116.073003880701 71.4135176744718
"1091" 218 117.760500617729 65.3692582354329
"1092" 218.2 120.215297675316 58.6984382848875
"1093" 218.4 121.798460564078 51.9022383398005
"1094" 218.6 119.56756421647 48.3753595174418
"1095" 218.8 115.807918604732 43.7097225594188
"1096" 219 111.505836142359 37.7800509233449
"1097" 219.2 107.049481513363 31.8225231149208
"1098" 219.4 102.997900830615 26.2346497885807
"1099" 219.6 98.2388967280488 20.6667403909946
"1100" 219.8 93.3312639496425 14.3564948947496
"1101" 220 87.7468292245644 10.2625757310682
"1102" 220.2 81.3587605665523 7.07618758702003
"1103" 220.4 77.1824748202391 8.07538733739352
"1104" 220.6 72.2246991464827 11.5128950320582
"1105" 220.8 66.618968427152 14.0255630142208
"1106" 221 60.7448178998507 17.1217712064
"1107" 221.2 54.4699876071478 19.1572599321952
"1108" 221.4 46.9793198643032 20.4394328629675
"1109" 221.6 40.1975475074939 20.7937845381183
"1110" 221.8 33.14830405648 20.9498689136345
"1111" 222 26.6193710952973 22.6299749455125
"1112" 222.2 22.2648390789492 23.2754632313642
"1113" 222.4 22.3504073571306 22.068788449767
"1114" 222.6 23.6858761383851 22.3538248627655
"1115" 222.8 25.1733035104774 23.6104547751732
"1116" 223 27.2098649242514 27.2021128382404
"1117" 223.2 29.2058178670272 32.4309135884718
"1118" 223.4 30.5929204821154 38.2299653506943
"1119" 223.6 32.5225427589143 44.1710633695735
"1120" 223.8 34.0571586718811 50.9216707149662
"1121" 224 34.8083380924791 57.4302876172057
"1122" 224.2 36.8642179926154 64.3747154172852
"1123" 224.4 39.3468504092954 71.7994863374036
"1124" 224.6 42.5591279220051 79.3568349473714
"1125" 224.8 46.5568665026674 86.0163478441109
"1126" 225 50.0462239617306 93.4105695447571
"1127" 225.2 53.9671656262421 100.384479929793
"1128" 225.4 58.7281506581368 106.571811723835
"1129" 225.6 64.7803416117325 111.314814268112
"1130" 225.8 71.7458643877734 115.780108553673
"1131" 226 78.9843415963579 119.557967140719
"1132" 226.2 86.9262456193284 121.89977444904
"1133" 226.4 92.6353361542844 119.855752705164
"1134" 226.6 96.7208445528881 115.774990039481
"1135" 226.8 102.426026767527 110.893633671745
"1136" 227 108.340957048669 106.164695282169
"1137" 227.2 113.03423746987 100.689712273228
"1138" 227.4 116.40238113605 96.977664136962
"1139" 227.6 118.017604261164 92.5572784207776
"1140" 227.8 117.938587146112 86.8021761143294
"1141" 228 117.473743127173 79.8344128730448
"1142" 228.2 116.990546416556 72.9324020436924
"1143" 228.4 117.789311391416 65.465314772711
"1144" 228.6 117.986208705151 58.0199571827077
"1145" 228.8 117.956314879769 50.118658271247
"1146" 229 117.20333988849 42.4774014910807
"1147" 229.2 114.496656008516 35.6540999289425
"1148" 229.4 110.809807899424 29.1758757976617
"1149" 229.6 106.477414436648 22.7354950842392
"1150" 229.8 102.264168867521 17.1720610669843
"1151" 230 97.3423870056227 12.5273698631347
"1152" 230.2 91.9492739975507 11.761663144575
"1153" 230.4 84.6422622012257 10.3141473310875
"1154" 230.6 77.3710078029868 9.0298133419796
"1155" 230.8 69.5661263324232 8.6631193933275
"1156" 231 61.7636877915359 8.50845960935503
"1157" 231.2 54.2809924607274 9.52885350928035
"1158" 231.4 46.8428623634095 11.0235151385826
"1159" 231.6 39.6274295519939 13.3265285518106
"1160" 231.8 32.4744331374203 15.4190121518732
"1161" 232 26.1054011202632 16.3616808287428
"1162" 232.2 24.7827274635032 15.4404871625275
"1163" 232.4 24.8565713129774 14.4684092791256
"1164" 232.6 25.0424693388225 14.1061739897689
"1165" 232.8 25.5755945353541 14.1220737195239
"1166" 233 25.0325209170859 15.1151322274571
"1167" 233.2 23.3905537131203 18.0779096574589
"1168" 233.4 20.3408751257631 21.8451361027446
"1169" 233.6 16.4851885081965 27.5335873712542
"1170" 233.8 12.4620588778216 32.3625970217966
"1171" 234 8.54033839604887 35.7879687616553
"1172" 234.2 7.86162654426315 41.196732817211
"1173" 234.4 7.08879998236317 47.5429588803208
"1174" 234.6 5.47950578446083 54.0766977183759
"1175" 234.8 4.67957283914686 61.3026113348642
"1176" 235 4.22554091696316 68.1128645657875
"1177" 235.2 4.57987229145671 74.8774929218875
"1178" 235.4 3.84731285010584 81.6766178909886
"1179" 235.6 4.67152832135303 85.5972080573819
"1180" 235.8 7.70326044551315 88.2857252096375
"1181" 236 11.0724991964194 93.3854715162312
"1182" 236.2 15.0588603087312 98.5551829506215
"1183" 236.4 18.9191720454384 104.339684063362
"1184" 236.6 22.6325257312043 110.731447025976
"1185" 236.8 27.1381400430207 115.288455446372
"1186" 237 30.9043379294874 118.222453045121
"1187" 237.2 33.4143133097732 120.921553689217
"1188" 237.4 36.5537628513932 121.147041301088
"1189" 237.6 40.556225999191 120.923247899826
"1190" 237.8 45.2115046468761 120.521577212758
"1191" 238 52.2067197632223 120.315599605296
"1192" 238.2 58.7921639022632 121.002048393228
"1193" 238.4 65.4314098804972 121.856111613207
"1194" 238.6 72.4415813277137 121.880327518866
"1195" 238.8 80.0848301533284 122.452277256311
"1196" 239 87.9837705584487 122.117075374867
"1197" 239.2 94.5385597121132 119.266703927528
"1198" 239.4 100.224822202328 115.762789996694
"1199" 239.6 104.491511417683 112.980666555178
"1200" 239.8 107.923392819146 109.862089705228
"1201" 240 110.795631579294 106.578726207919
"1202" 240.2 111.38084652278 104.572924864437
"1203" 240.4 110.495119135457 101.765873539081
"1204" 240.6 110.107098972684 97.4465213570011
"1205" 240.8 109.879975179022 91.5178021711289
"1206" 241 110.319336329972 84.7223928593991
"1207" 241.2 110.487177609684 77.586065866217
"1208" 241.4 110.769035390357 69.975067010111
"1209" 241.6 111.071771587197 62.8730459622721
"1210" 241.8 110.420208209483 55.1160033263271
"1211" 242 109.912740578763 46.7663484569224
"1212" 242.2 108.882992643635 39.5537667843759
"1213" 242.4 106.815726190461 31.8742740641073
"1214" 242.6 103.761018369791 26.5478812467864
"1215" 242.8 99.314733933112 21.0401406304456
"1216" 243 95.4462643671059 15.0781152725954
"1217" 243.2 90.8872133516609 12.1937898275693
"1218" 243.4 85.555623250497 13.0648678791472
"1219" 243.6 78.3852176396132 14.38916709645
"1220" 243.8 70.8557557095097 16.2709572866409
"1221" 244 62.7038065413881 17.2953457098875
"1222" 244.2 54.4315319723578 17.3555996907659
"1223" 244.4 46.6481879395802 17.1384334265826
"1224" 244.6 38.436238043506 17.9960134303875
"1225" 244.8 30.5766039749715 18.8399995482625
"1226" 245 24.7479774166917 22.1559217849644
"1227" 245.2 20.2814878387319 27.1843151287625
"1228" 245.4 15.7947572441993 33.3077037712173
"1229" 245.6 11.478251100459 38.8485939969081
"1230" 245.8 8.44218622055986 45.1162640105798
"1231" 246 6.54374518336099 52.3924288003875
"1232" 246.2 5.42994064087607 60.1490875830488
"1233" 246.4 4.87003985303737 67.5749325739198
"1234" 246.6 5.97758082752123 75.1528286243714
"1235" 246.8 7.57963271681156 82.5786736152423
"1236" 247 8.90473124802983 89.6721980020208
"1237" 247.2 11.3298441068882 96.5305141252937
"1238" 247.4 14.2189418515579 102.898837778477
"1239" 247.6 15.380573493611 105.53239805317
"1240" 247.8 16.207843144508 106.479037050561
"1241" 248 16.7236641518652 106.502435972581
"1242" 248.2 18.0047352205662 107.884154135524
"1243" 248.4 19.9132866591381 109.918841080075
"1244" 248.6 21.5178519716732 112.249835192047
"1245" 248.8 22.7661388094774 113.303722639847
"1246" 249 24.2881501371069 114.660291393231
"1247" 249.2 25.1978664155897 115.550019153806
"1248" 249.4 25.602249400806 116.091314216545
"1249" 249.6 26.5776200328995 116.0296576631
"1250" 249.8 28.7184417496382 116.4000174947
"1251" 250 31.1807946365662 117.593131089009
"1252" 250.2 32.4698551594396 118.476260813535
"1253" 250.4 33.9668235406611 119.481038053234
"1254" 250.6 35.4620428605279 120.675683016387
"1255" 250.8 35.9208339623766 121.510311575671
"1256" 251 36.2792232217783 121.615697286039
"1257" 251.2 36.835904053748 122.044204817584
"1258" 251.4 37.3822973792146 122.634213175985
"1259" 251.6 38.1888912530057 123.264558797353
"1260" 251.8 38.0669143789266 123.915658751916
"1261" 252 39.3791950429203 124.510246359488
"1262" 252.2 41.1528953489203 125.034382212745
"1263" 252.4 42.0611023015232 125.496276933428
"1264" 252.6 43.0323375902935 125.98570202216
"1265" 252.8 44.6266331012732 126.161274297247
"1266" 253 45.721459617221 126.650467760287
"1267" 253.2 47.0532768324194 127.009559967044
"1268" 253.4 48.1537628526332 127.109086631887
"1269" 253.6 50.2038485469747 126.668106947657
"1270" 253.8 52.4020918177007 126.026236518387
"1271" 254 54.3233605338995 125.414358646766
"1272" 254.2 56.7074901659904 124.495576732281
"1273" 254.4 59.5096157114317 123.360263833135
"1274" 254.6 63.4471476213972 122.23921613964
"1275" 254.8 67.582493230327 120.762419446005
"1276" 255 72.7311347852849 118.185958586627
"1277" 255.2 77.9097275097168 114.709828995073
"1278" 255.4 83.2572256417895 110.482141050109
"1279" 255.6 88.5110786038589 105.954884602324
"1280" 255.8 92.8852176411632 100.496452665987
"1281" 256 97.4975345514829 94.8419731657446
"1282" 256.2 102.332283318596 88.8781079187875
"1283" 256.4 106.425839375274 83.1581114368875
"1284" 256.6 109.528618552008 75.9535667518237
"1285" 256.8 112.061646718725 68.6813783745688
"1286" 257 115.223399775966 61.5501069095798
"1287" 257.2 117.921540429835 54.6078267378326
"1288" 257.4 121.718933240576 49.215537658575
"1289" 257.6 121.717182878432 50.9904228639612
"1290" 257.8 121.905874091926 51.956242373594
"1291" 258 121.630484089678 52.4452838121854
"1292" 258.2 119.884803765316 52.0363957290138
"1293" 258.4 116.769102957454 49.3585876694381
"1294" 258.6 112.332833124559 44.9593712385712
"1295" 258.8 108.308645255941 39.7249317420811
"1296" 259 104.847971764786 33.6343836741898
"1297" 259.2 100.35332090631 29.2303981920619
"1298" 259.4 95.2322032246382 25.0577017374102
"1299" 259.6 89.7243776274143 21.0890244248991
"1300" 259.8 83.7253224894632 16.7438040603816
"1301" 260 77.1935320594583 12.808586559546
"1302" 260.2 71.2097330558289 8.99964104779539
"1303" 260.4 65.0708655420554 4.55262367141996
"1304" 260.6 63.281200777101 4.83137937961723
"1305" 260.8 59.9901332771113 8.74381309352041
"1306" 261 55.1473072294939 12.4200703120029
"1307" 261.2 49.1904273350507 16.41473377935
"1308" 261.4 42.7454292523363 20.0653912656558
"1309" 261.6 36.9150185463703 23.8288447140304
"1310" 261.8 30.6579913876258 28.0146518754589
"1311" 262 24.7549089419865 31.6488695547917
"1312" 262.2 18.5733051203599 34.9373781093391
"1313" 262.4 13.8039312560696 39.8523258730811
"1314" 262.6 12.2531873174262 45.3885210330179
"1315" 262.8 11.2658091191327 52.9781648592245
"1316" 263 10.7485159668699 54.5287854354156
"1317" 263.2 9.84973018395548 58.2490589876238
"1318" 263.4 12.0424915512632 61.4111024438984
"1319" 263.6 15.7818510708389 65.5970234999481
"1320" 263.8 20.3476141086887 70.2858831790364
"1321" 264 25.4857076903719 74.708557226431
"1322" 264.2 30.8770405304262 79.5772285807353
"1323" 264.4 36.7435595665078 83.861489670813
"1324" 264.6 42.7655147087631 88.2379524105125
"1325" 264.8 49.7692554259819 91.2396766222
"1326" 265 57.2395022362206 93.8876788318556
"1327" 265.2 64.3073475285185 96.8394279522598
"1328" 265.4 70.9340238386001 99.6999624034745
"1329" 265.6 78.7505154407298 103.570897694121
"1330" 265.8 87.0837620202313 107.024182148696
"1331" 266 94.7450969494719 109.259908936833
"1332" 266.2 102.08734375253 111.129616133454
"1333" 266.4 104.5976409024 108.780423658119
"1334" 266.6 108.44351186907 104.330194111468
"1335" 266.8 112.922044512373 99.5289572381403
"1336" 267 115.750252688339 94.0960053582897
"1337" 267.2 118.076257540134 87.3867746884681
"1338" 267.4 119.46960675133 80.5125599831208
"1339" 267.6 120.757511798219 77.0053948902391
"1340" 267.8 122.178539201078 71.2606073765397
"1341" 268 122.559550709908 64.694181418081
"1342" 268.2 121.669839749963 57.5646305189875
"1343" 268.4 120.296574352533 50.3548384017527
"1344" 268.6 118.987628895521 43.0289601718875
"1345" 268.8 116.273949164683 37.3866330150165
"1346" 269 112.776287582525 31.4288559479898
"1347" 269.2 108.616629721128 25.3669805942583
"1348" 269.4 104.292382343125 19.4654388379565
"1349" 269.6 99.2308602037357 14.4870750858655
"1350" 269.8 93.9203729878161 10.0353789973699
"1351" 270 87.8953281068346 8.33225863595892
"1352" 270.2 80.71977757534 6.03076466492596
"1353" 270.4 73.5421386996862 4.14925134554134
"1354" 270.6 65.6648187082906 1.82132160609297
"1355" 270.8 59.3508337060463 1.97428287082726
"1356" 271 53.172773421048 4.23986615829256
"1357" 271.2 45.6924673174412 5.99391567761352
"1358" 271.4 37.4266767877032 7.3127416047275
"1359" 271.6 31.5467800879467 10.7659933501533
"1360" 271.8 25.7299575885924 15.3766658100704
"1361" 272 20.8737304697926 21.0826982867934
"1362" 272.2 16.0267641598149 27.2408737300254
"1363" 272.4 11.792725589806 32.7154953093589
"1364" 272.6 7.1986986890306 38.9049455125387
"1365" 272.8 4.00195475162936 45.4781571974509
"1366" 273 2.23546250972367 52.2415673294664
"1367" 273.2 1.20741398902434 59.0863248927084
"1368" 273.4 1.32244228358846 64.2608037155381
"1369" 273.6 3.26573314053902 70.2385893930599
"1370" 273.8 5.12981134082565 74.152938801825
"1371" 274 7.68742383563814 79.0655749785125
"1372" 274.2 10.9923773789332 84.8641421190421
"1373" 274.4 15.0337104244532 90.4501514953275
"1374" 274.6 18.7878871510737 96.6712762588559
"1375" 274.8 23.406458879748 102.178441238009
"1376" 275 28.8811269238086 107.011697359584
"1377" 275.2 35.5242248434194 111.5590405167
"1378" 275.4 41.7566393091474 113.47925560574
"1379" 275.6 47.1287406779601 115.300036731009
"1380" 275.8 52.8414377674147 117.963732197372
"1381" 276 59.0772228800132 118.792465427692
"1382" 276.2 66.1808926055431 118.808085055928
"1383" 276.4 73.8904601030907 118.613215964508
"1384" 276.6 82.4203858357632 117.270013247654
"1385" 276.8 89.7134001123922 114.821717222533
"1386" 277 96.9605052489965 110.964003763154
"1387" 277.2 103.111759010316 106.190699270345
"1388" 277.4 109.774170242357 101.363528970106
"1389" 277.6 115.383872537684 96.0477155123822
"1390" 277.8 119.097974306263 90.1278032490165
"1391" 278 120.192541853903 83.5758456803991
"1392" 278.2 119.556689902642 76.3359360767841
"1393" 278.4 118.994852195449 68.9151513256666
"1394" 278.6 118.299258329959 60.9832243299962
"1395" 278.8 117.102909519373 53.3058867177227
"1396" 279 114.323236428951 46.126229981825
"1397" 279.2 110.862937171263 39.5317858015327
"1398" 279.4 106.762088719421 33.2973895543401
"1399" 279.6 102.254560382189 27.2741008859832
"1400" 279.8 96.8086657531041 21.4964567117284
"1401" 280 91.2712092896236 16.3739602507945
"1402" 280.2 85.2122642790924 11.3590899226802
"1403" 280.4 78.7700472595756 7.5242158621875
"1404" 280.6 71.8146082024757 5.7184040552625
"1405" 280.8 66.5267641652132 2.665722191175
"1406" 281 67.2670125582274 1.89885502045892
"1407" 281.2 66.4301825389618 3.89976557898339
"1408" 281.4 62.3359957007702 7.41602056501426
"1409" 281.6 56.946067665406 10.9057855290823
"1410" 281.8 51.2761088555882 14.379612536625
"1411" 282 45.0313681216478 17.6579290058106
"1412" 282.2 38.4532058398007 21.19201369185
"1413" 282.4 31.8952656905632 24.3105158569542
"1414" 282.6 26.0135139772522 28.2876392990304
"1415" 282.8 20.0700864997686 32.2564564571073
"1416" 283 15.2831620351579 36.9100189113296
"1417" 283.2 14.2218786293802 43.1712621267279
"1418" 283.4 12.1773581643922 50.3561774484359
"1419" 283.6 11.2983375882947 57.2541911366033
"1420" 283.8 11.9944816181684 64.3788755366349
"1421" 284 12.7817653836697 71.4868491275798
"1422" 284.2 14.6190246273474 78.3104295046243
"1423" 284.4 17.8447558501461 84.7315644804088
"1424" 284.6 19.89888974107 92.1871704715125
"1425" 284.8 23.2448092733684 99.994251591677
"1426" 285 26.6612150410374 106.816434410017
"1427" 285.2 30.8583844966421 113.306267785751
"1428" 285.4 35.5546828777582 119.177855981115
"1429" 285.6 39.8195787439745 120.808987184393
"1430" 285.8 44.6398240657337 121.42880714377
"1431" 286 51.4746903454753 122.596246051918
"1432" 286.2 58.7962951917958 124.313339343964
"1433" 286.4 66.4254098620131 125.66794052495
"1434" 286.6 73.7041853198802 126.913929665249
"1435" 286.8 75.9037893467738 126.239011822292
"1436" 287 76.3740037733755 124.893287589326
"1437" 287.2 79.0243498739368 121.195316971782
"1438" 287.4 81.8830087366339 116.257683181202
"1439" 287.6 84.7531873251762 110.762481018246
"1440" 287.8 88.355671797611 104.522938036877
"1441" 288 91.7029730387052 98.5137976903717
"1442" 288.2 95.2417051905631 92.6489741963875
"1443" 288.4 98.5979276716676 86.1082159761122
"1444" 288.6 102.8606293466 80.0424941026484
"1445" 288.8 107.3568185086 73.4446667968201
"1446" 289 111.517517046097 66.8219373716542
"1447" 289.2 116.259218478999 60.5967508303381
"1448" 289.4 120.676244107423 54.0553287869513
"1449" 289.6 122.530559496669 49.9560160450125
"1450" 289.8 120.962169525835 50.2442277672062
"1451" 290 117.407807766637 48.001531087404
"1452" 290.2 112.408590295063 44.4727603232208
"1453" 290.4 107.304019024809 40.2233939687284
"1454" 290.6 101.674222870164 36.0950796131732
"1455" 290.8 95.4426038986917 31.9120723227556
"1456" 291 89.368372370569 27.6202653388169
"1457" 291.2 82.9294469821065 23.6942147718032
"1458" 291.4 75.5813165341891 21.3530846972949
"1459" 291.6 68.2038611509757 19.31931996615
"1460" 291.8 60.5804826173785 17.3345439040413
"1461" 292 52.9744268985832 15.7054669550075
"1462" 292.2 45.9079792201619 14.1088798509508
"1463" 292.4 38.4065948447902 13.3530138181307
"1464" 292.6 35.1688147718016 15.8352129776567
"1465" 292.8 33.4876977235324 20.8329827322721
"1466" 293 30.1333609284701 26.7708333156461
"1467" 293.2 26.8908969700632 32.9478379387542
"1468" 293.4 24.1099882760132 39.834413865181
"1469" 293.6 21.765148297747 46.5055871017585
"1470" 293.8 20.131556456111 53.9377749981701
"1471" 294 19.2905027684725 61.4892585500503
"1472" 294.2 20.5047021244701 69.0964351151289
"1473" 294.4 21.9667670729298 77.0262072647542
"1474" 294.6 23.9571305633066 84.2714253643223
"1475" 294.8 26.4854797572632 91.8378982290208
"1476" 295 29.8006100910965 98.8785472022875
"1477" 295.2 33.4069117784211 105.409172654603
"1478" 295.4 37.8992412263732 111.657452482897
"1479" 295.6 43.3291687418652 116.677067231122
"1480" 295.8 49.5845726078808 121.751039357476
"1481" 296 55.9138600574819 123.876460557762
"1482" 296.2 62.7340103849642 124.93025298932
"1483" 296.4 70.6038384674939 125.735749900997
"1484" 296.6 77.6630682293132 125.737051841018
"1485" 296.8 82.4196897210434 124.731996143558
"1486" 297 87.6401324505631 122.922066193021
"1487" 297.2 92.0118630339697 120.047020674279
"1488" 297.4 98.0550789348569 117.797371869106
"1489" 297.6 101.071953116044 115.854611371356
"1490" 297.8 101.561227732424 111.690287292791
"1491" 298 103.596965780955 105.731267244717
"1492" 298.2 106.425932213241 99.5462586149853
"1493" 298.4 110.04556375836 93.2181382977907
"1494" 298.6 114.459065813648 86.853941171393
"1495" 298.8 117.930782463561 80.2754804088343
"1496" 299 121.246362062923 73.5100388987066
"1497" 299.2 124.087052506884 66.8253052624737
"1498" 299.4 125.564702321604 59.8002619923662
"1499" 299.6 125.412183920941 54.1656729141456
"1500" 299.8 125.57683249087 48.7454329863343
"1501" 300 122.847808105361 46.7053886262897
"1502" 300.2 118.211124153263 43.402923588694
"1503" 300.4 113.549402082786 38.3732837480693
"1504" 300.6 108.962543986263 33.2072836205972
"1505" 300.8 105.22654374757 27.0250724650125
"1506" 301 101.156313518648 20.8245831192392
"1507" 301.2 97.3152453101965 14.4247312913542
"1508" 301.4 94.0303056198695 9.26680494346196
"1509" 301.6 89.0594017023851 8.94481578153384
"1510" 301.8 82.3799356996969 9.55807083794774
"1511" 302 75.2153148837446 10.1943024819245
"1512" 302.2 68.2845075832885 9.44528710598876
"1513" 302.4 60.569154932393 8.6275813941862
"1514" 302.6 53.5947030228053 8.30101308747786
"1515" 302.8 46.5446299284079 8.2503624088875
"1516" 303 40.8125903300314 11.2146063350826
"1517" 303.2 34.5698550902091 15.0831638404956
"1518" 303.4 30.1527249845334 18.8223537395767
"1519" 303.6 29.0620593546004 20.7779457329224
"1520" 303.8 26.7545241857014 23.6621894704268
"1521" 304 23.9690970571252 29.1693572993013
"1522" 304.2 20.8003035132947 34.564625910077
"1523" 304.4 17.1048155249227 39.6665682675152
"1524" 304.6 13.8974405514045 44.7778600355071
"1525" 304.8 12.7793787046305 51.2692805434079
"1526" 305 11.9086002132291 57.9123585901943
"1527" 305.2 11.8504518188842 64.9259998045085
"1528" 305.4 13.2809500313755 71.9331139615841
"1529" 305.6 16.3810487587206 78.0840303042918
"1530" 305.8 20.2721942492526 83.7856951559191
"1531" 306 25.2972339131684 89.1080878500138
"1532" 306.2 30.9089481495823 94.6154516866109
"1533" 306.4 36.9160914242116 98.6266482917122
"1534" 306.6 43.4030224935185 102.35667802993
"1535" 306.8 51.5589147898714 105.549271637083
"1536" 307 59.0455496602632 108.262974220081
"1537" 307.2 66.1272897627168 111.423848420207
"1538" 307.4 73.5869270169759 113.826215590068
"1539" 307.6 80.4310229323643 114.724659425011
"1540" 307.8 88.1431301361248 114.484870352473
"1541" 308 95.7506800609806 112.515535038311
"1542" 308.2 102.430975235209 110.101970143387
"1543" 308.4 106.975049446951 106.061187550731
"1544" 308.6 109.508401603231 99.9619394184726
"1545" 308.8 113.953141741654 92.1684767675071
"1546" 309 116.729368307567 85.218573033931
"1547" 309.2 118.917187838477 77.6744382249662
"1548" 309.4 121.81342501283 70.6607471857875
"1549" 309.6 123.413705926392 63.3791452271133
"1550" 309.8 124.095457544209 56.3264149544201
"1551" 310 124.711547083231 50.3676752715152
"1552" 310.2 121.383837314604 48.8064195384088
"1553" 310.4 116.632445469993 44.5233362703594
"1554" 310.6 111.420661258165 39.7762556749418
"1555" 310.8 107.321498577098 34.0004631701934
"1556" 311 103.743415385507 27.8348796696924
"1557" 311.2 98.9495834492965 22.3826180078208
"1558" 311.4 94.3337395577298 17.4227398408875
"1559" 311.6 88.541142395922 13.0703568241346
"1560" 311.8 82.3928115032749 8.89782434526396
"1561" 312 76.428739680129 5.54246033165579
"1562" 312.2 70.4158346236809 6.47974524638117
"1563" 312.4 63.238563299496 8.90478431470941
"1564" 312.6 56.8683090730039 11.7607784631097
"1565" 312.8 50.5170340840353 15.3425065625331
"1566" 313 45.2143546989079 20.6310604558085
"1567" 313.2 39.8105896191455 26.2129348798875
"1568" 313.4 35.5186820299632 31.8819737093875
"1569" 313.6 31.3098870019109 37.5394312542511
"1570" 313.8 26.5982503418676 43.0205605588545
"1571" 314 21.3827218860504 47.9891997406109
"1572" 314.2 16.1147626619774 52.9930011322446
"1573" 314.4 9.88103425196014 56.9921290151299
"1574" 314.6 6.90755159832438 61.2060227614079
"1575" 314.8 7.44515739946528 66.3502176851641
"1576" 315 8.35896348416742 72.1845978336215
"1577" 315.2 10.6695544339366 78.2170390702446
"1578" 315.4 13.5628060992632 84.0334324015004
"1579" 315.6 16.7004765493908 90.1024468331003
"1580" 315.8 20.2586595340717 95.6318942211854
"1581" 316 24.4338307881509 101.924046897255
"1582" 316.2 28.5288728254909 108.155110329541
"1583" 316.4 32.8424812741455 113.361761142505
"1584" 316.6 38.387157860969 118.16152237224
"1585" 316.8 44.3044605624984 121.844711512623
"1586" 317 50.355908665322 124.373859701593
"1587" 317.2 56.8565056890879 125.942839329537
"1588" 317.4 63.0177440430279 127.929654710976
"1589" 317.6 67.6162576190054 127.463688852197
"1590" 317.8 71.576965897822 127.262708966329
"1591" 318 74.4694280943972 126.679623942846
"1592" 318.2 76.127750577221 124.683234179477
"1593" 318.4 79.900832290489 121.179095308242
"1594" 318.6 84.7614499042414 117.193115196116
"1595" 318.8 89.9866179305684 113.137302938319
"1596" 319 95.3381866907247 108.642537378909
"1597" 319.2 100.182300416915 103.581251449337
"1598" 319.4 104.172689344979 97.5550959004671
"1599" 319.6 108.40931841463 91.2009275740208
"1600" 319.8 112.143202053789 84.819599103298
"1601" 320 115.857666216187 77.6829332415179
"1602" 320.2 119.110643594163 71.0684084049875
"1603" 320.4 122.182670490611 63.8828255290614
"1604" 320.6 122.969936450982 57.1740028970785
"1605" 320.8 122.451292210008 50.8596334582492
"1606" 321 119.100728499285 46.9006339792353
"1607" 321.2 114.392238800549 41.5926263432501
"1608" 321.4 110.150289726888 35.8500113579216
"1609" 321.6 105.609850325147 30.207746629877
"1610" 321.8 100.914065596164 24.801799890349
"1611" 322 97.000988720677 18.8723971936461
"1612" 322.2 92.9282375308456 13.214533711371
"1613" 322.4 87.857000849322 8.40323536608749
"1614" 322.6 82.8986514539882 5.742290454825
"1615" 322.8 78.3830526347188 6.79903686584952
"1616" 323 71.8060564331432 7.4554230314475
"1617" 323.2 64.6905994587442 8.77283960438117
"1618" 323.4 57.5008123886005 10.8703838741526
"1619" 323.6 50.5637082155229 13.4420868644459
"1620" 323.8 43.4591181286049 15.7053379482926
"1621" 324 36.4113795466093 18.0842093672337
"1622" 324.2 30.1492610371817 22.5599822398177
"1623" 324.4 25.8988366436327 27.8247475808005
"1624" 324.6 20.7714885628137 32.9376273230111
"1625" 324.8 15.2302478615858 36.9633557410488
"1626" 325 12.8997800324965 41.1944846854875
"1627" 325.2 14.9019203668329 45.2998346233177
"1628" 325.4 17.1014692713321 50.7912163607496
"1629" 325.6 19.2956588740131 57.4290467652804
"1630" 325.8 22.2032604470632 63.1232611016208
"1631" 326 25.1163792906503 69.3584504079198
"1632" 326.2 29.2080838712835 75.198578129612
"1633" 326.4 34.0659370174298 80.1813352425208
"1634" 326.6 40.0278468451545 84.9817861165288
"1635" 326.8 45.5369214368882 89.6392878515125
"1636" 327 51.9507484362632 93.2819637847937
"1637" 327.2 58.252697449747 96.8879111682101
"1638" 327.4 65.3586288649014 100.209951396909
"1639" 327.6 72.6287345076564 102.692355321798
"1640" 327.8 80.3848535798298 104.314030124954
"1641" 328 88.2186965979965 106.530688004354
"1642" 328.2 95.6389082496698 108.323352083657
"1643" 328.4 103.881492733737 108.615481783245
"1644" 328.6 107.7903014532 108.98961823113
"1645" 328.8 106.504702133663 110.339772521254
"1646" 329 105.537749386199 110.576616018565
"1647" 329.2 104.757418640731 110.862269159249
"1648" 329.4 104.135153462717 110.683123782228
"1649" 329.6 103.538160829948 109.844412443757
"1650" 329.8 102.898963870403 107.879979486411
"1651" 330 102.505338446796 103.945510290931
"1652" 330.2 102.47858342887 98.395359462566
"1653" 330.4 102.051229000815 92.7390286683013
"1654" 330.6 101.664180046567 86.9670528143145
"1655" 330.8 101.689220978218 80.9041039145352
"1656" 331 100.76493883824 75.4319469238534
"1657" 331.2 98.7412894579083 70.2954136939843
"1658" 331.4 96.5224420808587 64.1864056809998
"1659" 331.6 94.0733765107414 57.7554447717245
"1660" 331.8 90.5223242720384 51.8535086844156
"1661" 332 86.8504135047965 46.2265528599875
"1662" 332.2 82.4851557907575 41.1481074962246
"1663" 332.4 77.2167075861046 36.4386442730826
"1664" 332.6 71.6690449533957 32.5028282393815
"1665" 332.8 64.3103426320409 28.7277893918505
"1666" 333 57.6615502352378 25.9758850411913
"1667" 333.2 50.7912680373138 23.7601947121533
"1668" 333.4 43.4536479488111 22.4487000775998
"1669" 333.6 36.0953692458557 21.4238592145171
"1670" 333.8 28.7891271059095 20.9602573565826
"1671" 334 25.5765960600892 23.5459664417788
"1672" 334.2 22.8218351635003 27.2137011460937
"1673" 334.4 18.2702383846069 32.0571406395125
"1674" 334.6 13.8868731476526 34.7416367026243
"1675" 334.8 12.4058020131014 32.9460893918581
"1676" 335 12.7971404392197 30.1510751903658
"1677" 335.2 13.8668690088632 29.0902223243303
"1678" 335.4 15.3642747075097 27.0401241688464
"1679" 335.6 16.8551088873307 24.570583515374
"1680" 335.8 19.4182204634805 20.967620007844
"1681" 336 22.1707842442772 16.9275175851692
"1682" 336.2 25.2326279538187 15.3561239379986
"1683" 336.4 27.9879082517573 13.0658605606875
"1684" 336.6 30.3962888906053 10.7194618162954
"1685" 336.8 32.4353527414113 9.69888086136898
"1686" 337 36.7778364842063 7.58588620287613
"1687" 337.2 40.0480326395796 6.29591067759636
"1688" 337.4 43.6890391162105 4.11172938995329
"1689" 337.6 46.1522316693485 3.53833314885091
"1690" 337.8 50.0292397714298 2.74268947865416
"1691" 338 54.1135768706203 2.07174705538749
"1692" 338.2 58.466382213406 1.33328107623915
"1693" 338.4 62.0949161961942 1.22172069854267
"1694" 338.6 64.5232372826452 1.07478062570772
"1695" 338.8 68.1129295468329 1.60216636321308
"1696" 339 71.03811218219 2.6341455361436
"1697" 339.2 74.4461003238213 2.1354441208875
"1698" 339.4 76.0269201919417 1.65316633924464
"1699" 339.6 78.06956696669 2.27060618670457
"1700" 339.8 80.4566462112631 3.6641736928875
"1701" 340 84.3379198220396 4.72529186639338
"1702" 340.2 87.0971005588493 5.75080170064612
"1703" 340.4 90.2591394306353 7.06381939806191
"1704" 340.6 92.4228582442851 7.36420323390948
"1705" 340.8 92.1096066203841 7.39780168604134
"1706" 341 93.1040905114355 8.02193155330129
"1707" 341.2 94.219493698421 9.34058797207697
"1708" 341.4 94.1306381051934 9.81019985008517
"1709" 341.6 95.32147993745 10.2410706977007
"1710" 341.8 98.1238970120384 12.0764805230785
"1711" 342 98.647856720444 12.5316183645152
"1712" 342.2 99.0011423462082 12.2779768581952
"1713" 342.4 99.6391692280463 11.6669809101646
"1714" 342.6 100.142098375884 11.7690761651289
"1715" 342.8 100.389179276661 12.2676205171261
"1716" 343 100.521262629635 12.5299164142247
"1717" 343.2 100.817370404972 13.3920487891317
"1718" 343.4 101.071780978981 13.5178327819744
"1719" 343.6 102.358118729216 13.3895915288757
"1720" 343.8 103.592256421122 13.8122402928993
"1721" 344 104.5709832131 14.8762419397027
"1722" 344.2 104.690790609546 15.4121281211918
"1723" 344.4 103.888936134217 15.2363010344224
"1724" 344.6 103.51618988107 15.4770840219784
"1725" 344.8 102.75171353165 15.9374400862739
"1726" 345 102.043478046037 14.8748572208875
"1727" 345.2 99.6571704597114 12.6652279831978
"1728" 345.4 95.4183299689337 11.3842580314875
"1729" 345.6 90.0055354247817 10.6991607047764
"1730" 345.8 85.7826199323016 9.21561793992596
"1731" 346 82.2960391211891 6.82071716099861
"1732" 346.2 78.8905390563957 7.2741856942369
"1733" 346.4 74.9525444680409 8.81184024551712
"1734" 346.6 70.2955565739973 9.92422453519129
"1735" 346.8 64.8169239184929 11.1064011025226
"1736" 347 59.1814010606367 10.9901036599116
"1737" 347.2 54.5524134726294 9.96210890147905
"1738" 347.4 48.8501069238947 8.43642488969012
"1739" 347.6 46.5556062253411 9.83368946560179
"1740" 347.8 43.0698866253851 12.9390878644729
"1741" 348 38.0473780482261 16.9650646295171
"1742" 348.2 33.0720697734563 21.4921137299898
"1743" 348.4 28.0691407447632 25.6099359931542
"1744" 348.6 22.7086983538105 29.1617737648243
"1745" 348.8 17.4269389087631 31.9815003742312
"1746" 349 14.4382681283081 35.3380762857864
"1747" 349.2 14.9258467285045 40.3624692230254
"1748" 349.4 17.1044479440359 45.3437694385807
"1749" 349.6 19.7380163138924 49.7364758782471
"1750" 349.8 23.5116776743621 55.0824048741952
"1751" 350 28.1958336237632 58.9871983151542
"1752" 350.2 33.2855823279371 63.039531770594
"1753" 350.4 39.0760847113579 67.3277144215717
"1754" 350.6 44.9949006924567 71.2693623729198
"1755" 350.8 51.3604135319866 75.4982004963343
"1756" 351 57.6560592807958 79.4193706358005
"1757" 351.2 64.3173070359158 83.6569600340664
"1758" 351.4 71.5143565209665 87.1563272405798
"1759" 351.6 78.0953065941568 91.2652570926534
"1760" 351.8 83.9865254676568 95.9612216023875
"1761" 352 90.0475667108802 100.893000780143
"1762" 352.2 96.7231577655665 104.689150970618
"1763" 352.4 103.465406646916 108.249391280477
"1764" 352.6 105.521832114474 108.353988566982
"1765" 352.8 105.178105084521 107.58901817221
"1766" 353 105.80623878335 107.858725662735
"1767" 353.2 106.128127767784 108.992014895632
"1768" 353.4 105.029370675286 109.515814001314
"1769" 353.6 103.979754822076 109.591693651635
"1770" 353.8 103.553732613571 109.15491377392
"1771" 354 103.241972664069 108.218356920745
"1772" 354.2 104.109539915937 105.501701023435
"1773" 354.4 105.48462011436 101.98367640821
"1774" 354.6 107.578886925724 97.7969853440448
"1775" 354.8 109.896215420633 92.5672757862897
"1776" 355 111.525865026496 87.2421302644108
"1777" 355.2 113.60035746696 81.058255367483
"1778" 355.4 116.027304630706 74.6397781001246
"1779" 355.6 117.967816237911 68.9652471150239
"1780" 355.8 118.732292587331 62.7678121739898
"1781" 356 119.250290464162 56.4311090320336
"1782" 356.2 120.203260457539 49.1746287673703
"1783" 356.4 117.979581995091 45.5768427918875
"1784" 356.6 113.659820184839 40.8272572556918
"1785" 356.8 108.55625302947 35.951996549784
"1786" 357 103.400726598163 30.1706458829542
"1787" 357.2 99.0411809445735 25.1366741179909
"1788" 357.4 93.8587372409336 20.1588183362284
"1789" 357.6 88.3679126554854 15.3419690345542
"1790" 357.8 82.8075029660409 11.7183137527764
"1791" 358 76.8060143645224 10.4868371531097
"1792" 358.2 69.4985348587956 9.73938471927711
"1793" 358.4 61.5008255811366 8.56481627654572
"1794" 358.6 54.356309429934 8.22617364983686
"1795" 358.8 47.9622689121891 10.335851516369
"1796" 359 40.6537123220583 12.2333475889477
"1797" 359.2 33.4119874554273 13.7035917776636
"1798" 359.4 27.7975320384138 15.8730687679012
"1799" 359.6 24.8787837008541 19.7158341988875
"1800" 359.8 19.9663048748066 24.3601811051266
"1801" 360 15.5871379702414 29.8395134569418
"1802" 360.2 10.6878523065708 35.2824170522336
"1803" 360.4 6.26796348736841 40.2799289239928
"1804" 360.6 3.84776578685406 45.177288471933
"1805" 360.8 2.86707206086879 50.5434196173523
"1806" 361 3.13086053053976 57.4624441628449
"1807" 361.2 3.32330662865601 63.5030169397446
"1808" 361.4 3.59006095343361 68.7090111924443
"1809" 361.6 5.22483100007565 74.64659105945
"1810" 361.8 7.11298680471771 80.1122335775239
"1811" 362 9.77802304029474 86.1793638278665
"1812" 362.2 13.4570110147374 91.2982024053205
"1813" 362.4 18.5790522771694 95.8378085379812
"1814" 362.6 23.8724391278882 100.260773523637
"1815" 362.8 30.0042722998116 103.656238063597
"1816" 363 36.7222643804632 105.091134324054
"1817" 363.2 44.1631797675185 107.34944375976
"1818" 363.4 51.5868433582844 109.772642762185
"1819" 363.6 58.4371453951753 111.636999425162
"1820" 363.8 65.3415189419368 112.976384036003
"1821" 364 72.3989791068632 113.635034043121
"1822" 364.2 80.4775296528566 113.984691267877
"1823" 364.4 88.2358644011653 113.55822830617
"1824" 364.6 96.2319530802954 111.854666816662
"1825" 364.8 103.579473725274 108.71448189054
"1826" 365 108.266399956389 104.487911938845
"1827" 365.2 109.853353291732 98.7559303512
"1828" 365.4 113.060783202611 91.5910490215614
"1829" 365.6 116.75837914073 84.5849257040875
"1830" 365.8 120.065964842443 77.4940824889437
"1831" 366 123.226169239971 69.974965970483
"1832" 366.2 125.85492785293 64.3802165274875
"1833" 366.4 126.847835302365 61.725496556717
"1834" 366.6 125.626216363499 61.944841533292
"1835" 366.8 124.060561332625 61.6827135663981
"1836" 367 120.142098378022 60.0690234184047
"1837" 367.2 114.92133239523 57.5773699320875
"1838" 367.4 109.041038487383 53.8962334337136
"1839" 367.6 103.235741152364 49.6334154576628
"1840" 367.8 97.6896622141423 44.9944696216018
"1841" 368 92.4539110139588 40.3993791417897
"1842" 368.2 87.1103119891065 35.6569841334176
"1843" 368.4 81.4595043016608 30.9188433816465
"1844" 368.6 75.1211119273011 27.2385382636343
"1845" 368.8 67.9962303550199 23.3723900670497
"1846" 369 61.3942407248016 19.0200662526567
"1847" 369.2 54.6112988952632 14.780904049275
"1848" 369.4 48.8960423537076 10.1895841807764
"1849" 369.6 48.0441173825416 6.52812276448243
"1850" 369.8 48.4530627514657 6.99738469006471
"1851" 370 46.8475592701432 8.8210881157675
"1852" 370.2 43.3763553753703 11.0894316140303
"1853" 370.4 38.0278678387895 13.2589632434664
"1854" 370.6 31.6915568772237 16.542714593848
"1855" 370.8 25.4675680052976 19.6016187710944
"1856" 371 19.3700541111004 23.204359530341
"1857" 371.2 15.3405932723277 25.4917197189036
"1858" 371.4 13.3466829527337 25.4485700938875
"1859" 371.6 12.8426571028421 25.4820948652033
"1860" 371.8 13.6733744300268 25.6709307589057
"1861" 372 13.7493901574268 26.8244267086875
"1862" 372.2 12.6866926309242 29.2444833531756
"1863" 372.4 10.7037070985467 33.0922179538875
"1864" 372.6 8.79844008616456 38.2651373859016
"1865" 372.8 7.40738622199486 43.6674844138509
"1866" 373 5.97017638601609 49.0674419812875
"1867" 373.2 5.30041481993361 54.416258290592
"1868" 373.4 4.94212140950492 60.6009506368545
"1869" 373.6 5.24652027012185 66.192536512844
"1870" 373.8 5.56515141123157 71.672524784098
"1871" 374 8.09767538197894 76.5684823870559
"1872" 374.2 11.3915058006568 81.076437126079
"1873" 374.4 15.4918073537148 85.5703809496939
"1874" 374.6 20.1652030409642 89.481851032403
"1875" 374.8 25.6013837972849 92.9993080566375
"1876" 375 30.9014449520982 96.6408758579803
"1877" 375.2 37.1195078591341 99.4070273715327
"1878" 375.4 43.7345804534546 102.104600281356
"1879" 375.6 50.9412922713277 103.520624956404
"1880" 375.8 58.549560516944 102.592492697951
"1881" 376 66.2851427459775 101.347473459778
"1882" 376.2 73.8598790633321 100.329961715474
"1883" 376.4 81.9059570578456 99.5205576251073
"1884" 376.6 89.4973931160834 97.3718611091347
"1885" 376.8 96.5496228531808 93.4545547306522
"1886" 377 103.459666328828 89.8338408450505
"1887" 377.2 108.598990507394 84.7616158249092
"1888" 377.4 113.638792385308 79.1172841131459
"1889" 377.6 117.58188285423 72.4909762011542
"1890" 377.8 120.157971393897 65.3993695754875
"1891" 378 122.062587674863 57.7429823023875
"1892" 378.2 120.476447913644 52.1141003185288
"1893" 378.4 117.522575897828 45.6211537939745
"1894" 378.6 114.736322831477 38.4041237981684
"1895" 378.8 112.078304905856 31.1857499702014
"1896" 379 107.438006342297 25.4145983256208
"1897" 379.2 101.955682525334 20.2598820759816
"1898" 379.4 96.1303652418346 14.6291685396732
"1899" 379.6 90.5373682426041 9.99189808608068
"1900" 379.8 84.1776629907817 7.7313492825912
"1901" 380 76.8968853183851 6.44664794436311
"1902" 380.2 68.1823419928514 6.94644600924044
"1903" 380.4 60.4254748018037 7.1193091106848
"1904" 380.6 52.4520115662197 7.72970813436576
"1905" 380.8 44.9991652493936 8.47745629458315
"1906" 381 37.3249375947442 9.73071446278623
"1907" 381.2 30.1437366383882 12.7834702369708
"1908" 381.4 24.2488631626093 17.2071497730413
"1909" 381.6 18.4112451225324 22.400910498426
"1910" 381.8 13.9012322828933 28.6316782438053
"1911" 382 10.0907363882902 35.7520008240902
"1912" 382.2 7.07106297930316 43.3143230253275
"1913" 382.4 5.06030621970759 50.498030889406
"1914" 382.6 3.06892763379973 58.2230406740826
"1915" 382.8 2.03217044927566 64.8229111327125
"1916" 383 1.94665275595065 70.14957823515
"1917" 383.2 4.67227102508923 75.4106096657462
"1918" 383.4 7.32571566609317 81.7019965195575
"1919" 383.6 10.2002736678448 88.5866613456222
"1920" 383.8 14.1368024082019 93.9879125119997
"1921" 384 18.4506173710832 99.6607471666275
"1922" 384.2 23.482482209481 105.139275010521
"1923" 384.4 28.5896264383869 110.257601117857
"1924" 384.6 35.0617095961047 114.95492973767
"1925" 384.8 41.3159991225573 118.73479596174
"1926" 385 47.6470297284147 123.121264288766
"1927" 385.2 54.6379043998531 126.214779832268
"1928" 385.4 59.1762016917319 126.68709357295
"1929" 385.6 62.7664644326327 124.579205356485
"1930" 385.8 68.3609568403621 121.426748415085
"1931" 386 73.3120219449598 117.172344413888
"1932" 386.2 79.3206808467463 112.689216118472
"1933" 386.4 84.6417817647463 107.351545169045
"1934" 386.6 89.7620197378149 101.436972784853
"1935" 386.8 94.1943773908298 95.0864485695208
"1936" 387 98.2189878470632 87.9990884148875
"1937" 387.2 102.480772821941 80.9924112098875
"1938" 387.4 105.541836253263 73.9384979787864
"1939" 387.6 107.660027308904 66.1960838823931
"1940" 387.8 108.983896718679 58.3162558918875
"1941" 388 109.660731917274 50.5729082771918
"1942" 388.2 109.246558791933 42.6131793267556
"1943" 388.4 108.582465349263 35.0933077868987
"1944" 388.6 107.188843680263 27.7943792647151
"1945" 388.8 103.680314747047 21.7700645612625
"1946" 389 98.712814655861 16.3592757908005
"1947" 389.2 93.2272884144632 11.4904198073208
"1948" 389.4 88.1942964879668 9.2600788545912
"1949" 389.6 81.3618334914868 6.77191999386118
"1950" 389.8 74.1588875298328 3.52387889039383
"1951" 390 67.3319054297948 2.11609311364699
"1952" 390.2 60.3702119141113 2.90464665869763
"1953" 390.4 52.5208663917632 3.88956330927211
"1954" 390.6 45.7262722071327 5.84095167040924
"1955" 390.8 38.2401068722875 9.00074491221677
"1956" 391 31.1245217513316 12.768491246682
"1957" 391.2 24.7087266108053 16.8471639478152
"1958" 391.4 19.3447523646257 21.430877687475
"1959" 391.6 14.2864173504747 25.5073673851183
"1960" 391.8 10.6956911636327 30.4169412028875
"1961" 392 7.08529571124187 37.2393034949513
"1962" 392.2 4.28766129634379 44.539197047452
"1963" 392.4 2.52917999530793 51.8362678553502
"1964" 392.6 1.89093668302678 60.1229362951602
"1965" 392.8 3.75492322253144 66.5471596240582
"1966" 393 5.87034498954576 73.2296775317788
"1967" 393.2 8.15179410584382 79.6403896260488
"1968" 393.4 11.8264468523368 86.0023530353191
"1969" 393.6 15.5265457237631 91.7930448787312
"1970" 393.8 20.1521285917427 97.7512391369487
"1971" 394 25.1264106916268 103.124246149978
"1972" 394.2 30.3614900241694 108.238830977512
"1973" 394.4 36.1348231129366 112.184474203204
"1974" 394.6 42.0647855377992 115.785455730011
"1975" 394.8 49.2457206899546 119.461373001749
"1976" 395 57.0570222985675 122.227952808246
"1977" 395.2 64.595220205325 123.811285983011
"1978" 395.4 72.1345077219506 125.241966399419
"1979" 395.6 78.4452188177013 124.691460932348
"1980" 395.8 83.4770583584866 121.055154895962
"1981" 396 86.6990246950349 118.061333893257
"1982" 396.2 87.6063476828298 114.390905887054
"1983" 396.4 87.9496250549774 108.659686588852
"1984" 396.6 87.9779801278965 101.532591598121
"1985" 396.8 87.2757041103808 94.353807420064
"1986" 397 88.0193472724791 87.0407371112284
"1987" 397.2 89.4989821566353 79.478494908934
"1988" 397.4 90.6227055789335 71.8228336488985
"1989" 397.6 92.4094640369183 64.1500285114737
"1990" 397.8 94.3999804787351 56.9120576614268
"1991" 398 96.8163750705212 49.571265221952
"1992" 398.2 100.394249495633 42.3601409841375
"1993" 398.4 104.094302720859 35.6577189111535
"1994" 398.6 107.145156480608 28.5982801603358
"1995" 398.8 106.330912553991 23.5875080062353
"1996" 399 102.492569006422 19.364052678058
"1997" 399.2 97.8063721752291 13.7963500891261
"1998" 399.4 93.1681650709298 9.1039030865875
"1999" 399.6 87.8281713551842 7.88829487867697
"2000" 399.8 81.5189172736478 5.89847075965672
"2001" 400 75.0752889239827 4.8107208718875
"2002" 400.2 67.7140098023684 2.94003863246644
"2003" 400.4 60.7279132395422 1.39329924145726
"2004" 400.6 56.0565361816335 3.62642728370231
"2005" 400.8 50.7167268875619 7.8681800158875
"2006" 401 45.0505112764417 12.6454599283875
"2007" 401.2 38.5963805238928 16.9367548226282
"2008" 401.4 32.1953967521942 21.1083838377496
"2009" 401.6 26.2109785194298 25.2192606580875
"2010" 401.8 20.2667463135823 29.9127857057386
"2011" 402 13.7115325224371 34.7995762530505
"2012" 402.2 8.94555450904093 40.0705853519986
"2013" 402.4 5.25243806323614 45.8746696116578
"2014" 402.6 3.78854503133778 50.3988057204845
"2015" 402.8 5.11300908400705 56.6849895803021
"2016" 403 6.65115871120879 62.9398320158984
"2017" 403.2 8.93384838337894 69.226557468898
"2018" 403.4 10.7878233624567 75.3706314935004
"2019" 403.6 14.4703408039366 79.8120655879691
"2020" 403.8 19.3827602283257 83.7672146257312
"2021" 404 25.0019470128438 87.062125128823
"2022" 404.2 32.4456139880214 89.3570258552172
"2023" 404.4 39.2691999350696 91.2168175946617
"2024" 404.6 46.2945244189728 92.3510363093714
"2025" 404.8 53.8307072859406 93.1606054644359
"2026" 405 60.9868115159083 94.6235832268875
"2027" 405.2 68.498473180489 94.8249481436294
"2028" 405.4 75.912978868945 94.7278147886148
"2029" 405.6 83.8058097302396 95.0597207812522
"2030" 405.8 91.6083151564334 95.6847492329832
"2031" 406 99.52536419257 95.9872794928193
"2032" 406.2 107.007250553697 96.6066851994542
"2033" 406.4 113.974569968681 96.8578802936567
"2034" 406.6 113.944000164816 95.1318044941747
"2035" 406.8 115.698382053097 91.4217440677542
"2036" 407 118.396940375796 86.5085770821875
"2037" 407.2 121.480078877351 80.9322139831512
"2038" 407.4 123.291099914457 75.3706314935004
"2039" 407.6 122.013334038758 70.3829134686291
"2040" 407.8 120.990914968969 63.9590665179463
"2041" 408 120.194081236937 56.8648216353257
"2042" 408.2 119.367707532521 49.8507104125327
"2043" 408.4 117.555626214089 42.8337148189418
"2044" 408.6 114.779028296308 36.1453829136965
"2045" 408.8 111.31988564496 29.7212833639437
"2046" 409 108.317691467308 23.8167801013032
"2047" 409.2 104.765153821133 17.7093766356375
"2048" 409.4 99.9788671117177 13.1188449378989
"2049" 409.6 93.8972292207797 9.74129372223915
"2050" 409.8 87.0947638016585 6.01503980796889
"2051" 410 79.9885005730071 4.06033836855823
"2052" 410.2 73.3851831491842 3.3926230452296
"2053" 410.4 65.753604201 2.59305724934802
"2054" 410.6 58.7921639022632 3.03031021181433
"2055" 410.8 51.118684393101 4.33557519410371
"2056" 411 43.7905752752177 5.90515227002386
"2057" 411.2 36.7197923242875 8.50670425785091
"2058" 411.4 29.8064168480507 11.7091130655375
"2059" 411.6 24.7323670441007 15.984778587225
"2060" 411.8 19.6633087792125 20.9930006767609
"2061" 412 14.7292543300563 25.8043950804737
"2062" 412.2 11.4762519492019 30.8615207212752
"2063" 412.4 9.31283588553588 36.434576699942
"2064" 412.6 6.42954453699529 42.6467777788875
"2065" 412.8 3.96719761152403 48.8613958215832
"2066" 413 2.40749810331315 55.0422267251875
"2067" 413.2 2.1916009759025 61.1857564819531
"2068" 413.4 1.94259703878755 67.0878078873265
"2069" 413.6 2.91623554329764 73.6430877215082
"2070" 413.8 4.7787664885965 79.9138075674208
"2071" 414 7.38952886883158 85.6040787520875
"2072" 414.2 10.4429939538881 90.4394822368562
"2073" 414.4 14.7728523721611 94.4129929287038
"2074" 414.6 20.2968080374153 97.5813426161918
"2075" 414.8 26.3843950133802 100.518949927419
"2076" 415 31.6281764170795 103.316282757469
"2077" 415.2 37.7705805643589 105.336887541302
"2078" 415.4 43.9484406116001 105.81903484792
"2079" 415.6 50.656863714561 105.475123726005
"2080" 415.8 57.2887417381298 103.435010621054
"2081" 416 62.0902656233277 98.5481443593069
"2082" 416.2 66.3979133305818 93.8466190213381
"2083" 416.4 70.9034337284654 89.6981539597976
"2084" 416.6 77.2762180763666 88.0210529202323
"2085" 416.8 83.8815770402298 87.0945900847875
"2086" 417 91.0689542218811 85.9020951349437
"2087" 417.2 97.7588623456041 83.8182446611602
"2088" 417.4 104.739912096076 81.4235913455798
"2089" 417.6 111.614456294422 78.8021007530352
"2090" 417.8 117.464737844372 74.6337824104092
"2091" 418 121.781559834172 69.6644671749443
"2092" 418.2 120.288033259567 66.0973176459999
"2093" 418.4 117.71745879716 59.9196647820599
"2094" 418.6 115.828747189459 52.8452318529636
"2095" 418.8 112.816459628102 46.5425724946294
"2096" 419 109.09345996123 40.5829928566875
"2097" 419.2 104.874488878996 34.9364701991782
"2098" 419.4 99.6632866676631 29.6016187644875
"2099" 419.6 94.1306381051934 25.7240969353526
"2100" 419.8 87.9784493607817 21.8107599086653
"2101" 420 80.9217424381184 19.0520437268349
"2102" 420.2 73.2402198234232 17.2443880574875
"2103" 420.4 65.3429309987926 15.9277322447404
"2104" 420.6 57.301465871432 15.9089004919914
"2105" 420.8 49.9824840660846 15.9804562863518
"2106" 421 42.782002138222 16.171485156956
"2107" 421.2 36.1207200095229 18.0282755804459
"2108" 421.4 29.2246671756425 21.811248008784
"2109" 421.6 22.701969688945 26.1130462998989
"2110" 421.8 17.0529905723599 30.5155689172101
"2111" 422 12.5878217695675 35.917044336931
"2112" 422.2 9.16234010199649 41.7125541515542
"2113" 422.4 4.66145826730019 47.4594449499986
"2114" 422.6 3.81613201071521 51.0181427981615
"2115" 422.8 3.81182313622868 56.0758763467151
"2116" 423 4.18458670723989 62.5869219345968
"2117" 423.2 5.07054402811166 69.3454992939178
"2118" 423.4 6.07352932019498 74.2332839639898
"2119" 423.6 6.74645076317525 80.2728443600633
"2120" 423.8 8.22423030140109 84.7878777334737
"2121" 424 12.0629258865857 90.2675258443069
"2122" 424.2 15.7098460593376 94.8472005844939
"2123" 424.4 20.0629264626509 98.3830100314997
"2124" 424.6 25.7955544053175 101.968131822801
"2125" 424.8 31.9842261251653 104.365080091942
"2126" 425 38.6479961412632 105.802418222137
"2127" 425.2 45.7413738497688 107.304309142944
"2128" 425.4 52.5799897352965 107.515869284088
"2129" 425.6 59.8175843916694 107.478447258106
"2130" 425.8 66.8126869580473 106.427807592501
"2131" 426 74.3583058333306 105.573752913966
"2132" 426.2 81.730536148461 104.245339956151
"2133" 426.4 88.9619614881298 101.952992230421
"2134" 426.6 96.4464660794724 99.2808756439108
"2135" 426.8 104.164051194138 97.3987485578761
"2136" 427 111.417404829946 95.6082649217934
"2137" 427.2 115.951086666586 92.5071968570488
"2138" 427.4 120.037249098849 86.6372890835082
"2139" 427.6 120.176999051005 81.3545540766628
"2140" 427.8 121.757051592252 74.5812275009573
"2141" 428 122.33965949285 67.5218665754527
"2142" 428.2 123.417926060861 60.3933341147136
"2143" 428.4 123.66467671749 53.5476619428648
"2144" 428.6 122.422988481721 47.3142818976535
"2145" 428.8 120.820997460663 41.1180482068875
"2146" 429 118.023128268295 37.0373265267907
"2147" 429.2 113.554424263507 31.6568119894805
"2148" 429.4 108.613401982507 26.8839760582945
"2149" 429.6 104.030360743333 22.3022313236084
"2150" 429.8 98.6030835753485 17.9540665823753
"2151" 430 93.0341909919873 13.275841231784
"2152" 430.2 87.8521522203595 8.13524723027304
"2153" 430.4 82.6680128265359 4.48313596360179
"2154" 430.6 78.3808321168785 6.02586489065673
"2155" 430.8 72.1759996398232 7.0936236994075
"2156" 431 65.0740191526798 8.37244845109583
"2157" 431.2 58.0165980348713 10.0992988506983
"2158" 431.4 51.244888110406 12.4444419164849
"2159" 431.6 44.1991446553421 15.8437231119138
"2160" 431.8 38.0359214531073 19.3832858829005
"2161" 432 31.6920991580945 23.1416619144538
"2162" 432.2 25.5223259385018 27.137989990217
"2163" 432.4 19.5366507634153 32.1699952229527
"2164" 432.6 14.478995655821 37.9077161056875
"2165" 432.8 10.5344376044567 42.7084201003391
"2166" 433 7.74015811388171 48.9626373250628
"2167" 433.2 5.29398419652983 55.9000138739208
"2168" 433.4 2.69354429830213 62.2423113836148
"2169" 433.6 1.66190228358784 67.2702433850304
"2170" 433.8 2.67311119730966 67.9285874739689
"2171" 434 5.36831068554315 70.1295136595175
"2172" 434.2 7.7784843424194 74.0374878706062
"2173" 434.4 10.9713608469904 79.1123826705845
"2174" 434.6 13.9703130915106 83.6584945699906
"2175" 434.8 18.5575351441871 87.2291847536266
"2176" 435 23.7929226762 89.7960161574138
"2177" 435.2 29.918581358861 92.1601684546157
"2178" 435.4 36.7637765152844 94.5260047435684
"2179" 435.6 43.5435742374045 96.384945559844
"2180" 435.8 50.3886670050763 97.5760472079754
"2181" 436 57.0859413252958 97.3196307601157
"2182" 436.2 63.211100143428 96.269907381349
"2183" 436.4 69.0219399832206 92.9728805507386
"2184" 436.6 73.4208723513427 88.8951903136261
"2185" 436.8 78.0842872462522 83.292505245415
"2186" 437 82.8608645662399 77.567582943934
"2187" 437.2 87.8616265528149 72.391110916853
"2188" 437.4 92.3506287756436 66.4210151173549
"2189" 437.6 96.4790723087965 60.5329137712875
"2190" 437.8 100.348851729758 54.0263658850673
"2191" 438 104.46916987773 47.6533671271875
"2192" 438.2 107.910993090563 40.5065563780875
"2193" 438.4 110.558874261663 33.6612450723542
"2194" 438.6 111.763558289372 27.2514739913005
"2195" 438.8 109.739783446196 21.3132707179437
"2196" 439 106.02749228943 18.6287376143542
"2197" 439.2 100.747941186586 14.3077478635327
"2198" 439.4 95.2365223000586 9.90069546956932
"2199" 439.6 89.2161329384027 6.24612683629447
"2200" 439.8 83.0791888065631 4.94926198935
"2201" 440 75.8722409230039 3.70192010207268
"2202" 440.2 68.5162537060294 3.05367454562776
"2203" 440.4 60.9694044895224 2.74882327014676
"2204" 440.6 53.2758874679659 2.65190681413074
"2205" 440.8 46.542641565215 3.64575526430919
"2206" 441 39.6666068884232 6.5381852882475
"2207" 441.2 33.2468786681053 9.89978115762434
"2208" 441.4 26.9265586693372 13.9123237866653
"2209" 441.6 21.4194316088289 18.8408376675454
"2210" 441.8 16.217509194617 24.2138269780413
"2211" 442 11.6326028250867 29.9897961754169
"2212" 442.2 6.98399041882679 36.399832846033
"2213" 442.4 5.76327573582564 42.0735041893875
"2214" 442.6 4.6573524795548 48.9262468194292
"2215" 442.8 3.8735550487849 55.7572955213658
"2216" 443 4.93825575116742 62.4226837315683
"2217" 443.2 5.41768003968253 69.0913336816294
"2218" 443.4 7.68959095067368 74.8184893243717
"2219" 443.6 9.00603914358184 81.2094012132391
"2220" 443.8 12.2404491747006 86.5977529738875
"2221" 444 16.8394840329789 90.286818809477
"2222" 444.2 22.7631878883827 92.957766492181
"2223" 444.4 28.3858729422632 93.3757346907068
"2224" 444.6 35.1617576087804 92.3436675720944
"2225" 444.8 41.7604178686965 90.4747810273208
"2226" 445 48.4932588996825 88.9812560700165
"2227" 445.2 55.6531615119808 88.4547097775228
"2228" 445.4 63.0370871065103 87.9675977308201
"2229" 445.6 69.4429068312295 84.3948364838987
"2230" 445.8 73.6365834776789 78.7222191675729
"2231" 446 76.3937366433321 72.1758587644737
"2232" 446.2 79.3077721494222 65.8469862266829
"2233" 446.4 82.1965617495298 58.8470647710542
"2234" 446.6 84.8789729405926 52.1338936521816
"2235" 446.8 87.5543937812864 44.9265401929456
"2236" 447 89.8040746684719 38.0185909977227
"2237" 447.2 91.9842585084563 31.020615664558
"2238" 447.4 94.4002287663213 23.8576247834922
"2239" 447.6 94.4665215518446 17.0583333731433
"2240" 447.8 93.0846521619261 10.6164578981347
"2241" 448 90.2162209902298 8.9892483686875
"2242" 448.2 85.2483518848703 7.41775076699464
"2243" 448.4 79.215376738529 4.64623731034319
"2244" 448.6 72.4124502484277 2.94818642498876
"2245" 448.8 65.4727768679939 2.42453080277211
"2246" 449 58.3966766718713 3.15804025350912
"2247" 449.2 51.0277003178346 4.4285384788875
"2248" 449.4 43.9940202485746 5.85702348878914
"2249" 449.6 36.6257828803016 7.06461703573365
"2250" 449.8 31.6352776276012 8.68637330794384
"2251" 450 30.9466527590507 9.583223504475
"2252" 450.2 29.0047189281478 11.998689724849
"2253" 450.4 24.5032974984783 15.8794970134571
"2254" 450.6 19.7960957460631 20.0434191071732
"2255" 450.8 15.5432158394211 24.6439755823085
"2256" 451 12.2477340152432 29.0334409402275
"2257" 451.2 9.21905024783458 34.878335668112
"2258" 451.4 6.84435725111609 42.8322486460787
"2259" 451.6 5.8738589599528 48.9681624171289
"2260" 451.8 5.07438320626316 55.0391516944392
"2261" 452 5.1718392670324 61.0293309015359
"2262" 452.2 5.02721032578442 67.4154494613981
"2263" 452.4 3.49072221876315 72.6394096659102
"2264" 452.6 3.92540985533212 75.3738907426806
"2265" 452.8 7.08933910099718 77.2098897245577
"2266" 453 11.0883358062944 79.8777125636375
"2267" 453.2 15.5223226277965 81.7185577565875
"2268" 453.4 20.5440206041597 82.6441420118185
"2269" 453.6 25.2427507306677 80.6503078693369
"2270" 453.8 29.5606614566268 77.2864001262511
"2271" 454 34.4713542302298 73.2723268712875
"2272" 454.2 37.6977995487632 68.4525822484542
"2273" 454.4 40.2663954988116 62.4627293815327
"2274" 454.6 41.2414738996161 56.0096727435463
"2275" 454.8 41.6311714898097 49.2238701235387
"2276" 455 40.718306834569 42.835620843664
"2277" 455.2 38.9750405498445 36.0563534902945
"2278" 455.4 35.9286239884417 29.9983604867446
"2279" 455.6 32.4739280495306 23.6620896056782
"2280" 455.8 28.7094534034929 17.9495317879956
"2281" 456 26.3411460976429 18.7240950778115
"2282" 456.2 23.9281605330039 20.2820303366653
"2283" 456.4 19.8855260135926 22.3686296326522
"2284" 456.6 15.4459229825813 24.8868777890239
"2285" 456.8 13.5871701144555 29.2703940238875
"2286" 457 11.0340162344232 34.4884576296475
"2287" 457.2 8.60820958122744 40.4674281807089
"2288" 457.4 6.16811160471884 46.6379230222419
"2289" 457.6 3.05785488217981 52.8542325252625
"2290" 457.8 1.96464890353589 57.505565967342
"2291" 458 1.88038904621051 63.3147992950717
"2292" 458.2 2.20623959613062 69.8461921819116
"2293" 458.4 3.78441934735408 75.5057776134102
"2294" 458.6 5.40991050119723 81.746976447349
"2295" 458.8 7.63199570107565 87.89558068345
"2296" 459 9.47800492359283 93.4686364348545
"2297" 459.2 9.4431031717804 96.4773874779909
"2298" 459.4 8.90050815206316 96.1353269147542
"2299" 459.6 9.11880972818624 95.140159428415
"2300" 459.8 9.38194109226315 95.0897617502172
"2301" 460 10.6975979126478 94.5689857421732
"2302" 460.2 12.2137357723291 94.1490050905249
"2303" 460.4 15.8015110380763 93.1158526874699
"2304" 460.6 20.3239827418965 91.3707864153542
"2305" 460.8 24.8494891023501 88.7579143256266
"2306" 461 29.454093953621 86.1874097729822
"2307" 461.2 32.8382226899774 82.6835333005249
"2308" 461.4 36.3096862658066 77.5956959561592
"2309" 461.6 38.1309124141817 72.1637016661666
"2310" 461.8 39.4037338962283 66.1198870791898
"2311" 462 40.2147647448965 59.5434860205208
"2312" 462.2 40.0313055991817 53.010142203027
"2313" 462.4 38.2767565423329 46.2863984750154
"2314" 462.6 36.2102504005045 39.3081729664737
"2315" 462.8 33.8411192615573 32.5706513940287
"2316" 463 29.5924016387864 26.8750880956666
"2317" 463.2 24.9077114618097 23.7198613627596
"2318" 463.4 22.058190139461 25.9903451345139
"2319" 463.6 18.2077671261789 28.4657995123085
"2320" 463.8 14.1909360572526 31.660039723277
"2321" 464 11.7908902000096 32.2148133051692
"2322" 464.2 12.3290123699247 29.917164227426
"2323" 464.4 13.5997581889715 29.8755161461375
"2324" 464.6 15.3036601033002 27.694481440406
"2325" 464.8 16.9632429716232 24.5619069421275
"2326" 465 19.5798951707307 21.1353688014589
"2327" 465.2 21.2910717182632 18.0018040727057
"2328" 465.4 24.6289417996093 15.7519168150798
"2329" 465.6 27.9960486991862 13.2530319377721
"2330" 465.8 31.8155237020161 10.3860875462404
"2331" 466 35.4883062674077 8.45756973039352
"2332" 466.2 39.1488056394279 6.28549528252279
"2333" 466.4 42.0000785648048 4.63024585297083
"2334" 466.6 45.8289485229832 3.4552473180475
"2335" 466.8 49.8426378566236 2.89092094425959
"2336" 467 53.9322820044429 1.96797093743806
"2337" 467.2 57.8946288076607 2.15386254946581
"2338" 467.4 62.0861787562631 1.81695879338749
"2339" 467.6 63.7115908061609 1.7532617278875
"2340" 467.8 66.6611993868187 2.67333045177638
"2341" 468 70.923743653019 1.76659367182935
"2342" 468.2 72.9329209029379 2.88599508545377
"2343" 468.4 76.456771031406 4.07365482824464
"2344" 468.6 79.6779485159461 4.65225500161921
"2345" 468.8 84.2093766616425 4.56032551095646
"2346" 469 87.2246373951155 6.26127677259204
"2347" 469.2 90.8273633065488 7.95462603335178
"2348" 469.4 94.36665058147 8.77311763609439
"2349" 469.6 98.1068148261059 11.0974065275279
"2350" 469.8 101.90517474924 13.809379034342
"2351" 470 105.157534520297 15.2273143166542
"2352" 470.2 105.700938938519 15.2851848288759
"2353" 470.4 106.161529683154 16.4672838583875
"2354" 470.6 106.157963727979 18.6939991691822
"2355" 470.8 106.252951122489 21.4788045924036
"2356" 471 107.454759503219 26.0239435866457
"2357" 471.2 110.361734573021 28.5816257551842
"2358" 471.4 113.262736007205 28.9548713505968
"2359" 471.6 115.582246914013 31.5316398491375
"2360" 471.8 118.814182257303 35.6757709305675
"2361" 472 121.301385511139 40.5428046050524
"2362" 472.2 123.875732567933 45.8854780577122
"2363" 472.4 125.484329635447 51.752858265163
"2364" 472.6 125.848894858692 57.3167019409644
"2365" 472.8 126.300599257072 63.3984685647598
"2366" 473 125.635326862663 69.3528341075208
"2367" 473.2 124.396162682316 75.4087535532918
"2368" 473.4 123.640632380098 82.0746046526091
"2369" 473.6 121.881174254508 87.4393673925151
"2370" 473.8 118.681697703835 91.2049407224699
"2371" 474 115.834064690837 95.0852292857588
"2372" 474.2 113.234627866143 99.4008631393875
"2373" 474.4 109.365892743896 103.366980421847
"2374" 474.6 105.712079809419 108.075607247169
"2375" 474.8 101.194202048396 112.527658392836
"2376" 475 95.9575852625209 117.424505992774
"2377" 475.2 90.4375112188831 120.011959593877
"2378" 475.4 85.3616610424421 122.997608677719
"2379" 475.6 80.9661133204334 124.405349489919
"2380" 475.8 76.0755247181019 123.747525368726
"2381" 476 72.2751596746034 122.034334856795
"2382" 476.2 69.7948526929436 118.961115614114
"2383" 476.4 66.9058425952737 116.041889125119
"2384" 476.6 62.9381237283142 113.986191198775
"2385" 476.8 57.6754380100466 113.169279349063
"2386" 477 51.796210968472 112.279569822184
"2387" 477.2 45.691844794361 113.828248475137
"2388" 477.4 41.9458501734147 116.948439577584
"2389" 477.6 41.1804766247523 120.940164310094
"2390" 477.8 42.194048956678 120.925050251536
"2391" 478 42.1927295347579 120.314285981603
"2392" 478.2 41.5867484892013 118.838974849341
"2393" 478.4 40.9078115156001 118.17349611729
"2394" 478.6 40.4043595269789 117.24475791993
"2395" 478.8 39.628844236747 116.580578127952
"2396" 479 37.5273519125828 115.415093411022
"2397" 479.2 36.2162685351509 113.962792276755
"2398" 479.4 33.0643666801807 111.943931676661
"2399" 479.6 28.8272545852309 109.578010411049
"2400" 479.8 24.3781130570651 107.292361957224
"2401" 480 20.3188977896101 103.441077008245
"2402" 480.2 15.6208914847206 100.856408848898
"2403" 480.4 12.9151210749876 99.4905590071324
"2404" 480.6 13.5251745510453 97.908081416234
"2405" 480.8 13.0353500315897 95.438645677265
"2406" 481 11.3599013460386 91.5193262388467
"2407" 481.2 9.50604840230396 86.8824398584691
"2408" 481.4 8.11501230226314 81.4661581345437
"2409" 481.6 6.61951388520131 77.1574538643205
"2410" 481.8 4.54894116072632 72.8070030454243
"2411" 482 3.49712803848786 67.2138055356628
"2412" 482.2 3.4508374235224 61.7936438380727
"2413" 482.4 3.81735229743503 55.4797459438406
"2414" 482.6 3.33280222169977 49.7090777734791
"2415" 482.8 3.80194603021967 47.4766770063658
"2416" 483 3.51000156991534 45.8870198064962
"2417" 483.2 4.39024165966316 44.1627679377875
"2418" 483.4 7.09587987854257 41.5620542222846
"2419" 483.6 8.82087262812029 36.8655107863637
"2420" 483.8 10.0354096260526 33.5950895236243
"2421" 484 9.24373067880861 33.0505253291966
"2422" 484.2 9.60998827446316 33.3406365093375
"2423" 484.4 12.0643351510907 32.6792852534047
"2424" 484.6 15.1458140306858 30.2711602900937
"2425" 484.8 17.5712643018508 26.9378994191865
"2426" 485 19.0387538693743 22.3816743475912
"2427" 485.2 21.2863793894113 19.7866087161097
"2428" 485.4 24.6724609715735 17.0844864585772
"2429" 485.6 28.4327962307817 13.6339440189245
"2430" 485.8 31.0131665205257 10.45268844855
"2431" 486 33.0812346408119 9.98416546005823
"2432" 486.2 37.1366246200161 8.1514446130522
"2433" 486.4 41.4061343584118 6.20000551671182
"2434" 486.6 46.6446506223553 4.88112289165065
"2435" 486.8 50.9471700127238 3.16604832673019
"2436" 487 54.9774722162754 2.62948477525335
"2437" 487.2 59.7070043424841 2.2021038405968
"2438" 487.4 63.8960770276917 2.63592106410178
"2439" 487.6 69.3600974988494 1.71811851933577
"2440" 487.8 72.9457740550927 1.69245998354659
"2441" 488 76.1818794233573 1.38007186178161
"2442" 488.2 78.2141822529632 2.9953545051375
"2443" 488.4 81.5405741760409 3.96142666522083
"2444" 488.6 83.3184147722043 4.39706463475809
"2445" 488.8 86.7033503981925 6.02920826604044
"2446" 489 90.6547112130159 7.50317435965154
"2447" 489.2 94.5702329318631 9.43088135615416
"2448" 489.4 98.4164059815928 11.8033987218326
"2449" 489.6 101.339618513847 12.647607020483
"2450" 489.8 102.779313477019 12.7526574288631
"2451" 490 103.645762143684 13.6400027465352
"2452" 490.2 105.036456966703 15.8142139450743
"2453" 490.4 107.268715277894 18.1954129397788
"2454" 490.6 110.05076913641 20.230774686298
"2455" 490.8 112.823342772632 23.2037514065822
"2456" 491 115.031799694989 26.5589105198664
"2457" 491.2 117.820028744176 29.6276514782136
"2458" 491.4 119.689657007125 32.2831296963662
"2459" 491.6 120.601981850035 35.4345041050459
"2460" 491.8 122.37001182411 38.8249538488875
"2461" 492 123.537396209181 41.9916079623161
"2462" 492.2 124.609741735233 46.0485794749964
"2463" 492.4 124.817785166998 49.8033304321228
"2464" 492.6 125.349027078366 54.2619705063514
"2465" 492.8 124.960751921212 57.9691718819181
"2466" 493 123.936866613375 61.7714967102344
"2467" 493.2 122.225704756576 64.0927835194187
"2468" 493.4 119.278373949187 65.2536971561266
"2469" 493.6 116.222045952963 65.4885454671875
"2470" 493.8 112.707182375797 65.5907503041034
"2471" 494 109.132366355987 67.1552401725471
"2472" 494.2 106.223499026144 69.358003724431
"2473" 494.4 101.974001305941 71.4871652420488
"2474" 494.6 97.9318173213298 73.6630022063542
"2475" 494.8 92.6704091530609 74.0587351361347
"2476" 495 86.7897637410343 74.1561044692369
"2477" 495.2 80.657607329677 73.5684084033358
"2478" 495.4 74.8603159354356 72.0880007430944
"2479" 495.6 68.8115862848656 70.6151615750562
"2480" 495.8 62.383693494589 69.7473742083594
"2481" 496 56.2189878425735 68.7625746338875
"2482" 496.2 50.0250166754632 70.1554171328208
"2483" 496.4 44.1227458699653 71.9325200850471
"2484" 496.6 37.84740496971 74.4492318006534
"2485" 496.8 30.760342706747 76.4678648153391
"2486" 497 24.0190120065185 77.8034921647492
"2487" 497.2 17.3022894632954 78.4815139827585
"2488" 497.4 10.5305303799005 77.5261708982831
"2489" 497.6 7.10982264690053 76.665210562404
"2490" 497.8 6.3773194460842 75.4983716866559
"2491" 498 7.43197243287185 76.2539034242136
"2492" 498.2 7.32318180851315 78.4564717896687
"2493" 498.4 6.70872134536317 82.2069019254208
"2494" 498.6 7.0845768863965 86.6274782711208
"2495" 498.8 8.33039019656316 91.5618776118542
"2496" 499 9.39394357553684 94.3299062301612
"2497" 499.2 10.1267416536571 94.2529821185239
"2498" 499.4 11.40235911 95.3758790952138
"2499" 499.6 13.6664639093541 97.5266252424027
"2500" 499.8 14.7561712821019 99.9330418479198
"2501" 500 15.7819749152954 103.048033825275
"2502" 500.2 16.8647392582007 105.627251292012
"2503" 500.4 18.4024740770632 108.063664047388
"2504" 500.6 18.7879275634753 108.683262775433
"2505" 500.8 20.8342095182329 109.455348417857
"2506" 501 23.1035555586509 110.780538881979
"2507" 501.2 24.8358601059539 112.369454341032
"2508" 501.4 26.6308039419984 113.901312756152
"2509" 501.6 27.9799637182826 114.912644633917
"2510" 501.8 28.3782713695232 116.793983844817
"2511" 502 29.064848371467 116.649162691431
"2512" 502.2 29.8121086197186 116.964225288986
"2513" 502.4 32.0532274503376 117.505737565228
"2514" 502.6 33.7747106470552 118.26591581564
"2515" 502.8 36.3949526745106 118.586813270455
"2516" 503 39.4415669218126 118.306292173338
"2517" 503.2 44.4411947346947 117.968892980351
"2518" 503.4 49.7663404455928 117.310938028931
"2519" 503.6 55.0665579219994 116.055195880503
"2520" 503.8 60.9255085099406 114.160089638952
"2521" 504 65.854270189747 111.636863947533
"2522" 504.2 71.1695073419588 108.377995218442
"2523" 504.4 76.3782743198586 105.556576177202
"2524" 504.6 82.6118173837027 102.368026443283
"2525" 504.8 89.2397677575892 99.6418042132353
"2526" 505 95.7497027666825 97.0235242754036
"2527" 505.2 102.350039517547 94.7451867155693
"2528" 505.4 108.872422247593 92.2595684248256
"2529" 505.6 114.791750029516 88.4563662956349
"2530" 505.8 118.274470592763 82.8857048376215
"2531" 506 120.147105225623 76.6266572823594
"2532" 506.2 121.667419773623 70.1424391539324
"2533" 506.4 122.206822644802 63.1964310640413
"2534" 506.6 122.10481863453 56.1165838966208
"2535" 506.8 120.095858667825 49.8910665091234
"2536" 507 117.403631078318 43.2725489498435
"2537" 507.2 113.886091387401 36.848148367853
"2538" 507.4 110.381504231063 30.7141941752208
"2539" 507.6 106.160568918147 25.2441469534456
"2540" 507.8 100.95468028947 19.8344425277496
"2541" 508 95.5518148057518 15.2773068620011
"2542" 508.2 88.9927652469455 11.6810114189934
"2543" 508.4 82.2059825020708 9.2058183913875
"2544" 508.6 75.3280526548606 8.03693587773166
"2545" 508.8 68.13529099389 7.68564514161884
"2546" 509 60.9314636590917 7.20209070237321
"2547" 509.2 53.5572141419832 6.8796015593275
"2548" 509.4 46.886324000393 8.2453990011862
"2549" 509.6 40.3372345279298 10.4915554542579
"2550" 509.8 33.1200877296014 12.533053342211
"2551" 510 25.8276513470708 15.4334314875798
"2552" 510.2 21.76569727989 17.5083030632009
"2553" 510.4 21.0218493503882 17.3928818414344
"2554" 510.6 21.2910717182631 17.0087089151375
"2555" 510.8 21.3789393601503 16.9296012692746
"2556" 511 20.8762547112148 17.2624698051133
"2557" 511.2 21.0917167468955 17.8723661855934
"2558" 511.4 19.5329643819863 18.7985964556875
"2559" 511.6 16.9046295868481 20.3359792139441
"2560" 511.8 15.0697845547368 22.6928338917296
"2561" 512 12.9460747260179 26.1336140058686
"2562" 512.2 10.1420983662632 30.1267656822764
"2563" 512.4 7.47521326331316 34.9139540271875
"2564" 512.6 5.19494578466639 39.4906909205649
"2565" 512.8 3.34350866217865 43.6802850951692
"2566" 513 2.46050907110526 48.5303751448086
"2567" 513.2 1.90884563800963 53.5201360022678
"2568" 513.4 1.83104550386315 60.1889496175875
"2569" 513.6 2.43260206267056 65.2285670739245
"2570" 513.8 3.04111700182413 70.3596620322777
"2571" 514 3.86196181769339 74.2701488089805
"2572" 514.2 3.11282794174592 77.741664418853
"2573" 514.4 3.7628239702518 78.9410761686716
"2574" 514.6 5.54810440600229 81.9617143805397
"2575" 514.8 8.29426924808231 86.5083060308449
"2576" 515 9.4139477143263 90.8822187480454
"2577" 515.2 9.94605780612631 94.5712845836349
"2578" 515.4 12.7028301933238 97.2718369804027
"2579" 515.6 16.1085411366694 99.0346050127625
"2580" 515.8 19.9771228906962 101.928388965259
"2581" 516 22.0987388218881 105.85815315445
"2582" 516.2 23.8876226816858 109.276534975001
"2583" 516.4 26.3575324933226 111.882334657313
"2584" 516.6 28.8688895434506 111.320176521075
"2585" 516.8 33.6863174126001 110.849718303605
"2586" 517 38.118448377353 109.49863726455
"2587" 517.2 42.6388218297632 107.73332810305
"2588" 517.4 47.117139683111 105.104519939268
"2589" 517.6 49.9769309691154 102.375805630353
"2590" 517.8 53.4996710537148 98.1988378710811
"2591" 518 57.5057439001093 95.9549218926128
"2592" 518.2 62.1106999586503 94.2290723695972
"2593" 518.4 65.4627575089373 90.4195769038875
"2594" 518.6 68.9999901531203 86.0853765788765
"2595" 518.8 71.8651983397357 81.3479948282831
"2596" 519 75.8743498348474 77.6486731198201
"2597" 519.2 80.8617849781753 73.981534198371
"2598" 519.4 85.6744648909479 69.9271231574853
"2599" 519.6 90.7799314897804 65.3756479097151
"2600" 519.8 95.6556150029445 60.5127547000084
"2601" 520 100.770636341987 55.8686622686322
"2602" 520.2 106.224343053037 51.0958853058552
"2603" 520.4 110.363283232735 45.9747705269212
"2604" 520.6 112.06101113572 40.204133788844
"2605" 520.8 110.343496367363 37.4788225313208
"2606" 521 106.165660972687 34.0518280928331
"2607" 521.2 100.7563006874 30.5602596002625
"2608" 521.4 94.0466672435306 27.6172329750968
"2609" 521.6 87.1868191493607 25.8074486824363
"2610" 521.8 79.9765468803158 24.6439755823085
"2611" 522 72.2976248036632 24.8065036736475
"2612" 522.2 64.5991881409847 25.5888648963812
"2613" 522.4 56.7388122413973 26.6510464035704
"2614" 522.6 49.2421420576425 28.8003536095082
"2615" 522.8 42.0341512708995 31.7806374688193
"2616" 523 33.165252584539 34.8493783814737
"2617" 523.2 25.9280310896632 37.2028019141542
"2618" 523.4 19.1499620631632 39.7804098313875
"2619" 523.6 12.1844989540983 42.5627816485578
"2620" 523.8 10.6488698822631 44.8443265386375
"2621" 524 10.4479087638494 50.1542457057496
"2622" 524.2 9.03491277152402 56.9495384212679
"2623" 524.4 6.97608250341779 63.8244103806916
"2624" 524.6 6.25042362654576 70.9075040786592
"2625" 524.8 6.44266629946315 77.5527696728875
"2626" 525 6.57266421008923 84.7325367297897
"2627" 525.2 6.29683470895463 86.4757798697386
"2628" 525.4 7.23238524522982 85.3747693162875
"2629" 525.6 8.74159121470879 85.0440984632136
"2630" 525.8 11.7073684519728 85.6361327592423
"2631" 526 15.9811086357796 87.7023020877227
"2632" 526.2 20.706556844695 88.9994218753534
"2633" 526.4 25.2769151025328 89.2043227778313
"2634" 526.6 30.110530843489 90.6373797730165
"2635" 526.8 35.9788075314223 92.1784845080352
"2636" 527 41.0930380947477 91.6922048723308
"2637" 527.2 46.8931111189109 89.6812700083193
"2638" 527.4 51.7227012540632 86.4661123718542
"2639" 527.6 56.909047018945 82.0680230204898
"2640" 527.8 62.1251611805709 77.1649875378655
"2641" 528 67.4629688518456 72.6417959196128
"2642" 528.2 71.677247365395 67.7490213279095
"2643" 528.4 75.3832369892856 61.2921255362583
"2644" 528.6 78.6932581163445 54.6633032518177
"2645" 528.8 82.4347827538314 47.7845251756943
"2646" 529 86.5736765102749 41.6531035570875
"2647" 529.2 90.7559510160566 35.3063833394201
"2648" 529.4 94.0099998053841 28.4472319466567
"2649" 529.6 97.3231946673102 21.6717087983581
"2650" 529.8 100.458284483388 17.0188425391943
"2651" 530 103.829347113522 17.8736291809437
"2652" 530.2 105.550573693194 19.8300496266806
"2653" 530.4 105.528879027002 19.733206125842
"2654" 530.6 105.784084175747 19.2790543211732
"2655" 530.8 104.431833870206 17.4618266765352
"2656" 531 101.881977917207 14.9063479049549
"2657" 531.2 97.9110266950324 11.1608283248106
"2658" 531.4 93.9405987866934 9.55244893387587
"2659" 531.6 88.0405408751236 7.94817167953866
"2660" 531.8 82.3621755940605 5.7661768543875
"2661" 532 77.1247880297697 3.24724744597841
"2662" 532.2 71.1632600260802 1.66470727097286
"2663" 532.4 65.4245361179132 2.2118805994875
"2664" 532.6 59.2603095405193 1.91172759815579
"2665" 532.8 52.5795205024113 1.96086697840601
"2666" 533 46.8830332762631 4.4285384788875
"2667" 533.2 39.7985044478578 7.95081404680642
"2668" 533.4 34.2897611036632 10.2275193220075
"2669" 533.6 28.0304747362372 12.6826854861472
"2670" 533.8 23.8537231343995 15.1585986944784
"2671" 534 21.2239990176161 16.3586241584169
"2672" 534.2 20.9945564695397 16.0729041549726
"2673" 534.4 21.1158581621993 15.8045633258449
"2674" 534.6 20.7913386955409 17.3095006133319
"2675" 534.8 20.6576073232632 18.9957804149745
"2676" 535 20.7798286888867 20.363296135264
"2677" 535.2 20.4970314649957 22.5466502958759
"2678" 535.4 19.6398411952965 26.9475743686542
"2679" 535.6 18.9472534567632 31.4997913163875
"2680" 535.8 18.2091606729261 35.7331412313594
"2681" 536 18.9974937363666 39.0358131001978
"2682" 536.2 20.6676851659109 41.7086937233421
"2683" 536.4 22.3498622070489 44.8943742329589
"2684" 536.6 22.6715872273666 49.591954368922
"2685" 536.8 22.6026309542745 55.1371932592057
"2686" 537 20.6561838077688 59.7075715697751
"2687" 537.2 18.1451024756789 64.6845310471572
"2688" 537.4 14.4189832394526 69.3190858377296
"2689" 537.6 11.1345259184298 73.3487633498875
"2690" 537.8 7.62957853430527 76.0213581191822
"2691" 538 7.92632078034826 76.4983799503556
"2692" 538.2 9.7170641915535 77.799338958694
"2693" 538.4 11.0289485192632 81.7355436407208
"2694" 538.6 12.0985031398737 86.5132705501717
"2695" 538.8 14.6320383088456 89.8736020567447
"2696" 539 17.6684472093569 94.3409274987312
"2697" 539.2 20.8297443871219 98.4204822182136
"2698" 539.4 24.6721879265756 102.135855889294
"2699" 539.6 29.6417849601762 104.763879110724
"2700" 539.8 34.3980259275359 105.085826235262
"2701" 540 39.5710442596917 104.43748110428
"2702" 540.2 45.1699838165929 102.531506145877
"2703" 540.4 50.8580223548882 102.35409072166
"2704" 540.6 56.3655079891093 103.917755047866
"2705" 540.8 62.6366374719183 104.178143051887
"2706" 541 67.5254314602969 103.564074712573
"2707" 541.2 72.9286370784245 104.13704817092
"2708" 541.4 77.8243994805504 105.694675313473
"2709" 541.6 82.3095295666381 108.493619239512
"2710" 541.8 87.625576247444 111.484331990409
"2711" 542 92.8967481166677 112.47021272473
"2712" 542.2 94.378037138827 109.788905842739
"2713" 542.4 96.3762617656079 105.496013372577
"2714" 542.6 97.4363390282519 99.6263078094156
"2715" 542.8 98.7781641448314 92.6996423166716
"2716" 543 99.2343407773346 86.4885580044589
"2717" 543.2 99.3191534521469 79.7806856382828
"2718" 543.4 98.6154620331102 73.0415186810051
"2719" 543.6 97.5684474553284 66.0429868808005
"2720" 543.8 96.2468020306298 59.0891136199542
"2721" 544 94.5719804198494 51.9772996493703
"2722" 544.2 92.9321685316161 44.4183055770287
"2723" 544.4 91.2342783661942 37.4499758143013
"2724" 544.6 89.6975942771186 30.2097338813815
"2725" 544.8 87.658395969484 23.6567799137187
"2726" 545 84.8250824936658 17.4028862100823
"2727" 545.2 80.8842346778882 12.97509224235
"2728" 545.4 75.6214686139847 11.3078215528875
"2729" 545.6 71.8464032423016 13.0668405155413
"2730" 545.8 66.7417604544559 16.4833999833935
"2731" 546 61.1138490704439 20.5630819134899
"2732" 546.2 55.2972944839949 24.7075091123387
"2733" 546.4 49.4911590956769 29.0068199597496
"2734" 546.6 43.4962085225306 32.8877948134456
"2735" 546.8 37.3241267314879 36.2484433342808
"2736" 547 29.3912422401341 39.9180776826294
"2737" 547.2 22.0899821081926 42.0397822135346
"2738" 547.4 15.4894116040563 42.8181009205772
"2739" 547.6 11.2980076231188 44.3173482390112
"2740" 547.8 12.0090780447137 46.5903960978655
"2741" 548 13.1031761196352 50.1571061994689
"2742" 548.2 13.81763154907 55.132850277467
"2743" 548.4 15.8347368282969 60.5878793289324
"2744" 548.6 17.6578468979083 66.769472906952
"2745" 548.8 19.5741647718149 72.8172223205427
"2746" 549 20.0283196165818 79.1178975680304
"2747" 549.2 19.9291232690132 85.1437982179092
"2748" 549.4 20.5488166989045 91.0551628400723
"2749" 549.6 22.3446230278421 94.3339292027191
"2750" 549.8 26.1563394942941 96.9836580042792
"2751" 550 30.7431691696142 100.031057510824
"2752" 550.2 36.0452837357197 102.537251255855
"2753" 550.4 42.0046906301368 103.71550120773
"2754" 550.6 48.4785717211694 105.344595563856
"2755" 550.8 55.4419862256137 106.96374049365
"2756" 551 62.2328757740526 108.651688536266
"2757" 551.2 69.0336306536001 110.986805466311
"2758" 551.4 75.6571425716993 112.041342499356
"2759" 551.6 82.7287646566258 113.497513711964
"2760" 551.8 90.577250768827 113.720505566473
"2761" 552 97.1927755271631 112.683824531654
"2762" 552.2 102.828721727444 109.248158414345
"2763" 552.4 107.483098108908 104.387726944823
"2764" 552.6 112.629898494338 100.128635994143
"2765" 552.8 115.284518648363 94.9378220833542
"2766" 553 119.103365492604 89.5129101630471
"2767" 553.2 122.71485165836 83.0964691154359
"2768" 553.4 125.638494184638 77.815520068075
"2769" 553.6 124.320226934054 76.9759962446238
"2770" 553.8 121.564262350796 72.7500109341875
"2771" 554 118.318325820109 68.248798303371
"2772" 554.2 114.258306328463 63.3695564215542
"2773" 554.4 110.257317365054 58.4170512482831
"2774" 554.6 105.475735620741 53.5971341696266
"2775" 554.8 100.524798244863 48.7362172406875
"2776" 555 96.3113550689775 43.041559591437
"2777" 555.2 91.2386470861597 38.2275193035082
"2778" 555.4 85.6083144838535 34.2894158114779
"2779" 555.6 79.1662557770039 31.6484178025542
"2780" 555.8 72.3921571826093 29.961262195849
"2781" 556 65.2012399186757 28.3244926012125
"2782" 556.2 57.6519279912632 27.1779454222125
"2783" 556.4 50.0503552512632 27.3732958803212
"2784" 556.6 42.3157549883132 27.5983460545125
"2785" 556.8 34.3195711928396 28.1238468448875
"2786" 557 26.6201911729087 28.0464428159255
"2787" 557.2 20.0748200798632 28.8754722177875
"2788" 557.4 18.9860786938761 31.9456707748875
"2789" 557.6 17.3973772369965 37.2707454506875
"2790" 557.8 14.0829137077895 42.9203399128243
"2791" 558 10.5343071725291 47.8875554871535
"2792" 558.2 8.10124133715446 53.7882253661266
"2793" 558.4 5.22173253292619 59.3838740984201
"2794" 558.6 2.41240923176878 63.4435118159549
"2795" 558.8 3.21671203860036 61.8314451112247
"2796" 559 3.54375644718175 60.5204706236084
"2797" 559.2 2.54052562626315 59.0454196680059
"2798" 559.4 3.55228425151668 57.3150456792396
"2799" 559.6 1.1179455849203 57.0768929888732
"2800" 559.8 2.10699843093503 56.6800375218562
"2801" 560 3.20424503714376 54.9735860068427
"2802" 560.2 3.83998366897939 52.624837012347
"2803" 560.4 4.9592078617177 49.5111706297836
"2804" 560.6 5.01103676676315 46.0347730465632
"2805" 560.8 5.42080904727878 43.05284657145
"2806" 561 7.53672061263411 39.0530304382585
"2807" 561.2 8.65454921800454 35.2403465766116
"2808" 561.4 8.75939849717694 32.1565300261978
"2809" 561.6 8.94077838860244 31.9115473469411
"2810" 561.8 10.0964889298232 31.3494662418075
"2811" 562 11.9980667755099 30.9132819730174
"2812" 562.2 14.8032825299115 29.6735754494699
"2813" 562.4 17.8528426296568 26.7902742395258
"2814" 562.6 19.9717182886769 22.707399826853
"2815" 562.8 21.4616198246093 19.2062576748875
"2816" 563 25.4689903792399 16.4895037649573
"2817" 563.2 29.4919992319939 12.9247470617336
"2818" 563.4 33.3071508784839 10.5980542516018
"2819" 563.6 38.1382436163455 9.26651794792279
"2820" 563.8 42.7232837490965 6.9445725661375
"2821" 564 46.7234940953002 4.01804627899861
"2822" 564.2 50.8195620166203 3.47763228678035
"2823" 564.4 56.1911438321909 1.96046904939352
"2824" 564.6 60.3750230360986 3.14653424920395
"2825" 564.8 65.131500181115 3.24424489070231
"2826" 565 69.4075366580043 1.69031403962867
"2827" 565.2 73.3634286482507 2.5558447531875
"2828" 565.4 77.326862867078 3.06023114592453
"2829" 565.6 81.8204577910867 4.05534861278161
"2830" 565.8 86.0809050897274 5.44769152688749
"2831" 566 90.5836303393298 7.02313228025416
"2832" 566.2 93.3793198692632 7.39711799660843
"2833" 566.4 94.4266476689965 7.69832117455416
"2834" 566.6 95.5344910417027 8.81733628861278
"2835" 566.8 98.3285158843922 10.8598873503391
"2836" 567 101.292233620423 13.2512596789939
"2837" 567.2 104.900198124134 15.902229245081
"2838" 567.4 108.806511703705 18.6336545808138
"2839" 567.6 110.337659953836 19.4796540683819
"2840" 567.8 110.741813210021 20.7573862149754
"2841" 568 111.768656476455 22.3463874783662
"2842" 568.2 113.979581994663 24.8290323199717
"2843" 568.4 115.719942069347 28.4135008690559
"2844" 568.6 118.980616692032 31.583603244677
"2845" 568.8 121.329718097879 35.025178903099
"2846" 569 122.342042929119 38.6889851129163
"2847" 569.2 123.528385893112 43.0019371744027
"2848" 569.4 124.884452037224 46.971871592739
"2849" 569.6 126.538413384622 51.0436588988778
"2850" 569.8 127.307155751671 54.5373299855916
"2851" 570 127.842368526222 58.5190465493977
"2852" 570.2 127.347378674964 61.3382548138566
"2853" 570.4 126.541180947513 65.0999933676375
"2854" 570.6 126.643957313641 69.8870228309793
"2855" 570.8 125.260481192404 72.976273988594
"2856" 571 123.570102323748 77.1732139630009
"2857" 571.2 121.160010129987 79.9952226672323
"2858" 571.4 118.173633403355 83.0294173657752
"2859" 571.6 115.411878331989 84.3931640121612
"2860" 571.8 112.803106027577 84.446866017934
"2861" 572 110.589622196342 85.2279082169549
"2862" 572.2 106.90167315453 86.3811829511875
"2863" 572.4 102.972174163981 87.7899958737897
"2864" 572.6 102.112865941198 89.8379950014962
"2865" 572.8 102.254351960036 92.5235500777225
"2866" 573 101.784600560419 96.096577866575
"2867" 573.2 100.714837563363 100.700283275588
"2868" 573.4 101.661866833888 104.83900010645
"2869" 573.6 102.184474959763 108.935517631419
"2870" 573.8 100.581422205069 110.971630078479
"2871" 574 100.656961952729 111.422236591933
"2872" 574.2 101.889080510305 110.409727544066
"2873" 574.4 101.418187385166 109.972521268339
"2874" 574.6 100.735953043197 109.834442468287
"2875" 574.8 99.0843777777019 110.632345709183
"2876" 575 95.986121834142 112.617039123584
"2877" 575.2 92.4431261739158 114.348217678245
"2878" 575.4 87.9120348601093 115.484022194261
"2879" 575.6 83.8611803852419 115.237037828058
"2880" 575.8 79.1224118292944 115.066360185794
"2881" 576 74.8821595352632 115.302527329855
"2882" 576.2 70.3465544670631 115.575224308403
"2883" 576.4 66.0136580052632 116.380112161731
"2884" 576.6 60.9058665263958 117.203542976581
"2885" 576.8 55.697786312142 119.145023230281
"2886" 577 50.2914804080696 121.853051356113
"2887" 577.2 45.9742057871101 122.398103665112
"2888" 577.4 41.4456883765003 121.892493968671
"2889" 577.6 37.0636683491368 120.853364304361
"2890" 577.8 35.6301717634832 120.245090853608
"2891" 578 36.5021355032006 121.320615804575
"2892" 578.2 37.2189004661432 121.731780362377
"2893" 578.4 38.0398703220632 121.850256904207
"2894" 578.6 38.9222796937374 122.538658014568
"2895" 578.8 39.4457436101313 122.963877600118
"2896" 579 39.7288447652319 122.821477910419
"2897" 579.2 39.9178043148768 122.140715522887
"2898" 579.4 37.753693465969 124.092093858911
"2899" 579.6 37.6385399763277 123.759853833017
"2900" 579.8 37.5980759459859 123.737556808491
"2901" 580 37.6124757731101 123.80983862701
"2902" 580.2 37.286355199001 123.543287800111
"2903" 580.4 36.6685767050057 122.840752579373
"2904" 580.6 36.9066154472529 122.413702946459
"2905" 580.8 36.8715416422414 122.032707455301
"2906" 581 36.9236393776105 122.007957428477
"2907" 581.2 36.9080806029965 121.359364852754
"2908" 581.4 37.7255136160444 120.76326648145
"2909" 581.6 38.8380354597632 119.509230504419
"2910" 581.8 39.4849778206142 117.855393797122
"2911" 582 40.69799474721 115.570430979398
"2912" 582.2 42.0471084971609 111.869563711012
"2913" 582.4 43.0637412048362 107.093894117584
"2914" 582.6 44.4728157348053 101.516680122321
"2915" 582.8 45.1597048378174 96.3088694418032
"2916" 583 45.8033896117414 90.6688262906266
"2917" 583.2 45.3869184916677 85.257967506292
"2918" 583.4 43.7199343972298 79.5103928192542
"2919" 583.6 40.3260028897206 74.5061525825896
"2920" 583.8 36.523556601821 69.6932222856138
"2921" 584 32.7284735394759 64.2319514431109
"2922" 584.2 28.2371465190892 59.6248151722679
"2923" 584.4 23.1459124074429 55.8814534555841
"2924" 584.6 18.8797757277306 52.8203069142897
"2925" 584.8 13.1911736541965 50.6174039084542
"2926" 585 8.93384838337894 51.6904200890349
"2927" 585.2 8.08401298080571 54.1813676612386
"2928" 585.4 5.47830991460434 57.4529733100522
"2929" 585.6 2.45606370692982 59.1071611218458
"2930" 585.8 2.01855096478315 58.2805855352075
"2931" 586 2.19592099538317 57.0066442252075
"2932" 586.2 2.75557011825 54.569862697348
"2933" 586.4 3.31968683211316 51.80482337115
"2934" 586.6 3.80021482317743 48.4341111586018
"2935" 586.8 4.78644484489953 44.1118102853875
"2936" 587 4.75657734029705 40.7099551431756
"2937" 587.2 5.92789312794735 39.1333817449928
"2938" 587.4 8.99665589859191 37.5318161629834
"2939" 587.6 11.5651834954957 34.4120804041317
"2940" 587.8 12.82765399875 30.2157925749928
"2941" 588 14.4906451248808 26.7918287986963
"2942" 588.2 15.9264201231069 23.991499720575
"2943" 588.4 15.9748436033016 22.1191734779452
"2944" 588.6 16.3135447094157 21.8599422002943
"2945" 588.8 16.9770718214665 21.8275538619044
"2946" 589 18.6173583627437 21.5721486791732
"2947" 589.2 21.4580759678541 19.9546981945125
"2948" 589.4 24.2745345152022 17.203684079046
"2949" 589.6 27.0624666037933 13.867983125273
"2950" 589.8 31.0102254358346 11.2168257450304
"2951" 590 35.0811043171093 8.74523961007981
"2952" 590.2 39.0085835661093 6.74123193396442
"2953" 590.4 42.8130245383881 6.01565702759583
"2954" 590.6 47.8749051579079 4.4436246259796
"2955" 590.8 51.2375671735778 2.95133911717963
"2956" 591 55.593941225068 3.14682923407043
"2957" 591.2 59.790392410428 1.72386308227212
"2958" 591.4 64.0372490928632 1.89264589474632
"2959" 591.6 68.5230928616005 2.07558422800798
"2960" 591.8 72.387988881215 2.30120997809232
"2961" 592 77.117727552048 4.09473360398876
"2962" 592.2 82.4451063975193 5.5331388098753
"2963" 592.4 87.1967073740632 5.59207154202083
"2964" 592.6 91.0737879173511 7.60359220534904
"2965" 592.8 95.0044836964355 10.3325975155772
"2966" 593 99.4352394854632 11.6390462934875
"2967" 593.2 102.567307789785 13.2561209258984
"2968" 593.4 105.284491342794 16.5867158562
"2969" 593.6 108.483314400481 19.6036719748549
"2970" 593.8 112.374989140198 22.0587784342353
"2971" 594 114.031636242774 24.056927684594
"2972" 594.2 115.799916062508 27.8473744754832
"2973" 594.4 118.076257540134 31.6333496795327
"2974" 594.6 120.15159365713 35.7518954235406
"2975" 594.8 122.641496564824 40.1586924040508
"2976" 595 124.373005086445 44.4495977539481
"2977" 595.2 125.513597209851 48.9547572757225
"2978" 595.4 125.396047115933 53.3557648322277
"2979" 595.6 124.984022041845 57.9769715225916
"2980" 595.8 124.012040655561 61.3818465761641
"2981" 596 122.645374918263 64.9109350562066
"2982" 596.2 121.598136971635 68.4440893063875
"2983" 596.4 119.362877598718 72.6230028460087
"2984" 596.6 117.747903314419 76.6769350222625
"2985" 596.8 114.794255598415 80.6951582375542
"2986" 597 111.258372520869 84.2814960466148
"2987" 597.2 107.900802576383 88.6125188500288
"2988" 597.4 104.109232159955 91.0915459465249
"2989" 597.6 100.713109933195 92.4564353393079
"2990" 597.8 99.2245292235473 95.5448439426454
"2991" 598 98.1650412018115 100.146735228952
"2992" 598.2 98.8243594732414 105.727643406116
"2993" 598.4 100.585457259657 111.1886806851
"2994" 598.6 101.326066065314 111.41230977653
"2995" 598.8 100.10710357781 111.660249900413
"2996" 599 98.736811295061 112.878891147845
"2997" 599.2 96.7922708953856 115.269232089561
"2998" 599.4 93.6508046099774 118.209696623459
"2999" 599.6 89.3827354135359 121.098399905615
"3000" 599.8 84.9361444330488 123.907334135428
"3001" 600 80.9621116151085 124.784472076527
"3002" 600.2 76.5684417547532 125.989292220397
"3003" 600.4 72.1486646913844 127.854149276827
"3004" 600.6 70.1826455548569 126.766714904825
"3005" 600.8 65.7628844715724 126.187120859083
"3006" 601 61.0304047645965 126.530022400069
"3007" 601.2 57.770010674603 127.142481209917
"3008" 601.4 53.7717845432082 126.113732487481
"3009" 601.6 49.3959930617889 125.820698564764
"3010" 601.8 47.7903177645857 124.676269678597
"3011" 602 44.6322954972937 122.791985519122
"3012" 602.2 41.7955223539194 121.173316340606
"3013" 602.4 37.5861269595415 120.407104668042
"3014" 602.6 35.0316043575305 119.957356703472
"3015" 602.8 33.0378770930444 118.744865718419
"3016" 603 30.9876483543044 117.463906239475
"3017" 603.2 29.4163954322735 116.671961280784
"3018" 603.4 28.9305217107477 115.517534052444
"3019" 603.6 27.8982248796971 114.237472075189
"3020" 603.8 27.3224205942935 112.910431667706
"3021" 604 25.7519279878532 110.904553168687
"3022" 604.2 23.0530170148714 108.449129794279
"3023" 604.4 19.759578386822 105.320943344682
"3024" 604.6 15.7793042892929 102.861316588878
"3025" 604.8 13.8277093917177 100.842733076615
"3026" 605 12.9032578762337 98.5165979947993
"3027" 605.2 10.5143403303353 95.2421671000937
"3028" 605.4 7.73364088078355 91.5271258795201
"3029" 605.6 6.30130371868421 88.4241825151717
"3030" 605.8 5.636011432758 84.4543795533514
"3031" 606 4.56626389367805 80.7674385955684
"3032" 606.2 3.76751861744793 75.7803295894092
"3033" 606.4 2.21828504271968 71.5347817019527
"3034" 606.6 1.28403036747492 67.5605735390404
"3035" 606.8 1.67046609578124 65.5639075374538
"3036" 607 3.6295149794654 61.4295394303706
"3037" 607.2 4.46438045552241 56.4572452395171
"3038" 607.4 5.87769959288953 51.8275548239205
"3039" 607.6 6.88119642381998 47.7324093948307
"3040" 607.8 8.03704745364779 44.6710845198326
"3041" 608 8.95375123538974 40.1746866039128
"3042" 608.2 8.25358263866941 35.79138110445
"3043" 608.4 7.4160171077804 35.5302780471634
"3044" 608.6 7.3119743615247 35.9027284747183
"3045" 608.8 6.93676852756315 36.3726168271375
"3046" 609 7.25100840613201 35.8990656926416
"3047" 609.2 7.62091007416316 35.7866038245375
"3048" 609.4 8.39017339884128 36.1437054979969
"3049" 609.6 9.73232608574753 34.9374423200906
"3050" 609.8 11.8049424031382 32.5237216443
"3051" 610 15.0140154405359 28.9403274117511
"3052" 610.2 17.4386697308928 25.1088524112208
"3053" 610.4 19.6541997215832 20.6279761768475
"3054" 610.6 22.3498622070489 18.5465380679232
"3055" 610.8 26.1461238313703 16.0669023038161
"3056" 611 29.4106419255669 12.7736603513558
"3057" 611.2 32.9106186208346 9.26041587610178
"3058" 611.4 33.0164976697132 8.4223444857375
"3059" 611.6 34.4478866463138 7.76658722787484
"3060" 611.8 36.6089860415926 7.54894531114632
"3061" 612 40.4704244776478 6.26595382984904
"3062" 612.2 45.6664345340851 4.68507186596969
"3063" 612.4 50.4645982601283 3.23046108959536
"3064" 612.6 54.5759427429841 1.38885526014331
"3065" 612.8 57.3588553073114 1.28819640628509
"3066" 613 61.2812154640802 2.28924923026555
"3067" 613.2 66.4978057928703 1.93070355320892
"3068" 613.4 72.176705271048 2.06771559554572
"3069" 613.6 77.255742991227 2.71562462110437
"3070" 613.8 82.7185776119461 4.43786000066799
"3071" 614 88.2568964206041 6.59568636646704
"3072" 614.2 92.9612333685631 8.2248835826875
"3073" 614.4 95.9590025331568 9.25054186290877
"3074" 614.6 98.7698975273599 11.9858870888552
"3075" 614.8 102.629233645516 14.2928671908454
"3076" 615 106.351035932037 15.9227766855649
"3077" 615.2 107.678278275979 17.5072222646033
"3078" 615.4 109.884436850476 20.2159239258981
"3079" 615.6 112.558385993175 24.0434877666816
"3080" 615.8 115.392207595513 27.5505732553875
"3081" 616 118.929050467597 31.3781878277057
"3082" 616.2 120.353025638857 34.0198064702312
"3083" 616.4 121.7688670411 39.1447391164997
"3084" 616.6 124.095159409913 43.9312258213411
"3085" 616.8 125.470495508748 49.5221208282174
"3086" 617 126.944064302733 55.4384224725975
"3087" 617.2 126.934833821549 59.9502806129793
"3088" 617.4 127.198481889335 64.5730150680112
"3089" 617.6 126.379549568377 68.1426774191246
"3090" 617.8 125.151518430982 72.8750164252312
"3091" 618 124.917759960753 78.9581708840258
"3092" 618.2 123.682328590948 82.0364891965614
"3093" 618.4 121.765192811526 85.3828152614033
"3094" 618.6 119.134545446593 89.8482733267225
"3095" 618.8 116.944195363263 93.9826315052937
"3096" 619 113.554834321975 97.3737204466195
"3097" 619.2 111.235097503326 98.2981076929187
"3098" 619.4 109.358295969119 99.993836852238
"3099" 619.6 106.594654077753 102.064674418598
"3100" 619.8 105.609850325147 105.409172654603
"3101" 620 106.861894315102 109.446506791952
"3102" 620.2 107.248389333393 109.203841519838
"3103" 620.4 106.337625899482 108.903669098669
"3104" 620.6 104.940691470253 109.09581649651
"3105" 620.8 104.866140898597 109.04228259916
"3106" 621 104.498641696391 109.089593378951
"3107" 621.2 103.775814303566 109.208281012281
"3108" 621.4 103.164405595294 109.715887930051
"3109" 621.6 101.40799128383 110.0014995143
"3110" 621.8 98.4653205994281 111.565689308331
"3111" 622 94.5499620712232 113.637157278637
"3112" 622.2 90.7302869447177 115.585708418706
"3113" 622.4 86.6764747396694 117.411208409512
"3114" 622.6 82.6921624955535 119.079146890791
"3115" 622.8 79.0363523572105 121.666004761056
"3116" 623 74.8859987134147 124.429949452675
"3117" 623.2 69.505865679877 126.125250768719
"3118" 623.4 65.2611023040031 127.277246884807
"3119" 623.6 60.744724743322 128.068289500593
"3120" 623.8 59.2553847411069 126.635339707231
"3121" 624 57.2718493542632 125.481729345565
"3122" 624.2 53.9414573369859 123.268342781442
"3123" 624.4 49.3516248276874 121.07137690813
"3124" 624.6 44.5255008371394 118.224331000805
"3125" 624.8 39.5210480599166 114.803570374105
"3126" 625 34.6951783164631 112.50569624673
"3127" 625.2 29.4020831927684 110.003407315719
"3128" 625.4 23.5573229109876 108.191058178387
"3129" 625.6 18.9184596206268 106.691281817978
"3130" 625.8 18.9432943042944 106.0173958182
"3131" 626 18.5361754983057 106.064660396058
"3132" 626.2 18.0997447767158 104.962622700677
"3133" 626.4 17.9375887782019 104.70071897701
"3134" 626.6 18.5483056675717 104.60098314627
"3135" 626.8 19.0577727767419 105.08074402259
"3136" 627 19.3454310764774 104.946407658224
"3137" 627.2 19.7520866407263 104.813772716035
"3138" 627.4 19.0177983552973 104.321461449263
"3139" 627.6 19.4168007763559 104.103282583156
"3140" 627.8 19.6480234437319 103.5969073292
"3141" 628 19.0146867633277 102.883654301404
"3142" 628.2 19.3880113147579 102.162633800382
"3143" 628.4 19.6242685289194 101.916897226637
"3144" 628.6 19.8506287678936 102.084448203279
"3145" 628.8 20.4365686833057 101.872851383473
"3146" 629 20.9455456846268 102.186162094433
"3147" 629.2 21.8266940878968 102.781852923006
"3148" 629.4 24.0207273839904 104.714742573372
"3149" 629.6 27.7653363920591 106.654528965714
"3150" 629.8 31.9319674421085 108.421549621589
"3151" 630 35.9208339623766 109.485356282516
"3152" 630.2 40.9284679632632 111.065306175228
"3153" 630.4 46.2102504015735 112.102936580301
"3154" 630.6 51.2518941682309 111.480703399855
"3155" 630.8 56.3810400487944 110.133818676137
"3156" 631 61.0848963254567 108.065718791436
"3157" 631.2 65.7717897817177 105.502752482172
"3158" 631.4 70.7775981940245 103.452865101535
"3159" 631.6 76.1279728454298 101.957238701454
"3160" 631.8 81.4701892432632 99.5325037414208
"3161" 632 86.5420356927957 96.7006614497136
"3162" 632.2 90.1507867280047 91.6176542931796
"3163" 632.4 92.2922132301019 86.2648844380488
"3164" 632.6 93.3618449894011 81.2428065708185
"3165" 632.8 93.5946977635632 76.5845742772875
"3166" 633 92.5504249694227 72.8757787571322
"3167" 633.2 93.6665886065306 68.0841268199572
"3168" 633.4 95.8411928589223 62.9545603887511
"3169" 633.6 98.4251914294355 56.853419835922
"3170" 633.8 102.381399760817 52.1182544749745
"3171" 634 107.017195263553 47.2042000782101
"3172" 634.2 111.052976489763 42.2645953858875
"3173" 634.4 114.312563930991 39.0742032356266
"3174" 634.6 112.668310697013 38.3211679672057
"3175" 634.8 110.966958692968 36.3548486983401
"3176" 635 108.800901347539 32.3498176732323
"3177" 635.2 106.248335366746 26.9323370314169
"3178" 635.4 102.701922841971 22.4469353443706
"3179" 635.6 98.052559474195 18.360823896433
"3180" 635.8 94.1041209909841 13.4364886022712
"3181" 636 90.4741210921942 12.3401533040944
"3182" 636.2 86.6696649974232 13.4582344841675
"3183" 636.4 82.3375481841093 16.5995777636567
"3184" 636.6 78.0873248377567 20.4950892079914
"3185" 636.8 72.5070496590704 23.8783990575863
"3186" 637 67.2726684903257 27.95664204795
"3187" 637.2 62.4006751970749 31.9007081404169
"3188" 637.4 58.0365313739417 36.3862661983161
"3189" 637.6 52.6639296989486 40.2463288161122
"3190" 637.8 46.8544252068116 44.3892007319198
"3191" 638 40.8210544354153 48.6993837202027
"3192" 638.2 33.8161453836568 52.4208891913556
"3193" 638.4 27.466327852747 56.8245117127585
"3194" 638.6 21.2263481822523 61.0870782411375
"3195" 638.8 15.3721387774819 65.1995200324812
"3196" 639 9.92491057369171 68.7248763706324
"3197" 639.2 8.27405229930571 70.7697098254939
"3198" 639.4 9.66902176489081 73.7661824174194
"3199" 639.6 12.0309740168086 77.7689536527663
"3200" 639.8 14.1962704942632 82.4512794842423
"3201" 640 16.9998613005212 88.4100372245649
"3202" 640.2 20.8692113871249 93.5461541402386
"3203" 640.4 24.2504521201219 98.9023643659092
"3204" 640.6 27.8647341925621 103.862941078279
"3205" 640.8 31.4034669693541 108.347405520978
"3206" 641 35.8316134410932 111.783572672588
"3207" 641.2 41.0129298825965 114.427579955069
"3208" 641.4 46.3318539470054 116.959583081702
"3209" 641.6 52.7443192168126 121.00256795692
"3210" 641.8 58.1151488301069 124.473620546825
"3211" 642 62.9245082321993 125.446186645324
"3212" 642.2 68.729065174758 125.592177133898
"3213" 642.4 74.8055869160873 125.042781825778
"3214" 642.6 80.9193506389153 123.349575048572
"3215" 642.8 87.2516076216298 120.913485394254
"3216" 643 92.2067368402206 117.188607494441
"3217" 643.2 97.5309480580324 112.930539832239
"3218" 643.4 102.505338446796 108.224291429953
"3219" 643.6 107.033847072976 102.759189273622
"3220" 643.8 111.115030144784 97.2481623135099
"3221" 644 114.635419812976 91.0050478038024
"3222" 644.2 118.407902454689 84.0363177867598
"3223" 644.4 120.473496992549 76.8930500659232
"3224" 644.6 122.118807639919 69.2880754242625
"3225" 644.8 123.046806287679 62.8766795027414
"3226" 645 122.038866454965 56.7793947796109
"3227" 645.2 122.001476992051 49.3956692129228
"3228" 645.4 121.866677222946 44.7953885492899
"3229" 645.6 119.393111126661 44.5576897438875
"3230" 645.8 115.694741453125 41.5309809073703
"3231" 646 111.033317249918 37.3269745843703
"3232" 646.2 106.111954208763 33.2323514979875
"3233" 646.4 100.998367489125 28.9057832351634
"3234" 646.6 96.2277252867804 23.9989127411289
"3235" 646.8 91.3313667428396 19.7742856236993
"3236" 647 85.4025412953016 14.865057672349
"3237" 647.2 79.5651037294113 10.7274705116653
"3238" 647.4 72.8930813349632 7.35701106525
"3239" 647.6 66.8418890649945 5.97438069535018
"3240" 647.8 61.4624599673401 8.40225541123365
"3241" 648 55.596687954152 11.0671881943319
"3242" 648.2 48.6850727788816 13.9378398626112
"3243" 648.4 42.251339063471 16.6037775701732
"3244" 648.6 35.6122398483016 19.6325380363106
"3245" 648.8 28.7752217899217 22.4377185587899
"3246" 649 22.242645407274 26.3084804781375
"3247" 649.2 17.519624751821 31.0203870865717
"3248" 649.4 15.6325821551001 35.9211984933766
"3249" 649.6 12.4819574752944 41.6316057974812
"3250" 649.8 9.93046367066088 47.2459954401034
"3251" 650 7.22259323150492 53.352084589404
"3252" 650.2 3.96009643915472 59.3292694636947
"3253" 650.4 3.02702628162317 60.9609580514475
"3254" 650.6 4.58234342037942 60.6049062685735
"3255" 650.8 6.83056215665676 61.2517419317386
"3256" 651 10.0531437916461 63.0040888613449
"3257" 651.2 13.9676724734588 66.0679118194745
"3258" 651.4 18.1870961827632 68.4101175381208
"3259" 651.6 23.5217204979598 70.5804459414156
"3260" 651.8 28.7787632187126 72.0748220398875
"3261" 652 34.4498548325813 72.7957570085011
"3262" 652.2 40.6466118953755 73.5348446648313
"3263" 652.4 46.7808151579791 73.3299437623534
"3264" 652.6 52.8128780275071 73.2260299797777
"3265" 652.8 58.95196969282 73.2561130727966
"3266" 653 65.1253843367688 74.4452117133257
"3267" 653.2 71.3475705627126 75.4586391824044
"3268" 653.4 77.7043526329873 75.0400302614392
"3269" 653.6 83.0493254850846 74.7091506773518
"3270" 653.8 89.3549578304396 73.9137937897346
"3271" 654 95.2671829893071 72.0454233942721
"3272" 654.2 100.634227478813 68.5763832116567
"3273" 654.4 105.67275222823 65.6499113664542
"3274" 654.6 111.464380289153 63.2720275813381
"3275" 654.8 116.104486746635 63.6934732817712
"3276" 655 116.192484281196 63.3398311243208
"3277" 655.2 114.886528259505 61.0442474557151
"3278" 655.4 113.221903494383 57.2278669031266
"3279" 655.6 110.521730213047 53.3956575820125
"3280" 655.8 106.818729651724 48.7273425933594
"3281" 656 103.31626467883 43.8060643709875
"3282" 656.2 99.8625002980907 38.7722390360599
"3283" 656.4 95.0939928111836 34.1649344433307
"3284" 656.6 90.8797438918161 29.2658977604404
"3285" 656.8 86.4333827780882 24.40234579305
"3286" 657 82.1860040096132 19.9546981945125
"3287" 657.2 79.5573052110378 15.5764220831551
"3288" 657.4 78.5033306844024 11.1385002395331
"3289" 657.6 80.2909709079555 9.15192087442596
"3290" 657.8 82.3714727622252 8.78251510800142
"3291" 658 85.1771290362261 9.89233120844305
"3292" 658.2 89.6442261031891 10.3122600106282
"3293" 658.4 93.178101767322 12.5083238932522
"3294" 658.6 97.6896622141423 14.9154553505468
"3295" 658.8 102.142011961857 17.7839232013051
"3296" 659 106.798096169242 20.9066340760243
"3297" 659.2 110.328451587982 25.7073394224812
"3298" 659.4 113.752352185876 29.9854449527262
"3299" 659.6 117.78459146063 32.1707337396542
"3300" 659.8 119.639298425627 36.261629516039
"3301" 660 122.336561025701 41.2494234044812
"3302" 660.2 122.735056394409 45.7514729489886
"3303" 660.4 123.102237118293 51.4138102486148
"3304" 660.6 123.052881910511 56.2162227427225
"3305" 660.8 122.562232716419 60.6053691832937
"3306" 661 120.889960182428 65.0970383491349
"3307" 661.2 118.586979694296 69.0428417220875
"3308" 661.4 115.011107241747 72.2720774685327
"3309" 661.6 111.222581472941 76.0815729342423
"3310" 661.8 106.804678176199 79.763674268952
"3311" 662 102.493033423134 82.4348415318552
"3312" 662.2 98.5682195222197 85.4969015157897
"3313" 662.4 94.3605432892734 88.6139600879793
"3314" 662.6 89.9210219413951 91.0747467204589
"3315" 662.8 84.7080412746136 93.3391351844339
"3316" 663 79.6885706323256 96.765397054325
"3317" 663.2 74.9435863856874 101.309844890281
"3318" 663.4 71.0206122947223 105.944761664428
"3319" 663.6 67.0164186645823 111.049294585611
"3320" 663.8 64.356201681026 115.832736026052
"3321" 664 63.3698142995379 120.103809362393
"3322" 664.2 61.6589272387844 122.339938259664
"3323" 664.4 61.4237953345349 121.455279709355
"3324" 664.6 62.1385084236762 120.537211134866
"3325" 664.8 61.9396901149194 119.493306238044
"3326" 665 64.2597534616069 119.198707310106
"3327" 665.2 68.3022166067738 119.705319210047
"3328" 665.4 72.6990411887053 121.138995355972
"3329" 665.6 78.5522521985053 121.408534517351
"3330" 665.8 82.4280430976807 119.520036256602
"3331" 666 87.6492212875349 117.521293555322
"3332" 666.2 92.704986803618 114.390220972371
"3333" 666.4 97.5881906705684 110.313176202677
"3334" 666.6 102.357621894397 105.851252639021
"3335" 666.8 106.884241652029 101.384958966877
"3336" 667 110.817981633553 96.3865536204036
"3337" 667.2 114.194959888963 90.8994281306542
"3338" 667.4 116.422109323428 84.9094307542611
"3339" 667.6 117.358438372128 78.8682214300673
"3340" 667.8 119.056725461938 72.2703572177014
"3341" 668 120.059092698677 65.6743651824047
"3342" 668.2 121.254734258181 58.3432334725698
"3343" 668.4 121.265524214372 51.6779138917353
"3344" 668.6 119.52121205589 45.2212591734919
"3345" 668.8 115.717577943854 40.1712781878648
"3346" 669 112.241827110147 34.4965160490968
"3347" 669.2 108.661102308642 28.5367795453703
"3348" 669.4 104.485571203926 23.1421437919456
"3349" 669.6 99.3557287820907 19.3248660037496
"3350" 669.8 93.3746847639339 15.2554860269241
"3351" 670 87.0324645574318 11.9478619459839
"3352" 670.2 80.2422428775708 8.90203238669519
"3353" 670.4 73.4708970856429 7.79077598692547
"3354" 670.6 66.6435026037203 6.74893157924464
"3355" 670.8 59.6981047630577 5.69549928855873
"3356" 671 55.5927677806809 7.34570282039383
"3357" 671.2 51.8978260944024 11.4868183698622
"3358" 671.4 48.0936541200409 16.1440802297393
"3359" 671.6 43.9193248567989 21.4993520328875
"3360" 671.8 39.6047458137114 26.9201919519909
"3361" 672 36.0442390418149 32.9296806143358
"3362" 672.2 30.8918859334719 37.8002010588655
"3363" 672.4 26.0427507954829 42.9197652024589
"3364" 672.6 21.3728090595535 47.9356889594359
"3365" 672.8 15.3702013198908 52.522533444813
"3366" 673 9.06316546123091 55.595774771823
"3367" 673.2 8.0952165399194 56.9587121834187
"3368" 673.4 9.1875826983427 60.1055643682057
"3369" 673.6 10.9952536046355 64.6181996062492
"3370" 673.8 14.0900119505858 68.3434068480165
"3371" 674 18.2218345528116 72.6008365162746
"3372" 674.2 22.6965708446694 76.3106768956375
"3373" 674.4 28.1267284170359 79.1582252556034
"3374" 674.6 33.937583370353 81.0110193413819
"3375" 674.8 39.7658744853808 81.7103146069345
"3376" 675 45.3484835733193 80.6588962377189
"3377" 675.2 51.7483152491653 78.8253262640723
"3378" 675.4 58.0975374277459 75.830752453853
"3379" 675.6 63.8488622901762 72.6273248471592
"3380" 675.8 69.9466456403066 68.975821331431
"3381" 676 76.0197282277579 64.5518633566243
"3382" 676.2 80.5847626057575 59.8106319903594
"3383" 676.4 85.2141822537114 54.5822899832668
"3384" 676.6 90.3899373310609 50.2560721653594
"3385" 676.8 93.7465868668137 45.3263487140785
"3386" 677 94.4815479165631 39.6827409976208
"3387" 677.2 94.3658161068699 33.7320513983482
"3388" 677.4 96.6427536835045 28.8662471255427
"3389" 677.6 98.2469178681154 26.0565875372966
"3390" 677.8 97.4448801212182 23.1855350252246
"3391" 678 94.3017579096227 21.9573983465954
"3392" 678.2 89.2808815546246 20.0151336632851
"3393" 678.4 83.4022556480132 18.0772271889
"3394" 678.6 77.3368340658881 16.8494662513875
"3395" 678.8 70.5489206602767 15.744236087847
"3396" 679 64.0727230989832 15.8430526164875
"3397" 679.2 57.2243395246382 15.6312598737
"3398" 679.4 50.3104090555263 16.1203024752691
"3399" 679.6 43.9736763199499 17.9292466267911
"3400" 679.8 37.521665546251 20.6666294204973
"3401" 680 30.688968492656 22.1727210110304
"3402" 680.2 27.5526236226862 21.3278599334644
"3403" 680.4 28.3615089270708 19.196458126349
"3404" 680.6 30.4535007275432 18.1208596787675
"3405" 680.8 32.8476656374806 14.5812968320614
"3406" 681 35.0031394684939 10.3915637645413
"3407" 681.2 38.543926990656 8.91463180624464
"3408" 681.4 42.7173714147432 6.6859624802075
"3409" 681.6 47.1645730073743 4.0369194835912
"3410" 681.8 51.1369330017455 4.19922904308749
"3411" 682 56.9487825128132 3.1195637828625
"3412" 682.2 62.3769965012404 1.44056704270568
"3413" 682.4 66.5837759607631 2.36676504296644
"3414" 682.6 72.0664102994882 3.5208552955125
"3415" 682.8 77.6325735479725 3.0909001033875
"3416" 683 81.0244180023372 4.56065091103564
"3417" 683.2 85.8674286054092 5.40761247443806
"3418" 683.4 90.2393520385927 7.38610904289886
"3419" 683.6 95.100350101971 9.53861766619086
"3420" 683.8 99.3837536559121 11.8851609125258
"3421" 684 103.385390091758 14.6026360778033
"3422" 684.2 106.609291148667 16.597388502813
"3423" 684.4 107.7903014532 17.8531979045822
"3424" 684.6 109.030558058147 19.4141112570454
"3425" 684.8 111.631540637196 21.7244149976542
"3426" 685 113.723322789923 24.857566393372
"3427" 685.2 115.96021400303 28.4126068751542
"3428" 685.4 118.483901678457 31.8598747274793
"3429" 685.6 121.362609518388 35.1982021819812
"3430" 685.8 121.363620365827 36.2635186617598
"3431" 686 121.486507701528 37.9631700215346
"3432" 686.2 122.557073820778 41.2686049071602
"3433" 686.4 124.020711017098 45.0226126549597
"3434" 686.6 125.100981014175 49.8370524079757
"3435" 686.8 126.659005324983 53.7797508869775
"3436" 687 126.727419479643 57.0474103471275
"3437" 687.2 126.699547046263 61.4394668454359
"3438" 687.4 126.854245719568 65.8593294379401
"3439" 687.6 125.977781553778 68.8552249109784
"3440" 687.8 125.714009808568 73.1891854384243
"3441" 688 125.195069108138 76.286790496075
"3442" 688.2 123.243716534927 80.153628070135
"3443" 688.4 120.929019810126 84.4213248200664
"3444" 688.6 118.708560404495 88.2190109147191
"3445" 688.8 116.093916350593 89.7576527593102
"3446" 689 113.959577855874 91.9764672837928
"3447" 689.2 112.283231025316 95.5810506956664
"3448" 689.4 111.869741220338 100.01479443027
"3449" 689.6 109.119950290475 103.579776679009
"3450" 689.8 106.52033657405 106.788367480675
"3451" 690 103.573028913603 110.266308572377
"3452" 690.2 99.8176216293541 112.562993128615
"3453" 690.4 95.7124758587681 116.196076518897
"3454" 690.6 91.0212809784876 119.863220446234
"3455" 690.8 86.8609712447132 121.280805138637
"3456" 691 82.0409740033895 122.603357367045
"3457" 691.2 77.0093329736732 123.516572137688
"3458" 691.4 72.2306585676203 124.831591555234
"3459" 691.6 66.978158632489 125.128313369242
"3460" 691.8 62.1257702809506 125.090685868856
"3461" 692 55.9376149722944 123.776933892919
"3462" 692.2 50.1612115203881 122.367636318731
"3463" 692.4 44.1914834958057 121.978084717356
"3464" 692.6 38.8880458067368 122.152784440561
"3465" 692.8 36.3368108940511 120.368778973524
"3466" 693 34.1369618132329 119.438415774403
"3467" 693.2 34.9512312929684 119.851644137445
"3468" 693.4 35.8499704305823 119.928936567653
"3469" 693.6 33.4919293682763 119.088285094585
"3470" 693.8 34.4960501609914 118.912935964616
"3471" 694 34.7135557450654 118.600278629492
"3472" 694.2 34.7442718070756 118.720979318856
"3473" 694.4 35.0232461926105 118.894176668666
"3474" 694.6 34.9441686072325 118.821968416326
"3475" 694.8 34.9558036675489 118.654276141847
"3476" 695 35.2234876218932 118.643746626937
"3477" 695.2 35.1962615807529 118.295492670867
"3478" 695.4 35.246680175457 117.726118901704
"3479" 695.6 34.9977359641344 117.528038918264
"3480" 695.8 34.9840380805832 117.470446680428
"3481" 696 35.0660429258995 117.562247663312
"3482" 696.2 35.1284679626432 117.386366553967
"3483" 696.4 35.0929171729601 117.017927285403
"3484" 696.6 35.1092057249233 116.968266437043
"3485" 696.8 35.1892805445632 116.973609569527
"3486" 697 35.188105043624 117.062023723125
"3487" 697.2 35.1846265204366 117.024151241092
"3488" 697.4 35.0509632673869 116.735001675506
"3489" 697.6 35.1236305981723 116.535373758888
"3490" 697.8 34.9888076948514 116.520386214064
"3491" 698 34.9519253141101 116.318283760143
"3492" 698.2 34.0988075066549 115.982456963516
"3493" 698.4 33.9160171106132 115.414305406088
"3494" 698.6 33.6689659965632 114.944221062697
"3495" 698.8 33.1080620686268 114.462323808978
"3496" 699 32.8052186626749 112.953350546064
"3497" 699.2 32.3196868352132 112.234547896327
"3498" 699.4 31.2830029610285 110.300860980561
"3499" 699.6 29.5337872095662 107.270346049797
"3500" 699.8 27.6897289123895 103.144239104509
"3501" 700 26.0897277744075 99.0442909067432
"3502" 700.2 24.9317517027137 93.9054163125688
"3503" 700.4 23.1784037817168 89.0011680226504
"3504" 700.6 21.2937673114334 83.9062131423343
"3505" 700.8 19.2169656166962 79.0526057306401
"3506" 701 16.4153962906421 73.8087232123401
"3507" 701.2 12.6521226323919 69.3352175593726
"3508" 701.4 8.69019797292316 65.9713692236775
"3509" 701.6 7.14106079495064 61.8116323612
"3510" 701.8 5.52136707149911 56.8905867404718
"3511" 702 5.14555898098226 53.8116566755167
"3512" 702.2 6.1492292442309 53.7999284735327
"3513" 702.4 8.12040348860358 51.4125781970577
"3514" 702.6 10.7824482438175 48.6536879993005
"3515" 702.8 13.2080660380632 45.0078156734208
"3516" 703 16.3266387965784 40.2913710742027
"3517" 703.2 18.6696073602312 35.2877338285683
"3518" 703.4 20.4211139491298 28.9476622253542
"3519" 703.6 22.4387601515573 23.7220049302169
"3520" 703.8 25.5246067985553 19.5054191735279
"3521" 704 26.7982026864404 15.4973146204571
"3522" 704.2 25.8905740645675 14.7917740919745
"3523" 704.4 25.8621507925832 14.1971204439675
"3524" 704.6 25.7393994698187 14.096337531443
"3525" 704.8 25.9305649472432 13.7155706287875
"3526" 705 25.9866265462007 13.8557041728875
"3527" 705.2 26.0867087282796 13.6698340473301
"3528" 705.4 26.7125397222242 13.4371234567446
"3529" 705.6 27.9379231200846 12.6864080419232
"3530" 705.8 29.8531532618445 11.2811576650038
"3531" 706 33.1229505887754 9.12192469536311
"3532" 706.2 37.0507609167274 6.74438178885178
"3533" 706.4 41.2933434547832 5.0757006643675
"3534" 706.6 45.9139150200164 3.39614967701737
"3535" 706.8 49.5320662008086 2.17887393827386
"3536" 707 53.2787340354198 2.54064954961039
"3537" 707.2 58.3989791053666 1.74447592574957
"3538" 707.4 63.0071932811283 1.68884896502233
"3539" 707.6 67.9855954042867 1.54643360932279
"3540" 707.8 72.5197099680279 2.47266387941691
"3541" 708 78.0754306541547 3.32803737133328
"3542" 708.2 82.2240118733131 3.4921916160375
"3543" 708.4 86.3971345377076 5.89121183481342
"3544" 708.6 91.1116596867126 7.39152557068525
"3545" 708.8 94.7940570180965 8.56035479432083
"3546" 709 98.1747801190717 11.8567005215577
"3547" 709.2 102.606335290901 14.0603479365152
"3548" 709.4 106.327053657175 17.1245535782172
"3549" 709.6 109.581182618827 18.9108117115045
"3550" 709.8 110.173309953614 20.1058966412277
"3551" 710 111.876480203263 22.6896909444187
"3552" 710.2 114.447078718173 25.9033671415575
"3553" 710.4 117.66391873971 30.1567319140364
"3554" 710.6 120.5267187536 34.291740910135
"3555" 710.8 122.829655469536 37.8289633701602
"3556" 711 123.199979460008 41.4144345524793
"3557" 711.2 124.204872830902 45.8106175889803
"3558" 711.4 126.005270069343 50.0916907945275
"3559" 711.6 127.047644956525 55.2068496265088
"3560" 711.8 126.517426032701 59.7534209322313
"3561" 712 125.612579732115 64.3312855998989
"3562" 712.2 123.909636489758 68.0518494819927
"3563" 712.4 122.402771532944 72.0179012579513
"3564" 712.6 121.372752066286 75.2739892621909
"3565" 712.8 120.050214332295 79.673265530823
"3566" 713 118.084431274263 83.739184667061
"3567" 713.2 116.667398964578 88.168024110344
"3568" 713.4 117.786978427915 90.8474550177897
"3569" 713.6 118.335121439093 91.4075590474939
"3570" 713.8 116.914958545032 92.1456973821622
"3571" 714 113.799544745558 94.1810562455191
"3572" 714.2 109.79217800036 96.0906704774359
"3573" 714.4 105.533834597747 96.7316208472243
"3574" 714.6 100.865587854218 96.8522648220223
"3575" 714.8 96.1348899875131 96.9748357751266
"3576" 715 91.1833099665965 96.5727134311875
"3577" 715.2 85.4421457795717 96.8394279522598
"3578" 715.4 79.9417009611341 97.5906336327585
"3579" 715.6 73.9911780927305 98.9397517739201
"3580" 715.8 68.4396918584546 99.421191990079
"3581" 716 63.4726828477912 98.5227024723257
"3582" 716.2 57.304899670524 98.1712328314745
"3583" 716.4 51.4996660978456 98.0632247638875
"3584" 716.6 45.2196783810051 96.4934003109198
"3585" 716.8 38.9795541011993 94.90412136643
"3586" 717 33.0908463855474 93.8954251939085
"3587" 717.2 27.3224614366142 92.1759896036322
"3588" 717.4 21.5768045943057 89.9479475678449
"3589" 717.6 15.9277398405965 87.5281161730087
"3590" 717.8 14.3345984335795 84.238361670163
"3591" 718 12.7828530629194 80.37932695445
"3592" 718.2 11.717269624758 75.1362212085576
"3593" 718.4 10.8787456214796 69.8999284219906
"3594" 718.6 10.6394353061674 64.8702773548237
"3595" 718.8 10.0167532838483 58.8854637112492
"3596" 719 8.91923666461098 52.637524030681
"3597" 719.2 9.46367843355349 46.5590104470165
"3598" 719.4 10.4382061416004 41.5802222635387
"3599" 719.6 11.81201833521 38.9753873440045
"3600" 719.8 13.5671251746836 34.6339764711034
"3601" 720 16.6197826635212 31.0128169769198
"3602" 720.2 19.9071956553401 27.7962619366018
"3603" 720.4 23.9282115365784 24.833754939931
"3604" 720.6 28.9740898804774 22.0498766704232
"3605" 720.8 34.2935149667446 19.4091446242579
"3606" 721 39.148099611 15.8537805433085
"3607" 721.2 43.0934728575669 10.8143708682546
"3608" 721.4 44.3851290808443 5.5750856578875
"3609" 721.6 43.7758367353649 4.49979282334512
"3610" 721.8 44.4979021194371 4.35099422523532
"3611" 722 45.9645099035132 3.96142666522083
"3612" 722.2 49.1372927784701 3.51920795761163
"3613" 722.4 53.3807943079757 2.9380271461875
"3614" 722.6 58.30547784269 2.33585683916799
"3615" 722.8 62.37267742582 1.67508805659204
"3616" 723 67.4088247093729 1.76724401055823
"3617" 723.2 72.6985705030867 2.1893992822522
"3618" 723.4 77.7327493127631 2.94530681081606
"3619" 723.6 81.6930465966848 3.95886855014051
"3620" 723.8 85.1457559072748 4.02413617931773
"3621" 724 86.5998737462523 4.5407007029201
"3622" 724.2 88.4601411880907 6.23841371930129
"3623" 724.4 91.9425390876368 8.21676395675563
"3624" 724.6 96.0018624645631 10.1400420187208
"3625" 724.8 100.337682608186 12.6139613795139
"3626" 725 104.863416320553 15.2652585900811
"3627" 725.2 107.899132480614 18.4513796858769
"3628" 725.4 110.674817441839 21.5881418817663
"3629" 725.6 113.907444620702 25.4641693752344
"3630" 725.8 117.848947770904 30.0222963405505
"3631" 726 120.72147171448 33.2182987433308
"3632" 726.2 121.393802840869 36.4971156369784
"3633" 726.4 122.788873995498 41.0595509018365
"3634" 726.6 124.761276608779 45.9760986251246
"3635" 726.8 126.244486909447 51.4564719195712
"3636" 727 127.616502437837 56.7269825744618
"3637" 727.2 128.023691975166 60.5970217855972
"3638" 727.4 126.098429769306 63.073206953696
"3639" 727.6 124.292382345263 67.3700249950254
"3640" 727.8 123.48240202896 71.9803499876852
"3641" 728 124.227658809252 76.2331326419853
"3642" 728.2 124.225899943412 81.5801900717291
"3643" 728.4 122.802363920502 85.6298345220505
"3644" 728.6 119.952477341221 88.679427284696
"3645" 728.8 116.748278540067 92.6811510645267
"3646" 729 113.308493653778 96.5267743354633
"3647" 729.2 109.471927726572 99.6431746565988
"3648" 729.4 105.04812585881 101.825948323836
"3649" 729.6 101.623791580359 104.190340362302
"3650" 729.8 97.89716181216 107.948746661176
"3651" 730 93.4868168575056 111.725280206584
"3652" 730.2 89.7103975161815 115.499321489428
"3653" 730.4 89.5075297978456 119.410841287173
"3654" 730.6 90.6976539304298 120.365690630954
"3655" 730.8 89.5658642113632 120.234050028921
"3656" 731 88.8383803640526 120.68439945693
"3657" 731.2 88.3622818608631 119.630380646761
"3658" 731.4 87.0842674439507 119.369893173637
"3659" 731.6 85.6919229209084 118.881891462146
"3660" 731.8 83.533665815061 117.900117268643
"3661" 732 80.5536875653908 117.208936345132
"3662" 732.2 76.6926416448438 115.438140437049
"3663" 732.4 72.2934017076965 114.114885269887
"3664" 732.6 67.7219684382309 112.857381912275
"3665" 732.8 62.361768420892 111.085006298578
"3666" 733 56.6797268460947 109.110307407866
"3667" 733.2 51.6656894585132 105.527724627169
"3668" 733.4 47.5244159762006 102.052253490825
"3669" 733.6 43.2709091282523 97.3237849165614
"3670" 733.8 39.5348462942632 92.2647370593391
"3671" 734 36.0187923739745 86.6529133192689
"3672" 734.2 32.2426709008737 80.7644427649401
"3673" 734.4 28.418923258524 74.8207194504636
"3674" 734.6 26.0636342370763 68.3915917249315
"3675" 734.8 24.0994305360965 62.8727193106542
"3676" 735 21.2540603154092 55.1471479589212
"3677" 735.2 18.611241908111 48.8240084135723
"3678" 735.4 15.9281891061249 42.7687508830364
"3679" 735.6 13.5753361642192 39.2071362418875
"3680" 735.8 11.7585247535045 40.160395773853
"3681" 736 9.36426301612362 42.9711884148061
"3682" 736.2 8.11240007795388 46.2558403767019
"3683" 736.4 6.08792623826315 49.1438784598875
"3684" 736.6 3.5123722677062 53.0140799079888
"3685" 736.8 3.53894115032285 54.8766143548875
"3686" 737 0.49682410272218 58.5981937227891
"3687" 737.2 0.51343956226314 59.1761662761375
"3688" 737.4 1.18221180878775 60.1457191501826
"3689" 737.6 1.50586711442982 62.0796908451792
"3690" 737.8 1.30527005601315 66.165326788125
"3691" 738 1.94459986207797 70.6687682977393
"3692" 738.2 2.51762932282943 75.1737226481887
"3693" 738.4 3.18221683158784 79.4454824763161
"3694" 738.6 4.19190177322868 82.6704994182323
"3695" 738.8 5.43079394279063 85.9299837377666
"3696" 739 5.9482761330018 88.7909587518989
"3697" 739.2 7.40553217986316 90.4238233749208
"3698" 739.4 8.43174449976315 93.9381474133549
"3699" 739.6 9.64924914465876 95.8205280840853
"3700" 739.8 10.109403429747 97.3646117874359
"3701" 740 10.6193082104965 98.4581465699875
"3702" 740.2 10.7203031012738 99.6854670490684
"3703" 740.4 10.8818213049406 100.5946694315
"3704" 740.6 10.4039303161965 100.237417932954
"3705" 740.8 10.0095127952167 99.8408172894689
"3706" 741 11.0073837739014 100.441700294792
"3707" 741.2 10.8892984140018 101.333490013081
"3708" 741.4 10.7668253213321 102.030014429163
"3709" 741.6 11.7064220196 102.673551315235
"3710" 741.8 13.1827274622632 103.467824260857
"3711" 742 14.0996181948198 104.367264236052
"3712" 742.2 14.5450317903867 105.028391521708
"3713" 742.4 16.0412355447006 106.785741670794
"3714" 742.6 17.9094500862312 108.605766732494
"3715" 742.8 19.4046147499532 110.358032346697
"3716" 743 20.8657456244774 112.008982288051
"3717" 743.2 22.1487825090932 113.465175201788
"3718" 743.4 23.6814302210284 114.157783293592
"3719" 743.6 24.3446286590591 114.922148079592
"3720" 743.8 24.9688914704102 115.010391073093
"3721" 744 25.5333635756874 115.33864101313
"3722" 744.2 26.3327030502337 116.156938252093
"3723" 744.4 27.059252315042 116.885707619137
"3724" 744.6 27.8764892019539 117.298425203331
"3725" 744.8 29.4843002031932 118.334178888607
"3726" 745 31.7869889929436 119.780640745496
"3727" 745.2 33.8687895175998 120.835241012145
"3728" 745.4 35.0856904846749 121.807242650564
"3729" 745.6 36.9470501618176 122.231531141026
"3730" 745.8 38.066699402322 122.908827195093
"3731" 746 38.6586525516463 123.490855191616
"3732" 746.2 38.6764132356183 123.662301498757
"3733" 746.4 39.0751321333203 124.415610719316
"3734" 746.6 38.7503250050708 123.728242386118
"3735" 746.8 39.9821497242019 123.279463061214
"3736" 747 41.8867513352738 123.990640935813
"3737" 747.2 43.1750713918671 125.254934428224
"3738" 747.4 44.2667058033292 125.731787819378
"3739" 747.6 45.2153164363497 126.587260672214
"3740" 747.8 45.8912090235203 127.047209482545
"3741" 748 46.1452335691455 127.300177828387
"3742" 748.2 45.8732533990849 127.449645199907
"3743" 748.4 45.7958015289264 127.647261838357
"3744" 748.6 45.8734085807271 127.60158971565
"3745" 748.8 46.9631127375179 127.563378910359
"3746" 749 47.6090809289939 127.608863607349
"3747" 749.2 49.4515521156122 128.024882177378
"3748" 749.4 51.4646863331766 128.762760447753
"3749" 749.6 52.1635924729832 129.509192059927
"3750" 749.8 53.3982819686674 130.121822304366
"3751" 750 54.4212595767632 130.2222807082
"3752" 750.2 53.5990894725158 130.387809266572
"3753" 750.4 53.1901352960458 130.079308490529
"3754" 750.6 54.4193399876874 130.232173055494
"3755" 750.8 55.6810047499126 129.48098148329
"3756" 751 58.0131908541543 129.30758138766
"3757" 751.2 60.8691592822329 129.050882022584
"3758" 751.4 63.3731116850526 129.14873371874
"3759" 751.6 66.1915671544972 128.837038940664
"3760" 751.8 68.4101538322421 128.561379725288
"3761" 752 70.3503552534332 128.377932176648
"3762" 752.2 72.7486514529032 127.965175192207
"3763" 752.4 75.0905897555535 127.265247179565
"3764" 752.6 74.8124784518132 126.081015994717
"3765" 752.8 75.9570055732309 126.504991881662
"3766" 753 76.6882069593057 126.970850447185
"3767" 753.2 76.1654357935212 127.084429703307
"3768" 753.4 75.0125786754102 127.551219204182
"3769" 753.6 74.2524214014102 127.450053276623
"3770" 753.8 73.2735438897783 127.618663155888
"3771" 754 72.3997709373569 127.809754352387
"3772" 754.2 72.4554031519436 127.652810036362
"3773" 754.4 71.6617082884244 127.630991620178
"3774" 754.6 70.2064004696694 127.312121028169
"3775" 754.8 68.6818100370031 127.804658587147
"3776" 755 67.0588742570132 127.923135128977
"3777" 755.2 64.954044835445 128.568328496069
"3778" 755.4 62.2056320421775 128.867125639688
"3779" 755.6 59.5921389382346 129.303905517402
"3780" 755.8 58.1796099824379 129.198103013043
"3781" 756 57.3300246558448 128.797708837694
"3782" 756.2 55.3068428009732 128.259455634817
"3783" 756.4 52.3714179956612 127.899424978577
"3784" 756.6 50.3658205199731 128.011037079367
"3785" 756.8 48.1305702990693 127.635562377347
"3786" 757 46.9780529355131 125.978463719262
"3787" 757.2 45.9797130489932 124.999439822528
"3788" 757.4 43.7222418620364 124.193468376011
"3789" 757.6 41.6271983868389 124.020744062191
"3790" 757.8 39.5632875528142 123.287262701887
"3791" 758 37.8536317899332 122.916545780678
"3792" 758.2 36.9513564523869 122.073735103496
"3793" 758.4 36.0900669142531 120.814542619178
"3794" 758.6 34.2477042922838 119.638799857372
"3795" 758.8 31.0656192920207 118.315031164675
"3796" 759 29.8065552261952 116.745635916849
"3797" 759.2 27.1189441522632 114.081163294035
"3798" 759.4 24.242639483481 112.101805734482
"3799" 759.6 21.0610564913408 109.688248426693
"3800" 759.8 18.8211755917389 107.625205606227
"3801" 760 17.2685728100132 106.077589545098
"3802" 760.2 14.7844874324774 103.987051855387
"3803" 760.4 11.7513674888802 102.255033776473
"3804" 760.6 11.5856293512329 101.560772724069
"3805" 760.8 11.2150286852944 100.113474059669
"3806" 761 10.3941913397835 97.5016506353977
"3807" 761.2 8.54260076888814 93.1227211210437
"3808" 761.4 6.91556124129576 89.9293864433005
"3809" 761.6 5.321100918 86.6661435073717
"3810" 761.8 4.05692183779924 83.1423513382071
"3811" 762 2.22637899772232 79.344087147561
"3812" 762.2 1.9975561448346 76.6274123037556
"3813" 762.4 2.12589438589953 72.378830761592
"3814" 762.6 2.16960551063665 67.0097541808513
"3815" 762.8 1.75186245448816 61.8896612664375
"3816" 763 0.972032096108223 57.3581084840847
"3817" 763.2 0.436710072164564 54.6020889740002
"3818" 763.4 0.0700144857631545 53.3422644535787
"3819" 763.6 0.216616245748874 53.1076558501446
"3820" 763.8 1.57210608541382 52.0547470969834
"3821" 764 2.86781556367981 50.1152587087625
"3822" 764.2 4.31244152551668 45.8603395904509
"3823" 764.4 5.65835819540378 41.1777642057937
"3824" 764.6 7.34740250596903 36.9140418838875
"3825" 764.8 8.75284541722868 32.5057656611806
"3826" 765 8.46284184279042 31.660771172833
"3827" 765.2 9.3164102927804 30.7595874862668
"3828" 765.4 12.2692051242105 28.908326493677
"3829" 765.6 14.9729529263936 26.2295515056701
"3830" 765.8 17.3635924692632 22.1629423570517
"3831" 766 18.4457608107215 21.5683571871792
"3832" 766.2 17.9065619506917 21.6934764229827
"3833" 766.4 18.0754857893584 21.3901570634589
"3834" 766.6 18.0273118801438 21.3757607117681
"3835" 766.8 18.0287300840132 21.4416265672781
"3836" 767 18.1634594516064 21.3472396376636
"3837" 767.2 18.2411269693955 21.2782857467404
"3838" 767.4 18.2365855886225 21.3281661693562
"3839" 767.6 18.2712429456811 21.2787890598129
"3840" 767.8 18.1646812887862 21.3915569989644
"3841" 768 18.1360103444567 21.1644287530004
"3842" 768.2 18.1486729325746 21.2069720601006
"3843" 768.4 18.1237497432632 21.1829214494359
"3844" 768.6 18.0594287431555 21.1034502719337
"3845" 768.8 18.0613487730094 21.0449162521562
"3846" 769 18.0053645940337 21.1568497790514
"3847" 769.2 18.0988265539517 21.0190135061662
"3848" 769.4 17.9303764016316 21.097054777098
"3849" 769.6 17.7626750381132 20.8560116713375
"3850" 769.8 17.7109057065218 20.7767198070427
"3851" 770 17.7372290954665 20.8753367132434
"3852" 770.2 17.6803246667631 20.8623813778875
"3853" 770.4 17.6715872268321 20.8821494326978
"3854" 770.6 17.6436504123158 20.7416922011507
"3855" 770.8 17.6884984008922 20.5110201456133
"3856" 771 17.6405989335174 20.577364000057
"3857" 771.2 17.6676553788632 20.1820967183475
"3858" 771.4 17.8059790795418 19.778487050199
"3859" 771.6 18.9297785769011 18.8789865452496
"3860" 771.8 18.8160358320846 19.5452170591553
"3861" 772 18.7905543695789 19.9303927353085
"3862" 772.2 19.0372720813158 19.5213905252559
"3863" 772.4 19.2141392756402 19.4464269382482
"3864" 772.6 19.3303485908822 19.339718193078
"3865" 772.8 19.3516961089555 19.3395315350106
"3866" 773 19.3363815851203 19.3154526443161
"3867" 773.2 19.3804613656019 19.278173716581
"3868" 773.4 19.3620704638115 19.2596810201456
"3869" 773.6 19.3574476141812 19.2897948099695
"3870" 773.8 19.3928258701954 19.2818304644638
"3871" 774 19.4474718928149 19.2018647738185
"3872" 774.2 19.4605780527114 19.1755073674047
"3873" 774.4 19.4072939928041 19.1958155330022
"3874" 774.6 19.3927219667954 19.2473525558552
"3875" 774.8 19.3699092088369 19.3211212356252
"3876" 775 19.3827602283257 19.3455950056687
"3877" 775.2 19.4197555874599 19.227141958658
"3878" 775.4 19.4295037703761 19.161053305823
"3879" 775.6 19.3970131772132 19.1935182617875
"3880" 775.8 19.4601552733599 19.1117394486617
"3881" 776 19.4920328364632 19.0979726635375
"3882" 776.2 19.3273320937632 19.2954335665875
"3883" 776.4 19.3303485908822 19.2972534827446
"3884" 776.6 19.4506909496316 19.1190932694664
"3885" 776.8 19.3559401632148 19.2165313951294
"3886" 777 19.2906578393158 19.3403567601507
"3887" 777.2 19.3773424407368 19.186142812098
"3888" 777.4 19.384010487 19.1727329035717
"3889" 777.6 19.3039939318421 19.313536943098
"3890" 777.8 19.3440022094211 19.3470617144138
"3891" 778 19.3026377190428 19.3854731473112
"3892" 778.2 19.3229633737976 19.3731879155082
"3893" 778.4 19.2823765560535 19.3336518058875
"3894" 778.6 19.3761400061648 19.2396725289203
"3895" 778.8 19.5787382755288 19.1246458097156
"3896" 779 20.0183841610359 18.5808683045239
"3897" 779.2 21.0144886725589 18.0686819135636
"3898" 779.4 22.9011938766935 17.4856306144191
"3899" 779.6 25.5925239233475 16.4097262690803
"3900" 779.8 28.3098572148632 14.5754810130375
"3901" 780 31.1014347829342 11.4586830238085
"3902" 780.2 33.7398201622261 9.22233244540601
"3903" 780.4 36.0307457801492 8.65673356093813
"3904" 780.6 39.3843985004507 7.9923892936125
"3905" 780.8 42.9661117671798 5.6228584570125
"3906" 781 45.3823472024744 4.20245875345088
"3907" 781.2 49.0413369649417 3.73242054878035
"3908" 781.4 52.9959646880132 3.10909926495892
"3909" 781.6 57.7567772704356 1.66540370650819
"3910" 781.8 60.7061313242989 2.12179474970892
"3911" 782 64.6059593497076 2.87149909999861
"3912" 782.2 68.6319775045965 2.2439650472949
"3913" 782.4 71.9071665091065 2.22753626377907
"3914" 782.6 76.4452138496728 3.56287233570678
"3915" 782.8 81.0629621321917 4.32389329985178
"3916" 783 85.1261837515488 5.11555682820892
"3917" 783.2 88.7397392658838 6.8358482646806
"3918" 783.4 92.9709375039759 9.14483183931303
"3919" 783.6 97.5644079722298 10.7090691371875
"3920" 783.8 100.903242135037 12.3393030651778
"3921" 784 103.30313131445 15.7470170408106
"3922" 784.2 106.380488028383 17.9046219885831
"3923" 784.4 109.767178547572 20.8298552167811
"3924" 784.6 112.603297245947 24.2094945460559
"3925" 784.8 115.027277020133 26.923295632094
"3926" 785 116.841257399076 30.9822526592
"3927" 785.2 119.744774793789 34.2669259407928
"3928" 785.4 121.425322493493 38.4427714558875
"3929" 785.6 122.201283037137 42.590456163077
"3930" 785.8 123.005861872944 47.7845699487019
"3931" 786 124.161850288112 52.8769125410087
"3932" 786.2 124.521763136716 58.0105099774875
"3933" 786.4 124.310284599904 63.4050975378114
"3934" 786.6 124.40681462307 68.5735381814359
"3935" 786.8 123.503617001812 73.393967718952
"3936" 787 121.908972559076 77.751823002575
"3937" 787.2 120.016497679013 81.4183853354187
"3938" 787.4 118.307776452706 84.9547626864545
"3939" 787.6 118.149125510348 89.3055558859939
"3940" 787.8 116.54300124643 91.8718699972875
"3941" 788 113.399461969768 94.8126629371086
"3942" 788.2 109.502255650803 97.6619332512375
"3943" 788.4 105.628039655469 100.813361983619
"3944" 788.6 102.370675100112 104.942507837888
"3945" 788.8 98.5336515893958 109.0841170355
"3946" 789 93.8120826737681 112.979690043155
"3947" 789.2 89.160063080748 115.543243708372
"3948" 789.4 84.0928624497786 118.921715367413
"3949" 789.6 79.1302493352019 121.575241574061
"3950" 789.8 74.4155886443305 123.312986516801
"3951" 790 70.1004829371291 124.827812347898
"3952" 790.2 67.4812883857582 124.520841514937
"3953" 790.4 64.9637378099859 127.264229979541
"3954" 790.6 65.0789748265182 127.097387170877
"3955" 790.8 63.7292270307944 125.799315722544
"3956" 791 60.8825964057631 123.59534850849
"3957" 791.2 56.4489986968405 120.962648146527
"3958" 791.4 51.7994926521509 118.498283328377
"3959" 791.6 46.4866071710051 116.679205842275
"3960" 791.8 40.7095096180349 114.364134656627
"3961" 792 34.6452929953569 112.414969834356
"3962" 792.2 28.7467556885056 109.586602977069
"3963" 792.4 24.6894218843808 105.942926454858
"3964" 792.6 20.0994060246988 101.824504948462
"3965" 792.8 16.897310430057 98.0632247638875
"3966" 793 13.3575636352831 94.8414271908975
"3967" 793.2 10.6898587548808 91.071535103711
"3968" 793.4 9.58024298982836 86.4315867160614
"3969" 793.6 9.19603306329576 81.7249274631375
"3970" 793.8 8.66673935597283 76.9897698036294
"3971" 794 6.95257248463428 71.9723813984648
"3972" 794.2 6.98452199734009 66.0355002691842
"3973" 794.4 6.8599609696694 59.7812883983875
"3974" 794.6 6.41567520785012 54.1870243849092
"3975" 794.8 7.54002154372471 48.3207163826567
"3976" 795 9.3495939742206 43.1428017357598
"3977" 795.2 9.37651139744886 37.9623135904018
"3978" 795.4 8.46869658947149 37.3386889872208
"3979" 795.6 8.13528316290316 38.4427714558875
"3980" 795.8 7.32504493908668 39.5949389641963
"3981" 796 5.7967217104124 41.9850888596636
"3982" 796.2 3.64431564056451 45.2958776536546
"3983" 796.4 1.97781180005538 48.6078304281472
"3984" 796.6 1.89914292632565 50.4337440362625
"3985" 796.8 2.24490890859649 53.4275061147625
"3986" 797 1.5290260277954 57.8231173202746
"3987" 797.2 0.972701248638154 62.0053776020958
"3988" 797.4 0.521071663407743 66.0381820733453
"3989" 797.6 1.13785446590601 68.4531888871732
"3990" 797.8 1.87538801151315 71.9506127621625
"3991" 798 2.6803246651597 75.9186104752323
"3992" 798.2 3.29587177827582 78.6154624871786
"3993" 798.4 3.85907003363352 80.9169183915171
"3994" 798.6 4.84814592233458 83.9133766421018
"3995" 798.8 4.34475433684147 85.0460003661646
"3996" 799 4.3226721241965 85.5403816865875
"3997" 799.2 5.69392530686755 86.3457645828985
"3998" 799.4 7.12212571792619 87.1211766860397
"3999" 799.6 8.92984755562104 88.4644122407506
"4000" 799.8 12.0920670256545 89.7299869339092
"4001" 800 15.9672166072414 92.0521603870288
"4002" 800.2 19.7445448504701 93.547322464991
"4003" 800.4 25.0319922223621 95.1065609762831
"4004" 800.6 29.8493941307114 94.9574437081289
"4005" 800.8 35.3498944201987 94.886590465081
"4006" 801 41.2517532407114 94.5928329194047
"4007" 801.2 46.2587274026367 92.270628976008
"4008" 801.4 50.8400741970298 89.4259026820875
"4009" 801.6 53.5629501272741 85.0102261106567
"4010" 801.8 55.9761267281268 79.3927462694898
"4011" 802 57.1422770916495 73.4385183058193
"4012" 802.2 56.6973118797283 66.8175921454805
"4013" 802.4 56.0766623150222 60.2778185354779
"4014" 802.6 55.2764365100132 53.1350786776943
"4015" 802.8 52.3912941291495 46.8464411201489
"4016" 803 48.574235893612 40.9136250664456
"4017" 803.2 43.7499929038161 35.3358534139699
"4018" 803.4 38.512253770906 31.2177043120303
"4019" 803.6 32.1773891016046 29.2470902194363
"4020" 803.8 25.752151563522 29.2928753411228
"4021" 804 24.0739463362976 28.444528622922
"4022" 804.2 26.3672330701965 26.5059413811875
"4023" 804.4 29.0510105570132 23.7378489061732
"4024" 804.6 32.2782445259981 20.8439629493092
"4025" 804.8 35.5463667701891 15.8232357516653
"4026" 805 39.379999442152 14.1529571452208
"4027" 805.2 44.278463391705 13.3698288825619
"4028" 805.4 49.6007500343241 12.2446344918265
"4029" 805.6 55.964197853156 11.8082984961018
"4030" 805.8 62.0764331501862 10.724748414849
"4031" 806 67.5139684144737 7.60165808392697
"4032" 806.2 71.179912071152 5.08438233848008
"4033" 806.4 74.5701783207257 6.7216328368875
"4034" 806.6 78.4635509196778 9.79773502444847
"4035" 806.8 83.6726962166478 12.9345466102721
"4036" 807 89.0853362202989 15.3525852121375
"4037" 807.2 94.5237788762298 16.9683674403208
"4038" 807.4 99.7542751898541 17.6138310373875
"4039" 807.6 105.61870608996 19.1189425963369
"4040" 807.8 109.636877051908 21.2116878661133
"4041" 808 111.785985289692 21.882934361393
"4042" 808.2 111.943160665895 23.2278892419296
"4043" 808.4 113.329317022231 28.2526256947027
"4044" 808.6 114.604336254232 33.7889046077937
"4045" 808.8 116.251343681232 38.8209727822937
"4046" 809 118.556528949695 43.543900659298
"4047" 809.2 120.872967396743 49.8263470188161
"4048" 809.4 123.503490603861 55.6646192889081
"4049" 809.6 124.909843429232 61.8926784958559
"4050" 809.8 124.41356683822 67.0607552099853
"4051" 810 122.628292732331 73.2299575872695
"4052" 810.2 120.186741235169 79.0098400462
"4053" 810.4 116.442491562423 84.5912954106375
"4054" 810.6 113.535242639655 89.7812929073308
"4055" 810.8 110.921712218222 95.2579271987741
"4056" 811 107.145293003107 101.228172705919
"4057" 811.2 103.710180694104 107.219339115334
"4058" 811.4 99.7363213861455 112.649852763387
"4059" 811.6 98.2526053634711 116.563122975541
"4060" 811.8 98.9204663139474 116.331543149287
"4061" 812 97.3820230151694 116.352244695575
"4062" 812.2 95.7928192142132 116.190135663877
"4063" 812.4 92.7563043715003 117.207804635918
"4064" 812.6 88.6794227450696 117.661373497404
"4065" 812.8 83.4972753072632 118.310760052611
"4066" 813 78.2459847511611 119.559034459969
"4067" 813.2 73.0793198670932 120.489687585127
"4068" 813.4 67.6084209460776 122.290436460351
"4069" 813.6 61.4527143612631 124.00092982351
"4070" 813.8 56.3976684891632 126.107768762227
"4071" 814 53.5344094237632 126.577028790652
"4072" 814.2 53.1685514160386 126.559211964408
"4073" 814.4 52.8727213675998 125.652252757581
"4074" 814.6 51.9742584550466 124.823872323228
"4075" 814.8 49.5317062778569 123.637596562137
"4076" 815 46.0689374498176 121.395270657333
"4077" 815.2 40.912954549508 119.293846677071
"4078" 815.4 35.2392908915368 117.892456501751
"4079" 815.6 31.6786334113226 116.305812057482
"4080" 815.8 31.7823203367312 116.407979627887
"4081" 816 31.5685516298692 116.724534741281
"4082" 816.2 31.8976411820444 115.886459904106
"4083" 816.4 31.8422130474819 115.03053058645
"4084" 816.6 31.9885332142525 113.114705815866
"4085" 816.8 31.1165349944962 109.116830091528
"4086" 817 30.8990459705897 108.464045601959
"4087" 817.2 30.9632811994194 107.446598725356
"4088" 817.4 30.6178240871993 104.580654295579
"4089" 817.6 30.4741701725216 99.8324286505841
"4090" 817.8 30.2862661272632 94.3203298063549
"4091" 818 29.5049933734298 89.1201567676875
"4092" 818.2 28.0414266774819 84.1294916857625
"4093" 818.4 26.4005685724014 78.8118031590471
"4094" 818.6 24.0671772207467 73.4901568359424
"4095" 818.8 21.9899259862954 67.7105456811133
"4096" 819 19.2164758246382 62.0863259561687
"4097" 819.2 15.6307608339083 57.3217597724681
"4098" 819.4 12.7226322701053 51.493294433698
"4099" 819.6 9.84346515147742 46.5037000919181
"4100" 819.8 11.0371222533922 45.0343903631133
"4101" 820 13.6803561931807 41.1653285029287
"4102" 820.2 16.9066894269121 37.2555665755045
"4103" 820.4 19.9002970802519 33.0192168226403
"4104" 820.6 23.6369783239225 28.8378139526897
"4105" 820.8 28.2591800632632 25.2362465422208
"4106" 821 33.2351521039873 21.7892835034392
"4107" 821.2 38.2491481888557 18.6117517302208
"4108" 821.4 43.2360882593346 15.3707843737089
"4109" 821.6 47.5481708910131 10.3432659896018
"4110" 821.8 51.964653752251 6.11573392115579
"4111" 822 52.229793511529 2.97237518403939
"4112" 822.2 51.223641478524 2.51208763862663
"4113" 822.4 51.6181796288882 2.4125263558125
"4114" 822.6 52.2752058093119 2.15408716444847
"4115" 822.8 53.4432523522876 2.48500118765579
"4116" 823 55.9510760906882 2.5988402724
"4117" 823.2 60.3720088391909 2.08479344229714
"4118" 823.4 65.2753443310907 1.48090186161164
"4119" 823.6 69.7216344755306 1.89546912993401
"4120" 823.8 73.7244487444011 1.81476234285301
"4121" 824 77.8695200344109 2.3743081165125
"4122" 824.2 81.2946509169378 4.63114119324894
"4123" 824.4 85.6953204369017 5.5336441935863
"4124" 824.6 89.8860128460497 6.73451538946053
"4125" 824.8 94.2344968025131 8.84025262417011
"4126" 825 97.9774451190566 11.0461096968114
"4127" 825.2 101.251753247125 11.8393625822323
"4128" 825.4 102.31729813936 12.9475073035004
"4129" 825.6 104.42612154465 15.7953825545649
"4130" 825.8 107.818348922794 18.7763024827625
"4131" 826 111.591421225513 22.3831488167
"4132" 826.2 115.133923916933 25.7519519934854
"4133" 826.4 116.407127724024 27.687660418094
"4134" 826.6 117.583050944604 31.1284509770896
"4135" 826.8 119.584950059919 35.5166875094813
"4136" 827 121.920850016482 39.3862842386063
"4137" 827.2 123.869628212179 43.7410263146349
"4138" 827.4 125.184623684604 48.6519202731535
"4139" 827.6 126.618924305081 54.1238308535239
"4140" 827.8 127.323576865167 59.1253441494088
"4141" 828 127.249869239419 64.1087077857937
"4142" 828.2 126.102864454844 68.807779002952
"4143" 828.4 123.655078772112 73.4221114859178
"4144" 828.6 121.228718180354 76.4139433503118
"4145" 828.8 120.196868330432 78.8052551292454
"4146" 829 118.350077633457 80.6965280669198
"4147" 829.2 115.458087892593 83.5135410623775
"4148" 829.4 111.769583086607 85.6701644575437
"4149" 829.6 108.291816979793 85.8963358761463
"4150" 829.8 105.225104055763 86.4406335456542
"4151" 830 102.302529687922 87.6834984085466
"4152" 830.2 98.1883148342526 88.6856757314349
"4153" 830.4 94.3007226256268 90.6782255940996
"4154" 830.6 91.3378665715621 94.3438414753102
"4155" 830.8 88.6185410656033 97.4643410140318
"4156" 831 88.9986197026033 100.667581070826
"4157" 831.2 89.6153153028438 105.357566135662
"4158" 831.4 89.1044569197793 107.095879600597
"4159" 831.6 88.3965307050763 109.583294038602
"4160" 831.8 88.3442575131292 113.476601273331
"4161" 832 86.2818514267579 115.345914872603
"4162" 832.2 84.1038654552025 114.8831104841
"4163" 832.4 80.7074197449539 113.512061495362
"4164" 832.6 76.3815762887889 111.498708888939
"4165" 832.8 72.0050051218438 108.575295315436
"4166" 833 67.8830243627529 105.578178552775
"4167" 833.2 63.5142278380349 101.90166531967
"4168" 833.4 58.6521349307368 98.7189692908243
"4169" 833.6 54.1086142463277 94.8208386555327
"4170" 833.8 49.1022470029225 91.1671424638216
"4171" 834 43.3100245291461 87.7158397619194
"4172" 834.2 36.7637765152844 85.239785747696
"4173" 834.4 31.1363344766825 84.7977971875004
"4174" 834.6 24.6382158441019 83.2115347821456
"4175" 834.8 19.4800303531895 82.0075412853296
"4176" 835 14.2178352396249 83.5565569104407
"4177" 835.2 10.8526801658719 87.7318376835505
"4178" 835.4 10.5931807046807 90.7597612317227
"4179" 835.6 9.40994688656842 93.227611749298
"4180" 835.8 9.8020280068421 92.2017537470349
"4181" 836 9.03527596181262 91.0327486552941
"4182" 836.2 9.24828706606535 89.6174138592392
"4183" 836.4 9.22020550205039 89.020951976313
"4184" 836.6 9.49327725865711 89.1186125964027
"4185" 836.8 9.13869076458316 88.2411372637875
"4186" 837 9.01820992352123 86.7744609620488
"4187" 837.2 9.39020367132836 83.4655190138657
"4188" 837.4 9.40994688656842 79.356402369677
"4189" 837.6 8.52862728958668 74.8063020839757
"4190" 837.8 6.78600400155316 70.8480165583575
"4191" 838 4.97225323237539 65.9404046502038
"4192" 838.2 5.14026350334317 61.3546059162375
"4193" 838.4 5.61610448198729 55.6805152505082
"4194" 838.6 5.80920190446316 50.632141660864
"4195" 838.8 5.48085619305481 45.9218685633458
"4196" 839 7.9998369577177 44.5707186891034
"4197" 839.2 12.3234192394806 42.5387697113005
"4198" 839.4 16.841506429428 40.9584555592611
"4199" 839.6 21.0273737491817 38.9271654191084
"4200" 839.8 26.1421829238438 36.8523995624359
"4201" 840 31.1216037909994 34.2177661003051
"4202" 840.2 35.7726186265675 31.2934682129201
"4203" 840.4 41.0894424448161 28.5869619799346
"4204" 840.6 46.3057168617291 25.0533587556716
"4205" 840.8 50.6090250550463 20.8531721635983
"4206" 841 55.1814168507632 15.8166638322089
"4207" 841.2 60.1202033750749 10.9121503695463
"4208" 841.4 63.8974176930779 8.73162912599861
"4209" 841.6 63.4481272055132 5.6706312561375
"4210" 841.8 62.309229599573 5.72042262423961
"4211" 842 63.2280183745923 6.91514290929256
"4212" 842.2 65.4460080928606 7.59519259231607
"4213" 842.4 69.6268106177568 8.14393186906471
"4214" 842.6 74.7971826042266 8.73042078058262
"4215" 842.8 80.0994638776969 9.28639901641762
"4216" 843 85.1330567829594 10.5047547524065
"4217" 843.2 90.0355328127989 11.9948399022089
"4218" 843.4 95.6466855313666 13.9347763921289
"4219" 843.6 100.534713339741 16.9948617269853
"4220" 843.8 105.483362616802 20.5809943412831
"4221" 844 110.702904060947 24.587653966498
"4222" 844.2 115.310665902114 28.8556854697811
"4223" 844.4 119.604745822263 32.8873366710421
"4224" 844.6 120.847919697451 34.3064432649812
"4225" 844.8 120.047517842686 35.7280944581865
"4226" 845 119.489930400669 39.692826366325
"4227" 845.2 118.417533899949 44.5748664806515
"4228" 845.4 118.452507427989 48.7335352589822
"4229" 845.6 117.487164844692 53.7300671758875
"4230" 845.8 116.058651322418 58.9584799131143
"4231" 846 114.105483043169 64.00918112095
"4232" 846.2 112.977124589576 69.1606812932625
"4233" 846.4 112.167743213748 74.7264586428669
"4234" 846.6 112.571290623884 80.9696143653928
"4235" 846.8 113.664116725953 86.9761135429575
"4236" 847 115.12466997337 93.0501301833662
"4237" 847.2 115.834365743223 95.3000460624975
"4238" 847.4 116.801155016005 93.5181309288552
"4239" 847.6 117.545638481153 92.4858817099974
"4240" 847.8 116.464777991593 92.0916248732625
"4241" 848 117.695999260626 89.9953964457227
"4242" 848.2 119.734223160142 87.4713127293161
"4243" 848.4 121.90211002813 84.0711027090542
"4244" 848.6 123.93521625021 79.8445087741747
"4245" 848.8 126.190021337241 74.7833320424527
"4246" 849 126.057444500422 69.8381864444898
"4247" 849.2 126.909773691637 63.9901944956567
"4248" 849.4 127.28318839896 58.7499684951796
"4249" 849.6 126.69110085433 53.8107501255208
"4250" 849.8 126.517953919696 49.0929208074875
"4251" 850 125.63399325341 46.7582557330559
"4252" 850.2 125.099360900633 45.7540868002353
"4253" 850.4 124.789818596495 44.2157370764664
"4254" 850.6 123.872616782311 44.2445764580562
"4255" 850.8 122.534340709701 43.7890307736965
"4256" 851 120.550719318797 42.2858277410542
"4257" 851.2 118.059643537067 39.8718012731918
"4258" 851.4 114.632786908019 36.9940335475387
"4259" 851.6 111.204144129479 34.160591461592
"4260" 851.8 107.0293044993 32.4694022023319
"4261" 852 102.534464038001 29.8341130535625
"4262" 852.2 97.0807675045927 27.5853171092966
"4263" 852.4 92.2761648008973 26.031165205168
"4264" 852.6 86.4454528429118 25.4640639746848
"4265" 852.8 80.0420149708995 24.9174854698485
"4266" 853 74.2750894900548 24.4771898450125
"4267" 853.2 68.5475155852631 21.7982382633106
"4268" 853.4 63.155664098471 18.261555742407
"4269" 853.6 58.2077929978757 19.080455970525
"4270" 853.8 52.6426864677247 21.8570355545413
"4271" 854 48.6262051776848 25.8261478797429
"4272" 854.2 43.9520148733306 30.9623025951459
"4273" 854.4 39.7797858603298 36.4087118309208
"4274" 854.6 35.8546471223475 41.2469772069357
"4275" 854.8 32.8834701467631 47.3694602066732
"4276" 855 29.8335882000497 52.5234014182133
"4277" 855.2 25.0387288164245 56.0108330695972
"4278" 855.4 22.8045007837088 57.7429823023875
"4279" 855.6 17.6519279869873 58.5666512528185
"4280" 855.8 14.2330522978438 56.8204022246617
"4281" 856 12.8480930101219 54.4113488329745
"4282" 856.2 10.7518078464506 50.37800910395
"4283" 856.4 9.95401821599511 48.8326165109494
"4284" 856.6 9.74222396691939 48.1247254118875
"4285" 856.8 9.79841023706102 44.8178990327386
"4286" 857 9.5841105800291 43.3176298517066
"4287" 857.2 8.4774501586429 40.7213525584571
"4288" 857.4 7.8961791476268 40.6217074367576
"4289" 857.6 7.02002384804887 41.3473576426875
"4290" 857.8 5.07252007568963 42.0285415549169
"4291" 858 4.24776409409924 42.1204938278711
"4292" 858.2 4.3803265647849 42.9181826666701
"4293" 858.4 3.95441815590317 44.2927099514075
"4294" 858.6 3.41153916938814 46.2881266899708
"4295" 858.8 1.93432425585809 49.7824616988242
"4296" 859 1.10412454357486 51.4071923716797
"4297" 859.2 0.496318902938827 52.0825511844416
"4298" 859.4 0.48009933094736 52.2063663195849
"4299" 859.6 1.11766713903237 52.9167046471952
"4300" 859.8 1.20524936206577 55.6409791408875
"4301" 860 1.28683340571091 60.0788582715442
"4302" 860.2 0.97745223160065 63.8483460305625
"4303" 860.4 1.20801464007492 67.9022895610169
"4304" 860.6 1.70998341948536 72.4003848191097
"4305" 860.8 3.33731698575715 75.6710202198032
"4306" 861 5.06564576633212 78.9189619053358
"4307" 861.2 8.0616679321579 81.0219130086454
"4308" 861.4 11.5583913925579 83.4799492415191
"4309" 861.6 15.1864028855784 86.6060612867788
"4310" 861.8 19.9496945354487 89.6670321918978
"4311" 862 24.9692964987958 90.9845421804962
"4312" 862.2 30.2355889756632 91.6255746773542
"4313" 862.4 36.4315825165103 92.7341421828425
"4314" 862.6 42.6470844088284 93.9589181955831
"4315" 862.8 48.5175106383071 96.0221187968765
"4316" 863 53.8111333436842 98.5942571415296
"4317" 863.2 59.4828444361664 101.317939336533
"4318" 863.4 65.8317054662738 103.90980222276
"4319" 863.6 72.3914610678895 106.446038570789
"4320" 863.8 79.2274557256461 108.195123948526
"4321" 864 84.4555586792738 107.536469186122
"4322" 864.2 90.928467968608 105.421334054405
"4323" 864.4 98.2093079417014 102.834063400101
"4324" 864.6 104.418125500394 99.7830455323875
"4325" 864.8 110.232168369433 95.4448687948237
"4326" 865 112.592508496937 91.0679987167302
"4327" 865.2 112.415598837306 84.9023268262173
"4328" 865.4 113.030290351299 77.9849997602089
"4329" 865.6 113.810756367531 70.8305072719805
"4330" 865.8 114.530069515065 63.6038122961402
"4331" 866 114.23729385097 55.8553741418387
"4332" 866.2 113.678170796484 48.2150863652712
"4333" 866.4 113.095353073642 40.4898633540254
"4334" 866.6 113.030638408659 32.3614516200194
"4335" 866.8 111.884926395196 28.4932898247875
"4336" 867 108.645811788763 28.0874485217446
"4337" 867.2 103.327878192738 27.0537361444875
"4338" 867.4 97.6171966718131 26.6428900720125
"4339" 867.6 90.5805589968086 26.2973128108096
"4340" 867.8 83.8140075047631 26.0961569264708
"4341" 868 76.7728071141862 26.1639371371952
"4342" 868.2 70.0323561271432 25.7645075387675
"4343" 868.4 62.8636912191673 24.2915521643943
"4344" 868.6 55.3714561692632 22.8023198537483
"4345" 868.8 49.7344457347956 21.2594539939914
"4346" 869 41.0935021082763 18.6799187652296
"4347" 869.2 33.3155495923079 17.4911904187382
"4348" 869.4 30.8972786196555 18.7918236031533
"4349" 869.6 30.4484948137875 21.789872795046
"4350" 869.8 27.3908356116901 27.6557807680673
"4351" 870 22.3923252049555 35.2845169554919
"4352" 870.2 16.9669886741327 41.5043847563331
"4353" 870.4 12.2674360507121 45.6418397974997
"4354" 870.6 7.94608846359649 50.9868468883542
"4355" 870.8 5.32201019703588 56.1534509860466
"4356" 871 7.20704666942982 60.5244208292208
"4357" 871.2 7.91120201865446 65.9765203776701
"4358" 871.4 8.89858021694793 72.2326799848223
"4359" 871.6 9.67333471396315 79.0432810055875
"4360" 871.8 8.97230078349649 86.7039147497208
"4361" 872 9.57798165239999 92.8574982739717
"4362" 872.2 11.1392939300051 99.0453924190166
"4363" 872.4 13.8028557647368 101.341947398572
"4364" 872.6 17.3069850126887 105.715004164164
"4365" 872.8 21.7600790107151 109.719787750387
"4366" 873 26.3199009451047 113.047801756759
"4367" 873.2 31.0538035689719 117.276238656645
"4368" 873.4 36.1850865735031 121.422212624047
"4369" 873.6 40.0194139036343 122.731719223403
"4370" 873.8 45.0657822931069 124.031722154919
"4371" 874 50.8029862156196 127.320989740878
"4372" 874.2 53.9124446272309 127.133743560468
"4373" 874.4 59.2056560458126 126.894896499547
"4374" 874.6 65.4356217448256 126.49600237645
"4375" 874.8 71.9232677805535 125.489948321758
"4376" 875 79.0723598070316 124.115995048814
"4377" 875.2 85.9213323921299 122.013321391888
"4378" 875.4 92.2134606793643 119.547028271517
"4379" 875.6 99.0965027352947 116.733840405077
"4380" 875.8 102.261157491789 112.960292145772
"4381" 876 104.413860943457 107.428748136436
"4382" 876.2 108.240394575963 102.165315782088
"4383" 876.4 111.381969288457 96.4769623585327
"4384" 876.6 114.746349331915 91.1756333769962
"4385" 876.8 116.769992654638 89.2571054585125
"4386" 877 118.898295312187 84.1218757322788
"4387" 877.2 120.984596526154 78.1149655118657
"4388" 877.4 123.360088007404 71.6677147082136
"4389" 877.6 122.78896018113 65.6032001850875
"4390" 877.8 121.296304591329 58.3162558918875
"4391" 878 119.621452575538 51.5251687547337
"4392" 878.2 116.664357245912 44.6878837458985
"4393" 878.4 113.765355853809 37.7522373594443
"4394" 878.6 110.03724909778 31.5547025797496
"4395" 878.8 106.919621312388 25.0055859565466
"4396" 879 102.18229059978 21.6970325809909
"4397" 879.2 96.285803563969 18.5602944929934
"4398" 879.4 89.836611586115 16.0355593033319
"4399" 879.6 83.0655810528928 13.5631695017023
"4400" 879.8 73.7802648902763 12.0420140447033
"4401" 880 66.3462268126382 11.5679179036792
"4402" 880.2 58.7453048922221 12.349661226956
"4403" 880.4 50.5814240317289 14.0563935573396
"4404" 880.6 43.7866593135032 17.0609405088475
"4405" 880.8 35.8788517859774 20.2369920075239
"4406" 881 28.9413724886478 24.1382304607446
"4407" 881.2 21.7885079694947 27.073851007277
"4408" 881.4 17.6082407873321 28.3698493047496
"4409" 881.6 16.2937414910409 27.4774395875912
"4410" 881.8 17.2132316897906 29.005806213349
"4411" 882 18.3203421417114 32.2399951465082
"4412" 882.2 19.9711086998445 37.060693267248
"4413" 882.4 20.3904837832029 42.6329639574538
"4414" 882.6 19.8050387728161 49.566527223911
"4415" 882.8 18.7197821512859 56.0361904791034
"4416" 883 18.3475738294965 62.4735510335208
"4417" 883.2 18.4056058111508 69.6786672613032
"4418" 883.4 18.5327474069914 76.619469191431
"4419" 883.6 17.9140511849183 84.3398018244392
"4420" 883.8 17.5071777321298 91.9652923600208
"4421" 884 17.2575240124259 98.9609089893061
"4422" 884.2 17.4875311552414 105.781647439909
"4423" 884.4 18.1316680482006 106.829533403325
"4424" 884.6 18.7956059197783 106.077473732251
"4425" 884.8 18.4254616509848 105.935394054753
"4426" 885 17.7475894427271 106.609138273341
"4427" 885.2 16.9051471029848 105.182849342764
"4428" 885.4 15.3704971776778 105.198849686851
"4429" 885.6 15.8349245446258 104.371334151646
"4430" 885.8 15.1285648321219 104.111676548757
"4431" 886 15.087540166298 104.138147220062
"4432" 886.2 15.1126823190298 103.868150666454
"4433" 886.4 15.156065032142 103.595218391857
"4434" 886.6 15.1165341538126 103.468375750602
"4435" 886.8 15.5983383551965 103.133511177688
"4436" 887 16.9201673927632 102.967898807388
"4437" 887.2 18.9247756879083 103.442544682565
"4438" 887.4 21.0812366374194 103.115198271356
"4439" 887.6 24.2430157989632 103.303370019021
"4440" 887.8 28.3063215996352 103.356006508806
"4441" 888 33.7407586279965 102.662152892988
"4442" 888.2 39.3182423398438 101.387800634178
"4443" 888.4 44.6707806968016 98.9871821975139
"4444" 888.6 49.8874644068346 95.7491313733051
"4445" 888.8 54.0791888034632 92.0544682517208
"4446" 889 58.7801614189895 88.3718838719191
"4447" 889.2 63.1968529954965 84.4278062758542
"4448" 889.4 66.3812065773071 79.470681315415
"4449" 889.6 69.2037562281733 74.191854846056
"4450" 889.8 71.9070121520047 68.6394746870785
"4451" 890 75.2348840279336 62.2162534931829
"4452" 890.2 78.507066379122 55.6499716677816
"4453" 890.4 80.8277818215102 48.6537857441581
"4454" 890.6 81.6197784256969 41.9652959214899
"4455" 890.8 80.6123410746126 35.445172204767
"4456" 891 79.4030104960353 28.3367079245331
"4457" 891.2 76.4463293106093 21.6610445837721
"4458" 891.4 71.3727667869632 17.0214483282375
"4459" 891.6 65.8353495088928 12.374157612369
"4460" 891.8 65.5474282105432 8.9179076553275
"4461" 892 67.7440160105526 7.64188780950591
"4462" 892.2 68.0553624783785 8.8236359983875
"4463" 892.4 68.6792094989605 9.26616297975592
"4464" 892.6 67.9281281768187 10.7133156082208
"4465" 892.8 65.5020136862247 11.1951267446952
"4466" 893 60.2874732767763 10.9407253069796
"4467" 893.2 54.4681523956138 11.2780411066797
"4468" 893.4 48.3700075929474 12.0721863388875
"4469" 893.6 42.1067117379632 13.1327424794625
"4470" 893.8 35.9722425367832 14.8086122727675
"4471" 894 31.8904941405749 17.4376300639914
"4472" 894.2 28.6392587002631 21.7222917621375
"4473" 894.4 24.6110010247859 26.0435585920807
"4474" 894.6 21.5145636508811 30.6831806227302
"4475" 894.8 17.4248954752309 35.122305073694
"4476" 895 13.6468234821789 39.1266767907296
"4477" 895.2 11.0985599912412 43.6127332776787
"4478" 895.4 7.60440160811164 47.1171536485239
"4479" 895.6 6.1605428884217 46.7715511667534
"4480" 895.8 5.93747844445065 44.8920993377625
"4481" 896 6.66860193367981 42.8484851529708
"4482" 896.2 7.57798577038255 40.3650918505293
"4483" 896.4 9.18363919469795 36.1552159731484
"4484" 896.6 10.9666757482293 32.0169251193451
"4485" 896.8 13.0385597034011 27.5966987166116
"4486" 897 14.1057755806917 24.8070496484946
"4487" 897.2 14.1070096022404 23.9111545584102
"4488" 897.4 14.8013382094873 23.412460448422
"4489" 897.6 16.4387344525632 22.9325360066375
"4490" 897.8 18.942792439897 20.840849975465
"4491" 898 20.7897298970774 18.7494587194446
"4492" 898.2 23.3260760872007 15.5715438747937
"4493" 898.4 25.5322666676441 13.594849523697
"4494" 898.6 26.5062113192813 12.8643462080148
"4495" 898.8 27.4736842134632 11.9781106729183
"4496" 899 28.7064211903355 11.6669809101646
"4497" 899.2 31.7103582355163 10.524105759647
"4498" 899.4 35.4333551391668 8.71082312334533
"4499" 899.6 38.7899532225523 6.6157268725622
"4500" 899.8 43.929971317219 4.69831428571103
"4501" 900 48.0527326474957 3.19755565492238
"4502" 900.2 52.5956009552182 1.91644072714593
"4503" 900.4 56.9911094519336 1.3363354809784
"4504" 900.6 61.6957879081817 1.36219137225959
"4505" 900.8 65.4229333766728 0.546854656007979
"4506" 901 67.5902804994854 0.186785746702309
"4507" 901.2 68.1801062361632 0
"4508" 901.4 69.5625317902748 0.628934455457265
"4509" 901.6 71.390276027544 1.53855251833694
"4510" 901.8 74.5810776345808 2.1893992822522
"4511" 902 78.346091897569 2.1893992822522
"4512" 902.2 78.1714234063007 2.38863995625
"4513" 902.4 78.5217004228995 2.04610278226412
"4514" 902.6 78.4866611631505 1.76402742909877
"4515" 902.8 79.0724792347258 1.51368470540988
"4516" 903 79.6482249833584 1.43780959398273
"4517" 903.2 79.7645627229945 1.52509313505168
"4518" 903.4 79.7368003078541 1.49268282356932
"4519" 903.6 81.3329386243465 1.95496910197083
"4520" 903.8 84.0114993455573 3.33145019780514
"4521" 904 85.8148279718973 4.40989543532652
"4522" 904.2 88.8690533768631 5.77042332542083
"4523" 904.4 92.8711712567523 7.7726344176375
"4524" 904.6 96.6061099303244 9.45540689293851
"4525" 904.8 99.7654328013569 10.965449825825
"4526" 905 102.71146342454 13.1821415866428
"4527" 905.2 104.393246965626 15.3690344543271
"4528" 905.4 107.474924374779 17.213155947952
"4529" 905.6 108.670175803955 17.2757466128106
"4530" 905.8 109.79559305366 17.5117412200793
"4531" 906 110.205852070009 17.4745611823112
"4532" 906.2 109.464790756585 17.4841620111911
"4533" 906.4 109.128062102376 17.3426048230004
"4534" 906.6 108.332699387806 17.2043499020304
"4535" 906.8 107.280586799539 17.0844864585772
"4536" 907 107.154037944274 16.8893644132941
"4537" 907.2 106.020137459375 16.4393716611459
"4538" 907.4 103.678224871844 14.9406090304359
"4539" 907.6 100.351796934229 13.3856637585082
"4540" 907.8 96.0748200879873 11.5713956170254
"4541" 908 91.9872246204921 9.65937219512846
"4542" 908.2 86.9225623009499 8.50361580183931
"4543" 908.4 81.550023112222 8.51213117121626
"4544" 908.6 76.4658205227632 7.24100890942595
"4545" 908.8 70.3948347263577 6.65449268676588
"4546" 909 64.5870614773453 7.37605474270941
"4547" 909.2 59.0340321258086 9.04947104879659
"4548" 909.4 52.4641014005229 10.2903229741213
"4549" 909.6 45.6648325166478 12.189780921349
"4550" 909.8 39.1336521774298 14.0998762573042
"4551" 910 32.8999575762221 16.9201438172163
"4552" 910.2 27.0888545935007 19.5534066818625
"4553" 910.4 23.6867188848086 23.3031371150011
"4554" 910.6 21.0461321521965 27.2363343989208
"4555" 910.8 18.6318548685158 32.0381991437191
"4556" 911 15.9671237692744 36.4975060173594
"4557" 911.2 12.8728807473175 42.1316623796266
"4558" 911.4 9.24298761206962 47.4836452687907
"4559" 911.6 6.12235365103489 51.6322181708331
"4560" 911.8 5.40256355548003 51.8283644251767
"4561" 912 6.44533351796842 51.9438673601822
"4562" 912.2 8.50856890511421 54.5269581229939
"4563" 912.4 11.7215362577965 58.6262482773208
"4564" 912.6 14.8693264139507 63.4677560642
"4565" 912.8 18.9659694502518 68.1400805846829
"4566" 913 23.7966255699759 72.5505171460683
"4567" 913.2 28.7152744276632 77.6164667383875
"4568" 913.4 33.6011787757374 82.641968205104
"4569" 913.6 38.9290959665444 87.8597510841062
"4570" 913.8 44.2878726902954 92.794861023823
"4571" 914 49.2559908999332 99.0836517531975
"4572" 914.2 53.7666797019298 105.181854387039
"4573" 914.4 58.2336810070795 111.548803488316
"4574" 914.6 62.4432223243541 118.179916177251
"4575" 914.8 66.3779000323881 124.9354242717
"4576" 915 67.388128425112 126.362497771143
"4577" 915.2 68.9498698932961 125.433363831811
"4578" 915.4 70.9375981003306 125.146644456595
"4579" 915.6 74.7799878586503 122.60919716592
"4580" 915.8 79.5064496187632 119.445109921196
"4581" 916 84.9811993474653 116.481163490377
"4582" 916.2 90.2283453625212 113.017651948049
"4583" 916.4 95.4317445090632 108.909158779972
"4584" 916.6 101.223495994582 104.653838158068
"4585" 916.8 107.274667888618 100.261800895662
"4586" 917 113.102540322618 95.5810939534359
"4587" 917.2 117.905313755677 90.604078748784
"4588" 917.4 119.650190007122 85.0856400276701
"4589" 917.6 120.810512532746 78.6202446326461
"4590" 917.8 122.36971348923 71.7808355837336
"4591" 918 123.542189679724 65.3673063335279
"4592" 918.2 123.85508756936 57.9176355465004
"4593" 918.4 122.73432949288 51.034461574196
"4594" 918.6 121.845441972949 43.7355532008061
"4595" 918.8 123.050241292459 40.0171967487897
"4596" 919 122.735285993683 40.7975081353391
"4597" 919.2 121.530477583063 40.6042252118542
"4598" 919.4 117.962107115229 38.9962769905772
"4599" 919.6 113.296314192056 36.4791446780599
"4600" 919.8 109.253937607963 33.6442591882208
"4601" 920 104.670644770701 30.1936436249549
"4602" 920.2 100.035331122092 27.4154111895704
"4603" 920.4 94.6065617333113 24.2651860577309
"4604" 920.6 89.4858313926778 21.0488118134973
"4605" 920.8 83.6920656087257 18.0772271889
"4606" 921 77.1918681754939 15.2129416454644
"4607" 921.2 70.8584578465163 13.7944259832926
"4608" 921.4 63.7766237417774 12.9566655912589
"4609" 921.6 56.5215642526528 12.8067706786797
"4610" 921.8 48.9050516251032 12.0670905736475
"4611" 922 41.2071922970632 11.1447570652075
"4612" 922.2 37.2446288661862 10.8766414171952
"4613" 922.4 37.6706510746917 10.3548472742381
"4614" 922.6 36.4020769226268 8.36948419371867
"4615" 922.8 36.0330551187032 8.7599389328875
"4616" 923 36.2205605796232 8.0567233297675
"4617" 923.2 36.6832819561555 7.40368141516442
"4618" 923.4 37.1870688802944 7.27699162671562
"4619" 923.6 37.5657383274326 7.09085989453156
"4620" 923.8 37.6890285032939 7.13909360462596
"4621" 924 38.3146964134324 7.0273787512875
"4622" 924.2 38.6196320638751 6.8357171333054
"4623" 924.4 39.0606529471489 6.63427686134464
"4624" 924.6 40.1293282649554 6.21695608715673
"4625" 924.8 40.7601474240203 6.13743975044464
"4626" 925 42.2144874610577 5.43896590147654
"4627" 925.2 43.0452136031709 5.77499644807211
"4628" 925.4 43.9746864509837 5.14794063041691
"4629" 925.6 44.531185184404 5.32209167942271
"4630" 925.8 44.873223513945 6.09624346652386
"4631" 926 43.9690970592632 6.43352610985673
"4632" 926.2 41.353929124084 6.4535347403054
"4633" 926.4 37.4981379862885 7.74723622063433
"4634" 926.6 33.5569428193421 8.77334884141381
"4635" 926.8 31.0867347718541 9.48955986497841
"4636" 927 31.1651979753257 9.15008345907499
"4637" 927.2 29.2872022814346 10.2595498463732
"4638" 927.4 27.8183582650988 11.5957671914491
"4639" 927.6 26.9605780535132 11.998689724849
"4640" 927.8 27.2275380485489 11.7809997537446
"4641" 928 27.1484076124957 11.6988919085154
"4642" 928.2 27.3665711430359 11.8463512884784
"4643" 928.4 27.2148198444794 11.9275767847794
"4644" 928.6 27.0555977127632 12.1621116078287
"4645" 928.8 27.2076291675632 12.2250592960875
"4646" 929 27.0284492386917 12.2032203022018
"4647" 929.2 27.2350792913465 12.1889642923042
"4648" 929.4 27.1981272016382 12.2155047362625
"4649" 929.6 27.4819021299388 12.340746939374
"4650" 929.8 27.2361350653382 12.3683776934625
"4651" 930 26.9532688489555 12.3073755038106
"4652" 930.2 27.1008451695489 12.4998666358161
"4653" 930.4 26.6714756860078 12.625131077696
"4654" 930.6 25.6408605639298 13.3582604232685
"4655" 930.8 24.7232969857177 14.1626082157511
"4656" 931 22.1620852613882 16.1269026646219
"4657" 931.2 19.8150996779131 17.7603342880375
"4658" 931.4 18.0546445365359 18.6648326181375
"4659" 931.6 17.5871681380867 18.8915192335934
"4660" 931.8 16.5819213101499 20.588363813095
"4661" 932 15.2573233558881 22.9325360066375
"4662" 932.2 12.6126095067632 27.1206180632625
"4663" 932.4 9.50863397126315 31.1513308992404
"4664" 932.6 6.92500418879887 34.7983893512089
"4665" 932.8 5.99631754114009 36.037962244549
"4666" 933 5.36659420137606 36.5750091159036
"4667" 933.2 5.46049483750123 36.8776435607446
"4668" 933.4 5.56333853615378 37.7082646693406
"4669" 933.6 5.06171391836315 39.9332827885875
"4670" 933.8 3.61927822833667 43.8551485802846
"4671" 934 2.54052562626315 45.8022324082721
"4672" 934.2 1.67452366854163 49.163229467128
"4673" 934.4 0.993062604191732 49.7335312948018
"4674" 934.6 1.35863726189329 48.9972879529834
"4675" 934.8 1.74955116547939 48.6997205436983
"4676" 935 2.30498393572795 48.578679146296
"4677" 935.2 3.10283374675629 48.3219245461752
"4678" 935.4 3.29568186556577 48.168307614598
"4679" 935.6 3.75292836707328 47.1652379695457
"4680" 935.8 4.46361007317361 44.9740974258129
"4681" 936 5.48462681445363 40.8935918808399
"4682" 936.2 7.18035351567825 36.0775672124158
"4683" 936.4 9.94342089692225 31.5982322357966
"4684" 936.6 12.7322638924854 27.2674751864986
"4685" 936.8 14.7395880330516 23.6479030499452
"4686" 937 17.9970568642632 21.0303100051148
"4687" 937.2 21.4742891125093 17.5285749651029
"4688" 937.4 25.4094824891364 13.5255560024086
"4689" 937.6 31.6737821153475 9.96788087381521
"4690" 937.8 37.7779366107812 6.73084205117666
"4691" 938 42.6674578914549 4.2138880937779
"4692" 938.2 48.2133085057631 3.14094779770892
"4693" 938.4 54.7425165199417 1.89430523006607
"4694" 938.6 60.1435546115965 1.03136165222083
"4695" 938.8 65.9151190993743 1.60227609114676
"4696" 939 72.1664604112867 1.26766527560515
"4697" 939.2 77.0315189592283 1.79770154102703
"4698" 939.4 82.0663910267926 3.23253240196985
"4699" 939.6 87.1147296288279 5.13445184007573
"4700" 939.8 92.5716527656381 7.93585814798125
"4701" 940 97.6450960611248 10.2019320752705
"4702" 940.2 101.715989753351 11.9839904020413
"4703" 940.4 103.604661264683 13.863923149081
"4704" 940.6 106.020893701982 17.2316486443875
"4705" 940.8 109.861271596669 20.4165019193875
"4706" 941 113.743533156947 24.2617931893085
"4707" 941.2 117.122357224357 28.3428055075437
"4708" 941.4 119.845587730857 33.2284413810954
"4709" 941.6 122.345919022445 37.8945906497663
"4710" 941.8 124.504373400224 42.419738733541
"4711" 942 125.24323199384 47.3945075063617
"4712" 942.2 126.496070604233 52.7765414074936
"4713" 942.4 127.943896907332 58.7551980462241
"4714" 942.6 127.202628478409 64.2567802724021
"4715" 942.8 126.987975515476 69.419874139579
"4716" 943 126.09438637955 74.2784694548449
"4717" 943.2 125.247451740802 79.0255018246677
"4718" 943.4 123.381271853731 82.0684850398237
"4719" 943.6 121.190450243295 83.1622209249843
"4720" 943.8 119.856658407252 82.8470327449107
"4721" 944 118.348250563475 81.8586913006875
"4722" 944.2 116.68786325924 80.42950691012
"4723" 944.4 113.86978149953 77.7820791086875
"4724" 944.6 110.641572690373 75.2078777011842
"4725" 944.8 106.988726519115 73.7208121188307
"4726" 945 103.809384791589 71.5237683569573
"4727" 945.2 100.088348394286 69.0517163694156
"4728" 945.4 96.1116629596965 66.4015367393542
"4729" 945.6 91.6394043309965 63.5181829077208
"4730" 945.8 87.5176626675298 60.9533144035875
"4731" 946 81.7048590077745 59.8927582630125
"4732" 946.2 75.6608225106901 59.9008098583706
"4733" 946.4 70.1857855723321 62.2479023486116
"4734" 946.6 63.9657048788396 63.4374999580875
"4735" 946.8 57.2023726141664 64.4845975251456
"4736" 947 51.4566462081631 67.9387592534208
"4737" 947.2 45.9355908767849 70.8119584804092
"4738" 947.4 40.3745235667844 74.2500090638768
"4739" 947.6 34.0712158873881 77.8035768682937
"4740" 947.8 28.3082224680374 78.054127220694
"4741" 948 21.8433957300834 78.2455647223706
"4742" 948.2 19.4828188088995 76.9466824435845
"4743" 948.4 20.5717831149083 77.762353565823
"4744" 948.6 20.8834511510458 80.4952971552244
"4745" 948.8 21.2680366493541 85.2644575801261
"4746" 949 21.1509642991337 91.8269073628169
"4747" 949.2 20.9054241635049 98.6637970957447
"4748" 949.4 19.9776888726298 104.594297213154
"4749" 949.6 19.1400469682849 107.44331001817
"4750" 949.8 18.5892393099261 107.128247591112
"4751" 950 18.6999979993599 106.232887100275
"4752" 950.2 17.5578548837298 106.258913858221
"4753" 950.4 16.8366652679677 106.254088322956
"4754" 950.6 16.7132356903965 105.995632654154
"4755" 950.8 16.3633855297895 105.405149682045
"4756" 951 16.8623898710214 104.430131442877
"4757" 951.2 17.6781403067804 103.554351100094
"4758" 951.4 19.9301449857793 101.687793265242
"4759" 951.6 22.7100319630632 99.1885395877208
"4760" 951.8 26.2408314391942 96.3499933469909
"4761" 952 29.0404528170965 92.8188330377208
"4762" 952.2 32.1473408325735 88.4032353132323
"4763" 952.4 35.3033041356631 84.7038268930208
"4764" 952.6 37.8793926753298 80.5210529251875
"4765" 952.8 41.8849295882412 76.4090223648985
"4766" 953 45.707847605539 72.4394328286116
"4767" 953.2 50.2569197278936 68.2488439534418
"4768" 953.4 54.4774075572291 64.1792812390466
"4769" 953.6 59.9661845809965 60.1125131389875
"4770" 953.8 65.7171131346368 56.6657319309095
"4771" 954 71.5359770252043 53.8874363965346
"4772" 954.2 77.4937604728314 50.9983316622852
"4773" 954.4 83.2837479831059 46.7477236813032
"4774" 954.6 88.9535152961965 41.9928212397542
"4775" 954.8 94.1144170133511 37.3046238899205
"4776" 955 99.2683543827804 32.1872803336806
"4777" 955.2 103.031646573736 26.7001124357996
"4778" 955.4 101.395523849627 23.9415554305807
"4779" 955.6 100.202418292516 20.9038228421887
"4780" 955.8 103.009402188758 18.7839962294381
"4781" 956 106.285646059005 19.5596736512101
"4782" 956.2 106.993822057533 21.0169720087639
"4783" 956.4 108.717895668194 22.5404695862323
"4784" 956.6 111.69066398073 24.9772118091875
"4785" 956.8 115.244058664424 27.3635915469843
"4786" 957 115.97102698501 30.0011603577556
"4787" 957.2 115.290226789065 30.0557578424699
"4788" 957.4 114.202199482049 30.0757069234232
"4789" 957.6 113.46603388281 30.4524930533991
"4790" 957.8 112.672629772434 30.7904376324102
"4791" 958 112.54126193914 30.1077599411347
"4792" 958.2 111.808814688343 27.8241811049216
"4793" 958.4 109.973302559384 23.7476484547117
"4794" 958.6 106.487613326728 19.3025439366898
"4795" 958.8 103.187001219676 14.5314469547136
"4796" 959 98.5500600077906 12.7819536401732
"4797" 959.2 93.2144664845403 10.3270402310923
"4798" 959.4 87.4139393104949 7.37880012241189
"4799" 959.6 81.2518107281447 5.16775968640065
"4800" 959.8 74.8557651854715 3.73848693597083
"4801" 960 68.2202256478465 2.82549566380416
"4802" 960.2 61.3870217573372 3.53677956188749
"4803" 960.4 54.3028292768284 3.84695657649619
"4804" 960.6 48.6145026225965 4.34360905822083
"4805" 960.8 43.8783320116214 5.9515638360666
"4806" 961 37.9070833552125 8.93248541411534
"4807" 961.2 31.1748283461956 11.5040773763199
"4808" 961.4 27.2291118731327 12.5762239876266
"4809" 961.6 27.2456370312632 12.1972642129602
"4810" 961.8 27.365661864 12.1191210187296
"4811" 962 27.4801536370717 11.942081694462
"4812" 962.2 27.6257156682632 11.8810951423875
"4813" 962.4 27.9973481133298 11.9023274975542
"4814" 962.6 27.9829895870432 11.8810951423875
"4815" 962.8 28.0765066098213 11.8144354226782
"4816" 963 27.8925793921142 11.9176870736322
"4817" 963.2 27.7861933149965 11.9362992658208
"4818" 963.4 27.8844926126036 12.0396601777811
"4819" 963.6 28.1921073626161 12.1920866974757
"4820" 963.8 28.1153084888055 11.9167223146163
"4821" 964 27.7634253193501 12.0167975862788
"4822" 964.2 27.4306753150658 13.0226136056901
"4823" 964.4 25.4212595736632 14.9411021690075
"4824" 964.6 22.0784920168581 17.7710579712166
"4825" 964.8 18.8153682466566 19.1582238222154
"4826" 965 17.0435262486316 20.0309670492559
"4827" 965.2 16.4274728633187 20.7986843123875
"4828" 965.4 15.5655281480708 22.1338728007529
"4829" 965.6 13.9640002160965 24.0684670080542
"4830" 965.8 12.0286705099177 25.7612647790693
"4831" 966 11.3725224284157 26.8153579739383
"4832" 966.2 10.689669283975 28.1044138418536
"4833" 966.4 9.49989653133212 31.3196823725599
"4834" 966.6 7.36507219592444 35.712016615581
"4835" 966.8 6.16245146120432 38.457759000711
"4836" 967 4.7378552464194 42.0735041893875
"4837" 967.2 2.92574046106046 45.3685361722794
"4838" 967.4 2.08640569634109 46.7118086862511
"4839" 967.6 1.60533213785526 48.2889967913349
"4840" 967.8 1.62833689746316 50.1426484469275
"4841" 968 2.05909268606316 53.1032880513675
"4842" 968.2 3.21775665219042 58.0799976853057
"4843" 968.4 4.70247830339219 61.9079484884682
"4844" 968.6 5.32642116767805 66.4396646282066
"4845" 968.8 5.96987151010408 70.0944223670693
"4846" 969 5.59368478721921 74.2209231698106
"4847" 969.2 5.9190023995965 79.1621821945208
"4848" 969.4 5.1492471802177 84.0614516385239
"4849" 969.6 5.76274784882984 83.3279702782208
"4850" 969.8 6.52935090088421 82.9650087541086
"4851" 970 9.35302206553489 83.4364399187462
"4852" 970.2 13.3727667807632 85.0105260968365
"4853" 970.4 18.3629003463193 86.4989867374942
"4854" 970.6 23.8532330265504 87.5206827952811
"4855" 970.8 29.6087346439153 88.9531596785723
"4856" 971 35.2568500800298 90.5554639769542
"4857" 971.2 41.2793097820324 91.3393345309974
"4858" 971.4 47.3674472253808 90.7478041355228
"4859" 971.6 53.8639532607126 90.7072872446852
"4860" 971.8 60.1604469954632 89.3579591455542
"4861" 972 64.6311741717796 85.8165889618216
"4862" 972.2 69.9195725089014 81.2715940927173
"4863" 972.4 74.5229479606867 76.4092200028522
"4864" 972.6 77.2416280935808 70.6450102637228
"4865" 972.8 79.1716184385489 63.9352470270661
"4866" 973 81.7672622009183 57.0159571754737
"4867" 973.2 84.5933160279143 49.7482599185852
"4868" 973.4 86.4583530606353 42.1757157596084
"4869" 973.6 88.4250390311585 34.8431465915852
"4870" 973.8 90.1265538595887 27.8438760221084
"4871" 974 89.0454963863973 22.5122907330338
"4872" 974.2 86.6004489890986 19.4787843601913
"4873" 974.4 88.9634062314868 17.825037096677
"4874" 974.6 92.888753256391 15.9473380446549
"4875" 974.8 93.2157976649725 17.4094078969456
"4876" 975 92.9900827108897 19.1678859486827
"4877" 975.2 91.2342783661942 19.1491499609909
"4878" 975.4 87.6132488396534 17.8981374516924
"4879" 975.6 82.4805649532882 15.392395878075
"4880" 975.8 77.1593406331333 12.7918804555758
"4881" 976 70.8855750795359 10.6625785517187
"4882" 976.2 64.3501254201327 9.70708660249619
"4883" 976.4 57.4280460544001 9.12990545031215
"4884" 976.6 50.7192936523832 8.4694803142075
"4885" 976.8 44.8217058936145 8.63770942881993
"4886" 977 42.8654952337571 12.7260405534176
"4887" 977.2 39.4264704580102 18.0029203411044
"4888" 977.4 35.0663139267102 23.0070990421345
"4889" 977.6 29.9813678799994 27.1998894112611
"4890" 977.8 24.5307896241203 31.0301129542941
"4891" 978 18.5038283802632 34.5129394583005
"4892" 978.2 13.7609321972738 39.4551482203237
"4893" 978.4 9.16694711577832 43.9516025145845
"4894" 978.6 5.64291750077566 48.4368410328375
"4895" 978.8 3.88807715744498 52.6331540739005
"4896" 979 2.8994887834298 54.3829620972625
"4897" 979.2 4.17025675158134 56.422715853842
"4898" 979.4 4.38788458284454 61.609246045527
"4899" 979.6 4.71692829765601 67.3657889832803
"4900" 979.8 5.67106579768251 72.720011671081
"4901" 980 6.49091741720997 79.8811007054194
"4902" 980.2 6.79293484728668 86.1706079464169
"4903" 980.4 8.08122753452982 91.3622934732875
"4904" 980.6 10.8699085222206 95.7132096239513
"4905" 980.8 13.0956261079506 101.841256961356
"4906" 981 16.0135214774194 103.903449456919
"4907" 981.2 19.1955714996032 106.463593762028
"4908" 981.4 23.7404673789298 110.432036755524
"4909" 981.6 29.4340898148316 113.941897449898
"4910" 981.8 35.1685133613044 117.168404389217
"4911" 982 40.8251456153408 120.834616471082
"4912" 982.2 46.6860948405899 124.72139267166
"4913" 982.4 51.405585138748 127.078203206191
"4914" 982.6 55.5614954877632 126.367652789467
"4915" 982.8 62.1048492858 127.088971769098
"4916" 983 68.2862115223256 128.128239679887
"4917" 983.2 73.7900669182832 127.441585313797
"4918" 983.4 77.8641098241474 126.252193477056
"4919" 983.6 82.1416615019632 122.590841452421
"4920" 983.8 86.4042503770654 118.470084627481
"4921" 984 91.2284203098768 113.988938799467
"4922" 984.2 96.3650487176965 109.375823596687
"4923" 984.4 100.950998783881 103.950551289764
"4924" 984.6 105.419230241328 97.7837795733069
"4925" 984.8 109.814444379539 91.632017598922
"4926" 985 113.634521838825 85.24937913791
"4927" 985.2 117.418226022892 78.7093366149998
"4928" 985.4 120.941286084241 72.1882168158325
"4929" 985.6 123.861626556663 65.4375878147875
"4930" 985.8 122.265296281263 59.4850229774573
"4931" 986 120.53382693493 52.1418870094208
"4932" 986.2 118.780530351016 44.8883419265954
"4933" 986.4 116.046207374747 37.4012194397996
"4934" 986.6 113.363681839706 30.2345359698648
"4935" 986.8 109.99297940213 24.2765440886875
"4936" 987 104.860315938642 21.2533495730254
"4937" 987.2 98.3635329044677 17.2186196991716
"4938" 987.4 92.1612365265885 13.0207354106706
"4939" 987.6 85.5584709925324 8.80403690131057
"4940" 987.8 79.2249989825036 5.94759254726725
"4941" 988 72.7385160225832 5.4273084659275
"4942" 988.2 65.07127124777 3.61705531566831
"4943" 988.4 59.2649446458485 2.61550249258262
"4944" 988.6 55.0478757080334 5.72485983892804
"4945" 988.8 49.0416850223016 9.48510552473365
"4946" 989 42.3974205332902 12.5163442550767
"4947" 989.2 36.0674622374211 15.4866842974007
"4948" 989.4 28.608357998068 18.7184313683753
"4949" 989.6 21.8215981490756 22.4388837490125
"4950" 989.8 15.7843924986294 25.7123297735636
"4951" 990 12.8659952647631 29.7109653935958
"4952" 990.2 8.77788754417386 35.5764035083875
"4953" 990.4 5.54838932252177 40.4920598045599
"4954" 990.6 3.53894115032285 45.9666308046487
"4955" 990.8 1.58058342768622 51.4075741722721
"4956" 991 0.738671347152035 54.1216861711838
"4957" 991.2 0.780709471386427 55.7770988972985
"4958" 991.4 0.925191419013154 60.5981095912699
"4959" 991.6 1.07058294581737 66.3098538948754
"4960" 991.8 1.96800210976949 72.0264445217862
"4961" 992 2.82012370405625 77.9042017584047
"4962" 992.2 4.79384897419171 84.2000134368518
"4963" 992.4 6.14908831778039 89.3081729334392
"4964" 992.6 8.66221771581634 94.13975658043
"4965" 992.8 11.4049402891987 99.4768886691778
"4966" 993 15.2375275935444 104.022881454731
"4967" 993.2 19.2678640077019 109.010020449102
"4968" 993.4 24.1858120445056 113.335078771039
"4969" 993.6 29.8339725492332 117.512486743657
"4970" 993.8 33.5929502691631 120.776324379877
"4971" 994 37.9542603766418 122.671318262684
"4972" 994.2 42.7928536984421 122.72806951634
"4973" 994.4 48.9677070125359 123.885629074766
"4974" 994.6 55.8878673608392 124.487813914681
"4975" 994.8 62.8532215128175 123.885461230061
"4976" 995 70.052515609428 122.942878567536
"4977" 995.2 77.0985888030434 122.165914361986
"4978" 995.4 84.6807019724677 121.65430156816
"4979" 995.6 91.2909307992954 118.129855140436
"4980" 995.8 96.6302052325397 112.834167676324
"4981" 996 101.918419913863 106.836433918754
"4982" 996.2 105.55494241316 100.09274505775
"4983" 996.4 106.530040709463 92.7441451060169
"4984" 996.6 107.318482905286 85.0468034953177
"4985" 996.8 107.25000575978 77.6625921996116
"4986" 997 105.393109830089 70.1389851362136
"4987" 997.2 103.06287892083 62.2697204239208
"4988" 997.4 100.333031296195 54.6898661401261
"4989" 997.6 97.1065426321019 47.4137839711456
"4990" 997.8 92.3351477895929 41.1894449176677
"4991" 998 88.0674891619217 34.3040157853509
"4992" 998.2 82.9563941699939 27.7759628717721
"4993" 998.4 76.8435529953372 22.3297730349616
"4994" 998.6 70.1691844364632 18.1208596787675
"4995" 998.8 62.4079119884605 14.1138449120191
"4996" 999 52.6767960889939 11.6655050745413
"4997" 999.2 46.1295440485263 10.5333993354928
"4998" 999.4 40.7178219716728 11.749863838767
"4999" 999.6 36.4747259861093 15.9920057542721
"5000" 999.8 30.2639085603808 20.4801989848875
"5001" 1000 23.7437889150834 25.276802726247
"5002" 1000.2 17.5778921262951 30.246178857079
"5003" 1000.4 12.1058379907632 35.3938052539542
"5004" 1000.6 8.82449242466316 40.5617605015208
"5005" 1000.8 5.12506035786316 46.4030847272304
"5006" 1001 2.50407972956451 50.3427793913532
"5007" 1001.2 1.29101710712567 50.5197350746875
"5008" 1001.4 1.48530730511841 52.0052176916901
"5009" 1001.6 3.30068290026315 56.0359009469875
"5010" 1001.8 5.01327252345139 60.4744623464757
"5011" 1002 6.77922868671966 66.7159602249962
"5012" 1002.2 9.15885145750229 72.0374346318766
"5013" 1002.4 11.1863144110737 78.1454876297506
"5014" 1002.6 12.9051419408587 83.2525834890897
"5015" 1002.8 15.1642610304429 89.9171573535392
"5016" 1003 18.1687052809728 98.1166481091456
"5017" 1003.2 20.4002624127944 105.304784897919
"5018" 1003.4 22.619999151178 111.797396291058
"5019" 1003.6 26.4295858400573 114.897984486917
"5020" 1003.8 28.9686601856632 117.583645465402
"5021" 1004 31.2516658652432 117.050046048127
"5022" 1004.2 34.4911361008105 116.91889714274
"5023" 1004.4 40.1969187587148 115.766899484791
"5024" 1004.6 46.7791166451733 114.16641548018
"5025" 1004.8 53.1543307867632 111.732615020188
"5026" 1005 59.870430470274 108.42784509579
"5027" 1005.2 66.1161511208587 104.676268418045
"5028" 1005.4 70.6861464666436 99.2014636299962
"5029" 1005.6 73.2481093345245 92.1958564349898
"5030" 1005.8 75.7747684554904 84.7215848627966
"5031" 1006 77.8652009589904 77.3081150349443
"5032" 1006.2 78.8081656112515 69.4884249151666
"5033" 1006.4 78.9795224174677 61.3389711819784
"5034" 1006.6 79.1643788454632 53.2544624201542
"5035" 1006.8 78.7103389601821 45.0844816909956
"5036" 1007 77.2213426914339 38.5499689563631
"5037" 1007.2 73.4787922601862 32.4160491047337
"5038" 1007.4 69.5141353287446 25.4721615996282
"5039" 1007.6 64.4307988714277 19.2465722733052
"5040" 1007.8 58.5742521503832 15.3079972662875
"5041" 1008 55.7222979880324 9.9701831773875
"5042" 1008.2 57.6568007943016 6.00136601931057
"5043" 1008.4 58.302062501921 7.16918853395329
"5044" 1008.6 58.3331078861463 8.51342301705633
"5045" 1008.8 56.1682475287571 9.63634915940557
"5046" 1009 52.096932527417 11.2294251645798
"5047" 1009.2 46.4150148761926 13.488509324711
"5048" 1009.4 41.9051257266935 16.5471067632546
"5049" 1009.6 35.8500678616607 20.2499686276586
"5050" 1009.8 30.2905852026836 23.950241394058
"5051" 1010 23.6737152168761 27.441671820823
"5052" 1010.2 17.5962936755897 31.1696065278773
"5053" 1010.4 12.3065461832842 35.441633927698
"5054" 1010.6 8.83641646033374 40.4436086898287
"5055" 1010.8 4.83752260639359 44.2253572282353
"5056" 1011 5.21121151558317 47.1208596596075
"5057" 1011.2 3.79643764417619 52.5059757432353
"5058" 1011.4 1.60998827360799 58.5402938464047
"5059" 1011.6 2.89526568746316 63.4986491409675
"5060" 1011.8 3.41247073467493 70.204376445911
"5061" 1012 3.26823716295828 77.0991222795704
"5062" 1012.2 4.06084017426315 83.5987452546993
"5063" 1012.4 6.14918433360382 89.7182092156348
"5064" 1012.6 9.24828706606535 95.1779576870633
"5065" 1012.8 12.7706422032 101.048270401845
"5066" 1013 17.3398375544507 106.24033554745
"5067" 1013.2 22.356782406322 111.244770436182
"5068" 1013.4 25.659390474804 114.309876286724
"5069" 1013.6 28.2456497557971 117.098134240489
"5070" 1013.8 31.1856601296691 118.629178288194
"5071" 1014 36.111552992304 120.471592418765
"5072" 1014.2 41.3921639004032 123.910220002477
"5073" 1014.4 46.2146637003142 125.533559215847
"5074" 1014.6 50.6980402755386 126.11463244602
"5075" 1014.8 56.5078137268244 127.284578547041
"5076" 1015 62.1857231611917 128.064542614387
"5077" 1015.2 67.3196728962312 128.243436500473
"5078" 1015.4 73.457824441051 128.213169100554
"5079" 1015.6 77.1755592020591 127.120786092898
"5080" 1015.8 81.4351465320504 125.320147771036
"5081" 1016 84.8894734607688 122.260952680236
"5082" 1016.2 88.0452617250018 118.605528387637
"5083" 1016.4 91.867006976779 113.394773182024
"5084" 1016.6 95.7461731996723 107.665557388012
"5085" 1016.8 98.5475630745566 101.365779138181
"5086" 1017 99.9511446741353 94.6413591521433
"5087" 1017.2 101.886894011414 87.1043668436782
"5088" 1017.4 103.658917948125 80.157760006784
"5089" 1017.6 105.291431504181 73.0010523099816
"5090" 1017.8 106.124911435025 65.5256055780239
"5091" 1018 105.740513722604 57.5649200511034
"5092" 1018.2 105.437419045296 49.9586409240853
"5093" 1018.4 103.315071195187 43.3114428101918
"5094" 1018.6 97.9569702665379 39.6103176674699
"5095" 1018.8 91.2629729132404 36.3798551300352
"5096" 1019 83.8022766826335 34.2387651328875
"5097" 1019.2 76.4943264205382 33.6177187442625
"5098" 1019.4 68.7992343316974 33.685606406177
"5099" 1019.6 60.5415001930708 34.3318608440029
"5100" 1019.8 52.2720053794417 34.6800948009946
"5101" 1020 44.1380208979298 35.4891149371468
"5102" 1020.2 35.8969507686917 36.4226645214589
"5103" 1020.4 27.9855773564866 38.312666811462
"5104" 1020.6 19.8003188420298 40.1201275140542
"5105" 1020.8 11.7375933039994 41.8614139603051
"5106" 1021 7.81465053294855 44.0552701935392
"5107" 1021.2 8.18857590942445 47.5576160545327
"5108" 1021.4 6.41078873635993 54.0177313426617
"5109" 1021.6 3.93414729526316 60.7059940734047
"5110" 1021.8 2.64217456406548 67.2575462955619
"5111" 1022 3.27353442619171 71.2831585115303
"5112" 1022.2 5.35229016665027 78.0828936373714
"5113" 1022.4 7.48999409919649 85.5531210996875
"5114" 1022.6 10.8774679030675 94.187396800094
"5115" 1022.8 12.9926881437632 100.075780982345
"5116" 1023 14.6744339408115 103.479530075436
"5117" 1023.2 18.1541560342231 105.206213689057
"5118" 1023.4 22.5212595733532 107.640715532467
"5119" 1023.6 28.5561164984194 110.058178410856
"5120" 1023.8 35.1724316977683 112.219733403568
"5121" 1024 42.2174302974371 113.545765836833
"5122" 1024.2 48.935742619162 114.003236480921
"5123" 1024.4 56.0580498361019 113.740921853081
"5124" 1024.6 63.3035320718718 112.174894209768
"5125" 1024.8 70.6831955455489 110.225864435624
"5126" 1025 77.4160171152632 107.617784588887
"5127" 1025.2 84.0876102115397 103.930131073451
"5128" 1025.4 89.8905980643789 99.3224151745085
"5129" 1025.6 94.4350938609298 93.8167537305542
"5130" 1025.8 98.3287883421965 87.4300612964208
"5131" 1026 100.765514714963 80.6442005851542
"5132" 1026.2 102.139227502977 73.8128419699589
"5133" 1026.4 101.869166277758 66.913212642292
"5134" 1026.6 101.234278367263 59.3925166537841
"5135" 1026.8 99.3338851822632 53.8245854021133
"5136" 1027 95.9318479788 50.5639877728243
"5137" 1027.2 92.5798441155735 46.9737853318185
"5138" 1027.4 89.2565845361573 41.3473576426875
"5139" 1027.6 88.6548540209725 35.6563951720387
"5140" 1027.8 89.9586121362632 32.3728158023581
"5141" 1028 89.2675600689904 32.3843119304898
"5142" 1028.2 86.2338414936632 32.571494443425
"5143" 1028.4 81.6878868663336 34.1418738219861
"5144" 1028.6 75.1163008053138 35.5401203698115
"5145" 1028.8 68.6284158573957 38.5624912416465
"5146" 1029 61.4289594464507 41.323471243125
"5147" 1029.2 54.258049338522 44.6296299590404
"5148" 1029.4 47.0313215323654 47.9452155000239
"5149" 1029.6 40.1985442172063 51.3544561648534
"5150" 1029.8 32.3532106251058 54.3784889887302
"5151" 1030 25.1364094303291 57.0983120021073
"5152" 1030.2 17.9521013265535 60.3915473807585
"5153" 1030.4 11.3892313939194 63.0298387388875
"5154" 1030.6 6.41818183295978 63.8171058405729
"5155" 1030.8 4.97725199902982 62.3206780763208
"5156" 1031 5.88521763186316 62.2909527790875
"5157" 1031.2 7.18409506091532 62.6407327518114
"5158" 1031.4 8.52783179563395 64.7060019681122
"5159" 1031.6 10.3219205171019 68.3434068480165
"5160" 1031.8 12.0257847979884 73.4229599316787
"5161" 1032 13.8922075846632 79.2173863179542
"5162" 1032.2 15.9985788697148 85.3566875686617
"5163" 1032.4 19.3199972428737 89.7759012946243
"5164" 1032.6 23.6914974363376 94.9203844469832
"5165" 1032.8 28.6036263280444 98.7957410171375
"5166" 1033 34.4388274059759 102.5233746056
"5167" 1033.2 40.5709682551938 105.892287844254
"5168" 1033.4 47.7698834292632 108.84313226129
"5169" 1033.6 54.9178139251019 110.642367828113
"5170" 1033.8 62.9054593737965 111.511798526454
"5171" 1034 70.8859426604227 111.09808382727
"5172" 1034.2 78.6245817699935 109.812112710494
"5173" 1034.4 86.5247982433666 107.912108960508
"5174" 1034.6 93.82418463757 105.589612116944
"5175" 1034.8 101.557275597241 102.548618123492
"5176" 1035 108.547560168314 99.1902728412038
"5177" 1035.2 111.986466328988 93.6828265671952
"5178" 1035.4 115.477010087102 86.6511763191456
"5179" 1035.6 119.44426817553 79.4424492827208
"5180" 1035.8 122.313816958327 72.3919521106747
"5181" 1036 123.075029029654 65.9266705003223
"5182" 1036.2 123.223939065696 59.5137607232875
"5183" 1036.4 125.406165896912 53.7132679498216
"5184" 1036.6 125.848894858692 53.9835554977753
"5185" 1036.8 125.943348924732 55.47377434395
"5186" 1037 125.900831069959 56.8539928230179
"5187" 1037.2 126.206546495372 57.4106497867353
"5188" 1037.4 125.231657137849 57.6353562261978
"5189" 1037.6 123.931172860455 56.234581581079
"5190" 1037.8 121.441792567763 53.8319824806875
"5191" 1038 118.512019740888 50.7898685388307
"5192" 1038.2 114.380776111497 48.0185636360542
"5193" 1038.4 109.587270941332 45.1858745967496
"5194" 1038.6 104.691997503117 41.6118793888538
"5195" 1038.8 99.7585942652745 38.6990073784671
"5196" 1039 94.0444574840132 35.5807464901261
"5197" 1039.2 87.6781403142632 33.4471016045304
"5198" 1039.4 81.0917143135923 32.0666145701407
"5199" 1039.6 74.6172562428086 32.0499023366148
"5200" 1039.8 67.6178860185749 33.1468154386018
"5201" 1040 60.6070393939382 35.2515484743375
"5202" 1040.2 53.3302931187076 37.2962242768875
"5203" 1040.4 45.709216120227 39.5018310991405
"5204" 1040.6 37.9427899955041 41.8179484928634
"5205" 1040.8 30.303542428945 42.8508979206034
"5206" 1041 22.4902345497283 43.8333207897131
"5207" 1041.2 14.8842422906934 44.5488017812596
"5208" 1041.4 9.77512588915971 44.5137607331978
"5209" 1041.6 10.3275025794339 42.9683702803143
"5210" 1041.8 10.6294933242984 42.610807671311
"5211" 1042 11.2031512278881 44.6134246762
"5212" 1042.2 9.61241430831634 48.6437887328768
"5213" 1042.4 8.85405409642983 53.5219900952542
"5214" 1042.6 9.46735202192607 58.2561373132133
"5215" 1042.8 10.1809700450473 63.9751610973307
"5216" 1043 9.45712148199943 69.6347344538106
"5217" 1043.2 10.10166446871 75.4738058755045
"5218" 1043.4 11.7734471228249 81.9643282317864
"5219" 1043.6 13.6268193433895 88.4362514328454
"5220" 1043.8 16.0777945270717 94.9488448379513
"5221" 1044 18.6174601377168 101.317685141393
"5222" 1044.2 21.7531281004985 108.086145364623
"5223" 1044.4 23.9017537036142 112.834167676324
"5224" 1044.6 27.0047951226691 113.781894670046
"5225" 1044.8 29.3360695347631 115.772308913
"5226" 1045 31.8833273231189 118.583479403426
"5227" 1045.2 33.1558598366132 120.298596388628
"5228" 1045.4 34.5925179011085 119.327537908434
"5229" 1045.6 38.6205677860157 119.106896526908
"5230" 1045.8 44.5085635117793 119.206541021791
"5231" 1046 50.368464545274 119.303426670507
"5232" 1046.2 57.096114070489 119.120241771758
"5233" 1046.4 63.840599711111 119.191264446474
"5234" 1046.6 71.6261525449632 119.325305227787
"5235" 1046.8 78.8619684516762 120.221495244996
"5236" 1047 85.8696342722741 120.208804525305
"5237" 1047.2 92.6757700518376 118.863704791419
"5238" 1047.4 99.419709390618 115.74224255621
"5239" 1047.6 104.567379322231 111.773001670228
"5240" 1047.8 107.818389738799 106.112695164908
"5241" 1048 110.878940482295 99.4551732689191
"5242" 1048.2 113.38834855933 92.8018471535875
"5243" 1048.4 115.9733423231 85.8001549363223
"5244" 1048.6 117.42869120823 78.7273155619974
"5245" 1048.8 118.11648609907 71.3334802896104
"5246" 1049 118.278890111798 63.9245603100968
"5247" 1049.2 117.236899600953 56.3965581247496
"5248" 1049.4 116.027783538497 48.7956678351542
"5249" 1049.6 114.766216656859 42.0370036237639
"5250" 1049.8 111.471926805547 36.4580288013307
"5251" 1050 106.582733429593 31.0379875915125
"5252" 1050.2 101.223966156182 27.1817228063294
"5253" 1050.4 94.774432042722 23.8973592046522
"5254" 1050.6 87.6549647876168 22.2652704058509
"5255" 1050.8 80.2666068927631 21.358185563401
"5256" 1051 73.2604906840632 21.6165546334075
"5257" 1051.2 65.6849413462361 22.3291354266983
"5258" 1051.4 58.152031461 23.6181175800454
"5259" 1051.6 50.6806122316049 25.7775372169761
"5260" 1051.8 42.7739100200222 28.4507739521526
"5261" 1052 35.4350058029027 30.9102231287363
"5262" 1052.2 28.2876503731508 33.3498690053482
"5263" 1052.4 20.0967422184766 35.4754901798987
"5264" 1052.6 12.2929979256495 37.7044645603193
"5265" 1052.8 11.374077396539 37.7530859880599
"5266" 1053 11.4821192018401 36.5514585879644
"5267" 1053.2 11.6191128163771 35.6465509096343
"5268" 1053.4 12.1202349088313 37.0834181716943
"5269" 1053.6 12.3942664599759 40.524445766696
"5270" 1053.8 12.9424478641597 45.0716591689565
"5271" 1054 13.4163174579194 50.8597181617937
"5272" 1054.2 13.2129609902063 56.183851858217
"5273" 1054.4 13.0699568776588 62.6042583452172
"5274" 1054.6 13.2691089706723 69.2431979462966
"5275" 1054.8 14.3710192928838 76.0152542987496
"5276" 1055 16.1272927269335 82.6079367832282
"5277" 1055.2 17.693550846439 89.7308086351842
"5278" 1055.4 20.0032594866697 95.9507220860963
"5279" 1055.6 22.8563418039728 102.460377027436
"5280" 1055.8 26.2395465215573 108.595721888623
"5281" 1056 29.8447606398389 115.28459501816
"5282" 1056.2 34.6754434641574 120.10118448332
"5283" 1056.4 39.7654273340432 122.698701816668
"5284" 1056.6 45.7927066812329 125.194314238675
"5285" 1056.8 51.2285990259632 127.235206821577
"5286" 1057 56.5616013962329 125.47612549816
"5287" 1057.2 63.8557921951987 123.648897654404
"5288" 1057.4 71.0200701592954 122.305095046758
"5289" 1057.6 77.4685811820823 119.632135347558
"5290" 1057.8 83.9026925200632 115.945114285254
"5291" 1058 89.3987113484245 111.160163328307
"5292" 1058.2 95.0656457759528 105.891374468784
"5293" 1058.4 100.169488777465 99.8496053873481
"5294" 1058.6 103.74702046743 93.2562195541542
"5295" 1058.8 106.346188717612 85.9489317020503
"5296" 1059 107.70466468762 78.2852859261375
"5297" 1059.2 107.7383372136 70.6038642249689
"5298" 1059.4 106.793106372825 63.2116258696403
"5299" 1059.6 105.736295090798 55.4276680378177
"5300" 1059.8 103.759398507332 47.3955038344392
"5301" 1060 100.931850204489 40.4892965280811
"5302" 1060.2 96.4583838836114 34.7583614199999
"5303" 1060.4 92.0825809900867 29.0230995342993
"5304" 1060.6 87.0401511735846 23.3511167227804
"5305" 1060.8 81.6462429842112 19.6215294525628
"5306" 1061 75.2177244580199 16.9062771476443
"5307" 1061.2 68.331668458078 15.3655605402949
"5308" 1061.4 61.2326688345789 15.6978903566901
"5309" 1061.6 54.0411809397632 16.4836631038018
"5310" 1061.8 46.7674260241757 17.4514035203625
"5311" 1062 39.1514769331333 18.5891406506927
"5312" 1062.2 31.3919494348995 20.9963933858226
"5313" 1062.4 24.924442498156 24.5204128537446
"5314" 1062.6 19.6720700855684 27.7577563421191
"5315" 1062.8 20.0625778466115 31.005244437056
"5316" 1063 19.4519366286038 37.5986103460743
"5317" 1063.2 18.0767737319485 43.3724949071684
"5318" 1063.4 16.3258496738587 50.2303070602133
"5319" 1063.6 14.1831643343666 57.2575667342668
"5320" 1063.8 11.7032815849083 64.9284222395972
"5321" 1064 8.92908143966742 71.8593362225577
"5322" 1064.2 7.74885595965876 78.7483145945798
"5323" 1064.4 7.57445601852983 86.4109082484208
"5324" 1064.6 8.24570600902106 93.3523238985927
"5325" 1064.8 10.6611304834567 98.8481369903714
"5326" 1065 14.1527198171069 103.007709473325
"5327" 1065.2 18.5718424521474 107.545371082845
"5328" 1065.4 23.897873683142 111.725280206584
"5329" 1065.6 30.0589641972926 115.265179335093
"5330" 1065.8 36.4450913880386 118.455385304673
"5331" 1066 43.0128992251263 121.223477779687
"5332" 1066.2 50.4150771756571 123.395354691827
"5333" 1066.4 58.1151488301069 124.835897606856
"5334" 1066.6 66.0011279403071 125.370366734063
"5335" 1066.8 73.3673533733066 124.583359512931
"5336" 1067 80.8122036458761 123.644788166307
"5337" 1067.2 87.6574838666001 120.65768167179
"5338" 1067.4 94.6966378725018 117.263547030399
"5339" 1067.6 101.092915786484 113.290175895519
"5340" 1067.8 106.968110726129 108.717051471846
"5341" 1068 111.23456961633 103.422271207954
"5342" 1068.2 114.836870475897 97.9188447487542
"5343" 1068.4 118.249132016963 91.6935182138875
"5344" 1068.6 119.199607055351 84.6280437176567
"5345" 1068.8 119.130715162634 77.3480802264493
"5346" 1069 118.315973432436 70.0716591524392
"5347" 1069.2 117.621346957918 62.581762829853
"5348" 1069.4 115.474557966863 55.3564655816542
"5349" 1069.6 113.114800923812 48.1493823404681
"5350" 1069.8 109.644957902695 41.3612551842511
"5351" 1070 104.231682833957 34.045425804664
"5352" 1070.2 99.5008216816514 28.3756375979228
"5353" 1070.4 94.1483161813329 24.2220312512363
"5354" 1070.6 88.2139138146126 20.6735924849598
"5355" 1070.8 82.0346942231112 16.8760738863432
"5356" 1071 75.0234708233785 15.0659484173875
"5357" 1071.2 67.8604503568401 13.1305375810413
"5358" 1071.4 60.3172895722505 12.1544281196597
"5359" 1071.6 52.8409326123947 12.0168704662164
"5360" 1071.8 45.1561919803042 12.7266082447094
"5361" 1072 37.9942608856232 12.3881237837675
"5362" 1072.2 35.7047042571778 12.8039257986558
"5363" 1072.4 35.753551136417 15.585324489926
"5364" 1072.6 33.2940489213002 20.9473107985542
"5365" 1072.8 29.4834033884317 26.6852951408987
"5366" 1073 26.0427507954829 32.3740510395688
"5367" 1073.2 22.4623069507206 38.4265083753343
"5368" 1073.4 17.9917224272526 44.5255059634243
"5369" 1073.6 13.3243253858514 50.7100768939463
"5370" 1073.8 9.28886060973254 57.0878124858161
"5371" 1074 5.36685506523123 62.9349707689939
"5372" 1074.2 3.16581628713414 69.5926912294359
"5373" 1074.4 2.69779954502177 75.321175929853
"5374" 1074.6 4.14759725444793 80.9522543642462
"5375" 1074.8 5.93561008036428 88.1436592826515
"5376" 1075 8.13494151918451 94.03957417691
"5377" 1075.2 11.7864385747579 99.459196241477
"5378" 1075.4 15.2731599657632 105.1986513566
"5379" 1075.6 19.8069551356917 109.509197452204
"5380" 1075.8 25.1591636802319 112.976300224075
"5381" 1076 30.8447490224468 115.628015560541
"5382" 1076.2 36.5007477590364 116.837442316929
"5383" 1076.4 43.6080223541132 118.976245308848
"5384" 1076.6 50.6122106276979 120.803077147387
"5385" 1076.8 57.9319859343158 122.361979013572
"5386" 1077 65.200936664444 123.429564656728
"5387" 1077.2 72.9451952099332 123.39758339265
"5388" 1077.4 80.5206594553894 123.03381543074
"5389" 1077.6 87.5695464179775 120.994168343888
"5390" 1077.8 93.5404401610349 116.540912634148
"5391" 1078 99.9492505945489 112.199773498371
"5392" 1078.2 105.897393687876 107.441076600726
"5393" 1078.4 109.955652682941 101.580946574726
"5394" 1078.6 114.255036834812 95.2852108104681
"5395" 1078.8 117.863455322519 88.6330964156782
"5396" 1079 119.552321182677 81.559095447784
"5397" 1079.2 121.060274238956 73.7729278996943
"5398" 1079.4 122.555463842844 66.333867168694
"5399" 1079.6 123.096457256681 58.7068378979205
"5400" 1079.8 122.462042869828 51.3875139199698
"5401" 1080 120.949325086489 45.4206822442101
"5402" 1080.2 116.419521592622 41.4503807225397
"5403" 1080.4 110.965430286859 36.9784546467527
"5404" 1080.6 104.817035131542 32.5500522335852
"5405" 1080.8 98.4544875515573 29.1310098570287
"5406" 1081 91.4648496977076 26.9489898589986
"5407" 1081.2 84.2624336159605 26.1727051543085
"5408" 1081.4 77.1509622763026 26.1727051543085
"5409" 1081.6 69.3405801005619 26.7142390577187
"5410" 1081.8 61.7900341516007 27.4741367767875
"5411" 1082 53.7049575301093 28.8686125338106
"5412" 1082.2 45.9065710868973 30.2491538108387
"5413" 1082.4 38.3386298088213 31.6923638399922
"5414" 1082.6 30.6022351146487 33.4283542754417
"5415" 1082.8 22.7327493068838 35.1261311488185
"5416" 1083 14.6176310806002 36.8882767787414
"5417" 1083.2 9.31859465276317 40.2475216450542
"5418" 1083.4 7.95984911337551 46.0692425791235
"5419" 1083.6 6.82247537714613 49.4488112202598
"5420" 1083.8 4.62855256876949 52.4529006980141
"5421" 1084 2.74056701415788 55.7549633633612
"5422" 1084.2 2.81849358466614 61.2425180950069
"5423" 1084.4 2.71202452344608 67.6191346288143
"5424" 1084.6 2.9159119344113 73.8536215727393
"5425" 1084.8 3.81167751222982 80.2492787790542
"5426" 1085 5.27450036741088 85.6162391009557
"5427" 1085.2 7.38239695848055 92.2557140528657
"5428" 1085.4 10.175148682524 97.8762877238331
"5429" 1085.6 13.2747465006947 102.910906696151
"5430" 1085.8 17.3104631974245 106.721916183791
"5431" 1086 21.3374839610651 111.68556748468
"5432" 1086.2 23.3795846326874 113.740423733312
"5433" 1086.4 25.8635328967177 115.504639426251
"5434" 1086.6 28.1641604040131 117.572220436193
"5435" 1086.8 31.8173376178198 119.721428865312
"5436" 1087 34.4112372170573 121.634885885093
"5437" 1087.2 37.2911154071732 122.821000182428
"5438" 1087.4 39.5758351668808 124.074108805123
"5439" 1087.6 42.0837564935503 125.152766857818
"5440" 1087.8 44.7621457537728 126.627683809936
"5441" 1088 50.365739652178 126.828548492345
"5442" 1088.2 56.5280395485212 127.926874763146
"5443" 1088.4 60.0844312680632 128.733361802137
"5444" 1088.6 64.997529404304 129.18379105103
"5445" 1088.8 69.3413677738908 128.1295949366
"5446" 1089 73.6937252463827 127.354181862181
"5447" 1089.2 77.2470932765965 126.244350712372
"5448" 1089.4 81.3408291457579 125.290703035719
"5449" 1089.6 85.6919229209084 123.200963451855
"5450" 1089.8 89.8332253694178 120.801107135052
"5451" 1090 93.7554801697992 117.838208583135
"5452" 1090.2 98.068333488774 113.707777938214
"5453" 1090.4 102.56781887715 108.744631644537
"5454" 1090.6 106.70659336665 103.2699461825
"5455" 1090.8 110.535987806102 97.1673563587907
"5456" 1091 113.870515951002 91.3833411992788
"5457" 1091.2 116.692143214516 83.9908667563717
"5458" 1091.4 118.505378581908 76.2418429700165
"5459" 1091.6 119.777892756897 68.7965464021542
"5460" 1091.8 120.62251195023 61.9894533357208
"5461" 1092 119.74257653678 54.8640149353381
"5462" 1092.2 118.403206905295 47.6439153045649
"5463" 1092.4 116.102897706083 40.3365066841235
"5464" 1092.6 112.661976053063 33.6272733040875
"5465" 1092.8 109.320525028089 30.0480907538294
"5466" 1093 104.397231622298 26.8762629413013
"5467" 1093.2 98.2605544994991 22.7732933428875
"5468" 1093.4 91.7792357307817 19.1732295668505
"5469" 1093.6 85.0525970981447 16.2661352304928
"5470" 1093.8 75.977491641048 15.1780230009888
"5471" 1094 67.8103933801723 15.3232183832381
"5472" 1094.2 59.5574573740605 15.398206083374
"5473" 1094.4 51.6324325777757 17.6138310373875
"5474" 1094.6 44.4020980381239 19.6771321844065
"5475" 1094.8 37.2036973206632 21.2445637708875
"5476" 1095 30.419920153461 23.7686474872941
"5477" 1095.2 23.302843258428 27.111693474415
"5478" 1095.4 17.9552612753147 31.201006112238
"5479" 1095.6 14.0981856847148 37.1934870744682
"5480" 1095.8 10.386703429679 43.3657347558182
"5481" 1096 7.90864658183016 50.1722248987844
"5482" 1096.2 5.87632217440145 57.2144321844088
"5483" 1096.4 4.08562791145879 64.7510442262027
"5484" 1096.6 1.92869172279973 70.9049710564363
"5485" 1096.8 3.0828850296227 75.4071089721122
"5486" 1097 4.05179068290601 81.2290003103161
"5487" 1097.2 4.94193156003588 85.4425198314102
"5488" 1097.4 5.88009297608338 89.5865051708313
"5489" 1097.6 8.21636660546316 94.2498937759542
"5490" 1097.8 10.7807872098817 99.4698135711143
"5491" 1098 13.6281959722954 104.091843801855
"5492" 1098.2 17.3209305814366 107.192704172183
"5493" 1098.4 21.9830097497247 110.734041024118
"5494" 1098.6 26.4598975413112 115.51499576732
"5495" 1098.8 31.1622568906346 118.919463924745
"5496" 1099 36.2937226421758 122.534029441897
"5497" 1099.2 41.4908292118856 124.063326948898
"5498" 1099.4 46.1646969526127 126.181459464412
"5499" 1099.6 50.0891387856509 126.67620657451
"5500" 1099.8 55.1369395634546 126.669983456951
"5501" 1100 61.6076978831466 127.131349683907
"5502" 1100.2 67.7612744832337 127.450053276623
"5503" 1100.4 74.0313168320842 126.537824528666
"5504" 1100.6 79.8599636198438 124.791335345307
"5505" 1100.8 84.5802950793599 122.580430749242
"5506" 1101 90.0746361412421 118.837855052856
"5507" 1101.2 96.1611720209227 114.879250055887
"5508" 1101.4 101.921087132368 110.763749129161
"5509" 1101.6 107.398220332926 105.879860443877
"5510" 1101.8 113.0353866438 100.65804206373
"5511" 1102 116.015549621315 95.5888892710628
"5512" 1102.2 118.656592663295 88.8579714271133
"5513" 1102.4 120.309474961701 81.6890978637937
"5514" 1102.6 121.228342608578 74.4509995268005
"5515" 1102.8 121.897478245457 67.2749399428552
"5516" 1103 122.683382781963 59.5562254336208
"5517" 1103.2 122.251881741134 52.1473824425228
"5518" 1103.4 121.350601539472 44.5072920656897
"5519" 1103.6 117.946220860809 39.6978931783534
"5520" 1103.8 112.332005161465 34.9601880769774
"5521" 1104 106.384999206608 31.0978408685772
"5522" 1104.2 99.7390077604608 28.8571037616898
"5523" 1104.4 92.9042215730132 28.10951500515
"5524" 1104.6 85.7007041623037 29.1412783505767
"5525" 1104.8 78.3126128743401 30.4463398485029
"5526" 1105 71.5247982417632 33.2133977370338
"5527" 1105.2 64.5590360611891 36.5035496839986
"5528" 1105.4 57.0653868847817 38.5796021891838
"5529" 1105.6 49.508633975539 40.415184035853
"5530" 1105.8 41.6973626771942 43.0157814686806
"5531" 1106 34.2052991843298 46.1203910841542
"5532" 1106.2 26.4813928901986 49.4726375076294
"5533" 1106.4 19.3165497210823 51.9939833268343
"5534" 1106.6 11.4703731818842 53.557079355898
"5535" 1106.8 6.17778979197245 54.0278139239224
"5536" 1107 5.93440427900433 53.694097068311
"5537" 1107.2 6.2333351107518 56.1404220408307
"5538" 1107.4 5.65717044966315 60.9533144035875
"5539" 1107.6 4.7280893369965 66.4524943917542
"5540" 1107.8 4.05220202342225 72.4005456702852
"5541" 1108 3.31335218816316 78.4275427057541
"5542" 1108.2 4.5946584846564 81.3416715240897
"5543" 1108.4 7.13381638830571 84.9836422289832
"5544" 1108.6 10.9222597790526 89.8885445262454
"5545" 1108.8 14.3462334938958 95.7584309448773
"5546" 1109 17.3795957802947 101.985623007835
"5547" 1109.2 19.8080982293368 108.036173734909
"5548" 1109.4 22.9841492830813 112.651782977494
"5549" 1109.6 27.2836448949632 114.642296972227
"5550" 1109.8 33.1091802758554 117.424659003441
"5551" 1110 39.1260331898611 119.709720301434
"5552" 1110.2 45.9117212039298 121.241235749463
"5553" 1110.4 53.43062908671 121.612165404909
"5554" 1110.6 60.6580044838995 121.46321037166
"5555" 1110.8 68.0220735397263 121.967727702898
"5556" 1111 74.8230361917298 120.862527741854
"5557" 1111.2 81.4773068207351 118.761192564562
"5558" 1111.4 87.6740969245078 115.497247116909
"5559" 1111.6 93.2929383608541 110.883706856342
"5560" 1111.8 98.4247593582302 105.383487522118
"5561" 1112 103.409900910091 99.7632774775771
"5562" 1112.2 107.190267195758 93.3267396012021
"5563" 1112.4 110.941431672383 86.6559111641266
"5564" 1112.6 114.114721065596 79.6292940081875
"5565" 1112.8 116.44716945334 72.4066067546897
"5566" 1113 117.46407303916 64.9890726156461
"5567" 1113.2 117.833924899877 57.5171472519784
"5568" 1113.4 118.020373077016 49.8953606933145
"5569" 1113.6 116.838617964097 44.0396202778208
"5570" 1113.8 113.067393265863 39.8228745417208
"5571" 1114 107.925965885354 34.3733975667852
"5572" 1114.2 101.913812900081 29.5179439829898
"5573" 1114.4 96.1750093991965 25.6184289352208
"5574" 1114.6 89.7052263782631 22.5468148877764
"5575" 1114.8 82.6291944696706 20.8057617641097
"5576" 1115 75.3626052582242 19.209566613355
"5577" 1115.2 68.1111290020409 18.7957654749986
"5578" 1115.4 60.5127901643578 18.5021468697659
"5579" 1115.6 52.920436240917 19.024966026926
"5580" 1115.8 45.5867488191778 20.5361281155704
"5581" 1116 38.1695442099808 21.815589228664
"5582" 1116.2 31.1344904025193 24.5723470465216
"5583" 1116.4 23.8551628262063 26.9295268667625
"5584" 1116.6 17.6183260238483 29.8192729925577
"5585" 1116.8 14.3229633732632 33.8360352994036
"5586" 1117 12.3707412832177 39.2549090410125
"5587" 1117.2 8.64865806532377 45.3297753863118
"5588" 1117.4 4.75312626308458 51.2458816213875
"5589" 1117.6 1.58473964204257 56.4896488665199
"5590" 1117.8 1.30385185214376 58.669917210783
"5591" 1118 1.86601987609415 62.8109361475917
"5592" 1118.2 1.7896385629217 67.5352409327899
"5593" 1118.4 2.06542733001315 73.2083402736716
"5594" 1118.6 2.92060426326315 78.9628909160254
"5595" 1118.8 3.89428886142045 84.3347179052246
"5596" 1119 6.24735997363395 89.5092098553931
"5597" 1119.2 9.00586328302106 94.9534669766349
"5598" 1119.4 11.5287588880654 100.263923378525
"5599" 1119.6 15.0118559028257 105.065920902294
"5600" 1119.8 18.5158308635368 109.391915486919
"5601" 1120 22.1502078039819 113.05592155595
"5602" 1120.2 26.4550734663032 115.475454588967
"5603" 1120.4 30.7119542007032 118.781332288418
"5604" 1120.6 33.3921612518389 120.654450661221
"5605" 1120.8 37.2844150518198 121.793993351918
"5606" 1121 42.2606627818389 124.032325346827
"5607" 1121.2 47.4044232013785 126.054410220436
"5608" 1121.4 49.5752569550132 127.284890532668
"5609" 1121.6 52.7297214843721 126.689064397996
"5610" 1121.8 58.0886140848376 126.747233089579
"5611" 1122 64.0499183807631 127.033446366606
"5612" 1122.2 70.3845623307632 126.505238450948
"5613" 1122.4 77.2163798513844 126.190304717403
"5614" 1122.6 83.2287414876436 124.633209390279
"5615" 1122.8 89.8801176351436 122.248723590474
"5616" 1123 96.7717238739759 119.306873736494
"5617" 1123.2 101.545251797536 115.805752826797
"5618" 1123.4 103.800830883779 112.471090031178
"5619" 1123.6 107.850313869568 107.122958964266
"5620" 1123.8 111.234842074134 101.063151074533
"5621" 1124 114.406250916199 94.7345394055004
"5622" 1124.2 117.280586800608 87.6432634283013
"5623" 1124.4 118.927594227608 80.6321933222323
"5624" 1124.6 120.403338014611 73.0581902196291
"5625" 1124.8 120.356064058193 65.8043644058991
"5626" 1125 119.85957127207 58.5811777779443
"5627" 1125.2 118.942673357812 51.0301334963069
"5628" 1125.4 116.734938585589 44.2227433769886
"5629" 1125.6 113.292878120173 38.2194738779549
"5630" 1125.8 109.602188521702 31.6240782734607
"5631" 1126 104.349175702677 27.1003008958185
"5632" 1126.2 97.8800071439827 24.1808431317412
"5633" 1126.4 91.3268952294632 22.367224550325
"5634" 1126.6 83.7773332503158 21.7122343307428
"5635" 1126.8 76.6163711517047 22.0535992261992
"5636" 1127 69.1776892561333 23.7411578446407
"5637" 1127.2 62.4979306130132 26.54256719385
"5638" 1127.4 55.57294363948 29.5190428096947
"5639" 1127.6 48.534460222298 32.9988943462945
"5640" 1127.8 41.6118008319121 36.6091091235152
"5641" 1128 35.0229450550374 41.0112015163714
"5642" 1128.2 28.4365500938632 45.3645192402208
"5643" 1128.4 21.6964889310631 49.2887054719717
"5644" 1128.6 14.8110643597263 53.5248955754349
"5645" 1128.8 8.16488077591208 57.4258522316003
"5646" 1129 4.80125310348394 58.4105606382122
"5647" 1129.2 5.20107608526315 60.2352993971641
"5648" 1129.4 5.6971787272421 65.2679524719296
"5649" 1129.6 5.69683082917619 71.2481449072027
"5650" 1129.8 6.80814771344793 77.4627629498983
"5651" 1130 7.57656756651315 84.0657946202625
"5652" 1130.2 8.56456767935994 91.0031242136294
"5653" 1130.4 9.80002759296316 96.6279175546208
"5654" 1130.6 13.4107746444631 100.633904228382
"5655" 1130.8 16.4634062237368 105.135610520666
"5656" 1131 19.740043745051 110.165667208887
"5657" 1131.2 24.1974063625232 112.112249530567
"5658" 1131.4 29.3226324112329 113.979770282463
"5659" 1131.6 35.822361021748 116.184074791584
"5660" 1131.8 42.5528040329684 117.948778117561
"5661" 1132 49.3065454455212 119.625708807662
"5662" 1132.2 56.4874317417312 120.046843901664
"5663" 1132.4 63.8240745529805 118.800773740583
"5664" 1132.6 70.9969112459298 118.195743932921
"5665" 1132.8 78.0415632053256 117.25992787895
"5666" 1133 85.3512144366298 114.875003584854
"5667" 1133.2 91.8011672678066 111.597466463822
"5668" 1133.4 97.891221108489 107.120536529178
"5669" 1133.6 103.509415752253 101.88102572133
"5670" 1133.8 109.454167440644 96.8294402995288
"5671" 1134 114.683727680053 91.7230200126454
"5672" 1134.2 117.261623675483 84.7876363652831
"5673" 1134.4 118.996620003063 77.0092213806208
"5674" 1134.6 120.609551414332 69.2589724546806
"5675" 1134.8 121.790197985013 61.9035588080011
"5676" 1135 122.79057349869 54.2582518313819
"5677" 1135.2 121.397725479415 49.4886734448766
"5678" 1135.4 117.146628550361 46.6472304360505
"5679" 1135.6 111.977834506463 42.5873271844208
"5680" 1135.8 108.62469630893 38.7570103123542
"5681" 1136 104.046309442459 32.764039594681
"5682" 1136.2 98.86022657782 28.1716196440125
"5683" 1136.4 93.3605505538557 24.1557555792949
"5684" 1136.6 88.4846486415558 21.1047409441802
"5685" 1136.8 81.8296802874257 18.2348774260125
"5686" 1137 73.8916515721723 16.7774968397187
"5687" 1137.2 66.5647720289132 16.749143373225
"5688" 1137.4 60.4357471973983 17.1335207326713
"5689" 1137.6 52.6030455565199 17.381422825428
"5690" 1137.8 45.2088773751917 19.0242660591732
"5691" 1138 37.1368401146367 21.8155350568152
"5692" 1138.2 31.7931661351337 24.796611894064
"5693" 1138.4 25.1573398010047 28.4459106592133
"5694" 1138.6 19.2874956730467 32.3711934392586
"5695" 1138.8 13.6330380213175 37.1092872368331
"5696" 1139 9.98679741781155 42.2276099930165
"5697" 1139.2 8.34498741957836 48.4085927690071
"5698" 1139.4 5.15930920207634 55.1790004240743
"5699" 1139.6 2.13669207445065 62.1810753411
"5700" 1139.8 1.86013794274463 65.9882135587764
"5701" 1140 3.84870326058874 69.72839990612
"5702" 1140.2 6.17192912542619 75.4147638221918
"5703" 1140.4 8.56748687012031 81.373193667382
"5704" 1140.6 11.0344569053066 88.0807868249853
"5705" 1140.8 12.8744414566965 94.0970208187542
"5706" 1141 14.3836142195929 101.112552367611
"5707" 1141.2 17.6092998709601 107.436344462918
"5708" 1141.4 21.6874573594909 110.440636719363
"5709" 1141.6 27.1151049741117 113.026244514069
"5710" 1141.8 32.8082462498569 116.101437500169
"5711" 1142 38.7401364168995 118.237822600433
"5712" 1142.2 45.3512011938086 120.341755976039
"5713" 1142.4 51.896999942142 121.696766278494
"5714" 1142.6 59.0257538979194 122.168582989044
"5715" 1142.8 65.9714270455965 122.068525515321
"5716" 1143 72.9817663502631 121.734646730325
"5717" 1143.2 80.2277816556503 120.792803427146
"5718" 1143.4 87.2715445630539 118.532202695957
"5719" 1143.6 93.7757459745212 115.405264532275
"5720" 1143.8 99.853050566861 111.219438227268
"5721" 1144 104.69814521289 105.841266432415
"5722" 1144.2 109.391143300327 99.6651381983769
"5723" 1144.4 113.614375999981 93.3939529189744
"5724" 1144.6 117.047477601578 86.5354406272027
"5725" 1144.8 119.768268026554 79.3496194508294
"5726" 1145 120.998367491263 71.8497590751208
"5727" 1145.2 122.011910523263 64.5497825087496
"5728" 1145.4 121.67220654001 57.4930938146567
"5729" 1145.6 120.606364818593 50.3533733271463
"5730" 1145.8 120.333229876513 43.4611902592089
"5731" 1146 121.479800431463 40.3876551891542
"5732" 1146.2 119.788520108285 41.2776408545139
"5733" 1146.4 115.248788409454 40.8217494977077
"5734" 1146.6 110.574601653539 41.1268340090254
"5735" 1146.8 104.506449621436 40.5865071775427
"5736" 1147 98.1906682623455 39.4454382045816
"5737" 1147.2 91.5901692121656 38.852918414229
"5738" 1147.4 85.1907902468074 38.7330365644951
"5739" 1147.6 78.5309144504632 38.3255688553675
"5740" 1147.8 71.5540350599939 38.1389854511952
"5741" 1148 64.3179225478785 38.962147528426
"5742" 1148.2 56.9660389566769 40.8237238352668
"5743" 1148.4 49.3324289369298 43.6192196455208
"5744" 1148.6 42.3643205919298 46.9866711749542
"5745" 1148.8 35.8607528032632 50.4178197698875
"5746" 1149 29.1244348391609 54.3163697106034
"5747" 1149.2 22.3127884843922 58.3737887252423
"5748" 1149.4 15.6208914847206 62.1868690635471
"5749" 1149.6 9.66599986307367 65.9518578067717
"5750" 1149.8 4.00362403535994 69.7981656342746
"5751" 1150 3.95342664641532 70.1680642313331
"5752" 1150.2 4.92427968657836 70.1306768233223
"5753" 1150.4 5.62381661008968 70.2536059426324
"5754" 1150.6 7.58156860121052 70.5501154404454
"5755" 1150.8 10.9702697121474 72.9116003319296
"5756" 1151 15.3170151931093 75.1826788620853
"5757" 1151.2 20.371526628747 77.6390689229197
"5758" 1151.4 26.1388146268126 79.7394689324699
"5759" 1151.6 31.8024938081986 81.9827978412101
"5760" 1151.8 37.9177326926452 84.0899494063369
"5761" 1152 44.4485144309336 84.6130103193307
"5762" 1152.2 50.8234697515245 83.2189131812284
"5763" 1152.4 57.3871541093081 81.5735574704044
"5764" 1152.6 64.0743931414791 79.2450848903761
"5765" 1152.8 70.1109892458895 75.7244539027117
"5766" 1153 76.2800043002298 72.2064626419208
"5767" 1153.2 82.7759897120472 68.7741559185239
"5768" 1153.4 88.9423149112414 65.0542976467353
"5769" 1153.6 95.2543744784632 61.0339973532208
"5770" 1153.8 100.843061894747 56.5439375419315
"5771" 1154 105.971490364654 50.9883239217571
"5772" 1154.2 110.627836983428 44.9556322355679
"5773" 1154.4 114.477727612518 38.9306638724832
"5774" 1154.6 114.538521166722 34.661413896911
"5775" 1154.8 111.655789381779 31.8840284534359
"5776" 1155 108.1678341089 26.8122663598193
"5777" 1155.2 103.958871380483 22.2399179152941
"5778" 1155.4 99.1252145580279 17.4182435774404
"5779" 1155.6 93.6403377284078 13.8311462681164
"5780" 1155.8 87.3262156503742 11.6805673435912
"5781" 1156 81.0291697277568 9.36304532521661
"5782" 1156.2 74.1642332209298 8.79768534207268
"5783" 1156.4 67.2566178722091 9.59833003825236
"5784" 1156.6 60.7024292596528 12.1615276775109
"5785" 1156.8 54.7989326527695 15.9036857725078
"5786" 1157 49.0837355077817 20.5887199112949
"5787" 1157.2 43.9416214951427 25.3979194152971
"5788" 1157.4 38.4208227030563 30.474048916784
"5789" 1157.6 33.1681810671533 36.2462726477666
"5790" 1157.8 29.1143569965131 42.5284832286732
"5791" 1158 24.901107012016 49.4272946164942
"5792" 1158.2 21.4651003982082 56.027361340404
"5793" 1158.4 18.4995093048427 62.7591262105125
"5794" 1158.6 15.3702911729965 69.2424258606542
"5795" 1158.8 14.1847529598086 75.818472298592
"5796" 1159 13.3706784366038 82.5701385245798
"5797" 1159.2 11.2423259996842 89.2850986425612
"5798" 1159.4 9.47898244639081 93.6112064624513
"5799" 1159.6 11.1134104385965 94.1719131260693
"5800" 1159.8 13.414775472221 96.9569073104664
"5801" 1160 16.2799640148376 101.645168255728
"5802" 1160.2 19.4596697049958 106.403125696284
"5803" 1160.4 23.5922280919366 110.854635468377
"5804" 1160.6 27.9356827120301 114.882960564557
"5805" 1160.8 32.2015643568514 119.345538413299
"5806" 1161 35.3176041239859 121.448246434581
"5807" 1161.2 38.3349902049102 122.942549170946
"5808" 1161.4 41.4445747440316 123.826341024645
"5809" 1161.6 44.1371318250947 125.057370627361
"5810" 1161.8 45.6756501393932 126.199492536547
"5811" 1162 46.7024285338589 125.499041657122
"5812" 1162.2 48.86968544271 124.145140201068
"5813" 1162.4 53.1349934526 121.891291224298
"5814" 1162.6 57.5793287010497 120.019388532528
"5815" 1162.8 62.8560816363401 117.71831926103
"5816" 1163 69.0974778554677 114.753303585467
"5817" 1163.2 75.4743110349371 111.119738472572
"5818" 1163.4 81.2088018297474 108.160885884203
"5819" 1163.6 87.2402236238066 104.115830705203
"5820" 1163.8 92.9871110629972 99.2382323338556
"5821" 1164 98.0922949680631 93.8471495232138
"5822" 1164.2 102.622331118505 88.1642808045359
"5823" 1164.4 106.792417575005 82.3814181865972
"5824" 1164.6 110.834633442976 75.7177520838024
"5825" 1164.8 114.051374626097 69.0768134903542
"5826" 1165 116.502243459775 62.7246853553293
"5827" 1165.2 118.141647413166 54.4368991285327
"5828" 1165.4 118.616541366063 47.1967597418664
"5829" 1165.6 116.944195363263 42.2732813493648
"5830" 1165.8 112.554900135973 38.5167422416294
"5831" 1166 107.460115491769 33.8655752667816
"5832" 1166.2 101.878427703866 29.155278845273
"5833" 1166.4 96.4780786391573 25.2372457118757
"5834" 1166.6 90.804739578156 21.6494951158518
"5835" 1166.8 84.3256518238016 19.2552554175798
"5836" 1167 77.329416919491 17.6501141759634
"5837" 1167.2 69.6219370136658 17.9041903879135
"5838" 1167.4 62.4240264335965 19.5837217667393
"5839" 1167.6 55.0217838232232 22.1567057488475
"5840" 1167.8 47.6009595905965 25.146598820406
"5841" 1168 41.6230944377804 28.5236008421634
"5842" 1168.2 35.8476466433666 33.0790392506806
"5843" 1168.4 29.7082298668256 37.558974672075
"5844" 1168.6 23.5993881290544 42.2561957728545
"5845" 1168.8 17.488937551678 46.5905748130364
"5846" 1169 12.3829786635756 51.4887266836063
"5847" 1169.2 7.29738609345903 56.2832031621143
"5848" 1169.4 2.87730416537707 57.8566694699255
"5849" 1169.6 4.01740261574887 58.4363703582589
"5850" 1169.8 4.7220186365444 62.146041955075
"5851" 1170 4.0565210988427 68.174824438592
"5852" 1170.2 3.3827453332518 74.4764909413534
"5853" 1170.4 3.34986954740433 79.0620154366169
"5854" 1170.6 4.50138586714953 80.4654627589329
"5855" 1170.8 7.15348003111579 83.7213275949928
"5856" 1171 11.2904210567738 87.5410116459726
"5857" 1171.2 15.7022178085621 91.8773860318256
"5858" 1171.4 20.7559964739759 94.7333590206215
"5859" 1171.6 26.5018272255212 96.1564222869843
"5860" 1171.8 32.1910280322287 95.699843988784
"5861" 1172 38.4061279177177 94.4151201034329
"5862" 1172.2 44.0715901748587 91.4458869255392
"5863" 1172.4 49.3934802155784 87.3953510114527
"5864" 1172.6 53.9096152577247 82.2845516814589
"5865" 1172.8 58.1755918911298 76.7204613503542
"5866" 1173 60.7010981802294 70.6276819675167
"5867" 1173.2 60.8192499662631 64.0899399004232
"5868" 1173.4 59.4780529368494 56.7348115070599
"5869" 1173.6 57.6605661421041 49.7084660859102
"5870" 1173.8 54.4234953334514 42.9839975374169
"5871" 1174 50.0920711992266 37.1797052546314
"5872" 1174.2 44.694304573539 32.0554933016116
"5873" 1174.4 39.181033254129 27.6531099949729
"5874" 1174.6 32.27009120819 23.0342959527412
"5875" 1174.8 26.343522675974 20.3927114491405
"5876" 1175 24.2315250494725 21.9822646690038
"5877" 1175.2 21.182264892769 24.571798721711
"5878" 1175.4 17.1173443382491 25.9922380050565
"5879" 1175.6 16.2391931681381 24.4878060225958
"5880" 1175.8 16.6091080107408 23.4749117658576
"5881" 1176 17.0921077285489 23.3138084415589
"5882" 1176.2 17.7329646657843 22.3534309956481
"5883" 1176.4 18.7572141382631 22.1575550430542
"5884" 1176.6 20.0947289608489 20.0488788556446
"5885" 1176.8 22.2503178021203 17.3080851229875
"5886" 1177 23.8882757377632 15.2686208985239
"5887" 1177.2 24.5916396522114 14.8067672543185
"5888" 1177.4 24.3598547873743 15.0659484173875
"5889" 1177.6 24.0377733349832 15.6494135373675
"5890" 1177.8 24.0981108186069 16.0134422667
"5891" 1178 23.955241973806 16.1942964348161
"5892" 1178.2 24.1416614957631 16.1434904420958
"5893" 1178.4 23.8986758994721 16.3674600990218
"5894" 1178.6 22.6232100783367 17.023696459961
"5895" 1178.8 20.2201209754663 18.1035022284187
"5896" 1179 17.2482114544596 21.0193491464411
"5897" 1179.2 14.2545492186032 24.9288020394075
"5898" 1179.4 10.7156715820995 29.4580108349966
"5899" 1179.6 8.5930986381122 34.2531871099818
"5900" 1179.8 6.12751776295065 39.7485612986375
"5901" 1180 3.80355617383239 44.8575559291644
"5902" 1180.2 3.49072221876315 50.1861940771602
"5903" 1180.4 3.49072221876315 55.9594644683875
"5904" 1180.6 4.50093122763157 61.9369311939927
"5905" 1180.8 6.60817572011421 66.6470189052598
"5906" 1181 8.42561419916639 72.0953694803714
"5907" 1181.2 9.44823387778642 77.8608857106549
"5908" 1181.4 10.1623153150397 84.2558693742279
"5909" 1181.6 11.9553901969506 89.3247835906062
"5910" 1181.8 14.7316500797148 95.1290502627907
"5911" 1182 17.2736813938438 101.21931162221
"5912" 1182.2 20.144167761 106.84939683033
"5913" 1182.4 23.1007794740842 112.86776377694
"5914" 1182.6 26.1505589781246 113.581343513323
"5915" 1182.8 30.9856108193432 115.953182580218
"5916" 1183 36.3552637180696 116.843585366146
"5917" 1183.2 42.787992477618 117.644935545017
"5918" 1183.4 49.4439376506564 118.417657829281
"5919" 1183.6 56.4803453885518 119.146296773609
"5920" 1183.8 63.1799606116298 118.658609275554
"5921" 1184 70.3906926313599 117.562745783081
"5922" 1184.2 78.1592820053965 115.877170748721
"5923" 1184.4 85.6913656208541 113.606756406467
"5924" 1184.6 92.949120972439 110.557649150426
"5925" 1184.8 100.869858400701 107.703668272708
"5926" 1185 107.518245165663 103.715277709254
"5927" 1185.2 112.943367605368 99.2540246410243
"5928" 1185.4 115.343013020157 93.0704590340577
"5929" 1185.6 117.090039491414 86.1755747490619
"5930" 1185.8 118.473051004229 78.8853981668313
"5931" 1186 120.834663209409 71.2503386752133
"5932" 1186.2 123.025453555263 63.9577891703761
"5933" 1186.4 123.681193621296 56.3549462486897
"5934" 1186.6 123.725143773377 48.9527872633875
"5935" 1186.8 121.539303379128 43.239375197247
"5936" 1187 117.117709523633 38.0979764708984
"5937" 1187.2 112.4893201761 32.1456499340154
"5938" 1187.4 107.689722504217 26.4262459829573
"5939" 1187.6 102.069881962465 21.5838043219774
"5940" 1187.8 96.2697944420039 16.6253469468505
"5941" 1188 90.3298517351934 12.1477340212247
"5942" 1188.2 83.6993424307315 9.02440269850775
"5943" 1188.4 76.7192062807631 7.67218904511827
"5944" 1188.6 69.6530411184549 6.23474293895599
"5945" 1188.8 61.9933896054463 5.9572680508875
"5946" 1189 54.4335997922502 6.82090099091347
"5947" 1189.2 46.1134913445594 9.19402263851712
"5948" 1189.4 38.7682741909467 12.0286465725964
"5949" 1189.6 31.9315380353727 15.4542387481752
"5950" 1189.8 25.3927536758882 19.1990193719898
"5951" 1190 18.9871382520039 22.6883639222208
"5952" 1190.2 14.248018289911 27.0418938731551
"5953" 1190.4 12.0665471611999 32.9374098959634
"5954" 1190.6 9.64128886809845 39.2790764570404
"5955" 1190.8 6.43401410284852 45.2055355076314
"5956" 1191 2.67228622042316 51.4777389398075
"5957" 1191.2 3.30932105110408 57.2739402746148
"5958" 1191.4 3.354979848406 63.7578052017446
"5959" 1191.6 3.3097323916203 71.0192706687446
"5960" 1191.8 4.10889609388384 78.1326326139909
"5961" 1192 4.49103907108734 84.0946682900633
"5962" 1192.2 5.98806243952198 87.4835168729581
"5963" 1192.4 8.3248473831069 91.5701051494812
"5964" 1192.6 10.4511733018456 97.5298493362941
"5965" 1192.8 13.1552991070157 100.963082921083
"5966" 1193 17.1362905392926 105.819279210064
"5967" 1193.2 21.5444574762632 111.097849263609
"5968" 1193.4 24.6157999974753 114.821343632706
"5969" 1193.6 28.7659515792632 117.144764241197
"5970" 1193.8 34.0637823766305 119.293846677071
"5971" 1194 39.8227846556268 120.916959779645
"5972" 1194.2 46.2495688812632 122.643587092624
"5973" 1194.4 53.3468788751443 124.547329403561
"5974" 1194.6 60.6811547281532 126.386761909117
"5975" 1194.8 67.5378117314147 127.522152450584
"5976" 1195 75.1682402297793 127.569349298726
"5977" 1195.2 79.0303717383972 125.206054716228
"5978" 1195.4 83.1599021350946 120.895402107494
"5979" 1195.6 88.0112429399485 116.214741339292
"5980" 1195.8 92.4924697162632 110.934141482984
"5981" 1196 97.62497100757 105.498409500433
"5982" 1196.2 102.687203086008 99.9619394184726
"5983" 1196.4 107.361990614896 94.1394855290875
"5984" 1196.6 112.132478185572 88.2840835326916
"5985" 1196.8 116.741486756863 82.0370430840875
"5986" 1197 120.301556656763 75.0643376473542
"5987" 1197.2 122.518682039263 67.8883873211633
"5988" 1197.4 122.904722694098 60.7127643091698
"5989" 1197.6 121.817648108796 54.0655383875208
"5990" 1197.8 120.213735456547 46.8898709375352
"5991" 1198 117.203150039021 40.4166805186348
"5992" 1198.2 113.13114839207 34.320954894823
"5993" 1198.4 108.975355625713 28.2011421603257
"5994" 1198.6 104.574747276897 22.2679632899208
"5995" 1198.8 99.4562093412976 16.8999846136806
"5996" 1199 94.3430906987988 11.8810951423875
"5997" 1199.2 88.8002772425489 7.39955160542321
"5998" 1199.4 82.0256887896477 4.69802606369519
"5999" 1199.6 75.3920983732382 3.2103321012
"6000" 1199.8 68.8408182777426 4.85783924910667
"6001" 1200 61.6866089071093 6.0846621818875
"6002" 1200.2 54.843294946419 7.62497303852386
"6003" 1200.4 47.5918719157315 9.91938678338117
"6004" 1200.6 40.5483893262632 12.7156073296343
"6005" 1200.8 33.3168931538684 16.3415659659533
"6006" 1201 26.7650778350562 20.3176616453358
"6007" 1201.2 20.8462695452523 24.7215927158984
"6008" 1201.4 15.6762103885159 29.7155735146348
"6009" 1201.6 11.5230507473632 35.6443470449208
"6010" 1201.8 7.76088280915472 42.3060368501887
"6011" 1202 4.75331221153712 48.5103980550519
"6012" 1202.2 2.40176675878695 55.3133942326018
"6013" 1202.4 1.77423805166639 60.8682479999843
"6014" 1202.6 2.74518335387854 67.542530840849
"6015" 1202.8 3.71695950269172 75.2096276205661
"6016" 1203 4.58945529009075 82.7627503406806
"6017" 1203.2 5.51918537927402 86.5354406272027
"6018" 1203.4 7.70959508946314 88.3437230640138
"6019" 1203.6 10.3263789175359 92.2571407328572
"6020" 1203.8 13.7606021246407 97.1818653677854
"6021" 1204 17.3403223486305 101.920147076918
"6022" 1204.2 21.1564605343256 106.68621500595
"6023" 1204.4 24.7827274635031 112.314806198857
"6024" 1204.6 29.0254283410612 116.665217777022
"6025" 1204.8 34.0274323189102 118.457526382505
"6026" 1205 39.988067211923 120.596225852207
"6027" 1205.2 46.1497502493238 123.090380863069
"6028" 1205.4 52.7940479121069 124.413904547919
"6029" 1205.6 59.8402595376268 125.877610032221
"6030" 1205.8 66.2801048848095 126.033459896949
"6031" 1206 72.7995563669823 124.44239824927
"6032" 1206.2 79.5003193181664 122.074963713339
"6033" 1206.4 85.9111789911887 119.180834862207
"6034" 1206.6 92.2549205681381 115.878497770919
"6035" 1206.8 97.9778537081313 112.208173111404
"6036" 1207 102.987544337941 106.421923552726
"6037" 1207.2 106.765605930637 100.654505384558
"6038" 1207.4 110.280149927863 94.1861967104542
"6039" 1207.6 113.346405538024 87.2405142712057
"6040" 1207.8 116.223356568953 80.2412251270944
"6041" 1208 118.679887805563 73.2510945161208
"6042" 1208.2 120.002299339125 66.7066969336116
"6043" 1208.4 120.998367491263 59.6559490114359
"6044" 1208.6 120.53382693493 52.2522952562875
"6045" 1208.8 118.707931060802 45.3134661615055
"6046" 1209 115.384562335573 39.5585683274047
"6047" 1209.2 111.509070854163 33.3682385710542
"6048" 1209.4 107.128977814362 27.0444965701512
"6049" 1209.6 102.509748250229 21.1457975344942
"6050" 1209.8 98.6479961476769 16.460694506784
"6051" 1210 93.6938677067804 11.1233197079909
"6052" 1210.2 88.5797221973794 7.07715134200378
"6053" 1210.4 84.61129889847 5.68490818461164
"6054" 1210.6 79.0352562400166 7.52264524961352
"6055" 1210.8 72.9671479411478 9.37731049081057
"6056" 1211 66.8201663325558 11.5921279671924
"6057" 1211.2 60.4265020413632 14.2936214982
"6058" 1211.4 53.7178672940034 16.2067049540693
"6059" 1211.6 47.6285721411478 19.0592644468106
"6060" 1211.8 41.1528517369138 22.4417616284779
"6061" 1212 34.7057851621469 25.9596279449922
"6062" 1212.2 28.3225265027632 29.7247664244542
"6063" 1212.4 22.5714784741142 33.5028607378556
"6064" 1212.6 16.8217782420504 37.9711421198449
"6065" 1212.8 11.8505326436874 42.7201259149178
"6066" 1213 8.29074758603737 48.4781413882101
"6067" 1213.2 4.38333113899044 54.8997769241602
"6068" 1213.4 0.67708453097149 61.5011091668875
"6069" 1213.6 2.35048630776315 63.5058904915717
"6070" 1213.8 4.39736813410689 68.9815332965437
"6071" 1214 5.8543362426069 75.0845083847625
"6072" 1214.2 7.92772717678489 81.7290816195831
"6073" 1214.4 9.76201972926316 88.8583211707811
"6074" 1214.6 11.8127736937357 95.3795483998545
"6075" 1214.8 13.530111162747 101.860391765307
"6076" 1215 16.9404121311601 106.159975460949
"6077" 1215.2 20.2928853988692 110.331665622009
"6078" 1215.4 24.3114299536232 113.503393441088
"6079" 1215.6 28.9373595920279 115.992075259035
"6080" 1215.8 33.8560243061455 119.274347575387
"6081" 1216 39.7092058010057 122.443434250016
"6082" 1216.2 46.0215216990632 125.431305926617
"6083" 1216.4 50.4608401792231 127.162592166907
"6084" 1216.6 55.8141851310434 126.710105012822
"6085" 1216.8 62.435961270024 126.623050327746
"6086" 1217 69.8516259810566 125.875302167529
"6087" 1217.2 76.7393936076368 124.904188210734
"6088" 1217.4 83.5193729024376 123.069507617504
"6089" 1217.6 89.590927367861 120.221495244996
"6090" 1217.8 95.8895095487907 116.79856163392
"6091" 1218 101.939351780828 112.868638336192
"6092" 1218.2 107.205191148521 107.617784588888
"6093" 1218.4 112.941239505497 102.734794652792
"6094" 1218.6 116.192211823392 98.1659619663069
"6095" 1218.8 118.960264655176 91.9109190678766
"6096" 1219 120.985031398737 85.0448855665401
"6097" 1219.2 122.649794437298 78.2564000475968
"6098" 1219.4 123.630763977152 70.7442611161097
"6099" 1219.6 123.63270563047 63.2890199019565
"6100" 1219.8 123.114883822793 56.0051764800993
"6101" 1220 122.11773633984 48.6223119000287
"6102" 1220.2 119.767636666692 42.0588048665798
"6103" 1220.4 116.820448830286 34.7587109466201
"6104" 1220.6 113.425265061151 28.4544990275954
"6105" 1220.8 108.927594226539 21.8024622066461
"6106" 1221 104.048038819472 15.9873338764805
"6107" 1221.2 99.2940267484204 11.9648317341122
"6108" 1221.4 92.7199063303716 9.53965240936942
"6109" 1221.6 86.2664196625488 6.25755421681607
"6110" 1221.8 79.2641494876757 3.9746968872
"6111" 1222 72.3915629383363 2.55025184011921
"6112" 1222.2 65.0192056810577 3.15634229396969
"6113" 1222.4 57.7196132279892 4.04112071064092
"6114" 1222.6 50.415430784171 4.63974453817697
"6115" 1222.8 42.909483889445 6.42631007866023
"6116" 1223 36.5385597059132 8.9096270368125
"6117" 1223.2 30.8943919464631 13.3060894934304
"6118" 1223.4 26.3307965910422 18.9825772820852
"6119" 1223.6 21.8485203858632 24.8411012376454
"6120" 1223.8 17.3755949525368 30.6382046935717
"6121" 1224 13.8668690088632 36.7314436294542
"6122" 1224.2 10.1886386075284 42.8417687957242
"6123" 1224.4 7.0851218020051 49.3657908171133
"6124" 1224.6 5.49814904291831 56.6381676835427
"6125" 1224.8 3.97140990673374 63.5858766518404
"6126" 1225 3.05760935334454 71.0438183750503
"6127" 1225.2 2.79545641937292 76.8940488003997
"6128" 1225.4 4.47433231781262 81.641981284437
"6129" 1225.6 5.83890920022867 86.9975069711633
"6130" 1225.8 7.52286080258923 93.0574662468766
"6131" 1226 9.1233308856446 96.1444327495473
"6132" 1226.2 11.5643281047148 99.345385050081
"6133" 1226.4 14.4052484390054 104.111162632496
"6134" 1226.6 17.6273205030999 107.777677222694
"6135" 1226.8 21.4504174011291 110.620083387506
"6136" 1227 25.5576407316455 113.796399942387
"6137" 1227.2 30.0962268087632 116.404157803958
"6138" 1227.4 35.2159989437978 118.470250956452
"6139" 1227.6 41.4431577842006 120.452743287137
"6140" 1227.8 48.1499620662632 121.707312809176
"6141" 1228 55.3918905045857 122.892751844597
"6142" 1228.2 62.6263637788126 123.115070634712
"6143" 1228.4 69.5304295695928 122.833683598107
"6144" 1228.6 76.4380619706227 122.853550098595
"6145" 1228.8 83.2227740694298 121.669357238188
"6146" 1229 89.9411372564011 119.531332287922
"6147" 1229.2 96.3166667269479 116.341513124757
"6148" 1229.4 102.472288130535 112.170740053322
"6149" 1229.6 107.243551968922 107.009767145478
"6150" 1229.8 112.259405871252 101.378334959348
"6151" 1230 115.8479685576 95.560935832877
"6152" 1230.2 117.877499571897 88.8781079187875
"6153" 1230.4 119.307292975915 81.5504528924201
"6154" 1230.6 121.073813812465 74.3249745559774
"6155" 1230.8 121.87295704307 67.0201516808552
"6156" 1231 121.745855477363 59.5222536653542
"6157" 1231.2 121.16682725345 52.0417449562611
"6158" 1231.4 119.161320745763 45.1946603988875
"6159" 1231.6 115.87152898773 38.6423555944542
"6160" 1231.8 112.73711803647 31.9412778738185
"6161" 1232 107.925152882922 26.2578975143581
"6162" 1232.2 102.6072756141 21.3423313597945
"6163" 1232.4 96.5149686245132 16.7402712819589
"6164" 1232.6 90.61216198769 12.2492952527168
"6165" 1232.8 84.4145317512232 9.2440366306875
"6166" 1233 77.7770918204132 7.729638898425
"6167" 1233.2 71.6259880087567 8.77152021752386
"6168" 1233.4 64.8246940638785 10.7639466090029
"6169" 1233.6 58.3698543055965 13.808521161406
"6170" 1233.8 51.8523751419808 17.2024229319816
"6171" 1234 45.4894116072632 20.7496865696952
"6172" 1234.2 38.7931947216901 24.7657948075167
"6173" 1234.4 32.7589616277459 28.6246375667496
"6174" 1234.6 26.6622605186585 32.2567494668642
"6175" 1234.8 20.0076177701327 35.9544317449418
"6176" 1235 14.1883521893256 40.7199415475125
"6177" 1235.2 8.45945856704439 45.09115266745
"6178" 1235.4 3.8939763824095 48.771017588668
"6179" 1235.6 5.25786944481488 50.8043950639565
"6180" 1235.8 6.75778114106102 55.6816368422705
"6181" 1236 7.44987468751314 61.8832915598875
"6182" 1236.2 7.16625540156998 68.1444235664216
"6183" 1236.4 6.92382382036098 75.5020011075505
"6184" 1236.6 8.4781985553965 81.8799236558542
"6185" 1236.8 10.4159184595857 88.6114021413069
"6186" 1237 11.6381525757312 95.3757507024726
"6187" 1237.2 14.1513149565535 102.131617979694
"6188" 1237.4 16.6984548545132 106.6543664732
"6189" 1237.6 19.9814810404366 110.335959363592
"6190" 1237.8 22.1245775011579 112.397075987666
"6191" 1238 26.0234233750278 113.631536949329
"6192" 1238.2 30.3242739909632 116.427088747537
"6193" 1238.4 35.1773790922935 119.473159628312
"6194" 1238.6 39.9026246517486 122.021979245451
"6195" 1238.8 45.6374422343053 124.510246359487
"6196" 1239 52.2714397862319 125.691826924512
"6197" 1239.2 59.5254469292026 126.993273785524
"6198" 1239.4 66.0998614074693 128.105912873424
"6199" 1239.6 71.9630521803448 128.03724387203
"6200" 1239.8 77.4787104986858 126.750544386908
"6201" 1240 83.125033343191 123.827046081692
"6202" 1240.2 88.7967808481609 119.895393964012
"6203" 1240.4 94.3859017540654 115.799007682997
"6204" 1240.6 99.1734973886355 110.935453021739
"6205" 1240.8 103.228669494747 105.143872754629
"6206" 1241 106.637594876955 98.9780230450045
"6207" 1241.2 109.438642489453 91.8960078326349
"6208" 1241.4 111.738399200308 84.9187269552021
"6209" 1241.6 113.59056033091 77.9064757307228
"6210" 1241.8 114.442747589519 70.4438808976666
"6211" 1242 115.079574285275 63.1587316243698
"6212" 1242.2 114.722846884796 55.9722038814875
"6213" 1242.4 113.778363892722 48.9775167123463
"6214" 1242.6 113.060403313918 41.561731214853
"6215" 1242.8 111.601741712847 34.7283021306628
"6216" 1243 109.458298730176 27.7998226421266
"6217" 1243.2 106.448177618417 21.49235235536
"6218" 1243.4 102.56877669273 15.5712784703542
"6219" 1243.6 98.5516943640892 12.5249893914636
"6220" 1243.8 92.1517095589528 10.6664579968185
"6221" 1244 85.4579248615436 7.73301795007043
"6222" 1244.2 78.2931216621862 6.37374886377211
"6223" 1244.4 70.9546802862632 5.67565997183486
"6224" 1244.6 63.5000712859032 4.7240928628075
"6225" 1244.8 56.0269541084371 4.90488175132228
"6226" 1245 48.7688080521478 6.11896060177211
"6227" 1245.2 41.0087662668547 7.59903748560581
"6228" 1245.4 34.4772665645832 10.2784769744075
"6229" 1245.6 27.8537628504632 13.7690761638075
"6230" 1245.8 22.0784920168581 18.090349590685
"6231" 1246 17.129697923417 23.591555645849
"6232" 1246.2 13.0042056782177 29.2066969583875
"6233" 1246.4 9.42945092188815 35.6779207065281
"6234" 1246.6 6.82395153531077 42.5679147454113
"6235" 1246.8 4.70124664482479 49.1281723341478
"6236" 1247 1.98502607987854 55.5586629331644
"6237" 1247.2 1.13898565232565 62.39127565725
"6238" 1247.4 1.54682605723906 67.5577024310562
"6239" 1247.6 2.96871548313657 75.8627817072166
"6240" 1247.8 3.9647763429335 82.0493625165359
"6241" 1248 4.37409179816425 86.9505367212721
"6242" 1248.2 6.7613989108421 89.0598121793191
"6243" 1248.4 10.3609315208995 92.4540225716754
"6244" 1248.6 14.8166737677168 96.1129125521865
"6245" 1248.8 20.0282297953277 100.549465062436
"6246" 1249 23.8933434529232 104.931042366098
"6247" 1249.2 25.8635328967177 109.930181087948
"6248" 1249.4 28.8090532803662 115.320532818939
"6249" 1249.6 32.7377733359131 118.001680206698
"6250" 1249.8 37.3797337420105 118.628660479845
"6251" 1250 43.7890598101579 119.807391439309
"6252" 1250.2 50.1811349973277 121.437993058339
"6253" 1250.4 56.7690369907319 122.8971181757
"6254" 1250.6 63.5571497619158 123.33956134514
"6255" 1250.8 70.6931207941341 123.044802904178
"6256" 1251 77.4520245650842 121.834969608487
"6257" 1251.2 84.8253661767804 121.314850121922
"6258" 1251.4 91.5034478866503 118.980519176468
"6259" 1251.6 97.1841496290185 114.009175246292
"6260" 1251.8 102.168104531578 108.287677322685
"6261" 1252 105.892678072032 101.864049661305
"6262" 1252.2 109.401096259725 95.1065609762831
"6263" 1252.4 112.037337454128 88.6761381223369
"6264" 1252.6 113.60397487104 81.4989902249228
"6265" 1252.8 114.087052505815 74.2712725743703
"6266" 1253 113.700569722502 67.0934219856716
"6267" 1253.2 113.653161518181 59.9528957866169
"6268" 1253.4 112.456815326424 53.0930965208875
"6269" 1253.6 109.635326860953 47.1055723638875
"6270" 1253.8 106.450530006091 41.689125345853
"6271" 1254 102.090547480505 36.4396085684392
"6272" 1254.2 96.8972570210306 31.1990819141433
"6273" 1254.4 91.2536948993743 26.5384976591097
"6274" 1254.6 85.1601193441382 23.1172574965875
"6275" 1254.8 78.6560236684757 20.50408538445
"6276" 1255 71.0780824411333 18.6983356201213
"6277" 1255.2 63.7956648633179 18.1085739981889
"6278" 1255.4 56.3596606254632 18.0953808525675
"6279" 1255.6 48.7950955422237 17.8753242536507
"6280" 1255.8 41.2188058109715 16.7698449195125
"6281" 1256 34.1932509399543 15.8546679637257
"6282" 1256.2 29.0113188006176 17.9452170363812
"6283" 1256.4 25.4037174827247 22.3575124977556
"6284" 1256.6 20.7393446645535 27.7416644518875
"6285" 1256.8 15.6780263399588 33.0631388587679
"6286" 1257 11.2572741473511 38.7241584924919
"6287" 1257.2 7.79172702481487 44.9179076315427
"6288" 1257.4 3.51072635755262 51.3565133667296
"6289" 1257.6 2.42768978090378 55.9395591354187
"6290" 1257.8 1.98342406244122 61.9024879357916
"6291" 1258 1.26614431396903 68.3069532712522
"6292" 1258.2 2.30240407055231 73.4884364332731
"6293" 1258.4 4.02196849547908 79.6706971007625
"6294" 1258.6 6.76182453081634 86.154584028813
"6295" 1258.8 9.31997174927402 92.3429513382245
"6296" 1259 11.7409074153827 98.5908026324853
"6297" 1259.2 14.9218751648995 104.324839323948
"6298" 1259.4 19.0105998962631 108.760350701294
"6299" 1259.6 23.0495688787831 112.276587959557
"6300" 1259.8 27.5921793179396 116.531626872682
"6301" 1260 32.1001067513622 118.530794701878
"6302" 1260.2 37.4444137907632 121.447541574799
"6303" 1260.4 44.2660334944194 123.749066426762
"6304" 1260.6 50.3324754766652 125.927079230857
"6305" 1260.8 56.5504756146509 126.758102801581
"6306" 1261 63.2042107606343 126.45898256132
"6307" 1261.2 70.484479910593 125.997999674918
"6308" 1261.4 77.8634013442319 125.66794052495
"6309" 1261.6 84.5222064632182 124.012979830168
"6310" 1261.8 91.034153811178 121.547113082696
"6311" 1262 96.5424187482965 118.055610388821
"6312" 1262.2 101.863655895199 114.509396127178
"6313" 1262.4 105.643713001325 109.836018478156
"6314" 1262.6 108.768281571797 104.398959545621
"6315" 1262.8 111.795130038853 98.6063260592033
"6316" 1263 114.703315065951 92.2230000708562
"6317" 1263.2 117.206027313196 86.2283099939875
"6318" 1263.4 119.383381341373 79.6344737695578
"6319" 1263.6 121.350455841042 72.3725687879224
"6320" 1263.8 122.171449704226 65.0681448348875
"6321" 1264 122.431307639953 57.3981395684737
"6322" 1264.2 122.131642255065 49.9838397631842
"6323" 1264.4 120.314782836439 43.406942758371
"6324" 1264.6 116.952548739901 36.3890660693271
"6325" 1264.8 114.068267009963 29.5846328803542
"6326" 1265 110.654102755329 23.2058734140853
"6327" 1265.2 105.810880681701 19.0072938073706
"6328" 1265.4 100.52821468205 14.9707606678201
"6329" 1265.6 94.2081660535644 10.9210345527429
"6330" 1265.8 87.7776847191917 7.32675495913749
"6331" 1266 81.1558032101891 5.44769152688749
"6332" 1266.2 74.3570709765162 5.27578619348991
"6333" 1266.4 67.3986020798111 5.80544216873681
"6334" 1266.6 60.4233347193881 6.8649512342625
"6335" 1266.8 53.2525177679882 8.3459080071375
"6336" 1267 46.4818391594298 9.64108167230416
"6337" 1267.2 39.8411543941239 12.0576730834571
"6338" 1267.4 33.1676730915469 15.207114886874
"6339" 1267.6 27.2227407278294 19.743461841755
"6340" 1267.8 21.3864472563867 24.478084466719
"6341" 1268 16.2029222229406 29.5539487025649
"6342" 1268.2 11.7450387049153 34.9948216059962
"6343" 1268.4 6.86799239324887 40.5611538628018
"6344" 1268.6 3.34819272988815 47.5620679999708
"6345" 1268.8 2.68374366339358 51.3095786868875
"6346" 1269 2.34703104742679 60.3452969601784
"6347" 1269.2 2.49722552837707 66.2695198677356
"6348" 1269.4 2.26776331029844 73.2888131705934
"6349" 1269.6 2.27403370836659 78.2160977343013
"6350" 1269.8 3.87735393571143 83.4875790170599
"6351" 1270 6.30752722852982 89.2135791304208
"6352" 1270.2 9.18097997384937 95.0365159273702
"6353" 1270.4 11.7739577316436 100.077990640029
"6354" 1270.6 15.0947557075795 104.89181017351
"6355" 1270.8 19.4285557857477 108.87465245865
"6356" 1271 25.0087158864194 113.473933548294
"6357" 1271.2 29.4739411972043 116.606564596799
"6358" 1271.4 34.1820721565132 120.436182050108
"6359" 1271.6 38.8836448962032 122.992982259277
"6360" 1271.8 42.1253113308376 122.193570534685
"6361" 1272 47.6890156341568 121.998413568047
"6362" 1272.2 53.6831068554316 122.132669577772
"6363" 1272.4 60.2437408244227 122.209833615239
"6364" 1272.6 67.1330104746698 123.031074504382
"6365" 1272.8 74.1383497295212 123.550269940081
"6366" 1273 80.5081151933569 125.226042133044
"6367" 1273.2 83.6197450902965 123.393424477721
"6368" 1273.4 86.9588517109083 119.276402319436
"6369" 1273.6 91.2103928646436 114.816937709203
"6370" 1273.8 94.8349401811781 110.057246671866
"6371" 1274 98.9950884946002 104.822270680539
"6372" 1274.2 103.198017991763 99.2352507690875
"6373" 1274.4 106.959657685668 93.6187441261909
"6374" 1274.6 109.763135157816 87.2076184946322
"6375" 1274.8 112.180543112863 80.3979052652208
"6376" 1275 113.02576560562 74.1313272974589
"6377" 1275.2 112.521462132718 67.3453149265125
"6378" 1275.4 110.290818801884 61.2650947768243
"6379" 1275.6 107.177455556308 55.1643246956853
"6380" 1275.8 103.551761592117 48.7359309617414
"6381" 1276 100.312478454539 42.5281694500254
"6382" 1276.2 97.3110222142298 35.9118747200208
"6383" 1276.4 93.833666745677 29.5163964837496
"6384" 1276.6 89.5597641838557 23.8018829931838
"6385" 1276.8 85.4072907362378 17.8000844820774
"6386" 1277 81.11019606269 12.6641029719485
"6387" 1277.2 75.7341691465382 10.9638573991875
"6388" 1277.4 69.2093191768816 10.2970496977164
"6389" 1277.6 62.2664724686862 10.5091583470029
"6390" 1277.8 55.1529109529882 11.5180218690375
"6391" 1278 48.4945666971432 13.6060116761275
"6392" 1278.2 41.7656031890606 16.2374906474065
"6393" 1278.4 35.3784040109258 19.8723908418032
"6394" 1278.6 28.4553496823599 23.5376581288875
"6395" 1278.8 21.9720459428882 27.4351223241687
"6396" 1279 16.047621274489 32.1141597868552
"6397" 1279.2 11.4191625865832 37.3841262272775
"6398" 1279.4 7.45373727528755 43.0336209327778
"6399" 1279.6 3.41367925180369 49.1645369676172
"6400" 1279.8 2.63554528551315 53.904297384461
"6401" 1280 4.31422593226316 60.7197584967542
"6402" 1280.2 5.03400855251591 67.4592346782721
"6403" 1280.4 5.36632766656749 73.9275758146483
"6404" 1280.6 5.71602133539219 80.8362506622101
"6405" 1280.8 6.28152434549911 87.4093537859886
"6406" 1281 7.84027381184743 91.2011184266515
"6407" 1281.2 11.8605390122738 96.2946147537279
"6408" 1281.4 15.4038119972319 101.833294828169
"6409" 1281.6 19.0193805908473 107.742656063828
"6410" 1281.8 22.808800697304 112.968338090887
"6411" 1282 25.6830915235965 114.686228645281
"6412" 1282.2 30.3687360201971 117.16513342534
"6413" 1282.4 36.2991101646031 119.725322799127
"6414" 1282.6 42.1784172952528 121.947654314052
"6415" 1282.8 48.269986899 123.440135659087
"6416" 1283 54.9107547910813 125.070780535888
"6417" 1283.2 61.6693183156825 126.237875155371
"6418" 1283.4 68.5253116786343 126.577183301424
"6419" 1283.6 75.2295853683972 126.04921999563
"6420" 1283.8 82.587648906353 125.034995667629
"6421" 1284 90.3700374649745 123.37394324463
"6422" 1284.2 95.4677932045312 119.993402077681
"6423" 1284.4 101.053673624859 115.444392105111
"6424" 1284.6 106.413781361675 110.068248167535
"6425" 1284.8 110.32112294405 105.072612482313
"6426" 1285 111.64761564765 102.497362420307
"6427" 1285.2 114.309268183162 97.3847436617077
"6428" 1285.4 116.380630487711 91.6056601925082
"6429" 1285.6 118.45224931007 85.0443664733069
"6430" 1285.8 120.392617163544 78.134005395575
"6431" 1286 121.217079408695 71.2822964459822
"6432" 1286.2 120.88856699613 64.0150200186208
"6433" 1286.4 120.618288854263 57.0994222957841
"6434" 1286.6 119.258831557128 50.4106627962358
"6435" 1286.8 115.996134044005 45.0386383732807
"6436" 1287 111.810998490522 39.8512638705392
"6437" 1287.2 106.698419632521 35.3236699904359
"6438" 1287.4 100.976473090228 31.2079698767712
"6439" 1287.6 94.8112440365655 27.8438760221084
"6440" 1287.8 88.2699083187062 24.7325828259888
"6441" 1288 81.1279539337567 22.798110381394
"6442" 1288.2 73.9138639600489 21.7195618879018
"6443" 1288.4 66.2337035319474 21.4105113889007
"6444" 1288.6 58.961658429574 21.1929175015632
"6445" 1288.8 51.3006139256053 20.9428408290454
"6446" 1289 44.0762987261093 21.1367687369644
"6447" 1289.2 36.8912912214705 22.0741792093509
"6448" 1289.4 29.924073543769 23.9198405218875
"6449" 1289.6 22.7710748956723 26.2085918981489
"6450" 1289.8 17.566025656361 30.1178419388005
"6451" 1290 14.5453498098057 36.4627413985364
"6452" 1290.2 10.602799744445 42.631336066039
"6453" 1290.4 7.13986105177831 49.3137373012208
"6454" 1290.6 4.01053564877786 55.8995142890934
"6455" 1290.8 1.86299414291532 61.2518597801484
"6456" 1291 2.21818045311126 65.137485944166
"6457" 1291.2 2.70681002995065 71.859844443825
"6458" 1291.4 2.6312262100927 78.8368446069443
"6459" 1291.6 4.80447229013272 82.8507038599092
"6460" 1291.8 5.90211001572982 87.8334760445875
"6461" 1292 7.45198623549649 93.1118395390208
"6462" 1292.2 9.87119125265676 96.9207433550258
"6463" 1292.4 13.5951532173057 101.454077059228
"6464" 1292.6 16.9835138322632 106.0810928837
"6465" 1292.8 19.9647556412319 110.802637863887
"6466" 1293 24.7675243180232 113.079170984857
"6467" 1293.2 29.8529764810832 115.123846787407
"6468" 1293.4 35.6713406772335 117.123152620729
"6469" 1293.6 42.2019273140364 119.039916107516
"6470" 1293.8 48.7548183918116 120.550343629436
"6471" 1294 55.3794578247789 121.730372321982
"6472" 1294.2 61.5675297828569 123.155887504294
"6473" 1294.4 67.4571481479121 123.140894976909
"6474" 1294.6 73.6490155129965 122.340299661454
"6475" 1294.8 79.6795965533965 120.416648283354
"6476" 1295 85.8626583141248 117.798473015185
"6477" 1295.2 91.9174789577247 114.06448759169
"6478" 1295.4 97.5425068001236 109.515364609946
"6479" 1295.6 102.078897560597 104.513614263521
"6480" 1295.8 105.867014642697 98.7553995423208
"6481" 1296 109.000978904611 92.4936678681459
"6482" 1296.2 111.471062990463 85.6083252231208
"6483" 1296.4 112.955605431451 78.837202264264
"6484" 1296.6 113.230783392573 72.0484646334737
"6485" 1296.8 112.90312939516 64.7650346611289
"6486" 1297 111.870587511217 57.0586091800387
"6487" 1297.2 109.282834972499 50.462193006528
"6488" 1297.4 105.833524509565 44.1710633695735
"6489" 1297.6 102.078897560597 38.8759115012875
"6490" 1297.8 97.8220168261965 34.9351863823542
"6491" 1298 92.8427382640867 30.5203552621699
"6492" 1298.2 88.0534078292758 26.5322264993558
"6493" 1298.4 81.8771901170507 22.9930482188625
"6494" 1298.6 75.6094095679645 20.9815031627187
"6495" 1298.8 68.2027185095037 19.580377148204
"6496" 1299 61.0141620878016 19.196458126349
"6497" 1299.2 54.0177514347426 19.0142939158464
"6498" 1299.4 47.0189963659217 19.7391380033387
"6499" 1299.6 40.0095436636809 21.0075139321913
"6500" 1299.8 33.6033160501723 23.4898853297625
"6501" 1300 27.4785884539406 27.3964674517585
"6502" 1300.2 21.2475210411069 31.6112611810125
"6503" 1300.4 16.0312288956038 36.2210738086677
"6504" 1300.6 11.1765391927374 40.9407470967328
"6505" 1300.8 10.0140283907523 46.4395226137679
"6506" 1301 8.59188999288113 53.0601744420897
"6507" 1301.2 7.80791978033923 59.7328232398549
"6508" 1301.4 6.82696803242982 66.5629026386208
"6509" 1301.6 5.66289206355349 73.0446612307262
"6510" 1301.8 4.87003985303737 79.6855939951133
"6511" 1302 4.68399235818175 86.1977946556317
"6512" 1302.2 6.80094197589106 90.6373319882712
"6513" 1302.4 8.91195137984382 95.7865683582746
"6514" 1302.6 11.698803422061 101.763075589739
"6515" 1302.8 15.5531103596825 106.015084231146
"6516" 1303 19.3600055204526 109.971223535256
"6517" 1303.2 24.8231156176571 113.296474488918
"6518" 1303.4 30.3638331960386 115.955600468826
"6519" 1303.6 36.5835690181895 117.936709199887
"6520" 1303.8 43.2485313099506 120.500516086262
"6521" 1304 49.8990994671509 122.764686776765
"6522" 1304.2 56.3392852758508 124.662331311753
"6523" 1304.4 63.3256791910157 125.28485520963
"6524" 1304.6 70.2834775868802 125.816171727909
"6525" 1304.8 77.37558321771 126.580536513909
"6526" 1305 82.4272713183175 124.699675893409
"6527" 1305.2 88.3402127787148 121.787299546565
"6528" 1305.4 94.5393515426069 118.5020206562
"6529" 1305.6 100.697945179497 114.743362982821
"6530" 1305.8 105.877437602955 110.959847642568
"6531" 1306 109.565009059806 105.731267244717
"6532" 1306.2 113.742445975491 100.090453109366
"6533" 1306.4 117.835414236229 94.7114412482668
"6534" 1306.6 120.85055913243 88.9418049842875
"6535" 1306.8 121.984368593046 82.2691219575179
"6536" 1307 122.327169547752 75.7188867173294
"6537" 1307.2 123.334819887705 68.9284832696084
"6538" 1307.4 123.04567050404 62.4470783523981
"6539" 1307.6 121.728963093497 55.1908532113542
"6540" 1307.8 119.741403309724 48.1433335433819
"6541" 1308 116.482054293275 40.7271798504102
"6542" 1308.2 113.264343105036 35.081303590183
"6543" 1308.4 108.820536583428 29.7323727407007
"6544" 1308.6 104.746729219539 24.5040963640599
"6545" 1308.8 99.5599167959336 20.1892192083989
"6546" 1309 93.9578840166965 16.2592067777542
"6547" 1309.2 87.5936783949298 13.2895080351097
"6548" 1309.4 81.1927478753264 11.8980272737229
"6549" 1309.6 74.274354457529 11.1530134949634
"6550" 1309.8 66.9714561705032 10.6912339588475
"6551" 1310 60.5025177687632 11.0334341938106
"6552" 1310.2 53.3970216913411 12.5089662166018
"6553" 1310.4 46.6004107000324 14.6837660243875
"6554" 1310.6 40.5346515442029 17.9614788768032
"6555" 1310.8 34.366097572529 20.6882223127229
"6556" 1311 27.9064555705927 24.2108202983761
"6557" 1311.2 21.4985139047577 27.6114704498765
"6558" 1311.4 16.841506429428 31.6432847057007
"6559" 1311.6 16.2498736724725 36.4252039393526
"6560" 1311.8 14.4767030466564 43.1577856976178
"6561" 1312 12.3845623245632 50.0738556161875
"6562" 1312.2 10.9600936937197 56.7376764425397
"6563" 1312.4 9.24560853768706 63.3012436266701
"6564" 1312.6 6.74182496858574 69.826932050952
"6565" 1312.8 5.52393858335994 76.3445801724359
"6566" 1313 5.22669936416203 83.0249917269661
"6567" 1313.2 6.06681075842982 89.3239873772875
"6568" 1313.4 8.39869418350229 92.9619206486266
"6569" 1313.6 10.5180457137306 98.2543159603875
"6570" 1313.8 13.910189799747 103.290493622984
"6571" 1314 17.986607967026 107.842365995083
"6572" 1314.2 22.9932720826493 111.677999516501
"6573" 1314.4 28.1654273328032 115.104737667758
"6574" 1314.6 33.6808900322337 118.457526382505
"6575" 1314.8 39.463010125758 121.222689774753
"6576" 1315 45.6365388215858 123.081788297049
"6577" 1315.2 51.7741462412935 123.468702827857
"6578" 1315.4 58.5318926617088 123.395270769474
"6579" 1315.6 65.2748534636789 122.359718916629
"6580" 1315.8 71.3522338031252 121.341207528336
"6581" 1316 78.5144861430764 119.704827743327
"6582" 1316.2 85.218550973677 117.102057996784
"6583" 1316.4 91.0518720359485 113.852940034236
"6584" 1316.6 96.7071194909965 109.872660707588
"6585" 1316.8 101.831750467093 105.077140271785
"6586" 1317 105.93880727413 99.7363343510208
"6587" 1317.2 109.923416944971 94.1555171500673
"6588" 1317.4 112.953369674763 87.8716942838875
"6589" 1317.6 114.891770723463 81.2174741746542
"6590" 1317.8 115.927599490805 74.2067551478273
"6591" 1318 116.016970556516 67.0602530592062
"6592" 1318.2 115.782606719847 59.7419250433032
"6593" 1318.4 114.438182372054 52.5751203838545
"6594" 1318.6 112.833562278317 45.7250077051158
"6595" 1318.8 111.162776984896 38.9778268060875
"6596" 1319 108.396745106184 32.8533539582625
"6597" 1319.2 105.48438250581 26.4973496839805
"6598" 1319.4 102.371424208044 19.9814975696314
"6599" 1319.6 99.098385477769 16.1502972853698
"6600" 1319.8 92.8943919530907 14.1983504562668
"6601" 1320 86.7353478510554 11.1986265834589
"6602" 1320.2 80.159405225917 9.61249965573365
"6603" 1320.4 73.5031562753785 8.7599389328875
"6604" 1320.6 66.7388080363816 8.5520853507296
"6605" 1320.8 60.0946284997875 9.11260317358262
"6606" 1321 53.5110712618421 11.0111273267428
"6607" 1321.2 47.0197282246579 13.6662892149533
"6608" 1321.4 40.6782896199214 16.334245683609
"6609" 1321.6 34.0042148456093 19.2454558690413
"6610" 1321.8 28.4938498277745 23.7548072158193
"6611" 1322 22.7696045721249 28.375924593462
"6612" 1322.2 17.1452494224759 33.2711118399726
"6613" 1322.4 12.4961337954245 37.9578518604681
"6614" 1322.6 10.3014861817793 43.9289380650811
"6615" 1322.8 8.54809510292641 50.4347189913467
"6616" 1323 6.12126646957895 57.0208587282454
"6617" 1323.2 4.31000283629649 63.8366682352208
"6618" 1323.4 2.78124209636315 70.5715712940875
"6619" 1323.6 2.83915884104887 75.5053639961018
"6620" 1323.8 3.71963321604725 81.5381792483761
"6621" 1324 4.99091495656903 87.3801028136757
"6622" 1324.2 7.77073817454576 91.5162742055397
"6623" 1324.4 10.6879559832312 95.9449585218343
"6624" 1324.6 14.2744426961993 100.860474619036
"6625" 1324.8 17.8251165284774 105.437785020653
"6626" 1325 20.4715271572319 110.623489867169
"6627" 1325.2 23.2548113427632 112.604890128917
"6628" 1325.4 27.7268004121461 112.610550318717
"6629" 1325.6 33.4845874237206 113.712374026196
"6630" 1325.8 39.5634543637148 115.150476270275
"6631" 1326 45.8182436864654 115.510495131966
"6632" 1326.2 51.9929793959298 115.112805962721
"6633" 1326.4 58.3951928813965 114.161596451254
"6634" 1326.6 64.9588330239261 112.487389461494
"6635" 1326.8 70.9635193243329 110.697463639457
"6636" 1327 77.0025249717137 107.894971818975
"6637" 1327.2 82.6668861112088 104.011976794061
"6638" 1327.4 87.4163083643298 99.2182648849542
"6639" 1327.6 91.7789887661053 94.4626643245717
"6640" 1327.8 94.7182332496041 88.6259254458307
"6641" 1328 97.2194247189528 82.0906364771289
"6642" 1328.2 98.6636389836825 75.5226825530811
"6643" 1328.4 98.0407440724701 68.8021107435082
"6644" 1328.6 97.0885210255282 62.2808226433694
"6645" 1328.8 94.7307105785965 56.6431463047542
"6646" 1329 91.8294436494965 50.4942562484875
"6647" 1329.2 89.4931225696002 44.0209167200111
"6648" 1329.4 86.8067405123607 37.9254269970704
"6649" 1329.6 83.1641199587817 31.5540517795912
"6650" 1329.8 78.4612333670132 26.75276751
"6651" 1330 73.2351521082632 24.2187267523106
"6652" 1330.2 67.1210476143002 22.343927938406
"6653" 1330.4 60.5839631909774 20.6737718852381
"6654" 1330.6 53.4609275539432 19.4253755802075
"6655" 1330.8 46.6395196906528 18.9216889666797
"6656" 1331 39.5873333441346 19.5848002355732
"6657" 1331.2 32.46013052669 21.4216726847168
"6658" 1331.4 26.1540158296469 24.0798238491898
"6659" 1331.6 20.1373578414121 27.4814551630364
"6660" 1331.8 15.2731599657632 30.3315600299832
"6661" 1332 11.2029148605766 31.0101795442606
"6662" 1332.2 11.5004121837386 30.185125653035
"6663" 1332.4 12.0760279015867 29.6806780634316
"6664" 1332.6 12.6576188190395 30.3063094575454
"6665" 1332.8 12.8394306288438 32.2621013583391
"6666" 1333 12.9780697346478 36.1748759369864
"6667" 1333.2 12.575528664129 40.1952175506192
"6668" 1333.4 12.3351957889528 44.2545795701289
"6669" 1333.6 11.2534152505349 48.898783229594
"6670" 1333.8 11.0551608390563 53.9365335261289
"6671" 1334 11.7438583364774 58.8622307390304
"6672" 1334.2 12.6275564194542 64.8562984147976
"6673" 1334.4 13.4040919431533 70.8778771826897
"6674" 1334.6 14.5986248022961 76.8458022426128
"6675" 1334.8 15.8351041871341 83.1416734845004
"6676" 1335 17.6197324202849 89.1193259363984
"6677" 1335.2 19.3978769922973 95.5312664102625
"6678" 1335.4 21.6597622313081 101.644574379191
"6679" 1335.6 22.9830346829728 108.008185958081
"6680" 1335.8 23.6077415056917 111.942685342326
"6681" 1336 26.558424142142 110.706127158584
"6682" 1336.2 31.3104780332842 110.554554556151
"6683" 1336.4 37.5120793056836 111.600298843217
"6684" 1336.6 43.4352787488699 111.02736683655
"6685" 1336.8 49.4037846963666 109.256336687612
"6686" 1337 55.3669846558867 107.271572303464
"6687" 1337.2 61.6385305837965 104.632515452454
"6688" 1337.4 67.4259956677518 101.012109364422
"6689" 1337.6 72.205950405825 96.2124313775616
"6690" 1337.8 75.9843875825632 90.9588787251208
"6691" 1338 79.6068074611171 85.5929138731909
"6692" 1338.2 81.56664859432 80.0963093111489
"6693" 1338.4 82.6431660106339 74.0029107416515
"6694" 1338.6 82.7589616330907 67.6950996741289
"6695" 1338.8 81.5328239250159 63.0742119755279
"6696" 1339 81.2349024679774 55.8684686605303
"6697" 1339.2 83.1303028301597 50.3387475506461
"6698" 1339.4 84.4752304519036 45.7385903964156
"6699" 1339.6 85.8537628566632 39.8950645492875
"6700" 1339.8 86.2170588006008 33.4049126390693
"6701" 1340 85.3420472283119 26.758243904046
"6702" 1340.2 82.9414103006507 19.4483065237875
"6703" 1340.4 79.6157222269007 12.7887783257625
"6704" 1340.6 75.1911665572144 7.86351925499726
"6705" 1340.8 69.5557797473048 5.4317672605125
"6706" 1341 62.4029109537632 5.36276210622083
"6707" 1341.2 55.5909381990801 5.6235313133382
"6708" 1341.4 48.4017024621982 7.14352249149789
"6709" 1341.6 41.4633934523743 9.83099329351712
"6710" 1341.8 35.120086741417 12.9002481903875
"6711" 1342 28.5216153126203 16.8585658321732
"6712" 1342.2 23.0689951202298 21.3252467205208
"6713" 1342.4 17.3193972789143 25.5996654585619
"6714" 1342.6 12.3592237487631 30.3150258980875
"6715" 1342.8 7.25923776109333 36.4741715825101
"6716" 1343 4.99493173977162 42.6273447758536
"6717" 1343.2 3.23157769353588 49.4623637873875
"6718" 1343.4 2.12929300262381 56.6872817577891
"6719" 1343.6 1.39090505755944 63.713992405369
"6720" 1343.8 1.65367547326314 69.4779416771952
"6721" 1344 2.63442740716904 75.8966459698875
"6722" 1344.2 4.64213691320432 82.6455374039228
"6723" 1344.4 7.14278216558923 88.7953017336375
"6724" 1344.6 10.2468139091101 94.7639767590099
"6725" 1344.8 14.5502268881704 100.08051739498
"6726" 1345 18.4685633520879 105.4153107983
"6727" 1345.2 21.6244740314211 111.28271258913
"6728" 1345.4 24.5967216325795 113.561110782071
"6729" 1345.6 29.4989603791917 113.876996229347
"6730" 1345.8 34.5650895458611 115.458433682393
"6731" 1346 40.7284265753684 117.337286288761
"6732" 1346.2 47.098928284355 119.520036256602
"6733" 1346.4 53.2947378433869 121.565471921052
"6734" 1346.6 59.1532386074132 124.372660698008
"6735" 1346.8 65.7856108230632 126.734547886747
"6736" 1347 69.0467607916196 127.241526075006
"6737" 1347.2 72.1951567169115 124.975584921514
"6738" 1347.4 78.1590922033306 123.154142991966
"6739" 1347.6 83.6366374741632 120.904992452188
"6740" 1347.8 89.2069959552294 118.258773014213
"6741" 1348 95.1094694981069 115.018587386669
"6742" 1348.2 100.572205902812 110.823185304371
"6743" 1348.4 106.00278268537 106.475303180026
"6744" 1348.6 111.203424283576 101.849219094544
"6745" 1348.8 114.787662227241 96.6549657288114
"6746" 1349 117.67056786953 90.9801110802875
"6747" 1349.2 119.233404625194 84.6516978003358
"6748" 1349.4 119.352833237275 78.2164042157712
"6749" 1349.6 119.506372527981 71.3329385711228
"6750" 1349.8 119.769446564963 64.5840471370875
"6751" 1350 120.507943443521 57.6299713797262
"6752" 1350.2 120.894450860173 50.6940789528425
"6753" 1350.4 119.161320745763 44.7827527086542
"6754" 1350.6 116.03622973043 39.0712491688208
"6755" 1350.8 112.802202035047 32.8924407939102
"6756" 1351 108.83297172365 27.3725110041034
"6757" 1351.2 104.699616546275 21.5398865291148
"6758" 1351.4 99.6373588226585 16.7161468119689
"6759" 1351.6 93.9268140963703 12.8229017537089
"6760" 1351.8 87.5576275757022 9.33165893542408
"6761" 1352 80.8082189504882 7.423892984025
"6762" 1352.2 74.2358654816302 5.48316837349509
"6763" 1352.4 67.3251969639251 5.17137186246496
"6764" 1352.6 60.1452438499832 5.2693397434875
"6765" 1352.8 53.424203974222 6.19809531222996
"6766" 1353 46.4652891887497 6.7061389560902
"6767" 1353.2 39.4034024323007 8.61821296215
"6768" 1353.4 33.3418983273553 11.956525877848
"6769" 1353.6 27.5171217719774 15.7798518917576
"6770" 1353.8 21.9855363883372 19.9706224608875
"6771" 1354 16.7254357454113 25.0050497859616
"6772" 1354.2 12.4700800178882 30.4527708022312
"6773" 1354.4 8.45989847287427 36.8644997218319
"6774" 1354.6 5.14499890931235 42.2959218115432
"6775" 1354.8 5.16652348189953 47.8988903614784
"6776" 1355 5.7582368145018 54.0557908062852
"6777" 1355.2 6.85086797114229 60.3237634067666
"6778" 1355.4 7.55919838148898 66.8475531807907
"6779" 1355.6 7.71449932994058 73.1926028022101
"6780" 1355.8 6.34523033272707 79.0289655826194
"6781" 1356 6.05518538189236 86.6235180790336
"6782" 1356.2 7.63027433043706 92.3138722431049
"6783" 1356.4 10.2841057690983 96.2615077683161
"6784" 1356.6 14.8257757367944 97.7964933021062
"6785" 1356.8 20.4655245712309 101.367253193694
"6786" 1357 25.2441591023802 105.706872623887
"6787" 1357.2 30.3289280150897 109.536496194561
"6788" 1357.4 36.4140645605285 112.375565399704
"6789" 1357.6 42.813347734508 113.639107188806
"6790" 1357.8 48.6845781710544 113.283323579624
"6791" 1358 53.6611023027632 110.028139453831
"6792" 1358.2 58.5566803989045 105.868884725268
"6793" 1358.4 62.4772741653501 100.929592711387
"6794" 1358.6 64.4848023642969 95.2762992239212
"6795" 1358.8 63.9147793098298 89.6382262337542
"6796" 1359 62.8031114009573 83.0142310065816
"6797" 1359.2 60.4790297631058 77.5670836201909
"6798" 1359.4 57.2718493542632 72.7457644631542
"6799" 1359.6 53.678378604445 67.6449806664784
"6800" 1359.8 48.5465658613936 62.8110531660831
"6801" 1360 43.0189004667632 58.6092623931875
"6802" 1360.2 37.3055907424972 54.5188265827173
"6803" 1360.4 31.1068904571495 51.5889771787398
"6804" 1360.6 25.0707426084298 49.7086591073208
"6805" 1360.8 18.433116075705 48.7350321790038
"6806" 1361 11.4186668318392 47.943327247094
"6807" 1361.2 5.35491743833457 46.5595975167446
"6808" 1361.4 6.67863178660067 44.2901620687875
"6809" 1361.6 7.46571129738815 41.2772908706375
"6810" 1361.8 9.22877507436763 37.216365269395
"6811" 1362 10.9972752995132 32.2323075696375
"6812" 1362.2 13.8822924897849 27.9687583375831
"6813" 1362.4 16.1898202079396 23.9648031563581
"6814" 1362.6 18.3689617671341 20.7452609671294
"6815" 1362.8 21.3408439207274 19.8887262338161
"6816" 1363 25.0377644994766 18.3545778103369
"6817" 1363.2 27.9879082517573 14.9318098912169
"6818" 1363.4 30.8242995224969 11.6354064611732
"6819" 1363.6 34.7255846074232 10.2682854439275
"6820" 1363.8 38.8402712164514 7.68832947800514
"6821" 1364 41.7964853910064 6.41175522094155
"6822" 1364.2 45.3823472024744 6.30177048964806
"6823" 1364.4 48.5441176898187 5.09381894077638
"6824" 1364.6 50.6690879161469 3.21533158017819
"6825" 1364.8 51.1295908871891 4.35304566051713
"6826" 1365 52.7919891528232 6.5279937577675
"6827" 1365.2 55.0967005280583 9.63634915940557
"6828" 1365.4 58.2388848737188 11.1094737286723
"6829" 1365.6 62.0733490976302 11.1965532612546
"6830" 1365.8 65.7224289197697 9.84361628100438
"6831" 1366 67.9669735321239 7.0505999599761
"6832" 1366.2 69.742537606101 8.12641136250912
"6833" 1366.4 73.5767417693644 9.78876748450775
"6834" 1366.6 77.5844063848201 12.5704747753305
"6835" 1366.8 80.8769684686514 15.2015856980404
"6836" 1367 83.9533696716632 18.3113139046125
"6837" 1367.2 87.1407877585045 21.3939224072323
"6838" 1367.4 90.4138225968562 24.7197571583991
"6839" 1367.6 94.1520072082192 28.0272512950084
"6840" 1367.8 96.6733347232632 32.4346998584036
"6841" 1368 98.8419394286993 37.4466577720045
"6842" 1368.2 100.784852049126 42.9605696384033
"6843" 1368.4 101.360971246263 48.4073811400437
"6844" 1368.6 101.445433165597 53.8149965965542
"6845" 1368.8 101.781483780816 59.2717118743875
"6846" 1369 102.023899101496 64.9022361991666
"6847" 1369.2 101.397361754061 70.5786186289939
"6848" 1369.4 101.052157353701 76.2429987635437
"6849" 1369.6 100.085868722134 82.3690897223069
"6850" 1369.8 99.4735352875245 88.1742553450125
"6851" 1370 99.9457848319015 94.5585309046747
"6852" 1370.2 99.3338851822631 99.5720490029187
"6853" 1370.4 98.5516943640892 105.598864556301
"6854" 1370.6 96.4793362522944 111.045482926106
"6855" 1370.8 93.7744511255503 114.629507106006
"6856" 1371 94.9946540765132 113.549919993279
"6857" 1371.2 95.2840817742287 113.04301740906
"6858" 1371.4 96.1765278157238 111.096073783607
"6859" 1371.6 98.2467785431019 109.039667470371
"6860" 1371.8 100.872298712977 106.09745462992
"6861" 1372 102.34830195847 102.113479549474
"6862" 1372.2 104.252873919089 97.6851965273331
"6863" 1372.4 104.938952898022 92.7214570640254
"6864" 1372.6 105.38893105447 87.9859097116806
"6865" 1372.8 103.956735573956 82.7889579891034
"6866" 1373 102.398714041668 78.0866799073032
"6867" 1373.2 100.246649787786 73.3429727075693
"6868" 1373.4 96.6427536835045 69.2677582568185
"6869" 1373.6 92.7008999365535 65.4256702993069
"6870" 1373.8 88.645613208445 60.8091274098648
"6871" 1374 84.2958674996114 56.985058792674
"6872" 1374.2 79.5323640712859 53.3218268924557
"6873" 1374.4 74.1613207409528 50.4046410666806
"6874" 1374.6 68.3399224341306 48.8261605669116
"6875" 1374.8 62.1540499414417 47.8289890363518
"6876" 1375 55.8013070087274 47.3103129315661
"6877" 1375.2 49.1984548579873 46.1962418426116
"6878" 1375.4 42.5174714215644 45.3082407084538
"6879" 1375.6 35.8511131276871 45.268050496094
"6880" 1375.8 29.2756024788768 46.1472210602284
"6881" 1376 22.5907916063573 46.4371278647581
"6882" 1376.2 16.240632859945 46.8942139192739
"6883" 1376.4 9.66066542606316 47.3985788651875
"6884" 1376.6 5.55264882448816 45.7472324421
"6885" 1376.8 6.7542369352261 44.8502244150727
"6886" 1377 7.59557149836316 44.6389035024
"6887" 1377.2 8.12722366409449 45.0043366369116
"6888" 1377.4 9.2019038431579 45.3984910084875
"6889" 1377.6 8.33874653539081 47.4728469330471
"6890" 1377.8 7.75412955602075 50.7807000218269
"6891" 1378 6.71312805419793 54.6232108117027
"6892" 1378.2 7.08946678698947 59.1329193211401
"6893" 1378.4 7.82961992219999 64.0530147594454
"6894" 1378.6 8.69614702985012 69.0630586167897
"6895" 1378.8 10.2265602855965 73.8158751635542
"6896" 1379 12.5413447623257 78.5679416542937
"6897" 1379.2 16.271877235327 83.7598454173556
"6898" 1379.4 20.5431750454567 86.8854171406617
"6899" 1379.6 25.4939702694371 89.8379950014962
"6900" 1379.8 31.2187846436236 91.7172194475619
"6901" 1380 36.6897649028066 92.1518601417245
"6902" 1380.2 41.9569160398514 90.7567966624169
"6903" 1380.4 47.4615974236965 88.2453837348208
"6904" 1380.6 52.4110658966298 85.3238116638875
"6905" 1380.8 57.617763619398 81.075432104247
"6906" 1381 62.8355536575823 76.94154889543
"6907" 1381.2 67.7240118717632 72.9326091886208
"6908" 1381.4 72.8251796458811 69.4081336572695
"6909" 1381.6 76.4417925629528 64.9934655167151
"6910" 1381.8 78.4847088122396 59.4538105439934
"6911" 1382 79.174453218974 53.2603972471405
"6912" 1382.2 79.8290745083097 46.6285850361898
"6913" 1382.4 80.0318524404984 40.3356983670993
"6914" 1382.6 78.4674034747567 33.6133757625239
"6915" 1382.8 75.2095865861852 29.0321504542252
"6916" 1383 70.107922816491 25.2744110287229
"6917" 1383.2 64.3008985777695 22.4540017234191
"6918" 1383.4 57.9762617615032 20.8572856126475
"6919" 1383.6 51.4518952252007 18.28742750505
"6920" 1383.8 45.0849689550708 15.967506882926
"6921" 1384 39.1072578276381 13.1072636532625
"6922" 1384.2 37.6550407021007 10.0275105363375
"6923" 1384.4 39.5247108639432 9.5956444322475
"6924" 1384.6 41.0584948653947 9.37679472509802
"6925" 1384.8 41.4790947066093 10.5091583470029
"6926" 1385 41.0044836906632 11.8715405825625
"6927" 1385.2 38.8861787537832 13.6518735632875
"6928" 1385.4 35.4121915289659 15.0728345866307
"6929" 1385.6 31.811516761458 18.0729462497576
"6930" 1385.8 27.1851699753768 21.513828638683
"6931" 1386 23.6914974363376 25.0948480918556
"6932" 1386.2 19.6778490589965 28.7947892681542
"6933" 1386.4 15.3324195381986 32.6319552870488
"6934" 1386.6 12.091012228327 37.6418147386428
"6935" 1386.8 9.56793702100784 43.11840711493
"6936" 1387 7.80732959612031 48.7448968408216
"6937" 1387.2 5.49124364684382 54.1780013784359
"6938" 1387.4 3.31697198470601 60.0087779180304
"6939" 1387.6 1.49901143915927 65.2600632660044
"6940" 1387.8 2.0988126156956 69.1981248385226
"6941" 1388 2.404783255906 75.1186318127089
"6942" 1388.2 2.89498098436428 79.9932976881122
"6943" 1388.4 4.14625110392607 82.8274592541796
"6944" 1388.6 5.8738589599528 88.0078742170254
"6945" 1388.8 7.0851218020051 92.2688465474359
"6946" 1389 8.7262010262302 95.9297230535139
"6947" 1389.2 12.096788499406 100.373118347953
"6948" 1389.4 14.4905249229083 104.502792611533
"6949" 1389.6 18.3860040027932 107.384653329157
"6950" 1389.8 23.188956133382 111.276897203056
"6951" 1390 26.7781403077531 114.707267979037
"6952" 1390.2 29.164480635535 117.109265766499
"6953" 1390.4 30.7528973251641 118.769185699491
"6954" 1390.6 33.6175435927337 121.005409002505
"6955" 1390.8 35.7729458574216 122.609929549937
"6956" 1391 37.8995938766549 121.616692241764
"6957" 1391.2 42.1455282796142 120.770550986281
"6958" 1391.4 47.3817180127525 119.55488571493
"6959" 1391.6 53.3856520546002 117.885178989595
"6960" 1391.8 59.4805285448298 116.378254330654
"6961" 1392 65.3041778828632 113.826125239621
"6962" 1392.2 70.7792593768786 110.679443539404
"6963" 1392.4 76.5430892566588 107.521189039008
"6964" 1392.6 81.6887692652741 103.405378652855
"6965" 1392.8 86.6916440766564 98.8147069973145
"6966" 1393 90.4431079812302 93.3930399175578
"6967" 1393.2 93.5115211343066 87.3288845083223
"6968" 1393.4 96.277941562428 80.8272188202392
"6969" 1393.6 98.4882838735887 74.0568377059108
"6970" 1393.8 99.2446242902405 66.6938676657171
"6971" 1394 100.018565847497 59.5969734854513
"6972" 1394.2 101.168843583604 52.587719803404
"6973" 1394.4 101.641711148593 45.6521211420239
"6974" 1394.6 102.327195251167 38.6223511345261
"6975" 1394.8 102.756137950373 31.4143440333997
"6976" 1395 102.881285794263 24.3191996516515
"6977" 1395.2 103.917863895172 18.1523607729784
"6978" 1395.4 104.371019302505 17.4051682366116
"6979" 1395.6 104.670644770701 18.4919917044493
"6980" 1395.8 103.735395090892 19.153296069865
"6981" 1396 101.486119090153 19.5480468068387
"6982" 1396.2 97.8281890433785 19.8187294585413
"6983" 1396.4 92.7573730087177 19.2343836518615
"6984" 1396.6 87.4856954347695 19.8029137314698
"6985" 1396.8 82.1670000777631 21.1439894569401
"6986" 1397 77.3696660619705 23.9198405218875
"6987" 1397.2 72.0253896173241 27.0332287965704
"6988" 1397.4 66.9568161044854 30.1715895431838
"6989" 1397.6 62.2037131138897 34.943270026008
"6990" 1397.8 58.2776672107144 39.9761617887777
"6991" 1398 54.390322943519 45.4242661001084
"6992" 1398.2 50.3417488729632 51.3308110420542
"6993" 1398.4 46.4311620078298 57.1229975315208
"6994" 1398.6 42.797924515019 62.8091210002945
"6995" 1398.8 39.3018948715857 68.7666841219843
"6996" 1399 35.7619045130544 74.5695071106787
"6997" 1399.2 32.6759094726568 80.4909662261641
"6998" 1399.4 29.6973530743291 86.7741448475798
"6999" 1399.6 25.9719692583376 93.0257355625364
"7000" 1399.8 22.4886528271263 99.0850597935927
"7001" 1400 18.7136634611069 104.835019039856
"7002" 1400.2 17.6832040503768 106.753531222899
"7003" 1400.4 19.484676475747 107.165740898242
"7004" 1400.6 21.3988954450717 108.71147675609
"7005" 1400.8 23.3221169347319 111.893450110575
"7006" 1401 25.8743729291455 113.979997366476
"7007" 1401.2 28.5547967809298 114.697809929918
"7008" 1401.4 31.858748331322 117.453360879329
"7009" 1401.6 36.1141385612631 119.090750151299
"7010" 1401.8 40.6852176355832 121.097357589997
"7011" 1402 46.0295233545789 121.975773648014
"7012" 1402.2 51.9867558860842 121.798762855466
"7013" 1402.4 57.9708445487459 121.165491485577
"7014" 1402.6 63.745580051861 119.299272514061
"7015" 1402.8 68.7034452824939 117.634323130701
"7016" 1403 75.8487265559485 115.806793841146
"7017" 1403.2 83.5237924214725 114.390412111353
"7018" 1403.4 89.6571704586425 114.110492368819
"7019" 1403.6 95.3822061698586 112.818041644202
"7020" 1403.8 101.497628733724 109.790641789539
"7021" 1404 107.278195500189 104.942507837887
"7022" 1404.2 111.20583420247 100.294006775203
"7023" 1404.4 112.148735113455 95.709143853813
"7024" 1404.6 112.498927826176 89.8421491579418
"7025" 1404.8 112.767699076229 83.597401543784
"7026" 1405 112.720139602059 75.4753767412398
"7027" 1405.2 111.581781549937 70.0891352588658
"7028" 1405.4 109.840344647906 63.7487056209589
"7029" 1405.6 107.539458857031 57.1297128810619
"7030" 1405.8 105.166076691684 50.0037888441375
"7031" 1406 102.44375340981 43.3800346956898
"7032" 1406.2 99.8406566982632 37.4207556184268
"7033" 1406.4 96.3551628339564 31.689434852308
"7034" 1406.6 91.5042652600632 27.2957849933875
"7035" 1406.8 85.7527419557763 24.0857881399007
"7036" 1407 79.5064496187632 21.3572585790798
"7037" 1407.2 72.754039909529 20.2044471317103
"7038" 1407.4 66.2619760481032 20.4445286282075
"7039" 1407.6 59.4705321024783 21.380020821571
"7040" 1407.8 52.9594186652247 23.4690612891183
"7041" 1408 46.5563793472752 25.8491709154658
"7042" 1408.2 39.7795939014223 28.6710625439557
"7043" 1408.4 33.4331537669406 31.9949846320488
"7044" 1408.6 27.0577820727459 34.805449370784
"7045" 1408.8 20.9206327568392 38.2849135109527
"7046" 1409 14.9881009880132 42.0859666587244
"7047" 1409.2 9.5504295602116 46.7247033124442
"7048" 1409.4 4.36043157048669 50.8029996718522
"7049" 1409.6 3.61506893333722 52.2296474107764
"7050" 1409.8 4.87412672010188 55.7971396885649
"7051" 1410 6.01907141271966 59.994535095931
"7052" 1410.2 7.03273164442273 65.2402624374088
"7053" 1410.4 7.07088823050453 70.6910582031634
"7054" 1410.6 7.20282357346315 76.8648413654875
"7055" 1410.8 6.95528517910932 83.4520978930413
"7056" 1411 7.78298958488385 90.098895125853
"7057" 1411.2 9.48522333057836 95.8075178138984
"7058" 1411.4 12.495514573142 99.8119987439784
"7059" 1411.6 15.7601357194194 105.47597076145
"7060" 1411.8 19.21506464158 109.123810256353
"7061" 1412 23.6995425314178 112.460074908444
"7062" 1412.2 28.481852396051 116.037378519524
"7063" 1412.4 31.9481785988514 118.172763030858
"7064" 1412.6 35.5845623270432 120.978881048168
"7065" 1412.8 39.8189454774753 123.132845573403
"7066" 1413 44.6975811135131 123.669445094887
"7067" 1413.2 50.4696172529023 123.496084009403
"7068" 1413.4 56.4940140041236 122.802868738667
"7069" 1413.6 62.6612790159935 121.135876422191
"7070" 1413.8 69.0880718689965 119.541875250487
"7071" 1414 74.8954956277895 117.457975465498
"7072" 1414.2 81.0647720304632 114.694193318224
"7073" 1414.4 86.5128442733511 110.952430962975
"7074" 1414.6 91.3935157546002 106.282293305483
"7075" 1414.8 94.7659803910654 100.704903062756
"7076" 1415 96.5039198269259 94.863558217841
"7077" 1415.2 98.1012379948161 88.0455498038404
"7078" 1415.4 99.2202984631597 81.3306645921978
"7079" 1415.6 99.7796564231891 74.6415778644801
"7080" 1415.8 100.121396600593 67.6232657577852
"7081" 1416 99.5225474042523 60.2645552648984
"7082" 1416.2 98.8285371817575 52.9657023898875
"7083" 1416.4 98.6873146273666 46.1567057329909
"7084" 1416.6 97.3922431529376 38.9449413443642
"7085" 1416.8 95.0474427760965 32.3915502333875
"7086" 1417 92.0405984478298 26.0982801619875
"7087" 1417.2 89.1070435445037 19.6287546663052
"7088" 1417.4 85.6740893191723 13.625732949394
"7089" 1417.6 80.9840053201007 8.360239846875
"7090" 1417.8 75.9050872249668 4.43325678003564
"7091" 1418 72.5350072506316 5.05712794105855
"7092" 1418.2 67.2684381630303 6.41274569733955
"7093" 1418.4 60.8539603440714 7.38652549320256
"7094" 1418.6 54.4785003353475 8.89500740912846
"7095" 1418.8 47.5334930574705 10.6040466584607
"7096" 1419 40.8484514081053 12.816436262098
"7097" 1419.2 34.2925004091551 15.5996265337389
"7098" 1419.4 27.6760875358174 18.039757198261
"7099" 1419.6 21.562343529769 21.1141721309228
"7100" 1419.8 16.8019837369796 23.5319539140666
"7101" 1420 14.8687173135708 27.6485687407721
"7102" 1420.2 12.6186107484 33.9330192184875
"7103" 1420.4 9.81213998908733 39.585118828371
"7104" 1420.6 8.0328707653291 46.0066229920743
"7105" 1420.8 5.89653912317805 52.4371522719088
"7106" 1421 4.17437015674368 58.7083651002901
"7107" 1421.2 2.9298744739217 65.8899923385338
"7108" 1421.4 2.29906390393375 71.652173275864
"7109" 1421.6 2.26119072437159 78.6133641851887
"7110" 1421.8 4.29572023083617 83.7979448813482
"7111" 1422 6.72139063326315 89.7239190649437
"7112" 1422.2 9.7170641915535 95.2975392747585
"7113" 1422.4 13.1320503106632 101.604781605688
"7114" 1422.6 16.4289092905183 106.545333996285
"7115" 1422.8 21.0275505299431 110.140188382687
"7116" 1423 26.3811444451455 113.114466652917
"7117" 1423.2 32.2398703214431 116.010509939168
"7118" 1423.4 38.8722425370932 118.578775620128
"7119" 1423.6 45.7620767164153 120.030404048496
"7120" 1423.8 52.2180564886588 120.288600849118
"7121" 1424 58.8259486699965 119.299826401587
"7122" 1424.2 65.682100045327 117.302449058313
"7123" 1424.4 71.5454546894262 114.538609227344
"7124" 1424.6 76.5335356822287 110.077809187508
"7125" 1424.8 81.3588108880983 104.925708611822
"7126" 1425 84.7168682963181 99.2937680732172
"7127" 1425.2 86.3478650847632 93.3199166196542
"7128" 1425.4 87.505377297445 86.6585547182284
"7129" 1425.6 88.9319629443666 80.7024797393358
"7130" 1425.8 88.6857906542166 74.3101446408061
"7131" 1426 86.7642433668699 68.9057141069212
"7132" 1426.2 85.1212476653541 62.4464315253307
"7133" 1426.4 84.2268515415045 55.6980868547841
"7134" 1426.6 83.9447096520859 48.9600438911027
"7135" 1426.8 81.9944356391252 43.6703237279565
"7136" 1427 79.3117751949339 39.0346880889485
"7137" 1427.2 79.2969190881093 34.0868721305413
"7138" 1427.4 79.4333575731862 33.2833091503875
"7139" 1427.6 78.0669017811257 34.30086977175
"7140" 1427.8 75.4415826373411 35.9312871590304
"7141" 1428 68.8696774775774 38.5082884375446
"7142" 1428.2 59.4392025342989 44.4120964513161
"7143" 1428.4 53.4494676071609 47.1591358053307
"7144" 1428.6 45.3158974468936 50.5396750256266
"7145" 1428.8 37.7917750359335 54.8640149353381
"7146" 1429 30.432450218417 60.2565665025029
"7147" 1429.2 23.6551069285397 65.5817871290258
"7148" 1429.4 17.1675519091263 70.2323006083717
"7149" 1429.6 11.0237240706446 75.455363206836
"7150" 1429.8 4.97221152965026 81.074600971823
"7151" 1430 5.75852475286317 84.3810950944875
"7152" 1430.2 7.70463754202402 90.1121693269092
"7153" 1430.4 9.17351087197285 95.3879480128875
"7154" 1430.6 11.3583500046631 99.4793111042664
"7155" 1430.8 14.5310064166737 103.840213357024
"7156" 1431 18.1903614631498 108.709171422506
"7157" 1431.2 22.1653780218572 112.642915459224
"7158" 1431.4 25.4988109723238 114.95645862013
"7159" 1431.6 29.3378794330346 116.677327219145
"7160" 1431.8 32.6946852132037 118.51944274961
"7161" 1432 35.6757811999232 120.245090853608
"7162" 1432.2 40.3108401781382 122.089267893061
"7163" 1432.4 45.4318239349904 123.480284112494
"7164" 1432.6 49.9209667790929 124.18986367259
"7165" 1432.8 56.2107964926381 125.086704802262
"7166" 1433 62.8304994203882 125.417133329544
"7167" 1433.2 69.1598645004298 124.705584027021
"7168" 1433.4 75.8076843565895 122.949333007024
"7169" 1433.6 81.8733029491723 120.082142178774
"7170" 1433.8 87.5134395715632 116.717972013321
"7171" 1434 93.4764510764965 112.713549828888
"7172" 1434.2 99.6070667026069 108.7563696347
"7173" 1434.4 104.518547615186 103.480975170151
"7174" 1434.6 108.148679948339 97.1534645022897
"7175" 1434.8 111.335034846695 90.1621066601822
"7176" 1435 113.868210114984 83.3625345773294
"7177" 1435.2 115.670305426065 76.5854142385908
"7178" 1435.4 116.299342844308 69.4553696833706
"7179" 1435.6 115.492618441104 62.4430125822598
"7180" 1435.8 114.58018977489 55.0866046807117
"7181" 1436 112.507277379758 48.1019285673928
"7182" 1436.2 109.00477494593 41.7168006225875
"7183" 1436.4 104.759581384089 35.9052581256201
"7184" 1436.6 99.8494957363329 30.8080115585154
"7185" 1436.8 94.0258904241597 26.4457586365427
"7186" 1437 88.1864382504921 23.6711917360803
"7187" 1437.2 81.0094878650814 22.4010377652901
"7188" 1437.4 73.7022366983114 23.2567770930682
"7189" 1437.6 66.7348328549554 24.8409980845029
"7190" 1437.8 59.3293417092232 26.6205960990875
"7191" 1438 52.1740446355007 28.9312071501
"7192" 1438.2 45.5698988480396 31.2487499405934
"7193" 1438.4 38.5630373871102 34.0229444874287
"7194" 1438.6 30.8220396276126 35.882609883502
"7195" 1438.8 22.9179234599677 37.0356453725693
"7196" 1439 15.8607528011252 39.0709563087496
"7197" 1439.2 10.2855974434978 41.8083164064895
"7198" 1439.4 8.12602907435012 46.2982812946158
"7199" 1439.6 5.67617438151315 52.6660366499216
"7200" 1439.8 2.3293708279298 59.9177821101732
"7201" 1440 1.78564722222148 65.5246404709708
"7202" 1440.2 3.76376721660797 72.1626800612668
"7203" 1440.4 6.25640081140145 78.2425953396854
"7204" 1440.6 8.80182106736841 84.9805180056138
"7205" 1440.8 11.2113305758456 91.5031269851402
"7206" 1441 13.5423717639406 98.2481517282423
"7207" 1441.2 16.4247982358732 104.678801986717
"7208" 1441.4 19.8421903892738 110.337784811409
"7209" 1441.6 23.4525290175662 113.493356327736
"7210" 1441.8 28.1556329986958 116.690941591936
"7211" 1442 33.4562003265724 119.485138895238
"7212" 1442.2 38.6592856057285 122.878592420264
"7213" 1442.4 43.280439726877 124.653280958056
"7214" 1442.6 47.4596151541611 125.595956341234
"7215" 1442.8 50.1554833849014 126.328458765334
"7216" 1443 53.5292382858448 127.382074055459
"7217" 1443.2 57.8170126517783 127.599361014827
"7218" 1443.4 64.0132441263158 127.652187927203
"7219" 1443.6 68.9289864517027 127.302277731646
"7220" 1443.8 74.8188130957631 125.938653053325
"7221" 1444 80.5694167958676 123.703043547019
"7222" 1444.2 86.4914503476299 120.837048915654
"7223" 1444.4 92.578293924618 117.570964759275
"7224" 1444.6 98.0873907275857 113.025870924242
"7225" 1444.8 103.199395088274 108.473540816692
"7226" 1445 108.582465349263 103.33484929342
"7227" 1445.2 113.337579601296 97.4691803921592
"7228" 1445.4 117.153452140937 91.1195289270223
"7229" 1445.6 119.127437766496 83.7713808582131
"7230" 1445.8 119.666048828231 76.4062224938875
"7231" 1446 119.564502201875 69.0218591593346
"7232" 1446.2 118.352213950331 62.2423113836148
"7233" 1446.4 116.359458998648 55.4141895889974
"7234" 1446.6 113.865558403563 48.7277242986208
"7235" 1446.8 110.934729802696 42.1414477259208
"7236" 1447 107.34509823103 36.2303600475208
"7237" 1447.2 102.785173955022 30.9396964300944
"7238" 1447.4 97.3513504603291 26.3767273340304
"7239" 1447.6 91.0750931324506 23.0599301376375
"7240" 1447.8 84.5374905243158 22.1044741551375
"7241" 1448 78.0631780377226 22.2878184112389
"7242" 1448.2 70.8349294828248 23.4643628754354
"7243" 1448.4 63.562638076917 25.120285217849
"7244" 1448.6 56.6939215637563 27.045359544093
"7245" 1448.8 49.6747481276396 28.7398349371345
"7246" 1449 43.0056419096585 30.5235967544224
"7247" 1449.2 36.5510105578149 33.3250417105427
"7248" 1449.4 29.7754077441986 35.7305093120165
"7249" 1449.6 22.9585134805857 37.760596431823
"7250" 1449.8 16.2274434253277 40.1276615755649
"7251" 1450 11.359984751489 42.1947340882423
"7252" 1450.2 10.5139144241979 46.4602933959962
"7253" 1450.4 7.96964889372632 53.3076550573085
"7254" 1450.6 5.45446184326316 61.4846712145004
"7255" 1450.8 4.11574042182982 67.9090339561875
"7256" 1451 2.64076614591152 74.4981103998985
"7257" 1451.2 3.8979493298346 77.1145898596677
"7258" 1451.4 6.03401437485889 81.4748825996322
"7259" 1451.6 8.77877282050229 86.2197247373331
"7260" 1451.8 12.6459153667064 91.0066405797329
"7261" 1452 16.1263152041355 96.323075144696
"7262" 1452.2 20.2389699839588 100.485097971703
"7263" 1452.4 24.9805219218692 104.973391263584
"7264" 1452.6 29.5687707410897 109.068517754153
"7265" 1452.8 35.4941521321142 112.578024157611
"7266" 1453 41.8786645557632 114.459680254877
"7267" 1453.2 48.4907222235735 116.267406793681
"7268" 1453.4 55.1349627951298 116.182916663121
"7269" 1453.6 62.1739999564791 115.587156079285
"7270" 1453.8 68.7891159591701 114.42151998055
"7271" 1454 75.8126968879183 112.348939040163
"7272" 1454.2 82.2404243599109 109.737159677342
"7273" 1454.4 88.6324681962958 106.014280200866
"7274" 1454.6 94.6072662349555 102.368026443283
"7275" 1454.8 100.174791763758 97.8280355989644
"7276" 1455 104.094120995477 92.4249609210897
"7277" 1455.2 107.233799217973 86.6388478548552
"7278" 1455.4 109.669667031845 80.3228513585852
"7279" 1455.6 112.998813859622 74.0314297257897
"7280" 1455.8 115.544814927036 67.4365175430239
"7281" 1456 117.631084466275 60.5586995712972
"7282" 1456.2 118.893203257647 54.1166935502014
"7283" 1456.4 119.803624178833 47.4196137100735
"7284" 1456.6 118.887294013095 42.2431244649324
"7285" 1456.8 114.993125026663 38.0988073021875
"7286" 1457 110.228033084456 33.2919951138648
"7287" 1457.2 104.953177876446 29.624611851546
"7288" 1457.4 98.958498874115 25.8401890891838
"7289" 1457.6 92.865095830969 22.0763725085934
"7290" 1457.8 86.2170588006008 19.9342241377446
"7291" 1458 79.3424430836193 18.7944081554902
"7292" 1458.2 72.7168630578086 18.3211166348226
"7293" 1458.4 65.6098244534507 19.0279058914875
"7294" 1458.6 58.5943147487563 20.548258863093
"7295" 1458.8 51.6824576336749 22.4675474284875
"7296" 1459 45.3199789618535 25.03876005802
"7297" 1459.2 37.8739335512754 27.0099249921192
"7298" 1459.4 31.2983359862515 28.6926764530735
"7299" 1459.6 25.1129735680965 30.9519965530875
"7300" 1459.8 18.2365203278676 32.9872227909754
"7301" 1460 12.3457457829121 35.9463885909726
"7302" 1460.2 8.67215568581737 40.5148446709477
"7303" 1460.4 4.87674231502317 46.5959958398875
"7304" 1460.6 2.96225671663302 52.0861593484628
"7305" 1460.8 3.88747097142104 56.8881006338349
"7306" 1461 5.51576484923091 62.002466714694
"7307" 1461.2 7.23077437357243 67.5871339406401
"7308" 1461.4 9.01021583190053 73.5153556750413
"7309" 1461.6 11.3125678052063 79.5925234294671
"7310" 1461.8 13.9824762609506 85.7179372566687
"7311" 1462 17.3833882316069 91.3073547542937
"7312" 1462.2 21.338904744008 96.8386811781528
"7313" 1462.4 25.5572877174316 101.977577062719
"7314" 1462.6 30.2436042394366 106.467337589551
"7315" 1462.8 35.3778146011344 110.796331223739
"7316" 1463 41.0656097395003 114.426147218826
"7317" 1463.2 47.2987442854819 117.486848674794
"7318" 1463.4 53.810272950618 119.202431533694
"7319" 1463.6 60.3331348979262 120.121795490301
"7320" 1463.8 66.2327621607102 118.988834846499
"7321" 1464 72.7683163910784 117.990713233681
"7322" 1464.2 79.5613498663298 115.868677806654
"7323" 1464.4 85.5229691418236 112.506359374074
"7324" 1464.6 90.2162209902298 108.106128757721
"7325" 1464.8 94.8294024952088 103.102216532464
"7326" 1465 98.1365678642412 97.937230568393
"7327" 1465.2 101.18782431163 91.7614617504208
"7328" 1465.4 102.807861512115 85.2253707444784
"7329" 1465.6 102.761958780321 79.2696277871782
"7330" 1465.8 100.944694643835 73.3897114634232
"7331" 1466 99.1259436091218 67.5135582625614
"7332" 1466.2 96.8811679854429 61.4381277987527
"7333" 1466.4 93.9558436444879 56.0360440864605
"7334" 1466.6 90.0536317955132 51.108794458681
"7335" 1466.8 85.6805177104957 46.6863567932712
"7336" 1467 80.1115173339873 44.3160801850944
"7337" 1467.2 73.8670328422757 43.2678241675125
"7338" 1467.4 67.1348899844132 42.966855533025
"7339" 1467.6 60.4520009878961 42.2162178677862
"7340" 1467.8 53.4439145101917 40.9360565911732
"7341" 1468 46.6386970096203 40.0397478837804
"7342" 1468.2 39.716325283101 40.1522629705226
"7343" 1468.4 32.7336017411168 40.9456000539485
"7344" 1468.6 25.6778126536382 41.8302972120239
"7345" 1468.8 19.122028572974 43.1993306362369
"7346" 1469 12.5165222108924 44.8496942688763
"7347" 1469.2 6.47109494548268 46.860105623668
"7348" 1469.4 6.13632576507213 48.8304030139437
"7349" 1469.6 6.64702742167619 53.2398767153005
"7350" 1469.8 6.53961389382836 58.943533515181
"7351" 1470 7.10146927026315 65.0086019258331
"7352" 1470.2 8.32661636612486 70.3834616623556
"7353" 1470.4 9.8218073800272 76.1929446790673
"7354" 1470.6 11.5673932550132 82.447750684681
"7355" 1470.8 13.6517606738802 88.3053764319726
"7356" 1471 17.2933605472088 93.4770360478875
"7357" 1471.2 21.5404983237944 99.058491412325
"7358" 1471.4 25.6234457352013 104.347564112702
"7359" 1471.6 30.7534461185756 108.816085633606
"7360" 1471.8 36.2472953626611 113.011236114592
"7361" 1472 42.1738320079014 116.887740504207
"7362" 1472.2 48.3360422322944 120.050655561169
"7363" 1472.4 54.8483371850051 122.691386927855
"7364" 1472.6 61.9594858772632 124.96654897416
"7365" 1472.8 68.7582258471789 125.962539452887
"7366" 1473 75.2512214001762 126.797524898464
"7367" 1473.2 81.0616693477121 126.021036757939
"7368" 1473.4 86.6972922187793 124.581751452371
"7369" 1473.6 89.6865558487263 121.899337169414
"7370" 1473.8 94.6927027148965 118.314645121854
"7371" 1474 99.0885862037738 113.350520483887
"7372" 1474.2 102.533554275306 108.341491673505
"7373" 1474.4 106.042645751428 103.161987512852
"7374" 1474.6 109.346893169746 95.9461919577189
"7375" 1474.8 111.044137451693 89.8329713704456
"7376" 1475 111.028383166193 83.4413760340522
"7377" 1475.2 110.308469512581 77.4523531225698
"7378" 1475.4 108.476206805586 70.8173186822746
"7379" 1475.6 105.659791692332 65.3932195139909
"7380" 1475.8 101.679080540274 60.2188595439962
"7381" 1476 97.0213920831533 54.628825770415
"7382" 1476.2 92.462173593024 50.0536387214853
"7383" 1476.4 87.4943660282412 45.9310264747776
"7384" 1476.6 82.1468782675691 42.2016476976287
"7385" 1476.8 75.8567201429554 40.1135944816952
"7386" 1477 69.0206092473518 38.53952649209
"7387" 1477.2 62.0944055665878 37.3359315384979
"7388" 1477.4 55.0637734631203 37.4145188271018
"7389" 1477.6 48.4109799254077 37.7244527413333
"7390" 1477.8 41.3439027525422 38.4205515493177
"7391" 1478 34.5033290996917 39.8259077353161
"7392" 1478.2 27.6213469482976 41.4167654795772
"7393" 1478.4 20.4307386794725 41.9046328994573
"7394" 1478.6 13.3749020540047 43.1620798818088
"7395" 1478.8 7.31211526185353 44.410342315261
"7396" 1479 5.51614127119736 47.021760435598
"7397" 1479.2 3.51415172378369 53.0756452700656
"7398" 1479.4 0.973985298087482 57.2265196091443
"7399" 1479.6 0.948946333825655 63.1030903642125
"7400" 1479.8 2.57588177854222 70.0972503551782
"7401" 1480 4.82099744826315 76.3892366097542
"7402" 1480.2 7.27350486385263 81.343750813277
"7403" 1480.4 10.5388837565379 86.9001390430743
"7404" 1480.6 14.9230875369474 91.4454349061507
"7405" 1480.8 19.4418948034972 96.0100108440471
"7406" 1481 24.0905756574567 100.631654824371
"7407" 1481.2 28.6679931676652 105.927514005413
"7408" 1481.4 33.4694247121382 111.423684252512
"7409" 1481.6 38.1258679126571 116.041238947736
"7410" 1481.8 43.1859047163541 120.704636227978
"7411" 1482 48.6022556442932 124.582861014157
"7412" 1482.2 53.0282909638405 127.329728013413
"7413" 1482.4 57.3838725314842 126.734950184003
"7414" 1482.6 61.0811768172294 124.141805355899
"7415" 1482.8 64.6369287201298 119.762691744221
"7416" 1483 67.870363990608 114.879250055887
"7417" 1483.2 71.6593204559823 108.979040977438
"7418" 1483.4 73.7124601640306 102.649413479887
"7419" 1483.6 75.2271305069981 96.3963569775501
"7420" 1483.8 74.2674111337518 90.3110023604216
"7421" 1484 72.7611214486339 84.0641843011908
"7422" 1484.2 69.3648889981664 78.070565173081
"7423" 1484.4 65.6897273487291 72.0617930946716
"7424" 1484.6 62.1907740400887 65.8976880134921
"7425" 1484.8 58.0234655352969 60.051106305056
"7426" 1485 54.3651115962973 53.9124724089102
"7427" 1485.2 49.9973210228445 48.8239118052828
"7428" 1485.4 45.1352474227859 44.0539038622057
"7429" 1485.6 40.5483893262632 39.1297898052089
"7430" 1485.8 35.2228168948867 35.1425140857463
"7431" 1486 29.8275505308838 31.6469535021978
"7432" 1486.2 23.6594833033337 28.4430815496287
"7433" 1486.4 17.7786783491447 26.8314669106638
"7434" 1486.6 14.8203502315594 28.4871560332949
"7435" 1486.8 12.5842128269873 32.5255337159909
"7436" 1487 11.3510719031036 38.0605890628875
"7437" 1487.2 9.85170120540922 43.7761482211235
"7438" 1487.4 9.17728336464779 50.2106293150743
"7439" 1487.6 7.26436011469173 56.7875263198875
"7440" 1487.8 6.8751303066564 62.9367980814156
"7441" 1488 6.32151623391939 69.439355954825
"7442" 1488.2 6.3455825427463 76.4334189937639
"7443" 1488.4 7.1412449415771 83.0870077358642
"7444" 1488.6 9.03016618355039 89.6145544165045
"7445" 1488.8 11.3615173266381 96.3314607956062
"7446" 1489 13.4967054667414 102.325389277127
"7447" 1489.2 17.5046525819642 106.660358594052
"7448" 1489.4 21.3985687065056 111.08058869516
"7449" 1489.6 24.8802932806127 114.267016125354
"7450" 1489.8 29.3341499456874 116.350073204706
"7451" 1490 34.7825964029731 118.865412414877
"7452" 1490.2 40.7136409075675 121.426200614235
"7453" 1490.4 46.6962592381498 123.271502603207
"7454" 1490.6 52.9541560379432 124.919181519997
"7455" 1490.8 59.5883286260842 126.260239422172
"7456" 1491 66.3573461344653 126.804153871515
"7457" 1491.2 73.4845787137944 126.129744249825
"7458" 1491.4 80.1010887766503 124.803663809597
"7459" 1491.6 86.4766013972954 122.461255594436
"7460" 1491.8 92.4372100562738 119.168637551792
"7461" 1492 97.8769170737632 114.841031816588
"7462" 1492.2 102.814458781164 109.898279527338
"7463" 1492.4 107.307362825134 104.601420325855
"7464" 1492.6 111.304318814231 98.7043049069843
"7465" 1492.8 114.798590154392 92.5565107142101
"7466" 1493 117.136369955005 86.0910392393482
"7467" 1493.2 118.903711891796 79.1749216076208
"7468" 1493.4 120.275221620117 72.3582381964942
"7469" 1493.6 121.253226422275 65.6577130225387
"7470" 1493.8 120.84939894123 58.9042288041952
"7471" 1494 118.935289132093 51.8148122291489
"7472" 1494.2 115.926429235296 45.4749274870875
"7473" 1494.4 112.750518716814 39.4476105565841
"7474" 1494.6 109.255865543078 33.4744003468875
"7475" 1494.8 104.976037373184 28.3757397857284
"7476" 1495 99.7314386991252 23.8144108962323
"7477" 1495.2 94.8068245175306 20.2668878818177
"7478" 1495.4 88.8183762252632 17.1324747322799
"7479" 1495.6 82.1239244989032 15.4099125710875
"7480" 1495.8 75.3871466445167 15.1134969310706
"7481" 1496 68.9070066294257 15.564377954925
"7482" 1496.2 61.8796520083042 16.1662497817094
"7483" 1496.4 54.8013382137632 16.4836631038018
"7484" 1496.6 48.4115746345878 17.54682503342
"7485" 1496.8 41.6651635930039 18.2909072521468
"7486" 1497 35.0107879188328 19.6819699362166
"7487" 1497.2 28.1980693804514 21.7931079114287
"7488" 1497.4 22.1893099952182 24.6713227553145
"7489" 1497.6 17.0261757200897 28.5957251056324
"7490" 1497.8 12.0960923846862 33.1804138907336
"7491" 1498 8.20836494994735 38.0605890628875
"7492" 1498.2 4.45768698642493 44.2935342663728
"7493" 1498.4 4.45209759470432 49.2506647167552
"7494" 1498.6 4.24237026954674 56.8844979718427
"7495" 1498.8 4.23593258007213 63.6023966310223
"7496" 1499 4.62074096210187 69.6378955985004
"7497" 1499.2 6.03645725616939 75.1880161162
"7498" 1499.4 8.32616710059649 81.1815721922814
"7499" 1499.6 11.0716385111001 86.7223776672571
"7500" 1499.8 13.523622734624 92.2950286468566
"7501" 1500 16.5549145181993 98.3234340527385
"7502" 1500.2 19.4440229033684 104.009178204456
"7503" 1500.4 22.8945284681069 109.982538145575
"7504" 1500.6 26.4817896734088 114.741961235101
"7505" 1500.8 30.7115026221246 115.893357791769
"7506" 1501 36.1266824106691 117.974549040779
"7507" 1501.2 41.844657519821 119.300496897014
"7508" 1501.4 48.1251743290675 119.411434738094
"7509" 1501.6 54.29600638957 119.109314269319
"7510" 1501.8 60.4765123883368 118.761418574256
"7511" 1502 66.6995470398494 116.957092261508
"7512" 1502.2 72.5536317936425 116.306942903301
"7513" 1502.4 78.6188542135338 115.643614841887
"7514" 1502.6 85.0859185989935 114.746130345966
"7515" 1502.8 91.0861787593632 112.246438015221
"7516" 1503 96.41567841878 108.373561006505
"7517" 1503.2 99.6404002121019 103.380902361113
"7518" 1503.4 102.528036237522 97.5776283116052
"7519" 1503.6 104.522724303505 91.4905275655908
"7520" 1503.8 104.017202629843 85.9289337861375
"7521" 1504 100.752845427063 82.3352952260757
"7522" 1504.2 96.03559978178 79.4908781377639
"7523" 1504.4 91.4029109568632 76.0877371663875
"7524" 1504.6 87.2482894747989 73.1212738302446
"7525" 1504.8 82.9724048085489 72.1612680573518
"7526" 1505 80.4378768958557 68.9607432821097
"7527" 1505.2 79.592419786656 63.7259566689946
"7528" 1505.4 79.4204794508703 61.5557066516018
"7529" 1505.6 77.2013844731926 57.6013500038051
"7530" 1505.8 76.4493973717817 53.1874625438505
"7531" 1506 77.3418554299949 48.8316074802412
"7532" 1506.2 78.3301302928581 44.0497258038242
"7533" 1506.4 78.484086196453 38.6653080391533
"7534" 1506.6 79.3398719445224 34.2010187237023
"7535" 1506.8 79.2920462850708 30.5100369140029
"7536" 1507 77.9861350707632 29.2150781512164
"7537" 1507.2 74.7699000222252 28.6463240403812
"7538" 1507.4 69.9244671386053 27.4198266472559
"7539" 1507.6 64.1797785817382 26.4900171148125
"7540" 1507.8 58.0560622381999 26.575766265647
"7541" 1508 51.7607091177632 27.4200719504607
"7542" 1508.2 45.3706370332007 28.18595148375
"7543" 1508.4 38.4353330943703 30.4760884779946
"7544" 1508.6 32.0414607318362 32.5897984035392
"7545" 1508.8 25.7074364297573 35.2504244084757
"7546" 1509 19.2680725213277 38.1633262653069
"7547" 1509.2 13.5865610140757 41.6913217963875
"7548" 1509.4 8.76073729845671 44.8453539106617
"7549" 1509.6 4.53213768414316 48.4100882653275
"7550" 1509.8 3.58046300805481 51.7926147669292
"7551" 1510 5.21896213876904 56.7650450026522
"7552" 1510.2 6.32850035681372 61.6743079292583
"7553" 1510.4 7.44311298891484 66.5181476967189
"7554" 1510.6 9.05846991183763 72.1480059023769
"7555" 1510.8 10.7899596793313 78.0898517478989
"7556" 1511 12.9783841090374 84.3169870801778
"7557" 1511.2 15.5400236896142 90.740772744813
"7558" 1511.4 18.8329686432322 97.0191182263102
"7559" 1511.6 22.8967372584316 102.347690538045
"7560" 1511.8 27.4611455367786 107.645364761578
"7561" 1512 32.9233065674796 111.947871701331
"7562" 1512.2 38.3600577798995 116.222679073706
"7563" 1512.4 43.7711394358256 120.978244077512
"7564" 1512.6 49.2483893271932 124.751021267077
"7565" 1512.8 54.9636634649819 126.308892246544
"7566" 1513 61.1818072476568 126.438234559068
"7567" 1513.2 67.9694793248256 126.221308781481
"7568" 1513.4 74.5266438033754 125.354167480357
"7569" 1513.6 80.2644225327804 123.274083998681
"7570" 1513.8 85.9613806280384 119.448262035123
"7571" 1514 90.9240992486424 115.112073812543
"7572" 1514.2 95.4781985646965 110.373744289521
"7573" 1514.4 98.4698112771733 104.598973102607
"7574" 1514.6 100.570232932505 98.5903728921633
"7575" 1514.8 102.059966440746 92.3085243635427
"7576" 1515 101.125060368125 86.400072425784
"7577" 1515.2 98.2210034155927 81.1125670379898
"7578" 1515.4 93.8429322726368 77.1439885052831
"7579" 1515.6 89.1766112624356 74.5963472534737
"7580" 1515.8 83.8255250392177 70.3028854905239
"7581" 1516 81.25857036845 64.4479734059534
"7582" 1516.2 78.8916165294984 59.0941094682287
"7583" 1516.4 77.8522437327291 52.9743883533648
"7584" 1516.6 76.7065369928632 46.9221248152475
"7585" 1516.8 73.809689582798 42.9134166577247
"7586" 1517 69.9863847110489 39.3117814209232
"7587" 1517.2 66.1215815688557 38.4333348535912
"7588" 1517.4 62.3056815349957 40.4292311032247
"7589" 1517.6 56.4365602566701 42.122387983841
"7590" 1517.8 50.4944920855103 44.7208687431459
"7591" 1518 43.5219457216161 46.3741801764993
"7592" 1518.2 36.3804815455245 47.2981112209671
"7593" 1518.4 28.9308049639861 47.8545884594056
"7594" 1518.6 21.9504505657859 47.9625874269784
"7595" 1518.8 15.1781403065132 48.720154502431
"7596" 1519 8.38824152323906 48.3288629952971
"7597" 1519.2 5.13320490008458 47.9973312808875
"7598" 1519.4 5.77337840074592 48.6826238476461
"7599" 1519.6 4.87594857650412 51.4047405678755
"7600" 1519.8 2.54052562626315 55.1008280254475
"7601" 1520 1.57524654816792 60.5001552804589
"7602" 1520.2 1.41370425539255 65.7036167354051
"7603" 1520.4 1.90088109082413 72.3684499759729
"7604" 1520.6 3.26573314053902 78.7300671593703
"7605" 1520.8 5.14794681342445 83.8813813419198
"7606" 1521 6.67333471364247 89.5278179868875
"7607" 1521.2 8.77803836902982 94.5641326324208
"7608" 1521.4 11.5621723946148 99.2433703950194
"7609" 1521.6 14.6121536405458 104.759724954279
"7610" 1521.8 17.5916396514631 107.368360290298
"7611" 1522 21.7556122745965 112.072718745675
"7612" 1522.2 24.8967510546032 113.243509413848
"7613" 1522.4 28.9932150941704 113.701182679527
"7614" 1522.6 33.9235778146825 115.09294343692
"7615" 1522.8 39.8402428131158 116.045912097677
"7616" 1523 45.3911890381508 116.558276074573
"7617" 1523.2 51.7884676699036 115.708027604753
"7618" 1523.4 57.9508662450834 114.497067662887
"7619" 1523.6 63.0833743200051 111.739601149952
"7620" 1523.8 68.4841691457631 108.225802032297
"7621" 1524 74.0514573627291 104.777474531819
"7622" 1524.2 79.5150877696041 100.608212062728
"7623" 1524.4 83.5357102256114 95.1388853298088
"7624" 1524.6 86.3541301172412 89.6006146331732
"7625" 1524.8 88.4117804740539 83.589177624341
"7626" 1525 90.0104410413086 77.3906316879784
"7627" 1525.2 92.2174885811609 71.471147578217
"7628" 1525.4 93.090984351539 65.9115818401289
"7629" 1525.6 91.7264197502166 60.4849187730968
"7630" 1525.8 89.611583815524 58.9601501409636
"7631" 1526 85.363504120398 57.749423578674
"7632" 1526.2 79.4684417550631 55.0115022582993
"7633" 1526.4 73.8076756247568 51.9691255170014
"7634" 1526.6 67.9874754724109 50.833298356217
"7635" 1526.8 62.3033665488346 51.1275870711732
"7636" 1527 56.1890671907166 51.1170061632829
"7637" 1527.2 50.2087213500131 50.3996206083161
"7638" 1527.4 43.738335029656 49.2621730101018
"7639" 1527.6 37.8750272278137 47.8727999393482
"7640" 1527.8 32.1542135749583 44.9445328977777
"7641" 1528 28.3774267503298 41.0458581993208
"7642" 1528.2 25.2987897906298 36.5700777301875
"7643" 1528.4 22.1208404642412 31.9624700009534
"7644" 1528.6 21.9245361132632 28.6649140529549
"7645" 1528.8 23.8524048623836 26.4155375942489
"7646" 1529 24.7704907854339 25.8354132477777
"7647" 1529.2 25.0635385035455 23.2409047413816
"7648" 1529.4 24.5763491323321 22.1407155889565
"7649" 1529.6 23.3317320192989 23.6468530983161
"7650" 1529.8 20.4265791321455 24.5852875120522
"7651" 1530 16.6867401020029 25.9511661175587
"7652" 1530.2 14.0229012914211 29.0139295233217
"7653" 1530.4 10.3566588871502 32.0627911856456
"7654" 1530.6 7.91705467882565 36.6592536218875
"7655" 1530.8 5.26069626361608 41.8449441308287
"7656" 1531 3.3888170769588 46.3910574552353
"7657" 1531.2 3.09978419213459 51.6171445174446
"7658" 1531.4 3.53144492987029 57.3198517958518
"7659" 1531.6 5.01322112674592 61.8481483513358
"7660" 1531.8 5.56027128066975 66.476479953415
"7661" 1532 5.40155712455986 71.6632410012721
"7662" 1532.2 6.29821029516007 76.9171123594442
"7663" 1532.4 8.26853426152197 82.2903325916052
"7664" 1532.6 10.5221770032632 87.869094403663
"7665" 1532.8 13.3938822605965 92.1915134532511
"7666" 1533 17.8188514959994 94.7957752940633
"7667" 1533.2 23.7712225343392 96.3766372469527
"7668" 1533.4 29.770445119906 96.0658667814232
"7669" 1533.6 35.3181767779806 94.0420013244962
"7670" 1533.8 40.0487353877351 90.4539303774156
"7671" 1534 43.0108136872525 86.3294121447598
"7672" 1534.2 44.8297348924701 80.3422618516806
"7673" 1534.4 47.5105356534279 74.3094649730757
"7674" 1534.6 47.3509331134791 68.0141341142625
"7675" 1534.8 45.5363876185778 62.331318110483
"7676" 1535 43.615847502522 55.375699597511
"7677" 1535.2 41.4092903353716 48.6603947097068
"7678" 1535.4 38.5486574065927 42.9811873727625
"7679" 1535.6 34.3168674870771 39.5315468778061
"7680" 1535.8 30.2862661272632 36.0095435537875
"7681" 1536 24.9913775290563 30.5882643445771
"7682" 1536.2 19.6746453310218 27.9700953074737
"7683" 1536.4 18.1665085899257 26.3658078370875
"7684" 1536.6 19.0169345402132 24.86096466465
"7685" 1536.8 21.0060127405131 22.7141460677803
"7686" 1537 23.7575735904404 17.6549519277736
"7687" 1537.2 27.4647411867102 14.5316424444287
"7688" 1537.4 31.0127455473518 12.0044578135457
"7689" 1537.6 36.105089069906 8.73264019053035
"7690" 1537.8 40.6816636535229 6.55287697504335
"7691" 1538 46.9991684153465 4.67271056330416
"7692" 1538.2 50.9688786240131 3.26834192870892
"7693" 1538.4 53.5607444604092 1.59867109701109
"7694" 1538.6 57.5053916492872 1.74405251359834
"7695" 1538.8 62.6104251521252 1.66101080543922
"7696" 1539 67.1817045482388 1.90706683726555
"7697" 1539.2 71.5628061054632 2.092448601675
"7698" 1539.4 76.8323249227274 2.66776959685178
"7699" 1539.6 81.8278159776556 4.10440910760901
"7700" 1539.8 86.6661237024921 5.60271330075497
"7701" 1540 91.3977863010834 7.49029180707851
"7702" 1540.2 94.7916575317518 9.12764472009204
"7703" 1540.4 97.1844253146836 11.5814294024216
"7704" 1540.6 101.271289770117 13.5450915164044
"7705" 1540.8 104.548977772937 16.0812016450508
"7706" 1541 108.132154790209 19.184102173844
"7707" 1541.2 111.480564956388 22.1681712206375
"7708" 1541.4 114.572835171546 24.3809518873549
"7709" 1541.6 114.461290354165 27.1559283930505
"7710" 1541.8 116.344071199579 30.2600452731296
"7711" 1542 117.870131617231 32.6205886178449
"7712" 1542.2 118.813241856552 35.9172156423514
"7713" 1542.4 121.881454489441 39.4114713826994
"7714" 1542.6 122.865420444947 41.8099994868454
"7715" 1542.8 123.448633893366 45.4441952946607
"7716" 1543 123.457542953116 49.9766337793717
"7717" 1543.2 122.661048264119 53.9901088041143
"7718" 1543.4 121.141233929284 58.2308747189832
"7719" 1543.6 118.732565371042 61.7156677033085
"7720" 1543.8 115.929304534678 65.4760771054301
"7721" 1544 113.354563791596 69.9982977045875
"7722" 1544.2 111.383044779789 75.3092919764348
"7723" 1544.4 107.71313655187 79.5233129332492
"7724" 1544.6 104.157549849032 84.6868410088875
"7725" 1544.8 100.540801555895 89.0075135360664
"7726" 1545 95.1436849104947 92.5155456065506
"7727" 1545.2 89.0286324925397 95.6766176927066
"7728" 1545.4 82.4520590555132 98.0588817821489
"7729" 1545.6 75.8273738235328 99.3214207318538
"7730" 1545.8 68.823105249892 99.4816336451246
"7731" 1546 61.8988936307849 99.6085709616701
"7732" 1546.2 54.1899073629371 99.0768389366266
"7733" 1546.4 47.545837074821 97.0615045969717
"7734" 1546.6 41.7051503953936 94.282942398344
"7735" 1546.8 36.0626260719994 91.7551153761293
"7736" 1547 30.6704316313277 88.718248831823
"7737" 1547.2 25.7933365551474 85.8454571055612
"7738" 1547.4 21.0254253590696 83.9964470086294
"7739" 1547.6 15.2604906778632 82.8268866962875
"7740" 1547.8 8.87656180570272 80.6298279139644
"7741" 1548 4.43291715574735 77.1558363805085
"7742" 1548.2 4.87760490483763 72.587109077313
"7743" 1548.4 5.47821675807564 67.2975421273875
"7744" 1548.6 6.47351326130662 61.9760677205071
"7745" 1548.8 6.30640681531416 56.4911399742957
"7746" 1549 6.31946839643556 50.9010388874737
"7747" 1549.2 7.1524554288851 44.8280138755216
"7748" 1549.4 9.34658493998409 38.780514035748
"7749" 1549.6 10.0072317531341 33.5730280612101
"7750" 1549.8 9.50433929739876 31.2525603333451
"7751" 1550 11.0922949587632 30.2171640429102
"7752" 1550.2 15.4852968794376 27.6350089003526
"7753" 1550.4 20.0039259794865 24.4402590995896
"7754" 1550.6 23.7330421552522 20.858181571371
"7755" 1550.8 27.7671402773794 16.2495287740038
"7756" 1551 31.5678133263785 11.0040355481952
"7757" 1551.2 31.8922321990942 9.80062338331004
"7758" 1551.4 32.4400450702631 9.3969095878875
"7759" 1551.6 35.9642701556168 8.7490638241436
"7760" 1551.8 40.0865216154783 6.9586826755837
"7761" 1552 44.4324806030029 4.53848135906558
"7762" 1552.2 48.0983464488928 3.88121554570231
"7763" 1552.4 52.7109057102632 2.46116775128523
"7764" 1552.6 56.8685951906168 2.4011074916314
"7765" 1552.8 60.9301062353882 3.315432259275
"7766" 1553 65.9367373287274 2.44482986760178
"7767" 1553.2 67.8009325482988 1.56672032178035
"7768" 1553.4 68.9111986732161 1.56441866311102
"7769" 1553.6 70.7171311381382 3.353650498575
"7770" 1553.8 74.1073838521478 4.3501420905798
"7771" 1554 78.8156008020984 5.24236216280514
"7772" 1554.2 84.056214479322 6.47883461074632
"7773" 1554.4 89.5217401397114 7.88575162016336
"7774" 1554.6 93.5445714505675 9.19335592205054
"7775" 1554.8 96.4119473097473 12.1928755156243
"7776" 1555 100.876043330091 14.7738204963013
"7777" 1555.2 104.921041146163 16.2676997198208
"7778" 1555.4 106.093950483853 18.7945734831296
"7779" 1555.6 108.676505424397 22.4659714186195
"7780" 1555.8 112.128473731824 24.7808008577666
"7781" 1556 115.531903164726 27.6410901379401
"7782" 1556.2 117.378570948406 31.6648837106426
"7783" 1556.4 118.433796486051 36.5318594908875
"7784" 1556.6 119.984824459263 41.0340520765578
"7785" 1556.8 121.338854603576 46.189927047325
"7786" 1557 122.30752724093 51.1435802737663
"7787" 1557.2 123.442713798057 56.2100985739418
"7788" 1557.4 122.91628203187 61.7315028080577
"7789" 1557.6 121.556607989357 66.3540293446687
"7790" 1557.8 119.761734824502 71.2398365943114
"7791" 1558 116.984629260816 75.6933574629726
"7792" 1558.2 114.128343955812 79.837645054694
"7793" 1558.4 111.283449705816 84.6502490776428
"7794" 1558.6 107.905450277107 89.5795718526062
"7795" 1558.8 105.405007943943 95.0172310916775
"7796" 1559 103.28588563365 100.898771550662
"7797" 1559.2 100.284748579389 107.026407622877
"7798" 1559.4 96.1889207741455 112.642358990976
"7799" 1559.6 91.4634132705081 116.205188970377
"7800" 1559.8 86.3478650847632 119.023540379981
"7801" 1560 80.6224251912313 122.3968590416
"7802" 1560.2 74.9959245694672 124.281716887755
"7803" 1560.4 68.6504535494507 126.428324244356
"7804" 1560.6 63.4106952185359 127.464246027403
"7805" 1560.8 57.6592371958209 125.477461800234
"7806" 1561 51.5975440463238 122.742942323978
"7807" 1561.2 45.9635303193972 121.025688541248
"7808" 1561.4 39.8495350582309 119.243526414662
"7809" 1561.6 34.4436211154796 116.049437382908
"7810" 1561.8 29.7757683501161 111.199807801711
"7811" 1562 25.1533229503523 105.665248798907
"7812" 1562.2 21.3272696836917 100.040433674612
"7813" 1562.4 17.2786812844014 94.4772155019088
"7814" 1562.6 14.0189004636632 88.2296717919975
"7815" 1562.8 10.9022556402632 81.7156811149198
"7816" 1563 8.68639718655316 75.3577687957575
"7817" 1563.2 5.68275990245127 69.1762902276301
"7818" 1563.4 4.45675542113814 63.0935358043875
"7819" 1563.6 6.11326481406315 57.0289046733612
"7820" 1563.8 8.29128065565446 51.2126483698223
"7821" 1564 9.22590880970526 45.3864220908138
"7822" 1564.2 11.035909666461 39.1987366288545
"7823" 1564.4 14.4592959278392 33.3331590277353
"7824" 1564.6 18.6266820811116 28.4481228147057
"7825" 1564.8 22.778691329747 23.2253370335327
"7826" 1565 28.0728670059102 19.9676249519228
"7827" 1565.2 33.9730289061632 17.188653125175
"7828" 1565.4 39.9041096854949 14.4491743929119
"7829" 1565.6 46.07097771448 12.4681825533212
"7830" 1565.8 52.4559749171534 9.62062611061921
"7831" 1566 59.0783959622261 6.88677337707268
"7832" 1566.2 64.6987913691551 4.56798340606317
"7833" 1566.4 69.960628466417 3.3309890425798
"7834" 1566.6 72.247874673129 4.86665000257043
"7835" 1566.8 76.3367814793372 5.91008503940601
"7836" 1567 81.9862309699217 7.16440512146067
"7837" 1567.2 88.403347828539 7.9692167404737
"7838" 1567.4 93.4046584450632 9.4351278271875
"7839" 1567.6 95.609671431439 11.6984035589205
"7840" 1567.8 99.4965855110842 15.4353913972875
"7841" 1568 104.01725115878 18.1398686007864
"7842" 1568.2 109.126018668844 20.7719726397585
"7843" 1568.4 112.479231173051 24.6494614539784
"7844" 1568.6 115.824615899926 28.4312544218658
"7845" 1568.8 117.692350153989 33.0037125576138
"7846" 1569 118.595289657328 38.0605890628875
"7847" 1569.2 120.689553598701 42.7383423105437
"7848" 1569.4 122.902599854415 47.6460323135845
"7849" 1569.6 124.146493575506 53.3440243546754
"7850" 1569.8 124.929933607328 59.5244453923391
"7851" 1570 123.367900644045 65.2182428704221
"7852" 1570.2 121.198623977424 72.1364643613391
"7853" 1570.4 118.145734280231 77.3883901490165
"7854" 1570.6 114.001524678861 82.2282656147432
"7855" 1570.8 109.214636959784 86.8863396788059
"7856" 1571 104.033039239718 91.3190566773117
"7857" 1571.2 98.4496472535724 95.5691891477122
"7858" 1571.4 92.851210605221 99.0046003424349
"7859" 1571.6 86.7259433078842 102.078151376666
"7860" 1571.8 80.6150123100131 105.471989694856
"7861" 1572 73.8324185378346 108.284653866469
"7862" 1572.2 68.1060909226421 111.379263930519
"7863" 1572.4 61.6751007978057 114.440146880951
"7864" 1572.6 55.0943154964506 116.658786823294
"7865" 1572.8 47.8874335231807 117.980049471259
"7866" 1573 41.8526591753368 119.111417186793
"7867" 1573.2 40.0429239224178 122.294376485022
"7868" 1573.4 41.1804766247523 121.845770415246
"7869" 1573.6 41.510979787361 121.546671151159
"7870" 1573.8 41.1987461051298 120.641711248121
"7871" 1574 41.1289490025599 119.667029484679
"7872" 1574.2 40.3287883359965 119.478178184987
"7873" 1574.4 40.4652471244194 119.278328641981
"7874" 1574.6 40.2267843257247 118.759871277118
"7875" 1574.8 39.8117420710466 118.393752061619
"7876" 1575 39.0587882034753 117.824756781736
"7877" 1575.2 38.1450638034147 116.925277008312
"7878" 1575.4 37.061749584804 116.017997594214
"7879" 1575.6 35.2950251950552 114.205700888026
"7880" 1575.8 32.7195146562926 111.360923908564
"7881" 1576 30.3172929547734 107.879072551449
"7882" 1576.2 27.4007711688142 104.357534787377
"7883" 1576.4 24.8384723302632 99.8081383157663
"7884" 1576.6 22.0139663807926 95.4816201680346
"7885" 1576.8 19.438511559008 90.8407575002548
"7886" 1577 16.9949161913732 85.5276422734875
"7887" 1577.2 14.5933285892735 80.1833928109597
"7888" 1577.4 11.7055146153662 75.4671832808463
"7889" 1577.6 9.3409522196455 69.9690719921816
"7890" 1577.8 7.69654188374801 64.1339212075542
"7891" 1578 6.68375908504533 57.9340734988875
"7892" 1578.2 6.8143885976355 51.52641976093
"7893" 1578.4 6.9207001624217 45.312733008107
"7894" 1578.6 5.73318617706315 42.5594218033446
"7895" 1578.8 5.99139833045362 41.7550188618875
"7896" 1579 8.83525264178369 38.4637129568738
"7897" 1579.2 12.7692353187137 34.5957486867886
"7898" 1579.4 16.6422187296509 30.3428446164895
"7899" 1579.6 19.4799394252859 25.9827568477398
"7900" 1579.8 23.3983966056298 21.2912749522542
"7901" 1580 26.6582427740813 16.8103794157398
"7902" 1580.2 30.2517135238995 12.4345151010823
"7903" 1580.4 34.7813294741832 12.0365159822075
"7904" 1580.6 40.1683106892632 11.5361988365095
"7905" 1580.8 45.6296787232989 11.0257345485304
"7906" 1581 50.7966072092754 9.60664382794847
"7907" 1581.2 56.1407719646366 7.16367512276701
"7908" 1581.4 61.3347589221942 3.50163635333577
"7909" 1581.6 62.4392105988699 2.40168354073019
"7910" 1581.8 62.9354902784483 2.69692195751712
"7911" 1582 65.0611717824198 2.63734629964653
"7912" 1582.2 69.0305321864507 3.7071692121
"7913" 1582.4 73.7513082819669 4.74466465581342
"7914" 1582.6 79.2575886064417 5.2247517976375
"7915" 1582.8 84.9689751458794 5.73062500387587
"7916" 1583 90.159573254677 7.55628403999094
"7917" 1583.2 94.267547118774 11.0834971048223
"7918" 1583.4 99.4141240056298 13.7410494549875
"7919" 1583.6 104.002325814506 17.5424131154633
"7920" 1583.8 108.754113765973 19.9870604132746
"7921" 1584 111.903152388316 24.0284607809506
"7922" 1584.2 114.82045699982 28.446928867836
"7923" 1584.4 118.169342459125 33.4337426455045
"7924" 1584.6 120.812287325232 38.6975597178875
"7925" 1584.8 123.491735594469 44.2385477456091
"7926" 1585 124.408939793943 49.8623813587275
"7927" 1585.2 125.101883161611 55.8220129059928
"7928" 1585.4 124.481754859137 61.7518744563296
"7929" 1585.6 123.314471685482 67.4528037245437
"7930" 1585.8 121.952523236232 73.229331352075
"7931" 1586 120.834892808683 79.2294408163714
"7932" 1586.2 120.309385991982 83.4887636195954
"7933" 1586.4 118.017819554377 87.2202768717638
"7934" 1586.6 114.5024780589 91.8324936295239
"7935" 1586.8 110.902120535902 96.5660153892483
"7936" 1587 107.096019194659 100.89742884663
"7937" 1587.2 104.084868144763 106.252278747231
"7938" 1587.4 100.224536121633 110.124901086967
"7939" 1587.6 95.4852657865183 113.307622460183
"7940" 1587.8 91.2035635901101 117.613024111939
"7941" 1588 86.020683990026 120.856267480434
"7942" 1588.2 80.7802775259364 124.263530596878
"7943" 1588.4 75.1240277588086 126.286815422706
"7944" 1588.6 69.0466855285232 126.539634866317
"7945" 1588.8 62.5929502722632 125.962539452888
"7946" 1589 56.2978978469507 124.433809880887
"7947" 1589.2 49.9114017710696 122.329751975339
"7948" 1589.4 43.6005359567177 120.801146933281
"7949" 1589.6 37.215982690748 118.770561693706
"7950" 1589.8 31.3732910290832 114.951864710557
"7951" 1590 26.3932276609039 109.929431490237
"7952" 1590.2 22.1224937367006 104.624022510387
"7953" 1590.4 18.6067663444506 99.1659802103562
"7954" 1590.6 15.6416035424468 93.1494511396018
"7955" 1590.8 13.0627026295263 86.8270624096875
"7956" 1591 11.1027366795599 79.974658097393
"7957" 1591.2 9.28894312789081 73.050606873079
"7958" 1591.4 8.02558203473374 66.0798041104757
"7959" 1591.6 7.48914948000315 58.8130930027875
"7960" 1591.8 6.33331034074735 51.2036404095296
"7961" 1592 6.95778100505584 44.6555657225826
"7962" 1592.2 8.52806579818096 39.1443117389286
"7963" 1592.4 10.538466087706 34.0094556970875
"7964" 1592.6 12.2774492541359 28.7005948197784
"7965" 1592.8 11.5957324516316 29.0290156704138
"7966" 1593 10.9656020797632 29.4168972745375
"7967" 1593.2 11.3393460728131 29.5952490579375
"7968" 1593.4 12.5710384058413 29.0733312274969
"7969" 1593.6 15.2388155106126 27.8107335590562
"7970" 1593.8 18.6758639738526 25.6456957492243
"7971" 1594 22.5189144072951 22.7692275727492
"7972" 1594.2 26.3219575529724 19.3336518058875
"7973" 1594.4 29.4964923360943 15.1594259290953
"7974" 1594.6 32.6617576085132 10.5707555092446
"7975" 1594.8 36.1774850007632 8.2084155608753
"7976" 1595 41.1159040034275 6.07244630631215
"7977" 1595.2 46.3407877541432 4.1431756254475
"7978" 1595.4 51.3975228646298 2.84035831242083
"7979" 1595.6 56.7535603038086 2.69134578343296
"7980" 1595.8 61.950436385906 2.14909349206606
"7981" 1596 67.7461094669376 1.89546912993401
"7982" 1596.2 73.0497478950924 3.70612054089969
"7983" 1596.4 78.8156008020984 5.03553404424044
"7984" 1596.6 84.786827825656 7.01281942203035
"7985" 1596.8 90.7999097934429 8.825783090483
"7986" 1597 96.557424216944 11.5477019910471
"7987" 1597.2 102.441194740895 14.0997645080664
"7988" 1597.4 106.791243687657 17.3007667367386
"7989" 1597.6 110.435838496696 21.4100448070318
"7990" 1597.8 114.346991343763 26.1134082150437
"7991" 1598 117.299213870351 30.7697249502721
"7992" 1598.2 120.624560778966 35.786414625333
"7993" 1598.4 122.728517120107 41.5997572647312
"7994" 1598.6 123.533517855743 48.0909269689691
"7995" 1598.8 124.693145533937 54.2409436399997
"7996" 1599 126.05382205007 60.2805912021456
"7997" 1599.2 126.206711746953 64.0222390193775
"7998" 1599.4 124.468898266567 67.8836982694605
"7999" 1599.6 121.977236682695 72.6863138686875
"8000" 1599.8 119.314982900986 77.5918708418083
"8001" 1600 116.897655121998 82.1519577900099
"8002" 1600.2 113.943574544842 86.5937300013296
"8003" 1600.4 111.084003317273 90.8992548053059
"8004" 1600.6 110.118616507138 95.2486106821062
"8005" 1600.8 110.634889989063 99.5879313633296
"8006" 1601 110.027599507527 102.796406707964
"8007" 1601.2 107.085660820047 106.329396521764
"8008" 1601.4 103.318952103536 110.053714790736
"8009" 1601.6 99.0435985857195 113.057390298965
"8010" 1601.8 94.2474994927263 116.082118850698
"8011" 1602 88.7831111970879 118.472552555022
"8012" 1602.2 82.9455482535535 120.5955479985
"8013" 1602.4 77.4787104986858 122.581998285939
"8014" 1602.6 72.2078108419166 125.020327414699
"8015" 1602.8 66.3063185557532 126.570209457757
"8016" 1603 60.0828476070756 126.894109035825
"8017" 1603.2 54.0722077672733 125.634954544602
"8018" 1603.4 48.0079124746571 123.356750409706
"8019" 1603.6 42.260624770174 120.38873088963
"8020" 1603.8 36.6669802150813 117.512062096554
"8021" 1604 31.3842710785965 113.296474488918
"8022" 1604.2 26.634376542892 107.893586315795
"8023" 1604.4 22.4966132369951 102.432712123032
"8024" 1604.6 19.2801592132844 96.6727313765896
"8025" 1604.8 16.8238808047231 89.9189179690575
"8026" 1605 14.3349658565368 83.6529370615085
"8027" 1605.2 12.4977505779994 77.169187344382
"8028" 1605.4 10.7716036087944 70.8486535290125
"8029" 1605.6 8.36839806026317 64.2462472155327
"8030" 1605.8 6.51517775574187 57.7185876815577
"8031" 1606 6.35765946452123 51.227388924952
"8032" 1606.2 5.18133174048394 45.8084684846148
"8033" 1606.4 4.34114816905066 46.41605162985
"8034" 1606.6 3.812146745115 46.8743756076282
"8035" 1606.8 4.44566979422567 46.1533012346625
"8036" 1607 5.85657402443707 44.4912232407571
"8037" 1607.2 8.05166586276315 41.127847755426
"8038" 1607.4 10.2133631107007 36.9331510035375
"8039" 1607.6 12.2546284649376 32.6878156543177
"8040" 1607.8 15.2318470704371 27.8870599274853
"8041" 1608 17.5998575679388 23.7029261907253
"8042" 1608.2 20.5428384799337 19.9451436346875
"8043" 1608.4 24.7598353708838 17.993816979853
"8044" 1608.6 29.1967073678632 15.0837835957275
"8045" 1608.8 32.4219460875489 10.3842141031375
"8046" 1609 36.0644236340606 8.98086293221661
"8047" 1609.2 41.3377834184939 8.17686579484904
"8048" 1609.4 46.3208336257007 6.3012322045875
"8049" 1609.6 51.1905911622632 3.18095457530129
"8050" 1609.8 56.7573526627144 2.73668227572896
"8051" 1610 61.9454088907076 3.6547370905912
"8052" 1610.2 67.3515348075032 4.1482713906875
"8053" 1610.4 73.2717861937572 3.6641736928875
"8054" 1610.6 78.2513062128562 3.57529406660843
"8055" 1610.8 82.6476877657337 5.68749224406397
"8056" 1611 87.5455547432166 8.89473969941075
"8057" 1611.2 91.6646469273427 12.0765293206261
"8058" 1611.4 96.0231635749885 14.0628946277007
"8059" 1611.6 100.708790857775 14.7431201081489
"8060" 1611.8 103.724068858915 16.0601765267136
"8061" 1612 104.510194238549 15.8394127841732
"8062" 1612.2 104.901254280791 16.0400125313819
"8063" 1612.4 105.649858602726 18.549172157098
"8064" 1612.6 108.006346152126 21.8962853252664
"8065" 1612.8 111.429095974294 25.28136529695
"8066" 1613 115.355866743379 28.5341900457928
"8067" 1613.2 117.053908784253 32.7179156102277
"8068" 1613.4 118.257194291081 37.8251029419481
"8069" 1613.6 120.422490768536 42.0175279803117
"8070" 1613.8 123.269504048495 46.1467639042559
"8071" 1614 124.388361799051 50.2981464953118
"8072" 1614.2 125.596801885171 55.6604782425712
"8073" 1614.4 126.666852109747 61.3696055477907
"8074" 1614.6 125.71052521665 67.0694655380165
"8075" 1614.8 123.445123716951 71.8479012440437
"8076" 1615 121.209971555125 77.2464816558024
"8077" 1615.2 119.952477341221 81.9017884641534
"8078" 1615.4 116.927847895005 86.1662567237262
"8079" 1615.6 113.830621882384 90.7091090197966
"8080" 1615.8 109.94104430705 94.3389793172066
"8081" 1616 105.992146812317 97.3154766036701
"8082" 1616.2 102.857025455731 100.905198090558
"8083" 1616.4 100.321820079146 105.27183521909
"8084" 1616.6 97.3211663519642 109.966039292269
"8085" 1616.8 92.8901097424315 113.952173954056
"8086" 1617 88.9696320093754 116.661467949775
"8087" 1617.2 84.7729847918473 119.783293435373
"8088" 1617.4 79.1833827773132 122.801891062777
"8089" 1617.6 73.4093548168881 124.4258477477
"8090" 1617.8 67.9831563969905 125.178872525827
"8091" 1618 61.7727805818947 124.695303097151
"8092" 1618.2 56.0845934056961 122.822339790815
"8093" 1618.4 49.759478743355 120.237603198561
"8094" 1618.6 43.626649970481 117.388031506967
"8095" 1618.8 38.0895132460795 113.097032162
"8096" 1619 34.544781608489 107.642441517468
"8097" 1619.2 31.2706697970932 101.296487808667
"8098" 1619.4 28.2577565477688 95.0615900143706
"8099" 1619.6 25.9238079936965 88.2241513796542
"8100" 1619.8 24.5978982117126 81.5306156284942
"8101" 1620 24.1886604670051 74.4459966717262
"8102" 1620.2 23.4918266725778 67.9695819532808
"8103" 1620.4 22.7564860186965 61.1486520711208
"8104" 1620.6 21.9461314903654 54.2642539297398
"8105" 1620.8 20.6633660904904 47.2329664948875
"8106" 1621 18.5286161174588 40.395224985344
"8107" 1621.2 17.5453692086979 33.5699459451375
"8108" 1621.4 19.9580422957414 29.228852459431
"8109" 1621.6 24.7503381535675 26.5369590826484
"8110" 1621.8 30.0314881398236 23.5628569679864
"8111" 1622 35.8636991492864 20.8712693405154
"8112" 1622.2 41.8740294504339 18.1917653877777
"8113" 1622.4 48.0109089063851 14.8453390685826
"8114" 1622.6 54.2907506471909 11.1696833385502
"8115" 1622.8 60.8804120457804 8.29429141957715
"8116" 1623 67.235682990048 6.68293082240648
"8117" 1623.2 68.2541215496842 6.57580008166381
"8118" 1623.4 67.7599652563443 6.81459612167129
"8119" 1623.6 67.613989108421 8.0592712123875
"8120" 1623.8 68.8880026975757 9.0242817547125
"8121" 1624 72.1356389083703 10.5798550900304
"8122" 1624.2 76.2849397256366 12.1182324103333
"8123" 1624.4 81.0358136581203 14.3015836313875
"8124" 1624.6 86.1303502021427 15.9308471260441
"8125" 1624.8 91.0111375925709 16.9859599631732
"8126" 1625 96.1945534944841 18.8981416371201
"8127" 1625.2 100.851415271384 21.3327597077337
"8128" 1625.4 105.367633544638 24.9987095687937
"8129" 1625.6 109.808904662469 29.3216143445988
"8130" 1625.8 113.347451208916 34.1743975719612
"8131" 1626 116.415219940634 39.7035793503205
"8132" 1626.2 118.184451968211 46.0059598647296
"8133" 1626.4 118.336483423011 52.2455903020243
"8134" 1626.6 117.073500466572 58.5920576187947
"8135" 1626.8 115.423880815263 63.5604287277947
"8136" 1627 112.803764253816 69.0254944361641
"8137" 1627.2 109.036992379078 73.3986703290421
"8138" 1627.4 104.641650007737 77.2805485298033
"8139" 1627.6 99.8566600092947 79.9558252808033
"8140" 1627.8 94.6246839139015 82.7312055723662
"8141" 1628 89.5702709201979 84.9859402729745
"8142" 1628.2 83.9744851514965 86.1348876312542
"8143" 1628.4 78.5311928963511 86.0349789006787
"8144" 1628.6 72.5973189932976 85.4819561023702
"8145" 1628.8 66.9390668605675 85.4719765771158
"8146" 1629 61.1324233750272 83.4544101460673
"8147" 1629.2 56.2043944588589 79.588365255462
"8148" 1629.4 51.4398900531986 75.7404854222101
"8149" 1629.6 47.5264622797238 70.6620354410448
"8150" 1629.8 44.4152763287849 65.0916850547462
"8151" 1630 40.5779509980298 59.4373242446875
"8152" 1630.2 36.9840963303965 53.3861030221875
"8153" 1630.4 33.3310265127958 47.6317655136701
"8154" 1630.6 29.5955855933599 42.0755589334359
"8155" 1630.8 25.2584867660784 36.6731008100397
"8156" 1631 21.8020663302298 30.9859683213542
"8157" 1631.2 18.6873146188149 25.9361821125427
"8158" 1631.4 19.7401761305045 23.7045883695082
"8159" 1631.6 19.7035946801909 23.4363567717068
"8160" 1631.8 18.7160800866398 23.7510846600433
"8161" 1632 17.4533332585548 24.9230693035125
"8162" 1632.2 15.8483456364232 26.5186807942875
"8163" 1632.4 12.7145146485675 29.1596165186701
"8164" 1632.6 10.0194923543277 32.7161997930327
"8165" 1632.8 7.42046384060244 35.7743193904768
"8166" 1633 5.40839170544498 39.2592520227511
"8167" 1633.2 4.55108653213271 41.3396032173223
"8168" 1633.4 3.89794932983458 43.3401658347589
"8169" 1633.6 3.64908831751314 46.1766568253458
"8170" 1633.8 2.09456669218317 49.3986667218875
"8171" 1634 1.22667354774463 51.5549303465912
"8172" 1634.2 0.890537190345496 53.8514662889581
"8173" 1634.4 0.280324664903158 56.4715888750075
"8174" 1634.6 0.113869713109297 58.6935385106183
"8175" 1634.8 0.341842878047967 61.4898210793305
"8176" 1635 0.607686703958284 65.3260402708143
"8177" 1635.2 0.281169284096483 69.4420099992208
"8178" 1635.4 0.863708110086675 72.7717428741816
"8179" 1635.6 2.02436945255945 76.1231244249986
"8180" 1635.8 2.9603799345771 79.5318226847014
"8181" 1636 3.81356009717881 82.8680211867791
"8182" 1636.2 4.82099744826315 86.6241103803013
"8183" 1636.4 5.83720769876841 89.7396945416033
"8184" 1636.6 7.70797773356102 91.6108475544088
"8185" 1636.8 9.83075735510358 94.412163179696
"8186" 1637 10.6070881881249 98.1770663277598
"8187" 1637.2 10.5728541548632 99.5452431545208
"8188" 1637.4 10.2835229753794 98.9964608398177
"8189" 1637.6 11.294728145861 98.977139181931
"8190" 1637.8 11.7594542683908 98.5185910193768
"8191" 1638 13.2297474998302 99.3200926336504
"8192" 1638.2 14.9655705533456 101.628947090331
"8193" 1638.4 15.8643934010965 104.878810772388
"8194" 1638.6 16.8430499881545 106.442158314768
"8195" 1638.8 18.3541004323541 107.733597435251
"8196" 1639 19.7667980177944 109.910878946887
"8197" 1639.2 21.6297812519162 111.981683545694
"8198" 1639.4 24.6587752875999 114.512666944234
"8199" 1639.6 27.3938676996931 116.641110887618
"8200" 1639.8 30.7585968606224 118.159339720082
"8201" 1640 33.9958336243832 120.837473562758
"8202" 1640.2 35.8066315733991 121.480244979645
"8203" 1640.4 38.0680823446034 122.148595572228
"8204" 1640.6 40.0229865045279 123.46711323977
"8205" 1640.8 38.8697086795131 122.944890974825
"8206" 1641 38.0184908987319 121.965548592762
"8207" 1641.2 37.4087814185444 121.46393420195
"8208" 1641.4 36.1237782368392 121.409583988453
"8209" 1641.6 35.6278013805857 120.607876462791
"8210" 1641.8 34.0061847021568 119.50609647327
"8211" 1642 34.0021413124014 119.046664447643
"8212" 1642.2 33.6149548218316 118.560269946361
"8213" 1642.4 33.3699969243662 118.192810803444
"8214" 1642.6 33.1771672753541 117.863361063857
"8215" 1642.8 31.9888632868856 117.453131478132
"8216" 1643 31.5132591184479 116.977099060942
"8217" 1643.2 30.6084280195775 116.757403530059
"8218" 1643.4 30.1985556725708 116.426353781397
"8219" 1643.6 30.1621588172223 116.158391126336
"8220" 1643.8 28.8343657339232 115.272897920678
"8221" 1644 27.1798541902439 113.170453779493
"8222" 1644.2 25.3601488908514 110.397974153652
"8223" 1644.4 22.5388046175056 106.922907510706
"8224" 1644.6 19.5282308018917 103.83235898203
"8225" 1644.8 16.3351443926749 101.060733728593
"8226" 1645 13.0510170435008 97.1853404552142
"8227" 1645.2 10.5849084287874 92.4380936203147
"8228" 1645.4 8.46215079072315 87.6716854982175
"8229" 1645.6 6.59469775426314 81.8881511934812
"8230" 1645.8 4.86058897295064 75.5065014437
"8231" 1646 3.95049476352123 70.8707420275327
"8232" 1646.2 3.63038966970894 64.8962395014899
"8233" 1646.4 3.55202522473088 58.3840624454843
"8234" 1646.6 2.70891489582011 51.5095390950394
"8235" 1646.8 4.07645984427684 46.8403133513944
"8236" 1647 8.51961214165026 42.8645806480165
"8237" 1647.2 11.7452023203424 38.843873769333
"8238" 1647.4 13.6234569455929 34.2794228342705
"8239" 1647.6 14.355409110568 28.9115154353387
"8240" 1647.8 14.2447118891749 26.960438677961
"8241" 1648 14.248018289911 26.6112658247044
"8242" 1648.2 15.3440701592333 25.3744153012159
"8243" 1648.4 17.6169782272631 23.3966146267089
"8244" 1648.6 21.5403261867305 20.426194951094
"8245" 1648.8 25.3238911138474 17.5773304717639
"8246" 1649 28.5806632437257 13.3333882357875
"8247" 1649.2 32.677393754972 10.5918342849888
"8248" 1649.4 37.8374669997089 10.1935066238995
"8249" 1649.6 42.8020320680043 10.0983266856287
"8250" 1649.8 46.6567959923346 7.96827540453035
"8251" 1650 50.1955538316901 4.12794558551671
"8252" 1650.2 51.3068505100514 2.36025729324044
"8253" 1650.4 52.0877535263445 2.92202881345726
"8254" 1650.6 55.3759809149417 2.85886079335178
"8255" 1650.8 59.7969694943321 2.28919565830129
"8256" 1651 64.6555721437876 2.61084173169238
"8257" 1651.2 69.5167924306246 1.84074926363449
"8258" 1651.4 73.2125283798703 2.14909349206606
"8259" 1651.6 78.0823278122261 3.55093446533194
"8260" 1651.8 82.9678800628703 4.78797191992321
"8261" 1652 87.4291232762287 7.16531584485301
"8262" 1652.2 92.2817894230946 8.45648325005603
"8263" 1652.4 96.0526819677126 9.75332687574143
"8264" 1652.6 100.216776182794 12.7728540593875
"8265" 1652.8 103.833482800642 15.3509089735717
"8266" 1653 107.798047736731 18.5692870198875
"8267" 1653.2 111.828970373638 21.602859764325
"8268" 1653.4 113.927321182076 25.233592497825
"8269" 1653.6 116.207548108047 29.6013560961762
"8270" 1653.8 118.375555336646 34.218436282196
"8271" 1654 121.319058841232 37.9212517321062
"8272" 1654.2 122.582028478763 40.1824975573562
"8273" 1654.4 123.276305455683 44.3589548995275
"8274" 1654.6 125.086649240532 48.401562658099
"8275" 1654.8 126.276819321283 53.1624695625212
"8276" 1655 127.535978604559 57.7897801464283
"8277" 1655.2 127.093103649114 62.1421455920258
"8278" 1655.4 126.036188825881 67.4242205610223
"8279" 1655.6 124.758779207516 72.7467910825249
"8280" 1655.8 124.510135731044 77.719974469825
"8281" 1656 124.203279661131 79.5630770587776
"8282" 1656.2 122.335528203317 80.2335852991484
"8283" 1656.4 119.681529385293 82.1466792453117
"8284" 1656.6 117.019419260169 85.5109217937937
"8285" 1656.8 114.551251291539 88.4696667355201
"8286" 1657 111.352729229253 90.7150787541452
"8287" 1657.2 108.560324846137 93.2952211230622
"8288" 1657.4 106.179139826415 95.9631518164936
"8289" 1657.6 104.484226132915 99.3219341669201
"8290" 1657.8 103.815645776888 103.457569998419
"8291" 1658 102.052023313536 106.173984437554
"8292" 1658.2 100.285348703553 107.495486223128
"8293" 1658.4 98.0234057151069 109.664052818075
"8294" 1658.6 94.8956335895053 109.500535745982
"8295" 1658.8 90.541123960361 109.229597289801
"8296" 1659 86.6339682345929 109.075117450107
"8297" 1659.2 81.9940429451957 108.845921267517
"8298" 1659.4 77.9148703263257 109.580450419606
"8299" 1659.6 73.8268209143147 111.695710122444
"8300" 1659.8 68.9498698932961 112.968338090888
"8301" 1660 64.0697141431069 112.9603759577
"8302" 1660.2 59.2819559602528 112.850137350784
"8303" 1660.4 53.8231358269579 113.595921809919
"8304" 1660.6 47.4642531850776 113.657842408156
"8305" 1660.8 42.0922138930466 113.212619620434
"8306" 1661 36.7049410684366 112.683651206306
"8307" 1661.2 31.5647124517177 110.258317485978
"8308" 1661.4 26.8151397995591 106.989913514673
"8309" 1661.6 22.803933743969 102.507031804064
"8310" 1661.8 19.0841635034245 97.2865315135972
"8311" 1662 16.2771050523844 91.3113358208875
"8312" 1662.2 13.1097830773844 85.1385111097057
"8313" 1662.4 10.8082155651291 79.6514894804957
"8314" 1662.6 9.32472495335994 73.521361849952
"8315" 1662.8 8.53187274284382 67.2379545499843
"8316" 1663 7.59722401417619 60.8710621059636
"8317" 1663.2 7.83787162945065 53.9729122381062
"8318" 1663.4 8.37631636520064 47.7465240854812
"8319" 1663.6 9.7490625030018 41.4611437642398
"8320" 1663.8 11.44214006782 36.3190533856943
"8321" 1664 11.0475798249984 32.024355385211
"8322" 1664.2 10.1481313605012 31.7515463847923
"8323" 1664.4 10.0576364469298 32.1155296162208
"8324" 1664.6 11.0711794789298 31.8910732901732
"8325" 1664.8 13.6140526570609 30.3782935451684
"8326" 1665 16.7391775656203 27.9288558280508
"8327" 1665.2 20.2374523673958 24.5360121350916
"8328" 1665.4 25.1197026770544 20.7825850540743
"8329" 1665.6 28.5271842303785 17.221849095849
"8330" 1665.8 32.129931157487 11.7014123755293
"8331" 1666 34.9963545528707 9.34853206978623
"8332" 1666.2 39.6751134102988 8.97832887174464
"8333" 1666.4 45.3814880436706 8.1135316755912
"8334" 1666.6 49.819593221656 5.92086972774464
"8335" 1666.8 54.8013382137632 3.4014232977
"8336" 1667 60.4663198033346 3.26379213831607
"8337" 1667.2 66.2157251287315 4.09473360398876
"8338" 1667.4 72.2309937339669 5.34860720277638
"8339" 1667.6 78.126987742122 5.87183904539338
"8340" 1667.8 83.8287392348794 4.93515234867819
"8341" 1668 86.6252788025735 6.84463406681853
"8342" 1668.2 91.4956334375379 9.74129372223915
"8343" 1668.4 96.5804266119965 12.1656087016208
"8344" 1668.6 101.657907681419 13.2943737831687
"8345" 1668.8 104.704854573912 15.7313794633556
"8346" 1669 107.752076153209 19.2671853027571
"8347" 1669.2 111.243015808263 22.5959922327329
"8348" 1669.4 114.152865158199 26.5293654633391
"8349" 1669.6 116.712147353305 31.7123383665296
"8350" 1669.8 118.958220305717 35.6768741374751
"8351" 1670 122.420430418814 41.1180482068875
"8352" 1670.2 123.413368865191 43.2653616520937
"8353" 1670.4 123.056800246975 47.406327580372
"8354" 1670.6 122.730286103125 51.5223539907918
"8355" 1670.8 122.835414236763 56.3137793952313
"8356" 1671 121.803772222049 61.7831961712446
"8357" 1671.2 119.444094027243 65.6092415562483
"8358" 1671.4 117.197581121263 68.9557205744359
"8359" 1671.6 114.914497074954 72.8864671219287
"8360" 1671.8 113.568443167973 76.5377261129843
"8361" 1672 111.571625463169 81.5059688004812
"8362" 1672.2 109.976087018263 85.0491180689187
"8363" 1672.4 107.150169011937 89.6873958983506
"8364" 1672.6 103.293371053326 92.503476688877
"8365" 1672.8 98.6350309142309 94.4961890958875
"8366" 1673 93.2403663890696 96.2262835846294
"8367" 1673.2 87.1741229912849 97.6353466499853
"8368" 1673.4 82.0666422354092 97.6982191076515
"8369" 1673.6 77.0021537105298 96.9251705269542
"8370" 1673.8 70.9588115757958 96.2021626762353
"8371" 1674 65.3860863023097 95.7123586488061
"8372" 1674.2 59.5523211762632 93.6965876353556
"8373" 1674.4 54.0169206012312 91.5173348412279
"8374" 1674.6 49.2862388247944 87.6089438887
"8375" 1674.8 45.6894529951579 83.331099256877
"8376" 1675 41.0432833848569 79.4119277721687
"8377" 1675.2 36.9805543789406 76.7226530773391
"8378" 1675.4 31.3769265638719 75.3399890061701
"8379" 1675.6 27.3089834707631 71.4537756512625
"8380" 1675.8 25.2343875771381 66.8675869352625
"8381" 1676 24.9651652092632 62.7495716506875
"8382" 1676.2 24.7751258907632 57.9384164806261
"8383" 1676.4 24.3346818231808 52.5115797817346
"8384" 1676.6 24.9077114618097 45.8642202501898
"8385" 1676.8 25.4008651102144 39.4867818953021
"8386" 1677 26.6471223959873 32.8593941972323
"8387" 1677.2 28.3814014288867 26.4737181598169
"8388" 1677.4 31.3469506956352 20.1868962181666
"8389" 1677.6 35.6573773922368 15.6124021898349
"8390" 1677.8 40.2174973364043 11.7889217417228
"8391" 1678 45.2088773751917 10.1157764699589
"8392" 1678.2 50.5509466268241 9.71384132842408
"8393" 1678.4 56.7527175573851 9.15455002159482
"8394" 1678.6 63.5041644404554 8.33855834573365
"8395" 1678.8 70.3845623307632 8.01027346969519
"8396" 1679 76.9626703072752 8.30561769462244
"8397" 1679.2 83.5956486015455 9.60823396989926
"8398" 1679.4 90.3561656531252 12.0326502292668
"8399" 1679.6 96.0078637062 15.684815695877
"8400" 1679.8 101.389890272991 20.0273959323114
"8401" 1680 106.028173433941 24.6431104269198
"8402" 1680.2 110.110698202201 30.1422476079187
"8403" 1680.4 113.614548137044 36.1855066972312
"8404" 1680.6 115.689527174457 42.8399237194359
"8405" 1680.8 115.812405644196 49.5090749687542
"8406" 1681 115.337677413057 56.3344234828256
"8407" 1681.2 114.258857167067 62.6407327518114
"8408" 1681.4 112.189253248294 68.5237106382625
"8409" 1681.6 108.120101646521 73.8635932401143
"8410" 1681.8 104.23986475205 78.5881858014407
"8411" 1682 98.8367533418392 81.7540065582571
"8412" 1682.2 92.7376817401341 84.7731402589198
"8413" 1682.4 86.7754535513882 86.7845011886489
"8414" 1682.6 80.2303072476564 86.9713469985055
"8415" 1682.8 73.7145694799336 86.8757038051602
"8416" 1683 67.1752466486789 86.1769229231684
"8417" 1683.2 60.9806166858316 85.8695949409085
"8418" 1683.4 54.2708117829506 85.7537668560125
"8419" 1683.6 47.7385828356279 85.0465420846522
"8420" 1683.8 40.9573869899914 83.4364399187462
"8421" 1684 34.5376611906137 81.2905397432586
"8422" 1684.2 28.5289132895212 78.9746525543714
"8423" 1684.4 23.0000777881781 75.2989777595577
"8424" 1684.6 17.7316686229895 70.9363208060033
"8425" 1684.8 12.6490816992026 65.7977657669784
"8426" 1685 9.21345262431471 59.3918826268256
"8427" 1685.2 6.78980478792316 52.8357603762675
"8428" 1685.4 4.71733963817225 47.406685764433
"8429" 1685.6 5.4182638778346 47.2925273873031
"8430" 1685.8 6.72139063326315 44.3061266497609
"8431" 1686 8.25226292117982 39.5309296581792
"8432" 1686.2 9.60865466521051 34.1985354073085
"8433" 1686.4 13.1352176326382 30.5689455637398
"8434" 1686.6 17.8661408892965 26.4932019680875
"8435" 1686.8 21.9833111602219 22.5881121833927
"8436" 1687 26.1753006397114 18.1299969129909
"8437" 1687.2 31.2978600380478 13.7302699515952
"8438" 1687.4 34.9722356386974 8.98958361640065
"8439" 1687.6 37.7508337771817 7.88151195982935
"8440" 1687.8 42.6518382214412 7.41793774468201
"8441" 1688 47.4243573956268 6.3444138515888
"8442" 1688.2 52.2103143347022 4.01839152054604
"8443" 1688.4 56.8732302959461 2.07951499020457
"8444" 1688.6 62.2592226885558 2.96039879846067
"8445" 1688.8 69.7621835626757 2.875922507325
"8446" 1689 76.0697144733596 3.04255172836942
"8447" 1689.2 80.6443393653372 4.24452473410972
"8448" 1689.4 85.0874893747114 6.95006369247371
"8449" 1689.6 89.9970470546114 8.42212977652795
"8450" 1689.8 94.8913718381979 9.28474736385489
"8451" 1690 98.6455640767683 12.5331692252896
"8452" 1690.2 102.636073770392 15.6310030306939
"8453" 1690.4 106.555379285263 17.8606571662
"8454" 1690.6 110.040726242243 21.0729716760712
"8455" 1690.8 113.228320178125 24.1597209600471
"8456" 1691 116.232558766327 27.0423519881003
"8457" 1691.2 116.406424525806 30.5348485368981
"8458" 1691.4 117.740360087084 34.9307164128454
"8459" 1691.6 119.656756583116 39.1467916535191
"8460" 1691.8 121.517269176529 44.1063892585364
"8461" 1692 121.881174254508 49.3390354265258
"8462" 1692.2 122.311836522528 55.0638057310508
"8463" 1692.4 121.061713930763 60.2430921232625
"8464" 1692.6 119.366185826699 64.3295299264301
"8465" 1692.8 116.544112587474 68.6432264480033
"8466" 1693 113.302796808779 72.7898729687262
"8467" 1693.2 109.71843071378 75.8794692331234
"8468" 1693.4 105.885133086683 78.2513826493391
"8469" 1693.6 101.781058160842 80.6517995333191
"8470" 1693.8 97.1437157314653 82.7881263543024
"8471" 1694 92.6927262024245 84.8265636041778
"8472" 1694.2 88.6849443633376 87.9394571195258
"8473" 1694.4 82.9537219876825 89.3593289749198
"8474" 1694.6 77.9327532397238 89.1570867517302
"8475" 1694.8 71.8015946404479 90.0166237286592
"8476" 1695 65.9965758193306 89.9643933796403
"8477" 1695.2 61.8327929982632 87.7357117845055
"8478" 1695.4 58.0857133921871 86.3983534644962
"8479" 1695.6 54.7855016038882 88.6042105371375
"8480" 1695.8 49.4978698098508 91.3100224793308
"8481" 1696 47.8628813936355 94.9407132976747
"8482" 1696.2 44.403472644406 99.5334570308365
"8483" 1696.4 39.8990883213881 103.604869462387
"8484" 1696.6 34.3215691030717 107.345377989622
"8485" 1696.8 29.113335279747 109.61499580392
"8486" 1697 24.0809822747684 109.005710121361
"8487" 1697.2 21.074257100593 107.649304786248
"8488" 1697.4 20.1219849536295 106.316094062234
"8489" 1697.6 19.8721114734632 104.720842049948
"8490" 1697.8 18.7798854955579 99.9741367288875
"8491" 1698 18.0869679396825 94.5989262983068
"8492" 1698.2 18.3940278851298 89.3324803193542
"8493" 1698.4 18.7001327312412 83.9770737076018
"8494" 1698.6 18.8881775637463 78.5246866947864
"8495" 1698.8 19.591500224444 73.1481853563981
"8496" 1699 19.0120234117575 66.7886813007527
"8497" 1699.2 19.2550426275102 60.4250034485581
"8498" 1699.4 20.1202547675045 54.2132862934737
"8499" 1699.6 20.8114486763346 47.5969497263161
"8500" 1699.8 23.2831150710504 41.821426440813
"8501" 1700 26.3351189777906 36.1832755500194
"8502" 1700.2 29.3426226147114 30.1709387430254
"8503" 1700.4 31.8675809503372 23.5612496346282
"8504" 1700.6 32.5979772892905 17.7159208546957
"8505" 1700.8 30.8843310413661 14.2584944400198
"8506" 1701 28.9973037930892 14.3320474453223
"8507" 1701.2 28.2924109823451 13.9643024484941
"8508" 1701.4 26.4400972334422 14.5135902822308
"8509" 1701.6 25.3797964496268 14.892229147842
"8510" 1701.8 23.7103024077393 15.6210228453161
"8511" 1702 22.070720204417 17.0287979896414
"8512" 1702.2 19.8875521680913 19.4889134030437
"8513" 1702.4 16.2740337098632 21.6904432293875
"8514" 1702.6 15.0497804159474 23.7656265738349
"8515" 1702.8 13.17678873356 26.8160664688406
"8516" 1703 10.1653684868958 30.8381217992548
"8517" 1703.2 7.64706602337606 34.1709585792907
"8518" 1703.4 5.84983100014246 37.5400302862151
"8519" 1703.6 4.74860151740601 40.9299902039827
"8520" 1703.8 3.54461396580048 44.5576897438875
"8521" 1704 2.16565354593438 48.9815818272437
"8522" 1704.2 0.893518199263162 52.2320879113703
"8523" 1704.4 0.746554459623166 56.0843107167675
"8524" 1704.6 0.75098871038814 60.5828098059292
"8525" 1704.8 1.01094086760463 65.1163060307533
"8526" 1705 1.52537888693403 69.7817276818875
"8527" 1705.2 1.98643508316678 73.95810636202
"8528" 1705.4 2.499802915156 77.5209211401375
"8529" 1705.6 3.02108482247006 80.8254809692668
"8530" 1705.8 5.2529049903086 85.4859496487966
"8531" 1706 7.35076816119865 90.8099782730811
"8532" 1706.2 8.90684279601316 95.8483040771829
"8533" 1706.4 11.9474718920132 100.213000724512
"8534" 1706.6 15.2367694579653 104.137485350505
"8535" 1706.8 18.1357522265368 107.601692698656
"8536" 1707 21.4177645972631 111.395816786356
"8537" 1707.2 24.5204732039731 114.856319112307
"8538" 1707.4 24.5772498993353 114.095185146537
"8539" 1707.6 26.1014002925053 112.924085392751
"8540" 1707.8 27.7372604856436 111.975494700377
"8541" 1708 30.1945230079873 110.139309802474
"8542" 1708.2 33.6130218376339 108.154557612764
"8543" 1708.4 37.6403458013097 106.697880456899
"8544" 1708.6 41.9201673954356 106.220842048956
"8545" 1708.8 45.8399285724965 105.851252639021
"8546" 1709 48.9912597234429 103.817431579843
"8547" 1709.2 52.4010589953175 101.777040626301
"8548" 1709.4 55.1194939267575 99.2226544954605
"8549" 1709.6 56.4984335231585 95.4990475457363
"8550" 1709.8 57.7447378909957 92.0060782329689
"8551" 1710 57.0725398251046 88.3595205903997
"8552" 1710.2 56.841650457439 84.8674326890963
"8553" 1710.4 58.4078621692965 83.3449561623542
"8554" 1710.6 61.2313498803731 82.6373354288436
"8555" 1710.8 64.3916945194608 83.8824803910619
"8556" 1711 67.2003479718965 86.7548724021208
"8557" 1711.2 70.417612647024 90.3074146798549
"8558" 1711.4 72.4791261237958 94.6277373833331
"8559" 1711.6 73.3968876984759 99.9416105677811
"8560" 1711.8 74.0559602285929 106.015871154398
"8561" 1712 73.2226220433071 111.674797683811
"8562" 1712.2 71.2634941788257 117.104666281794
"8563" 1712.4 68.5286464330717 122.344004029802
"8564" 1712.6 64.8050079396032 127.319286948038
"8565" 1712.8 60.8825964057631 126.153630649387
"8566" 1713 55.5125162819642 125.67885767664
"8567" 1713.2 50.2016110353754 123.9892303625
"8568" 1713.4 44.5948830979601 121.303002600857
"8569" 1713.6 39.4364571435504 118.908428262941
"8570" 1713.8 34.0405122559978 115.105439635418
"8571" 1714 28.7735531520031 110.965702351567
"8572" 1714.2 23.3834238108389 106.228030432524
"8573" 1714.4 18.6406566895832 100.723214219167
"8574" 1714.6 14.377260321406 94.8848711894487
"8575" 1714.8 11.2674292326749 88.4487147595934
"8576" 1715 8.70457322434237 81.8715568465905
"8577" 1715.2 6.0310437211611 75.0698840584997
"8578" 1715.4 4.18196413550492 69.2693512868765
"8579" 1715.6 2.89037073531998 62.4116876714216
"8580" 1715.8 1.90901035247855 55.0882846033183
"8581" 1716 3.16871115130482 49.4835961425542
"8582" 1716.2 7.23385621124068 44.381628192056
"8583" 1716.4 10.0209744050214 39.5431207632062
"8584" 1716.6 12.154787512195 33.8218388859784
[truncated: 19,752 more chars]
