# Supplementary material for: Adaptive switch to sexually dimorphic movements by partner-seeking termites
Source: Sci Adv. 2019 Jun 19;5(6):eaau6108. doi: 10.1126/sciadv.aau6108 (PMC6584256; doi:10.1126/sciadv.aau6108)
Supplement: Data file S1 [file aau6108_Data_file_S1.zip › Dataset/CfExperimetns/170627_174_M_04_set2_before-position_5FPS.txt]

"time" "x" "y"
"1" 0 21.2561369541453 51.3508060266898
"2" 0.2 13.238814335267 50.4547142798486
"3" 0.4 4.13203467944931 52.1330476881806
"4" 0.6 5.00020119158553 53.1016098786803
"5" 0.8 7.26087725124179 57.3016351350865
"6" 1 9.56497896218685 64.2397541827457
"7" 1.2 13.6049412536674 69.2970006165305
"8" 1.4 20.6284987366913 73.5050136514945
"9" 1.6 28.4795589922605 75.9723066508949
"10" 1.8 37.2814090511344 74.9879562024507
"11" 2 44.8431543032808 70.9201035238548
"12" 2.2 51.4948495145985 65.5806063121857
"13" 2.4 56.2379687811606 58.4131489280615
"14" 2.6 58.247930423054 51.2166404685165
"15" 2.8 58.7818744170812 43.2910262882546
"16" 3 55.646983763237 34.4600547910968
"17" 3.2 49.4898175911473 27.5932854141603
"18" 3.4 42.7903592064364 22.5466359837025
"19" 3.6 36.7376008868684 19.2367716638563
"20" 3.8 29.7464877822605 17.0406309445015
"21" 4 26.8012509716252 21.6771778111086
"22" 4.2 25.7203214485658 30.3623022727142
"23" 4.4 27.2526384798395 34.1398735045773
"24" 4.6 29.0439976118054 39.0167335481512
"25" 4.8 32.3773805900401 46.6873877658593
"26" 5 38.0992266887186 53.5738157453003
"27" 5.2 45.7130600299122 55.4600707817196
"28" 5.4 53.1816074924935 52.5143806821099
"29" 5.6 60.1576736944037 48.3854936256661
"30" 5.8 65.2608479303864 42.077446692943
"31" 6 68.8460732908142 34.3788478866445
"32" 6.2 67.5173235390175 26.6526632610058
"33" 6.4 65.111221294123 20.2394975739115
"34" 6.6 60.7735738493606 14.616639116899
"35" 6.8 53.7231151330106 11.817153088174
"36" 7 47.7748844639605 14.3142722541445
"37" 7.2 44.9964615162707 20.3200461415501
"38" 7.4 47.4898254862105 24.5390494951615
"39" 7.6 50.4029891856557 25.4115439338152
"40" 7.8 54.7668505589021 27.6148732476563
"41" 8 62.1697293759406 27.0741927020615
"42" 8.2 68.4489265600723 22.8911689418145
"43" 8.4 70.9894465154244 17.5460326246905
"44" 8.6 72.0952821266313 11.783479090742
"45" 8.8 70.9571474633805 11.6849816772615
"46" 9 72.3406337020606 14.4978440897415
"47" 9.2 73.162729716905 16.6033387940912
"48" 9.4 74.8013622278529 18.7719655623096
"49" 9.6 74.4368872297308 23.626976378894
"50" 9.8 71.2394614287522 28.9458248100032
"51" 10 67.149624740302 35.1618557162054
"52" 10.2 62.7788321040871 41.4899897764977
"53" 10.4 59.4164695396017 48.6457659665674
"54" 10.6 59.0702099348054 57.1198788533581
"55" 10.8 61.854319191091 66.0274407491789
"56" 11 67.7290129064605 72.2770657282144
"57" 11.2 76.2349106793226 76.2641417119098
"58" 11.4 84.9692090589212 76.0688303688773
"59" 11.6 91.903684894988 71.9384858208462
"60" 11.8 96.0581299200652 64.7064189994615
"61" 12 98.6310586103736 56.2153232245485
"62" 12.2 97.4043834106913 47.8063975771319
"63" 12.4 93.0348937699444 42.367241705397
"64" 12.6 85.6888733198822 38.8883867398109
"65" 12.8 77.7820928551105 39.8072360955115
"66" 13 71.2887737993386 43.6491012973396
"67" 13.2 66.3641850735969 48.1466296300411
"68" 13.4 61.1737240548313 54.9199732281469
"69" 13.6 57.2885812110902 62.8757181539801
"70" 13.8 57.483414865591 71.9512678406789
"71" 14 61.6826598954095 80.7190813020942
"72" 14.2 68.4442146427509 86.774370079139
"73" 14.4 77.6283337701424 89.4657578914275
"74" 14.6 85.264459113506 87.4679862916547
"75" 14.8 91.6696964909774 82.0119812892368
"76" 15 94.5185555733237 75.274767909051
"77" 15.2 94.8624044922939 67.2797804456615
"78" 15.4 92.0357286317135 59.7012110333049
"79" 15.6 92.049676954495 55.4373977439443
"80" 15.8 95.3425521424171 53.6355920717985
"81" 16 100.261238220669 54.1607048365714
"82" 16.2 107.278543886876 53.6016586815065
"83" 16.4 114.723897281332 51.5478381135906
"84" 16.6 118.724336395767 48.0337121048365
"85" 16.8 120.099377571684 49.9182085220851
"86" 17 122.251502218526 53.1065534009341
"87" 17.2 123.026653803591 57.5519646025015
"88" 17.4 122.895843406023 60.5462044089928
"89" 17.6 122.436581719648 63.9858459459928
"90" 17.8 122.824241712439 69.2519500140786
"91" 18 122.755504086599 75.4603810152594
"92" 18.2 122.347566049856 79.4897379374835
"93" 18.4 120.053171933461 85.245640507139
"94" 18.6 118.557057148865 89.5654512812256
"95" 18.8 116.03241331201 93.9412721607033
"96" 19 115.116108804929 96.9172288094928
"97" 19.2 114.429275034651 97.5435302060216
"98" 19.4 114.338221413352 98.213844890092
"99" 19.6 113.634066064127 99.4695750496131
"100" 19.8 112.133600067171 101.403572375322
"101" 20 111.183364291306 103.692963110132
"102" 20.2 110.034092216624 105.728629121574
"103" 20.4 108.621854451118 106.761041558719
"104" 20.6 108.141455738501 107.705838032298
"105" 20.8 107.40395419251 109.024440651105
"106" 21 106.399191855094 110.02341245063
"107" 21.2 105.268235956956 111.00985669118
"108" 21.4 104.011319594481 112.123788498972
"109" 21.6 102.802669528821 113.144215488282
"110" 21.8 102.427505039854 113.84194928334
"111" 22 101.603031637028 114.524090928245
"112" 22.2 100.876255575595 114.952379186856
"113" 22.4 99.3244607901437 116.248066277214
"114" 22.6 98.3405463304405 118.368648800592
"115" 22.8 97.4135383739757 118.694507545977
"116" 23 96.3692819167636 119.759985732522
"117" 23.2 95.1478857796405 120.757288756842
"118" 23.4 93.0330361030969 122.087823944431
"119" 23.6 90.313881718784 123.72737051452
"120" 23.8 86.7143134507253 124.731536017697
"121" 24 82.1522053501168 125.787923747368
"122" 24.2 78.203179976629 125.618246498546
"123" 24.4 75.0865351532289 126.60387477523
"124" 24.6 71.4377802380289 128.003869225377
"125" 24.8 66.4061901992547 129.010480064814
"126" 25 60.7583707038805 128.752544418402
"127" 25.2 56.3033836758279 128.987157609859
"128" 25.4 52.4662472481076 128.321053002932
"129" 25.6 53.9375880781748 128.117497674768
"130" 25.8 54.8950242637605 128.042534461628
"131" 26 54.6733117255106 127.846772146992
"132" 26.2 53.3978125348723 128.564600606314
"133" 26.4 51.9354540097615 128.549431173811
"134" 26.6 50.8953300737305 127.816197555552
"135" 26.8 48.7668897065305 127.189418431032
"136" 27 46.5738359710405 126.868385220912
"137" 27.2 43.6344533545137 126.290639284259
"138" 27.4 42.2152235503967 125.892193810706
"139" 27.6 39.2598969350412 124.281667938397
"140" 27.8 38.3565358391005 124.460636145012
"141" 28 38.9110505663447 124.644687139535
"142" 28.2 39.9266649488861 124.615541987281
"143" 28.4 41.3915637762395 125.171696544619
"144" 28.6 42.7667894823135 125.642029365726
"145" 28.8 44.5598893953162 126.300824667183
"146" 29 47.5693317317054 127.232238458329
"147" 29.2 49.0139408205805 127.262033085702
"148" 29.4 50.4538258247509 127.261046808558
"149" 29.6 51.8367138538781 127.669918294582
"150" 29.8 54.3034069106121 127.500144297825
"151" 30 55.8425536377553 126.748701787314
"152" 30.2 57.5229012960711 126.092957260377
"153" 30.4 57.8275765772666 126.374277984247
"154" 30.6 59.1152307437132 125.493534349251
"155" 30.8 60.3114782433237 125.392960035304
"156" 31 62.1152514379705 124.250435828862
"157" 31.2 64.2183940980412 122.551573449655
"158" 31.4 66.3785207281839 120.098471363632
"159" 31.6 68.2775354848583 115.410730798041
"160" 31.8 68.7594483223272 109.812434315528
"161" 32 70.0052616324939 104.194353138428
"162" 32.2 72.6700351874606 101.790710540011
"163" 32.4 74.9055514717509 100.039797655526
"164" 32.6 78.3585454545605 99.9054173947616
"165" 32.8 83.9752630902272 98.6442154978616
"166" 33 88.5796311775366 98.7081895071246
"167" 33.2 90.3056839442605 101.051964573762
"168" 33.4 93.2422915185553 104.276377078914
"169" 33.6 96.7535596548668 107.65814647943
"170" 33.8 99.2953355398043 111.125655482587
"171" 34 97.9430801879778 113.814660049427
"172" 34.2 98.0113651804823 113.405595011842
"173" 34.4 98.1189563982025 113.42440038672
"174" 34.6 97.4277106592797 113.780264568717
"175" 34.8 96.4831253015422 115.996856068196
"176" 35 95.2240632426307 116.801131781472
"177" 35.2 93.5097468541706 118.242528610902
"178" 35.4 90.9681067116034 120.068268499747
"179" 35.6 87.9718549289894 122.327764405615
"180" 35.8 84.7641374168006 124.273366772442
"181" 36 80.7917155359868 126.105026178051
"182" 36.2 78.8501138250805 125.993187540942
"183" 36.4 76.8432986217205 126.574104778302
"184" 36.6 74.1105332216905 127.292607677142
"185" 36.8 70.1843209014805 128.274816427152
"186" 37 65.5118875239605 128.948890622805
"187" 37.2 61.6007346768935 128.901240949451
"188" 37.4 56.683222414677 129.358283811183
"189" 37.6 52.0818151574902 128.674670025848
"190" 37.8 48.3901602773219 128.36816731463
"191" 38 44.1194222786958 126.627460437873
"192" 38.2 39.1500230858836 124.731103684673
"193" 38.4 34.9143390447009 122.327764405615
"194" 38.6 34.8909566864314 122.382565764432
"195" 38.8 36.2505001073447 121.969410388535
"196" 39 36.7323870421839 122.814405816015
"197" 39.2 38.1564428276218 123.447441854752
"198" 39.4 40.4519130549654 124.816659451889
"199" 39.6 42.5546207353687 125.477319306798
"200" 39.8 44.3560583083714 126.464823317808
"201" 40 45.7497179890363 126.608385380825
"202" 40.2 46.8536068981888 125.830676940788
"203" 40.4 48.2352889984708 124.819375391224
"204" 40.6 48.9110769852052 123.912163753355
"205" 40.8 50.3464803483435 122.391565721632
"206" 41 52.9761779855149 120.064707794222
"207" 41.2 55.5869308577831 117.694158519268
"208" 41.4 58.5121059592105 115.661301961831
"209" 41.6 60.974698794773 112.694195720524
"210" 41.8 61.8268722330467 108.477285250634
"211" 42 60.7979159643145 103.366959271136
"212" 42.2 58.5621700807509 99.7973378578164
"213" 42.4 54.2695271529038 95.7104731285028
"214" 42.6 49.3489057758844 93.0793075232659
"215" 42.8 42.6907988757751 92.7130882932368
"216" 43 35.798568220309 96.9680175681585
"217" 43.2 32.7941254205031 104.046810857632
"218" 43.4 32.8631326056606 110.551320275328
"219" 43.6 36.1517726102484 117.254567822856
"220" 43.8 42.7242241145952 120.762286526596
"221" 44 49.8983672837214 121.182175878103
"222" 44.2 54.9715908297649 117.883775660255
"223" 44.4 56.6750592137105 112.083386360283
"224" 44.6 56.7412850368242 105.656393813064
"225" 44.8 54.9003371909444 101.819206001429
"226" 45 51.9904878410089 99.0905059051712
"227" 45.2 46.1503548058154 95.1495068203648
"228" 45.4 39.3241998753435 92.8415483564828
"229" 45.6 31.4728159682866 91.5464237948202
"230" 45.8 24.0563601592584 94.3296202270998
"231" 46 18.9470833535422 100.069989812972
"232" 46.2 18.4755235550172 106.372179885802
"233" 46.4 19.2340815080115 110.193923407135
"234" 46.6 21.4361658403163 111.891245212154
"235" 46.8 23.7991620623463 113.545688992547
"236" 47 24.6233934669038 113.117502121018
"237" 47.2 27.656185889976 112.167956175523
"238" 47.4 31.7809302069767 109.865583694913
"239" 47.6 35.1085429099838 105.493279498927
"240" 47.8 36.8117273344939 100.143219772628
"241" 48 39.5412244254714 96.2863162993094
"242" 48.2 43.5543409179331 92.0555590348022
"243" 48.4 48.0700519160988 89.5157483833552
"244" 48.6 51.4179786335031 85.8037002470892
"245" 48.8 55.4947038910272 82.2273584829949
"246" 49 59.7260087970448 78.3576305426863
"247" 49.2 63.9957960719272 77.3311773815616
"248" 49.4 67.7890253228289 76.2241894327142
"249" 49.6 72.6362504197272 76.0657290136282
"250" 49.8 77.655534755769 75.0416066910147
"251" 50 81.4772337114928 72.1199355260422
"252" 50.2 83.3510205578483 70.1661674708901
"253" 50.4 85.8542683375896 70.648738787397
"254" 50.6 88.2143876256764 73.0188860472116
"255" 50.8 92.7306691820869 75.5713184576044
"256" 51 98.653213217977 77.452831776989
"257" 51.2 105.698441688112 77.3399088894166
"258" 51.4 112.293233094711 74.0858118943365
"259" 51.6 116.767419658526 68.5157804601246
"260" 51.8 118.941255607178 62.2604516842616
"261" 52 118.901798186944 57.0039738482308
"262" 52.2 117.046327605194 50.1792415944282
"263" 52.4 112.022478151686 47.1465763619454
"264" 52.6 105.175808142318 47.9768397249258
"265" 52.8 101.188602250361 52.1750829800949
"266" 53 99.6176105507605 52.4978147786282
"267" 53.2 96.4813352922627 53.1737503051978
"268" 53.4 92.303062712495 55.6482569952546
"269" 53.6 88.9527657321307 58.4248041357913
"270" 53.8 85.0325929593553 62.1397625075247
"271" 54 81.0889813403638 67.6159365719777
"272" 54.2 78.0448428693844 74.7345526592659
"273" 54.4 77.3927144216733 82.8722799773764
"274" 54.6 79.1556323549924 90.304507790185
"275" 54.8 82.0264390812691 97.36268475027
"276" 55 86.7055164012131 103.976644886379
"277" 55.2 91.1542676766646 111.090882084584
"278" 55.4 94.9679818914605 116.715072980212
"279" 55.6 93.9777089800932 116.301042054462
"280" 55.8 94.6620320666414 115.573269199706
"281" 56 95.9733511893315 114.233969541784
"282" 56.2 98.4426014878648 111.535959452376
"283" 56.4 101.324659385634 107.082968901559
"284" 56.6 103.595766951361 100.911831029662
"285" 56.8 103.040128182032 94.0662164045687
"286" 57 101.654234168573 87.0147058717649
"287" 57.2 98.6378522864939 82.2953020195282
"288" 57.4 94.6023001725287 78.7950517595979
"289" 57.6 91.0307570363836 73.6898051382198
"290" 57.8 86.4735969806252 71.0236691425792
"291" 58 82.4211637744939 69.7809518842949
"292" 58.2 77.4701294345167 68.2963569831469
"293" 58.4 72.0480883269151 66.4349257314388
"294" 58.6 65.9538220960017 64.202837493391
"295" 58.8 58.2404615215899 63.0383052606027
"296" 59 50.4332505629778 64.3549869139443
"297" 59.2 43.0580658733257 67.6479351703043
"298" 59.4 37.2082896686541 73.1021031811712
"299" 59.6 34.4366303182518 79.8677205239671
"300" 59.8 34.9141337299661 88.4231982864166
"301" 60 38.154143964898 96.8296453444303
"302" 60.2 41.4283630565543 101.360099128118
"303" 60.4 47.3867190474499 104.428993250632
"304" 60.6 55.6467353458272 105.391857969828
"305" 60.8 62.2727729175272 102.270701760328
"306" 61 66.9813856974166 95.9655789016484
"307" 61.2 68.7262084702025 88.4428222464293
"308" 61.4 69.156517554728 80.8380711691127
"309" 61.6 70.2719199778177 74.788754510033
"310" 61.8 69.5012400394489 67.2972601054964
"311" 62 68.6246004993916 60.7747725427374
"312" 62.2 66.2042788394257 54.2052911545895
"313" 62.4 62.3548777600419 47.3215640992755
"314" 62.6 57.2017185653675 41.5310564471941
"315" 62.8 51.3546948822164 36.2516066462173
"316" 63 44.0359181132316 33.0957909519314
"317" 63.2 36.3568750571429 34.0014359194968
"318" 63.4 28.9568152441419 36.4585203695934
"319" 63.6 23.5226327115563 40.9419925411105
"320" 63.8 20.1673543764151 48.0423980683138
"321" 64 18.3362649763226 55.9469742679443
"322" 64.2 19.9106488584841 63.8431364176263
"323" 64.4 24.4744115000475 70.6219377780702
"324" 64.6 31.8528946052866 73.4924598820159
"325" 64.8 39.0463343700652 73.2877469167057
"326" 65 45.9989997979778 71.0629468462546
"327" 65.2 52.9059460634606 67.1087083268901
"328" 65.4 57.3317506365272 60.8081585908616
"329" 65.6 60.7414133493067 54.8326738792088
"330" 65.8 64.7928010184276 49.3561261817143
"331" 66 69.2627419945899 45.3140347522968
"332" 66.2 74.3826248106488 42.0317624359439
"333" 66.4 80.6910050441502 38.3929415963581
"334" 66.6 86.9426433148054 33.1038887093236
"335" 66.8 91.0405026424606 26.8873479765949
"336" 67 93.122737371437 19.5999040985674
"337" 67.2 94.4147563198272 16.1862409725949
"338" 67.4 96.0153096911939 16.1904874436282
"339" 67.6 97.2214977817584 16.1042027662488
"340" 67.8 96.1010193434264 15.8956472389274
"341" 68 94.1780145282841 15.4048903024615
"342" 68.2 90.4819022214151 14.4841781738706
"343" 68.4 84.7352143595459 12.7715603994737
"344" 68.6 79.727170960947 11.9342610038669
"345" 68.8 72.5878560227038 11.6140541340561
"346" 69 64.4958106343805 13.6060851727415
"347" 69.2 57.2470851944967 15.4233087310398
"348" 69.4 51.8907993241314 18.5204024681831
"349" 69.6 46.312023663414 23.8484547989732
"350" 69.8 40.7128486397019 28.9921333087719
"351" 70 36.1365424639551 35.6395580988791
"352" 70.2 33.6049412558054 41.8984766493926
"353" 70.4 34.3900697359719 50.1270293028593
"354" 70.6 39.1745004220768 56.3028503347755
"355" 70.8 46.2780579216178 60.7944172014503
"356" 71 54.4704558018094 62.6799635202988
"357" 71.2 62.1815730248538 60.5925905444728
"358" 71.4 69.2493274544605 56.1879981065949
"359" 71.6 74.2501373862246 49.7411870937874
"360" 71.8 77.2887122953086 42.2011975787527
"361" 72 76.5862884851567 33.9238042316261
"362" 72.2 74.1311167011229 25.7188515057602
"363" 72.4 71.0631204436884 19.4686018229679
"364" 72.6 65.603573160079 15.6864983815142
"365" 72.8 58.1085809127852 14.0895872616174
"366" 73 50.782256679223 15.906504693274
"367" 73.2 43.7428454292798 19.691779554064
"368" 73.4 39.0218970295194 25.1977520901557
"369" 73.6 36.5792714257353 29.4112450349341
"370" 73.8 36.0313183957446 32.5640111518138
"371" 74 34.781232265316 38.6305287397146
"372" 74.2 36.4123010252745 44.6773952174732
"373" 74.4 41.4773746336674 50.9346741482546
"374" 74.6 48.2995582346018 54.1133200630485
"375" 74.8 56.1256926780467 54.9058567145995
"376" 75 63.4755486092471 53.4384796822481
"377" 75.2 70.1845771342695 50.2049589864166
"378" 75.4 76.2188593149549 45.2279995090346
"379" 75.6 79.7886844828017 39.1181837222498
"380" 75.8 82.5291834460268 31.7420364514254
"381" 76 83.1296018342528 23.9618051795005
"382" 76.2 81.6090998399415 16.682056780335
"383" 76.4 81.700511157701 11.9700865172717
"384" 76.6 83.2022142601184 12.1362250991721
"385" 76.8 84.4806269075716 12.4559520848689
"386" 77 87.1259806197219 11.7611286237456
"387" 77.2 89.5647394365265 11.8644534090659
"388" 77.4 92.9380487964718 11.772010476866
"389" 77.6 96.9133306141702 12.339212182268
"390" 77.8 99.8672531100628 12.9858494740411
"391" 78 101.162975736199 14.0411940365297
"392" 78.2 102.189475994461 16.4678350829928
"393" 78.4 105.894568806918 19.4259369692381
"394" 78.6 109.878150088773 22.292135509649
"395" 78.8 113.172164942773 25.1385981241803
"396" 79 115.372496557658 29.0584612875495
"397" 79.2 118.53544295442 33.890038698584
"398" 79.4 121.362331683127 37.7490487942191
"399" 79.6 121.274942865599 39.081278748016
"400" 79.8 122.13016731343 42.5938862004312
"401" 80 123.001067066481 46.8699273179048
"402" 80.2 124.788779546567 51.5749288166751
"403" 80.4 125.713362615843 56.0248836604321
"404" 80.6 126.052079754111 61.1712318642115
"405" 80.8 125.751739264151 66.0066271405956
"406" 81 125.200903648618 69.6466293005563
"407" 81.2 124.472752996682 72.7362722250194
"408" 81.4 124.256014276614 73.9060951738187
"409" 81.6 124.099425756523 76.1280990569303
"410" 81.8 123.851424445881 79.9325655365816
"411" 82 123.026323300428 83.2339567470702
"412" 82.2 122.256294418808 82.8540482081247
"413" 82.4 121.653639119195 83.9988302052881
"414" 82.6 121.535094699945 85.6608233348555
"415" 82.8 121.335774069316 86.4829353511213
"416" 83 121.532617810815 87.846946472397
"417" 83.2 121.396925128812 86.1614880192594
"418" 83.4 121.244876826554 86.8610545936803
"419" 83.6 121.08975003437 88.3013562319464
"420" 83.8 120.453046332804 88.9152849560553
"421" 84 120.078780068578 90.4020862735041
"422" 84.2 119.252145988815 91.4920624142357
"423" 84.4 118.306899982708 92.4205525289667
"424" 84.6 117.507559344069 93.8783616569048
"425" 84.8 117.506357127199 96.4709874358479
"426" 85 116.797548860976 96.1689089282494
"427" 85.2 116.507025706401 97.104890770412
"428" 85.4 115.591772694389 98.272172637737
"429" 85.6 115.087586747348 99.1730311355227
"430" 85.8 114.133159223824 100.430821674431
"431" 86 113.572343892307 102.090471730125
"432" 86.2 113.465142225461 102.347637823756
"433" 86.4 112.421558613904 102.916778250121
"434" 86.6 111.557070684158 104.310552027613
"435" 86.8 110.942802179915 105.472540919462
"436" 87 109.720249772666 106.709013367403
"437" 87.2 108.844578403108 108.88595425302
"438" 87.4 108.632527253296 109.532079671224
"439" 87.6 109.117992814773 109.354080848368
"440" 87.8 109.506949551248 109.591617821795
"441" 88 109.906106553144 109.956034366594
"442" 88.2 110.273815283913 109.820033263693
"443" 88.4 110.321825217008 109.739573812535
"444" 88.6 109.944890087532 109.511454848206
"445" 88.8 109.169101873915 109.155389433825
"446" 89 108.804379949521 109.417898552249
"447" 89.2 108.553259306631 109.677821183772
"448" 89.4 107.983480035064 110.560738191283
"449" 89.6 106.531240957791 111.894479063172
"450" 89.8 104.809484732181 113.621943479532
"451" 90 103.322033549158 114.965333893068
"452" 90.2 101.274607223989 117.601932122942
"453" 90.4 100.302881043807 119.161734025828
"454" 90.6 99.5885457138135 119.602048801844
"455" 90.8 98.0651922732275 119.866840886238
"456" 91 94.8528065469151 121.470155430492
"457" 91.2 90.5563100553912 123.293844651135
"458" 91.4 87.7935451435177 125.346025355462
"459" 91.6 87.6628458877615 125.421472365083
"460" 91.8 86.4035432710605 125.877440873347
"461" 92 84.2524315465658 124.982616834398
"462" 92.2 82.8240968131958 124.836448831462
"463" 92.4 80.2716079274605 124.832202360428
"464" 92.6 77.4804054369918 123.534640055305
"465" 92.8 72.9385690070801 122.274719023309
"466" 93 67.4525920795515 122.164067401621
"467" 93.2 62.7060128802252 125.435950624403
"468" 93.4 61.6684111621236 127.546343552842
"469" 93.6 61.4597158098395 126.720540979409
"470" 93.8 59.3517694787054 127.064546183849
"471" 94 57.0420959366958 127.998820789226
"472" 94.2 54.2022142570184 128.064213813746
"473" 94.4 50.5246370520524 127.528624803921
"474" 94.6 46.9960958842252 127.211974685991
"475" 94.8 43.9777526962394 126.792683708452
"476" 95 40.3670056447394 125.18310786101
"477" 95.2 35.8024073984605 123.843294585706
"478" 95.4 35.8101641053381 122.454958545829
"479" 95.6 33.8835637941887 121.581095891733
"480" 95.8 31.9233695443723 119.991724967256
"481" 96 29.6354452000782 118.882646650314
"482" 96.2 30.1461833811702 118.585917436268
"483" 96.4 30.604160181309 119.150038075007
"484" 96.6 31.4452172505843 120.292287045276
"485" 96.8 31.837050896976 119.602782728008
"486" 97 31.8775137184197 119.491095089911
"487" 97.2 32.0976848597902 118.997317838044
"488" 97.4 32.5188414416977 119.059059323534
"489" 97.6 32.4593501396864 119.144807817429
"490" 97.8 32.2772824574935 118.841924996934
"491" 98 32.4670234411136 119.198608564655
"492" 98.2 33.0953166981952 119.756282872808
"493" 98.4 33.5294618861041 120.304497220739
"494" 98.6 33.7654811108489 121.232308076762
"495" 98.8 34.8997206355855 121.805938445942
"496" 99 36.3780604797421 122.697959001374
"497" 99.2 37.0194268724908 122.921676438249
"498" 99.4 37.7221923506544 122.973634650615
"499" 99.6 38.7203027679293 122.634919005118
"500" 99.8 39.7622062594503 121.983080285084
"501" 100 40.2913361428184 120.991828056967
"502" 100.2 41.3605466062025 119.206450138881
"503" 100.4 42.421436427918 116.975959897419
"504" 100.6 43.265769725006 114.051377513848
"505" 100.8 43.8508857885595 110.622903644176
"506" 101 43.7713894875605 107.379206413428
"507" 101.2 43.5437791773571 103.631915371565
"508" 101.4 41.7937545150412 98.9466738217841
"509" 101.6 39.3985360408452 94.0672663561978
"510" 101.8 36.5176091347509 88.5044645678809
"511" 102 32.0847632303043 83.6363906527428
"512" 102.2 25.3017242038967 81.7785878101743
"513" 102.4 19.4710284907342 82.4517509523352
"514" 102.6 13.0447092160275 83.9652595869255
"515" 102.8 7.21336742161679 85.463700219274
"516" 103 8.43674553446054 86.4786180900466
"517" 103.2 9.40277873683552 89.2417324167428
"518" 103.4 9.90163194789802 93.3064014089615
"519" 103.6 11.5921900520543 96.101110157774
"520" 103.8 13.1137131834395 98.9901911378405
"521" 104 13.6826660627243 101.337131436231
"522" 104.2 14.1303235167205 103.272444277092
"523" 104.4 13.9592881300705 104.178216548502
"524" 104.6 14.1379250894605 104.977411152585
"525" 104.8 15.222732865898 105.922401444555
"526" 105 17.1977500762181 106.526437821371
"527" 105.2 20.0694553335515 106.792807368007
"528" 105.4 23.8056699944286 106.112222087887
"529" 105.6 27.7349318131057 104.272570395203
"530" 105.8 32.0361736318242 100.674028651795
"531" 106 34.8960660333067 95.927780643
"532" 106.2 36.8871262051796 89.8918092797424
"533" 106.4 36.5101400328743 83.0907099730822
"534" 106.6 36.5241297541122 76.2921279468099
"535" 106.8 34.8057567503272 69.2883612444282
"536" 107 31.4090253041057 62.9311201416551
"537" 107.2 25.7609750209444 58.073705211268
"538" 107.4 19.1647715788154 54.288866674139
"539" 107.6 11.7634553249767 51.4944147683325
"540" 107.8 5.06409372108122 51.8352188673926
"541" 108 4.66338751970795 53.5128089116986
"542" 108.2 3.31802415044755 55.4992977135525
"543" 108.4 2.54052562626315 56.2531479121852
"544" 108.6 2.21643418258248 55.2264313487054
"545" 108.8 2.03587576134691 54.2181181006547
"546" 109 1.19777655159847 53.1135530784615
"547" 109.2 0.373305083675724 53.1006524069679
"548" 109.4 0.175314049668858 52.7472949518365
"549" 109.6 0.15832042720026 52.0315755275026
"550" 109.8 0.439474487446828 51.2567399910095
"551" 110 0.854417282409912 51.3348729962717
"552" 110.2 1.24892928537193 50.7398295236261
"553" 110.4 1.86279281301609 51.377218255943
"554" 110.6 1.50506139217305 51.029066609974
"555" 110.8 0.887238361172864 50.2724894446533
"556" 111 0.484330975691312 50.1482096907231
"557" 111.2 0.310302295746241 50.062160321652
"558" 111.4 0.235361195444912 50.159601665899
"559" 111.6 0.00733028373450027 50.979265102941
"560" 111.8 0.0596069270686528 51.0563100170426
"561" 112 0.190482448156745 51.6493268639299
"562" 112.2 0.860853783447038 52.745143023948
"563" 112.4 0.969003300446446 54.5220656536024
"564" 112.6 2.49163491392321 57.6160799770884
"565" 112.8 5.00828109458297 60.9196934524921
"566" 113 7.37879468920281 65.143761737843
"567" 113.2 9.44511742854216 69.9282784303493
"568" 113.4 12.8709962994605 75.4990905351178
"569" 113.6 16.727210804023 81.3432962947428
"570" 113.8 21.9969704545251 85.4223484953003
"571" 114 28.2300714766913 87.3853741884726
"572" 114.2 35.2280663469939 87.7307849421949
"573" 114.4 42.0948203887939 85.9642529923282
"574" 114.6 46.7797323337509 82.1470864821712
"575" 114.8 50.7048313195155 76.2978849849561
"576" 115 51.5418860662272 68.9571365038282
"577" 115.2 48.5139262581272 62.9356405785615
"578" 115.4 42.5142506018469 57.7837061080752
"579" 115.6 35.0965470726034 54.5512868426044
"580" 115.8 27.3125113324489 54.5474777157639
"581" 116 19.4879450341888 57.4781867840268
"582" 116.2 12.0555793654712 61.5269867513126
"583" 116.4 6.66037800995526 67.707556527651
"584" 116.6 5.07809145648093 73.6916050552983
"585" 116.8 6.21444901404216 80.765879146135
"586" 117 11.4892520878668 86.0409548753678
"587" 117.2 17.4860335322471 89.0372666257312
"588" 117.4 24.6298632782745 89.4727268621243
"589" 117.6 30.9316170395149 85.4024264117007
"590" 117.8 33.3137972752462 79.2657482566044
"591" 118 32.2450421779998 71.8991775194054
"592" 118.2 29.320636234138 65.2735283568164
"593" 118.4 23.8893176199918 59.7977638893678
"594" 118.6 16.3981799626839 56.5748787228658
"595" 118.8 8.2905614433067 56.814982554989
"596" 119 3.37372270331238 58.4263601712764
"597" 119.2 2.83692028266053 60.8888415404949
"598" 119.4 2.4794260284388 66.1894528505594
"599" 119.6 3.42841766149177 72.6964196531178
"600" 119.8 5.78037176377922 79.2545487725605
"601" 120 9.73301372801843 85.0546141972931
"602" 120.2 15.9736240383754 88.4383192967062
"603" 120.4 23.0300945199331 87.3181772842088
"604" 120.6 28.9694381243939 83.5395180322949
"605" 120.8 32.0190959083226 77.138329024634
"606" 121 33.3135053561702 69.4405492869454
"607" 121.2 32.288889765728 62.2933371459848
"608" 121.4 28.0234646278605 55.6656821694949
"609" 121.6 22.0731224108272 50.9436063804282
"610" 121.8 15.0543369142272 48.3150408107949
"611" 122 7.28340346356398 47.5565332262202
"612" 122.2 3.12539022253745 46.8614411109231
"613" 122.4 1.48317571655891 45.8479107547074
"614" 122.6 1.63118654364921 45.6405652807446
"615" 122.8 1.07950906110338 45.7201436900687
"616" 123 1.44072180934188 45.7786740444446
"617" 123.2 1.89031647329635 45.300680178775
"618" 123.4 2.66267418606328 45.2203523317081
"619" 123.6 2.76159876281669 45.7805374830917
"620" 123.8 2.82216617523268 45.6988921374742
"621" 124 3.24233749546055 46.0661097515415
"622" 124.2 3.56141585738645 47.6544786500541
"623" 124.4 4.00547577837817 49.9361935758733
"624" 124.6 5.01199441170522 53.3466572330573
"625" 124.8 7.25295894630427 57.6479879287428
"626" 125 9.46956791761271 62.7207322184398
"627" 125.2 12.3160264055801 67.5977118856354
"628" 125.4 15.7405247032028 72.9607706833275
"629" 125.6 21.1836839086864 78.037598385397
"630" 125.8 26.7091281799122 81.4032691366551
"631" 126 32.0565212760272 81.0808113039949
"632" 126.2 35.6041055008953 76.7451643789615
"633" 126.4 39.0950451559497 70.8919579470376
"634" 126.6 41.3135476349605 64.4975518777057
"635" 126.8 40.8816400929151 56.8152211803593
"636" 127 37.9424153763518 50.6279828051463
"637" 127.2 33.0446275206931 44.6729512361592
"638" 127.4 27.4991510209221 40.259345267011
"639" 127.6 20.6583852619939 37.6691379302282
"640" 127.8 13.9040305436144 37.6932634854396
"641" 128 11.2854157228848 41.9955198275525
"642" 128.2 9.71331400003661 49.282036116755
"643" 128.4 10.681019391032 57.208364432033
"644" 128.6 13.7618472802184 65.1811297612931
"645" 128.8 19.3442105858668 70.3794388955553
"646" 129 25.6530547840649 73.6856053317033
"647" 129.2 32.6999050359722 74.3498584507406
"648" 129.4 39.1663217719088 70.896016605634
"649" 129.6 44.2324661561909 65.1272490501806
"650" 129.8 46.2190680652518 57.2853608848352
"651" 130 45.0668241753355 49.306205754257
"652" 130.2 40.3028839865742 42.5268112602456
"653" 130.4 33.2037302059489 38.8779996027639
"654" 130.6 25.1734641195652 37.149290871636
"655" 130.8 17.2084480108426 36.5795125483379
"656" 131 13.5836437438355 39.9402037197428
"657" 131.2 13.5029701900017 46.321197764438
"658" 131.4 13.1939935294386 54.5428872295714
"659" 131.6 16.1063323463448 61.3794206940826
"660" 131.8 21.2313927042079 66.9391687690931
"661" 132 28.3720788795265 69.947777532033
"662" 132.2 36.0626786390149 70.6260919345159
"663" 132.4 43.0639097790395 67.5587065430089
"664" 132.6 47.9390093299378 61.6446168737229
"665" 132.8 50.0347496128702 54.1066133526423
"666" 133 47.3645722990174 47.0391692866888
"667" 133.2 42.5099315264265 39.847191527507
"668" 133.4 35.798038678495 35.6078423186339
"669" 133.6 28.9331813004849 32.8874044017664
"670" 133.8 22.0930593522512 32.9941683430894
"671" 134 14.8449530916218 35.1345426550744
"672" 134.2 13.8233772519433 38.5994079465995
"673" 134.4 15.4048538794605 44.9178639841282
"674" 134.6 18.5637296625272 51.7376964636615
"675" 134.8 23.7248021993222 58.2377787094296
"676" 135 31.0429782440272 62.1542899084282
"677" 135.2 38.0291724565366 61.2626233060159
"678" 135.4 43.7360028558398 56.6015165272202
"679" 135.6 47.0974501874252 48.9110455099439
"680" 135.8 47.0661495937899 41.0515770044851
"681" 136 44.3044045284962 33.0580770267472
"682" 136.2 39.9693670894727 26.9449342667054
"683" 136.4 33.2178726668606 24.0422123842615
"684" 136.6 25.947511310532 22.9347934026401
"685" 136.8 22.1111302745272 26.4839332284282
"686" 137 19.2689866889605 32.6612561777007
"687" 137.2 17.2433403167674 39.9687950161888
"688" 137.4 18.1127233655569 46.3156180640158
"689" 137.6 20.9582250756272 53.6103901893615
"690" 137.8 25.6086129431909 58.8620343154952
"691" 138 32.6636934929122 62.7544121534938
"692" 138.2 40.4540516262901 63.4426113135184
"693" 138.4 47.834144036396 60.7037775932035
"694" 138.6 53.6661033374606 55.1182607223297
"695" 138.8 57.3416365202674 48.4680102787002
"696" 139 57.9467389866731 40.729251118624
"697" 139.2 56.1022700228099 32.9070020590037
"698" 139.4 51.9511143656313 26.725878504864
"699" 139.6 46.0416342940268 22.0861752692447
"700" 139.8 38.4426869968206 19.6343754516615
"701" 140 29.533577931058 19.3408726095914
"702" 140.2 25.4386352616582 22.5863641058104
"703" 140.4 24.0401866002371 30.0091366392275
"704" 140.6 23.9039456464816 37.9456055443457
"705" 140.8 26.6554599805485 45.2823138607253
"706" 141 32.1390962801414 51.4967318201317
"707" 141.2 39.5990624789279 55.3097171193963
"708" 141.4 48.0312165679838 55.2451827820546
"709" 141.6 55.012903725091 52.4225783896681
"710" 141.8 61.104785233032 47.5796080252418
"711" 142 63.5699914992881 40.3389967699098
"712" 142.2 64.4766944430175 32.8546610815881
"713" 142.4 62.6793967291748 25.6245467594356
"714" 142.6 59.7666060174099 18.6219952561957
"715" 142.8 56.293396915723 13.938265369324
"716" 143 50.6108558323451 11.9946474110769
"717" 143.2 43.6409122758112 11.0073110791109
"718" 143.4 38.8952973070481 13.0353594658615
"719" 143.6 34.4621300995658 18.3567464168168
"720" 143.8 29.8239940141194 24.6761855302968
"721" 144 27.3646616570605 32.5733726902282
"722" 144.2 28.1829486049546 38.825926598191
"723" 144.4 31.1527787391606 45.6440105308282
"724" 144.6 36.050284770417 51.8326881743854
"725" 144.8 42.9677535209946 54.895623251882
"726" 145 50.6254742414605 54.185667731484
"727" 145.2 57.3317506365272 50.5147128060615
"728" 145.4 60.9706031198054 44.2355000180822
"729" 145.6 61.918560743323 36.7402223916865
"730" 145.8 60.7444509408112 28.8706153960849
"731" 146 56.7211657994226 22.1245275667274
"732" 146.2 50.668233088123 16.2074733277615
"733" 146.4 43.8919189292038 13.4526613220021
"734" 146.6 36.7790651618909 13.7552169352084
"735" 146.8 32.0308578466913 18.3545544125385
"736" 147 26.4588075722105 24.4180250707115
"737" 147.2 24.0592881311502 31.8563048057374
"738" 147.4 24.6793831903521 39.6665653472447
"739" 147.6 27.3773309449605 46.889439821033
"740" 147.8 32.4354064293844 53.7145210442659
"741" 148 38.6850262745841 57.998903293102
"742" 148.2 46.0730716904268 59.1883923140121
"743" 148.4 53.6787726253605 57.1646864442615
"744" 148.6 59.5813501707709 53.2936620222891
"745" 148.8 63.1593318225295 46.6779530124271
"746" 149 65.0452869208142 39.1840923644859
"747" 149.2 64.3371719053846 31.8774352159425
"748" 149.4 60.9899263042682 23.2249300361538
"749" 149.6 56.3129160144003 17.2789654103049
"750" 149.8 49.8848081796144 12.8227092625769
"751" 150 44.3200671096913 8.90778962146154
"752" 150.2 42.7705157434605 9.01302825141806
"753" 150.4 38.6756209043534 11.8697031672115
"754" 150.6 32.6967648513947 16.1591976570668
"755" 150.8 26.167855902414 21.3020535060778
"756" 151 22.5924650031931 27.3503120743685
"757" 151.2 21.8517937903924 33.5194671343138
"758" 151.4 22.2082614817605 41.2828847795949
"759" 151.6 24.6339428343067 48.5581629435824
"760" 151.8 28.9650787995251 55.2176109840099
"761" 152 35.2660742106939 60.0268079207282
"762" 152.2 42.7916312232939 61.1351368604282
"763" 152.4 50.5400633117976 59.158333024675
"764" 152.6 56.2675304529272 54.7824161945615
"765" 152.8 60.1451182426001 47.8148460251243
"766" 153 61.8312409530123 39.8294202459098
"767" 153.2 60.0770682989063 32.3498445945097
"768" 153.4 57.1012444364226 25.3271192650312
"769" 153.6 51.6611885272855 20.1917247747865
"770" 153.8 44.330421816148 17.884298577049
"771" 154 36.3883619638355 17.5865147958365
"772" 154.2 28.9609919324605 20.0624197318215
"773" 154.4 23.540346609532 24.9367011754972
"774" 154.6 18.5318012007133 31.1793635783736
"775" 154.8 15.315342606254 38.3815296033637
"776" 155 14.7386945479444 47.1137004571712
"777" 155.2 17.6642102216272 54.3620155622615
"778" 155.4 22.3242341940759 60.6032080328572
"779" 155.6 28.2917230281779 66.1686820683311
"780" 155.8 35.8307111267478 69.0893192085466
"781" 156 43.8609286121572 69.2110182158323
"782" 156.2 50.8987892163819 66.050498651248
"783" 156.4 55.2388425250467 60.8889879705305
"784" 156.6 57.93639861199 53.9513568340968
"785" 156.8 58.1107876336723 47.0495924428615
"786" 157 55.8723069200467 40.185245232496
"787" 157.2 52.1413172760841 33.8485629622968
"788" 157.4 47.2224445846001 28.9856971979034
"789" 157.6 41.6793733230731 24.5294949353365
"790" 157.8 34.8728174790509 22.5005899122567
"791" 158 27.2707598761547 22.697829613591
"792" 158.2 21.9419310165584 26.1059973064615
"793" 158.4 21.4579580983494 31.9283809232764
"794" 158.6 22.7057218343642 40.0165154902326
"795" 158.8 26.167855902414 47.1571367906592
"796" 159 32.3507630322164 52.0588481799499
"797" 159.2 39.9540355872298 54.0557096736594
"798" 159.4 47.3299688830017 53.5601819142027
"799" 159.6 53.9263745780149 50.7484533420702
"800" 159.8 59.296279191043 45.7862906427033
"801" 160 62.5510004165076 39.3744707387321
"802" 160.2 63.2759928260531 31.9472541278689
"803" 160.4 62.9780299439605 24.7985312251457
"804" 160.6 59.8204535750375 18.2908573470385
"805" 160.8 54.9162415049425 13.4295138374374
"806" 161 48.1949713785395 11.5830663724615
"807" 161.2 41.9226480147682 12.4699255151923
"808" 161.4 35.5677909558679 14.3008078337949
"809" 161.6 30.7594128002166 18.2293114019493
"810" 161.8 25.136450647648 24.1512936089303
"811" 162 22.1409291988763 31.0915451522256
"812" 162.2 20.1136058822939 38.1320032728615
"813" 162.4 20.3782859667164 44.9262581710546
"814" 162.6 22.8430996549666 52.2601658876664
"815" 162.8 26.6591673780448 58.4884402908773
"816" 163 32.6105642210734 63.8187695705583
"817" 163.2 39.2780153790272 67.5855263600616
"818" 163.4 46.8610783792584 70.349707951419
"819" 163.6 54.8703974457077 70.3318002896863
"820" 163.8 62.4712584279605 68.1418140654282
"821" 164 69.1980808966628 64.8094794200458
"822" 164.2 74.5662052764939 60.3495397192616
"823" 164.4 78.923654621821 54.1875152293336
"824" 164.6 81.5932450061196 47.3692358988252
"825" 164.8 82.3821622411546 40.0579027826851
"826" 165 82.5920880270395 32.0348531136589
"827" 165.2 80.6516865644605 24.2587824069615
"828" 165.4 76.5171726107532 17.4416428114981
"829" 165.6 71.4917914127605 11.5257390135115
"830" 165.8 68.9277224539221 6.54609842369231
"831" 166 67.6930595218795 8.7270276788264
"832" 166.2 64.5324541132298 11.9113512485
"833" 166.4 61.4504987129795 17.5818786170185
"834" 166.6 58.5389063759221 23.4062216841154
"835" 166.8 55.5189866928355 30.209680751299
"836" 167 55.3339778268841 37.5939504136968
"837" 167.2 56.6006639766233 44.9618100215662
"838" 167.4 59.76017316891 52.3005208716301
"839" 167.6 65.8243491749774 57.4664244534166
"840" 167.8 73.1883242379151 60.3113214799615
"841" 168 80.7467062237105 60.7499626355638
"842" 168.2 87.6873644449272 57.6700164972282
"843" 168.4 92.6500780824833 52.841392889507
"844" 168.6 93.6180474221157 46.5285943760822
"845" 168.8 92.1208726875595 39.4739814484286
"846" 169 89.0266751355652 32.7897452026476
"847" 169.2 84.2792725429162 26.7252295381577
"848" 169.4 77.7910947175658 24.4565785577247
"849" 169.6 70.4645788859211 22.8926479758431
"850" 169.8 62.0782052190148 22.8551446623892
"851" 170 54.0872715568389 24.2105792222588
"852" 170.2 46.5550972103326 27.3903079061941
"853" 170.4 41.4409366286803 32.6912939243077
"854" 170.6 38.635319099821 38.2247343496127
"855" 170.8 36.8630919668326 45.7661706393918
"856" 171 37.9679717255536 53.3920425741359
"857" 171.2 41.0037009200149 61.3041648704724
"858" 171.4 46.8956915728781 66.0209584391209
"859" 171.6 53.8517231369257 68.2749359945662
"860" 171.8 61.2759386565257 68.0920565026681
"861" 172 69.057152862719 66.4326810442481
"862" 172.2 74.8364834183606 63.2668653191616
"863" 172.4 79.1788818460855 57.2104325185752
"864" 172.6 81.7083887090869 50.7378625256374
"865" 172.8 80.9972125980969 44.2075451930979
"866" 173 77.5090851512166 37.9955983374737
"867" 173.2 73.2092165097164 32.8830688102406
"868" 173.4 65.7668569429481 28.489859982799
"869" 173.6 59.2572601291184 27.6749566040405
"870" 173.8 52.7914645462919 29.6377309863531
"871" 174 46.3616035551157 32.5064541639443
"872" 174.2 40.462689777131 36.7159016939502
"873" 174.4 35.7272270087243 42.4180458164835
"874" 174.6 33.8250935369248 49.4282228602473
"875" 174.8 34.8831474392047 56.347290147915
"876" 175 38.1977867153675 61.4534246776476
"877" 175.2 43.4499237099661 66.4241398647033
"878" 175.4 49.849313656429 69.3770901391773
"879" 175.6 57.0828102427026 70.19375356843
"880" 175.8 64.1098196630272 68.1205817102615
"881" 176 68.8191285576364 63.9966516981758
"882" 176.2 71.7176542349778 57.8710649361512
"883" 176.4 72.0778196367861 51.2767074686941
"884" 176.6 70.9457760049727 44.688450975864
"885" 176.8 68.7717927566913 38.1741413315769
"886" 177 64.4777378188702 33.689785273582
"887" 177.2 59.1772435739605 29.2846362336079
"888" 177.4 53.0570029576528 25.9443047555769
"889" 177.6 46.2377309890048 25.1094204335755
"890" 177.8 38.8332908883836 26.5420772164231
"891" 178 35.9334689974261 28.4210561698064
"892" 178.2 30.9031520006474 31.9983258490879
"893" 178.4 26.0414867977023 37.2984816728901
"894" 178.6 22.7003707881684 42.7931970727312
"895" 178.8 20.5437448141796 49.7283045412143
"896" 179 20.6846728481235 57.3848349537874
"897" 179.2 23.0309013801765 64.6847040907684
"898" 179.4 27.2829851840031 70.6952984131743
"899" 179.6 33.5464567788477 75.0993143962035
"900" 179.8 41.4341102133638 76.291065944268
"901" 180 48.2802162881537 74.4911568566093
"902" 180.2 53.6661033374605 69.3534094598025
"903" 180.4 56.9917914112105 63.4142785278901
"904" 180.6 58.0129797031502 56.5444088133236
"905" 180.8 57.3492463198177 49.5055692969258
"906" 181 54.7444659819722 43.2108813838685
"907" 181.2 50.5405154873076 37.5624765695674
"908" 181.4 45.0897406813899 33.3494777196733
"909" 181.6 39.0308914529778 29.5324601402546
"910" 181.8 31.9695662036533 28.2563488429796
"911" 182 24.9659431479939 28.6241546292282
"912" 182.2 19.1573140997389 30.8891872559667
"913" 182.4 16.4564047751605 34.8240023378949
"914" 182.6 14.0872479378605 41.5164406864282
"915" 182.8 13.0016075149245 48.4695773339667
"916" 183 12.5893068131733 56.2048936402807
"917" 183.2 13.3401776205924 63.4044789793517
"918" 183.4 16.2943712509658 70.2380062665668
"919" 183.6 20.5654771507272 76.3417496307949
"920" 183.8 25.7867088102627 80.7328806663627
"921" 184 32.6239475879441 83.8029392299121
"922" 184.2 39.5464004089088 84.136220427496
"923" 184.4 46.7111011523571 82.1462362432546
"924" 184.6 52.8391190503617 78.1499996587253
"925" 184.8 58.1396725821502 73.180325161496
"926" 185 61.2900336443429 67.2198302663674
"927" 185.2 62.8098342252881 60.1993025027029
"928" 185.4 63.7647043321698 52.4143666850662
"929" 185.6 63.8288878017901 45.1847160842911
"930" 185.8 62.1038490788606 37.910655970249
"931" 186 58.459845146623 31.9820515988365
"932" 186.2 54.8383940732678 26.9486404139194
"933" 186.4 51.4690634113874 21.2448236979372
"934" 186.6 46.4446092344605 17.1573363971932
"935" 186.8 40.518383118079 16.284915549501
"936" 187 37.2101060540161 19.3588266646097
"937" 187.2 33.4303503627256 25.3922831990519
"938" 187.4 31.3364834137105 31.4565508084615
"939" 187.6 29.2892416644151 38.3879496633252
"940" 187.8 29.9609607274248 46.0886767118901
"941" 188 32.1588949472192 53.0915885731167
"942" 188.2 36.3746136981199 59.637252534066
"943" 188.4 42.5424685612605 64.4303983822949
"944" 188.6 49.3858995957901 67.3295799695979
"945" 188.8 57.1374882220605 69.0845306348282
"946" 189 64.768871051237 69.7377377967204
"947" 189.2 71.7526039947019 68.4315991059443
"948" 189.4 77.8525191907899 64.6344787843086
"949" 189.6 82.2298391659171 59.2852448378854
"950" 189.8 85.0365937871132 52.3237094662615
"951" 190 87.0235931259311 45.4264413384733
"952" 190.2 86.8952255228201 38.6621918809784
"953" 190.4 86.6153013688177 31.7704863455687
"954" 190.6 84.8839135494335 24.8251698272183
"955" 190.8 81.3575468903176 18.6352414813901
"956" 191 76.2338894201099 16.1245844191499
"957" 191.2 72.3689339295774 18.2638131384096
"958" 191.4 67.7336480117898 22.6011051169981
"959" 191.6 64.1722276367568 28.3000073403504
"960" 191.8 61.072885775998 34.5522281917616
"961" 192 59.6119312105295 41.1516834676684
"962" 192.2 59.6680044514056 48.3523724242747
"963" 192.4 62.4332505642605 55.4491121467949
"964" 192.6 66.6817749598329 61.2749090027381
"965" 192.8 72.6446966116605 66.2691203397282
"966" 193 79.1313720164605 68.0920565026681
"967" 193.2 86.3201711829444 67.9364766435261
"968" 193.4 92.2853978882866 65.0096724199941
"969" 193.6 96.6591845088094 60.262437685508
"970" 193.8 99.1938024361702 54.3916038765583
"971" 194 100.586597547786 47.5253880512256
"972" 194.2 100.608050763649 40.7952899880027
"973" 194.4 97.0921093095882 35.0181654496105
"974" 194.6 91.7438665569088 32.4317748457719
"975" 194.8 85.8558402095374 33.3821620962692
"976" 195 78.8967555738679 35.5001348924245
"977" 195.2 72.7893622014024 39.7667958655546
"978" 195.4 68.1180345702135 45.4354338653674
"979" 195.6 65.0051160079605 52.0307029649615
"980" 195.8 64.4897063411196 59.0257988853252
"981" 196 66.6176960221888 65.5330961321463
"982" 196.2 72.7404201202383 69.3916920395726
"983" 196.4 76.8210063690785 68.0988245103604
"984" 196.6 79.8510953929073 65.3325476007594
"985" 196.8 82.8701890434714 60.6768872471789
"986" 197 86.5731389659037 54.6958460919047
"987" 197.2 87.710289823032 47.4536138297473
"988" 197.4 86.6435144889311 39.8915410351439
"989" 197.6 84.3899283486251 32.7240417827147
"990" 197.8 81.4073723250841 26.0610346719909
"991" 198 76.9470646688822 20.5896779472567
"992" 198.2 71.1041112030206 18.3604341416615
"993" 198.4 64.2041740400359 18.1220500554341
"994" 198.6 56.9039884349415 18.7332635478286
"995" 198.8 50.1693798770605 21.381267472999
"996" 199 44.0255204977899 25.6743560155439
"997" 199.2 38.9087290983865 31.5178887233875
"998" 199.4 35.1350600241931 38.5269250789615
"999" 199.6 32.8543615601913 46.244069553
"1000" 199.8 33.707450149282 53.6003806504972
"1001" 200 37.3383952923162 59.5331666076162
"1002" 200.2 42.8986008519001 64.1562443458022
"1003" 200.4 49.7150533202745 65.8263022905778
"1004" 200.6 56.4697422245076 64.5670348326027
"1005" 200.8 61.8440590654386 61.9303468920659
"1006" 201 66.8077353406888 55.982690463592
"1007" 201.2 70.0536799188094 49.8457454856011
"1008" 201.4 72.0456202838177 43.3952007993187
"1009" 201.6 71.7174924305346 37.5054128803875
"1010" 201.8 69.2355896724003 31.3736678798591
"1011" 202 63.7983262428023 26.0189177738793
"1012" 202.2 57.303998863032 24.4779995804356
"1013" 202.4 51.6126914804216 24.3092437185914
"1014" 202.6 45.2127881097256 26.2579493422326
"1015" 202.8 39.5158193691502 29.870713522565
"1016" 203 34.3572732401968 36.3661246262308
"1017" 203.2 31.4483954568272 41.9708130869949
"1018" 203.4 30.1098659943015 49.3409496081661
"1019" 203.6 30.9077361707532 56.5454266806445
"1020" 203.8 34.1638461633939 63.2074147246949
"1021" 204 39.6236281037831 67.3323818933003
"1022" 204.2 46.0907429172536 69.995471886496
"1023" 204.4 53.1976343197629 70.3102794363569
"1024" 204.6 59.5677639317573 68.1292613103956
"1025" 204.8 64.4795493945265 63.6858660159561
"1026" 205 67.7422714635652 57.6227127850197
"1027" 205.2 69.9538634645093 51.3253744835713
"1028" 205.4 70.1877932248309 44.6489208186838
"1029" 205.6 69.7814375462605 37.4377052589115
"1030" 205.8 68.0951862274727 31.0091177629981
"1031" 206 63.6616778819411 25.8379732905914
"1032" 206.2 57.6474270600355 22.804896886924
"1033" 206.4 51.0104889646553 21.9317714296693
"1034" 206.6 44.8037819478996 23.9620472969494
"1035" 206.8 39.1745004220768 27.5191833642987
"1036" 207 34.6002982209722 32.5097743798685
"1037" 207.2 32.0671518279433 39.5878106871167
"1038" 207.4 31.481743352564 47.1743508332202
"1039" 207.6 33.4821599051466 54.6096934541592
"1040" 207.8 37.0888274006144 61.0147890714725
"1041" 208 42.4942174435137 65.8407688680467
"1042" 208.2 49.2571911482605 68.5282429294615
"1043" 208.4 55.9845830231605 68.7108411838949
"1044" 208.6 62.6132418268398 66.6392954698064
"1045" 208.8 67.9712608289441 62.7073110976154
"1046" 209 71.4002270138469 57.332036007257
"1047" 209.2 72.8137234526679 51.2135162222054
"1048" 209.4 73.291982048006 44.3942934078593
"1049" 209.6 71.6272553372298 37.4244758683846
"1050" 209.8 68.1700918185346 31.1640161372763
"1051" 210 63.3771125128105 26.254092983749
"1052" 210.2 57.0473223809021 23.1924769857992
"1053" 210.4 50.0882964345005 22.6867388304215
"1054" 210.6 43.0285366067898 24.4094803424128
"1055" 210.8 36.1740398435272 27.2695303695949
"1056" 211 30.6284336947831 31.3250471893648
"1057" 211.2 26.0048247557939 36.6287525270615
"1058" 211.4 22.441181466999 42.1576578124616
"1059" 211.6 20.4826468821083 48.7850479456206
"1060" 211.8 20.5950852301419 56.2942065469451
"1061" 212 23.1647927182105 63.3438556852876
"1062" 212.2 27.5446989061658 69.9121454893773
"1063" 212.4 33.6763425227418 74.587426285149
"1064" 212.6 40.4001328460412 76.9978978969132
"1065" 212.8 47.1345345864062 77.2270465266572
"1066" 213 53.6442597376329 75.5173485301857
"1067" 213.2 59.1096740384939 71.5729626603616
"1068" 213.4 63.8383154610412 66.3871996310422
"1069" 213.6 66.2855681951572 59.5877514437761
"1070" 213.8 68.4405554710768 53.3564907236243
"1071" 214 70.9510431701196 47.1738017205865
"1072" 214.2 71.9747693880703 40.4331762830713
"1073" 214.4 71.0522645786913 33.7937431348846
"1074" 214.6 68.5335949562138 27.6893243631758
"1075" 214.8 63.324851700223 23.7460210296865
"1076" 215 56.8872697860355 20.9751986804365
"1077" 215.2 50.4089737520302 21.3117852626261
"1078" 215.4 43.4799958658606 22.6663557694615
"1079" 215.6 38.2707341789778 25.8995309562202
"1080" 215.8 32.2085527308272 29.8428918157949
"1081" 216 27.946056671021 34.6190051153736
"1082" 216.2 24.0030772675939 40.0216828826949
"1083" 216.4 22.4996551034605 46.7076397754405
"1084" 216.6 21.9780578250244 54.0134435357381
"1085" 216.8 23.012319311507 61.324549219543
"1086" 217 25.0697106488891 68.1369609556758
"1087" 217.2 28.9268275605954 74.2266253509335
"1088" 217.4 34.2437010689454 79.1366996563707
"1089" 217.6 40.4829263439886 82.3082799984166
"1090" 217.8 47.7410996962272 84.0278622011282
"1091" 218 55.0611646982674 83.1554054251888
"1092" 218.2 61.3573575536066 80.3329552705514
"1093" 218.4 65.6013987971671 75.4532217243637
"1094" 218.6 68.1682148869939 69.4497271436949
"1095" 218.8 68.9229069779782 62.4987536469557
"1096" 219 68.8507083961435 55.4781124367786
"1097" 219.2 67.9190522249605 48.6636464560894
"1098" 219.4 65.2445964499727 41.6356525927542
"1099" 219.6 62.108600061823 34.7910921873865
"1100" 219.8 57.2088116206087 29.5409205423134
"1101" 220 51.5029397367568 26.2758561477949
"1102" 220.2 45.1593433172368 26.1210834535536
"1103" 220.4 38.1117459523846 26.7107162827274
"1104" 220.6 30.6755688949272 28.4500493168615
"1105" 220.8 23.4844042993242 30.8007605659274
"1106" 221 17.4913272304918 34.9399840779928
"1107" 221.2 16.9601181871847 38.6740872647719
"1108" 221.4 16.8304821705237 45.1789102034405
"1109" 221.6 16.7689138766939 51.6442741009282
"1110" 221.8 17.6240226954928 58.2257562708486
"1111" 222 20.4548320364005 65.1038886881816
"1112" 222.2 24.6429851492234 72.1057853299152
"1113" 222.4 30.6754770884931 76.4668358971028
"1114" 222.6 37.7365853511939 76.8513261547949
"1115" 222.8 44.3869421307019 74.331265241565
"1116" 223 49.1619530530123 69.6967546138064
"1117" 223.2 52.0889954299088 63.4149060851857
"1118" 223.4 52.4062921249324 56.3971725898548
"1119" 223.6 50.3177915353177 50.329081358033
"1120" 223.8 47.3798589142695 44.227454592529
"1121" 224 43.121130920228 38.3402778637755
"1122" 224.2 37.1796335184135 34.7298305979204
"1123" 224.4 30.4683492541992 31.7562165484274
"1124" 224.6 23.6136786946674 30.4857196722202
"1125" 224.8 19.2772492680257 32.8731181564289
"1126" 225 18.719752175054 38.6970172428791
"1127" 225.2 18.0654043384605 45.6587999644271
"1128" 225.4 18.5280468741347 52.5195242653717
"1129" 225.6 21.2453956013605 59.1860066561282
"1130" 225.8 25.7179296493627 64.6814940607876
"1131" 226 32.4137062875237 68.0937618932089
"1132" 226.2 39.6164523255652 69.914765099415
"1133" 226.4 46.3820080471899 68.1415642730145
"1134" 226.6 51.8206104000272 64.6724472311949
"1135" 226.8 55.9038696946291 59.1025086301919
"1136" 227 58.2014237025617 52.4937591602256
"1137" 227.2 57.7083514297899 45.7186984625321
"1138" 227.4 54.2018768378099 39.9290279544856
"1139" 227.6 48.5373879023864 36.0191480187208
"1140" 227.8 42.1832569866841 34.2127603015086
"1141" 228 35.256044357773 33.4916720511865
"1142" 228.2 27.8819181009778 33.8506818910477
"1143" 228.4 20.8512241609661 36.3003905759222
"1144" 228.6 15.2823376887792 40.4945344319341
"1145" 228.8 11.208840810841 45.6720741654833
"1146" 229 8.67093540170298 52.5653722723403
"1147" 229.2 8.38770312968634 59.5407924618164
"1148" 229.4 10.4415559274276 66.3947412190879
"1149" 229.6 13.7088040476863 72.5144463833325
"1150" 229.8 19.2175177068668 77.310475835274
"1151" 230 25.4176781875251 80.0389190885261
"1152" 230.2 32.4479924509838 80.998054496415
"1153" 230.4 39.132414547631 79.5333586551661
"1154" 230.6 43.9249868094043 75.3774667141245
"1155" 230.8 46.9100988011235 69.1122519794391
"1156" 231 46.7559989611593 62.998109748823
"1157" 231.2 45.5264417405841 56.3757016688997
"1158" 231.4 42.1175601363067 49.9147004484066
"1159" 231.6 37.5418261019076 45.1386804778615
"1160" 231.8 31.1464440952105 41.8710210177115
"1161" 232 24.2895603125884 40.1489782585546
"1162" 232.2 17.9252969193311 39.9275111427204
"1163" 232.4 11.711891236269 41.7388834882169
"1164" 232.6 11.1205661140932 45.0786232446758
"1165" 232.8 11.2158151383315 50.8163492323648
"1166" 233 11.9630306666272 57.5001576558949
"1167" 233.2 15.1158357492418 63.8425275486178
"1168" 233.4 19.2209547732957 69.3346057806264
"1169" 233.6 24.8970741983836 72.8960417066044
"1170" 233.8 31.1162105672674 73.9786850114502
"1171" 234 37.7159067433571 72.4950325947374
"1172" 234.2 42.8295431075401 68.6845902720525
"1173" 234.4 47.5071017878924 63.590272692632
"1174" 234.6 51.2239888767364 57.761242409427
"1175" 234.8 53.7308894687674 51.2344896462115
"1176" 235 54.525599346131 43.9686811974729
"1177" 235.2 53.6706825981473 37.3458433463772
"1178" 235.4 51.0333635104361 31.7734825489981
"1179" 235.6 47.2771624393177 25.678317009533
"1180" 235.8 42.144969653398 21.3191628341365
"1181" 236 36.0996483838067 19.2806117494231
"1182" 236.2 30.527099087328 20.6311194115579
"1183" 236.4 26.2218045140812 25.6008136835305
"1184" 236.6 22.9437919377077 31.9332052536638
"1185" 236.8 21.5734864707709 38.3577983878064
"1186" 237 21.8278882101582 44.6640632735313
"1187" 237.2 23.2434649092025 51.6464658279132
"1188" 237.4 25.734642593381 57.6794745463479
"1189" 237.6 29.3162828322649 63.6221841671463
"1190" 237.8 35.0959568883844 68.0505149382115
"1191" 238 41.6809569840606 71.5177585369282
"1192" 238.2 48.7373416576541 72.6993733476874
"1193" 238.4 55.5276248436765 72.1459467177456
"1194" 238.6 62.2826113389001 69.2380102307473
"1195" 238.8 67.5632339264925 64.4828016418552
"1196" 239 71.472345529007 58.3648576644499
"1197" 239.2 73.0130329818264 51.5164656800713
"1198" 239.4 71.5583051742356 45.1482350376865
"1199" 239.6 67.9749461421664 38.6280910065204
"1200" 239.8 62.2178726699605 33.6983767966689
"1201" 240 55.5908605376528 31.6427422306923
"1202" 240.2 48.9362358547939 32.7069006127208
"1203" 240.4 42.8972086224605 35.1861238160133
"1204" 240.6 36.3905290788711 37.8571001480721
"1205" 240.8 30.4358622956018 41.9291792079507
"1206" 241 24.997314718032 48.3349732258493
"1207" 241.2 21.1074105309714 54.7862934072442
"1208" 241.4 18.1576698046888 61.607418291005
"1209" 241.6 16.4891092160187 68.4660271910662
"1210" 241.8 17.1867279195896 75.0212341223648
"1211" 242 19.7622802391095 80.7824741262913
"1212" 242.2 23.7894964354074 85.5760171193445
"1213" 242.4 29.4307520456066 87.5815381849784
"1214" 242.6 35.2280663469939 89.1278739121616
"1215" 242.8 42.2757467107342 89.3149421361037
"1216" 243 48.8963252775265 88.040544005044
"1217" 243.2 53.8668190221684 84.4381953571582
"1218" 243.4 58.1643966566803 78.9017650251758
"1219" 243.6 60.7042653920252 72.2646378539674
"1220" 243.8 61.959962166282 65.7574205802115
"1221" 244 61.7772320523397 58.5747014853956
"1222" 244.2 59.4733513492977 51.3966949641708
"1223" 244.4 55.9691988878534 45.2742642315687
"1224" 244.6 50.9831953115782 40.3636486970851
"1225" 244.8 45.5241778364244 37.1800774891724
"1226" 245 37.4868468124378 34.210001230757
"1227" 245.2 30.5031500802881 32.9501371719098
"1228" 245.4 23.7253019441235 33.5821719830121
"1229" 245.6 17.0716570688043 35.4814091347428
"1230" 245.8 14.5890074278781 39.5915760308901
"1231" 246 14.4732885926958 45.3005459619557
"1232" 246.2 15.2694235605295 51.8088614609788
"1233" 246.4 16.1475362735985 58.3806414601512
"1234" 246.6 18.2139408172881 64.3593798150133
"1235" 246.8 21.3288381527019 71.5198085574271
"1236" 247 25.0752943775988 77.570515717036
"1237" 247.2 30.3776486703696 81.5094153462456
"1238" 247.4 36.5667877684272 81.9980490471949
"1239" 247.6 42.9627394219433 80.4286119252891
"1240" 247.8 49.1051596934605 77.6005249728187
"1241" 248 52.9589802918791 72.3322909342057
"1242" 248.2 55.2825297247019 65.795858464565
"1243" 248.4 55.6626083617019 58.7540380510133
"1244" 248.6 54.2201938805569 52.177282959064
"1245" 248.8 51.1491381413272 46.4975512085282
"1246" 249 46.5116819351076 41.4877145588498
"1247" 249.2 40.6638783368326 38.7935639577987
"1248" 249.4 34.3123263784037 36.1165702140184
"1249" 249.6 27.5979513032192 34.7336550059098
"1250" 249.8 20.5387948625742 35.069911615007
"1251" 250 15.2781610004605 36.2441044412035
"1252" 250.2 15.3832891340988 38.9172390122381
"1253" 250.4 14.3997570393939 44.7055404324615
"1254" 250.6 14.2122883010475 50.8439989403202
"1255" 250.8 14.6834497213899 56.5457008430498
"1256" 251 17.3832119130759 62.6527136129011
"1257" 251.2 21.6674829298184 67.936865963451
"1258" 251.4 27.3362601764935 72.240871890033
"1259" 251.6 33.5390177623931 73.7972069318323
"1260" 251.8 40.5341729017864 73.1616676715627
"1261" 252 47.3358281074261 71.4143789317719
"1262" 252.2 52.468413679007 68.3815915461011
"1263" 252.4 57.5950061019549 63.8475821612593
"1264" 252.6 61.7427743737105 58.0573139576093
"1265" 252.8 64.0141967043534 51.3937323099615
"1266" 253 63.4140024981664 45.0667402627086
"1267" 253.2 60.2158305471582 39.2112982013104
"1268" 253.4 56.1999609174605 34.0180827996401
"1269" 253.6 50.8910713612919 30.0199133793531
"1270" 253.8 44.235402156898 28.193668628224
"1271" 254 37.064811442782 28.2989962758187
"1272" 254.2 30.9440109081127 30.6672610837876
"1273" 254.4 25.7674576376674 34.9840503668408
"1274" 254.6 21.9188607817527 40.9896397125065
"1275" 254.8 19.1042859462605 47.5167042565282
"1276" 255 18.1762606075855 54.7258850489303
"1277" 255.2 18.8093567093326 61.5689681918104
"1278" 255.4 20.5686808787019 68.0801670204271
"1279" 255.6 24.1800027617763 73.8385667058826
"1280" 255.8 30.1094904225257 78.3362062976463
"1281" 256 37.0087439419823 80.8370084779289
"1282" 256.2 43.7840587754605 80.5897372609258
"1283" 256.4 49.7555164723272 77.2929591422616
"1284" 256.6 55.0853331415776 72.8379592760573
"1285" 256.8 58.3350238669719 66.6651037635865
"1286" 257 59.1330483836117 59.9913548253569
"1287" 257.2 58.331896260633 53.2541259126684
"1288" 257.4 54.7294694117639 47.2462660788098
"1289" 257.6 49.6011159636922 42.5631440099128
"1290" 257.8 42.9613003141899 39.9365036696145
"1291" 258 36.2436481149778 40.0754227057719
"1292" 258.2 29.0876848114605 41.4064717296684
"1293" 258.4 23.0350346889122 44.8534820039454
"1294" 258.6 18.3981471745155 50.3598799391538
"1295" 258.8 15.4190890344043 56.9124746927761
"1296" 259 14.8362090969722 64.0487097649964
"1297" 259.2 16.3981799626839 70.9392446214722
"1298" 259.4 20.2308183417769 76.4643773147166
"1299" 259.6 24.8313734832583 79.9293019565964
"1300" 259.8 31.0834535345841 82.1193358940121
"1301" 260 37.8309169779549 83.613711992484
"1302" 260.2 44.5269397477787 82.5517309635184
"1303" 260.4 50.7925417742078 79.6367311655604
"1304" 260.6 55.3158952233397 75.2227345167363
"1305" 260.8 57.1839422776939 69.4921918540282
"1306" 261 57.0142117802471 62.8126837712256
"1307" 261.2 55.0078267186774 56.620728853582
"1308" 261.4 51.0468657737866 51.014319354592
"1309" 261.6 45.5058607936774 47.0523552071483
"1310" 261.8 39.0789473725985 45.4786910205995
"1311" 262 32.4532438794841 45.9614966886733
"1312" 262.2 25.9541476041939 46.8712406594615
"1313" 262.4 20.2779583284193 50.7666117166368
"1314" 262.6 15.7593243813435 55.70480391327
"1315" 262.8 12.3201576951127 61.6863472634724
"1316" 263 11.7780961894056 66.8483203228681
"1317" 263.2 14.5529534861847 69.5298243731857
"1318" 263.4 18.8617595778891 72.875042674022
"1319" 263.6 24.8362749059265 74.434698094007
"1320" 263.8 30.9983902075419 73.6299334778801
"1321" 264 36.7439658401196 71.2947222969729
"1322" 264.2 41.4158764987682 67.0079129704945
"1323" 264.4 44.3714530326424 61.3058642981093
"1324" 264.6 44.9430640018679 54.6753107584986
"1325" 264.8 43.146069634782 48.258926729283
"1326" 265 40.2592818918534 42.2441038299258
"1327" 265.2 36.4654334652272 36.5650554615615
"1328" 265.4 32.069840270999 38.0124487806923
"1329" 265.6 31.3658531265696 38.6207334845161
"1330" 265.8 30.5504116871878 38.7701320563252
"1331" 266 28.9353686535617 38.4646594081919
"1332" 266.2 25.9866556219838 38.0425311157406
"1333" 266.4 22.0854120945954 38.8468418011919
"1334" 266.6 19.3189970359342 41.7473146115563
"1335" 266.8 16.2758674225855 45.4579620186803
"1336" 267 14.1291876495295 50.5217414477719
"1337" 267.2 13.7442722154248 56.1937611744258
"1338" 267.4 15.3353771393638 62.3434633438164
"1339" 267.6 18.8269387089714 67.1241380508311
"1340" 267.8 23.2402206951409 70.9828782989358
"1341" 268 28.7345621061627 72.9070773684083
"1342" 268.2 35.0422501244605 72.8396038572368
"1343" 268.4 40.5956213206272 71.6918638492949
"1344" 268.6 45.5203270944833 68.558643801632
"1345" 268.8 49.9041886462446 63.2341481900638
"1346" 269 52.1705765266562 58.0348437477442
"1347" 269.2 53.0873472311196 52.1942886104502
"1348" 269.4 53.1321833473891 46.3207160219258
"1349" 269.6 51.5035869545295 40.7475365693236
"1350" 269.8 47.8925278516034 35.3830199174973
"1351" 270 43.49341040599 32.104012744838
"1352" 270.2 38.0325073529063 29.3476407362447
"1353" 270.4 31.787826795148 28.002577431724
"1354" 270.6 25.9341006185208 28.8733662003531
"1355" 270.8 22.0522708744918 31.974089465649
"1356" 271 20.0638823330089 36.9386079295583
"1357" 271.2 20.1896216096939 43.6439226741282
"1358" 271.4 22.0418331088924 49.8707933802797
"1359" 271.6 24.4785427895801 55.9743821507007
"1360" 271.8 29.5086321191057 61.1352738433648
"1361" 272 35.2956358824605 63.8981252027719
"1362" 272.2 42.1340703395429 65.1515490807204
"1363" 272.4 49.0221540141157 64.0518767401857
"1364" 272.6 55.1070608074056 61.0483875236044
"1365" 272.8 59.4484232756403 56.487350457866
"1366" 273 62.8984786013326 51.4100269081127
"1367" 273.2 65.4306550309547 45.9659929521204
"1368" 273.4 65.9888938454967 39.215313847076
"1369" 273.6 65.101719328198 33.0521622992365
"1370" 273.8 60.757814491241 29.3871729731932
"1371" 274 54.7026814383696 28.5182134492927
"1372" 274.2 48.9015461379248 29.5410890530687
"1373" 274.4 45.5816071528017 33.9294957043439
"1374" 274.6 42.7561188253924 40.0990844683479
"1375" 274.8 41.371001382414 46.9660455941592
"1376" 275 41.5035869534605 53.7536309073884
"1377" 275.2 42.9487696778675 60.4401969380662
"1378" 275.4 46.5188774738743 66.4504007238409
"1379" 275.6 51.8749281515985 70.9926604291512
"1380" 275.8 58.3609383194946 73.8918253766775
"1381" 276 65.0641919009774 74.449922928866
"1382" 276.2 71.4059534284493 72.4015970697537
"1383" 276.4 76.2174357994605 67.9507228689282
"1384" 276.6 80.3911832289886 62.1299084848548
"1385" 276.8 82.2913281264024 56.0406554372522
"1386" 277 81.549221659063 49.8381425296182
"1387" 277.2 79.7710165518996 43.2995442305713
"1388" 277.4 75.9312037394975 38.2178763537578
"1389" 277.6 70.3663878388142 34.4347770173274
"1390" 277.8 63.8482099813026 33.5535252542642
"1391" 278 58.7021452777105 35.8107002144258
"1392" 278.2 54.4349980513916 41.2175769837029
"1393" 278.4 51.5756708339605 47.4517525518593
"1394" 278.6 50.228313418528 53.9752527061245
"1395" 278.8 50.2945822516017 60.839632434991
"1396" 279 51.5545553541272 67.6577163676282
"1397" 279.2 54.862946705035 74.0373614668552
"1398" 279.4 59.2640006541453 78.8762466355811
"1399" 279.6 65.4934966221702 81.477239922397
"1400" 279.8 71.9934116798342 82.9839769591978
"1401" 280 78.6956721155093 82.0863963591811
"1402" 280.2 85.1093479701453 79.5575282926681
"1403" 280.4 89.7858344536541 74.9143874318487
"1404" 280.6 92.1125193109221 69.5991935911649
"1405" 280.8 93.1116557948083 63.2940058079398
"1406" 281 91.4923739108939 56.7952434643615
"1407" 281.2 87.8213517624151 51.8077632357115
"1408" 281.4 82.3879548834833 50.5265836228138
"1409" 281.6 77.2172410494003 52.1082138518953
"1410" 281.8 71.8892214657975 54.823680815255
"1411" 282 66.7788163139605 58.8098906503187
"1412" 282.2 62.5895051150272 63.7084983066282
"1413" 282.4 60.0852092067939 71.1525620280616
"1414" 282.6 59.6949368898743 78.3683413239443
"1415" 282.8 61.0715064583638 85.3976915667196
"1416" 283 65.3287336880149 91.0811582729072
"1417" 283.2 71.4462655100869 94.5964419772748
"1418" 283.4 77.6235875334166 95.805986254022
"1419" 283.6 84.0348041025924 95.4448028936044
"1420" 283.8 90.0566111353329 92.7927591148233
"1421" 284 94.7826102053448 88.2206936003563
"1422" 284.2 97.9287393898301 81.9752473440376
"1423" 284.4 98.8417543765366 75.3244428745485
"1424" 284.6 97.9175059958201 69.0392508481919
"1425" 284.8 95.4121030826803 63.2658853643077
"1426" 285 91.3064184654166 58.2429167705934
"1427" 285.2 85.2627504682847 55.6432365368901
"1428" 285.4 79.622693181363 56.6013558113274
"1429" 285.6 73.7722632347605 59.3346331422949
"1430" 285.8 67.771718371292 61.8722574333941
"1431" 286 62.3913868303301 66.8125763174072
"1432" 286.2 59.1265664223605 73.4711352122615
"1433" 286.4 56.2013087140456 81.0182887943126
"1434" 286.6 56.3308304847792 88.9729010517033
"1435" 286.8 58.5909520594392 95.4477070151318
"1436" 287 64.0522521969553 99.9959342773142
"1437" 287.2 70.4143511026562 102.866500109222
"1438" 287.4 77.4434959188154 103.783541311687
"1439" 287.6 83.8232316354272 102.262208818262
"1440" 287.8 89.4441723670605 98.7928419840282
"1441" 288 93.9587094059437 93.7694576042256
"1442" 288.2 95.7943649885742 87.6721064333706
"1443" 288.4 95.4829271415896 81.2512180770745
"1444" 288.6 92.741603658247 75.0639912681806
"1445" 288.8 88.3741934162333 70.8691100865865
"1446" 289 82.5255626352512 69.541470669043
"1447" 289.2 76.6988687396605 70.2907782007086
"1448" 289.4 70.1504127624043 72.1095925447649
"1449" 289.6 64.4252524463836 75.7561099443297
"1450" 289.8 59.5961474480734 80.5813715173003
"1451" 290 54.9743740142921 86.5310451260405
"1452" 290.2 52.9518896349661 93.244104278967
"1453" 290.4 52.888863877528 100.92356846645
"1454" 290.6 55.1066013716905 106.949038897752
"1455" 290.8 59.8353797401342 112.15738031983
"1456" 291 65.4605435677342 114.81254220804
"1457" 291.2 72.335900121966 115.309887716571
"1458" 291.4 79.5031880743953 115.374665167081
"1459" 291.6 86.7164195983301 113.110649904201
"1460" 291.8 93.5089703494283 109.832707790139
"1461" 292 98.3787250159999 104.247267030293
"1462" 292.2 100.998562931861 96.6568670542616
"1463" 292.4 102.425969368594 89.5185492472282
"1464" 292.6 101.835609677254 81.9661272994271
"1465" 292.8 99.8307108202695 76.1289489475514
"1466" 293 95.0735592906272 71.2459843907949
"1467" 293.2 88.9824799452164 68.2660480319383
"1468" 293.4 82.033790699006 68.6237885277115
"1469" 293.6 75.3305856464605 71.2894033642818
"1470" 293.8 69.5444949065988 75.509170256919
"1471" 294 64.465997373918 81.0670780359722
"1472" 294.2 61.9602638159939 87.8369467180282
"1473" 294.4 61.4536720062052 95.2688131290466
"1474" 294.6 63.6555614273084 102.359693022853
"1475" 294.8 67.4135476377505 108.160557083562
"1476" 295 72.4662816913368 113.19630261442
"1477" 295.2 77.8539943292234 117.514569652853
"1478" 295.4 83.1505014332478 120.830309988525
"1479" 295.6 84.0029175573638 122.444726759139
"1480" 295.8 83.3689651782366 122.792438520641
"1481" 296 84.1340286710281 123.361087071097
"1482" 296.2 84.3161403798845 122.648593103418
"1483" 296.4 84.2117564643605 122.254594443195
"1484" 296.6 84.379873644247 121.56141768845
"1485" 296.8 85.7681297548451 120.824233672714
"1486" 297 87.0725894959073 120.305825640685
"1487" 297.2 88.4003865187831 118.881800579236
"1488" 297.4 90.3356050284499 116.8783814141
"1489" 297.6 92.4422110909712 114.41859048043
"1490" 297.8 95.5187625127974 110.495892653419
"1491" 298 97.5692293007158 106.213866341345
"1492" 298.2 98.3355603526219 100.55759315572
"1493" 298.4 97.9748262197272 95.2470386711949
"1494" 298.6 96.2962136874283 89.8893620564938
"1495" 298.8 93.2235184036913 85.356867641011
"1496" 299 88.6996307269838 82.620107676008
"1497" 299.2 83.1178786295401 80.310752386382
"1498" 299.4 77.631940910054 80.5018913079561
"1499" 299.6 72.0518853162957 81.9340253300769
"1500" 299.8 66.116679320029 84.1333534815352
"1501" 300 61.5609976342757 88.5471228410594
"1502" 300.2 57.7611441361057 93.8303611413003
"1503" 300.4 53.9821687303342 99.5292694605984
"1504" 300.6 53.9814877383754 105.00633261027
"1505" 300.8 56.2626405523342 110.745316952009
"1506" 301 59.9746250443677 114.685631939719
"1507" 301.2 65.0410340922131 117.975552539255
"1508" 301.4 70.3781610063506 120.107578688742
"1509" 301.6 75.0994037950894 121.541274865699
"1510" 301.8 79.0921886518213 123.791028952328
"1511" 302 80.3666275867105 122.922767428831
"1512" 302.2 81.0399389355896 121.121471591978
"1513" 302.4 81.3990321990111 119.60756388154
"1514" 302.6 83.2299519577183 117.089046988482
"1515" 302.8 85.4026695269605 113.540384130557
"1516" 303 86.2050577606272 108.563971831728
"1517" 303.2 85.4266974867709 102.625941026772
"1518" 303.4 83.7767775797939 97.1027465127616
"1519" 303.6 80.0544201348891 92.6687307862088
"1520" 303.8 74.9419659164942 89.2734467562368
"1521" 304 69.0286366329767 87.3620268769777
"1522" 304.2 62.8084249607831 88.2168004011067
"1523" 304.4 56.662255146152 90.7232821144296
"1524" 304.6 50.6842492884193 95.1509896253481
"1525" 304.8 46.0928343257478 100.387617733164
"1526" 305 43.518412416267 107.0793507653
"1527" 305.2 42.7057922074497 113.297586944255
"1528" 305.4 45.9923156564305 115.326476952312
"1529" 305.6 50.6537779697478 115.483822256664
"1530" 305.8 56.2700463398861 113.906303443004
"1531" 306 61.247241742138 110.946379064365
"1532" 306.2 65.5900597258967 106.51066756144
"1533" 306.4 69.2493274544605 101.375157945233
"1534" 306.6 70.8481365035801 95.2976270652442
"1535" 306.8 71.0429569773819 88.8440283371357
"1536" 307 69.8215337541199 81.9844230082747
"1537" 307.2 67.2549822468313 75.4461736611806
"1538" 307.4 63.6431675587105 69.9780435289941
"1539" 307.6 57.1209754423257 66.8277459898211
"1540" 307.8 49.8737631593939 66.8593798133615
"1541" 308 43.3955339465272 69.5898606877949
"1542" 308.2 37.3472431488477 73.4719571098809
"1543" 308.4 32.4608827148355 78.8511486070553
"1544" 308.6 29.2642461641095 85.0596643117807
"1545" 308.8 27.4737277007214 91.7333608348746
"1546" 309 27.5218177676403 98.3728230569896
"1547" 309.2 30.2401813236541 104.535577633397
"1548" 309.4 34.7255179269605 109.15502751868
"1549" 309.6 40.6800832399605 111.149541882149
"1550" 309.8 46.7879060678799 111.061444731074
"1551" 310 52.5348104532135 109.071050431591
"1552" 310.2 57.3934654253128 105.278554401802
"1553" 310.4 60.7509399529999 99.7169027087761
"1554" 310.6 62.2046141128559 93.2856628294964
"1555" 310.8 61.7673300159886 86.280400375102
"1556" 311 59.3888782695628 79.8199954499161
"1557" 311.2 55.8474242106779 73.5423097593637
"1558" 311.4 50.2453956044605 68.6279426841572
"1559" 311.6 43.9352264151765 64.6673321638138
"1560" 311.8 37.3099103070111 63.6457555042818
"1561" 312 30.1631011099489 63.8798384750662
"1562" 312.2 23.0259178316144 65.7143725634176
"1563" 312.4 16.6264399548711 69.2926077154615
"1564" 312.6 12.1591651751822 74.3279592438533
"1565" 312.8 9.42985423113796 79.5170141002357
"1566" 313 12.2061852127492 81.8731064871007
"1567" 313.2 16.4936208083668 85.3402871548678
"1568" 313.4 21.9956377804823 88.837913792255
"1569" 313.6 28.2261732342605 90.6566034841616
"1570" 313.8 35.1718223870742 90.4950445634843
"1571" 314 41.4870617953301 89.1910170901354
"1572" 314.2 47.9030505159722 87.0640889899615
"1573" 314.4 53.535041738495 82.9413513367374
"1574" 314.6 57.5429054348606 77.3906279760282
"1575" 314.8 58.5898493167787 70.1655470449275
"1576" 315 57.4580506693908 63.2487931284848
"1577" 315.2 54.0841898381605 57.3430382276616
"1578" 315.4 48.2802162881537 52.9239095425411
"1579" 315.6 41.615131770841 50.6653702131572
"1580" 315.8 34.5585136773696 50.7003028923593
"1581" 316 27.0773055007353 52.7999675252308
"1582" 316.2 20.5331612859388 57.8022109867876
"1583" 316.4 17.4858518068648 63.1329659559403
"1584" 316.6 16.7984755484605 69.7504303737428
"1585" 316.8 17.8238960378668 76.625732381149
"1586" 317 20.7592950287763 82.6730144430194
"1587" 317.2 25.7518743685121 87.5388619627089
"1588" 317.4 31.9416086120921 91.2861986894721
"1589" 317.6 38.531695483301 93.5571239008233
"1590" 317.8 45.9167222386272 93.6758443888615
"1591" 318 52.7764687255814 91.8077704503297
"1592" 318.2 58.9872042554606 87.5469538413325
"1593" 318.4 63.6886117435692 82.7105330349181
"1594" 318.6 67.4050822499265 76.8016231415638
"1595" 318.8 70.061313633506 70.3826961318593
"1596" 319 70.9659463534386 62.7913072279451
"1597" 319.2 70.2583457407819 55.4748942923544
"1598" 319.4 68.4265689931899 48.7581725527439
"1599" 319.6 64.5933641512105 42.6744726393593
"1600" 319.8 59.5754211936748 37.5987678388187
"1601" 320 52.9149955548177 34.3229187559615
"1602" 320.2 46.2070600863355 33.716204207074
"1603" 320.4 39.8816234676582 35.4961298228453
"1604" 320.6 32.8402728035801 38.1738217810811
"1605" 320.8 26.70052424925 42.4593807543036
"1606" 321 20.8513140672079 47.5846477930615
"1607" 321.2 15.4982065271447 52.0581932774405
"1608" 321.4 11.4369407329074 57.4164931414935
"1609" 321.6 8.53280936579021 64.3242366064615
"1610" 321.8 10.1390126214499 71.0652834957594
"1611" 322 13.9418845293237 75.7856854239036
"1612" 322.2 19.0867040773381 79.3853427469309
"1613" 322.4 25.4734571863616 82.4800001772198
"1614" 322.6 32.0145782547219 83.6635342886093
"1615" 322.8 39.1322267617431 83.7656887721137
"1616" 323 45.9293915265272 82.3887243822615
"1617" 323.2 50.9804927485485 78.9479628968572
"1618" 323.4 55.223599491254 73.9037213701354
"1619" 323.6 58.7556620972881 68.4228133038064
"1620" 323.8 60.6284529152333 61.9399396319502
"1621" 324 61.3615778583664 54.7651805180145
"1622" 324.2 60.2953818897861 47.9170575953453
"1623" 324.4 56.9523930159118 41.3373638957786
"1624" 324.6 52.5484911548534 36.2747788344972
"1625" 324.8 46.9730112419971 32.1696472246689
"1626" 325 40.4678726676355 29.4883114845115
"1627" 325.2 33.1328074481034 28.8540707037472
"1628" 325.4 26.406700017138 30.1168576889132
"1629" 325.6 19.6470218924283 32.9811708923648
"1630" 325.8 15.907538528396 37.5427026797841
"1631" 326 14.9698749948939 43.6524156161949
"1632" 326.2 13.5678071339605 50.8828005292488
"1633" 326.4 13.7996133356474 57.7599390211978
"1634" 326.6 16.4347443797186 64.3406745588486
"1635" 326.8 20.6033932079931 70.7050209069833
"1636" 327 25.786930974535 75.96047074227
"1637" 327.2 32.0392112233287 79.7753247806044
"1638" 327.4 39.2533486594037 80.8709970306661
"1639" 327.6 46.0904450499833 79.9111980664275
"1640" 327.8 52.5820154069265 76.775565251132
"1641" 328 57.3290589929441 72.2282724704835
"1642" 328.2 61.1632588694935 66.5963319318791
"1643" 328.4 63.9819333003844 59.3350947152333
"1644" 328.6 64.9898254880812 51.8308259663236
"1645" 328.8 64.0400143708723 44.8149495096733
"1646" 329 61.2855621309664 37.8862075377557
"1647" 329.2 57.5101898053466 32.3031573752337
"1648" 329.4 52.1176348163494 27.903670043906
"1649" 329.6 46.0695983126206 26.0550396540615
"1650" 329.8 38.955652386905 26.0163495846467
"1651" 330 31.5697134864151 27.1352839785184
"1652" 330.2 24.7718643463953 30.2892328472333
"1653" 330.4 19.3943317713754 34.7051011489615
"1654" 330.6 15.8040837656117 40.8155754556476
"1655" 330.8 13.7286096342298 47.7224014468022
"1656" 331 11.5877200412025 54.2313338407841
"1657" 331.2 9.50096571806054 60.9025801232498
"1658" 331.4 8.5021354074928 68.2200313222035
"1659" 331.6 9.48592093867927 75.9051593276803
"1660" 331.8 11.3261605490734 83.515546018397
"1661" 332 13.9676815333043 89.922494804274
"1662" 332.2 17.9468851935896 94.2700763676551
"1663" 332.4 23.3198247938289 98.0608844769668
"1664" 332.6 29.1866636231793 101.917448451243
"1665" 332.8 35.1502724739237 104.799363511441
"1666" 333 41.8960594590584 105.379764758842
"1667" 333.2 48.3407318729774 103.955262505304
"1668" 333.4 54.067065416054 100.366976130923
"1669" 333.6 58.6156667114268 94.705589757866
"1670" 333.8 61.8484703991684 88.3072553132593
"1671" 334 62.8779017008799 81.169028315139
"1672" 334.2 63.0504258748177 74.3838231650687
"1673" 334.4 62.2113195900123 67.8122000552202
"1674" 334.6 60.3794024089661 60.8760067010795
"1675" 334.8 57.5437595441572 56.2082284854503
"1676" 335 50.2838305228088 52.9489426844728
"1677" 335.2 43.9079046234718 51.6435106904053
"1678" 335.4 37.3492390606698 53.1342916579267
"1679" 335.6 31.488956820414 54.9341040900778
"1680" 335.8 25.1472483361992 58.4090954784388
"1681" 336 18.7108712167342 64.0949271706615
"1682" 336.2 15.1541353399658 70.1696157330826
"1683" 336.4 13.6917458199388 76.2300489797007
"1684" 336.6 12.7469990136307 83.2300677495466
"1685" 336.8 14.8485068890692 86.9062310450268
"1686" 337 21.2602682436779 89.6812075507224
"1687" 337.2 26.794952388267 91.7632886286228
"1688" 337.4 33.1122952676939 91.8753406707282
"1689" 337.6 39.1612418649722 91.3080911447871
"1690" 337.8 45.3641609742246 89.1188561253604
"1691" 338 50.677303146506 84.9143130293365
"1692" 338.2 54.6428170441698 79.2026860455778
"1693" 338.4 56.6939207940111 72.7408376208436
"1694" 338.6 57.4578402161034 66.0895552788901
"1695" 338.8 58.0283695121196 58.7261331453593
"1696" 339 57.0445801107939 51.6400276298949
"1697" 339.2 54.3323085888313 44.7728159847874
"1698" 339.4 49.7238923583442 40.1400902959267
"1699" 339.6 42.3129308746017 35.9123478844968
"1700" 339.8 35.4360665435208 34.3068026309555
"1701" 340 28.8402610712958 34.3026855704498
"1702" 340.2 22.0068058818562 34.9549896366923
"1703" 340.4 15.7931062505896 37.6125639774293
"1704" 340.6 12.8359535882478 41.5477922917169
"1705" 340.8 13.2496978399497 47.8114647349941
"1706" 341 14.2218959511233 54.5919175289034
"1707" 341.2 16.0217931163301 61.2210817415594
"1708" 341.4 18.9508309759661 67.3559306453155
"1709" 341.6 22.9417030834497 73.729246799418
"1710" 341.8 27.699454328801 79.1236399098658
"1711" 342 33.1543870044166 84.1641225903297
"1712" 342.2 39.7188698753736 88.4017273654615
"1713" 342.4 46.579220418398 91.785633970149
"1714" 342.6 53.7781265146816 93.6074538553773
"1715" 342.8 61.3014608451939 93.6546120336949
"1716" 343 68.0399863367333 91.776224176382
"1717" 343.2 74.5223724528398 88.472013782565
"1718" 343.4 79.6701648095705 83.8491371015934
"1719" 343.6 83.4485695780366 77.9955654691028
"1720" 343.8 84.3738359750812 70.9575172205995
"1721" 344 85.4733818315187 62.1600177065662
"1722" 344.2 84.554966050056 55.0788580432143
"1723" 344.4 83.3683850039264 48.1162287578706
"1724" 344.6 80.773854697782 41.7436268867115
"1725" 344.8 76.1631388513177 36.3430256903901
"1726" 345 70.6137123052298 31.5643458423846
"1727" 345.2 64.0498517003006 29.7290863921015
"1728" 345.4 57.1065554152398 29.1733832658641
"1729" 345.6 50.3334626057166 29.6808009092786
"1730" 345.8 43.7487026231815 31.989828566136
"1731" 346 37.4337561550223 35.5145548689672
"1732" 346.2 31.3512642495939 39.5842963662615
"1733" 346.4 26.073220549167 44.7332348087659
"1734" 346.6 21.0553562828605 50.4212904433282
"1735" 346.8 16.2874809364939 56.1497798672949
"1736" 347 12.119981810543 62.2872438520182
"1737" 347.2 10.3329620311419 69.3262061675934
"1738" 347.4 8.97381317369967 76.0389577832007
"1739" 347.6 8.32311377700693 81.959787029843
"1740" 347.8 11.0228476006461 84.6981041755646
"1741" 348 16.1292066441779 87.9489243128855
"1742" 348.2 21.37942333125 90.6103392997457
"1743" 348.4 27.5265015928154 93.1235291886551
"1744" 348.6 33.6608890566541 95.5070322847841
"1745" 348.8 40.3993584922816 95.9769846919773
"1746" 349 46.9656159054043 94.705589757866
"1747" 349.2 53.0794602238301 92.6306586271354
"1748" 349.4 58.8816268562939 88.7456915191616
"1749" 349.6 63.5614064565652 83.9221942009964
"1750" 349.8 66.6901312986605 77.9171903841615
"1751" 350 69.0972959996605 71.0421537811949
"1752" 350.2 70.0407853220958 64.4681170367674
"1753" 350.4 70.2241173705311 57.2336291504498
"1754" 350.6 68.7587608415884 50.4501269442987
"1755" 350.8 64.5497668957899 44.7475055579674
"1756" 351 58.4569710952013 41.4782224471282
"1757" 351.2 51.8343990627617 40.6887881333411
"1758" 351.4 44.7519334441001 42.6776036261941
"1759" 351.6 37.4657622937186 45.6342847423325
"1760" 351.8 31.3354616969444 49.6615830771712
"1761" 352 26.1146252509272 55.0159721013949
"1762" 352.2 21.1830940515843 61.1012964263172
"1763" 352.4 17.1455038691997 67.6226368243094
"1764" 352.6 15.5286673748469 74.8733392496093
"1765" 352.8 15.0344149180366 82.1995717921028
"1766" 353 15.8129228036815 89.2638597403685
"1767" 353.2 18.2217487423329 95.2362869679403
"1768" 353.4 23.1004245619444 98.202856476268
"1769" 353.6 29.2819472259272 98.4361384172282
"1770" 353.8 36.1098867452471 98.7678880025627
"1771" 354 42.9059460623916 97.3676384472202
"1772" 354.2 49.3599851432674 94.4124140917343
"1773" 354.4 54.6685085339441 89.9892542286923
"1774" 354.6 58.0723638152396 84.633231211229
"1775" 354.8 60.8662447080448 78.2416875695289
"1776" 355 61.7788163134261 71.3001635039788
"1777" 355.2 61.3835537106922 64.0166263877054
"1778" 355.4 58.8722967605536 56.8050202232522
"1779" 355.6 54.6870122345187 50.805645449415
"1780" 355.8 48.7208579604939 45.5633275811949
"1781" 356 41.994908118363 42.4279819440957
"1782" 356.2 35.3373700073076 41.9193558497674
"1783" 356.4 28.0872479393571 42.7287349514271
"1784" 356.6 20.5867318535045 44.9337299198572
"1785" 356.8 13.9681812321596 49.1037300425198
"1786" 357 9.3009243301658 54.2828971019563
"1787" 357.2 6.37346150503198 59.7842457621429
"1788" 357.4 8.3882248573967 64.68609014877
"1789" 357.6 12.5701007118355 69.6548847754928
"1790" 357.8 17.487368078023 74.205243892149
"1791" 358 23.2061056135366 78.3071272025268
"1792" 358.2 29.3995442059221 81.1234626723956
"1793" 358.4 36.5265572226395 83.3368049150721
"1794" 358.6 43.3783568595617 83.6695363869672
"1795" 358.8 49.6606592398452 82.5219982423846
"1796" 359 55.8444034828476 79.1635981239132
"1797" 359.2 61.0960276607509 74.0842708363003
"1798" 359.4 65.6731330063242 68.8713384868138
"1799" 359.6 69.2788891262272 62.4982540621282
"1800" 359.8 70.7424935283891 55.711483392783
"1801" 360 70.9619709513039 48.7975013149435
"1802" 360.2 68.8474052176329 42.1356933071167
"1803" 360.4 64.3314807001069 36.6299953966323
"1804" 360.6 58.317315657748 33.2719171752115
"1805" 360.8 51.7512767864985 32.2160778426514
"1806" 361 45.7029923817776 33.4420349477054
"1807" 361.2 41.4593917631117 35.9494159168685
"1808" 361.4 35.2138985411702 39.1330745732357
"1809" 361.6 29.2241232965375 42.6532349814066
"1810" 361.8 23.8172610450605 47.1812330448949
"1811" 362 19.2278441560894 53.1660867407296
"1812" 362.2 15.4682003189605 59.682312958149
"1813" 362.4 12.8683007062903 65.9017554201211
"1814" 362.6 12.444096381091 72.4082250497007
"1815" 362.8 13.6393273075896 78.8964813976228
"1816" 363 15.6705002386541 85.4100200310099
"1817" 363.2 19.2972904172478 91.410397267802
"1818" 363.4 24.2100089699605 96.5345686885016
"1819" 363.6 30.7207560217705 100.750040483292
"1820" 363.8 36.9553125973605 103.463960120695
"1821" 364 43.8400703640711 104.067182505904
"1822" 364.2 50.475113461988 102.49627803478
"1823" 364.4 56.2625955992133 99.4592516573155
"1824" 364.6 61.7643697508128 95.1507209873025
"1825" 364.8 66.7788163139605 90.4372640238311
"1826" 365 70.2301755499444 84.4196333996874
"1827" 365.2 72.4515991891847 77.5380830219098
"1828" 365.4 73.3653009868508 70.6302460909615
"1829" 365.6 73.1261295518605 63.3395549115557
"1830" 365.8 72.0535661786679 55.9115631995713
"1831" 366 69.4116082208201 49.8957777246638
"1832" 366.2 65.5692719456252 43.9651557181792
"1833" 366.4 60.3870060648996 38.8718213848396
"1834" 366.6 54.3984499794849 35.9588458284371
"1835" 366.8 47.979176731348 34.719432988699
"1836" 367 40.5443408696034 34.9917379437115
"1837" 367.2 33.1505943793916 36.8246759147374
"1838" 367.4 26.0006016598272 39.6734722579615
"1839" 367.6 20.5125048382757 43.2543551141137
"1840" 367.8 15.1919575982543 48.3198563965028
"1841" 368 10.7485640481719 53.8752911813481
"1842" 368.2 7.25340792235745 60.3211715416368
"1843" 368.4 6.70949928409388 67.0249921836615
"1844" 368.6 7.16981674446054 73.6070222853282
"1845" 368.8 7.83262054301843 80.8063551761563
"1846" 369 10.393746176035 87.1454043927275
"1847" 369.2 14.562481013769 92.8130879655147
"1848" 369.4 19.4159243063575 98.6063912610286
"1849" 369.6 25.0721873517869 103.226381241304
"1850" 369.8 30.2012485374079 107.462571344767
"1851" 370 36.2527179575149 109.180817906614
"1852" 370.2 42.889290317523 110.835037621243
"1853" 370.4 49.1803835903668 110.958450685649
"1854" 370.6 55.5462795736839 108.596407642387
"1855" 370.8 61.3345030905595 105.41094375722
"1856" 371 66.8986237104062 101.724107086668
"1857" 371.2 72.0560620046144 96.9189349808901
"1858" 371.4 76.4171147935366 91.322099346755
"1859" 371.6 80.4203343506345 85.3650390036898
"1860" 371.8 82.4453160873819 78.8385791720795
"1861" 372 82.9056412722512 72.5411580559615
"1862" 372.2 81.6125595231684 65.7928475997874
"1863" 372.4 79.1355951124272 59.4705202153615
"1864" 372.6 76.1377189317751 53.421302945484
"1865" 372.8 71.4261414663696 48.637386566507
"1866" 373 65.1194486060825 45.070633368864
"1867" 373.2 57.7296601231642 42.8559663823875
"1868" 373.4 50.5926279394976 43.2711768834245
"1869" 373.6 43.5100485952977 44.6507313295894
"1870" 373.8 37.0020305964918 48.1611062358365
"1871" 374 30.8368639150735 53.0847866617841
"1872" 374.2 25.0161757631763 58.0725372514931
"1873" 374.4 19.4468958381946 62.9174801386105
"1874" 374.6 13.903408483652 67.8980485580254
"1875" 374.8 10.123344486148 74.077849761149
"1876" 375 8.62878526683948 80.3477363045563
"1877" 375.2 11.0477205190692 85.4979720099507
"1878" 375.4 15.5434242158668 89.4885585455553
"1879" 375.6 21.5114506472605 93.1850417367984
"1880" 375.8 27.7050799145475 95.3599394119289
"1881" 376 34.6078745393177 96.9819320786374
"1882" 376.2 41.0544031097333 96.3667558741206
"1883" 376.4 47.4633767150791 94.303884321276
"1884" 376.6 53.0857682142993 90.4605809019454
"1885" 376.8 57.8349658611869 85.3804749744826
"1886" 377 60.7719213335475 79.4993701024289
"1887" 377.2 62.174681915756 72.6975053985525
"1888" 377.4 62.3863166113583 65.7661065436888
"1889" 377.6 61.3123912112252 58.8118176203674
"1890" 377.8 58.7883258988908 52.2543833577639
"1891" 378 55.2036941871424 46.1879448659161
"1892" 378.2 50.736716769363 41.649634875425
"1893" 378.4 44.381325205032 37.8808548431758
"1894" 378.6 37.0891796514364 35.0803766312447
"1895" 378.8 29.9657975245295 34.0483624391512
"1896" 379 23.0004646016252 34.163301403591
"1897" 379.2 16.3121383677831 35.1715280479454
"1898" 379.4 14.1379250894605 38.9430792402282
"1899" 379.6 14.4402603688924 44.7156740565184
"1900" 379.8 14.6725411942518 51.3468344705275
"1901" 380 15.7532592967105 57.8010780350297
"1902" 380.2 17.426431557417 64.1289912535159
"1903" 380.4 19.8511071277342 71.18742779023
"1904" 380.6 23.4539829854931 77.8293992112768
"1905" 380.8 27.5150405960475 83.8072303365702
"1906" 381 32.534557378167 88.9957717371898
"1907" 381.2 38.4435660902666 93.5962880539922
"1908" 381.4 45.0132492610776 97.0008312079615
"1909" 381.6 52.0190959104605 98.4001119049132
"1910" 381.8 58.6871421736184 97.9522642179036
"1911" 382 64.8660292603627 95.6590386760159
"1912" 382.2 70.9078524159151 92.1453776241661
"1913" 382.4 76.9662049495055 88.1741356033379
"1914" 382.6 82.278259656138 83.6552686136874
"1915" 382.8 86.9668393023067 77.7258192005605
"1916" 383 89.5921726848014 71.3468380778366
"1917" 383.2 90.5158450729547 64.513079671238
"1918" 383.4 89.8975125384388 57.4657243146898
"1919" 383.6 88.5223037328987 50.8147331415402
"1920" 383.8 84.6002812932939 45.8266087852615
"1921" 384 78.8644120214248 43.4588978648187
"1922" 384.2 72.1509033905825 43.4300455354981
"1923" 384.4 65.1427306868743 44.9647215955305
"1924" 384.6 57.9295941351127 47.9111644896898
"1925" 384.8 51.5913211307782 51.5863222609439
"1926" 385 45.6758138096196 55.8945090517684
"1927" 385.2 40.4510614971529 61.0231886845055
"1928" 385.4 36.0989522690869 67.020512390044
"1929" 385.6 32.0865322133222 73.2445362898871
"1930" 385.8 29.1848160186939 80.0998764952949
"1931" 386 27.657865177032 86.9905923759231
"1932" 386.2 27.5979513032192 94.4112160278064
"1933" 386.4 28.7689934457286 101.683550528379
"1934" 386.6 31.3494861039237 108.239005048441
"1935" 386.8 36.0104504418711 111.119453399893
"1936" 387 42.0996193614833 110.967860479416
"1937" 387.2 48.5454834587573 109.245367106769
"1938" 387.4 54.4505209499925 105.908933580972
"1939" 387.6 60.4902425017787 101.031118261416
"1940" 387.8 64.7007776790584 95.6050346422224
"1941" 388 67.3576717093916 89.5702390498064
"1942" 388.2 69.3891264933571 82.6602056683236
"1943" 388.4 70.8776188879719 75.5161005469275
"1944" 388.6 70.1641678946815 68.6704503315081
"1945" 388.8 68.0541404152196 62.0449560698953
"1946" 389 65.9341971206272 55.3514433130282
"1947" 389.2 63.240668552674 48.6805235986076
"1948" 389.4 58.1065342428996 44.2550002130713
"1949" 389.6 51.8953840403782 42.4409224096262
"1950" 389.8 44.6291748036135 42.3060345062145
"1951" 390 37.9308477656605 43.442746108924
"1952" 390.2 31.4773746325985 45.6412283601512
"1953" 390.4 24.7842137925251 49.0246124221712
"1954" 390.6 18.3501367881719 53.1227464693585
"1955" 390.8 12.1647508888648 57.3677038998339
"1956" 391 7.88863213162896 62.7432083912089
"1957" 391.2 8.25283651655733 67.209097250397
"1958" 391.4 10.9532661941763 72.0966195883142
"1959" 391.6 13.6421703455475 77.8335533677224
"1960" 391.8 16.6610002967797 84.0757479383126
"1961" 392 20.7758641134302 89.6525061061888
"1962" 392.2 25.5483709789712 94.5573033548445
"1963" 392.4 31.0214182277763 98.1574358183563
"1964" 392.6 37.0913697326344 100.328310520929
"1965" 392.8 43.9636563731639 101.097742464791
"1966" 393 50.9756590530785 100.829096414248
"1967" 393.2 57.7498371372272 98.6612013819949
"1968" 393.4 63.1722459507792 94.5796427512088
"1969" 393.6 67.9231835144931 90.1132398210702
"1970" 393.8 71.4086753152188 84.3279150444725
"1971" 394 73.8793763051878 77.922112430132
"1972" 394.2 74.4349980535295 71.0497681430478
"1973" 394.4 75.4587516984722 64.0220458771127
"1974" 394.6 76.0364459723177 56.7670347639258
"1975" 394.8 75.0061282734118 50.2813640441567
"1976" 395 73.3282201442166 43.5139392315225
"1977" 395.2 69.6477231342075 37.6635612393531
"1978" 395.4 64.0672796963386 34.7097619098518
"1979" 395.6 57.906980760829 34.5240673838563
"1980" 395.8 51.7875537522881 36.8466404200822
"1981" 396 45.4519332648841 39.3385006311557
"1982" 396.2 39.320344550228 42.2287615134848
"1983" 396.4 33.2816559783571 46.4099860472202
"1984" 396.6 27.9001130995155 51.1242447251539
"1985" 396.8 23.1358736914823 56.3856436388202
"1986" 397 20.0056559573032 62.2844991157312
"1987" 397.2 18.4206668445224 69.2177472467296
"1988" 397.4 17.8740172233754 76.9199924949083
"1989" 397.6 18.1987652637237 84.02875619503
"1990" 397.8 20.0843166683315 90.4482524376551
"1991" 398 23.6758984642816 96.6568670542615
"1992" 398.2 27.1899872196307 101.847229212813
"1993" 398.4 32.5794956908381 106.609988517676
"1994" 398.6 38.8012278443905 111.317383649742
"1995" 398.8 44.5089510212853 115.016594012008
"1996" 399 51.0556731382847 116.670625027912
"1997" 399.2 58.1085278365896 117.168144042881
"1998" 399.4 64.7006444116541 116.798290114171
"1999" 399.6 71.4884863811344 116.072563449951
"2000" 399.8 77.9869594171419 115.519878042396
"2001" 400 84.7916829008154 114.788750434849
"2002" 400.2 91.6269910261459 112.891459806799
"2003" 400.4 96.9667642271733 109.084300058983
"2004" 400.6 100.887741468472 103.474832953121
"2005" 400.8 104.49298288537 97.413414473132
"2006" 401 107.170809646051 90.9336857190865
"2007" 401.2 108.457214716225 83.9443641751919
"2008" 401.4 109.349758931202 76.4424243934953
"2009" 401.6 111.566172555955 69.3999623202368
"2010" 401.8 112.699416033702 62.6401141933517
"2011" 402 114.082259152202 57.3586542824293
"2012" 402.2 116.678289284354 54.0053119954615
"2013" 402.4 115.353750026368 53.3076069291708
"2014" 402.6 112.040203215584 54.189961915675
"2015" 402.8 107.796372476716 55.494045735636
"2016" 403 102.285935345517 58.0659999210865
"2017" 403.2 97.1287219816583 61.1701819125824
"2018" 403.4 92.4382556009931 65.5414044450376
"2019" 403.6 87.5294925382584 69.857749764685
"2020" 403.8 83.7536186664283 75.8431317417196
"2021" 404 81.6721150790149 82.4322045530594
"2022" 404.2 80.2318322561466 89.410511123729
"2023" 404.4 79.8308784441307 96.4397549288764
"2024" 404.6 81.100502827301 103.160472967483
"2025" 404.8 83.4389299024605 110.210010166024
"2026" 405 85.9202234156414 116.703553298153
"2027" 405.2 89.4141516631236 117.63037211707
"2028" 405.4 92.6201202402052 115.170757956015
"2029" 405.6 96.5989860074289 111.256234466862
"2030" 405.8 100.626031955737 106.835929172504
"2031" 406 102.644418605415 101.513189234405
"2032" 406.2 104.538511021566 95.2585291222262
"2033" 406.4 106.348307457287 88.7257515682224
"2034" 406.6 106.665477821858 82.7341361965411
"2035" 406.8 106.363142542426 75.8070803234161
"2036" 407 105.741245326426 68.6336725551167
"2037" 407.2 105.500965728323 61.7939255907374
"2038" 407.4 105.062130262123 54.9242674123379
"2039" 407.6 102.888330262493 49.0615978150422
"2040" 407.8 98.9194661070079 43.9800643811879
"2041" 408 94.3387880429437 39.1517288787537
"2042" 408.2 89.7821149454268 34.5741285311357
"2043" 408.4 84.0113940223865 30.611974902943
"2044" 408.6 77.9863249834732 29.0038106407274
"2045" 408.8 71.6077641250759 27.8601164948462
"2046" 409 64.6275712285405 27.1964910678215
"2047" 409.2 57.8368329141405 28.3634213077815
"2048" 409.4 51.1697843882754 29.4843009285356
"2049" 409.6 44.2908302914605 32.3938076293901
"2050" 409.8 38.0017388372808 36.2960963917312
"2051" 410 32.5329137468476 40.8960449667519
"2052" 410.2 28.0530262996272 47.0241136166615
"2053" 410.4 26.1300613948054 54.5104956183926
"2054" 410.6 24.5603224124967 61.971282355582
"2055" 410.8 23.8003686611939 69.5813677457282
"2056" 411 24.8297023998518 77.1024218332876
"2057" 411.2 27.9157756807105 84.1061565108053
"2058" 411.4 32.4706542400776 89.9751804089828
"2059" 411.6 39.8238845899444 94.5166456534616
"2060" 411.8 46.5907933256144 96.8853365287583
"2061" 412 53.9321583833605 97.2810982961615
"2062" 412.2 61.1620986782939 96.5719376335949
"2063" 412.4 67.4180394761878 93.6784501779047
"2064" 412.6 73.4390314995303 89.2371958524848
"2065" 412.8 78.5121427764043 84.1719559373155
"2066" 413 83.254398970004 78.5854556843855
"2067" 413.2 86.9891775454493 72.8524864098099
"2068" 413.4 89.302794631631 65.787821452382
"2069" 413.6 90.8317473304719 59.1430593922684
"2070" 413.8 91.1059843552021 51.871102452529
"2071" 414 90.497533161032 45.3971085721758
"2072" 414.2 90.8454810197302 38.8339592486188
"2073" 414.4 92.7748844687709 31.9968776399443
"2074" 414.6 93.2304795508891 25.5600224593187
"2075" 414.8 91.3646007050187 19.5333489431243
"2076" 415 88.7328823463891 17.461395560033
"2077" 415.2 85.8573205547643 19.5024660856388
"2078" 415.4 81.2482656908909 21.84393796174
"2079" 415.6 74.7678718202528 24.602084772968
"2080" 415.8 69.6711220394239 28.007587749681
"2081" 416 65.0463648522861 33.0697160254267
"2082" 416.2 61.2541018404248 38.4632280134615
"2083" 416.4 58.3134284898696 45.0761415408252
"2084" 416.6 56.8525765616117 52.0366282733801
"2085" 416.8 57.132603677328 59.0934028902206
"2086" 417 58.4918208634156 65.3763117332593
"2087" 417.2 60.9489004464283 72.087059621268
"2088" 417.4 64.6418435691952 77.9463090426758
"2089" 417.6 69.846593884032 82.1230166233187
"2090" 417.8 75.6229538287682 85.8398453904066
"2091" 418 82.8716913305742 87.5635318899047
"2092" 418.2 90.2945805234044 88.6035540224391
"2093" 418.4 97.2665526961748 86.4026194636154
"2094" 418.6 102.817371471702 82.4758003707033
"2095" 418.8 107.859338208584 77.7349738349896
"2096" 419 111.521061840805 71.8975980493581
"2097" 419.2 113.885595516208 65.4287857202967
"2098" 419.4 115.922129968764 58.8405633945402
"2099" 419.6 117.264488903654 52.4201236608593
"2100" 419.8 115.358417832989 47.0229685008773
"2101" 420 111.30998618595 42.2615117236028
"2102" 420.2 107.223777647911 37.1010907666154
"2103" 420.4 102.670333057938 32.4293787179161
"2104" 420.6 97.9037617082881 27.8851222393926
"2105" 420.8 92.3894091776958 23.462194399591
"2106" 421 86.6672521525346 19.7787554667949
"2107" 421.2 80.2816099968553 16.6721266581984
"2108" 421.4 73.3187027279405 15.4354648939015
"2109" 421.6 66.7956552409162 15.8935032352843
"2110" 421.8 59.920977696979 17.4243231938689
"2111" 422 53.2677076577136 20.3594475900278
"2112" 422.2 47.5431291974971 24.7357336047298
"2113" 422.4 42.4272664317512 29.9589291056592
"2114" 422.6 38.0748775649447 35.6565341589036
"2115" 422.8 34.9611097412808 42.3594844694391
"2116" 423 33.5353501165899 49.7383579842027
"2117" 423.2 33.531094097834 57.1732817109314
"2118" 423.4 34.6577519684257 64.4264481766825
"2119" 423.6 37.1822581023518 71.2782944964833
"2120" 423.8 40.7316746700688 77.6769802134409
"2121" 424 45.3400056956793 83.6841634518678
"2122" 424.2 50.6780383082797 88.885554011919
"2123" 424.4 55.81454784345 93.8086024832721
"2124" 424.6 61.5210618354605 98.165871083397
"2125" 424.8 68.315656020091 101.562094985288
"2126" 425 75.3917477259778 103.491342537358
"2127" 425.2 82.5819735748425 104.453387871462
"2128" 425.4 90.1967541905636 104.110605725163
"2129" 425.6 97.2688880487831 98.9179074051067
"2130" 425.8 98.99148100665 96.1539954845247
"2131" 426 102.696247510461 93.159683449102
"2132" 426.2 106.927232777285 89.0610969885495
"2133" 426.4 112.687463595854 85.486570176302
"2134" 426.6 117.361622153003 80.7458821950466
"2135" 426.8 118.155625779449 75.600764292057
"2136" 427 116.204689420778 70.8483148681439
"2137" 427.2 113.963467549527 64.4983419188282
"2138" 427.4 110.774010726702 58.7496451499443
"2139" 427.6 106.74045503 53.1292984204952
"2140" 427.8 101.805310490396 48.1123060646874
"2141" 428 96.4701974567462 44.596345463033
"2142" 428.2 90.6795752546117 41.4599527461708
"2143" 428.4 84.1975421413508 38.7086947536811
"2144" 428.6 77.4843645894605 37.0902023793504
"2145" 428.8 70.7649496736087 37.1656951977208
"2146" 429 64.2601939535871 37.6682241326641
"2147" 429.2 57.3514227797643 39.2985464926767
"2148" 429.4 50.7250186463891 41.3841934456758
"2149" 429.6 44.4735037449024 44.2952128244732
"2150" 429.8 38.4189487521237 48.0553355823352
"2151" 430 32.2391701765855 52.5590990764956
"2152" 430.2 26.3905632121306 57.7483354320595
"2153" 430.4 22.1645320041702 63.514667451397
"2154" 430.6 17.6853257014606 69.3583595250099
"2155" 430.8 14.5420086930079 75.6891340825142
"2156" 431 12.3825103536255 82.6335312484306
"2157" 431.2 13.4397371584497 87.799374680842
"2158" 431.4 18.1408809472265 91.3534764858658
"2159" 431.6 23.3487669520776 94.8012495631424
"2160" 431.8 29.5874951802628 97.5027080866813
"2161" 432 35.8592007580123 99.1994781929788
"2162" 432.2 42.2975289951939 98.5550396061615
"2163" 432.4 48.6023473299293 96.7619672123365
"2164" 432.6 54.2296682130123 93.826960185634
"2165" 432.8 58.6627468824118 92.7502172760591
"2166" 433 61.1437373914823 90.1381647597442
"2167" 433.2 64.2682968958816 85.0425452796194
"2168" 433.4 67.7984896465573 79.9402913742035
"2169" 433.6 70.4275712291605 75.0295900814949
"2170" 433.8 73.0714665568763 69.1895472948773
"2171" 434 75.1208870881157 62.9756159782891
"2172" 434.2 76.0053319907976 56.113756433248
"2173" 434.4 75.9124344240902 49.37194026798
"2174" 434.6 74.4663592218534 43.0767154718187
"2175" 434.8 73.4107012493067 34.7393995688462
"2176" 435 71.0417970758679 28.6491616253134
"2177" 435.2 67.3441231474732 23.1646442059046
"2178" 435.4 62.1900620379849 19.1474812973274
"2179" 435.6 56.0716643311314 16.0289602859679
"2180" 435.8 49.6247608680935 14.6840652827527
"2181" 436 44.3171560844995 15.2808051099291
"2182" 436.2 37.7953838411913 16.5808361270769
"2183" 436.4 31.2029747785618 18.6945615333476
"2184" 436.6 24.8919147598723 21.3624393698145
"2185" 436.8 21.4007320877866 25.981372613092
"2186" 437 18.5873239160801 31.5313256244833
"2187" 437.2 15.7000065206474 37.575668902978
"2188" 437.4 13.4162027338088 44.9059356947087
"2189" 437.6 12.1483297753687 52.733970565686
"2190" 437.8 12.7927029472695 59.544809601866
"2191" 438 14.8526381786018 66.1271405038746
"2192" 438.2 17.5831540248477 72.6089646095583
"2193" 438.4 21.4402869875669 78.7699179078339
"2194" 438.6 26.2124232627869 83.7350791983037
"2195" 438.8 31.7301362877462 87.9142498233697
"2196" 439 38.045697614667 91.0977748986898
"2197" 439.2 44.6202317768605 92.8987401897615
"2198" 439.4 51.8417258798605 93.7607738095282
"2199" 439.6 58.9669873066839 92.3170640086424
"2200" 439.8 65.7551954393128 89.6307911974957
"2201" 440 71.3743125613242 85.2617515684275
"2202" 440.2 74.7134687197186 79.2046930048809
"2203" 440.4 76.2567542791502 72.0469566857029
"2204" 440.6 76.1252955238242 65.4751267672002
"2205" 440.8 74.1335563759088 58.2137112195305
"2206" 441 70.2902246307901 52.2724622817456
"2207" 441.2 65.5021992449782 47.4587524165439
"2208" 441.4 59.5640294810252 42.5937953668262
"2209" 441.6 52.7952902577517 38.621261239259
"2210" 441.8 46.287826796698 35.8325392083115
"2211" 442 39.5271780410605 33.8260816450615
"2212" 442.2 32.6472967852919 32.7274223803652
"2213" 442.4 25.5536987395899 32.1894417503321
"2214" 442.6 19.2027932184718 33.4018162469896
"2215" 442.8 14.344489566091 36.9940413505159
"2216" 443 13.2733506074935 42.5818382706264
"2217" 443.2 11.9554116790585 49.7658454504306
"2218" 443.4 11.4160716244928 57.3216688895583
"2219" 443.6 9.89640923613075 64.6332351369722
"2220" 443.8 9.44332741926273 71.8880881426484
"2221" 444 9.2865842846066 79.4698242481582
"2222" 444.2 9.59350660359097 87.1887136833311
"2223" 444.4 12.2739224122584 92.8618772071743
"2224" 444.6 15.7462578481342 98.9781222201668
"2225" 444.8 19.6300613941105 104.243187555312
"2226" 445 20.4697845805814 109.215968461154
"2227" 445.2 20.296750350236 110.088628258043
"2228" 445.4 21.6529452685595 109.709341771234
"2229" 445.6 22.9766925764299 110.564406339125
"2230" 445.8 25.3365307033368 112.40435765573
"2231" 446 28.1368610264902 114.329586344036
"2232" 446.2 31.7705928373429 117.900962464373
"2233" 446.4 35.5201707868269 121.023454197669
"2234" 446.6 39.0423010225965 122.620038319306
"2235" 446.8 42.2753792877769 124.225476978706
"2236" 447 45.0632481666541 125.309039962591
"2237" 447.2 47.4383565041168 126.452761868524
"2238" 447.4 48.0067324325305 126.340973518572
"2239" 447.6 48.7972959974905 126.512955595422
"2240" 447.8 49.4476067822427 127.077828740244
"2241" 448 50.5882116299899 127.391825223873
"2242" 448.2 51.493128503703 127.797397270159
"2243" 448.4 52.0371948931748 128.06680001039
"2244" 448.6 52.5068634946105 128.400936616842
"2245" 448.8 53.3392357096405 128.496482215092
"2246" 449 53.662264159309 128.442088781583
"2247" 449.2 54.8721220894798 128.69992084275
"2248" 449.4 55.4152030844314 128.920482040801
"2249" 449.6 55.5315913415115 128.764867850666
"2250" 449.8 56.6753857417492 128.621499197874
"2251" 450 56.9465878839945 128.939034584151
"2252" 450.2 57.6455266668505 129.333461655762
"2253" 450.4 58.9872042554606 129.245057849704
"2254" 450.6 59.1927569877156 129.634527785757
"2255" 450.8 59.3406773878705 129.872338829892
"2256" 451 60.2528269333059 129.933527413018
"2257" 451.2 60.3916853140891 130.099646357919
"2258" 451.4 60.9214658338566 130.233671470561
"2259" 451.6 62.0767543641437 130.06717617064
"2260" 451.8 62.8365113025244 130.071805512876
"2261" 452 63.1480651236711 130.554433827083
"2262" 452.2 64.6335270999657 129.381923959204
"2263" 452.4 65.6881558773518 129.008606621712
"2264" 452.6 66.1678296878154 128.493893237591
"2265" 452.8 67.1200697138476 127.980207225494
"2266" 453 68.0072147953987 127.734993647101
"2267" 453.2 69.2329799862025 127.487068653881
"2268" 453.4 69.8633006373067 126.603167439396
"2269" 453.6 71.1457614869918 125.146972025774
"2270" 453.8 72.0579085405027 124.15790746003
"2271" 454 73.4706263590137 123.334824393717
"2272" 454.2 76.3863596381272 121.558945279371
"2273" 454.4 80.0128309831201 120.240773318472
"2274" 454.6 83.7974437940989 118.960055724908
"2275" 454.8 87.4931020304605 117.0694726106
"2276" 455 91.3878404230897 114.514661431001
"2277" 455.2 95.3836929006793 110.436930961868
"2278" 455.4 99.4738416750257 106.281216707549
"2279" 455.6 103.390304151939 101.545478359505
"2280" 455.8 105.918653345895 95.920750532092
"2281" 456 106.898465249876 89.6083931231357
"2282" 456.2 105.189730436713 84.3069160118901
"2283" 456.4 104.186668233078 78.0828027544615
"2284" 456.6 104.60547973353 72.878900635822
"2285" 456.8 102.838776999336 68.3110938425297
"2286" 457 99.0565814322323 64.1954577566463
"2287" 457.2 94.3147217341168 61.2508531960865
"2288" 457.4 88.5738075525328 59.2361457117025
"2289" 457.6 82.3428229717864 58.4927344750683
"2290" 457.8 76.5065936644723 59.5177309815556
"2291" 458 69.6825353632993 61.4681423792035
"2292" 458.2 62.7348613536218 64.1968424754616
"2293" 458.4 56.6703419256627 68.6095583322275
"2294" 458.6 51.0344719051888 73.9701878732659
"2295" 458.8 45.2691082952853 80.4468175565234
"2296" 459 41.3661117017797 86.9502474260892
"2297" 459.2 39.1413777901702 94.6933536416228
"2298" 459.4 38.3278187865272 102.105089390028
"2299" 459.6 38.5493393658696 109.0439195692
"2300" 459.8 38.6246934476733 114.971535219238
"2301" 460 41.8756639349447 115.633228609851
"2302" 460.2 46.7347767960412 115.162713851655
"2303" 460.4 53.2775785085272 114.343418908095
"2304" 460.6 59.6247555175251 112.212101398171
"2305" 460.8 65.0886793962371 108.104449455653
"2306" 461 70.7077687359722 103.795678636996
"2307" 461.2 76.2419105601765 99.2591817120525
"2308" 461.4 81.3611666868605 94.4274697617615
"2309" 461.6 86.6839023516863 88.9647272347196
"2310" 461.8 90.5721660448088 82.8922890483941
"2311" 462 92.9408958274606 76.4431170038487
"2312" 462.2 94.3888144446034 69.7251877866593
"2313" 462.4 95.2889371849272 62.6256481931282
"2314" 462.6 94.9409350970673 55.8475170134053
"2315" 462.8 91.7081314093257 49.4320058320346
"2316" 463 87.2439393684272 43.8222744575282
"2317" 463.2 82.1108390329433 39.038698053496
"2318" 463.4 76.0225236779221 34.9549896366923
"2319" 463.6 69.190853817999 32.3973074681538
"2320" 463.8 62.9227020411061 31.8629219605122
"2321" 464 56.1045299176943 31.6699773396174
"2322" 464.2 48.8886592040302 33.2223302191577
"2323" 464.4 41.8443471107709 36.4776367302891
"2324" 464.6 35.5907727028583 40.6072133317684
"2325" 464.8 30.5829554182629 45.650627125229
"2326" 465 26.8276473247831 51.5108527207196
"2327" 465.2 24.1149893107105 57.7402762906888
"2328" 465.4 22.6024999111194 64.9761948062851
"2329" 465.6 22.2040383857939 71.6239203127616
"2330" 465.8 23.4904218875504 78.1815689908548
"2331" 466 26.9170134845939 84.6181216747616
"2332" 466.2 32.0097947625896 89.5688219849454
"2333" 466.4 38.3376127750456 93.0529684036743
"2334" 466.6 44.5855289447866 94.5457247485811
"2335" 466.8 50.7855073517763 95.1160685645878
"2336" 467 58.2106995132025 95.272791463268
"2337" 467.2 65.6791505945504 94.2117585758998
"2338" 467.4 72.3497442012246 91.4935399829896
"2339" 467.6 78.3464270052649 87.5210461989833
"2340" 467.8 83.2998431548627 83.3668897533311
"2341" 468 88.4203268372078 76.6716677649231
"2342" 468.2 91.9098779155985 70.0745441057374
"2343" 468.4 93.3670446022787 62.7911640527229
"2344" 468.6 93.6817737503084 56.9921504798854
"2345" 468.8 93.3719270353627 49.7805348902333
"2346" 469 90.9706031230122 42.3641241627029
"2347" 469.2 87.6212680824722 36.2604946088453
"2348" 469.4 85.2407841815716 30.5412003857208
"2349" 469.6 81.1568543731314 24.4853504500691
"2350" 469.8 75.7656756651316 20.2173712248431
"2351" 470 68.0220855904123 15.8469325883411
"2352" 470.2 62.9146835044605 13.7063018891282
"2353" 470.4 55.6465130776184 12.7597858456457
"2354" 470.6 48.3888576468067 12.866807231
"2355" 470.8 41.77013560798 14.8589154553187
"2356" 471 36.1500402981557 19.1521420582176
"2357" 471.2 30.8656082134272 24.4668594875949
"2358" 471.4 26.6491734187492 30.8537270339358
"2359" 471.6 22.2899565451157 35.2871605405995
"2360" 471.8 18.0787404309868 40.7737552525457
"2361" 472 14.2747533987805 47.3400510615415
"2362" 472.2 11.5550251046864 54.2806476979454
"2363" 472.4 9.37398490069918 61.3579800789729
"2364" 472.6 7.22703288336378 68.9474107153325
"2365" 472.8 7.2364972070921 76.4333840057247
"2366" 473 7.30477220252574 83.4707436644724
"2367" 473.2 8.1981855388967 87.0478259094083
"2368" 473.4 12.1335103827553 87.3115018022721
"2369" 473.6 16.6652012212008 89.4837502443447
"2370" 473.8 18.3848907289823 88.9833092678528
"2371" 474 20.2987346240884 89.0949884504383
"2372" 474.2 24.4760640158605 88.2446079372282
"2373" 474.4 30.0209890200939 86.6394418866282
"2374" 474.6 35.9635276902323 83.8570802139181
"2375" 474.8 41.3991697454935 80.7076818272638
"2376" 475 46.9387114625605 76.8598190968615
"2377" 475.2 52.0359882943272 72.7916998469282
"2378" 475.4 56.4324488809863 67.4959564658945
"2379" 475.6 58.916200554043 60.5486105481429
"2380" 475.8 59.8646697507568 53.5240452783504
"2381" 476 59.2948869616034 45.9885813232473
"2382" 476.2 58.3021242430902 38.8501287076097
"2383" 476.4 55.7685636459289 32.1386738136894
"2384" 476.6 51.9696547869483 25.9894782842054
"2385" 476.8 48.5045416004235 20.675232684943
"2386" 477 42.9946646832298 16.3848451563077
"2387" 477.2 37.9989657551489 15.7026947645395
"2388" 477.4 34.1261631532298 18.8102334195769
"2389" 477.6 29.3189729742861 23.2662932468453
"2390" 477.8 24.9495097962975 28.6815743027659
"2391" 478 21.0815122320735 34.5016814881712
"2392" 478.2 18.6246004940467 40.9144668099443
"2393" 478.4 16.7631193961815 47.6637506604499
"2394" 478.6 16.4721036753844 54.7198269041137
"2395" 478.8 17.3365644053369 61.6833133289896
"2396" 479 18.821192892495 69.1915709908753
"2397" 479.2 21.2142206120336 75.961475764102
"2398" 479.4 24.3755270860734 82.9648746134293
"2399" 479.6 28.3827871974499 89.1335659903552
"2400" 479.8 32.6137476754184 93.6718214163036
"2401" 480 38.6297270553279 97.8275931193493
"2402" 480.2 45.3944950621306 101.427448924822
"2403" 480.4 52.5258674264606 102.815463330033
"2404" 480.6 59.3334981247272 103.761213093028
"2405" 480.8 66.6103723725628 103.94960198978
"2406" 481 73.9341169464718 103.152250061585
"2407" 481.2 81.1864483676815 101.978090279589
"2408" 481.4 88.8340536261684 99.5666062620908
"2409" 481.6 95.0578929668799 95.4577184276229
"2410" 481.8 100.495132766515 90.1908449414835
"2411" 482 104.86517451508 84.1312545393311
"2412" 482.2 108.304518954194 77.5180221070282
"2413" 482.4 109.72338321954 70.4738987483706
"2414" 482.6 109.86222450918 63.2163370851806
"2415" 482.8 110.169654198449 54.2719508742987
"2416" 483 110.095387063363 46.7687714671355
"2417" 483.2 109.030891460461 39.6976332138408
"2418" 483.4 108.908567301426 32.9457442708408
"2419" 483.6 109.466118762437 29.3253219345556
"2420" 483.8 106.786617603889 29.8550245901758
"2421" 484 101.841070577211 28.8464187835411
"2422" 484.2 96.0095152106815 27.6169509532057
"2423" 484.4 90.0111230005855 27.0614532889615
"2424" 484.6 83.950574221499 26.115796855
"2425" 484.8 77.2803396934086 26.0811802679551
"2426" 485 70.1481620689876 26.911679107921
"2427" 485.2 63.3673787916191 29.210064059364
"2428" 485.4 57.2333474124364 32.4649597731242
"2429" 485.6 51.2024610879907 36.6551522746905
"2430" 485.8 45.7721624151529 41.6368818044176
"2431" 486 40.2985649111537 47.0174543779956
"2432" 486.2 36.8187974614493 53.4513622348211
"2433" 486.4 33.4607734969433 60.3750185454615
"2434" 486.6 31.8307991691347 67.5878165916301
"2435" 486.8 31.3909328813706 75.6823537916863
"2436" 487 31.1727261286201 83.575658211302
"2437" 487.2 32.5439804318201 91.3174784311582
"2438" 487.4 34.4680887792052 98.8263620000573
"2439" 487.6 38.1677904053222 105.116108404004
"2440" 487.8 43.291507888736 110.455211369696
"2441" 488 49.7386240884605 113.796951166993
"2442" 488.2 56.614713395029 115.665412390314
"2443" 488.4 63.9807906032797 117.077604150876
"2444" 488.6 71.2081942759221 116.981410710132
"2445" 488.8 78.7763535093727 117.296396198868
"2446" 489 86.4726735159062 116.060100980614
"2447" 489.2 93.9037617078605 113.714941195162
"2448" 489.4 99.5019696037584 109.889322546366
"2449" 489.6 104.147456851733 103.797597628927
"2450" 489.8 107.420081998889 97.4817090540989
"2451" 490 109.466950671902 90.4681786764499
"2452" 490.2 111.356915778281 82.5444601289222
"2453" 490.4 111.897491876515 75.3529285187473
"2454" 490.6 111.348625893931 67.9752025254733
"2455" 490.8 109.161807435427 60.6765179888282
"2456" 491 106.029244788768 53.9675137368132
"2457" 491.2 102.608537055768 47.252023116956
"2458" 491.4 98.0212802753606 41.1427512354949
"2459" 491.6 92.5301881427902 35.7319538422418
"2460" 491.8 87.3099316029907 30.807301201076
"2461" 492 81.5369916823508 27.3364381814859
"2462" 492.2 74.4597725667517 24.8820460984995
"2463" 492.4 67.6416975439065 23.4875314517183
"2464" 492.6 60.0374215419079 23.1541411921063
"2465" 492.8 52.5351376371191 23.8548497964737
"2466" 493 45.7551642650187 25.5549436235313
"2467" 493.2 38.6425554551639 27.9959102388791
"2468" 493.4 31.7667409718875 31.4737275452256
"2469" 493.6 25.2255954354928 35.2126229289132
"2470" 493.8 19.4466321388627 39.6900888837441
"2471" 494 14.9223427019925 45.6013651195998
"2472" 494.2 11.184397347773 52.2257752280553
"2473" 494.4 9.14433874164138 59.4290493599509
"2474" 494.6 6.88508429474919 66.6212709891316
"2475" 494.8 6.86041939785 72.3098371338826
"2476" 495 9.55718568311677 78.7556030088053
"2477" 495.2 13.0095666358668 85.113366359024
"2478" 495.4 16.8469962255244 90.6135063206956
"2479" 495.6 21.8555218344395 95.9608928017457
"2480" 495.8 26.704275025273 101.113272999305
"2481" 496 32.2653490622973 105.537537925074
"2482" 496.2 38.4939846849707 109.667447661676
"2483" 496.4 45.3875155253043 111.754664004399
"2484" 496.6 52.8066073287901 112.279440964484
"2485" 496.8 59.8191541608939 111.494036844728
"2486" 497 66.6567910673448 109.900492714851
"2487" 497.2 73.7483017554714 108.196282828994
"2488" 497.4 80.8478561835573 105.862942288655
"2489" 497.6 87.535807495292 102.512416617124
"2490" 497.8 93.5401958505954 98.3771172411806
"2491" 498 98.9419151960939 93.4592743661616
"2492" 498.2 104.740225958327 88.1511855744949
"2493" 498.4 110.254629496256 82.8817975756547
"2494" 498.6 115.369758506427 77.2547409029616
"2495" 498.8 118.769350759594 71.3181743983615
"2496" 499 120.505043201894 65.0503831531616
"2497" 499.2 122.694231180307 58.0203270252198
"2498" 499.4 120.965360662261 57.4109817641949
"2499" 499.6 116.904355659887 55.8045751714952
"2500" 499.8 111.566172555955 53.1636518940233
"2501" 500 105.549021647943 51.9757917015995
"2502" 500.2 98.9893629213664 50.6960620984262
"2503" 500.4 91.7542058608272 49.9117139193282
"2504" 500.6 85.2307291911748 50.329081358033
"2505" 500.8 78.0984524264958 51.2580950293086
"2506" 501 71.0832068779856 52.0466272313365
"2507" 501.2 63.6879469383571 53.6363083056684
"2508" 501.4 57.592190357021 57.5499486953736
"2509" 501.6 51.6022354698799 62.6393464867841
"2510" 501.8 46.1737021208541 68.329020192685
"2511" 502 41.3094163454279 74.3108287018094
"2512" 502.2 37.0252691001127 81.1402618984615
"2513" 502.4 33.830749469023 88.0792609713678
"2514" 502.6 32.2093384231001 95.1299150747871
"2515" 502.8 31.6876430239823 102.600634096701
"2516" 503 31.9805055486272 110.160644940262
"2517" 503.2 35.2111739631272 113.838088855128
"2518" 503.4 41.0255499048626 115.323915936276
"2519" 503.6 47.2584732723844 117.634526273516
"2520" 503.8 53.674021642398 118.32740495068
"2521" 504 60.2034558938605 117.604708661695
"2522" 504.2 66.7931203486864 115.696947304236
"2523" 504.4 73.8603913582847 115.099897390747
"2524" 504.6 80.9662344019778 115.413676038531
"2525" 504.8 88.2215860847105 116.253269255337
"2526" 505 94.7772464582408 115.284688877473
"2527" 505.2 99.7405295993222 110.93015970177
"2528" 505.4 103.439698031186 105.79312615022
"2529" 505.6 106.285399184858 99.4980457076775
"2530" 505.8 108.504190727539 92.5885569516975
"2531" 506 109.406601377495 84.9313355209788
"2532" 506.2 108.937983349194 77.3184379684616
"2533" 506.4 108.460077390241 68.1166618908462
"2534" 506.6 106.452556593152 61.0309627944403
"2535" 506.8 103.031370609751 54.543654936139
"2536" 507 98.7785138675375 48.6379592673956
"2537" 507.2 93.8539583002536 43.4403849245995
"2538" 507.4 88.3890016748176 38.6452196291758
"2539" 507.6 81.5787076303142 34.5093491915713
"2540" 507.8 74.7147620320808 31.6161966181957
"2541" 508 67.2718913025011 29.9226566095291
"2542" 508.2 59.9812560753067 29.7367300399615
"2543" 508.4 53.1495862153836 31.4124528400385
"2544" 508.6 46.0114963690419 33.6518775775546
"2545" 508.8 39.4878890134156 37.2880529398548
"2546" 509 33.0666765497243 42.0988605212308
"2547" 509.2 28.0855299034156 47.9505122861357
"2548" 509.4 23.4625209838605 54.4681773380949
"2549" 509.6 20.2646274663192 61.9106717115376
"2550" 509.8 18.1698933108317 69.2453274194203
"2551" 510 17.775820615032 76.7100659959309
"2552" 510.2 18.0556587323836 84.210320462011
"2553" 510.4 19.0744758570841 91.0590190626733
"2554" 510.6 21.8486693528541 97.2447774162594
"2555" 510.8 26.1045246502647 103.393521235204
"2556" 511 30.0572187381237 108.673486084693
"2557" 511.2 35.2572441009454 113.687532154856
"2558" 511.4 41.0284886572105 117.957165757462
"2559" 511.6 46.9053106126424 121.917965103098
"2560" 511.8 52.7995240451005 125.278506466032
"2561" 512 57.4361762822484 127.974976967916
"2562" 512.2 58.3260257931793 126.962338392524
"2563" 512.4 61.5224096320456 125.989772294025
"2564" 512.6 66.164221071152 126.323165445366
"2565" 512.8 69.5871751317939 127.913210116522
"2566" 513 69.5647118553754 127.140385243164
"2567" 513.2 70.3934817019245 126.18262392708
"2568" 513.4 72.6498182386839 124.566752745621
"2569" 513.6 75.5186657967286 122.943923648255
"2570" 513.8 78.0471476940711 121.245275328114
"2571" 514 81.759575357418 119.598381636621
"2572" 514.2 85.7180539278754 116.910907575206
"2573" 514.4 89.9016438279714 112.770009075657
"2574" 514.6 94.0433934340775 108.677723045153
"2575" 514.8 97.5463908135265 104.18040044789
"2576" 515 100.744607767663 98.6777101345514
"2577" 515.2 102.595162766578 92.6097994585998
"2578" 515.4 103.255443666047 86.1701336224271
"2579" 515.6 102.864189233786 79.8870591679267
"2580" 515.8 99.9203922964156 75.2443470042031
"2581" 516 95.2313322579212 72.891134067529
"2582" 516.2 89.5685876212695 70.3747421315964
"2583" 516.4 83.5199544181001 68.8970933785197
"2584" 516.6 76.5787984429719 70.3436092962115
"2585" 516.8 69.5070819324261 72.2138869263236
"2586" 517 63.2321274597077 74.8836355321582
"2587" 517.2 56.7610293816034 78.4901839865605
"2588" 517.4 51.6293775978844 83.3211940324289
"2589" 517.6 46.7957688447323 89.137013056342
"2590" 517.8 42.9825886061344 95.4970265746354
"2591" 518 39.6190303783355 102.24389591193
"2592" 518.2 38.7245173495896 109.405321028074
"2593" 518.4 39.3231358254079 115.06196650663
"2594" 518.6 41.8044825410855 117.72228282843
"2595" 518.8 47.1743602175005 120.321600828822
"2596" 519 52.5412241390666 123.19576684131
"2597" 519.2 58.9057588332462 125.5943139169
"2598" 519.4 64.8665456715543 127.575422647962
"2599" 519.6 67.7576209759122 127.4624117253
"2600" 519.8 71.2040175876034 125.836102777778
"2601" 520 74.7502505232993 123.570726497655
"2602" 520.2 79.7540540387797 121.062058886408
"2603" 520.4 84.3491906961453 118.174566611451
"2604" 520.6 88.9162853712272 113.642751187595
"2605" 520.8 92.0156107561122 107.935971250372
"2606" 521 94.1047025066466 101.480364372427
"2607" 521.2 95.0298886391537 94.7424807038707
"2608" 521.4 95.9224015799272 88.3550161840949
"2609" 521.6 93.3340806243571 84.4349377001857
"2610" 521.8 87.5578881617673 83.8633114485865
"2611" 522 81.407475118495 84.4832596119443
"2612" 522.2 75.0797337460405 87.5647479247915
"2613" 522.4 69.1413051049974 92.549412072651
"2614" 522.6 64.8703363494499 97.5415786363552
"2615" 522.8 62.3872555407975 103.867651812625
"2616" 523 60.7512648858844 110.850788797766
"2617" 523.2 60.6996464661199 118.47654183
"2618" 523.4 62.3957818191946 125.400235623972
"2619" 523.6 63.955375010532 127.056746543176
"2620" 523.8 64.8200942292229 126.105344829343
"2621" 524 65.1072459818483 126.151988225053
"2622" 524.2 65.6274016195193 126.796070317138
"2623" 524.4 66.7636131684805 127.942317745242
"2624" 524.6 66.6077809273105 128.439154856142
"2625" 524.8 65.6635350609454 128.16413795031
"2626" 525 64.3366089017478 128.181222398568
"2627" 525.2 64.3756107654293 127.814286643587
"2628" 525.4 63.6901974910666 128.214323517068
"2629" 525.6 63.5365128391442 128.129197135778
"2630" 525.8 63.5966685765244 127.469712624366
"2631" 526 64.0510802373091 126.89019664031
"2632" 526.2 64.7804028488921 126.092957260377
"2633" 526.4 66.0411368088154 125.370682284042
"2634" 526.6 67.5794074855137 124.103254949855
"2635" 526.8 69.3030342183844 123.350645542733
"2636" 527 72.0459060572289 121.490676654146
"2637" 527.2 75.576053099523 118.892716406993
"2638" 527.4 79.9989428183084 115.121261623896
"2639" 527.6 84.7365317052711 110.676926418525
"2640" 527.8 87.1930399486184 105.169476986767
"2641" 528 87.2800909262078 99.4388188907803
"2642" 528.2 84.6672999901562 94.4792582454507
"2643" 528.4 79.818930000247 91.7297201134953
"2644" 528.6 73.474669748769 90.0849562027169
"2645" 528.8 67.4087219202246 89.6599233334278
"2646" 529 60.9644218458116 91.7641192698339
"2647" 529.2 54.6142995160816 94.3718186413773
"2648" 529.4 48.5192051280855 98.6529738443678
"2649" 529.6 43.7360488423658 104.224078435662
"2650" 529.8 39.9226215591307 110.617095401121
"2651" 530 37.9646325333939 115.426269021595
"2652" 530.2 39.9792290157052 117.654943510515
"2653" 530.4 43.9082428845793 121.390500654313
"2654" 530.6 47.6190522227906 124.456814321082
"2655" 530.8 49.2467576170488 126.02046487252
"2656" 531 48.7642644210997 126.359925037235
"2657" 531.2 48.3259984876105 125.469597662532
"2658" 531.4 47.6553752018111 125.138517389503
"2659" 531.6 47.5168310735763 124.536066880472
"2660" 531.8 48.0417481878116 123.786124879068
"2661" 532 49.0762406667323 122.739984545222
"2662" 532.2 50.7993400009392 121.432043968993
"2663" 532.4 52.8770270367323 120.259953147168
"2664" 532.6 55.5492202207787 119.158724038484
"2665" 532.8 59.3124261819657 116.592603880049
"2666" 533 62.8389289994915 112.952021084874
"2667" 533.2 66.584690128396 108.603970849203
"2668" 533.4 70.7091749465742 103.684680103723
"2669" 533.6 73.8938048648342 98.5316606832198
"2670" 533.8 76.5988480457132 92.1028621187247
"2671" 534 77.4296563008015 85.1271191345297
"2672" 534.2 76.5014025972192 78.2409471929443
"2673" 534.4 73.6497934517272 71.6196738417282
"2674" 534.6 69.2237041755617 66.6774495431357
"2675" 534.8 62.9889517438743 62.8745792537029
"2676" 535 55.6744734079719 60.8237933251206
"2677" 535.2 48.4236393788398 60.8099157512891
"2678" 535.4 41.6036076474079 63.4311366986089
"2679" 535.6 35.6325850287371 68.1216659156318
"2680" 535.8 30.65334207405 74.2127031537668
"2681" 536 27.213456460167 80.9824039535268
"2682" 536.2 26.4213755852333 87.5765608351206
"2683" 536.4 28.0043895202358 94.3405841016301
"2684" 536.6 30.1012278434605 101.520722978237
"2685" 536.8 33.83148415711 106.967123610987
"2686" 537 39.7893547335217 110.700900050911
"2687" 537.2 46.5685479204388 111.905944534962
"2688" 537.4 54.085773499148 112.196562396305
"2689" 537.6 61.4981492935137 111.450578279472
"2690" 537.8 68.6296340245692 109.367754946668
"2691" 538 75.5825943079497 106.414149713809
"2692" 538.2 82.1845311774166 103.054852301473
"2693" 538.4 87.8277364826018 99.1152968387985
"2694" 538.6 91.4441520476466 92.5968457258336
"2695" 538.8 92.1738530709062 85.0077815493637
"2696" 539 91.9104604115939 77.6751415352615
"2697" 539.2 90.6562009094939 70.9487314184616
"2698" 539.4 87.1008932241946 65.421994543802
"2699" 539.6 81.7449464641459 61.4728983036301
"2700" 539.8 75.2903420260723 58.2947473239556
"2701" 540 67.9167625946172 56.2615694963049
"2702" 540.2 59.6659161072462 55.1336600128901
"2703" 540.4 51.7220229528054 55.4242190407374
"2704" 540.6 44.0043316219037 57.7446192724274
"2705" 540.8 36.8130710468469 62.2092044997456
"2706" 541 29.9949692997831 66.6050025001712
"2707" 541.2 23.7199075696184 71.4127142534721
"2708" 541.4 18.430334913841 76.8282475078746
"2709" 541.6 14.4971202848671 81.8164307476154
"2710" 541.8 11.0326017573754 82.770635723919
"2711" 542 9.63358890203501 83.957840604302
"2712" 542.2 11.7401949645563 84.6530872979509
"2713" 542.4 14.0970564188154 87.8921508414616
"2714" 542.6 17.3052470644605 91.674164105524
"2715" 542.8 21.30340760385 95.4177915064299
"2716" 543 26.0522268533789 98.3930670681758
"2717" 543.2 31.5275444489767 101.026074798752
"2718" 543.4 37.63227052711 103.953004738358
"2719" 543.6 43.5348961134272 105.812258602128
"2720" 543.8 49.8140704096628 105.475403708922
"2721" 544 56.7278479132939 104.427909045262
"2722" 544.2 63.0193428392866 101.807190215581
"2723" 544.4 68.7690082978122 97.448110601967
"2724" 544.6 73.9042690409444 92.2194418073648
"2725" 544.8 77.8517739385605 87.0088848665282
"2726" 545 80.5277478784823 80.1100310999398
"2727" 545.2 82.3029170874272 72.1759615470949
"2728" 545.4 82.9705933048088 64.8352445251919
"2729" 545.6 82.4939500755664 57.6203078068968
"2730" 545.8 82.2443970433177 50.3563801003901
"2731" 546 80.1876370657977 43.5219600758453
"2732" 546.2 77.7015523820319 36.1610340746758
"2733" 546.4 73.1554368202557 30.3146082366061
"2734" 546.6 67.9503245178783 27.1654649528793
"2735" 546.8 61.1714536377137 24.9062348575501
"2736" 547 53.147814287006 23.3761230707473
"2737" 547.2 46.9266601887045 23.5052927297054
"2738" 547.4 45.6747063543836 22.5585607355385
"2739" 547.6 40.140054843223 22.3988280943615
"2740" 547.8 33.3102462090175 23.1598064540945
"2741" 548 26.7818744136606 25.2524566287615
"2742" 548.2 21.6020225777797 29.3260872559934
"2743" 548.4 17.1827772814272 35.1467341364282
"2744" 548.6 13.1963666478015 41.5018675699274
"2745" 548.8 10.8776950031939 47.5676619089282
"2746" 549 10.2611229920605 54.7811422532515
"2747" 549.2 10.1264429532975 62.0436047177985
"2748" 549.4 10.5585032003507 69.1540141004176
"2749" 549.6 12.282009191769 75.700261453419
"2750" 549.8 15.1633455788668 81.992210149524
"2751" 550 18.6988687334605 87.9346155517949
"2752" 550.2 24.1997918022993 92.8851788790422
"2753" 550.4 30.248605274134 97.125625458737
"2754" 550.6 37.011380935301 99.1597551513977
"2755" 550.8 44.1079894319946 100.54036132495
"2756" 551 52.191732360966 101.215337047253
"2757" 551.2 59.8149310649272 100.631563941462
"2758" 551.4 66.8192502115137 98.098589145302
"2759" 551.6 74.0407443145137 95.5127593373445
"2760" 551.8 80.4720889667573 91.7069750939341
"2761" 552 86.7120613148671 87.0115914085055
"2762" 552.2 91.5068995047133 81.2788555135055
"2763" 552.4 96.7110531497902 76.3692816957363
"2764" 552.6 101.659669409551 71.3077512421888
"2765" 552.8 106.149650179977 65.4461268568809
"2766" 553 108.948749923526 58.9442844588462
"2767" 553.2 111.18745486234 52.4261847452637
"2768" 553.4 113.627827399631 46.009882614632
"2769" 553.6 115.356797970529 39.3330224251167
"2770" 553.8 112.476120395848 36.0797249173325
"2771" 554 107.650227017722 31.4739227354161
"2772" 554.2 102.341792152359 26.4752971468885
"2773" 554.4 95.3322239185855 21.5067796452456
"2774" 554.6 89.4163915188943 17.3250114817507
"2775" 554.8 83.3307774447776 13.7456594255347
"2776" 555 77.1559015698309 10.7998283818689
"2777" 555.2 71.4768769345998 8.76265706715774
"2778" 555.4 64.943579466732 7.32446256474725
"2779" 555.6 57.911137464993 7.46343798038362
"2780" 555.8 50.8705249416316 8.50046364997469
"2781" 556 43.9198011458177 10.4183200318901
"2782" 556.2 37.6739338515365 13.3343325277274
"2783" 556.4 31.1819333655328 17.3664529460519
"2784" 556.6 25.1342911099378 22.1495409425638
"2785" 556.8 19.9944055929122 27.4251429855261
"2786" 557 16.1678905370742 33.6931864038593
"2787" 557.2 12.850561964138 40.1974319903003
"2788" 557.4 10.1818377710089 47.3191748620099
"2789" 557.6 8.65508858124777 55.0786753119722
"2790" 557.8 7.12668725373714 62.4783769636743
"2791" 558 6.02562168099179 69.6270173093366
"2792" 558.2 7.36703967981105 76.8810952300801
"2793" 558.4 10.1827317731793 83.4851101221803
"2794" 558.6 14.2415828995515 89.6795291036737
"2795" 558.8 18.2295879673687 95.9010818730024
"2796" 559 22.1575843301605 102.054131737628
"2797" 559.2 26.4244671339553 107.836707792651
"2798" 559.4 28.3365770288177 113.333278778206
"2799" 559.6 32.152218224253 117.224048588499
"2800" 559.8 36.3274644846255 118.341974833575
"2801" 560 43.33345008211 118.712337152565
"2802" 560.2 50.3107854774928 118.861253138752
"2803" 560.4 57.5570114461306 118.885698238049
"2804" 560.6 64.2355241578648 117.748456223696
"2805" 560.8 71.366908432032 115.398083653418
"2806" 561 77.8700121442188 112.43302025278
"2807" 561.2 83.6437949833967 107.994673661919
"2808" 561.4 89.6315664496254 102.853261588681
"2809" 561.6 94.697513947528 96.990095747484
"2810" 561.8 98.7910439324935 90.3756364282088
"2811" 562 101.810745154046 83.3317120030041
"2812" 562.2 104.631590455185 76.2070339980133
"2813" 562.4 108.051133196194 69.4200018464616
"2814" 562.6 110.567410911588 62.4710963985429
"2815" 562.8 113.150545301202 55.4009218575402
"2816" 563 114.666589302719 48.0235134173829
"2817" 563.2 116.182908823364 40.3371545855906
"2818" 563.4 113.680937788592 35.7445532617912
"2819" 563.6 108.557232856017 31.1916289224047
"2820" 563.8 103.641919357282 26.5746257169258
"2821" 564 97.8113732099264 21.9714786912797
"2822" 564.2 92.1881910757547 17.198899417838
"2823" 564.4 86.4983283138679 12.4606703860171
"2824" 564.6 80.0884374999907 8.50258419273865
"2825" 564.8 74.385140036923 7.90456083983654
"2826" 565 68.6534016902753 11.502855252943
"2827" 565.2 62.9042499732488 15.7196287437557
"2828" 565.4 57.0774264127568 20.4676274344245
"2829" 565.6 51.9299416622754 26.0210678857949
"2830" 565.8 47.7815917340252 32.3647960247674
"2831" 566 44.2682065630677 39.2730907033901
"2832" 566.2 41.3204165259907 46.5826852784013
"2833" 566.4 39.463394729564 53.8032385462891
"2834" 566.6 38.1359134488791 61.604520042322
"2835" 566.8 38.4016548514928 69.1775420487519
"2836" 567 39.6158630563605 76.2058625577282
"2837" 567.2 41.5078574999437 84.000188569675
"2838" 567.4 44.1682687019931 90.5951219687659
"2839" 567.6 47.9894449848477 97.2124698449454
"2840" 567.8 52.3926439866873 103.377761136523
"2841" 568 57.6818836839454 108.638092053401
"2842" 568.2 64.3003035179447 112.38668975563
"2843" 568.4 70.650867428398 116.472227917993
"2844" 568.6 77.5110367745132 119.221720131493
"2845" 568.8 84.1500447716864 121.20777084201
"2846" 569 88.6291148454939 120.657921334662
"2847" 569.2 92.0944795720137 116.549054032898
"2848" 569.4 95.6583869062358 111.534497602439
"2849" 569.6 99.0052616355939 105.616920934595
"2850" 569.8 101.809397357461 98.8990037598616
"2851" 570 104.216562058461 91.9153396882035
"2852" 570.2 106.243648122461 84.8392414878544
"2853" 570.4 107.121113617757 77.5920994350541
"2854" 570.6 108.293009857494 70.7079425115165
"2855" 570.8 110.424513129461 63.5471324073616
"2856" 571 111.495272300364 55.9532093533325
"2857" 571.2 112.740027662673 49.01661203577
"2858" 571.4 114.833976157265 42.498298641005
"2859" 571.6 116.350159415732 35.6564029750159
"2860" 571.8 115.698472511088 34.0162840452987
"2861" 572 111.999727925027 33.5882792671949
"2862" 572.2 106.658008362013 32.0185837393439
"2863" 572.4 100.728781624813 30.8900216141321
"2864" 572.6 93.6414329231076 30.9844431465204
"2865" 572.8 87.6716931972437 32.2393340230399
"2866" 573 82.5928024605677 35.2920241096401
"2867" 573.2 77.7784730585677 39.9191609391758
"2868" 573.4 73.0456943054257 45.6906229570546
"2869" 573.6 68.8308138991122 52.2103430036188
"2870" 573.8 65.1289295033469 59.004083976632
"2871" 574 62.3703217935924 66.7475249664726
"2872" 574.2 61.2414637576674 74.1116201881167
"2873" 574.4 61.9818897799551 81.787032102
"2874" 574.6 62.5346048674606 88.8455520799132
"2875" 574.8 62.5690322802323 96.7058861003202
"2876" 575 64.296044572267 103.799979264074
"2877" 575.2 67.8779096920894 110.194003815802
"2878" 575.4 72.5540111824816 115.850469127977
"2879" 575.6 77.4229773181925 121.151212423358
"2880" 575.8 80.7002072415244 124.49763465327
"2881" 576 80.2837380967265 122.273658387621
"2882" 576.2 82.369958735898 120.01537718643
"2883" 576.4 86.0604979371529 117.829771626462
"2884" 576.6 90.1247334627323 114.971711991853
"2885" 576.8 93.792158093101 111.427142997664
"2886" 577 98.4990350352025 107.009489467655
"2887" 577.2 102.079130583719 102.35343945401
"2888" 577.4 105.166758650961 96.7141944132115
"2889" 577.6 107.641492887427 89.3699227610616
"2890" 577.8 108.852637526054 83.1889372841941
"2891" 578 109.602449107767 76.011200465132
"2892" 578.2 109.457175735684 68.5282429294615
"2893" 578.4 108.583046864926 62.1289098373685
"2894" 578.6 106.388439984175 55.1308601418791
"2895" 578.8 103.696454449934 48.6909652464826
"2896" 579 99.469898171381 43.907879453132
"2897" 579.2 93.1942815854605 40.6334780308544
"2898" 579.4 86.8655303275071 37.0337473574732
"2899" 579.6 80.1272742678403 35.0364871479552
"2900" 579.8 73.2679637749361 35.7770761537176
"2901" 580 66.4517719053791 37.624796872229
"2902" 580.2 59.7252639342861 40.8155754556476
"2903" 580.4 53.2368380533194 44.4642409608027
"2904" 580.6 47.9649237824605 49.3809050401615
"2905" 580.8 43.1434768029886 55.0573871222593
"2906" 581 38.5184749617414 61.5974296451694
"2907" 581.2 35.0295808365605 68.5537217556615
"2908" 581.4 32.3219120146965 75.5449398975739
"2909" 581.6 31.0495048468848 83.383170689704
"2910" 581.8 29.7955124180475 90.8900670764072
"2911" 582 29.9457411283242 98.273324857382
"2912" 582.2 30.6206686473605 104.967210866495
"2913" 582.4 32.3942297304166 111.450265527923
"2914" 582.6 35.8455090995636 116.742324817513
"2915" 582.8 38.5349727571026 122.130329290851
"2916" 583 38.5183091152761 121.33991282819
"2917" 583.2 38.8064904716721 120.813734156423
"2918" 583.4 40.6919606973668 120.413483845805
"2919" 583.6 43.7960612587342 119.917694384009
"2920" 583.8 47.9774538474166 118.925921127264
"2921" 584 52.4618541823342 117.270578440914
"2922" 584.2 57.0986885278668 114.692691150587
"2923" 584.4 61.5709303091095 111.125316668408
"2924" 584.6 65.4960509140855 106.427996901962
"2925" 584.8 69.2695444032371 101.721190338525
"2926" 585 72.1505943835605 96.3044099584949
"2927" 585.2 74.3083051745295 90.3477825390133
"2928" 585.4 75.5022340631702 83.4333562564616
"2929" 585.6 74.8377364248562 76.940455381978
"2930" 585.8 72.665666467495 70.4347619933926
"2931" 586 68.9569592721529 64.2864383478132
"2932" 586.2 65.8065221262861 58.0182271219615
"2933" 586.4 61.7744475934605 52.037292316565
"2934" 586.6 56.0286375924492 47.7905051274729
"2935" 586.8 49.2700130781834 44.980281992088
"2936" 587 42.016251161507 44.1752253289964
"2937" 587.2 34.9751774238135 44.3878044822027
"2938" 587.4 27.6660728552396 46.4683196869964
"2939" 587.6 20.6423636195636 49.4151832547914
"2940" 587.8 15.2316207591952 53.9897127141146
"2941" 588 10.2771263030921 59.0460966105036
"2942" 588.2 6.22288543234714 64.3084765077811
"2943" 588.4 6.99729878156691 67.6988258212488
"2944" 588.6 9.72734222493308 72.3038689877802
"2945" 588.8 12.071247500773 78.4689662140553
"2946" 589 15.4520267599392 84.8075865632062
"2947" 589.2 19.0910775397265 90.7354794248445
"2948" 589.4 22.792632386148 96.642535214524
"2949" 589.6 27.1041494246168 101.698489788587
"2950" 589.8 32.3341898358355 106.248848905243
"2951" 590 38.0353693908355 109.915411238087
"2952" 590.2 44.7117775991057 112.553188910204
"2953" 590.4 52.0190959104605 113.835349196397
"2954" 590.6 59.4292522354497 113.924864567549
"2955" 590.8 66.6218273117214 112.969408585049
"2956" 591 73.6650725180336 110.929017631506
"2957" 591.2 80.4451220878301 107.415301417212
"2958" 591.4 85.8883255631272 102.317412941695
"2959" 591.6 89.8362241772408 96.1755692274726
"2960" 591.8 93.0760348983939 89.3019792245282
"2961" 592 94.8787209994378 82.1521766435638
"2962" 592.2 95.7694211147976 75.0253436104615
"2963" 592.4 95.5558937906403 67.5792282232481
"2964" 592.6 93.958757934881 60.4806977677684
"2965" 592.8 91.2898450107052 53.9036677420041
"2966" 593 86.4953956083355 48.5678988586888
"2967" 593.2 81.4033976465272 43.3254373466282
"2968" 593.4 75.5391653862776 38.7366593190225
"2969" 593.6 69.1177617724221 36.3367259806154
"2970" 593.8 62.0133999854985 34.5527119669425
"2971" 594 54.6626509832532 33.9966654936445
"2972" 594.2 46.866403819424 34.2343642990469
"2973" 594.4 40.1886022438398 36.0603111287374
"2974" 594.6 33.1331194995295 38.8278388021857
"2975" 594.8 26.5538272314605 42.3784743061949
"2976" 595 20.6552735070711 46.4903992573142
"2977" 595.2 15.2013365951095 50.5046839063871
"2978" 595.4 9.6770021394079 55.6466847990826
"2979" 595.6 5.1168749908687 61.0327882422575
"2980" 595.8 6.02670144984691 65.7530775984729
"2981" 596 8.91284403765002 71.5535182929984
"2982" 596.2 11.6610081292358 78.2245108327649
"2983" 596.4 13.975034245032 84.9158879567802
"2984" 596.6 15.8715490765932 92.0636586616554
"2985" 596.8 19.5670483569237 97.86375882163
"2986" 597 23.8932767724605 103.267030026524
"2987" 597.2 28.0841768589853 108.653610210372
"2988" 597.4 33.6654346536952 113.629665123798
"2989" 597.6 40.0664146073043 117.666547896118
"2990" 597.8 46.5764732513789 120.622042987564
"2991" 598 53.8004745727636 123.311579687674
"2992" 598.2 60.8300097681878 125.365327496522
"2993" 598.4 66.6267848591606 127.923208625592
"2994" 598.6 67.5893921826646 127.895207915574
"2995" 598.8 68.1010898879447 126.708472061735
"2996" 599 69.5014204279809 126.374277984247
"2997" 599.2 70.8416569021026 125.803303236209
"2998" 599.4 72.8454560968452 124.574660891934
"2999" 599.6 74.9379769445045 123.503710230231
"3000" 599.8 77.7597838916344 121.900844943201
"3001" 600 82.1720011124605 120.416542981188
"3002" 600.2 86.8403582843084 118.216108175907
"3003" 600.4 91.8170073847186 116.013377887687
"3004" 600.6 95.4045214854062 111.723161651353
"3005" 600.8 98.6857625821157 106.641052603806
"3006" 601 100.744025420415 101.100605969234
"3007" 601.2 100.852647685012 94.8065771240133
"3008" 601.4 100.751139191696 88.7569321777792
"3009" 601.6 97.4419736055595 82.291008883978
"3010" 601.8 93.6522076541352 80.2745957552808
"3011" 602 86.4100822583638 79.730707481268
"3012" 602.2 79.9475408790711 80.6776200543036
"3013" 602.4 74.9222032811733 83.8277359598764
"3014" 602.6 70.2893228458122 88.2799329764835
"3015" 602.8 66.8519083595375 93.7942789326264
"3016" 603 66.8602617361748 99.9259964466923
"3017" 603.2 69.6887933784918 104.031394812524
"3018" 603.4 73.6000148311839 107.531175866153
"3019" 603.6 78.8767193296705 111.573445853052
"3020" 603.8 84.0283851921237 115.552769158693
"3021" 604 89.2115426764712 120.041550581696
"3022" 604.2 90.9468600797214 119.005397900581
"3023" 604.4 93.1903224329918 116.44834151843
"3024" 604.6 96.527887964148 112.809646651743
"3025" 604.8 100.227779803493 107.473861622591
"3026" 605 104.083130196535 102.66444901061
"3027" 605.2 107.591326219955 97.4523104084835
"3028" 605.4 110.837286702977 92.2893031050099
"3029" 605.6 113.35126098591 86.267517822529
"3030" 605.8 115.827351388751 80.2485029814616
"3031" 606 116.877676224332 73.6281176575583
"3032" 606.2 116.379078442461 66.2351485714616
"3033" 606.4 114.836920294633 59.298757783565
"3034" 606.6 111.494204141926 52.4505245330297
"3035" 606.8 107.859338208584 46.2757804516413
"3036" 607 103.300150233694 40.1957881950615
"3037" 607.2 99.3353274282246 34.5054215840795
"3038" 607.4 93.1640480575173 30.197086104257
"3039" 607.6 86.4193798809356 28.336987025599
"3040" 607.8 79.0046791374605 27.4779341018462
"3041" 608 71.6693218140935 27.6879421483729
"3042" 608.2 64.5354253345947 29.1820994940225
"3043" 608.4 58.0391920229433 32.9501371719098
"3044" 608.6 52.2909873698875 37.9880049629896
"3045" 608.8 47.8586652387831 43.9452851345583
"3046" 609 44.565099491054 50.6202679431758
"3047" 609.2 42.5660795068924 57.7359333089502
"3048" 609.4 42.9311993948752 65.498748350803
"3049" 609.6 44.527133863528 73.0629014351694
"3050" 609.8 46.7420620808084 80.3883595817985
"3051" 610 50.5607800053754 86.5965254240573
"3052" 610.2 55.1944195409763 92.5252742373036
"3053" 610.4 60.7857206923987 97.7632259816265
"3054" 610.6 67.4992950489331 102.147694093912
"3055" 610.8 74.6384424443447 105.551659379767
"3056" 611 82.0836107317628 106.999789164357
"3057" 611.2 89.4021333663014 107.276326001575
"3058" 611.4 96.6487740861939 106.661552808795
"3059" 611.6 103.860743759992 105.2218184276
"3060" 611.8 107.322581027493 102.176731465849
"3061" 612 107.562089401724 97.0953268545824
"3062" 612.2 108.290013537613 90.4912680576246
"3063" 612.4 109.030891460461 83.5904756846949
"3064" 612.6 109.09498315219 76.9092779947792
"3065" 612.8 107.328983785894 70.0569725014615
"3066" 613 105.218967254944 63.6102694986593
"3067" 613.2 101.813620453427 57.9800088826615
"3068" 613.4 97.6341012682188 51.8592108655385
"3069" 613.6 93.578679297881 46.1575439937456
"3070" 613.8 89.5413035742939 40.2127740791949
"3071" 614 84.9827060947198 34.3299962076838
"3072" 614.2 79.7929903845717 28.9181047907578
"3073" 614.4 73.8057463527819 25.5736718304973
"3074" 614.6 66.9014999246377 24.0886548016388
"3075" 614.8 60.0040380115904 22.1700149993317
"3076" 615 52.4296449867137 20.9876558913476
"3077" 615.2 45.2166628687682 20.4467580255
"3078" 615.4 37.622033873098 20.8605439625365
"3079" 615.6 30.3003166533177 22.6891047214258
"3080" 615.8 23.5867617426218 26.3032527351067
"3081" 616 19.4301069807323 31.6559503178528
"3082" 616.2 16.0688993142192 37.7779354467029
"3083" 616.4 14.2121933288743 44.9471499912546
"3084" 616.6 13.4036822679833 52.2420614095752
"3085" 616.8 12.8378833879037 59.5817005478706
"3086" 617 14.1465632403015 67.0994019374502
"3087" 617.2 16.0546657427186 74.889730503268
"3088" 617.4 19.4666275802005 81.3925022778416
"3089" 617.6 23.4952958808192 87.4919671038637
"3090" 617.8 28.4723193991748 93.1478087152677
"3091" 618 34.3381044390711 98.01663177883
"3092" 618.2 40.7786947076358 100.871905446338
"3093" 618.4 47.948920471429 102.751670479472
"3094" 618.6 55.207301327054 104.465987291011
"3095" 618.8 62.5659222083369 105.007337632102
"3096" 619 69.9965275021992 104.370871218427
"3097" 619.2 77.7267335753736 103.435619542277
"3098" 619.4 84.9358338097757 100.403085336951
"3099" 619.6 91.9259756989497 96.8180483243528
"3100" 619.8 99.0855004589605 93.3617901615702
"3101" 620 105.043546345559 89.2794869274066
"3102" 620.2 109.987973535515 83.7989220236789
"3103" 620.4 114.090253243823 77.7972159113407
"3104" 620.6 117.263174402439 70.9584244501681
"3105" 620.8 119.838221093809 64.1524692388211
"3106" 621 122.266166026428 57.3618704035485
"3107" 621.2 119.903068413776 52.4018076074398
"3108" 621.4 116.037007669161 46.7226141732949
"3109" 621.6 112.308558846203 40.328935609397
"3110" 621.8 108.851868914047 35.1745208273202
"3111" 622 103.968870362438 30.6020081544503
"3112" 622.2 97.9256053081157 26.5277158090822
"3113" 622.4 91.5228514347979 23.840530591329
"3114" 622.6 85.0128452838836 21.3238176196923
"3115" 622.8 78.1950807399484 20.2194563020835
"3116" 623 70.65611201998 19.0381047398122
"3117" 623.2 63.558561012803 20.0381973956807
"3118" 623.4 57.2388425252606 21.983204741974
"3119" 623.6 50.5550893086827 24.7895912861282
"3120" 623.8 45.211563423728 28.9990291418453
"3121" 624 40.1600531668559 34.5051219898336
"3122" 624.2 35.8650577232408 40.7969205011209
"3123" 624.4 33.3760914483094 47.8415099130081
"3124" 624.6 31.4417202406218 55.8545816390099
"3125" 624.8 31.3332068737364 63.2391900424271
"3126" 625 31.2938883940467 70.8345159906685
"3127" 625.2 32.5886313678272 78.3545769005949
"3128" 625.4 34.7831055992333 85.5440453814388
"3129" 625.6 37.825406595396 91.9646535453648
"3130" 625.8 42.9758915683658 99.3039829973563
"3131" 626 48.6159095330669 104.107797409706
"3132" 626.2 54.3456378702787 108.263630516825
"3133" 626.4 61.0196247564711 110.76140884224
"3134" 626.6 68.6296340245692 112.674463477407
"3135" 626.8 75.7506725610395 113.324042361619
"3136" 627 82.8121335537237 113.159100486746
"3137" 627.2 90.1066764781459 112.51357159799
"3138" 627.4 97.3621893661992 111.667080539337
"3139" 627.6 102.159914322694 108.160557083562
"3140" 627.8 105.164715217428 102.641103620784
"3141" 628 107.965519523415 96.4492725271547
"3142" 628.2 110.398904994343 89.418169900036
"3143" 628.4 112.134155238213 82.480047366057
"3144" 628.6 113.573329403034 75.596470107866
"3145" 628.8 114.806934989415 68.893053395507
"3146" 629 115.872306926461 61.7851397885995
"3147" 629.2 116.968413857135 54.7181465711694
"3148" 629.4 117.399739051932 47.6026833666638
"3149" 629.6 116.987204261661 40.7775547266282
"3150" 629.8 113.644164771874 35.5650115332115
"3151" 630 110.428599996525 29.8990548197841
"3152" 630.2 106.99841421012 23.6177459818232
"3153" 630.4 102.675364068867 19.9070828881319
"3154" 630.6 97.3367116741122 15.4821856178997
"3155" 630.8 92.0626838253014 12.8599030036206
"3156" 631 85.9590497004003 10.2247072648109
"3157" 631.2 79.7385106184216 8.74896057501998
"3158" 631.4 72.9770217788836 8.23162077230769
"3159" 631.6 66.3692949656436 8.14880768606717
"3160" 631.8 60.195659408999 9.53006095365384
"3161" 632 53.5439352041391 11.2645810449615
"3162" 632.2 47.1015352737198 14.1215123901652
"3163" 632.4 40.8816400929151 17.7178382912667
"3164" 632.6 35.7889928583311 22.7652735652968
"3165" 632.8 30.4179600409606 28.0169092714615
"3166" 633 27.0268139797272 33.8940251815949
"3167" 633.2 24.8867343480337 40.3679256306079
"3168" 633.4 24.1322656123924 47.4647814970752
"3169" 633.6 23.0121206814381 55.0316220171132
"3170" 633.8 23.5358218638534 62.2495321873187
"3171" 634 26.494799867381 69.3403805145865
"3172" 634.2 29.3410705694606 76.5624727954945
"3173" 634.4 31.8983387901453 83.6659890174181
"3174" 634.6 35.0883202622787 90.3049184740373
"3175" 634.8 40.2208215535855 95.6194010999303
"3176" 635 45.472861791409 100.040560240946
"3177" 635.2 50.997796171583 103.536930092329
"3178" 635.4 57.5309029515868 106.694183586209
"3179" 635.6 64.1202662688395 109.293023858609
"3180" 635.8 71.3033694501627 111.580682923898
"3181" 636 78.4280081020123 113.278726119013
"3182" 636.2 85.9242668053967 114.658470918589
"3183" 636.4 92.9009600286453 115.62391455382
"3184" 636.6 99.030072324398 114.386149022868
"3185" 636.8 100.807371859915 110.633933439068
"3186" 637 103.709790542461 105.612674463562
"3187" 637.2 107.324496746429 100.201608749337
"3188" 637.4 109.854395173961 94.8648562781949
"3189" 637.6 110.448083897647 88.8416815155429
"3190" 637.8 110.762360806794 82.6350197021949
"3191" 638 110.946943315899 75.7596491071245
"3192" 638.2 110.607999368012 69.0685697609443
"3193" 638.4 108.959282441895 62.2346959142985
"3194" 638.6 106.996687818989 55.9205181446526
"3195" 638.8 103.526636706515 49.9550094609507
"3196" 639 99.7892724406583 43.9383757754506
"3197" 639.2 95.6968218245841 38.0266526207087
"3198" 639.4 90.5646677597047 33.0519401001708
"3199" 639.6 84.7058586924605 28.4698661816838
"3200" 639.8 78.6668314601272 23.9921983920912
"3201" 640 71.7992221077517 20.3684236596514
"3202" 640.2 65.3421190661006 19.0636497447815
"3203" 640.4 58.3553852225255 19.6039332177602
"3204" 640.6 51.7703452577898 21.9019909834615
"3205" 640.8 44.8111760444962 24.8684543196044
"3206" 641 38.125584685292 28.2745603229222
"3207" 641.2 31.3967647029122 32.4798133445583
"3208" 641.4 26.3247018119925 36.9290774146105
"3209" 641.6 21.5663508948272 42.8922973012282
"3210" 641.8 17.2585707406184 48.7311949720615
"3211" 642 14.3805284747797 55.89589510977
"3212" 642.2 11.5921900520543 63.2732350257115
"3213" 642.4 8.72180451221054 70.1068223788094
"3214" 642.6 7.61528525449281 76.4965403491067
"3215" 642.8 8.33457385784764 82.3279039584293
"3216" 643 9.41928924500309 88.4017273654615
"3217" 643.2 10.374320325254 93.6899685207768
"3218" 643.4 10.1388368218953 96.4857158087007
"3219" 643.6 8.32998187238189 96.9385655371919
"3220" 643.8 8.59223224959691 95.8238831567911
"3221" 644 7.56346961849623 96.0180764831044
"3222" 644.2 7.51787410435067 95.8185856735715
"3223" 644.4 7.65180052326487 95.3059353781354
"3224" 644.6 7.44695741727303 95.225275507149
"3225" 644.8 7.77556707217927 94.699774716774
"3226" 645 8.39067539664238 94.3622285249767
"3227" 645.2 9.07443302542721 94.4019909355615
"3228" 645.4 10.2851279586079 94.2672213548721
"3229" 645.6 11.51078813701 93.9412721607033
"3230" 645.8 13.1623899211605 93.2596902275949
"3231" 646 15.6671826642135 92.4168906236851
"3232" 646.2 18.8635694761605 91.2043982474616
"3233" 646.4 23.017564454977 89.0022996973187
"3234" 646.6 26.7254756481702 86.137399424139
"3235" 646.8 30.0685329069444 82.5498163156551
"3236" 647 32.2062787560759 78.1122014000769
"3237" 647.2 33.5003401993583 72.4933852568365
"3238" 647.4 33.1794471343287 67.1381069725055
"3239" 647.6 31.7862431341605 61.7848469285282
"3240" 647.8 28.7607354462993 56.6066179607196
"3241" 648 24.525348938021 52.2119946129231
"3242" 648.2 19.9944055929122 48.0629922075261
"3243" 648.4 14.6516577526583 43.9551750015165
"3244" 648.6 9.34274693661169 42.5353962241476
"3245" 648.8 7.49894281055837 44.3468982593202
"3246" 649 6.03725918976357 48.8709424733403
"3247" 649.2 4.49444052302435 54.0297066162913
"3248" 649.4 3.51660669505394 59.498658919022
"3249" 649.6 3.2586849637186 65.0310685591067
"3250" 649.8 3.90780851252368 70.0650184465773
"3251" 650 4.37282780038362 75.3907267773956
"3252" 650.2 5.24330131636774 81.4397037733894
"3253" 650.4 6.7283508361925 86.2741140436059
"3254" 650.6 8.61465468369457 89.3449860375466
"3255" 650.8 10.4066154595573 94.3111712486229
"3256" 651 11.7583023186779 99.4019336335485
"3257" 651.2 11.5763534421793 100.866446870493
"3258" 651.4 11.2853348980816 100.945355800977
"3259" 651.6 12.3127558013668 100.743033806087
"3260" 651.8 12.8152514327005 101.250699418122
"3261" 652 13.0907696609911 102.164193333798
"3262" 652.2 13.1282212356121 102.596521901431
"3263" 652.4 13.8642684708205 103.482644593242
"3264" 652.6 13.8262606071205 104.032987239162
"3265" 652.8 13.7271330272484 104.66957185134
"3266" 653 14.6484228666076 105.045395891991
"3267" 653.2 15.6302338431553 105.865451239283
"3268" 653.4 17.1112485934918 106.627050231649
"3269" 653.6 18.4506541133789 107.206661029196
"3270" 653.8 20.0330223163993 107.623941805227
"3271" 654 21.4627014307757 107.53161779769
"3272" 654.2 24.2511515028317 107.302025707946
"3273" 654.4 28.3217687702333 107.00706113378
"3274" 654.6 32.887078952021 106.00731628256
"3275" 654.8 38.215080485504 103.925810002864
"3276" 655 42.4277781655342 100.132715344283
"3277" 655.2 44.2054503077866 95.0317610527224
"3278" 655.4 44.4673462127639 89.1532095988885
"3279" 655.6 43.3580365669551 83.2779634153517
"3280" 655.8 42.0074121234373 76.9140356688918
"3281" 656 40.224397562267 70.2254615134293
"3282" 656.2 38.2518030591272 63.9463006844949
"3283" 656.4 34.4236114918967 57.9247144087807
"3284" 656.6 28.8948912999388 53.5151215348746
"3285" 656.8 22.8538192879378 49.9663389785297
"3286" 657 16.727471847043 46.5380560091539
"3287" 657.2 9.94870670582319 45.341111151956
"3288" 657.4 8.00465613660791 47.528326177251
"3289" 657.6 7.35920300688322 52.074699907111
"3290" 657.8 6.08025798506054 57.8150670077879
"3291" 658 3.76217013300693 63.9459942381316
"3292" 658.2 3.04690699062011 68.9754776446743
"3293" 658.4 4.1344120970791 73.9457768508533
"3294" 658.6 5.74904660138909 79.8338220856554
"3295" 658.8 7.59740521108552 85.5871132836803
"3296" 659 11.02676593711 90.5529808353378
"3297" 659.2 15.3415074399605 95.655230699274
"3298" 659.4 20.2348566273162 100.887665545018
"3299" 659.6 25.2072256000275 105.91513702407
"3300" 659.8 30.8109665227564 109.991132749625
"3301" 660 37.8019515322431 112.250739519951
"3302" 660.2 45.2267228492347 112.006626993333
"3303" 660.4 50.1847447581307 110.885436230249
"3304" 660.6 56.5104280824825 108.564998451099
"3305" 660.8 62.8640063528606 105.026661460962
"3306" 661 68.2329373914718 100.820508045866
"3307" 661.2 72.4510768422323 94.2798587360594
"3308" 661.4 76.3686498808476 87.592158210397
"3309" 661.6 79.2677045710366 80.1931142288528
"3310" 661.8 80.3228544852583 73.2003153292818
"3311" 662 79.2595380684722 66.6928786467988
"3312" 662.2 78.2675569323696 59.5122128400524
"3313" 662.4 75.1538048850652 52.4721384421476
"3314" 662.6 71.7712609987899 45.9480078983321
"3315" 662.8 66.689520730569 40.53683609757
"3316" 663 60.8875974404605 36.3627061790662
"3317" 663.2 54.1338924291528 32.9558817348461
"3318" 663.4 46.557225126905 30.5223271811282
"3319" 663.6 38.8882839512462 29.7731283631044
"3320" 663.8 31.5288402848752 30.2214491725469
"3321" 664 24.1873852415677 30.8332295246401
"3322" 664.2 17.5146237171237 33.7536681390194
"3323" 664.4 14.5054736615045 38.4072305932418
"3324" 664.6 11.7782702180855 44.410941504524
"3325" 664.8 9.45287413541971 51.4080316511962
"3326" 665 7.25005556782721 58.0394594771282
"3327" 665.2 7.06679176593308 65.222995200989
"3328" 665.4 7.40163775709883 72.6956573212169
"3329" 665.6 8.39631163690735 80.4734755957807
"3330" 665.8 10.0236718023471 87.4837016173275
"3331" 666 12.885216928736 93.4129964981656
"3332" 666.2 16.821985567244 98.4409102248842
"3333" 666.4 20.5992619184605 104.457410844019
"3334" 666.6 21.6651346178736 110.198586235799
"3335" 666.8 22.4437611862547 111.355152262697
"3336" 667 23.6947477249554 111.005648897843
"3337" 667.2 25.6186509287389 110.363424876616
"3338" 667.4 28.7022149881201 109.921848707472
"3339" 667.6 33.1537343968668 108.625545661712
"3340" 667.8 37.9074583110759 106.032515121659
"3341" 668 42.4580066419272 102.474532369928
"3342" 668.2 47.1180094282757 98.1598408562985
"3343" 668.4 51.0487436326651 92.6969363049729
"3344" 668.6 54.0545353510979 87.3601753493736
"3345" 668.8 56.4708215553226 81.8519118716339
"3346" 669 57.336109961396 75.3006793129454
"3347" 669.2 57.3908739800605 67.8233287379282
"3348" 669.4 55.9596813193571 61.2360271549788
"3349" 669.6 51.8852854539886 56.6634120096975
"3350" 669.8 46.4359710836196 52.9152235790638
"3351" 670 41.0564356158135 49.1088811016145
"3352" 670.2 34.2232711566391 46.4344607817472
"3353" 670.4 26.8844647449483 44.9774181510591
"3354" 670.6 20.0593774909037 44.911108234757
"3355" 670.8 13.1080345892025 46.0657809924938
"3356" 671 7.4884685310363 49.9093976624009
"3357" 671.2 4.97059361660184 55.0355427939833
"3358" 671.4 4.6947342114193 61.1525167470285
"3359" 671.6 4.77598813598685 67.5426146527773
"3360" 671.8 5.10903576583288 73.5901267516424
"3361" 672 5.34654096406924 80.2554265755376
"3362" 672.2 6.56465607774777 86.2265403414722
"3363" 672.4 8.07250350733552 92.4823206240553
"3364" 672.6 8.70880182199737 96.4838792342721
"3365" 672.8 9.81743935866461 95.8698833103085
"3366" 673 11.2950920188381 95.9712786390636
"3367" 673.2 13.1125046000543 96.658459480899
"3368" 673.4 16.7453462766218 97.6768419998809
"3369" 673.6 21.988796720396 99.0863964170745
"3370" 673.8 27.4161561820734 100.672658822429
"3371" 674 33.249353927703 101.141140465462
"3372" 674.2 39.6522361732347 101.243877667881
"3373" 674.4 46.2828736442478 100.627498171323
"3374" 674.6 52.7221717774386 98.5442601027692
"3375" 674.8 59.0716661747939 95.8075728475949
"3376" 675 64.6805471375327 91.9674496919048
"3377" 675.2 68.8191285576364 87.3643751558901
"3378" 675.4 71.5041759975617 81.0543782146413
"3379" 675.6 72.9867673849605 73.9594793810949
"3380" 675.8 72.927789665426 66.6568670740822
"3381" 676 71.3872697875855 59.8813662878365
"3382" 676.2 68.2151600002977 53.583133770636
"3383" 676.4 62.9118364734718 48.7578189140458
"3384" 676.6 56.3779003542583 44.4722230914166
"3385" 676.8 49.0446926375742 42.3053191915752
"3386" 677 41.4336874340122 41.1648621708753
"3387" 677.2 33.8763909345617 41.6552382621132
"3388" 677.4 26.761007351237 43.6953799113557
"3389" 677.6 19.8680236711888 45.7925447024072
"3390" 677.8 12.8376560681447 48.3248747437142
"3391" 678 7.59430319471826 51.7437378348224
"3392" 678.2 6.54043921652507 55.6573262103648
"3393" 678.4 8.46153327165618 60.7433537503094
"3394" 678.6 10.3169217706839 67.0808287602275
"3395" 678.8 12.6662252508442 73.354406636415
"3396" 679 16.1333379337105 78.5645118123053
"3397" 679.2 19.8188876956839 83.6894997751743
"3398" 679.4 24.3578173287939 89.0811627307949
"3399" 679.6 29.7646998836168 93.7881104668053
"3400" 679.8 35.6278814937156 97.7573963532881
"3401" 680 42.4413896773627 99.7550369314289
"3402" 680.2 49.4058812524056 100.471971293835
"3403" 680.4 56.7236248173272 99.2642002687282
"3404" 680.6 63.5841553492816 96.7252575877457
"3405" 680.8 69.4224743890939 92.9496978421616
"3406" 681 74.4910712944056 87.9355488421319
"3407" 681.2 78.1320641394043 81.0715549514054
"3408" 681.4 80.3228544852583 74.1708009564503
"3409" 681.6 81.6161871916864 66.8392433216874
"3410" 681.8 81.6946930566931 59.409193273229
"3411" 682 80.4730953976774 52.0944000304615
"3412" 682.2 78.8857114340093 44.6465041278518
"3413" 682.4 76.4269663301144 37.4244758683846
"3414" 682.6 72.7080430511605 31.3896688896865
"3415" 682.8 67.4964942108841 26.3757731132851
"3416" 683 60.9861363463494 22.4162858086097
"3417" 683.2 54.0120723531913 20.2605666032692
"3418" 683.4 47.129750988 18.9149338592247
"3419" 683.6 40.0932951688026 18.4975504563431
"3420" 683.8 32.9968269332368 18.6433832115668
"3421" 684 26.0776367552191 20.5138342456684
"3422" 684.2 21.5729465166178 24.3453817881469
"3423" 684.4 17.0805957738626 30.0854222232657
"3424" 684.6 13.4097744375237 36.3846921918826
"3425" 684.8 10.6243092451939 42.1916295807282
"3426" 685 8.58033079732721 48.3065478687282
"3427" 685.2 7.53102622926904 54.6151775162062
"3428" 685.4 6.78836101094967 61.0964570481898
"3429" 685.6 7.32103082584763 68.1460605364615
"3430" 685.8 9.09132540929387 74.6176823912616
"3431" 686 11.5006447510932 81.0349667493697
"3432" 686.2 14.8738220249286 87.4462713829615
"3433" 686.4 18.5966970568476 94.0563829866228
"3434" 686.6 23.4118438322605 99.6419126922194
"3435" 686.8 27.5498489078541 105.046990311653
"3436" 687 33.7819893807237 108.898772547935
"3437" 687.2 40.4159151092797 112.471086584185
"3438" 687.4 47.0637063957595 114.894453247235
"3439" 687.6 54.1329390546453 116.492133250962
"3440" 687.8 61.6992236965543 116.806637511868
"3441" 688 69.0742350486515 116.545810553349
"3442" 688.2 75.7191104753939 115.587634920862
"3443" 688.4 82.42005243345 114.868863823851
"3444" 688.6 89.9322880085705 113.432574203703
"3445" 688.8 97.126129554426 111.165740704841
"3446" 689 102.902460387982 106.884718414164
"3447" 689.2 106.925122450555 101.452250343272
"3448" 689.4 108.169379883261 94.7926662706282
"3449" 689.6 109.853683416213 86.9288221879447
"3450" 689.8 110.49669860703 79.0115948490778
"3451" 690 110.181205214108 71.4944994569502
"3452" 690.2 108.307996797931 64.6569601015439
"3453" 690.4 104.635512374245 58.5697858027684
"3454" 690.6 100.457542571647 52.8377657838791
"3455" 690.8 95.0348871196965 47.7916274710683
"3456" 691 88.1702536251157 44.4243947640477
"3457" 691.2 80.9566333778675 42.7309314019615
"3458" 691.4 74.0327561542654 41.5797234620713
"3459" 691.6 66.649033364741 41.8360653110347
"3460" 691.8 59.0702099348054 43.5194571438408
"3461" 692 52.2376759324715 47.2016254387582
"3462" 692.2 45.7734065350776 50.7892878160679
"3463" 692.4 38.9892205856144 54.9166700095385
"3464" 692.6 33.6045613671127 60.2780882283963
"3465" 692.8 28.1128164477869 65.7242310566089
"3466" 693 22.634266287398 71.2035196804615
"3467" 693.2 17.6840195893059 76.3531319242863
"3468" 693.4 12.3383690938687 81.3586518373187
"3469" 693.6 7.74936927605627 83.7423547869722
"3470" 693.8 8.19153351058958 83.8114291613648
"3471" 694 9.32359568746053 83.473166922399
"3472" 694.2 9.49022436527574 82.9680907345485
"3473" 694.4 10.9153434544712 83.1772127377488
"3474" 694.6 12.8987103667418 84.3211341068678
"3475" 694.8 16.3233772522105 85.780454648255
"3476" 695 20.670526662898 87.5537601809928
"3477" 695.2 25.6068959193471 89.8989367401007
"3478" 695.4 30.6544534150939 92.1641007009949
"3479" 695.6 36.0077372368398 93.5106713086684
"3480" 695.8 41.5889978831235 92.8891498450683
"3481" 696 48.2364085231748 91.1610002467912
"3482" 696.2 53.6579296033315 88.3236470916228
"3483" 696.4 59.4209896563844 84.5674409661246
"3484" 696.6 64.3982162488799 79.7594738979454
"3485" 696.8 68.6941564116515 74.5787484545964
"3486" 697 73.84368460501 68.0830634387143
"3487" 697.2 77.0538967392219 61.9008527963025
"3488" 697.4 79.0650792309373 55.396278146729
"3489" 697.6 80.0794802648012 48.3355731982088
"3490" 697.8 79.6109950583891 41.8027741618187
"3491" 698 77.6759489430703 35.4881089785225
"3492" 698.2 73.8391378303846 29.4440460554489
"3493" 698.4 68.5753213381805 24.7403322221415
"3494" 698.6 62.2055324544735 21.7332351216174
"3495" 698.8 55.5453810426272 20.4369584769615
"3496" 699 48.0504414757855 20.081847336799
"3497" 699.2 40.6871217332383 20.8215000205356
"3498" 699.4 33.3433444096774 22.5558451979917
"3499" 699.6 26.6087274790272 25.3925901728615
"3500" 699.8 21.6981849341344 30.1022958071789
"3501" 700 17.9346680697052 35.9451610411424
"3502" 700.2 15.2405708055924 42.1870564580769
"3503" 700.4 13.2510749364605 48.4806531810949
"3504" 700.6 12.1884894996863 55.2299394483003
"3505" 700.8 12.135038788865 62.0010829591245
"3506" 701 13.097027913131 68.5152139842456
"3507" 701.2 14.9749067688116 74.5089908028977
"3508" 701.4 17.2328511336034 80.5312899535715
"3509" 701.6 20.934863268152 86.2428034220254
"3510" 701.8 25.5524143687265 92.3414586294722
"3511" 702 30.3990214147183 97.1761623057811
"3512" 702.2 35.6966123139348 100.856145347657
"3513" 702.4 41.7620404266205 104.900541271272
"3514" 702.6 47.5615750248279 108.228413957421
"3515" 702.8 54.038263669523 109.764130707524
"3516" 703 61.5844082749605 109.545172044868
"3517" 703.2 68.7949805780467 108.059959649082
"3518" 703.4 75.5883401244261 105.433004809841
"3519" 703.6 81.0644601379767 101.753454191881
"3520" 703.8 86.9904173815251 97.0028859520099
"3521" 704 92.0980547797974 91.5838986587563
"3522" 704.2 96.1251101863272 85.6202888386282
"3523" 704.4 99.0147881544024 79.1182504006127
"3524" 704.6 100.576895980232 72.703170157342
"3525" 704.8 102.365941075925 66.6264305452473
"3526" 705 103.029872091827 59.6276396435949
"3527" 705.2 102.736491130849 52.5440263751674
"3528" 705.4 103.344616950049 45.7726536238968
"3529" 705.6 103.101113884656 38.7263245883528
"3530" 705.8 100.541028875654 32.4033208274843
"3531" 706 96.9734725783583 26.5967542429274
"3532" 706.2 92.3145490099324 21.7688712735402
"3533" 706.4 87.4884669251313 18.644119121181
"3534" 706.6 81.5561774980808 15.9999337751071
"3535" 706.8 76.1157480939474 14.5047501926326
"3536" 707 69.9403795217333 14.2285626772538
"3537" 707.2 64.1765445793006 16.1030101403415
"3538" 707.4 58.8798879344252 19.7887471633439
"3539" 707.6 54.2338751285346 25.2331115940541
"3540" 707.8 50.9422064389605 31.4201524853187
"3541" 708 48.8641342163386 38.0515274681567
"3542" 708.2 48.957599752037 44.9273560958498
"3543" 708.4 49.2731014167861 52.6721176012755
"3544" 708.6 50.5304545822105 60.0329929981028
"3545" 708.8 52.1100166824488 66.9095880885204
"3546" 709 54.8823549758606 73.5051069805282
"3547" 709.2 58.6234730867186 80.2567219576551
"3548" 709.4 63.0110802602214 86.8023771338854
"3549" 709.6 67.3280508278672 92.3117472323077
"3550" 709.8 72.5047836061562 97.2126931866898
"3551" 710 78.5414582986168 101.399909794055
"3552" 710.2 84.979929002134 105.100758047359
"3553" 710.4 91.4798843292052 108.299606422291
"3554" 710.6 98.044603282631 109.973317661268
"3555" 710.8 103.371493599599 108.58827610211
"3556" 711 107.232930815929 104.258230904823
"3557" 711.2 111.223756504429 99.2126101631956
"3558" 711.4 113.558050336727 92.5929942753616
"3559" 711.6 114.629046036933 84.6596997592747
"3560" 711.8 114.006863501185 77.4634037037374
"3561" 712 113.454708694249 70.6414867495792
"3562" 712.2 111.036133924633 64.2363785850822
"3563" 712.4 107.904133515312 57.61571587827
"3564" 712.6 103.335103091801 51.9155061443764
"3565" 712.8 98.1054100410785 47.3321497626301
"3566" 713 91.773305772131 44.1380574852797
"3567" 713.2 85.2443034282105 41.8482720657472
"3568" 713.4 77.899724787701 41.0981901660438
"3569" 713.6 70.7047505278508 42.4885718356689
"3570" 713.8 64.5588115478469 46.4832676241434
"3571" 714 58.4719865475272 51.5296193830282
"3572" 714.2 52.8976834843953 57.1458542683746
"3573" 714.4 47.4077630532219 63.1646604822457
"3574" 714.6 42.3659159040735 69.0090530367841
"3575" 714.8 37.4260041847757 74.6888569383637
"3576" 715 32.3775683759279 79.9895605630159
"3577" 715.2 27.7918369947323 86.1003246945702
"3578" 715.4 23.9166874131453 92.1778555745594
"3579" 715.6 20.1035071745475 97.9438247211246
"3580" 715.8 17.4737216375988 103.591444602142
"3581" 716 16.7232516515543 105.687518515524
"3582" 716.2 14.7726955966152 108.062450469276
"3583" 716.4 14.7574532677705 108.003862302432
"3584" 716.6 14.9999591115224 107.676328051606
"3585" 716.8 15.315342606254 108.00934578894
"3586" 717 14.8050018809299 107.865730666104
"3587" 717.2 14.8476637687564 107.869630486441
"3588" 717.4 15.4368751565704 107.569644306692
"3589" 717.6 16.145815262703 107.572613866855
"3590" 717.8 16.2463613178711 107.486709180114
"3591" 718 16.297095218801 107.104270001632
"3592" 718.2 16.8668042921909 106.982662359967
"3593" 718.4 16.9197772411201 106.91724457527
"3594" 718.6 17.223031472769 106.779008390568
"3595" 718.8 17.9936117070272 106.636073982595
"3596" 719 18.247525352023 106.579277432524
"3597" 719.2 18.7868869441342 106.352230918788
"3598" 719.4 19.3846627958736 105.629014145581
"3599" 719.6 20.2191832814605 105.132371484557
"3600" 719.8 21.3348979900734 104.313665276171
"3601" 720 23.2557689877052 103.197064898727
"3602" 720.2 25.2787247073315 101.112374048784
"3603" 720.4 27.6969101734493 98.0636417952368
"3604" 720.6 30.159065896917 93.7148934594507
"3605" 720.8 30.9261712487674 88.1976072237456
"3606" 721 30.2360944565896 83.3758234231067
"3607" 721.2 27.3752875114283 79.2992112311067
"3608" 721.4 23.4674842100482 75.576947064276
"3609" 721.6 19.062944059429 72.3259290241142
"3610" 721.8 13.4833452146272 70.7236684536949
"3611" 722 8.24874964949281 70.3816220611067
"3612" 722.2 4.69508250799387 69.1567206423949
"3613" 722.4 4.86318008875401 68.0962106591137
"3614" 722.6 5.10144873112345 65.5867267586188
"3615" 722.8 5.69413264247191 64.9930557942115
"3616" 723 6.44028851813088 65.2271950075055
"3617" 723.2 7.25691809877303 64.682532599899
"3618" 723.4 7.87250508365641 63.8514336460492
"3619" 723.6 8.04478944005429 63.344894224399
"3620" 723.8 8.04115348370542 62.5030205092064
"3621" 724 8.44500811352574 61.5658767265485
"3622" 724.2 8.89439124023603 60.1202302834615
"3623" 724.4 9.17386773955147 58.1359701824313
"3624" 724.6 9.7023682123059 54.5372153259255
"3625" 724.8 9.77097991642927 50.5776136582428
"3626" 725 10.1280954691105 46.2011475304015
"3627" 725.2 10.9072566749605 41.8405277416743
"3628" 725.4 12.1607074991095 37.6365214186743
"3629" 725.6 13.6931522163754 33.8268947990892
"3630" 725.8 16.0897872565543 29.8163513718365
"3631" 726 18.5336171521562 26.7831248071028
"3632" 726.2 21.5003472264043 23.5251926076638
"3633" 726.4 23.9978720562861 19.3555896905662
"3634" 726.6 25.3571137719907 16.1784643027507
"3635" 726.8 27.5224664582454 15.0662476757527
"3636" 727 30.8509720041181 12.8133795554067
"3637" 727.2 34.1569450065703 10.4505014761323
"3638" 727.4 37.1061655137512 8.15675677940339
"3639" 727.6 41.3346631147939 6.95972103491987
"3640" 727.8 45.7136887786913 5.27705688796154
"3641" 728 49.639079683532 3.98946620678297
"3642" 728.2 54.13561224199 2.80186386035565
"3643" 728.4 58.4468514944244 2.54422254765431
"3644" 728.6 62.8246247109545 2.88956808349768
"3645" 728.8 67.2115564488581 3.05072933355793
"3646" 729 71.281286321499 3.08685778961538
"3647" 729.2 76.0553867681815 4.29938099889177
"3648" 729.4 79.8915292904605 5.34382369155793
"3649" 729.6 84.1882719306923 7.57947276774203
"3650" 729.8 89.1401094574605 8.74399716731868
"3651" 730 93.4903893607977 10.6187224273336
"3652" 730.2 97.6707633101272 12.9419371031282
"3653" 730.4 100.524947211854 14.6730516775679
"3654" 730.6 102.660240060639 16.418679387051
"3655" 730.8 102.929477583165 16.820702349257
"3656" 731 102.900289726113 17.7543062762721
"3657" 731.2 104.542933931537 20.6100483288637
"3658" 731.4 107.428435375526 23.0905362276264
"3659" 731.6 110.731605651384 24.4817221362115
"3660" 731.8 111.318031328724 26.0295608278615
"3661" 732 111.267234302135 26.3164123318211
"3662" 732.2 112.234411400889 29.7882943310806
"3663" 732.4 112.729407675123 29.4765697362929
"3664" 732.6 112.390388027202 29.9664688941806
"3665" 732.8 111.659032113205 29.6211865257987
"3666" 733 110.982845700868 29.2967758898801
"3667" 733.2 109.756621321689 28.9474403152876
"3668" 733.4 108.003774191425 28.7630748958901
"3669" 733.6 104.943462451723 28.098123029974
"3670" 733.8 101.094487540246 28.0214590618544
"3671" 734 96.3415181040337 28.3105372075469
"3672" 734.2 93.1324083189722 30.8655012937057
"3673" 734.4 90.1493334140401 34.5400678428934
"3674" 734.6 87.9343427469778 38.6916588690477
"3675" 734.8 85.4415412057446 42.3270341002684
"3676" 735 81.5716496290173 47.0869420858138
"3677" 735.2 79.4730157351122 51.9269268470121
"3678" 735.4 77.3900815167164 56.4628336620778
"3679" 735.6 75.905022677381 61.344951133757
"3680" 735.8 74.6654480317105 67.5063204438311
"3681" 736 74.9155572497364 73.7162590919098
"3682" 736.2 77.2714127290137 79.099245289036
"3683" 736.4 80.4778208049818 83.0796342544296
"3684" 736.6 84.9740702128967 85.6695298325254
"3685" 736.8 91.1859115149492 87.8718835933479
"3686" 737 98.732570296032 88.4472252693901
"3687" 737.2 104.575525215627 88.0025590883282
"3688" 737.4 111.020795918667 85.8095337433746
"3689" 737.6 116.858308028243 82.8268494153963
"3690" 737.8 119.574245006252 78.0324050762638
"3691" 738 119.673093296461 71.4627008435305
"3692" 738.2 120.055926126482 68.7899547855376
"3693" 738.4 120.542861263528 64.6978306310795
"3694" 738.6 119.633234862618 58.8792110522593
"3695" 738.8 117.807807776726 51.8733788875218
"3696" 739 114.823814134736 45.1799737479098
"3697" 739.2 111.162826803633 38.5994079465995
"3698" 739.4 106.361894809527 32.9767874383949
"3699" 739.6 101.460991940211 28.7856170392002
"3700" 739.8 95.9078662728791 25.2838607633801
"3701" 740 90.0099642242532 23.2815762069737
"3702" 740.2 83.5527931228276 22.6905445285122
"3703" 740.4 77.057362663942 23.1145943785356
"3704" 740.6 70.7400254852917 24.9594501274615
"3705" 740.8 64.3306627403429 28.2507149707086
"3706" 741 59.7337872924248 32.8214879263187
"3707" 741.2 55.3071487466252 38.3403301459086
"3708" 741.4 51.3771853235272 44.2469215608615
"3709" 741.6 48.4400220787105 51.0998572123138
"3710" 741.8 46.4273329327787 58.0529709758706
"3711" 742 44.1252657336765 64.3806953690638
"3712" 742.2 41.8836655904606 71.5733736091712
"3713" 742.4 41.5648899594283 78.8307295880745
"3714" 742.6 42.1370513484605 85.7689153247949
"3715" 742.8 43.41679177791 92.8505021873492
"3716" 743 46.1614894334299 99.683907599635
"3717" 743.2 49.8969901872105 105.699461715305
"3718" 743.4 54.9127612668205 109.937705211012
"3719" 743.6 60.3135203324918 115.214210874368
"3720" 743.8 64.803559155006 120.420118956795
"3721" 744 70.0057584673135 124.315631648844
"3722" 744.2 73.2517882032768 126.424975648625
"3723" 744.4 73.1637455819141 125.80044153408
"3724" 744.6 73.2757855151793 126.050674142555
"3725" 744.8 73.6018408781702 125.317258938784
"3726" 745 74.2343588407974 124.351010142809
"3727" 745.2 75.8595610690894 123.944689914462
"3728" 745.4 78.3752581322158 123.49338942911
"3729" 745.6 82.3455152728301 122.345339682885
"3730" 745.8 87.3677569480456 119.91144593727
"3731" 746 92.9627394272881 116.98633462122
"3732" 746.2 97.2781877564911 113.212384347768
"3733" 746.4 101.631191989197 108.39700619044
"3734" 746.6 104.96863255295 103.022236782781
"3735" 746.8 107.632999244977 96.6809144857312
"3736" 747 110.150971686165 90.3300112574161
"3737" 747.2 111.053608804495 82.7963856014615
"3738" 747.4 111.621830447483 75.6763136205165
"3739" 747.6 110.334602054041 67.9898999887841
"3740" 747.8 108.451133829384 61.3914021558311
"3741" 748 107.410096353254 54.4929240141167
"3742" 748.2 104.034609519471 48.6628900337381
"3743" 748.4 98.587981793674 44.6611671958211
"3744" 748.6 92.2724816727364 41.208791181565
"3745" 748.8 85.570865245633 37.7955070509788
"3746" 749 78.742023168802 36.0194357200103
"3747" 749.2 71.0737049120605 35.5688333571415
"3748" 749.4 63.2642337368822 35.0849812383892
"3749" 749.6 55.5852658378679 35.2028819200912
"3750" 749.8 48.4908465476117 36.8693200488569
"3751" 750 40.8544638880223 38.8167825118548
"3752" 750.2 33.5617112477745 40.9311189698104
"3753" 750.4 26.5886329674496 44.3037589423846
"3754" 750.6 19.926205998773 48.3243299661803
"3755" 750.8 13.4457818873448 52.0863540853457
"3756" 751 7.66495320014419 56.3608034788493
"3757" 751.2 4.41261398601723 60.2817712949358
"3758" 751.4 5.82420500855527 63.6765380246405
"3759" 751.6 7.24449886260791 68.9908847736194
"3760" 751.8 6.87803920494541 74.7898574895221
"3761" 752 6.81745217474178 80.9929624344928
"3762" 752.2 7.57962942449115 87.3448760542064
"3763" 752.4 9.8355916520791 93.4685990912141
"3764" 752.6 12.2727969326358 99.3274157756574
"3765" 752.8 13.5698954781199 103.277442046846
"3766" 753 13.5135101858177 102.998754885859
"3767" 753.2 13.4765882610805 102.932301947322
"3768" 753.4 14.1922220376034 102.686769258921
"3769" 753.6 15.1130763399454 103.430374395249
"3770" 753.8 15.2347234419463 103.881934198119
"3771" 754 15.9653738895818 105.013149962219
"3772" 754.2 15.9856341069556 105.73237449358
"3773" 754.4 16.6866877140488 106.33807163302
"3774" 754.6 16.9212092749918 107.152551022024
"3775" 754.8 17.1785541854605 107.477125039609
"3776" 755 17.6594700118687 107.366553663002
"3777" 755.2 18.3547975462816 107.317744332683
"3778" 755.4 19.3283739759918 107.02117582443
"3779" 755.6 20.527997174023 106.76638756243
"3780" 755.8 21.9889244349918 106.177189706555
"3781" 756 23.7531059276095 105.311265370642
"3782" 756.2 26.7990392553315 104.26435141901
"3783" 756.4 31.1242054515563 102.359516250238
"3784" 756.6 35.199942324918 99.0865712889083
"3785" 756.8 38.5842595501201 94.6548818381637
"3786" 757 40.5186519909122 90.0537415803648
"3787" 757.2 42.2593247084257 84.1266173414383
"3788" 757.4 42.3777678185605 77.7728103690282
"3789" 757.6 40.5137118219331 71.4891065235824
"3790" 757.8 38.125584685292 64.9726584193043
"3791" 758 36.1657792821858 58.1421214141978
"3792" 758.2 31.8326971897939 52.4256247710615
"3793" 758.4 26.2920880968232 47.6384053164725
"3794" 758.6 20.9793405554606 42.7987379555583
"3795" 758.8 14.7967280602605 39.3549869304615
"3796" 759 11.1822071783222 40.8891375293126
"3797" 759.2 9.42737602451372 44.784145321802
"3798" 759.4 7.10259195152176 50.7450621939513
"3799" 759.6 5.26372949748299 56.9511223504952
"3800" 759.8 6.18488178191217 62.6763318796551
"3801" 760 7.31234623333552 69.205024250399
"3802" 760.2 8.53069755708974 75.961475764102
"3803" 760.4 10.7805637959605 82.9237797324615
"3804" 760.6 13.9755998382418 89.5124449451178
"3805" 760.8 18.9731522859348 95.7222932025131
"3806" 761 23.5013206780543 101.157064731837
"3807" 761.2 29.3487489257636 105.553609911916
"3808" 761.4 35.9277524808754 108.909471943036
"3809" 761.6 43.4000209859918 110.90669681993
"3810" 761.8 51.3815881257052 111.434315198919
"3811" 762 58.9004471752757 111.685774243342
"3812" 762.2 66.6868618050089 111.760057707526
"3813" 762.4 74.5136350129088 110.462876533806
"3814" 762.6 82.0508771512188 108.68259303356
"3815" 762.8 89.4588850884928 105.953351026784
"3816" 763 96.1440223117431 102.197680921472
"3817" 763.2 102.906503777737 98.1433126168233
"3818" 763.4 108.434208869041 93.3906459149454
"3819" 763.6 113.474781901037 88.1400155093854
"3820" 763.8 118.225764863537 82.2785007645702
"3821" 764 119.504169457794 75.2546530462616
"3822" 764.2 118.689111936227 68.5155035163616
"3823" 764.4 117.729475482155 61.0914231880262
"3824" 764.6 116.716926119794 53.7887419727615
"3825" 764.8 114.336155768586 46.4691529334928
"3826" 765 110.596758504281 39.8044448757874
"3827" 765.2 106.526270698691 33.5564540667033
"3828" 765.4 101.387087760794 28.5094999113282
"3829" 765.6 95.2544805610173 24.6814992961888
"3830" 765.8 88.8993929873606 21.4338175520365
"3831" 766 82.403756378924 17.9916125965469
"3832" 766.2 75.7250976494226 14.9791681431704
"3833" 766.4 68.3859389457198 12.9938384157578
"3834" 766.6 61.3246878730105 12.7678317907615
"3835" 766.8 53.4630476272824 13.0594421919958
"3836" 767 46.5441536393891 14.8043179706044
"3837" 767.2 39.5839492805112 18.0317895353603
"3838" 767.4 33.137332193782 21.9474888873901
"3839" 767.6 26.6557323732649 26.1973887482659
"3840" 767.8 25.6800832383571 27.0592568384271
"3841" 768 24.2733554094605 27.4011709716282
"3842" 768.2 21.2547036496136 30.5010948259615
"3843" 768.4 17.6536524817105 35.4256742024303
"3844" 768.6 15.0468087866344 41.8585585483746
"3845" 768.8 13.4577843706184 48.1559098962826
"3846" 769 12.4894444894489 54.6541332672987
"3847" 769.2 13.3171169691307 61.478197509653
"3848" 769.4 15.2161916574714 68.3620766716354
"3849" 769.6 18.120994071083 75.2164348069615
"3850" 769.8 22.1631271436168 80.9173221692115
"3851" 770 27.1940306093861 86.3769738365892
"3852" 770.2 32.8936423193789 90.4920310659513
"3853" 770.4 39.4683271553315 94.5659595106229
"3854" 770.6 46.8515621185212 98.3886551502191
"3855" 770.8 54.0380951949499 100.485196216483
"3856" 771 61.1549054928562 102.151893900429
"3857" 771.2 68.4230695479388 102.193526765027
"3858" 771.4 75.6684333237939 100.758958072462
"3859" 771.6 83.0560042344718 98.8494775021919
"3860" 771.8 90.0903060499605 96.4318040894949
"3861" 772 96.8739439942188 93.4162963461429
"3862" 772.2 101.948092719734 89.0413800021668
"3863" 772.4 106.492857192142 84.2775173662748
"3864" 772.6 111.889138499878 79.1369541900989
"3865" 772.8 115.990737226395 73.359526875755
"3866" 773 118.350475328878 66.5375346406484
"3867" 773.2 118.643376705439 59.8518894543339
"3868" 773.4 119.769892350078 52.5624661072818
"3869" 773.6 119.229668219961 46.822020199757
"3870" 773.8 115.574912063124 43.3202968816931
"3871" 774 110.857721038299 39.219373823268
"3872" 774.2 104.588099602494 35.1194899233941
"3873" 774.4 98.0986697809666 31.7604548800037
"3874" 774.6 91.5472741584605 29.7721172985726
"3875" 774.8 84.3340068657852 28.6274084187213
"3876" 775 77.3656902471061 27.3202730108033
"3877" 775.2 70.404371624045 27.1979470007473
"3878" 775.4 63.0413763834605 27.7385295037208
"3879" 775.6 55.5462256618206 28.6691672221815
"3880" 775.8 47.8275459618581 30.5402339866905
"3881" 776 40.5556799913039 32.9990942018953
"3882" 776.2 33.544033171635 35.9183080476708
"3883" 776.4 26.6762970144939 39.0195157188282
"3884" 776.6 21.1273711825026 43.5858130705142
"3885" 776.8 16.8842997568154 49.4725466247196
"3886" 777 13.6769786573541 56.5382867916211
"3887" 777.2 11.7159346260244 63.8200811093126
"3888" 777.4 10.8806920390412 71.4213225495906
"3889" 777.6 10.8396871394939 78.8089493011616
"3890" 777.8 12.2293581703315 85.3812536143325
"3891" 778 15.1027400910759 91.5809808984396
"3892" 778.2 19.3102995842866 96.7391193518854
"3893" 778.4 24.5293533917698 102.049972822699
"3894" 778.6 30.4275579863393 107.066897771068
"3895" 778.8 36.2477520640363 110.830815277886
"3896" 779 43.0354190359151 114.154643968522
"3897" 779.2 49.5949517514502 116.100100796286
"3898" 779.4 57.0295949315573 117.492793602526
"3899" 779.6 64.7593875118781 117.770974335231
"3900" 779.8 72.6102475366965 117.469060154417
"3901" 780 79.4309634126841 115.235427617509
"3902" 780.2 86.1256926812536 112.110214434668
"3903" 780.4 91.915092194267 107.954671729913
"3904" 780.6 98.3153411155658 103.660862277556
"3905" 780.8 103.241577728765 98.201382420755
"3906" 781 107.706007417301 91.7885138906637
"3907" 781.2 111.074324992719 85.2620784595261
"3908" 781.4 113.025940244927 77.5477474042616
"3909" 781.6 113.565622784667 70.2634388517029
"3910" 781.8 114.751447573425 63.1102454757557
"3911" 782 115.289519683061 55.3047321316615
"3912" 782.2 115.672627932384 47.7782314834289
"3913" 782.4 114.428008105861 40.7308435452615
"3914" 782.6 112.613241832185 33.5431788162202
"3915" 782.8 109.078032996833 29.4478712545546
"3916" 783 103.177975085263 26.3370843347871
"3917" 783.2 97.0692296407288 22.9693052273274
"3918" 783.4 90.7191353396313 20.5224057599494
"3919" 783.6 83.5672264887897 18.7235880442084
"3920" 783.8 76.4910924181005 17.8049957305015
"3921" 784 69.1055139161362 17.9407221262859
"3922" 784.2 62.156109891448 19.4846873477365
"3923" 784.4 55.1190621776377 22.4776834488666
"3924" 784.6 49.0961102021034 26.060499402533
"3925" 784.8 43.0788017490272 30.4246583473615
"3926" 785 37.3388955054818 35.953292581419
"3927" 785.2 32.2550067864605 42.0261541933648
"3928" 785.4 28.8841220957639 49.0154699655065
"3929" 785.6 27.597180352637 56.2489474555439
"3930" 785.8 27.310894435241 63.4480135590957
"3931" 786 27.2954788040336 70.7483361562144
"3932" 786.2 28.9739491587219 78.2869228961775
"3933" 786.4 31.2578112227186 85.0401661023003
"3934" 786.6 34.337520985023 91.8453499690553
"3935" 786.8 37.9268469379026 98.2580101323037
"3936" 787 42.4910077423677 104.079085527802
"3937" 787.2 48.2974925898355 109.035595520868
"3938" 787.4 54.5371168805855 112.937040782743
"3939" 787.6 61.0548320407405 116.224605575862
"3940" 787.8 67.6602752806201 119.561789705376
"3941" 788 73.3642604530014 123.897892070421
"3942" 788.2 77.9341243099105 125.003335143072
"3943" 788.4 80.6475098761419 123.852294171099
"3944" 788.6 84.6489180726852 122.179780211956
"3945" 788.8 88.8169714402358 119.69344756536
"3946" 789 92.8182463382159 116.532790952345
"3947" 789.2 96.971557936677 111.28933067409
"3948" 789.4 99.7105186620272 106.062800393095
"3949" 789.6 103.005322446043 100.207383483297
"3950" 789.8 105.300004609909 93.4887068033236
"3951" 790 106.885849957392 86.3590283683926
"3952" 790.2 108.843036501943 79.3655298665995
"3953" 790.4 110.64111708388 72.0048698593325
"3954" 790.6 111.71447698837 64.5240137664388
"3955" 790.8 113.123071452161 57.8908329909615
"3956" 791 112.448719809847 50.9131089975524
"3957" 791.2 109.969570518506 44.4160083165524
"3958" 791.4 107.704839326927 37.2827090661949
"3959" 791.6 105.577773921205 29.9633730869732
"3960" 791.8 101.465123229743 22.4254146956137
"3961" 792 96.6884136006083 17.2072277239956
"3962" 792.2 90.9049707253908 13.1206839070894
"3963" 792.4 84.5906833479151 11.0867256023317
"3964" 792.6 77.742623150499 9.24587404603846
"3965" 792.8 70.3007138139541 8.24269298948752
"3966" 793 62.5738618158831 7.70203108579957
"3967" 793.2 54.9893400736828 7.52060908390598
"3968" 793.4 47.7339899270681 9.23191899274002
"3969" 793.6 41.061745537948 12.1181217226615
"3970" 793.8 34.5481478963606 15.7679635758115
"3971" 794 28.951721721802 20.0516689100347
"3972" 794.2 24.0602132718488 25.9261467685792
"3973" 794.4 19.6490653259605 31.8802747659181
"3974" 794.6 16.9237287356537 38.3836066815865
"3975" 794.8 14.8899086293315 45.4657957303648
"3976" 795 12.6851800769272 52.7441100985615
"3977" 795.2 11.9055091870812 60.1378018877374
"3978" 795.4 11.6055406824722 67.6749985171825
"3979" 795.6 13.0181235137831 74.289745241139
"3980" 795.8 16.7664689263974 80.1747484845668
"3981" 796 20.4643953053315 85.9319250193003
"3982" 796.2 25.0521832129974 91.4591865094615
"3983" 796.4 30.1727277850744 96.9383954704912
"3984" 796.6 35.8913619730776 101.440652198983
"3985" 796.8 41.9847503343435 105.282804979674
"3986" 797 48.4757821655251 108.640956242074
"3987" 797.2 55.289355849648 111.420254410524
"3988" 797.4 62.2812191094605 113.490409039274
"3989" 797.6 69.8746181153315 115.47503494701
"3990" 797.8 77.5434879329939 116.504872664062
"3991" 798 85.0085879928079 117.137820346504
"3992" 798.2 92.6860368964489 117.327601737985
"3993" 798.4 98.2485187796095 114.955272138685
"3994" 798.6 100.527798865682 110.861983156188
"3995" 798.8 103.674747831248 106.372431376738
"3996" 799 107.094300310032 100.946549430198
"3997" 799.2 110.558884364764 94.7945964847343
"3998" 799.4 113.355725648142 88.2540659863479
"3999" 799.6 115.276850395161 81.0001283543615
"4000" 799.8 117.026465131856 73.9207944966264
"4001" 800 117.218592794515 66.4451388972857
"4002" 800.2 118.591980728994 59.0840913513282
"4003" 800.4 118.941406332348 51.5790979275402
"4004" 800.6 117.333498130927 44.4719845256282
"4005" 800.8 115.196137066629 37.4297610181582
"4006" 801 112.371360370094 30.9809460527282
"4007" 801.2 107.472569048761 25.9488778782282
"4008" 801.4 101.871304105154 21.311345467007
"4009" 801.6 96.213067081633 16.6085451953581
"4010" 801.8 90.8792571600969 12.3995469393252
"4011" 802 83.9550860761642 10.0307452947208
"4012" 802.2 76.5794154537463 8.1889227393901
"4013" 802.4 69.9892138678206 7.08860143078154
"4014" 802.6 63.1891847422939 6.96502912371153
"4015" 802.8 56.0638833807568 7.52060908390598
"4016" 803 48.804850646942 9.21447919609117
"4017" 803.2 42.0505293823142 12.2588767015469
"4018" 803.4 35.6473753228421 15.5255794791984
"4019" 803.6 29.7307714504352 19.93302599674
"4020" 803.8 25.0766717960869 25.7322145264945
"4021" 804 20.8373331526254 32.0781221729011
"4022" 804.2 17.9857314970275 39.1671790878533
"4023" 804.4 15.4682003189605 46.2797679083901
"4024" 804.6 13.437978292609 53.2674350980853
"4025" 804.8 12.7745995436997 60.3196297928528
"4026" 805 12.7126302007105 68.0678868651661
"4027" 805.2 13.1129939335055 75.0468145314166
"4028" 805.4 14.1337484011419 82.1314162363517
"4029" 805.6 16.1302054174715 89.048497569
"4030" 805.8 19.0914774354166 94.7266359792857
"4031" 806 24.2100089699605 99.5009410288365
"4032" 806.2 29.7705594292705 103.941263464842
"4033" 806.4 35.7660168906627 107.893029408462
"4034" 806.6 42.3486554123222 110.336557261579
"4035" 806.8 49.406743829341 111.191429626309
"4036" 807 56.3815540440272 110.712686174595
"4037" 807.2 63.2609773737272 109.226421312928
"4038" 807.4 70.6746223432105 106.882975941247
"4039" 807.6 77.9565835020969 103.94960198978
"4040" 807.8 83.6727239781409 100.509423176688
"4041" 808 90.2950770985768 96.5075492821127
"4042" 808.2 96.1787627009946 92.2322372589388
"4043" 808.4 101.983066247775 87.7704822893829
"4044" 808.6 106.911276889326 82.6518147336975
"4045" 808.8 111.605123694208 77.1882439664506
"4046" 809 115.519942356742 70.9965042175865
"4047" 809.2 118.760635008343 64.3404996870147
"4048" 809.4 119.917741614529 57.0979143480133
"4049" 809.6 120.842063674863 50.2228883121626
"4050" 809.8 117.713397061716 46.1421125479934
"4051" 810 112.409848131063 42.0664551959502
"4052" 810.2 107.133345306449 38.5462489078211
"4053" 810.4 101.780603521324 35.1133414323934
"4054" 810.6 95.6421689975677 32.0116252363901
"4055" 810.8 89.004146367802 29.955785801803
"4056" 811 82.4253868704606 29.5099684867815
"4057" 811.2 75.3151770530687 29.0240115232859
"4058" 811.4 67.9490584331447 28.3940629487642
"4059" 811.6 60.4758455837105 28.2929298886282
"4060" 811.8 52.5643564023593 28.7861118092717
"4061" 812 45.5799303352855 29.473979644774
"4062" 812.2 39.5813501686329 32.2428800998064
"4063" 812.4 32.8578421337902 36.2779286893846
"4064" 812.6 26.4367740280366 40.4710702955268
"4065" 812.8 20.0025793270412 44.8740294444293
"4066" 813 14.0242933320069 49.8525259931729
"4067" 813.2 8.16292544113797 54.469684150397
"4068" 813.4 4.13763384039388 58.7698524948615
"4069" 813.6 5.5883401169433 61.1130259250478
"4070" 813.8 8.01623299990735 65.0032202195573
"4071" 814 10.6882983297323 70.1525180997115
"4072" 814.2 14.1501856906541 75.5308106463648
"4073" 814.4 18.2615739575573 81.1032765055906
"4074" 814.6 22.7237014579026 85.746565477251
"4075" 814.8 27.6573222075505 90.0298243596415
"4076" 815 33.5219355764605 94.1663117932115
"4077" 815.2 39.4408685172418 97.852779459024
"4078" 815.4 46.1658849006606 99.8671991554615
"4079" 815.6 53.0919419922052 102.424568572451
"4080" 815.8 61.0987522387939 103.994768999862
"4081" 816 68.8859555707353 104.663378197286
"4082" 816.2 76.3239729931651 104.04514758803
"4083" 816.4 83.7264800323257 103.418489481428
"4084" 816.6 90.9094906880401 102.073433878689
"4085" 816.8 98.6264167120223 101.125395123428
"4086" 817 106.051424443978 98.7997241957029
"4087" 817.2 112.710493337504 96.0661460076898
"4088" 817.4 115.133714397822 91.2315033817169
"4089" 817.6 116.328401290861 85.1446840828949
"4090" 817.8 117.998543939243 78.327897984755
"4091" 818 118.951918446768 70.8885341917253
"4092" 818.2 119.098403948419 63.5322916477708
"4093" 818.4 119.518858487243 55.6129705399289
"4094" 818.6 118.519751225564 48.9402970629443
"4095" 818.8 115.238842531461 43.5133995644721
"4096" 819 111.547227684854 37.1892867034615
"4097" 819.2 107.551445583106 31.5058646656228
"4098" 819.4 103.325187159782 25.8102609309258
"4099" 819.6 98.8169666393409 20.6682065191028
"4100" 819.8 92.7137223892536 16.239541505565
"4101" 820 86.0107953461605 13.2551143418365
"4102" 820.2 79.8725253586106 11.444525254999
"4103" 820.4 73.6582396436606 11.5117256591015
"4104" 820.6 66.6536684700703 12.3148058322298
"4105" 820.8 59.7765983476913 14.2044456065
"4106" 821 53.1074335336774 17.1500364102567
"4107" 821.2 47.0215960809907 22.0217107692206
"4108" 821.4 41.2004289929962 26.824864188533
"4109" 821.6 35.3969901856605 31.8132543752615
"4110" 821.8 30.4896598570979 37.1598880578462
"4111" 822 26.6036957051095 43.6579269934935
"4112" 822.2 22.3715851279497 49.9300845222768
"4113" 822.4 18.5988480395132 56.7972549506405
"4114" 822.6 15.5830157405543 63.6992091512428
"4115" 822.8 13.0588512579778 70.9443385173926
"4116" 823 12.1784085609272 77.7855497821282
"4117" 823.2 11.8132580771117 84.4688039026127
"4118" 823.4 10.8880392157864 90.7549403021357
"4119" 823.6 9.62499137855527 93.0563066149458
"4120" 823.8 11.2105109066095 92.5935363780466
"4121" 824 14.399229152398 92.8445976840866
"4122" 824.2 19.0135574974283 94.9522513917196
"4123" 824.4 24.5880441734283 97.1343895711067
"4124" 824.6 30.3284012816674 98.0573239150478
"4125" 824.8 35.9622131890174 97.8346837017797
"4126" 825 42.036523303167 96.0370669125702
"4127" 825.2 47.1066816989122 93.4194123316229
"4128" 825.4 51.8408905421968 89.6196712552418
"4129" 825.6 55.8329884403571 84.7248691707374
"4130" 825.8 59.8605764426095 78.8837594717062
"4131" 826 62.4712584279605 72.5071862876949
"4132" 826.2 64.7949912330337 65.3216394369737
"4133" 826.4 65.6385804029605 58.4481823140865
"4134" 826.6 66.4606606009661 51.4545665860009
"4135" 826.8 66.2132776191473 43.8843854916784
"4136" 827 64.3396057670958 36.2405751161321
"4137" 827.2 60.6477859194962 30.3737006949615
"4138" 827.4 55.9270839473067 24.8467553192692
"4139" 827.6 51.0247973664099 19.1106081890185
"4140" 827.8 45.5593041165703 14.8455989956323
"4141" 828 39.8382423992368 13.5694090729221
"4142" 828.2 33.7341872828372 15.5537925335005
"4143" 828.4 27.0942766013719 18.2204618559552
"4144" 828.6 21.8535214205605 21.9487021648282
"4145" 828.8 18.9641319488668 27.6068594123053
"4146" 829 16.1895323558476 34.2962070833325
"4147" 829.2 14.5180037264605 40.945217117427
"4148" 829.4 13.9115861258538 47.4008567096863
"4149" 829.6 13.1685110377864 53.1980053675514
"4150" 829.8 12.0119907352518 59.0912776869231
"4151" 830 11.2704429280939 66.2606273976615
"4152" 830.2 11.8407465141858 73.7318032033846
"4153" 830.4 12.2876521642847 81.161260931044
"4154" 830.6 13.102538457633 88.726802044565
"4155" 830.8 15.9102917862079 94.5126226809036
"4156" 831 20.448814124648 99.7079564917115
"4157" 831.2 25.828343798029 104.586145965872
"4158" 831.4 31.4142267712787 109.522130113977
"4159" 831.6 37.245154877685 113.387876262921
"4160" 831.8 44.0864869382347 116.144881506784
"4161" 832 51.4766920222418 117.84967695943
"4162" 832.2 58.6360446451888 118.01255451007
"4163" 832.4 65.3845278403342 117.528048684619
"4164" 832.6 72.2939157029293 117.184838838274
"4165" 832.8 79.1231094373953 117.842234095799
"4166" 833 85.6097910313931 118.864670016495
"4167" 833.2 91.9653606591605 117.141843319062
"4168" 833.4 96.9310547113342 113.07461806303
"4169" 833.6 101.669226512609 107.714135522376
"4170" 833.8 105.990262364461 102.053446822945
"4171" 834 109.717485127299 96.2220832136229
"4172" 834.2 111.984686111303 89.5568629128436
"4173" 834.4 115.163710707868 82.7356511901709
"4174" 834.6 116.34984162423 75.3613281317802
"4175" 834.8 116.445179074982 68.0837481897768
"4176" 835 116.619358040564 60.3838043475995
"4177" 835.2 117.311596958821 53.2631671160313
"4178" 835.4 116.556448473061 46.1918052941282
"4179" 835.6 114.06936980223 39.8183655827802
"4180" 835.8 110.389563369736 34.079112746634
"4181" 836 105.37021250959 29.7479706985792
"4182" 836.2 99.5275020199662 25.7624625711806
"4183" 836.4 93.4291616420336 21.9664037463267
"4184" 836.6 86.9529902831447 19.820102684751
"4185" 836.8 80.5698974906757 17.6979846604615
"4186" 837 73.7502586820921 16.284915549501
"4187" 837.2 66.7493736026436 16.0669809269545
"4188" 837.4 60.4334775105385 17.9560818609291
"4189" 837.6 53.6754879951642 21.0055137653134
"4190" 837.8 47.0452273274976 24.6716337574245
"4191" 838 40.4384828660536 28.5324111038801
"4192" 838.2 35.2120724941839 33.5707512803764
"4193" 838.4 29.6968888679286 38.9904228747275
"4194" 838.6 24.6779552488476 44.3808908728164
"4195" 838.8 19.0789473704605 49.0530327766931
"4196" 839 13.5540929563368 53.1582066913894
"4197" 839.2 7.90063461490264 57.4690913678089
"4198" 839.4 4.2468310361034 59.2375709472472
"4199" 839.6 4.58638369006924 58.1386976588854
"4200" 839.8 5.37211147191317 57.1995522064299
"4201" 840 6.02679637458142 56.9073782983517
"4202" 840.2 7.55128761090011 57.3483579825824
"4203" 840.4 9.52897151236581 59.299543881651
"4204" 840.6 12.3785920171616 62.1335828898842
"4205" 840.8 16.1872150600894 64.7418792214925
"4206" 841 20.8373331526254 67.1171079399231
"4207" 841.2 25.6154645891968 70.0275738558462
"4208" 841.4 30.8415893551168 71.9559412666803
"4209" 841.6 36.8572323797976 72.5991295425402
"4210" 841.8 42.7029462079939 72.3203415622282
"4211" 842 48.5177654362787 70.7692215065979
"4212" 842.2 54.3873889326765 68.2937219155752
"4213" 842.4 60.2541330454605 65.5200976426228
"4214" 842.6 65.8578565396913 61.7413555988242
"4215" 842.8 70.9183684256344 57.5529616000485
"4216" 843 75.5628559246272 54.0987343581949
"4217" 843.2 80.9821897270692 50.0630175285376
"4218" 843.4 85.5027977700412 45.3466205755583
"4219" 843.6 89.2493274565985 39.5263100721512
"4220" 843.8 91.9140167029342 33.3191871027668
"4221" 844 93.266880875674 26.7157714615851
"4222" 844.2 93.7511409838559 20.1599503083918
"4223" 844.4 94.110941827637 13.5928961332968
"4224" 844.6 91.1101141144386 11.1168878491319
"4225" 844.8 86.464108647363 9.3598834278152
"4226" 845 80.1926305483437 8.3022538819031
"4227" 845.2 74.0003104169605 7.41928977504048
"4228" 845.4 67.1377794711272 7.97887408291987
"4229" 845.6 60.1274401664605 9.63295621330769
"4230" 845.8 53.8289941818891 11.7696077785687
"4231" 846 47.599098094348 14.9367168710365
"4232" 846.2 41.2818744152105 17.9527729224615
"4233" 846.4 35.2370404259231 21.3860447529115
"4234" 846.6 29.7429928062881 26.0796399000477
"4235" 846.8 24.9221343282957 31.2843587412857
"4236" 847 20.5992619184605 36.7489461202224
"4237" 847.2 16.3688214370692 42.6395399601572
"4238" 847.4 12.5084390180669 48.7076135052594
"4239" 847.6 9.83175943290011 55.1182607223297
"4240" 847.8 7.5763477408122 61.6909579206264
"4241" 848 6.74750714779386 68.5537217556615
"4242" 848.2 9.17689866967105 75.1500557597563
"4243" 848.4 11.820271661667 81.0488704566572
"4244" 848.6 15.4309761225533 86.1598533281729
"4245" 848.8 19.9494500552025 91.3194639141712
"4246" 849 25.2542035049444 95.0796455227196
"4247" 849.2 31.8274183198355 98.6052010452428
"4248" 849.4 38.5802161603648 102.253806226642
"4249" 849.6 45.6244395440921 104.409135173325
"4250" 849.8 53.3727817806453 104.47415865369
"4251" 850 60.4081800687901 103.623878359382
"4252" 850.2 66.457715396495 100.881959302393
"4253" 850.4 72.0764292263032 96.5606773283829
"4254" 850.6 77.6895519695801 91.3262535032007
"4255" 850.8 82.8708553804928 85.9072680907196
"4256" 851 87.2903934240606 80.1720665028616
"4257" 851.2 89.1967486268958 73.451651403991
"4258" 851.4 90.6442191023326 66.5373393008104
"4259" 851.6 92.1335970170884 59.2669858711825
"4260" 851.8 93.0446761645137 52.1187946512913
"4261" 852 93.7110177099212 45.2752355351357
"4262" 852.2 92.8684998966034 38.3232344629121
"4263" 852.4 91.8374892417512 31.6387540423336
"4264" 852.6 89.7276302809551 25.0182474186923
"4265" 852.8 87.3166369489962 18.2212105556401
"4266" 853 84.6352955699795 11.1379932059299
"4267" 853.2 80.7112169533883 6.56864919201576
"4268" 853.4 74.9407614033836 4.59108849026923
"4269" 853.6 69.1554808774235 2.83061774264672
"4270" 853.8 63.7307830886683 2.43550597896803
"4271" 854 57.5748132710531 2.98632168053561
"4272" 854.2 50.5148184357517 3.69269317014508
"4273" 854.4 43.7134727428748 5.23883864866153
"4274" 854.6 38.467429370837 8.51211843812036
"4275" 854.8 34.3363897986034 12.8785157825005
"4276" 855 29.2410498755132 17.9544491610273
"4277" 855.2 24.9442517914378 23.1180258702797
"4278" 855.4 21.1168158071414 29.4277315094509
"4279" 855.6 19.1706904897364 36.0822756340822
"4280" 855.8 16.8273945751888 42.9012518162333
"4281" 856 15.1269052163483 50.1834880654615
"4282" 856.2 13.0728695681968 57.4155548868462
"4283" 856.4 13.2662229980801 64.8310436928311
"4284" 856.6 14.7345601591698 72.0567640927406
"4285" 856.8 16.5019306778342 79.3133460637912
"4286" 857 18.5926101897831 86.5688956743003
"4287" 857.2 21.3189852949073 93.3457038536317
"4288" 857.4 25.6992966904503 99.4577180201044
"4289" 857.6 30.6990598662418 105.04656679393
"4290" 857.8 35.7054485624911 109.831240115819
"4291" 858 40.9667748579038 114.275869374029
"4292" 858.2 46.7086638664816 117.41138248044
"4293" 858.4 53.3020280114921 119.350455253346
"4294" 858.6 60.2885604582323 120.33472796319
"4295" 858.8 67.2499554577418 121.16192436543
"4296" 859 73.5399058824502 123.767388804307
"4297" 859.2 79.4507998071307 124.086991869302
"4298" 859.4 84.8029898996939 121.617623788195
"4299" 859.6 89.8575912353763 117.757358120419
"4300" 859.8 95.8997875821702 114.110684898881
"4301" 860 101.007898196629 109.84417109904
"4302" 860.2 104.923012568537 104.598783347059
"4303" 860.4 108.490425029833 98.1433126168233
"4304" 860.6 111.997732396164 92.0849576804176
"4305" 860.8 114.896771758161 85.4122117579949
"4306" 861 116.665205056831 78.3275712533492
"4307" 861.2 117.062315039925 71.126173243783
"4308" 861.4 117.831823454994 63.5386394652949
"4309" 861.6 117.438446558354 56.1642359388977
"4310" 861.8 117.031822188613 48.6506043370159
"4311" 862 115.684451967943 41.7447251119788
"4312" 862.2 112.643078203767 35.5910694236434
"4313" 862.4 108.971864096381 29.241630121757
"4314" 862.6 104.757118342194 23.5029105630282
"4315" 862.8 99.0811813835401 19.5003220819956
"4316" 863 93.5532447426272 15.6851573906615
"4317" 863.2 87.5587946343865 12.4748252894615
"4318" 863.4 80.3918859771441 9.7930982027147
"4319" 863.6 73.7717821225618 8.73846830810711
"4320" 863.8 65.4164217630239 8.8216640117714
"4321" 864 58.4550941636605 9.82502736466154
"4322" 864.2 51.5827093272383 11.8897559470912
"4323" 864.4 45.2904680074727 14.6917938862542
"4324" 864.6 39.0330758129605 18.261936728181
"4325" 864.8 32.7215346820723 22.090834048238
"4326" 865 27.2921409056329 26.6199667315305
"4327" 865.2 22.621979262495 32.032020848496
"4328" 865.4 18.2237704372105 37.6869200276803
"4329" 865.6 13.8819537625013 43.3003051711248
"4330" 865.8 11.0359929874928 49.283510172268
"4331" 866 9.81958483077969 55.8145797070041
"4332" 866.2 8.99390626369918 62.7564201988138
"4333" 866.4 8.35092132610571 69.8514980966228
"4334" 866.6 9.27377264515716 76.8589602600234
"4335" 866.8 10.1677558486236 84.3181915793854
"4336" 867 11.1733117208605 90.5546881793615
"4337" 867.2 13.670745098148 96.1369397571178
"4338" 867.4 17.4546113007553 101.259147660493
"4339" 867.6 19.443022696429 106.762574119693
"4340" 867.8 18.4668207235026 108.934979300956
"4341" 868 15.9644140950439 110.647927491337
"4342" 868.2 16.4571804458483 110.646302566196
"4343" 868.4 16.6239496437156 110.615104003502
"4344" 868.6 17.2705732238921 110.560260214346
"4345" 868.8 17.4694306933687 110.591705081482
"4346" 869 17.3297682668476 110.3915981713
"4347" 869.2 17.7626750381132 110.07348053484
"4348" 869.4 18.0947437420184 109.956814330662
"4349" 869.6 18.2512205609939 109.515181343195
"4350" 869.8 18.8161270363648 109.141220840919
"4351" 870 19.5676199037463 108.069421282154
"4352" 870.2 20.7145666735055 106.901072860338
"4353" 870.4 22.272434179167 105.616551676244
"4354" 870.6 24.2978766118476 103.421906359171
"4355" 870.8 26.380928714237 100.244885285014
"4356" 871 28.0086109799778 95.1404376052546
"4357" 871.2 28.7793988058939 91.5823341694282
"4358" 871.4 28.829930333495 86.8861764966684
"4359" 871.6 28.5809132954605 81.4107955024953
"4360" 871.8 28.258672711917 76.2134323539181
"4361" 872 27.3366558627553 70.4753616474826
"4362" 872.2 26.1971592351453 64.3325449193528
"4363" 872.4 25.1271552461997 58.944604009342
"4364" 872.6 23.507689749417 53.5068132219833
"4365" 872.8 21.1353728380184 47.9064855976931
"4366" 873 18.3689103562847 43.0354173744066
"4367" 873.2 15.265900399267 38.0769361323648
"4368" 873.4 12.770468254167 36.8403375620268
"4369" 873.6 12.1820148001796 38.129713041293
"4370" 873.8 10.5635685457584 40.3565216411956
"4371" 874 7.70221153935941 43.110966702866
"4372" 874.2 4.49116730274624 46.3525645546758
"4373" 874.4 3.16375583633395 49.8303321833223
"4374" 874.6 3.42533832068275 53.8967910690541
"4375" 874.8 3.62852181337619 58.5040131757146
"4376" 875 4.84128900283984 62.7252206173581
"4377" 875.2 5.43742933378661 67.7472615176789
"4378" 875.4 6.70213132942862 73.0087216218658
"4379" 875.6 7.80461474871316 78.5414216260615
"4380" 875.8 9.78073494158425 84.9620858284615
"4381" 876 13.0364727128483 90.2424425644003
"4382" 876.2 17.0083106293043 95.161578441649
"4383" 876.4 21.9733923753067 99.6110109579561
"4384" 876.6 26.9853748505543 104.114997210993
"4385" 876.8 32.4585240708116 108.458171457685
"4386" 877 37.810297571703 111.687830340977
"4387" 877.2 43.7156446208005 114.500962983432
"4388" 877.4 50.2176815371793 116.19355325643
"4389" 877.6 57.0511786982418 117.622756163587
"4390" 877.8 63.9322699262159 118.268874801398
"4391" 878 71.0016900124184 118.316551305967
"4392" 878.2 77.7391738629549 118.074540125349
"4393" 878.4 84.5749427174939 116.865822701895
"4394" 878.6 91.130997556032 115.083098164681
"4395" 878.8 97.622838288483 112.951578385473
"4396" 879 102.075710960256 108.782188445237
"4397" 879.2 105.939046094226 103.729680786845
"4398" 879.4 110.571001770804 98.3543938498365
"4399" 879.6 113.160287485367 92.3947371589928
"4400" 879.8 113.448794757203 86.0963045431712
"4401" 880 113.859456017404 78.6711059886301
"4402" 880.2 113.214603498449 71.9678844664615
"4403" 880.4 112.078886421519 64.8841782520197
"4404" 880.6 109.353888690439 59.0282805891758
"4405" 880.8 105.146541702184 53.9443254433871
"4406" 881 100.595373286164 49.7509079942637
"4407" 881.2 94.828182852564 47.2138869428408
"4408" 881.4 88.5024219664939 45.3807293267615
"4409" 881.6 81.7565663231815 43.2375452717522
"4410" 881.8 75.0636256514248 40.9519633583544
"4411" 882 67.9213983893864 40.2844922566467
"4412" 882.2 60.8733444915731 40.194195768424
"4413" 882.4 53.7242330113546 40.9616517355439
"4414" 882.6 46.4745030598426 42.0288322867312
"4415" 882.8 38.9758350543762 42.7516521341121
"4416" 883 31.5826707126765 43.7341601835865
"4417" 883.2 24.0502031794037 44.5680126774047
"4418" 883.4 16.9389393925692 45.8050071717441
"4419" 883.6 10.704956755267 48.0917586242035
"4420" 883.8 7.26011911566267 50.1712907550466
"4421" 884 7.05032232449464 48.302976972632
"4422" 884.2 7.87221697068112 46.1087493165645
"4423" 884.4 7.99518358853406 45.5298553977557
"4424" 884.6 3.9679421660969 44.9950725483706
"4425" 884.8 5.63186141584029 45.0699844021577
"4426" 885 6.21727398753459 44.7951881542763
"4427" 885.2 6.39632337793421 43.5405546292378
"4428" 885.4 7.04621393568006 42.6377161841567
"4429" 885.6 7.56210674329187 41.2275271692567
"4430" 885.8 8.51016981660826 39.5822696414502
"4431" 886 11.883134256447 37.6334446196507
"4432" 886.2 11.4571576816839 37.441364452036
"4433" 886.4 11.7541710291453 37.2474448937007
"4434" 886.6 12.0410867662358 37.3009354924278
"4435" 886.8 12.4151773543627 37.2391365808094
"4436" 887 13.3337587101237 36.6461854081457
"4437" 887.2 13.9229311129757 36.9538005825221
"4438" 887.4 14.921837278273 36.7633125779303
"4439" 887.6 16.521334875648 35.7879512624615
"4440" 887.8 18.8428985327447 33.9105640687773
"4441" 888 21.7238244836049 31.6811322146574
"4442" 888.2 24.384044977429 28.3709308565563
"4443" 888.4 27.8499928396913 24.7494598016374
"4444" 888.6 32.2175747994833 21.6283831339274
"4445" 888.8 36.1229556465328 17.3342206960398
"4446" 889 40.2185591807462 14.0081046518544
"4447" 889.2 45.4944126419605 12.2007797751011
"4448" 889.4 51.1531128198841 10.090306908038
"4449" 889.6 56.8166346899425 7.81649772819648
"4450" 889.8 62.5111432232013 6.76568090020227
"4451" 890 68.681677542058 6.66929274817583
"4452" 890.2 74.5659036267819 8.02968007564011
"4453" 890.4 79.8423426433194 9.18206169173213
"4454" 890.6 86.1053730535071 9.39218358468247
"4455" 890.8 91.3284410038242 11.6264961898479
"4456" 891 95.2929766680257 13.751536037092
"4457" 891.2 100.354472682493 16.2103499694293
"4458" 891.4 101.779101234221 17.1745609483094
"4459" 891.6 102.324709966427 17.5605707663492
"4460" 891.8 102.352950677041 18.3965976369132
"4461" 892 101.573897652966 18.8400355760145
"4462" 892.2 100.549429714658 19.361108040989
"4463" 892.4 99.7349754925155 19.1427181021319
"4464" 892.6 100.21709821912 19.7131281871888
"4465" 892.8 99.6556184144605 19.687070296757
"4466" 893 99.1218001040673 19.4285408894391
"4467" 893.2 97.9986463789999 19.037770128057
"4468" 893.4 95.8217817281997 17.4196561786028
"4469" 893.6 92.533463046131 15.0704807085865
"4470" 893.8 88.0655096163039 13.2177019087868
"4471" 894 83.0341307037044 12.202947570864
"4472" 894.2 78.0816310190319 12.0334956213544
"4473" 894.4 73.0551148591579 12.1010240892905
"4474" 894.6 67.3020752594194 12.62490604653
"4475" 894.8 61.6477547144605 13.78406858757
"4476" 895 56.4421207241567 14.8727376033476
"4477" 895.2 51.2336000606605 15.9144668264615
"4478" 895.4 45.1213724982383 17.1695349318689
"4479" 895.6 39.7570351215319 19.1266188438187
"4480" 895.8 34.5048975687019 21.713096237496
"4481" 896 29.3410705694605 24.9766268642256
"4482" 896.2 24.7033025201095 28.7365505859403
"4483" 896.4 20.7990970781203 33.0956010712244
"4484" 896.6 17.8295399360669 38.1569399963764
"4485" 896.8 14.8437854153177 43.8669790646703
"4486" 897 13.6898323805763 50.1794650929036
"4487" 897.2 13.8296390838939 56.1327939831615
"4488" 897.4 14.5948735631572 62.4390897466076
"4489" 897.6 17.4026005399026 67.5466376253352
"4490" 897.8 22.5698870255149 71.4943106316572
"4491" 898 28.8874283252992 73.7390738361712
"4492" 898.2 35.3454589247639 74.7247507170908
"4493" 898.4 42.2145575803194 74.3419115665086
"4494" 898.6 49.0515015329429 73.4831252481204
"4495" 898.8 55.8964548996364 72.0182821446594
"4496" 899 62.4719701857077 69.5244936617761
"4497" 899.2 68.4724634271858 65.3867876551319
"4498" 899.4 73.3161688703606 60.4684409081949
"4499" 899.6 77.6751156657077 54.5206140983829
"4500" 899.8 82.2281490929264 49.2714619003479
"4501" 900 85.840201911414 43.6152836834383
"4502" 900.2 88.6717728598088 36.9402240203829
"4503" 900.4 92.1693504295055 30.5247128390121
"4504" 900.6 95.8759475242939 24.7131548075282
"4505" 900.8 99.3353274282246 20.0726685180907
"4506" 901 97.9054888766466 18.800092026322
"4507" 901.2 94.8896885392695 18.5697040512368
"4508" 901.4 90.6157935594492 16.0737094902115
"4509" 901.6 85.1384685231923 13.8155708388884
"4510" 901.8 79.3770325989118 11.3779928932908
"4511" 902 73.2352803399221 9.41736614546154
"4512" 902.2 66.8928399050605 8.24170030794725
"4513" 902.4 59.6645238778067 7.8347390565
"4514" 902.6 53.3786079581913 8.30021761207692
"4515" 902.8 47.2047665084605 10.1941596271689
"4516" 903 40.4691957261821 12.8747461057653
"4517" 903.2 33.3952426974605 14.8369248017532
"4518" 903.4 27.2289880170175 18.0414650389805
"4519" 903.6 22.937187487914 23.0574261250894
"4520" 903.8 19.2670275207286 29.3880378566574
"4521" 904 16.6610002967797 36.0183449036317
"4522" 904.2 14.8140649805447 42.0852443064194
"4523" 904.4 13.8560690215729 48.8866444397761
"4524" 904.6 14.0676931674062 56.3856436388202
"4525" 904.8 15.3501759001026 63.5598718204615
"4526" 905 17.6403701637509 70.3734030849132
"4527" 905.2 21.2057703817584 76.8346113220041
"4528" 905.4 25.78833552045 83.3327819425142
"4529" 905.6 28.9444667743301 86.8273020725594
"4530" 905.8 33.9469697511702 91.3728872594293
"4531" 906 39.3680935806255 95.8207938192657
"4532" 906.2 45.597350606148 99.3616036980553
"4533" 906.4 52.5258674264606 102.427410239752
"4534" 906.6 59.7051305697939 103.820663687495
"4535" 906.8 67.4257586748116 104.111863179845
"4536" 907 73.6672307512025 103.606833323526
"4537" 907.2 79.2047962986083 103.033232842927
"4538" 907.4 86.5122539349767 101.950709620526
"4539" 907.6 92.3432359417431 99.7799618701028
"4540" 907.8 98.2783442137186 96.4275576184615
"4541" 908 103.648487536493 92.2235512954615
"4542" 908.2 109.109574406366 87.2994328845984
"4543" 908.4 113.079494670702 81.5224442914615
"4544" 908.6 116.151031260261 75.6240960261615
"4545" 908.8 118.250552600732 68.8938086966789
"4546" 909 120.460792500678 62.276237478755
"4547" 909.2 120.567945104976 55.8840401799984
"4548" 909.4 118.159896325932 50.5141402481694
"4549" 909.6 114.628154384371 45.0905856149222
"4550" 909.8 110.760524678113 39.4449936534507
"4551" 910 106.39769514579 33.9885091620865
"4552" 910.2 101.398001379584 28.8585693728997
"4553" 910.4 96.1874008518355 24.4035484649161
"4554" 910.6 89.9747919544017 20.6250521644968
"4555" 910.8 84.253163405302 16.3743285676323
"4556" 911 78.4546466383874 12.7249527905713
"4557" 911.2 70.898046947393 10.1834524737724
"4558" 911.4 63.7433234157578 9.05239917556965
"4559" 911.6 56.8967717519605 8.86647260600208
"4560" 911.8 49.5592796233826 10.9527135943966
"4561" 912 42.829111199998 13.4462055383365
"4562" 912.2 36.0146591048372 16.6060349661758
"4563" 912.4 30.3605756192958 21.2770103643204
"4564" 912.6 25.1351454325485 26.7653669295495
"4565" 912.8 20.8742124218222 31.9444432250573
"4566" 913 17.4346941364823 38.103201121505
"4567" 913.2 15.3762458100089 44.7014309443648
"4568" 913.4 13.1313432046583 51.7290168635275
"4569" 913.6 11.7830048746461 58.8948826110595
"4570" 913.8 10.9199259628605 66.3667891734949
"4571" 914 10.3534861877186 73.1267601097519
"4572" 914.2 9.45028856646054 80.3142547910099
"4573" 914.4 10.7612264617974 84.6161101884826
"4574" 914.6 14.7560327718545 88.5136797836131
"4575" 914.8 19.1203420735001 93.0673797473328
"4576" 915 24.4760640158605 97.3327264439879
"4577" 915.2 30.1865516191136 101.236036093655
"4578" 915.4 36.3465199735342 104.465456789135
"4579" 915.6 42.6999708449265 105.86051395478
"4580" 915.8 49.452891212418 106.063432846227
"4581" 916 57.0537607541997 104.727562196875
"4582" 916.2 63.0399528679661 100.975098676742
"4583" 916.4 68.3413618216272 95.8372981448282
"4584" 916.6 73.4301924614606 90.6003034972358
"4585" 916.8 77.8154008216864 84.4894946973325
"4586" 917 82.2528689075669 78.1966443183339
"4587" 917.2 86.2247497249662 72.2470064388773
"4588" 917.4 89.7401603459111 65.6597750787033
"4589" 917.6 91.7584289567939 58.8038242631282
"4590" 917.8 93.4903428395448 51.4507244211984
"4591" 918 95.1205892229833 44.1337145035411
"4592" 918.2 96.5890748659378 36.9417367443593
"4593" 918.4 97.4089313601939 29.8343988737282
"4594" 918.6 97.2266101136329 22.6487841651857
"4595" 918.8 95.7251581565429 15.5038080982968
"4596" 919 91.7964368204939 13.0778241761949
"4597" 919.2 85.5791346084248 10.5002162589615
"4598" 919.4 78.261942134323 8.82657586294904
"4599" 919.6 71.3997723743289 8.7066409935668
"4600" 919.8 64.3633890338953 9.56137690224415
"4601" 920 57.4390790754849 11.3640106106201
"4602" 920.2 50.6073752587462 13.3665842064615
"4603" 920.4 44.3315530025677 17.2930533154972
"4604" 920.6 38.7874152305093 20.974499566303
"4605" 920.8 33.5390177623931 25.0968640215739
"4606" 921 28.1883045935045 29.0038638028352
"4607" 921.2 22.9042549428477 33.6181415473648
"4608" 921.4 17.9787197370395 38.9996243545142
"4609" 921.6 14.0939159841237 45.6536209652721
"4610" 921.8 10.862779387652 52.1391235019828
"4611" 922 9.24932744804673 59.2855790803581
"4612" 922.2 8.56631779707418 66.5652151835979
"4613" 922.4 8.49289351492646 73.7832508332115
"4614" 922.6 9.98536381074777 80.8922499200254
"4615" 922.8 12.2294451249499 88.0520711335679
"4616" 923 15.3549854058116 94.4881852624935
"4617" 923.2 20.486789668736 99.9724943045534
"4618" 923.4 25.9242020146121 105.098079382886
"4619" 923.6 30.5093122747658 109.880377852062
"4620" 923.8 36.2055211043697 112.791912809643
"4621" 924 42.7909500787831 115.454487506526
"4622" 924.2 49.9493343503763 116.66713255723
"4623" 924.4 56.8570932129331 116.086851922121
"4624" 924.6 64.2339419618736 114.934324583842
"4625" 924.8 71.5973688119272 112.946329938128
"4626" 925 78.6034850206272 110.547073804295
"4627" 925.2 85.9059604693617 107.750235986901
"4628" 925.4 92.6587162333242 104.922429899234
"4629" 925.6 99.1744550335775 100.830786678238
"4630" 925.8 105.096744165197 96.0373292803457
"4631" 926 110.799022848702 91.2659954097033
"4632" 926.2 114.798751478092 85.17530337403
"4633" 926.4 116.266307857856 78.0408046892967
"4634" 926.6 117.192893876978 70.3627184158616
"4635" 926.8 117.698911951164 62.7409095497473
"4636" 927 115.918132010354 55.3104242098552
"4637" 927.2 114.218181921989 47.6542135769559
"4638" 927.4 111.30998618595 40.695394743592
"4639" 927.6 107.620377407594 34.0893628491282
"4640" 927.8 103.642221006994 28.1910145838282
"4641" 928 99.0324662305419 22.4441567037639
"4642" 928.2 93.5700411470401 16.7642435866547
"4643" 928.4 87.6460605063264 12.2588767015469
"4644" 928.6 81.4936329122453 8.01764328839825
"4645" 928.8 74.8969061760375 6.50200045526923
"4646" 929 67.9190522249605 6.58284673071153
"4647" 929.2 60.5124548896553 6.95220698714985
"4648" 929.4 53.4630476272824 6.94452390399578
"4649" 929.6 46.1195419791316 8.07805153139574
"4650" 929.8 38.7280126964211 10.2353705655668
"4651" 930 32.472704409531 13.1548587493066
"4652" 930.2 26.1967836633696 17.2661681904486
"4653" 930.4 21.3970093873287 21.9817873072747
"4654" 930.6 17.2480309255573 27.4580188903003
"4655" 930.8 13.3818546825251 33.651017452139
"4656" 931 9.71951093433554 40.2984997131803
"4657" 931.2 6.59010084358175 47.0217973597343
"4658" 931.4 4.53882795722721 53.6401154865949
"4659" 931.6 3.3410400872396 60.0980103768918
"4660" 931.8 2.435974583237 66.1677046197557
"4661" 932 2.13652899723227 71.556622978342
"4662" 932.2 3.5856343288799 74.7664458603648
"4663" 932.4 5.64950219646054 79.8547393038252
"4664" 932.6 8.85725806901372 85.2060320367594
"4665" 932.8 13.1818509922647 90.3244594044719
"4666" 933 17.8659304438648 94.9476172881211
"4667" 933.2 23.1370786509293 98.457901581274
"4668" 933.4 29.9516224225137 101.046272495568
"4669" 933.6 36.8173901222674 102.403500490825
"4670" 933.8 43.6128145543946 102.18549235256
"4671" 934 50.7925417742078 102.441680550066
"4672" 934.2 58.4670966469342 100.724092310293
"4673" 934.4 65.2607375226488 97.7134889643204
"4674" 934.6 71.4471734858084 94.0638426008855
"4675" 934.8 79.1960662525456 89.6214584069509
"4676" 935 85.3562154713272 84.7625016898949
"4677" 935.2 90.4682003269778 79.1239203078064
"4678" 935.4 93.9665690287265 72.602144608036
"4679" 935.6 96.8902186762881 65.4795695875995
"4680" 935.8 99.389972055267 58.2052088303648
"4681" 936 101.860074509061 51.1814087582949
"4682" 936.2 103.937837724661 44.6673221931615
"4683" 936.4 103.984291780294 37.9536514894615
"4684" 936.6 103.407218137319 31.2767002705792
"4685" 936.8 102.956999133519 24.4528362576708
"4686" 937 101.015455315727 18.1183852927615
"4687" 937.2 97.8022012407751 13.2062679966638
"4688" 937.4 95.0097160163076 12.8734939817674
"4689" 937.6 88.5880904846748 12.1927382851044
"4690" 937.8 82.1078319919281 11.3696398413057
"4691" 938 75.7106642834605 10.9119168042664
"4692" 938.2 68.978521425598 10.813924306549
"4693" 938.4 61.8594440819036 11.6653081532337
"4694" 938.6 54.5383350813451 13.3077869152308
"4695" 938.8 47.6498585965263 16.2446858239221
"4696" 939 40.6355061158679 19.7457273587578
"4697" 939.2 34.3650985298054 23.8041171463236
"4698" 939.4 30.7870219058736 26.5712628283746
"4699" 939.6 26.453299186167 28.5777203916246
"4700" 939.8 21.2987683461307 32.1924552034935
"4701" 940 17.4517357058043 37.6709957613053
"4702" 940.2 13.8568252641793 43.4196559226803
"4703" 940.4 10.5651859016605 49.5108470537815
"4704" 940.6 8.7514342984283 56.1710122224615
"4705" 940.8 6.52067900360486 62.4487848634925
"4706" 941 6.19266422025841 68.6583475738871
"4707" 941.2 7.29233293514187 74.6305617979121
"4708" 941.4 8.16988181060946 81.5996939240892
"4709" 941.6 9.67613239424314 88.2355611076354
"4710" 941.8 12.496308848801 94.4881852624935
"4711" 942 16.3167917312724 99.9655827417784
"4712" 942.2 20.841130142006 104.908918400492
"4713" 942.4 22.6289602067698 110.071863051029
"4714" 942.6 23.3020433371272 112.540984975856
"4715" 942.8 24.0238879879245 111.856694226585
"4716" 943 25.3614236644017 111.756069086726
"4717" 943.2 27.622798398023 111.858171735837
"4718" 943.4 31.0254190555342 111.803358734735
"4719" 943.6 35.9026479181089 112.038238440231
"4720" 943.8 40.6589677601272 110.640496167028
"4721" 944 45.8479266430412 108.501233646784
"4722" 944.2 50.7766883228476 104.946526443074
"4723" 944.4 54.2538538070482 100.477902979328
"4724" 944.6 57.3925264958736 95.0940733994072
"4725" 944.8 58.8121118496515 89.2648583878548
"4726" 945 57.3664091482536 83.7232877270133
"4727" 945.2 54.3849477161344 77.4181377231572
"4728" 945.4 50.6133440721946 71.6954778671956
"4729" 945.6 45.3428082418088 67.1068679622368
"4730" 945.8 39.4047082580272 63.8868500900282
"4731" 946 32.6899856710272 61.4451292458616
"4732" 946.2 25.5014125206765 59.0779146661888
"4733" 946.4 18.0089433815149 58.072231155755
"4734" 946.6 10.9443907946674 57.7963856179788
"4735" 946.8 5.30696219027535 57.3175594014615
"4736" 947 5.19207422280789 55.2966861865458
"4737" 947.2 6.06425467402896 53.796117422451
"4738" 947.4 6.54427065439803 50.4502195272428
"4739" 947.6 7.16017706888444 46.8144671880376
"4740" 947.8 7.79616356198862 41.9901846290121
"4741" 948 9.31257891537357 38.4355336371572
"4742" 948.2 11.3997241562347 34.3208640119132
"4743" 948.4 12.5682496795125 29.5605290665654
"4744" 948.6 13.7940444178891 28.8995686076758
"4745" 948.8 15.6761256909664 25.9036654513439
"4746" 949 17.126293372873 23.359061356774
"4747" 949.2 18.071297030507 23.0529821437755
"4748" 949.4 20.0007472831847 21.5637376011512
"4749" 949.6 21.3683622192135 19.6358742061439
"4750" 949.8 20.8653169643606 21.1089625179865
"4751" 950 21.0846635512557 21.9710600906302
"4752" 950.2 21.9928835874605 23.2851272628901
"4753" 950.4 21.7578148722075 23.8451351984736
"4754" 950.6 20.5905244785295 24.4454807023926
"4755" 950.8 18.4201443996606 25.4775195935282
"4756" 951 15.6056755706414 27.6713188097062
"4757" 951.2 12.2787452506413 30.6691629867386
"4758" 951.4 9.20249220018112 34.2105121697851
"4759" 951.6 7.72659860743421 38.8839638934747
"4760" 951.8 6.36893675935339 43.8183313058544
"4761" 952 5.36990411866743 49.1599421163926
"4762" 952.2 5.65216941496579 54.2346214312615
"4763" 952.4 5.61111041494539 59.7419083186737
"4764" 952.6 6.17298046573528 65.5421804962418
"4765" 952.8 5.86514965007756 71.6954778671956
"4766" 953 5.86708344517793 76.8780973852224
"4767" 953.2 5.85793241675087 82.7470717443003
"4768" 953.4 7.33694352101372 86.2590665025786
"4769" 953.6 10.3672439580348 90.5737342326101
"4770" 953.8 14.8455182966414 94.7118026200998
"4771" 954 20.7072842679237 97.3930710323563
"4772" 954.2 26.3995924222431 100.108140229309
"4773" 954.4 32.5188414416977 102.625216424534
"4774" 954.6 38.8306426258627 104.18752185894
"4775" 954.8 45.7375812322993 104.971183371655
"4776" 955 53.0216221703736 105.005890678733
"4777" 955.2 60.2427449215055 103.826436979574
"4778" 955.4 67.1776900483946 101.862107250791
"4779" 955.6 73.5078429356864 98.3507980477519
"4780" 955.8 79.8197366590272 94.6143144872282
"4781" 956 85.0391160480909 89.5607370137985
"4782" 956.2 87.0617768356628 82.83217046972
"4783" 956.4 85.2515018872446 75.9330267938365
"4784" 956.6 81.6457383843067 70.6869434789341
"4785" 956.8 75.7021231904942 67.2056341986301
"4786" 957 70.0221540163605 62.6044158379615
"4787" 957.2 66.2654917180123 56.9836989202202
"4788" 957.4 62.450617453292 51.6649816113604
"4789" 957.6 56.417148710032 47.6447050262472
"4790" 957.8 50.1437466666582 44.7751628063801
"4791" 958 42.7466676721194 41.7260165215439
"4792" 958.2 35.0891734129791 40.1854079325356
"4793" 958.4 25.8527933009939 40.7818011976615
"4794" 958.6 18.6823435753301 42.5232235796789
"4795" 958.8 12.2615368710079 44.8128197006721
"4796" 959 6.57198472167929 47.2215745197115
"4797" 959.2 6.38353722736774 49.1039213058533
"4798" 959.4 6.73826912536679 54.4153618546178
"4799" 959.6 7.06001624932721 60.5066591474949
"4800" 959.8 7.06046078574475 66.37192963843
"4801" 960 6.74660861673714 73.1794839676743
"4802" 960.2 6.63030437208974 79.800476430866
"4803" 960.4 8.85905513112722 85.931053309704
"4804" 960.6 12.6719074896034 92.2235512954615
"4805" 960.8 17.0491657132903 98.2327595598658
"4806" 961 20.9711668213315 103.898606978397
"4807" 961.2 23.6766728180412 109.812160349655
"4808" 961.4 26.3116202569017 114.322686137756
"4809" 961.6 28.6466961364798 115.613848713202
"4810" 961.8 31.1135164905199 116.758904129244
"4811" 962 33.5948799613393 117.474612230946
"4812" 962.2 37.7554847509655 118.722791871491
"4813" 962.4 43.5050648823435 119.541460854685
"4814" 962.6 49.8855339162371 119.939906328238
"4815" 962.8 56.7827481608605 118.658503973388
"4816" 963 63.6966843782881 116.995120423358
"4817" 963.2 70.9390248732975 115.374665167081
"4818" 963.4 77.9702526638672 112.924397615209
"4819" 963.6 84.6237171555265 109.740944275714
"4820" 963.8 90.2476925645945 105.028631473297
"4821" 964 95.2408588616144 98.7290515894945
"4822" 964.2 99.2206395298939 91.4846653356615
"4823" 964.4 102.121906458994 84.0830663245615
"4824" 964.6 105.470821560561 77.2420014898616
"4825" 964.8 109.383125508669 72.3080687942967
"4826" 965 114.025043013299 66.7323966311712
"4827" 965.2 118.578682469354 60.6691092521318
"4828" 965.4 121.522270211226 54.2533239738977
"4829" 965.6 123.916637938334 52.5409499843879
"4830" 965.8 123.612702714726 53.7857604079935
"4831" 966 123.617848847142 53.8229067624388
"4832" 966.2 122.071811805527 54.0392837637282
"4833" 966.4 119.238306370801 53.1063147755638
"4834" 966.6 115.452369855618 52.1029883988436
"4835" 966.8 110.969587143763 50.4012431498453
"4836" 967 105.419448294241 49.2805296644176
"4837" 967.2 99.6858519424037 48.8241347812684
"4838" 967.4 93.3843209039605 48.4814432222174
"4839" 967.6 87.235191526782 49.1961835502115
"4840" 967.8 80.891966162564 50.6227781723581
"4841" 968 74.2395363826017 51.9595121270498
"4842" 968.2 68.6215571214381 53.0820623943941
"4843" 968.4 62.6079533763553 55.8397874818615
"4844" 968.6 56.5728410954265 59.3645514609388
"4845" 968.8 50.4273481434499 62.8727566670892
"4846" 969 44.3270282568891 67.142306779022
"4847" 969.2 38.4953049755031 71.2563746922594
"4848" 969.4 32.31116960911 75.3208454607193
"4849" 969.6 27.5013282307903 80.2417266978977
"4850" 969.8 22.523165122244 85.4861091095853
"4851" 970 17.8446713843265 90.7302819454925
"4852" 970.2 13.3660128060688 95.7498733752038
"4853" 970.4 10.8332413614395 97.5137602090931
"4854" 970.6 12.2142617838279 96.9618330045942
"4855" 970.8 12.8944069401453 97.1213017448854
"4856" 971 13.7895196722105 97.199884537649
"4857" 971.2 14.9020006999245 97.7514059076162
"4858" 971.4 16.6317063505932 99.3329237693289
"4859" 971.6 17.80668414345 101.552824657219
"4860" 971.8 17.2068579137478 104.189112812472
"4861" 972 16.4225282009931 105.039123930299
"4862" 972.2 16.4638410963192 105.163748623668
"4863" 972.4 16.4704076723132 104.916029715619
"4864" 972.6 16.3243568363265 104.851330363142
"4865" 972.8 16.3831318832853 104.859210412482
"4866" 973 16.4342335213355 104.811683864899
"4867" 973.2 16.495963980236 104.75367403739
"4868" 973.4 16.8407065081272 104.553759004977
"4869" 973.6 16.9619093623705 104.449566047532
"4870" 973.8 17.6346485498605 104.571864413292
"4871" 974 18.2347727135447 104.618329746335
"4872" 974.2 18.6135449578075 104.913566671196
"4873" 974.4 19.4321517603999 105.005429105795
"4874" 974.6 20.9413326917606 105.068701524192
"4875" 974.8 23.255973199309 105.850862884249
"4876" 975 26.7636623123043 106.340413436899
"4877" 975.2 31.355896032267 107.630022170268
"4878" 975.4 36.554646367523 108.737015526337
"4879" 975.6 41.561425006917 107.947033442255
"4880" 975.8 47.4855064107901 106.81596993728
"4881" 976 53.418225965504 105.52516023444
"4882" 976.2 59.4517448117939 103.221911271795
"4883" 976.4 64.7038972242156 99.6800077792983
"4884" 976.6 68.9085672971502 95.6939431399443
"4885" 976.8 72.5739713561309 90.0984491981209
"4886" 977 75.3131107665985 84.4349377001857
"4887" 977.2 76.6047128954946 77.8352527953593
"4888" 977.4 77.0884493425855 71.7854792334388
"4889" 977.6 75.9291002817364 64.7591338122891
"4890" 977.8 74.7086387859151 57.6881605098252
"4891" 978 72.7045877908242 50.6177862393252
"4892" 978.2 69.403168807532 44.2642107643544
"4893" 978.4 64.8806588856488 38.7180162754615
"4894" 978.6 60.0069274278996 34.3602048430835
"4895" 978.8 53.5675644315716 30.8242984546097
"4896" 979 47.2892284277939 27.6064170715727
"4897" 979.2 40.9904807935105 24.4817221362115
"4898" 979.4 34.2415511291806 22.5338658732215
"4899" 979.6 27.2049324070808 21.2053547228033
"4900" 979.8 23.1627710233329 23.5648909700254
"4901" 980 19.6005446488967 28.1754743068552
"4902" 980.2 15.5496457411748 33.3212649017802
"4903" 980.4 12.1714312719388 38.4438419500485
"4904" 980.6 10.1294668868729 44.8289945387914
"4905" 980.8 9.30316135213797 50.7711448633003
"4906" 981 8.27327085187991 56.9764718894293
"4907" 981.2 7.65988150718582 63.7950609853846
"4908" 981.4 8.4697958507214 70.6510168731898
"4909" 981.6 10.324878118267 77.4704890280422
"4910" 981.8 12.9937300259918 84.7391460992115
"4911" 982 16.4102231773315 90.8181063663648
"4912" 982.2 20.3032006643763 96.9344521607563
"4913" 982.4 25.9702721524302 103.221911271795
"4914" 982.6 32.2602312350791 107.83392903841
"4915" 982.8 38.5512589549454 111.270904094068
"4916" 983 45.711600434532 114.230237455655
"4917" 983.2 53.0179692406816 116.377478533062
"4918" 983.4 60.511887523426 117.676020089048
"4919" 983.6 68.1550351149661 118.640334284143
"4920" 983.8 75.5206249649605 118.667320274951
"4921" 984 82.4685459830869 116.687424253978
"4922" 984.2 89.3684350855485 113.247782716978
"4923" 984.4 95.5319695463638 108.398496444365
"4924" 984.6 101.843092272088 103.058828714025
"4925" 984.8 107.325205226345 97.4574385932826
"4926" 985 111.538076855408 91.0568892536721
"4927" 985.2 114.110867221654 83.7086919589454
"4928" 985.4 116.294616523127 75.7727225123282
"4929" 985.6 118.148819595992 68.0624581379928
"4930" 985.8 118.573168756051 60.6109872199274
"4931" 986 120.040911332267 53.0067063879454
"4932" 986.2 119.227624786428 46.6575472784293
"4933" 986.4 115.456640402101 41.1528187117649
"4934" 986.6 110.581879021271 35.3025125738089
"4935" 986.8 106.236762639906 29.6827260061681
"4936" 987 101.927549143494 24.5171491557874
"4937" 987.2 97.2153408019037 19.1007677620411
"4938" 987.4 92.681617377414 14.120579702729
"4939" 987.6 89.6483206652673 8.98596329275699
"4940" 987.8 85.1668376015931 8.9169988357507
"4941" 988 78.642020771323 7.76601972237404
"4942" 988.2 71.8498654970921 7.39414619655364
"4943" 988.4 64.8100089743006 6.90005811690154
"4944" 988.6 57.4103915316903 6.22734824352911
"4945" 988.8 50.5689760656903 6.57854287493452
"4946" 989 44.0912456190633 8.37901672155743
"4947" 989.2 37.8401784040629 11.8317151582688
"4948" 989.4 31.4897817973005 14.8596434217815
"4949" 989.6 25.5536987395899 19.1817515979909
"4950" 989.8 20.8526476764605 24.1313882759615
"4951" 990 18.2530974925346 28.6774714322023
"4952" 990.2 17.9882869338518 30.0441376169398
"4953" 990.4 17.0876658157431 32.7775725581789
"4954" 990.6 15.9908084448355 38.3010900285524
"4955" 990.8 14.955920416917 44.4507521704615
"4956" 991 13.6066323710734 50.5122471132035
"4957" 991.2 13.7380506901168 57.2976540684928
"4958" 991.4 15.7367341385801 63.7675796427442
"4959" 991.6 18.0899255408476 69.539177001268
"4960" 991.8 20.7615426848201 76.4037767357761
"4961" 992 24.4560598770711 82.4074982541984
"4962" 992.2 29.453542819185 87.4228724609411
"4963" 992.4 34.5061392049026 92.8873417675142
"4964" 992.6 40.2144542568317 97.6410852168533
"4965" 992.8 46.2585290684293 101.220761797337
"4966" 993 53.2533297639444 103.750665406913
"4967" 993.2 60.5364378301888 105.78271793407
"4968" 993.4 68.2371180317132 106.641884942956
"4969" 993.6 75.7308812322371 108.120712536206
"4970" 993.8 82.7946831347797 110.291833790057
"4971" 994 90.5991209994928 111.468284052655
"4972" 994.2 98.266365465426 111.183312309117
"4973" 994.4 104.014645282554 109.258535250118
"4974" 994.6 107.525246614239 104.429250036114
"4975" 994.8 111.142888709322 99.0662424382169
"4976" 995 114.098606620461 92.8810693909454
"4977" 995.2 115.135560293145 85.9133876545159
"4978" 995.4 115.849683198068 78.5332320033544
"4979" 995.6 116.374807895977 71.2335789697986
"4980" 995.8 116.598679432727 63.9972583368949
"4981" 996 116.509858188525 56.7216836274293
"4982" 996.2 116.020115285294 49.5125456421949
"4983" 996.4 114.799640550927 42.9644873087949
"4984" 996.6 113.326571889054 36.926536308274
"4985" 996.8 110.673628340977 30.6578325489335
"4986" 997 107.491085700307 24.5268700562637
"4987" 997.2 102.67972235233 20.6806689884398
"4988" 997.4 96.8822973708561 16.1692550884615
"4989" 997.6 90.5111073980677 12.5840202588901
"4990" 997.8 84.6749579902654 9.84460256040056
"4991" 998 77.6610678154342 7.53997895177733
"4992" 998.2 70.6659841923696 6.36652487839661
"4993" 998.4 63.2865353311359 7.10607262589011
"4994" 998.6 56.0115886105263 8.59600924822469
"4995" 998.8 48.6875424256457 10.6299695405356
"4996" 999 41.753882641241 12.6224160509859
"4997" 999.2 35.3519438286827 15.7398896839801
"4998" 999.4 28.9243578469666 19.7976855183892
"4999" 999.6 24.9356136405969 24.2341721771093
"5000" 999.8 22.6181742483315 27.3100773188164
"5001" 1000 19.3838021105543 33.072863845524
"5002" 1000.2 16.7085644730412 38.0810456204615
"5003" 1000.4 14.9142559224818 44.7638164711105
"5004" 1000.6 13.9332673618452 51.2502389206484
"5005" 1000.8 13.7701070536541 58.5339678781067
"5006" 1001 14.2558805285295 65.5015340929443
"5007" 1001.2 15.790440902504 72.3999167368094
"5008" 1001.4 17.7122816331627 79.0911137487594
"5009" 1001.6 20.1094698604709 86.4395950797502
"5010" 1001.8 22.924211027769 92.0568547197913
"5011" 1002 26.9085672926605 99.7610373796282
"5012" 1002.2 30.8692217903884 106.490380625905
"5013" 1002.4 34.3048975686805 112.032064724652
"5014" 1002.6 38.7328136897305 116.274289286952
"5015" 1002.8 43.687175985637 120.917205860109
"5016" 1003 49.5868435106487 125.428011677392
"5017" 1003.2 52.725314632015 127.13458850158
"5018" 1003.4 53.7209600479554 126.537226147389
"5019" 1003.6 56.4402855539141 126.300824667183
"5020" 1003.8 59.6118879558764 126.672942442709
"5021" 1004 61.3956233414011 127.77408181264
"5022" 1004.2 61.6403021921664 128.047530309903
"5023" 1004.4 62.4470953530997 127.604972832987
"5024" 1004.6 63.401020685138 127.203513975203
"5025" 1004.8 64.803559155006 127.137264045886
"5026" 1005 66.1018012418043 126.76726612943
"5027" 1005.2 67.562728502773 126.866792794274
"5028" 1005.4 68.5271780441606 126.512955595422
"5029" 1005.6 68.6849682661878 126.465549536977
"5030" 1005.8 70.0878514577389 125.500999659152
"5031" 1006 72.3651804473668 123.880992848962
"5032" 1006.2 75.2465682635447 122.275156302935
"5033" 1006.4 78.0602413121878 120.945137193643
"5034" 1006.6 81.9146562019918 118.956413472493
"5035" 1006.8 86.3088570141237 115.834377237746
"5036" 1007 90.3736980161447 112.189564100293
"5037" 1007.2 94.4781027593272 107.655227030595
"5038" 1007.4 96.9330986124714 101.848731780038
"5039" 1007.6 96.6480396347214 95.538568139092
"5040" 1007.8 93.696966234396 90.4030480685906
"5041" 1008 91.6829100642135 85.1239513125557
"5042" 1008.2 92.2027720976345 79.0756461449724
"5043" 1008.4 93.8507810493696 73.9048543218934
"5044" 1008.6 96.3017376945595 68.5828404141758
"5045" 1008.8 99.2839859693939 63.1904288405616
"5046" 1009 103.324203519417 57.6235822596246
"5047" 1009.2 107.073282136557 53.068348709397
"5048" 1009.4 109.121576889639 47.8984396525773
"5049" 1009.6 111.891698405622 42.5028548125906
"5050" 1009.8 113.697644541867 36.5635155325055
"5051" 1010 113.359564826294 33.7538916374949
"5052" 1010.2 110.825929514503 33.1542452278931
"5053" 1010.4 107.04312387615 29.8355703140133
"5054" 1010.6 102.572401662449 25.9728775965402
"5055" 1010.8 97.5911003634833 22.3970909016661
"5056" 1011 91.99144448719 18.9794197428733
"5057" 1011.2 85.8691296723696 16.2585964270849
"5058" 1011.4 79.5161429823124 14.2017235096838
"5059" 1011.6 72.9388712965581 12.3194665931201
"5060" 1011.8 66.09516837598 10.9725672252018
"5061" 1012 58.7338184974606 10.3651784801015
"5062" 1012.2 51.6571162561748 10.9775306329031
"5063" 1012.4 44.3330612511272 13.0174299214986
"5064" 1012.6 37.3227219464605 15.3029749976615
"5065" 1012.8 30.3158604855311 18.876005683591
"5066" 1013 25.009844782988 24.2664820522418
"5067" 1013.2 19.8432359339931 29.7824257608637
"5068" 1013.4 16.030399969523 36.5801835146178
"5069" 1013.6 12.863077994523 43.7859140493053
"5070" 1013.8 11.1667727335573 50.7300499823325
"5071" 1014 10.4609845674718 57.7841940835514
"5072" 1014.2 9.40853750406281 64.9061961594388
"5073" 1014.4 8.95315672603661 71.8640305553202
"5074" 1014.6 7.70928319697668 79.2375689096551
"5075" 1014.8 9.06024532099985 85.2927380111694
"5076" 1015 12.8503117477871 90.5193298083085
"5077" 1015.2 17.170797478583 95.9478797170432
"5078" 1015.4 22.3550599698192 101.711644617331
"5079" 1015.6 27.2962475024005 106.635649335492
"5080" 1015.8 33.0191232129293 111.340633078649
"5081" 1016 38.9145364360744 115.748580377452
"5082" 1016.2 45.2927382631442 119.787481435502
"5083" 1016.4 51.0921054393615 122.8889583536
"5084" 1016.6 57.5170099672847 123.759898427736
"5085" 1016.8 64.8294439231616 124.003790284513
"5086" 1017 72.1683313866205 124.560003567192
"5087" 1017.2 78.3392081203974 125.670545141798
"5088" 1017.4 81.5316512349062 123.58327830369
"5089" 1017.6 85.7538291372323 120.147790923135
"5090" 1017.8 90.4347523147418 116.109950857962
"5091" 1018 95.0211111632993 110.638167457107
"5092" 1018.2 98.6186647417757 105.155440310777
"5093" 1018.4 102.434688018332 98.7781848098164
"5094" 1018.6 105.508012050848 92.2235512954615
"5095" 1018.8 108.694879911808 84.9246984204507
"5096" 1019 110.980327050235 77.2773430874938
"5097" 1019.2 112.473442793288 70.4611193998064
"5098" 1019.4 114.356215474427 64.1501312940949
"5099" 1019.6 115.178375475574 57.1452877924956
"5100" 1019.8 115.437328041894 49.8862350931282
"5101" 1020 115.326860742134 43.3042049914615
"5102" 1020.2 113.744151262359 36.1715650501919
"5103" 1020.4 111.144734604645 29.7948882302007
"5104" 1020.6 108.145418403971 23.484724589255
"5105" 1020.8 104.592553828396 19.1363054943325
"5106" 1021 100.458481153292 14.4988174381582
"5107" 1021.2 94.8256303420223 12.0296615283267
"5108" 1021.4 88.173489713979 9.30884521905413
"5109" 1021.6 81.8640893052707 6.99203990465141
"5110" 1021.8 75.1945081097568 4.99631796964672
"5111" 1022 68.2341174108947 4.36183063104048
"5112" 1022.2 60.9767516886457 3.49117990338746
"5113" 1022.4 53.4570600871106 3.80087739499904
"5114" 1022.6 46.5408316742074 5.57457862428432
"5115" 1022.8 38.6149893122605 7.93049464507582
"5116" 1023 32.7665894244479 10.455870200702
"5117" 1023.2 26.989334003023 14.177129364949
"5118" 1023.4 21.8333444064976 18.1037585592023
"5119" 1023.6 17.1043925001922 23.267593924303
"5120" 1023.8 12.8786284006051 28.9378307003772
"5121" 1024 10.189578778037 34.8467334475439
"5122" 1024.2 7.65096498156166 41.4834708944728
"5123" 1024.4 6.35675475175724 48.154981518
"5124" 1024.6 5.53658028256924 55.0355427939833
"5125" 1024.8 5.16476422463444 62.0809921258094
"5126" 1025 5.08805270110263 69.2443320447668
"5127" 1025.2 6.33651718980074 76.2979715789048
"5128" 1025.4 8.71280264975528 83.5258846252931
"5129" 1025.6 11.1606424329605 90.0299836023053
"5130" 1025.8 14.5705677932797 96.1144933178126
"5131" 1026 18.5721758544605 103.024184964305
"5132" 1026.2 21.3098437180692 109.218205314625
"5133" 1026.4 23.752785659114 112.426242347214
"5134" 1026.6 25.2973473386977 111.959134868008
"5135" 1026.8 27.4483557407636 111.880851751583
"5136" 1027 32.4601941665801 111.648386835331
"5137" 1027.2 38.1329994802847 111.584659336451
"5138" 1027.4 44.3415074430606 110.780629711128
"5139" 1027.6 50.5377637867683 108.476802514253
"5140" 1027.8 56.9887262609122 105.225971633655
"5141" 1028 62.268958508267 100.898680667752
"5142" 1028.2 66.9895120801236 96.2572372041898
"5143" 1028.4 72.7418278188939 92.3679313105949
"5144" 1028.6 78.6769301678736 88.1192447271572
"5145" 1028.8 83.2826753516939 82.5161185132616
"5146" 1029 87.2425956560742 76.1805767529388
"5147" 1029.2 91.2574978926626 70.431023354185
"5148" 1029.4 95.2826706554283 64.0365724396873
"5149" 1029.6 99.8310393238451 58.5621020658462
"5150" 1029.8 104.687529065178 54.0385452470268
"5151" 1030 109.541839664779 47.3360192472857
"5152" 1030.2 114.029129880364 41.7220520742035
"5153" 1030.4 117.943870277769 38.0674930533339
"5154" 1030.6 118.368426202078 39.7507218905892
"5155" 1030.8 117.555321803282 40.6289282404615
"5156" 1031 117.636572656365 40.9541898515254
"5157" 1031.2 119.738785900386 41.407447929906
"5158" 1031.4 118.434772575912 41.294665312139
"5159" 1031.6 118.065171970429 41.3526353250786
"5160" 1031.8 117.604725283123 41.3675279213155
"5161" 1032 117.227920731761 41.2743918375282
"5162" 1032.2 116.596266235032 40.7885208880879
"5163" 1032.4 115.742946828955 40.3714579967563
"5164" 1032.6 115.210836737155 39.7760580581879
"5165" 1032.8 114.168838542515 38.7886369350376
"5166" 1033 112.407047851395 37.0506930884176
"5167" 1033.2 110.399469188263 35.0517316914499
"5168" 1033.4 107.666506609691 32.3301105638901
"5169" 1033.6 104.147456851733 29.2546590669729
"5170" 1033.8 99.9328522438017 25.8542065534262
"5171" 1034 95.4790239539437 22.9497719260683
"5172" 1034.2 91.1366144817019 19.9471500077719
"5173" 1034.4 86.6719444813865 16.7212963227949
"5174" 1034.6 81.8679382028606 14.415993360574
"5175" 1034.8 76.721117245241 12.8274895301567
"5176" 1035 71.1309513240531 11.0215885358319
"5177" 1035.2 65.2585017659605 10.8725991034231
"5178" 1035.4 58.6071256184605 11.4662884190449
"5179" 1035.6 52.1790456701981 11.9556942056365
"5180" 1035.8 45.6137396559024 13.0318042808104
"5181" 1036 40.063759646237 16.1332849808851
"5182" 1036.2 34.438595818637 19.8067322171321
"5183" 1036.4 29.0646497425515 24.6380694788024
"5184" 1036.6 24.5605259351939 30.3269895135949
"5185" 1036.8 20.7444604988875 36.0212686035065
"5186" 1037 18.1389679456218 41.8905410861712
"5187" 1037.2 16.8728387600475 48.9372411317659
"5188" 1037.4 17.3067202374722 55.396278146729
"5189" 1037.6 18.3972845975801 62.085146282255
"5190" 1037.8 19.9684931166307 68.7599918273445
"5191" 1038 22.0311860857629 75.465297760543
"5192" 1038.2 24.6631796525375 82.1188168168022
"5193" 1038.4 26.7460509099433 88.6696943306684
"5194" 1038.6 30.0111061047904 95.0367289099152
"5195" 1038.8 35.0115366992484 100.886352203462
"5196" 1039 40.6625618843541 105.990248983738
"5197" 1039.2 45.641790072634 110.08082861737
"5198" 1039.4 51.4806511747105 114.214326188682
"5199" 1039.6 58.1957002897492 116.750204866853
"5200" 1039.8 65.4005311513658 118.948157997556
"5201" 1040 71.8613572363967 120.870967689908
"5202" 1040.2 78.4312271588289 122.271133330377
"5203" 1040.4 84.6672999901562 122.415960342462
"5204" 1040.6 88.4579170320759 119.593690363385
"5205" 1040.8 93.5824470019712 115.796886557313
"5206" 1041 98.7074222358395 111.441291204525
"5207" 1041.2 103.943380538117 107.602411547118
"5208" 1041.4 108.632527253296 102.294254352245
"5209" 1041.6 112.420599872003 96.4519522392913
"5210" 1041.8 115.420435658027 90.3338716856282
"5211" 1042 117.354613610761 83.5522574453949
"5212" 1042.2 119.195883452227 76.8088614444616
"5213" 1042.4 120.617159588364 69.3542500369132
"5214" 1042.6 121.41405274609 62.5249734304278
"5215" 1042.8 121.470461502933 55.538241373978
"5216" 1043 120.359686963299 48.8972182911712
"5217" 1043.2 118.609974790069 41.6716215083202
"5218" 1043.4 116.602168077221 34.7674134956463
"5219" 1043.6 113.119491001232 30.0690625556137
"5220" 1043.8 108.180870632751 26.9547977374267
"5221" 1044 102.658239646761 23.4094882002949
"5222" 1044.2 97.1523418742191 20.1492234569443
"5223" 1044.4 90.7237704449605 18.3304055250687
"5224" 1044.6 84.4139839585618 17.335153274702
"5225" 1044.8 77.7189810320531 16.9996760905356
"5226" 1045 70.6039666991528 16.5857359013462
"5227" 1045.2 63.4631303096053 17.1297397866589
"5228" 1045.4 56.6117127742105 18.132717132499
"5229" 1045.6 50.0072740487497 20.4423305186302
"5230" 1045.8 43.1938190097664 23.6060748298968
"5231" 1046 36.5931457122192 27.0021491245305
"5232" 1046.2 31.1270314766541 31.2140910107519
"5233" 1046.4 26.672601805523 35.684443531024
"5234" 1046.6 22.0993595176839 40.5923363092169
"5235" 1046.8 18.2129950119348 46.609885689678
"5236" 1047 14.4269432196793 52.6716546865553
"5237" 1047.2 11.7748274768084 59.2769365249942
"5238" 1047.4 9.51433112068032 66.1805510867473
"5239" 1047.6 10.0210733265868 72.8891451822194
"5240" 1047.8 11.4731979421419 79.3301452898572
"5241" 1048 13.6116623613067 85.6634535167143
"5242" 1048.2 16.5224184331658 92.1994134601142
"5243" 1048.4 20.1951783149132 98.1091601476615
"5244" 1048.6 25.1116848853967 103.14420988693
"5245" 1048.8 30.663589092083 107.432850608727
"5246" 1049 37.3579869746358 110.757427343626
"5247" 1049.2 43.7762221025327 113.231762836451
"5248" 1049.4 50.6755945012847 114.587520995736
"5249" 1049.6 57.7989584113658 114.462543595504
"5250" 1049.8 65.3574805776793 113.765102634243
"5251" 1050 72.7212817452583 112.38904025645
"5252" 1050.2 79.7965096312105 110.173094821246
"5253" 1050.4 86.5575238470759 106.943873135736
"5254" 1050.6 92.9478569746583 102.815463330033
"5255" 1050.8 99.1309446438192 98.1349159176246
"5256" 1051 104.666117435557 93.2221569029777
"5257" 1051.2 109.198897234787 87.2676426557985
"5258" 1051.4 112.272576647047 80.4049762075811
"5259" 1051.6 115.537780785281 73.1788444083267
"5260" 1051.8 117.105450948727 65.9294026570615
"5261" 1052 118.601712211004 58.3464054811681
"5262" 1052.2 118.634762527265 51.2303354897659
"5263" 1052.4 116.590713138063 44.720017038257
"5264" 1052.6 113.731197271361 38.2551509328282
"5265" 1052.8 110.602718497724 32.2629136596264
"5266" 1053 106.550068108879 26.3993000731825
"5267" 1053.2 101.653241018228 21.2665016555662
"5268" 1053.4 96.0405522875401 16.486292755382
"5269" 1053.6 90.2017084090812 11.912533952634
"5270" 1053.8 83.4060836004976 9.41736614546154
"5271" 1054 75.6027407198679 8.43124120549857
"5272" 1054.2 68.3381800369948 8.63555010863962
"5273" 1054.4 60.8774620101405 9.17276941394154
"5274" 1054.6 53.7294497769605 11.1280873331758
"5275" 1054.8 46.2002729678177 13.4757791758901
"5276" 1055 39.8321568027979 16.6066927671965
"5277" 1055.2 33.8287460424726 21.0731616974374
"5278" 1055.4 28.3394515731311 25.3551213108027
"5279" 1055.6 23.7596984109062 30.3058494730159
"5280" 1055.8 18.7428778387974 35.1415936714931
"5281" 1056 14.7323033834925 41.6006473035147
"5282" 1056.2 11.635066830918 48.1587345365892
"5283" 1056.4 10.0811673925013 55.2220559405228
"5284" 1056.6 8.39080196295506 62.5141199978572
"5285" 1056.8 7.03623838290618 69.6415568568963
"5286" 1057 6.45798562018218 76.6013534785028
"5287" 1057.2 7.50809979251209 78.7092666770079
"5288" 1057.4 10.932725861976 83.6106573666162
"5289" 1057.6 15.1989779510855 89.0665654866178
"5290" 1057.8 20.5326501985739 93.7522808674616
"5291" 1058 26.4090353697462 98.0615823395534
"5292" 1058.2 31.7454810774388 102.118751949005
"5293" 1058.4 38.1474925887505 105.569360459022
"5294" 1058.6 44.9440904488043 108.605640328743
"5295" 1058.8 52.3358281079605 110.743473089587
"5296" 1059 59.0362466602348 111.891561326623
"5297" 1059.2 66.1646892531237 113.263697773251
"5298" 1059.4 72.9806370843638 113.091531850881
"5299" 1059.6 80.4963856160089 112.820305636494
"5300" 1059.8 87.8475573885617 112.668162228866
"5301" 1060 95.1764121117509 111.854575933752
"5302" 1060.2 101.434709906801 108.901340402759
"5303" 1060.4 105.736876606461 104.256132442816
"5304" 1060.6 107.12912117895 98.1266076047333
"5305" 1060.8 108.088892642484 91.1084779605909
"5306" 1061 109.499228058112 83.8842455965177
"5307" 1061.2 110.142333535324 76.8667678676434
"5308" 1061.4 110.107780931961 69.7138769441093
"5309" 1061.6 110.510831354713 63.8832569222308
"5310" 1061.8 111.488176421285 57.0627711394615
"5311" 1062 111.570443102438 50.5957297477986
"5312" 1062.2 110.851764646939 43.6538612233552
"5313" 1062.4 109.742006329686 35.9728782268164
"5314" 1062.6 108.380150763779 28.7682451122456
"5315" 1062.8 105.11158594559 23.4800344126228
"5316" 1063 100.827154919096 18.4173868119909
"5317" 1063.2 96.6284038585899 13.4040530685204
"5318" 1063.4 91.6401822697272 9.47257026889488
"5319" 1063.6 85.1115966467264 7.4806528374742
"5320" 1063.8 78.2268810828403 6.38732092838559
"5321" 1064 71.3872697875855 6.03664439404904
"5322" 1064.2 64.1426298701528 5.89932822015384
"5323" 1064.4 57.1149650435717 5.94941480157265
"5324" 1064.6 51.3704283699806 5.05539110002154
"5325" 1064.8 44.6920244082939 5.62739074821153
"5326" 1065 37.791650134967 7.09614581048752
"5327" 1065.2 33.5594742072753 11.0687715473134
"5328" 1065.4 28.1845455740177 15.716095965333
"5329" 1065.6 23.9249499922105 21.0466303896044
"5330" 1065.8 20.1389444580939 26.6113273594282
"5331" 1066 15.8012799847186 32.2579009873325
"5332" 1066.2 12.0322894404805 38.6071833814915
"5333" 1066.4 8.95745326715054 45.3335934982915
"5334" 1066.6 6.67418306397702 51.9684058349671
"5335" 1066.8 5.92984388616267 58.5305141593871
"5336" 1067 5.04738449317187 65.3328829220079
"5337" 1067.2 5.02467595230146 71.7637643247457
"5338" 1067.4 5.96219100420522 78.0258819725254
"5339" 1067.6 6.85982352988606 84.9783489090147
"5340" 1067.8 8.54533943074625 89.9109578357779
"5341" 1068 11.8534941149918 92.9401432823365
"5342" 1068.2 16.6806511709905 97.2798243548516
"5343" 1068.4 21.194849060976 101.522009516905
"5344" 1068.6 26.2034001193329 105.36412038244
"5345" 1068.8 31.756153575398 109.162989651868
"5346" 1069 38.3861742944303 111.046999257765
"5347" 1069.2 45.153925529648 111.810398936712
"5348" 1069.4 52.4404564967976 111.564556891776
"5349" 1069.6 59.9096867806793 110.281669364712
"5350" 1069.8 66.9770293665896 108.057408932333
"5351" 1070 74.2195865536913 106.876676231473
"5352" 1070.2 81.068946807254 104.893728454701
"5353" 1070.4 88.6002876251997 101.998281412081
"5354" 1070.6 94.8484874714946 98.3558415104161
"5355" 1070.8 101.897655318112 94.2761713387649
"5356" 1071 108.466903805557 90.2263400804293
"5357" 1071.2 113.886562749292 85.1712804014721
"5358" 1071.4 118.14744431145 79.3983147808931
"5359" 1071.6 120.900430561773 73.409030573399
"5360" 1071.8 121.484225589438 66.6998476174956
"5361" 1072 121.530796489624 60.0080680594289
"5362" 1072.2 120.963532105244 53.1621467160595
"5363" 1072.4 120.234765060027 46.5909735712615
"5364" 1072.6 118.544642769554 40.104538445415
"5365" 1072.8 115.998999805461 34.4672987710949
"5366" 1073 112.014727196909 29.7521051937029
"5367" 1073.2 107.350099265727 24.8787671778282
"5368" 1073.4 101.931867140494 20.8955773485615
"5369" 1073.6 96.3441286805985 17.640876946565
"5370" 1073.8 90.1198677217272 14.5301172695949
"5371" 1074 83.1685487582532 11.7741575689615
"5372" 1074.2 76.3745991177137 10.2768733837274
"5373" 1074.4 69.1868487744057 9.30044276495469
"5374" 1074.6 61.4966978202682 9.76525011857692
"5375" 1074.8 54.453736175581 11.0995826222808
"5376" 1075 47.6346173479248 13.066298040533
"5377" 1075.2 40.5290263457682 15.6351796931154
"5378" 1075.4 33.7987829787198 18.5331239636838
"5379" 1075.6 28.2641810979605 22.3114721188187
"5380" 1075.8 22.5207705832939 27.1421362385949
"5381" 1076 16.9429054305205 31.4450853366715
"5382" 1076.2 12.6256121969763 36.8191732281352
"5383" 1076.4 10.8354640435272 42.8668184750282
"5384" 1076.6 9.47589670157756 49.7362533502488
"5385" 1076.8 7.91620305335184 57.1583167377115
"5386" 1077 5.31693338908552 64.8377941970553
"5387" 1077.2 3.47592749111677 71.529967141149
"5388" 1077.4 4.13736138258957 76.4801023967196
"5389" 1077.6 7.44000870069522 79.5998328654513
"5390" 1077.8 11.1395269531272 82.7848043168252
"5391" 1078 12.2775401820395 84.3747318350089
"5392" 1078.2 15.5496457411748 86.5688118071962
"5393" 1078.4 20.8176049652478 89.4141041298977
"5394" 1078.6 26.7365316990711 91.7327486433984
"5395" 1078.8 33.514017271523 93.4497198063365
"5396" 1079 39.7045480716606 91.9135589100282
"5397" 1079.2 45.3704739559823 89.3862624430811
"5398" 1079.4 51.9027152425419 86.4997033630895
"5399" 1079.6 58.1493965072347 82.6689914704615
"5400" 1079.8 64.1203541991199 78.4733847604945
"5401" 1080 69.1992071946364 73.4504161667802
"5402" 1080.2 73.9255758535055 68.1804140099896
"5403" 1080.4 77.5350417410605 61.8230651678282
"5404" 1080.6 79.633774812495 54.6949974632891
"5405" 1080.8 81.8169826053726 47.390616732
"5406" 1081 82.135803147032 40.8109198561758
"5407" 1081.2 81.7150017989248 33.7405455856758
"5408" 1081.4 80.7917155359868 26.6893283273563
"5409" 1081.6 78.8713182121974 19.6943847923168
"5410" 1081.8 76.9873386795375 12.5434221292308
"5411" 1082 75.2343632067137 6.39699643200584
"5412" 1082.2 75.4835441223264 4.81564155982739
"5413" 1082.4 73.7477265126251 5.64714490143622
"5414" 1082.6 69.7439503382277 5.09120106670811
"5415" 1082.8 64.1499390747105 4.32160090546154
"5416" 1083 58.602374635498 3.73877275613654
"5417" 1083.2 51.9725883979162 3.10248744930964
"5418" 1083.4 46.8343101154352 4.79086283104382
"5419" 1083.6 41.1911935531866 7.83977307116017
"5420" 1083.8 35.7514212398386 11.4851903937664
"5421" 1084 30.6116191560034 15.2028796090187
"5422" 1084.2 25.4558222801272 19.5664319151282
"5423" 1084.4 20.7359194059212 24.2423213675627
"5424" 1084.6 16.1927252207418 29.3903772463053
"5425" 1084.8 12.9687701517323 35.4985450300811
"5426" 1085 9.77328579643858 41.3848934134286
"5427" 1085.2 7.84862385405001 47.8179802014194
"5428" 1085.4 6.93277845471861 54.3710564360744
"5429" 1085.6 6.6574763107023 61.2499782363956
"5430" 1085.8 6.99757136964031 68.1117070629335
"5431" 1086 7.97748384808552 74.9895140111178
"5432" 1086.2 10.2156702890791 82.2395287814203
"5433" 1086.4 13.2137338773868 87.9592003840931
"5434" 1086.6 16.9036036820988 94.0287532368658
"5435" 1086.8 21.2314335289809 99.5708128098697
"5436" 1087 26.054974020398 104.60068733543
"5437" 1087.2 31.0797281642478 109.755152131802
"5438" 1087.4 36.6291763923471 114.078868140523
"5439" 1087.6 43.3491234279657 116.222241561059
"5440" 1087.8 50.6459085767831 117.147596602397
"5441" 1088 57.8342990565605 117.685391611328
"5442" 1088.2 65.1493302425669 117.158919553642
"5443" 1088.4 72.6449750575485 115.65847165744
"5444" 1088.6 79.8066181055988 112.918321299398
"5445" 1088.8 86.2332908179325 108.644511641889
"5446" 1089 91.4628122391272 103.306840692462
"5447" 1089.2 96.1263167851749 98.1284792576374
"5448" 1089.4 101.828113350949 92.5188740536888
"5449" 1089.6 106.603797542539 86.4478735585514
"5450" 1089.8 110.012761272711 80.1349560386137
"5451" 1090 113.252067838051 73.0623158645979
"5452" 1090.2 115.614744480142 66.4073406386374
"5453" 1090.4 118.184451968211 59.9125224611789
"5454" 1090.6 118.414610698394 52.9904054184949
"5455" 1090.8 118.056666909219 45.9311598307029
"5456" 1091 115.910609424763 39.3535056033569
"5457" 1091.2 112.65678657358 32.8897347822115
"5458" 1091.4 109.165846918526 26.8454371537876
"5459" 1091.6 104.268986698047 21.5681305022202
"5460" 1091.8 99.4569409451196 16.2865155954047
"5461" 1092 94.5010688093032 11.4241815573941
"5462" 1092.2 88.7845055811764 8.45177653890472
"5463" 1092.4 82.1445255483401 6.27855894190733
"5464" 1092.6 75.3855970281316 4.55292182754048
"5465" 1092.8 67.9240532596579 3.50192024679048
"5466" 1093 60.2459062351359 3.58205315796803
"5467" 1093.2 52.4903934203405 3.73049213762154
"5468" 1093.4 45.5859130545716 4.80758592372079
"5469" 1093.6 40.2819056202462 6.42906381543296
"5470" 1093.8 37.3770188946034 10.7641041017472
"5471" 1094 32.509976205448 16.1214822893365
"5472" 1094.2 28.2361908107396 21.4131530389267
"5473" 1094.4 23.2767047613272 26.7811862007615
"5474" 1094.6 18.9149134323868 32.0358588567984
"5475" 1094.8 15.3890172695855 38.4672090800553
"5476" 1095 12.5131933334935 44.984127598055
"5477" 1095.2 10.8453337509549 51.4030363757087
"5478" 1095.4 9.61741534301372 58.2011867781849
"5479" 1095.6 9.26477399363909 64.8929604055687
"5480" 1095.8 8.24257492642793 71.5857020734615
"5481" 1096 8.31005265546054 78.7197734094616
"5482" 1096.2 9.66318484766673 85.8013110831935
"5483" 1096.4 11.8778876027831 91.6975368190744
"5484" 1096.6 16.2283575929605 95.9657538935865
"5485" 1096.8 21.9770469775855 99.779615690399
"5486" 1097 27.6787064298545 103.465118249159
"5487" 1097.2 33.4831520420728 107.467948991757
"5488" 1097.4 40.2168624011168 109.931335504462
"5489" 1097.6 47.3314593874605 111.501159957429
"5490" 1097.8 55.2194682017214 112.242431207059
"5491" 1098 62.545742702977 112.458219091879
"5492" 1098.2 69.8720094767797 111.511564831547
"5493" 1098.4 77.3684540831414 109.995032569962
"5494" 1098.6 84.1724149914079 107.603375384293
"5495" 1098.8 91.1236448443043 103.800492950087
"5496" 1099 97.3301910547509 99.2343379885583
"5497" 1099.2 103.702829395263 94.8358309487143
"5498" 1099.4 110.421758936439 90.927454484418
"5499" 1099.6 115.016456094918 86.0923699269083
"5500" 1099.8 119.317535861848 80.18686066001
"5501" 1100 121.593415698382 74.2867439296076
"5502" 1100.2 122.222265400296 67.5412883980879
"5503" 1100.4 122.157908471686 60.531179093139
"5504" 1100.6 121.311926989332 53.577925233397
"5505" 1100.8 119.760194650773 47.0822371889303
"5506" 1101 116.776049463327 41.0365894596615
"5507" 1101.2 112.731149785167 34.1442900287985
"5508" 1101.4 109.237135682088 27.8658139067871
"5509" 1101.6 105.330280855251 22.3063932830313
"5510" 1101.8 100.168282622507 18.0090633524383
"5511" 1102 94.0163121259489 14.1739074784964
"5512" 1102.2 87.877652180837 10.4949706182733
"5513" 1102.4 81.7409363168386 7.60277657219325
"5514" 1102.6 75.6034626166144 5.94832596284615
"5515" 1102.8 68.9357625789355 4.96653369364904
"5516" 1103 61.7006770563213 5.45847258084129
"5517" 1103.2 55.2565862492144 6.06200072589231
"5518" 1103.4 48.9737744856087 8.37933989286894
"5519" 1103.6 42.8495124797782 11.6370215338262
"5520" 1103.8 36.062207985777 15.2452444927274
"5521" 1104 29.960457977905 20.0571352345356
"5522" 1104.2 24.2719318939661 24.7189758127649
"5523" 1104.4 19.4630268352184 30.024372577851
"5524" 1104.6 15.4470848391272 35.6902824286949
"5525" 1104.8 12.6616196467974 41.6789240780721
"5526" 1105 9.34040188569522 48.4012701715738
"5527" 1105.2 6.57313415304119 55.3121292102357
"5528" 1105.4 4.68607942428472 61.8715496008352
"5529" 1105.6 5.88641788019054 67.7676999673915
"5530" 1105.8 8.35587773935414 74.4195438598552
"5531" 1106 11.0972959934605 80.6060284458809
"5532" 1106.2 14.0576862660939 86.7795754307282
"5533" 1106.4 16.9827560997333 93.3392150487646
"5534" 1106.6 20.5527216771952 99.434319098084
"5535" 1106.8 24.5120714656816 104.453387871462
"5536" 1107 29.5099944081272 109.201714572371
"5537" 1107.2 35.7129771309311 113.243582910462
"5538" 1107.4 41.5937086921306 116.675344398121
"5539" 1107.6 47.9532887221442 120.013671015033
"5540" 1107.8 54.3952337839503 122.798142735462
"5541" 1108 61.2930146532606 125.975716345833
"5542" 1108.2 67.1698587577971 128.512504476952
"5543" 1108.4 67.0995076639293 126.683663730962
"5544" 1108.6 67.2519754334911 126.311880858859
"5545" 1108.8 67.3691512182371 125.875930730153
"5546" 1109 68.3089267031203 124.693294601781
"5547" 1109.2 70.2311972667105 122.702597137212
"5548" 1109.4 73.2038534978538 119.036437384136
"5549" 1109.6 76.7393553770801 114.730770918005
"5550" 1109.8 79.2874042990184 110.045319726935
"5551" 1110 81.3870561012649 104.802337012896
"5552" 1110.2 83.6046052057683 99.36742218
"5553" 1110.4 84.9381289706272 93.1068172703949
"5554" 1110.6 84.7626520520123 87.0267493308753
"5555" 1110.8 82.5083925498053 82.5284186362547
"5556" 1111 78.8822093544272 77.1231003009282
"5557" 1111.2 75.3714543171057 71.0514686208809
"5558" 1111.4 73.0717092015628 65.5619864019729
"5559" 1111.6 72.5663773773696 59.3558654974615
"5560" 1111.8 70.6667971948017 53.3893239032145
"5561" 1112 68.6961018828272 47.1047965662949
"5562" 1112.2 66.1206313572045 40.5636775879981
"5563" 1112.4 62.6964054117256 34.4265224167146
"5564" 1112.6 58.8991372542045 28.2499473159737
"5565" 1112.8 54.7781852753494 23.0674113670541
"5566" 1113 50.2268551831435 17.9403442267542
"5567" 1113.2 45.4216815447568 13.1165142456097
"5568" 1113.4 43.3670280487522 7.88332848466987
"5569" 1113.6 45.6747063543836 5.5416446985
"5570" 1113.8 47.4062539786774 5.82730744173865
"5571" 1114 50.5983257673891 4.41714650371154
"5572" 1114.2 54.3217389862855 3.64322715788654
"5573" 1114.4 59.1124574426537 1.84610131443881
"5574" 1114.6 63.2292313419778 2.12075746990981
"5575" 1114.8 68.041220358282 2.36519103653297
"5576" 1115 72.0574378548841 3.22001636093212
"5577" 1115.2 73.5924211479849 3.86018557732739
"5578" 1115.4 75.9265114106457 4.18005187101709
"5579" 1115.6 78.1348243706679 4.62921112421764
"5580" 1115.8 78.5269096058099 5.14582558434106
"5581" 1116 79.9401439998443 5.47259206577549
"5582" 1116.2 78.7055007725931 6.2831635490519
"5583" 1116.4 79.9138868573429 5.9087819022733
"5584" 1116.6 78.889071885373 7.48893748744904
"5585" 1116.8 78.46262606022 7.84348422323369
"5586" 1117 78.4289482063086 8.42401444044888
"5587" 1117.2 77.3179847845088 8.3644459784013
"5588" 1117.4 74.9751874404346 7.47832820348752
"5589" 1117.6 71.3614100069036 7.23876524696787
"5590" 1117.8 67.4427199071618 8.43626588983816
"5591" 1118 62.9181545422413 10.2689871855711
"5592" 1118.2 58.9027423361272 13.0976410410171
"5593" 1118.4 54.4927743729355 16.3507917251365
"5594" 1118.6 51.3717261994727 20.7554438044615
"5595" 1118.8 48.0319964831076 25.7103261231204
"5596" 1119 45.6211055209605 30.9788228172115
"5597" 1119.2 45.7228868788089 36.7899275736975
"5598" 1119.4 46.3954225873194 42.6702318454262
"5599" 1119.6 48.9855843919324 47.0873812637424
"5600" 1119.8 53.1551087254939 50.6166281108615
"5601" 1120 57.8961549916017 52.7958171282027
"5602" 1120.2 63.4826170999778 53.1882323966339
"5603" 1120.4 69.4158787673032 52.8329997113155
"5604" 1120.6 75.2536649699248 51.6530703623544
"5605" 1120.8 81.6725954615187 49.6457663264732
"5606" 1121 87.3030627119605 47.2257286761572
"5607" 1121.2 92.077800589273 43.2086593932115
"5608" 1121.4 96.6994512377939 39.0322551319282
"5609" 1121.6 100.49427018958 34.0819776821137
"5610" 1121.8 102.998582789892 28.3252609749047
"5611" 1122 103.840802496881 22.7401864590184
"5612" 1122.2 100.968215567821 19.8133197659034
"5613" 1122.4 96.2605339603594 16.0962539572143
"5614" 1122.6 90.6768195545076 13.1612548423792
"5615" 1122.8 84.5645474043452 10.6962072297308
"5616" 1123 78.1589630360839 8.32707092040959
"5617" 1123.2 71.7607331318529 7.282305013259
"5618" 1123.4 65.0992796342443 8.15375408932641
"5619" 1123.6 58.339662873905 9.75236552698006
"5620" 1123.8 52.5213959130841 12.3204535777792
"5621" 1124 46.9076935508054 16.0418609574615
"5622" 1124.2 42.1972304659856 20.358929571724
"5623" 1124.4 38.331740232782 25.2733856645687
"5624" 1124.6 34.5185862245939 31.3461425615949
"5625" 1124.8 30.5176969882584 37.2421417152594
"5626" 1125 29.1374570139248 43.1267631661401
"5627" 1125.2 31.9932676518232 50.0616936764835
"5628" 1125.4 36.8358796473819 54.8212069917537
"5629" 1125.6 42.5272078281083 57.6794745463479
"5630" 1125.8 48.8620861465419 59.9602469561592
"5631" 1126 55.8774699527333 60.9888266311888
"5632" 1126.2 63.2778697575939 61.1606156866282
"5633" 1126.4 70.4586685721878 60.1940609730184
"5634" 1126.6 77.2439360577219 57.7098754185184
"5635" 1126.8 83.0968591291606 53.9840796402949
"5636" 1127 88.689945398035 49.0410066565998
"5637" 1127.2 93.680618766138 43.6452925034938
"5638" 1127.4 97.6857484893638 37.6248924417196
"5639" 1127.6 100.363946783415 30.8572193285297
"5640" 1127.8 102.148227150135 24.3906205192755
"5641" 1128 102.618504152892 19.1224826707343
"5642" 1128.2 100.005803226078 18.5482331302818
"5643" 1128.4 95.6294365736815 15.3737824332639
"5644" 1128.6 90.3979887561034 12.0835433156758
"5645" 1128.8 84.3883632848461 9.54322540741335
"5646" 1129 77.8891637882166 7.63074113753471
"5647" 1129.2 71.8954445474985 6.27121488494255
"5648" 1129.4 65.33554473292 5.55594674231289
"5649" 1129.6 58.4251161303197 5.65116500505309
"5650" 1129.8 51.2523571882008 6.63951230196803
"5651" 1130 44.8008925315904 8.04912008913686
"5652" 1130.2 38.7920503358386 10.8513269126932
"5653" 1130.4 32.8367938229211 14.7461285461063
"5654" 1130.6 27.0277524454976 19.1700946186838
"5655" 1130.8 22.1283139063916 23.6415798067719
"5656" 1131 17.5309187551793 28.5145425956803
"5657" 1131.2 14.4007454235563 33.9244732824083
"5658" 1131.4 11.7906262543616 40.3475412038572
"5659" 1131.6 9.9859791091888 47.0678707312224
"5660" 1131.8 9.24387881977514 54.194256099866
"5661" 1132 9.09554850526054 61.0714397949282
"5662" 1132.2 9.06742547058142 68.158659956011
"5663" 1132.4 10.4707927456583 75.3949265839121
"5664" 1132.6 12.7234056259863 82.5429106810182
"5665" 1132.8 15.9655372588648 89.157960611185
"5666" 1133 19.2628563883638 95.4166235466551
"5667" 1133.2 23.5826748755573 101.268534596462
"5668" 1133.4 28.3604676860005 106.467489082572
"5669" 1133.6 33.6421645330626 110.599504722155
"5670" 1133.8 39.9476400332418 114.31448982418
"5671" 1134 46.3654261850855 117.829771626462
"5672" 1134.2 53.5877366081822 119.858884331565
"5673" 1134.4 60.1749499960855 121.782970754055
"5674" 1134.6 67.4032312176034 122.439359264482
"5675" 1134.8 74.5464234059132 123.683196698198
"5676" 1135 80.2796095829763 125.038938450209
"5677" 1135.2 82.378565589091 122.017161323679
"5678" 1135.4 85.8828764070412 118.039355519397
"5679" 1135.6 89.6550547075896 113.280568303333
"5680" 1135.8 92.4550077530539 108.888383552868
"5681" 1136 95.6388782734378 101.413300654416
"5682" 1136.2 96.7361132797023 94.4998464273956
"5683" 1136.4 95.2344738093571 88.9508399990822
"5684" 1136.6 92.2688727301562 86.2747992652876
"5685" 1136.8 91.2474343448272 82.5500902815282
"5686" 1137 93.1218856546034 76.7042162654258
"5687" 1137.2 96.7807682984286 73.1713524273977
"5688" 1137.4 100.227871643202 70.8642791293717
"5689" 1137.6 104.998314709563 67.5771299287002
"5690" 1137.8 109.593180080741 65.9946742567649
"5691" 1138 116.492293355609 63.1370317260786
"5692" 1138.2 120.850111011041 60.5229601169454
"5693" 1138.4 121.125930115428 59.1481576751789
"5694" 1138.6 118.997862018274 58.8938867806484
"5695" 1138.8 116.929978938786 55.7959868031132
"5696" 1139 114.433729719751 51.5807140183648
"5697" 1139.2 111.198441368569 46.9515543507441
"5698" 1139.4 107.93561108717 42.1699862767519
"5699" 1139.6 103.849440647722 37.1458568860752
"5700" 1139.8 99.7942353291311 32.9043476384145
"5701" 1140 94.7976018128054 28.3771271591167
"5702" 1140.2 89.9789036908398 23.9007609698408
"5703" 1140.4 84.9920907524235 19.8967129954986
"5704" 1140.6 79.1128315951435 16.369667806742
"5705" 1140.8 72.446738988223 13.995592728274
"5706" 1141 66.2383148756294 12.0645169194875
"5707" 1141.2 59.5649237837006 10.5690090897015
"5708" 1141.4 52.4332841687298 10.0494370261923
"5709" 1141.6 45.7604676878606 11.2161712751815
"5710" 1141.8 39.0655215502654 13.4986390983518
"5711" 1142 32.1197535777984 16.3706755388264
"5712" 1142.2 25.4792839243865 20.1137548483134
"5713" 1142.4 20.1467873506034 25.6874165903187
"5714" 1142.6 17.1255199570419 32.2075836505197
"5715" 1142.8 13.9392476201196 38.7831610015411
"5716" 1143 10.6395668822347 45.6753796233003
"5717" 1143.2 7.75577130983553 52.452696023899
"5718" 1143.4 5.31629992469054 59.4131928564115
"5719" 1143.6 4.76265204346055 65.3803750473325
"5720" 1143.8 5.46634836051487 71.2533695578094
"5721" 1144 5.69932523876391 77.868093544911
"5722" 1144.2 7.45552211445032 83.9013346968697
"5723" 1144.4 10.1410981593237 90.2522947420931
"5724" 1144.6 13.2137338773868 96.1982481826615
"5725" 1144.8 16.5477853836307 102.046451949589
"5726" 1145 17.7156218246997 107.78917549732
"5727" 1145.2 17.7176453134503 108.56379850638
"5728" 1145.4 19.2879906208105 108.244637210022
"5729" 1145.6 21.5646616564405 109.200093192522
"5730" 1145.8 25.4619174701822 110.067923026358
"5731" 1146 30.1652410875868 111.376923643598
"5732" 1146.2 35.7411043924928 112.639488160236
"5733" 1146.4 41.752885844396 113.56412298201
"5734" 1146.6 48.3202146822649 113.496986453646
"5735" 1146.8 54.9663723587763 112.961974831409
"5736" 1147 61.5304964115563 112.239337686302
"5737" 1147.2 67.9638929630336 110.495305028214
"5738" 1147.4 75.162550880629 108.520613127493
"5739" 1147.6 81.8088148593272 106.262384531662
"5740" 1147.8 87.2764980760412 102.509600001687
"5741" 1148 92.5803084026144 97.578304603978
"5742" 1148.2 97.2566274475896 91.9276681524938
"5743" 1148.4 99.9479865967682 85.4114651257253
"5744" 1148.6 102.811923617374 77.7463160823637
"5745" 1148.8 103.55035680709 71.2164022330346
"5746" 1149 103.246706226116 64.3769514192891
"5747" 1149.2 105.236773136724 57.0225414138826
"5748" 1149.4 106.817725230429 50.1038667335865
"5749" 1149.6 108.267753177543 42.8410898564145
"5750" 1149.8 109.901738302429 35.8938895398194
"5751" 1150 110.159609837006 29.4370642999956
"5752" 1150.2 107.324018167559 27.6347268784615
"5753" 1150.4 102.119422284896 26.4072469574145
"5754" 1150.6 95.7100401827462 24.372527166783
"5755" 1150.8 89.5027132145985 22.481853924565
"5756" 1151 82.4780384565385 21.0333946357343
"5757" 1151.2 75.875022612974 20.7709376852588
"5758" 1151.4 69.3696055041441 22.2116070993096
"5759" 1151.6 62.6257619389361 24.3302474072786
"5760" 1151.8 55.390710152848 26.9181348915865
"5761" 1152 48.1679203272219 28.8768196557115
"5762" 1152.2 41.5080064724954 31.0521485088918
"5763" 1152.4 35.3540000177302 34.3508309532031
"5764" 1152.6 29.6656321021796 38.146889778057
"5765" 1152.8 24.7677330568627 42.4609112329941
"5766" 1153 20.4072634317286 48.2725761004615
"5767" 1153.2 17.1363232257939 54.2983184967615
"5768" 1153.4 13.5406586598891 60.0152351205495
"5769" 1153.6 10.2795510471878 66.4011469845828
"5770" 1153.8 7.64019775266267 73.0209189322807
"5771" 1154 6.37057336949246 79.1968237723552
"5772" 1154.2 5.45876676324077 83.0679730895275
"5773" 1154.4 7.40685503420248 83.1292541373003
"5774" 1154.6 10.2991308557606 85.3697470476615
"5775" 1154.8 13.8330703493668 88.4375569648053
"5776" 1155 18.440258526842 91.6207275209358
"5777" 1155.2 23.6941879626034 93.6136872524176
"5778" 1155.4 29.3953675176034 95.9613790951319
"5779" 1155.6 35.0597250043226 96.4099860141857
"5780" 1155.8 41.7231879437272 95.5740169407615
"5781" 1156 47.9029544394714 94.1261549475702
"5782" 1156.2 53.354762326301 91.0851356567381
"5783" 1156.4 58.7806397788301 87.6955207697007
"5784" 1156.6 63.8428156067976 83.4290620722705
"5785" 1156.8 68.0004976471749 78.2003973369231
"5786" 1157 72.0209121220223 72.4831865693829
"5787" 1157.2 75.177727933754 66.6339475902441
"5788" 1157.4 77.7290129075295 59.940121339634
"5789" 1157.6 80.1128937713507 53.5769317307802
"5790" 1157.8 81.1776093296117 46.4327678364848
"5791" 1158 81.4540747981272 39.5342823740912
"5792" 1158.2 80.8660898981528 32.9117837664231
"5793" 1158.4 79.6654065570554 26.1688880799932
"5794" 1158.6 78.5785303626424 19.0132877013057
"5795" 1158.8 77.8627978643956 12.039699880981
"5796" 1159 76.2879989219415 6.19864860779065
"5797" 1159.2 73.0596157903855 5.07641113163654
"5798" 1159.4 67.9856893885904 4.99166094513686
"5799" 1159.6 61.5604393519065 4.80191121017775
"5800" 1159.8 55.4144650676605 4.89742237758154
"5801" 1160 49.0957750357568 5.92110499468376
"5802" 1160.2 42.4950964412866 7.75570356720067
"5803" 1160.4 36.7182595358099 11.3574406223772
"5804" 1160.6 30.9964130542895 15.4350625966457
"5805" 1160.8 25.4944915925931 19.7009887683531
"5806" 1161 20.7977474288939 24.2248106386949
"5807" 1161.2 16.2597233057227 30.3916348201994
"5808" 1161.4 13.2290413922866 36.3127596934289
"5809" 1161.6 11.6780903151684 42.1104217863604
"5810" 1161.8 10.5944836299293 48.9533384879928
"5811" 1162 9.06347094653501 55.3836080723445
"5812" 1162.2 7.8955466056888 62.4465578930268
"5813" 1162.4 9.21210595394054 69.2543894761616
"5814" 1162.6 11.7280647952903 76.4402316185892
"5815" 1162.8 14.6500310424711 83.1437022322931
"5816" 1163 18.5068290010816 89.5120677914405
"5817" 1163.2 23.2088740034296 95.22191006941
"5818" 1163.4 28.6005049777801 100.292721819833
"5819" 1163.6 34.1237267517105 105.552162251337
"5820" 1163.8 39.5532844524908 110.475655882371
"5821" 1164 45.6173792598135 114.599955716991
"5822" 1164.2 52.638762071114 118.113570433145
"5823" 1164.4 59.3712420449293 121.249507830493
"5824" 1164.6 66.137433614023 123.443075523649
"5825" 1164.8 72.1569290275105 126.558817482582
"5826" 1165 72.9755886015194 126.335203313814
"5827" 1165.2 73.4341107979245 125.343398672348
"5828" 1165.4 76.2378701347831 124.709054700462
"5829" 1165.6 79.6534580562957 123.759898427736
"5830" 1165.8 84.124223202506 122.6113945207
"5831" 1166 88.3242630058781 119.631488622033
"5832" 1166.2 92.8714190873638 116.329808471139
"5833" 1166.4 97.887252545471 112.61599919143
"5834" 1166.6 102.465065659089 107.664507977596
"5835" 1166.8 106.762297095867 102.653945771087
"5836" 1167 111.164236068138 97.1508275234938
"5837" 1167.2 114.437372362134 91.1351623067007
"5838" 1167.4 117.053824786798 84.6915522244278
"5839" 1167.6 118.767572613924 77.2017717642826
"5840" 1167.8 120.136674058256 70.421782967507
"5841" 1168 120.660183969109 63.076894071066
"5842" 1168.2 119.302760265537 56.0380183494396
"5843" 1168.4 117.477083393794 49.4743274028949
"5844" 1168.6 114.176257094686 43.8014530511712
"5845" 1168.8 110.371383857622 37.9659799537519
"5846" 1169 107.099917235702 31.649838455496
"5847" 1169.2 102.497762000027 26.3820179236282
"5848" 1169.4 97.0442546026017 22.697829613591
"5849" 1169.6 91.086171005821 18.7778721197522
"5850" 1169.8 85.5880737401313 14.1091987749737
"5851" 1170 79.7358344271112 9.80568801465431
"5852" 1170.2 73.3868923635744 8.12891158003116
"5853" 1170.4 67.0506447062454 8.98519365042356
"5854" 1170.6 59.5203015644995 10.6152018707083
"5855" 1170.8 52.1828696320947 12.1982868099737
"5856" 1171 45.0603722231642 14.3102444360912
"5857" 1171.2 38.110354784581 17.7900768033531
"5858" 1171.4 31.2595627371748 21.1148772454972
"5859" 1171.6 25.348109607719 24.9122141013604
"5860" 1171.8 20.206922680267 29.9730256055261
"5861" 1172 14.6961655875543 34.967851544149
"5862" 1172.2 10.9744422926121 40.8837165024615
"5863" 1172.4 9.51850780899901 47.7224014468022
"5864" 1172.6 9.49696489030264 55.44151319863
"5865" 1172.8 8.68049161688444 62.658419871755
"5866" 1173 8.6598351692214 69.251066151005
"5867" 1173.2 9.58911161472649 75.8222345575679
"5868" 1173.4 10.3755736378088 82.9567018112593
"5869" 1173.6 12.1081434322903 89.2839994854722
"5870" 1173.8 15.2029806107243 95.8605837387363
"5871" 1174 18.437564670523 102.458873507993
"5872" 1174.2 20.7727760788301 108.271057645016
"5873" 1174.4 20.2747003857414 111.023489683709
"5874" 1174.6 20.6606887688848 109.969939786583
"5875" 1174.8 20.4148673321932 109.781237468927
"5876" 1175 19.4820610763697 109.973800214795
"5877" 1175.2 19.6180384984503 109.452957543155
"5878" 1175.4 20.7217317014939 108.729584202028
"5879" 1175.6 22.6052325026272 108.096860018062
"5880" 1175.8 25.7778333475855 107.015747097257
"5881" 1176 30.0386266561899 105.653890211826
"5882" 1176.2 34.9873498768939 103.689023085462
"5883" 1176.4 39.3776525992518 100.778557169538
"5884" 1176.6 43.7172317623617 96.9945314981868
"5885" 1176.8 47.2757702098781 92.7611265295715
"5886" 1177 48.8648800953571 87.5231471516684
"5887" 1177.2 49.8526476795605 81.1657407246615
"5888" 1177.4 50.2658299397831 74.3965919316551
"5889" 1177.6 50.1470223101782 67.5480574980027
"5890" 1177.8 49.4118140483128 61.058314339007
"5891" 1178 47.4951636693145 54.4347304145627
"5892" 1178.2 45.1820491644261 47.7761782796684
"5893" 1178.4 41.9818881595729 41.3847046580795
"5894" 1178.6 37.6259307467639 35.6090269211694
"5895" 1178.8 32.148469592756 30.5618965703024
"5896" 1179 26.4332400333762 26.7966883781483
"5897" 1179.2 21.1373507753369 25.2772197575964
"5898" 1179.4 18.2089896013272 26.8194044400615
"5899" 1179.6 16.034231407396 29.9442591888486
"5900" 1179.8 12.5246125770882 34.5627991941211
"5901" 1180 9.15380110735745 39.8409233064409
"5902" 1180.2 6.22983731962185 45.7000365518809
"5903" 1180.4 4.56416653302721 51.5805770354282
"5904" 1180.6 3.33159838748326 57.8054210167684
"5905" 1180.8 2.59355857662539 64.0386497633407
"5906" 1181 1.70636427702233 68.4981836401245
"5907" 1181.2 1.2062019401034 72.049780693533
"5908" 1181.4 1.26767607104673 73.2901476882202
"5909" 1181.6 1.67833574780535 75.9346741317374
"5910" 1181.8 2.16102850492565 78.1539064554848
"5911" 1182 2.33389196535826 80.6321330350411
"5912" 1182.2 2.78475262660171 82.7858943200851
"5913" 1182.4 3.73276154320247 84.2223779710422
"5914" 1182.6 4.36622593820248 85.5579616024938
"5915" 1182.8 4.64808933372649 86.8038797011105
"5916" 1183 4.53882795722721 87.8709184862949
"5917" 1183.2 4.45232566568524 88.3845506286975
"5918" 1183.4 5.19340783206055 89.3571833479616
"5919" 1183.6 5.17831856782008 90.497289250675
"5920" 1183.8 5.63467643402435 90.8127290574722
"5921" 1184 5.31258267208692 90.7830176603077
"5922" 1184.2 6.03353998592928 91.1844929144928
"5923" 1184.4 6.76770456328661 91.8704479975811
"5924" 1184.6 6.66437883771316 92.167229679651
"5925" 1184.8 6.56010726427304 92.3031726273365
"5926" 1185 6.84732577973328 92.2814577186434
"5927" 1185.2 7.27980287018582 91.8749673545934
"5928" 1185.4 7.28437945419457 91.9511446961956
"5929" 1185.6 7.40736589258552 91.944876633899
"5930" 1185.8 7.91263709817633 91.4953932624826
"5931" 1186 8.35183434959883 91.3494107157275
"5932" 1186.2 9.42662066598801 91.1526006337583
"5933" 1186.4 10.3680753527047 90.5170624709034
"5934" 1186.6 11.9827983498754 90.2394554679722
"5935" 1186.8 14.569832631506 89.6611920696661
"5936" 1187 17.5881944942272 89.4378662975949
"5937" 1187.2 22.0184917225776 88.7554493674935
"5938" 1187.4 27.1206111638289 87.4643747594721
"5939" 1187.6 32.9222559491939 85.6500141358616
"5940" 1187.8 37.9696643073116 82.8438195864083
"5941" 1188 41.9009418921424 78.4389272570297
"5942" 1188.2 45.9623589208476 73.3651104193648
"5943" 1188.4 48.8805677715969 68.3414947147002
"5944" 1188.6 50.0067415765768 62.7999510157755
"5945" 1188.8 50.1567105891606 56.3621034189616
"5946" 1189 51.4310757003192 49.5728270679507
"5947" 1189.2 50.9436796119722 42.2420934574267
"5948" 1189.4 49.0031873762166 35.460144413181
"5949" 1189.6 47.0733813006087 28.828457068943
"5950" 1189.8 44.9242946864605 22.1163859844128
"5951" 1190 42.8088570094737 14.8768751542378
"5952" 1190.2 42.3840222771441 11.2444237457527
"5953" 1190.4 45.1970570024252 8.85383446009683
"5954" 1190.6 49.3570722784489 6.33028045936851
"5955" 1190.8 53.0326389424605 5.73709124990598
"5956" 1191 57.9455072503494 3.82146098375783
"5957" 1191.2 62.1807918273264 3.99068688225422
"5958" 1191.4 67.6038650625703 3.84154253376642
"5959" 1191.6 72.1462682852532 3.91611470801032
"5960" 1191.8 76.8195996008252 6.1605726553086
"5961" 1192 81.7964472211391 7.81129013678297
"5962" 1192.2 87.2739978750135 7.95008550723801
"5963" 1192.4 91.2291022691537 9.96313418395018
"5964" 1192.6 95.1622443059272 12.3219523322615
"5965" 1192.8 98.4540794974928 13.6624673494293
"5966" 1193 101.589061915721 16.5680541072441
"5967" 1193.2 104.133419856617 19.3103166309303
"5968" 1193.4 107.548315216843 21.3327831640998
"5969" 1193.6 108.618117886944 24.9471216631712
"5970" 1193.8 110.965958486029 28.1979430365668
"5971" 1194 114.354839409449 30.9584254423042
"5972" 1194.2 115.513793034822 33.4203177852594
"5973" 1194.4 114.949652264178 35.5483949074289
"5974" 1194.6 115.147782024679 39.028539469774
"5975" 1194.8 117.071221644576 43.247883375651
"5976" 1195 120.163517344202 45.1329271945261
"5977" 1195.2 120.928019603187 45.8306317578194
"5978" 1195.4 120.362147424083 48.2374777174309
"5979" 1195.6 119.194929849912 48.938313172139
"5980" 1195.8 118.610507859686 49.0205029340744
"5981" 1196 118.279471627461 50.7526958848232
"5982" 1196.2 117.764781806523 54.3596269223053
"5983" 1196.4 117.523273505929 58.981645237649
"5984" 1196.6 118.283430779929 65.0249043269615
"5985" 1196.8 119.138779850243 70.6302460909615
"5986" 1197 119.933009615234 76.2467512581935
"5987" 1197.2 118.836418541084 81.4619005460358
"5988" 1197.4 117.060052667086 86.7734711286178
"5989" 1197.6 114.854845557997 91.9201693958636
"5990" 1197.8 112.027565884154 96.759042347084
"5991" 1198 108.062957864901 101.556445332522
"5992" 1198.2 104.395199017851 106.448379962922
"5993" 1198.4 100.282932669703 110.935646517782
"5994" 1198.6 95.5061000991719 115.666698082575
"5995" 1198.8 90.8948058316106 119.175053649822
"5996" 1199 85.553117320773 119.991490786868
"5997" 1199.2 80.3814084225939 120.122865984462
"5998" 1199.4 75.3815240204915 120.950271165183
"5999" 1199.6 70.8216527633132 121.277459108577
"6000" 1199.8 65.7820794801952 121.320110827839
"6001" 1200 60.0412367642543 121.541274865699
"6002" 1200.2 55.2017745980666 124.477429007734
"6003" 1200.4 54.6101696293638 126.628185641655
"6004" 1200.6 54.6446036582478 126.136140019004
"6005" 1200.8 54.1021935630711 125.606177580872
"6006" 1201 52.6010478161968 125.788404975198
"6007" 1201.2 52.7120283915217 124.732453622482
"6008" 1201.4 52.7391768655932 124.241076260053
"6009" 1201.6 52.707988440023 123.817295783462
"6010" 1201.8 51.9261877991939 123.261008078095
"6011" 1202 52.6916464064286 122.688366941727
"6012" 1202.2 52.8160349880412 122.407741366268
"6013" 1202.4 51.5491061980412 122.157062592365
"6014" 1202.6 51.377874808583 121.635996275115
"6015" 1202.8 51.362121496677 121.356093706204
"6016" 1203 51.1295785389553 121.060218590451
"6017" 1203.2 51.8963621839293 120.731969173305
"6018" 1203.4 52.873598945418 120.204181387227
"6019" 1203.6 54.5243454210089 119.843420793881
"6020" 1203.8 56.1447012574712 119.025108047121
"6021" 1204 58.5545615516414 117.797245465355
"6022" 1204.2 62.3343483812993 115.664071399462
"6023" 1204.4 66.2767124303447 112.676343779798
"6024" 1204.6 70.5998196327371 108.929800793727
"6025" 1204.8 74.7040823986584 104.474386904044
"6026" 1205 79.202636760898 99.9428394207428
"6027" 1205.2 83.6680553219286 94.9069595867381
"6028" 1205.4 88.04521626105 89.6005731877142
"6029" 1205.6 92.0131770038154 84.5223706021067
"6030" 1205.8 95.1292273738242 78.8601964856775
"6031" 1206 97.8042676342347 72.724030276268
"6032" 1206.2 99.9396771852711 66.5730782663247
"6033" 1206.4 101.441988008361 59.9800967393615
"6034" 1206.6 101.694965079654 53.0601297332035
"6035" 1206.8 101.137925098761 45.6142852335949
"6036" 1207 100.153943738527 39.4314234090615
"6037" 1207.2 97.3153589416965 33.3030500105964
"6038" 1207.4 94.1549198987573 27.143349516033
"6039" 1207.6 90.0495833388534 22.0202855336758
"6040" 1207.8 84.8140111501435 18.0428809663396
"6041" 1208 78.7512933794605 15.1091539269258
"6042" 1208.2 72.76144650522 12.28937813674
"6043" 1208.4 66.4900552715644 10.793884547955
"6044" 1208.6 59.793154136328 10.4825652649073
"6045" 1208.8 53.1300950032298 11.5438681783077
"6046" 1209 47.4863062395716 13.9941182591652
"6047" 1209.2 41.299294686073 16.814187876649
"6048" 1209.4 35.2169989230812 21.3704499541167
"6049" 1209.6 29.8965701158452 25.2912348422637
"6050" 1209.8 24.9984699722478 29.3992711184828
"6051" 1210 19.6917272137871 33.8471406748799
"6052" 1210.2 16.3583844950921 38.5208906201247
"6053" 1210.4 13.119157608842 44.316791331678
"6054" 1210.6 12.7303811260649 50.065893483
"6055" 1210.8 12.1707048913616 56.4999970662528
"6056" 1211 11.6716370449272 63.1734429564282
"6057" 1211.2 13.7060175474151 69.6965050171547
"6058" 1211.4 15.8380617882993 76.2746279918809
"6059" 1211.6 18.8733946382054 83.3202614666962
"6060" 1211.8 22.7856936653265 88.9572708439461
"6061" 1212 27.4485140573884 94.7845673310286
"6062" 1212.2 32.8440633682028 99.5362370831729
"6063" 1212.4 39.1959666573891 103.536930092329
"6064" 1212.6 46.1343409593585 106.368199656798
"6065" 1212.8 53.4540594662921 109.091875230714
"6066" 1213 61.2201662478355 110.854942954212
"6067" 1213.2 69.0906132983507 111.660255853747
"6068" 1213.4 76.1718833036403 111.203845419731
"6069" 1213.6 83.9387402712627 109.144571750374
"6070" 1213.8 91.0432871013397 106.410497708143
"6071" 1214 98.1268576745272 102.954383596695
"6072" 1214.2 104.545394137663 98.0507592426638
"6073" 1214.4 110.833199835912 93.6125582721712
"6074" 1214.6 116.031694741977 88.2948806749454
"6075" 1214.8 119.923724861439 81.397819598092
"6076" 1215 123.074309817307 74.5087674089341
"6077" 1215.2 124.777990062254 69.2095245865485
"6078" 1215.4 123.56379074188 67.7967540482358
"6079" 1215.6 120.799993114934 63.9098704329984
"6080" 1215.8 118.308390654189 59.3226322458963
"6081" 1216 115.460207012351 53.5937309568462
"6082" 1216.2 112.802338426903 47.4961423967879
"6083" 1216.4 109.602357212546 41.686028476419
"6084" 1216.6 105.483490848461 35.4906982901282
"6085" 1216.8 101.573897652966 29.2803593000851
"6086" 1217 97.1232340074722 23.8528987802871
"6087" 1217.2 91.8772649130652 19.4755771860429
"6088" 1217.4 86.6681586251537 14.9228193294729
"6089" 1217.6 81.9171248500017 9.47431881579095
"6090" 1217.8 76.4439924772017 7.5364292701086
"6091" 1218 71.070923848863 8.63280472893715
"6092" 1218.2 63.9469958518679 10.0732100050541
"6093" 1218.4 56.6288850017858 11.2469300509073
"6094" 1218.6 49.553457572999 12.7296135514615
"6095" 1218.8 42.9556822589221 15.5224848849231
"6096" 1219 36.5121928049063 18.8353226251724
"6097" 1219.2 30.2221619552333 22.314574248632
"6098" 1219.4 24.1369169243836 26.4545812473297
"6099" 1219.6 20.0521157487133 31.5615459713736
"6100" 1219.8 15.8628973650759 37.1766872839121
"6101" 1220 10.6304602762757 42.0122623368637
"6102" 1220.2 10.8652479835026 45.9915506601352
"6103" 1220.4 11.8708678075899 49.5405223925321
"6104" 1220.6 12.4592444427105 56.6009674145865
"6105" 1220.8 12.850561964138 62.8900252606874
"6106" 1221 13.762215172426 69.7582552287719
"6107" 1221.2 15.233683713152 76.232877341536
"6108" 1221.4 16.7316485353616 82.7739866333737
"6109" 1221.6 19.5681975308541 88.8245674598445
"6110" 1221.8 22.9334822345817 95.3157542933706
"6111" 1222 27.4524323938523 101.525949541575
"6112" 1222.2 32.120395602523 106.662879830993
"6113" 1222.4 37.7067597359293 111.372481611399
"6114" 1222.6 43.8859355235224 115.501217046431
"6115" 1222.8 50.989549567429 118.755055314777
"6116" 1223 58.3182658543405 121.705101091482
"6117" 1223.2 65.4768448127478 123.688546395749
"6118" 1223.4 72.2557494731305 125.867067351252
"6119" 1223.6 76.6013536146121 125.581511476401
"6120" 1223.8 78.3793884765896 123.825514759655
"6121" 1224 82.150157512633 122.077706960151
"6122" 1224.2 86.7656396929767 118.840705698268
"6123" 1224.4 91.1361962000031 115.235810278227
"6124" 1224.6 95.4011898002993 110.572415647558
"6125" 1224.8 99.6513478679774 105.04169110563
"6126" 1225 103.791527883751 98.9959876789454
"6127" 1225.2 107.105977073073 93.0495584029132
"6128" 1225.4 110.369835150103 86.8086302325352
"6129" 1225.6 113.001076174292 80.3243669021694
"6130" 1225.8 115.192898959955 73.1648293236593
"6131" 1226 116.229761835068 65.9212130343544
"6132" 1226.2 116.67178268015 58.3498911526684
"6133" 1226.4 116.290393427161 51.1814087582949
"6134" 1226.6 116.546639992106 44.1425405632035
"6135" 1226.8 116.462612208834 36.7189083736154
"6136" 1227 113.595921971525 32.3524192135583
"6137" 1227.2 108.737262082072 28.511498250638
"6138" 1227.4 103.168069266736 24.1291918254271
"6139" 1227.6 97.3751465924605 19.7099333500477
"6140" 1227.8 91.6327536912798 15.0641493737628
"6141" 1228 86.5338559466034 11.1098881716044
"6142" 1228.2 80.2240980978355 6.64813622284904
"6143" 1228.4 75.2152808914156 3.29958506800086
"6144" 1228.6 74.1903497354605 3.90597755307404
"6145" 1228.8 71.2331525353874 2.629744702303
"6146" 1229 67.1712351664476 2.89710289518881
"6147" 1229.2 61.0800423199542 4.44738245252483
"6148" 1229.4 55.7815410144474 5.89558891873785
"6149" 1229.6 49.0557988315125 8.17320528166933
"6150" 1229.8 42.0197431271642 10.6158146370912
"6151" 1230 35.3707131440902 13.5741894569801
"6152" 1230.2 30.3156311771528 18.0458686335769
"6153" 1230.4 24.7320710058398 22.8947866250477
"6154" 1230.6 20.2559650850412 27.8360917952035
"6155" 1230.8 16.0805492341272 33.6180045644282
"6156" 1231 11.8654549229763 39.4099675554194
"6157" 1231.2 7.63303758330427 44.840896696649
"6158" 1231.4 5.60015865411316 50.5294637054405
"6159" 1231.6 5.77619507546054 56.6805887464615
"6160" 1231.8 6.57055942679055 63.3382060325215
"6161" 1232 6.73279748768524 70.7397477878323
"6162" 1232.2 7.20449058502896 77.9621135777247
"6163" 1232.4 9.27608585783553 83.8832167815553
"6164" 1232.6 13.0014899648305 89.9151696417415
"6165" 1232.8 17.5309187551793 95.2770293728678
"6166" 1233 23.1102069565137 100.18026345611
"6167" 1233.2 29.4502420928541 104.607887136717
"6168" 1233.4 36.5423477236839 107.352281980068
"6169" 1233.6 43.7034360342787 110.043287922613
"6170" 1233.8 51.3438646322737 110.757297452703
"6171" 1234 59.6747622392471 110.714308421956
"6172" 1234.2 67.4169483413447 109.932676495314
"6173" 1234.4 75.1255994152695 108.43839080072
"6174" 1234.6 82.7229016087864 105.797467523248
"6175" 1234.8 90.1066764781459 102.954717588799
"6176" 1235 97.0487747193845 99.4808626060159
"6177" 1235.2 103.798893226592 95.8101860605385
"6178" 1235.4 110.263267647097 91.1682067329729
"6179" 1235.6 115.998999805461 86.2730125313325
"6180" 1235.8 120.474119241106 80.8525977316874
"6181" 1236 122.300948818944 74.5856283841067
"6182" 1236.2 124.235343052615 67.7678181681317
"6183" 1236.4 123.733158116507 61.8044992014499
"6184" 1236.6 121.994847067798 55.2119777531357
"6185" 1236.8 119.784583029981 48.2878633961815
"6186" 1237 117.327139761719 41.200054737866
"6187" 1237.2 114.744331616654 34.3208640119132
"6188" 1237.4 111.00246042018 28.6266834265851
"6189" 1237.6 106.864443229561 23.1971646486282
"6190" 1237.8 101.927736859823 17.6979846604615
"6191" 1238 96.4964701735896 12.5857814680744
"6192" 1238.2 90.4782140221796 8.63725601742783
"6193" 1238.4 84.2189306394365 6.96464540644949
"6194" 1238.6 78.1066030331567 6.33894341028433
"6195" 1238.8 71.1497206394605 6.72520583493142
"6196" 1239 64.1232668896579 8.79212916042206
"6197" 1239.2 57.6352789770175 11.1186421986894
"6198" 1239.4 50.9002298826654 13.3650493374134
"6199" 1239.6 45.3089525841473 17.3802667674856
"6200" 1239.8 39.4061159566828 21.8123432616467
"6201" 1240 33.5219355764605 26.7630074876863
"6202" 1240.2 27.987040425148 32.1930481283053
"6203" 1240.4 21.9595433561447 36.3082557132826
"6204" 1240.6 16.3121383677831 40.5919428475906
"6205" 1240.8 14.6231318600988 45.2923665890892
"6206" 1241 13.624414590535 51.6309022346956
"6207" 1241.2 12.2333552161419 58.1127227685824
"6208" 1241.4 12.0516238754931 64.8435061621681
"6209" 1241.6 11.6994430475841 71.5857020734615
"6210" 1241.8 13.8953217041414 77.9811585010041
"6211" 1242 16.521334875648 84.4206607717115
"6212" 1242.2 18.9849494279767 91.3893252118164
"6213" 1242.4 21.9847098533315 98.0960097857519
"6214" 1242.6 25.9367103047186 103.573957418752
"6215" 1242.8 30.1400113778483 109.417859160125
"6216" 1243 35.7204296532252 113.532093148314
"6217" 1243.2 42.1485688829151 117.173498830401
"6218" 1243.4 49.3212043923868 119.861372768198
"6219" 1243.6 56.4426778014395 121.261367218346
"6220" 1243.8 65.3045112851763 121.470561791356
"6221" 1244 73.171582254842 122.100758368853
"6222" 1244.2 80.2675645377052 122.989233931962
"6223" 1244.4 84.8576117013726 123.722100169088
"6224" 1244.6 87.3621860554939 121.197223155895
"6225" 1244.8 91.4900580195574 116.790071137978
"6226" 1245 95.4427467853974 111.618301997072
"6227" 1245.2 98.8787543871858 105.704930213374
"6228" 1245.4 101.210882722185 99.1160130726685
"6229" 1245.6 102.864189233786 92.0280161176476
"6230" 1245.8 103.911663811197 84.453909239967
"6231" 1246 103.831958675782 77.2865894357115
"6232" 1246.2 103.300709921111 69.9510665371362
"6233" 1246.4 99.8370195821196 63.2819209891888
"6234" 1246.6 95.402154117247 57.243126875484
"6235" 1246.8 90.2385636743222 52.2001100540573
"6236" 1247 84.8412890113916 47.2797804588753
"6237" 1247.2 78.5974520263891 43.1904602316401
"6238" 1247.4 71.9142974324954 39.9712190059964
"6239" 1247.6 64.997197703023 38.245065564124
"6240" 1247.8 57.9304002403874 37.007517028742
"6241" 1248 50.3439345103494 36.1229506439801
"6242" 1248.2 42.9836578810723 35.161471888838
"6243" 1248.4 35.4791221210123 35.3091250459443
"6244" 1248.6 28.0268227523642 34.8455416668712
"6245" 1248.8 20.8899102879311 34.6039352214027
"6246" 1249 13.8015336521157 35.4233404737374
"6247" 1249.2 11.0972959934605 35.5463987543317
"6248" 1249.4 10.8242817612493 33.1575315998418
"6249" 1249.6 11.8404348210277 31.102889489566
"6250" 1249.8 13.6693349890496 28.6189774248177
"6251" 1250 14.960626949296 26.3478848969679
"6252" 1250.2 17.173803202498 23.435497835374
"6253" 1250.4 19.167796921967 20.1201276186953
"6254" 1250.6 21.6662296584726 17.7992860176423
"6255" 1250.8 24.4278589204361 15.4887839984859
"6256" 1251 27.5955242365716 12.6446841307949
"6257" 1251.2 29.1510312509605 11.7974613734128
"6258" 1251.4 31.1194632043124 10.6677159497208
"6259" 1251.6 33.5979513038606 9.65304528781154
"6260" 1251.8 35.6633542385825 8.66543005516886
"6261" 1252 35.8748033293177 8.34361561274725
"6262" 1252.2 34.7856970444856 9.27564017472404
"6263" 1252.4 35.9692711903142 8.12012103101032
"6264" 1252.6 37.9327246972013 7.49701757816524
"6265" 1252.8 38.7080085576316 8.83235888600101
"6266" 1253 38.3474909297643 9.7011809183223
"6267" 1253.2 37.3749827590481 9.50017233061154
"6268" 1253.4 35.9259329554856 9.69604080702404
"6269" 1253.6 32.9518176209605 10.1670316086538
"6270" 1253.8 29.0535751901913 12.3474311584615
"6271" 1254 25.5497861653855 15.275903744824
"6272" 1254.2 22.7383091313442 19.0311790546476
"6273" 1254.4 19.7665053542471 23.7399018172143
"6274" 1254.6 17.6190998783469 28.4729223540184
"6275" 1254.8 15.064366767148 33.1803526435553
"6276" 1255 13.7708036787219 38.3705777363706
"6277" 1255.2 14.2810135175076 43.3896339969557
"6278" 1255.4 15.1788222657901 48.732932164757
"6279" 1255.6 17.9345801699279 53.020776917842
"6280" 1255.8 22.2585299466541 56.6846982345583
"6281" 1256 27.3385057078476 60.2681718549454
"6282" 1256.2 32.7062611981796 62.0612015377986
"6283" 1256.4 38.9828355333571 63.7926955771167
"6284" 1256.6 45.4653478050135 64.9402246987086
"6285" 1256.8 52.0998452179551 65.8613657914945
"6286" 1257 58.2187844023953 68.4659305827768
"6287" 1257.2 64.0093669196403 70.9759279183379
"6288" 1257.4 70.5752836085401 72.2979510785979
"6289" 1257.6 77.9652216529378 73.4966140384615
"6290" 1257.8 85.6324845167745 74.3454144694267
"6291" 1258 92.7836219087019 73.4746495331167
"6292" 1258.2 99.3054336028425 71.0274581286301
"6293" 1258.4 105.719794420528 67.4675794342818
"6294" 1258.6 111.759661161999 63.0054973602857
"6295" 1258.8 117.477547470274 57.961529733989
"6296" 1259 121.217929046848 52.9943779236551
"6297" 1259.2 119.836967781254 49.9134678964942
"6298" 1259.4 116.833520291047 45.2068086435702
"6299" 1259.6 114.000384051348 39.0443742739784
"6300" 1259.8 111.079572901563 32.4814944987797
"6301" 1260 106.514310182142 27.0788252159161
"6302" 1260.2 101.239279401961 21.7830897945282
"6303" 1260.4 96.1701245501537 16.6122392258024
"6304" 1260.6 90.9267669897219 11.8914180759047
"6305" 1260.8 84.860027135581 8.38286440697961
"6306" 1261 77.9676744612013 5.72765464760969
"6307" 1261.2 71.1789574576913 3.61113363642307
"6308" 1261.4 63.8156106440161 2.08512616123931
"6309" 1261.6 58.4397100283534 2.66092741206868
"6310" 1261.8 52.7518601295416 5.86582435825884
"6311" 1262 46.4816900770947 8.79127059920544
"6312" 1262.2 40.114838087499 11.8966519256923
"6313" 1262.4 33.7095693339669 15.5984003748666
"6314" 1262.6 26.7257675672462 19.4269050097473
"6315" 1262.8 20.7995184046218 23.9731729842357
"6316" 1263 16.414310044396 29.755222736397
"6317" 1263.2 12.1387114588405 36.2261870731015
"6318" 1263.4 8.83266078133552 42.9021172654928
"6319" 1263.6 6.77086895526904 49.9517391675786
"6320" 1263.8 5.60863352581538 57.2107127109454
"6321" 1264 6.26730792102233 64.1395866862481
"6322" 1264.2 7.05426170097702 71.207719486978
"6323" 1264.4 9.19690280846054 78.5753058382244
"6324" 1264.6 11.4288539533967 85.8321606380573
"6325" 1264.8 14.8495616863967 91.5811596136105
"6326" 1265 19.4080876334296 97.1013018370492
"6327" 1265.2 24.7231151299105 102.695348863662
"6328" 1265.4 30.4928240149151 107.684566285007
"6329" 1265.6 36.9386424817026 111.079223674314
"6330" 1265.8 43.9543023316168 113.219696510899
"6331" 1266 51.5777142674928 114.829845315816
"6332" 1266.2 59.6647357388084 116.666607821679
"6333" 1266.4 67.2729185420605 117.544140574851
"6334" 1266.6 75.0188357531909 117.031053366933
"6335" 1266.8 82.7776209186693 115.813864498549
"6336" 1267 90.475893073004 113.825164812853
"6337" 1267.2 97.811832686035 111.129382438547
"6338" 1267.4 104.840061845 108.159268828304
"6339" 1267.6 109.117150441907 103.770338488227
"6340" 1267.8 113.676761100274 96.2007680665715
"6341" 1268 116.6338564299 89.3508836381868
"6342" 1268.2 118.957003110808 82.2826549210159
"6343" 1268.4 120.476409683087 75.1849362580879
"6344" 1268.6 121.423382961776 67.3775415940159
"6345" 1268.8 121.47911321445 61.2394787201044
"6346" 1269 120.026959613667 52.296473479634
"6347" 1269.2 118.94029016679 44.6809302026093
"6348" 1269.4 116.174420714845 37.6512654202747
"6349" 1269.6 113.753080586824 31.8647910918934
"6350" 1269.8 110.726419564524 24.6585831372275
"6351" 1270 106.443999652042 21.3642692444732
"6352" 1270.2 100.456019308849 18.5477784519557
"6353" 1270.4 95.2285661084946 15.1616833250979
"6354" 1270.6 89.1150655162628 11.5030747088104
"6355" 1270.8 83.4175600192557 8.36905058554588
"6356" 1271 75.5082847494735 5.19019725318881
"6357" 1271.2 69.9709957525618 4.07971331495521
"6358" 1271.4 62.9432340124042 4.46155502120802
"6359" 1271.6 55.7976254233389 4.60565538674533
"6360" 1271.8 48.5192051280855 5.5053047060032
"6361" 1272 41.3057377999537 7.99683432855743
"6362" 1272.2 35.119228076258 12.0426527944236
"6363" 1272.4 28.8918867257333 16.6705592662927
"6364" 1272.6 23.3952426963916 21.976670301634
"6365" 1272.8 18.8541696819122 27.6100699498809
"6366" 1273 14.7305208138154 34.0455283094293
"6367" 1273.2 11.4612010714393 40.7061778730892
"6368" 1273.4 9.01108658592721 47.1854795159282
"6369" 1273.6 7.9946975544714 54.4581150480376
"6370" 1273.8 8.41966334852795 62.0654957219896
"6371" 1274 8.35917846568502 69.682589749135
"6372" 1274.2 9.38067709448252 77.0538501579231
"6373" 1274.4 10.9845254088562 84.2691177532418
"6374" 1274.6 13.7012389958861 91.4347918886318
"6375" 1274.8 17.7956711122025 97.5494478688809
"6376" 1275 22.5192467857801 103.2359202484
"6377" 1275.2 27.7094198550666 108.097632103704
"6378" 1275.4 34.0430743261616 112.179776249534
"6379" 1275.6 40.5335945986168 115.349567138555
"6380" 1275.8 47.8569468969492 117.173981383927
"6381" 1276 55.6087274821272 118.115443314159
"6382" 1276.2 63.7457887907005 118.953387861882
"6383" 1276.4 70.9313775926733 118.378650595132
"6384" 1276.6 77.9660759755485 116.72102270611
"6385" 1276.8 85.2704682619171 115.204344752809
"6386" 1277 92.4552397912939 113.171392902895
"6387" 1277.2 98.9491679043845 109.434221449799
"6388" 1277.4 104.446192901648 104.616611601805
"6389" 1277.6 108.733496597124 98.9016857415668
"6390" 1277.8 112.473874864494 92.3705445235385
"6391" 1278 115.742859854439 85.4148888810376
"6392" 1278.2 118.748235279761 78.5711469232949
"6393" 1278.4 120.456661211145 70.9168828857115
"6394" 1278.6 120.886363925943 63.8386401541792
"6395" 1278.8 120.801811673006 56.6371589290752
"6396" 1279 119.994245012995 49.1880362511359
"6397" 1279.2 118.181249058348 42.0545973918773
"6398" 1279.4 114.984108976875 35.3596901412275
"6399" 1279.6 111.14788859988 28.7114127598164
"6400" 1279.8 107.093066288483 23.3004311033024
"6401" 1280 102.888422102202 17.5777475031132
"6402" 1280.2 97.3244694408605 13.9228719118282
"6403" 1280.4 90.9228592548177 10.7049568266401
"6404" 1280.6 84.3418171287517 8.45787870311976
"6405" 1280.8 77.5282198168067 7.02627630207692
"6406" 1281 70.3204581587333 6.80826816381219
"6407" 1281.2 62.5653731380748 7.32992231321868
"6408" 1281.4 55.3018848131567 8.67073978276533
"6409" 1281.6 47.950670833573 10.336196315299
"6410" 1281.8 41.1610469472753 12.7248952503134
"6411" 1282 34.6092491455998 15.9999337751071
"6412" 1282.2 28.2273517726698 20.4754729816825
"6413" 1282.4 22.444226968898 24.3901576045553
"6414" 1282.6 18.0114924750563 29.7773877413445
"6415" 1282.8 13.5097951314711 35.451362558451
"6416" 1283 10.0810857429553 41.1961673711247
"6417" 1283.2 7.28099620970542 47.5862077211962
"6418" 1283.4 5.13085322305428 54.315835189774
"6419" 1283.6 4.77378987897702 60.8551964238462
"6420" 1283.8 5.1160584954079 67.860429484851
"6421" 1284 5.04434152974777 74.976554368802
"6422" 1284.2 6.2150487594193 81.5894247108533
"6423" 1284.4 8.20222892865201 88.3285435029722
"6424" 1284.6 10.3716913228242 94.9104093310979
"6425" 1284.8 13.4161595969757 101.106396611552
"6426" 1285 14.9059190363884 105.521134557059
"6427" 1285.2 14.8679771248863 105.90265377759
"6428" 1285.4 14.3734085928192 105.824259498527
"6429" 1285.6 14.0530139045988 105.953657052493
"6430" 1285.8 14.5332068719405 105.221574481392
"6431" 1286 15.5891344307333 105.302682078128
"6432" 1286.2 16.1342604546741 105.544277420413
"6433" 1286.4 16.2402350503668 105.584010784087
"6434" 1286.6 16.8264813427658 105.483268846283
"6435" 1286.8 17.1622067172025 105.649248907623
"6436" 1287 18.3269638305896 105.291723443203
"6437" 1287.2 19.8771125081605 104.750640843795
"6438" 1287.4 21.5906010438317 104.240626539276
"6439" 1287.6 24.3510058836863 103.861621585526
"6440" 1287.8 27.9251732294276 103.348838757626
"6441" 1288 32.8154850663844 102.575709158027
"6442" 1288.2 38.300067013032 101.366530081846
"6443" 1288.4 44.0113222903677 99.3589359730182
"6444" 1288.6 49.250721724652 96.4153603080466
"6445" 1288.8 54.5938221611057 93.0002445457519
"6446" 1289 59.0801123667272 88.7626774032949
"6447" 1289.2 63.5154529629444 83.8196481375583
"6448" 1289.4 66.9857480163272 77.8619862607282
"6449" 1289.6 70.4249195177396 71.4079428209034
"6450" 1289.8 73.2464181754386 65.3195907508681
"6451" 1290 76.5874365938128 59.0344848488024
"6452" 1290.2 79.1616055444037 52.8848227068934
"6453" 1290.4 81.6433859966329 46.6120594963926
"6454" 1290.6 82.689457570063 39.5744732043531
"6455" 1290.8 81.8243682127654 34.2250427772664
"6456" 1291 80.6224497462298 27.4730343275769
"6457" 1291.2 79.1823581750825 20.6901931519981
"6458" 1291.4 77.2502233194099 14.0648330510565
"6459" 1291.6 74.5845053590161 7.9924391987208
"6460" 1291.8 75.3074101198142 3.56189688035178
"6461" 1292 76.1869073948822 4.42750686978684
"6462" 1292.2 76.1092833417776 5.09994797413227
"6463" 1292.4 74.8519681035716 5.63800692579487
"6464" 1292.6 71.9573877430855 5.01908377268654
"6465" 1292.8 67.163767753999 4.20890609726923
"6466" 1293 61.3335563745405 3.56742764994154
"6467" 1293.2 55.6415737840902 3.0051948851282
"6468" 1293.4 49.2591155970555 3.26697101085394
"6469" 1293.6 43.8829833522139 5.45244195872181
"6470" 1293.8 37.4427467791974 8.25908529650101
"6471" 1294 31.9541111988355 11.234324938849
"6472" 1294.2 26.4153489683675 15.453774096915
"6473" 1294.4 21.2730376840515 19.7305001141434
"6474" 1294.6 16.9070694447462 24.6455145903544
"6475" 1294.8 12.4368414336191 29.610889495925
"6476" 1295 8.4673970374444 35.3153601313325
"6477" 1295.2 4.72042108379387 41.9793060290615
"6478" 1295.4 2.01396740776488 47.7463829506789
"6479" 1295.6 0.99733967958054 51.8803778903815
"6480" 1295.8 2.83185256750054 53.3122879228215
"6481" 1296 4.85702531047073 58.0728246066758
"6482" 1296.2 6.43122421582225 63.5639375905998
"6483" 1296.4 9.02486721487106 69.1759415112826
"6484" 1296.6 11.9660471637463 75.0883407082088
"6485" 1296.8 15.4351500026997 80.4132845204724
"6486" 1297 20.2075482211442 85.0478818758697
"6487" 1297.2 25.8459144436461 89.221252496843
"6488" 1297.4 32.5177278092289 92.1712526522089
"6489" 1297.6 39.2730244474302 94.9683157542797
"6490" 1297.8 46.3779975145739 97.1170619357296
"6491" 1298 53.5900876100605 98.0369701400949
"6492" 1298.2 61.2263631821344 97.9396705646789
"6493" 1298.4 68.6544217617649 97.1960765609072
"6494" 1298.6 75.8945733013638 95.3508717371067
"6495" 1298.8 82.8481875247977 92.9701401562057
"6496" 1299 90.0298066414493 89.9733987793716
"6497" 1299.2 96.3560346427023 85.9028424881539
"6498" 1299.4 102.113460267061 80.9916354122949
"6499" 1299.6 107.738624094661 76.0784684267282
"6500" 1299.8 114.094605792703 70.9661642995458
"6501" 1300 119.348703837043 65.605177593989
"6502" 1300.2 123.220493908461 59.9210075466849
"6503" 1300.4 125.133147694654 56.7956544131712
"6504" 1300.6 125.48444057233 58.2674765087007
"6505" 1300.8 124.795105404603 59.2844687866813
"6506" 1301 124.111567157427 59.7550337745949
"6507" 1301.2 122.543870400834 58.6292989701099
"6508" 1301.4 120.295540919374 56.4147227339398
"6509" 1301.6 116.514217513394 53.1687572018949
"6510" 1301.8 112.350244890261 49.2067997277949
"6511" 1302 107.963641664537 45.0614131679724
"6512" 1302.2 103.644400669428 40.6905705619132
"6513" 1302.4 98.8912380444939 36.3272530836949
"6514" 1302.6 93.7313492246997 31.7681125418855
"6515" 1302.8 87.6514681292105 28.4946372627115
"6516" 1303 81.150539775523 26.196765624799
"6517" 1303.2 74.9115245851528 25.3318329719231
"6518" 1303.4 67.9973037090488 24.8020809068145
"6519" 1303.6 60.8681062283067 24.6360650256923
"6520" 1303.8 53.7253363717982 24.219902379968
"6521" 1304 46.8710389247532 24.8895387141079
"6522" 1304.2 39.7588886318099 26.6447363423772
"6523" 1304.4 33.0350932773819 28.3647381909335
"6524" 1304.6 26.1417273173507 30.6711869898791
"6525" 1304.8 19.4083488558605 33.1806180479949
"6526" 1305 14.00589777345 36.2237732895668
"6527" 1305.2 11.1054697275896 41.4179499550422
"6528" 1305.4 8.61411556506055 47.1260289214615
"6529" 1305.6 6.25229357865002 52.6857769964721
"6530" 1305.8 5.9951534206888 58.5125717389942
"6531" 1306 6.43720140067793 65.0387515151137
"6532" 1306.2 7.46454438929211 71.8270804269352
"6533" 1306.4 9.00890692349281 77.7088393376551
"6534" 1306.6 11.2173208261974 83.835653512251
"6535" 1306.8 14.2390098333435 90.2516527783871
"6536" 1307 17.5707629917265 96.4804126302594
"6537" 1307.2 22.0888630412484 101.766529835825
"6538" 1307.4 26.9579775154705 107.040762672072
"6539" 1307.6 32.4208830300997 110.934728453781
"6540" 1307.8 39.4231565193553 113.814845013683
"6541" 1308 46.5636237571575 116.065555933522
"6542" 1308.2 54.0069986098213 117.711570886358
"6543" 1308.4 61.5677381593026 118.268275635272
"6544" 1308.6 69.2237041755617 118.12177615145
"6545" 1308.8 77.2647635991939 117.362659812795
"6546" 1309 85.2251602734166 115.969257339659
"6547" 1309.2 92.4341243114605 114.235539458585
"6548" 1309.4 99.1406731643315 110.88884623101
"6549" 1309.6 105.107780931426 106.368692737531
"6550" 1309.8 110.84017965382 101.962761040675
"6551" 1310 111.628095479961 97.2666972204833
"6552" 1310.2 112.075889276426 91.2922562688409
"6553" 1310.4 113.623508324211 84.0938671313202
"6554" 1310.6 114.867026473526 76.5083774615594
"6555" 1310.8 114.837168517358 69.2187770259047
"6556" 1311 115.090519160924 61.8726763781933
"6557" 1311.2 114.82952707623 54.3832945819451
"6558" 1311.4 112.80890158255 47.4180334464503
"6559" 1311.6 109.524404419356 40.6200402778336
"6560" 1311.8 106.183782256559 33.8336412967912
"6561" 1312 101.623581134927 27.8258180749615
"6562" 1312.2 96.4489779597709 22.2622088711167
"6563" 1312.4 90.9312846433226 17.0741927086684
"6564" 1312.6 84.8862097319782 12.7475986052498
"6565" 1312.8 79.6365984973508 9.75138734259569
"6566" 1313 73.3731806659105 7.64181044464904
"6567" 1313.2 66.0921409097806 6.39557735814154
"6568" 1313.4 58.8757145219406 5.54968032830154
"6569" 1313.6 50.9655446008816 5.18151128971154
"6570" 1313.8 43.9198011458177 5.34803361809011
"6571" 1314 41.5659879237143 6.75159641916303
"6572" 1314.2 39.3528980806801 11.3407068061689
"6573" 1314.4 35.7184939331489 16.5861813353706
"6574" 1314.6 31.7482352704605 22.3524202323544
"6575" 1314.8 27.8662002063192 27.4851772464181
"6576" 1315 25.5049280471815 33.4430104557987
"6577" 1315.2 23.2338979249378 39.5692406962343
"6578" 1315.4 20.0745881478192 47.6328360078311
"6579" 1315.6 17.7697876207939 53.6783337258949
"6580" 1315.8 15.7595939406605 60.8336374170615
"6581" 1316 14.1255312208627 68.0338983124289
"6582" 1316.2 13.2496978399497 75.5820005741789
"6583" 1316.4 12.7485265164272 83.0639132765615
"6584" 1316.6 12.3262169197605 89.9474428215949
"6585" 1316.8 12.4882220692903 96.6633722864828
"6586" 1317 14.1961003910422 101.746912557768
"6587" 1317.2 16.7425816312547 103.655301109609
"6588" 1317.4 18.295035181648 107.713881411743
"6589" 1317.6 18.0543875663736 109.209897001733
"6590" 1317.8 19.2528131299392 109.604718636685
"6591" 1318 21.1204006681616 109.866981768183
"6592" 1318.2 23.9764189743043 110.377214962962
"6593" 1318.4 27.91677588765 110.310835915756
"6594" 1318.6 33.0692576492471 109.657939110967
"6595" 1318.8 37.8632782301939 107.948233531895
"6596" 1319 43.503318873131 105.0310044427
"6597" 1319.2 49.0404654573754 100.729142424781
"6598" 1319.4 53.5220735381763 95.6752617501352
"6599" 1319.6 56.6341331432471 90.102224305102
"6600" 1319.8 59.2503356195375 84.2523185271758
"6601" 1320 62.1883109981939 78.0658168703282
"6602" 1320.2 63.8670644569433 71.528594359565
"6603" 1320.4 64.8651645718559 63.9509421760894
"6604" 1320.6 64.7949912330337 56.4568722237298
"6605" 1320.8 64.1800858742316 49.4237278866061
"6606" 1321 61.6823073178242 42.5919559863252
"6607" 1321.2 57.9811137457547 36.3754630195439
"6608" 1321.4 52.5774830438309 31.4848606153504
"6609" 1321.6 46.0598382686087 27.6866281910912
"6610" 1321.8 39.2567929853719 24.9836388865122
"6611" 1322 31.9218514379791 23.8695225622393
"6612" 1322.2 24.5858645109939 24.7343871626949
"6613" 1322.4 20.0355497826852 28.0984987710907
"6614" 1322.6 15.8152286396997 33.1389841689507
"6615" 1322.8 11.6480221817666 38.4801272349207
"6616" 1323 10.0541912896939 44.8923851579282
"6617" 1323.2 8.93507085852721 51.6655064560949
"6618" 1323.4 7.95300908736963 58.9259103053365
"6619" 1323.6 7.44207165465201 66.5644759526637
"6620" 1323.8 7.11247154659738 73.8828194040194
"6621" 1324 7.7550827615801 80.5711424654072
"6622" 1324.2 9.52327468153661 87.9281535306572
"6623" 1324.4 11.710326053138 94.5413025820422
"6624" 1324.6 14.6629821756255 100.95070593974
"6625" 1324.8 17.9653169640505 106.620362039772
"6626" 1325 19.7848076963177 111.168878491319
"6627" 1325.2 21.3104981797774 110.99968034562
"6628" 1325.4 25.5557976132156 112.288126927962
"6629" 1325.6 30.6067324306705 114.084384175062
"6630" 1325.8 36.7986135101763 115.90276777123
"6631" 1326 43.8625532765801 116.467208312288
"6632" 1326.2 50.2211352659286 115.557006119153
"6633" 1326.4 56.8661202489767 113.264130350945
"6634" 1326.6 63.11205767385 110.347042668777
"6635" 1326.8 69.0196095969331 106.397898288593
"6636" 1327 74.0045335129272 101.226069886128
"6637" 1327.2 78.6356172725475 95.7961258387224
"6638" 1327.4 82.5025042750692 89.7061324893963
"6639" 1327.6 85.3681169235969 83.0859177173706
"6640" 1327.8 86.9989998023606 75.6708072075282
"6641" 1328 88.7407514693083 68.200064570255
"6642" 1328.2 89.9117842659151 60.7977354346888
"6643" 1328.4 91.016302879056 53.4384796822481
"6644" 1328.6 90.745868040135 45.939485910636
"6645" 1328.8 90.0418646550488 39.0237621898615
"6646" 1329 88.7630118293782 31.7892743035439
"6647" 1329.2 87.7712083502166 24.9128425185591
"6648" 1329.4 86.2833395395215 18.1547392277054
"6649" 1329.6 84.6354737596827 10.7620819726838
"6650" 1329.8 84.7166739382289 7.19729037474203
"6651" 1330 85.9866927984483 8.39510592353471
"6652" 1330.2 88.0967563362841 8.89430083112036
"6653" 1330.4 89.671080736865 9.34579640894468
"6654" 1330.6 92.4508310647353 10.3945211282967
"6655" 1330.8 94.7391173358477 10.7077454078486
"6656" 1331 94.8886080395569 11.7396230153772
"6657" 1331.2 94.3894177440272 12.3601705715615
"6658" 1331.4 93.0675887064605 12.7383993535995
"6659" 1331.6 92.6845290605429 12.4103788467204
"6660" 1331.8 91.3979575510677 12.2200370274615
"6661" 1332 89.0527350581502 10.506805610565
"6662" 1332.2 85.1861130942512 8.38784380772898
"6663" 1332.4 80.2145961319105 6.54781334468654
"6664" 1332.6 74.7195731540681 6.25670162951217
"6665" 1332.8 68.8196733430692 6.14942974154849
"6666" 1333 63.0028176811562 6.13281311576589
"6667" 1333.2 56.9826799370359 6.59375376247523
"6668" 1333.4 50.6839478779221 7.42805779215384
"6669" 1333.6 44.4280809103772 8.49375869571153
"6670" 1333.8 38.6741126557939 10.960250620906
"6671" 1334 33.9067065423124 14.8622856704245
"6672" 1334.2 29.8915292851157 19.6703972404271
"6673" 1334.4 25.3032459097186 24.7293187940422
"6674" 1334.6 21.7610932065628 29.8539905469047
"6675" 1334.8 20.1899464632298 36.5173176608242
"6676" 1335 19.1728491513664 43.0569105018733
"6677" 1335.2 19.5285525873996 49.6521613239737
"6678" 1335.4 20.6554098989265 56.1203441021774
"6679" 1335.6 24.126228195138 61.5955365102035
"6680" 1335.8 28.8691047894496 65.9831601804726
"6681" 1336 34.9662343970605 70.2098454586616
"6682" 1336.2 41.1066159325939 73.0252557537615
"6683" 1336.4 48.5091272854378 75.0644304461093
"6684" 1336.6 55.5664965224605 76.8316582889563
"6685" 1336.8 62.9957080201001 78.2961138575313
"6686" 1337 70.2796611089786 78.9576781119314
"6687" 1337.2 77.3353960394276 78.469184953978
"6688" 1337.4 84.4567434809437 77.2067891794953
"6689" 1337.6 91.4623323418583 76.154518862507
"6690" 1337.8 98.2202626206135 74.9983660297792
"6691" 1338 104.474170912427 72.3373274463616
"6692" 1338.2 110.817261054361 68.7787847204282
"6693" 1338.4 116.588913523304 64.0813915442428
"6694" 1338.6 121.668506140711 59.7261046906803
"6695" 1338.8 122.671926803512 55.9674442811729
"6696" 1339 120.309437075074 52.7762481634274
"6697" 1339.2 117.539748688783 47.6191674930744
"6698" 1339.4 114.313984514761 40.9983712203615
"6699" 1339.6 110.941718176672 35.7459861369557
"6700" 1339.8 107.191090521939 30.1646081538637
"6701" 1340 103.113507753254 25.312553425342
"6702" 1340.2 98.2762319004044 21.9234619044166
"6703" 1340.4 92.9567324373355 18.1713696699729
"6704" 1340.6 87.6361904585076 14.6630068336968
"6705" 1340.8 81.1946560458891 11.1781350274973
"6706" 1341 74.8649893161355 9.16576273673654
"6707" 1341.2 68.0320485765011 7.52883423050208
"6708" 1341.4 60.7540562977308 6.52689660561019
"6709" 1341.6 53.4543452397034 5.98682418924725
"6710" 1341.8 46.395741981132 6.21067387657582
"6711" 1342 40.7121903394331 6.68799051691359
"6712" 1342.2 37.5573383890531 10.5214486141282
"6713" 1342.4 32.8167896841316 14.79641570308
"6714" 1342.6 27.5130733153177 19.4178054289615
"6715" 1342.8 23.0172089921414 24.829345483036
"6716" 1343 19.3546087994935 30.3856001467583
"6717" 1343.2 16.4016901581858 36.1477346873736
"6718" 1343.4 14.3667896450734 42.659015360268
"6719" 1343.6 13.8053562820855 49.736160946382
"6720" 1343.8 14.1859810090812 56.9485557116684
"6721" 1344 15.1472450254939 63.6278153569949
"6722" 1344.2 17.6813665489918 70.271950097524
"6723" 1344.4 21.4965609686977 76.9047353781007
"6724" 1344.6 26.4904807919605 82.9739242308339
"6725" 1344.8 31.9576119231237 88.9367827156615
"6726" 1345 37.7188038944921 93.9453835502405
"6727" 1345.2 43.8568397910563 98.7938358389509
"6728" 1345.4 50.5559975013638 102.8753444423
"6729" 1345.6 57.284768693898 106.125435840837
"6730" 1345.8 64.3548454147258 109.534853770227
"6731" 1346 71.3417603718395 112.648182971893
"6732" 1346.2 78.5428631591702 115.401064161268
"6733" 1346.4 85.6247154675237 116.602764996304
"6734" 1346.6 93.1507309083043 116.48019005118
"6735" 1346.8 99.2229757106414 115.402506853898
"6736" 1347 102.371597008023 111.444140810087
"6737" 1347.2 106.812418281375 107.819845545972
"6738" 1347.4 109.665689464713 102.803969122725
"6739" 1347.6 112.420599872003 96.9032527246424
"6740" 1347.8 115.024542874429 89.8328784541424
"6741" 1348 116.728576039702 82.8930294249788
"6742" 1348.2 117.789047579719 75.0417815628487
"6743" 1348.4 118.894066870269 67.6053131080679
"6744" 1348.6 119.600907818891 60.1424501900313
"6745" 1348.8 120.663225687776 52.8546106600159
"6746" 1349 119.862436500241 46.1684730357033
"6747" 1349.2 116.482016406648 40.429874910774
"6748" 1349.4 112.238647333014 34.9083896558764
"6749" 1349.6 107.85382622417 29.6478504136825
"6750" 1349.8 103.329711905461 24.2035782835282
"6751" 1350 98.792968024865 18.8445318394615
"6752" 1350.2 93.3454492251764 15.1443113981434
"6753" 1350.4 86.6658720558135 11.1828989256733
"6754" 1350.6 80.3860894446292 6.91859933500371
"6755" 1350.8 74.0198016291144 5.12026411134615
"6756" 1351 67.6364296487298 4.79687900957692
"6757" 1351.2 60.3324825890526 5.45306193736943
"6758" 1351.4 53.0782483789006 6.51277995866154
"6759" 1351.6 46.2287621072754 8.93609942835042
"6760" 1351.8 39.788482103998 11.979580605199
"6761" 1352 32.8968062392895 15.0478514879484
"6762" 1352.2 26.2663318521913 19.1189191985385
"6763" 1352.4 22.2943252650812 24.3839800874271
"6764" 1352.6 18.2534002234283 30.6798575581712
"6765" 1352.8 14.0470367197431 36.9732705682876
"6766" 1353 10.0809987684388 43.3540548688094
"6767" 1353.2 7.44540640908941 50.3489691016059
"6768" 1353.4 7.37632613723053 57.6742629682615
"6769" 1353.6 7.4700237838301 64.4654779256137
"6770" 1353.8 8.06830195777686 71.8157914733289
"6771" 1354 9.37398490069918 79.2336929152002
"6772" 1354.2 11.3478972925814 86.5874109503407
"6773" 1354.4 15.0759915126946 92.9716530009083
"6774" 1354.6 19.5452294096667 99.1619347395131
"6775" 1354.8 25.0612267507418 104.079167611649
"6776" 1355 31.2001508591344 107.577313518592
"6777" 1355.2 37.8685795634286 110.104808363696
"6778" 1355.4 44.8616013030379 112.097035731462
"6779" 1355.6 52.2953942104074 112.373508100866
"6780" 1355.8 59.8968306563706 111.135138472675
"6781" 1356 66.8421627534605 108.772048912362
"6782" 1356.2 73.7807094266939 106.028828624828
"6783" 1356.4 80.2179011635366 102.488471872668
"6784" 1356.6 86.1102627341414 97.9359583397701
"6785" 1356.8 90.2749541821201 92.0283943288233
"6786" 1357 91.3847767701779 85.6641382677768
"6787" 1357.2 89.9031461150742 79.7591937055752
"6788" 1357.4 88.6500446947353 73.3496208103846
"6789" 1357.6 87.4683142932649 66.2683818230268
"6790" 1357.8 85.9642463894942 59.514750312529
"6791" 1358 83.2105880856582 52.9032046296011
"6792" 1358.2 79.9041985783605 46.6589171077949
"6793" 1358.4 76.1629097502707 40.1741795703096
"6794" 1358.6 71.2916777207497 34.3390348809676
"6795" 1358.8 66.3827102645569 29.2002933076182
"6796" 1359 61.3005223794235 23.8742408633875
"6797" 1359.2 56.0812865751061 19.396035545816
"6798" 1359.4 50.231318617905 15.0934824266838
"6799" 1359.6 44.1737596564352 12.4683749537147
"6800" 1359.8 38.3640332807071 12.3526665337081
"6801" 1360 31.9066013692105 13.3081952297532
"6802" 1360.2 25.6439420095515 15.8962676648901
"6803" 1360.4 21.8765029195419 19.7244401396243
"6804" 1360.6 16.3487158280105 23.0166896297115
"6805" 1360.8 15.8324423460855 24.8904449731699
"6806" 1361 15.1030685946515 28.953041425102
"6807" 1361.2 14.2831236698875 34.4796564789334
"6808" 1361.4 13.5698075478395 40.2185850395563
"6809" 1361.6 12.5800203465924 46.7438465284616
"6810" 1361.8 12.0667100451347 53.6660714443717
"6811" 1362 12.1684266977333 60.8759091059843
"6812" 1362.2 12.7745995436997 67.9341985577333
"6813" 1362.4 13.9974612453518 75.5279965403854
"6814" 1362.6 16.0214258905939 82.6307732311616
"6815" 1362.8 19.1153378782584 89.3409202674084
"6816" 1363 23.3695257984502 95.1943298967193
"6817" 1363.2 28.6442597349605 100.33298394693
"6818" 1363.4 35.1701973884011 106.054013141155
"6819" 1363.6 41.0659206441878 110.305797041037
"6820" 1363.8 47.37680210205 113.432662620683
"6821" 1364 54.5933281442078 115.587074946659
"6822" 1364.2 61.5224540649001 116.868015934187
"6823" 1364.4 68.1717418682408 117.422390394363
"6824" 1364.6 75.198198705483 117.713828653304
"6825" 1364.8 81.9553971580412 118.491399210042
"6826" 1365 89.0215033579712 117.646811970238
"6827" 1365.2 96.1368258719122 115.536677268462
"6828" 1365.4 100.718203851235 111.558692790784
"6829" 1365.6 104.838148996054 106.523542500212
"6830" 1365.8 109.223684971982 101.279612346983
"6831" 1366 111.900760589113 94.9569862367007
"6832" 1366.2 114.412584624939 88.2355611076354
"6833" 1366.4 116.543648573945 81.270282712575
"6834" 1366.6 118.047423617503 73.9109802119247
"6835" 1366.8 118.704994449319 66.9953592010159
"6836" 1367 118.37017221129 59.9030811965297
"6837" 1367.2 117.358836706727 53.4660101742282
"6838" 1367.4 115.940526168999 46.2566689725495
"6839" 1367.6 113.784628615982 39.8811800802441
"6840" 1367.8 109.963685184966 33.6152513579341
"6841" 1368 105.248821083949 27.3654620106661
"6842" 1368.2 100.545449576378 21.8660208758851
"6843" 1368.4 95.0630015507105 17.4795947216044
"6844" 1368.6 88.7659235125071 13.0895760378918
"6845" 1368.8 82.2470783740901 9.82314004420227
"6846" 1369 75.2997684596768 8.566924243921
"6847" 1369.2 68.4891701804605 7.85678804071154
"6848" 1369.4 61.6077464368816 8.10319510988259
"6849" 1369.6 54.3850472652798 9.4465286573772
"6850" 1369.8 47.3187900995605 11.4397479750865
"6851" 1370 40.6411008156528 14.4298352228846
"6852" 1370.2 34.2364834140206 17.4330048679815
"6853" 1370.4 27.7978597180268 21.1560446260399
"6854" 1370.6 22.9008492202939 25.9531243492615
"6855" 1370.8 17.7793236439444 30.7168429510422
"6856" 1371 13.0170809456544 36.2572296429819
"6857" 1371.2 9.67596025717927 42.6632532698678
"6858" 1371.4 8.10678715728472 49.2889292774506
"6859" 1371.6 6.06951663227574 56.5227308015268
"6860" 1371.8 4.31017747560338 63.8523583457166
"6861" 1372 4.20993695595504 70.451754314011
"6862" 1372.2 4.71113955419681 76.948854995011
"6863" 1372.4 6.82932963214803 83.1586626614928
"6864" 1372.6 9.38694212696054 89.5808007055679
"6865" 1372.8 12.2413710826121 95.5782634117949
"6866" 1373 16.112766667275 101.124067025224
"6867" 1373.2 18.756706786917 107.548234423472
"6868" 1373.4 20.4712762549809 111.301472382768
"6869" 1373.6 22.2211816466487 111.185095565986
"6870" 1373.8 24.202252263083 111.699254057115
"6871" 1374 28.441959815267 112.236758326752
"6872" 1374.2 33.5628042471057 111.981970064752
"6873" 1374.4 39.6931048438799 110.991583433429
"6874" 1374.6 45.9214902502025 109.216284575623
"6875" 1374.8 51.6536869752395 106.529241711335
"6876" 1375 57.3106351566939 102.695348863662
"6877" 1375.2 62.1907241958891 97.977286223044
"6878" 1375.4 66.4715186925563 92.9838503113233
"6879" 1375.6 69.9155327058313 86.8901745302256
"6880" 1375.8 71.2676760785295 80.6746143851512
"6881" 1376 72.9749334347243 74.0761873377363
"6882" 1376.2 74.0483926541714 67.464578679064
"6883" 1376.4 74.5475320690268 60.2307408549314
"6884" 1376.6 76.2174357994605 53.4825567682546
"6885" 1376.8 77.4349234659483 45.8489804375347
"6886" 1377 78.0344362033466 38.5148306994362
"6887" 1377.2 77.2974925929355 31.1794685735365
"6888" 1377.4 75.6056425548158 23.8682188211326
"6889" 1377.6 73.7835049972633 16.4760775729827
"6890" 1377.8 71.4171833840161 10.1534211245726
"6891" 1378 67.3242538384865 5.19019725318881
"6892" 1378.2 64.503217294999 4.05701309492308
"6893" 1378.4 59.6499054686913 5.5416446985
"6894" 1378.6 54.1880779989405 7.23637862274154
"6895" 1378.8 48.1284459867512 9.89879745447316
"6896" 1379 42.1913482966034 12.556721516533
"6897" 1379.2 36.044275622006 15.5091218641888
"6898" 1379.4 30.3332238946164 18.8445318394615
"6899" 1379.6 24.5086421847463 23.199731197055
"6900" 1379.8 19.9644497268754 28.610511711653
"6901" 1380 16.3128195122939 34.2379893352949
"6902" 1380.2 12.8541901012258 40.4222377626146
"6903" 1380.4 10.3255036591442 46.7828447318289
"6904" 1380.6 8.31544384180096 53.875207351036
"6905" 1380.8 7.53074413230936 60.9112589573453
"6906" 1381 7.52373054775401 68.0463607817659
"6907" 1381.2 8.01623299990735 75.3831313826318
"6908" 1381.4 9.65561840483984 81.9221982887374
"6909" 1381.6 11.596149204523 88.4654244309615
"6910" 1381.8 16.030791964817 92.5754618157487
"6911" 1382 21.2473960152395 96.3269833045142
"6912" 1382.2 26.6239126538861 99.7045683499296
"6913" 1382.4 32.7461049566049 102.195753735492
"6914" 1382.6 39.2878093675456 104.567229435334
"6915" 1382.8 45.5414116132025 106.553336288913
"6916" 1383 52.9097852416121 106.897038929734
"6917" 1383.2 60.2235039977902 107.069867331231
"6918" 1383.4 67.1698167508743 105.490112523737
"6919" 1383.6 74.2415962932583 103.165132614158
"6920" 1383.8 81.569854058337 100.811919677484
"6921" 1384 88.6834582012847 98.2628730661649
"6922" 1384.2 95.9126700979171 96.0329127561246
"6923" 1384.4 103.114334011161 94.2491179783616
"6924" 1384.6 109.648697185022 91.9530176914278
"6925" 1384.8 116.071014705103 89.0212651393773
"6926" 1385 118.671552747734 85.7787492577142
"6927" 1385.2 118.350475328878 81.1486615114945
"6928" 1385.4 118.709670524285 74.7061583152088
"6929" 1385.6 118.308079696912 67.7063453101067
"6930" 1385.8 118.319905525014 60.8073454368339
"6931" 1386 117.920745722876 54.2500804943492
"6932" 1386.2 116.940933818895 47.8280813607768
"6933" 1386.4 114.515467061041 41.1097383477841
"6934" 1386.6 111.997732396164 34.6820022131209
"6935" 1386.8 108.191214187939 27.7404369020573
"6936" 1387 103.279034753861 22.8192287266615
"6937" 1387.2 98.5542541822446 18.1626837064956
"6938" 1387.4 93.2161251852881 13.7268020941167
"6939" 1387.6 87.4297555909605 9.77679958649725
"6940" 1387.8 80.912990627398 6.27073110976154
"6941" 1388 74.6455056340902 3.61385573323931
"6942" 1388.2 69.6144029873684 4.81441504380364
"6943" 1388.4 62.8496249990281 6.8625973562183
"6944" 1388.6 56.1582645269036 8.81587233706913
"6945" 1388.8 49.8307643640969 11.3547496182018
"6946" 1389 43.4989997977105 14.4084862064258
"6947" 1389.2 37.0566669005605 18.1279398525865
"6948" 1389.4 31.4337388296488 21.2320477298498
"6949" 1389.6 25.7218773260272 24.9254783591949
"6950" 1389.8 20.3890056511839 29.2813637844722
"6951" 1390 15.8400163768953 34.5846306120376
"6952" 1390.2 13.0617473757077 40.3669830048098
"6953" 1390.4 11.3010494895843 47.0472284280595
"6954" 1390.6 10.9093919482021 53.8378388120121
"6955" 1390.8 10.7422774863726 60.3260208027692
"6956" 1391 11.1015665399437 67.1455156199559
"6957" 1391.2 12.2041183979111 74.1475840485165
"6958" 1391.4 13.4190807107866 81.0280996744289
"6959" 1391.6 14.6953737570605 87.9940661462615
"6960" 1391.8 17.8146857989658 94.2229686567352
"6961" 1392 21.5434572693237 100.67179366704
"6962" 1392.2 25.7342018713993 106.469594985553
"6963" 1392.4 30.6953313440139 111.518196378957
"6964" 1392.6 36.5978297006358 116.060700549585
"6965" 1392.8 43.1845532964811 118.751737399266
"6966" 1393 49.9761732365855 121.185810764993
"6967" 1393.2 56.8947283184283 123.398127997591
"6968" 1393.4 63.9922397805868 124.330895280019
"6969" 1393.6 70.6968609868648 125.339249071898
"6970" 1393.8 75.3422207067768 126.136388943706
"6971" 1394 76.2670680613368 125.934402372864
"6972" 1394.2 76.6897799026888 125.606352492722
"6973" 1394.4 77.878663855736 125.102936554472
"6974" 1394.6 79.2699423528668 123.562507521462
"6975" 1394.8 80.4702853968014 121.460504359962
"6976" 1395 81.7464782906018 118.261803896809
"6977" 1395.2 83.3243671927265 113.617633763185
"6978" 1395.4 84.8156591875939 108.508767708295
"6979" 1395.6 85.9560807291858 102.437480743549
"6980" 1395.8 86.5954695047797 96.679635367036
"6981" 1396 86.0504379566864 90.0208656755906
"6982" 1396.2 85.8691296723696 84.2020640242002
"6983" 1396.4 85.460123274414 77.7139523054034
"6984" 1396.6 85.406988602381 71.0298004109161
"6985" 1396.8 85.0041999881702 64.4310832969777
"6986" 1397 84.1641374167364 57.6602056848409
"6987" 1397.2 83.0487734228128 51.5906141487797
"6988" 1397.4 82.2736500502628 45.2551127882871
"6989" 1397.6 81.3626571913194 38.8169340712968
"6990" 1397.8 80.6927761468389 32.3293727600426
"6991" 1398 78.8186490872833 25.7334904170818
"6992" 1398.2 75.821906811363 19.5529674947786
"6993" 1398.4 72.332715397123 14.836393992874
"6994" 1398.6 67.6135459787643 10.3204131500185
"6995" 1398.8 61.8994284065281 6.10856182408316
"6996" 1399 57.6412787291429 2.82884144103801
"6997" 1399.2 55.5943071544361 4.48938829751032
"6998" 1399.4 50.5741122634876 6.45459182855613
"6999" 1399.6 45.6030065382462 8.96693689656868
"7000" 1399.8 40.5081429041748 12.3792796912115
"7001" 1400 35.5977496708451 16.3554465106923
"7002" 1400.2 30.3957887871356 20.043629097499
"7003" 1400.4 25.9829640237311 24.3704396158968
"7004" 1400.6 21.7740504328242 30.2791202037646
"7005" 1400.8 18.3107033169499 35.7703329251956
"7006" 1401 15.6622404652184 41.83582000783
"7007" 1401.2 13.9478857709605 48.243497005342
"7008" 1401.4 12.5006632685375 54.4126932275604
"7009" 1401.6 12.0895012774184 61.4639031177984
"7010" 1401.8 12.4882220692903 67.8980485580254
"7011" 1402 14.7648589236873 73.7330155186677
"7012" 1402.2 17.6565912340585 79.8755139793585
"7013" 1402.4 20.7812144574499 85.9622652824828
"7014" 1402.6 25.0858423508736 91.3802575369942
"7015" 1402.8 28.9491144750543 95.8980757614928
"7016" 1403 35.1890131625101 101.524584186491
"7017" 1403.2 41.6133003744502 105.454154137668
"7018" 1403.4 47.7230555589151 108.742323615128
"7019" 1403.6 53.1099882791132 110.890143964093
"7020" 1403.8 59.7233565629132 112.362551920283
"7021" 1404 68.3466406915855 113.355052775087
"7022" 1404.2 75.5495439916888 113.26435369269
"7023" 1404.4 81.8378660469661 112.743805935
"7024" 1404.6 88.6834582012847 111.958442116418
"7025" 1404.8 95.8840688626913 110.740498226637
"7026" 1405 103.353911668865 108.262329248889
"7027" 1405.2 108.356558394815 105.669796348107
"7028" 1405.4 109.533619586705 105.087648013036
"7029" 1405.6 109.337406490299 104.589000978655
"7030" 1405.8 109.398709496267 103.705461037849
"7031" 1406 109.723571005428 102.729412946516
"7032" 1406.2 109.488620571686 101.3466148703
"7033" 1406.4 109.217371990225 98.9954797646863
"7034" 1406.6 109.190279275977 95.819353380139
"7035" 1406.8 108.653659854449 91.7211317451132
"7036" 1407 107.53793105679 86.1607487883252
"7037" 1407.2 106.300729529483 80.6824829881648
"7038" 1407.4 103.946971397333 75.6563889570429
"7039" 1407.6 101.159226209186 70.8087378679121
"7040" 1407.8 98.1728940613287 65.231394814022
"7041" 1408 95.2270617114381 59.7509304430346
"7042" 1408.2 92.5238057876066 53.9280166800233
"7043" 1408.4 88.5383182822105 49.1585443751434
"7044" 1408.6 84.0723942974605 43.9763188550133
"7045" 1408.8 79.60088092099 39.0822136146733
"7046" 1409 74.5009017925215 35.3203215864737
"7047" 1409.2 68.4047082611272 32.489858759906
"7048" 1409.4 61.6428186282658 31.1091122693706
"7049" 1409.6 54.4993526570375 31.211562095
"7050" 1409.8 47.4566258462316 32.248543237329
"7051" 1410 40.4900439214605 33.8588401358901
"7052" 1410.2 33.6585930639212 36.0770929979896
"7053" 1410.4 26.8367746612272 38.5693897892949
"7054" 1410.6 20.3611906842957 40.7297235968572
"7055" 1410.8 12.1572930810939 43.1768108604615
"7056" 1411 7.91146831703356 44.7084032219222
"7057" 1411.2 4.83127735291886 43.4209829448782
"7058" 1411.4 5.90460002039298 42.3849013974886
"7059" 1411.6 6.09292727296053 40.8306356145449
"7060" 1411.8 7.16430835841707 38.6626275228528
"7061" 1412 8.44776230654749 37.5493135954181
"7062" 1412.2 9.05437331958554 35.3261475375865
"7063" 1412.4 10.4292789950969 31.8908489823252
"7064" 1412.6 11.2995959131541 28.2326573965422
"7065" 1412.8 12.8589303109843 26.5306444097949
"7066" 1413 12.8432822321793 26.5359524985865
"7067" 1413.2 13.9926009047252 25.7800182065498
"7068" 1413.4 15.6752580838934 23.9954378227302
"7069" 1413.6 17.6167003920022 21.6843593430032
"7070" 1413.8 19.16837763799 19.0243823773439
"7071" 1414 21.1743809086579 17.6024390622115
"7072" 1414.2 21.9241074531462 17.130170819433
"7073" 1414.4 23.6057813931913 15.9830636662308
"7074" 1414.6 26.0269702590337 14.0812342096323
"7075" 1414.8 28.3072566768205 11.9142911130615
"7076" 1415 30.8180850195745 9.91404199796787
"7077" 1415.2 31.8554369373067 9.56435937353846
"7078" 1415.4 33.204401525296 8.79652132982863
"7079" 1415.6 34.2635524291435 8.38578440175422
"7080" 1415.8 35.7004350812166 8.34849831463227
"7081" 1416 37.7769622687288 7.73793863801032
"7082" 1416.2 38.9300424475087 7.72440558530492
"7083" 1416.4 41.7228630901913 7.15367043307692
"7084" 1416.6 44.7959564453956 5.50785534607193
"7085" 1416.8 47.9649237824605 4.38293882038746
"7086" 1417 50.9608377446958 4.36206727648507
"7087" 1417.2 54.9778381456435 3.09116003043715
"7088" 1417.4 58.9057588332462 3.33429639021153
"7089" 1417.6 63.5979201019248 2.50168474831868
"7090" 1417.8 67.6352272687593 3.07578557243557
"7091" 1418 72.5714962815716 3.7884328757208
"7092" 1418.2 77.0270341969727 4.34024394902251
"7093" 1418.4 81.8405371848443 6.01031380476387
"7094" 1418.6 85.9172703781796 7.16005665571996
"7095" 1418.8 90.1082083046018 10.2495821534072
"7096" 1419 94.27191630919 11.8213683351557
"7097" 1419.2 97.9769377677105 13.7686719324303
"7098" 1419.4 101.940091064218 16.2899442651984
"7099" 1419.6 105.876905577987 19.3313115189668
"7100" 1419.8 107.664698146708 23.0327780637811
"7101" 1420 111.789215771732 26.4632547607876
"7102" 1420.2 114.430675324366 28.5600105667773
"7103" 1420.4 115.718259903131 29.4978660443365
"7104" 1420.6 115.982996494429 31.2634481256826
"7105" 1420.8 116.534379390912 33.6838933569132
"7106" 1421 118.283349980899 36.9123994595534
"7107" 1421.2 119.731372020801 40.1015165381215
"7108" 1421.4 121.843219707719 43.3822852653003
"7109" 1421.6 120.999409373492 45.5495265503365
"7110" 1421.8 120.394164469492 48.8946389316211
"7111" 1422 120.86949203011 53.0833462226574
"7112" 1422.2 123.041856949071 56.2869408816715
"7113" 1422.4 125.255498277398 58.2212615182428
"7114" 1422.6 124.166647111205 58.4166725955147
"7115" 1422.8 123.368524535503 59.7782776160405
"7116" 1423 122.504023834116 61.719246272565
"7117" 1423.2 121.465989493218 65.0615783949767
"7118" 1423.4 119.97638837043 68.8988440378252
"7119" 1423.6 118.403578937501 73.0520345200738
"7120" 1423.8 118.222255488557 77.9266422067841
"7121" 1424 118.457633488554 82.8640637335553
"7122" 1424.2 118.170300104067 87.247048646185
"7123" 1424.4 115.500146594398 91.323830245274
"7124" 1424.6 112.271157820339 95.867795527704
"7125" 1424.8 109.510234621213 100.596103719431
"7126" 1425 105.945547230696 105.682366546991
"7127" 1425.2 102.500563459728 110.954272536551
"7128" 1425.4 98.5191456582823 115.623708902511
"7129" 1425.6 94.9536146577595 117.845531725142
"7130" 1425.8 89.6529719772586 120.324981673067
"7131" 1426 85.4259396475932 122.993133752298
"7132" 1426.2 81.1861721477418 124.53786883693
"7133" 1426.4 77.3062027283668 124.370664039993
"7134" 1426.6 73.397845343418 122.92011583961
"7135" 1426.8 70.5149501323059 120.875410696451
"7136" 1427 65.8162258528627 119.18818078419
"7137" 1427.2 61.2207000661459 118.508252728641
"7138" 1427.4 55.9507064489931 118.851694112092
"7139" 1427.6 52.0817755453342 122.842395433598
"7140" 1427.8 51.0015094887052 126.270310433568
"7141" 1428 50.8397738984925 123.891834902664
"7142" 1428.2 50.0693591831132 122.432052232693
"7143" 1428.4 49.6287374076952 122.357463037411
"7144" 1428.6 48.2195764692505 122.255443737402
"7145" 1428.8 47.2708671409823 121.655749712907
"7146" 1429 45.3547919181646 121.620396993768
"7147" 1429.2 41.8797872370217 121.222615319421
"7148" 1429.4 37.9161100225932 121.324010648176
"7149" 1429.6 36.208828119213 120.652623756937
"7150" 1429.8 34.9947402948355 120.027320386212
"7151" 1430 33.2170808363668 119.008167338212
"7152" 1430.2 32.8251247419605 118.309373060814
"7153" 1430.4 32.2401017418723 117.162825881814
"7154" 1430.6 30.8350430337081 115.653980775224
"7155" 1430.8 29.2783771860379 113.152962343049
"7156" 1431 26.8097468470405 110.040894457122
"7157" 1431.2 24.0646847852252 106.064548939991
"7158" 1431.4 20.8526476764605 102.789543312037
"7159" 1431.6 16.530869161185 99.7541043656962
"7160" 1431.8 11.1014272829931 97.6239546748094
"7161" 1432 10.5271780379605 96.085185891399
"7162" 1432.2 10.7482441839707 95.6670926527983
"7163" 1432.4 10.8692488112605 95.8084221418015
"7164" 1432.6 11.1340777970412 95.4289520109454
"7165" 1432.8 11.1902041047272 94.7969127416616
"7166" 1433 11.8257800477105 94.397213655649
"7167" 1433.2 12.0268361382975 95.0691484607333
"7168" 1433.4 12.166267160023 94.3852704558678
"7169" 1433.6 12.340469868648 93.9553152637428
"7170" 1433.8 12.2617922429925 93.9311747535466
"7171" 1434 12.3237353066667 93.5710397326368
"7172" 1434.2 12.6097738685327 93.6577202753791
"7173" 1434.4 12.8154065668381 93.4948927252371
"7174" 1434.6 12.9624241502853 93.7798610401523
"7175" 1434.8 12.9123654028075 93.6937835624105
"7176" 1435 13.3575508666839 93.8620566611956
"7177" 1435.2 13.9561483500257 93.8478264657115
"7178" 1435.4 14.2139408168605 93.8367632911773
"7179" 1435.6 14.954689820035 94.4312644805573
"7180" 1435.8 16.2710194807871 95.3551070258595
"7181" 1436 18.5243428287156 97.6716003058799
"7182" 1436.2 21.7786811940997 100.592163694761
"7183" 1436.4 25.7070533973279 104.129702783513
"7184" 1436.6 29.5879257666873 106.70708198276
"7185" 1436.8 34.6090422156218 108.599861361107
"7186" 1437 39.6432020460395 110.089572425072
"7187" 1437.2 45.062125400977 111.496463399604
"7188" 1437.4 50.8630233895855 113.988042363493
"7189" 1437.6 56.6601921921952 116.862616182951
"7190" 1437.8 62.675518375736 120.005871374359
"7191" 1438 68.4967717532005 123.103888649862
"7192" 1438.2 73.0843209017905 125.033909734512
"7193" 1438.4 74.9124991457605 125.928216534132
"7194" 1438.6 75.5489286932478 124.286214606079
"7195" 1438.8 77.9870927157052 122.598919998685
"7196" 1439 82.1239911793658 120.235509216083
"7197" 1439.2 86.5449488714928 116.790071137978
"7198" 1439.4 90.8860956961793 112.897230116805
"7199" 1439.6 95.3898422225988 108.409382216025
"7200" 1439.8 100.771066588265 104.241525892733
"7201" 1440 105.171077726381 98.9551729903479
"7202" 1440.2 109.436578232578 93.7278862466318
"7203" 1440.4 113.089150455525 87.7606472223648
"7204" 1440.6 115.850463326633 81.1841909091512
"7205" 1440.8 118.403410313439 74.4936115854181
"7206" 1441 120.388699228395 67.6378839479671
"7207" 1441.2 120.196946998393 61.4728983036301
"7208" 1441.4 117.592738635608 55.7772485448252
"7209" 1441.6 115.067194114751 48.6794154220422
"7210" 1441.8 112.343775466652 42.218644364536
"7211" 1442 109.141236871202 35.3482360361067
"7212" 1442.2 105.82630687399 29.0105834932615
"7213" 1442.4 102.208191987949 23.2787161946093
"7214" 1442.6 98.0131357331391 17.270304363533
"7215" 1442.8 92.6262989032021 13.27497494372
"7216" 1443 86.4489779587019 9.73365502242705
"7217" 1443.2 80.023094972499 7.40845869507692
"7218" 1443.4 73.0026039948355 6.30894934906154
"7219" 1443.6 65.6706649632268 4.92713664501998
"7220" 1443.8 58.1915729753405 4.04133381726154
"7221" 1444 50.6304103276553 3.60190678877323
"7222" 1444.2 46.2457308778908 4.33048886808944
"7223" 1444.4 42.4885794775169 8.28876180181365
"7224" 1444.6 37.2141280501748 11.9606989750687
"7225" 1444.8 32.0649674679605 15.6890772100769
"7226" 1445 25.9344398230161 19.5900234208689
"7227" 1445.2 21.5223100368891 24.3630776021209
"7228" 1445.4 18.0114924750563 30.4726344349935
"7229" 1445.6 15.2606861205985 36.7631752997719
"7230" 1445.8 13.0637898109823 43.1920427674289
"7231" 1446 12.3805722517186 49.7807582319777
"7232" 1446.2 10.8755834552105 56.640778080524
"7233" 1446.4 8.80469400219457 63.1776894274615
"7234" 1446.6 6.88042353663949 69.9483522423984
"7235" 1446.8 6.68595777040735 75.8791553395041
"7236" 1447 9.50496654581842 81.0517565021879
"7237" 1447.2 13.5597203544499 86.7266300684828
"7238" 1447.4 17.1041057926461 92.3890323316059
"7239" 1447.6 22.0735063286424 96.0685377947343
"7240" 1447.8 27.8168376849966 99.8947793281523
"7241" 1448 33.6574091500447 103.068449694848
"7242" 1448.2 40.2392437324197 105.362046009921
"7243" 1448.4 47.184762369671 107.699926725683
"7244" 1448.6 54.3707435071796 109.395993875315
"7245" 1448.8 61.6776485398426 109.176990481574
"7246" 1449 69.3443471137105 107.432673344166
"7247" 1449.2 77.2901021749939 106.062800393095
"7248" 1449.4 85.2675304560272 103.663544259262
"7249" 1449.6 92.3538854880939 100.771697485562
"7250" 1449.8 99.2183236385573 96.9001487495906
"7251" 1450 106.138307975876 92.3566710053829
"7252" 1450.2 112.134866995961 87.3443560781616
"7253" 1450.4 117.791979462613 81.9794015004833
"7254" 1450.6 122.745395612211 75.1915098682876
"7255" 1450.8 124.018241377329 71.4135100062857
"7256" 1451 122.456293244705 70.1016959729828
"7257" 1451.2 121.340984165054 66.1679516671978
"7258" 1451.4 120.312450383507 60.3157654612755
"7259" 1451.6 118.975570704213 53.3397134458548
"7260" 1451.8 117.420163404678 45.9462484908963
"7261" 1452 116.361400366321 38.8246718269964
"7262" 1452.2 113.925843603642 32.5509822065979
"7263" 1452.4 110.948759525323 26.1543192182202
"7264" 1452.6 107.695107844917 21.1459345103528
"7265" 1452.8 103.102240599983 18.8923046385865
"7266" 1453 97.6756738868326 15.7204129757522
"7267" 1453.2 91.771196456228 12.3252112518918
"7268" 1453.4 85.1943131657135 9.8287110503772
"7269" 1453.6 78.9169686827682 8.62360271384615
"7270" 1453.8 72.1486452623452 9.32427043434615
"7271" 1454 65.0830808565759 10.9313963946538
"7272" 1454.2 58.7255916871359 13.1564666137732
"7273" 1454.4 51.7707111871579 15.65632608733
"7274" 1454.6 44.6925394199971 17.4043567243762
"7275" 1454.8 38.2231463364962 19.8636848874615
"7276" 1455 31.4315030729605 23.1729696392522
"7277" 1455.2 25.4609271214056 27.3281410027583
"7278" 1455.4 20.1473906500272 31.9788667455615
"7279" 1455.6 15.2120603679388 37.6213189738094
"7280" 1455.8 12.0063500530894 43.8085281492347
"7281" 1456 10.5171759685658 50.1633732026721
"7282" 1456.2 7.72356427177514 56.7965317196188
"7283" 1456.4 5.6547266450791 63.1146490327399
"7284" 1456.6 6.67638132098685 68.4799672587668
"7285" 1456.8 9.41796895447073 73.9177946348289
"7286" 1457 10.6538709169606 79.8281023491615
"7287" 1457.2 12.942261043898 86.466929000899
"7288" 1457.4 14.4428233367243 93.7984787391429
"7289" 1457.6 16.3325727031057 101.009636846365
"7290" 1457.8 17.696463536977 107.111865396396
"7291" 1458 16.9925582567159 109.129023530504
"7292" 1458.2 18.4668207235026 108.601072578651
"7293" 1458.4 19.0324071291952 108.216714496411
"7294" 1458.6 19.5907364262229 107.446519285947
"7295" 1458.8 21.212291978138 106.495803455558
"7296" 1459 24.6190066336888 104.773257917777
"7297" 1459.2 28.5851363914272 102.317412941695
"7298" 1459.4 33.7964368142939 99.3958408707616
"7299" 1459.6 38.6956590637871 95.2420122360942
"7300" 1459.8 43.7285416711796 89.9648104109896
"7301" 1460 48.6507178448736 84.3846580825159
"7302" 1460.2 52.4913148230969 78.3173237683479
"7303" 1460.4 55.6140063520855 71.4510696395638
"7304" 1460.6 58.7907591172358 64.7880084990908
"7305" 1460.8 62.5772948592975 57.6028114773963
"7306" 1461 65.1379890273996 50.5796527411323
"7307" 1461.2 67.2619283164124 43.2167174557146
"7308" 1461.4 68.1578195738452 35.7781517139231
"7309" 1461.6 68.3291370701447 28.3840055173694
"7310" 1461.8 67.3291899246813 20.7008463197473
"7311" 1462 65.5216331300375 13.6801697596923
"7312" 1462.2 62.9626213505687 6.43393332082641
"7313" 1462.4 61.6927640267368 3.41643207993522
"7314" 1462.6 63.8344408987593 2.15259173999401
"7315" 1462.8 66.2315946618943 2.44292119047359
"7316" 1463 68.981864709905 3.28357465286894
"7317" 1463.2 71.6237010573664 3.27397152229683
"7318" 1463.4 72.4256989208177 3.61638339456868
"7319" 1463.6 72.9758455850467 4.11513455522016
"7320" 1463.8 75.832832416782 4.56728958667582
"7321" 1464 78.4149019421157 5.3715042609443
"7322" 1464.2 78.3665796371313 6.32106732737617
"7323" 1464.4 80.4477419299728 6.41894330607129
"7324" 1464.6 80.922492593323 6.63380438311154
"7325" 1464.8 81.274065332548 7.85201076079904
"7326" 1465 82.9934613924283 8.44547221057444
"7327" 1465.2 86.6786478083176 7.59744998831868
"7328" 1465.4 85.5068846371057 6.96605649573573
"7329" 1465.6 85.6855187451931 7.01465358171735
"7330" 1465.8 83.6610150668252 7.01486271024977
"7331" 1466 80.4755525619483 7.02950298269325
"7332" 1466.2 76.3257915512368 8.43006163021154
"7333" 1466.4 72.0243594306292 9.73201430034106
"7334" 1466.6 67.3387988391406 11.1346390313415
"7335" 1466.8 62.118102027748 11.8505940475615
"7336" 1467 56.8545407922939 11.9174759663365
"7337" 1467.2 51.409386430273 11.454079814824
"7338" 1467.4 46.71115788898 11.473871403033
"7339" 1467.6 41.2935434961711 10.9142471847115
"7340" 1467.8 38.6576322812898 13.675748012181
"7341" 1468 35.7629187089021 17.7178382912667
"7342" 1468.2 32.2831607595716 22.7371302866838
"7343" 1468.4 30.3784616728017 28.1607897017674
"7344" 1468.6 28.5590696956329 33.9209683081512
"7345" 1468.8 26.5811813757901 40.3683493361434
"7346" 1469 23.4028527247186 45.8479781233648
"7347" 1469.2 19.4630268352184 51.39037983283
"7348" 1469.4 15.322638287769 56.2170909506956
"7349" 1469.6 12.213776989648 60.3113214799615
"7350" 1469.8 10.1801497172214 64.4156280482659
"7351" 1470 11.5100695669767 67.3241629171067
"7352" 1470.2 14.2398018375224 71.4753813826987
"7353" 1470.4 17.6174078694193 75.0923240298533
"7354" 1470.6 22.6959594544386 78.5069832126264
"7355" 1470.8 28.1058149992105 80.7539253490159
"7356" 1471 34.4462177164378 81.8959407209843
"7357" 1471.2 41.1778052646034 82.9374291036401
"7358" 1471.4 47.6735301607605 83.4333562564616
"7359" 1471.6 54.8187331170584 83.9567799686137
"7360" 1471.8 61.0412462511627 84.0757479383126
"7361" 1472 67.7749564779661 84.3027162053736
"7362" 1472.2 74.9199259697019 84.4305447991167
"7363" 1472.4 81.874349167822 83.7280511137146
"7364" 1472.6 88.7950735316733 82.9088719086211
"7365" 1472.8 95.5592153267939 81.4120360445949
"7366" 1473 101.890646051602 79.8981691212116
"7367" 1473.2 109.166125432427 78.9545221452368
"7368" 1473.4 115.651268286503 77.228991025419
"7369" 1473.6 121.38207006645 74.2942120760268
"7370" 1473.8 121.260088307092 72.1690330943563
"7371" 1474 121.040502645667 68.8621034107029
"7372" 1474.2 121.021759427751 63.2311127727196
"7373" 1474.4 120.146080044727 57.1816723283949
"7374" 1474.6 119.437182418323 50.890745137565
"7375" 1474.8 119.272858974165 44.7808187825979
"7376" 1475 117.097468833274 39.3983849311319
"7377" 1475.2 114.200778297073 35.1550900955583
"7378" 1475.4 110.401478060551 29.8930773825524
"7379" 1475.6 106.294037335699 25.4111202282797
"7380" 1475.8 100.964298266858 21.8151313486888
"7381" 1476 95.8078560331459 18.0028717380233
"7382" 1476.2 89.7333302320723 14.9462714308615
"7383" 1476.4 83.2628761615125 11.8262733498252
"7384" 1476.6 76.7039364548205 9.23391859682154
"7385" 1476.8 69.4743740158421 8.39486062032996
"7386" 1477 62.2048562782824 8.83449436800948
"7387" 1477.2 54.307486037398 9.47150865113654
"7388" 1477.4 46.9197075307105 9.95401392229904
"7389" 1477.6 39.6538709200606 10.2989335319815
"7390" 1477.8 34.5231183275825 13.0978136617908
"7391" 1478 30.1164309889405 18.1922738887415
"7392" 1478.2 25.0143614343094 22.9463265922406
"7393" 1478.4 20.3090943568799 27.8566392356874
"7394" 1478.6 16.0868389515244 33.1113192547488
"7395" 1478.8 11.3629423526541 36.7824473818809
"7396" 1479 10.0155337189221 39.2387922835055
"7397" 1479.2 12.1488468891605 42.4166925454949
"7398" 1479.4 13.9943398265939 47.2152048131615
"7399" 1479.6 16.7945163959918 52.659711486774
"7400" 1479.8 19.3796689294056 58.1883192858791
"7401" 1480 23.711155758898 62.548680905649
"7402" 1480.2 29.018829985917 66.6464100595811
"7403" 1480.4 34.5489565743116 70.8091399770466
"7404" 1480.6 41.0703790446218 74.6020663364938
"7405" 1480.8 47.311025052138 78.0622553139777
"7406" 1481 54.2550163903946 81.2158584157583
"7407" 1481.2 60.9346174780275 84.8044848416574
"7408" 1481.4 68.1213521446541 88.0442019010422
"7409" 1481.6 75.1912234795605 90.7755046730949
"7410" 1481.8 82.4907767434928 92.7413467956551
"7411" 1482 90.7686111830336 93.2627438696863
"7412" 1482.2 98.0755162156965 93.941224971866
"7413" 1482.4 105.407475121061 93.2809225827615
"7414" 1482.6 112.145084163622 91.7098652833648
"7415" 1482.8 118.231961797836 88.8099676488934
"7416" 1483 119.312943876382 86.684053689057
"7417" 1483.2 121.279666825907 83.9375117536105
"7418" 1483.4 122.416785957304 79.7548507238365
"7419" 1483.6 123.220493908461 74.3731410484941
"7420" 1483.8 124.956853155387 68.1742213443668
"7421" 1484 125.648774089294 62.9738588178616
"7422" 1484.2 125.300484691164 57.3945558542637
"7423" 1484.4 123.488100295736 52.0086039830534
"7424" 1484.6 121.405511653123 47.0143801324952
"7425" 1484.8 119.395447199929 43.2676130602169
"7426" 1485 116.689680339364 39.256359216139
"7427" 1485.2 113.354622905482 35.7906617758871
"7428" 1485.4 109.559760571635 32.5942100248336
"7429" 1485.6 103.955810435402 29.2656680206825
"7430" 1485.8 97.8787507864856 26.406965940949
"7431" 1486 91.555192463398 24.3766219781365
"7432" 1486.2 84.8572320024346 23.7483786483447
"7433" 1486.4 77.805847769923 23.664807271174
"7434" 1486.6 71.5297992764605 24.2139585460541
"7435" 1486.8 65.016201634873 25.594828355824
"7436" 1487 58.0883696409335 27.066617915894
"7437" 1487.2 51.1724166703142 29.1774387331323
"7438" 1487.4 45.9245016259342 32.9168898469773
"7439" 1487.6 41.9671993568342 38.4576282714396
"7440" 1487.8 37.03207357699 42.3554934041321
"7441" 1488 30.634164193167 45.0697214808637
"7442" 1488.2 24.3959169989279 47.5455987224724
"7443" 1488.4 19.2811168582265 48.2563130199083
"7444" 1488.6 14.5957470840287 47.9164515978934
"7445" 1488.8 13.3559242156329 47.9914304320477
"7446" 1489 14.7486132365504 49.1185303860908
"7447" 1489.2 16.1994385662323 51.6249803521028
"7448" 1489.4 17.7629761756864 55.8997860080744
"7449" 1489.6 19.516864060917 60.5190293022441
"7450" 1489.8 22.2699372459331 65.0340039077473
"7451" 1490 27.2795570926888 68.2499144476028
"7452" 1490.2 32.8420171258272 70.9572243605282
"7453" 1490.4 39.0640124462047 72.3322909342057
"7454" 1490.6 45.6844519604605 72.4994254958064
"7455" 1490.8 52.0810026581537 71.5466152378138
"7456" 1491 58.7145391463084 68.8148797242116
"7457" 1491.2 64.9475283356878 65.166775063757
"7458" 1491.4 69.7244257507105 61.2460066802333
"7459" 1491.6 72.918896199782 55.7069336023901
"7460" 1491.8 75.4210805600319 49.5283182488901
"7461" 1492 77.1707224621801 43.0059162944859
"7462" 1492.2 78.7272377695238 36.2168985896261
"7463" 1492.4 78.2726758365716 30.1401447881282
"7464" 1492.6 76.9714129330215 23.7010446870957
"7465" 1492.8 75.283662357942 16.7920708400171
"7466" 1493 74.4671971377198 10.0307452947208
"7467" 1493.2 75.6419753731593 6.43511558482298
"7468" 1493.4 76.5486689891353 6.63771829918443
"7469" 1493.6 74.1238359739855 6.11785815256154
"7470" 1493.8 70.048973418019 5.12070954537063
"7471" 1494 64.8989679201497 4.51785672889397
"7472" 1494.2 59.6041434923301 4.95857156046154
"7473" 1494.4 53.2015627811272 4.3906060597532
"7474" 1494.6 46.8691126472138 4.24714978994206
"7475" 1494.8 46.5421969926092 5.78835495427235
"7476" 1495 44.2762118823451 9.92694266946154
"7477" 1495.2 40.8896137706144 14.2485435749231
"7478" 1495.4 37.4377457445 18.7640723883036
"7479" 1495.6 33.9270743433726 23.8297021745275
"7480" 1495.8 30.8225134386765 28.8768196557115
"7481" 1496 28.382955672023 34.920078745024
"7482" 1496.2 26.1851367184156 40.796401423911
"7483" 1496.4 24.5857685315401 47.5212402596774
"7484" 1496.6 24.247190575754 54.6533604009833
"7485" 1496.8 23.1345591902674 61.5968440745979
"7486" 1497 22.6533947768538 68.69142192872
"7487" 1497.2 23.3865052564606 75.8636791822035
"7488" 1497.4 24.4167550417353 82.7655870203407
"7489" 1497.6 25.8253431772105 90.3292559562442
"7490" 1497.8 27.4902528588518 97.4079385396355
"7491" 1498 30.3189812292418 103.585515354024
"7492" 1498.2 34.8680474158355 109.234648850555
"7493" 1498.4 40.104740835842 114.567431199616
"7494" 1498.6 46.0365248031553 118.795285040356
"7495" 1498.8 52.2698144499553 121.933203635514
"7496" 1499 58.5139690897841 124.049602728226
"7497" 1499.2 65.3687245706905 126.310398927132
"7498" 1499.4 70.5738439167333 128.183440091371
"7499" 1499.6 70.2782271990666 127.426796161795
"7500" 1499.8 70.2641765986152 126.623906690132
"7501" 1500 71.779345856309 125.56220933534
"7502" 1500.2 74.2790347507605 123.592232818695
"7503" 1500.4 77.6151887579931 122.860455082146
"7504" 1500.6 82.2057858801939 122.908550982328
"7505" 1500.8 85.953591591703 122.527912760613
"7506" 1501 89.0092398901419 120.139665210527
"7507" 1501.2 91.9003968637584 116.020503914919
"7508" 1501.4 94.8286197245606 111.655402743995
"7509" 1501.6 98.0157285649325 106.488831178001
"7510" 1501.8 100.496643483567 100.936496701834
"7511" 1502 101.860074509061 94.7162297920282
"7512" 1502.2 103.335280823219 87.9859465203297
"7513" 1502.4 104.177690379676 81.2227785514957
"7514" 1502.6 103.993757340219 74.3532297469098
"7515" 1502.8 102.573777727427 68.4772852770616
"7516" 1503 100.562902902783 62.877696796397
"7517" 1503.2 97.046896860506 57.618672802007
"7518" 1503.4 93.1900110389774 52.3864045554503
"7519" 1503.6 88.0027529300742 47.8122200361661
"7520" 1503.8 82.5913982291502 43.378884309634
"7521" 1504 77.0337228299795 40.7740607947653
"7522" 1504.2 70.0882815190581 39.4544164961201
"7523" 1504.4 62.454835276979 38.7793541903875
"7524" 1504.6 54.7445764699481 38.092192606924
"7525" 1504.8 47.2494816422252 38.3852927803792
"7526" 1505 39.8659641841642 40.0297039946467
"7527" 1505.2 33.1162336605617 42.5613111264166
"7528" 1505.4 27.4705712098426 47.4223276306413
"7529" 1505.6 21.5394564415658 52.2995716309142
"7530" 1505.8 16.3857019749444 57.0668806275583
"7531" 1506 10.0568787143999 61.4250550191585
"7532" 1506.2 7.30442792839803 64.1689750093053
"7533" 1506.4 4.25588052746054 64.1738031113445
"7534" 1506.6 4.28040172984763 62.8366019154293
"7535" 1506.8 5.68430793244957 63.0264963928681
"7536" 1507 6.48378828264138 63.1167028753871
"7537" 1507.2 8.19523723386678 64.7820592647428
"7538" 1507.4 10.7370131188043 67.3179986849615
"7539" 1507.6 14.3805284747797 70.691232643036
"7540" 1507.8 18.5990501015212 74.0949804113403
"7541" 1508 23.5572652238084 76.3255945779507
"7542" 1508.2 29.2799084899433 77.7621209764271
"7543" 1508.4 36.1784852077026 78.0506189739984
"7544" 1508.6 43.3441924876965 78.4392200423155
"7545" 1508.8 50.0264372592323 78.2157357607224
"7546" 1509 56.764570486917 77.2228923702115
"7547" 1509.2 63.9527477388477 75.9376499679454
"7548" 1509.4 70.8150861873192 73.6212387318311
"7549" 1509.6 77.4165986309256 70.5724743338801
"7550" 1509.8 83.0655902483861 67.0970918407807
"7551" 1510 88.4173841704378 62.1136589014956
"7552" 1510.2 93.1075245052757 56.6473554948963
"7553" 1510.4 96.1673411459939 50.4085510302282
"7554" 1510.6 99.5720846480869 43.9803738406154
"7555" 1510.8 101.661139733099 37.1852209333232
"7556" 1511 102.963111234312 30.3831874919509
"7557" 1511.2 105.45074999209 24.1736144205065
"7558" 1511.4 107.319064420949 22.8485590033336
"7559" 1511.6 107.357671713667 22.9211440314615
"7560" 1511.8 104.556206797907 21.2839939224403
"7561" 1512 101.416649432561 17.9400335093615
"7562" 1512.2 96.6840945251878 14.7230421694956
"7563" 1512.4 91.3154837775628 12.234513633257
"7564" 1512.6 85.5370875815093 10.0962836484737
"7565" 1512.8 79.0820111545125 7.51307205739661
"7566" 1513 72.3191933686913 5.77683386342308
"7567" 1513.2 65.1546136051805 4.72926212466154
"7568" 1513.4 58.3720769876842 4.62835256300101
"7569" 1513.6 51.134030164207 4.44540646939112
"7570" 1513.8 45.1581892323067 4.94877201192307
"7571" 1514 40.2311497774171 7.82217007033111
"7572" 1514.2 34.7308603977618 11.0120950865338
"7573" 1514.4 28.7254502419253 15.7978383966728
"7574" 1514.6 23.9772641866291 21.0130948559222
"7575" 1514.8 19.8897817960605 26.8661156214282
"7576" 1515 16.7852169913559 32.8386289971011
"7577" 1515.2 14.1501856906541 39.1495125256228
"7578" 1515.4 11.8954611311605 45.4699052184615
"7579" 1515.6 11.0615238864488 52.8048096550968
"7580" 1515.8 11.140001458292 59.922697810675
"7581" 1516 11.9242802805594 67.2515017484506
"7582" 1516.2 13.7077261926364 74.6515608304945
"7583" 1516.4 16.5784300217763 81.7396848095879
"7584" 1516.6 19.8150996779132 87.9471314664194
"7585" 1516.8 24.4188640625695 93.2754988722338
"7586" 1517 29.967795981535 98.9971243458658
"7587" 1517.2 35.2098116741057 104.099971895139
"7588" 1517.4 41.2624617966541 108.953277337429
"7589" 1517.6 48.133412250409 112.475278099791
"7590" 1517.8 55.7136237367831 115.820231947139
"7591" 1518 62.3730068075115 118.539538927747
"7592" 1518.2 69.4961826516873 121.166972522039
"7593" 1518.4 76.2617783071105 124.353625074972
"7594" 1518.6 78.4979076214606 124.891652954895
"7595" 1518.8 80.0590908401057 122.744719390203
"7596" 1519 84.0971820346562 119.778070999472
"7597" 1519.2 88.6911759949171 116.209650612657
"7598" 1519.4 93.1984128749931 111.781319841592
"7599" 1519.6 98.323207911719 107.412080779068
"7600" 1519.8 102.612713744087 102.357684419736
"7601" 1520 106.080564735663 96.8016084711849
"7602" 1520.2 108.947749258617 90.2768097311178
"7603" 1520.4 111.965943157294 83.6117080398616
"7604" 1520.6 114.732071015461 76.5622921586551
"7605" 1520.8 116.635311231449 69.9925597385964
"7606" 1521 117.352763040618 63.1046882962144
"7607" 1521.2 117.282276063719 56.0189611628809
"7608" 1521.4 116.191274880649 48.9515118809674
"7609" 1521.6 113.970490225966 41.7711812352705
"7610" 1521.8 111.308483898847 34.6442994046206
"7611" 1522 107.797747438194 28.0890992790282
"7612" 1522.2 103.53754516764 22.1982896926413
"7613" 1522.4 99.4782483838605 16.4665080607949
"7614" 1522.6 94.2790003921796 11.5787721882705
"7615" 1522.8 89.2842772163226 7.88863657346154
"7616" 1523 86.3433641535355 7.60836948526154
"7617" 1523.2 80.8703619446523 8.85020049374921
"7618" 1523.4 75.1500482938855 10.0161185611615
"7619" 1523.6 69.9325067766631 12.5457789826767
"7620" 1523.8 63.6748407784605 15.3684919793187
"7621" 1524 57.861221293348 17.559443542999
"7622" 1524.2 51.9064800180161 20.802626815943
"7623" 1524.4 46.4535522612135 24.7885921164733
"7624" 1524.6 41.0731364489063 28.5694621288109
"7625" 1524.8 35.7306147670272 32.9767874383949
"7626" 1525 30.064046237667 37.0480453843094
"7627" 1525.2 24.3353540523754 41.5315292111637
"7628" 1525.4 20.073621250269 46.3616641354615
"7629" 1525.6 15.3095076921719 49.9273864619048
"7630" 1525.8 10.6323061715988 51.6918887867701
"7631" 1526 10.4734712740366 55.5423498803528
"7632" 1526.2 12.2731642766793 59.1687553675553
"7633" 1526.4 15.52621232145 64.3000987711142
"7634" 1526.6 19.1189556480395 69.6667441633458
"7635" 1526.8 23.1265889376873 74.3003790711626
"7636" 1527 28.0782286465251 79.1759265882035
"7637" 1527.2 33.9626650597903 82.9535953801424
"7638" 1527.4 39.5173695601057 87.0949101506874
"7639" 1527.6 46.16055046365 90.7109136136931
"7640" 1527.8 52.963784116917 92.6389669400268
"7641" 1528 60.048945665341 93.7605891803528
"7642" 1528.2 66.8210472736272 94.3340473990282
"7643" 1528.4 74.2307836330137 93.6059131424828
"7644" 1528.6 81.2524560229444 91.3852157237196
"7645" 1528.8 88.2656531730583 88.3643399574507
"7646" 1529 94.829028411267 84.7319544950422
"7647" 1529.2 100.144290947746 79.876120137
"7648" 1529.4 105.655736223281 74.7204565328997
"7649" 1529.6 110.818826921404 69.464375083102
"7650" 1529.8 115.836719039101 64.118115765293
"7651" 1530 121.079384253361 58.1965789053615
"7652" 1530.2 121.32827445759 53.2121807927841
"7653" 1530.4 120.8147214369 48.2893753265275
"7654" 1530.6 122.452499961533 45.999181865812
"7655" 1530.8 121.919137705689 47.288041022842
"7656" 1531 121.591585464175 47.764399511967
"7657" 1531.2 121.081540727897 48.0774191338232
"7658" 1531.4 119.554846609394 47.0920571531949
"7659" 1531.6 116.776049463327 45.3849757977949
"7660" 1531.8 113.112110382854 42.7889028885402
"7661" 1532 108.423341517983 39.9818239614047
"7662" 1532.2 103.605873911371 37.5628807280795
"7663" 1532.4 99.0363891744044 35.832324499102
"7664" 1532.6 93.4677527998874 34.560617561364
"7665" 1532.8 87.6533761544967 33.7910866307627
"7666" 1533 82.0036118429036 33.0481711539932
"7667" 1533.2 76.5285550213086 33.4932443205248
"7668" 1533.4 70.2921073046913 34.9304907653462
"7669" 1533.6 63.7076870804235 36.1182323428319
"7670" 1533.8 57.1192568077654 36.9655701807298
"7671" 1534 50.7709364358679 38.222594654906
"7672" 1534.2 44.7150379087864 40.1565679794503
"7673" 1534.4 37.645346836007 41.446620802229
"7674" 1534.6 30.8998200358088 42.8232563620683
"7675" 1534.8 24.4000482884605 44.3409296437374
"7676" 1535 18.0182628020884 45.8283863777871
"7677" 1535.2 12.634135699591 47.084487357005
"7678" 1535.4 10.3371387194605 49.1961835502115
"7679" 1535.6 9.53566855013444 53.5317381606572
"7680" 1535.8 9.51820639850177 57.846836048812
"7681" 1536 8.72382620708819 64.5519197342062
"7682" 1536.2 8.47392714025401 70.4350007380159
"7683" 1536.4 10.1347055323627 75.9309497156137
"7684" 1536.6 11.6817179836864 80.9882108388809
"7685" 1536.8 15.1381320289342 86.3781721688405
"7686" 1537 20.1127612631005 92.4719698509116
"7687" 1537.2 25.0309004591513 96.3408770757193
"7688" 1537.4 29.9428617447105 99.5049220954303
"7689" 1537.6 36.3078728023059 102.321834524936
"7690" 1537.8 43.0355365617769 104.706876193349
"7691" 1538 51.9857556791447 105.378671559777
"7692" 1538.2 58.6682876979778 105.485719622668
"7693" 1538.4 66.195592198564 105.556006039772
"7694" 1538.6 73.671317618267 104.983511835945
"7695" 1538.8 81.4786708515595 103.340439144593
"7696" 1539 88.3937231485692 100.407239493396
"7697" 1539.2 94.5823948684171 96.7391193518854
"7698" 1539.4 100.68430950808 91.907835405592
"7699" 1539.6 105.640856740271 86.6758721381247
"7700" 1539.8 109.880151418592 80.3296992407802
"7701" 1540 113.785354996559 73.8451979793297
"7702" 1540.2 117.594494743197 67.1087083268901
"7703" 1540.4 119.646928462754 59.983143120755
"7704" 1540.6 120.276996019694 53.1857430860282
"7705" 1540.8 118.176978511865 47.1775591317537
"7706" 1541 114.972350613564 41.2702917965305
"7707" 1541.2 111.605617711106 34.7523602620744
"7708" 1541.4 108.340633705909 29.0492410226684
"7709" 1541.6 103.939765659776 23.2562459847441
"7710" 1541.8 98.4684064921459 18.24334605272
"7711" 1542 92.9467885195071 13.4228746364383
"7712" 1542.2 86.9013340260175 9.27545875903116
"7713" 1542.4 80.1741518666913 7.52115350326923
"7714" 1542.6 73.0130329818264 6.48419395853471
"7715" 1542.8 65.4324814237422 6.25942712348971
"7716" 1543 57.7949027777482 7.15393891385879
"7717" 1543.2 55.403605678032 8.61660303631868
"7718" 1543.4 53.0429511535419 10.5520627076243
"7719" 1543.6 49.3042485033177 13.8807105208544
"7720" 1543.8 44.7206811309248 17.7707813067472
"7721" 1544 40.0716627861582 22.5996960497522
"7722" 1544.2 35.3186709513696 26.3665762107797
"7723" 1544.4 30.0235773692347 29.8086460816551
"7724" 1544.6 24.9081969009714 33.3882335556898
"7725" 1544.8 19.4503878566196 35.3478624462797
"7726" 1545 14.5180037264605 37.9089280179403
"7727" 1545.2 13.4123204188242 41.1500860490979
"7728" 1545.4 14.7037239695401 45.4626669155638
"7729" 1545.6 16.7542803581117 49.5746626254499
"7730" 1545.8 18.2712802668355 55.4185906362428
"7731" 1546 19.7241971495536 61.8222751267057
"7732" 1546.2 22.326140943091 68.1003648155594
"7733" 1546.4 25.0269821226873 73.6187548032347
"7734" 1546.6 29.05701179865 78.4810770376931
"7735" 1546.8 33.1978685280711 83.0592198085773
"7736" 1547 38.1181442486358 87.5428019873791
"7737" 1547.2 44.0024018222478 91.5526992226424
"7738" 1547.4 49.7933020678184 94.7017023911247
"7739" 1547.6 56.2898719928799 97.9193017975906
"7740" 1547.8 62.832467912769 99.4240302103871
"7741" 1548 69.6377594680979 100.82475504122
"7742" 1548.2 76.8917688651057 100.898680667752
"7743" 1548.4 83.9656306353819 101.009452150271
"7744" 1548.6 91.362626026301 100.607169320632
"7745" 1548.8 98.6392283514718 99.270307552911
"7746" 1549 106.104143604011 97.2133933254166
"7747" 1549.2 112.210215918734 94.1867619037142
"7748" 1549.4 114.668724575961 89.9711146388445
"7749" 1549.6 116.028561477227 84.3888122389615
"7750" 1549.8 117.672219552254 77.5073327144271
"7751" 1550 118.447413350786 71.1724118112639
"7752" 1550.2 118.802638692508 64.5715310960498
"7753" 1550.4 118.402205353992 57.7634388599615
"7754" 1550.6 118.17581381737 50.9044230340752
"7755" 1550.8 116.625265741426 43.9643382157343
"7756" 1551 114.03027787673 37.2751703872818
"7757" 1551.2 111.327710750719 30.7373903915261
"7758" 1551.4 107.616386349867 25.215638324967
"7759" 1551.6 103.266365465961 19.8911904384729
"7760" 1551.8 98.5529726983287 14.9429115856483
"7761" 1552 93.8953155159272 10.7380186368282
"7762" 1552.2 89.9837349811546 10.1622471231909
"7763" 1552.4 84.3257800554605 10.9177859105726
"7764" 1552.6 78.6358264517643 12.3232423994109
"7765" 1552.8 72.4775903079669 13.43592531574
"7766" 1553 66.0726208217568 13.668555479943
"7767" 1553.2 59.5367774197714 14.6611840241913
"7768" 1553.4 53.2038455357038 15.7405910530697
"7769" 1553.6 45.8264090417497 17.8361228747989
"7770" 1553.8 39.6360400704235 19.9816424161652
"7771" 1554 33.8703409937105 22.7755507388901
"7772" 1554.2 27.9860076027649 26.1683096531463
"7773" 1554.4 22.3361804208799 28.5593617002357
"7774" 1554.6 17.4940194541705 32.1139045244215
"7775" 1554.8 15.8813292722214 32.4867816069833
"7776" 1555 14.038154447248 30.6635223429865
"7777" 1555.2 15.4206904893355 30.4272641364047
"7778" 1555.4 16.9470120272881 30.9250097791167
"7779" 1555.6 18.1583124497272 32.8536397784282
"7780" 1555.8 19.6932605163094 36.2604946088453
"7781" 1556 20.9574969556329 40.1808523314271
"7782" 1556.2 20.8540873682674 44.3508635904729
"7783" 1556.4 18.7766120910287 46.7959623093252
"7784" 1556.6 15.5632199782105 49.4868014115553
"7785" 1556.8 11.4975915792371 52.769317873419
"7786" 1557 6.77928921022342 55.5773818388327
"7787" 1557.2 3.49572325346054 56.6031847174995
"7788" 1557.4 3.70386155467482 55.6978340216044
"7789" 1557.6 3.18980630172883 53.8887929732054
"7790" 1557.8 3.62529551607418 53.7447330911434
"7791" 1558 4.26482355421347 52.5710039558498
"7792" 1558.2 4.21924644196657 50.4137184226905
"7793" 1558.4 4.32767315889388 49.9202068613949
"7794" 1558.6 4.52334327201609 48.1782100774986
"7795" 1558.8 4.700068814075 46.7898925999073
"7796" 1559 5.04009341139724 45.5150575686894
"7797" 1559.2 5.66760117917483 42.8277178521369
"7798" 1559.4 6.61112191739496 39.2317696562156
"7799" 1559.6 8.39509308109067 36.0322687739684
"7800" 1559.8 9.67759049643112 31.9567601169468
"7801" 1560 11.7998655951878 28.8044366267343
"7802" 1560.2 14.3409807996386 25.6348135342697
"7803" 1560.4 16.2675720555081 22.3327044739853
"7804" 1560.6 18.9710872167173 19.5985673715967
"7805" 1560.8 21.9441555570759 17.6881851119231
"7806" 1561 24.3747097126605 14.6456212817015
"7807" 1561.2 28.259656352282 12.397478852783
"7808" 1561.4 31.8230298616774 10.3720546934374
"7809" 1561.6 35.9713312371272 7.89335487460968
"7810" 1561.8 39.8966722096884 6.479238212778
"7811" 1562 44.273410020598 4.56046490108654
"7812" 1562.2 48.4061644989778 3.53966451518567
"7813" 1562.4 52.9783419943177 2.35609145574725
"7814" 1562.6 57.5110848978094 1.89963108935689
"7815" 1562.8 62.1262066457429 1.89361864404977
"7816" 1563 66.1595117113194 1.30011186903801
"7817" 1563.2 68.4980092185303 2.03295052877549
"7818" 1563.4 71.7399604051547 2.08246170882624
"7819" 1563.6 74.1713458036105 1.89474270991154
"7820" 1563.8 75.1595502598105 2.69254845529904
"7821" 1564 76.4889205401748 3.54813653867582
"7822" 1564.2 79.7707984292958 4.65432440054389
"7823" 1564.4 83.3034995835295 5.71854344539257
"7824" 1564.6 86.3661246765652 7.12130913325224
"7825" 1564.8 89.7245314476863 8.00781172826799
"7826" 1565 91.9360902353916 9.3207223219443
"7827" 1565.2 94.7145961334605 10.6416907939142
"7828" 1565.4 97.7552252294605 11.7480082473352
"7829" 1565.6 99.3595571603763 13.3491513253773
"7830" 1565.8 101.576445934783 14.8912042903648
"7831" 1566 104.132100139127 16.3263745166949
"7832" 1566.2 105.235674008219 17.2318061371319
"7833" 1566.4 106.094331515068 17.5114432543544
"7834" 1566.6 105.601737535527 17.3455275646949
"7835" 1566.8 105.883060697614 17.9373736319011
"7836" 1567 105.974425754586 18.8485129060553
"7837" 1567.2 106.320708739584 19.5222160827193
"7838" 1567.4 106.010696699783 19.1034295895583
"7839" 1567.6 106.104285955561 18.7043982953615
"7840" 1567.8 106.506083371818 18.225760346033
"7841" 1568 106.895881832868 18.2264343890541
"7842" 1568.2 107.214960194794 18.2311526902023
"7843" 1568.4 107.40033765411 18.2092156536953
"7844" 1568.6 107.740501026201 18.6699546969801
"7845" 1568.8 107.649663660058 18.6742114251898
"7846" 1569 107.73328965765 19.3152196287352
"7847" 1569.2 108.353876388304 20.3215075457428
"7848" 1569.4 109.326508178127 21.2264160463403
"7849" 1569.6 111.057977524461 23.1421338505432
"7850" 1569.8 112.518081595312 24.8762024775011
"7851" 1570 114.257994435977 27.0018657115583
"7852" 1570.2 115.352057444609 29.0252202657594
"7853" 1570.4 117.024803438654 31.4072369513002
"7854" 1570.6 115.854404671819 31.3070011764181
"7855" 1570.8 116.487100791924 32.9410276823247
"7856" 1571 116.040312700787 33.0434385707007
"7857" 1571.2 114.683671488652 33.7453509822705
"7858" 1571.4 113.957678586517 33.7152916929334
"7859" 1571.6 113.869695623176 33.9624512716547
"7860" 1571.8 113.308555521078 33.3245209315514
"7861" 1572 113.080840492494 32.6115909295282
"7862" 1572.2 112.495666281808 31.5479422502659
"7863" 1572.4 111.429515068494 29.8762910261694
"7864" 1572.6 109.002097624324 27.0527673254843
"7865" 1572.8 105.567952767794 24.5815142054949
"7866" 1573 102.003961421639 23.4352703458544
"7867" 1573.2 98.3209236659256 22.2886173577755
"7868" 1573.4 93.806878918037 20.6879998527557
"7869" 1573.6 89.4498031616828 18.7077011061652
"7870" 1573.8 84.986392924532 15.6960768876044
"7871" 1574 79.4222964052753 13.6119358661652
"7872" 1574.2 73.7615430680759 12.102442445
"7873" 1574.4 67.4902455575759 11.1567860110385
"7874" 1574.6 60.6975581219605 11.0261720283758
"7875" 1574.8 54.5303917448852 11.8971888872561
"7876" 1575 48.5712397033891 15.0909547653544
"7877" 1575.2 44.1000277628461 19.429316946823
"7878" 1575.4 41.3909710610161 24.9028305136838
"7879" 1575.6 38.2977062761562 31.1948389523854
"7880" 1575.8 36.5095304440419 37.4203737317871
"7881" 1576 35.7487492379429 44.3698194284145
"7882" 1576.2 34.6395477590677 50.9296536898901
"7883" 1576.4 34.0111857368541 58.3272256524722
"7884" 1576.6 35.2176710338452 66.117553989
"7885" 1576.8 36.8230680079324 73.5567326171357
"7886" 1577 38.8221530528671 81.161260931044
"7887" 1577.2 41.2887598977649 88.4640397121463
"7888" 1577.4 44.0484613055475 95.526105669755
"7889" 1577.6 48.333484885006 103.171725705037
"7890" 1577.8 52.7019038478079 109.337276556746
"7891" 1578 58.2189602019499 114.491774342919
"7892" 1578.2 64.5064312714712 118.207888249323
"7893" 1578.4 70.9701230417573 120.416852440615
"7894" 1578.6 77.3069945588605 121.060218590451
"7895" 1578.8 81.6161871916864 122.925536866462
"7896" 1579 83.4531650574044 122.175486027765
"7897" 1579.2 86.0054824189767 118.668107198204
"7898" 1579.4 89.4539622713469 114.416187979893
"7899" 1579.6 92.0413763865605 108.555478889662
"7900" 1579.8 94.7019268455605 102.865207704995
"7901" 1580 96.8810443643605 96.6780994094282
"7902" 1580.2 98.8015091178313 90.110812673484
"7903" 1580.4 99.5779679402348 83.425137280268
"7904" 1580.6 99.6949368941502 76.6375383027719
"7905" 1580.8 99.2841779283014 68.940826194632
"7906" 1581 97.9345881817527 61.7906679337649
"7907" 1581.2 95.6901313017606 55.0584368117282
"7908" 1581.4 92.9050913181779 49.0535575122442
"7909" 1581.6 89.0522882572446 43.3693497175411
"7910" 1581.8 84.7043855194489 38.104746854136
"7911" 1582 80.2571745614985 33.0578466576134
"7912" 1582.2 74.5148071085093 28.7020411223274
"7913" 1582.4 67.7058373798142 25.7937263268152
"7914" 1582.6 60.8382365785125 23.2768549167213
"7915" 1582.8 53.2324238670375 20.5545530594231
"7916" 1583 45.9074314275005 18.9515429095015
"7917" 1583.2 38.7330137311184 17.8739897098694
"7918" 1583.4 32.3431409631562 16.0806330842876
"7919" 1583.6 32.5267296716842 14.1879411036984
"7920" 1583.8 33.9122866090551 14.3306479005156
"7921" 1584 34.8786051557522 13.2338819866699
"7922" 1584.2 34.8522108059605 12.3952039575865
"7923" 1584.4 35.2745204026272 13.9770144175032
"7924" 1584.6 35.0422501244605 15.0559411610268
"7925" 1584.8 33.5938423456227 16.8458212166102
"7926" 1585 30.9479853132327 19.3766845385755
"7927" 1585.2 26.897707903032 22.6117582847473
"7928" 1585.4 22.7979963991702 26.0525739612035
"7929" 1585.6 18.5891553124709 29.9632814584925
"7930" 1585.8 14.6837827064286 33.6967901546637
"7931" 1586 12.2375319044605 38.6399360016228
"7932" 1586.2 10.6161326125776 44.1336220996743
"7933" 1586.4 9.60289589798326 50.1921740289388
"7934" 1586.6 8.02397196094442 55.9778662819132
"7935" 1586.8 5.56081718116054 62.3835993442282
"7936" 1587 4.92001793527106 68.8581266792089
"7937" 1587.2 4.91201627975527 75.46787059183
"7938" 1587.4 6.08104981555428 81.5423496244303
"7939" 1587.6 7.27088634456166 88.0538984459896
"7940" 1587.8 9.17689866967105 93.2936619958616
"7941" 1588 11.26933158705 99.0827195066721
"7942" 1588.2 11.8819744698477 101.835643953816
"7943" 1588.4 13.2159521581239 101.214297491184
"7944" 1588.6 13.9610568128368 101.335384982036
"7945" 1588.8 14.6803289776793 102.128444980712
"7946" 1589 15.8894214888317 103.728423332163
"7947" 1589.2 17.4293277191513 105.643275321833
"7948" 1589.4 18.64285714485 108.347625307504
"7949" 1589.6 18.8216024599918 110.106502434587
"7950" 1589.8 19.0060029855818 110.193844622886
"7951" 1590 19.4511893345327 109.985182508286
"7952" 1590.2 20.1138149464506 110.348835082293
"7953" 1590.4 20.4290183623043 111.141579748962
"7954" 1590.6 21.3554183647026 111.22002771384
"7955" 1590.8 22.0720666368355 111.348595211837
"7956" 1591 23.6282559541442 111.519862321625
"7957" 1591.2 25.5524143687265 111.133448208685
"7958" 1591.4 29.6251293402711 110.769454787356
"7959" 1591.6 35.2302460094283 109.980649361623
"7960" 1591.8 40.8038967353469 108.787683646621
"7961" 1592 46.677560657138 106.877985848558
"7962" 1592.2 52.5300441147792 104.554183227857
"7963" 1592.4 58.136346397631 100.861741973609
"7964" 1592.6 62.2506380697019 96.7877755061167
"7965" 1592.8 68.0927440752025 92.5482008551067
"7966" 1593 73.5165739698696 89.1270053158138
"7967" 1593.2 79.0864164787509 85.5168667215261
"7968" 1593.4 84.0642205633315 81.4197070890422
"7969" 1593.6 88.4795982680673 76.2792453942368
"7970" 1593.8 92.790448033648 70.4510980942428
"7971" 1594 96.1010193434264 64.4718979855752
"7972" 1594.2 98.3295662809272 57.9502835854282
"7973" 1594.4 99.3766245213435 51.1145494271317
"7974" 1594.6 98.7307603977606 43.5547467824282
"7975" 1594.8 97.4668897117364 35.9636673052202
"7976" 1595 95.4430801877105 28.958715882783
"7977" 1595.2 92.6859836492316 22.3440332693411
"7978" 1595.4 89.2739199139325 17.0023268215177
"7979" 1595.6 84.6575153570526 14.1426826624221
"7980" 1595.8 78.7657267454226 10.4945722151831
"7981" 1596 71.9286472288679 7.65743981720228
"7982" 1596.2 65.2819312709811 6.19586524373551
"7983" 1596.4 59.0168207726294 4.06350370499401
"7984" 1596.6 59.0951811409719 2.58440821000699
"7985" 1596.8 59.8646697507568 3.12787071498006
"7986" 1597 59.1522384004737 3.93438979676417
"7987" 1597.2 56.9677502926051 5.99767790608805
"7988" 1597.4 53.0774449606435 9.19209603576642
"7989" 1597.6 47.9328689576533 12.9966807658471
"7990" 1597.8 42.816184106821 16.5869893319732
"7991" 1598 37.1465879439483 19.9025245615469
"7992" 1598.2 31.1118914918469 23.1484267424502
"7993" 1598.4 26.6931893983605 27.0274815206949
"7994" 1598.6 21.3510658158232 30.8853771222198
"7995" 1598.8 17.1785541854605 35.9790424589615
"7996" 1599 13.4195764655305 41.4773731529215
"7997" 1599.2 10.2834319555366 47.0803332005594
"7998" 1599.4 7.63657998288159 53.5225552885142
"7999" 1599.6 5.06099333917022 57.7449461635261
"8000" 1599.8 5.15090441458958 59.7750332833325
"8001" 1600 7.58569989074314 63.5349468817876
"8002" 1600.2 9.85703938851318 69.0029536912931
"8003" 1600.4 11.5877200412025 75.1116428604938
"8004" 1600.6 13.2538291294823 81.8672392764507
"8005" 1600.8 15.805088201756 89.8349113392115
"8006" 1601 19.1211783301272 95.8925022682616
"8007" 1601.2 22.335084971976 102.400635018338
"8008" 1601.4 26.0910103877666 108.594997069074
"8009" 1601.6 29.7250675429245 114.508330829565
"8010" 1601.8 34.5367455372505 118.899882326862
"8011" 1602 38.9596942939358 121.53050806561
"8012" 1602.2 43.8493248040363 122.327170493583
"8013" 1602.4 49.4199723018848 123.612693088219
"8014" 1602.6 56.0065875758289 124.688939837672
"8015" 1602.8 62.8073823926544 126.085691279329
"8016" 1603 67.3409326139447 128.707889423009
"8017" 1603.2 69.0103089301616 126.253544371142
"8018" 1603.4 72.435518581652 123.871506051972
"8019" 1603.6 77.5030351189974 121.856767156914
"8020" 1603.8 83.5791007473116 118.126572846557
"8021" 1604 88.2408654358627 112.981871054385
"8022" 1604.2 93.2736386635155 107.582243726242
"8023" 1604.4 98.822861850247 101.481812411282
"8024" 1604.6 103.967263167525 96.1604408921712
"8025" 1604.8 109.021251784884 90.4663431189507
"8026" 1605 113.367368373189 84.1312545393311
"8027" 1605.2 117.398190392219 77.6250238441649
"8028" 1605.4 121.427514251308 71.2616778707007
"8029" 1605.6 120.735364358845 65.8403667589121
"8030" 1605.8 117.080112372927 61.0756862659615
"8031" 1606 113.154675060439 54.7318785228132
"8032" 1606.2 108.909706967504 48.3016551955811
"8033" 1606.4 103.787441016686 42.4658694197196
"8034" 1606.6 98.836987503999 36.3199267545495
"8035" 1606.8 93.5918351023226 30.7097576267374
"8036" 1607 87.5663702014485 26.5342257709073
"8037" 1607.2 81.1220338777481 22.6663557694615
"8038" 1607.4 73.9954376139221 19.1875160383077
"8039" 1607.6 66.6043966654742 16.7713232418177
"8040" 1607.8 58.8757145219406 15.8838922350215
"8041" 1608 51.1258309281441 15.4726188278033
"8042" 1608.2 43.4136023824352 14.887250858778
"8043" 1608.4 36.2737049083405 15.8023599911815
"8044" 1608.6 29.3235284785221 14.9991889929692
"8045" 1608.8 29.7048601220177 13.4339211042758
"8046" 1609 30.6575748338519 14.2915763750268
"8047" 1609.2 30.8563174023005 15.6749658601815
"8048" 1609.4 30.7377450789184 18.2643513392447
"8049" 1609.6 29.3184468410677 22.366069603533
"8050" 1609.8 28.2276637387194 27.4234024964498
"8051" 1610 27.5251393037939 33.0418999942393
"8052" 1610.2 26.168054532483 39.3879090092593
"8053" 1610.4 22.5845662883222 44.702829919036
"8054" 1610.6 19.328246261396 50.0191085415906
"8055" 1610.8 15.262157689429 54.8501362326194
"8056" 1611 11.7094226404184 60.2449424327563
"8057" 1611.2 9.24891356931317 66.37192963843
"8058" 1611.4 7.02920157106493 72.9296401587363
"8059" 1611.6 5.7681082959499 79.2090210827701
"8060" 1611.8 5.94934201009388 83.2380185889282
"8061" 1612 9.50096571806054 86.6758721381247
"8062" 1612.2 12.8749554519293 91.3835462441803
"8063" 1612.4 16.600517925023 96.6704026806803
"8064" 1612.6 20.9874273349712 101.54229645244
"8065" 1612.8 25.5956354572761 106.130537790258
"8066" 1613 30.8689866902005 110.052359928912
"8067" 1613.2 37.4689060376144 113.511845551702
"8068" 1613.4 44.48820446085 116.43782312143
"8069" 1613.6 51.3937182949712 117.492312704983
"8070" 1613.8 58.6423906466358 118.129213501389
"8071" 1614 66.0780463269918 117.925317224712
"8072" 1614.2 73.5412266700223 116.666047710697
"8073" 1614.4 80.6428475263908 114.532337491508
"8074" 1614.6 87.2747589836733 110.54797730877
"8075" 1614.8 93.0362713655841 105.471109524731
"8076" 1615 97.512977306977 99.7160061208681
"8077" 1615.2 101.534896119627 92.9412049000949
"8078" 1615.4 105.803703619559 86.4278183027143
"8079" 1615.6 108.810200638977 79.1430506834293
"8080" 1615.8 111.204826088756 72.4977282385752
"8081" 1616 113.101459137508 65.6686193771321
"8082" 1616.2 114.139040518014 58.2174498587381
"8083" 1616.4 114.734825208482 50.9893944159181
"8084" 1616.6 112.916139749794 43.8350138706282
"8085" 1616.8 111.662648083324 36.4422938444161
"8086" 1617 109.909295421527 29.2526323421615
"8087" 1617.2 105.762791058983 24.1994283232002
"8088" 1617.4 99.7958855304962 21.665401883033
"8089" 1617.6 93.6613661755087 18.1354223391965
"8090" 1617.8 88.3398595002327 15.2017047264362
"8091" 1618 82.1184002790375 12.9109051994231
"8092" 1618.2 75.3159672373451 12.2592352216154
"8093" 1618.4 68.2028095635427 12.970440812804
"8094" 1618.6 61.7087549895346 15.0557360174986
"8095" 1618.8 54.8891769001144 18.0997661505385
"8096" 1619 48.4289732811233 21.0309706459267
"8097" 1619.2 41.5631173423883 24.6785690916423
"8098" 1619.4 35.1545460853924 28.6422986418252
"8099" 1619.6 29.4508710645939 32.6625485819282
"8100" 1619.8 23.5035584598844 36.8777249700376
"8101" 1620 17.205702659532 41.1554039859207
"8102" 1620.2 11.5723942897105 43.4735812792684
"8103" 1620.4 10.4390154675224 44.4822723678224
"8104" 1620.6 12.0614954831132 45.5610925964405
"8105" 1620.8 13.3436034435954 48.452931836484
"8106" 1621 14.675695926918 53.9402596732488
"8107" 1621.2 16.2077011452975 59.8834433660594
"8108" 1621.4 18.5937405998222 65.5277045673977
"8109" 1621.6 22.3373298522418 70.9129018191178
"8110" 1621.8 26.2073609909299 76.487776236737
"8111" 1622 31.2249385963301 81.289811530505
"8112" 1622.2 36.4477492508668 86.1404815402115
"8113" 1622.4 42.176642873148 90.6988027900553
"8114" 1622.6 48.0805998893736 93.436564977592
"8115" 1622.8 55.1657614377975 95.0691484607333
"8116" 1623 62.7707143237787 95.6197630150752
"8117" 1623.2 70.4824714767272 95.5570310566282
"8118" 1623.4 77.6575115240939 94.5888356610282
"8119" 1623.6 84.6320705321639 93.130709503022
"8120" 1623.8 91.6944013727831 90.9249530568809
"8121" 1624 97.8998203631018 86.7566814129833
"8122" 1624.2 103.975436901654 81.9087361725583
"8123" 1624.4 109.814459375145 77.5095291649615
"8124" 1624.6 114.556428615029 71.6812476717115
"8125" 1624.8 119.014568771548 64.0512491828901
"8126" 1625 120.862371612235 57.5600191991712
"8127" 1625.2 119.321749126863 51.3142751457811
"8128" 1625.4 115.952023794146 46.2242502413492
"8129" 1625.6 112.881546304109 39.6043541656105
"8130" 1625.8 110.099334740027 32.7304921184615
"8131" 1626 106.938415523428 26.7799533543325
"8132" 1626.2 102.139086781222 22.4969794816547
"8133" 1626.4 95.9679506864248 17.9573227128544
"8134" 1626.6 90.348010883381 13.7328423330865
"8135" 1626.8 83.9489921425904 10.3868851164486
"8136" 1627 77.6249627844483 6.68926743770544
"8137" 1627.2 71.7456464036457 4.98216306620228
"8138" 1627.4 68.151917305376 7.44903710733478
"8139" 1627.6 62.6129544110526 10.9243046161063
"8140" 1627.8 56.8431709185375 15.2774961714615
"8141" 1628 51.3578208834849 20.2427601065347
"8142" 1628.2 46.3685935070605 25.530475585238
"8143" 1628.4 41.6556184082605 31.1418123671674
"8144" 1628.6 38.1134602602192 37.7296135349443
"8145" 1628.8 35.0422501244605 45.0500836503934
"8146" 1629 32.7268285427364 52.2261870625305
"8147" 1629.2 31.4122856137864 60.279115098529
"8148" 1629.4 30.7729947367629 67.9371934147057
"8149" 1629.6 30.9036160771272 75.1824630386949
"8150" 1629.8 32.1143916130649 82.3036083035275
"8151" 1630 34.2468278222853 89.4734140757296
"8152" 1630.2 37.569368721535 95.9112048108977
"8153" 1630.4 40.8114437513448 102.655119138083
"8154" 1630.6 45.0153551932418 108.856447524149
"8155" 1630.8 49.9202172150272 114.785051895562
"8156" 1631 54.9089604804505 119.362323022392
"8157" 1631.2 60.9397650965194 122.138690763226
"8158" 1631.4 67.1381975994407 125.250164425204
"8159" 1631.6 71.1935758668067 127.454153234798
"8160" 1631.8 70.4792448416066 127.659159239686
"8161" 1632 70.0688720154918 127.376369318274
"8162" 1632.2 69.6294060914605 126.832727997647
"8163" 1632.4 69.8867510019293 126.221860006087
"8164" 1632.6 69.7374284409237 125.634338388777
"8165" 1632.8 70.1203409975855 124.418436839118
"8166" 1633 71.7845328310456 122.696498482004
"8167" 1633.2 74.304782013267 120.0735521273
"8168" 1633.4 77.0669448933868 116.272881246556
"8169" 1633.6 79.7806730213355 111.977603733649
"8170" 1633.8 81.9860930834931 106.572007658744
"8171" 1634 83.6468714756018 100.876659171755
"8172" 1634.2 84.2328719441939 95.5782634117949
"8173" 1634.4 85.3362702470027 89.6956219730881
"8174" 1634.6 84.2218634243707 83.6351829134391
"8175" 1634.8 82.2496515866864 78.3992333379132
"8176" 1635 79.1313720164605 72.3278469528918
"8177" 1635.2 75.6893115510448 66.7676274111469
"8178" 1635.4 71.8012840171749 61.0777861692198
"8179" 1635.6 66.361556071167 55.7417493897442
"8180" 1635.8 60.874491280564 51.4442506722546
"8181" 1636 54.4348987623015 48.6200146395524
"8182" 1636.2 46.7514197004726 47.1260289214615
"8183" 1636.4 39.1151382459492 46.439837806757
"8184" 1636.6 31.2951219149782 45.6737358280615
"8185" 1636.8 23.962515904007 46.2505646026127
"8186" 1637 17.1910842504166 47.9197923530769
"8187" 1637.2 10.9302284607133 48.2473772613626
"8188" 1637.4 9.62765859706053 46.7523394705282
"8189" 1637.6 10.566856576988 48.2053791961978
"8190" 1637.8 10.258644218341 51.1472523608528
"8191" 1638 10.0083066402583 55.5039822781245
"8192" 1638.2 10.4047082549272 60.4641944371615
"8193" 1638.4 10.5651859016605 66.5811242114405
"8194" 1638.6 10.7890099878939 72.4689680483949
"8195" 1638.8 11.724021405535 78.8024440689403
"8196" 1639 12.3431093036272 85.3272823373282
"8197" 1639.2 14.5220045542184 91.1534405950615
"8198" 1639.4 17.6826584829553 97.1436467337668
"8199" 1639.6 21.5979791880244 102.099306961387
"8200" 1639.8 25.9126844801575 106.912480642583
"8201" 1640 30.4774281270217 110.884191606737
"8202" 1640.2 35.4376854740666 114.583151500068
"8203" 1640.4 40.6813760244401 118.707231202227
"8204" 1640.6 46.1311423173471 122.522341008554
"8205" 1640.8 51.0695265104308 125.386387852412
"8206" 1641 55.174900351006 126.805267219643
"8207" 1641.2 58.0183763572252 128.040036537491
"8208" 1641.4 59.3262940198429 127.54919444452
"8209" 1641.6 61.6557563699763 127.247550384493
"8210" 1641.8 65.7336000622105 126.950395192743
"8211" 1642 70.3542983372853 125.725581065348
"8212" 1642.2 75.3785955795553 123.864230463304
"8213" 1642.4 80.9816449416364 121.256813743912
"8214" 1642.6 86.2588681769767 117.517450531107
"8215" 1642.8 90.6017451983447 113.299904526272
"8216" 1643 94.4832439196345 108.686473289581
"8217" 1643.2 98.5480774399767 103.746555918816
"8218" 1643.4 102.061477003306 97.7356458089358
"8219" 1643.6 105.143786865208 91.2029983119561
"8220" 1643.8 108.050043364977 85.2620784595261
"8221" 1644 110.185049665856 78.5783799234066
"8222" 1644.2 111.723115139211 71.3718619249972
"8223" 1644.4 111.979255090232 64.6108734012115
"8224" 1644.6 109.401330421884 59.3641738103528
"8225" 1644.8 104.236996393783 55.4066474364616
"8226" 1645 98.4470537597302 51.2785050341694
"8227" 1645.2 92.5745881555692 47.5455987224724
"8228" 1645.4 85.7543514841847 45.5709419430477
"8229" 1645.6 78.7976444327532 45.070633368864
"8230" 1645.8 70.6570261100161 45.6397640597949
"8231" 1646 62.8972086245985 47.9343227181512
"8232" 1646.2 55.3806802999272 50.5359451612282
"8233" 1646.4 48.6920307401997 54.2711780079833
"8234" 1646.6 42.9153076051748 58.5789012919121
"8235" 1646.8 36.8241241645896 63.1612514750745
"8236" 1647 30.2692626092921 67.3052592718615
"8237" 1647.2 23.8299303329605 71.8365092688678
"8238" 1647.4 17.8867006986079 75.4759165369458
"8239" 1647.6 11.7438215100069 78.8156473431007
"8240" 1647.8 7.03665994306257 80.5240902852575
"8241" 1648 7.66518590135055 79.6879688050615
"8242" 1648.2 8.89519090073889 80.1788958789564
"8243" 1648.4 10.554936590101 82.2696323406975
"8244" 1648.6 12.7957724025543 86.0290116755865
"8245" 1648.8 17.0179023904399 90.3047592811213
"8246" 1649 21.1046856378754 94.0978713292169
"8247" 1649.2 26.0523901524711 97.1436467337668
"8248" 1649.4 31.7578749460366 99.0654469614507
"8249" 1649.6 37.2962048322512 99.9249709125429
"8250" 1649.8 43.746877169667 99.9627447537115
"8251" 1650 50.2324383781992 99.3634132737797
"8252" 1650.2 56.8460946003605 98.1728572131615
"8253" 1650.4 63.2457197366864 95.8275723563325
"8254" 1650.6 69.4244198602695 92.9320916869784
"8255" 1650.8 75.3049623675617 89.4065664661582
"8256" 1651 80.9726418579272 85.3824864607616
"8257" 1651.2 86.3693912775909 80.9990205793094
"8258" 1651.4 90.5957004694497 76.6288479984833
"8259" 1651.6 94.5429477167509 70.8542131922357
"8260" 1651.8 97.7974561891272 64.0482159892949
"8261" 1652 100.983758370719 57.7068987681132
"8262" 1652.2 103.178497824073 50.520466089397
"8263" 1652.4 105.850463325564 43.6424583737719
"8264" 1652.6 108.191214187939 37.2055497840147
"8265" 1652.8 109.313838890227 30.4543836445949
"8266" 1653 107.204766514874 27.5512617581512
"8267" 1653.2 103.679209502702 23.6986875206684
"8268" 1653.4 98.8321147009605 18.5472788671282
"8269" 1653.6 93.7836170001347 13.6099213106188
"8270" 1653.8 88.2130156840723 10.0948031714851
"8271" 1654 81.5629007326528 7.48685508338462
"8272" 1654.2 74.1625391034849 5.98549254327861
"8273" 1654.4 66.9587202021405 6.54845031534154
"8274" 1654.6 59.406771582019 7.78605948096803
"8275" 1654.8 52.0716271041922 9.32725810158349
"8276" 1655 44.5531590762135 10.9490932264262
"8277" 1655.2 37.5792750264355 13.212118822624
"8278" 1655.4 30.4924852639017 16.1692550884615
"8279" 1655.6 24.445991859966 20.0246774705934
"8280" 1655.8 19.8517739323605 24.9127389460949
"8281" 1656 15.9881980146364 30.7257844745934
"8282" 1656.2 13.055527231917 37.0771244794289
"8283" 1656.4 10.2381599077418 43.6226903189615
"8284" 1656.6 7.55546429921879 50.317881873989
"8285" 1656.8 4.65707464429387 56.9098981822616
"8286" 1657 2.61895094310826 63.1994043361547
"8287" 1657.2 0.743761476701036 65.5675388216641
"8288" 1657.4 2.09446948331597 64.494607070811
"8289" 1657.6 2.85537337590618 65.1052180182442
"8290" 1657.8 4.45571568712033 66.3809294842554
"8291" 1658 5.94247947914804 69.6986765080241
"8292" 1658.2 8.22731444876664 74.2063813397473
"8293" 1658.4 10.598442782398 78.6202467446178
"8294" 1658.6 13.5698954781199 83.576149678022
"8295" 1658.8 17.0449001592627 88.8931047278901
"8296" 1659 20.6074356525896 93.5344779983325
"8297" 1659.2 24.6116384575121 97.5938049208121
"8298" 1659.4 29.1529508400363 101.561927140583
"8299" 1659.6 34.7824004440626 105.447842057329
"8300" 1659.8 41.0799576393043 107.813408076587
"8301" 1660 47.2757702098781 108.203815090681
"8302" 1660.2 53.7274063434283 106.405394717429
"8303" 1660.4 59.608408049267 103.709570525945
"8304" 1660.6 66.1126784922711 100.148807234514
"8305" 1660.8 72.3808449201779 96.1907707010594
"8306" 1661 77.1369808889767 91.5660331999777
"8307" 1661.2 81.4033976465272 86.4398577480615
"8308" 1661.4 85.1912774760448 80.4446040595177
"8309" 1661.6 88.676043406292 73.6125570116188
"8310" 1661.8 92.5069053270563 67.74354929277
"8311" 1662 95.6418209402078 61.7539550183736
"8312" 1662.2 97.7045480778605 54.9352891517615
"8313" 1662.4 99.0612401204286 48.0570902831317
"8314" 1662.6 100.593145719061 41.2276806561615
"8315" 1662.8 102.041218370099 34.1236960191849
"8316" 1663 101.466581331931 27.3964249157674
"8317" 1663.2 100.216897331891 20.7509998231476
"8318" 1663.4 97.5934896392477 15.8399277072594
"8319" 1663.6 93.2117564653226 13.8893394336684
"8320" 1663.8 86.7839309150825 10.3246609320957
"8321" 1664 79.5494585171605 6.75323638092404
"8322" 1664.2 72.6193580358605 4.67830447226154
"8323" 1664.4 66.6487894118289 5.51843524143522
"8324" 1664.6 59.5400459092787 7.23512122612388
"8325" 1664.8 53.4554573458702 9.58927147885913
"8326" 1665 46.8481495157198 13.1825704616838
"8327" 1665.2 41.508459756499 17.3892988815
"8328" 1665.4 36.2775056947105 22.4206670882473
"8329" 1665.6 30.9205084609939 27.5837692260615
"8330" 1665.8 26.4598292889767 33.2400686424615
"8331" 1666 22.3324205031805 39.1498823795515
"8332" 1666.2 18.4019322983043 45.2350222894303
"8333" 1666.4 13.7378423136711 50.3242921049879
"8334" 1666.6 8.77804063707277 54.4342922325024
"8335" 1666.8 4.35441943334942 57.7657980105356
"8336" 1667 4.19098905285077 57.1373433137054
"8337" 1667.2 5.00364393286271 56.6265847126681
"8338" 1667.4 6.24265522086964 56.6371589290752
"8339" 1667.6 7.99882884400401 57.4574160017985
"8340" 1667.8 11.2266844656307 59.6851928786637
"8341" 1668 14.6047608066453 62.7331946877768
"8342" 1668.2 18.4494421279293 66.497898966649
"8343" 1668.4 22.9727317048329 69.4430412105786
"8344" 1668.6 28.3423532998967 72.3378695490466
"8345" 1668.8 33.9970338727105 73.9951128119398
"8346" 1669 39.9264790459088 73.8480461239788
"8347" 1669.2 46.1067615571272 73.0379951668615
"8348" 1669.4 52.0384724684252 70.7988559702263
"8349" 1669.6 57.5978056824272 67.5430616497282
"8350" 1669.8 62.1990775725265 64.1268457001868
"8351" 1670 68.0610356238399 58.2137112195305
"8352" 1670.2 72.4022525113924 52.9629963781888
"8353" 1670.4 76.1252955238242 47.2867192457911
"8354" 1670.6 78.8960852411748 42.0939607469615
"8355" 1670.8 81.1383726240337 35.5114127829737
"8356" 1671 82.0209442182682 26.5910749591154
"8357" 1671.2 81.248952994032 20.115164210994
"8358" 1671.4 78.7224266475365 15.0904364348033
"8359" 1671.6 74.7152202341748 10.0361376388901
"8360" 1671.8 73.3399237851731 7.73735604289904
"8361" 1672 75.6563673353177 5.16538021468232
"8362" 1672.2 76.6819763557939 5.74652785220228
"8363" 1672.4 78.9368079522819 6.24161245124725
"8364" 1672.6 81.5385367174605 6.49185092285439
"8365" 1672.8 84.7916829008154 6.96400175168735
"8366" 1673 87.307381787381 7.74821349724563
"8367" 1673.2 89.8103556560412 9.0105268238809
"8368" 1673.4 88.1496014943696 9.59832371790472
"8369" 1673.6 87.646943383532 9.36731845114011
"8370" 1673.8 86.6759329609105 8.69758930531154
"8371" 1674 84.8506505541748 7.49735459967582
"8372" 1674.2 82.1101278459722 5.58813557993828
"8373" 1674.4 77.7965720412819 4.55364021549725
"8374" 1674.6 73.2185030940175 3.08313644206913
"8375" 1674.8 68.3283676801913 3.21425192061538
"8376" 1675 62.9341747166144 2.50378465157692
"8377" 1675.2 57.3753044937256 2.22650465467841
"8378" 1675.4 51.222740671032 2.66382273322777
"8379" 1675.6 45.2758674256855 4.00152315132404
"8380" 1675.8 40.91003949294 6.12780536553003
"8381" 1676 36.399673828032 9.30817117603296
"8382" 1676.2 31.7938447069006 12.3780057499015
"8383" 1676.4 26.7464004075405 16.4087560547415
"8384" 1676.6 23.0228221685076 20.7644363313557
"8385" 1676.8 18.5790613370149 24.7642047745159
"8386" 1677 14.1144634452013 28.1159935955726
"8387" 1677.2 11.806397928162 29.2661323172377
"8388" 1677.4 13.1243820574605 31.5884947298544
"8389" 1677.6 12.8845705364962 36.2611294633187
"8390" 1677.8 12.1202736015563 41.3973587965998
"8391" 1678 11.4182512869272 46.2427629465282
"8392" 1678.2 10.0125771867414 51.4631549543829
"8393" 1678.4 7.37252535086053 55.9276894322515
"8394" 1678.6 5.2039887758012 59.6918500187802
"8395" 1678.8 4.18786645557632 64.3282595790194
"8396" 1679 4.07955538658425 69.3911083322141
"8397" 1679.2 4.04783748405001 74.9207463239563
"8398" 1679.4 6.15627371246054 80.277269398139
"8399" 1679.6 8.35756248508552 85.1531770249616
"8400" 1679.8 11.7430209896541 90.3701721638164
"8401" 1680 15.524807775535 95.1590373353126
"8402" 1680.2 19.8900430184915 99.2249751342347
"8403" 1680.4 25.2934290022337 103.113779483626
"8404" 1680.6 31.1328698581748 105.32694762689
"8405" 1680.8 37.8252703664939 105.922666848995
"8406" 1681 44.5874068036651 105.57387716003
"8407" 1681.2 51.3201007159778 103.719773392944
"8408" 1681.4 57.8862868241502 101.286106200737
"8409" 1681.6 63.2683097821089 97.2717187282747
"8410" 1681.8 68.0130277121309 92.8241236273187
"8411" 1682 70.8251591067414 87.5085370537312
"8412" 1682.2 71.2733606780027 81.2369586484977
"8413" 1682.4 71.009921600564 74.6914831292202
"8414" 1682.6 68.2165050713084 68.499163834342
"8415" 1682.8 64.1374833141347 63.5512834520795
"8416" 1683 58.8485873407899 59.9718535897086
"8417" 1683.2 52.606354667237 58.2992435874027
"8418" 1683.4 45.7485101577077 57.0455944026975
"8419" 1683.6 38.704826081006 56.7413904908024
"8420" 1683.8 32.9764109445311 54.4099757056968
"8421" 1684 28.7521575165265 50.464875102066
"8422" 1684.2 25.5443710665251 45.7616788733325
"8423" 1684.4 21.5056032836144 41.2337003788352
"8424" 1684.6 16.9864265228012 36.2149315916374
"8425" 1684.8 16.7494331436863 33.6838933569132
"8426" 1685 18.8806454728953 30.8915855318528
"8427" 1685.2 19.8172610446329 27.3887244185995
"8428" 1685.4 19.6553303584386 27.8615164303516
"8429" 1685.6 19.8520618707219 28.668356532257
"8430" 1685.8 20.831780614037 29.2983443538733
"8431" 1686 21.5382797275193 30.1975970432851
"8432" 1686.2 20.3566585331414 31.9607063056105
"8433" 1686.4 17.8643482478736 34.2979938172876
"8434" 1686.6 15.3983899570626 38.2617372960636
"8435" 1686.8 12.7828621227649 42.9552558500268
"8436" 1687 9.76114325926466 47.6697523259358
"8437" 1687.2 6.96844174731317 52.1949743444089
"8438" 1687.4 4.25156145204009 56.424352823882
"8439" 1687.6 3.49572325346054 60.8538447619788
"8440" 1687.8 4.21669716282137 65.7426454876987
"8441" 1688 4.31718353342829 71.5980305377519
"8442" 1688.2 3.56482846018781 77.3618677858479
"8443" 1688.4 3.61174725843948 78.7506161990721
"8444" 1688.6 5.10635351718331 79.2558378220853
"8445" 1688.8 6.8957745387975 82.5609834028746
"8446" 1689 8.82845923177686 86.6117098309003
"8447" 1689.2 11.7206249581405 90.4196504005016
"8448" 1689.4 14.9882041021306 94.3945048886883
"8449" 1689.6 19.9427624545515 97.5161983742797
"8450" 1689.8 24.9055136923059 100.131180808358
"8451" 1690 30.4144794673617 102.004900672352
"8452" 1690.2 36.6575843317105 102.542475906462
"8453" 1690.4 42.6395997684939 101.438393437795
"8454" 1690.6 48.5329983044283 99.29598031001
"8455" 1690.8 53.9735826842471 95.5901917012144
"8456" 1691 58.848250775267 91.4756244618487
"8457" 1691.2 61.9617327189388 85.7887629611463
"8458" 1691.4 61.5916067339946 79.9937147194616
"8459" 1691.6 60.6328638858754 73.5697979009509
"8460" 1691.8 56.6894561317787 68.701962199007
"8461" 1692 51.9805372081562 65.537250288592
"8462" 1692.2 45.3342671488426 63.7960519509671
"8463" 1692.4 38.5483687871235 63.3322800583379
"8464" 1692.6 30.9374008448605 63.8741106769282
"8465" 1692.8 24.2564630255939 65.8741985336282
"8466" 1693 16.8352573520412 68.0022284530745
"8467" 1693.2 10.5611850739026 70.6161656870089
"8468" 1693.4 5.16639858093308 70.7835390288132
"8469" 1693.6 4.0637528648012 69.1792129395165
"8470" 1693.8 5.35210733312369 68.4477834783036
"8471" 1694 6.56322659652115 68.5243825012494
"8472" 1694.2 7.37965182530429 69.2010431838053
"8473" 1694.4 7.36929063905627 71.4881235901424
"8474" 1694.6 8.2237344302078 75.0211438039451
"8475" 1694.8 9.02338864809097 79.9978688759072
"8476" 1695 9.44895495720791 84.8936952949773
"8477" 1695.2 9.66593602007756 90.0971535131318
"8478" 1695.4 8.70941064361271 94.0846133831137
"8479" 1695.6 6.44133269021054 94.5393946054258
"8480" 1695.8 6.13121358254847 93.6304864784835
"8481" 1696 5.89866485849388 93.2639366986282
"8482" 1696.2 6.08527001104297 92.8115242077692
"8483" 1696.4 7.0418177533059 92.6530139845028
"8484" 1696.6 7.85045401993925 92.9919818515998
"8485" 1696.8 6.540823862837 93.6084004371557
"8486" 1697 7.15499098202435 93.3579011640466
"8487" 1697.2 7.81764837316157 92.9209356620698
"8488" 1697.4 9.23577448724464 92.5623038710752
"8489" 1697.6 10.8608026193272 92.2108118823616
"8490" 1697.8 13.0844462586453 91.6627401752985
"8491" 1698 16.4961402690287 90.677449796507
"8492" 1698.2 20.1857697749111 88.414326785011
"8493" 1698.4 23.412670090167 85.3608848472442
"8494" 1698.6 26.7605366656184 81.2609510751984
"8495" 1698.8 28.4806727758122 76.6590683453737
"8496" 1699 30.1921162131779 71.2325987755811
"8497" 1699.2 30.423852733007 65.2485847197639
"8498" 1699.4 29.3108370415174 59.6164444017797
"8499" 1699.6 26.9231234957797 54.3712313079083
"8500" 1699.8 23.3252022504928 48.5766782196228
"8501" 1700 18.9302209472866 44.3842856673311
"8502" 1700.2 13.5490120365265 41.4352910916264
"8503" 1700.4 11.576713365131 41.5322684420979
"8504" 1700.6 11.0089056127629 41.5310564471941
"8505" 1700.8 10.3089847463494 38.7840724915356
"8506" 1701 11.3896641757682 37.0758919275165
"8507" 1701.2 13.474997234228 35.522793710729
"8508" 1701.4 15.8298880541702 31.7853098562035
"8509" 1701.6 18.5025643824825 27.4709344243187
"8510" 1701.8 21.8675243177132 22.9358949308405
"8511" 1702 25.1947581658242 18.6751555516547
"8512" 1702.2 29.1972570311362 15.518512094975
"8513" 1702.4 33.7624916758276 12.6231830116388
"8514" 1702.6 38.523214226741 9.53699234164447
"8515" 1702.8 43.9975275989811 7.22723416731085
"8516" 1703 49.278775860979 5.23695132820227
"8517" 1703.2 53.207227909863 3.51528927144934
"8518" 1703.4 58.477342669241 3.4360563363152
"8519" 1703.6 63.904471621648 3.89164571333654
"8520" 1703.8 69.3036244026034 3.57212634256544
"8521" 1704 74.1594131022164 3.64611574574061
"8522" 1704.2 79.3478725058909 5.28915126748685
"8523" 1704.4 84.8966097687077 6.24968960722558
"8524" 1704.6 88.9036160833272 9.24326083309487
"8525" 1704.8 93.7820776171001 11.4141950825313
"8526" 1705 97.9865774432866 12.9664004688637
"8527" 1705.2 101.315961933987 15.6462686559352
"8528" 1705.4 104.988474341852 18.3402086816883
"8529" 1705.6 107.400231501719 20.9033853759454
"8530" 1705.8 108.599596553226 23.6462063727913
"8531" 1706 111.178002357197 27.2927742110405
"8532" 1706.2 114.938120972515 29.9236214299451
"8533" 1706.4 116.697730229036 32.4950059975221
"8534" 1706.6 118.551488691196 35.199690128138
"8535" 1706.8 119.267676083661 38.5536778464715
"8536" 1707 121.25136309762 41.9462377652701
"8537" 1707.2 121.981107048678 44.5421436122659
"8538" 1707.4 121.759566647492 47.755037443274
"8539" 1707.6 122.351742738175 51.3183357834513
"8540" 1707.8 122.280299385355 55.3610537474721
"8541" 1708 122.792905441836 59.4514110957115
"8542" 1708.2 123.539759963541 63.9153014459515
"8543" 1708.4 124.784359133617 68.0345906718365
"8544" 1708.6 122.755953352127 71.5644697182949
"8545" 1708.8 120.434598367046 76.0661807658658
"8546" 1709 119.466161594094 80.4438406489949
"8547" 1709.2 118.570865249161 85.0130434808615
"8548" 1709.4 116.222344983904 89.757095851977
"8549" 1709.6 115.4936205189 94.0840655822638
"8550" 1709.8 113.585304543687 97.3692235146162
"8551" 1710 110.510664287181 100.555127462862
"8552" 1710.2 107.069071425036 104.434085730401
"8553" 1710.4 104.633903306931 108.548734494491
"8554" 1710.6 100.826260616421 112.341632462982
"8555" 1710.8 97.2704310496136 115.154494875462
"8556" 1711 93.2436918082705 118.865485911492
"8557" 1711.2 89.0779582338001 121.983301029631
"8558" 1711.4 84.2015472323634 124.256372642733
"8559" 1711.6 80.4447548620939 124.263175241962
"8560" 1711.8 77.2764230163192 122.636130634081
"8561" 1712 74.7506718498007 121.092112053307
"8562" 1712.2 72.5314648510543 119.15546680218
"8563" 1712.4 69.2885108190997 117.581550072245
"8564" 1712.6 65.2282682380174 117.590907630837
"8565" 1712.8 60.5036004669966 118.570496264441
"8566" 1713 56.8222465290194 120.298969636138
"8567" 1713.2 55.5260626249074 124.517963503962
"8568" 1713.4 54.8140176047636 127.063915909856
"8569" 1713.6 54.3352001046793 126.126314407837
"8570" 1713.8 53.2002004921057 125.830944950881
"8571" 1714 53.645669002138 125.255616617333
"8572" 1714.2 53.7859107339062 124.63427988444
"8573" 1714.4 53.2220114563342 124.31078041723
"8574" 1714.6 53.3580396001026 124.238366911188
"8575" 1714.8 53.662264159309 123.821156211674
"8576" 1715 54.0236030455298 123.763058678184
"8577" 1715.2 54.1768340059293 123.642128853337
"8578" 1715.4 54.2207078792054 123.402614887655
"8579" 1715.6 55.0636841589293 123.335586725618
"8580" 1715.8 55.7976783738317 123.306405917905
"8581" 1716 56.9627037604197 123.488410935064
[truncated: 19,928 more chars]
