# Supplementary material for: Adaptive switch to sexually dimorphic movements by partner-seeking termites
Source: Sci Adv. 2019 Jun 19;5(6):eaau6108. doi: 10.1126/sciadv.aau6108 (PMC6584256; doi:10.1126/sciadv.aau6108)
Supplement: Data file S1 [file aau6108_Data_file_S1.zip › Dataset/CfExperimetns/170627_174_M_04_set2_tandem-position_5FPS.txt]

"time" "x" "y"
"1" 0 22.483860233284 14.0423653686013
"2" 0.2 62.639775443675 7.71236247563257
"3" 0.4 63.0100449775737 6.37082292461178
"4" 0.6 64.3983623537028 4.86526250945507
"5" 0.8 65.375801003585 5.29594623088654
"6" 1 66.6335196640038 5.9087705304255
"7" 1.2 67.599425011921 5.9171234205154
"8" 1.4 69.8107487091556 6.26062476692507
"9" 1.6 72.5450781684409 6.45586066389141
"10" 1.8 75.0736670817864 6.92340983200211
"11" 2 78.0315025631443 7.35040817342538
"12" 2.2 79.6943511457054 8.06331742146369
"13" 2.4 81.9392307445306 8.328403111036
"14" 2.6 84.7073546268637 8.73038726570387
"15" 2.8 87.2650065265664 9.87225300840037
"16" 3 90.0445276044317 10.6505569113517
"17" 3.2 92.6266302462265 11.1739437663608
"18" 3.4 95.1830251898135 11.5876750128935
"19" 3.6 97.431235820131 12.5062728001412
"20" 3.8 98.5804465505575 13.0555705715758
"21" 4 99.5023692394367 13.1163607780374
"22" 4.2 100.056789371588 12.9595985496855
"23" 4.4 100.60709545528 13.5672294216267
"24" 4.6 100.697631542175 14.7613699095433
"25" 4.8 101.466746962652 17.195349268522
"26" 5 102.455006428716 18.9300729100676
"27" 5.2 102.98789202705 21.584617599942
"28" 5.4 103.660401373098 23.2746728493238
"29" 5.6 105.150227673112 25.3607780946362
"30" 5.8 107.139812211369 27.107554748658
"31" 6 109.334519710139 29.6889311520805
"32" 6.2 111.324735743308 31.6848298586524
"33" 6.4 113.42878582895 34.2218593487235
"34" 6.6 114.746392599676 38.0496872046011
"35" 6.8 115.582809756575 41.5869471135308
"36" 7 116.616363993836 45.54980194267
"37" 7.2 116.527110005558 48.2149325941339
"38" 7.4 116.796788497588 50.7437290410036
"39" 7.6 117.464641052185 51.9899548375176
"40" 7.8 118.099860180681 52.9454143829955
"41" 8 118.527507625241 54.9184897692241
"42" 8.2 118.828348843262 58.3303256966709
"43" 8.4 118.531519729381 61.8605272964852
"44" 8.6 117.658004922426 65.0117317757092
"45" 8.8 117.124678442821 68.0712615461764
"46" 9 117.164804748268 69.785681255697
"47" 9.2 116.259103634552 72.466461139111
"48" 9.4 115.623453310554 75.4612704424078
"49" 9.6 114.381365695451 78.205852265631
"50" 9.8 113.520980445061 80.2112266354749
"51" 10 112.660144461551 83.4809294605543
"52" 10.2 110.6455615036 86.2753418795295
"53" 10.4 108.641440473996 88.9993033367796
"54" 10.6 107.572420191861 90.4512055793139
"55" 10.8 105.874811966257 93.7962712495166
"56" 11 104.419422341572 95.5764496242853
"57" 11.2 103.496846764831 96.0561222407137
"58" 11.4 101.995798844879 97.1167408697001
"59" 11.6 99.7369997393757 99.6870512531665
"60" 11.8 97.4395791125057 102.095420735635
"61" 12 95.0227687360044 103.599801630836
"62" 12.2 92.757488442742 105.045173654615
"63" 12.4 91.8338808834681 105.695492195641
"64" 12.6 91.1627798856294 106.131169659092
"65" 12.8 88.4182728063045 106.764004254083
"66" 13 86.4705124313397 107.359826345295
"67" 13.2 84.6409913998558 108.616467713565
"68" 13.4 82.4571924290258 109.57021667264
"69" 13.6 79.3538089921022 110.262317339277
"70" 13.8 76.5396249999126 111.113093089269
"71" 14 73.8725328822954 112.029169921166
"72" 14.2 71.6683447149378 112.668593742402
"73" 14.4 70.0374926544986 112.623564361501
"74" 14.6 68.2361344092099 112.567266372397
"75" 14.8 66.5434595503966 112.426635016828
"76" 15 64.6453897996369 111.97547041957
"77" 15.2 62.427182521633 111.240119998364
"78" 15.4 60.3093281883422 110.78009755105
"79" 15.6 59.1832672990764 110.344658909608
"80" 15.8 58.8606190956853 110.218965306979
"81" 16 57.9885925621219 110.480432757464
"82" 16.2 56.0034088897116 111.295995059007
"83" 16.4 53.2179709141038 111.896461951629
"84" 16.6 51.4929888671849 112.647527328496
"85" 16.8 49.5228723362781 112.669113177065
"86" 17 47.0367702907628 111.822189551208
"87" 17.2 44.3007191522607 110.790168150888
"88" 17.4 41.5198964165464 109.779919566561
"89" 17.6 39.1683552031262 108.345442257587
"90" 17.8 36.5814716104028 106.20486444277
"91" 18 34.4357412405075 104.532767683321
"92" 18.2 32.4225467227919 102.555987315846
"93" 18.4 30.9672584513666 101.379209210888
"94" 18.6 30.2550146063424 100.153643918451
"95" 18.8 28.3731083708201 97.8263284202238
"96" 19 26.2258522216325 95.3730271272021
"97" 19.2 24.3133398711152 92.6366927009742
"98" 19.4 23.1892263194607 90.593940111408
"99" 19.6 21.9843324506631 89.9512250557916
"100" 19.8 20.1955720373233 90.2803979706504
"101" 20 18.9871672982952 90.7368225386729
"102" 20.2 17.1445762171349 90.572428761924
"103" 20.4 15.5987231726397 89.3910234353965
"104" 20.6 15.2991243851493 87.349185660801
"105" 20.8 14.5042105367916 83.9924056433753
"106" 21 14.4761574998918 80.012531436116
"107" 21.2 14.4639138240699 77.351952484088
"108" 21.4 15.1592803542387 73.6871305133587
"109" 21.6 15.4990658073507 70.3823286131669
"110" 21.8 15.4711028152719 67.6006085700513
"111" 22 16.2836711538417 64.7425738144317
"112" 22.2 16.2811465193677 62.3910464523698
"113" 22.4 17.4732191312639 60.0527203095885
"114" 22.6 18.2090330046702 57.6521605232503
"115" 22.8 17.7771155725397 55.4265815346842
"116" 23 17.035364901038 53.5124338786989
"117" 23.2 15.851954472855 51.2723280273986
"118" 23.4 15.3034192437707 48.2650205702414
"119" 23.6 14.8908135141894 45.0582244195404
"120" 23.8 14.9388673810939 42.2600212097362
"121" 24 14.8730052107582 39.1577655553415
"122" 24.2 13.6091473444495 36.5671570820889
"123" 24.4 12.5023299634912 34.3716941747813
"124" 24.6 12.1674694780652 34.2660918014252
"125" 24.8 12.8485487769708 35.2080979330522
"126" 25 13.913765247017 35.1876099950192
"127" 25.2 15.776943186007 35.7663829537189
"128" 25.4 17.9855011531355 35.8402996217265
"129" 25.6 20.4004941505996 36.1226370061226
"130" 25.8 22.4679004636876 35.7708731227502
"131" 26 24.3900724967767 35.60167319844
"132" 26.2 26.661407196432 36.5350942733881
"133" 26.4 29.0258063406188 36.8440551046382
"134" 26.6 31.7771041406722 36.8378062075295
"135" 26.8 33.5605030365504 36.6758291358236
"136" 27 34.8934102205588 35.8396850482689
"137" 27.2 36.9280655782334 35.103386131165
"138" 27.4 40.0627399714493 34.3894446257721
"139" 27.6 42.2320048458773 33.5131979945125
"140" 27.8 43.4571389409173 32.6785239293254
"141" 28 45.5715712948105 31.7641482218317
"142" 28.2 47.7892643476614 30.3522887004233
"143" 28.4 50.1312056860142 28.8425640550434
"144" 28.6 52.8092480332757 27.8008643741809
"145" 28.8 55.4943396243916 26.3526164896467
"146" 29 58.4103703727542 25.2084734082918
"147" 29.2 61.4195480490007 25.1288556983729
"148" 29.4 64.0643489443254 24.652912531522
"149" 29.6 65.6029916668813 25.1026136406756
"150" 29.8 66.6008111385945 26.1888748452506
"151" 30 67.9389591552948 26.7453029626797
"152" 30.2 69.508793086702 28.1023221064344
"153" 30.4 71.7006725417779 29.5836591033547
"154" 30.6 73.0299646526345 30.3220524710605
"155" 30.8 73.4678490667099 30.3823467616227
"156" 31 74.119974517939 31.0231450743046
"157" 31.2 75.0285269432462 32.1546972735063
"158" 31.4 76.1979431306534 33.2777752494047
"159" 31.6 76.9064624565845 34.4502572055237
"160" 31.8 77.6123886683828 36.1549963403717
"161" 32 78.2351938011072 37.6134093365427
"162" 32.2 78.7702896362685 39.8025368689716
"163" 32.4 79.562470089944 40.7273101521271
"164" 32.6 79.8695340515677 42.0287438594889
"165" 32.8 80.0244963165003 44.4641055413487
"166" 33 80.3865851958654 46.5961719574171
"167" 33.2 80.8637432363973 48.6302214458688
"168" 33.4 81.3271194379906 49.8645568942613
"169" 33.6 82.2755610906108 50.5327959193318
"170" 33.8 83.0417813607565 51.9171996842814
"171" 34 83.645834860986 53.8406487836017
"172" 34.2 84.4689995439073 55.7309272816959
"173" 34.4 84.7494723775269 57.7339350438643
"174" 34.6 85.2978378277523 59.388519539874
"175" 34.8 86.4485173656427 59.8277891518532
"176" 35 86.8757947916509 59.6448428906056
"177" 35.2 87.0812988077967 59.1954119010027
"178" 35.4 87.5387949001693 59.4634072664442
"179" 35.6 88.1452242673933 59.9973718354296
"180" 35.8 88.8918244134032 60.8384421949729
"181" 36 89.6688215509537 61.1762139251767
"182" 36.2 90.5260537878318 61.4632756775578
"183" 36.4 91.5826608631551 62.6623886049879
"184" 36.6 92.5317966975648 63.8304915561167
"185" 36.8 93.613425003282 64.3465306887647
"186" 37 94.9184674171309 66.2402237019258
"187" 37.2 96.6031270029387 68.1212477653331
"188" 37.4 98.286165701279 68.8957089417076
"189" 37.6 100.04359806431 70.5494017099079
"190" 37.8 101.333575077636 72.3738315428838
"191" 38 102.545290391798 72.8976065331524
"192" 38.2 103.284306832344 74.0127669492287
"193" 38.4 104.113998827285 75.4414270235265
"194" 38.6 104.89459389829 77.5723163212132
"195" 38.8 104.89720443589 79.5889306248991
"196" 39 105.02834489286 82.0306953471049
"197" 39.2 105.086407963982 83.8144588333823
"198" 39.4 105.043074146703 86.2846652515003
"199" 39.6 104.391434153188 88.6544448028842
"200" 39.8 103.419543841653 90.4749562178838
"201" 40 103.236331941804 92.7007592629915
"202" 40.2 102.875999047526 94.4547301597596
"203" 40.4 101.683942481798 96.7119850729119
"204" 40.6 100.072068470955 98.8435301742085
"205" 40.8 97.9031705484822 100.410444627315
"206" 41 95.378382430426 101.848205766784
"207" 41.2 93.4624801374548 103.631966133137
"208" 41.4 91.5518774515159 105.102439097289
"209" 41.6 89.5406863242814 107.386804670624
"210" 41.8 87.615670153615 108.560551723428
"211" 42 84.7457436209949 109.864107589261
"212" 42.2 81.3233819462744 110.953261321122
"213" 42.4 77.9228637444023 112.2912422212
"214" 42.6 74.6265547785925 113.548645179759
"215" 42.8 72.0229297122671 114.476008307382
"216" 43 69.4226592282356 114.920775237969
"217" 43.2 67.198641363438 115.169922448985
"218" 43.4 65.9952471754828 114.484697107413
"219" 43.6 65.1975476914601 113.738655003588
"220" 43.8 64.7573126293352 112.689662117728
"221" 44 63.8109815665524 111.445610370181
"222" 44.2 62.0578093164132 110.982963833985
"223" 44.4 59.9899167233003 110.126842591268
"224" 44.6 57.2229979666491 109.421813521636
"225" 44.8 54.0788537326103 109.514160885342
"226" 45 50.8983417181399 110.603702404798
"227" 45.2 48.3311498947121 111.97567917803
"228" 45.4 44.8051928237335 112.78402984359
"229" 45.6 41.517838801766 113.926772882933
"230" 45.8 38.7681884775949 113.738038750383
"231" 46 35.9915422075578 112.48198836006
"232" 46.2 33.9805328687059 111.963106783672
"233" 46.4 32.3062462348065 111.139684422142
"234" 46.6 30.8956154810007 109.805769904899
"235" 46.8 28.6873898074845 108.68231306554
"236" 47 27.4457347627348 108.088663132868
"237" 47.2 25.8192550686465 106.38509101048
"238" 47.4 24.1561558480119 104.385587827341
"239" 47.6 23.0221196045043 101.710336128656
"240" 47.8 21.2782680479444 98.7708595720268
"241" 48 19.7178831757507 96.2338686747711
"242" 48.2 18.4174237785048 92.7239052444907
"243" 48.4 17.080909760621 89.4030891069231
"244" 48.6 15.527379740894 85.7648818256107
"245" 48.8 14.5872285264299 82.843301188084
"246" 49 14.241095535031 79.8526950856158
"247" 49.2 14.0398133001692 76.912902347356
"248" 49.4 14.2245993574615 75.1672365099824
"249" 49.6 14.5424842708522 72.8540290438354
"250" 49.8 14.9364343043758 71.4636768311141
"251" 50 15.330614505385 69.6448255929348
"252" 50.2 15.5055240525579 66.9976241371109
"253" 50.4 14.4047147738823 64.747361779161
"254" 50.6 12.7384362566148 62.8224300400794
"255" 50.8 11.5857947443034 60.8372722307398
"256" 51 10.8077776486294 59.6644169328769
"257" 51.2 10.0134611138499 57.7738230374685
"258" 51.4 9.21961701792297 55.5252569568917
"259" 51.6 8.79703127502252 52.9611987715551
"260" 51.8 8.48263812982372 50.6287328244795
"261" 52 8.48992080496527 49.3423008524928
"262" 52.2 8.50949515211984 47.9803433591229
"263" 52.4 8.16437774955555 46.6796048585936
"264" 52.6 8.4275541211055 45.465619792507
"265" 52.8 9.50705351167483 44.1850951677963
"266" 53 10.1756323105717 41.6376633962393
"267" 53.2 10.6914284682132 38.6386181378167
"268" 53.4 11.2813728395292 35.3121843829052
"269" 53.6 12.5725021754977 32.6023380954063
"270" 53.8 14.4207254918528 31.655830839979
"271" 54 16.7643016690902 30.2923035037268
"272" 54.2 19.4357361879503 28.1119740277897
"273" 54.4 21.9940826698245 26.5251495502664
"274" 54.6 24.6187167855095 24.2206777498393
"275" 54.8 26.8848459048629 21.9221182845153
"276" 55 29.4284896957257 19.4604621593976
"277" 55.2 31.6996295271731 17.2602735630182
"278" 55.4 34.4049126009092 15.0952669843663
"279" 55.6 36.6315683226831 12.9823780554523
"280" 55.8 38.1537939006399 10.6026236160533
"281" 56 39.4088103847103 8.34593481676282
"282" 56.2 41.1320277963829 7.04642657553534
"283" 56.4 43.8065539377264 7.0123834772476
"284" 56.6 46.6841598986116 7.96489459206647
"285" 56.8 49.3877262712852 9.20929552434276
"286" 57 51.5472695378626 10.977781569954
"287" 57.2 54.1244100922533 13.0653475298971
"288" 57.4 55.6441228189602 15.3077438659692
"289" 57.6 57.2479872983653 17.6865852013926
"290" 57.8 58.7277494848921 20.4139756361017
"291" 58 60.0972692569341 23.332252900459
"292" 58.2 61.1711273241186 25.6862084211457
"293" 58.4 61.5533038635614 27.2581282969033
"294" 58.6 61.7794795738284 29.3496068241003
"295" 58.8 61.8128109469847 32.3681585036361
"296" 59 61.8244686494284 34.9644920563746
"297" 59.2 61.7274012365663 37.6367158126559
"298" 59.4 61.8414164119568 40.9243924538012
"299" 59.6 61.7026626088307 44.6905055028138
"300" 59.8 61.6806643177585 47.9502086742665
"301" 60 61.9605237124562 50.0739542580757
"302" 60.2 61.9368294580263 52.2651324124529
"303" 60.4 62.389084356616 54.5017911755236
"304" 60.6 62.4975779702944 55.7271347494076
"305" 60.8 63.5031623266993 56.6036455686382
"306" 61 64.4859451972703 57.4093434706509
"307" 61.2 64.5068073586926 59.5492292114168
"308" 61.4 63.9773411655275 61.8807437879102
"309" 61.6 62.9246159465576 64.7844800481814
"310" 61.8 61.5805390279097 67.6061117808462
"311" 62 60.6492280391605 71.2320419852776
"312" 62.2 60.4774680376947 73.9793033721352
"313" 62.4 61.2238952766141 76.053969416708
"314" 62.6 62.4526613316672 77.242444927228
"315" 62.8 62.9764379065594 79.6161551665554
"316" 63 62.9568704138347 82.3732557892615
"317" 63.2 62.5043081807343 84.9451444809306
"318" 63.4 61.9623321441242 87.450340395316
"319" 63.6 61.2808094358134 89.4962596134661
"320" 63.8 60.7835078383953 91.4196960163372
"321" 64 59.5085125564291 93.2701749629086
"322" 64.2 58.8726658402165 94.7859415069999
"323" 64.4 58.031957214767 96.8769486860827
"324" 64.6 56.7054081203943 98.3350124348158
"325" 64.8 54.6002132832527 100.124991559192
"326" 65 52.2715679957116 102.165101410057
"327" 65.2 50.1480818446202 103.834414232646
"328" 65.4 48.4026199231933 104.214037699101
"329" 65.6 46.8465913585614 104.745292834148
"330" 65.8 44.470987654903 105.084985273823
"331" 66 43.5000734440333 106.266034411658
"332" 66.2 43.2776180370891 108.042661439784
"333" 66.4 43.7083531435487 109.500890481733
"334" 66.6 43.409716690536 110.683495183844
"335" 66.8 43.2385362358025 112.261820944141
"336" 67 43.738046787065 112.985319017912
"337" 67.2 43.6384301118929 113.957340660849
"338" 67.4 44.0792408908897 114.096463140417
"339" 67.6 44.6569832209977 114.163957668765
"340" 67.8 45.1410942844425 114.254375865437
"341" 68 45.4000521485124 114.493649422347
"342" 68.2 45.0007575569348 114.289654240176
"343" 68.4 44.3129068617533 113.789657871836
"344" 68.6 43.4329275997643 113.320845437721
"345" 68.8 41.9745303010262 112.70604719636
"346" 69 40.7419581563384 112.435931827974
"347" 69.2 39.0402630469551 112.1422066074
"348" 69.4 37.7828516088995 111.894778207583
"349" 69.6 36.1292627336397 111.77607004006
"350" 69.8 34.1804789479094 111.339915324385
"351" 70 32.6307027588172 110.817803892906
"352" 70.2 31.2269958830171 110.031324332886
"353" 70.4 29.8939664604953 109.244804045843
"354" 70.6 28.4430219108342 108.648498298783
"355" 70.8 26.787925280229 107.659647182123
"356" 71 25.162765439115 106.270690824108
"357" 71.2 23.3362328757344 104.838628775821
"358" 71.4 21.7751328310721 103.626911426199
"359" 71.6 20.025692863604 101.870498726454
"360" 71.8 18.4865091634125 100.558610228497
"361" 72 17.8071597824485 99.1145089090048
"362" 72.2 16.9779261406181 97.5491958893702
"363" 72.4 15.6505654421374 95.9692893636493
"364" 72.6 14.4089752279374 93.9819409200493
"365" 72.8 13.3547203355393 92.1926592908338
"366" 73 12.0924828815158 90.132181871781
"367" 73.2 10.9429983367335 88.4285751468266
"368" 73.4 9.74979869949532 86.4689489731473
"369" 73.6 8.68808789175959 85.0501968466048
"370" 73.8 7.81611912454687 83.7648305073961
"371" 74 7.86599187691514 81.9587659343381
"372" 74.2 7.67219169185775 80.1319383211424
"373" 74.4 7.62429753981012 78.2680099270718
"374" 74.6 8.27850050399499 76.2201765078385
"375" 74.8 8.54326385407602 74.1097021155524
"376" 75 8.87370301448496 72.0563999104175
"377" 75.2 9.51018390660404 70.3589951823896
"378" 75.4 10.1745733350607 68.3321636105761
"379" 75.6 11.1552117573696 67.0487868592791
"380" 75.8 11.6477461610534 65.790355784804
"381" 76 12.7157062949457 63.6224631729147
"382" 76.2 13.9474511774392 60.5878949082995
"383" 76.4 15.3449205469403 57.5582784492244
"384" 76.6 17.0966721334248 55.6377255279182
"385" 76.8 18.873671568511 54.0531967531185
"386" 77 19.8531112252812 52.4460151645367
"387" 77.2 20.770013527729 51.0359417525682
"388" 77.4 21.7640370173249 50.0565762247697
"389" 77.6 23.3127246455331 48.5158560680171
"390" 77.8 24.5719047774877 47.443515212165
"391" 78 25.823159006644 46.2623642320004
"392" 78.2 27.1593193247169 45.1006530419233
"393" 78.4 27.8746183673659 43.4442847265365
"394" 78.6 28.5754187625717 41.7966246121168
"395" 78.8 29.86384382973 40.3816906484974
"396" 79 31.1417460186985 38.4948531649462
"397" 79.2 32.568287884604 37.1261424676556
"398" 79.4 34.2459468145879 36.1378595028587
"399" 79.6 36.0622399382759 34.6707722523104
"400" 79.8 37.0809675746993 32.7765428520842
"401" 80 37.490052847996 30.7151844847604
"402" 80.2 38.4482678736766 28.6513995625604
"403" 80.4 40.1807482938931 27.0360817921463
"404" 80.6 41.1221341495466 25.1209113911587
"405" 80.8 40.7884199750158 23.2944228270646
"406" 81 40.1351041710731 22.0190130787285
"407" 81.2 40.4414987465277 19.73489000384
"408" 81.4 39.7297695712356 17.6150448454025
"409" 81.6 39.2096619627093 15.4493446184025
"410" 81.8 39.9776739691718 13.9956764411621
"411" 82 40.8716290065432 13.2943140142734
"412" 82.2 41.601490157304 13.5647495988854
"413" 82.4 42.0331196898971 14.1054058979483
"414" 82.6 42.6279287144879 14.3434462246229
"415" 82.8 43.0290107317662 14.7860977912901
"416" 83 44.6109596533337 14.9754674454793
"417" 83.2 46.1159087692679 15.1850905386192
"418" 83.4 47.5537814955528 14.5269836024578
"419" 83.6 49.5518017168672 14.5140034986919
"420" 83.8 51.4288567399461 14.5575857014025
"421" 84 53.4401275660143 14.1154025638424
"422" 84.2 55.8356613502379 14.6846805040871
"423" 84.4 58.2756304574076 15.2647787791764
"424" 84.6 60.3940449407619 15.7980022400867
"425" 84.8 62.7377182447345 16.6010225450125
"426" 85 64.6008547095858 17.2554154803785
"427" 85.2 66.3884383138743 18.5666047058306
"428" 85.4 67.9714318858413 19.6733521608993
"429" 85.6 69.3874418764214 20.4427864259517
"430" 85.8 70.801031444829 21.7275285427104
"431" 86 72.4946437523183 22.4080166046444
"432" 86.2 74.0816791264261 23.3170402297553
"433" 86.4 74.8901514814006 24.4052883996536
"434" 86.6 75.4667114476972 25.0368609982553
"435" 86.8 75.4938357036829 25.7179820724288
"436" 87 76.1181797544139 26.1024640985025
"437" 87.2 76.8653160395784 26.0381866189706
"438" 87.4 78.5967853859117 25.9957219086373
"439" 87.6 81.0320403632511 26.6794668793503
"440" 87.8 82.341973872063 27.7993207847243
"441" 88 83.7245302035116 28.0219226799721
"442" 88.2 85.335871988104 27.9935446237899
"443" 88.4 87.9434606698172 28.3318700208718
"444" 88.6 90.0355744995802 28.3723457517985
"445" 88.8 92.051126898125 27.6557983707116
"446" 89 94.232879415879 26.1512897416854
"447" 89.2 96.8316930580221 24.9078916966997
"448" 89.4 99.313263863779 24.5620479574604
"449" 89.6 101.674541660464 25.0411972881885
"450" 89.8 104.161927035988 25.6734343563044
"451" 90 106.359374222841 26.2708566909078
"452" 90.2 108.080260265723 27.0256077955127
"453" 90.4 108.687673094695 28.4226691909922
"454" 90.6 109.568028397439 30.6456445305453
"455" 90.8 110.915744530932 32.9662679537588
"456" 91 111.96280958395 35.5220619810791
"457" 91.2 112.76200090799 38.2146453510376
"458" 91.4 112.877066352398 41.0300247037741
"459" 91.6 113.351203150232 43.6246539363743
"460" 91.8 113.637333526536 46.1767785385376
"461" 92 113.725892129872 48.2421311712189
"462" 92.2 113.703010895628 49.9656509562985
"463" 92.4 112.926125773968 52.1527214109013
"464" 92.6 112.639200955636 54.3860331776084
"465" 92.8 112.034934396442 56.8505804368373
"466" 93 111.380097660674 59.0215678621185
"467" 93.2 110.848650496729 60.9816413704041
"468" 93.4 110.658611178229 62.9283829347479
"469" 93.6 110.115217501893 65.09905949499
"470" 93.8 109.304581033917 67.0219146597713
"471" 94 108.638882279447 68.91596978571
"472" 94.2 107.998434812376 71.0315148430249
"473" 94.4 107.244690563747 73.1574491854889
"474" 94.6 106.600420805932 75.2576867566872
"475" 94.8 106.584008614589 77.2148202791863
"476" 95 106.615786542344 79.4786485213793
"477" 95.2 106.725504043075 81.5536549374116
"478" 95.4 106.998857924517 83.8602041450643
"479" 95.6 106.905334637854 86.50127350299
"480" 95.8 105.407167529228 89.0333441047333
"481" 96 103.792720951513 91.4248576128104
"482" 96.2 102.099643386695 94.1059250061285
"483" 96.4 100.032245952104 96.6219590933785
"484" 96.6 98.3703334805158 99.2090137055309
"485" 96.8 96.2036600654889 101.587747325949
"486" 97 93.4139201208649 103.163119009408
"487" 97.2 90.4993433938598 104.036135918258
"488" 97.4 87.7553277893055 105.219075103441
"489" 97.6 85.4890380059995 107.078649135053
"490" 97.8 82.7551090292376 109.093499731942
"491" 98 79.5875398202431 109.981536924057
"492" 98.2 76.467370458104 111.095669567674
"493" 98.4 72.9636085044262 112.27290715096
"494" 98.6 69.2146904156579 113.43709351733
"495" 98.8 66.6768263087151 115.231281970849
"496" 99 64.7946071436712 116.889898626993
"497" 99.2 63.2355852269048 116.760245684109
"498" 99.4 61.3790403996978 115.463532972521
"499" 99.6 58.5108646193715 114.150637388816
"500" 99.8 55.695585665866 112.167072026838
"501" 100 52.7372433791953 109.654680817628
"502" 100.2 50.6083792935963 107.086986064407
"503" 100.4 48.9455870542339 104.561248880867
"504" 100.6 47.7051175607525 101.472074428787
"505" 100.8 45.8670810271353 98.7520106786072
"506" 101 44.202085954667 95.786100392773
"507" 101.2 42.9938857661846 92.3864778274555
"508" 101.4 41.8539488942382 89.079718091536
"509" 101.6 41.7811341626553 85.6292412813552
"510" 101.8 41.7151147157143 81.9071618375289
"511" 102 41.5557705531431 77.899755057056
"512" 102.2 41.9061039055084 74.383677041456
"513" 102.4 42.1233830814427 70.4171544621007
"514" 102.6 42.6060143741888 66.6688311645434
"515" 102.8 43.1650102255784 62.636233893945
"516" 103 43.4106431765032 59.1874516015856
"517" 103.2 43.907300555104 55.3975777209569
"518" 103.4 44.0749823067217 51.4956294903671
"519" 103.6 44.3711253324599 47.4690241670519
"520" 103.8 44.8673267675264 43.4510832639052
"521" 104 45.6636316760798 39.0658697718104
"522" 104.2 46.339803831904 35.0529546453104
"523" 104.4 47.709683894167 31.2495975116108
"524" 104.6 48.6128040225784 27.5538501262527
"525" 104.8 49.3307303369117 24.2187371069963
"526" 105 50.9487574089987 20.9205872971393
"527" 105.2 52.2023501064724 17.0820009814814
"528" 105.4 53.8826977647882 13.1461928290077
"529" 105.6 54.1550811640285 10.292222721466
"530" 105.8 54.1072290680495 8.77096635577853
"531" 106 55.2998300451816 7.95754085193104
"532" 106.2 56.1540952455692 8.8609982554734
"533" 106.4 57.3597298354713 9.44081556043646
"534" 106.6 59.2735771315155 10.26267681264
"535" 106.8 62.1767561200905 10.9057414227225
"536" 107 65.6145845124148 11.8319311859387
"537" 107.2 68.2390013693672 12.2812537290604
"538" 107.4 70.4851630624131 13.4787585604603
"539" 107.6 72.7799408745777 15.4158198470867
"540" 107.8 75.8524054657899 17.7000138233214
"541" 108 78.6908837168561 20.3750632032242
"542" 108.2 80.8659555806965 22.3116681022074
"543" 108.4 82.795679764154 24.8805332849604
"544" 108.6 84.7065614579893 27.7116067928882
"545" 108.8 86.1533427073659 30.5046808492508
"546" 109 87.7474562081389 33.6434719052348
"547" 109.2 89.1236022217185 37.0127334430031
"548" 109.4 90.4234131329857 40.3969439459039
"549" 109.6 91.6132024928421 44.2116827061318
"550" 109.8 92.254823496052 48.3872983370804
"551" 110 92.4579609091194 51.8528106822219
"552" 110.2 92.2582878193663 55.4417587833473
"553" 110.4 92.2302492313909 59.3356334923555
"554" 110.6 91.087221923188 63.2312624812004
"555" 110.8 89.4781352585337 66.636746466826
"556" 111 88.0409629123775 70.5899455944197
"557" 111.2 86.5306153005342 74.2110959932115
"558" 111.4 84.9437273626278 77.3614555084889
"559" 111.6 83.4325551212809 81.1691400898835
"560" 111.8 82.2643062588598 84.9892320066534
"561" 112 80.242818252304 89.1714514263911
"562" 112.2 78.6988927586722 92.719066170924
"563" 112.4 76.8430295760691 96.2947204693511
"564" 112.6 75.0123975130528 99.932929822332
"565" 112.8 72.3774766536942 103.271793407854
"566" 113 69.5568930843784 105.929828847891
"567" 113.2 68.2745642827707 109.203921871298
"568" 113.4 68.0243375335646 112.653283957852
"569" 113.6 67.4959309639165 115.866615965138
"570" 113.8 67.5585575575131 117.294552169288
"571" 114 67.890262549804 117.097224896445
"572" 114.2 67.932831357148 116.559464870848
"573" 114.4 69.467588893354 116.34993029177
"574" 114.6 70.6064066004846 116.325181359725
"575" 114.8 69.7315323912707 115.71922171387
"576" 115 68.0481413682502 116.268183090091
"577" 115.2 65.8525872302458 117.083841930904
"578" 115.4 63.2167030133596 118.636951739583
"579" 115.6 61.174766265833 118.470096763255
"580" 115.8 57.9969563985596 118.379332496894
"581" 116 54.3302262543733 119.166889547768
"582" 116.2 51.8989540014987 118.156791872064
"583" 116.4 48.4002739319033 116.779311805356
"584" 116.6 44.3019976012194 115.400923044437
"585" 116.8 40.4823062209348 113.903935168004
"586" 117 36.3224959902658 112.116099963244
"587" 117.2 32.000551374198 110.36084576523
"588" 117.4 28.046108479701 108.678681392314
"589" 117.6 24.1817701334084 106.367358347821
"590" 117.8 21.4019968009421 104.678200633373
"591" 118 20.0070615578687 103.918849666325
"592" 118.2 19.1078530855249 102.621564446582
"593" 118.4 17.9190769631515 100.200406976166
"594" 118.6 16.1310957358712 97.1087266751176
"595" 118.8 14.159056190507 93.1917381535828
"596" 119 11.9303905216187 89.2188783590972
"597" 119.2 10.4859081687533 86.6718206132992
"598" 119.4 8.33845457727554 81.6232110771753
"599" 119.6 8.61292941126349 74.9514385897363
"600" 119.8 5.39649181276362 66.7375598559874
"601" 120 6.10933102807968 63.2959482763012
"602" 120.2 5.32652384134389 60.7153778029848
"603" 120.4 3.32905196785972 57.0187484904561
"604" 120.6 1.04158199907223 52.5246201856101
"605" 120.8 0.870434194334575 49.1551211843163
"606" 121 2.34415252522962 47.8147596276397
"607" 121.2 3.46894599493061 47.5551811341515
"608" 121.4 5.99900556120684 44.7211827685908
"609" 121.6 8.40742911112289 42.0331411142545
"610" 121.8 8.84919010406059 39.9287632735703
"611" 122 10.1583755423258 37.3562507219972
"612" 122.2 9.81835784674334 34.7144303159233
"613" 122.4 8.92648785429716 34.269739867764
"614" 122.6 9.55831016478403 33.4704939287056
"615" 122.8 11.8290659014199 33.327603671089
"616" 123 13.5913007718331 31.1107653884991
"617" 123.2 15.7020786912152 28.1550423360853
"618" 123.4 16.6139144058282 25.6994545675793
"619" 123.6 18.243562243935 23.7322936499263
"620" 123.8 20.4547857513296 22.4521873040568
"621" 124 23.4741221679068 20.3179201594193
"622" 124.2 27.2741206617226 18.4232403547487
"623" 124.4 29.4880318463499 15.0424386286507
"624" 124.6 30.6182992276873 12.4816764830141
"625" 124.8 31.621688601212 12.446785859716
"626" 125 32.259151607123 13.4018261869694
"627" 125.2 33.6624771380662 14.885111859264
"628" 125.4 37.0949362170844 16.4983815341776
"629" 125.6 39.0917205380016 18.8178540634405
"630" 125.8 41.5492191047706 21.9928816804236
"631" 126 44.0512544190034 26.0305804210917
"632" 126.2 45.8192658331002 30.5564120044297
"633" 126.4 47.0725339625552 35.1933865830608
"634" 126.6 47.8822506418038 39.4877902520269
"635" 126.8 47.8275740440427 44.2773894848721
"636" 127 47.3379978645062 48.3067619108629
"637" 127.2 45.1244966804965 52.5512264080032
"638" 127.4 42.3673659881906 57.198023776953
"639" 127.6 39.6578166167105 60.7979829994593
"640" 127.8 36.3896598505378 63.7914999681154
"641" 128 34.1198868032836 65.8949967523856
"642" 128.2 31.4484331858097 67.8647273640927
"643" 128.4 29.7241345910265 69.9214929139921
"644" 128.6 27.7256144211693 72.899788230201
"645" 128.8 27.3413737256078 75.9948067865075
"646" 129 27.3798517729784 78.9561987364175
"647" 129.2 27.1047294752429 82.3458209277829
"648" 129.4 27.3708328613636 84.973192476654
"649" 129.6 27.0242136052645 88.0939480230337
"650" 129.8 25.5136545633746 91.1723400601333
"651" 130 24.4750244815417 92.8445378885902
"652" 130.2 25.055577665991 94.2937222287325
"653" 130.4 26.640219662469 96.881097731756
"654" 130.6 28.495850227802 99.6260592486755
"655" 130.8 29.7000202117591 101.567122618763
"656" 131 31.2831563008032 104.391286427267
"657" 131.2 33.2867195831562 107.423668575421
"658" 131.4 34.9166710258984 110.158546216388
"659" 131.6 36.3603078218941 110.137851241216
"660" 131.8 38.8687432979419 110.377520090368
"661" 132 41.5455337702188 111.122609210847
"662" 132.2 45.376543988656 112.068615856215
"663" 132.4 49.4906269214722 113.46876872721
"664" 132.6 52.1591176540692 113.81521373572
"665" 132.8 56.5404434636285 114.420339745709
"666" 133 59.9348292488778 114.067713087716
"667" 133.2 63.3789378771669 113.884724581447
"668" 133.4 65.8745935167221 114.391209629891
"669" 133.6 67.5552655830505 114.132686392476
"670" 133.8 70.3439880337975 113.010536051087
"671" 134 73.1988620722407 111.729819813483
"672" 134.2 75.1011985158593 111.42878109149
"673" 134.4 76.8229152413371 110.316728172398
"674" 134.6 79.10090062366 109.524579495742
"675" 134.8 80.71928010028 108.503920619439
"676" 135 82.5428182052591 107.732785256775
"677" 135.2 83.7878336433023 106.751849329352
"678" 135.4 85.8844819503365 105.099430447396
"679" 135.6 88.6875308640136 103.830660533835
"680" 135.8 92.4101834911901 103.027580421856
"681" 136 95.9212127314294 101.939585727908
"682" 136.2 98.9676461198647 99.6929486480668
"683" 136.4 102.229633347311 97.2027419929464
"684" 136.6 104.240367519131 94.157425411919
"685" 136.8 105.452878454181 90.7185007412814
"686" 137 106.939684729209 87.6726479534178
"687" 137.2 108.529169114853 84.8659879586825
"688" 137.4 109.971056483157 82.6909469656537
"689" 137.6 110.900179723754 79.9492973652546
"690" 137.8 111.660974225689 77.5968936451102
"691" 138 112.977918617673 76.02598950317
"692" 138.2 113.321891714477 74.7709238251357
"693" 138.4 112.493951795451 73.3051098682341
"694" 138.6 112.435953905403 71.082237524034
"695" 138.8 112.492135452715 68.184285092051
"696" 139 112.034458645336 65.0479639351088
"697" 139.2 112.631220669596 63.1104557892775
"698" 139.4 114.291783490701 61.3060544356407
"699" 139.6 115.529069844991 59.7511476377227
"700" 139.8 116.593848211034 58.5042843818294
"701" 140 116.338671850273 57.2134146002746
"702" 140.2 116.824785008243 54.7943477999848
"703" 140.4 117.211038648035 51.9739143219247
"704" 140.6 116.611110305535 50.608874605471
"705" 140.8 115.342443821409 50.6939411295959
"706" 141 113.479723429138 49.5491751740619
"707" 141.2 111.505332695011 48.7499269019411
"708" 141.4 108.91094214228 47.8196452239794
"709" 141.6 106.524356980567 46.7593610794134
"710" 141.8 104.640501777195 45.9088302498768
"711" 142 102.853222241235 46.1636513262924
"712" 142.2 101.092605972395 46.2827511406887
"713" 142.4 99.6354085872908 46.4168912009893
"714" 142.6 97.6990426054789 45.9363345037572
"715" 142.8 96.5906915548306 45.8825913836351
"716" 143 94.9134605625955 45.1873979648108
"717" 143.2 93.9065427575171 44.6983039982842
"718" 143.4 91.6050874410926 43.971110269104
"719" 143.6 90.0644290600782 42.7868150889318
"720" 143.8 87.8054546457617 41.5467326982634
"721" 144 86.3656509685473 40.6770983741913
"722" 144.2 85.3267839820948 39.3279786232586
"723" 144.4 84.6074815445068 37.8903722512758
"724" 144.6 83.5761501337807 36.9346028580748
"725" 144.8 82.5546417152336 34.9516929377142
"726" 145 81.4002673946039 33.4486345310166
"727" 145.2 79.5738523851888 32.1222576413852
"728" 145.4 78.5213343507087 31.5071683545563
"729" 145.6 77.9284746870845 30.8001622377373
"730" 145.8 77.0233438590731 29.3704031192082
"731" 146 75.6024675104771 27.401272071318
"732" 146.2 74.8499453974698 26.0851973145882
"733" 146.4 73.2509812012434 24.4116788453439
"734" 146.6 71.8358635643203 22.3023721168953
"735" 146.8 70.1598462323431 20.295864751204
"736" 147 68.2078042492249 19.7762814042399
"737" 147.2 66.4473483427529 19.6669512604014
"738" 147.4 63.7799735382371 19.9567468039533
"739" 147.6 60.7974234562066 19.1349354946687
"740" 147.8 58.3582758110299 17.979010715942
"741" 148 56.8071882637909 17.4168404789939
"742" 148.2 54.9876431215086 16.422053576704
"743" 148.4 52.7733234099164 15.0313292078257
"744" 148.6 50.2478902175657 13.5088113625503
"745" 148.8 47.3847848686932 11.3955952788785
"746" 149 44.896673957064 10.223349312575
"747" 149.2 43.7786792354793 10.8193862672172
"748" 149.4 42.3046113199191 11.659216272784
"749" 149.6 39.393882078516 13.1903166905948
"750" 149.8 35.9664487894096 14.4682775280321
"751" 150 32.6135872904833 15.4498607094148
"752" 150.2 29.2334812995718 15.9274107613264
"753" 150.4 25.4738295000542 16.0684985643406
"754" 150.6 22.6742879570195 16.6028756224522
"755" 150.8 22.5658950175286 17.8484517232836
"756" 151 21.2089508057127 19.0317099116122
"757" 151.2 19.3479614117178 21.0468326598953
"758" 151.4 18.6362240978414 24.2653284295358
"759" 151.6 17.2365932194889 27.6604198270069
"760" 151.8 15.4556855398088 31.1513984967378
"761" 152 13.5370928511291 33.7298101513441
"762" 152.2 10.7182381820775 36.2485092902619
"763" 152.4 7.52348467465466 38.1515358102724
"764" 152.6 6.46616232917142 40.0583033061625
"765" 152.8 6.35205731464812 43.0414433467278
"766" 153 5.03863529294267 46.370182179911
"767" 153.2 4.22341240722497 49.9636737440039
"768" 153.4 3.78949857979811 54.5872022508618
"769" 153.6 3.55095962400041 59.068824683694
"770" 153.8 3.54875053490076 63.5484530263585
"771" 154 2.79584250437336 68.3393275828627
"772" 154.2 4.12884522644813 70.9702674715739
"773" 154.4 7.07773417370715 73.9504642099183
"774" 154.6 9.01546134033243 78.0384113583439
"775" 154.8 10.4500704321694 82.285379263813
"776" 155 10.9605490616668 86.3813536637935
"777" 155.2 10.1927595101272 89.8960449678448
"778" 155.4 9.71737242589215 90.3809540101043
"779" 155.6 9.90516968264497 90.6175052598741
"780" 155.8 8.94795909704079 91.5032743775872
"781" 156 8.80137125474499 92.0334387910659
"782" 156.2 8.72258418845789 92.4273687918911
"783" 156.4 9.4583082760007 93.1107354923741
"784" 156.6 9.05755637159064 93.7806912132673
"785" 156.8 9.03675369696457 93.9712047779229
"786" 157 9.2584005717442 93.5363474762506
"787" 157.2 9.53902432139115 93.7602968201894
"788" 157.4 10.0386827421699 93.2772158632741
"789" 157.6 10.8488901277084 93.3269475484211
"790" 157.8 11.4996958734022 93.6324633976104
"791" 158 12.3225293368217 93.7207233611932
"792" 158.2 13.5931138269673 94.1497606621404
"793" 158.4 15.4555809175022 94.6706271762412
"794" 158.6 17.9642874903554 95.3491682405464
"795" 158.8 20.6718137610844 96.5419692318487
"796" 159 23.4088383662525 97.4558041829577
"797" 159.2 26.8097850590669 98.294143192431
"798" 159.4 29.7258941152881 99.4683614475696
"799" 159.6 32.5657049357926 100.837938167356
"800" 159.8 35.0502867317117 102.294461989811
"801" 160 36.4565235805008 103.926821458645
"802" 160.2 36.8824958969707 105.412646310275
"803" 160.4 37.7413244168296 106.283326235602
"804" 160.6 39.0616316395482 107.081483684362
"805" 160.8 40.7008283358166 107.290846044007
"806" 161 43.0014193013373 107.951653257313
"807" 161.2 45.4105498776815 108.710018752247
"808" 161.4 47.2611740399235 109.311798036983
"809" 161.6 49.4160622431305 109.448931593702
"810" 161.8 50.8592754194262 109.753999593139
"811" 162 52.6605153113903 109.948500545788
"812" 162.2 54.9720253140549 110.328576108201
"813" 162.4 56.5892775250655 110.069764701447
"814" 162.6 58.0745618156528 109.679924023936
"815" 162.8 60.0176401502156 109.162170022337
"816" 163 61.8788215124358 108.695563397
"817" 163.2 63.1531946386376 108.280250529582
"818" 163.4 63.7462429426208 107.361254348646
"819" 163.6 64.8257880046281 106.289135265748
"820" 163.8 66.4663949531543 104.840264778359
"821" 164 67.7851929946573 103.272042558553
"822" 164.2 69.4106472277335 102.064021369472
"823" 164.4 71.4368729468145 100.98866738994
"824" 164.6 73.695904810999 100.09581665002
"825" 164.8 75.3216816815573 98.8024036818034
"826" 165 76.4499398736908 97.0117218730356
"827" 165.2 78.1781071894396 95.3756310056582
"828" 165.4 79.7430113446513 93.2110029050319
"829" 165.6 80.7451780044451 90.9028086707162
"830" 165.8 81.6509767544156 89.5379712823999
"831" 166 83.5578772820213 88.4097520691686
"832" 166.2 85.7992176421513 87.6415579552105
"833" 166.4 88.0401171164345 88.0130190599559
"834" 166.6 89.6078057248677 87.9613063168689
"835" 166.8 91.3810495081647 88.293340978579
"836" 167 93.4731597774593 88.6937433563706
"837" 167.2 95.7455662773273 88.1927846409853
"838" 167.4 98.291920898396 88.1469341299911
"839" 167.6 100.777837557544 88.7611735694357
"840" 167.8 102.207549070309 89.2524780078053
"841" 168 104.237063122391 88.700491485779
"842" 168.2 105.580229010438 87.4532722884972
"843" 168.4 105.921645447874 86.9944529474893
"844" 168.6 106.988917709137 86.8336421905492
"845" 168.8 107.229978565075 85.8809986669557
"846" 169 107.537646211203 84.8806191825693
"847" 169.2 107.973986617785 83.4957538669531
"848" 169.4 108.855932333328 81.6644563531025
"849" 169.6 109.84432662724 79.5868606494647
"850" 169.8 110.928581457918 77.2449369513949
"851" 170 112.04116003124 74.57525305197
"852" 170.2 113.227083726585 72.0576852296948
"853" 170.4 113.24862625306 69.8683961927174
"854" 170.6 113.844153651602 67.2214880462677
"855" 170.8 114.397241163915 64.6035416446607
"856" 171 114.475143790326 62.7489915701145
"857" 171.2 114.689124009171 60.4315043616146
"858" 171.4 114.141166001818 58.2503204925491
"859" 171.6 114.167356188279 56.2143067209044
"860" 171.8 113.981373076965 54.7667768591154
"861" 172 113.354707617234 53.9124232183107
"862" 172.2 111.972502340972 52.6801860648769
"863" 172.4 110.250920271084 50.7044346455581
"864" 172.6 108.720483436361 49.6963274306321
"865" 172.8 107.296578915879 47.9639705858938
"866" 173 105.778495638684 46.6081466345831
"867" 173.2 104.063152450191 44.9883578212376
"868" 173.4 102.88619923349 43.7858206701588
"869" 173.6 101.529118799879 42.688610486218
"870" 173.8 99.9221617245683 41.5294374651843
"871" 174 98.7228019207007 40.4200333561262
"872" 174.2 97.778469673817 39.2699634687235
"873" 174.4 96.4696586782077 38.0406889268257
"874" 174.6 94.5642088528327 36.9487690684026
"875" 174.8 92.4962187113193 35.3900036415419
"876" 175 91.0680419447095 34.434683377629
"877" 175.2 89.8357222560485 33.8092607495842
"878" 175.4 88.3610605465986 32.757404419936
"879" 175.6 87.2223252444737 31.3816413548219
"880" 175.8 85.3883633700095 29.65377381932
"881" 176 83.5772279227526 27.8319771371179
"882" 176.2 81.6749639200864 25.5987539557357
"883" 176.4 80.2314445429906 23.0410821151918
"884" 176.6 78.3699904205166 21.395224718706
"885" 176.8 75.9168720469859 19.788409379827
"886" 177 73.3449531010353 18.6040515710278
"887" 177.2 70.4906783959656 17.5208269300666
"888" 177.4 68.1141366032261 15.7445744998079
"889" 177.6 67.2804302154689 14.3277508502455
"890" 177.8 67.0611080210712 12.6578457670705
"891" 178 67.1650134662057 11.8962828913532
"892" 178.2 67.4752581476177 12.0565096296264
"893" 178.4 67.4394970441593 12.8890856617866
"894" 178.6 66.4882881744901 13.8811735601493
"895" 178.8 65.0404272105322 14.9708759110123
"896" 179 63.3994210633333 15.6376266969549
"897" 179.2 60.8961415787734 16.362853318647
"898" 179.4 57.7309458191286 16.5967445188271
"899" 179.6 55.5486844832744 16.5270007216028
"900" 179.8 53.690803081393 16.5060997653508
"901" 180 52.5526133628849 16.8582877989891
"902" 180.2 51.0458946740452 16.8663994109514
"903" 180.4 49.8500056271402 16.9067654916251
"904" 180.6 48.4014418025545 16.8439542554016
"905" 180.8 46.1772070498501 16.3764490949571
"906" 181 43.6297019572443 15.9739723624711
"907" 181.2 41.8231113831694 15.9041779014825
"908" 181.4 39.9495606138117 16.146285082114
"909" 181.6 37.2957032424262 16.1870253983982
"910" 181.8 34.5279370715449 16.3767544991223
"911" 182 31.8617250428512 16.4605893611803
"912" 182.2 29.2995715783514 16.1079785417399
"913" 182.4 27.8132988576983 14.96202722214
"914" 182.6 28.1043416326324 14.8341376271268
"915" 182.8 28.0575797569982 15.8672385111985
"916" 183 27.5542584890481 17.6682191949847
"917" 183.2 26.7115928714797 19.5337458366357
"918" 183.4 25.505388356748 21.0836334306776
"919" 183.6 23.4440813407318 22.6320943253343
"920" 183.8 21.2939220635899 23.6650998671819
"921" 184 19.272880579515 24.6108826906456
"922" 184.2 18.1126268246717 26.1117587509499
"923" 184.4 16.9912778392615 27.0375686121575
"924" 184.6 15.1772741516668 27.830767694001
"925" 184.8 14.3286548996038 28.6009643972697
"926" 185 12.6177175744172 29.3933101721975
"927" 185.2 11.5366957086177 29.4943929099052
"928" 185.4 11.3747589562008 29.9220698735748
"929" 185.6 11.4472425473084 30.8625258599059
"930" 185.8 9.46696128176111 31.4711959930732
"931" 186 8.24996776005681 31.6775558027577
"932" 186.2 8.16566135482505 32.3984443745872
"933" 186.4 8.24059796870386 34.2270841159822
"934" 186.6 8.19265948871313 35.9463371896542
"935" 186.8 7.40267075467798 37.8359683224658
"936" 187 6.48004838840278 39.4055634535374
"937" 187.2 5.15142920701106 41.6588413256727
"938" 187.4 4.30671349126603 44.3661046536789
"939" 187.6 3.92798757901492 47.3315533204095
"940" 187.8 3.28573809871865 49.9288436540859
"941" 188 3.04762036240813 51.6747560393223
"942" 188.2 2.87394948910442 53.3875119384636
"943" 188.4 2.66268099050876 56.1283094351261
"944" 188.6 3.41630589554454 58.6987500311081
"945" 188.8 3.7877832756241 61.7600572353082
"946" 189 3.59583481296457 64.5109608101513
"947" 189.2 3.27137702539377 66.9460927112682
"948" 189.4 3.79300904781287 68.0442396536863
"949" 189.6 4.64608885926155 69.8800025680178
"950" 189.8 5.24440909044913 71.056527283842
"951" 190 6.00492603439309 71.2435547128972
"952" 190.2 7.42211010011909 71.5661468921911
"953" 190.4 8.57711537831198 72.4860745200845
"954" 190.6 10.0944026150024 74.1385868323634
"955" 190.8 11.5779641723202 75.6989205307997
"956" 191 13.5534875562942 76.847840280946
"957" 191.2 15.029518437905 78.5266176275671
"958" 191.4 16.7501531939525 79.6846580346603
"959" 191.6 18.9185185661447 81.1160803413336
"960" 191.8 21.3298135488298 82.0039213686645
"961" 192 23.4444707098621 82.0691094960722
"962" 192.2 26.0368259952321 82.7864097120568
"963" 192.4 27.7639421158504 83.4846219112427
"964" 192.6 28.3183188262819 84.4348687872038
"965" 192.8 29.7684496030409 85.7544700041977
"966" 193 32.014470005123 87.5203375806336
"967" 193.2 34.4104748133075 88.1770003726561
"968" 193.4 37.2795620998595 89.3440084032977
"969" 193.6 39.6717403010937 90.0908502466483
"970" 193.8 41.3985882266439 90.1407345018617
"971" 194 42.3674082155307 89.4455645055909
"972" 194.2 44.6133756001698 88.1770188105819
"973" 194.4 47.0637475337572 86.8360170176514
"974" 194.6 48.9436946145941 86.0472565100456
"975" 194.8 50.9882935390639 85.9679067395485
"976" 195 52.1783168782872 86.9620267158553
"977" 195.2 53.4589916984358 88.3655180228296
"978" 195.4 54.5041222393693 89.4510765522337
"979" 195.6 56.279713013633 91.5117324743411
"980" 195.8 58.0098974552682 93.5453907986971
"981" 196 59.4925868908322 95.4339879713406
"982" 196.2 61.6473651178402 97.8791626745347
"983" 196.4 63.320625445057 99.8447232993883
"984" 196.6 65.6065572968119 101.518781600517
"985" 196.8 67.4402426383145 103.512379108612
"986" 197 69.5344959291341 105.697310768691
"987" 197.2 71.3471223504529 106.98342426813
"988" 197.4 72.3364359803899 108.605507023734
"989" 197.6 72.5119169984989 110.459984208166
"990" 197.8 72.3010800969897 111.095704557402
"991" 198 71.2911706496185 112.02175124055
"992" 198.2 70.954732745373 112.390092657386
"993" 198.4 69.6113611264661 113.857237439703
"994" 198.6 68.163311260022 114.741403885516
"995" 198.8 66.9715689957357 115.882575310667
"996" 199 64.8670245770334 116.983734230397
"997" 199.2 62.9985795125757 117.142381216502
"998" 199.4 60.9787589329166 117.286084835605
"999" 199.6 58.8489948850042 117.784382181715
"1000" 199.8 56.179797576323 118.368875212941
"1001" 200 53.3909195020836 118.291467293304
"1002" 200.2 50.5660832754679 118.34727387186
"1003" 200.4 49.1600050571072 118.091846189057
"1004" 200.6 47.4949836695403 117.848151454768
"1005" 200.8 46.0281348336954 117.112983816228
"1006" 201 42.8889893297458 115.879495341458
"1007" 201.2 39.557426682369 115.121625766231
"1008" 201.4 36.880263307338 113.985739772588
"1009" 201.6 35.4497140406449 113.636329483993
"1010" 201.8 34.9414853624108 113.831032852486
"1011" 202 35.2831627894456 113.917438804065
"1012" 202.2 35.7092438749145 113.873559988678
"1013" 202.4 35.3800725326251 113.719169745667
"1014" 202.6 34.6710708589319 113.428993785688
"1015" 202.8 33.9188938961084 113.637329425964
"1016" 203 33.7496360003072 113.710451986339
"1017" 203.2 33.6348708299554 113.398041673931
"1018" 203.4 33.2122458178355 112.979453033627
"1019" 203.6 32.3585254106674 112.286628909507
"1020" 203.8 31.7206969861536 111.263660623154
"1021" 204 31.1509500097515 110.870170769097
"1022" 204.2 30.6482717826151 110.593319058858
"1023" 204.4 29.7912127085725 110.222975627302
"1024" 204.6 29.5889128091363 110.376285427559
"1025" 204.8 29.9016330614131 109.958410405908
"1026" 205 29.6055039404182 109.1142277749
"1027" 205.2 29.1587553488395 108.270299680829
"1028" 205.4 28.6992270297605 106.922483192764
"1029" 205.6 28.3399762795674 106.226818274344
"1030" 205.8 27.7988300934117 104.82402254363
"1031" 206 27.474549124203 103.100233045946
"1032" 206.2 27.1722551333931 101.946119299029
"1033" 206.4 26.2350508797399 100.287843591772
"1034" 206.6 25.3997259687 98.2123943976984
"1035" 206.8 24.2045775809977 96.1769264237024
"1036" 207 23.6592307222013 94.7811817142314
"1037" 207.2 22.6281294454625 93.020622799272
"1038" 207.4 21.54808533424 91.464731723796
"1039" 207.6 20.1188065812644 89.5064212301828
"1040" 207.8 18.4963794485739 87.6862428117515
"1041" 208 16.891573701407 85.9635813120221
"1042" 208.2 15.9322968497391 84.0995703820025
"1043" 208.4 14.9004394984237 82.0751695796635
"1044" 208.6 13.4998376762002 80.4733479558804
"1045" 208.8 12.0909392618162 78.5652269594132
"1046" 209 12.0380199156855 76.733410109731
"1047" 209.2 12.2424523521474 74.2805551480582
"1048" 209.4 12.5814684557669 72.6164298469007
"1049" 209.6 12.7539976802878 70.1841097423714
"1050" 209.8 13.4843742549102 67.4802729381541
"1051" 210 13.8850680371216 65.6618521243
"1052" 210.2 14.7999660019089 63.2265555505413
"1053" 210.4 15.1967091539646 60.8069346832794
"1054" 210.6 15.0800469859861 57.7151089020676
"1055" 210.8 15.2734225197947 54.8802264514254
"1056" 211 15.3823970947492 52.0721492226875
"1057" 211.2 14.7326327541799 49.5827105200467
"1058" 211.4 14.1186968806274 47.271513640759
"1059" 211.6 13.3403491279653 44.9359243037618
"1060" 211.8 12.1106257535012 42.0232048946837
"1061" 212 11.2955711128406 39.4738852229498
"1062" 212.2 11.7679607792844 36.6285651483776
"1063" 212.4 13.4218365500326 34.442640554069
"1064" 212.6 15.5450311030602 31.8760257228332
"1065" 212.8 17.6107293780785 29.5816711809595
"1066" 213 19.8898590610659 26.8748926245647
"1067" 213.2 23.1740054342147 23.9235517933504
"1068" 213.4 25.1895501849999 21.2526814438972
"1069" 213.6 27.48698029732 18.6932473567576
"1070" 213.8 29.9165736975355 16.5308664420568
"1071" 214 32.7760736342878 15.3141695583479
"1072" 214.2 34.6517256010689 15.3304608162354
"1073" 214.4 36.8249744054467 14.7379597959151
"1074" 214.6 39.6267842158326 13.7222943814517
"1075" 214.8 41.2421424634114 12.9127096353117
"1076" 215 43.7474048024776 11.6585722443041
"1077" 215.2 46.0608059328012 9.57781098101011
"1078" 215.4 48.1853256461296 8.36644332672821
"1079" 215.6 50.940124068731 7.9330743304197
"1080" 215.8 53.6667027768037 7.0561428103871
"1081" 216 55.9927450088152 6.32908398111266
"1082" 216.2 58.6640311736748 6.55625481724361
"1083" 216.4 61.1114682251715 7.69781079858464
"1084" 216.6 62.4001395159631 9.1239614559057
"1085" 216.8 63.2703437212562 10.1976789103359
"1086" 217 64.0040199976798 10.8067505624856
"1087" 217.2 64.8991271933153 11.6891932343634
"1088" 217.4 66.3301076424009 12.9835364770987
"1089" 217.6 68.1168653448911 14.3719764141109
"1090" 217.8 69.8152180562221 15.3153587345721
"1091" 218 71.7492603193741 15.749184387852
"1092" 218.2 73.7194321451325 15.5405000175462
"1093" 218.4 75.3765508711485 15.8687543851806
"1094" 218.6 78.094943767588 16.240814321543
"1095" 218.8 80.1861269045693 16.2879443370626
"1096" 219 81.9192599267561 17.5875097404508
"1097" 219.2 83.4506563564855 19.4257944013329
"1098" 219.4 84.7580562946525 21.3893509863324
"1099" 219.6 86.3421229873643 23.7342136405658
"1100" 219.8 87.8362339530027 26.5397238504044
"1101" 220 89.5115933455115 29.2874588299942
"1102" 220.2 90.8846352741949 32.0832080564937
"1103" 220.4 92.3745783967501 35.0304470284501
"1104" 220.6 93.266835436132 38.0087567627885
"1105" 220.8 94.5427048746394 40.2315450479806
"1106" 221 96.0656739461867 42.7287602132431
"1107" 221.2 98.2676547547553 45.3210408151741
"1108" 221.4 99.6536057495894 47.4694103866266
"1109" 221.6 100.862972151444 50.6174749572648
"1110" 221.8 101.124683884173 53.8181508327459
"1111" 222 101.414237564061 57.3146072496006
"1112" 222.2 101.197070932883 60.0188333614291
"1113" 222.4 100.900143247917 63.3243893853719
"1114" 222.6 100.408860986616 65.8666479557322
"1115" 222.8 100.408140948975 68.9007850729522
"1116" 223 101.03853601825 70.866722169951
"1117" 223.2 101.88687576426 73.4117401142617
"1118" 223.4 101.61212454663 75.6671765708076
"1119" 223.6 101.536022478747 78.0887876824299
"1120" 223.8 101.273808343821 80.2083409403176
"1121" 224 100.699056865037 81.6573179867153
"1122" 224.2 100.467475078335 83.1108743832914
"1123" 224.4 100.003972599677 85.217770421327
"1124" 224.6 99.3236224239663 86.2841528754822
"1125" 224.8 98.6260986840315 88.7919726464488
"1126" 225 97.2959848453351 92.0172488162226
"1127" 225.2 95.7342881944306 94.5243315693202
"1128" 225.4 93.7668612419859 96.336856586705
"1129" 225.6 91.6501684682232 97.5741468384069
"1130" 225.8 89.9141910859861 98.9079764112525
"1131" 226 88.5999484071175 100.065588369551
"1132" 226.2 86.2215404276468 101.044120183163
"1133" 226.4 83.561325583534 102.439184899013
"1134" 226.6 80.2181629226553 103.941475607743
"1135" 226.8 77.7262737821089 105.051642009355
"1136" 227 75.8275509152883 106.59514982162
"1137" 227.2 75.5736986832052 108.337795052431
"1138" 227.4 75.0960587910811 109.386244158108
"1139" 227.6 73.9593049324802 109.381997961048
"1140" 227.8 72.7306051769461 108.495465847645
"1141" 228 70.8019124947878 107.627418030453
"1142" 228.2 67.8831679710626 106.628559133747
"1143" 228.4 64.9918070014443 105.444561136922
"1144" 228.6 61.9698685687605 104.194289355553
"1145" 228.8 58.7111629360175 103.771929589035
"1146" 229 55.4936640272984 103.342860614881
"1147" 229.2 51.8684115790621 103.167130777891
"1148" 229.4 48.798708734058 102.289996172264
"1149" 229.6 45.6805551430657 100.61842009662
"1150" 229.8 43.0976870469327 99.0020614172395
"1151" 230 40.8266050319385 96.1708396662507
"1152" 230.2 38.9738125370917 93.6155968800068
"1153" 230.4 37.1761290204215 90.1400849849445
"1154" 230.6 35.8209417090915 86.7272058591622
"1155" 230.8 35.3991512617095 83.8557107990844
"1156" 231 35.2380514822619 81.7204123750309
"1157" 231.2 34.8422231451985 79.6663645181112
"1158" 231.4 35.0788443613533 78.2103426115668
"1159" 231.6 35.8099194847164 76.1655442151238
"1160" 231.8 36.1523045811215 74.5546365376706
"1161" 232 36.6754741635086 72.8355187501271
"1162" 232.2 37.0735658979837 70.8714397013582
"1163" 232.4 38.1165847646666 67.9450479492816
"1164" 232.6 38.7559961424118 65.3817006328825
"1165" 232.8 39.8771099236664 62.5549965312548
"1166" 233 41.2536620046742 59.6349538770124
"1167" 233.2 42.2982422087111 58.0665505525579
"1168" 233.4 43.456906531626 56.6588898161233
"1169" 233.6 44.4355997769778 54.4445927185985
"1170" 233.8 45.7563031027889 51.6994219545302
"1171" 234 47.5968490687738 48.9284997761201
"1172" 234.2 48.9100852206891 46.7404310779663
"1173" 234.4 50.5892285931867 43.8767088681227
"1174" 234.6 52.4480541205904 41.3784309274357
"1175" 234.8 53.8832130318525 38.4172854477104
"1176" 235 54.5693427007911 35.8845622024818
"1177" 235.2 54.8138421826866 33.6824333562719
"1178" 235.4 56.0085668411832 30.6850326675289
"1179" 235.6 57.2454919162568 28.1080684010493
"1180" 235.8 58.6278472228093 25.5978133322231
"1181" 236 60.6820870496619 24.6564239517785
"1182" 236.2 63.2936773638111 23.507552580359
"1183" 236.4 66.4196290216463 22.1918101317972
"1184" 236.6 69.9163738389825 20.5461918434267
"1185" 236.8 72.5802612562986 19.7947332141901
"1186" 237 75.9321103420263 18.3063088647018
"1187" 237.2 79.5414188061187 16.9810113342848
"1188" 237.4 82.768122076129 15.6377636704931
"1189" 237.6 85.1515704080705 13.320762727572
"1190" 237.8 86.3725382079999 10.7595673154568
"1191" 238 86.056845282044 10.6352860681225
"1192" 238.2 86.5905627726221 11.4191900576473
"1193" 238.4 87.6300540882923 12.7342317829542
"1194" 238.6 88.9034717072631 14.6240694925949
"1195" 238.8 90.3688110095291 16.433796794923
"1196" 239 92.0075795860872 18.2439747716732
"1197" 239.2 94.4425303096502 20.8566246275276
"1198" 239.4 96.0816819698781 23.027113730223
"1199" 239.6 97.1098239487793 25.2563416195849
"1200" 239.8 97.0419645435249 26.7010129004682
"1201" 240 97.7803294349499 28.7700247662118
"1202" 240.2 98.3421932764133 31.2168606335612
"1203" 240.4 98.8484813682068 34.2107467780271
"1204" 240.6 99.0644885399111 35.8931310615329
"1205" 240.8 99.3274726287207 36.9774916465274
"1206" 241 99.6935002125836 38.9078821327512
"1207" 241.2 100.303892396746 41.7957134508123
"1208" 241.4 100.687162230567 44.6362772212379
"1209" 241.6 100.772531056674 47.0161170734796
"1210" 241.8 100.858311651188 48.3687914677654
"1211" 242 101.078572832933 50.1749007929099
"1212" 242.2 102.004673322589 52.734904911529
"1213" 242.4 103.345057711742 54.6902344992831
"1214" 242.6 105.663852498607 56.6844303661291
"1215" 242.8 107.716673930346 58.6578443294587
"1216" 243 109.298826142416 59.6570376489702
"1217" 243.2 110.457490526731 59.9257803692856
"1218" 243.4 111.334661827299 61.3039109257535
"1219" 243.6 111.546654759491 63.9671886509256
"1220" 243.8 111.242624248585 66.6446676393678
"1221" 244 110.399232020196 69.030070998327
"1222" 244.2 109.503487056328 72.1822151206133
"1223" 244.4 109.131341942071 75.0958235734209
"1224" 244.6 108.200909392279 78.3667029931848
"1225" 244.8 106.717350187723 80.4629338677297
"1226" 245 105.074546419737 83.0352824876585
"1227" 245.2 103.887411519099 85.6292071542525
"1228" 245.4 103.15646702187 88.3154365216011
"1229" 245.6 102.92248148322 90.3331426350841
"1230" 245.8 101.757080237082 92.8181701375364
"1231" 246 100.035840778533 94.8674939810178
"1232" 246.2 97.7709728011778 96.2820117244394
"1233" 246.4 95.1103356095813 97.4492079658492
"1234" 246.6 92.1011991198099 98.6101092100567
"1235" 246.8 89.314210107274 99.8897118415863
"1236" 247 87.2324957156665 100.395992688912
"1237" 247.2 86.121524846114 101.038114270843
"1238" 247.4 84.8963079287991 101.318502061044
"1239" 247.6 83.6403938642158 101.679853937105
"1240" 247.8 82.6026062774474 102.526716161982
"1241" 248 81.3350476546552 102.830334322754
"1242" 248.2 79.2054571123299 103.608192329199
"1243" 248.4 76.4195602313727 104.858117440277
"1244" 248.6 74.7203587555288 105.886076139717
"1245" 248.8 71.9918643433055 107.441552394842
"1246" 249 70.1222425421103 107.788157611644
"1247" 249.2 67.3806690093187 108.633907650395
"1248" 249.4 64.728873078996 108.674494553346
"1249" 249.6 62.496041718139 108.223532100141
"1250" 249.8 60.1170699948914 108.523171510881
"1251" 250 57.9072747228604 108.889016755369
"1252" 250.2 55.107982326606 108.595131941854
"1253" 250.4 53.4543642915624 108.494345674424
"1254" 250.6 51.7645125865228 109.847927457362
"1255" 250.8 50.7447143179174 111.5792445708
"1256" 251 50.2259241265243 112.796113991763
"1257" 251.2 49.8019164606781 114.414353544509
"1258" 251.4 49.6618232841115 114.963085754487
"1259" 251.6 49.7951867484041 115.265954857216
"1260" 251.8 49.400691794126 115.324411426157
"1261" 252 48.3846318191796 115.049482699407
"1262" 252.2 47.2993306067007 114.346789760054
"1263" 252.4 46.0287793244299 113.523779298098
"1264" 252.6 43.9898945215236 113.242656634518
"1265" 252.8 41.022657586919 112.367019272161
"1266" 253 38.5622719622708 111.439572986512
"1267" 253.2 36.7569604700733 110.81427171995
"1268" 253.4 34.223797930415 109.518803498424
"1269" 253.6 31.7580884932279 107.75990038483
"1270" 253.8 29.9001473262058 105.508192428933
"1271" 254 28.6656666045771 103.769931011789
"1272" 254.2 27.4536116876933 101.878295901615
"1273" 254.4 26.627426853898 99.7000224867178
"1274" 254.6 26.1134444323108 97.6103214143139
"1275" 254.8 25.1871428238928 95.364204135144
"1276" 255 25.0370365039165 94.0688061717697
"1277" 255.2 25.4060973526477 93.1602709022186
"1278" 255.4 25.131655449359 91.9300499142881
"1279" 255.6 24.6839115779218 89.6876771322551
"1280" 255.8 23.9721649178597 87.9040583868332
"1281" 256 23.4572565157602 85.4411209214311
"1282" 256.2 23.6059366494837 82.6329949171089
"1283" 256.4 23.7579400747345 79.4724784925083
"1284" 256.6 23.9930238778113 77.3636295694509
"1285" 256.8 23.2761148144967 75.1675365510575
"1286" 257 22.456564579364 73.251842466086
"1287" 257.2 21.7031921223799 70.4711896199537
"1288" 257.4 21.4736878697044 66.740910828249
"1289" 257.6 20.8127608374206 63.206493033745
"1290" 257.8 20.3206836140343 59.7387884193507
"1291" 258 20.7794955753674 56.9261300259838
"1292" 258.2 22.2773230039743 55.1266537825471
"1293" 258.4 23.3863616225002 52.9314080588536
"1294" 258.6 24.9143241495397 51.2517344729785
"1295" 258.8 26.733368599743 49.4623707616729
"1296" 259 28.6698719050613 47.8230277074022
"1297" 259.2 30.9899646177828 46.5553331966
"1298" 259.4 32.9376769453428 45.6386828468888
"1299" 259.6 35.7894692533384 44.8978551187637
"1300" 259.8 38.7818597796711 44.2271939618513
"1301" 260 41.625929102444 43.1713097758305
"1302" 260.2 43.3374143874449 42.5552890430168
"1303" 260.4 44.6308225125019 42.1172643420689
"1304" 260.6 46.4489495824644 42.1135949788969
"1305" 260.8 49.2596466814714 41.6203173893321
"1306" 261 52.0365460184746 40.8807233472919
"1307" 261.2 54.7094336602124 40.6237193799618
"1308" 261.4 57.0507326818946 39.7761560829587
"1309" 261.6 59.6796033990361 38.7297269744628
"1310" 261.8 62.9129582212597 38.2122873757086
"1311" 262 65.6884597726851 37.7432105883337
"1312" 262.2 68.4426969856639 36.9559729461049
"1313" 262.4 70.7258848082218 36.4060822903526
"1314" 262.6 74.1908179564146 36.2994463350254
"1315" 262.8 77.1328449296394 36.1821946454499
"1316" 263 80.1877918882742 35.3857485976048
"1317" 263.2 83.4870264476344 34.7416107824408
"1318" 263.4 86.8789324804619 34.4611836479789
"1319" 263.6 89.9469952451012 35.0560699570491
"1320" 263.8 92.4395389269605 35.757653213504
"1321" 264 95.2451675554164 36.2717626544967
"1322" 264.2 97.8592755478403 36.6381413240209
"1323" 264.4 100.27351886363 36.9226515139135
"1324" 264.6 102.446531511112 38.0275613149533
"1325" 264.8 104.491228652909 38.6956626704071
"1326" 265 106.033513973727 38.275161056001
"1327" 265.2 107.814207605027 37.3667646387276
"1328" 265.4 110.089672093261 36.9071615187741
"1329" 265.6 111.187995985927 35.3113816681079
"1330" 265.8 110.874017493776 34.7192668015346
"1331" 266 110.82325997235 34.9551680282915
"1332" 266.2 111.024631014369 36.4496368461418
"1333" 266.4 111.01806075496 37.5677437076426
"1334" 266.6 111.408197301031 39.2814897853359
"1335" 266.8 111.509800000249 40.8667691079106
"1336" 267 112.362923825089 42.6166115202524
"1337" 267.2 112.380585729886 44.3910046899815
"1338" 267.4 113.178328719113 46.748476599258
"1339" 267.6 114.187074864264 49.4197534236575
"1340" 267.8 115.64161639429 51.6619694971565
"1341" 268 116.326073418381 54.7415579712548
"1342" 268.2 115.824065393212 57.6461621901934
"1343" 268.4 114.95422593559 60.086541586245
"1344" 268.6 113.432699865472 61.9295944056401
"1345" 268.8 112.711926825183 62.7598773090172
"1346" 269 111.613074065527 63.2962315281459
"1347" 269.2 110.482539366759 63.596852703118
"1348" 269.4 108.79384391011 65.4739628881888
"1349" 269.6 107.082240918341 66.3005519802987
"1350" 269.8 105.593778852137 67.9390263540424
"1351" 270 103.167827316437 69.6978020033837
"1352" 270.2 100.967758865052 70.8252149461633
"1353" 270.4 98.3759574816306 71.6078601681855
"1354" 270.6 96.8251130936734 72.2109928212292
"1355" 270.8 94.5078205064282 72.5362129522962
"1356" 271 93.0075132091429 72.4908465052413
"1357" 271.2 90.9673359757743 72.9974881868571
"1358" 271.4 88.9267063906427 73.1015877172539
"1359" 271.6 86.803622763993 73.0955355753415
"1360" 271.8 85.3117247361107 73.571397424972
"1361" 272 85.1252982422108 73.6863353023616
"1362" 272.2 85.1440186317787 73.7298060933571
"1363" 272.4 85.3747010957621 73.6504009847471
"1364" 272.6 85.29285129718 73.5136684071079
"1365" 272.8 83.768306070675 73.0834676685859
"1366" 273 83.7382326561315 72.6497444109538
"1367" 273.2 83.5391334081543 72.5894785334837
"1368" 273.4 83.3054517162679 72.9543847483972
"1369" 273.6 83.081168209292 73.5740249092516
"1370" 273.8 82.3313660683478 74.1753237799901
"1371" 274 81.1885433314276 74.4972286388209
"1372" 274.2 79.970681948212 74.8343199326804
"1373" 274.4 79.143757526979 75.2999454814854
"1374" 274.6 78.5162643127516 75.8133333872735
"1375" 274.8 78.240563992588 76.3905666369764
"1376" 275 77.8704691534859 76.9056883165367
"1377" 275.2 77.4422876123601 76.9834899943896
"1378" 275.4 76.6898195828598 77.547044632886
"1379" 275.6 75.5920378395586 77.7213025668331
"1380" 275.8 74.774246823148 77.7236188237604
"1381" 276 73.582320217516 77.8184000572244
"1382" 276.2 72.4356439189032 77.6610251719934
"1383" 276.4 71.301848395516 77.0693225669444
"1384" 276.6 70.0651918742569 76.9674662214116
"1385" 276.8 69.233207067204 76.9401449181104
"1386" 277 68.1530255760135 76.5806828169777
"1387" 277.2 67.1350095162814 76.1437261249555
"1388" 277.4 66.3663567075961 75.5364521841352
"1389" 277.6 65.4775113911473 74.8322736017572
"1390" 277.8 64.6566704534809 73.9253138102527
"1391" 278 63.8372970206516 73.463801738608
"1392" 278.2 62.590446035476 72.6971559910244
"1393" 278.4 61.3818682949208 71.6256863856262
"1394" 278.6 60.1803524345331 70.9472541579541
"1395" 278.8 59.2790293034237 70.3493479094664
"1396" 279 58.4868795212766 69.335909617389
"1397" 279.2 57.6353789438897 68.1557129469413
"1398" 279.4 56.9586162133194 67.4076340773219
"1399" 279.6 56.1640884120607 66.6800523211509
"1400" 279.8 55.3681333015656 65.6201964239065
"1401" 280 54.595889941289 64.30269727808
"1402" 280.2 53.915531224588 63.3199287963764
"1403" 280.4 53.2611255940292 61.9945563691745
"1404" 280.6 53.0782302478782 60.5019870566087
"1405" 280.8 52.4559798173845 59.1265614369018
"1406" 281 52.0492976070884 58.2108190211541
"1407" 281.2 51.6340211389943 56.9484325141945
"1408" 281.4 51.7819550048813 55.4298600065435
"1409" 281.6 51.3156928308437 54.2734125544281
"1410" 281.8 50.750236335652 52.5423853137764
"1411" 282 49.8764043952024 50.5172446702653
"1412" 282.2 49.2069454210153 49.0303510344636
"1413" 282.4 48.8670152280876 47.1809803379292
"1414" 282.6 47.6551251478171 45.683577191585
"1415" 282.8 46.201455208036 45.2197706638964
"1416" 283 44.6394192411286 44.6811315706014
"1417" 283.2 42.8736720666772 43.7305146294628
"1418" 283.4 41.4277399232469 42.9771729128699
"1419" 283.6 40.128685438929 42.3940414441854
"1420" 283.8 39.253617723676 41.7220374031604
"1421" 284 37.763709466636 40.5816051424484
"1422" 284.2 36.2743039907851 39.5872327606863
"1423" 284.4 34.862949309052 38.4474986599364
"1424" 284.6 33.9333014841524 36.7512006013023
"1425" 284.8 32.9212180475326 35.4427200222985
"1426" 285 32.244967657396 34.1701133174804
"1427" 285.2 31.5818933266754 32.5460201388461
"1428" 285.4 30.2987037318931 31.0101815193572
"1429" 285.6 29.020887272604 29.6736597844872
"1430" 285.8 28.2884440658853 28.2513023698885
"1431" 286 26.6479919569073 27.3262917573227
"1432" 286.2 24.8985777979149 27.1419396910477
"1433" 286.4 23.512914358079 27.0526032185104
"1434" 286.6 21.3018171044992 26.7497339457781
"1435" 286.8 20.0182403413099 26.8400477167452
"1436" 287 19.0924916573113 27.5421384706823
"1437" 287.2 17.8687985219401 27.4923218132981
"1438" 287.4 17.08439098474 28.4220901267604
"1439" 287.6 16.5513017072989 29.095119798501
"1440" 287.8 15.1701146172784 29.9727433399092
"1441" 288 14.1908373575331 30.8301401336785
"1442" 288.2 13.1978170945964 32.2339948190794
"1443" 288.4 11.7181216375735 32.9925247593848
"1444" 288.6 10.5100830900963 33.7373652540219
"1445" 288.8 9.06528565709238 34.2567413265604
"1446" 289 8.2074950297895 34.3101646718184
"1447" 289.2 8.08036427217545 34.2810068753223
"1448" 289.4 7.80305104550231 33.9728035600095
"1449" 289.6 7.79655350012988 33.8009778406552
"1450" 289.8 9.07309347405402 33.7153162698104
"1451" 290 10.1848971459296 34.2448907097231
"1452" 290.2 10.8890738454877 35.7173298517464
"1453" 290.4 10.5462501170929 37.5152000994715
"1454" 290.6 10.5176939443659 39.322174630608
"1455" 290.8 11.5430287378313 40.9391425617422
"1456" 291 12.2156255432024 42.5845057010643
"1457" 291.2 12.5418347670843 44.399119740269
"1458" 291.4 12.9368303683071 45.8914084467947
"1459" 291.6 13.8098234876665 47.3216066205994
"1460" 291.8 14.0771130409505 49.0184108682611
"1461" 292 14.783774994979 50.7447267312354
"1462" 292.2 16.193233273854 51.9587348932422
"1463" 292.4 17.8539574495646 53.1562123672769
"1464" 292.6 19.645614226604 54.6635035202348
"1465" 292.8 21.1209732368943 56.4644150015281
"1466" 293 22.2725118896196 58.276506619951
"1467" 293.2 23.6829599566118 59.4051389992791
"1468" 293.4 24.7042798952469 61.1490357419413
"1469" 293.6 26.1267468179478 62.9253971348026
"1470" 293.8 27.8921688960586 64.0380147689695
"1471" 294 29.7162249340924 65.474228729979
"1472" 294.2 30.4688058897469 67.1972237708461
"1473" 294.4 31.48901696801 68.4587130229288
"1474" 294.6 32.853346862354 69.4291027671967
"1475" 294.8 34.1157509066754 71.0857779599413
"1476" 295 35.5916406789222 72.1275420874695
"1477" 295.2 37.4886857434412 72.442391430258
"1478" 295.4 39.6988725935124 73.1362631386214
"1479" 295.6 41.810786793412 73.9782313723604
"1480" 295.8 43.91794275694 74.0179783412324
"1481" 296 46.3687622042469 74.1857018142746
"1482" 296.2 49.1310642611894 74.4169643308287
"1483" 296.4 51.2912476239185 73.9400131330604
"1484" 296.6 53.6912603075556 73.5085168828991
"1485" 296.8 55.9168584632382 72.7080186710726
"1486" 297 58.347272263985 71.7743129060604
"1487" 297.2 60.5426935818479 71.3688267086092
"1488" 297.4 62.4961865335 70.6303136096804
"1489" 297.6 62.8340289319634 70.363024798576
"1490" 297.8 62.9051021045073 69.760663738641
"1491" 298 64.2602000265876 69.3569570596259
"1492" 298.2 66.0604553973897 68.5955260182508
"1493" 298.4 68.1189227620637 68.0654998987217
"1494" 298.6 69.9874023233687 67.8523935874175
"1495" 298.8 71.6285198537169 67.3874343627539
"1496" 299 73.0722056442572 67.1901789341087
"1497" 299.2 74.8744392599455 66.3352049471457
"1498" 299.4 76.5695421347169 65.2237888798023
"1499" 299.6 78.5189777244911 64.733732424262
"1500" 299.8 80.2232012903943 63.7351268167459
"1501" 300 81.509240270788 62.0908302204884
"1502" 300.2 82.9760924190135 60.4658267971745
"1503" 300.4 85.1880636292707 59.4292149734413
"1504" 300.6 86.6993286859135 58.3888295702746
"1505" 300.8 87.8482815610292 56.65904941808
"1506" 301 89.567723153726 55.7801351177067
"1507" 301.2 91.3454760108336 55.0815048883063
"1508" 301.4 92.6569104960326 53.8845370813461
"1509" 301.6 93.8163765761665 52.1287445325526
"1510" 301.8 95.8694799278183 50.6511527088223
"1511" 302 97.7063841616434 49.8158780662533
"1512" 302.2 100.236823797702 48.9039337489948
"1513" 302.4 101.910467883279 48.5503628247604
"1514" 302.6 102.706078729064 49.2029495345281
"1515" 302.8 103.150880167819 50.148369535767
"1516" 303 102.99726800741 51.3727592496249
"1517" 303.2 102.989062835842 53.1698700057911
"1518" 303.4 103.235200299323 55.4997126708104
"1519" 303.6 103.802348890471 57.9928556251463
"1520" 303.8 104.45967479285 60.5783287008681
"1521" 304 105.099961112104 63.0235493837984
"1522" 304.2 106.305434401131 65.0927759459026
"1523" 304.4 107.321849384792 66.1196418356957
"1524" 304.6 108.543703914013 67.5008188752422
"1525" 304.8 109.508873301304 69.3949825209219
"1526" 305 109.912341392889 71.546963379968
"1527" 305.2 110.474510588432 73.8265527351385
"1528" 305.4 109.989997234482 76.2098036866092
"1529" 305.6 108.751327254581 78.1104690933161
"1530" 305.8 107.585554738199 80.7798646903223
"1531" 306 105.96891952265 83.717755805881
"1532" 306.2 104.179001337835 86.1992483546758
"1533" 306.4 102.091005235854 87.9475769007422
"1534" 306.6 99.8887266751118 89.5497752471541
"1535" 306.8 97.7591399951621 91.1456274535836
"1536" 307 95.2822375502117 92.026059915645
"1537" 307.2 93.1186450085342 93.3113276805836
"1538" 307.4 91.0784886877394 95.3723994352446
"1539" 307.6 88.6284791434485 97.5942722790715
"1540" 307.8 86.7143661491637 99.5091560677245
"1541" 308 84.8992167601002 101.834951687789
"1542" 308.2 83.482988632729 104.099578380662
"1543" 308.4 81.3989380466413 106.023369393187
"1544" 308.6 79.3935977753055 107.740338054277
"1545" 308.8 77.0412146747511 108.4572655832
"1546" 309 74.8635537853086 107.910816292674
"1547" 309.2 72.6587876032425 107.345694145822
"1548" 309.4 70.0104531481389 106.480325640932
"1549" 309.6 67.2031973213809 105.511218659422
"1550" 309.8 64.1636962601001 104.428839232899
"1551" 310 61.3540885318133 103.387314646421
"1552" 310.2 58.471494979245 102.391536243223
"1553" 310.4 55.4907208880542 101.61212488369
"1554" 310.6 52.5867762760585 101.437271878735
"1555" 310.8 49.4755952302659 100.745941259584
"1556" 311 46.4421326826157 99.8402199165198
"1557" 311.2 43.348967983697 98.9848104913976
"1558" 311.4 40.3922985037643 97.7388900101405
"1559" 311.6 37.3719789532529 96.3706186947436
"1560" 311.8 34.1688734933445 94.8477239684382
"1561" 312 31.3289838576942 92.8637886902145
"1562" 312.2 28.6292911011495 91.2482430221058
"1563" 312.4 26.4899090762177 89.4444579399922
"1564" 312.6 24.9470073634263 86.929968024027
"1565" 312.8 23.3518536719771 84.1819308439783
"1566" 313 22.1362810523995 81.1290955710831
"1567" 313.2 21.3477475627872 78.1483955903313
"1568" 313.4 20.5560351477901 75.1828465738627
"1569" 313.6 20.32266097198 71.9633657964644
"1570" 313.8 20.468611168588 68.8202977964324
"1571" 314 20.4208539861992 65.5592992294175
"1572" 314.2 20.4150417112626 62.199556450536
"1573" 314.4 21.3334565484883 58.7016746617504
"1574" 314.6 22.0496888573845 55.1183070712921
"1575" 314.8 21.8687726033421 51.2608246214651
"1576" 315 21.7412390612106 47.8920902003145
"1577" 315.2 21.3884138304089 44.6719883292921
"1578" 315.4 20.2860071384243 41.9919537182166
"1579" 315.6 18.8894472795017 39.5210279367021
"1580" 315.8 17.9105156571743 36.6981304151775
"1581" 316 17.470550879932 33.6136557532724
"1582" 316.2 18.1355168462653 30.3064958935362
"1583" 316.4 19.8826525163459 27.5695768210845
"1584" 316.6 22.9795860655194 25.3146532852142
"1585" 316.8 25.4140993735728 22.9395642671775
"1586" 317 28.0250223167436 20.3530051223045
"1587" 317.2 30.2731573823891 17.7607806281471
"1588" 317.4 33.2037957131363 15.2287840664716
"1589" 317.6 35.488558745554 14.8546151752604
"1590" 317.8 36.7337294106823 15.3481289610038
"1591" 318 37.4099217863885 15.3046678897759
"1592" 318.2 37.8393784556303 15.6370833377709
"1593" 318.4 38.016081681604 16.0822113789828
"1594" 318.6 38.9873937539374 17.0846657709963
"1595" 318.8 40.7674473901527 18.3629142571975
"1596" 319 43.0762811623413 19.9616083725688
"1597" 319.2 45.7529366483328 21.6166524642892
"1598" 319.4 48.2319344378388 23.7461716315343
"1599" 319.6 49.947383561429 26.2532050464854
"1600" 319.8 51.727418511379 28.5399296979354
"1601" 320 54.055400163004 30.9312006199343
"1602" 320.2 56.7740802958981 33.5394802528629
"1603" 320.4 59.258612283426 36.1978824073909
"1604" 320.6 61.4820749285796 38.4203543885116
"1605" 320.8 64.0813092009228 40.4769440204289
"1606" 321 66.2466488686395 42.042831161839
"1607" 321.2 68.9481480894541 43.2093638825854
"1608" 321.4 71.7632319214528 44.491093363199
"1609" 321.6 74.9802373784135 45.8526404411556
"1610" 321.8 77.924338566604 46.2349481727339
"1611" 322 80.7136760017776 46.1686189970893
"1612" 322.2 83.564833297209 45.891358265283
"1613" 322.4 86.754325461388 45.3084369790724
"1614" 322.6 89.1443835336528 43.9138378911457
"1615" 322.8 91.7359058111363 42.2034639336974
"1616" 323 94.0925274608618 40.0362547540369
"1617" 323.2 96.521257073045 37.7816466520249
"1618" 323.4 98.743145908279 37.2186548723104
"1619" 323.6 100.637102277652 38.4494465572942
"1620" 323.8 102.927178237254 39.7410586661103
"1621" 324 104.302394523439 41.7870385030722
"1622" 324.2 105.322160930658 44.4002540187219
"1623" 324.4 106.368839023319 47.5135705893911
"1624" 324.6 107.330730343112 50.8503168667373
"1625" 324.8 108.370940897195 54.2576198935604
"1626" 325 109.048888368179 57.8477269396155
"1627" 325.2 109.263549817422 60.9516024133785
"1628" 325.4 109.209561374667 63.8330803181776
"1629" 325.6 109.236970891758 67.0019327678296
"1630" 325.8 109.202397194009 70.0696581055365
"1631" 326 108.896327963069 72.9519679542581
"1632" 326.2 108.205916223838 75.6389333019432
"1633" 326.4 107.371524841049 78.5948752478025
"1634" 326.6 105.558627437206 81.4902705586806
"1635" 326.8 103.557886336795 84.4412766720184
"1636" 327 101.23294891899 86.9081566046285
"1637" 327.2 98.1546178937993 88.842140660115
"1638" 327.4 94.9683126690891 90.5221656174036
"1639" 327.6 91.964213066695 91.9604920272422
"1640" 327.8 88.7608663222732 93.6597625463122
"1641" 328 85.6077743976502 94.7336751768219
"1642" 328.2 82.4823585287809 95.9184405951219
"1643" 328.4 78.9747921224071 97.0560292891982
"1644" 328.6 75.7900508357579 98.2468133278604
"1645" 328.8 72.3488773299963 99.7637834416142
"1646" 329 68.7016728521267 100.817279452901
"1647" 329.2 64.6414411257757 101.693870344128
"1648" 329.4 61.0579918329649 103.303402477951
"1649" 329.6 57.4994973505886 103.891353286014
"1650" 329.8 53.8765762796942 102.942018005142
"1651" 330 49.8826589741994 101.239797426934
"1652" 330.2 46.8079782149994 99.4617978190952
"1653" 330.4 43.6163028486509 97.9846600926619
"1654" 330.6 40.486592822104 95.3711803526513
"1655" 330.8 37.6731535880702 92.9298803822371
"1656" 331 35.2452794042376 90.2819572123695
"1657" 331.2 32.6423544907886 87.9484677687911
"1658" 331.4 29.9415866680849 85.1327058868352
"1659" 331.6 27.1067231224953 83.1179294403212
"1660" 331.8 23.8034441646949 81.1927926365831
"1661" 332 20.500791159854 79.6495864587876
"1662" 332.2 17.3573459197425 77.2620600875988
"1663" 332.4 15.4883199877901 74.3829299373511
"1664" 332.6 14.9792543703063 71.7417350175985
"1665" 332.8 14.6369589049348 68.4931956448536
"1666" 333 14.7055665062117 65.4408646856527
"1667" 333.2 15.5656740554176 61.8235357414248
"1668" 333.4 16.700004789854 58.4329625370854
"1669" 333.6 18.1018001929831 54.6582949829959
"1670" 333.8 19.9578573063442 51.2272445411903
"1671" 334 21.420328075636 47.2988428818164
"1672" 334.2 23.0632318893845 42.8946848431457
"1673" 334.4 23.902494961004 38.1964048277354
"1674" 334.6 25.2589261397169 34.1098271271007
"1675" 334.8 26.8545357538254 30.6031554474229
"1676" 335 27.6916505093253 26.1045611567489
"1677" 335.2 28.2942355533809 21.7278970381306
"1678" 335.4 29.3094063499906 17.1409651380898
"1679" 335.6 31.4643982913499 14.9460883381751
"1680" 335.8 33.4853030087945 14.6835430564889
"1681" 336 36.929690244179 14.7590695770104
"1682" 336.2 40.5999190212095 15.9587366023769
"1683" 336.4 43.9287832606736 16.2387801029517
"1684" 336.6 47.8638849249554 16.2803965170739
"1685" 336.8 50.9456658602767 16.4910506943785
"1686" 337 54.7844600939767 18.2039226920967
"1687" 337.2 57.3670418523431 19.1034863878734
"1688" 337.4 60.4612660557932 20.7357480174523
"1689" 337.6 63.6069415623953 21.6990033351169
"1690" 337.8 66.9879889158823 23.011716771943
"1691" 338 70.2327472020514 24.2328347031393
"1692" 338.2 72.9601810642214 26.4413883334734
"1693" 338.4 75.1598349761169 28.3704791711245
"1694" 338.6 77.6763211509345 29.6262885480943
"1695" 338.8 80.5529496443435 30.8963196693419
"1696" 339 83.6533287535796 31.497570879536
"1697" 339.2 86.2280904834345 32.4473128218485
"1698" 339.4 88.4228131869317 32.9260614540141
"1699" 339.6 91.7825904079887 33.1036611152014
"1700" 339.8 94.951861504204 33.6258855898484
"1701" 340 98.7575919865553 34.408992848975
"1702" 340.2 101.63063866972 36.4431801330255
"1703" 340.4 103.012407992218 38.8516160060376
"1704" 340.6 105.06659543023 42.1328105400642
"1705" 340.8 106.953201684243 45.6197231013949
"1706" 341 108.122774021995 49.4982547807322
"1707" 341.2 109.269131391812 52.9405605699911
"1708" 341.4 109.46216134668 56.2823113496062
"1709" 341.6 109.483027953988 59.7518739753284
"1710" 341.8 109.222467588226 62.653595298836
"1711" 342 109.081516589945 65.4248029865848
"1712" 342.2 108.493520371033 68.0283188159413
"1713" 342.4 107.4214814269 70.3948892555924
"1714" 342.6 107.077312368232 72.9277035714364
"1715" 342.8 107.070035380554 75.8732190709854
"1716" 343 106.879947705993 78.6647794343084
"1717" 343.2 105.622937531232 81.1822213476999
"1718" 343.4 104.371477057854 83.8391161759922
"1719" 343.6 102.338632226627 85.6834357543331
"1720" 343.8 100.56871111162 87.7254514805682
"1721" 344 98.2103267145443 89.9517441353141
"1722" 344.2 95.4688845050697 91.6939898704764
"1723" 344.4 92.6396219155294 93.9732155840454
"1724" 344.6 89.2942878703482 95.7495920948394
"1725" 344.8 85.7872153695415 97.0799627092322
"1726" 345 82.6256189381117 98.7759889489373
"1727" 345.2 80.2076467963428 100.538766842896
"1728" 345.4 77.5868060456861 102.977318678829
"1729" 345.6 75.1429879206505 105.561902836049
"1730" 345.8 71.816968101833 107.856512444675
"1731" 346 68.7428867160891 108.008436150859
"1732" 346.2 65.8913944452177 107.829747300219
"1733" 346.4 61.9494303580391 107.865264713217
"1734" 346.6 58.7587984772497 106.673784628001
"1735" 346.8 55.2651191998306 104.174223379295
"1736" 347 51.6643600102404 102.108592689856
"1737" 347.2 48.2399023823017 99.6188184921883
"1738" 347.4 45.0918313448521 96.9097496627258
"1739" 347.6 41.4220576844877 95.0948455145836
"1740" 347.8 37.3493863675221 93.4469783888882
"1741" 348 33.6948799470963 91.7879308861604
"1742" 348.2 29.7256164120415 90.2753246338651
"1743" 348.4 26.3593622529963 87.0929671813835
"1744" 348.6 24.6233871137262 84.3070752210413
"1745" 348.8 22.444642948697 80.7555991415604
"1746" 349 21.6550222144645 76.4775264633278
"1747" 349.2 20.9634196845489 72.5301513132139
"1748" 349.4 19.5572238459063 68.7361110144208
"1749" 349.6 19.032935382065 64.3705243083338
"1750" 349.8 17.2287039195271 60.2167253597988
"1751" 350 16.2443191121605 55.5027947868829
"1752" 350.2 15.8985456373 51.0075408234884
"1753" 350.4 16.7872992735552 46.8470100780726
"1754" 350.6 18.3208256965883 42.7289525897572
"1755" 350.8 19.8341085099943 38.1438159090238
"1756" 351 21.0504747800314 33.4687469840039
"1757" 351.2 21.615688495054 29.0718001948604
"1758" 351.4 21.8552577461709 25.259906988458
"1759" 351.6 20.909375694629 25.0142971225104
"1760" 351.8 21.2091897576772 25.255258460536
"1761" 352 22.5705238425725 25.2749535393635
"1762" 352.2 24.7193623808421 25.5363097402508
"1763" 352.4 27.820321419223 24.5626545961794
"1764" 352.6 31.0827117066524 23.3994737748829
"1765" 352.8 35.0634046668933 21.689994652048
"1766" 353 38.2954557224758 20.2466534327399
"1767" 353.2 41.5829735057579 18.806119797586
"1768" 353.4 44.7028888884854 17.1470617664926
"1769" 353.6 47.856253173426 15.336553650501
"1770" 353.8 51.5845526697279 14.9368013004807
"1771" 354 54.4793076878743 15.5883365081279
"1772" 354.2 58.1069673906881 16.2536884774856
"1773" 354.4 61.7065763861379 17.451512147357
"1774" 354.6 65.7218139050251 18.7448296387446
"1775" 354.8 68.9358122038672 19.6265311243498
"1776" 355 72.4148800939846 20.9231980757904
"1777" 355.2 75.8994368625868 22.4870611375345
"1778" 355.4 79.6477985930006 24.80980757775
"1779" 355.6 83.1800161126614 26.323846136339
"1780" 355.8 86.1886125198348 27.1357360552783
"1781" 356 88.946619039604 27.8839021339948
"1782" 356.2 92.0962870888417 29.0993674494374
"1783" 356.4 95.4882976943113 30.2857730480726
"1784" 356.6 98.8318047473644 31.2856153953042
"1785" 356.8 102.323533019872 32.7000471892189
"1786" 357 104.718337439994 35.3970741577067
"1787" 357.2 106.087238547238 39.2655056966092
"1788" 357.4 107.862840434912 43.0038183519911
"1789" 357.6 108.743371171471 47.288762821201
"1790" 357.8 109.586670647315 51.483811744365
"1791" 358 110.632385752276 55.8138665978564
"1792" 358.2 110.933866540342 60.0631524348461
"1793" 358.4 110.840987620983 64.4286029330765
"1794" 358.6 109.530720341069 68.2148005135131
"1795" 358.8 107.650645090096 71.2020345832088
"1796" 359 106.406846887019 74.1899016207911
"1797" 359.2 105.059559052265 77.176526232836
"1798" 359.4 103.201041100116 79.7127448598859
"1799" 359.6 100.914809503935 82.0276247503423
"1800" 359.8 99.2173154409424 84.5764652209513
"1801" 360 96.6372727101509 87.6717070815526
"1802" 360.2 94.0927631246992 90.7742375866318
"1803" 360.4 91.3125348962784 94.0519912329092
"1804" 360.6 88.0636671290348 96.7974600990219
"1805" 360.8 84.5271000047203 99.4055073891185
"1806" 361 80.877039022701 102.067496414896
"1807" 361.2 77.2413847657446 104.27275477749
"1808" 361.4 73.363394922604 106.753726608385
"1809" 361.6 70.1590411962715 109.327161242784
"1810" 361.8 69.3006205194241 111.31206876644
"1811" 362 69.4718948880648 111.720139339255
"1812" 362.2 70.515819763683 112.167537843965
"1813" 362.4 69.0327170925506 113.180661350836
"1814" 362.6 67.4458654420856 112.619811939135
"1815" 362.8 65.7380672677915 112.459818227537
"1816" 363 65.1960562737771 111.678336374865
"1817" 363.2 64.6215871693133 111.743226269359
"1818" 363.4 62.9564798023152 111.439385545023
"1819" 363.6 61.7317820315564 111.181564095394
"1820" 363.8 61.1802541164412 111.753850133491
"1821" 364 60.1495319862572 112.728443906488
"1822" 364.2 59.5350651373775 113.430203209763
"1823" 364.4 58.3707545338656 114.26025559456
"1824" 364.6 57.6564242726273 115.095724081584
"1825" 364.8 57.5550473052271 114.907025798099
"1826" 365 57.1954344409886 113.810456316645
"1827" 365.2 56.8328105742854 112.172512964214
"1828" 365.4 56.2600074944978 110.315037975923
"1829" 365.6 55.645317140695 109.039332591217
"1830" 365.8 54.6946335643025 107.020570151898
"1831" 366 54.0540070118258 106.106293770585
"1832" 366.2 53.5086062630529 105.230331193034
"1833" 366.4 52.9423054516164 103.576546522102
"1834" 366.6 52.1996264943865 101.330492616453
"1835" 366.8 51.7415034580263 99.7448446958411
"1836" 367 51.425953417745 97.0354767615704
"1837" 367.2 50.8531415784249 94.0362179694234
"1838" 367.4 51.125898563489 91.1157843816493
"1839" 367.6 51.0876042587281 88.438995844412
"1840" 367.8 50.6257608624868 85.7108609576284
"1841" 368 51.1226636668306 82.9807954398215
"1842" 368.2 52.4306597592126 80.5138550988243
"1843" 368.4 53.6056577810629 77.4354168977367
"1844" 368.6 55.3412530827384 75.554384809971
"1845" 368.8 56.9271890942106 73.382190755193
"1846" 369 58.4567616155127 72.4376333921278
"1847" 369.2 60.0318903229963 70.54523661562
"1848" 369.4 62.1064584161925 68.1645771919125
"1849" 369.6 64.1909645441765 65.5475269584905
"1850" 369.8 65.9891313516287 62.8657224665079
"1851" 370 67.657366079227 60.1548070715685
"1852" 370.2 68.8103198747688 57.0073257351089
"1853" 370.4 70.4188376836985 53.7815905824291
"1854" 370.6 72.6413239883021 51.1948203712227
"1855" 370.8 74.9553953995506 48.7106720656557
"1856" 371 75.7207336266225 46.8338404273877
"1857" 371.2 75.8540064582622 46.6460627319737
"1858" 371.4 76.8047100099505 46.587666948321
"1859" 371.6 78.3936130696489 47.0724016609548
"1860" 371.8 80.6145519544367 47.3428594535226
"1861" 372 83.8786983642823 47.575329494293
"1862" 372.2 86.7636543261789 48.5305700616113
"1863" 372.4 89.0254171132248 49.8755598058008
"1864" 372.6 91.7218526982952 51.0485421007754
"1865" 372.8 95.2524658503032 52.8768407794203
"1866" 373 98.2571245787468 55.2346267456353
"1867" 373.2 101.247272007484 57.2920115602827
"1868" 373.4 104.076987399501 59.5446885685865
"1869" 373.6 106.387038081173 62.3280070475196
"1870" 373.8 107.197569522407 65.3465679870095
"1871" 374 107.164776655598 67.6058035538362
"1872" 374.2 106.593884367296 68.916368684391
"1873" 374.4 106.001984569347 70.098855292876
"1874" 374.6 104.983883885616 72.3345425022368
"1875" 374.8 104.072843424319 74.1178127518182
"1876" 375 103.313308249569 75.7205737353465
"1877" 375.2 101.904174082287 77.3088622891926
"1878" 375.4 100.00039459749 79.2054414968689
"1879" 375.6 97.7157707939695 81.5273505737314
"1880" 375.8 94.6016321571695 84.2506629048599
"1881" 376 92.1623011767441 86.5681092571951
"1882" 376.2 89.4558845293396 88.5409304365303
"1883" 376.4 86.9473642461413 90.9097886333519
"1884" 376.6 84.7426612166288 92.6173515142995
"1885" 376.8 81.9487238881112 93.69084061594
"1886" 377 79.6813618057022 94.1551253694356
"1887" 377.2 76.9531626874409 94.9873332640013
"1888" 377.4 73.9834726143297 96.5311207952324
"1889" 377.6 71.4122165770352 98.2247039524696
"1890" 377.8 69.0846476524522 100.175656385129
"1891" 378 67.0115018238656 101.749396034805
"1892" 378.2 65.651413048911 103.077397636346
"1893" 378.4 65.1312983678436 103.550237567514
"1894" 378.6 65.0520437447829 103.804761100417
"1895" 378.8 64.0471962011196 104.674013057369
"1896" 379 62.3294013091595 106.618477518282
"1897" 379.2 60.4555605879646 108.617669965146
"1898" 379.4 59.2986949020035 109.101711786365
"1899" 379.6 58.2515900313132 108.482252919848
"1900" 379.8 56.3064329741294 107.443229418413
"1901" 380 54.4404720459118 106.362782043448
"1902" 380.2 51.8970941832847 105.23991578647
"1903" 380.4 49.4120441324328 104.399185407636
"1904" 380.6 47.2072593059092 104.00186835982
"1905" 380.8 44.8589729802381 103.186400532237
"1906" 381 42.6343293880868 102.910891428845
"1907" 381.2 39.3299510070007 103.222789967541
"1908" 381.4 36.2794017868032 103.328882985301
"1909" 381.6 33.0715680665216 104.075456226743
"1910" 381.8 30.3919246787799 104.831445544239
"1911" 382 28.0356609213304 105.95191047728
"1912" 382.2 27.5569654244783 106.516772974962
"1913" 382.4 27.6285168061773 106.31433821146
"1914" 382.6 27.8905428959802 105.736631686677
"1915" 382.8 27.6864378093367 105.325754757751
"1916" 383 27.3871562794695 104.565070303229
"1917" 383.2 27.2452298206878 103.859212610431
"1918" 383.4 26.9399678397184 102.128558334563
"1919" 383.6 26.1340613957195 100.840679352997
"1920" 383.8 24.9536088468124 99.0285385328088
"1921" 384 23.2241984924394 97.1116877825264
"1922" 384.2 22.380790612424 95.3085149722727
"1923" 384.4 21.9950690686519 93.6808364167363
"1924" 384.6 21.0254345783035 91.2092854064466
"1925" 384.8 20.530191319565 88.9331996748174
"1926" 385 21.0801452166021 87.1193034834085
"1927" 385.2 21.0245308744007 85.5468040883309
"1928" 385.4 20.6341728537973 84.0518250671932
"1929" 385.6 19.8925912390456 82.1738241550946
"1930" 385.8 18.3155466365059 79.6571232135308
"1931" 386 16.3745024148293 78.4031756837544
"1932" 386.2 14.4939872163551 77.2435716650726
"1933" 386.4 12.4972417994147 75.1511895143507
"1934" 386.6 10.2357766683842 73.189634159037
"1935" 386.8 7.77177321191748 70.9171844983852
"1936" 387 5.53182535401184 69.9483790906857
"1937" 387.2 4.90876429924696 70.1377113676466
"1938" 387.4 3.62755212168256 70.9536221921106
"1939" 387.6 3.40159725191033 70.5947844702621
"1940" 387.8 3.53194297547708 70.6110983520653
"1941" 388 3.99850828944495 70.2760223952815
"1942" 388.2 4.39386130258167 69.0329705220235
"1943" 388.4 4.0742582072316 67.4787170946026
"1944" 388.6 2.87441828331404 65.5333154092096
"1945" 388.8 1.97000496204179 63.1513742933835
"1946" 389 1.67530488128652 60.5995079491579
"1947" 389.2 1.75215893926454 58.5022491148427
"1948" 389.4 1.20519803648849 56.0843407410097
"1949" 389.6 0.819054063743138 54.6873036088374
"1950" 389.8 1.00375143511182 53.219779956713
"1951" 390 1.86243296055862 51.9261868045154
"1952" 390.2 2.24523547843576 49.844364139332
"1953" 390.4 2.59813607653003 47.746202666157
"1954" 390.6 3.57221224865459 45.3069090968867
"1955" 390.8 4.15833825169494 42.5185177526584
"1956" 391 4.3873650599795 39.9007821387861
"1957" 391.2 4.8704576921214 37.5249728232516
"1958" 391.4 4.79340342882216 35.8700263529007
"1959" 391.6 5.38019224928017 34.0294410674657
"1960" 391.8 7.31477356467685 32.2603012942375
"1961" 392 9.33513009137657 30.5622289451264
"1962" 392.2 10.9145811418046 29.3591129635056
"1963" 392.4 12.0153312038863 28.3228569397937
"1964" 392.6 12.4290985576815 27.5189960928338
"1965" 392.8 13.8885130630543 26.0393364774455
"1966" 393 15.4962630928763 25.5586300311962
"1967" 393.2 17.71424492663 24.9025296307051
"1968" 393.4 20.0475168838466 24.6596591482879
"1969" 393.6 21.5909317952108 24.3455748148767
"1970" 393.8 23.2591900076968 23.9358156159589
"1971" 394 24.6103033127113 22.5865047215409
"1972" 394.2 26.2203810191311 20.9607449604628
"1973" 394.4 28.1513650291847 19.0334295793295
"1974" 394.6 29.7612653442269 16.9118665444511
"1975" 394.8 31.5462530047413 14.7230630174992
"1976" 395 32.877317562844 12.6222790456906
"1977" 395.2 35.0232959037242 12.1056745046633
"1978" 395.4 37.3575504475942 13.0945508798427
"1979" 395.6 39.1895713003081 14.4985342157462
"1980" 395.8 41.9764440381642 16.5728142891806
"1981" 396 43.8638288883821 18.8611429253392
"1982" 396.2 44.8396938554442 21.0469422880371
"1983" 396.4 45.3140412045871 23.5892288393848
"1984" 396.6 46.085984125749 25.4675570114889
"1985" 396.8 47.6400497720869 28.1893388264996
"1986" 397 49.4534873260448 30.1991568684147
"1987" 397.2 51.3843191829542 32.5246330017391
"1988" 397.4 52.9059788369073 34.2331763072293
"1989" 397.6 55.0562953901188 35.6388604699111
"1990" 397.8 57.1034670659061 36.8341554863421
"1991" 398 59.8277049962118 38.3569896812584
"1992" 398.2 62.180740213994 38.7902020906432
"1993" 398.4 63.7066529889224 39.6649139121938
"1994" 398.6 65.7759320344 40.1892566273597
"1995" 398.8 68.6860799259281 40.232992302936
"1996" 399 72.2750698146335 40.8683023897655
"1997" 399.2 75.0496863612377 41.5234601063325
"1998" 399.4 77.1799052479861 42.2013978959085
"1999" 399.6 78.9269509270461 42.2564222984312
"2000" 399.8 80.4763397176937 41.7583931563996
"2001" 400 81.7919019329961 41.7748479599312
"2002" 400.2 82.4004313478686 41.8432885074247
"2003" 400.4 82.733243905303 41.735570440538
"2004" 400.6 83.6752381237137 42.1793733307709
"2005" 400.8 84.6912873096752 42.8959250633086
"2006" 401 86.2909169441482 43.898227765485
"2007" 401.2 88.3204696840632 44.5972803408085
"2008" 401.4 90.7720525682947 45.983850686613
"2009" 401.6 93.4461007434791 47.450648068072
"2010" 401.8 95.8119008106602 49.2045622779264
"2011" 402 97.1592459421907 51.433816253992
"2012" 402.2 98.7216391508656 53.58328489798
"2013" 402.4 100.682258624937 56.4798894464474
"2014" 402.6 102.336872346802 59.0359017253871
"2015" 402.8 103.233573305506 58.9800297703611
"2016" 403 105.520232962195 58.7901768729345
"2017" 403.2 108.275292474186 59.4932343471109
"2018" 403.4 111.618824746397 60.7853758513267
"2019" 403.6 113.959060239204 62.8340423976582
"2020" 403.8 114.705299617403 64.7178733126832
"2021" 404 114.522272886024 66.4318157942547
"2022" 404.2 114.533765417767 69.0328152329017
"2023" 404.4 114.048595052929 72.1891693341334
"2024" 404.6 113.381236203895 75.1709524286875
"2025" 404.8 112.132797132669 78.1411592687946
"2026" 405 110.471317792432 81.1679643154897
"2027" 405.2 108.851308006429 84.1795785215859
"2028" 405.4 106.402436166946 86.3293495938081
"2029" 405.6 103.886761562483 88.0789434742543
"2030" 405.8 101.649525895996 89.6332136684392
"2031" 406 99.8421165977319 90.4735750420003
"2032" 406.2 98.6442611072198 91.198571739714
"2033" 406.4 96.9093831849527 91.4149143781344
"2034" 406.6 94.712120080731 91.5426639349263
"2035" 406.8 91.9021382903544 92.0774604724417
"2036" 407 89.7232075257168 92.5646692038905
"2037" 407.2 87.4951038551597 93.8707989859766
"2038" 407.4 84.561451696449 95.7166805518347
"2039" 407.6 81.8939251424602 97.5267889034963
"2040" 407.8 78.9690881638931 99.716815903605
"2041" 408 76.532817233212 101.650227463271
"2042" 408.2 73.6762769526322 102.864622390464
"2043" 408.4 70.8935560730604 103.180731440069
"2044" 408.6 67.8086724640817 103.34091859278
"2045" 408.8 64.199755961094 103.330364520026
"2046" 409 60.6166165993783 102.427275064914
"2047" 409.2 57.3941662766404 101.936889708001
"2048" 409.4 54.4976465988583 101.812635169584
"2049" 409.6 51.3298361922283 101.834118430509
"2050" 409.8 47.8111596493075 101.850735534871
"2051" 410 44.5198080872426 101.374645803705
"2052" 410.2 41.4239856098118 100.927976767141
"2053" 410.4 38.2347439769924 100.305275350901
"2054" 410.6 35.349630682436 99.3200300853598
"2055" 410.8 31.9075904557464 97.9514302422894
"2056" 411 28.8733311568776 95.6941784880408
"2057" 411.2 26.4763733279469 93.5311454224289
"2058" 411.4 24.2683310129263 90.9079449855603
"2059" 411.6 23.4452030041446 88.5481072437424
"2060" 411.8 22.8058745256559 86.2771190810094
"2061" 412 22.1392146332186 83.4660728063588
"2062" 412.2 21.5485088782941 81.6815954742707
"2063" 412.4 20.9812665470107 79.4317765358588
"2064" 412.6 20.6574542423729 76.0159188592155
"2065" 412.8 20.4555696009014 72.1474666366203
"2066" 413 20.1397060633346 68.4345760577859
"2067" 413.2 20.4353705861146 64.5949571262982
"2068" 413.4 20.5670869290273 61.3686768917845
"2069" 413.6 20.4738139219696 58.1559378868591
"2070" 413.8 20.0572320365995 54.5755314966204
"2071" 414 18.6658446881611 51.911740295512
"2072" 414.2 16.8959688580614 49.6678141947284
"2073" 414.4 15.6345887375936 46.9091004380575
"2074" 414.6 15.0388135456544 44.2482141818465
"2075" 414.8 14.3256636874734 41.5363837400283
"2076" 415 13.0687812339677 38.5244405022615
"2077" 415.2 11.6048725220949 35.9069133838808
"2078" 415.4 12.1322650705531 34.8287841241883
"2079" 415.6 13.6010153215333 33.267307982018
"2080" 415.8 15.752180265719 31.3103499408863
"2081" 416 17.8359647592456 29.1053199319318
"2082" 416.2 20.2196310651642 26.966370481195
"2083" 416.4 22.7031381521859 24.8629690069622
"2084" 416.6 24.9406482797183 21.6183022714354
"2085" 416.8 26.4976563722722 18.5291946614516
"2086" 417 28.4849372002202 15.591146769028
"2087" 417.2 31.1885339797314 12.8317782643353
"2088" 417.4 33.9320780335167 11.4443981722211
"2089" 417.6 36.8802767404404 10.4776298655936
"2090" 417.8 39.697583391379 10.1061739430116
"2091" 418 43.1887722723208 9.74935305625958
"2092" 418.2 46.1285168057402 9.63765728313066
"2093" 418.4 48.6151037190328 10.0863136508038
"2094" 418.6 51.4256713081302 10.0502920880965
"2095" 418.8 53.7731457547264 9.56339135653312
"2096" 419 55.6609620308166 8.55290767223453
"2097" 419.2 57.9997710259744 7.52867793595231
"2098" 419.4 60.2030660069492 6.13326225337533
"2099" 419.6 61.786829637447 4.34944502905767
"2100" 419.8 63.540035077404 3.03191982249069
"2101" 420 65.3095806510943 3.6338337278011
"2102" 420.2 67.5626113940409 4.86515539595753
"2103" 420.4 70.1057469797539 6.25991946716956
"2104" 420.6 73.2026455607011 7.73027460937556
"2105" 420.8 76.0518496135648 9.67277047827237
"2106" 421 78.4879409880987 11.1693292723081
"2107" 421.2 80.7545442755948 13.4212623960282
"2108" 421.4 82.3173989295785 14.809563262049
"2109" 421.6 84.2957348023787 15.4647937152262
"2110" 421.8 85.9377735313544 16.0231495840164
"2111" 422 87.2712970131369 16.4000737140137
"2112" 422.2 88.4969645988046 16.9428245163407
"2113" 422.4 90.170430882304 18.2291995514686
"2114" 422.6 92.1134425461268 19.3134006112787
"2115" 422.8 94.6432230341433 20.9996101436997
"2116" 423 97.3301649738713 22.4793477396707
"2117" 423.2 100.059291840294 23.6228112196814
"2118" 423.4 102.885035684998 24.7428603407746
"2119" 423.6 105.339544817738 26.4714306641115
"2120" 423.8 106.258389801229 28.5555914811394
"2121" 424 106.819229247478 30.7467491450448
"2122" 424.2 106.885286181631 33.3973329690094
"2123" 424.4 106.155397573931 35.3406121270692
"2124" 424.6 105.538981653929 37.7540300093716
"2125" 424.8 105.517567376699 40.4490276183282
"2126" 425 105.017778611061 43.0897444244885
"2127" 425.2 104.467866604285 46.1059222505717
"2128" 425.4 103.322456761645 49.4075537017898
"2129" 425.6 102.381128244726 51.8060810344639
"2130" 425.8 102.331106630302 53.9467653681734
"2131" 426 102.457157609881 55.5027870499
"2132" 426.2 102.529252892678 57.3473044388178
"2133" 426.4 102.390394314327 59.4870984670361
"2134" 426.6 102.25479053836 61.3607669101919
"2135" 426.8 102.486568631884 63.0864191910426
"2136" 427 102.896107750306 64.7441709506785
"2137" 427.2 103.052289250006 66.9026925279018
"2138" 427.4 103.894969034596 68.9935407361102
"2139" 427.6 104.430565668327 70.6452788927036
"2140" 427.8 104.142707803834 72.2079797441584
"2141" 428 103.709890338436 74.4955984813017
"2142" 428.2 103.302128845215 76.6850532948496
"2143" 428.4 102.339313607482 78.0725425963008
"2144" 428.6 101.909463610457 79.0839395689281
"2145" 428.8 101.728633674462 79.0904475080171
"2146" 429 101.954430312292 79.4938876681364
"2147" 429.2 101.574351675292 81.1540879833284
"2148" 429.4 100.916172423281 82.1363555306296
"2149" 429.6 99.7097549873768 83.0023683610149
"2150" 429.8 99.2440983908831 83.2620046026301
"2151" 430 99.1488873351395 83.086811428521
"2152" 430.2 99.3314447907064 82.5481449061037
"2153" 430.4 99.2179376894992 82.7579472167136
"2154" 430.6 99.1900498466204 82.8179221638964
"2155" 430.8 99.1710484894801 82.8297019355273
"2156" 431 99.1438507639943 82.8871204553652
"2157" 431.2 99.1836130725214 82.8581287250893
"2158" 431.4 99.1804719267611 82.8770799181306
"2159" 431.6 99.1804719267611 82.8770799181306
"2160" 431.8 99.1651266573089 82.8868403003391
"2161" 432 99.1522016149181 82.9339334972546
"2162" 432.2 99.161232408979 82.9053751021854
"2163" 432.4 99.1651266573089 82.8868403003391
"2164" 432.6 99.1427781776371 82.9181408363868
"2165" 432.8 99.1067699213601 82.9430495860482
"2166" 433 99.1259831805475 82.9151351364152
"2167" 433.2 99.151730443054 82.8576023030604
"2168" 433.4 99.1562110448723 82.8156554550482
"2169" 433.6 99.1396370318768 82.8581287250893
"2170" 433.8 99.0677453248782 82.9243814846329
"2171" 434 99.0789592893845 82.9244065424872
"2172" 434.2 99.0913195702626 82.8995491510726
"2173" 434.4 99.0677453248782 82.9243814846329
"2174" 434.6 99.0458513941754 82.9212993685604
"2175" 434.8 99.065832671092 82.9090695319844
"2176" 435 99.0370938218943 82.9058887881975
"2177" 435.2 99.0370938218943 82.8719855113991
"2178" 435.4 99.011101347364 82.8570927265364
"2179" 435.6 99.011101347364 82.8570927265364
"2180" 435.8 99.0217194172231 82.8606354966556
"2181" 436 99.0217194172231 82.8606354966556
"2182" 436.2 99.0217194172231 82.8606354966556
"2183" 436.4 99.0217194172231 82.8606354966556
"2184" 436.6 99.0217194172231 82.8606354966556
"2185" 436.8 99.0217194172231 82.8606354966556
"2186" 437 99.0217194172231 82.8606354966556
"2187" 437.2 99.0217194172231 82.8606354966556
"2188" 437.4 99.02934512194 82.8632076448244
"2189" 437.6 99.02934512194 82.8632076448244
"2190" 437.8 99.023263863748 82.8754374814004
"2191" 438 99.0217194172231 82.8606354966556
"2192" 438.2 99.02934512194 82.8632076448244
"2193" 438.4 99.0217194172231 82.8606354966556
"2194" 438.6 99.0309635212976 82.8781497435442
"2195" 438.8 99.02934512194 82.8632076448244
"2196" 439 99.0432241224911 82.8565749310362
"2197" 439.2 99.0217194172231 82.8606354966556
"2198" 439.4 99.0277524114612 82.8818678518222
"2199" 439.6 98.9296219895571 82.9392141682322
"2200" 439.8 98.8648615670326 82.8485027222746
"2201" 440 98.5474672116284 82.7783693679262
"2202" 440.2 98.077929764885 82.7128362451058
"2203" 440.4 97.2317202961443 82.6500731541733
"2204" 440.6 96.447851019436 82.9060120728404
"2205" 440.8 95.7702183194946 83.3960415598651
"2206" 441 95.0922453878701 83.7750455206652
"2207" 441.2 94.6116006291755 83.6977969289413
"2208" 441.4 94.2526374720088 83.6704981865842
"2209" 441.6 93.628075422165 83.3966969793653
"2210" 441.8 92.8638811209427 83.6209397170362
"2211" 442 92.5805416177504 83.5396269799994
"2212" 442.2 92.228848509511 83.623448416165
"2213" 442.4 91.695347742388 84.0066973646804
"2214" 442.6 90.965596759348 84.1503979444484
"2215" 442.8 90.1200364189135 84.3772322942746
"2216" 443 89.423275035186 84.6755792052817
"2217" 443.2 88.7055935624821 84.9254265513653
"2218" 443.4 87.8003501343659 85.3994185358699
"2219" 443.6 87.1514784002348 86.2374665939758
"2220" 443.8 86.400976075511 86.7134967564674
"2221" 444 85.4576159265181 87.1611352909041
"2222" 444.2 84.501480605315 87.4627010853807
"2223" 444.4 83.7371285150087 87.4983885037746
"2224" 444.6 83.3281985426605 87.436599414891
"2225" 444.8 82.7525250022446 87.3193826880057
"2226" 445 82.1081729379556 87.3731270870213
"2227" 445.2 81.6894925643853 87.3283400878416
"2228" 445.4 81.2009842355798 87.6677581203346
"2229" 445.6 80.6357656935489 88.3320390741824
"2230" 445.8 80.3403423056738 89.3887735074673
"2231" 446 79.6606068856268 90.4665063091513
"2232" 446.2 78.9891390229322 91.2709635576138
"2233" 446.4 78.4407812947414 92.2599699028581
"2234" 446.6 77.9043344278145 92.8896506566581
"2235" 446.8 77.1906984068133 93.4564977368394
"2236" 447 76.3154342611078 94.1080366313348
"2237" 447.2 75.4641396371854 94.991152617258
"2238" 447.4 74.3788721970315 95.5158138004764
"2239" 447.6 73.1220751530802 96.2643179940127
"2240" 447.8 71.9268772394544 96.8935265394186
"2241" 448 70.7199908682807 97.1022776351393
"2242" 448.2 69.3652033690459 97.7138318356069
"2243" 448.4 68.0019826340131 98.4952318833104
"2244" 448.6 66.2933384015337 99.647750662201
"2245" 448.8 65.0306785450162 100.364570572736
"2246" 449 63.1919058601194 100.877992110437
"2247" 449.2 61.5577462664742 101.689080545423
"2248" 449.4 60.0933056354712 102.755968405271
"2249" 449.6 58.9590084531743 103.89057238449
"2250" 449.8 57.858507623917 105.575087778064
"2251" 450 56.829974213104 106.93999283633
"2252" 450.2 55.2559844377414 107.897356364537
"2253" 450.4 53.9938912538101 109.064325503469
"2254" 450.6 53.8565897990348 109.344802047668
"2255" 450.8 54.082765824868 109.8575144272
"2256" 451 54.344259927124 110.294731084792
"2257" 451.2 54.9091635806619 110.918528554941
"2258" 451.4 55.0666585693171 111.810529108282
"2259" 451.6 54.7190759368425 113.101948957314
"2260" 451.8 54.321455208904 114.924664985468
"2261" 452 54.6482049828831 116.135615709049
"2262" 452.2 54.676195270104 116.41988943437
"2263" 452.4 54.4462526826276 116.315614448253
"2264" 452.6 53.7738604318929 116.193815405071
"2265" 452.8 53.6870162532963 115.774285843753
"2266" 453 52.9970273430502 115.515577762337
"2267" 453.2 52.3596647056194 115.433261554614
"2268" 453.4 51.204810385504 115.380343992507
"2269" 453.6 49.903265509667 115.43388656519
"2270" 453.8 48.5794523928929 115.503056116983
"2271" 454 47.3677179964473 115.743351447993
"2272" 454.2 46.2161364544921 115.729090910941
"2273" 454.4 44.7733576020086 115.532251955995
"2274" 454.6 43.337182599604 115.207025613583
"2275" 454.8 41.842980324375 114.525741073667
"2276" 455 40.7532371372087 114.39061237977
"2277" 455.2 39.7714066845429 114.30401693727
"2278" 455.4 38.3157057166113 113.627004476232
"2279" 455.6 36.2433711637212 113.579493207029
"2280" 455.8 35.6218855430213 113.501909428923
"2281" 456 35.5916406789222 113.458251633492
"2282" 456.2 35.381250829619 113.136696830177
"2283" 456.4 35.3016394755667 112.648814907657
"2284" 456.6 34.6835081252997 111.507434589908
"2285" 456.8 34.2152953116041 110.720914302865
"2286" 457 34.2408182689781 109.614366229727
"2287" 457.2 34.7312509490387 109.930989215859
"2288" 457.4 34.4922086322433 108.46416051595
"2289" 457.6 33.0275090078623 108.134406043589
"2290" 457.8 31.4801016526358 107.005267280355
"2291" 458 30.9611404829477 105.787740153051
"2292" 458.2 30.3819025926496 104.619935247986
"2293" 458.4 30.4726630423626 103.625806758234
"2294" 458.6 30.6243032025008 102.866200609808
"2295" 458.8 30.5221461986991 102.37629495448
"2296" 459 30.5003900217024 101.807722977037
"2297" 459.2 30.6884819464997 101.282612949105
"2298" 459.4 30.5054043355025 101.087840734427
"2299" 459.6 30.1333871600469 100.915045980003
"2300" 459.8 29.5384762735421 100.314530711941
"2301" 460 29.0779978898565 99.1201342791696
"2302" 460.2 28.6474992796223 97.4739089329964
"2303" 460.4 28.7093067589688 95.5689311928043
"2304" 460.6 29.3891411711653 94.4827157244997
"2305" 460.8 29.7271960359657 93.2097022172415
"2306" 461 29.3714658104396 92.3651458372796
"2307" 461.2 28.7899327681085 91.6965357980345
"2308" 461.4 27.2154290978781 90.7848525175589
"2309" 461.6 25.2900339990463 90.2755441213209
"2310" 461.8 24.2857731378434 89.1774257301214
"2311" 462 23.5394355874531 88.5621522402406
"2312" 462.2 23.1301583229723 88.5721602014998
"2313" 462.4 23.0792948748718 88.8691685983135
"2314" 462.6 23.806044372061 88.7935128251468
"2315" 462.8 25.3207049009498 88.1509415895184
"2316" 463 26.690430386059 87.6626511562043
"2317" 463.2 27.4725479626213 87.8017459960314
"2318" 463.4 28.8316484488134 87.9560713043324
"2319" 463.6 29.6230218760497 88.1589692990351
"2320" 463.8 30.7495330901251 88.7928910853784
"2321" 464 31.7163586518826 89.3410869682968
"2322" 464.2 32.9330467110724 89.8395626187573
"2323" 464.4 34.7806171980327 90.7359993738299
"2324" 464.6 36.3792552832018 90.9818379218211
"2325" 464.8 38.4499824115222 90.7291558099862
"2326" 465 40.2564377253958 90.288089075464
"2327" 465.2 42.2743329986567 89.2212855599006
"2328" 465.4 44.3311622583989 88.317670784548
"2329" 465.6 45.9597046571116 87.9464143733826
"2330" 465.8 47.7377740054372 87.1120239971137
"2331" 466 48.8480320491022 86.3979809738424
"2332" 466.2 50.4596792439568 85.9322781166726
"2333" 466.4 51.5913268240987 85.1790980800346
"2334" 466.6 53.280394074047 84.5339492626281
"2335" 466.8 54.5468425309768 84.5062303116929
"2336" 467 55.9358316581189 83.9371877242109
"2337" 467.2 57.2917237622035 83.3836706255105
"2338" 467.4 58.6059334415335 82.4566593053845
"2339" 467.6 60.4737979716069 81.1570625041277
"2340" 467.8 62.1523110366372 79.7015033882348
"2341" 468 64.7624286460716 77.6800006262439
"2342" 468.2 66.9364843587487 77.0448623318781
"2343" 468.4 69.082756945361 76.628854801154
"2344" 468.6 70.2304447645752 76.6587931167462
"2345" 468.8 71.884082543394 76.5572391105168
"2346" 469 73.6824061437008 76.1980431962161
"2347" 469.2 74.6112363161657 75.9805459228633
"2348" 469.4 75.6699443219179 76.0917886887529
"2349" 469.6 76.5024389997732 76.0002761002871
"2350" 469.8 76.6196124204413 76.0217745340471
"2351" 470 77.3718733120322 76.6092758388391
"2352" 470.2 78.8886756359556 77.3358525229867
"2353" 470.4 80.8192430934431 78.1996079563631
"2354" 470.6 82.7361976798522 79.1926071186395
"2355" 470.8 83.2108389546325 79.8282106568269
"2356" 471 83.943392009975 81.0572696260657
"2357" 471.2 84.7479539471997 82.3507038125604
"2358" 471.4 86.226073268578 83.1793642275233
"2359" 471.6 87.2616261228522 83.8129837601469
"2360" 471.8 88.455073146336 84.4276132902073
"2361" 472 89.1745845957864 84.8501098324584
"2362" 472.2 90.5844248144093 85.4497985209776
"2363" 472.4 91.8520928748349 85.8879182009059
"2364" 472.6 93.2400321809698 87.0434348735282
"2365" 472.8 95.0562376736107 88.3153581900992
"2366" 473 96.5348669547613 89.5400446374535
"2367" 473.2 97.9044761633149 91.4543685481463
"2368" 473.4 98.5254514405374 92.745017410443
"2369" 473.6 98.9381429961184 92.2896532689343
"2370" 473.8 99.9151134294688 91.1891289897606
"2371" 474 100.849374938939 90.4917373854691
"2372" 474.2 101.955874421299 89.6296873046484
"2373" 474.4 102.889103998702 88.9070488757544
"2374" 474.6 105.094109947777 88.2647936012649
"2375" 474.8 106.71684242878 87.5425245199224
"2376" 475 107.508653123727 87.0657001557995
"2377" 475.2 108.445683368093 86.1112694069996
"2378" 475.4 109.310861086885 85.1353139063831
"2379" 475.6 109.657368790094 83.6553243406049
"2380" 475.8 110.317898366108 81.4821418757125
"2381" 476 111.461282135026 79.1051522552137
"2382" 476.2 112.456195411293 77.4034813163239
"2383" 476.4 112.69991219746 76.2154880111336
"2384" 476.6 113.06283104857 73.7249657289922
"2385" 476.8 113.79632008945 71.032774665045
"2386" 477 114.960654566711 69.2167724036127
"2387" 477.2 115.775700331001 67.6009947508741
"2388" 477.4 116.009813552565 65.0407474278412
"2389" 477.6 116.30930572131 63.5709133324533
"2390" 477.8 116.982263828823 62.1885200707337
"2391" 478 116.688669057175 60.7828275698928
"2392" 478.2 116.064442788201 58.4862823533557
"2393" 478.4 115.693359244371 56.2850124051332
"2394" 478.6 115.46669694071 54.3663713453833
"2395" 478.8 115.819161074101 52.2483325210161
"2396" 479 116.790994185753 50.221499713105
"2397" 479.2 116.607690468417 48.34201642707
"2398" 479.4 116.133095066964 46.1855525029972
"2399" 479.6 116.350216860397 43.6336224545043
"2400" 479.8 116.736120206425 41.1620725999325
"2401" 480 116.018119857898 39.9109913258696
"2402" 480.2 115.008005313235 38.0106815207481
"2403" 480.4 114.309212081011 36.275669842852
"2404" 480.6 113.752380376167 34.2596608549517
"2405" 480.8 113.674726775889 32.2861842651082
"2406" 481 114.0473879354 30.4383736887199
"2407" 481.2 113.469679201701 29.6344435280465
"2408" 481.4 112.907103354866 27.3861126315784
"2409" 481.6 111.8525538018 25.428451700336
"2410" 481.8 110.597011241573 23.6110026904633
"2411" 482 110.066425182784 22.6423033828218
"2412" 482.2 109.635157278498 21.7764144692831
"2413" 482.4 109.449916352302 20.8070906711687
"2414" 482.6 108.461291203446 20.0559252094207
"2415" 482.8 107.383701911718 19.6903961043592
"2416" 483 106.575384576112 19.4918081327474
"2417" 483.2 105.753654033896 18.5357260044297
"2418" 483.4 104.900860580102 17.9242638937726
"2419" 483.6 103.170449015353 17.051812254195
"2420" 483.8 102.24719070153 16.4561827719595
"2421" 484 101.108812980649 15.3840230292032
"2422" 484.2 99.8022345665635 14.7415541193107
"2423" 484.4 97.8518749992472 13.9891260384642
"2424" 484.6 96.0360264556285 13.081927708067
"2425" 484.8 94.4174947555104 12.1490193672333
"2426" 485 92.6773514821447 11.8475596796424
"2427" 485.2 91.5816878561554 11.8442122476441
"2428" 485.4 89.2420323114025 11.3653270531718
"2429" 485.6 87.3273222184202 10.9391084044881
"2430" 485.8 86.1705901846115 10.6473515015665
"2431" 486 84.5416281594199 10.9268534127037
"2432" 486.2 82.8037265722272 11.1190797155426
"2433" 486.4 80.0616352048933 10.8401109115251
"2434" 486.6 77.3860946596589 10.8378792103943
"2435" 486.8 75.0125660963286 10.9654914282805
"2436" 487 72.9175437714677 10.5350164704337
"2437" 487.2 70.9792958045766 9.37986842991305
"2438" 487.4 69.419956417982 7.53365952174391
"2439" 487.6 68.6077691819091 5.89754900652702
"2440" 487.8 67.1127205461793 4.03445913990531
"2441" 488 66.7993950192624 3.88862242023399
"2442" 488.2 66.7417440133526 2.61759843434911
"2443" 488.4 66.5044157233308 1.73633231030106
"2444" 488.6 65.9114596344767 2.27642361537099
"2445" 488.8 64.4678701122943 3.06821362385737
"2446" 489 62.2644099448576 3.01503230075226
"2447" 489.2 59.467978504162 2.83064812406898
"2448" 489.4 57.0801423719719 2.84739606939873
"2449" 489.6 55.2934153853047 3.11981905389606
"2450" 489.8 53.0081980381067 3.4364114446045
"2451" 490 51.0551942369915 4.18821054510426
"2452" 490.2 48.6913205389607 4.27854681380686
"2453" 490.4 46.4352291192054 4.44623389047067
"2454" 490.6 43.612204486907 4.9362648697866
"2455" 490.8 41.6720227985277 5.73926372058777
"2456" 491 39.8436968603708 6.17187871840445
"2457" 491.2 38.9268588122177 6.58468354828554
"2458" 491.4 37.6096669893565 7.4572448039741
"2459" 491.6 35.7550894067855 9.13181254458808
"2460" 491.8 34.1606654120543 10.8207523223334
"2461" 492 31.9961094756686 12.7997949853377
"2462" 492.2 30.9662918968556 13.7346685480159
"2463" 492.4 30.133966246459 14.9155827461866
"2464" 492.6 29.7067192429492 16.249539866411
"2465" 492.8 28.1210239044682 17.889998383206
"2466" 493 26.4158097636947 18.4276490845513
"2467" 493.2 24.0409563103019 18.7170469830662
"2468" 493.4 22.3186334781114 18.1137978112802
"2469" 493.6 21.5601922583204 17.9591358751012
"2470" 493.8 22.1153325195368 19.0847013024186
"2471" 494 22.6354023180501 20.7119849714971
"2472" 494.2 23.2051217665943 22.6138524881149
"2473" 494.4 22.6827305477786 25.4329260064217
"2474" 494.6 22.2316552346531 28.0873524940576
"2475" 494.8 22.7603284714723 29.7647250204217
"2476" 495 23.2311924924254 31.8748708684358
"2477" 495.2 23.8827814210724 34.0630765047183
"2478" 495.4 24.9344184854519 35.3831207554762
"2479" 495.6 25.5859645113675 36.9814157362987
"2480" 495.8 26.12793218634 39.0890545415038
"2481" 496 26.9769101826798 40.598997135154
"2482" 496.2 27.2792473008064 41.4052077514499
"2483" 496.4 27.0702905181992 42.6900689539454
"2484" 496.6 26.6629374829678 44.0813048725407
"2485" 496.8 25.4121934751715 45.4069917324874
"2486" 497 24.1524939959653 47.3609167978534
"2487" 497.2 22.9127259288144 48.2664924874869
"2488" 497.4 21.1553170332641 49.7503146677371
"2489" 497.6 19.5717712221667 50.4416563448654
"2490" 497.8 17.5234269338811 51.0995923576732
"2491" 498 15.5660592571414 52.0812166790534
"2492" 498.2 13.8525910319144 52.8113602947551
"2493" 498.4 11.8616257168345 52.6084916384067
"2494" 498.6 10.1533264073369 52.0518142366782
"2495" 498.8 10.2297157838147 52.5527629956312
"2496" 499 10.6901919596914 53.6512975682664
"2497" 499.2 10.7200064046168 55.3878318845171
"2498" 499.4 9.9288830615948 57.8008048213911
"2499" 499.6 10.0838622583769 60.1101112513969
"2500" 499.8 9.46393638736636 62.6075261036447
"2501" 500 9.29129304100933 64.0936264165777
"2502" 500.2 9.51062310987577 65.2002575712732
"2503" 500.4 9.32840809675726 66.8177340312
"2504" 500.6 9.20478108757502 68.1448855169016
"2505" 500.8 9.44076620720132 69.0892220476384
"2506" 501 9.90710243574381 70.661478286203
"2507" 501.2 10.5552501132384 72.5852901918321
"2508" 501.4 10.9470181794302 75.5133200031554
"2509" 501.6 10.7073415984207 78.6626636725314
"2510" 501.8 10.0259813428707 81.6527158904391
"2511" 502 9.87074410273456 83.2253544639276
"2512" 502.2 9.38116709695559 85.2857986946763
"2513" 502.4 8.8833523543096 85.695657400282
"2514" 502.6 8.57691838921319 85.7999413316358
"2515" 502.8 8.78379476574375 85.8244703418195
"2516" 503 8.7042933413908 86.1229917117669
"2517" 503.2 8.40350133024985 86.3088812386919
"2518" 503.4 8.21876763806051 86.4670553549424
"2519" 503.6 8.15020538897125 86.549462298957
"2520" 503.8 8.24168242018461 86.5962041393084
"2521" 504 8.65065050584429 87.0181204565556
"2522" 504.2 8.86780993257434 87.5763449230339
"2523" 504.4 9.4527650009307 88.7432735631836
"2524" 504.6 9.73621423044175 90.0303404081496
"2525" 504.8 10.1556622824512 90.9889630176765
"2526" 505 10.8376061964745 92.215953117266
"2527" 505.2 11.5340619768049 93.1034605879692
"2528" 505.4 11.7730118725436 93.6858003857728
"2529" 505.6 11.6605875924402 94.1114564461077
"2530" 505.8 11.6899936313428 94.1982579350819
"2531" 506 11.7010295350616 94.4866098840036
"2532" 506.2 11.5905982265175 94.4515859348613
"2533" 506.4 11.6097583118008 94.571105712453
"2534" 506.6 12.0152372158272 94.4657951344123
"2535" 506.8 13.0341847567256 95.2143437134442
"2536" 507 13.0609591900273 95.1368160321692
"2537" 507.2 13.4418758192298 95.4951241961872
"2538" 507.4 13.8611367102789 95.9413522450478
"2539" 507.6 13.9961913521012 96.6395150804025
"2540" 507.8 14.1808398525756 97.2002336791497
"2541" 508 14.276278321344 98.0310484927224
"2542" 508.2 15.0376274632784 97.9392721303943
"2543" 508.4 16.0739364674314 98.1070411733813
"2544" 508.6 16.6819048753389 98.0129197372278
"2545" 508.8 17.5115865812091 97.8191011425189
"2546" 509 18.6880837651896 97.9306457792468
"2547" 509.2 19.98790318501 98.5493619295604
"2548" 509.4 21.8160402483716 99.1804252586834
"2549" 509.6 24.1239048422694 99.6279686777204
"2550" 509.8 26.8059976251818 100.072627858062
"2551" 510 28.9376783323005 100.781335346155
"2552" 510.2 31.335897105896 101.00003380426
"2553" 510.4 34.8994143716664 101.064823549868
"2554" 510.6 37.2925737732707 101.180401680174
"2555" 510.8 38.0839510712263 101.026713311582
"2556" 511 38.0878246721986 100.707477535245
"2557" 511.2 38.1253699530856 100.471651940357
"2558" 511.4 38.4470969274908 100.846245124658
"2559" 511.6 39.4135241965729 101.713619775895
"2560" 511.8 40.6704881621111 102.483873008561
"2561" 512 42.0907175953003 103.569954892143
"2562" 512.2 43.1379562135695 105.242458813479
"2563" 512.4 43.9244928470722 106.748483529723
"2564" 512.6 44.7233439933343 108.590082131876
"2565" 512.8 44.6561178905327 110.778829418334
"2566" 513 43.8364316395955 112.053686794485
"2567" 513.2 43.5218668761829 112.589357547246
"2568" 513.4 43.5826980081711 113.097429342564
"2569" 513.6 44.0975384999858 113.408094950876
"2570" 513.8 44.959821740702 113.739472782217
"2571" 514 46.3026585038326 114.402019912706
"2572" 514.2 47.2143208085092 115.499862220602
"2573" 514.4 47.6119904318434 116.107319852068
"2574" 514.6 47.7080145136496 115.486435838576
"2575" 514.8 48.4160590374077 114.69917337244
"2576" 515 50.1675422489844 114.072429234672
"2577" 515.2 52.3620108528416 113.409288510033
"2578" 515.4 54.6924542017048 112.578381354399
"2579" 515.6 57.4593823697243 111.83997176488
"2580" 515.8 60.0939961864312 111.179047739537
"2581" 516 62.8939137018923 110.643742114324
"2582" 516.2 65.741312128097 109.789082256912
"2583" 516.4 68.9382323686209 109.27730180914
"2584" 516.6 71.350821567336 109.300648276825
"2585" 516.8 73.8523455348484 108.606885414651
"2586" 517 75.8663981190707 107.789682142749
"2587" 517.2 77.6275612995762 106.46622639726
"2588" 517.4 78.8640323145763 106.118407438609
"2589" 517.6 80.8897335308374 106.16841216073
"2590" 517.8 82.575084452045 106.297120010158
"2591" 518 84.0742294979111 106.744490939631
"2592" 518.2 85.3645323932124 106.836403377658
"2593" 518.4 86.8236650159526 107.30412586477
"2594" 518.6 87.1032770505475 107.503840590421
"2595" 518.8 87.3850924586766 106.775202861718
"2596" 519 88.4928358798275 105.208482231457
"2597" 519.2 89.8374203627319 104.479510600144
"2598" 519.4 91.8296420901573 103.400719502286
"2599" 519.6 93.5525858102624 102.438877033861
"2600" 519.8 95.4440902905153 100.522635886843
"2601" 520 97.4472659489907 98.5102406975553
"2602" 520.2 99.9840886500631 96.3276738558296
"2603" 520.4 101.299779952829 94.5464315318612
"2604" 520.6 101.791899407337 92.4803903694188
"2605" 520.8 103.061756235297 90.1984492077772
"2606" 521 104.569461340755 87.9469103627028
"2607" 521.2 105.977035190705 85.6689522362675
"2608" 521.4 107.28072185773 83.175788886163
"2609" 521.6 108.482992333926 80.7314926496022
"2610" 521.8 109.987056605458 78.2562666269797
"2611" 522 110.803425046735 75.9776656374358
"2612" 522.2 111.706592154465 73.6113569309706
"2613" 522.4 111.872286978964 71.2847356262525
"2614" 522.6 112.058270490735 68.2052445478054
"2615" 522.8 111.41590097636 65.4414322480495
"2616" 523 110.330016210611 63.8793957161384
"2617" 523.2 109.386346585724 61.7015320227511
"2618" 523.4 109.010048452617 59.3042304262935
"2619" 523.6 108.852395635143 56.7811771079953
"2620" 523.8 108.265091000619 55.0372323973234
"2621" 524 107.177269398961 52.8877354893123
"2622" 524.2 106.261520213617 50.4055549187045
"2623" 524.4 104.923023058137 49.103869300586
"2624" 524.6 103.883086290706 47.8470172742582
"2625" 524.8 102.952417022939 47.1730513546509
"2626" 525 102.317009831132 46.1259705306235
"2627" 525.2 101.44834362267 45.5544235656848
"2628" 525.4 100.095619291251 44.4862292349026
"2629" 525.6 99.0804177761831 43.6910011426755
"2630" 525.8 98.2045671057736 42.7633604018469
"2631" 526 97.4917992429874 41.7185019225001
"2632" 526.2 97.0238044477084 40.7397923830474
"2633" 526.4 96.173038943751 39.9310245114885
"2634" 526.6 94.5885857056191 38.8335395377843
"2635" 526.8 93.1442903605628 37.6199798633101
"2636" 527 91.3845157291392 36.2084542298472
"2637" 527.2 88.9099431359257 35.1925280582058
"2638" 527.4 86.7810716907791 34.2569053238728
"2639" 527.6 85.1880908724914 33.4754103985152
"2640" 527.8 83.7080796200403 32.5460443447724
"2641" 528 82.2365249923722 32.2243914888659
"2642" 528.2 80.2524951884296 32.3138852415423
"2643" 528.4 78.0762563966796 31.8040455512562
"2644" 528.6 74.8641399342832 30.8464970797607
"2645" 528.8 73.541618212055 29.9751361409553
"2646" 529 72.4316920575848 29.4988628429483
"2647" 529.2 70.998835711654 29.1964100958301
"2648" 529.4 69.8746471007255 29.1868178168607
"2649" 529.6 68.3411156636505 28.8869785822438
"2650" 529.8 67.3313429150473 28.9606919623376
"2651" 530 66.0516077873476 28.1282544011643
"2652" 530.2 65.0342145166566 27.1281631656316
"2653" 530.4 63.9465433206448 26.19069781254
"2654" 530.6 61.9561551178115 24.6708135499197
"2655" 530.8 60.2157012265481 23.2142618387045
"2656" 531 57.767397402903 21.7933632520838
"2657" 531.2 55.0597941831673 20.7495460013413
"2658" 531.4 51.7680457873678 19.3808825622226
"2659" 531.6 49.9573402692102 18.1222743933453
"2660" 531.8 49.0403441860616 17.0044281975164
"2661" 532 48.8549786687093 15.7919057166185
"2662" 532.2 48.5472418587442 15.6890066393006
"2663" 532.4 47.5518505563994 15.7727961555496
"2664" 532.6 45.7187177494863 15.9386168053733
"2665" 532.8 42.9586534754975 15.5169971789804
"2666" 533 39.3965334509584 14.6199753437537
"2667" 533.2 36.6239439159774 14.1675511936943
"2668" 533.4 34.8240317541814 14.1550255557523
"2669" 533.6 32.9078047614454 15.2148833831118
"2670" 533.8 30.5020247514943 15.8623069807845
"2671" 534 28.170639883002 16.0985221075781
"2672" 534.2 25.781099898962 16.7309708365453
"2673" 534.4 23.7371011186614 17.9390172829244
"2674" 534.6 22.7311783445623 19.3056836844594
"2675" 534.8 22.2111071596693 20.9900555547443
"2676" 535 22.282420529526 22.5135091352903
"2677" 535.2 21.7895736959694 24.1500612717847
"2678" 535.4 20.6608691512198 26.4060164057853
"2679" 535.6 20.6614930053133 27.6410680527358
"2680" 535.8 20.50089343696 28.5887343921072
"2681" 536 19.6627993684022 30.3387397123393
"2682" 536.2 18.2045882751768 32.0598231559488
"2683" 536.4 16.3264751957386 33.8630424950897
"2684" 536.6 14.0779543588607 35.4963591821552
"2685" 536.8 11.7020722378175 35.569568299857
"2686" 537 11.2042441075429 34.9290292832689
"2687" 537.2 11.3400646014588 34.4438991889425
"2688" 537.4 11.4253015497373 33.6722820018868
"2689" 537.6 11.5650856869942 33.1840883777453
"2690" 537.8 11.7708511401769 32.7976759184386
"2691" 538 11.8255662282512 31.5566676014819
"2692" 538.2 11.5917905670752 29.4751948032916
"2693" 538.4 11.8927429710631 27.5944972308949
"2694" 538.6 11.6201901181704 26.0665930382258
"2695" 538.8 11.9405692616578 24.6200834677497
"2696" 539 11.7578986841856 23.4932605648031
"2697" 539.2 11.5258730275953 22.6193950354484
"2698" 539.4 11.5396663544127 21.4523928405179
"2699" 539.6 12.3924142775569 19.965221866782
"2700" 539.8 13.5159593629271 18.757733333955
"2701" 540 14.6192494824153 17.3465814027762
"2702" 540.2 15.3469630649179 16.1852366876094
"2703" 540.4 15.7630051643425 15.3969089659106
"2704" 540.6 16.0606823753213 14.5693691332204
"2705" 540.8 16.1987658346101 14.0618990655049
"2706" 541 16.4754418036374 13.9251693295174
"2707" 541.2 17.1589367729157 13.2973216531117
"2708" 541.4 17.6572550128978 12.4421913944769
"2709" 541.6 18.372218502369 11.8479208332374
"2710" 541.8 18.4407495231473 11.4676987033655
"2711" 542 18.4162752975674 11.0872313718153
"2712" 542.2 18.8414557131912 10.7989681573313
"2713" 542.4 19.4550210453762 10.1937766657054
"2714" 542.6 20.1168889165634 9.88127073748342
"2715" 542.8 20.9779393438114 9.34968771522794
"2716" 543 21.1093266723622 8.70087676328721
"2717" 543.2 21.7285588863613 7.78838826459928
"2718" 543.4 22.8712099380056 6.95609187285271
"2719" 543.6 24.5476461634872 6.12937618005574
"2720" 543.8 26.5647721702354 5.41959625309263
"2721" 544 28.3144024039173 4.55172384347713
"2722" 544.2 29.9855278924239 3.82657576402027
"2723" 544.4 31.3447939101702 3.40815987201871
"2724" 544.6 32.1754873505323 3.28938952906333
"2725" 544.8 32.694547315166 2.76229314391379
"2726" 545 33.3837894145066 1.99829879764233
"2727" 545.2 34.2711544085427 0.783882872356831
"2728" 545.4 35.2405600223899 0.158281607035969
"2729" 545.6 36.8209341415516 0.104392321948726
"2730" 545.8 39.1703006395989 0.384994219018652
"2731" 546 41.8996202102333 0.543083617521024
"2732" 546.2 44.1639958350967 0.968277337212637
"2733" 546.4 45.8161630558457 0.979063243688193
"2734" 546.6 46.8484334607307 0.909113692022565
"2735" 546.8 48.0011187333801 1.08795061913837
"2736" 547 49.3950429549224 1.31756785191976
"2737" 547.2 50.3206508379882 1.12678589606093
"2738" 547.4 51.4203383662035 1.42321824250218
"2739" 547.6 51.8506991729843 1.75912662343609
"2740" 547.8 52.5943061211629 1.77441783054473
"2741" 548 53.7010571924511 1.50924360799288
"2742" 548.2 55.1572471373447 1.24598739981111
"2743" 548.4 56.7395121201148 1.44527168802708
"2744" 548.6 58.6588764359785 1.99415055395764
"2745" 548.8 60.3023814230693 2.28043991142611
"2746" 549 62.3589070429602 2.75101307120252
"2747" 549.2 64.0401764709357 2.90830663438621
"2748" 549.4 65.4298448915908 2.74512359154713
"2749" 549.6 67.421131987401 3.41002158126801
"2750" 549.8 68.881339566854 3.77528800374608
"2751" 550 71.0928569551101 4.42289129742607
"2752" 550.2 73.6917923846855 4.97010131578003
"2753" 550.4 75.6978917988711 5.02502533178722
"2754" 550.6 78.1305370725458 5.13389408396434
"2755" 550.8 80.5257217977709 6.13541737249387
"2756" 551 82.4219354913991 7.6896344508498
"2757" 551.2 84.0129474226879 8.79629279308433
"2758" 551.4 85.2896445297787 10.3969040454842
"2759" 551.6 86.7376486558204 12.0936137319224
"2760" 551.8 87.9126285681646 13.4761293251836
"2761" 552 89.0572908789393 15.1237684740261
"2762" 552.2 89.5379568903968 16.3068002487818
"2763" 552.4 90.8120068918009 17.3862326887242
"2764" 552.6 91.8034484460774 18.1335769057504
"2765" 552.8 93.001058386888 19.2602780859036
"2766" 553 94.0733006563429 19.4976431881706
"2767" 553.2 95.1130571076696 19.4057676020653
"2768" 553.4 96.0334016058238 19.0119201323424
"2769" 553.6 96.8518928666581 19.1283521197838
"2770" 553.8 98.1465221188112 19.1633387117204
"2771" 554 99.7886432238217 20.1767184465086
"2772" 554.2 100.781054085622 21.8469416342356
"2773" 554.4 101.323157957344 23.4086222900694
"2774" 554.6 102.243327208852 24.1455249602742
"2775" 554.8 102.959442178498 25.0396853147596
"2776" 555 103.450296978214 26.0808223361149
"2777" 555.2 103.872471214793 27.3702261675472
"2778" 555.4 105.153078664389 29.0892472416866
"2779" 555.6 106.629548867341 31.608449634961
"2780" 555.8 107.311694847406 34.6509514823231
"2781" 556 107.735860596533 37.2226733441188
"2782" 556.2 108.316600227597 39.1589431428537
"2783" 556.4 108.074249141545 41.3537235430111
"2784" 556.6 107.46002907192 43.0350983247828
"2785" 556.8 106.714744611656 44.5834277328875
"2786" 557 106.303737019037 45.661288371121
"2787" 557.2 106.078356257748 46.4739959380046
"2788" 557.4 105.301001571008 48.6595716855778
"2789" 557.6 104.324270114669 51.3128301127016
"2790" 557.8 103.858272996443 52.8433443287412
"2791" 558 103.444455907637 53.594290898754
"2792" 558.2 103.463754048365 53.962790018824
"2793" 558.4 103.815630654484 54.860615357289
"2794" 558.6 104.05313505942 56.3268662696029
"2795" 558.8 104.545120069369 58.2636917950661
"2796" 559 105.156064174226 59.7643234512722
"2797" 559.2 105.940028570963 61.2090611399647
"2798" 559.4 106.415430701613 62.7481638700147
"2799" 559.6 106.869875874412 64.2983628719034
"2800" 559.8 107.363491453823 65.2751303600609
"2801" 560 107.171017997597 66.290806358556
"2802" 560.2 107.582189452497 68.3356148278523
"2803" 560.4 108.131679828226 70.0315168922335
"2804" 560.6 108.015659497401 71.4390706363574
"2805" 560.8 108.192421435916 74.244767645191
"2806" 561 108.541391964503 77.0015743399875
"2807" 561.2 108.489358732262 79.2618846563052
"2808" 561.4 107.814415840769 81.3359026535631
"2809" 561.6 107.371291662785 82.7269718148399
"2810" 561.8 106.167390028118 84.8896280643516
"2811" 562 105.043657343026 86.7395123547556
"2812" 562.2 103.624079751648 88.6878723510934
"2813" 562.4 102.028010757177 89.7575164186005
"2814" 562.6 100.616284234463 91.9069697834109
"2815" 562.8 99.0584567196682 94.2661978011708
"2816" 563 96.9149051957634 96.1720346759116
"2817" 563.2 94.6400489027371 98.100075843399
"2818" 563.4 92.5435243742141 100.678002597733
"2819" 563.6 91.4301035935307 103.210748228454
"2820" 563.8 91.3955423118652 104.321828387512
"2821" 564 90.9072877123047 104.417727779655
"2822" 564.2 90.0261537513989 104.833335780319
"2823" 564.4 88.540503411989 105.95020867896
"2824" 564.6 87.1533568483452 106.739648211236
"2825" 564.8 85.4074485329524 107.461410475818
"2826" 565 84.0166556035632 107.7135455774
"2827" 565.2 82.2920237519702 108.226454338708
"2828" 565.4 80.8059953931353 108.057542710866
"2829" 565.6 78.8887903493499 108.446302602806
"2830" 565.8 76.8465259265526 109.161837223034
"2831" 566 74.7157741417749 110.02897440531
"2832" 566.2 72.1119602766072 110.727567345058
"2833" 566.4 69.8431530370042 111.541537021096
"2834" 566.6 68.0064112096191 111.309676993719
"2835" 566.8 65.4586258262713 111.083124977787
"2836" 567 62.7902691888149 110.970040314953
"2837" 567.2 60.0638124486065 110.33865082492
"2838" 567.4 57.6389017294533 108.998871068934
"2839" 567.6 55.3482141772091 107.470247415803
"2840" 567.8 53.9046922524766 106.928780111794
"2841" 568 52.7172378563901 105.766668087654
"2842" 568.2 51.4401816988045 104.932652240976
"2843" 568.4 50.4668342240601 104.064895125967
"2844" 568.6 49.9335807861442 102.938621295366
"2845" 568.8 49.3974519776197 101.974878604922
"2846" 569 48.8930796025081 101.569869353656
"2847" 569.2 48.3088046157992 100.689484226648
"2848" 569.4 47.2978161137795 98.7863142949368
"2849" 569.6 46.246214586763 97.1073881278195
"2850" 569.8 45.8180059511845 96.3124963946059
"2851" 570 45.7075544523212 96.3325981363307
"2852" 570.2 45.3399046428399 96.2829837804241
"2853" 570.4 44.7484823447439 95.4088868607688
"2854" 570.6 44.43484970326 94.0259909795683
"2855" 570.8 44.7766930279266 92.3464588557721
"2856" 571 44.841660537729 91.9599129630104
"2857" 571.2 44.8260856900006 91.6262140388741
"2858" 571.4 44.965186094754 91.3738999604104
"2859" 571.6 45.1280616010617 90.7754714280943
"2860" 571.8 45.186898633004 89.9566402530353
"2861" 572 45.1885333798298 89.1317632548104
"2862" 572.2 45.224906496704 88.3196256696854
"2863" 572.4 45.4032510879117 87.1677704018937
"2864" 572.6 45.7391549694975 86.1103295003145
"2865" 572.8 45.7216075530912 85.2339928236373
"2866" 573 45.6369804539938 84.5342386203739
"2867" 573.2 45.6080726072259 84.2348506184511
"2868" 573.4 45.791857130229 83.8226128453854
"2869" 573.6 46.2021450986712 82.6226190110057
"2870" 573.8 46.5014145043845 81.8431100159506
"2871" 574 46.824404094079 81.1951088935104
"2872" 574.2 47.0953739499402 80.1274142886983
"2873" 574.4 47.1812299526772 79.2206552217067
"2874" 574.6 46.934246820172 78.3932023762964
"2875" 574.8 46.5786662598723 77.4278158659262
"2876" 575 46.415505444728 76.462101073643
"2877" 575.2 46.3500010636284 75.830728467536
"2878" 575.4 46.1265200347776 74.7880790216596
"2879" 575.6 46.1453669093396 74.4406404825686
"2880" 575.8 46.0200906254864 74.1471624132999
"2881" 576 46.0919405840143 74.3858925915604
"2882" 576.2 45.9782418464502 74.0723070383296
"2883" 576.4 45.9782418464502 74.0723070383296
"2884" 576.6 45.962892516879 73.9017948937604
"2885" 576.8 45.985063770704 73.7552916431104
"2886" 577 45.985063770704 73.5960489793604
"2887" 577.2 45.994539120478 73.6300921168881
"2888" 577.4 46.124425937604 73.671814962534
"2889" 577.6 46.3306945091991 73.3446298183455
"2890" 577.8 46.5434869989117 73.3340743817655
"2891" 578 46.5055967545954 72.8758328491035
"2892" 578.2 46.313932933083 72.4514287704091
"2893" 578.4 46.3522601905956 71.7191801518881
"2894" 578.6 46.4349916675421 71.0195308644276
"2895" 578.8 47.2007918848106 70.2808536099984
"2896" 579 47.5723445547469 69.7600939356696
"2897" 579.2 47.806273906329 69.5481004668354
"2898" 579.4 48.0705989024107 69.2944095072242
"2899" 579.6 48.398563115654 69.1913969000354
"2900" 579.8 49.0692628567992 68.8520158278775
"2901" 580 49.51270029358 68.4717474540164
"2902" 580.2 49.8166184113183 68.0313520095365
"2903" 580.4 49.868453897812 67.7012677497284
"2904" 580.6 50.4108683437707 67.3215847082508
"2905" 580.8 50.7966121095065 66.6334936441214
"2906" 581 50.9324730480834 66.2505665565438
"2907" 581.2 51.5601537461278 65.7018593283937
"2908" 581.4 52.187143708287 65.2228366813409
"2909" 581.6 52.601599376479 64.4182971074588
"2910" 581.8 53.3067055780564 63.6210885220604
"2911" 582 54.061734806954 62.6942962190354
"2912" 582.2 54.8871755603396 62.2739745500397
"2913" 582.4 55.5298639547945 61.9194669151318
"2914" 582.6 56.180799901108 61.2194543644484
"2915" 582.8 56.6368697443056 60.5266439851894
"2916" 583 56.501456631511 59.4037502551185
"2917" 583.2 56.6461150350431 58.5983418693409
"2918" 583.4 56.9740362771282 57.3181611536329
"2919" 583.6 57.1497229077231 56.1442663097984
"2920" 583.8 57.2978861485704 55.9276606024679
"2921" 584 57.6119392777516 55.5451359880112
"2922" 584.2 57.9581441356278 54.7125989328461
"2923" 584.4 58.5918641659769 53.7329288116451
"2924" 584.6 59.355216677332 52.6646836795364
"2925" 584.8 59.735736695975 51.7641879908426
"2926" 585 59.804240372485 50.7421485166794
"2927" 585.2 60.000463510079 49.7128342701353
"2928" 585.4 60.6632063204089 48.9567811743896
"2929" 585.6 61.1254910403561 48.1111162838248
"2930" 585.8 61.4368951115798 47.2365594802216
"2931" 586 62.0070130670798 46.3119246584474
"2932" 586.2 62.404460889104 45.6043735453854
"2933" 586.4 62.736396232084 44.5624169479364
"2934" 586.6 62.8333474385057 43.4374724720686
"2935" 586.8 62.6183849306942 42.3661087146423
"2936" 587 62.593435561562 41.147800328636
"2937" 587.2 63.0593986534261 39.6472404459078
"2938" 587.4 63.1110173296809 38.0197679653296
"2939" 587.6 62.9599201643891 36.9678147755273
"2940" 587.8 62.505815192304 35.7663617789104
"2941" 588 62.035118936765 34.5007334757637
"2942" 588.2 61.6512238143771 33.4559782174175
"2943" 588.4 61.8189194526823 32.8454359100908
"2944" 588.6 61.9801994413603 32.7462109161318
"2945" 588.8 61.970537778529 32.7216420480104
"2946" 589 61.8524419163183 32.7590573831234
"2947" 589.2 61.0327021505509 32.1823590164719
"2948" 589.4 59.883272597004 31.5591706026354
"2949" 589.6 58.489650928004 31.0687031982854
"2950" 589.8 57.2034997701557 30.8818950803276
"2951" 590 56.2131799337619 30.4080975795077
"2952" 590.2 55.540874169279 29.7947618882854
"2953" 590.4 54.676195270104 28.9475909171354
"2954" 590.6 53.9538329305956 28.278852019804
"2955" 590.8 53.1101882083663 27.0474865689866
"2956" 591 51.8873813592239 25.5276112429157
"2957" 591.2 51.1674752273562 24.2174073747462
"2958" 591.4 50.558676702604 22.9676614102527
"2959" 591.6 49.8877552825084 22.0745390778038
"2960" 591.8 49.680563989535 21.0571718395862
"2961" 592 49.9162429002412 20.2907369475515
"2962" 592.2 49.6101921760364 19.427375861236
"2963" 592.4 49.4458338465229 18.1568776358577
"2964" 592.6 49.0632271121647 16.8323197640837
"2965" 592.8 49.0315750360862 15.32620094948
"2966" 593 47.9825881629373 14.277095114727
"2967" 593.2 47.518047606604 14.4396259750736
"2968" 593.4 47.5516828842146 14.5681474877639
"2969" 593.6 48.3867987768897 15.7081558529604
"2970" 593.8 49.3973253117707 16.283552677977
"2971" 594 50.356652922577 16.497310848236
"2972" 594.2 51.7378950379117 16.9115404134834
"2973" 594.4 52.9845699161518 17.0829046927082
"2974" 594.6 54.7858121523692 17.1859277725604
"2975" 594.8 56.7845665883297 17.1149027260736
"2976" 595 58.4427857745332 17.2400420936931
"2977" 595.2 60.0139663037619 17.2865020865077
"2978" 595.4 61.1716417203733 17.2381920314322
"2979" 595.6 62.4232936143608 17.1170660801279
"2980" 595.8 64.2007849234969 17.5305743948193
"2981" 596 65.7478743427141 17.7013480640374
"2982" 596.2 67.449240269285 17.8185055264914
"2983" 596.4 69.1612170948377 18.2896133747753
"2984" 596.6 70.7628568799724 18.4933938538761
"2985" 596.8 72.376585250393 18.4026001612851
"2986" 597 74.3002554225777 18.319065043034
"2987" 597.2 76.185394714135 18.4204107234011
"2988" 597.4 77.7768942677678 18.5565129060776
"2989" 597.6 79.4650144701576 18.9842324253371
"2990" 597.8 80.8449428298672 19.0499050577182
"2991" 598 82.2226824250404 18.7598243546422
"2992" 598.2 83.861428999742 18.5169767964569
"2993" 598.4 86.1406471890562 18.2261285465517
"2994" 598.6 87.5906628211175 18.0122680817495
"2995" 598.8 89.0700633832451 18.2769441765091
"2996" 599 90.1803169105221 17.5555795952981
"2997" 599.2 91.4447427306553 17.3851852595091
"2998" 599.4 92.3577449582258 17.259794957762
"2999" 599.6 92.7725345756867 16.9774646491058
"3000" 599.8 93.5993058028799 17.3275988320345
"3001" 600 93.9881579849346 17.6976099846761
"3002" 600.2 94.2862603789211 18.5592986482189
"3003" 600.4 94.881927034996 19.6991591889284
"3004" 600.6 95.9186865370728 21.0226807022869
"3005" 600.8 97.1509727429712 22.6111262731932
"3006" 601 98.0347896743217 23.6799463374878
"3007" 601.2 97.8180669156273 24.355550959072
"3008" 601.4 97.2933853277379 24.8807339056391
"3009" 601.6 96.370821749004 25.4251431949854
"3010" 601.8 94.999371333829 25.9474591320854
"3011" 602 93.2499887312569 27.1763650375108
"3012" 602.2 91.8096704117598 28.8706845421505
"3013" 602.4 90.3960714688413 30.3388319926705
"3014" 602.6 89.5749748507734 32.0355630102539
"3015" 602.8 88.9076366152963 34.1522128088168
"3016" 603 88.328991254479 35.7663617789104
"3017" 603.2 87.5313668790675 37.5285954715116
"3018" 603.4 86.9021637905798 39.0073095664313
"3019" 603.6 86.8010138307331 39.9319443882055
"3020" 603.8 86.4013383311696 41.2634185315604
"3021" 604 86.082346431172 42.8532972864404
"3022" 604.2 85.81781169982 44.2108091463764
"3023" 604.4 85.538073822988 46.1522957028164
"3024" 604.6 85.6000729918723 47.8444129085848
"3025" 604.8 86.0150288968417 50.1820519157489
"3026" 605 86.4087698565272 52.0848902844465
"3027" 605.2 86.8798279199601 54.0989911595528
"3028" 605.4 87.0093622150319 55.7666915477591
"3029" 605.6 88.0688579786414 57.830334414023
"3030" 605.8 89.0323637005889 58.7891017450694
"3031" 606 90.5995621435772 59.3228026326156
"3032" 606.2 91.8156162352927 60.1914333269496
"3033" 606.4 93.2362080574869 61.2357998904062
"3034" 606.6 94.3598425225483 61.8025025983189
"3035" 606.8 94.9783313502941 62.1964366959684
"3036" 607 95.1198864383101 62.2143198932906
"3037" 607.2 95.1677627536869 62.24628442329
"3038" 607.4 95.9331393978293 62.8886094196607
"3039" 607.6 97.8361148102212 63.6888108237167
"3040" 607.8 99.4761948226733 63.8947125261733
"3041" 608 100.892258375355 64.4234644373521
"3042" 608.2 102.205530771951 64.746695951667
"3043" 608.4 103.683527723101 65.1897182589746
"3044" 608.6 104.856198720586 65.4893281248177
"3045" 608.8 106.336549961395 66.3027676662588
"3046" 609 107.324117110799 66.7084084794325
"3047" 609.2 107.855615268572 67.4137615876389
"3048" 609.4 108.399055116861 68.4012623513468
"3049" 609.6 109.287023069075 69.8709058536303
"3050" 609.8 110.178142269449 70.9966039508147
"3051" 610 110.221425012429 72.587490725106
"3052" 610.2 110.242754446129 73.5184016704392
"3053" 610.4 109.990869219554 75.3417833093079
"3054" 610.6 109.400597193506 78.0607312016572
"3055" 610.8 108.81303324962 80.8329067493028
"3056" 611 108.246673584178 83.9543372057374
"3057" 611.2 107.030638387282 86.624085312736
"3058" 611.4 105.65413206515 89.5929440077815
"3059" 611.6 103.847058829448 91.5035621847363
"3060" 611.8 102.006873457504 92.9349728103978
"3061" 612 100.13113898177 94.4472958206696
"3062" 612.2 98.4126070682641 96.5911240863373
"3063" 612.4 96.8857973831808 98.1680230006062
"3064" 612.6 95.4494426657861 100.165651933033
"3065" 612.8 94.2690045540494 102.255998930321
"3066" 613 92.9299810899077 103.823490078774
"3067" 613.2 91.2428455061034 104.346326433104
"3068" 613.4 89.341561998241 104.909939682347
"3069" 613.6 87.3523498153531 105.448837792723
"3070" 613.8 85.7297479514522 105.517911205312
"3071" 614 84.2876585591254 106.264467910116
"3072" 614.2 83.3669656424967 106.880894252697
"3073" 614.4 81.8188506390009 107.600810749486
"3074" 614.6 80.4392937052365 108.426649808038
"3075" 614.8 79.3487704319699 109.051287730154
"3076" 615 77.2822572724278 109.094214964313
"3077" 615.2 75.5664017483079 108.807303943352
"3078" 615.4 73.2011126937195 108.836342902761
"3079" 615.6 70.2463127358465 109.064769238928
"3080" 615.8 68.0276171731356 109.529019345743
"3081" 616 65.5138088460627 109.550650674947
"3082" 616.2 62.6356740475184 109.526936186714
"3083" 616.4 59.5457990741726 109.562536683098
"3084" 616.6 55.8217611482561 109.550634256856
"3085" 616.8 52.7673943655812 109.893699767436
"3086" 617 50.2713426741029 110.424266470237
"3087" 617.2 47.4063620687114 109.209178468581
"3088" 617.4 45.4176644742163 107.542783830284
"3089" 617.6 43.7817306362112 106.35891997282
"3090" 617.8 42.3292666486293 105.008194340413
"3091" 618 41.2699659591462 103.481699616283
"3092" 618.2 40.4306091832482 102.088836327661
"3093" 618.4 39.0419233749033 100.526416862285
"3094" 618.6 37.4183061979895 98.6859482181078
"3095" 618.8 35.1155656352973 96.3896345863489
"3096" 619 33.0160148770111 94.7380868493887
"3097" 619.2 30.8260615302196 94.0615877064337
"3098" 619.4 28.4016646142741 93.4069263458745
"3099" 619.6 25.9308686869089 91.9920262545487
"3100" 619.8 23.3812216170862 89.9907609236912
"3101" 620 22.1844746863472 87.5884953192435
"3102" 620.2 21.4012541477673 84.9626747836951
"3103" 620.4 20.6563210268179 82.1827163632188
"3104" 620.6 19.9650061788528 79.4576269799797
"3105" 620.8 20.0878231616183 76.5350204973274
"3106" 621 20.0508598768113 73.1637464502094
"3107" 621.2 20.3981393392608 70.1066448586287
"3108" 621.4 21.1047279609892 67.2844616533949
"3109" 621.6 22.6477258184628 64.6741952028859
"3110" 621.8 24.3081030463348 61.3600355408276
"3111" 622 25.814580615284 57.9990509297222
"3112" 622.2 27.3051709749037 55.0969044379941
"3113" 622.4 29.6212377224324 53.5928846671676
"3114" 622.6 32.0746442439035 53.0441776498344
"3115" 622.8 34.1214316072702 52.7376084355244
"3116" 623 36.7700578575774 52.3981257251698
"3117" 623.2 39.8712667531788 51.7127478635462
"3118" 623.4 43.0257585730715 50.884954141371
"3119" 623.6 45.4500650853581 50.3911271709511
"3120" 623.8 47.2789937056059 49.6885286573454
"3121" 624 49.9072492769939 48.6870058378232
"3122" 624.2 52.9189450418468 48.1498660065068
"3123" 624.4 54.9515073397136 48.376425783733
"3124" 624.6 56.8341306101449 48.8487066992996
"3125" 624.8 58.4067909902719 49.4395763501352
"3126" 625 59.5495686913291 49.7682679271035
"3127" 625.2 60.7622780131082 50.194493946996
"3128" 625.4 62.4005141811269 50.4303484629926
"3129" 625.6 63.9573790516965 50.948896364914
"3130" 625.8 65.0273954934538 51.1939232208655
"3131" 626 66.367229964887 51.2469334259241
"3132" 626.2 67.2650687577373 51.1388153292412
"3133" 626.4 69.1700902048682 50.9553160744714
"3134" 626.6 71.7207687946968 51.0815092098387
"3135" 626.8 74.3740787903733 51.5887161944288
"3136" 627 76.344080993516 51.9916507663975
"3137" 627.2 77.3978461065571 51.8920134335571
"3138" 627.4 78.0721562996125 52.0706066312007
"3139" 627.6 79.2703258040528 52.0946222586465
"3140" 627.8 80.3004350364646 51.7942821964065
"3141" 628 82.0630425378458 51.0230451491183
"3142" 628.2 84.72600760107 50.5951170554214
"3143" 628.4 87.5155524246226 50.8231369183696
"3144" 628.6 90.0485078390609 50.9766981967945
"3145" 628.8 90.8175451850116 50.9547101392058
"3146" 629 92.2872449223934 51.3187836189575
"3147" 629.2 94.0035410870965 51.7173326486922
"3148" 629.4 95.7174172781844 52.236196907087
"3149" 629.6 97.5492543618073 52.7235106609739
"3150" 629.8 99.703488568354 54.1015618663212
"3151" 630 100.941874224301 55.2049301311047
"3152" 630.2 101.606204245244 55.9182724632484
"3153" 630.4 102.37265478512 56.8851222902242
"3154" 630.6 102.777910692701 58.1202637679193
"3155" 630.8 103.831440662 58.9353094268889
"3156" 631 104.593846815254 59.3989211012053
"3157" 631.2 106.348213649643 59.2695103363949
"3158" 631.4 108.54854649498 58.5407723323019
"3159" 631.6 110.316612876037 57.9505137977638
"3160" 631.8 110.975880409319 58.6776004001729
"3161" 632 110.841264067953 60.0290945383031
"3162" 632.2 110.547291560684 61.3943223065172
"3163" 632.4 110.602783355435 62.802216856041
"3164" 632.6 110.797402340208 64.632013912434
"3165" 632.8 111.244589833831 66.6513882751001
"3166" 633 111.041867789147 68.1013861493367
"3167" 633.2 110.954836171237 71.0154136846106
"3168" 633.4 110.803265064197 73.1116431504941
"3169" 633.6 110.614548856711 75.5414061858888
"3170" 633.8 110.030029734269 78.4838619523466
"3171" 634 109.409581861659 80.3590783153278
"3172" 634.2 109.36510170499 81.4348780265612
"3173" 634.4 108.716519668317 83.1012172557434
"3174" 634.6 107.325685070748 85.2220996628066
"3175" 634.8 105.672780326703 87.610349572004
"3176" 635 103.824209688996 89.8655869314003
"3177" 635.2 101.81845416889 92.5138744848185
"3178" 635.4 99.6767601068871 95.0588979617088
"3179" 635.6 97.0854175387287 97.4968378702452
"3180" 635.8 94.7029106432301 99.8702368993711
"3181" 636 92.7308364262135 102.561991152717
"3182" 636.2 90.2709522558324 105.009441899602
"3183" 636.4 88.336794039043 107.338628395467
"3184" 636.6 86.3194484980514 108.494887228734
"3185" 636.8 83.5140808879781 109.01534609727
"3186" 637 80.8157068474575 109.679766644949
"3187" 637.2 77.4932349730996 110.84711976112
"3188" 637.4 73.9818241596414 111.525186897462
"3189" 637.6 70.3973371425753 112.440319542574
"3190" 637.8 68.3728138389928 113.30672921455
"3191" 638 66.231252251381 114.667359918523
"3192" 638.2 64.9022518253637 116.029603432055
"3193" 638.4 64.5925468977309 116.504978643768
"3194" 638.6 64.6035282160749 117.110717058205
"3195" 638.8 64.7878579965141 117.60705320717
"3196" 639 65.019787761582 117.80742073979
"3197" 639.2 65.0144092019071 117.874843498
"3198" 639.4 65.0720294354161 118.116273062676
"3199" 639.6 65.4178383576145 118.02259661961
"3200" 639.8 65.6708903412812 118.120954137699
"3201" 640 65.772785281494 117.948184753039
"3202" 640.2 65.7737725505544 117.880979681778
"3203" 640.4 65.6572508089541 117.770426397875
"3204" 640.6 65.1613808696189 117.783824376566
"3205" 640.8 64.2225703445156 117.917802729147
"3206" 641 63.6161646572903 118.098599696075
"3207" 641.2 62.8270521087265 117.732074871456
"3208" 641.4 61.8570332876415 117.668323914376
"3209" 641.6 61.5916224596057 117.462741242394
"3210" 641.8 61.0409108798382 116.922364025383
"3211" 642 60.4576277606868 116.773378142241
"3212" 642.2 59.7599929337608 116.015884094039
"3213" 642.4 58.8413388577619 115.746909085125
"3214" 642.6 57.5445319715905 115.056360820572
"3215" 642.8 55.808563883312 114.278409212194
"3216" 643 53.6520624664971 113.252237639044
"3217" 643.2 51.341405656998 112.168562651856
"3218" 643.4 48.9185904247187 111.48277617343
"3219" 643.6 46.599350183459 111.144985221269
"3220" 643.8 43.8471767837636 110.646984188061
"3221" 644 40.9631899941774 109.736494326661
"3222" 644.2 38.1520511596584 109.268314616676
"3223" 644.4 34.9530110015916 108.699523638251
"3224" 644.6 32.3541393565599 108.378134545944
"3225" 644.8 29.3985836074726 107.792760226283
"3226" 645 28.5874555037676 106.763248399589
"3227" 645.2 27.062280788028 105.522412827006
"3228" 645.4 24.981099701658 104.22283049268
"3229" 645.6 22.2805453484172 103.021027169459
"3230" 645.8 19.7639591740461 101.697478275906
"3231" 646 17.5966691095964 100.368343615911
"3232" 646.2 16.4123880484271 99.7907914946827
"3233" 646.4 16.3614468359499 99.7018527680552
"3234" 646.6 16.8029456390505 99.4446560475812
"3235" 646.8 16.9557521769407 98.7131630777417
"3236" 647 17.2482473629231 97.4657598654358
"3237" 647.2 17.0389561122007 96.6819533991672
"3238" 647.4 16.5220202289197 95.4116321424639
"3239" 647.6 15.73701027958 93.3879907351073
"3240" 647.8 15.1268484989957 91.7162951505066
"3241" 648 14.9348999973233 90.4395661737241
"3242" 648.2 14.4711629397129 88.7662488862909
"3243" 648.4 13.9969998423829 87.0294025294398
"3244" 648.6 14.5215336621444 85.3127872157789
"3245" 648.8 14.5916273081047 84.0399827479112
"3246" 649 14.4321329198197 81.830796622151
"3247" 649.2 14.2942762522467 79.6599284007597
"3248" 649.4 13.6196933379969 77.4495850278383
"3249" 649.6 12.4044055748229 75.0576454938214
"3250" 649.8 10.9640770573947 73.0301496579376
"3251" 650 9.88067903600796 71.0355600935401
"3252" 650.2 8.20906698236231 69.2279803703188
"3253" 650.4 7.06679168556728 67.947985208585
"3254" 650.6 5.92512093703537 65.7899510931426
"3255" 650.8 4.58295268557893 64.445816102948
"3256" 651 4.73265521246076 62.9773441751196
"3257" 651.2 5.25080218544641 60.7649689701224
"3258" 651.4 6.28243606577366 58.5823537830876
"3259" 651.6 6.97319559055535 55.669441144981
"3260" 651.8 7.72257895314204 52.7832792770861
"3261" 652 8.04860750359174 49.7567718283772
"3262" 652.2 8.4322195620457 46.5067432309991
"3263" 652.4 8.45513332459814 42.8963279153752
"3264" 652.6 8.70289501258436 39.4965006618574
"3265" 652.8 9.58096769409818 35.4623059668646
"3266" 653 9.54729256437618 33.4957164561644
"3267" 653.2 9.06511664798854 33.7208143248793
"3268" 653.4 9.40017471701423 33.91667832522
"3269" 653.6 10.2126955918305 34.7630409189555
"3270" 653.8 10.5211655912778 34.8861832573619
"3271" 654 11.3905148170572 35.0658194930936
"3272" 654.2 12.5204739473916 35.6949206627618
"3273" 654.4 13.7046184696298 36.4292619890333
"3274" 654.6 15.7001393265857 36.4616333545645
"3275" 654.8 17.3827275758802 36.3546266214137
"3276" 655 19.5622218035368 35.8969933529696
"3277" 655.2 21.9450702185653 35.4109597160074
"3278" 655.4 24.3679128416732 34.0183905976334
"3279" 655.6 25.7885757841758 32.0475026043132
"3280" 655.8 27.2464456545534 30.1101698320016
"3281" 656 29.4753368640023 27.9756439251064
"3282" 656.2 31.8325169713813 27.0133980441314
"3283" 656.4 33.8031381893516 26.4227581897749
"3284" 656.6 34.8797626561972 25.7739944142252
"3285" 656.8 36.5663080191682 24.6216806703492
"3286" 657 38.5994745649948 23.3625151557421
"3287" 657.2 40.7033186805736 21.6060316261222
"3288" 657.4 43.306818577857 19.4556092881414
"3289" 657.6 45.7186799222934 18.3353933227808
"3290" 657.8 47.6813884417945 17.7278171706353
"3291" 658 49.2921198132033 17.2595662830445
"3292" 658.2 50.7576538737401 17.7580273561953
"3293" 658.4 52.5387084921552 18.5704374040806
"3294" 658.6 54.6703421292213 20.0633717415102
"3295" 658.8 56.8674919569951 21.6048864131536
"3296" 659 59.0441180020772 22.5997298850881
"3297" 659.2 61.4595650162234 23.6746412549024
"3298" 659.4 63.4775753175441 24.2402386589308
"3299" 659.6 65.569746265615 24.7722099294504
"3300" 659.8 67.6447683983494 25.0303324631188
"3301" 660 69.2133871009412 24.5628420506156
"3302" 660.2 71.0942805769968 24.3458224506051
"3303" 660.4 73.1196026374109 23.6321191397433
"3304" 660.6 75.2337692461273 22.9937642959418
"3305" 660.8 76.7212215746648 22.8517896535417
"3306" 661 77.9820804511277 23.3414547828008
"3307" 661.2 79.2117216791886 23.9630940182515
"3308" 661.4 81.4353672945207 24.5472801736631
"3309" 661.6 83.6641357778391 25.1867715342682
"3310" 661.8 85.7408253220722 26.1209566310224
"3311" 662 88.5907618179732 27.0743814186254
"3312" 662.2 90.9076510602736 27.3818069445076
"3313" 662.4 93.8548725706822 27.9520549175582
"3314" 662.6 96.5347894345007 29.2816353464912
"3315" 662.8 98.0968390210833 31.4931288063304
"3316" 663 98.7583807331078 33.4564053209869
"3317" 663.2 99.3470656761115 35.7853361140206
"3318" 663.4 99.8013420554064 38.2643274922781
"3319" 663.6 100.035719558885 40.6296936263956
"3320" 663.8 99.9151027400547 43.185759456277
"3321" 664 99.509892679642 44.8037705997636
"3322" 664.2 99.7534988943107 45.4969084009331
"3323" 664.4 99.3896867102187 46.8454143353147
"3324" 664.6 98.9739903809682 48.7742401299548
"3325" 664.8 98.874583140187 51.1867330084704
"3326" 665 99.2875694198914 53.4241881854455
"3327" 665.2 99.602808052906 54.7614091923348
"3328" 665.4 99.8416303078792 57.3134855196967
"3329" 665.6 99.4420580982376 59.3870134133819
"3330" 665.8 98.962305869889 61.76591605929
"3331" 666 98.5167737551282 64.1997202989042
"3332" 666.2 98.201309275837 67.1474563744686
"3333" 666.4 98.2158666899436 69.9561626441228
"3334" 666.6 98.7263145761424 73.2489397665354
"3335" 666.8 98.8263094332074 76.3726120550874
"3336" 667 98.3056112419296 78.0046720328496
"3337" 667.2 97.5891668949276 78.5454690277091
"3338" 667.4 96.1689460601043 79.9102097872538
"3339" 667.6 94.3466172592162 81.2413578237809
"3340" 667.8 92.3070918435042 82.5482543893496
"3341" 668 90.5019904825944 83.7896292932412
"3342" 668.2 88.634575119133 85.8182382558982
"3343" 668.4 87.0261531968529 88.052589567025
"3344" 668.6 86.0589988066364 91.1042534412072
"3345" 668.8 85.1065594366484 94.5794188623201
"3346" 669 85.0080899315487 97.7954993420205
"3347" 669.2 85.0259965300416 100.323775442144
"3348" 669.4 85.0281443006174 101.213579777183
"3349" 669.6 84.3449651833085 102.015592540627
"3350" 669.8 83.7553458229612 103.613046006251
"3351" 670 82.733409024358 105.244360814547
"3352" 670.2 81.2161406243834 106.629209881086
"3353" 670.4 79.7152800539651 108.342869258742
"3354" 670.6 78.8965881360313 109.270207696046
"3355" 670.8 79.3275334236089 109.172276811094
"3356" 671 80.1244854345423 110.158246683512
"3357" 671.2 81.8005150847201 111.283366847704
"3358" 671.4 83.1661815796847 111.508255616704
"3359" 671.6 84.0901191796139 111.790270991995
"3360" 671.8 84.9032873807601 112.718440075216
"3361" 672 85.508765143304 112.923958644589
"3362" 672.2 86.3373269124801 111.887395897779
"3363" 672.4 87.7280566949794 111.072374158492
"3364" 672.6 89.7491483068066 110.927311367019
"3365" 672.8 91.2593539729629 110.591130091447
"3366" 673 92.4057150264582 109.556048937541
"3367" 673.2 93.9726407168015 108.636283822497
"3368" 673.4 95.4368386672567 107.898667794042
"3369" 673.6 96.1628427552648 107.697657244754
"3370" 673.8 96.7773480335217 107.495977349877
"3371" 674 96.8851198276575 106.757062674135
"3372" 674.2 97.2554350777396 106.088206405429
"3373" 674.4 98.2121285171812 105.568443552669
"3374" 674.6 99.0816630213805 105.131896300625
"3375" 674.8 100.042518915897 104.652590602302
"3376" 675 101.268061236403 103.906478374891
"3377" 675.2 102.60154266812 103.031402255015
"3378" 675.4 103.935026612999 102.131647791493
"3379" 675.6 104.324467913874 101.379385191536
"3380" 675.8 105.060545649602 100.742516131994
"3381" 676 105.821080430244 99.8959007998747
"3382" 676.2 105.810126640804 99.9957476224862
"3383" 676.4 105.653719202326 99.2916842866721
"3384" 676.6 105.682497444703 98.6155428401177
"3385" 676.8 106.174732064404 97.6996866300117
"3386" 677 106.669911026319 97.0451496796709
"3387" 677.2 107.221320313654 96.9667108206966
"3388" 677.4 107.763094396201 96.8394736987623
"3389" 677.6 107.781267843274 96.8653416525626
"3390" 677.8 107.817685302774 95.7393026490983
"3391" 678 108.12191569679 94.1567927765199
"3392" 678.2 108.527205789244 93.7451516207692
"3393" 678.4 109.103817226894 93.3456277929712
"3394" 678.6 110.245315585703 92.5879278321848
"3395" 678.8 110.178505566882 92.3470129023578
"3396" 679 109.922765853892 91.452536748995
"3397" 679.2 110.107747334197 90.0130218588316
"3398" 679.4 110.935129963113 88.1117863052363
"3399" 679.6 111.606811687496 86.2387913086139
"3400" 679.8 112.113520913033 84.5091877382796
"3401" 680 112.797677313415 82.9134424240752
"3402" 680.2 113.624093802148 80.616196766257
"3403" 680.4 114.785836010319 79.1487936394543
"3404" 680.6 115.661138229431 78.1425381856965
"3405" 680.8 116.177767851159 76.9416484846613
"3406" 681 116.179492474771 73.1358298287304
"3407" 681.2 115.031401920787 72.7423893013053
"3408" 681.4 114.022663631164 71.2370079054159
"3409" 681.6 112.841802797769 69.8551213615253
"3410" 681.8 112.106289174993 69.4384537956254
"3411" 682 110.507043325369 68.6411397242237
"3412" 682.2 109.443247106582 67.773251435777
"3413" 682.4 109.561967597934 67.6537905098703
"3414" 682.6 109.362954223981 67.1058995544867
"3415" 682.8 109.070493114 66.8006577269075
"3416" 683 108.268858771304 66.4058450164719
"3417" 683.2 105.935562813039 65.1316774723471
"3418" 683.4 102.829575673196 61.7504772483688
"3419" 683.6 101.425702143389 57.9562524240483
"3420" 683.8 98.8762521808167 54.0656621679028
"3421" 684 96.0112053370617 49.7100425909856
"3422" 684.2 90.4654599193394 45.55630073808
"3423" 684.4 87.0381656758132 43.4074303963965
"3424" 684.6 86.6883190091998 41.9400607184041
"3425" 684.8 84.9841282653201 40.094857821564
"3426" 685 81.0046117366434 38.1314467771526
"3427" 685.2 76.2304529495831 36.9698133189942
"3428" 685.4 71.65180622333 35.5932767324212
"3429" 685.6 67.6353030767036 35.5847955700421
"3430" 685.8 64.197165126953 34.0974986628099
"3431" 686 62.600834851554 31.6069434017604
"3432" 686.2 59.680563990604 30.3793866215091
"3433" 686.4 57.3901770737258 31.1472167551082
"3434" 686.6 54.4200065723031 31.5025478572418
"3435" 686.8 52.6813192600871 31.2942879751705
"3436" 687 50.9649676593971 32.8521112097586
"3437" 687.2 47.8234679399076 33.7562643833461
"3438" 687.4 46.2687456519431 32.8587292107169
"3439" 687.6 46.3682298812259 30.764643382678
"3440" 687.8 47.0657226171164 28.9072406686182
"3441" 688 49.0218369964736 28.2260139425256
"3442" 688.2 50.8542934202707 28.736328983227
"3443" 688.4 52.4321616655155 30.0719004922949
"3444" 688.6 54.851912784891 31.655685504056
"3445" 688.8 57.8555312250092 33.5505824797241
"3446" 689 60.9996604366628 34.9493800051906
"3447" 689.2 63.3847201986549 34.7598401828824
"3448" 689.4 65.483097848804 34.5433781213104
"3449" 689.6 67.8722588248935 35.0613358381393
"3450" 689.8 70.3355415791082 35.9449811970393
"3451" 690 72.1798980285309 37.9884572126823
"3452" 690.2 74.4587396560056 40.7879475229462
"3453" 690.4 76.0150372885493 43.6192146884119
"3454" 690.6 76.0913786881685 46.4660304620765
"3455" 690.8 76.3144119822382 50.0815781359018
"3456" 691 76.5590961025 53.6247258507524
"3457" 691.2 75.5917591895314 56.2178457157217
"3458" 691.4 73.545832668364 58.4860858897124
"3459" 691.6 71.0116583561665 60.8801241722635
"3460" 691.8 68.1679893018796 62.3496549705446
"3461" 692 64.861795970188 63.0050105045444
"3462" 692.2 61.1497755285872 63.0702962497957
"3463" 692.4 57.6380275755065 62.2616999290726
"3464" 692.6 53.2348041549237 61.353055304585
"3465" 692.8 49.5897877181204 60.6826697955522
"3466" 693 46.48727434306 60.3266762944004
"3467" 693.2 45.3766289444821 61.5128710127067
"3468" 693.4 43.4849909584373 62.2258194682508
"3469" 693.6 41.1428223437993 63.9286259164275
"3470" 693.8 39.1592412744271 66.2757862211296
"3471" 694 37.505441680749 67.8498929392626
"3472" 694.2 37.3574721350468 68.3195980176825
"3473" 694.4 37.6480690330802 68.1921112700842
"3474" 694.6 38.1630028354023 67.3963440092158
"3475" 694.8 38.7502506727322 67.1374931892783
"3476" 695 39.4107770190701 66.565188481696
"3477" 695.2 40.2137944455476 65.8248015139555
"3478" 695.4 41.1415217131329 64.4912641358744
"3479" 695.6 42.2229349714758 61.9959967227655
"3480" 695.8 43.8650695954373 59.4170821990604
"3481" 696 46.1924074824333 57.6413322998774
"3482" 696.2 48.4380792279135 55.7347851744413
"3483" 696.4 50.662058091868 53.6858750336324
"3484" 696.6 53.2705076126278 52.0342889882508
"3485" 696.8 55.524024016372 50.7323695005284
"3486" 697 57.5147190591278 49.450008045108
"3487" 697.2 58.8644261421621 48.4123031386069
"3488" 697.4 60.051520740316 47.0695334460164
"3489" 697.6 61.4210828282945 45.2096033989651
"3490" 697.8 63.0982789784308 43.4602149637651
"3491" 698 65.2039648282976 42.3175022283829
"3492" 698.2 67.3180496726827 40.9985992356233
"3493" 698.4 69.1077112862733 39.5691768995997
"3494" 698.6 71.508611174044 38.5300500568244
"3495" 698.8 73.6476554158225 38.0389553166696
"3496" 699 74.7123625440876 36.6177096068145
"3497" 699.2 75.456994748079 34.4287234034104
"3498" 699.4 76.3909178587075 31.8735924966466
"3499" 699.6 76.6687216408004 29.0881794402746
"3500" 699.8 76.4635145878736 26.6939610453691
"3501" 700 75.6000115172579 24.2416027202527
"3502" 700.2 74.9156787017535 22.618632630065
"3503" 700.4 73.1504198242851 21.0736452185948
"3504" 700.6 72.2702484002589 19.9795796010382
"3505" 700.8 71.082923100604 19.1131723184578
"3506" 701 70.3124934310094 19.2380062070468
"3507" 701.2 70.2383039072707 19.5247533570732
"3508" 701.4 70.9773457014373 20.6857276491992
"3509" 701.6 71.5796925472093 22.1274790645077
"3510" 701.8 72.1390708175775 22.8036707351533
"3511" 702 73.2640950985229 23.7381178075063
"3512" 702.2 74.1408284982858 25.0519362975785
"3513" 702.4 75.5652297852247 26.6350579719052
"3514" 702.6 77.876828736979 28.3456536481604
"3515" 702.8 79.7556265448768 30.4833482232215
"3516" 703 81.3021341954266 32.6797252694233
"3517" 703.2 83.3711347818796 34.814466813458
"3518" 703.4 84.765754032604 37.3191768038025
"3519" 703.6 85.8330148453 39.1751739362084
"3520" 703.8 86.6750553106587 40.6752159423338
"3521" 704 86.9872989341389 42.9136169261417
"3522" 704.2 87.426304491604 45.1424193550013
"3523" 704.4 87.7529345702759 47.6112292152947
"3524" 704.6 87.806383128604 49.9001387513241
"3525" 704.8 87.6208329278639 52.3226334471115
"3526" 705 88.259436863908 54.7743304888964
"3527" 705.2 88.3674515927469 56.7054071249175
"3528" 705.4 88.3182632284347 58.9855859488991
"3529" 705.6 89.3890543279868 61.4862415611619
"3530" 705.8 90.8758060607404 63.6587276971286
"3531" 706 91.9367689416274 66.0694444772166
"3532" 706.2 93.1913140467109 68.6288448394993
"3533" 706.4 94.71609397469 70.9213693883494
"3534" 706.6 95.5704322325124 71.5316805725909
"3535" 706.8 96.9871973370691 72.2675948319092
"3536" 707 98.199067691459 73.1741896356367
"3537" 707.2 99.0496395533482 74.6525314703976
"3538" 707.4 99.892883785204 75.9514249125159
"3539" 707.6 100.615033195504 77.6618816679681
"3540" 707.8 100.700043150192 79.6683728937894
"3541" 708 101.214871585777 80.9730312298085
"3542" 708.2 102.006232794758 82.4520018712736
"3543" 708.4 103.529167370127 83.7901671526463
"3544" 708.6 105.183931973767 85.181804530258
"3545" 708.8 104.278406519819 84.7293160739065
"3546" 709 102.809014681998 84.732904097584
"3547" 709.2 101.009730241619 85.8699835237834
"3548" 709.4 99.0482645918707 87.8670226320493
"3549" 709.6 96.7717674484276 90.1490428597074
"3550" 709.8 94.2759825366692 92.0189019845386
"3551" 710 93.3522020728595 92.6962417413487
"3552" 710.2 93.2648970922887 92.9080192841065
"3553" 710.4 92.4320809107596 93.4610404732937
"3554" 710.6 91.8263389316186 94.4035090735823
"3555" 710.8 91.5362593051339 95.5361704449708
"3556" 711 91.1675262990891 96.1778946123216
"3557" 711.2 90.7213169273284 96.962740673584
"3558" 711.4 90.723335842723 98.2025287013699
"3559" 711.6 89.863951689807 100.105139294425
"3560" 711.8 88.7202486749202 101.12554599984
"3561" 712 87.3989607047695 102.03041901856
"3562" 712.2 85.7986394888788 102.858967107202
"3563" 712.4 84.6057209222882 104.547650419072
"3564" 712.6 82.928707287104 105.646675146265
"3565" 712.8 80.8883846536562 106.026221500598
"3566" 713 78.9137035682605 106.58451608324
"3567" 713.2 77.2322550783354 106.99593802015
"3568" 713.4 75.1819250165579 107.195761053183
"3569" 713.6 73.6226733726505 107.929063549281
"3570" 713.8 71.7920250353055 108.367801684575
"3571" 714 69.49688066801 108.857978159673
"3572" 714.2 68.2582477756267 109.763821834492
"3573" 714.4 67.6910092037404 111.347562508515
"3574" 714.6 67.4850358526115 112.004517410312
"3575" 714.8 67.9186911958236 111.12511710239
"3576" 715 67.7687525613086 109.592997886106
"3577" 715.2 67.3593402037446 109.109750688896
"3578" 715.4 67.6423851778475 108.969521945378
"3579" 715.6 67.6425561277592 108.62306529781
"3580" 715.8 67.2227494435728 108.04979170831
"3581" 716 66.2091455015348 107.692598164083
"3582" 716.2 65.0880464170131 106.799012967583
"3583" 716.4 64.1752818114904 106.36181947256
"3584" 716.6 64.0384121797185 105.020777437072
"3585" 716.8 64.856431608287 103.357182285316
"3586" 717 65.350070325854 101.326566444785
"3587" 717.2 66.1323190052259 98.9312088568377
"3588" 717.4 68.1569208951278 97.1287781686556
"3589" 717.6 69.7421732629977 96.1020779617887
"3590" 717.8 71.8249813918897 94.4262026752985
"3591" 718 73.8422341503206 93.5622201689383
"3592" 718.2 76.0957712657615 93.5411549976706
"3593" 718.4 78.5970174241516 93.7619332779413
"3594" 718.6 81.326802525028 94.3959435359924
"3595" 718.8 83.1287224228481 94.8562235468123
"3596" 719 84.5452503958712 94.8331368542016
"3597" 719.2 85.8182794889117 94.8365704364758
"3598" 719.4 87.7445098621157 95.1600239071883
"3599" 719.6 88.998843585146 94.5764036436367
"3600" 719.8 90.5208030007221 93.4869874144107
"3601" 720 91.9308302129243 92.4579443938885
"3602" 720.2 92.5105871819348 91.3616505247373
"3603" 720.4 93.0621580308696 90.1349920364354
"3604" 720.6 93.0744498181854 88.9532633386999
"3605" 720.8 92.945046300844 88.0914627810644
"3606" 721 93.3611389463991 87.2976010326669
"3607" 721.2 93.70824420394 86.1927806526404
"3608" 721.4 93.8182618868659 85.3023563408223
"3609" 721.6 94.417912322225 84.2342808154797
"3610" 721.8 95.5642785338217 82.9521205292862
"3611" 722 96.3943504265326 81.2833748271318
"3612" 722.2 97.2691345910564 79.7394792871556
"3613" 722.4 97.2727166813853 78.2515082540916
"3614" 722.6 97.399567926484 76.6168186136324
"3615" 722.8 97.658021399644 75.3173984774324
"3616" 723 97.1484747062945 74.1735690398937
"3617" 723.2 96.3458918599105 73.35441107927
"3618" 723.4 94.9665742256363 72.3866266324797
"3619" 723.6 94.6508392237 71.2968397030724
"3620" 723.8 94.124810390092 69.9026383334084
"3621" 724 93.6542071970922 68.6722156610407
"3622" 724.2 92.7232734326516 67.8918251041556
"3623" 724.4 92.2087112784229 66.7342199044108
"3624" 724.6 92.0028251289114 65.7324896108283
"3625" 724.8 92.6311830164718 64.6902516628083
"3626" 725 93.5412792676141 62.573169451941
"3627" 725.2 94.447117074268 60.4398022827296
"3628" 725.4 95.4542101552261 59.095130536412
"3629" 725.6 96.8473340267244 57.5149447187109
"3630" 725.8 98.1469352191465 55.9865402845987
"3631" 726 99.8085538376085 54.663688686134
"3632" 726.2 101.581264355502 53.3678515098572
"3633" 726.4 103.411063297693 51.8165839640765
"3634" 726.6 104.553054065734 50.3861997751558
"3635" 726.8 104.845600793496 49.4597609291296
"3636" 727 105.771037455557 48.044170207365
"3637" 727.2 107.56735685394 46.9773585711669
"3638" 727.4 108.670207980973 47.4660508113964
"3639" 727.6 109.084344789807 48.3370316358993
"3640" 727.8 108.479620352308 48.4912519479764
"3641" 728 107.165673053848 47.822662691097
"3642" 728.2 105.783160314976 46.4971063431389
"3643" 728.4 104.359567927228 46.4977885860884
"3644" 728.6 102.913760763061 46.1836406776627
"3645" 728.8 101.396438960234 45.1785310771745
"3646" 729 100.097587555053 43.427112551773
"3647" 729.2 98.5589303753459 41.5870407191813
"3648" 729.4 97.2570686025802 39.8924150265127
"3649" 729.6 95.556946694308 38.2120743058484
"3650" 729.8 94.1083321420879 36.4214141815362
"3651" 730 92.692674085876 34.3474459478324
"3652" 730.2 91.196684570644 32.9318423641604
"3653" 730.4 89.785959362979 31.4636250043854
"3654" 730.6 88.5964678543363 29.641462612143
"3655" 730.8 86.964128869012 28.3211939750084
"3656" 731 85.4453861716464 26.8732797849587
"3657" 731.2 83.6092754448092 25.2313571226373
"3658" 731.4 81.861319781529 24.1352776186104
"3659" 731.6 80.173137168854 23.1702670762854
"3660" 731.8 78.5370515417678 21.9236715754397
"3661" 732 77.0683631488225 20.4264490711906
"3662" 732.2 75.1143554810912 18.6525935371501
"3663" 732.4 73.5940409330912 17.7412355230732
"3664" 732.6 71.3935960734562 17.1560178461517
"3665" 732.8 68.8058148063651 16.1848128316046
"3666" 733 66.4608953899433 15.7629808271943
"3667" 733.2 64.9405808419433 15.1862948948996
"3668" 733.4 63.0521236239919 15.0213257708276
"3669" 733.6 60.79683097855 15.1063046611009
"3670" 733.8 58.2673625130313 14.5836131147694
"3671" 734 55.8526291465326 13.5961431525961
"3672" 734.2 53.2531627541933 13.2617335587211
"3673" 734.4 50.6797637020023 12.721496279109
"3674" 734.6 48.1537543534447 12.224320953702
"3675" 734.8 46.2616765565207 12.5183483617548
"3676" 735 43.1104690266566 12.6936084162446
"3677" 735.2 40.6317137562313 13.263346666224
"3678" 735.4 38.0025074445683 14.4628782224354
"3679" 735.6 35.4183268234997 15.0756162981691
"3680" 735.8 32.4656771230999 15.3539791118992
"3681" 736 29.4941532338272 16.1657218805025
"3682" 736.2 27.7992059393897 17.3557866138937
"3683" 736.4 25.8161805136368 18.3763319474784
"3684" 736.6 23.2573829948702 19.2879309340604
"3685" 736.8 21.5820661540886 20.825480099745
"3686" 737 19.7924627908995 24.0130950656967
"3687" 737.2 18.0307527539771 25.967566489329
"3688" 737.4 15.3656811036942 28.5163426266882
"3689" 737.6 13.5066824105816 31.2325567690156
"3690" 737.8 11.8619204730415 33.47346647424
"3691" 738 10.9437088445804 35.8707346870249
"3692" 738.2 9.87564413448863 38.8938876949604
"3693" 738.4 8.76704507903685 41.8965863766798
"3694" 738.6 9.02565617852003 44.3908958238962
"3695" 738.8 8.76199761329693 47.221852690143
"3696" 739 7.98397666655751 50.059538878979
"3697" 739.2 6.39992208321471 52.4692396881481
"3698" 739.4 5.79577904501312 54.6542788923558
"3699" 739.6 6.72192702557201 57.3578834655764
"3700" 739.8 7.71211958541171 60.6459455857834
"3701" 740 8.48245127215601 64.4053267924964
"3702" 740.2 8.29151907050877 67.7431986179889
"3703" 740.4 7.97770684222002 70.8657379637684
"3704" 740.6 9.40863617916127 73.4921887259955
"3705" 740.8 11.6064637737502 75.3717271745296
"3706" 741 14.0038828686733 77.7441978756911
"3707" 741.2 16.1866039953017 79.929018617165
"3708" 741.4 18.7143270190294 81.5608441337768
"3709" 741.6 20.8096645885438 83.4845155266656
"3710" 741.8 22.9910980626978 85.3696553237166
"3711" 742 24.7747267048886 87.8132339989604
"3712" 742.2 26.7599066627579 90.4003148131142
"3713" 742.4 28.982971885458 92.4925971085823
"3714" 742.6 31.086737575701 94.7775098737917
"3715" 742.8 32.5798054190586 96.2629392696513
"3716" 743 33.8232456939111 98.6961033378989
"3717" 743.2 34.8095452440564 101.111361359203
"3718" 743.4 36.7358167990777 102.277544475688
"3719" 743.6 39.7094171016712 102.53809413762
"3720" 743.8 43.0760598718941 103.031095055194
"3721" 744 46.0393041595259 102.872414603138
"3722" 744.2 48.9155675180348 102.256788589799
"3723" 744.4 51.6157704117603 103.084406399256
"3724" 744.6 54.0203159811271 104.488145792007
"3725" 744.8 56.7856793343559 106.082127094726
"3726" 745 59.1976069255439 107.312007276711
"3727" 745.2 61.8177754032733 108.54515888693
"3728" 745.4 64.2103071494771 109.99065080112
"3729" 745.6 67.5148980664412 111.300564039467
"3730" 745.8 71.0039836913809 111.576159249876
"3731" 746 74.8603200160194 111.670234915845
"3732" 746.2 77.4642433744461 110.24303014032
"3733" 746.4 80.0690680182469 108.418324730132
"3734" 746.6 83.0464920730493 106.341914139592
"3735" 746.8 85.0869057491389 104.640517376956
"3736" 747 87.1640796955343 104.107239619281
"3737" 747.2 89.0692250515395 103.670104769173
"3738" 747.4 90.9142569065348 102.494917619283
"3739" 747.6 92.81125861984 100.263207633713
"3740" 747.8 95.487464238798 97.7109052675097
"3741" 748 96.6470056018592 95.2354779442492
"3742" 748.2 97.720616087242 91.3499424814088
"3743" 748.4 97.1293893650494 88.5676842323554
"3744" 748.6 97.0119327047867 87.9304636318903
"3745" 748.8 96.7739111408228 87.2980243138047
"3746" 749 96.9137008891689 85.4258815628617
"3747" 749.2 97.3688110167717 83.009920106847
"3748" 749.4 98.3622933004123 80.584870962471
"3749" 749.6 98.0735455122835 78.6431053300007
"3750" 749.8 97.8190362963937 76.3982678060829
"3751" 750 97.402311895205 73.5649561568911
"3752" 750.2 96.7483904520054 70.1927697288419
"3753" 750.4 97.2430114224622 67.9170464887663
"3754" 750.6 98.0740477469802 65.9851962929079
"3755" 750.8 99.4233657388924 62.917238174998
"3756" 751 101.248705993429 60.8076761958014
"3757" 751.2 102.712756905087 58.8986542233021
"3758" 751.4 103.01817604891 57.2354328049536
"3759" 751.6 101.421206035841 56.6226196786452
"3760" 751.8 99.9039189478981 55.2334313134856
"3761" 752 98.399128342338 53.322418807401
"3762" 752.2 96.2082731308183 50.5919589361541
"3763" 752.4 93.262228430196 47.9557680892096
"3764" 752.6 90.6851560683561 45.8118433857864
"3765" NA NA NA
"3766" NA NA NA
"3767" NA NA NA
"3768" NA NA NA
"3769" NA NA NA
"3770" NA NA NA
"3771" NA NA NA
"3772" NA NA NA
"3773" NA NA NA
"3774" NA NA NA
"3775" NA NA NA
"3776" NA NA NA
"3777" NA NA NA
"3778" NA NA NA
"3779" NA NA NA
"3780" NA NA NA
"3781" NA NA NA
"3782" NA NA NA
"3783" NA NA NA
"3784" NA NA NA
"3785" NA NA NA
"3786" NA NA NA
"3787" NA NA NA
"3788" NA NA NA
"3789" NA NA NA
"3790" NA NA NA
"3791" NA NA NA
"3792" NA NA NA
"3793" NA NA NA
"3794" NA NA NA
"3795" NA NA NA
"3796" NA NA NA
"3797" NA NA NA
"3798" NA NA NA
"3799" NA NA NA
"3800" NA NA NA
"3801" NA NA NA
"3802" NA NA NA
"3803" NA NA NA
"3804" NA NA NA
"3805" NA NA NA
"3806" NA NA NA
"3807" NA NA NA
"3808" NA NA NA
"3809" NA NA NA
"3810" NA NA NA
"3811" NA NA NA
"3812" NA NA NA
"3813" NA NA NA
"3814" NA NA NA
"3815" NA NA NA
"3816" NA NA NA
"3817" NA NA NA
"3818" NA NA NA
"3819" NA NA NA
"3820" NA NA NA
"3821" NA NA NA
"3822" NA NA NA
"3823" NA NA NA
"3824" NA NA NA
"3825" NA NA NA
"3826" NA NA NA
"3827" NA NA NA
"3828" NA NA NA
"3829" NA NA NA
"3830" NA NA NA
"3831" NA NA NA
"3832" NA NA NA
"3833" NA NA NA
"3834" NA NA NA
"3835" NA NA NA
"3836" NA NA NA
"3837" NA NA NA
"3838" NA NA NA
"3839" NA NA NA
"3840" NA NA NA
"3841" NA NA NA
"3842" NA NA NA
"3843" NA NA NA
"3844" NA NA NA
"3845" NA NA NA
"3846" NA NA NA
"3847" NA NA NA
"3848" NA NA NA
"3849" NA NA NA
"3850" NA NA NA
"3851" NA NA NA
"3852" NA NA NA
"3853" NA NA NA
"3854" NA NA NA
"3855" NA NA NA
"3856" NA NA NA
"3857" NA NA NA
"3858" NA NA NA
"3859" NA NA NA
"3860" NA NA NA
"3861" NA NA NA
"3862" NA NA NA
"3863" NA NA NA
"3864" NA NA NA
"3865" NA NA NA
"3866" NA NA NA
"3867" NA NA NA
"3868" NA NA NA
"3869" NA NA NA
"3870" NA NA NA
"3871" NA NA NA
"3872" NA NA NA
"3873" NA NA NA
"3874" NA NA NA
"3875" NA NA NA
"3876" NA NA NA
"3877" NA NA NA
"3878" NA NA NA
"3879" NA NA NA
"3880" NA NA NA
"3881" NA NA NA
"3882" NA NA NA
"3883" NA NA NA
"3884" NA NA NA
"3885" NA NA NA
"3886" NA NA NA
"3887" NA NA NA
"3888" NA NA NA
"3889" NA NA NA
"3890" NA NA NA
"3891" NA NA NA
"3892" NA NA NA
"3893" NA NA NA
"3894" NA NA NA
"3895" NA NA NA
"3896" NA NA NA
"3897" NA NA NA
"3898" NA NA NA
"3899" NA NA NA
"3900" NA NA NA
"3901" NA NA NA
"3902" NA NA NA
"3903" NA NA NA
"3904" NA NA NA
"3905" NA NA NA
"3906" NA NA NA
"3907" NA NA NA
"3908" NA NA NA
"3909" NA NA NA
"3910" NA NA NA
"3911" NA NA NA
"3912" NA NA NA
"3913" NA NA NA
"3914" NA NA NA
"3915" NA NA NA
"3916" NA NA NA
"3917" NA NA NA
"3918" NA NA NA
"3919" NA NA NA
"3920" NA NA NA
"3921" NA NA NA
"3922" NA NA NA
"3923" NA NA NA
"3924" NA NA NA
"3925" NA NA NA
"3926" NA NA NA
"3927" NA NA NA
"3928" NA NA NA
"3929" NA NA NA
"3930" NA NA NA
"3931" NA NA NA
"3932" NA NA NA
"3933" NA NA NA
"3934" NA NA NA
"3935" NA NA NA
"3936" NA NA NA
"3937" NA NA NA
"3938" NA NA NA
"3939" NA NA NA
"3940" NA NA NA
"3941" NA NA NA
"3942" NA NA NA
"3943" NA NA NA
"3944" NA NA NA
"3945" NA NA NA
"3946" NA NA NA
"3947" NA NA NA
"3948" NA NA NA
"3949" NA NA NA
"3950" NA NA NA
"3951" NA NA NA
"3952" NA NA NA
"3953" NA NA NA
"3954" NA NA NA
"3955" NA NA NA
"3956" NA NA NA
"3957" NA NA NA
"3958" NA NA NA
"3959" NA NA NA
"3960" NA NA NA
"3961" NA NA NA
"3962" NA NA NA
"3963" NA NA NA
"3964" NA NA NA
"3965" NA NA NA
"3966" NA NA NA
"3967" NA NA NA
"3968" NA NA NA
"3969" NA NA NA
"3970" NA NA NA
"3971" NA NA NA
"3972" NA NA NA
"3973" NA NA NA
"3974" NA NA NA
"3975" NA NA NA
"3976" NA NA NA
"3977" NA NA NA
"3978" NA NA NA
"3979" NA NA NA
"3980" NA NA NA
"3981" NA NA NA
"3982" NA NA NA
"3983" NA NA NA
"3984" NA NA NA
"3985" NA NA NA
"3986" NA NA NA
"3987" NA NA NA
"3988" NA NA NA
"3989" NA NA NA
"3990" NA NA NA
"3991" NA NA NA
"3992" NA NA NA
"3993" NA NA NA
"3994" NA NA NA
"3995" NA NA NA
"3996" NA NA NA
"3997" NA NA NA
"3998" NA NA NA
"3999" NA NA NA
"4000" NA NA NA
"4001" NA NA NA
"4002" NA NA NA
"4003" NA NA NA
"4004" NA NA NA
"4005" NA NA NA
"4006" NA NA NA
"4007" NA NA NA
"4008" NA NA NA
"4009" NA NA NA
"4010" NA NA NA
"4011" NA NA NA
"4012" NA NA NA
"4013" NA NA NA
"4014" NA NA NA
"4015" NA NA NA
"4016" NA NA NA
"4017" NA NA NA
"4018" NA NA NA
"4019" NA NA NA
"4020" NA NA NA
"4021" NA NA NA
"4022" NA NA NA
"4023" NA NA NA
"4024" NA NA NA
"4025" NA NA NA
"4026" NA NA NA
"4027" NA NA NA
"4028" NA NA NA
"4029" NA NA NA
"4030" NA NA NA
"4031" NA NA NA
"4032" NA NA NA
"4033" NA NA NA
"4034" NA NA NA
"4035" NA NA NA
"4036" NA NA NA
"4037" NA NA NA
"4038" NA NA NA
"4039" NA NA NA
"4040" NA NA NA
"4041" NA NA NA
"4042" NA NA NA
"4043" NA NA NA
"4044" NA NA NA
"4045" NA NA NA
"4046" NA NA NA
"4047" NA NA NA
"4048" NA NA NA
"4049" NA NA NA
"4050" NA NA NA
"4051" NA NA NA
"4052" NA NA NA
"4053" NA NA NA
"4054" NA NA NA
"4055" NA NA NA
"4056" NA NA NA
"4057" NA NA NA
"4058" NA NA NA
"4059" NA NA NA
"4060" NA NA NA
"4061" NA NA NA
"4062" NA NA NA
"4063" NA NA NA
"4064" NA NA NA
"4065" NA NA NA
"4066" NA NA NA
"4067" NA NA NA
"4068" NA NA NA
"4069" NA NA NA
"4070" NA NA NA
"4071" NA NA NA
"4072" NA NA NA
"4073" NA NA NA
"4074" NA NA NA
"4075" NA NA NA
"4076" NA NA NA
"4077" NA NA NA
"4078" NA NA NA
"4079" NA NA NA
"4080" NA NA NA
"4081" NA NA NA
"4082" NA NA NA
"4083" NA NA NA
"4084" NA NA NA
"4085" NA NA NA
"4086" NA NA NA
"4087" NA NA NA
"4088" NA NA NA
"4089" NA NA NA
"4090" NA NA NA
"4091" NA NA NA
"4092" NA NA NA
"4093" NA NA NA
"4094" NA NA NA
"4095" NA NA NA
"4096" NA NA NA
"4097" NA NA NA
"4098" NA NA NA
"4099" NA NA NA
"4100" NA NA NA
"4101" NA NA NA
"4102" NA NA NA
"4103" NA NA NA
"4104" NA NA NA
"4105" NA NA NA
"4106" NA NA NA
"4107" NA NA NA
"4108" NA NA NA
"4109" NA NA NA
"4110" NA NA NA
"4111" NA NA NA
"4112" NA NA NA
"4113" NA NA NA
"4114" NA NA NA
"4115" NA NA NA
"4116" NA NA NA
"4117" NA NA NA
"4118" NA NA NA
"4119" NA NA NA
"4120" NA NA NA
"4121" NA NA NA
"4122" NA NA NA
"4123" NA NA NA
"4124" NA NA NA
"4125" NA NA NA
"4126" NA NA NA
"4127" NA NA NA
"4128" NA NA NA
"4129" NA NA NA
"4130" NA NA NA
"4131" NA NA NA
"4132" NA NA NA
"4133" NA NA NA
"4134" NA NA NA
"4135" NA NA NA
"4136" NA NA NA
"4137" NA NA NA
"4138" NA NA NA
"4139" NA NA NA
"4140" NA NA NA
"4141" NA NA NA
"4142" NA NA NA
"4143" NA NA NA
"4144" NA NA NA
"4145" NA NA NA
"4146" NA NA NA
"4147" NA NA NA
"4148" NA NA NA
"4149" NA NA NA
"4150" NA NA NA
"4151" NA NA NA
"4152" NA NA NA
"4153" NA NA NA
"4154" NA NA NA
"4155" NA NA NA
"4156" NA NA NA
"4157" NA NA NA
"4158" NA NA NA
"4159" NA NA NA
"4160" NA NA NA
"4161" NA NA NA
"4162" NA NA NA
"4163" NA NA NA
"4164" NA NA NA
"4165" NA NA NA
"4166" NA NA NA
"4167" NA NA NA
"4168" NA NA NA
"4169" NA NA NA
"4170" NA NA NA
"4171" NA NA NA
"4172" NA NA NA
"4173" NA NA NA
"4174" NA NA NA
"4175" NA NA NA
"4176" NA NA NA
"4177" NA NA NA
"4178" NA NA NA
"4179" NA NA NA
"4180" NA NA NA
"4181" NA NA NA
"4182" NA NA NA
"4183" NA NA NA
"4184" NA NA NA
"4185" NA NA NA
"4186" NA NA NA
"4187" NA NA NA
"4188" NA NA NA
"4189" NA NA NA
"4190" NA NA NA
"4191" NA NA NA
"4192" NA NA NA
"4193" NA NA NA
"4194" NA NA NA
"4195" NA NA NA
"4196" NA NA NA
"4197" NA NA NA
"4198" NA NA NA
"4199" NA NA NA
"4200" NA NA NA
"4201" NA NA NA
"4202" NA NA NA
"4203" NA NA NA
"4204" NA NA NA
"4205" NA NA NA
"4206" NA NA NA
"4207" NA NA NA
"4208" NA NA NA
"4209" NA NA NA
"4210" NA NA NA
"4211" NA NA NA
"4212" NA NA NA
"4213" NA NA NA
"4214" NA NA NA
"4215" NA NA NA
"4216" NA NA NA
"4217" NA NA NA
"4218" NA NA NA
"4219" NA NA NA
"4220" NA NA NA
"4221" NA NA NA
"4222" NA NA NA
"4223" NA NA NA
"4224" NA NA NA
"4225" NA NA NA
"4226" NA NA NA
"4227" NA NA NA
"4228" NA NA NA
"4229" NA NA NA
"4230" NA NA NA
"4231" NA NA NA
"4232" NA NA NA
"4233" NA NA NA
"4234" NA NA NA
"4235" NA NA NA
"4236" NA NA NA
"4237" NA NA NA
"4238" NA NA NA
"4239" NA NA NA
"4240" NA NA NA
"4241" NA NA NA
"4242" NA NA NA
"4243" NA NA NA
"4244" NA NA NA
"4245" NA NA NA
"4246" NA NA NA
"4247" NA NA NA
"4248" NA NA NA
"4249" NA NA NA
"4250" NA NA NA
"4251" NA NA NA
"4252" NA NA NA
"4253" NA NA NA
"4254" NA NA NA
"4255" NA NA NA
"4256" NA NA NA
"4257" NA NA NA
"4258" NA NA NA
"4259" NA NA NA
"4260" NA NA NA
"4261" NA NA NA
"4262" NA NA NA
"4263" NA NA NA
"4264" NA NA NA
"4265" NA NA NA
"4266" NA NA NA
"4267" NA NA NA
"4268" NA NA NA
"4269" NA NA NA
"4270" NA NA NA
"4271" NA NA NA
"4272" NA NA NA
"4273" NA NA NA
"4274" NA NA NA
"4275" NA NA NA
"4276" NA NA NA
"4277" NA NA NA
"4278" NA NA NA
"4279" NA NA NA
"4280" NA NA NA
"4281" NA NA NA
"4282" NA NA NA
"4283" NA NA NA
"4284" NA NA NA
"4285" NA NA NA
"4286" NA NA NA
"4287" NA NA NA
"4288" NA NA NA
"4289" NA NA NA
"4290" NA NA NA
"4291" NA NA NA
"4292" NA NA NA
"4293" NA NA NA
"4294" NA NA NA
"4295" NA NA NA
"4296" NA NA NA
"4297" NA NA NA
"4298" NA NA NA
"4299" NA NA NA
"4300" NA NA NA
"4301" NA NA NA
"4302" NA NA NA
"4303" NA NA NA
"4304" NA NA NA
"4305" NA NA NA
"4306" NA NA NA
"4307" NA NA NA
"4308" NA NA NA
"4309" NA NA NA
"4310" NA NA NA
"4311" NA NA NA
"4312" NA NA NA
"4313" NA NA NA
"4314" NA NA NA
"4315" NA NA NA
"4316" NA NA NA
"4317" NA NA NA
"4318" NA NA NA
"4319" NA NA NA
"4320" NA NA NA
"4321" NA NA NA
"4322" NA NA NA
"4323" NA NA NA
"4324" NA NA NA
"4325" NA NA NA
"4326" NA NA NA
"4327" NA NA NA
"4328" NA NA NA
"4329" NA NA NA
"4330" NA NA NA
"4331" NA NA NA
"4332" NA NA NA
"4333" NA NA NA
"4334" NA NA NA
"4335" NA NA NA
"4336" NA NA NA
"4337" NA NA NA
"4338" NA NA NA
"4339" NA NA NA
"4340" NA NA NA
"4341" NA NA NA
"4342" NA NA NA
"4343" NA NA NA
"4344" NA NA NA
"4345" NA NA NA
"4346" NA NA NA
"4347" NA NA NA
"4348" NA NA NA
"4349" NA NA NA
"4350" NA NA NA
"4351" NA NA NA
"4352" NA NA NA
"4353" NA NA NA
"4354" NA NA NA
"4355" NA NA NA
"4356" NA NA NA
"4357" NA NA NA
"4358" NA NA NA
"4359" NA NA NA
"4360" NA NA NA
"4361" NA NA NA
"4362" NA NA NA
"4363" NA NA NA
"4364" NA NA NA
"4365" NA NA NA
"4366" NA NA NA
"4367" NA NA NA
"4368" NA NA NA
"4369" NA NA NA
"4370" NA NA NA
"4371" NA NA NA
"4372" NA NA NA
"4373" NA NA NA
"4374" NA NA NA
"4375" NA NA NA
"4376" NA NA NA
"4377" NA NA NA
"4378" NA NA NA
"4379" NA NA NA
"4380" NA NA NA
"4381" NA NA NA
"4382" NA NA NA
"4383" NA NA NA
"4384" NA NA NA
"4385" NA NA NA
"4386" NA NA NA
"4387" NA NA NA
"4388" NA NA NA
"4389" NA NA NA
"4390" NA NA NA
"4391" NA NA NA
"4392" NA NA NA
"4393" NA NA NA
"4394" NA NA NA
"4395" NA NA NA
"4396" NA NA NA
"4397" NA NA NA
"4398" NA NA NA
"4399" NA NA NA
"4400" NA NA NA
"4401" NA NA NA
"4402" NA NA NA
"4403" NA NA NA
"4404" NA NA NA
"4405" NA NA NA
"4406" NA NA NA
"4407" NA NA NA
"4408" NA NA NA
"4409" NA NA NA
"4410" NA NA NA
"4411" NA NA NA
"4412" NA NA NA
"4413" NA NA NA
"4414" NA NA NA
"4415" NA NA NA
"4416" NA NA NA
"4417" NA NA NA
"4418" NA NA NA
"4419" NA NA NA
"4420" NA NA NA
"4421" NA NA NA
"4422" NA NA NA
"4423" NA NA NA
"4424" NA NA NA
"4425" NA NA NA
"4426" NA NA NA
"4427" NA NA NA
"4428" NA NA NA
"4429" NA NA NA
"4430" NA NA NA
"4431" NA NA NA
"4432" NA NA NA
"4433" NA NA NA
"4434" NA NA NA
"4435" NA NA NA
"4436" NA NA NA
"4437" NA NA NA
"4438" NA NA NA
"4439" NA NA NA
"4440" NA NA NA
"4441" NA NA NA
"4442" NA NA NA
"4443" NA NA NA
"4444" NA NA NA
"4445" NA NA NA
"4446" NA NA NA
"4447" NA NA NA
"4448" NA NA NA
"4449" NA NA NA
"4450" NA NA NA
"4451" NA NA NA
"4452" NA NA NA
"4453" NA NA NA
"4454" NA NA NA
"4455" NA NA NA
"4456" NA NA NA
"4457" NA NA NA
"4458" NA NA NA
"4459" NA NA NA
"4460" NA NA NA
"4461" NA NA NA
"4462" NA NA NA
"4463" NA NA NA
"4464" NA NA NA
"4465" NA NA NA
"4466" NA NA NA
"4467" NA NA NA
"4468" NA NA NA
"4469" NA NA NA
"4470" NA NA NA
"4471" NA NA NA
"4472" NA NA NA
"4473" NA NA NA
"4474" NA NA NA
"4475" NA NA NA
"4476" NA NA NA
"4477" NA NA NA
"4478" NA NA NA
"4479" NA NA NA
"4480" NA NA NA
"4481" NA NA NA
"4482" NA NA NA
"4483" NA NA NA
"4484" NA NA NA
"4485" NA NA NA
"4486" NA NA NA
"4487" NA NA NA
"4488" NA NA NA
"4489" NA NA NA
"4490" NA NA NA
"4491" NA NA NA
"4492" NA NA NA
"4493" NA NA NA
"4494" NA NA NA
"4495" NA NA NA
"4496" NA NA NA
"4497" NA NA NA
"4498" NA NA NA
"4499" NA NA NA
"4500" NA NA NA
"4501" NA NA NA
"4502" NA NA NA
"4503" NA NA NA
"4504" NA NA NA
"4505" NA NA NA
"4506" NA NA NA
"4507" NA NA NA
"4508" NA NA NA
"4509" NA NA NA
"4510" NA NA NA
"4511" NA NA NA
"4512" NA NA NA
"4513" NA NA NA
"4514" NA NA NA
"4515" NA NA NA
"4516" NA NA NA
"4517" NA NA NA
"4518" NA NA NA
"4519" NA NA NA
"4520" NA NA NA
"4521" NA NA NA
"4522" NA NA NA
"4523" NA NA NA
"4524" NA NA NA
"4525" NA NA NA
"4526" NA NA NA
"4527" NA NA NA
"4528" NA NA NA
"4529" NA NA NA
"4530" NA NA NA
"4531" NA NA NA
"4532" NA NA NA
"4533" NA NA NA
"4534" NA NA NA
"4535" NA NA NA
"4536" NA NA NA
"4537" NA NA NA
"4538" NA NA NA
"4539" NA NA NA
"4540" NA NA NA
"4541" NA NA NA
"4542" NA NA NA
"4543" NA NA NA
"4544" NA NA NA
"4545" NA NA NA
"4546" NA NA NA
"4547" NA NA NA
"4548" NA NA NA
"4549" NA NA NA
"4550" NA NA NA
"4551" NA NA NA
"4552" NA NA NA
"4553" NA NA NA
"4554" NA NA NA
"4555" NA NA NA
"4556" NA NA NA
"4557" NA NA NA
"4558" NA NA NA
"4559" NA NA NA
"4560" NA NA NA
"4561" NA NA NA
"4562" NA NA NA
"4563" NA NA NA
"4564" NA NA NA
"4565" NA NA NA
"4566" NA NA NA
"4567" NA NA NA
"4568" NA NA NA
"4569" NA NA NA
"4570" NA NA NA
"4571" NA NA NA
"4572" NA NA NA
"4573" NA NA NA
"4574" NA NA NA
"4575" NA NA NA
"4576" NA NA NA
"4577" NA NA NA
"4578" NA NA NA
"4579" NA NA NA
"4580" NA NA NA
"4581" NA NA NA
"4582" NA NA NA
"4583" NA NA NA
"4584" NA NA NA
"4585" NA NA NA
"4586" NA NA NA
"4587" NA NA NA
"4588" NA NA NA
"4589" NA NA NA
"4590" NA NA NA
"4591" NA NA NA
"4592" NA NA NA
"4593" NA NA NA
"4594" NA NA NA
"4595" NA NA NA
"4596" NA NA NA
"4597" NA NA NA
"4598" NA NA NA
"4599" NA NA NA
"4600" NA NA NA
"4601" NA NA NA
"4602" NA NA NA
"4603" NA NA NA
"4604" NA NA NA
"4605" NA NA NA
"4606" NA NA NA
"4607" NA NA NA
"4608" NA NA NA
"4609" NA NA NA
"4610" NA NA NA
"4611" NA NA NA
"4612" NA NA NA
"4613" NA NA NA
"4614" NA NA NA
"4615" NA NA NA
"4616" NA NA NA
"4617" NA NA NA
"4618" NA NA NA
"4619" NA NA NA
"4620" NA NA NA
"4621" NA NA NA
"4622" NA NA NA
"4623" NA NA NA
"4624" NA NA NA
"4625" NA NA NA
"4626" NA NA NA
"4627" NA NA NA
"4628" NA NA NA
"4629" NA NA NA
"4630" NA NA NA
"4631" NA NA NA
"4632" NA NA NA
"4633" NA NA NA
"4634" NA NA NA
"4635" NA NA NA
"4636" NA NA NA
"4637" NA NA NA
"4638" NA NA NA
"4639" NA NA NA
"4640" NA NA NA
"4641" NA NA NA
"4642" NA NA NA
"4643" NA NA NA
"4644" NA NA NA
"4645" NA NA NA
"4646" NA NA NA
"4647" NA NA NA
"4648" NA NA NA
"4649" NA NA NA
"4650" NA NA NA
"4651" NA NA NA
"4652" NA NA NA
"4653" NA NA NA
"4654" NA NA NA
"4655" NA NA NA
"4656" NA NA NA
"4657" NA NA NA
"4658" NA NA NA
"4659" NA NA NA
"4660" NA NA NA
"4661" NA NA NA
"4662" NA NA NA
"4663" NA NA NA
"4664" NA NA NA
"4665" NA NA NA
"4666" NA NA NA
"4667" NA NA NA
"4668" NA NA NA
"4669" NA NA NA
"4670" NA NA NA
"4671" NA NA NA
"4672" NA NA NA
"4673" NA NA NA
"4674" NA NA NA
"4675" NA NA NA
"4676" NA NA NA
"4677" NA NA NA
"4678" NA NA NA
"4679" NA NA NA
"4680" NA NA NA
"4681" NA NA NA
"4682" NA NA NA
"4683" NA NA NA
"4684" NA NA NA
"4685" NA NA NA
"4686" NA NA NA
"4687" NA NA NA
"4688" NA NA NA
"4689" NA NA NA
"4690" NA NA NA
"4691" NA NA NA
"4692" NA NA NA
"4693" NA NA NA
"4694" NA NA NA
"4695" NA NA NA
"4696" NA NA NA
"4697" NA NA NA
"4698" NA NA NA
"4699" NA NA NA
"4700" NA NA NA
"4701" NA NA NA
"4702" NA NA NA
"4703" NA NA NA
"4704" NA NA NA
"4705" NA NA NA
"4706" NA NA NA
"4707" NA NA NA
"4708" NA NA NA
"4709" NA NA NA
"4710" NA NA NA
"4711" NA NA NA
"4712" NA NA NA
"4713" NA NA NA
"4714" NA NA NA
"4715" NA NA NA
"4716" NA NA NA
"4717" NA NA NA
"4718" NA NA NA
"4719" NA NA NA
"4720" NA NA NA
"4721" NA NA NA
"4722" NA NA NA
"4723" NA NA NA
"4724" NA NA NA
"4725" NA NA NA
"4726" NA NA NA
"4727" NA NA NA
"4728" NA NA NA
"4729" NA NA NA
"4730" NA NA NA
"4731" NA NA NA
"4732" NA NA NA
"4733" NA NA NA
"4734" NA NA NA
"4735" NA NA NA
"4736" NA NA NA
"4737" NA NA NA
"4738" NA NA NA
"4739" NA NA NA
"4740" NA NA NA
"4741" NA NA NA
"4742" NA NA NA
"4743" NA NA NA
"4744" NA NA NA
"4745" NA NA NA
"4746" NA NA NA
"4747" NA NA NA
"4748" NA NA NA
"4749" NA NA NA
"4750" NA NA NA
"4751" NA NA NA
"4752" NA NA NA
"4753" NA NA NA
"4754" NA NA NA
"4755" NA NA NA
"4756" NA NA NA
"4757" NA NA NA
"4758" NA NA NA
"4759" NA NA NA
"4760" NA NA NA
"4761" NA NA NA
"4762" NA NA NA
"4763" NA NA NA
"4764" NA NA NA
"4765" NA NA NA
"4766" NA NA NA
"4767" NA NA NA
"4768" NA NA NA
"4769" NA NA NA
"4770" NA NA NA
"4771" NA NA NA
"4772" NA NA NA
"4773" NA NA NA
"4774" NA NA NA
"4775" NA NA NA
"4776" NA NA NA
"4777" NA NA NA
"4778" NA NA NA
"4779" NA NA NA
"4780" NA NA NA
"4781" NA NA NA
"4782" NA NA NA
"4783" NA NA NA
"4784" NA NA NA
"4785" NA NA NA
"4786" NA NA NA
"4787" NA NA NA
"4788" NA NA NA
"4789" NA NA NA
"4790" NA NA NA
"4791" NA NA NA
"4792" NA NA NA
"4793" NA NA NA
"4794" NA NA NA
"4795" NA NA NA
"4796" NA NA NA
"4797" NA NA NA
"4798" NA NA NA
"4799" NA NA NA
"4800" NA NA NA
"4801" NA NA NA
"4802" NA NA NA
"4803" NA NA NA
"4804" NA NA NA
"4805" NA NA NA
"4806" NA NA NA
"4807" NA NA NA
"4808" NA NA NA
"4809" NA NA NA
"4810" NA NA NA
"4811" NA NA NA
"4812" NA NA NA
"4813" NA NA NA
"4814" NA NA NA
"4815" NA NA NA
"4816" NA NA NA
"4817" NA NA NA
"4818" NA NA NA
"4819" NA NA NA
"4820" NA NA NA
"4821" NA NA NA
"4822" NA NA NA
"4823" NA NA NA
"4824" NA NA NA
"4825" NA NA NA
"4826" NA NA NA
"4827" NA NA NA
"4828" NA NA NA
"4829" NA NA NA
"4830" NA NA NA
"4831" NA NA NA
"4832" NA NA NA
"4833" NA NA NA
"4834" NA NA NA
"4835" NA NA NA
"4836" NA NA NA
"4837" NA NA NA
"4838" NA NA NA
"4839" NA NA NA
"4840" NA NA NA
"4841" NA NA NA
"4842" NA NA NA
"4843" NA NA NA
"4844" NA NA NA
"4845" NA NA NA
"4846" NA NA NA
"4847" NA NA NA
"4848" NA NA NA
"4849" NA NA NA
"4850" NA NA NA
"4851" NA NA NA
"4852" NA NA NA
"4853" NA NA NA
"4854" NA NA NA
"4855" NA NA NA
"4856" NA NA NA
"4857" NA NA NA
"4858" NA NA NA
"4859" NA NA NA
"4860" NA NA NA
"4861" NA NA NA
"4862" NA NA NA
"4863" NA NA NA
"4864" NA NA NA
"4865" NA NA NA
"4866" NA NA NA
"4867" NA NA NA
"4868" NA NA NA
"4869" NA NA NA
"4870" NA NA NA
"4871" NA NA NA
"4872" NA NA NA
"4873" NA NA NA
"4874" NA NA NA
"4875" NA NA NA
"4876" NA NA NA
"4877" NA NA NA
"4878" NA NA NA
"4879" NA NA NA
"4880" NA NA NA
"4881" NA NA NA
"4882" NA NA NA
"4883" NA NA NA
"4884" NA NA NA
"4885" NA NA NA
"4886" NA NA NA
"4887" NA NA NA
"4888" NA NA NA
"4889" NA NA NA
"4890" NA NA NA
"4891" NA NA NA
"4892" NA NA NA
"4893" NA NA NA
"4894" NA NA NA
"4895" NA NA NA
"4896" NA NA NA
"4897" NA NA NA
"4898" NA NA NA
"4899" NA NA NA
"4900" NA NA NA
"4901" NA NA NA
"4902" NA NA NA
"4903" NA NA NA
"4904" NA NA NA
"4905" NA NA NA
"4906" NA NA NA
"4907" NA NA NA
"4908" NA NA NA
"4909" NA NA NA
"4910" NA NA NA
"4911" NA NA NA
"4912" NA NA NA
"4913" NA NA NA
"4914" NA NA NA
"4915" NA NA NA
"4916" NA NA NA
"4917" NA NA NA
"4918" NA NA NA
"4919" NA NA NA
"4920" NA NA NA
"4921" NA NA NA
"4922" NA NA NA
"4923" NA NA NA
"4924" NA NA NA
"4925" NA NA NA
"4926" NA NA NA
"4927" NA NA NA
"4928" NA NA NA
"4929" NA NA NA
"4930" NA NA NA
"4931" NA NA NA
"4932" NA NA NA
"4933" NA NA NA
"4934" NA NA NA
"4935" NA NA NA
"4936" NA NA NA
"4937" NA NA NA
"4938" NA NA NA
"4939" NA NA NA
"4940" NA NA NA
"4941" NA NA NA
"4942" NA NA NA
"4943" NA NA NA
"4944" NA NA NA
"4945" NA NA NA
"4946" NA NA NA
"4947" NA NA NA
"4948" NA NA NA
"4949" NA NA NA
"4950" NA NA NA
"4951" NA NA NA
"4952" NA NA NA
"4953" NA NA NA
"4954" NA NA NA
"4955" NA NA NA
"4956" NA NA NA
"4957" NA NA NA
"4958" NA NA NA
"4959" NA NA NA
"4960" NA NA NA
"4961" NA NA NA
"4962" NA NA NA
"4963" NA NA NA
"4964" NA NA NA
"4965" NA NA NA
"4966" NA NA NA
"4967" NA NA NA
"4968" NA NA NA
"4969" NA NA NA
"4970" NA NA NA
"4971" NA NA NA
"4972" NA NA NA
"4973" NA NA NA
"4974" NA NA NA
"4975" NA NA NA
"4976" NA NA NA
"4977" NA NA NA
"4978" NA NA NA
"4979" NA NA NA
"4980" NA NA NA
"4981" NA NA NA
"4982" NA NA NA
"4983" NA NA NA
"4984" NA NA NA
"4985" NA NA NA
"4986" NA NA NA
"4987" NA NA NA
"4988" NA NA NA
"4989" NA NA NA
"4990" NA NA NA
"4991" NA NA NA
"4992" NA NA NA
"4993" NA NA NA
"4994" NA NA NA
"4995" NA NA NA
"4996" NA NA NA
"4997" NA NA NA
"4998" NA NA NA
"4999" NA NA NA
"5000" NA NA NA
"5001" NA NA NA
"5002" NA NA NA
"5003" NA NA NA
"5004" NA NA NA
"5005" NA NA NA
"5006" NA NA NA
"5007" NA NA NA
"5008" NA NA NA
"5009" NA NA NA
"5010" NA NA NA
"5011" NA NA NA
"5012" NA NA NA
"5013" NA NA NA
"5014" NA NA NA
"5015" NA NA NA
"5016" NA NA NA
"5017" NA NA NA
"5018" NA NA NA
"5019" NA NA NA
"5020" NA NA NA
"5021" NA NA NA
"5022" NA NA NA
"5023" NA NA NA
"5024" NA NA NA
"5025" NA NA NA
"5026" NA NA NA
"5027" NA NA NA
"5028" NA NA NA
"5029" NA NA NA
"5030" NA NA NA
"5031" NA NA NA
"5032" NA NA NA
"5033" NA NA NA
"5034" NA NA NA
"5035" NA NA NA
"5036" NA NA NA
"5037" NA NA NA
"5038" NA NA NA
"5039" NA NA NA
"5040" NA NA NA
"5041" NA NA NA
"5042" NA NA NA
"5043" NA NA NA
"5044" NA NA NA
"5045" NA NA NA
"5046" NA NA NA
"5047" NA NA NA
"5048" NA NA NA
"5049" NA NA NA
"5050" NA NA NA
"5051" NA NA NA
"5052" NA NA NA
"5053" NA NA NA
"5054" NA NA NA
"5055" NA NA NA
"5056" NA NA NA
"5057" NA NA NA
"5058" NA NA NA
"5059" NA NA NA
"5060" NA NA NA
"5061" NA NA NA
"5062" NA NA NA
"5063" NA NA NA
"5064" NA NA NA
"5065" NA NA NA
"5066" NA NA NA
"5067" NA NA NA
"5068" NA NA NA
"5069" NA NA NA
"5070" NA NA NA
"5071" NA NA NA
"5072" NA NA NA
"5073" NA NA NA
"5074" NA NA NA
"5075" NA NA NA
"5076" NA NA NA
"5077" NA NA NA
"5078" NA NA NA
"5079" NA NA NA
"5080" NA NA NA
"5081" NA NA NA
"5082" NA NA NA
"5083" NA NA NA
"5084" NA NA NA
"5085" NA NA NA
"5086" NA NA NA
"5087" NA NA NA
"5088" NA NA NA
"5089" NA NA NA
"5090" NA NA NA
"5091" NA NA NA
"5092" NA NA NA
"5093" NA NA NA
"5094" NA NA NA
"5095" NA NA NA
"5096" NA NA NA
"5097" NA NA NA
"5098" NA NA NA
"5099" NA NA NA
"5100" NA NA NA
"5101" NA NA NA
"5102" NA NA NA
"5103" NA NA NA
"5104" NA NA NA
"5105" NA NA NA
"5106" NA NA NA
"5107" NA NA NA
"5108" NA NA NA
"5109" NA NA NA
"5110" NA NA NA
"5111" NA NA NA
"5112" NA NA NA
"5113" NA NA NA
"5114" NA NA NA
"5115" NA NA NA
"5116" NA NA NA
"5117" NA NA NA
"5118" NA NA NA
"5119" NA NA NA
"5120" NA NA NA
"5121" NA NA NA
"5122" NA NA NA
"5123" NA NA NA
"5124" NA NA NA
"5125" NA NA NA
"5126" NA NA NA
"5127" NA NA NA
"5128" NA NA NA
"5129" NA NA NA
"5130" NA NA NA
"5131" NA NA NA
"5132" NA NA NA
"5133" NA NA NA
"5134" NA NA NA
"5135" NA NA NA
"5136" NA NA NA
"5137" NA NA NA
"5138" NA NA NA
"5139" NA NA NA
"5140" NA NA NA
"5141" NA NA NA
"5142" NA NA NA
"5143" NA NA NA
"5144" NA NA NA
"5145" NA NA NA
"5146" NA NA NA
"5147" NA NA NA
"5148" NA NA NA
"5149" NA NA NA
"5150" NA NA NA
"5151" NA NA NA
"5152" NA NA NA
"5153" NA NA NA
"5154" NA NA NA
"5155" NA NA NA
"5156" NA NA NA
"5157" NA NA NA
"5158" NA NA NA
"5159" NA NA NA
"5160" NA NA NA
"5161" NA NA NA
"5162" NA NA NA
"5163" NA NA NA
"5164" NA NA NA
"5165" NA NA NA
"5166" NA NA NA
"5167" NA NA NA
"5168" NA NA NA
"5169" NA NA NA
"5170" NA NA NA
"5171" NA NA NA
"5172" NA NA NA
"5173" NA NA NA
"5174" NA NA NA
"5175" NA NA NA
"5176" NA NA NA
"5177" NA NA NA
"5178" NA NA NA
"5179" NA NA NA
"5180" NA NA NA
"5181" NA NA NA
"5182" NA NA NA
"5183" NA NA NA
"5184" NA NA NA
"5185" NA NA NA
"5186" NA NA NA
"5187" NA NA NA
"5188" NA NA NA
"5189" NA NA NA
"5190" NA NA NA
"5191" NA NA NA
"5192" NA NA NA
"5193" NA NA NA
"5194" NA NA NA
"5195" NA NA NA
"5196" NA NA NA
"5197" NA NA NA
"5198" NA NA NA
"5199" NA NA NA
"5200" NA NA NA
"5201" NA NA NA
"5202" NA NA NA
"5203" NA NA NA
"5204" NA NA NA
"5205" NA NA NA
"5206" NA NA NA
"5207" NA NA NA
"5208" NA NA NA
"5209" NA NA NA
"5210" NA NA NA
"5211" NA NA NA
"5212" NA NA NA
"5213" NA NA NA
"5214" NA NA NA
"5215" NA NA NA
"5216" NA NA NA
"5217" NA NA NA
"5218" NA NA NA
"5219" NA NA NA
"5220" NA NA NA
"5221" NA NA NA
"5222" NA NA NA
"5223" NA NA NA
"5224" NA NA NA
"5225" NA NA NA
"5226" NA NA NA
"5227" NA NA NA
"5228" NA NA NA
"5229" NA NA NA
"5230" NA NA NA
"5231" NA NA NA
"5232" NA NA NA
"5233" NA NA NA
"5234" NA NA NA
"5235" NA NA NA
"5236" NA NA NA
"5237" NA NA NA
"5238" NA NA NA
"5239" NA NA NA
"5240" NA NA NA
"5241" NA NA NA
"5242" NA NA NA
"5243" NA NA NA
"5244" NA NA NA
"5245" NA NA NA
"5246" NA NA NA
"5247" NA NA NA
"5248" NA NA NA
"5249" NA NA NA
"5250" NA NA NA
"5251" NA NA NA
"5252" NA NA NA
"5253" NA NA NA
"5254" NA NA NA
"5255" NA NA NA
"5256" NA NA NA
"5257" NA NA NA
"5258" NA NA NA
"5259" NA NA NA
"5260" NA NA NA
"5261" NA NA NA
"5262" NA NA NA
"5263" NA NA NA
"5264" NA NA NA
"5265" NA NA NA
"5266" NA NA NA
"5267" NA NA NA
"5268" NA NA NA
"5269" NA NA NA
"5270" NA NA NA
"5271" NA NA NA
"5272" NA NA NA
"5273" NA NA NA
"5274" NA NA NA
"5275" NA NA NA
"5276" NA NA NA
"5277" NA NA NA
"5278" NA NA NA
"5279" NA NA NA
"5280" NA NA NA
"5281" NA NA NA
"5282" NA NA NA
"5283" NA NA NA
"5284" NA NA NA
"5285" NA NA NA
"5286" NA NA NA
"5287" NA NA NA
"5288" NA NA NA
"5289" NA NA NA
"5290" NA NA NA
"5291" NA NA NA
"5292" NA NA NA
"5293" NA NA NA
"5294" NA NA NA
"5295" NA NA NA
"5296" NA NA NA
"5297" NA NA NA
"5298" NA NA NA
"5299" NA NA NA
"5300" NA NA NA
"5301" NA NA NA
"5302" NA NA NA
"5303" NA NA NA
"5304" NA NA NA
"5305" NA NA NA
"5306" NA NA NA
"5307" NA NA NA
"5308" NA NA NA
"5309" NA NA NA
"5310" NA NA NA
"5311" NA NA NA
"5312" NA NA NA
"5313" NA NA NA
"5314" NA NA NA
"5315" NA NA NA
"5316" NA NA NA
"5317" NA NA NA
"5318" NA NA NA
"5319" NA NA NA
"5320" NA NA NA
"5321" NA NA NA
"5322" NA NA NA
"5323" NA NA NA
"5324" NA NA NA
"5325" NA NA NA
"5326" NA NA NA
"5327" NA NA NA
"5328" NA NA NA
"5329" NA NA NA
"5330" NA NA NA
"5331" NA NA NA
"5332" NA NA NA
"5333" NA NA NA
"5334" NA NA NA
"5335" NA NA NA
"5336" NA NA NA
"5337" NA NA NA
"5338" NA NA NA
"5339" NA NA NA
"5340" NA NA NA
"5341" NA NA NA
"5342" NA NA NA
"5343" NA NA NA
"5344" NA NA NA
"5345" NA NA NA
"5346" NA NA NA
"5347" NA NA NA
"5348" NA NA NA
"5349" NA NA NA
"5350" NA NA NA
"5351" NA NA NA
"5352" NA NA NA
"5353" NA NA NA
"5354" NA NA NA
"5355" NA NA NA
"5356" NA NA NA
"5357" NA NA NA
"5358" NA NA NA
"5359" NA NA NA
"5360" NA NA NA
"5361" NA NA NA
"5362" NA NA NA
"5363" NA NA NA
"5364" NA NA NA
"5365" NA NA NA
"5366" NA NA NA
"5367" NA NA NA
"5368" NA NA NA
"5369" NA NA NA
"5370" NA NA NA
"5371" NA NA NA
"5372" NA NA NA
"5373" NA NA NA
"5374" NA NA NA
"5375" NA NA NA
"5376" NA NA NA
"5377" NA NA NA
"5378" NA NA NA
"5379" NA NA NA
"5380" NA NA NA
"5381" NA NA NA
"5382" NA NA NA
"5383" NA NA NA
"5384" NA NA NA
"5385" NA NA NA
"5386" NA NA NA
"5387" NA NA NA
"5388" NA NA NA
"5389" NA NA NA
"5390" NA NA NA
"5391" NA NA NA
"5392" NA NA NA
"5393" NA NA NA
"5394" NA NA NA
"5395" NA NA NA
"5396" NA NA NA
"5397" NA NA NA
"5398" NA NA NA
"5399" NA NA NA
"5400" NA NA NA
"5401" NA NA NA
"5402" NA NA NA
"5403" NA NA NA
"5404" NA NA NA
"5405" NA NA NA
"5406" NA NA NA
"5407" NA NA NA
"5408" NA NA NA
"5409" NA NA NA
"5410" NA NA NA
"5411" NA NA NA
"5412" NA NA NA
"5413" NA NA NA
"5414" NA NA NA
"5415" NA NA NA
"5416" NA NA NA
"5417" NA NA NA
"5418" NA NA NA
"5419" NA NA NA
"5420" NA NA NA
"5421" NA NA NA
"5422" NA NA NA
"5423" NA NA NA
"5424" NA NA NA
"5425" NA NA NA
"5426" NA NA NA
"5427" NA NA NA
"5428" NA NA NA
"5429" NA NA NA
"5430" NA NA NA
"5431" NA NA NA
"5432" NA NA NA
"5433" NA NA NA
"5434" NA NA NA
"5435" NA NA NA
"5436" NA NA NA
"5437" NA NA NA
"5438" NA NA NA
"5439" NA NA NA
"5440" NA NA NA
"5441" NA NA NA
"5442" NA NA NA
"5443" NA NA NA
"5444" NA NA NA
"5445" NA NA NA
"5446" NA NA NA
"5447" NA NA NA
"5448" NA NA NA
"5449" NA NA NA
"5450" NA NA NA
"5451" NA NA NA
"5452" NA NA NA
"5453" NA NA NA
"5454" NA NA NA
"5455" NA NA NA
"5456" NA NA NA
"5457" NA NA NA
"5458" NA NA NA
"5459" NA NA NA
"5460" NA NA NA
"5461" NA NA NA
"5462" NA NA NA
"5463" NA NA NA
"5464" NA NA NA
"5465" NA NA NA
"5466" NA NA NA
"5467" NA NA NA
"5468" NA NA NA
"5469" NA NA NA
"5470" NA NA NA
"5471" NA NA NA
"5472" NA NA NA
"5473" NA NA NA
"5474" NA NA NA
"5475" NA NA NA
"5476" NA NA NA
"5477" NA NA NA
"5478" NA NA NA
"5479" NA NA NA
"5480" NA NA NA
"5481" NA NA NA
"5482" NA NA NA
"5483" NA NA NA
"5484" NA NA NA
"5485" NA NA NA
"5486" NA NA NA
"5487" NA NA NA
"5488" NA NA NA
"5489" NA NA NA
"5490" NA NA NA
"5491" NA NA NA
"5492" NA NA NA
"5493" NA NA NA
"5494" NA NA NA
"5495" NA NA NA
"5496" NA NA NA
"5497" NA NA NA
"5498" NA NA NA
"5499" NA NA NA
"5500" NA NA NA
"5501" NA NA NA
"5502" NA NA NA
"5503" NA NA NA
"5504" NA NA NA
"5505" NA NA NA
"5506" NA NA NA
"5507" NA NA NA
"5508" NA NA NA
"5509" NA NA NA
"5510" NA NA NA
"5511" NA NA NA
"5512" NA NA NA
"5513" NA NA NA
"5514" NA NA NA
"5515" NA NA NA
"5516" NA NA NA
"5517" NA NA NA
"5518" NA NA NA
"5519" NA NA NA
"5520" NA NA NA
"5521" NA NA NA
"5522" NA NA NA
"5523" NA NA NA
"5524" NA NA NA
"5525" NA NA NA
"5526" NA NA NA
"5527" NA NA NA
"5528" NA NA NA
"5529" NA NA NA
"5530" NA NA NA
"5531" NA NA NA
"5532" NA NA NA
"5533" NA NA NA
"5534" NA NA NA
"5535" NA NA NA
"5536" NA NA NA
"5537" NA NA NA
"5538" NA NA NA
"5539" NA NA NA
"5540" NA NA NA
"5541" NA NA NA
"5542" NA NA NA
"5543" NA NA NA
"5544" NA NA NA
"5545" NA NA NA
"5546" NA NA NA
"5547" NA NA NA
"5548" NA NA NA
"5549" NA NA NA
"5550" NA NA NA
"5551" NA NA NA
"5552" NA NA NA
"5553" NA NA NA
"5554" NA NA NA
"5555" NA NA NA
"5556" NA NA NA
"5557" NA NA NA
"5558" NA NA NA
"5559" NA NA NA
"5560" NA NA NA
"5561" NA NA NA
"5562" NA NA NA
"5563" NA NA NA
"5564" NA NA NA
"5565" NA NA NA
"5566" NA NA NA
"5567" NA NA NA
"5568" NA NA NA
"5569" NA NA NA
"5570" NA NA NA
"5571" NA NA NA
"5572" NA NA NA
"5573" NA NA NA
"5574" NA NA NA
"5575" NA NA NA
"5576" NA NA NA
"5577" NA NA NA
"5578" NA NA NA
"5579" NA NA NA
"5580" NA NA NA
"5581" NA NA NA
"5582" NA NA NA
"5583" NA NA NA
"5584" NA NA NA
"5585" NA NA NA
"5586" NA NA NA
"5587" NA NA NA
"5588" NA NA NA
"5589" NA NA NA
"5590" NA NA NA
"5591" NA NA NA
"5592" NA NA NA
"5593" NA NA NA
"5594" NA NA NA
"5595" NA NA NA
"5596" NA NA NA
"5597" NA NA NA
"5598" NA NA NA
"5599" NA NA NA
"5600" NA NA NA
"5601" NA NA NA
"5602" NA NA NA
"5603" NA NA NA
"5604" NA NA NA
"5605" NA NA NA
"5606" NA NA NA
"5607" NA NA NA
"5608" NA NA NA
"5609" NA NA NA
"5610" NA NA NA
"5611" NA NA NA
"5612" NA NA NA
"5613" NA NA NA
"5614" NA NA NA
"5615" NA NA NA
"5616" NA NA NA
"5617" NA NA NA
"5618" NA NA NA
"5619" NA NA NA
"5620" NA NA NA
"5621" NA NA NA
"5622" NA NA NA
"5623" NA NA NA
"5624" NA NA NA
"5625" NA NA NA
"5626" NA NA NA
"5627" NA NA NA
"5628" NA NA NA
"5629" NA NA NA
"5630" NA NA NA
"5631" NA NA NA
"5632" NA NA NA
"5633" NA NA NA
"5634" NA NA NA
"5635" NA NA NA
"5636" NA NA NA
"5637" NA NA NA
"5638" NA NA NA
"5639" NA NA NA
"5640" NA NA NA
"5641" NA NA NA
"5642" NA NA NA
"5643" NA NA NA
"5644" NA NA NA
"5645" NA NA NA
"5646" NA NA NA
"5647" NA NA NA
"5648" NA NA NA
"5649" NA NA NA
"5650" NA NA NA
"5651" NA NA NA
"5652" NA NA NA
"5653" NA NA NA
"5654" NA NA NA
"5655" NA NA NA
"5656" NA NA NA
"5657" NA NA NA
"5658" NA NA NA
"5659" NA NA NA
"5660" NA NA NA
"5661" NA NA NA
"5662" NA NA NA
"5663" NA NA NA
"5664" NA NA NA
"5665" NA NA NA
"5666" NA NA NA
"5667" NA NA NA
"5668" NA NA NA
"5669" NA NA NA
"5670" NA NA NA
"5671" NA NA NA
"5672" NA NA NA
"5673" NA NA NA
"5674" NA NA NA
"5675" NA NA NA
"5676" NA NA NA
"5677" NA NA NA
"5678" NA NA NA
"5679" NA NA NA
"5680" NA NA NA
"5681" NA NA NA
"5682" NA NA NA
"5683" NA NA NA
"5684" NA NA NA
"5685" NA NA NA
"5686" NA NA NA
"5687" NA NA NA
"5688" NA NA NA
"5689" NA NA NA
"5690" NA NA NA
"5691" NA NA NA
"5692" NA NA NA
"5693" NA NA NA
"5694" NA NA NA
"5695" NA NA NA
"5696" NA NA NA
"5697" NA NA NA
"5698" NA NA NA
"5699" NA NA NA
"5700" NA NA NA
"5701" NA NA NA
"5702" NA NA NA
"5703" NA NA NA
"5704" NA NA NA
"5705" NA NA NA
"5706" NA NA NA
"5707" NA NA NA
"5708" NA NA NA
"5709" NA NA NA
"5710" NA NA NA
"5711" NA NA NA
"5712" NA NA NA
"5713" NA NA NA
"5714" NA NA NA
"5715" NA NA NA
"5716" NA NA NA
"5717" NA NA NA
"5718" NA NA NA
"5719" NA NA NA
"5720" NA NA NA
"5721" NA NA NA
"5722" NA NA NA
"5723" NA NA NA
"5724" NA NA NA
"5725" NA NA NA
"5726" NA NA NA
"5727" NA NA NA
"5728" NA NA NA
"5729" NA NA NA
"5730" NA NA NA
"5731" NA NA NA
"5732" NA NA NA
"5733" NA NA NA
"5734" NA NA NA
"5735" NA NA NA
"5736" NA NA NA
"5737" NA NA NA
"5738" NA NA NA
"5739" NA NA NA
"5740" NA NA NA
"5741" NA NA NA
"5742" NA NA NA
"5743" NA NA NA
"5744" NA NA NA
"5745" NA NA NA
"5746" NA NA NA
"5747" NA NA NA
"5748" NA NA NA
"5749" NA NA NA
"5750" NA NA NA
"5751" NA NA NA
"5752" NA NA NA
"5753" NA NA NA
"5754" NA NA NA
"5755" NA NA NA
"5756" NA NA NA
"5757" NA NA NA
"5758" NA NA NA
"5759" NA NA NA
"5760" NA NA NA
"5761" NA NA NA
"5762" NA NA NA
"5763" NA NA NA
"5764" NA NA NA
"5765" NA NA NA
"5766" NA NA NA
"5767" NA NA NA
"5768" NA NA NA
"5769" NA NA NA
"5770" NA NA NA
"5771" NA NA NA
"5772" NA NA NA
"5773" NA NA NA
"5774" NA NA NA
"5775" NA NA NA
"5776" NA NA NA
"5777" NA NA NA
"5778" NA NA NA
"5779" NA NA NA
"5780" NA NA NA
"5781" NA NA NA
"5782" NA NA NA
"5783" NA NA NA
"5784" NA NA NA
"5785" NA NA NA
"5786" NA NA NA
"5787" NA NA NA
"5788" NA NA NA
"5789" NA NA NA
"5790" NA NA NA
"5791" NA NA NA
"5792" NA NA NA
"5793" NA NA NA
"5794" NA NA NA
"5795" NA NA NA
"5796" NA NA NA
"5797" NA NA NA
"5798" NA NA NA
"5799" NA NA NA
"5800" NA NA NA
"5801" NA NA NA
"5802" NA NA NA
"5803" NA NA NA
"5804" NA NA NA
"5805" NA NA NA
"5806" NA NA NA
"5807" NA NA NA
"5808" NA NA NA
"5809" NA NA NA
"5810" NA NA NA
"5811" NA NA NA
"5812" NA NA NA
"5813" NA NA NA
"5814" NA NA NA
"5815" NA NA NA
"5816" NA NA NA
"5817" NA NA NA
"5818" NA NA NA
"5819" NA NA NA
"5820" NA NA NA
"5821" NA NA NA
"5822" NA NA NA
"5823" NA NA NA
"5824" NA NA NA
"5825" NA NA NA
"5826" NA NA NA
"5827" NA NA NA
"5828" NA NA NA
"5829" NA NA NA
"5830" NA NA NA
"5831" NA NA NA
"5832" NA NA NA
"5833" NA NA NA
"5834" NA NA NA
"5835" NA NA NA
"5836" NA NA NA
"5837" NA NA NA
"5838" NA NA NA
"5839" NA NA NA
"5840" NA NA NA
"5841" NA NA NA
"5842" NA NA NA
"5843" NA NA NA
"5844" NA NA NA
"5845" NA NA NA
"5846" NA NA NA
"5847" NA NA NA
"5848" NA NA NA
"5849" NA NA NA
"5850" NA NA NA
"5851" NA NA NA
"5852" NA NA NA
"5853" NA NA NA
"5854" NA NA NA
"5855" NA NA NA
"5856" NA NA NA
"5857" NA NA NA
"5858" NA NA NA
"5859" NA NA NA
"5860" NA NA NA
"5861" NA NA NA
"5862" NA NA NA
"5863" NA NA NA
"5864" NA NA NA
"5865" NA NA NA
"5866" NA NA NA
"5867" NA NA NA
"5868" NA NA NA
"5869" NA NA NA
"5870" NA NA NA
"5871" NA NA NA
"5872" NA NA NA
"5873" NA NA NA
"5874" NA NA NA
"5875" NA NA NA
"5876" NA NA NA
"5877" NA NA NA
"5878" NA NA NA
"5879" NA NA NA
"5880" NA NA NA
"5881" NA NA NA
"5882" NA NA NA
"5883" NA NA NA
"5884" NA NA NA
"5885" NA NA NA
"5886" NA NA NA
"5887" NA NA NA
"5888" NA NA NA
"5889" NA NA NA
"5890" NA NA NA
"5891" NA NA NA
"5892" NA NA NA
"5893" NA NA NA
"5894" NA NA NA
"5895" NA NA NA
"5896" NA NA NA
"5897" NA NA NA
"5898" NA NA NA
"5899" NA NA NA
"5900" NA NA NA
"5901" NA NA NA
"5902" NA NA NA
"5903" NA NA NA
"5904" NA NA NA
"5905" NA NA NA
"5906" NA NA NA
"5907" NA NA NA
"5908" NA NA NA
"5909" NA NA NA
"5910" NA NA NA
"5911" NA NA NA
"5912" NA NA NA
"5913" NA NA NA
"5914" NA NA NA
"5915" NA NA NA
"5916" NA NA NA
"5917" NA NA NA
"5918" NA NA NA
"5919" NA NA NA
"5920" NA NA NA
"5921" NA NA NA
"5922" NA NA NA
"5923" NA NA NA
"5924" NA NA NA
"5925" NA NA NA
"5926" NA NA NA
"5927" NA NA NA
"5928" NA NA NA
"5929" NA NA NA
"5930" NA NA NA
"5931" NA NA NA
"5932" NA NA NA
"5933" NA NA NA
"5934" NA NA NA
"5935" NA NA NA
"5936" NA NA NA
"5937" NA NA NA
"5938" NA NA NA
"5939" NA NA NA
"5940" NA NA NA
"5941" NA NA NA
"5942" NA NA NA
"5943" NA NA NA
"5944" NA NA NA
"5945" NA NA NA
"5946" NA NA NA
"5947" NA NA NA
"5948" NA NA NA
"5949" NA NA NA
"5950" NA NA NA
"5951" NA NA NA
"5952" NA NA NA
"5953" NA NA NA
"5954" NA NA NA
"5955" NA NA NA
"5956" NA NA NA
"5957" NA NA NA
"5958" NA NA NA
"5959" NA NA NA
"5960" NA NA NA
"5961" NA NA NA
"5962" NA NA NA
"5963" NA NA NA
"5964" NA NA NA
"5965" NA NA NA
"5966" NA NA NA
"5967" NA NA NA
"5968" NA NA NA
"5969" NA NA NA
"5970" NA NA NA
"5971" NA NA NA
"5972" NA NA NA
"5973" NA NA NA
"5974" NA NA NA
"5975" NA NA NA
"5976" NA NA NA
"5977" NA NA NA
"5978" NA NA NA
"5979" NA NA NA
"5980" NA NA NA
"5981" NA NA NA
"5982" NA NA NA
"5983" NA NA NA
"5984" NA NA NA
"5985" NA NA NA
"5986" NA NA NA
"5987" NA NA NA
"5988" NA NA NA
"5989" NA NA NA
"5990" NA NA NA
"5991" NA NA NA
"5992" NA NA NA
"5993" NA NA NA
"5994" NA NA NA
"5995" NA NA NA
"5996" NA NA NA
"5997" NA NA NA
"5998" NA NA NA
"5999" NA NA NA
"6000" NA NA NA
"6001" NA NA NA
"6002" NA NA NA
"6003" NA NA NA
"6004" NA NA NA
"6005" NA NA NA
"6006" NA NA NA
"6007" NA NA NA
"6008" NA NA NA
"6009" NA NA NA
"6010" NA NA NA
"6011" NA NA NA
"6012" NA NA NA
"6013" NA NA NA
"6014" NA NA NA
"6015" NA NA NA
"6016" NA NA NA
"6017" NA NA NA
"6018" NA NA NA
"6019" NA NA NA
"6020" NA NA NA
"6021" NA NA NA
"6022" NA NA NA
"6023" NA NA NA
"6024" NA NA NA
"6025" NA NA NA
"6026" NA NA NA
"6027" NA NA NA
"6028" NA NA NA
"6029" NA NA NA
"6030" NA NA NA
"6031" NA NA NA
"6032" NA NA NA
"6033" NA NA NA
"6034" NA NA NA
"6035" NA NA NA
"6036" NA NA NA
"6037" NA NA NA
"6038" NA NA NA
"6039" NA NA NA
"6040" NA NA NA
"6041" NA NA NA
"6042" NA NA NA
"6043" NA NA NA
"6044" NA NA NA
"6045" NA NA NA
"6046" NA NA NA
"6047" NA NA NA
"6048" NA NA NA
"6049" NA NA NA
"6050" NA NA NA
"6051" NA NA NA
"6052" NA NA NA
"6053" NA NA NA
"6054" NA NA NA
"6055" NA NA NA
"6056" NA NA NA
"6057" NA NA NA
"6058" NA NA NA
"6059" NA NA NA
"6060" NA NA NA
"6061" NA NA NA
"6062" NA NA NA
"6063" NA NA NA
"6064" NA NA NA
"6065" NA NA NA
"6066" NA NA NA
"6067" NA NA NA
"6068" NA NA NA
"6069" NA NA NA
"6070" NA NA NA
"6071" NA NA NA
"6072" NA NA NA
"6073" NA NA NA
"6074" NA NA NA
"6075" NA NA NA
"6076" NA NA NA
"6077" NA NA NA
"6078" NA NA NA
"6079" NA NA NA
"6080" NA NA NA
"6081" NA NA NA
"6082" NA NA NA
"6083" NA NA NA
"6084" NA NA NA
"6085" NA NA NA
"6086" NA NA NA
"6087" NA NA NA
"6088" NA NA NA
"6089" NA NA NA
"6090" NA NA NA
"6091" NA NA NA
"6092" NA NA NA
"6093" NA NA NA
"6094" NA NA NA
"6095" NA NA NA
"6096" NA NA NA
"6097" NA NA NA
"6098" NA NA NA
"6099" NA NA NA
"6100" NA NA NA
"6101" NA NA NA
"6102" NA NA NA
"6103" NA NA NA
"6104" NA NA NA
"6105" NA NA NA
"6106" NA NA NA
"6107" NA NA NA
"6108" NA NA NA
"6109" NA NA NA
"6110" NA NA NA
"6111" NA NA NA
"6112" NA NA NA
"6113" NA NA NA
"6114" NA NA NA
"6115" NA NA NA
"6116" NA NA NA
"6117" NA NA NA
"6118" NA NA NA
"6119" NA NA NA
"6120" NA NA NA
"6121" NA NA NA
"6122" NA NA NA
"6123" NA NA NA
"6124" NA NA NA
"6125" NA NA NA
"6126" NA NA NA
"6127" NA NA NA
"6128" NA NA NA
"6129" NA NA NA
"6130" NA NA NA
"6131" NA NA NA
"6132" NA NA NA
"6133" NA NA NA
"6134" NA NA NA
"6135" NA NA NA
"6136" NA NA NA
"6137" NA NA NA
"6138" NA NA NA
"6139" NA NA NA
"6140" NA NA NA
"6141" NA NA NA
"6142" NA NA NA
"6143" NA NA NA
"6144" NA NA NA
"6145" NA NA NA
"6146" NA NA NA
"6147" NA NA NA
"6148" NA NA NA
"6149" NA NA NA
"6150" NA NA NA
"6151" NA NA NA
"6152" NA NA NA
"6153" NA NA NA
"6154" NA NA NA
"6155" NA NA NA
"6156" NA NA NA
"6157" NA NA NA
"6158" NA NA NA
"6159" NA NA NA
"6160" NA NA NA
"6161" NA NA NA
"6162" NA NA NA
"6163" NA NA NA
"6164" NA NA NA
"6165" NA NA NA
"6166" NA NA NA
"6167" NA NA NA
"6168" NA NA NA
"6169" NA NA NA
"6170" NA NA NA
"6171" NA NA NA
"6172" NA NA NA
"6173" NA NA NA
"6174" NA NA NA
"6175" NA NA NA
"6176" NA NA NA
"6177" NA NA NA
"6178" NA NA NA
"6179" NA NA NA
"6180" NA NA NA
"6181" NA NA NA
"6182" NA NA NA
"6183" NA NA NA
"6184" NA NA NA
"6185" NA NA NA
"6186" NA NA NA
"6187" NA NA NA
"6188" NA NA NA
"6189" NA NA NA
"6190" NA NA NA
"6191" NA NA NA
"6192" NA NA NA
"6193" NA NA NA
"6194" NA NA NA
"6195" NA NA NA
"6196" NA NA NA
"6197" NA NA NA
"6198" NA NA NA
"6199" NA NA NA
"6200" NA NA NA
"6201" NA NA NA
"6202" NA NA NA
"6203" NA NA NA
"6204" NA NA NA
"6205" NA NA NA
"6206" NA NA NA
"6207" NA NA NA
"6208" NA NA NA
"6209" NA NA NA
"6210" NA NA NA
"6211" NA NA NA
"6212" NA NA NA
"6213" NA NA NA
"6214" NA NA NA
"6215" NA NA NA
"6216" NA NA NA
"6217" NA NA NA
"6218" NA NA NA
"6219" NA NA NA
"6220" NA NA NA
"6221" NA NA NA
"6222" NA NA NA
"6223" NA NA NA
"6224" NA NA NA
"6225" NA NA NA
"6226" NA NA NA
"6227" NA NA NA
"6228" NA NA NA
"6229" NA NA NA
"6230" NA NA NA
"6231" NA NA NA
"6232" NA NA NA
"6233" NA NA NA
"6234" NA NA NA
"6235" NA NA NA
"6236" NA NA NA
"6237" NA NA NA
"6238" NA NA NA
"6239" NA NA NA
"6240" NA NA NA
"6241" NA NA NA
"6242" NA NA NA
"6243" NA NA NA
"6244" NA NA NA
"6245" NA NA NA
"6246" NA NA NA
"6247" NA NA NA
"6248" NA NA NA
"6249" NA NA NA
"6250" NA NA NA
"6251" NA NA NA
"6252" NA NA NA
"6253" NA NA NA
"6254" NA NA NA
"6255" NA NA NA
"6256" NA NA NA
"6257" NA NA NA
"6258" NA NA NA
"6259" NA NA NA
"6260" NA NA NA
"6261" NA NA NA
"6262" NA NA NA
"6263" NA NA NA
"6264" NA NA NA
"6265" NA NA NA
"6266" NA NA NA
"6267" NA NA NA
"6268" NA NA NA
"6269" NA NA NA
"6270" NA NA NA
"6271" NA NA NA
"6272" NA NA NA
"6273" NA NA NA
"6274" NA NA NA
"6275" NA NA NA
"6276" NA NA NA
"6277" NA NA NA
"6278" NA NA NA
"6279" NA NA NA
"6280" NA NA NA
"6281" NA NA NA
"6282" NA NA NA
"6283" NA NA NA
"6284" NA NA NA
"6285" NA NA NA
"6286" NA NA NA
"6287" NA NA NA
"6288" NA NA NA
"6289" NA NA NA
"6290" NA NA NA
"6291" NA NA NA
"6292" NA NA NA
"6293" NA NA NA
"6294" NA NA NA
"6295" NA NA NA
"6296" NA NA NA
"6297" NA NA NA
"6298" NA NA NA
"6299" NA NA NA
"6300" NA NA NA
"6301" NA NA NA
"6302" NA NA NA
"6303" NA NA NA
"6304" NA NA NA
"6305" NA NA NA
"6306" NA NA NA
"6307" NA NA NA
"6308" NA NA NA
"6309" NA NA NA
"6310" NA NA NA
"6311" NA NA NA
"6312" NA NA NA
"6313" NA NA NA
"6314" NA NA NA
"6315" NA NA NA
"6316" NA NA NA
"6317" NA NA NA
"6318" NA NA NA
"6319" NA NA NA
"6320" NA NA NA
"6321" NA NA NA
"6322" NA NA NA
"6323" NA NA NA
"6324" NA NA NA
"6325" NA NA NA
"6326" NA NA NA
"6327" NA NA NA
"6328" NA NA NA
"6329" NA NA NA
"6330" NA NA NA
"6331" NA NA NA
"6332" NA NA NA
"6333" NA NA NA
"6334" NA NA NA
"6335" NA NA NA
"6336" NA NA NA
"6337" NA NA NA
"6338" NA NA NA
"6339" NA NA NA
"6340" NA NA NA
"6341" NA NA NA
"6342" NA NA NA
"6343" NA NA NA
"6344" NA NA NA
"6345" NA NA NA
"6346" NA NA NA
"6347" NA NA NA
"6348" NA NA NA
"6349" NA NA NA
"6350" NA NA NA
"6351" NA NA NA
"6352" NA NA NA
"6353" NA NA NA
"6354" NA NA NA
"6355" NA NA NA
"6356" NA NA NA
"6357" NA NA NA
"6358" NA NA NA
"6359" NA NA NA
"6360" NA NA NA
"6361" NA NA NA
"6362" NA NA NA
"6363" NA NA NA
"6364" NA NA NA
"6365" NA NA NA
"6366" NA NA NA
"6367" NA NA NA
"6368" NA NA NA
"6369" NA NA NA
"6370" NA NA NA
"6371" NA NA NA
"6372" NA NA NA
"6373" NA NA NA
"6374" NA NA NA
"6375" NA NA NA
"6376" NA NA NA
"6377" NA NA NA
"6378" NA NA NA
"6379" NA NA NA
"6380" NA NA NA
"6381" NA NA NA
"6382" NA NA NA
"6383" NA NA NA
"6384" NA NA NA
"6385" NA NA NA
"6386" NA NA NA
"6387" NA NA NA
"6388" NA NA NA
"6389" NA NA NA
"6390" NA NA NA
"6391" NA NA NA
"6392" NA NA NA
"6393" NA NA NA
"6394" NA NA NA
"6395" NA NA NA
"6396" NA NA NA
"6397" NA NA NA
"6398" NA NA NA
"6399" NA NA NA
"6400" NA NA NA
"6401" NA NA NA
"6402" NA NA NA
"6403" NA NA NA
"6404" NA NA NA
"6405" NA NA NA
"6406" NA NA NA
"6407" NA NA NA
"6408" NA NA NA
"6409" NA NA NA
"6410" NA NA NA
"6411" NA NA NA
"6412" NA NA NA
"6413" NA NA NA
"6414" NA NA NA
"6415" NA NA NA
"6416" NA NA NA
"6417" NA NA NA
"6418" NA NA NA
"6419" NA NA NA
"6420" NA NA NA
"6421" NA NA NA
"6422" NA NA NA
"6423" NA NA NA
"6424" NA NA NA
"6425" NA NA NA
"6426" NA NA NA
"6427" NA NA NA
"6428" NA NA NA
"6429" NA NA NA
"6430" NA NA NA
"6431" NA NA NA
"6432" NA NA NA
"6433" NA NA NA
"6434" NA NA NA
"6435" NA NA NA
"6436" NA NA NA
"6437" NA NA NA
"6438" NA NA NA
"6439" NA NA NA
"6440" NA NA NA
"6441" NA NA NA
"6442" NA NA NA
"6443" NA NA NA
"6444" NA NA NA
"6445" NA NA NA
"6446" NA NA NA
"6447" NA NA NA
"6448" NA NA NA
"6449" NA NA NA
"6450" NA NA NA
"6451" NA NA NA
"6452" NA NA NA
"6453" NA NA NA
"6454" NA NA NA
"6455" NA NA NA
"6456" NA NA NA
"6457" NA NA NA
"6458" NA NA NA
"6459" NA NA NA
"6460" NA NA NA
"6461" NA NA NA
"6462" NA NA NA
"6463" NA NA NA
"6464" NA NA NA
"6465" NA NA NA
"6466" NA NA NA
"6467" NA NA NA
"6468" NA NA NA
"6469" NA NA NA
"6470" NA NA NA
"6471" NA NA NA
"6472" NA NA NA
"6473" NA NA NA
"6474" NA NA NA
"6475" NA NA NA
"6476" NA NA NA
"6477" NA NA NA
"6478" NA NA NA
"6479" NA NA NA
"6480" NA NA NA
"6481" NA NA NA
"6482" NA NA NA
"6483" NA NA NA
"6484" NA NA NA
"6485" NA NA NA
"6486" NA NA NA
"6487" NA NA NA
"6488" NA NA NA
"6489" NA NA NA
"6490" NA NA NA
"6491" NA NA NA
"6492" NA NA NA
"6493" NA NA NA
"6494" NA NA NA
"6495" NA NA NA
"6496" NA NA NA
"6497" NA NA NA
"6498" NA NA NA
"6499" NA NA NA
"6500" NA NA NA
"6501" NA NA NA
"6502" NA NA NA
"6503" NA NA NA
"6504" NA NA NA
"6505" NA NA NA
"6506" NA NA NA
"6507" NA NA NA
"6508" NA NA NA
"6509" NA NA NA
"6510" NA NA NA
"6511" NA NA NA
"6512" NA NA NA
"6513" NA NA NA
"6514" NA NA NA
"6515" NA NA NA
"6516" NA NA NA
"6517" NA NA NA
"6518" NA NA NA
"6519" NA NA NA
"6520" NA NA NA
"6521" NA NA NA
"6522" NA NA NA
"6523" NA NA NA
"6524" NA NA NA
"6525" NA NA NA
"6526" NA NA NA
"6527" NA NA NA
"6528" NA NA NA
"6529" NA NA NA
"6530" NA NA NA
"6531" NA NA NA
"6532" NA NA NA
"6533" NA NA NA
"6534" NA NA NA
"6535" NA NA NA
"6536" NA NA NA
"6537" NA NA NA
"6538" NA NA NA
"6539" NA NA NA
"6540" NA NA NA
"6541" NA NA NA
"6542" NA NA NA
"6543" NA NA NA
"6544" NA NA NA
"6545" NA NA NA
"6546" NA NA NA
"6547" NA NA NA
"6548" NA NA NA
"6549" NA NA NA
"6550" NA NA NA
"6551" NA NA NA
"6552" NA NA NA
"6553" NA NA NA
"6554" NA NA NA
"6555" NA NA NA
"6556" NA NA NA
"6557" NA NA NA
"6558" NA NA NA
"6559" NA NA NA
"6560" NA NA NA
"6561" NA NA NA
"6562" NA NA NA
"6563" NA NA NA
"6564" NA NA NA
"6565" NA NA NA
"6566" NA NA NA
"6567" NA NA NA
"6568" NA NA NA
"6569" NA NA NA
"6570" NA NA NA
"6571" NA NA NA
"6572" NA NA NA
"6573" NA NA NA
"6574" NA NA NA
"6575" NA NA NA
"6576" NA NA NA
"6577" NA NA NA
"6578" NA NA NA
"6579" NA NA NA
"6580" NA NA NA
"6581" NA NA NA
"6582" NA NA NA
"6583" NA NA NA
"6584" NA NA NA
"6585" NA NA NA
"6586" NA NA NA
"6587" NA NA NA
"6588" NA NA NA
"6589" NA NA NA
"6590" NA NA NA
"6591" NA NA NA
"6592" NA NA NA
"6593" NA NA NA
"6594" NA NA NA
"6595" NA NA NA
"6596" NA NA NA
"6597" NA NA NA
"6598" NA NA NA
"6599" NA NA NA
"6600" NA NA NA
"6601" NA NA NA
"6602" NA NA NA
"6603" NA NA NA
"6604" NA NA NA
"6605" NA NA NA
"6606" NA NA NA
"6607" NA NA NA
"6608" NA NA NA
"6609" NA NA NA
"6610" NA NA NA
"6611" NA NA NA
"6612" NA NA NA
"6613" NA NA NA
"6614" NA NA NA
"6615" NA NA NA
"6616" NA NA NA
"6617" NA NA NA
"6618" NA NA NA
"6619" NA NA NA
"6620" NA NA NA
"6621" NA NA NA
"6622" NA NA NA
"6623" NA NA NA
"6624" NA NA NA
"6625" NA NA NA
"6626" NA NA NA
"6627" NA NA NA
"6628" NA NA NA
"6629" NA NA NA
"6630" NA NA NA
"6631" NA NA NA
"6632" NA NA NA
"6633" NA NA NA
"6634" NA NA NA
"6635" NA NA NA
"6636" NA NA NA
"6637" NA NA NA
"6638" NA NA NA
"6639" NA NA NA
"6640" NA NA NA
"6641" NA NA NA
"6642" NA NA NA
"6643" NA NA NA
"6644" NA NA NA
"6645" NA NA NA
"6646" NA NA NA
"6647" NA NA NA
"6648" NA NA NA
"6649" NA NA NA
"6650" NA NA NA
"6651" NA NA NA
"6652" NA NA NA
"6653" NA NA NA
"6654" NA NA NA
"6655" NA NA NA
"6656" NA NA NA
"6657" NA NA NA
"6658" NA NA NA
"6659" NA NA NA
"6660" NA NA NA
"6661" NA NA NA
"6662" NA NA NA
"6663" NA NA NA
"6664" NA NA NA
"6665" NA NA NA
"6666" NA NA NA
"6667" NA NA NA
"6668" NA NA NA
"6669" NA NA NA
"6670" NA NA NA
"6671" NA NA NA
"6672" NA NA NA
"6673" NA NA NA
"6674" NA NA NA
"6675" NA NA NA
"6676" NA NA NA
"6677" NA NA NA
"6678" NA NA NA
"6679" NA NA NA
"6680" NA NA NA
"6681" NA NA NA
"6682" NA NA NA
"6683" NA NA NA
"6684" NA NA NA
"6685" NA NA NA
"6686" NA NA NA
"6687" NA NA NA
"6688" NA NA NA
"6689" NA NA NA
"6690" NA NA NA
"6691" NA NA NA
"6692" NA NA NA
"6693" NA NA NA
"6694" NA NA NA
"6695" NA NA NA
"6696" NA NA NA
"6697" NA NA NA
"6698" NA NA NA
"6699" NA NA NA
"6700" NA NA NA
"6701" NA NA NA
"6702" NA NA NA
"6703" NA NA NA
"6704" NA NA NA
"6705" NA NA NA
"6706" NA NA NA
"6707" NA NA NA
"6708" NA NA NA
"6709" NA NA NA
"6710" NA NA NA
"6711" NA NA NA
"6712" NA NA NA
"6713" NA NA NA
"6714" NA NA NA
"6715" NA NA NA
"6716" NA NA NA
"6717" NA NA NA
"6718" NA NA NA
"6719" NA NA NA
"6720" NA NA NA
"6721" NA NA NA
"6722" NA NA NA
"6723" NA NA NA
"6724" NA NA NA
"6725" NA NA NA
"6726" NA NA NA
"6727" NA NA NA
"6728" NA NA NA
"6729" NA NA NA
"6730" NA NA NA
"6731" NA NA NA
"6732" NA NA NA
"6733" NA NA NA
"6734" NA NA NA
"6735" NA NA NA
"6736" NA NA NA
"6737" NA NA NA
"6738" NA NA NA
"6739" NA NA NA
"6740" NA NA NA
"6741" NA NA NA
"6742" NA NA NA
"6743" NA NA NA
"6744" NA NA NA
"6745" NA NA NA
"6746" NA NA NA
"6747" NA NA NA
"6748" NA NA NA
"6749" NA NA NA
"6750" NA NA NA
"6751" NA NA NA
"6752" NA NA NA
"6753" NA NA NA
"6754" NA NA NA
"6755" NA NA NA
"6756" NA NA NA
"6757" NA NA NA
"6758" NA NA NA
"6759" NA NA NA
"6760" NA NA NA
"6761" NA NA NA
"6762" NA NA NA
"6763" NA NA NA
"6764" NA NA NA
"6765" NA NA NA
"6766" NA NA NA
"6767" NA NA NA
"6768" NA NA NA
"6769" NA NA NA
"6770" NA NA NA
"6771" NA NA NA
"6772" NA NA NA
"6773" NA NA NA
"6774" NA NA NA
"6775" NA NA NA
"6776" NA NA NA
"6777" NA NA NA
"6778" NA NA NA
"6779" NA NA NA
"6780" NA NA NA
"6781" NA NA NA
"6782" NA NA NA
"6783" NA NA NA
"6784" NA NA NA
"6785" NA NA NA
"6786" NA NA NA
"6787" NA NA NA
"6788" NA NA NA
"6789" NA NA NA
"6790" NA NA NA
"6791" NA NA NA
"6792" NA NA NA
"6793" NA NA NA
"6794" NA NA NA
"6795" NA NA NA
"6796" NA NA NA
"6797" NA NA NA
"6798" NA NA NA
"6799" NA NA NA
"6800" NA NA NA
"6801" NA NA NA
"6802" NA NA NA
"6803" NA NA NA
"6804" NA NA NA
"6805" NA NA NA
"6806" NA NA NA
"6807" NA NA NA
"6808" NA NA NA
"6809" NA NA NA
"6810" NA NA NA
"6811" NA NA NA
"6812" NA NA NA
"6813" NA NA NA
"6814" NA NA NA
"6815" NA NA NA
"6816" NA NA NA
"6817" NA NA NA
"6818" NA NA NA
"6819" NA NA NA
"6820" NA NA NA
"6821" NA NA NA
"6822" NA NA NA
"6823" NA NA NA
"6824" NA NA NA
"6825" NA NA NA
"6826" NA NA NA
"6827" NA NA NA
"6828" NA NA NA
"6829" NA NA NA
"6830" NA NA NA
"6831" NA NA NA
"6832" NA NA NA
"6833" NA NA NA
"6834" NA NA NA
"6835" NA NA NA
"6836" NA NA NA
"6837" NA NA NA
"6838" NA NA NA
"6839" NA NA NA
"6840" NA NA NA
"6841" NA NA NA
"6842" NA NA NA
"6843" NA NA NA
"6844" NA NA NA
"6845" NA NA NA
"6846" NA NA NA
"6847" NA NA NA
"6848" NA NA NA
"6849" NA NA NA
"6850" NA NA NA
"6851" NA NA NA
"6852" NA NA NA
"6853" NA NA NA
"6854" NA NA NA
"6855" NA NA NA
"6856" NA NA NA
"6857" NA NA NA
"6858" NA NA NA
"6859" NA NA NA
"6860" NA NA NA
"6861" NA NA NA
"6862" NA NA NA
"6863" NA NA NA
"6864" NA NA NA
"6865" NA NA NA
"6866" NA NA NA
"6867" NA NA NA
"6868" NA NA NA
"6869" NA NA NA
"6870" NA NA NA
"6871" NA NA NA
"6872" NA NA NA
"6873" NA NA NA
"6874" NA NA NA
"6875" NA NA NA
"6876" NA NA NA
"6877" NA NA NA
"6878" NA NA NA
"6879" NA NA NA
"6880" NA NA NA
"6881" NA NA NA
"6882" NA NA NA
"6883" NA NA NA
"6884" NA NA NA
"6885" NA NA NA
"6886" NA NA NA
"6887" NA NA NA
"6888" NA NA NA
"6889" NA NA NA
"6890" NA NA NA
"6891" NA NA NA
"6892" NA NA NA
"6893" NA NA NA
"6894" NA NA NA
"6895" NA NA NA
"6896" NA NA NA
"6897" NA NA NA
"6898" NA NA NA
"6899" NA NA NA
"6900" NA NA NA
"6901" NA NA NA
"6902" NA NA NA
"6903" NA NA NA
"6904" NA NA NA
"6905" NA NA NA
"6906" NA NA NA
"6907" NA NA NA
"6908" NA NA NA
"6909" NA NA NA
"6910" NA NA NA
"6911" NA NA NA
"6912" NA NA NA
"6913" NA NA NA
"6914" NA NA NA
"6915" NA NA NA
"6916" NA NA NA
"6917" NA NA NA
"6918" NA NA NA
"6919" NA NA NA
"6920" NA NA NA
"6921" NA NA NA
"6922" NA NA NA
"6923" NA NA NA
"6924" NA NA NA
"6925" NA NA NA
"6926" NA NA NA
"6927" NA NA NA
"6928" NA NA NA
"6929" NA NA NA
"6930" NA NA NA
"6931" NA NA NA
"6932" NA NA NA
"6933" NA NA NA
"6934" NA NA NA
"6935" NA NA NA
"6936" NA NA NA
"6937" NA NA NA
"6938" NA NA NA
"6939" NA NA NA
"6940" NA NA NA
"6941" NA NA NA
"6942" NA NA NA
"6943" NA NA NA
"6944" NA NA NA
"6945" NA NA NA
"6946" NA NA NA
"6947" NA NA NA
"6948" NA NA NA
"6949" NA NA NA
"6950" NA NA NA
"6951" NA NA NA
"6952" NA NA NA
"6953" NA NA NA
"6954" NA NA NA
"6955" NA NA NA
"6956" NA NA NA
"6957" NA NA NA
"6958" NA NA NA
"6959" NA NA NA
"6960" NA NA NA
"6961" NA NA NA
"6962" NA NA NA
"6963" NA NA NA
"6964" NA NA NA
"6965" NA NA NA
"6966" NA NA NA
"6967" NA NA NA
"6968" NA NA NA
"6969" NA NA NA
"6970" NA NA NA
"6971" NA NA NA
"6972" NA NA NA
"6973" NA NA NA
"6974" NA NA NA
"6975" NA NA NA
"6976" NA NA NA
"6977" NA NA NA
"6978" NA NA NA
"6979" NA NA NA
"6980" NA NA NA
"6981" NA NA NA
"6982" NA NA NA
"6983" NA NA NA
"6984" NA NA NA
"6985" NA NA NA
"6986" NA NA NA
"6987" NA NA NA
"6988" NA NA NA
"6989" NA NA NA
"6990" NA NA NA
"6991" NA NA NA
"6992" NA NA NA
"6993" NA NA NA
"6994" NA NA NA
"6995" NA NA NA
"6996" NA NA NA
"6997" NA NA NA
"6998" NA NA NA
"6999" NA NA NA
"7000" NA NA NA
"7001" NA NA NA
"7002" NA NA NA
"7003" NA NA NA
"7004" NA NA NA
"7005" NA NA NA
"7006" NA NA NA
"7007" NA NA NA
"7008" NA NA NA
"7009" NA NA NA
"7010" NA NA NA
"7011" NA NA NA
"7012" NA NA NA
"7013" NA NA NA
"7014" NA NA NA
"7015" NA NA NA
"7016" NA NA NA
"7017" NA NA NA
"7018" NA NA NA
"7019" NA NA NA
"7020" NA NA NA
"7021" NA NA NA
"7022" NA NA NA
"7023" NA NA NA
"7024" NA NA NA
"7025" NA NA NA
"7026" NA NA NA
"7027" NA NA NA
"7028" NA NA NA
"7029" NA NA NA
"7030" NA NA NA
"7031" NA NA NA
"7032" NA NA NA
"7033" NA NA NA
"7034" NA NA NA
"7035" NA NA NA
"7036" NA NA NA
"7037" NA NA NA
"7038" NA NA NA
"7039" NA NA NA
"7040" NA NA NA
"7041" NA NA NA
"7042" NA NA NA
"7043" NA NA NA
"7044" NA NA NA
"7045" NA NA NA
"7046" NA NA NA
"7047" NA NA NA
"7048" NA NA NA
"7049" NA NA NA
"7050" NA NA NA
"7051" NA NA NA
"7052" NA NA NA
"7053" NA NA NA
"7054" NA NA NA
"7055" NA NA NA
"7056" NA NA NA
"7057" NA NA NA
"7058" NA NA NA
"7059" NA NA NA
"7060" NA NA NA
"7061" NA NA NA
"7062" NA NA NA
"7063" NA NA NA
"7064" NA NA NA
"7065" NA NA NA
"7066" NA NA NA
"7067" NA NA NA
"7068" NA NA NA
"7069" NA NA NA
"7070" NA NA NA
"7071" NA NA NA
"7072" NA NA NA
"7073" NA NA NA
"7074" NA NA NA
"7075" NA NA NA
"7076" NA NA NA
"7077" NA NA NA
"7078" NA NA NA
"7079" NA NA NA
"7080" NA NA NA
"7081" NA NA NA
"7082" NA NA NA
"7083" NA NA NA
"7084" NA NA NA
"7085" NA NA NA
"7086" NA NA NA
"7087" NA NA NA
"7088" NA NA NA
"7089" NA NA NA
"7090" NA NA NA
"7091" NA NA NA
"7092" NA NA NA
"7093" NA NA NA
"7094" NA NA NA
"7095" NA NA NA
"7096" NA NA NA
"7097" NA NA NA
"7098" NA NA NA
"7099" NA NA NA
"7100" NA NA NA
"7101" NA NA NA
"7102" NA NA NA
"7103" NA NA NA
"7104" NA NA NA
"7105" NA NA NA
"7106" NA NA NA
"7107" NA NA NA
"7108" NA NA NA
"7109" NA NA NA
"7110" NA NA NA
"7111" NA NA NA
"7112" NA NA NA
"7113" NA NA NA
"7114" NA NA NA
"7115" NA NA NA
"7116" NA NA NA
"7117" NA NA NA
"7118" NA NA NA
"7119" NA NA NA
"7120" NA NA NA
"7121" NA NA NA
"7122" NA NA NA
"7123" NA NA NA
"7124" NA NA NA
"7125" NA NA NA
"7126" NA NA NA
"7127" NA NA NA
"7128" NA NA NA
"7129" NA NA NA
"7130" NA NA NA
"7131" NA NA NA
"7132" NA NA NA
"7133" NA NA NA
"7134" NA NA NA
"7135" NA NA NA
"7136" NA NA NA
"7137" NA NA NA
"7138" NA NA NA
"7139" NA NA NA
"7140" NA NA NA
"7141" NA NA NA
"7142" NA NA NA
"7143" NA NA NA
"7144" NA NA NA
"7145" NA NA NA
"7146" NA NA NA
"7147" NA NA NA
"7148" NA NA NA
"7149" NA NA NA
"7150" NA NA NA
"7151" NA NA NA
"7152" NA NA NA
"7153" NA NA NA
"7154" NA NA NA
"7155" NA NA NA
"7156" NA NA NA
"7157" NA NA NA
"7158" NA NA NA
"7159" NA NA NA
"7160" NA NA NA
"7161" NA NA NA
"7162" NA NA NA
"7163" NA NA NA
"7164" NA NA NA
"7165" NA NA NA
"7166" NA NA NA
"7167" NA NA NA
"7168" NA NA NA
"7169" NA NA NA
"7170" NA NA NA
"7171" NA NA NA
"7172" NA NA NA
"7173" NA NA NA
"7174" NA NA NA
"7175" NA NA NA
"7176" NA NA NA
"7177" NA NA NA
"7178" NA NA NA
"7179" NA NA NA
"7180" NA NA NA
"7181" NA NA NA
"7182" NA NA NA
"7183" NA NA NA
"7184" NA NA NA
"7185" NA NA NA
"7186" NA NA NA
"7187" NA NA NA
"7188" NA NA NA
"7189" NA NA NA
"7190" NA NA NA
"7191" NA NA NA
"7192" NA NA NA
"7193" NA NA NA
"7194" NA NA NA
"7195" NA NA NA
"7196" NA NA NA
"7197" NA NA NA
"7198" NA NA NA
"7199" NA NA NA
"7200" NA NA NA
"7201" NA NA NA
"7202" NA NA NA
"7203" NA NA NA
"7204" NA NA NA
"7205" NA NA NA
"7206" NA NA NA
"7207" NA NA NA
"7208" NA NA NA
"7209" NA NA NA
"7210" NA NA NA
"7211" NA NA NA
"7212" NA NA NA
"7213" NA NA NA
"7214" NA NA NA
"7215" NA NA NA
"7216" NA NA NA
"7217" NA NA NA
"7218" NA NA NA
"7219" NA NA NA
"7220" NA NA NA
"7221" NA NA NA
"7222" NA NA NA
"7223" NA NA NA
"7224" NA NA NA
"7225" NA NA NA
"7226" NA NA NA
"7227" NA NA NA
"7228" NA NA NA
"7229" NA NA NA
"7230" NA NA NA
"7231" NA NA NA
"7232" NA NA NA
"7233" NA NA NA
"7234" NA NA NA
"7235" NA NA NA
"7236" NA NA NA
"7237" NA NA NA
"7238" NA NA NA
"7239" NA NA NA
"7240" NA NA NA
"7241" NA NA NA
"7242" NA NA NA
"7243" NA NA NA
"7244" NA NA NA
"7245" NA NA NA
"7246" NA NA NA
"7247" NA NA NA
"7248" NA NA NA
"7249" NA NA NA
"7250" NA NA NA
"7251" NA NA NA
"7252" NA NA NA
"7253" NA NA NA
"7254" NA NA NA
"7255" NA NA NA
"7256" NA NA NA
"7257" NA NA NA
"7258" NA NA NA
"7259" NA NA NA
"7260" NA NA NA
"7261" NA NA NA
"7262" NA NA NA
"7263" NA NA NA
"7264" NA NA NA
"7265" NA NA NA
"7266" NA NA NA
"7267" NA NA NA
"7268" NA NA NA
"7269" NA NA NA
"7270" NA NA NA
"7271" NA NA NA
"7272" NA NA NA
"7273" NA NA NA
"7274" NA NA NA
"7275" NA NA NA
"7276" NA NA NA
"7277" NA NA NA
"7278" NA NA NA
"7279" NA NA NA
"7280" NA NA NA
"7281" NA NA NA
"7282" NA NA NA
"7283" NA NA NA
"7284" NA NA NA
"7285" NA NA NA
"7286" NA NA NA
"7287" NA NA NA
"7288" NA NA NA
"7289" NA NA NA
"7290" NA NA NA
"7291" NA NA NA
"7292" NA NA NA
"7293" NA NA NA
"7294" NA NA NA
"7295" NA NA NA
"7296" NA NA NA
"7297" NA NA NA
"7298" NA NA NA
"7299" NA NA NA
"7300" NA NA NA
"7301" NA NA NA
"7302" NA NA NA
"7303" NA NA NA
"7304" NA NA NA
"7305" NA NA NA
"7306" NA NA NA
"7307" NA NA NA
"7308" NA NA NA
"7309" NA NA NA
"7310" NA NA NA
"7311" NA NA NA
"7312" NA NA NA
"7313" NA NA NA
"7314" NA NA NA
"7315" NA NA NA
"7316" NA NA NA
"7317" NA NA NA
"7318" NA NA NA
"7319" NA NA NA
"7320" NA NA NA
"7321" NA NA NA
"7322" NA NA NA
"7323" NA NA NA
"7324" NA NA NA
"7325" NA NA NA
"7326" NA NA NA
"7327" NA NA NA
"7328" NA NA NA
"7329" NA NA NA
"7330" NA NA NA
"7331" NA NA NA
"7332" NA NA NA
"7333" NA NA NA
"7334" NA NA NA
"7335" NA NA NA
"7336" NA NA NA
"7337" NA NA NA
"7338" NA NA NA
"7339" NA NA NA
"7340" NA NA NA
"7341" NA NA NA
"7342" NA NA NA
"7343" NA NA NA
"7344" NA NA NA
"7345" NA NA NA
"7346" NA NA NA
"7347" NA NA NA
"7348" NA NA NA
"7349" NA NA NA
"7350" NA NA NA
"7351" NA NA NA
"7352" NA NA NA
"7353" NA NA NA
"7354" NA NA NA
"7355" NA NA NA
"7356" NA NA NA
"7357" NA NA NA
"7358" NA NA NA
"7359" NA NA NA
"7360" NA NA NA
"7361" NA NA NA
"7362" NA NA NA
"7363" NA NA NA
"7364" NA NA NA
"7365" NA NA NA
"7366" NA NA NA
"7367" NA NA NA
"7368" NA NA NA
"7369" NA NA NA
"7370" NA NA NA
"7371" NA NA NA
"7372" NA NA NA
"7373" NA NA NA
"7374" NA NA NA
"7375" NA NA NA
"7376" NA NA NA
"7377" NA NA NA
"7378" NA NA NA
"7379" NA NA NA
"7380" NA NA NA
"7381" NA NA NA
"7382" NA NA NA
"7383" NA NA NA
"7384" NA NA NA
"7385" NA NA NA
"7386" NA NA NA
"7387" NA NA NA
"7388" NA NA NA
"7389" NA NA NA
"7390" NA NA NA
"7391" NA NA NA
"7392" NA NA NA
"7393" NA NA NA
"7394" NA NA NA
"7395" NA NA NA
"7396" NA NA NA
"7397" NA NA NA
"7398" NA NA NA
"7399" NA NA NA
"7400" NA NA NA
"7401" NA NA NA
"7402" NA NA NA
"7403" NA NA NA
"7404" NA NA NA
"7405" NA NA NA
"7406" NA NA NA
"7407" NA NA NA
"7408" NA NA NA
"7409" NA NA NA
"7410" NA NA NA
"7411" NA NA NA
"7412" NA NA NA
"7413" NA NA NA
"7414" NA NA NA
"7415" NA NA NA
"7416" NA NA NA
"7417" NA NA NA
"7418" NA NA NA
"7419" NA NA NA
"7420" NA NA NA
"7421" NA NA NA
"7422" NA NA NA
"7423" NA NA NA
"7424" NA NA NA
"7425" NA NA NA
"7426" NA NA NA
"7427" NA NA NA
"7428" NA NA NA
"7429" NA NA NA
"7430" NA NA NA
"7431" NA NA NA
"7432" NA NA NA
"7433" NA NA NA
"7434" NA NA NA
"7435" NA NA NA
"7436" NA NA NA
"7437" NA NA NA
"7438" NA NA NA
"7439" NA NA NA
"7440" NA NA NA
"7441" NA NA NA
"7442" NA NA NA
"7443" NA NA NA
"7444" NA NA NA
"7445" NA NA NA
"7446" NA NA NA
"7447" NA NA NA
"7448" NA NA NA
"7449" NA NA NA
"7450" NA NA NA
"7451" NA NA NA
"7452" NA NA NA
"7453" NA NA NA
"7454" NA NA NA
"7455" NA NA NA
"7456" NA NA NA
"7457" NA NA NA
"7458" NA NA NA
"7459" NA NA NA
"7460" NA NA NA
"7461" NA NA NA
"7462" NA NA NA
"7463" NA NA NA
"7464" NA NA NA
"7465" NA NA NA
"7466" NA NA NA
"7467" NA NA NA
"7468" NA NA NA
"7469" NA NA NA
"7470" NA NA NA
"7471" NA NA NA
"7472" NA NA NA
"7473" NA NA NA
"7474" NA NA NA
"7475" NA NA NA
"7476" NA NA NA
"7477" NA NA NA
"7478" NA NA NA
"7479" NA NA NA
"7480" NA NA NA
"7481" NA NA NA
"7482" NA NA NA
"7483" NA NA NA
"7484" NA NA NA
"7485" NA NA NA
"7486" NA NA NA
"7487" NA NA NA
"7488" NA NA NA
"7489" NA NA NA
"7490" NA NA NA
"7491" NA NA NA
"7492" NA NA NA
"7493" NA NA NA
"7494" NA NA NA
"7495" NA NA NA
"7496" NA NA NA
"7497" NA NA NA
"7498" NA NA NA
"7499" NA NA NA
"7500" NA NA NA
"7501" NA NA NA
"7502" NA NA NA
"7503" NA NA NA
"7504" NA NA NA
"7505" NA NA NA
"7506" NA NA NA
"7507" NA NA NA
"7508" NA NA NA
"7509" NA NA NA
"7510" NA NA NA
"7511" NA NA NA
"7512" NA NA NA
"7513" NA NA NA
"7514" NA NA NA
"7515" NA NA NA
"7516" NA NA NA
"7517" NA NA NA
"7518" NA NA NA
"7519" NA NA NA
"7520" NA NA NA
"7521" NA NA NA
"7522" NA NA NA
"7523" NA NA NA
"7524" NA NA NA
"7525" NA NA NA
"7526" NA NA NA
"7527" NA NA NA
"7528" NA NA NA
"7529" NA NA NA
"7530" NA NA NA
"7531" NA NA NA
"7532" NA NA NA
"7533" NA NA NA
"7534" NA NA NA
"7535" NA NA NA
"7536" NA NA NA
"7537" NA NA NA
"7538" NA NA NA
"7539" NA NA NA
"7540" NA NA NA
"7541" NA NA NA
"7542" NA NA NA
"7543" NA NA NA
"7544" NA NA NA
"7545" NA NA NA
"7546" NA NA NA
"7547" NA NA NA
"7548" NA NA NA
"7549" NA NA NA
"7550" NA NA NA
"7551" NA NA NA
"7552" NA NA NA
"7553" NA NA NA
"7554" NA NA NA
"7555" NA NA NA
"7556" NA NA NA
"7557" NA NA NA
"7558" NA NA NA
"7559" NA NA NA
"7560" NA NA NA
"7561" NA NA NA
"7562" NA NA NA
"7563" NA NA NA
"7564" NA NA NA
"7565" NA NA NA
"7566" NA NA NA
"7567" NA NA NA
"7568" NA NA NA
"7569" NA NA NA
"7570" NA NA NA
"7571" NA NA NA
"7572" NA NA NA
"7573" NA NA NA
"7574" NA NA NA
"7575" NA NA NA
"7576" NA NA NA
"7577" NA NA NA
"7578" NA NA NA
"7579" NA NA NA
"7580" NA NA NA
"7581" NA NA NA
"7582" NA NA NA
"7583" NA NA NA
"7584" NA NA NA
"7585" NA NA NA
"7586" NA NA NA
"7587" NA NA NA
"7588" NA NA NA
"7589" NA NA NA
"7590" NA NA NA
"7591" NA NA NA
"7592" NA NA NA
"7593" NA NA NA
"7594" NA NA NA
"7595" NA NA NA
"7596" NA NA NA
"7597" NA NA NA
"7598" NA NA NA
"7599" NA NA NA
"7600" NA NA NA
"7601" NA NA NA
"7602" NA NA NA
"7603" NA NA NA
"7604" NA NA NA
"7605" NA NA NA
"7606" NA NA NA
"7607" NA NA NA
"7608" NA NA NA
"7609" NA NA NA
"7610" NA NA NA
"7611" NA NA NA
"7612" NA NA NA
"7613" NA NA NA
"7614" NA NA NA
"7615" NA NA NA
"7616" NA NA NA
"7617" NA NA NA
"7618" NA NA NA
"7619" NA NA NA
"7620" NA NA NA
"7621" NA NA NA
"7622" NA NA NA
"7623" NA NA NA
"7624" NA NA NA
"7625" NA NA NA
"7626" NA NA NA
"7627" NA NA NA
"7628" NA NA NA
"7629" NA NA NA
"7630" NA NA NA
"7631" NA NA NA
"7632" NA NA NA
"7633" NA NA NA
"7634" NA NA NA
"7635" NA NA NA
"7636" NA NA NA
"7637" NA NA NA
"7638" NA NA NA
"7639" NA NA NA
"7640" NA NA NA
"7641" NA NA NA
"7642" NA NA NA
"7643" NA NA NA
"7644" NA NA NA
"7645" NA NA NA
"7646" NA NA NA
"7647" NA NA NA
"7648" NA NA NA
"7649" NA NA NA
"7650" NA NA NA
"7651" NA NA NA
"7652" NA NA NA
"7653" NA NA NA
"7654" NA NA NA
"7655" NA NA NA
"7656" NA NA NA
"7657" NA NA NA
"7658" NA NA NA
"7659" NA NA NA
"7660" NA NA NA
"7661" NA NA NA
"7662" NA NA NA
"7663" NA NA NA
"7664" NA NA NA
"7665" NA NA NA
"7666" NA NA NA
"7667" NA NA NA
"7668" NA NA NA
"7669" NA NA NA
"7670" NA NA NA
"7671" NA NA NA
"7672" NA NA NA
"7673" NA NA NA
"7674" NA NA NA
"7675" NA NA NA
"7676" NA NA NA
"7677" NA NA NA
"7678" NA NA NA
"7679" NA NA NA
"7680" NA NA NA
"7681" NA NA NA
"7682" NA NA NA
"7683" NA NA NA
"7684" NA NA NA
"7685" NA NA NA
"7686" NA NA NA
"7687" NA NA NA
"7688" NA NA NA
"7689" NA NA NA
"7690" NA NA NA
"7691" NA NA NA
"7692" NA NA NA
"7693" NA NA NA
"7694" NA NA NA
"7695" NA NA NA
"7696" NA NA NA
"7697" NA NA NA
"7698" NA NA NA
"7699" NA NA NA
"7700" NA NA NA
"7701" NA NA NA
"7702" NA NA NA
"7703" NA NA NA
"7704" NA NA NA
"7705" NA NA NA
"7706" NA NA NA
"7707" NA NA NA
"7708" NA NA NA
"7709" NA NA NA
"7710" NA NA NA
"7711" NA NA NA
"7712" NA NA NA
"7713" NA NA NA
"7714" NA NA NA
"7715" NA NA NA
"7716" NA NA NA
"7717" NA NA NA
"7718" NA NA NA
"7719" NA NA NA
"7720" NA NA NA
"7721" NA NA NA
"7722" NA NA NA
"7723" NA NA NA
"7724" NA NA NA
"7725" NA NA NA
"7726" NA NA NA
"7727" NA NA NA
"7728" NA NA NA
"7729" NA NA NA
"7730" NA NA NA
"7731" NA NA NA
"7732" NA NA NA
"7733" NA NA NA
"7734" NA NA NA
"7735" NA NA NA
"7736" NA NA NA
"7737" NA NA NA
"7738" NA NA NA
"7739" NA NA NA
"7740" NA NA NA
"7741" NA NA NA
"7742" NA NA NA
"7743" NA NA NA
"7744" NA NA NA
"7745" NA NA NA
"7746" NA NA NA
"7747" NA NA NA
"7748" NA NA NA
"7749" NA NA NA
"7750" NA NA NA
"7751" NA NA NA
"7752" NA NA NA
"7753" NA NA NA
"7754" NA NA NA
"7755" NA NA NA
"7756" NA NA NA
"7757" NA NA NA
"7758" NA NA NA
"7759" NA NA NA
"7760" NA NA NA
"7761" NA NA NA
"7762" NA NA NA
"7763" NA NA NA
"7764" NA NA NA
"7765" NA NA NA
"7766" NA NA NA
"7767" NA NA NA
"7768" NA NA NA
"7769" NA NA NA
"7770" NA NA NA
"7771" NA NA NA
"7772" NA NA NA
"7773" NA NA NA
"7774" NA NA NA
"7775" NA NA NA
"7776" NA NA NA
"7777" NA NA NA
"7778" NA NA NA
"7779" NA NA NA
"7780" NA NA NA
"7781" NA NA NA
"7782" NA NA NA
"7783" NA NA NA
"7784" NA NA NA
"7785" NA NA NA
"7786" NA NA NA
"7787" NA NA NA
"7788" NA NA NA
"7789" NA NA NA
"7790" NA NA NA
"7791" NA NA NA
"7792" NA NA NA
"7793" NA NA NA
"7794" NA NA NA
"7795" NA NA NA
"7796" NA NA NA
"7797" NA NA NA
"7798" NA NA NA
"7799" NA NA NA
"7800" NA NA NA
"7801" NA NA NA
"7802" NA NA NA
"7803" NA NA NA
"7804" NA NA NA
"7805" NA NA NA
"7806" NA NA NA
"7807" NA NA NA
"7808" NA NA NA
"7809" NA NA NA
"7810" NA NA NA
"7811" NA NA NA
"7812" NA NA NA
"7813" NA NA NA
"7814" NA NA NA
"7815" NA NA NA
"7816" NA NA NA
"7817" NA NA NA
"7818" NA NA NA
"7819" NA NA NA
"7820" NA NA NA
"7821" NA NA NA
"7822" NA NA NA
"7823" NA NA NA
"7824" NA NA NA
"7825" NA NA NA
"7826" NA NA NA
"7827" NA NA NA
"7828" NA NA NA
"7829" NA NA NA
"7830" NA NA NA
"7831" NA NA NA
"7832" NA NA NA
"7833" NA NA NA
"7834" NA NA NA
"7835" NA NA NA
"7836" NA NA NA
"7837" NA NA NA
"7838" NA NA NA
"7839" NA NA NA
"7840" NA NA NA
"7841" NA NA NA
"7842" NA NA NA
"7843" NA NA NA
"7844" NA NA NA
"7845" NA NA NA
"7846" NA NA NA
"7847" NA NA NA
"7848" NA NA NA
"7849" NA NA NA
"7850" NA NA NA
"7851" NA NA NA
"7852" NA NA NA
"7853" NA NA NA
"7854" NA NA NA
"7855" NA NA NA
"7856" NA NA NA
"7857" NA NA NA
"7858" NA NA NA
"7859" NA NA NA
"7860" NA NA NA
"7861" NA NA NA
"7862" NA NA NA
"7863" NA NA NA
"7864" NA NA NA
"7865" NA NA NA
"7866" NA NA NA
"7867" NA NA NA
"7868" NA NA NA
"7869" NA NA NA
"7870" NA NA NA
"7871" NA NA NA
"7872" NA NA NA
"7873" NA NA NA
"7874" NA NA NA
"7875" NA NA NA
"7876" NA NA NA
"7877" NA NA NA
"7878" NA NA NA
"7879" NA NA NA
"7880" NA NA NA
"7881" NA NA NA
"7882" NA NA NA
"7883" NA NA NA
"7884" NA NA NA
"7885" NA NA NA
"7886" NA NA NA
"7887" NA NA NA
"7888" NA NA NA
"7889" NA NA NA
"7890" NA NA NA
"7891" NA NA NA
"7892" NA NA NA
"7893" NA NA NA
"7894" NA NA NA
"7895" NA NA NA
"7896" NA NA NA
"7897" NA NA NA
"7898" NA NA NA
"7899" NA NA NA
"7900" NA NA NA
"7901" NA NA NA
"7902" NA NA NA
"7903" NA NA NA
"7904" NA NA NA
"7905" NA NA NA
"7906" NA NA NA
"7907" NA NA NA
"7908" NA NA NA
"7909" NA NA NA
"7910" NA NA NA
"7911" NA NA NA
"7912" NA NA NA
"7913" NA NA NA
"7914" NA NA NA
"7915" NA NA NA
"7916" NA NA NA
"7917" NA NA NA
"7918" NA NA NA
"7919" NA NA NA
"7920" NA NA NA
"7921" NA NA NA
"7922" NA NA NA
"7923" NA NA NA
"7924" NA NA NA
"7925" NA NA NA
"7926" NA NA NA
"7927" NA NA NA
"7928" NA NA NA
"7929" NA NA NA
"7930" NA NA NA
"7931" NA NA NA
"7932" NA NA NA
"7933" NA NA NA
"7934" NA NA NA
"7935" NA NA NA
"7936" NA NA NA
"7937" NA NA NA
"7938" NA NA NA
"7939" NA NA NA
"7940" NA NA NA
"7941" NA NA NA
"7942" NA NA NA
"7943" NA NA NA
"7944" NA NA NA
"7945" NA NA NA
"7946" NA NA NA
"7947" NA NA NA
"7948" NA NA NA
"7949" NA NA NA
"7950" NA NA NA
"7951" NA NA NA
"7952" NA NA NA
"7953" NA NA NA
"7954" NA NA NA
"7955" NA NA NA
"7956" NA NA NA
"7957" NA NA NA
"7958" NA NA NA
"7959" NA NA NA
"7960" NA NA NA
"7961" NA NA NA
"7962" NA NA NA
"7963" NA NA NA
"7964" NA NA NA
"7965" NA NA NA
"7966" NA NA NA
"7967" NA NA NA
"7968" NA NA NA
"7969" NA NA NA
"7970" NA NA NA
"7971" NA NA NA
"7972" NA NA NA
"7973" NA NA NA
"7974" NA NA NA
"7975" NA NA NA
"7976" NA NA NA
"7977" NA NA NA
"7978" NA NA NA
"7979" NA NA NA
"7980" NA NA NA
"7981" NA NA NA
"7982" NA NA NA
"7983" NA NA NA
"7984" NA NA NA
"7985" NA NA NA
"7986" NA NA NA
"7987" NA NA NA
"7988" NA NA NA
"7989" NA NA NA
"7990" NA NA NA
"7991" NA NA NA
"7992" NA NA NA
"7993" NA NA NA
"7994" NA NA NA
"7995" NA NA NA
"7996" NA NA NA
"7997" NA NA NA
"7998" NA NA NA
"7999" NA NA NA
"8000" NA NA NA
"8001" NA NA NA
"8002" NA NA NA
"8003" NA NA NA
"8004" NA NA NA
"8005" NA NA NA
"8006" NA NA NA
"8007" NA NA NA
"8008" NA NA NA
"8009" NA NA NA
"8010" NA NA NA
"8011" NA NA NA
"8012" NA NA NA
"8013" NA NA NA
"8014" NA NA NA
"8015" NA NA NA
"8016" NA NA NA
"8017" NA NA NA
"8018" NA NA NA
"8019" NA NA NA
"8020" NA NA NA
"8021" NA NA NA
"8022" NA NA NA
"8023" NA NA NA
"8024" NA NA NA
"8025" NA NA NA
"8026" NA NA NA
"8027" NA NA NA
"8028" NA NA NA
"8029" NA NA NA
"8030" NA NA NA
"8031" NA NA NA
"8032" NA NA NA
"8033" NA NA NA
"8034" NA NA NA
"8035" NA NA NA
"8036" NA NA NA
"8037" NA NA NA
"8038" NA NA NA
"8039" NA NA NA
"8040" NA NA NA
"8041" NA NA NA
"8042" NA NA NA
"8043" NA NA NA
"8044" NA NA NA
"8045" NA NA NA
"8046" NA NA NA
"8047" NA NA NA
"8048" NA NA NA
"8049" NA NA NA
"8050" NA NA NA
"8051" NA NA NA
"8052" NA NA NA
"8053" NA NA NA
"8054" NA NA NA
"8055" NA NA NA
"8056" NA NA NA
"8057" NA NA NA
"8058" NA NA NA
"8059" NA NA NA
"8060" NA NA NA
"8061" NA NA NA
"8062" NA NA NA
"8063" NA NA NA
"8064" NA NA NA
"8065" NA NA NA
"8066" NA NA NA
"8067" NA NA NA
"8068" NA NA NA
"8069" NA NA NA
"8070" NA NA NA
"8071" NA NA NA
"8072" NA NA NA
"8073" NA NA NA
"8074" NA NA NA
"8075" NA NA NA
"8076" NA NA NA
"8077" NA NA NA
"8078" NA NA NA
"8079" NA NA NA
"8080" NA NA NA
"8081" NA NA NA
"8082" NA NA NA
"8083" NA NA NA
"8084" NA NA NA
"8085" NA NA NA
"8086" NA NA NA
"8087" NA NA NA
"8088" NA NA NA
"8089" NA NA NA
"8090" NA NA NA
"8091" NA NA NA
"8092" NA NA NA
"8093" NA NA NA
"8094" NA NA NA
"8095" NA NA NA
"8096" NA NA NA
"8097" NA NA NA
"8098" NA NA NA
"8099" NA NA NA
"8100" NA NA NA
"8101" NA NA NA
"8102" NA NA NA
"8103" NA NA NA
"8104" NA NA NA
"8105" NA NA NA
"8106" NA NA NA
"8107" NA NA NA
"8108" NA NA NA
"8109" NA NA NA
"8110" NA NA NA
"8111" NA NA NA
"8112" NA NA NA
"8113" NA NA NA
"8114" NA NA NA
"8115" NA NA NA
"8116" NA NA NA
"8117" NA NA NA
"8118" NA NA NA
"8119" NA NA NA
"8120" NA NA NA
"8121" NA NA NA
"8122" NA NA NA
"8123" NA NA NA
"8124" NA NA NA
"8125" NA NA NA
"8126" NA NA NA
"8127" NA NA NA
"8128" NA NA NA
"8129" NA NA NA
"8130" NA NA NA
"8131" NA NA NA
"8132" NA NA NA
"8133" NA NA NA
"8134" NA NA NA
"8135" NA NA NA
"8136" NA NA NA
"8137" NA NA NA
"8138" NA NA NA
"8139" NA NA NA
"8140" NA NA NA
"8141" NA NA NA
"8142" NA NA NA
"8143" NA NA NA
"8144" NA NA NA
"8145" NA NA NA
"8146" NA NA NA
"8147" NA NA NA
"8148" NA NA NA
"8149" NA NA NA
"8150" NA NA NA
"8151" NA NA NA
"8152" NA NA NA
"8153" NA NA NA
"8154" NA NA NA
"8155" NA NA NA
"8156" NA NA NA
"8157" NA NA NA
"8158" NA NA NA
"8159" NA NA NA
"8160" NA NA NA
"8161" NA NA NA
"8162" NA NA NA
"8163" NA NA NA
"8164" NA NA NA
"8165" NA NA NA
"8166" NA NA NA
"8167" NA NA NA
"8168" NA NA NA
"8169" NA NA NA
"8170" NA NA NA
"8171" NA NA NA
"8172" NA NA NA
"8173" NA NA NA
"8174" NA NA NA
"8175" NA NA NA
"8176" NA NA NA
"8177" NA NA NA
"8178" NA NA NA
"8179" NA NA NA
"8180" NA NA NA
"8181" NA NA NA
"8182" NA NA NA
"8183" NA NA NA
"8184" NA NA NA
"8185" NA NA NA
"8186" NA NA NA
"8187" NA NA NA
"8188" NA NA NA
"8189" NA NA NA
"8190" NA NA NA
"8191" NA NA NA
"8192" NA NA NA
"8193" NA NA NA
"8194" NA NA NA
"8195" NA NA NA
"8196" NA NA NA
"8197" NA NA NA
"8198" NA NA NA
"8199" NA NA NA
"8200" NA NA NA
"8201" NA NA NA
"8202" NA NA NA
"8203" NA NA NA
"8204" NA NA NA
"8205" NA NA NA
"8206" NA NA NA
"8207" NA NA NA
"8208" NA NA NA
"8209" NA NA NA
"8210" NA NA NA
"8211" NA NA NA
"8212" NA NA NA
"8213" NA NA NA
"8214" NA NA NA
"8215" NA NA NA
"8216" NA NA NA
"8217" NA NA NA
"8218" NA NA NA
"8219" NA NA NA
"8220" NA NA NA
"8221" NA NA NA
"8222" NA NA NA
"8223" NA NA NA
"8224" NA NA NA
"8225" NA NA NA
"8226" NA NA NA
"8227" NA NA NA
"8228" NA NA NA
"8229" NA NA NA
"8230" NA NA NA
"8231" NA NA NA
"8232" NA NA NA
"8233" NA NA NA
"8234" NA NA NA
"8235" NA NA NA
"8236" NA NA NA
"8237" NA NA NA
"8238" NA NA NA
"8239" NA NA NA
"8240" NA NA NA
"8241" NA NA NA
"8242" NA NA NA
"8243" NA NA NA
"8244" NA NA NA
"8245" NA NA NA
"8246" NA NA NA
"8247" NA NA NA
"8248" NA NA NA
"8249" NA NA NA
"8250" NA NA NA
"8251" NA NA NA
"8252" NA NA NA
"8253" NA NA NA
"8254" NA NA NA
"8255" NA NA NA
"8256" NA NA NA
"8257" NA NA NA
"8258" NA NA NA
"8259" NA NA NA
"8260" NA NA NA
"8261" NA NA NA
"8262" NA NA NA
"8263" NA NA NA
"8264" NA NA NA
"8265" NA NA NA
"8266" NA NA NA
"8267" NA NA NA
"8268" NA NA NA
"8269" NA NA NA
"8270" NA NA NA
"8271" NA NA NA
"8272" NA NA NA
"8273" NA NA NA
"8274" NA NA NA
"8275" NA NA NA
"8276" NA NA NA
"8277" NA NA NA
"8278" NA NA NA
"8279" NA NA NA
"8280" NA NA NA
"8281" NA NA NA
"8282" NA NA NA
"8283" NA NA NA
"8284" NA NA NA
"8285" NA NA NA
"8286" NA NA NA
"8287" NA NA NA
"8288" NA NA NA
"8289" NA NA NA
"8290" NA NA NA
"8291" NA NA NA
"8292" NA NA NA
"8293" NA NA NA
"8294" NA NA NA
"8295" NA NA NA
"8296" NA NA NA
"8297" NA NA NA
"8298" NA NA NA
"8299" NA NA NA
"8300" NA NA NA
"8301" NA NA NA
"8302" NA NA NA
"8303" NA NA NA
"8304" NA NA NA
"8305" NA NA NA
"8306" NA NA NA
"8307" NA NA NA
"8308" NA NA NA
"8309" NA NA NA
"8310" NA NA NA
"8311" NA NA NA
"8312" NA NA NA
"8313" NA NA NA
"8314" NA NA NA
"8315" NA NA NA
"8316" NA NA NA
"8317" NA NA NA
"8318" NA NA NA
"8319" NA NA NA
"8320" NA NA NA
"8321" NA NA NA
"8322" NA NA NA
"8323" NA NA NA
"8324" NA NA NA
"8325" NA NA NA
"8326" NA NA NA
"8327" NA NA NA
"8328" NA NA NA
"8329" NA NA NA
"8330" NA NA NA
"8331" NA NA NA
"8332" NA NA NA
"8333" NA NA NA
"8334" NA NA NA
"8335" NA NA NA
"8336" NA NA NA
"8337" NA NA NA
"8338" NA NA NA
"8339" NA NA NA
"8340" NA NA NA
"8341" NA NA NA
"8342" NA NA NA
"8343" NA NA NA
"8344" NA NA NA
"8345" NA NA NA
"8346" NA NA NA
"8347" NA NA NA
"8348" NA NA NA
"8349" NA NA NA
"8350" NA NA NA
"8351" NA NA NA
"8352" NA NA NA
"8353" NA NA NA
"8354" NA NA NA
"8355" NA NA NA
"8356" NA NA NA
"8357" NA NA NA
"8358" NA NA NA
"8359" NA NA NA
"8360" NA NA NA
"8361" NA NA NA
"8362" NA NA NA
"8363" NA NA NA
"8364" NA NA NA
"8365" NA NA NA
"8366" NA NA NA
"8367" NA NA NA
"8368" NA NA NA
"8369" NA NA NA
"8370" NA NA NA
"8371" NA NA NA
"8372" NA NA NA
"8373" NA NA NA
"8374" NA NA NA
"8375" NA NA NA
"8376" NA NA NA
"8377" NA NA NA
"8378" NA NA NA
"8379" NA NA NA
"8380" NA NA NA
"8381" NA NA NA
"8382" NA NA NA
"8383" NA NA NA
"8384" NA NA NA
"8385" NA NA NA
"8386" NA NA NA
"8387" NA NA NA
"8388" NA NA NA
"8389" NA NA NA
"8390" NA NA NA
"8391" NA NA NA
"8392" NA NA NA
"8393" NA NA NA
"8394" NA NA NA
"8395" NA NA NA
"8396" NA NA NA
"8397" NA NA NA
"8398" NA NA NA
"8399" NA NA NA
"8400" NA NA NA
"8401" NA NA NA
"8402" NA NA NA
"8403" NA NA NA
"8404" NA NA NA
"8405" NA NA NA
"8406" NA NA NA
"8407" NA NA NA
"8408" NA NA NA
"8409" NA NA NA
"8410" NA NA NA
"8411" NA NA NA
"8412" NA NA NA
"8413" NA NA NA
"8414" NA NA NA
"8415" NA NA NA
"8416" NA NA NA
"8417" NA NA NA
"8418" NA NA NA
"8419" NA NA NA
"8420" NA NA NA
"8421" NA NA NA
"8422" NA NA NA
"8423" NA NA NA
"8424" NA NA NA
"8425" NA NA NA
"8426" NA NA NA
"8427" NA NA NA
"8428" NA NA NA
"8429" NA NA NA
"8430" NA NA NA
"8431" NA NA NA
"8432" NA NA NA
"8433" NA NA NA
"8434" NA NA NA
"8435" NA NA NA
"8436" NA NA NA
"8437" NA NA NA
"8438" NA NA NA
"8439" NA NA NA
"8440" NA NA NA
"8441" NA NA NA
"8442" NA NA NA
"8443" NA NA NA
"8444" NA NA NA
"8445" NA NA NA
"8446" NA NA NA
"8447" NA NA NA
"8448" NA NA NA
"8449" NA NA NA
"8450" NA NA NA
"8451" NA NA NA
"8452" NA NA NA
"8453" NA NA NA
"8454" NA NA NA
"8455" NA NA NA
"8456" NA NA NA
"8457" NA NA NA
"8458" NA NA NA
"8459" NA NA NA
"8460" NA NA NA
"8461" NA NA NA
"8462" NA NA NA
"8463" NA NA NA
"8464" NA NA NA
"8465" NA NA NA
"8466" NA NA NA
"8467" NA NA NA
"8468" NA NA NA
"8469" NA NA NA
"8470" NA NA NA
"8471" NA NA NA
"8472" NA NA NA
"8473" NA NA NA
"8474" NA NA NA
"8475" NA NA NA
"8476" NA NA NA
"8477" NA NA NA
"8478" NA NA NA
"8479" NA NA NA
"8480" NA NA NA
"8481" NA NA NA
"8482" NA NA NA
"8483" NA NA NA
"8484" NA NA NA
"8485" NA NA NA
"8486" NA NA NA
"8487" NA NA NA
"8488" NA NA NA
"8489" NA NA NA
"8490" NA NA NA
"8491" NA NA NA
"8492" NA NA NA
"8493" NA NA NA
"8494" NA NA NA
"8495" NA NA NA
"8496" NA NA NA
"8497" NA NA NA
"8498" NA NA NA
"8499" NA NA NA
"8500" NA NA NA
"8501" NA NA NA
"8502" NA NA NA
"8503" NA NA NA
"8504" NA NA NA
"8505" NA NA NA
"8506" NA NA NA
"8507" NA NA NA
"8508" NA NA NA
"8509" NA NA NA
"8510" NA NA NA
"8511" NA NA NA
"8512" NA NA NA
"8513" NA NA NA
"8514" NA NA NA
"8515" NA NA NA
"8516" NA NA NA
"8517" NA NA NA
"8518" NA NA NA
"8519" NA NA NA
"8520" NA NA NA
"8521" NA NA NA
"8522" NA NA NA
"8523" NA NA NA
"8524" NA NA NA
"8525" NA NA NA
"8526" NA NA NA
"8527" NA NA NA
"8528" NA NA NA
"8529" NA NA NA
"8530" NA NA NA
"8531" NA NA NA
"8532" NA NA NA
"8533" NA NA NA
"8534" NA NA NA
"8535" NA NA NA
"8536" NA NA NA
"8537" NA NA NA
"8538" NA NA NA
"8539" NA NA NA
"8540" NA NA NA
"8541" NA NA NA
"8542" NA NA NA
"8543" NA NA NA
"8544" NA NA NA
"8545" NA NA NA
"8546" NA NA NA
"8547" NA NA NA
"8548" NA NA NA
"8549" NA NA NA
"8550" NA NA NA
"8551" NA NA NA
"8552" NA NA NA
"8553" NA NA NA
"8554" NA NA NA
"8555" NA NA NA
"8556" NA NA NA
"8557" NA NA NA
"8558" NA NA NA
"8559" NA NA NA
"8560" NA NA NA
"8561" NA NA NA
"8562" NA NA NA
"8563" NA NA NA
"8564" NA NA NA
"8565" NA NA NA
"8566" NA NA NA
"8567" NA NA NA
"8568" NA NA NA
"8569" NA NA NA
"8570" NA NA NA
"8571" NA NA NA
"8572" NA NA NA
"8573" NA NA NA
"8574" NA NA NA
"8575" NA NA NA
"8576" NA NA NA
"8577" NA NA NA
"8578" NA NA NA
"8579" NA NA NA
"8580" NA NA NA
"8581" NA NA NA
"8582" NA NA NA
"8583" NA NA NA
"8584" NA NA NA
"8585" NA NA NA
"8586" NA NA NA
"8587" NA NA NA
"8588" NA NA NA
"8589" NA NA NA
"8590" NA NA NA
"8591" NA NA NA
"8592" NA NA NA
"8593" NA NA NA
"8594" NA NA NA
"8595" NA NA NA
"8596" NA NA NA
"8597" NA NA NA
"8598" NA NA NA
"8599" NA NA NA
"8600" NA NA NA
"8601" NA NA NA
"8602" NA NA NA
"8603" NA NA NA
"8604" NA NA NA
"8605" NA NA NA
"8606" NA NA NA
"8607" NA NA NA
"8608" NA NA NA
"8609" NA NA NA
"8610" NA NA NA
"8611" NA NA NA
"8612" NA NA NA
"8613" NA NA NA
"8614" NA NA NA
"8615" NA NA NA
"8616" NA NA NA
"8617" NA NA NA
"8618" NA NA NA
"8619" NA NA NA
"8620" NA NA NA
"8621" NA NA NA
"8622" NA NA NA
"8623" NA NA NA
"8624" NA NA NA
"8625" NA NA NA
"8626" NA NA NA
"8627" NA NA NA
"8628" NA NA NA
"8629" NA NA NA
"8630" NA NA NA
"8631" NA NA NA
"8632" NA NA NA
"8633" NA NA NA
"8634" NA NA NA
"8635" NA NA NA
"8636" NA NA NA
"8637" NA NA NA
"8638" NA NA NA
"8639" NA NA NA
"8640" NA NA NA
"8641" NA NA NA
"8642" NA NA NA
"8643" NA NA NA
"8644" NA NA NA
"8645" NA NA NA
"8646" NA NA NA
"8647" NA NA NA
"8648" NA NA NA
"8649" NA NA NA
"8650" NA NA NA
"8651" NA NA NA
"8652" NA NA NA
"8653" NA NA NA
"8654" NA NA NA
"8655" NA NA NA
"8656" NA NA NA
"8657" NA NA NA
"8658" NA NA NA
"8659" NA NA NA
"8660" NA NA NA
"8661" NA NA NA
"8662" NA NA NA
"8663" NA NA NA
"8664" NA NA NA
"8665" NA NA NA
"8666" NA NA NA
"8667" NA NA NA
"8668" NA NA NA
"8669" NA NA NA
"8670" NA NA NA
"8671" NA NA NA
"8672" NA NA NA
"8673" NA NA NA
"8674" NA NA NA
"8675" NA NA NA
"8676" NA NA NA
"8677" NA NA NA
"8678" NA NA NA
"8679" NA NA NA
"8680" NA NA NA
"8681" NA NA NA
"8682" NA NA NA
"8683" NA NA NA
"8684" NA NA NA
"8685" NA NA NA
"8686" NA NA NA
"8687" NA NA NA
"8688" NA NA NA
"8689" NA NA NA
"8690" NA NA NA
"8691" NA NA NA
"8692" NA NA NA
"8693" NA NA NA
"8694" NA NA NA
"8695" NA NA NA
"8696" NA NA NA
"8697" NA NA NA
"8698" NA NA NA
"8699" NA NA NA
"8700" NA NA NA
"8701" NA NA NA
"8702" NA NA NA
"8703" NA NA NA
"8704" NA NA NA
"8705" NA NA NA
"8706" NA NA NA
"8707" NA NA NA
"8708" NA NA NA
"8709" NA NA NA
"8710" NA NA NA
"8711" NA NA NA
"8712" NA NA NA
"8713" NA NA NA
"8714" NA NA NA
"8715" NA NA NA
"8716" NA NA NA
"8717" NA NA NA
"8718" NA NA NA
"8719" NA NA NA
"8720" NA NA NA
"8721" NA NA NA
"8722" NA NA NA
"8723" NA NA NA
"8724" NA NA NA
"8725" NA NA NA
"8726" NA NA NA
"8727" NA NA NA
"8728" NA NA NA
"8729" NA NA NA
"8730" NA NA NA
"8731" NA NA NA
"8732" NA NA NA
"8733" NA NA NA
"8734" NA NA NA
"8735" NA NA NA
"8736" NA NA NA
"8737" NA NA NA
"8738" NA NA NA
"8739" NA NA NA
"8740" NA NA NA
"8741" NA NA NA
"8742" NA NA NA
"8743" NA NA NA
"8744" NA NA NA
"8745" NA NA NA
"8746" NA NA NA
"8747" NA NA NA
"8748" NA NA NA
"8749" NA NA NA
"8750" NA NA NA
"8751" NA NA NA
"8752" NA NA NA
"8753" NA NA NA
"8754" NA NA NA
"8755" NA NA NA
"8756" NA NA NA
"8757" NA NA NA
"8758" NA NA NA
"8759" NA NA NA
"8760" NA NA NA
"8761" NA NA NA
"8762" NA NA NA
"8763" NA NA NA
"8764" NA NA NA
"8765" NA NA NA
"8766" NA NA NA
"8767" NA NA NA
"8768" NA NA NA
"8769" NA NA NA
"8770" NA NA NA
"8771" NA NA NA
"8772" NA NA NA
"8773" NA NA NA
"8774" NA NA NA
"8775" NA NA NA
"8776" NA NA NA
"8777" NA NA NA
"8778" NA NA NA
"8779" NA NA NA
"8780" NA NA NA
"8781" NA NA NA
"8782" NA NA NA
"8783" NA NA NA
"8784" NA NA NA
"8785" NA NA NA
"8786" NA NA NA
"8787" NA NA NA
"8788" NA NA NA
"8789" NA NA NA
"8790" NA NA NA
"8791" NA NA NA
"8792" NA NA NA
"8793" NA NA NA
"8794" NA NA NA
"8795" NA NA NA
"8796" NA NA NA
"8797" NA NA NA
"8798" NA NA NA
"8799" NA NA NA
"8800" NA NA NA
"8801" NA NA NA
"8802" NA NA NA
"8803" NA NA NA
"8804" NA NA NA
"8805" NA NA NA
"8806" NA NA NA
"8807" NA NA NA
"8808" NA NA NA
"8809" NA NA NA
"8810" NA NA NA
"8811" NA NA NA
"8812" NA NA NA
"8813" NA NA NA
"8814" NA NA NA
"8815" NA NA NA
"8816" NA NA NA
"8817" NA NA NA
"8818" NA NA NA
"8819" NA NA NA
"8820" NA NA NA
"8821" NA NA NA
"8822" NA NA NA
"8823" NA NA NA
"8824" NA NA NA
"8825" NA NA NA
"8826" NA NA NA
"8827" NA NA NA
"8828" NA NA NA
"8829" NA NA NA
"8830" NA NA NA
"8831" NA NA NA
"8832" NA NA NA
"8833" NA NA NA
"8834" NA NA NA
"8835" NA NA NA
"8836" NA NA NA
"8837" NA NA NA
"8838" NA NA NA
"8839" NA NA NA
"8840" NA NA NA
"8841" NA NA NA
"8842" NA NA NA
"8843" NA NA NA
"8844" NA NA NA
"8845" NA NA NA
"8846" NA NA NA
"8847" NA NA NA
"8848" NA NA NA
"8849" NA NA NA
"8850" NA NA NA
"8851" NA NA NA
"8852" NA NA NA
"8853" NA NA NA
"8854" NA NA NA
"8855" NA NA NA
"8856" NA NA NA
"8857" NA NA NA
"8858" NA NA NA
"8859" NA NA NA
"8860" NA NA NA
"8861" NA NA NA
"8862" NA NA NA
"8863" NA NA NA
"8864" NA NA NA
"8865" NA NA NA
"8866" NA NA NA
"8867" NA NA NA
"8868" NA NA NA
"8869" NA NA NA
"8870" NA NA NA
"8871" NA NA NA
"8872" NA NA NA
"8873" NA NA NA
"8874" NA NA NA
"8875" NA NA NA
"8876" NA NA NA
"8877" NA NA NA
"8878" NA NA NA
"8879" NA NA NA
"8880" NA NA NA
"8881" NA NA NA
"8882" NA NA NA
"8883" NA NA NA
"8884" NA NA NA
"8885" NA NA NA
"8886" NA NA NA
"8887" NA NA NA
"8888" NA NA NA
"8889" NA NA NA
"8890" NA NA NA
"8891" NA NA NA
"8892" NA NA NA
"8893" NA NA NA
"8894" NA NA NA
"8895" NA NA NA
"8896" NA NA NA
"8897" NA NA NA
"8898" NA NA NA
"8899" NA NA NA
"8900" NA NA NA
"8901" NA NA NA
"8902" NA NA NA
"8903" NA NA NA
"8904" NA NA NA
"8905" NA NA NA
"8906" NA NA NA
"8907" NA NA NA
"8908" NA NA NA
"8909" NA NA NA
"8910" NA NA NA
"8911" NA NA NA
"8912" NA NA NA
"8913" NA NA NA
"8914" NA NA NA
"8915" NA NA NA
"8916" NA NA NA
"8917" NA NA NA
"8918" NA NA NA
"8919" NA NA NA
"8920" NA NA NA
"8921" NA NA NA
"8922" NA NA NA
"8923" NA NA NA
"8924" NA NA NA
"8925" NA NA NA
"8926" NA NA NA
"8927" NA NA NA
"8928" NA NA NA
"8929" NA NA NA
"8930" NA NA NA
"8931" NA NA NA
"8932" NA NA NA
"8933" NA NA NA
"8934" NA NA NA
"8935" NA NA NA
"8936" NA NA NA
"8937" NA NA NA
"8938" NA NA NA
"8939" NA NA NA
"8940" NA NA NA
"8941" NA NA NA
"8942" NA NA NA
"8943" NA NA NA
"8944" NA NA NA
"8945" NA NA NA
"8946" NA NA NA
"8947" NA NA NA
"8948" NA NA NA
"8949" NA NA NA
"8950" NA NA NA
"8951" NA NA NA
"8952" NA NA NA
"8953" NA NA NA
"8954" NA NA NA
"8955" NA NA NA
"8956" NA NA NA
"8957" NA NA NA
"8958" NA NA NA
"8959" NA NA NA
"8960" NA NA NA
"8961" NA NA NA
"8962" NA NA NA
"8963" NA NA NA
"8964" NA NA NA
"8965" NA NA NA
"8966" NA NA NA
"8967" NA NA NA
"8968" NA NA NA
"8969" NA NA NA
"8970" NA NA NA
"8971" NA NA NA
"8972" NA NA NA
"8973" NA NA NA
"8974" NA NA NA
"8975" NA NA NA
"8976" NA NA NA
"8977" NA NA NA
"8978" NA NA NA
"8979" NA NA NA
"8980" NA NA NA
"8981" NA NA NA
"8982" NA NA NA
"8983" NA NA NA
"8984" NA NA NA
"8985" NA NA NA
"8986" NA NA NA
"8987" NA NA NA
"8988" NA NA NA
"8989" NA NA NA
"8990" NA NA NA
"8991" NA NA NA
"8992" NA NA NA
"8993" NA NA NA
"8994" NA NA NA
"8995" NA NA NA
"8996" NA NA NA
"8997" NA NA NA
"8998" NA NA NA
"8999" NA NA NA
"9000" NA NA NA
"9001" NA NA NA
