# Supplementary material for: Adaptive switch to sexually dimorphic movements by partner-seeking termites
Source: Sci Adv. 2019 Jun 19;5(6):eaau6108. doi: 10.1126/sciadv.aau6108 (PMC6584256; doi:10.1126/sciadv.aau6108)
Supplement: Data file S1 [file aau6108_Data_file_S1.zip › Dataset/CfExperimetns/170627_174_M_05_set2_after-position_5FPS.txt]

"time" "x" "y"
"1" 0 11.6099577626471 69.5336892694749
"2" 0.2 10.9989230020647 71.4048320276986
"3" 0.4 10.0788709990179 74.4173466206556
"4" 0.6 12.6014167148214 75.8250278219404
"5" 0.8 15.2858714906139 75.3343010750198
"6" 1 16.5824967972445 73.3899689515608
"7" 1.2 15.4241340589414 72.9178267029778
"8" 1.4 12.5894645564252 72.3489518164915
"9" 1.6 9.16501251893649 73.994397300463
"10" 1.8 8.89321360255222 77.8401889315897
"11" 2 11.465549523787 81.2432088798705
"12" 2.2 14.2244552187674 81.7960614157526
"13" 2.4 15.1047322614911 83.0812849762538
"14" 2.6 15.2134213042981 84.2800378109064
"15" 2.8 13.8830509282768 83.2348404020128
"16" 3 12.3528118201799 81.5393567198595
"17" 3.2 13.067930680485 78.5187275313831
"18" 3.4 16.6662452532046 76.5720975857289
"19" 3.6 20.7074363308398 78.4851722908419
"20" 3.8 22.9891116169011 82.2434491281356
"21" 4 23.1485988915714 85.2926094902489
"22" 4.2 20.2881988247684 87.8172242048081
"23" 4.4 17.4964707830869 88.9874463993037
"24" 4.6 13.8339881139062 90.3837563931081
"25" 4.8 11.5228747275084 93.9347011590791
"26" 5 11.5278037832956 98.3458709666205
"27" 5.2 11.2369456197506 100.747164810463
"28" 5.4 10.5186294712611 99.7625815613619
"29" 5.6 10.784731324875 100.125937235495
"30" 5.8 12.1201967038298 102.019988212568
"31" 6 13.3715760582162 102.507393312177
"32" 6.2 12.4814508913436 101.552115337313
"33" 6.4 11.0330462472008 100.437990100715
"34" 6.6 8.95656004205223 96.7627088448365
"35" 6.8 7.00850198369417 91.9633651003241
"36" 7 5.25322973282144 86.7762587719312
"37" 7.2 6.7226408919375 81.9381501400485
"38" 7.4 10.4054068121548 78.6504210489433
"39" 7.6 15.1424455898592 78.503530541501
"40" 7.8 18.0903000941998 79.936795720077
"41" 8 20.1948532148857 82.647103488007
"42" 8.2 22.3291263151305 85.8171773438059
"43" 8.4 22.3083947531124 89.0587789135241
"44" 8.6 22.4658344414823 93.3564425818443
"45" 8.8 21.8260279587674 97.8580511756175
"46" 9 21.2436809608929 101.402153440691
"47" 9.2 21.0428758681921 104.628817720508
"48" 9.4 22.133747048838 106.086425861152
"49" 9.6 23.0097240049753 106.630854223067
"50" 9.8 21.0864154759566 106.754981837888
"51" 10 17.6713162348042 105.538148241784
"52" 10.2 14.2528308506562 103.017348811853
"53" 10.4 9.90999152060296 98.8276411651567
"54" 10.6 7.17311412997531 94.1070311909134
"55" 10.8 5.24980560095659 88.2415158274283
"56" 11 3.50803532459643 85.7190259565128
"57" 11.2 2.97600644618044 84.274817490657
"58" 11.4 1.99190981533758 82.9220056206458
"59" 11.6 2.96917226330257 82.5056291851802
"60" 11.8 5.45570153010181 79.8010030368691
"61" 12 8.08812819044531 75.5960136501814
"62" 12.2 10.180430972476 70.8564738505514
"63" 12.4 12.5635272556813 67.9319180654766
"64" 12.6 16.6520695961825 67.5954414588322
"65" 12.8 20.6627036157643 67.3173987126021
"66" 13 23.3268738713072 68.9735224156021
"67" 13.2 24.6583556996548 72.2559434179155
"68" 13.4 24.8185621383902 76.854761164741
"69" 13.6 23.8401821072777 80.3002918577033
"70" 13.8 23.0597456998834 84.4891934551444
"71" 14 22.3567683978214 88.0038836250085
"72" 14.2 19.6929413988473 91.1931298010774
"73" 14.4 15.8231852163338 95.4800748223588
"74" 14.6 12.1255459010166 99.6799468064975
"75" 14.8 12.5113980902688 101.967644493993
"76" 15 13.8449232918971 103.073398505879
"77" 15.2 13.9365647473599 103.374137592119
"78" 15.4 14.6999705567189 103.540729917272
"79" 15.6 17.1156840349793 103.607005811335
"80" 15.8 20.7490021280338 102.394269459941
"81" 16 24.0776800042381 101.92108231161
"82" 16.2 27.3012459391578 102.594984396506
"83" 16.4 29.9617652696863 104.368924195104
"84" 16.6 31.1270829465964 107.223155269313
"85" 16.8 31.6845316141965 110.497184436013
"86" 17 31.3497004339822 112.226104785298
"87" 17.2 31.1912012544769 114.558139996367
"88" 17.4 31.0260165817578 113.372527879106
"89" 17.6 30.1985795215856 112.020205308746
"90" 17.8 28.3769425231607 108.673855936075
"91" 18 25.8303566368388 104.246979119766
"92" 18.2 23.1202022117956 99.0871730220084
"93" 18.4 20.8234597083856 95.1751819816057
"94" 18.6 19.378904581326 90.1645259705025
"95" 18.8 19.7133385981458 84.8363051366445
"96" 19 21.3208018474144 78.9695326996046
"97" 19.2 23.9049786256013 74.4389476897226
"98" 19.4 27.9335585807123 72.5311276089696
"99" 19.6 32.6686215119429 72.4931041950186
"100" 19.8 37.5212021647937 73.3883356934711
"101" 20 42.4129549928492 76.2334712858044
"102" 20.2 45.774946874032 77.5146762962562
"103" 20.4 48.5212383430007 77.6237899387462
"104" 20.6 53.3588583023079 77.2167588689959
"105" 20.8 58.4265734623079 78.4287246558067
"106" 21 63.2452280835057 79.8781726740193
"107" 21.2 65.8329706860106 80.6701727444824
"108" 21.4 67.1714949604578 81.3074251064059
"109" 21.6 67.3532852340106 81.4001066842661
"110" 21.8 67.283470989877 81.4707855602489
"111" 22 66.8513075026215 81.4108294335164
"112" 22.2 66.9041159362981 81.0046989849158
"113" 22.4 67.1017122517038 81.0213673758878
"114" 22.6 67.1314526911392 80.6260883899812
"115" 22.8 68.2875440491032 80.2963789576514
"116" 23 68.7367278928305 80.7063564337787
"117" 23.2 69.9305050502816 81.0630804984276
"118" 23.4 70.9634916331109 81.711977664993
"119" 23.6 71.8069994854004 82.731130712993
"120" 23.8 71.958712290202 84.13068607764
"121" 24 72.5607837594321 85.676326374994
"122" 24.2 73.2255835840009 88.3383636179391
"123" 24.4 72.9592036845651 90.1643461622724
"124" 24.6 73.8366921493033 91.4248353647332
"125" 24.8 74.2341087890625 93.3558491309235
"126" 25 73.9310425464161 95.4134610942662
"127" 25.2 73.647380254032 97.3881607322562
"128" 25.4 72.3676511966518 99.351335421111
"129" 25.6 70.7589565618649 102.040291215836
"130" 25.8 68.5644155621432 104.84517764794
"131" 26 65.7516970767884 106.901327161929
"132" 26.2 63.0471705771438 108.979641332127
"133" 26.4 60.684698318453 112.749210949151
"134" 26.6 59.4619453349464 116.965848927057
"135" 26.8 58.1166456294112 121.51963496917
"136" 27 56.5830093565777 125.795586997266
"137" 27.2 55.5629719837214 126.956506161213
"138" 27.4 52.6961655177094 128.058338000232
"139" 27.6 48.7998200220069 127.837683146364
"140" 27.8 45.5258595260198 126.834823709227
"141" 28 41.9713183859526 126.144995104601
"142" 28.2 38.4610680655473 124.653857243388
"143" 28.4 34.9814604044134 121.958707007952
"144" 28.6 31.0895988133018 119.310827016841
"145" 28.8 27.6410875122408 116.233516133097
"146" 29 26.5376334048214 113.844876176847
"147" 29.2 24.8476969857636 110.508370904127
"148" 29.4 22.3353123457327 106.623478218791
"149" 29.6 20.5207953207875 103.669452800617
"150" 29.8 19.7606380467875 100.764218847049
"151" 30 19.2302084795432 96.5667746830443
"152" 30.2 19.5638691277232 92.0045613842449
"153" 30.4 21.8566649280846 90.3580161873351
"154" 30.6 24.7322598790714 88.3040651980544
"155" 30.8 27.9097817044994 86.3643635989301
"156" 31 30.4137506758485 87.0674239714553
"157" 31.2 33.3017447412621 88.8323549842352
"158" 31.4 34.0981165624431 92.6142332968878
"159" 31.6 32.6322276893478 96.8115346656246
"160" 31.8 30.2739421489018 101.818459261638
"161" 32 27.7171877955111 106.836250507664
"162" 32.2 26.8072618396163 112.357057085708
"163" 32.4 27.750115668309 116.689618367772
"164" 32.6 30.5468499951118 118.99509213413
"165" 32.8 33.6770305222294 120.867194093544
"166" 33 38.5549164885044 123.564792782034
"167" 33.2 43.801046417131 126.498038949293
"168" 33.4 49.0664880979666 126.909966208517
"169" 33.6 54.9936848011985 126.489585786814
"170" 33.8 59.9433782751464 124.325817356063
"171" 34 64.8076203027525 120.176392828845
"172" 34.2 70.3800375850846 117.432621501967
"173" 34.4 76.9547312005583 116.963274703546
"174" 34.6 84.2226190830672 117.541378132981
"175" 34.8 89.9468587563613 117.982576091242
"176" 35 93.9098483530456 113.188385453388
"177" 35.2 96.5662505320783 107.00158882542
"178" 35.4 99.2921503569911 100.006505237682
"179" 35.6 101.201970095488 93.0707289329711
"180" 35.8 102.256208415894 87.1374437923514
"181" 36 105.678828882295 82.5591965286735
"182" 36.2 110.677097653597 81.6511944347569
"183" 36.4 115.138983596048 83.3925807764821
"184" 36.6 119.826577432768 84.4086863233699
"185" 36.8 119.198768969866 83.4634673692538
"186" 37 117.786778034671 81.9390560717639
"187" 37.2 115.127925056971 80.6332319861121
"188" 37.4 111.717091612491 78.2151902334015
"189" 37.6 108.79555319447 74.7928272953743
"190" 37.8 106.79296523754 72.8889893042332
"191" 38 103.897713020877 70.9713859303322
"192" 38.2 102.940413361766 70.1893599804015
"193" 38.4 102.332915195361 71.7865668196978
"194" 38.6 100.868687927308 75.0786033189689
"195" 38.8 100.893206003586 79.5923898121236
"196" 39 102.011396822433 85.3315354747211
"197" 39.2 101.574574226352 91.4665587361975
"198" 39.4 98.944295517202 97.2398803720471
"199" 39.6 96.1581246083432 103.379591253914
"200" 39.8 91.7834276236001 108.567737669166
"201" 40 88.9142557337152 114.268980803507
"202" 40.2 87.8494711615587 120.501672261811
"203" 40.4 89.8010672254766 120.986883076069
"204" 40.6 91.441650064292 121.254360915736
"205" 40.8 92.7466766622266 120.090731258
"206" 41 95.0443289503519 118.391050985923
"207" 41.2 96.1634917537189 116.87138244576
"208" 41.4 96.8488762181954 114.987966025644
"209" 41.6 99.5821373729693 111.458594709418
"210" 41.8 103.337062773149 108.471984152162
"211" 42 107.940562355343 105.646099010662
"212" 42.2 111.014241767604 101.000090441844
"213" 42.4 114.525837870321 95.8199328842332
"214" 42.6 117.03208289977 91.0005743042211
"215" 42.8 119.104959188265 87.271434220253
"216" 43 119.995888524443 81.6032486769418
"217" 43.2 121.633308382221 75.8757522585399
"218" 43.4 122.34484298374 70.1790939024013
"219" 43.6 123.827934856899 64.1438414689222
"220" 43.8 125.401421325532 60.7120609127825
"221" 44 123.249147118636 57.4793829197639
"222" 44.2 120.486161950549 52.6090017774968
"223" 44.4 117.946545603321 46.8251427831735
"224" 44.6 115.287619412001 41.349528376016
"225" 44.8 111.590786173488 35.7509529669592
"226" 45 107.368687788546 32.3899117458799
"227" 45.2 105.14182738439 29.1642684820171
"228" 45.4 104.650831801599 27.0734916232489
"229" 45.6 102.698481738949 22.3297330957241
"230" 45.8 99.5476013085462 16.8731630266584
"231" 46 94.3436622456214 13.7514755655696
"232" 46.2 88.3539181332098 12.1827736956256
"233" 46.4 82.7259252413214 11.7714165187701
"234" 46.6 78.2093241049714 9.60166965466776
"235" 46.8 73.3823254150714 5.69576559820776
"236" 47 67.4594333218215 4.0096849722817
"237" 47.2 60.5653477825293 3.03611967766304
"238" 47.4 54.413156855041 3.18976768274142
"239" 47.6 47.7270174175714 3.24580273980821
"240" 47.8 41.9270919421744 5.88131140312305
"241" 48 34.7543849696565 9.8632084922692
"242" 48.2 28.1564868587103 13.9448186785266
"243" 48.4 23.4901560450917 18.3744426854824
"244" 48.6 20.1301130199984 23.8371859005515
"245" 48.8 16.9031630008673 29.1240371655758
"246" 49 12.6734805542526 35.1933740672547
"247" 49.2 9.12345354611953 41.6284071948397
"248" 49.4 5.50661549082145 48.0147061622514
"249" 49.6 3.15756678936274 55.3894344679887
"250" 49.8 1.67302471465179 63.0269463721378
"251" 50 0.941064833039616 69.570951255915
"252" 50.2 3.15313421312653 76.4697262208369
"253" 50.4 6.72920177317144 83.0182703793128
"254" 50.6 10.6529676102008 89.8390180465688
"255" 50.8 12.9054796244214 96.3787298679378
"256" 51 13.1933599141828 102.504942341501
"257" 51.2 13.3982482432688 102.809116254019
"258" 51.4 14.3279998344165 103.856502146623
"259" 51.6 16.9487003340672 103.896171169345
"260" 51.8 18.5594689877939 102.338262378723
"261" 52 18.7896083459774 100.42033789275
"262" 52.2 20.0659307948123 98.9468797360514
"263" 52.4 22.3267621896372 98.4374860744404
"264" 52.6 24.7488229389407 99.5893541575116
"265" 52.8 26.1444486079249 101.940362266302
"266" 53 28.5880576307425 103.794744530704
"267" 53.2 32.0798709843487 104.10286765616
"268" 53.4 36.154980344625 104.879330748432
"269" 53.6 40.3049262561548 106.911774614503
"270" 53.8 43.244568274691 111.073088991262
"271" 54 44.8516746195945 116.658537349493
"272" 54.2 47.1089691914763 124.577758979295
"273" 54.4 46.3959013061312 125.825770510419
"274" 54.6 47.4419584398214 125.762186183088
"275" 54.8 50.6927123107483 125.963531053546
"276" 55 55.4489483926214 128.109423046763
"277" 55.2 61.0815283887483 128.638807804546
"278" 55.4 67.3306635103788 128.989434554142
"279" 55.6 74.2001175643542 127.138042797888
"280" 55.8 80.2047369492214 125.220761126338
"281" 56 85.6464145382697 122.472781862646
"282" 56.2 90.8757723369938 119.589940536138
"283" 56.4 93.2842358466322 114.780812090888
"284" 56.6 96.6621419313214 109.272753117833
"285" 56.8 100.42761125983 103.263480743136
"286" 57 104.703891212463 97.9157890561955
"287" 57.2 109.341431900716 94.9106801320194
"288" 57.4 112.644277410578 92.8242614588067
"289" 57.6 113.649724401982 89.1529995342946
"290" 57.8 115.400703561794 84.0375095044283
"291" 58 115.4859495577 78.6241421629834
"292" 58.2 117.463601647133 73.3800570228786
"293" 58.4 120.240591662357 67.9611940531913
"294" 58.6 119.463274503803 65.0802753609444
"295" 58.8 117.724833065071 61.09126332611
"296" 59 114.788437655885 57.5669497303241
"297" 59.2 112.668246333632 54.7299732051851
"298" 59.4 112.428431446877 54.6390947239336
"299" 59.6 113.419990026479 55.902884575002
"300" 59.8 114.647101054507 56.6745290256306
"301" 60 114.361629138802 58.4342642659654
"302" 60.2 113.61218730061 60.6456560772916
"303" 60.4 111.269338868841 61.9258529243441
"304" 60.6 106.429445772718 63.3352161325293
"305" 60.8 100.741268717306 64.5875244768878
"306" 61 95.2248542700447 65.5139148081402
"307" 61.2 91.5101585719866 67.8331529336492
"308" 61.4 89.3691651488857 70.6276425411814
"309" 61.6 87.5609862053396 74.5810149896059
"310" 61.8 87.2630413255095 77.4227753635116
"311" 62 87.2211978058398 81.4900375275483
"312" 62.2 87.032331373876 84.0869334191332
"313" 62.4 86.8948057867944 86.8918266557526
"314" 62.6 85.7424490550338 89.9006255684187
"315" 62.8 83.0743306585714 92.806461940986
"316" 63 78.1256040808755 93.8193129144553
"317" 63.2 72.6415084256976 95.8193794423126
"318" 63.4 68.4404622521312 100.304103806189
"319" 63.6 65.7763939751059 106.103986140943
"320" 63.8 64.2491055071609 113.940478327686
"321" 64 65.2389739161899 120.929255150204
"322" 64.2 68.8206216137974 126.53572334652
"323" 64.4 71.1723520499343 127.008593922839
"324" 64.6 75.2273593203345 126.154338551557
"325" 64.8 81.2460213530025 124.060815599077
"326" 65 87.4711494365942 122.881920694024
"327" 65.2 90.5055233199163 120.611290034672
"328" 65.4 94.2289599426696 114.761475481718
"329" 65.6 98.6152350954013 110.155013434997
"330" 65.8 104.433392634268 107.421526130441
"331" 66 109.528317413551 105.31577246605
"332" 66.2 112.473761926519 101.454684736191
"333" 66.4 115.33750112784 96.2419895319999
"334" 66.6 119.40916964392 91.0047449454145
"335" 66.8 120.880485959111 86.1975920670456
"336" 67 122.45220508194 79.7022590558059
"337" 67.2 125.127939666638 73.9796275660254
"338" 67.4 125.869335244503 67.0508534701179
"339" 67.6 126.55705436154 60.3777275115696
"340" 67.8 124.567650000972 56.2854857097727
"341" 68 122.00423697796 48.6880291829155
"342" 68.2 121.491040415344 41.8728002935391
"343" 68.4 119.981186747262 36.0138390210346
"344" 68.6 117.419393058961 32.8220748558008
"345" 68.8 112.639521671877 28.5314466780266
"346" 69 107.319546912801 23.1347481907978
"347" 69.2 105.306051539458 17.4092312965544
"348" 69.4 102.50491940991 15.1885767385348
"349" 69.6 98.0999865863875 11.412493098633
"350" 69.8 93.2055777231327 8.68313393352926
"351" 70 88.0280875330792 6.13594515435167
"352" 70.2 83.4390835440795 5.85472059779099
"353" 70.4 77.3841533799056 4.07128927932986
"354" 70.6 72.3992012178808 2.14926435053132
"355" 70.8 66.9121723290276 1.31335495814549
"356" 71 60.9027209546978 1.82515973579787
"357" 71.2 54.1617487419814 2.31727324408776
"358" 71.4 47.0068684211504 4.94025135183512
"359" 71.6 41.6060674691759 8.07129524705231
"360" 71.8 35.019641468505 11.3512909743181
"361" 72 28.5974144053376 12.9024926837587
"362" 72.2 23.1014122580663 17.1358105596122
"363" 72.4 20.1185275354881 23.4508014485241
"364" 72.6 17.1686950027715 30.2700934681078
"365" 72.8 12.7934994668537 36.9429980498878
"366" 73 7.94480701933164 42.4534441856939
"367" 73.2 3.50909109858811 48.6675045729211
"368" 73.4 2.17352713208311 54.8127037711868
"369" 73.6 2.61131057955674 62.9613758635348
"370" 73.8 4.95840237888686 70.6429127971307
"371" 74 6.56350082353196 78.9193642143878
"372" 74.2 5.95113274731283 87.1835093503791
"373" 74.4 6.14222722275364 90.6266689310318
"374" 74.6 7.14016880677719 94.266974854817
"375" 74.8 10.0675591348215 97.9451877018109
"376" 75 14.9276683166282 101.926851326879
"377" 75.2 19.826000888041 106.807803794644
"378" 75.4 22.0124236497702 111.863813142606
"379" 75.6 21.7133019334267 112.19605222244
"380" 75.8 23.7410915068949 110.556936958466
"381" 76 27.0882146079523 108.121789897589
"382" 76.2 30.0803847368582 103.656616321548
"383" 76.4 34.5087270419048 99.3307349812766
"384" 76.6 39.8403856998214 97.85644225757
"385" 76.8 45.8484177323994 99.0388712611722
"386" 77 51.3004353172232 102.016375143727
"387" 77.2 53.0994121339276 104.805738895419
"388" 77.4 55.3842913371318 108.842708070914
"389" 77.6 57.3613321536697 114.611332398754
"390" 77.8 61.099237866813 122.97578749261
"391" 78 64.711977830119 128.265638783846
"392" 78.2 68.5679960130714 128.185859525363
"393" 78.4 74.2964800678559 126.808575217715
"394" 78.6 80.4986191810447 122.828253848254
"395" 78.8 86.9734417194475 119.717057723375
"396" 79 93.9206181974823 117.284383708801
"397" 79.2 99.2211196511232 114.888438167077
"398" 79.4 103.686686195149 109.651461125442
"399" 79.6 107.71301239029 104.065049124914
"400" 79.8 113.195562640821 98.8019482311735
"401" 80 118.005523322856 93.4961081864826
"402" 80.2 121.434023907686 87.8524472651851
"403" 80.4 122.642742455984 81.6721103693743
"404" 80.6 123.696098803031 74.8137988107968
"405" 80.8 125.546374863335 68.1872852427593
"406" 81 125.54307305168 61.6800070976931
"407" 81.2 123.854582115627 54.4997131123922
"408" 81.4 121.483388475405 47.0708314643878
"409" 81.6 120.114401532877 39.8305983525544
"410" 81.8 118.416461009067 33.760461031815
"411" 82 114.994149048054 29.1833305348699
"412" 82.2 109.443697283505 25.8824125574224
"413" 82.4 103.210195730899 22.9877749423829
"414" 82.6 97.8412030794344 19.7817757577587
"415" 82.8 94.3622783421276 16.4143437973163
"416" 83 92.5732314332731 10.5806319090813
"417" 83.2 89.9099285944133 8.24812001219388
"418" 83.4 85.8612474685328 6.21474564775373
"419" 83.6 81.4674426432548 4.79296585652109
"420" 83.8 75.0081013431182 4.01231515414051
"421" 84 68.8164838504915 2.69236359268157
"422" 84.2 63.0338207076624 1.47820917218321
"423" 84.4 56.2447673658955 2.66454020859146
"424" 84.6 47.779124972644 3.46505326951679
"425" 84.8 42.8504337560628 5.52496960464638
"426" 85 36.1424441374803 8.88181787679364
"427" 85.2 30.0472957124385 12.4751933576112
"428" 85.4 23.0307222696153 16.9710129971352
"429" 85.6 17.7017846786874 22.4082470418774
"430" 85.8 13.5130829987596 28.889587624197
"431" 86 8.48180980316211 35.3134731214922
"432" 86.2 5.26206877089121 40.7914858677715
"433" 86.4 4.85957685878573 48.3402229839949
"434" 86.6 3.20223935202898 56.127833079633
"435" 86.8 0.778667597230521 63.2788393129787
"436" 87 0.646108310494335 70.7393513448971
"437" 87.2 3.75003584414576 77.1375679226986
"438" 87.4 7.41350574653941 83.9089676785544
"439" 87.6 8.21852792779441 91.5365478103202
"440" 87.8 8.63134244615764 97.1037781893705
"441" 88 12.6436476744881 103.279408622913
"442" 88.2 17.5099536422317 108.803087482426
"443" 88.4 22.9348711986366 113.658887306955
"444" 88.6 29.2773669131964 115.640722475138
"445" 88.8 36.8292454635887 118.397267895914
"446" 89 43.2925048904247 122.425512794946
"447" 89.2 49.0556821443723 127.037638948879
"448" 89.4 55.458743136208 128.284589976888
"449" 89.6 63.3445763694265 129.431137155888
"450" 89.8 70.3393008654769 128.072623271526
"451" 90 77.7761655203904 125.760868312767
"452" 90.2 84.8948400592462 121.665732073339
"453" 90.4 90.6809044332688 117.643827561256
"454" 90.6 97.2665012054701 116.385289524563
"455" 90.8 97.3577575499818 115.016371050095
"456" 91 98.8816577455007 109.784798859124
"457" 91.2 102.358091046363 104.038798714548
"458" 91.4 105.617328062743 98.0284838643878
"459" 91.6 109.641313765092 93.4095858444824
"460" 91.8 115.284313380441 90.0832614022417
"461" 92 118.481793959097 89.8138999218786
"462" 92.2 117.728864202131 87.5022542583968
"463" 92.4 116.601510038404 82.2779929787615
"464" 92.6 115.691173313953 76.2140416777745
"465" 92.8 116.411326010733 69.7432398961819
"466" 93 117.647912388536 62.9143390599145
"467" 93.2 120.283515601092 57.0953723402391
"468" 93.4 119.769515362266 52.7009443094155
"469" 93.6 116.616270373821 47.0199906873373
"470" 93.8 111.688822329857 42.4573440060306
"471" 94 107.00517295899 40.4431833323135
"472" 94.2 102.138017139646 41.4858464945166
"473" 94.4 95.0366992496831 42.4155246560367
"474" 94.6 88.2012609685388 41.4087162289638
"475" 94.8 80.5472347771698 40.09492924609
"476" 95 73.2586976863698 40.4360629321458
"477" 95.2 66.7338286511851 43.926512685615
"478" 95.4 61.9741487749133 48.6970565448061
"479" 95.6 61.0099739502277 52.879207624669
"480" 95.8 62.5472618944551 58.6744186736402
"481" 96 65.8236046782626 65.0446445940054
"482" 96.2 68.541368084963 71.1567775860648
"483" 96.4 73.4139986348214 76.7829302066715
"484" 96.6 77.9817905425512 82.019861916158
"485" 96.8 83.7041512318303 86.0889480736311
"486" 97 88.5010089757381 88.6225505255544
"487" 97.2 92.5946337107951 91.0922086791509
"488" 97.4 97.9684482377674 94.4184096386175
"489" 97.6 104.786322797196 95.8741581133699
"490" 97.8 111.215698468085 93.8985977630605
"491" 98 116.029769718451 89.9839837818447
"492" 98.2 119.712600649382 85.5559395043274
"493" 98.4 122.114074517795 81.051539670072
"494" 98.6 122.244223769399 75.855476926163
"495" 98.8 121.048061082918 69.1687658479945
"496" 99 120.104468705915 62.2063257666074
"497" 99.2 120.593019075766 54.9161866984711
"498" 99.4 120.047343887831 47.6580025954514
"499" 99.6 120.442156276454 41.4895263288783
"500" 99.8 119.186159873537 36.7711912860621
"501" 100 115.025844232588 33.4365673568295
"502" 100.2 110.449308175439 28.5836949245642
"503" 100.4 108.813694508485 22.3722943167628
"504" 100.6 105.897321889966 18.7378867525608
"505" 100.8 101.054765036079 15.2459576244306
"506" 101 94.8073581827614 11.1265774027378
"507" 101.2 89.1226228463418 7.10157283319388
"508" 101.4 82.7932725085793 4.43737978209828
"509" 101.6 76.3238479847569 3.63148753743615
"510" 101.8 68.0152472425957 3.10547306104905
"511" 102 60.202403411297 3.00333724713166
"512" 102.2 52.9112256061435 2.61135935666742
"513" 102.4 46.9706609299415 5.62442488484776
"514" 102.6 39.8946826479643 7.31641748083581
"515" 102.8 34.6132368044507 9.3270995174945
"516" 103 28.3059992738109 12.6160829922983
"517" 103.2 22.8008206667917 16.4111003823828
"518" 103.4 18.419953884053 21.0844402266667
"519" 103.6 14.7551956578214 27.0413542149184
"520" 103.8 11.6498723257363 33.9871831593452
"521" 104 7.92578267509513 40.8814881840667
"522" 104.2 3.55613442342609 47.3952421003064
"523" 104.4 1.66318003284124 54.1790455757789
"524" 104.6 1.51003103509418 61.792574451312
"525" 104.8 0.373841825389 69.4181722010229
"526" 105 0.947975353712358 75.5920611383605
"527" 105.2 3.92962254958459 82.4931048366509
"528" 105.4 5.59184524578508 89.1560617044696
"529" 105.6 8.03380502455829 96.0974570365983
"530" 105.8 11.9979585280057 102.571090377677
"531" 106 17.3714036091714 108.560793644813
"532" 106.2 22.7368470348215 114.248369953631
"533" 106.4 29.0991717819139 117.62523399061
"534" 106.6 35.2027875407962 121.562676123535
"535" 106.8 41.5397455561603 125.132374867681
"536" 107 48.7099256960428 127.526490476019
"537" 107.2 56.4758936465322 129.21951550026
"538" 107.4 63.987639750515 129.366412718364
"539" 107.6 70.1582100805197 128.97647189525
"540" 107.8 76.1752536899497 126.621933241529
"541" 108 82.6797574972791 124.812560101498
"542" 108.2 89.3279696483259 122.318486072003
"543" 108.4 92.8077547278984 118.547105245836
"544" 108.6 96.9454732789033 113.243975619642
"545" 108.8 102.379012806198 108.877438185558
"546" 109 108.064501041321 106.92520675431
"547" 109.2 108.711980135326 103.87564900095
"548" 109.4 108.688403709604 100.406908253529
"549" 109.6 109.529757469008 94.6061060180373
"550" 109.8 110.97383024454 88.7669305406878
"551" 110 114.858842547693 84.7368347378052
"552" 110.2 120.250106314485 82.8227442002149
"553" 110.4 120.461975128194 82.9230143131787
"554" 110.6 119.424629191655 81.6371056757211
"555" 110.8 117.449519693398 79.3211457044647
"556" 111 114.653748950081 75.1832863340993
"557" 111.2 112.969666847133 70.0414354813972
"558" 111.4 112.435405366821 65.5617148904172
"559" 111.6 113.650972178848 60.5246846233743
"560" 111.8 116.398588972631 57.0249456093423
"561" 112 119.851896335761 53.5363605564008
"562" 112.2 124.69466904024 52.1642804474605
"563" 112.4 123.705563211778 51.1967396462095
"564" 112.6 123.405381440234 47.9316184137593
"565" 112.8 122.826483817661 43.8564045518342
"566" 113 120.773166457767 38.6748696145634
"567" 113.2 118.335341640253 32.6057538284107
"568" 113.4 114.61497135599 28.0208993531267
"569" 113.6 111.556921724699 23.4981099036896
"570" 113.8 106.460569193181 19.3243897325878
"571" 114 101.614566571431 14.6694081858478
"572" 114.2 96.866389796999 11.2260519788597
"573" 114.4 90.8355364261114 7.78248146398776
"574" 114.6 85.3026949254989 6.38895405037163
"575" 114.8 78.0885289979249 5.66114953778431
"576" 115 70.9129321529156 5.24434074812305
"577" 115.2 63.9426137495801 3.19233913702569
"578" 115.4 58.5275853523215 1.87564025662109
"579" 115.6 53.91415465845 3.46382042308775
"580" 115.8 46.6866122878088 6.41678412798902
"581" 116 39.8234933159548 7.17523610622109
"582" 116.2 33.2246419245402 9.0158158947315
"583" 116.4 28.5580514225583 14.1086058112772
"584" 116.6 24.7550645972914 20.1613691732578
"585" 116.8 21.2974002819278 27.1688866374197
"586" 117 18.7499804987902 34.6658279582628
"587" 117.2 14.4519005838517 41.4596990580696
"588" 117.4 8.99866484500591 46.1932961639557
"589" 117.6 4.04246376547093 50.4218224463104
"590" 117.8 3.63789552557144 56.7025627341282
"591" 118 4.50797750340969 64.2765329217995
"592" 118.2 6.51423829483078 72.0930628116915
"593" 118.4 6.61014598827939 80.5510806306074
"594" 118.6 5.27677442714888 88.4632139133303
"595" 118.8 7.45634041631702 90.7089582403391
"596" 119 12.6747652237162 93.9585766266509
"597" 119.2 18.4259551256899 99.7550095871509
"598" 119.4 22.8813397397966 106.992924594962
"599" 119.6 27.4492041195776 113.454048824132
"600" 119.8 33.6937041358788 117.37672856356
"601" 120 41.1384508753384 120.420701415837
"602" 120.2 48.1316172569585 124.660021475533
"603" 120.4 55.7423854478537 127.692823690952
"604" 120.6 63.330491625887 128.272059406625
"605" 120.8 70.5738747908041 125.62592985167
"606" 121 76.1047694135829 121.191425013227
"607" 121.2 79.7210005021305 115.808072038133
"608" 121.4 83.4705447094063 110.372494425718
"609" 121.6 87.2835348621899 107.254500930493
"610" 121.8 92.3387474354465 106.746407232917
"611" 122 97.6598483534464 107.80475847507
"612" 122.2 102.32800444483 110.274667474897
"613" 122.4 102.752117523253 108.758225329025
"614" 122.6 103.437907450931 103.685941409251
"615" 122.8 105.703562120497 97.7685309754553
"616" 123 108.401237377611 92.1515914527298
"617" 123.2 110.990421719848 86.5750628705634
"618" 123.4 115.026850619094 81.7834159049605
"619" 123.6 119.457979809335 80.8725424564952
"620" 123.8 120.016433315632 81.2727125532661
"621" 124 119.702649676127 78.9547514729989
"622" 124.2 119.273333872849 74.8596989480713
"623" 124.4 120.21830002539 68.7237430971538
"624" 124.6 119.530206590821 62.2082517361525
"625" 124.8 117.585299691578 55.904065061158
"626" 125 115.174007688777 49.2479061673699
"627" 125.2 112.128552889243 43.0403850354566
"628" 125.4 108.288076710145 37.5874624772995
"629" 125.6 104.276885713198 33.2044217698482
"630" 125.8 101.494570316036 27.8096188212551
"631" 126 101.904748348202 22.6277749381704
"632" 126.2 101.79716268329 16.9620248158565
"633" 126.4 100.069412540791 14.9810219511302
"634" 126.6 96.7562390696078 11.8748014760237
"635" 126.8 91.4439789775089 10.982462792044
"636" 127 84.8480309645714 9.46567641982525
"637" 127.2 78.0609124467143 8.16102402467347
"638" 127.4 70.3748427118331 7.05722371355055
"639" 127.6 63.5794639024464 5.23778369726275
"640" 127.8 56.8402665547305 3.84699549762802
"641" 128 50.3923993846689 3.66074152049793
"642" 128.2 44.7277498203038 6.63818241671129
"643" 128.4 37.9720473396287 9.63307307539378
"644" 128.6 31.1068396278867 12.1302216000073
"645" 128.8 24.1538793445062 15.9520455300073
"646" 129 19.2815866984578 20.7176182743423
"647" 129.2 17.0476699630951 27.1068301458351
"648" 129.4 15.139405584354 35.0777818057899
"649" 129.6 13.1297529761832 42.911548612909
"650" 129.8 11.0602043723472 50.9379656780939
"651" 130 9.10883513700414 58.6979958052724
"652" 130.2 6.01690625346033 66.21887709886
"653" 130.4 1.08618576716689 71.1622197649514
"654" 130.6 2.39898535304261 74.1065609384358
"655" 130.8 5.67863884946366 78.8813797257868
"656" 131 8.64059723450564 85.6176135232825
"657" 131.2 10.6017237057404 93.5851831601851
"658" 131.4 11.3536515535777 100.523374808047
"659" 131.6 14.6746705228638 104.803044644261
"660" 131.8 18.2844972871072 108.000018597157
"661" 132 24.7715783587611 110.002433953121
"662" 132.2 31.7628884056649 111.438654758479
"663" 132.4 39.4347248468695 112.258653285801
"664" 132.6 46.4295994534196 111.307833771944
"665" 132.8 53.9202630651161 110.891878752593
"666" 133 61.6635095268736 110.953449285627
"667" 133.2 69.4382043048469 112.326855652218
"668" 133.4 76.9570305268559 115.096002742586
"669" 133.6 84.2803494105907 119.112212544888
"670" 133.8 90.7962616336214 120.166398978913
"671" 134 94.2875064830376 116.216578378104
"672" 134.2 99.9674686495179 111.096619320272
"673" 134.4 104.171217657892 104.575753030605
"674" 134.6 107.473461325987 97.2857410180529
"675" 134.8 110.755593533652 90.4587700982717
"676" 135 114.71912572418 83.6541794165544
"677" 135.2 119.001011556414 77.2040529726488
"678" 135.4 122.380215208326 70.4803796007593
"679" 135.6 123.060172402959 63.685246778429
"680" 135.8 121.377811076238 56.9332604393044
"681" 136 119.802537078392 49.2549859813924
"682" 136.2 117.75989984408 42.1161097265663
"683" 136.4 116.127597840536 34.5884815215842
"684" 136.6 111.822851446996 29.8485054730334
"685" 136.8 107.253541177227 24.7812731874917
"686" 137 102.583170893998 19.1377947995348
"687" 137.2 98.6566322546078 13.3367418919654
"688" 137.4 95.887366248206 11.6785369741666
"689" 137.6 90.6623291615357 8.69659935091837
"690" 137.8 85.8952906498537 6.19169862172647
"691" 138 80.0201273255358 6.72539016378886
"692" 138.2 73.1836479457305 6.39446450031958
"693" 138.4 66.6171345108874 4.29790199726139
"694" 138.6 60.4345316172697 1.90961202488776
"695" 138.8 57.9825113380191 3.76423355991101
"696" 139 53.1776905981851 6.56197951023841
"697" 139.2 46.4238906621429 8.67970012945918
"698" 139.4 39.0338773725288 10.5118230413146
"699" 139.6 32.0299785438874 12.2649349590306
"700" 139.8 26.3613082639452 14.4296970849187
"701" 140 23.159587559648 19.0038245009082
"702" 140.2 19.790296809366 25.2845430713432
"703" 140.4 15.2656934349685 31.2739592203878
"704" 140.6 10.0406032031193 36.4429083228771
"705" 140.8 5.53508580070909 42.5812618926855
"706" 141 5.12102846777797 49.2559177548008
"707" 141.2 4.76916731777426 56.4523275642557
"708" 141.4 3.420707733 63.7640124157806
"709" 141.6 2.31658441486861 71.6170364789538
"710" 141.8 2.82072645602145 79.2854838691312
"711" 142 5.63330836982144 86.0666142535947
"712" 142.2 8.98461043867362 92.8745604341486
"713" 142.4 11.6788326728727 100.787056777965
"714" 142.6 15.3059875809316 105.479960916608
"715" 142.8 20.6157630283376 110.966179765057
"716" 143 25.0530527457702 115.411249713529
"717" 143.2 31.0792510164316 119.899249167761
"718" 143.4 37.8548549001334 123.591390190848
"719" 143.6 44.4672934047884 126.727433615326
"720" 143.8 52.2168959382668 127.536283274627
"721" 144 60.2696124385714 128.679511782988
"722" 144.2 66.8389630682574 127.510425642349
"723" 144.4 73.734064855453 125.01927725073
"724" 144.6 80.8988805652162 122.411050042361
"725" 144.8 87.1247449469401 118.811000997862
"726" 145 94.2746731820987 116.135043819585
"727" 145.2 98.2170090826851 112.806203060388
"728" 145.4 102.748536321119 107.329976969699
"729" 145.6 105.950313623009 102.036849200495
"730" 145.8 105.80755789685 96.0647943308307
"731" 146 106.451782054051 89.9050626945208
"732" 146.2 107.877885854686 84.3508302049959
"733" 146.4 109.627046548988 79.1529201212211
"734" 146.6 113.283014362609 74.8602264385869
"735" 146.8 118.192376281381 72.1528658526951
"736" 147 120.849924080405 68.89415384986
"737" 147.2 118.717068658331 64.5713106783968
"738" 147.4 115.608538941776 59.2393084818786
"739" 147.6 111.80312501742 53.2375408243363
"740" 147.8 108.539599337571 47.7219570228322
"741" 148 106.332219561148 42.3964468115416
"742" 148.2 106.762231606127 36.6855278061825
"743" 148.4 106.577492353265 30.5995583310218
"744" 148.6 104.986690339528 25.9427917818008
"745" 148.8 100.618062438872 23.8201026167755
"746" 149 94.854829228852 19.2924112058265
"747" 149.2 89.7722057882576 16.1181234015261
"748" 149.4 83.5984713595957 13.4243976720491
"749" 149.6 77.3021594041318 12.9885085208188
"750" 149.8 70.4345807050799 12.1526727151799
"751" 150 63.2417389895307 10.5635249702599
"752" 150.2 56.1936392632111 9.09828084560205
"753" 150.4 47.9956532443399 10.2138220456285
"754" 150.6 40.3043778021331 12.2500447359267
"755" 150.8 33.5892099995156 15.0057286916878
"756" 151 29.7049553798214 19.7209039653253
"757" 151.2 23.4202207457912 24.3464207937362
"758" 151.4 17.4745211637802 29.575151916795
"759" 151.6 11.7396266917335 34.843094791646
"760" 151.8 6.29844598457144 40.1611475182173
"761" 152 4.43047127155085 45.5803201316878
"762" 152.2 4.44556262919644 53.6267294366185
"763" 152.4 4.74399816091851 61.3618556065188
"764" 152.6 4.30816933811873 68.9430265232391
"765" 152.8 2.97615147008037 76.4954633825931
"766" 153 4.16272373694292 79.7867158446074
"767" 153.2 7.08856441238901 83.3902095955634
"768" 153.4 9.71671731605223 89.9291569973493
"769" 153.6 11.3508706246921 97.3838256325171
"770" 153.8 13.2617893319099 103.561109509366
"771" 154 17.5614429276714 108.337853915563
"772" 154.2 22.4270350365945 113.556115571022
"773" 154.4 27.6809344661198 117.290681945993
"774" 154.6 34.7473319640215 120.121811033063
"775" 154.8 41.7376115628464 123.950004669613
"776" 155 48.4459995058964 127.138042797888
"777" 155.2 56.5798154184517 128.60254003493
"778" 155.4 64.0221101292805 128.306518474847
"779" 155.6 71.3499137654498 126.032081359737
"780" 155.8 77.2850419649942 122.072388897942
"781" 156 82.9032952719214 117.482725796551
"782" 156.2 88.8541471729507 113.906624778164
"783" 156.4 94.5576324412659 110.562650864443
"784" 156.6 101.02968272906 108.779759353605
"785" 156.8 105.042049619265 106.06816130554
"786" 157 106.205570980358 100.39569844406
"787" 157.2 109.419410997294 93.99079765686
"788" 157.4 112.877118377389 87.4117324336175
"789" 157.6 116.293882244223 81.2966296946556
"790" 157.8 120.861042408282 75.4182803752683
"791" 158 122.818462677594 68.6502391273241
"792" 158.2 125.098934499594 61.7952767510605
"793" 158.4 123.875772340521 56.882495808315
"794" 158.6 120.090762819604 53.0920069012745
"795" 158.8 114.802258697231 48.3320333612877
"796" 159 110.650845671193 42.9414417038306
"797" 159.2 107.379990486336 36.894761437179
"798" 159.4 104.789823521485 30.6550919418983
"799" 159.6 103.758986588854 24.3145411285007
"800" 159.8 102.118985219679 18.5787440842041
"801" 160 98.2744109882731 15.5161271133071
"802" 160.2 92.8713576307162 11.5862020174772
"803" 160.4 87.2811101180942 10.356228953009
"804" 160.6 80.6608313136214 7.55518351446671
"805" 160.8 74.7990792108552 4.28572727724731
"806" 161 68.5943347958109 1.99141246689828
"807" 161.2 62.6826425506362 3.11277881766553
"808" 161.4 56.6750882557239 5.79047225949751
"809" 161.6 49.8872836465443 8.19643564628535
"810" 161.8 42.4963568981347 10.76580643296
"811" 162 35.0733753249178 12.7734151479962
"812" 162.2 28.4178096410448 16.1913072640154
"813" 162.4 23.9700809101938 21.5703211569835
"814" 162.6 21.1872956685907 28.2703975933493
"815" 162.8 18.6436924825138 36.363424750613
"816" 163 15.7662048322415 43.3751277240778
"817" 163.2 12.6498581097332 50.9863275495348
"818" 163.4 8.87859519343683 58.0328514482243
"819" 163.6 4.74645821682145 64.8457558235094
"820" 163.8 1.39916131090556 70.857220681056
"821" 164 3.3565628089685 77.4655723665054
"822" 164.2 6.08747013098246 83.9417158873708
"823" 164.4 8.80283369923883 90.0862906278269
"824" 164.6 13.1258150661606 96.7262942905573
"825" 164.8 15.9047777648132 103.452132359584
"826" 165 19.0326908267706 108.841870441473
"827" 165.2 24.4765565684068 112.599575994254
"828" 165.4 30.7217749517956 114.074653244052
"829" 165.6 38.0558260041929 114.722574773859
"830" 165.8 45.8911018584911 115.389346555932
"831" 166 53.086952457178 116.888908015175
"832" 166.2 59.7897232351324 119.834826313165
"833" 166.4 65.8259259556985 124.487827187412
"834" 166.6 70.4493852662214 127.714501240663
"835" 166.8 75.3431856559578 125.414747643997
"836" 167 80.7021157172956 122.100483497052
"837" 167.2 87.0684328870456 118.433509329733
"838" 167.4 93.417776989362 115.304160953374
"839" 167.6 99.5494059632688 111.673065789914
"840" 167.8 104.032952641714 106.623037916495
"841" 168 106.117033896693 100.262556170869
"842" 168.2 108.756787130143 93.8540511789413
"843" 168.4 113.195562640821 88.0223573428967
"844" 168.6 118.546935308671 82.7169494380471
"845" 168.8 122.089402746621 77.1346882519241
"846" 169 121.056441366812 71.8537523413083
"847" 169.2 117.498471246858 67.1073570129979
"848" 169.4 113.73036355483 61.3857604765338
"849" 169.6 110.495938677083 55.3520452790653
"850" 169.8 106.416912454326 50.7506518446951
"851" 170 101.466335903001 47.5829558710078
"852" 170.2 97.2993325874685 43.1665760378583
"853" 170.4 93.8748985933214 37.225653778044
"854" 170.6 91.4370402566874 30.5719781583311
"855" 170.8 88.4618431663699 23.8624974378555
"856" 171 84.6573177477789 18.5169277831218
"857" 171.2 80.0577175204039 12.7899107735911
"858" 171.4 77.2133453130146 7.39769328194458
"859" 171.6 79.2925482204215 5.13335403461407
"860" 171.8 81.6010258367267 4.91209054392986
"861" 172 81.3700418767044 5.12834671770691
"862" 172.2 81.0240175667548 4.80570526962109
"863" 172.4 81.1782565489919 4.38366395533094
"864" 172.6 80.7958805314491 4.1810222754835
"865" 172.8 79.5213790699142 3.20850682446507
"866" 173 77.3548780921772 2.59803030971468
"867" 173.2 75.4172513849502 1.66113040303627
"868" 173.4 74.3776323508518 1.9713788762817
"869" 173.6 74.9874424546602 2.62466295372647
"870" 173.8 75.8779566953732 2.64761940447396
"871" 174 76.2419646839286 2.86961779778061
"872" 174.2 77.4006012273548 2.97547625425442
"873" 174.4 79.1177120474015 3.33005658553776
"874" 174.6 80.3520664002647 3.10212615837229
"875" 174.8 81.0020934089704 3.18490859160052
"876" 175 82.1687351306173 3.77502608595918
"877" 175.2 84.5056267889583 4.15577170304565
"878" 175.4 87.0809929569464 4.74015037304401
"879" 175.6 89.8701366881314 5.46263433847776
"880" 175.8 94.4462465767729 8.078951106713
"881" 176 99.0071902207729 10.1828095225479
"882" 176.2 103.38295552212 13.8430122575993
"883" 176.4 107.476284103107 16.7892465256878
"884" 176.6 111.03060491438 20.3817610198878
"885" 176.8 114.223427476534 24.4838520380878
"886" 177 117.176386259927 28.6891993519404
"887" 177.2 119.990707664056 33.1477607211399
"888" 177.4 121.37380641627 35.9941314189912
"889" 177.6 121.546926873812 38.6002798813514
"890" 177.8 123.427143806491 41.2766733990842
"891" 178 121.268432890701 40.2603412211278
"892" 178.2 121.132498884057 40.0379260559466
"893" 178.4 121.075859714621 39.5927959746878
"894" 178.6 120.306488413058 38.4126630702423
"895" 178.8 119.472188356513 37.2323136931868
"896" 179 118.095862210714 33.281554231236
"897" 179.2 116.205919986972 29.09642148564
"898" 179.4 113.802354850769 24.8740803762035
"899" 179.6 109.58833483596 22.5757710537766
"900" 179.8 105.992518957093 18.932188966179
"901" 180 102.28879626338 14.9225478179172
"902" 180.2 97.8213817741714 13.1330349659878
"903" 180.4 91.5624270235328 10.9545953258878
"904" 180.6 86.0791996677569 7.58070559843615
"905" 180.8 79.8753354638215 5.35336304998454
"906" 181 73.343317344432 2.94887993567723
"907" 181.2 68.3179797465342 2.0790191139835
"908" 181.4 61.787717227054 1.54224290293427
"909" 181.6 55.3262726049068 2.28091930914386
"910" 181.8 46.8588240926434 3.27429983916173
"911" 182 42.2897813604881 6.63593428498776
"912" 182.2 35.8957857914971 11.1095341338607
"913" 182.4 29.7393827925932 14.7265693785399
"914" 182.6 24.294424194292 18.4258864204172
"915" 182.8 17.9839444832457 23.0879211965847
"916" 183 13.5319540674766 26.975505524405
"917" 183.2 11.5540889150881 34.1615595230544
"918" 183.4 9.09319946746061 41.6395074566506
"919" 183.6 6.64431754424145 49.2951329916478
"920" 183.8 5.88554237437598 57.5738985011059
"921" 184 3.44349750710585 65.6522589112089
"922" 184.2 1.42190132949108 73.0558218455931
"923" 184.4 3.78085303092955 79.6475766118607
"924" 184.6 7.63946256685622 85.7260880224704
"925" 184.8 11.8245893251635 92.5907659569667
"926" 185 14.9923387390266 99.944295603657
"927" 185.2 17.0066784312367 103.792528486498
"928" 185.4 18.5196266799345 108.796611259044
"929" 185.6 21.1670913633093 111.508957945937
"930" 185.8 26.700086370636 114.89895987367
"931" 186 33.0884005013508 116.546130763316
"932" 186.2 40.4668116015437 116.628026990388
"933" 186.4 47.5905346342851 116.134664264879
"934" 186.6 55.2175858827467 115.297532211019
"935" 186.8 62.2270174191214 115.733083220113
"936" 187 69.2084130660654 117.956343844107
"937" 187.2 75.6388491928702 122.191421906376
"938" 187.4 82.5074892430456 124.4858287775
"939" 187.6 88.1137361265825 122.003946580419
"940" 187.8 91.61795544885 116.567969757202
"941" 188 93.5358088289391 110.153407626623
"942" 188.2 94.2289599426696 103.27552963495
"943" 188.4 95.8315997245437 96.3405116286378
"944" 188.6 99.1844819768669 90.5214951630969
"945" 188.8 104.490752795193 86.0821837834895
"946" 189 110.394622775362 84.0650541814013
"947" 189.2 117.299066509317 82.3110920295515
"948" 189.4 121.527020904972 78.1442893023303
"949" 189.6 121.010929614134 72.789659107611
"950" 189.8 120.014837603695 65.5955459988781
"951" 190 118.606304746793 58.4714043574632
"952" 190.2 116.535327701127 51.3349961270266
"953" 190.4 114.007548819867 44.3503877033059
"954" 190.6 110.947060049971 37.5894934997289
"955" 190.8 106.45005486827 32.4211016990653
"956" 191 101.563572687634 26.6161113057003
"957" 191.2 97.497163179276 21.0110108184635
"958" 191.4 93.2026089612086 15.6558497085974
"959" 191.6 88.3974532714491 11.7148943417495
"960" 191.8 87.9591585174344 7.90124566998453
"961" 192 87.8377074896693 7.65619510803993
"962" 192.2 85.9592058801307 5.88772360013518
"963" 192.4 84.6630593612314 5.40530697952776
"964" 192.6 83.9563818388821 4.34940265494837
"965" 192.8 83.1427448132314 4.46896011667776
"966" 193 79.4261516200942 3.45764373794837
"967" 193.2 74.3795317337267 2.49428403663513
"968" 193.4 69.9932909018214 1.8817445587315
"969" 193.6 64.6250484474494 3.00431275522497
"970" 193.8 57.5909629968571 2.33729232181633
"971" 194 51.9170778754666 2.52192575130711
"972" 194.2 46.2293265979643 5.28555649638775
"973" 194.4 39.4422080801071 7.58775043517347
"974" 194.6 33.1809227728108 9.05994644144095
"975" 194.8 27.8436482957895 12.9346253832388
"976" 195 21.9291799311964 17.033684014544
"977" 195.2 18.2323507131482 22.1438362773828
"978" 195.4 14.8696279356279 25.7528619623716
"979" 195.6 14.1830342687892 30.9678023571781
"980" 195.8 13.3918701120606 38.1809366706921
"981" 196 10.5519730839391 45.3809857855348
"982" 196.2 6.78058277409921 51.9118084423878
"983" 196.4 2.22721904593683 58.1320718771762
"984" 196.6 0.330306434535747 64.9151093851735
"985" 196.8 3.27468953834481 70.5893358261494
"986" 197 7.47144729531283 79.3652436728878
"987" 197.2 7.17345310757796 86.9424250297573
"988" 197.4 6.49176184304558 91.0415747141981
"989" 197.6 8.15346942236197 95.606273833077
"990" 197.8 9.72254727683037 98.9623283425217
"991" 198 13.1145228747714 103.063736892163
"992" 198.2 18.463357822166 107.129670458476
"993" 198.4 23.7514637352875 111.999733434481
"994" 198.6 29.3352614050346 116.706343054527
"995" 198.8 35.7903674367067 121.502418822421
"996" 199 42.411505891292 125.211072749148
"997" 199.2 50.1246801526464 126.641205686988
"998" 199.4 58.4770146653256 128.631444585661
"999" 199.6 65.7279639754881 128.39891804317
"1000" 199.8 73.290639778953 126.051840207256
"1001" 200 80.5576172984361 123.042730549961
"1002" 200.2 85.4161868622108 118.18888694056
"1003" 200.4 90.808588508335 113.579175557942
"1004" 200.6 96.8557333866158 111.518569857804
"1005" 200.8 101.897812329996 111.429995819539
"1006" 201 105.213911263821 106.603775719785
"1007" 201.2 106.209026240694 99.3916010660878
"1008" 201.4 107.32507532934 92.7068835739787
"1009" 201.6 109.222333185516 87.1362856638878
"1010" 201.8 112.753849630254 81.437980615104
"1011" 202 118.464359159234 76.8863175091171
"1012" 202.2 121.890281903167 75.1206516090382
"1013" 202.4 120.132853799038 73.0161956306175
"1014" 202.6 117.818634523562 68.3958740276474
"1015" 202.8 114.19283319295 63.2609892595942
"1016" 203 108.951351194321 58.7592429836378
"1017" 203.2 104.622279423208 57.3320681670104
"1018" 203.4 99.3245022885929 54.9274095147735
"1019" 203.6 95.9452609377719 50.3004618844422
"1020" 203.8 94.292239841792 44.3356045340936
"1021" 204 92.1920866570388 37.6616671149856
"1022" 204.2 88.9635278371938 31.2183936951643
"1023" 204.4 85.1212124849152 25.4178102609815
"1024" 204.6 80.3487667485057 19.7126065844246
"1025" 204.8 76.6460441458323 13.459551662616
"1026" 205 71.7506437395634 8.36972731301679
"1027" 205.2 66.4193731756122 7.35052648027148
"1028" 205.4 59.5004056732143 5.76328448763775
"1029" 205.6 56.8029963308776 2.40487460158438
"1030" 205.8 57.7124350154588 2.22319757811853
"1031" 206 57.4562042668649 2.06054637574645
"1032" 206.2 57.7365273761263 1.54451908848532
"1033" 206.4 57.6944593948468 1.40003550088776
"1034" 206.6 57.2642153510574 1.6834516574945
"1035" 206.8 56.7058531306566 1.47563201818446
"1036" 207 55.9747238404715 2.25039132531276
"1037" 207.2 53.3302536314984 2.95228398938006
"1038" 207.4 47.8448417950414 3.08928167794776
"1039" 207.6 47.2994289509464 3.07208347026276
"1040" 207.8 49.1983824441396 2.42497919120594
"1041" 208 50.1854351468942 2.18524659923321
"1042" 208.2 49.5202607740555 1.63585016890903
"1043" 208.4 49.7524364700056 1.3296334811246
"1044" 208.6 49.8913541004881 1.48496492155443
"1045" 208.8 50.5196683784556 1.48392919691215
"1046" 209 51.1227199770846 1.36986320670355
"1047" 209.2 52.5589430527659 1.14524723888776
"1048" 209.4 54.3870317159123 0.406361279087754
"1049" 209.6 55.9270906086916 0.898731323056593
"1050" 209.8 59.388966318306 0.623850640877449
"1051" 210 63.688380994852 0.210590298183674
"1052" 210.2 68.4144107776799 0.275121287529263
"1053" 210.4 73.4984605541548 0.809068282082198
"1054" 210.6 78.6741895148407 1.72709543335891
"1055" 210.8 83.9760478330867 3.00676147962245
"1056" 211 89.0372990706888 5.51434595614286
"1057" 211.2 94.4889200217422 8.19228694083825
"1058" 211.4 99.096107049033 10.4952414881474
"1059" 211.6 103.88715528096 14.1606809560544
"1060" 211.8 108.726119409433 18.4531554255822
"1061" 212 113.270923060227 22.9570992715688
"1062" 212.2 117.080810930155 27.7477550046314
"1063" 212.4 119.836936718927 33.3256752249141
"1064" 212.6 123.057426036255 38.2383596120028
"1065" 212.8 123.886912576434 43.914532046336
"1066" 213 126.249297897787 49.1267091646636
"1067" 213.2 125.7148194999 52.8136247907825
"1068" 213.4 126.273723013958 58.7725614609696
"1069" 213.6 127.140516770752 65.5407840088533
"1070" 213.8 125.813518081227 71.1186701411722
"1071" 214 124.402452737507 77.2868994214306
"1072" 214.2 121.49061219219 81.9935857440456
"1073" 214.4 116.789639576664 85.9260414193877
"1074" 214.6 112.56807432502 88.7972166925859
"1075" 214.8 108.066310939593 90.0954693354021
"1076" 215 104.161656518794 89.8292560441933
"1077" 215.2 99.8426112805573 89.6156638926897
"1078" 215.4 95.8464864492639 90.6988118051267
"1079" 215.6 92.0484095877381 92.2037410969989
"1080" 215.8 90.9989702400214 94.4267043424787
"1081" 216 90.8079218631931 98.8971314567373
"1082" 216.2 92.7318597425206 104.389735051711
"1083" 216.4 96.6087975612162 110.057171812493
"1084" 216.6 100.389579792427 111.696533129835
"1085" 216.8 100.716874647282 111.285928851065
"1086" 217 102.675404403858 110.556936958466
"1087" 217.2 104.07706891208 108.220014344388
"1088" 217.4 106.092843111884 105.418480909986
"1089" 217.6 108.665436183605 100.374946034023
"1090" 217.8 111.951668919731 94.7116039445332
"1091" 218 115.071090868261 88.505474922299
"1092" 218.2 118.320071160373 82.4655336023102
"1093" 218.4 122.474149016006 76.8944680269141
"1094" 218.6 122.690741447304 77.0550876009145
"1095" 218.8 121.000345741198 77.2235086784521
"1096" 219 117.482005046988 75.4195643377489
"1097" 219.2 113.604326457972 71.5954035133123
"1098" 219.4 110.746565385435 67.6149378352745
"1099" 219.6 109.225852432155 63.6957655598878
"1100" 219.8 107.276701684631 58.9949221259878
"1101" 220 106.244030934195 53.52328466957
"1102" 220.2 106.936697609102 48.7370752619064
"1103" 220.4 110.684201927186 44.4294867950092
"1104" 220.6 113.809267595977 41.1014229865667
"1105" 220.8 112.77566624185 39.3962450297163
"1106" 221 109.660114187218 36.1353673326047
"1107" 221.2 105.457161591501 32.3568093338878
"1108" 221.4 101.131004668419 29.3308703872486
"1109" 221.6 95.6169256795714 28.7676181648443
"1110" 221.8 89.9694528884954 28.8714720759856
"1111" 222 83.8002024885122 30.5128777882795
"1112" 222.2 77.3554001782171 32.4450052707339
"1113" 222.4 70.5378007222044 34.3734313224835
"1114" 222.6 63.5882620190437 34.8103259309248
"1115" 222.8 56.5909942018929 35.309623298852
"1116" 223 49.1500765496332 36.1291743659701
"1117" 223.2 41.5914622774286 35.8692475171735
"1118" 223.4 34.4830868163929 34.0584309408163
"1119" 223.6 28.1777553492671 29.5319829508443
"1120" 223.8 22.2815445009152 25.8198979869503
"1121" 224 19.0930496670606 24.9416400783986
"1122" 224.2 18.4501869432957 25.6430072960321
"1123" 224.4 17.319726250632 28.3056759680878
"1124" 224.6 14.34796854675 33.5813529196224
"1125" 224.8 10.7524925119152 39.455051070544
"1126" 225 8.13518522308357 47.0430026493635
"1127" 225.2 6.1424045258031 54.4357316157318
"1128" 225.4 3.74686302471137 61.4552651091813
"1129" 225.6 1.49353294519983 68.898266423158
"1130" 225.8 2.25711435106469 73.9286130553472
"1131" 226 6.87424887694965 79.5938998054519
"1132" 226.2 10.8030220341011 86.3157810913454
"1133" 226.4 11.4435539684823 94.0310775886182
"1134" 226.6 10.4638804486163 100.195817349478
"1135" 226.8 14.3484448357688 104.146754629519
"1136" 227 19.4458486779405 107.928827759245
"1137" 227.2 24.0417836885214 112.984554843788
"1138" 227.4 28.3832694980503 117.395630610227
"1139" 227.6 34.9339160221851 120.410369268218
"1140" 227.8 42.4716993405907 122.564920146606
"1141" 228 50.1339203564247 124.835472843367
"1142" 228.2 57.9543000748464 126.908733362088
"1143" 228.4 63.8015825076163 127.810945130862
"1144" 228.6 69.6489461537702 124.688155663272
"1145" 228.8 75.5338419852322 120.784260514263
"1146" 229 81.7536445689958 118.670423723622
"1147" 229.2 88.8499850816323 116.619419278834
"1148" 229.4 94.7006646796607 115.201667702227
"1149" 229.6 99.1756808420478 112.049049262935
"1150" 229.8 100.726316128716 106.52701339294
"1151" 230 99.9843107584326 99.6315266794711
"1152" 230.2 99.1582352877734 92.7048791208686
"1153" 230.4 100.307758582546 86.1954391000804
"1154" 230.6 103.67911752965 82.5792156064021
"1155" 230.8 108.076705401225 81.1990179071905
"1156" 231 113.732789175812 81.647313538782
"1157" 231.2 119.276820832821 81.823132273741
"1158" 231.4 118.260909709625 82.0583794142149
"1159" 231.6 116.851557149107 79.9075786877164
"1160" 231.8 115.276587257267 75.3163806975412
"1161" 232 112.865213918943 69.4999374161962
"1162" 232.2 109.471489390216 64.3619550522731
"1163" 232.4 105.660242140299 59.1797020536125
"1164" 232.6 102.84207438485 53.5863062988974
"1165" 232.8 100.395962065279 47.7714991848878
"1166" 233 98.4147267574881 41.7646728868272
"1167" 233.2 97.4016427576584 35.1940981862682
"1168" 233.4 96.8442629448839 28.4872126047628
"1169" 233.6 98.1824564793214 22.2040509807138
"1170" 233.8 100.893809528416 20.2783321214521
"1171" 234 100.827170328446 21.253614603919
"1172" 234.2 101.895824762811 19.3626079718878
"1173" 234.4 101.13113106637 19.0256299479523
"1174" 234.6 99.3138533522517 19.7003505517482
"1175" 234.8 97.658282095327 22.4788644071185
"1176" 235 94.8385731516725 27.323385902675
"1177" 235.2 91.3469185180173 32.2740688158156
"1178" 235.4 87.6022674735688 37.2447209917299
"1179" 235.6 84.1043437648415 42.9241525003378
"1180" 235.8 78.8592585742415 47.2275262455178
"1181" 236 72.4925958784578 49.531854449615
"1182" 236.2 65.3626661743715 51.6340892368078
"1183" 236.4 58.4911131598821 53.1490756843726
"1184" 236.6 51.7840689291851 55.2530090599787
"1185" 236.8 44.6409441367127 55.5619272393008
"1186" 237 37.2710541137014 55.2151382592178
"1187" 237.2 33.1640548943366 56.059838556312
"1188" 237.4 26.4887123921383 55.2650490093531
"1189" 237.6 19.6848155797115 53.6940523350778
"1190" 237.8 13.2275719052637 53.8141458024166
"1191" 238 7.53370155482144 56.8480388302639
"1192" 238.2 4.0625409054055 62.1027752315426
"1193" 238.4 2.05775378471032 67.7936101070544
"1194" 238.6 1.99179304770717 73.2976432049735
"1195" 238.8 2.22617487385716 75.1100522079681
"1196" 239 1.30041190802143 73.5699688408514
"1197" 239.2 1.27460840422511 73.4712197955208
"1198" 239.4 1.29516944406283 74.3210950204481
"1199" 239.6 1.60377096829367 75.86898252211
"1200" 239.8 2.5637209014786 77.9420692380021
"1201" 240 3.18546246914256 80.368034171952
"1202" 240.2 3.82341009839287 82.8522030299735
"1203" 240.4 5.01696463414577 87.5976590031851
"1204" 240.6 7.08974415530044 93.1655608386104
"1205" 240.8 9.58226098814348 98.8986505557945
"1206" 241 13.0287367643299 104.67673012454
"1207" 241.2 17.2963825779289 109.450262625987
"1208" 241.4 22.0049600726644 112.833050583863
"1209" 241.6 28.0826685145776 116.61093753379
"1210" 241.8 34.2880702776464 120.198247511663
"1211" 242 40.0672068219021 124.25010003788
"1212" 242.2 46.483640508924 126.282215558862
"1213" 242.4 53.2772833961155 128.046930337543
"1214" 242.6 60.6310119972574 129.058754311426
"1215" 242.8 67.0988458969753 128.862763340657
"1216" 243 73.7919479797374 126.855420524073
"1217" 243.2 79.0488716363261 123.269785493037
"1218" 243.4 85.3825515846002 120.160677516835
"1219" 243.6 91.7571615900369 119.748084974621
"1220" 243.8 91.7041518540268 118.695906723941
"1221" 244 92.3993333649683 114.259548031934
"1222" 244.2 94.8673261454881 108.517267316721
"1223" 244.4 98.5782264361976 101.608960197585
"1224" 244.6 102.961335121601 97.4400164794474
"1225" 244.8 108.768160139551 94.3529910308067
"1226" 245 114.574609022857 91.7100731812948
"1227" 245.2 117.199962566357 87.3944862686824
"1228" 245.4 118.52376783241 80.726098735813
"1229" 245.6 119.273268696027 73.914679825056
"1230" 245.8 121.34997703464 66.8678794217878
"1231" 246 123.868581663605 60.9378547779689
"1232" 246.2 125.499744698612 61.7918023656696
"1233" 246.4 125.80502334796 62.7509257549711
"1234" 246.6 126.183886245212 62.6673474841787
"1235" 246.8 126.200706191755 62.4843194839632
"1236" 247 127.283337167382 62.3706284776167
"1237" 247.2 127.465116905666 61.9778000457227
"1238" 247.4 127.755208646297 61.7470137539967
"1239" 247.6 127.120261796367 61.1003996728787
"1240" 247.8 126.611671722295 60.7221183441772
"1241" 248 126.253742595491 59.6280155683051
"1242" 248.2 126.124963354344 59.654102200286
"1243" 248.4 126.337512435552 60.7118030299262
"1244" 248.6 126.607953004187 61.8105774098012
"1245" 248.8 126.65924913347 63.1242135126986
"1246" 249 127.428852288477 65.484774520224
"1247" 249.2 127.772696248116 68.0218133193079
"1248" 249.4 127.343311191295 69.1794004308788
"1249" 249.6 127.454953539118 72.4762440973708
"1250" 249.8 127.582365309178 72.8781129673573
"1251" 250 127.618189491268 73.973742057352
"1252" 250.2 126.626159568267 74.883286518615
"1253" 250.4 126.53417141101 75.8030153305859
"1254" 250.6 126.498314935821 76.5692777451509
"1255" 250.8 126.2856103775 77.8470328823465
"1256" 251 125.498107996348 80.4346838778614
"1257" 251.2 125.33093055075 81.3136914086288
"1258" 251.4 124.737950722348 83.5793074272825
"1259" 251.6 124.177480780689 86.6875877511621
"1260" 251.8 123.86420472983 87.1983210668095
"1261" 252 122.754206959058 89.3489205707299
"1262" 252.2 122.164084864769 90.6429767435193
"1263" 252.4 122.284964575232 91.8596680594262
"1264" 252.6 121.183711088539 93.5451904080416
"1265" 252.8 119.355457792201 96.7644265817929
"1266" 253 118.718270488013 97.6169454325052
"1267" 253.2 117.601784007813 99.0560922750648
"1268" 253.4 117.566466966321 100.009797849151
"1269" 253.6 116.806309692321 101.255069699543
"1270" 253.8 115.230293964761 102.790388623146
"1271" 254 114.826873604936 103.422441561463
"1272" 254.2 114.34235163177 104.312528843543
"1273" 254.4 112.686643787889 106.27023637332
"1274" 254.6 111.728128598839 107.796290386931
"1275" 254.8 110.865942719209 108.038807175293
"1276" 255 108.740912174966 109.74226624871
"1277" 255.2 107.464637801187 112.219636170262
"1278" 255.4 107.23766330469 112.34356121623
"1279" 255.6 106.057110929099 113.902970179795
"1280" 255.8 104.775854529652 114.921161557244
"1281" 256 104.276820831218 114.921384925095
"1282" 256.2 103.509999408118 115.766497189218
"1283" 256.4 103.097266440528 115.988859884853
"1284" 256.6 101.714674886813 117.049691035557
"1285" 256.8 101.750238119682 117.247827132079
"1286" 257 101.452785273334 117.450549966627
"1287" 257.2 100.323991992838 118.264345723442
"1288" 257.4 98.407629117208 119.022287275947
"1289" 257.6 95.3350340237964 119.510319204263
"1290" 257.8 93.0513948798214 120.644208633067
"1291" 258 91.6158912673504 122.20757407497
"1292" 258.2 91.5377483780846 122.595436284598
"1293" 258.4 91.407721475953 123.195529691151
"1294" 258.6 90.3750078109464 123.978668349088
"1295" 258.8 89.9922253625044 124.214192132741
"1296" 259 88.4233785351744 125.011952510779
"1297" 259.2 87.0041274602361 125.780207791863
"1298" 259.4 87.8558851636127 125.267010734766
"1299" 259.6 87.2811101180942 125.92200791107
"1300" 259.8 87.3163469314254 126.32070223464
"1301" 260 87.5982666458109 126.454137463046
"1302" 260.2 87.6048680116114 126.545660088738
"1303" 260.4 87.5106154835554 125.924876669649
"1304" 260.6 86.9432284657329 125.53490603433
"1305" 260.8 85.9240795541312 124.804362699038
"1306" 261 84.1079792996301 124.854918415357
"1307" 261.2 82.5468077227352 124.459471371086
"1308" 261.4 80.1085400552551 123.515765427065
"1309" 261.6 77.983755696491 122.106528510914
"1310" 261.8 75.82007115583 120.334537267327
"1311" 262 73.6542782329249 118.650957932646
"1312" 262.2 71.0169245171046 118.408726370162
"1313" 262.4 68.5781958634994 118.568088459939
"1314" 262.6 65.5762188322791 117.884694519913
"1315" 262.8 63.1752135977425 116.695076533019
"1316" 263 61.0520786760475 114.087344908227
"1317" 263.2 59.7718489025003 111.377401912246
"1318" 263.4 59.6044748238214 108.991590118935
"1319" 263.6 59.9615183919124 106.766563122524
"1320" 263.8 59.7753358624728 106.054898494135
"1321" 264 60.3610123012786 105.073379308688
"1322" 264.2 60.3915063448821 104.01021737907
"1323" 264.4 59.5263278143448 104.882169052252
"1324" 264.6 57.9294379988126 105.201449868702
"1325" 264.8 56.2069023122041 106.968782422957
"1326" 265 55.2935829146899 109.225757483861
"1327" 265.2 55.1385508390714 112.392172134638
"1328" 265.4 56.2044986528396 115.995688849242
"1329" 265.6 59.1958902890464 119.710964960588
"1330" 265.8 61.8911267862605 123.188824736888
"1331" 266 65.0733841006548 126.325146914364
"1332" 266.2 68.6218404866464 127.243142955963
"1333" 266.4 73.222335048642 126.04375987776
"1334" 266.6 78.1073939250487 124.070160497715
"1335" 266.8 81.7309492691749 120.18627685625
"1336" 267 85.1039848214701 116.88797987932
"1337" 267.2 89.0703988112439 114.997162468534
"1338" 267.4 93.7335002908661 113.154262025441
"1339" 267.6 97.4499117558728 110.090094857144
"1340" 267.8 100.184656442089 105.851848444906
"1341" 268 100.042649039254 101.05776930634
"1342" 268.2 99.6094789982396 96.0040753099514
"1343" 268.4 97.682077723271 91.510929997218
"1344" 268.6 96.8983590281485 87.9911360008784
"1345" 268.8 97.5570543584396 85.1188258802332
"1346" 269 98.25666230845 82.7320885636021
"1347" 269.2 99.7777406667297 80.427640600218
"1348" 269.4 101.005653201903 77.2580758844553
"1349" 269.6 102.616707244321 73.8165215226655
"1350" 269.8 105.190776042439 71.0170508797052
"1351" 270 107.314524445098 67.9714310815753
"1352" 270.2 109.323511526384 64.1564318371645
"1353" 270.4 110.748389662243 60.2058368659141
"1354" 270.6 110.21494596119 56.8131300087562
"1355" 270.8 108.885742381982 53.4928606039056
"1356" 271 106.293063108161 49.9508487830663
"1357" 271.2 104.604351185614 45.5889733179444
"1358" 271.4 103.626984995935 41.4897865191867
"1359" 271.6 102.200156414882 37.3444825839484
"1360" 271.8 100.538152198228 32.6673325282003
"1361" 272 98.3843732552277 28.2085379432003
"1362" 272.2 97.094429172305 23.4154212602944
"1363" 272.4 96.7612928801041 18.9887338917791
"1364" 272.6 98.7446561298839 15.6681781728877
"1365" 272.8 101.059130084851 15.5407840418878
"1366" 273 102.92168443243 16.6242908261661
"1367" 273.2 105.917621215495 18.0760533815907
"1368" 273.4 107.987356367475 20.3237399305214
"1369" 273.6 110.230949272221 23.2717878774306
"1370" 273.8 113.342014959666 26.3716226838786
"1371" 274 115.069283640769 30.4090201204404
"1372" 274.2 117.362479807932 34.727041422585
"1373" 274.4 119.983161662644 40.0004571938878
"1374" 274.6 122.838796731786 44.948535432463
"1375" 274.8 124.367275740334 49.1924337229647
"1376" 275 125.99045123983 53.350483542474
"1377" 275.2 126.470921880903 57.587733441131
"1378" 275.4 126.802377845421 62.3996687488443
"1379" 275.6 126.39901511174 67.7241745671851
"1380" 275.8 126.202324492848 73.0575431158524
"1381" 276 125.969660104358 75.3314822340423
"1382" 276.2 123.17614610871 78.8202798902767
"1383" 276.4 119.62975099575 82.5967322994145
"1384" 276.6 116.896328316874 86.8882023561509
"1385" 276.8 115.311676133308 91.5847509950229
"1386" 277 115.76461268721 96.6554582302766
"1387" 277.2 113.407858816443 99.4453131861851
"1388" 277.4 108.778432535146 101.290806543374
"1389" 277.6 103.286609856733 103.19583784172
"1390" 277.8 97.8991251317396 104.82553981747
"1391" 278 92.5661159057946 105.633458506048
"1392" 278.2 87.3607730647381 106.287870024221
"1393" 278.4 82.1498870578308 105.414366964
"1394" 278.6 77.0177071930436 103.138404007832
"1395" 278.8 72.0430860667743 102.234893850237
"1396" 279 66.5952068972143 102.497515477772
"1397" 279.2 61.9716312472425 100.75069529523
"1398" 279.4 58.5374650722435 97.0438090445025
"1399" 279.6 57.0514937903875 92.3017571265104
"1400" 279.8 55.8402344766099 86.8692479662147
"1401" 280 54.9240778939072 81.3453124518592
"1402" 280.2 56.2913365163875 76.3907108971802
"1403" 280.4 58.1374423277373 71.3822749966728
"1404" 280.6 61.034128412537 66.6901120151355
"1405" 280.8 64.4199665458123 62.6754437583924
"1406" 281 68.9942270559929 60.1651282150306
"1407" 281.2 74.3298071601643 58.2833349085449
"1408" 281.4 79.3831823569368 58.1063480622628
"1409" 281.6 85.0368520823118 58.2570161210416
"1410" 281.8 90.3354931630059 59.3581809247712
"1411" 282 95.5434199054347 59.7369328474915
"1412" 282.2 100.128975712501 60.3303341962858
"1413" 282.4 104.048810395261 61.9884460846167
"1414" 282.6 108.456352025485 64.9640699614364
"1415" 282.8 112.774761292714 67.7871645706645
"1416" 283 115.676830723878 68.4586234952934
"1417" 283.2 118.263277800821 65.4757446680266
"1418" 283.4 119.773319953227 60.4317213385905
"1419" 283.6 120.055077089536 55.1094011304878
"1420" 283.8 117.852381977038 49.1831638797526
"1421" 284 115.852593853183 42.6297305086933
"1422" 284.2 114.417497698092 35.9000330147849
"1423" 284.4 113.860700255571 30.6039150890705
"1424" 284.6 114.923844744916 30.2908611151236
"1425" 284.8 115.213176340036 30.3923203979064
"1426" 285 114.416741224516 29.1188751709711
"1427" 285.2 113.460825856228 30.3742381702003
"1428" 285.4 109.354342373268 30.7345670487069
"1429" 285.6 104.197782662862 29.1277580950714
"1430" 285.8 99.3927068760846 26.9901639416562
"1431" 286 95.2857965640033 23.4044763099787
"1432" 286.2 92.0122437127044 19.2609637184303
"1433" 286.4 89.9379847682257 14.0689752518239
"1434" 286.6 89.6265104585028 9.48466304511853
"1435" 286.8 90.143152724799 9.99699225129225
"1436" 287 88.6157963182363 10.6374652551005
"1437" 287.2 85.6525307462215 11.7316995249878
"1438" 287.4 81.1269497299863 12.5631212217009
"1439" 287.6 75.9311494615467 12.9117051625691
"1440" 287.8 70.8326312251964 11.125781189419
"1441" 288 65.6097172884215 8.94310904694039
"1442" 288.2 59.5831220914057 6.35981824150574
"1443" 288.4 56.5053720913599 2.48358558214051
"1444" 288.6 56.7096898559726 3.29317154063194
"1445" 288.8 54.9228712950595 3.92971895931632
"1446" 289 50.331990340029 4.23395399992549
"1447" 289.2 46.5794723020137 3.93321879808006
"1448" 289.4 46.353983341409 6.39707028936276
"1449" 289.6 44.7814079808214 11.0420828616347
"1450" 289.8 41.4195219416429 16.0276116139235
"1451" 290 36.5950988762061 19.31221029369
"1452" 290.2 30.9000915383881 20.9380487252544
"1453" 290.4 25.0996039225637 22.9795506190424
"1454" 290.6 18.9478156742132 24.9101627073929
"1455" 290.8 14.5247224417683 27.5713978811112
"1456" 291 13.2675760463376 33.0841887270168
"1457" 291.2 13.4003271047509 38.9887979182995
"1458" 291.4 12.6507602571688 45.9423876618983
"1459" 291.6 12.222630862301 52.1054995191122
"1460" 291.8 9.09893448719417 59.8148770782423
"1461" 292 4.67788133736274 64.9860694188236
"1462" 292.2 1.16990703089224 68.5897294773303
"1463" 292.4 3.67018375929716 70.2819184489654
"1464" 292.6 8.49080866799416 73.8062270474332
"1465" 292.8 13.3855429118755 78.6766267485635
"1466" 293 17.7008050945714 84.4632838080842
"1467" 293.2 22.8379688740233 88.9934349680988
"1468" 293.4 28.6925435342411 91.8134701877449
"1469" 293.6 35.2207026301032 93.8221612844605
"1470" 293.8 42.2982275524215 95.191234575402
"1471" 294 49.105238346693 95.5150794725024
"1472" 294.2 55.4834370096825 94.1288079654433
"1473" 294.4 61.7891007286649 92.3960016116095
"1474" 294.6 68.0049165508492 92.1188116763322
"1475" 294.8 74.1729935888306 91.3566545358236
"1476" 295 80.2519899689566 88.0004999039148
"1477" 295.2 84.8139896536252 83.0084776996167
"1478" 295.4 87.3681435624158 77.5697075246425
"1479" 295.6 90.4661430187177 72.0713287574255
"1480" 295.8 92.9856120388022 66.4004409565032
"1481" 296 94.3355440611418 60.285808092247
"1482" 296.2 95.5938626554816 54.3823887984314
"1483" 296.4 97.5974334792332 47.8014742745348
"1484" 296.6 99.1559231924541 42.3598484976122
"1485" 296.8 99.39126327844 35.1502868249909
"1486" 297 100.247550407021 28.3736195046211
"1487" 297.2 100.49184732805 25.4733721034421
"1488" 297.4 103.278253050646 26.021249664362
"1489" 297.6 106.955938350071 27.416305691044
"1490" 297.8 109.487932799498 30.7681295825936
"1491" 298 111.53671475784 35.449986458542
"1492" 298.2 113.992394169269 41.0564874903351
"1493" 298.4 116.305597400969 47.5078487224704
"1494" 298.6 120.339004880866 53.393902662861
"1495" 298.8 123.272782719119 58.4175168349418
"1496" 299 122.141231651667 64.5435155952696
"1497" 299.2 121.987824208237 70.9741417522417
"1498" 299.4 123.283055114713 77.5335226541851
"1499" 299.6 123.286479246578 80.1846978128337
"1500" 299.8 121.269569574476 83.3477985158317
"1501" 300 121.049369385376 88.5584674172332
"1502" 300.2 121.145831378069 88.5972275331538
"1503" 300.4 120.527625074585 88.9684448933605
"1504" 300.6 120.354291464317 90.760590253163
"1505" 300.8 120.73944487342 90.5167799257806
"1506" 301 121.083861370137 90.2373270105983
"1507" 301.2 121.841495599605 89.2331241984553
"1508" 301.4 121.906273948794 88.9510729664059
"1509" 301.6 121.926813551905 89.1604368564433
"1510" 301.8 121.52029384945 88.8724534668966
"1511" 302 121.159617784627 88.9622682082211
"1512" 302.2 121.363734089683 88.73578975311
"1513" 302.4 122.203781551401 88.862654728841
"1514" 302.6 122.54268171371 87.6494009137489
"1515" 302.8 121.838832385933 85.8800379831933
"1516" 303 121.073556207731 85.0323522882817
"1517" 303.2 120.947732576614 85.5630883291802
"1518" 303.4 121.41432729595 86.4443835946034
"1519" 303.6 121.22515186393 86.1859943083202
"1520" 303.8 121.027897410429 87.1453852446735
"1521" 304 121.590927932432 88.7202569387108
"1522" 304.2 120.314332787875 90.4209883929148
"1523" 304.4 118.736342037087 93.200947551585
"1524" 304.6 116.619633901583 95.180154023932
"1525" 304.8 113.969667754711 96.3355444262823
"1526" 305 110.915090818821 96.4598692139906
"1527" 305.2 107.950477450221 95.6423917907578
"1528" 305.4 105.931442896289 96.0348252442055
"1529" 305.6 102.845458275849 97.4693651783322
"1530" 305.8 100.14387146384 98.6181200028236
"1531" 306 98.0424275077951 101.179812368072
"1532" 306.2 97.3849700534732 104.643879095602
"1533" 306.4 97.7828410899523 108.59683904029
"1534" 306.6 98.6758919027951 110.301902643098
"1535" 306.8 98.5798114180032 111.166293155879
"1536" 307 97.0525863493305 113.442015586924
"1537" 307.2 94.2721559257791 115.831273865998
"1538" 307.4 90.148670422025 117.363643543286
"1539" 307.6 85.4039505801835 117.791047548396
"1540" 307.8 80.8921270311804 119.073014350734
"1541" 308 76.457961753953 120.764983770756
"1542" 308.2 72.8625119850567 123.582783057963
"1543" 308.4 71.8732843859655 127.64006204293
"1544" 308.6 72.4632414543613 127.175246393667
"1545" 308.8 73.0691124642103 127.467144302971
"1546" 309 73.518194647457 127.92383837228
"1547" 309.2 73.9289063907572 127.579831619154
"1548" 309.4 74.023918335494 127.554046641596
"1549" 309.6 74.7277718506702 127.211909983089
"1550" 309.8 76.4391773797239 127.141149971815
"1551" 310 77.2147850048214 126.688978486113
"1552" 310.2 75.8578375902688 126.122242227019
"1553" 310.4 75.5158010120779 126.909386665324
"1554" 310.6 75.1600568581305 126.891361435133
"1555" 310.8 73.5714766993728 127.813112632252
"1556" 311 71.4622729902266 128.656888342483
"1557" 311.2 68.7389266948628 129.232149628954
"1558" 311.4 65.276908935687 129.620622544014
"1559" 311.6 61.605384673152 129.936502303656
"1560" 311.8 58.7429632466214 129.746437630113
"1561" 312 55.9177120449215 129.443876568988
"1562" 312.2 52.6461120848984 127.892608035349
"1563" 312.4 48.9268419284401 127.06678845343
"1564" 312.6 44.9420916322361 126.041210401717
"1565" 312.8 40.330404438433 125.176594318111
"1566" 313 36.5442415537374 124.173720539577
"1567" 313.2 34.6449306122347 121.828550214144
"1568" 313.4 31.9514364294068 119.205427762693
"1569" 313.6 29.0225172668887 117.711947642804
"1570" 313.8 28.3933114560567 117.605964290123
"1571" 314 28.1661004105044 116.452471663522
"1572" 314.2 28.4613647517425 113.651027297546
"1573" 314.4 27.5952435251693 110.112648021027
"1574" 314.6 26.0499218794675 106.34123275756
"1575" 314.8 25.5695085747271 102.883882819482
"1576" 315 26.5559064162157 99.9112221273397
"1577" 315.2 27.6133276604818 97.7821084223595
"1578" 315.4 28.1112300047373 96.5955975404765
"1579" 315.6 28.0908393733311 94.8840537271089
"1580" 315.8 28.0725663619368 94.5349448104262
"1581" 316 28.2887099824286 92.9600173667449
"1582" 316.2 28.7571492190007 90.5639088866425
"1583" 316.4 29.46242901145 88.1663582088306
"1584" 316.6 30.6979536206323 86.8126357094553
"1585" 316.8 31.26146789325 85.9886010372895
"1586" 317 32.1009083216179 84.3099397663922
"1587" 317.2 32.9609623701214 83.4650184341605
"1588" 317.4 32.4437573229097 84.326121009476
"1589" 317.6 31.8447864829315 85.2908238946309
"1590" 317.8 31.2144105381929 86.4956751765735
"1591" 318 29.9045246936444 88.5849711358789
"1592" 318.2 29.76649192105 91.7807116969164
"1593" 318.4 29.8443175467214 95.6184185315605
"1594" 318.6 30.7912091075954 99.5212107471921
"1595" 318.8 31.4717451651487 103.685941409251
"1596" 319 32.9989702338214 107.992681714069
"1597" 319.2 34.8961424134231 112.168152794108
"1598" 319.4 36.5378536774853 116.083657951619
"1599" 319.6 39.43538387351 118.517010457429
"1600" 319.8 43.6785568537887 121.77182608306
"1601" 320 46.0046862830987 124.909180774846
"1602" 320.2 48.5220152332964 125.844992368238
"1603" 320.4 51.399802097838 126.291556175375
"1604" 320.6 54.6477468140198 127.823444279549
"1605" 320.8 58.371614707166 128.201087941442
"1606" 321 62.9114838192574 128.470781399119
"1607" 321.2 67.36893840825 127.006366511224
"1608" 321.4 71.4678552435159 124.646779791666
"1609" 321.6 75.79094301606 122.187202991319
"1610" 321.8 79.0190273441518 119.101975516504
"1611" 322 82.724213175389 116.640077786563
"1612" 322.2 87.3502153248214 116.658199284572
"1613" 322.4 91.5764108114637 116.433429533402
"1614" 322.6 93.2308764584048 113.174230549943
"1615" 322.8 95.246615418756 108.421820935084
"1616" 323 98.2246874389881 102.926080456166
"1617" 323.2 101.941198752308 99.2996067201621
"1618" 323.4 105.801305521003 95.6010466046059
"1619" 323.6 110.168881384711 93.7864930527869
"1620" 323.8 115.142133604149 93.4416998487102
"1621" 324 116.651791741765 91.3986313552896
"1622" 324.2 116.395133712294 88.4646590116787
"1623" 324.4 116.330339656078 83.6288564241538
"1624" 324.6 117.403576121893 78.5838171729145
"1625" 324.8 118.153861223503 73.5769176116332
"1626" 325 120.290363864821 69.9587364866175
"1627" 325.2 122.151165525134 66.7907604746288
"1628" 325.4 121.075407240054 64.5044908022181
"1629" 325.6 117.79169875121 62.9597105807767
"1630" 325.8 113.970062504897 60.3210229198123
"1631" 326 110.30901947874 57.1573478634283
"1632" 326.2 108.243883949438 53.9590440335513
"1633" 326.4 105.647806344998 50.5087819288524
"1634" 326.6 103.470665976812 46.8503416222724
"1635" 326.8 102.81197101144 43.7907609265269
"1636" 327 102.925682734944 39.5753767771837
"1637" 327.2 102.858215544915 35.3704767453565
"1638" 327.4 103.544699930193 31.0211409707228
"1639" 327.6 104.505222971915 27.3565896921378
"1640" 327.8 103.425990328546 26.3354867339694
"1641" 328 100.680681687103 24.9520254695128
"1642" 328.2 97.1922516092425 22.830410316793
"1643" 328.4 93.6952015506582 19.3821070735714
"1644" 328.6 89.7298380956041 15.6114047014638
"1645" 328.8 86.3772140141014 12.4871467218178
"1646" 329 83.3190782657306 9.52623688740291
"1647" 329.2 79.9448122039182 7.45742095553292
"1648" 329.4 78.4443727357477 5.61208776900354
"1649" 329.6 79.3487681854777 4.50526744401276
"1650" 329.8 78.9293619672881 5.47240122185443
"1651" 330 75.9176226868783 4.34023413794458
"1652" 330.2 72.522676968445 3.6886335954407
"1653" 330.4 70.8632486709548 5.53609828735442
"1654" 330.6 66.8424940849519 7.83897799164862
"1655" 330.8 61.8162577355203 8.71215164647812
"1656" 331 56.5944267675801 9.37754384212914
"1657" 331.2 50.7603373090137 10.2539276053878
"1658" 331.4 44.6563821133872 11.7189601118878
"1659" 331.6 39.2397676067844 13.9082518446285
"1660" 331.8 33.5521958054548 16.3476135382211
"1661" 332 28.6735100931801 20.160206009453
"1662" 332.2 24.7689506385838 25.8748445892442
"1663" 332.4 22.3567683978214 31.7538104471544
"1664" 332.6 20.9631467288215 38.6114502171781
"1665" 332.8 17.1239685773063 44.0191629627059
"1666" 333 12.5639259649133 48.6502587007653
"1667" 333.2 7.23402416795606 52.2119196163782
"1668" 333.4 4.27535751141367 54.6977820353732
"1669" 333.6 4.8203623962381 59.5129915920544
"1670" 333.8 7.44040952573962 65.3738937036969
"1671" 334 9.70507673101588 71.5552756974155
"1672" 334.2 11.1767194339912 78.3016228621802
"1673" 334.4 12.0446348518478 85.1013320450193
"1674" 334.6 13.4113461912857 91.6292036768342
"1675" 334.8 12.1994944779939 96.9851698605085
"1676" 335 11.5127548961577 99.999710749817
"1677" 335.2 13.6376994943343 103.540729917272
"1678" 335.4 15.3812075305273 105.61057573672
"1679" 335.6 18.0824942342706 106.824076959786
"1680" 335.8 22.4823876083553 109.253202339023
"1681" 336 28.5050992904685 112.974812939652
"1682" 336.2 34.5857985432964 115.491034371213
"1683" 336.4 39.6632304029147 118.296026417464
"1684" 336.6 45.1002875152536 122.341329882354
"1685" 336.8 51.3531950120266 125.233663865247
"1686" 337 59.2855952893892 125.385833690998
"1687" 337.2 65.2350202958391 123.691636970746
"1688" 337.4 72.5373291595982 121.282462562281
"1689" 337.6 79.3549897107857 118.108983763263
"1690" 337.8 84.0334913698686 113.606622789124
"1691" 338 87.2817326875242 107.75691946278
"1692" 338.2 87.36107471445 102.612852664231
"1693" 338.4 88.1483804625214 98.4778377082787
"1694" 338.6 90.8171008361486 95.2883194485326
"1695" 338.8 95.2578690910781 94.1722747928347
"1696" 339 101.133655307792 94.7799335238878
"1697" 339.2 107.332497740433 96.1989625941933
"1698" 339.4 110.181605729874 95.3800269304404
"1699" 339.6 110.014163679266 91.3756792454989
"1700" 339.8 108.835622122158 86.6524329548012
"1701" 340 107.577172491901 79.7247221613531
"1702" 340.2 107.121906021561 74.3624761485178
"1703" 340.4 107.944200922271 69.0813816667502
"1704" 340.6 109.071531822532 62.9278289758223
"1705" 340.8 111.067122273621 57.9804015918423
"1706" 341 114.283494152234 52.9771272534566
"1707" 341.2 116.161533433125 47.2482732897092
"1708" 341.4 116.773183572583 46.0733003560529
"1709" 341.6 118.660089459576 45.9927886765859
"1710" 341.8 120.394477814891 46.8229805065511
"1711" 342 121.906554105038 47.4271907227256
"1712" 342.2 122.103655695509 46.992347580111
"1713" 342.4 122.676797003803 46.2091838874423
"1714" 342.6 122.430446280362 44.2629959554553
"1715" 342.8 120.83620888556 42.4221362822429
"1716" 343 120.134520411892 39.7265034431532
"1717" 343.2 118.861549729433 37.7675211755266
"1718" 343.4 115.700626384685 36.321083064915
"1719" 343.6 112.109111442604 32.6921203013312
"1720" 343.8 109.825793281852 28.0503623694651
"1721" 344 109.402377843561 22.3856707005178
"1722" 344.2 108.287751114511 21.607465717179
"1723" 344.4 106.48571285686 20.0755251280608
"1724" 344.6 104.958089104302 17.8485777226955
"1725" 344.8 102.238672040854 17.8503163522749
"1726" 345 97.1286020767305 17.9250810163991
"1727" 345.2 92.2086118151692 16.8701141044965
"1728" 345.4 87.3972353623884 14.634578367764
"1729" 345.6 82.5785759146584 11.656647765203
"1730" 345.8 77.5053523686149 9.8911312758008
"1731" 346 71.1739014665687 9.39646710827238
"1732" 346.2 65.1988907167428 8.06031518114618
"1733" 346.4 58.659029214284 8.02612273952526
"1734" 346.6 51.8223647312465 8.73793744648776
"1735" 346.8 45.2053418451676 10.1265334743878
"1736" 347 38.6464916283038 13.4365327486642
"1737" 347.2 31.7885024007671 17.198292463703
"1738" 347.4 26.0739374676815 22.9054387549978
"1739" 347.6 20.7034263268715 28.7298984243178
"1740" 347.8 15.4753446542425 34.754500978393
"1741" 348 11.5284055967602 41.5681849692551
"1742" 348.2 7.19125446603926 46.9856918223828
"1743" 348.4 4.18825691825709 52.5405804651947
"1744" 348.6 5.32304009471939 58.4661064883265
"1745" 348.8 6.18269476330326 66.2251181244696
"1746" 349 6.53385505028091 73.456910462185
"1747" 349.2 6.93879586212578 81.1831025335052
"1748" 349.4 8.08345815476787 88.5307964192985
"1749" 349.6 10.2504375514649 95.3138810990356
"1750" 349.8 14.7839411009559 100.539432891787
"1751" 350 21.3367282951035 104.213632250247
"1752" 350.2 28.3280038264793 106.818678903388
"1753" 350.4 35.1573984567847 107.502984074952
"1754" 350.6 40.9841085707939 105.437796648558
"1755" 350.8 46.4757772317467 102.410484790981
"1756" 351 49.4408905307103 98.2974270298322
"1757" 351.2 51.5287087367072 92.8253435711164
"1758" 351.4 54.4863285178117 87.6285464807615
"1759" 351.6 55.1172198951582 82.4305024575612
"1760" 351.8 55.3682585590059 76.4450733496742
"1761" 352 55.0668013004541 71.4330091079694
"1762" 352.2 54.3609409745969 66.1643518330408
"1763" 352.4 52.2309492660215 60.4930771065478
"1764" 352.6 50.2945486312004 55.8067163738562
"1765" 352.8 50.1616322423548 51.7759213693211
"1766" 353 52.2669567158425 47.6119212734246
"1767" 353.2 55.4449625492372 43.139505837517
"1768" 353.4 60.2573157767861 40.3017068448407
"1769" 353.6 64.7919217156237 37.6653647707229
"1770" 353.8 69.7490479289039 34.9335854681352
"1771" 354 74.3755309059688 31.0252054172246
"1772" 354.2 79.9616536890742 28.6021823081515
"1773" 354.4 84.1615556017793 25.4976411226772
"1774" 354.6 84.8776607507892 22.5269138064039
"1775" 354.8 83.3693917057162 21.0965091443404
"1776" 355 84.2093457091731 21.2693201303713
"1777" 355.2 87.6332526076938 22.1557920568984
"1778" 355.4 90.8881813607257 24.5302018176643
"1779" 355.6 94.4236788007793 27.7867125081193
"1780" 355.8 98.0169383632086 32.4554370482103
"1781" 356 101.143269061551 37.9175631520378
"1782" 356.2 105.145135129507 43.0069586854878
"1783" 356.4 109.528137196085 48.8275294813351
"1784" 356.6 114.164591958578 53.6316292108878
"1785" 356.8 118.933416450269 58.4256715090456
"1786" 357 121.051652325241 60.2322376233253
"1787" 357.2 120.817680172011 59.1681092824553
"1788" 357.4 122.115206250418 56.6341569406034
"1789" 357.6 123.10500025774 54.8642535054283
"1790" 357.8 122.453192299179 55.1751456016645
"1791" 358 122.849560020621 53.9709608507332
"1792" 358.2 122.880657363649 51.531942306315
"1793" 358.4 122.59662273299 48.2698018919851
"1794" 358.6 121.200349239204 46.3480082428443
"1795" 358.8 117.547288686473 44.0642130974382
"1796" 359 113.411282948308 40.3447656560499
"1797" 359.2 110.66657786386 36.4027979367051
"1798" 359.4 106.540385706951 32.7313480790278
"1799" 359.6 101.73381624379 29.6576461833253
"1800" 359.8 98.1726606381616 25.5326866052692
"1801" 360 95.5704266973853 20.1351042981643
"1802" 360.2 93.7751616460235 14.9593789121112
"1803" 360.4 92.2830638716924 11.9901863262749
"1804" 360.6 88.9392674986619 12.8207838193665
"1805" 360.8 83.7141296975214 13.6723367872211
"1806" 361 77.7030508193945 13.9691126279776
"1807" 361.2 71.537273350294 13.8860602743933
"1808" 361.4 65.8608254216304 12.7237992125844
"1809" 361.6 59.4294386094135 12.0156543380325
"1810" 361.8 53.4146227355357 11.7834844120046
"1811" 362 46.5926469176363 11.0536796499989
"1812" 362.2 40.234717285709 11.7810647507503
"1813" 362.4 35.046490633144 15.2202439703394
"1814" 362.6 30.6744893064846 20.6580051355299
"1815" 362.8 27.1845757656725 26.176838723675
"1816" 363 23.4724831064343 32.2787290600491
"1817" 363.2 19.2495275819348 39.9452968485063
"1818" 363.4 15.3384846551977 46.3197106226996
"1819" 363.6 10.1340415366729 51.7270238860363
"1820" 363.8 3.77437830885781 54.9507375309696
"1821" 364 1.26957533935918 56.9931517052934
"1822" 364.2 1.80025117215162 61.5000195472745
"1823" 364.4 3.64653367641235 66.7497503184969
"1824" 364.6 4.99864875898182 72.4787496103406
"1825" 364.8 6.04154097993256 79.27677552636
"1826" 365 5.40731566674037 86.151563462104
"1827" 365.2 6.56350082353196 91.1626106989141
"1828" 365.4 10.9015287818041 93.4062924591921
"1829" 365.6 16.4301184649401 96.8776182402691
"1830" 365.8 21.4762528887714 101.461755694838
"1831" 366 26.6916307836059 105.541442917586
"1832" 366.2 32.7761655155801 108.691152984034
"1833" 366.4 38.8135065752951 111.123259540335
"1834" 366.6 45.2505140463079 112.835469279672
"1835" 366.8 52.445746000326 113.58283975809
"1836" 367 58.8375904942993 112.256604486383
"1837" 367.2 65.6138262466593 110.662882883428
"1838" 367.4 71.7186175631124 107.403533777524
"1839" 367.6 77.068087987032 103.653940491177
"1840" 367.8 82.018653526904 99.4491037380621
"1841" 368 85.9326247327674 94.6181085466716
"1842" 368.2 87.0203357530856 89.4353891790104
"1843" 368.4 87.6011410269185 83.7547754293829
"1844" 368.6 87.7302939618214 78.7234656921896
"1845" 368.8 85.2543531265072 75.6416952153735
"1846" 369 83.9371859481245 72.0960573494635
"1847" 369.2 86.0701391605856 68.6569256803406
"1848" 369.4 89.943275184728 66.2067395998784
"1849" 369.6 94.9047307097643 64.0561089590021
"1850" 369.8 100.230658023155 62.6801512377489
"1851" 370 106.089902027193 61.2425185800592
"1852" 370.2 111.275777688628 61.4416694052551
"1853" 370.4 116.197835177124 63.4994149726584
"1854" 370.6 121.066058944737 64.7918358190576
"1855" 370.8 122.704439086494 63.8694848294332
"1856" 371 123.131904150964 61.5835253700038
"1857" 371.2 123.610396006473 58.6420858810217
"1858" 371.4 123.013129576902 58.123409776236
"1859" 371.6 123.467958235416 55.9557113304824
"1860" 371.8 123.971495849099 56.8023275824433
"1861" 372 125.255067057784 58.1487631642896
"1862" 372.2 124.556458626785 57.8831188008968
"1863" 372.4 125.117478786721 57.7421352542547
"1864" 372.6 125.219868611367 57.4835644809423
"1865" 372.8 125.980331660618 56.2110785182152
"1866" 373 126.097874943268 54.3664203593342
"1867" 373.2 125.596889495857 52.5854190023214
"1868" 373.4 125.198900792232 50.2344523842211
"1869" 373.6 125.159630886919 48.5606663680736
"1870" 373.8 124.784684529347 49.5912584527067
"1871" 374 124.559565191124 50.0108308820988
"1872" 374.2 124.64585959693 49.1074160180769
"1873" 374.4 125.22906150584 48.0613500517501
"1874" 374.6 125.16470568319 47.1714057783351
"1875" 374.8 124.574377056494 45.7027537832506
"1876" 375 124.371208177874 45.3107809703088
"1877" 375.2 124.106688040737 46.677832588567
"1878" 375.4 124.509940584849 47.2760775643322
"1879" 375.6 123.982556338536 47.9826094591163
"1880" 375.8 124.639765270491 49.0115466435208
"1881" 376 125.794343199465 50.4888713878704
"1882" 376.2 127.027119995995 52.8318156232182
"1883" 376.4 127.437141654565 56.127247572016
"1884" 376.6 127.929393629917 60.5219900354095
"1885" 376.8 128.193796160004 64.4833936219834
"1886" 377 128.161158972696 68.6768760819878
"1887" 377.2 127.261748749796 72.841785585474
"1888" 377.4 127.1084411689 75.6574039653614
"1889" 377.6 126.485539183317 78.4178167322575
"1890" 377.8 125.222336654464 81.8391921990038
"1891" 378 125.250965954394 83.1940163736696
"1892" 378.2 124.489795931675 83.7438678133791
"1893" 378.4 123.927783101374 86.720578499572
"1894" 378.6 122.208383885161 90.3720965912878
"1895" 378.8 120.172720477179 94.0314930042628
"1896" 379 119.433114851775 96.2991383010466
"1897" 379.2 118.973424727848 96.0907520823351
"1898" 379.4 117.300411920421 97.928884816515
"1899" 379.6 114.971505298662 100.331160966755
"1900" 379.8 112.422411225386 102.812296809247
"1901" 380 108.994516467255 104.876763941905
"1902" 380.2 105.457998461895 105.546490723631
"1903" 380.4 101.613344890098 107.482948300745
"1904" 380.6 98.243599564404 110.225641076349
"1905" 380.8 95.4748022576163 113.154087033503
"1906" 381 94.9887868701931 116.775150300967
"1907" 381.2 95.546092842676 118.122012708479
"1908" 381.4 95.8375070314018 117.446989261102
"1909" 381.6 96.1565016017411 117.457226289486
"1910" 381.8 96.8821874580056 117.281760031046
"1911" 382 97.1973902870967 117.541407847053
"1912" 382.2 97.9313330941607 117.245661036218
"1913" 382.4 98.1841089951345 116.948727867992
"1914" 382.6 98.1988391791921 116.674152451612
"1915" 382.8 97.0035088552937 116.083063207777
"1916" 383 95.5749800642268 116.650407040428
"1917" 383.2 93.6030134326356 117.668036599658
"1918" 383.4 90.4170567406146 118.736619503491
"1919" 383.6 87.155303203283 120.50048192117
"1920" 383.8 83.7543409156388 121.627969688375
"1921" 384 79.9861917329464 122.558678767477
"1922" 384.2 75.6277899941899 123.188824736888
"1923" 384.4 71.1270297421035 123.773531133016
"1924" 384.6 67.3002819366314 125.214496704194
"1925" 384.8 62.0936783563051 127.300940211298
"1926" 385 56.7706085063494 128.749323766776
"1927" 385.2 52.3286837726786 127.208698366342
"1928" 385.4 48.0170339427606 123.635258082914
"1929" 385.6 44.3470323956786 119.624063964084
"1930" 385.8 42.0156571847947 115.570200724048
"1931" 386 38.9149768445171 113.040497483923
"1932" 386.2 35.1094068761109 114.083496847519
"1933" 386.4 33.7103100682068 116.734967935218
"1934" 386.6 33.6968732483128 117.985433420698
"1935" 386.8 33.0704380117189 118.926021122657
"1936" 387 31.7211196439076 117.191416552483
"1937" 387.2 29.7251836546198 114.028223232963
"1938" 387.4 26.3309239706635 110.382362094256
"1939" 387.6 21.7835350436575 106.982620530986
"1940" 387.8 17.1914374130182 103.940824599814
"1941" 388 12.2879610572956 100.273256310629
"1942" 388.2 7.62951969860296 96.428563454476
"1943" 388.4 4.62191267475364 91.4687657291674
"1944" 388.6 2.79759123463885 85.73605799794
"1945" 388.8 2.82072645602145 85.6330349180878
"1946" 389 2.75132079187361 84.7191205000443
"1947" 389.2 3.98032486362333 82.116235803633
"1948" 389.4 5.4873853216875 77.7136697602806
"1949" 389.6 7.14325713681234 72.4929093696696
"1950" 389.8 8.05400337828746 68.1075603684023
"1951" 390 9.23464753426699 64.5547299481155
"1952" 390.2 11.5902417740177 60.0703905234859
"1953" 390.4 12.5551250859561 55.5927638621474
"1954" 390.6 12.6802765680765 52.2731917935918
"1955" 390.8 12.6347569461372 47.9619198859614
"1956" 391 12.0170781300459 44.0289716017347
"1957" 391.2 9.70557948053571 40.6907253934898
"1958" 391.4 8.17001298081022 39.8931025891125
"1959" 391.6 9.40279414618616 40.5175274902995
"1960" 391.8 12.186664237253 38.9826451367404
"1961" 392 16.6239156230714 38.3124849581378
"1962" 392.2 21.0305365580768 37.0202476825154
"1963" 392.4 25.3687894243698 35.4594728469523
"1964" 392.6 28.7587179397902 32.209509869919
"1965" 392.8 31.8418419389548 28.1103383005544
"1966" 393 35.2281954980237 23.9874443456069
"1967" 393.2 36.9748490096304 19.1221336571911
"1968" 393.4 38.3642663421703 14.1542618719343
"1969" 393.6 42.6681707591014 12.6311020898478
"1970" 393.8 47.3688663942445 13.3603844920801
"1971" 394 52.4658183724753 15.5603831389647
"1972" 394.2 57.29032514791 18.341842339951
"1973" 394.4 62.8134931893784 19.8270321456599
"1974" 394.6 68.39931770324 21.6779222364575
"1975" 394.8 73.045437532276 22.5416706045696
"1976" 395 78.070635836364 24.4326233343452
"1977" 395.2 83.1052921205743 24.9579299727754
"1978" 395.4 87.9203332803214 25.9273867849815
"1979" 395.6 91.7844660898214 28.6663606014815
"1980" 395.8 95.4009719085487 32.2641590567969
"1981" 396 99.650942122276 35.1594802158878
"1982" 396.2 103.946982473821 37.5200185255936
"1983" 396.4 107.900545550851 38.5841342080642
"1984" 396.6 109.771200305543 36.5718401489935
"1985" 396.8 109.895275862118 34.0596021739868
"1986" 397 108.058370740725 34.0704658702426
"1987" 397.2 105.269805181027 32.3905313097407
"1988" 397.4 101.608922979549 29.2607459077666
"1989" 397.6 97.8080225745541 25.9278203664917
"1990" 397.8 93.925183911275 22.199425734362
"1991" 398 90.8688814694194 17.6447572157228
"1992" 398.2 87.1582564172457 13.541082228009
"1993" 398.4 83.3826597569541 9.77684958419388
"1994" 398.6 81.0334736294627 10.1528431318769
"1995" 398.8 76.0622884926279 10.6340552543394
"1996" 399 69.9848447098881 11.9015583663211
"1997" 399.2 64.1179086381964 12.4659529709332
"1998" 399.4 57.9953107243149 12.4088737823683
"1999" 399.6 52.2611606448599 10.9741944229647
"2000" 399.8 46.4116247853034 9.31995978956246
"2001" 400 41.1159920842735 8.87615135299735
"2002" 400.2 36.566958438659 11.1361319625628
"2003" 400.4 32.116206947886 13.8394559698232
"2004" 400.6 26.5337550513826 17.3814992408265
"2005" 400.8 21.5191193628797 21.4070982490043
"2006" 401 16.6108737090567 25.6985925460348
"2007" 401.2 11.8708211125881 30.1401514544878
"2008" 401.4 9.15767391291237 33.9289687232741
"2009" 401.6 9.1733431167633 38.929457697225
"2010" 401.8 7.82482561720442 45.5908911340473
"2011" 402 6.57970417595145 52.7500618243678
"2012" 402.2 4.776338612812 59.7008779047557
"2013" 402.4 2.76864160576588 66.5444398780822
"2014" 402.6 1.213134591377 73.1795508676655
"2015" 402.8 4.02136772183037 76.372619041986
"2016" 403 8.47885285567985 81.4757021970648
"2017" 403.2 13.2214269987772 86.8161092638524
"2018" 403.4 17.3893058638128 93.2368028762095
"2019" 403.6 19.0423538429655 100.362603451015
"2020" 403.8 18.7993657164267 107.334960381651
"2021" 404 19.3623170801485 108.243231031813
"2022" 404.2 21.3645277083082 110.447156873507
"2023" 404.4 23.7514637352875 113.075026269023
"2024" 404.6 27.2672486454911 112.871037573486
"2025" 404.8 32.9505965891124 113.038986881579
"2026" 405 39.1963635649048 113.772275220471
"2027" 405.2 46.0414885070917 114.983954083563
"2028" 405.4 52.7664228855825 116.748093140401
"2029" 405.6 59.2855952893892 118.62638746904
"2030" 405.8 66.1700267629666 121.642629840476
"2031" 406 72.4352961445464 125.214391419788
"2032" 406.2 76.3137263046439 124.848520237953
"2033" 406.4 82.2278711252526 121.510494717475
"2034" 406.6 87.6869516611109 117.134251037256
"2035" 406.8 93.7029582575357 113.062128769986
"2036" 407 98.9259436376635 108.659188848625
"2037" 407.2 101.572971049569 102.971257087252
"2038" 407.4 103.989988313482 96.5178699715667
"2039" 407.6 107.020156529565 90.8412342443465
"2040" 407.8 111.365803538804 86.8296378441356
"2041" 408 116.413561767421 83.7694407731735
"2042" 408.2 116.260378559176 79.354820516715
"2043" 408.4 114.615479058293 74.2238088387557
"2044" 408.6 113.195562640821 68.63936558786
"2045" 408.8 112.815484003821 63.2589856821735
"2046" 409 112.675455032295 57.7518236055983
"2047" 409.2 113.920527448433 53.8121042298044
"2048" 409.4 116.844317556021 51.302632870515
"2049" 409.6 117.950346389691 50.4034619313477
"2050" 409.8 115.60624658846 49.1445248189989
"2051" 410 111.565131852195 45.3795850804111
"2052" 410.2 107.811115283321 41.1320168280642
"2053" 410.4 103.511158970061 38.2156654185778
"2054" 410.6 98.9160491174021 35.027976596791
"2055" 410.8 93.6564180162704 32.3646089745612
"2056" 411 88.6884088592589 29.5421952521065
"2057" 411.2 82.2676744023853 27.4616220873771
"2058" 411.4 76.4081736751881 25.3968433102544
"2059" 411.6 70.2752847292731 23.2501837114362
"2060" 411.8 64.0044439862685 21.2105722486289
"2061" 412 57.6845904266676 18.8285325765416
"2062" 412.2 51.7062553427483 16.2538804580951
"2063" 412.4 45.7743634199839 13.3050170428378
"2064" 412.6 41.4997534076995 9.45849108011947
"2065" 412.8 42.3667907575273 6.51228704019364
"2066" 413 43.6365928091347 5.6592971096227
"2067" 413.2 43.543942651054 5.5995978425738
"2068" 413.4 43.0151601971156 6.44933935193481
"2069" 413.6 42.7622402217589 6.52127956708776
"2070" 413.8 44.6809274216145 4.681532599405
"2071" 414 45.8276918691922 3.81336701623607
"2072" 414.2 48.5968127599368 3.23255107758007
"2073" 414.4 54.2222898391607 1.48875641354847
"2074" 414.6 58.6438365105248 1.88721305679985
"2075" 414.8 64.3209051829578 0.809389984433211
"2076" 415 69.7642691590138 0.437229856983915
"2077" 415.2 75.5202677481964 1.21996879649353
"2078" 415.4 81.2874075520933 2.2200579169363
"2079" 415.6 85.6398614583214 4.84816997995443
"2080" 415.8 90.5444115468821 6.98993555203927
"2081" 416 95.5039777827271 9.59171849047266
"2082" 416.2 100.262132040265 11.8739963656519
"2083" 416.4 104.668428034794 15.6186360108322
"2084" 416.6 109.250487158627 20.0455820630822
"2085" 416.8 113.092838684875 24.5169056504553
"2086" 417 116.947200911209 29.5365668476119
"2087" 417.2 120.279442064908 34.4588124953878
"2088" 417.4 122.897397504244 39.1207787548274
"2089" 417.6 124.819358869769 44.5401193576965
"2090" 417.8 126.912384345236 50.3908468052048
"2091" 418 127.352679735232 56.4800313194006
"2092" 418.2 127.710018624719 62.9150681929903
"2093" 418.4 128.188307446768 68.3024283326556
"2094" 418.6 126.858389434032 74.514209263493
"2095" 418.8 124.896086888468 80.1329031346895
"2096" 419 124.733428047491 84.4166979108008
"2097" 419.2 124.166939724938 85.8179838975574
"2098" 419.4 122.658210086132 90.5737307503533
"2099" 419.6 119.576882914664 95.0984188513877
"2100" 419.8 115.106136503598 98.7814741744056
"2101" 420 111.10852369658 102.159693541102
"2102" 420.2 107.056326351652 105.72935112221
"2103" 420.4 102.903433233637 108.870394907914
"2104" 420.6 99.152483261578 112.525382084662
"2105" 420.8 94.7210260352143 115.106122103977
"2106" 421 88.8328644223079 116.671065548158
"2107" 421.2 83.5398471404433 119.359507034476
"2108" 421.4 79.7997455948383 123.409355753577
"2109" 421.6 76.1348303830231 126.863734467428
"2110" 421.8 71.0780986782589 128.059375352441
"2111" 422 66.1028104581931 126.789681855596
"2112" 422.2 62.5624781291693 122.917419849105
"2113" 422.4 58.8700855930079 118.940554351422
"2114" 422.6 56.6882350999305 114.60940907827
"2115" 422.8 56.5425329070551 110.85064361957
"2116" 423 56.8594624454881 106.740826934443
"2117" 423.2 58.6331627514881 103.853226631777
"2118" 423.4 58.1303380541485 102.764092799458
"2119" 423.6 54.9168383008215 102.433910637753
"2120" 423.8 52.331151815776 104.373869716651
"2121" 424 50.6846113158485 107.488358862293
"2122" 424.2 49.6805867421517 111.794646910108
"2123" 424.4 49.1338129036356 116.95440398972
"2124" 424.6 50.390046650291 122.013475406531
"2125" 424.8 53.0391848633343 126.154821427862
"2126" 425 56.5483953767239 126.824218231278
"2127" 425.2 61.2680977103624 128.272059406625
"2128" 425.4 65.4110543369811 128.519037999484
"2129" 425.6 68.8585633768649 128.211476823444
"2130" 425.8 71.8718404869939 126.584537263198
"2131" 426 75.8866571122536 124.342929194845
"2132" 426.2 79.5993259774286 121.299524276254
"2133" 426.4 84.4781428417519 118.59377382047
"2134" 426.6 88.5515353024822 114.635218798316
"2135" 426.8 93.6531860550714 111.026223952249
"2136" 427 98.9697622273929 108.19954028762
"2137" 427.2 104.540135498231 106.288256067042
"2138" 427.4 106.889877063164 103.082391032773
"2139" 427.6 106.218673601237 97.7289184573333
"2140" 427.8 104.775915882136 91.3220928253164
"2141" 428 103.458309940536 85.1088990648306
"2142" 428.2 103.179585606736 79.0594977584878
"2143" 428.4 102.101569217444 72.4535111504255
"2144" 428.6 100.11939568711 67.0325118372339
"2145" 428.8 96.3504774489815 63.2600776318678
"2146" 429 91.0117649664155 61.1415762997393
"2147" 429.2 86.6229494713311 60.7742751518589
"2148" 429.4 81.3517465389007 61.5199747086501
"2149" 429.6 75.2917204625267 61.3584185037509
"2150" 429.8 69.1390189177072 61.2861965678306
"2151" 430 62.0168106627398 61.5235656323265
"2152" 430.2 55.7854154424272 62.4352986291282
"2153" 430.4 50.1467899050739 64.6716293400722
"2154" 430.6 45.6682581338214 69.5696679243743
"2155" 430.8 41.5695722915782 75.0648309804824
"2156" 431 39.2702677443214 81.2970019502332
"2157" 431.2 37.3510418340647 87.9970568192932
"2158" 431.4 36.3860426892108 93.834060285755
"2159" 431.6 36.7556403334554 100.170297691825
"2160" 431.8 38.7398101683345 105.775708691766
"2161" 432 42.1765587013818 110.826102903552
"2162" 432.2 46.7324783174214 114.952794167738
"2163" 432.4 51.4186489724 119.1943343814
"2164" 432.6 56.5427302479881 123.692334873697
"2165" 432.8 61.0305549990115 127.766590700425
"2166" 433 63.3238157716072 128.800232888078
"2167" 433.2 66.9379563823661 128.694071112245
"2168" 433.4 71.8352104503599 127.588822030657
"2169" 433.6 77.5441864902214 125.134077728505
"2170" 433.8 83.3015515828649 123.030412904427
"2171" 434 89.062193459001 122.708646858503
"2172" 434.2 87.8660363321786 122.326639457441
"2173" 434.4 87.2526730197506 123.103143728428
"2174" 434.6 88.5479421220903 122.712434919283
"2175" 434.8 89.4375826780231 122.54260773367
"2176" 435 89.2765967926933 122.574719695144
"2177" 435.2 90.5435545874732 122.753182306772
"2178" 435.4 91.4484545411693 121.514976633053
"2179" 435.6 93.1505458286041 120.421602656557
"2180" 435.8 94.8282625077964 119.465731258413
"2181" 436 97.3522847195583 118.093059496888
"2182" 436.2 97.6545694834881 117.76314136276
"2183" 436.4 98.2336844695258 117.460519942096
"2184" 436.6 98.1890095592697 117.267194095922
"2185" 436.8 97.2801977329296 116.78124425605
"2186" 437 96.3510156134232 117.035575471419
"2187" 437.2 95.8223955410266 117.263364387298
"2188" 437.4 96.2534733083524 118.019779687021
"2189" 437.6 95.9183673571921 117.985433420698
"2190" 437.8 95.6110395059896 119.031041063189
"2191" 438 94.4599215934096 120.448245112014
"2192" 438.2 92.3975307839655 121.975341658549
"2193" 438.4 89.4486326736366 123.11388701277
"2194" 438.6 85.8793419003337 124.242156698083
"2195" 438.8 82.4186950097464 124.787621080938
"2196" 439 78.3355297036676 124.95600998999
"2197" 439.2 73.9350919545345 124.602345703462
"2198" 439.4 70.6397494382574 123.443612998888
"2199" 439.6 67.8449728587783 120.95064164225
"2200" 439.8 64.3928159429497 118.602636020888
"2201" 440 62.2062858571033 115.06802794987
"2202" 440.2 61.4326530677914 111.373019086638
"2203" 440.4 61.1032754867082 109.186286809709
"2204" 440.6 59.4563085754994 107.614352416498
"2205" 440.8 57.4417264734586 106.016546830764
"2206" 441 56.2506327769603 103.686906516304
"2207" 441.2 56.8244710789072 101.957682847659
"2208" 441.4 56.5348873554786 101.295233366459
"2209" 441.6 54.7956538078649 101.850861681914
"2210" 441.8 52.7351636780416 103.653110061062
"2211" 442 52.3663106051635 105.715713927098
"2212" 442.2 50.3325564949004 108.038980579282
"2213" 442.4 47.8923037155945 109.968739663619
"2214" 442.6 45.0468077187266 110.694315871483
"2215" 442.8 40.4055461078823 111.202698672366
"2216" 443 35.4928195362425 113.329189492914
"2217" 443.2 31.0283104100483 116.013002383165
"2218" 443.4 30.9642389098818 117.6065457035
"2219" 443.6 30.2554935267487 116.958093602524
"2220" 443.8 29.1855145759214 115.389119066413
"2221" 444 26.0150252789464 112.487717732888
"2222" 444.2 21.9702477500248 110.380316514989
"2223" 444.4 17.9351869207214 109.099033848288
"2224" 444.6 15.4425045263964 107.286852334813
"2225" 444.8 13.5569816496519 103.72127414204
"2226" 445 10.8212193381035 99.1603317205801
"2227" 445.2 6.72481625043685 95.3287082420416
"2228" 445.4 4.41907484807809 90.1881078994364
"2229" 445.6 2.83921676809171 85.0222317062121
"2230" 445.8 1.30862982449712 80.0882914434283
"2231" 446 2.07660919789485 74.7650299149428
"2232" 446.2 4.01431956029261 69.0720428768012
"2233" 446.4 4.50075081512447 63.8424618319484
"2234" 446.6 5.82334768832144 59.0434298912532
"2235" 446.8 8.65972891864386 55.4734864132896
"2236" 447 12.0118557927422 51.2842977476105
"2237" 447.2 15.1048680038614 46.7880164935678
"2238" 447.4 18.9059554262472 43.4363147467987
"2239" 447.6 23.4565704112683 39.8744183196005
"2240" 447.8 26.4486788302044 37.8293359400367
"2241" 448 29.5128726277892 36.4334215258878
"2242" 448.2 32.387349438649 37.1758218065429
"2243" 448.4 36.1156150572214 36.9744718940172
"2244" 448.6 39.7956705660567 37.9726423792642
"2245" 448.8 43.8683455080283 40.2025306430602
"2246" 449 48.21138592448 41.6596880708146
"2247" 449.2 52.3105847899643 41.7202779623878
"2248" 449.4 54.7120672522052 39.9871252499459
"2249" 449.6 57.4375897209249 36.1962048681636
"2250" 449.8 57.2574892403465 32.9874102823378
"2251" 450 56.7612891756137 28.3017052419267
"2252" 450.2 56.3104599698214 23.4392201638878
"2253" 450.4 56.2471135303214 17.6609863649592
"2254" 450.6 53.8984841468341 13.6105210696473
"2255" 450.8 52.007653066784 13.8878451921628
"2256" 451 49.7711582922061 14.2619429576185
"2257" 451.2 46.8175435361786 15.1540518584949
"2258" 451.4 42.2784511030166 14.8137053430097
"2259" 451.6 37.622515065092 15.6621831549583
"2260" 451.8 33.2400953906279 18.0516812690168
"2261" 452 27.46068152325 21.1682247877959
"2262" 452.2 22.1857330111714 24.7131614738878
"2263" 452.4 17.5863936681275 28.6597796546633
"2264" 452.6 15.581964651708 32.7271716528774
"2265" 452.8 13.2190444999464 38.7304969504815
"2266" 453 9.84738413151075 44.5309882798392
"2267" 453.2 5.29343035788875 49.209582932907
"2268" 453.4 3.45984897959814 53.8406545326256
"2269" 453.6 3.45057105447859 59.7465474988878
"2270" 453.8 1.55098226871032 66.7496859780266
"2271" 454 2.23019687001589 70.26364075811
"2272" 454.2 6.35510908412419 73.9971588684566
"2273" 454.4 10.4031240575782 80.3293073669418
"2274" 454.6 12.5380702753214 87.3541966774404
"2275" 454.8 12.4874995883256 94.8291783140222
"2276" 455 11.2492978854939 99.8515378080084
"2277" 455.2 12.6817309506161 102.603298104406
"2278" 455.4 15.7348811100887 104.866034378233
"2279" 455.6 19.7155439712113 108.356045365625
"2280" 455.8 24.0814949858887 112.284315338854
"2281" 456 28.1553234713917 115.669412475714
"2282" 456.2 33.6569214877878 117.660561774837
"2283" 456.4 39.6259823661291 118.710431054811
"2284" 456.6 45.9183953564625 121.682960778144
"2285" 456.8 51.7250294668551 125.333114185568
"2286" 457 56.9343425504433 127.536283274627
"2287" 457.2 63.5748830648793 128.559382275987
"2288" 457.4 69.9166083697951 127.329133994388
"2289" 457.6 76.0204166818851 123.882543686606
"2290" 457.8 81.9558882473994 121.096755980099
"2291" 458 88.0670302981109 119.092097682098
"2292" 458.2 91.6243723609033 114.595511536706
"2293" 458.4 96.4754961720804 108.462290682807
"2294" 458.6 100.722072826549 103.282912703906
"2295" 458.8 102.268301827071 97.9121142254936
"2296" 459 102.780013203032 91.5319675601355
"2297" 459.2 104.518231615741 86.3434846879324
"2298" 459.4 108.512332826656 83.6224231983921
"2299" 459.6 113.135942462469 82.3065493445054
"2300" 459.8 118.056384842454 81.6232754260254
"2301" 460 116.975233530988 78.9759838281655
"2302" 460.2 114.555477030088 75.164743610374
"2303" 460.4 111.562632200377 69.8956132685544
"2304" 460.6 109.202960883924 64.9351794885887
"2305" 460.8 107.884827503831 59.0331403652877
"2306" 461 108.26164463341 54.6769754447008
"2307" 461.2 110.228837724238 51.3986931925266
"2308" 461.4 111.126644022435 48.8339181641708
"2309" 461.6 110.352144158359 46.591300726001
"2310" 461.8 107.403722126537 45.4632110314474
"2311" 462 103.685995143081 44.4949221355678
"2312" 462.2 100.004146512215 44.9032010232817
"2313" 462.4 94.8409317956964 44.0531829863253
"2314" 462.6 89.424122670191 42.5635717208552
"2315" 462.8 84.1079118500051 39.8561638414286
"2316" 463 78.6044475213527 37.496366306419
"2317" 463.2 73.4313355551056 33.1694497905825
"2318" 463.4 69.9059165025111 27.4762962462671
"2319" 463.6 67.3356198264351 21.2908918638423
"2320" 463.8 66.5191584608094 14.9928357916829
"2321" 464 65.364128015283 10.2826262832504
"2322" 464.2 62.0490715117987 10.0816559964218
"2323" 464.4 59.4746918746019 12.1524108746804
"2324" 464.6 57.5047721096629 15.4289257805219
"2325" 464.8 57.0094551643042 19.3011073569222
"2326" 465 57.5840568060846 24.0644571489272
"2327" 465.2 59.42370571598 29.7281401917902
"2328" 465.4 59.8408651956141 36.3137953297048
"2329" 465.6 58.2432629610773 42.080240448818
"2330" 465.8 56.5558440723056 48.094677980372
"2331" 466 54.0274025788623 53.6264294504388
"2332" 466.2 50.5900845240639 59.2948773980696
"2333" 466.4 47.4683005235739 65.4628861295016
"2334" 466.6 45.172243560378 71.9198979979349
"2335" 466.8 45.1943780383311 79.1962014605993
"2336" 467 47.1533802154325 85.9614286779989
"2337" 467.2 51.3523170294971 91.0373005401851
"2338" 467.4 56.4091234508126 96.0967153381179
"2339" 467.6 61.381509152953 99.7281897700983
"2340" 467.8 66.6276670292562 101.368979534218
"2341" 468 73.3364538554335 100.335855150862
"2342" 468.2 78.4711560549048 96.7156165699155
"2343" 468.4 82.5347547364018 92.2843734934056
"2344" 468.6 85.0383608630692 87.790787621319
"2345" 468.8 86.9091806800007 82.6534544503972
"2346" 469 85.9059165042215 75.6598943769449
"2347" 469.2 83.943716138999 70.4286049132055
"2348" 469.4 82.2989702390915 65.6525394120478
"2349" 469.6 80.4859951406014 60.1949748400078
"2350" 469.8 78.1523123094214 54.0150855451978
"2351" 470 75.1995763982277 47.1066610637315
"2352" 470.2 73.6130874446786 41.7181780591295
"2353" 470.4 72.4801724705068 35.5430940036181
"2354" 470.6 73.1105249944261 29.1260349186436
"2355" 470.8 75.5555169766279 23.2994975685974
"2356" 471 78.7539687050129 17.6956422151856
"2357" 471.2 79.5356314805687 14.5580293170306
"2358" 471.4 77.4232152251118 13.7819231364684
"2359" 471.6 74.5650169185023 12.7719945777069
"2360" 471.8 70.9049571857596 12.2193432449908
"2361" 472 67.4243906106087 11.0237134182388
"2362" 472.2 62.2113671223038 8.72894491959364
"2363" 472.4 61.0194663760263 9.13117089663475
"2364" 472.6 59.2014998833877 11.4472882903576
"2365" 472.8 54.811012484245 14.9113071592995
"2366" 473 50.2338941066733 17.2582456598137
"2367" 473.2 43.987993826084 18.2351699125378
"2368" 473.4 37.9399925148214 18.1205151946378
"2369" 473.6 31.9401797450357 16.550837509102
"2370" 473.8 28.4118142700283 16.3490778385774
"2371" 474 27.0404457683527 19.9040330286378
"2372" 474.2 24.8252791244425 24.6407479678457
"2373" 474.4 21.287062543172 29.8667137423826
"2374" 474.6 16.6046504687905 33.3418155014135
"2375" 474.8 11.5407008023427 35.308558454292
"2376" 475 8.64831418692257 38.2140765704271
"2377" 475.2 8.92862933597608 42.8845552524032
"2378" 475.4 8.80808286711557 48.6595112156819
"2379" 475.6 7.22892151571767 54.0330409066802
"2380" 475.8 4.1924648095578 59.3319375089059
"2381" 476 2.81933167203246 65.1894325270254
"2382" 476.2 2.41009247761555 70.6612270166231
"2383" 476.4 3.67128081125387 76.2285935825905
"2384" 476.6 7.62699358390326 79.622348191815
"2385" 476.8 12.3069413744431 83.9101153734283
"2386" 477 15.6001919132947 89.8957335371556
"2387" 477.2 17.3852040834911 96.1607949081199
"2388" 477.4 16.5638457235456 102.757441865129
"2389" 477.6 16.5883182876002 105.336735671534
"2390" 477.8 21.0765035152951 107.301435610335
"2391" 478 26.9312862788572 108.172241545263
"2392" 478.2 33.2116747921426 108.533824657906
"2393" 478.4 39.3626721835921 107.331177311126
"2394" 478.6 44.6698252617022 105.209889716952
"2395" 478.8 49.5132126634728 101.875435994539
"2396" 479 52.8932714834603 98.0638711229989
"2397" 479.2 53.2176632177626 93.7757680207113
"2398" 479.4 54.2218373645929 88.1918370350306
"2399" 479.6 55.1765587027715 82.8201725056078
"2400" 479.8 54.8627170709574 77.3801215344897
"2401" 480 55.9195219431929 71.4304092277449
"2402" 480.2 56.2619141002981 66.3174653399064
"2403" 480.4 55.4274106031914 61.3529874907978
"2404" 480.6 52.7555330481779 56.9262180244719
"2405" 480.8 52.1257557846699 52.207131200615
"2406" 481 53.8830783200448 48.2905625058771
"2407" 481.2 57.8747291901275 45.4368067432959
"2408" 481.4 61.430419616007 44.4566250957744
"2409" 481.6 62.5624781291693 42.5261843128443
"2410" 481.8 61.1978814173984 40.8726170138108
"2411" 482 58.1057556529237 39.4966713122059
"2412" 482.2 55.333341140534 40.1151119117878
"2413" 482.4 52.7067514115992 41.6896090049248
"2414" 482.6 46.5094988503814 42.0540505856078
"2415" 482.8 41.317941401159 40.2870939886378
"2416" 483 35.2160956163215 38.6713117604544
"2417" 483.2 29.7683018193214 36.0554856039211
"2418" 483.4 24.6412410475793 32.2079593492456
"2419" 483.6 20.1664183144915 27.4869388416403
"2420" 483.8 17.4357502556109 27.6016557704562
"2421" 484 15.0713006628511 30.0523630236204
"2422" 484.2 12.126992316864 33.9831173892069
"2423" 484.4 8.87981339419643 39.2400734744815
"2424" 484.6 7.06652156350894 45.187786965544
"2425" 484.8 4.83216222320379 52.1178871837113
"2426" 485 1.59945491109501 57.6349296859915
"2427" 485.2 1.98093365807859 62.2725911250021
"2428" 485.4 2.76160311248812 68.6782915723322
"2429" 485.6 3.04947103021595 75.8800207495667
"2430" 485.8 3.16958434783929 82.3510436182003
"2431" 486 6.04053548089287 84.5144689500038
"2432" 486.2 9.16501251893649 89.3391894866665
"2433" 486.4 11.6021954865345 95.067955037453
"2434" 486.6 12.7086183816676 101.757212083272
"2435" 486.8 15.7408233097028 105.305063889303
"2436" 487 20.3394279398984 107.836198693298
"2437" 487.2 25.7508039457688 109.856023184598
"2438" 487.4 31.6159950252416 113.161086711031
"2439" 487.6 37.4987147752536 116.504951304506
"2440" 487.8 43.4332658068471 120.294691401862
"2441" 488 50.5395993313714 123.198379296713
"2442" 488.2 57.3145795645405 126.282080578855
"2443" 488.4 64.2797510659434 128.154088671961
"2444" 488.6 70.8135180753473 126.274837737836
"2445" 488.8 76.2519191244214 121.669360192597
"2446" 489 80.2307793743492 116.213996064638
"2447" 489.2 84.6116130028661 111.574347311522
"2448" 489.4 89.2834999303311 109.892062313763
"2449" 489.6 94.4674400672285 110.788753525658
"2450" 489.8 97.488979667953 111.478622116282
"2451" 490 98.6920309351223 108.428016266242
"2452" 490.2 99.5944308550925 103.617752537093
"2453" 490.4 100.646119356092 97.2796129591851
"2454" 490.6 102.132691245423 91.2722659946062
"2455" 490.8 103.672283895055 85.3480054324672
"2456" 491 106.302785196848 80.1915839820769
"2457" 491.2 108.673330709849 75.5788070014989
"2458" 491.4 111.368395615243 71.2763007311355
"2459" 491.6 114.812689671831 70.5281772083312
"2460" 491.8 119.037512061377 71.05985407686
"2461" 492 118.198779607876 71.5791460118605
"2462" 492.2 116.562988321906 69.8678326169345
"2463" 492.4 113.265674234054 67.8812193395382
"2464" 492.6 110.48335100786 68.044481721014
"2465" 492.8 105.888012997369 68.8660443482085
"2466" 493 100.424920437621 69.1839047233678
"2467" 493.2 96.3010672261714 70.4909685074278
"2468" 493.4 93.3830998721124 73.3684544881787
"2469" 493.6 89.6342392836158 76.9007030077476
"2470" 493.8 85.0697435028214 79.060199010585
"2471" 494 80.0180187061904 80.4858172911984
"2472" 494.2 74.7020429046548 79.8642040193044
"2473" 494.4 69.8067708299603 77.4260219009989
"2474" 494.6 66.7158526861952 74.2432852470747
"2475" 494.8 64.9435039794158 72.1109891944349
"2476" 495 62.5207145477123 70.8460506943787
"2477" 495.2 60.4503361042038 69.9605592961231
"2478" 495.4 57.3131436121929 67.2882800540878
"2479" 495.6 54.5121249373492 64.8600063681933
"2480" 495.8 52.2562878418215 62.0250825276306
"2481" 496 52.2537539842415 58.6968198594478
"2482" 496.2 52.0812688130998 55.5556745914548
"2483" 496.4 50.866505350973 54.3033437197969
"2484" 496.6 48.5458038430236 55.0478724757282
"2485" 496.8 45.8124723684278 57.1173494761218
"2486" 497 41.8943460108821 59.244691831312
"2487" 497.2 37.3790997689574 62.1113783578392
"2488" 497.4 31.917207959283 64.3241616099166
"2489" 497.6 25.7703048357837 65.5850445592462
"2490" 497.8 20.1402702077917 66.2915786450165
"2491" 498 14.2543443698121 66.5353450218971
"2492" 498.2 8.07154868265162 65.5886500535198
"2493" 498.4 2.34956591141603 64.0607325297796
"2494" 498.6 1.58511232101956 64.5755061626425
"2495" 498.8 1.47707808929365 67.0434002244989
"2496" 499 1.30781166909577 70.5479914733214
"2497" 499.2 2.23003543668383 72.9172306386951
"2498" 499.4 3.8727554380573 77.2848734770293
"2499" 499.6 5.40266235933427 82.2724430726314
"2500" 499.8 8.02518255094214 87.6843000722412
"2501" 500 9.41443549997661 93.8156917392498
"2502" 500.2 10.5678335801035 100.470204708554
"2503" 500.4 14.0809692060997 104.433085328531
"2504" 500.6 18.8072736886479 108.730117290417
"2505" 500.8 23.8488126339785 113.044672239491
"2506" 501 29.8918273763464 115.739452926663
"2507" 501.2 36.3975067129964 119.109027691613
"2508" 501.4 42.1888390666507 123.428077129254
"2509" 501.6 47.5813206067214 125.806774128938
"2510" 501.8 54.3767830623723 126.561530374549
"2511" 502 61.3781751298215 127.513855484338
"2512" 502.2 68.2604592664666 128.281507860815
"2513" 502.4 74.3053735335 125.271491289218
"2514" 502.6 79.3113839758834 120.47859915349
"2515" 502.8 85.1817309583661 117.368505376825
"2516" 503 90.9592188963352 115.395576429475
"2517" 503.2 96.2617019387679 115.106122103977
"2518" 503.4 97.1508144646071 114.768300167307
"2519" 503.6 97.6847344546786 110.638682917231
"2520" 503.8 97.2629733120336 105.013928714221
"2521" 504 96.5600837787936 98.6442221642211
"2522" 504.2 98.0691638086772 93.4545445840609
"2523" 504.4 101.039956777494 89.0309838303968
"2524" 504.6 105.72633871192 85.3027201355663
"2525" 504.8 111.767699653173 83.0872181488607
"2526" 505 117.983843039663 80.9939835907195
"2527" 505.2 120.733788941321 76.9682225238088
"2528" 505.4 119.688572689571 72.5708900195544
"2529" 505.6 116.760559486016 67.6131350881378
"2530" 505.8 113.340683574949 61.0413351212332
"2531" 506 110.34849210996 56.9686476979155
"2532" 506.2 106.078403849939 55.216562075976
"2533" 506.4 101.481539048481 54.0838783759378
"2534" 506.6 97.3006740414815 50.5181166492478
"2535" 506.8 94.4720771637535 46.067138869179
"2536" 507 93.8762463899066 40.8258085319622
"2537" 507.2 94.1325074472881 35.1892055131211
"2538" 507.4 97.3980388667895 30.6003966341431
"2539" 507.6 102.359520699951 27.1132669019278
"2540" 507.8 106.272965330025 23.7818237977421
"2541" 508 106.350146347064 22.1786887624141
"2542" 508.2 103.989657969906 21.1286929248035
"2543" 508.4 100.174804173273 17.6448419474362
"2544" 508.6 95.5280363209182 13.9997260055974
"2545" 508.8 90.2348121382635 11.6183857979404
"2546" 509 84.9097103925056 8.45230639487723
"2547" 509.2 78.9598772413698 6.99304880059744
"2548" 509.4 73.3089011329237 6.62898551420594
"2549" 509.6 68.485236955015 7.02181521727486
"2550" 509.8 63.2423703493929 8.82109361551413
"2551" 510 58.2859304164511 11.4217071395544
"2552" 510.2 52.96236888698 13.3455656625829
"2553" 510.4 47.6936988357565 13.6646159307968
"2554" 510.6 41.4367159752215 13.0948167266878
"2555" 510.8 34.7695804696019 14.7950622994487
"2556" 511 31.3658851012171 18.6906389292504
"2557" 511.2 29.7260708596548 24.8405556048878
"2558" 511.4 27.7739331471511 31.3740546090306
"2559" 511.6 24.9003715838984 37.3125810233383
"2560" 511.8 21.4507223540639 43.2509377484938
"2561" 512 16.6018041300384 48.4445247826236
"2562" 512.2 12.0946451988214 54.2604185914199
"2563" 512.4 6.58873540228017 57.5878597928603
"2564" 512.6 3.34552734326375 56.5077967069262
"2565" 512.8 3.63876726556457 57.7947291615483
"2566" 513 3.94488211699453 61.3254997571474
"2567" 513.2 6.67148612829366 65.9534726592766
"2568" 513.4 9.83880810329365 71.1801707561378
"2569" 513.6 13.3009817423432 77.1552324438008
"2570" 513.8 18.5257102779719 82.3077098844807
"2571" 514 23.4490664627133 87.7284962188067
"2572" 514.2 28.2513808305804 92.9634297095395
"2573" 514.4 33.7525744278732 97.3739416051119
"2574" 514.6 40.0221624392562 101.275926429836
"2575" 514.8 46.8003578048857 103.965167244337
"2576" 515 53.5615731915187 104.392931023658
"2577" 515.2 58.56014660627 101.599686630131
"2578" 515.4 61.8326422462343 96.4372259803832
"2579" 515.6 65.8305248775357 90.8052366366878
"2580" 515.8 69.7435249403643 86.3537217163164
"2581" 516 72.762938006627 80.7878114690544
"2582" 516.2 75.9232214883492 75.9397570393322
"2583" 516.4 79.277902988537 72.4123291286768
"2584" 516.6 83.3066009367381 70.1787113374433
"2585" 516.8 84.6647999082607 67.2175584523924
"2586" 517 83.3012143347398 62.9197013128776
"2587" 517.2 80.9612744266786 58.1049831251449
"2588" 517.4 78.3781667302541 54.4241676989359
"2589" 517.6 74.0402234367357 50.9199541367449
"2590" 517.8 68.8415374563669 47.0264365399484
"2591" 518 64.4334739276004 42.8406758197614
"2592" 518.2 59.3691880485357 38.1395929232092
"2593" 518.4 54.4398768739979 34.2227586644172
"2594" 518.6 50.496664522377 29.7994901115915
"2595" 518.8 46.3741184596786 26.2054927227449
"2596" 519 41.5026573291106 22.4476947587552
"2597" 519.2 36.7738421512987 18.7068177293537
"2598" 519.4 32.2431320352419 17.2171749930014
"2599" 519.6 31.9537539820714 15.7839910192514
"2600" 519.8 32.9363690465508 12.7486044412642
"2601" 520 35.2794420558214 11.6084495404179
"2602" 520.2 39.968662239809 9.33032015563776
"2603" 520.4 45.8160664926548 6.96715902558776
"2604" 520.6 52.0029020838214 5.44528913756468
"2605" 520.8 58.6883878525907 4.1782075115416
"2606" 521 65.4323472578214 2.20832929757741
"2607" 521.2 70.4347568100895 2.79874425877435
"2608" 521.4 76.2895430703063 2.74732494691807
"2609" 521.6 82.1293549264698 4.17190780176688
"2610" 521.8 88.0211704697296 6.75448882322449
"2611" 522 94.1328557438627 10.237510835929
"2612" 522.2 100.069412540791 13.8035913464332
"2613" 522.4 105.791338423879 17.2679544717916
"2614" 522.6 110.38082933851 22.1568660339161
"2615" 522.8 114.667939342713 27.5055031020229
"2616" 523 118.472149844578 33.5481166129688
"2617" 523.2 122.444142807821 40.2690177943742
"2618" 523.4 124.73027056192 46.6715873574145
"2619" 523.6 126.753777626264 53.4081673745435
"2620" 523.8 128.273088910288 59.9387183066674
"2621" 524 127.869903060648 66.1450562002443
"2622" 524.2 127.976756413643 72.2851529008708
"2623" 524.4 127.217382627443 76.7037392603742
"2624" 524.6 125.940181441848 81.7134273848337
"2625" 524.8 124.837109168933 86.3664297515516
"2626" 525 122.357110308334 90.6844891560008
"2627" 525.2 119.588092130365 95.8188546266981
"2628" 525.4 117.019088758334 100.845854069195
"2629" 525.6 114.222099814257 104.105837216324
"2630" 525.8 111.225488372371 108.895203238688
"2631" 526 109.612854177297 110.350211288978
"2632" 526.2 107.328298303267 111.757610192199
"2633" 526.4 104.032585770443 114.921978560374
"2634" 526.6 99.5818369155487 117.766677838954
"2635" 526.8 95.0950964033624 120.562626052748
"2636" 527 89.9479428686148 123.512047862648
"2637" 527.2 85.6854080718462 126.683214164896
"2638" 527.4 79.8968088331435 126.807681746312
"2639" 527.6 73.670718415953 125.988143141756
"2640" 527.8 71.2308088449107 123.950914627691
"2641" 528 69.9322479692123 120.981431885197
"2642" 528.2 70.0584823832486 117.397957539393
"2643" 528.4 70.090173691645 114.222526046211
"2644" 528.6 67.8922072270781 111.94544713987
"2645" 528.8 65.0022888612159 107.685309620236
"2646" 529 65.6153480830437 104.072627635166
"2647" 529.2 67.3851230754849 102.310886575695
"2648" 529.4 67.7632502258311 100.815694293596
"2649" 529.6 66.8807879610041 100.377925626484
"2650" 529.8 64.5741822849724 99.3216544771802
"2651" 530 63.0320930774942 99.3255877436605
"2652" 530.2 61.1727272179295 98.4364893920499
"2653" 530.4 58.7895314399836 96.5083620039418
"2654" 530.6 57.9675024763462 94.0508859227194
"2655" 530.8 58.7399822377038 90.8981594145936
"2656" 531 60.9436303953074 88.3947491822709
"2657" 531.2 63.1446358427357 86.8014210909735
"2658" 531.4 63.7119913219267 85.7215403143614
"2659" 531.6 62.9198142218115 86.5510294581056
"2660" 531.8 60.1642269983123 86.0499611649969
"2661" 532 56.512016822776 86.8872880442059
"2662" 532.2 51.5087998557214 89.482653931215
"2663" 532.4 45.8888784920801 92.1288177287671
"2664" 532.6 41.8407995787688 95.2660427079667
"2665" 532.8 41.7511446658305 99.4437168469514
"2666" 533 43.2779110716268 104.704274543295
"2667" 533.2 46.3850731071109 109.212347575335
"2668" 533.4 51.2295246833171 113.47252975427
"2669" 533.6 57.0824275969486 117.078224894006
"2670" 533.8 63.6224489863929 120.573498165182
"2671" 534 67.2453660435111 125.899244696439
"2672" 534.2 68.0690129937313 127.789632451527
"2673" 534.4 70.7513188837374 127.472050939669
"2674" 534.6 75.4367159788559 126.429687500517
"2675" 534.8 80.8987081157439 124.558311645138
"2676" 535 86.149966997453 121.81430911294
"2677" 535.2 91.6711093033477 117.767869215125
"2678" 535.4 97.8982383835117 116.061517691029
"2679" 535.6 101.159739135821 113.100586795536
"2680" 535.8 102.20067522274 107.632968416401
"2681" 536 104.384014790372 102.131393010035
"2682" 536.2 107.735325793205 97.2288582028431
"2683" 536.4 111.884120136578 92.9275539974553
"2684" 536.6 114.90943575396 86.6833287536655
"2685" 536.8 117.766967164739 80.2172649710437
"2686" 537 120.998947046485 74.160122408932
"2687" 537.2 122.63983805842 67.8315250269949
"2688" 537.4 120.829104611971 61.7312766239065
"2689" 537.6 117.693774859297 54.9018600122178
"2690" 537.8 116.802854431985 48.0575569154059
"2691" 538 117.620514845895 41.003247692952
"2692" 538.2 117.936179822312 36.4948023344605
"2693" 538.4 117.067147972616 37.508777866976
"2694" 538.6 114.919353630852 37.6919211230393
"2695" 538.8 111.268563951231 38.8577318388178
"2696" 539 106.291453791399 39.32277295063
"2697" 539.2 100.982107882791 38.3101866104135
"2698" 539.4 96.1773477514745 37.3407797242347
"2699" 539.6 92.2137458448797 34.4198521543538
"2700" 539.8 89.9387508841793 30.4660122316772
"2701" 540 87.7034197147608 26.218728476615
"2702" 540.2 85.4935093394766 21.5634514074395
"2703" 540.4 83.9212450127562 16.1805241345182
"2704" 540.6 80.2635878349505 12.4874343859845
"2705" 540.8 75.5208015665068 8.6013823892136
"2706" 541 71.8810147989214 8.30479740108776
"2707" 541.2 66.7976651985342 9.3445503511218
"2708" 541.4 60.6955240876803 10.284652072276
"2709" 541.6 53.9121343068912 12.7632957206668
"2710" 541.8 47.4151293595626 15.9679290693583
"2711" 542 40.6005429738214 18.4363777017936
"2712" 542.2 33.6227949532453 20.5382342460073
"2713" 542.4 28.1954232045023 24.1236248038346
"2714" 542.6 24.1873512209235 29.4553430033571
"2715" 542.8 22.0273669124214 35.1722196289878
"2716" 543 22.7123258324343 41.6442524325974
"2717" 543.2 26.0595963562235 46.6039385409805
"2718" 543.4 30.1733351143063 50.6359369182817
"2719" 543.6 35.1344636066565 52.7227968536506
"2720" 543.8 40.6889333545191 52.2214058072599
"2721" 544 45.3831991560714 51.2202403026735
"2722" 544.2 48.0545557723979 49.6854086588525
"2723" 544.4 49.41022281 50.2329357874235
"2724" 544.6 52.2349500937793 53.0550031442562
"2725" 544.8 52.4057854390414 56.3196453749878
"2726" 545 52.5654184665814 59.9694872281378
"2727" 545.2 54.4398768739979 61.4064180880936
"2728" 545.4 56.702799208015 60.7451531064039
"2729" 545.6 60.3277312592777 59.9926779073247
"2730" 545.8 65.0797585851328 58.2045977812179
"2731" 546 69.7258281572659 55.7159387430822
"2732" 546.2 74.6468178035522 53.2923198427435
"2733" 546.4 80.0609844350294 51.4318731270858
"2734" 546.6 85.7819296867146 48.8054942675674
"2735" 546.8 88.9054350537704 44.5242487845
"2736" 547 89.4626523809899 39.533792377172
"2737" 547.2 88.7280003839464 33.225405681615
"2738" 547.4 87.880654741294 26.7290686017998
"2739" 547.6 86.6513610567892 21.1995491511458
"2740" 547.8 86.2642763619643 19.5012015869317
"2741" 548 90.3544539130236 18.1225480797069
"2742" 548.2 93.3434553061477 20.7786943122667
"2743" 548.4 93.9368972362363 25.522249731409
"2744" 548.6 95.2843568721964 31.5837585844105
"2745" 548.8 96.2520570861372 38.2383952135299
"2746" 549 96.6423461689777 45.410726694794
"2747" 549.2 96.5465510056359 52.1869534985166
"2748" 549.4 96.133418678861 59.117144812066
"2749" 549.6 95.4691173207381 66.4559717315544
"2750" 549.8 96.0664417598695 73.6141336243782
"2751" 550 98.5433568364728 79.9753329974933
"2752" 550.2 103.269004364578 84.2957408510499
"2753" 550.4 108.838735301877 86.3683821520267
"2754" 550.6 113.371780917976 84.437846343615
"2755" 550.8 115.866293777598 80.8359634173788
"2756" 551 117.670124776412 76.182706654815
"2757" 551.2 119.034952609276 70.3665855104332
"2758" 551.4 121.951579838999 66.628211771598
"2759" 551.6 124.686154291554 68.5105812431288
"2760" 551.8 124.807965208111 70.8667141443351
"2761" 552 125.084689128032 71.0443954323088
"2762" 552.2 125.01532953967 70.5375128631467
"2763" 552.4 124.939288674794 69.7151382496378
"2764" 552.6 124.930490558196 68.8956510031089
"2765" 552.8 125.027730302943 68.0640745938971
"2766" 553 125.691068273167 66.8411604757285
"2767" 553.2 126.532250528411 65.8455415205128
"2768" 553.4 126.146131978601 66.6550494102731
"2769" 553.6 126.425754468758 66.7219552353696
"2770" 553.8 127.405483758095 66.3746478051613
"2771" 554 127.691832898737 65.6959724765233
"2772" 554.2 127.548714078076 64.7762994164605
"2773" 554.4 127.321818649321 64.0611855672299
"2774" 554.6 127.265199265344 62.9483114992417
"2775" 554.8 127.338488764979 62.9381057281509
"2776" 555 126.944645812299 63.772903290585
"2777" 555.2 126.885633165907 64.0342699651163
"2778" 555.4 127.466107761516 63.8833180305266
"2779" 555.6 127.331564255398 63.9971016774455
"2780" 555.8 127.61296863087 64.7247181564262
"2781" 556 127.549523418335 65.6066775248878
"2782" 556.2 128.071418183405 66.4276619246655
"2783" 556.4 127.731091732352 67.015767391253
"2784" 556.6 127.635126714957 67.6484267055094
"2785" 556.8 127.492098527977 69.2216320861997
"2786" 557 127.401001698696 70.974292740861
"2787" 557.2 127.103749932813 73.6257434877462
"2788" 557.4 127.107113460574 75.6617948203656
"2789" 557.6 126.922119433715 74.5998012681356
"2790" 557.8 126.698720035331 73.9834207023696
"2791" 558 126.53451290125 72.9918972905735
"2792" 558.2 126.373990148018 72.3788066569251
"2793" 558.4 126.453396551449 71.1066295986969
"2794" 558.6 126.868027791812 68.7405731474878
"2795" 558.8 126.558858435521 65.5728560741798
"2796" 559 125.513565739958 61.6007111691696
"2797" 559.2 124.639765270491 58.2154804198969
"2798" 559.4 123.283337841198 54.909076781374
"2799" 559.6 122.039178069589 51.6399584664145
"2800" 559.8 120.717664393085 48.2104298726059
"2801" 560 119.623849153561 44.5068861061312
"2802" 560.2 118.993554678831 40.8765923023689
"2803" 560.4 118.936942820889 37.8727302174743
"2804" 560.6 117.618295871367 37.4409932892514
"2805" 560.8 114.260535455386 37.3441003633333
"2806" 561 110.933363830216 37.8249574183493
"2807" 561.2 107.980883741181 37.6079954137078
"2808" 561.4 105.614206849598 37.1462865568027
"2809" 561.6 102.733398053927 36.7539183396667
"2810" 561.8 100.120857528021 36.8793009843878
"2811" 562 97.025695410191 36.4071118683986
"2812" 562.2 94.0733841037548 36.1191826694211
"2813" 562.4 91.7631283417793 35.3820846974246
"2814" 562.6 88.9727015494344 34.0910133107265
"2815" 562.8 87.0307875341512 32.2185731491856
"2816" 563 85.0090926564917 30.2344773216963
"2817" 563.2 82.9201876557881 29.7367367063211
"2818" 563.4 79.7935981225312 30.5650725236942
"2819" 563.6 75.7189452175374 32.2656067173764
"2820" 563.8 71.3284389343599 33.7973429690416
"2821" 564 67.7720342297888 36.2824871750291
"2822" 564.2 64.4555860294021 38.0073554669523
"2823" 564.4 61.9799663050714 38.8266112725306
"2824" 564.6 59.8151208154118 40.1662230510926
"2825" 564.8 57.1339636833214 42.1161097265663
"2826" 565 54.1163063730742 44.3850551970966
"2827" 565.2 51.1160519308214 47.1263095536942
"2828" 565.4 47.5390896470548 50.1665088476878
"2829" 565.6 44.9844045255828 53.6113619627741
"2830" 565.8 44.265301200053 58.1802701830141
"2831" 566 42.801988544564 63.1054640419868
"2832" 566.2 40.3119647494325 67.7900713811933
"2833" 566.4 38.0905897106139 72.6986847610293
"2834" 566.6 36.9843662275072 78.1568193445449
"2835" 566.8 36.443864789176 83.3503637162605
"2836" 567 35.0271484778128 87.7732563188878
"2837" 567.2 32.0196685204701 89.845993261104
"2838" 567.4 28.5955366556052 89.8528794303472
"2839" 567.6 24.4105878216104 89.5544366458969
"2840" 567.8 20.7685826646429 88.363591622361
"2841" 568 17.639321785645 85.8366514199046
"2842" 568.2 14.4373712803301 82.0536991270947
"2843" 568.4 11.3344879248214 77.9670930851628
"2844" 568.6 8.00713283950566 73.4548264899141
"2845" 568.8 4.88298071574386 69.3362505324395
"2846" 569 1.42868844800894 64.4328316035306
"2847" 569.2 0.0807050092850749 60.9197316325514
"2848" 569.4 0.574203405481622 56.3229848327907
"2849" 569.6 2.68389814670145 51.7984276657978
"2850" 569.8 7.13403123550185 47.4865040670836
"2851" 570 10.2512638093715 44.8885700003578
"2852" 570.2 13.2053194380548 41.0578284811878
"2853" 570.4 16.6848256610522 36.9723966955031
"2854" 570.6 20.4883818348846 31.6849729167193
"2855" 570.8 23.6152509958881 25.9658704287211
"2856" 571 26.4122883224065 20.1757619995473
"2857" 571.2 30.7066209544152 17.9453482645128
"2858" 571.4 36.2721180253979 17.7844195019701
"2859" 571.6 42.6306100467391 17.4022371089701
"2860" 571.8 48.8523707313395 16.2683119707311
"2861" 572 55.5246433785556 15.9471551939384
"2862" 572.2 59.9543199328783 13.1478011038991
"2863" 572.4 63.0251825568214 8.47909573486503
"2864" 572.6 62.2467082400745 4.37921632342993
"2865" 572.8 62.6954757873757 3.98782471614077
"2866" 573 65.9962850728824 4.0473476865463
"2867" 573.2 70.1386997743101 6.12085665078549
"2868" 573.4 75.5593313858881 8.12644561768776
"2869" 573.6 81.4713903199193 10.0032934998334
"2870" 573.8 87.6100650052194 11.0325917326224
"2871" 574 93.9720298005548 11.7359459960211
"2872" 574.2 99.5378312414535 12.0254271251425
"2873" 574.4 103.534923110084 14.6354199264314
"2874" 574.6 106.181042053019 18.3485002360066
"2875" 574.8 107.710506232351 23.6452989052113
"2876" 575 110.611027909221 28.2903886723678
"2877" 575.2 114.771668548381 31.2383122387777
"2878" 575.4 119.551699132795 33.8377661067628
"2879" 575.6 120.424030663766 38.1561641781263
"2880" 575.8 120.389414661131 43.888294446315
"2881" 576 121.854445043749 49.2041040944059
"2882" 576.2 125.036474024283 53.3768409488878
"2883" 576.4 125.799792035389 57.560188764158
"2884" 576.6 123.590528858579 61.5362495140043
"2885" 576.8 120.015665286055 65.9352829469065
"2886" 577 116.725367019627 71.2049418371655
"2887" 577.2 113.848087026467 76.1792630161975
"2888" 577.4 109.6327385479 80.4054444468791
"2889" 577.6 106.720529284362 85.8589012692662
"2890" 577.8 105.151783025081 92.1757034997916
"2891" 578 107.460141767173 97.716884706131
"2892" 578.2 110.975634318521 101.910622714817
"2893" 578.4 109.975651168878 101.466923569963
"2894" 578.6 108.240197769746 103.893421216086
"2895" 578.8 104.87116177867 106.315927064977
"2896" 579 100.392913815558 108.62901655444
"2897" 579.2 95.0190586200427 110.83948570172
"2898" 579.4 89.5398718972728 113.524908887932
"2899" 579.6 83.3186669252143 114.54991022845
"2900" 579.8 78.131515553812 113.256889844586
"2901" 580 71.8280752744822 113.748009671709
"2902" 580.2 65.7017027064517 115.640454840409
"2903" 580.4 59.198844681813 117.461441536468
"2904" 580.6 52.4269567614661 118.452079320615
"2905" 580.8 45.3040161066964 118.228415761075
"2906" 581 38.261093432287 119.553699102319
"2907" 581.2 31.0363227893128 119.201168791534
"2908" 581.4 26.3862199640654 115.246888179912
"2909" 581.6 22.5679231961548 110.070495760067
"2910" 581.8 19.3290233234147 103.510749942506
"2911" 582 14.4685261773723 97.6355053585912
"2912" 582.2 8.18300255969644 92.5346119650128
"2913" 582.4 4.4426195424055 86.7011163314453
"2914" 582.6 4.44239530722145 79.9585363401164
"2915" 582.8 6.53737891414182 72.7976433271596
"2916" 583 9.07532892358778 66.110301052112
"2917" 583.2 12.5773450678114 59.9733090520678
"2918" 583.4 15.90629095845 54.0356505977735
"2919" 583.6 20.9789833386964 49.7381460822003
"2920" 583.8 26.4030222208839 48.1059087787628
"2921" 584 32.5828841470004 47.6078983008667
"2922" 584.2 37.223025995026 48.2347505703423
"2923" 584.4 41.3069934838975 49.1022139663117
"2924" 584.6 45.0528927215357 49.3320772896378
"2925" 584.8 48.3982853329182 51.8029070078232
"2926" 585 51.2126395712472 56.0029259067294
"2927" 585.2 53.0619561500253 59.751494843781
"2928" 585.4 55.5813783076516 63.2018128444066
"2929" 585.6 59.5889614100663 63.2043881974592
"2930" 585.8 63.8287773893357 60.0377340840306
"2931" 586 66.9209885860714 55.9492224402339
"2932" 586.2 68.058223876253 50.3314507225614
"2933" 586.4 68.2073299946279 43.8469380524684
"2934" 586.6 68.2331648328571 37.1613879887449
"2935" 586.8 67.4195748879787 31.321910943854
"2936" 587 64.7973564425925 24.9848332954179
"2937" 587.2 62.5559496716362 18.7633837260729
"2938" 587.4 61.8175909379987 13.1460968958751
"2939" 587.6 59.5474630282715 11.3749959581878
"2940" 587.8 56.2740357671089 11.9243831481253
"2941" 588 50.2752719156396 10.4582545557579
"2942" 588.2 44.2808166052605 10.3720002146073
"2943" 588.4 37.2736208785227 10.3738766248358
"2944" 588.6 34.7693365166899 10.5020109131246
"2945" 588.8 33.7971353715214 11.2173457210753
"2946" 589 33.2220598685823 13.8500423685073
"2947" 589.2 31.6543909695956 18.1051046142749
"2948" 589.4 30.1003485406566 23.889999396657
"2949" 589.6 28.7336433074881 29.4055119657211
"2950" 589.8 28.5719179278555 35.8181657795809
"2951" 590 27.4565048349313 42.0625621934812
"2952" 590.2 25.3789470745496 48.015155920878
"2953" 590.4 23.1169256718214 53.8460549759373
"2954" 590.6 18.9862597300856 58.3668450235293
"2955" 590.8 13.7403856970314 59.9580217563478
"2956" 591 7.88120202293575 59.7356280019449
"2957" 591.2 2.115788153812 59.0014120156802
"2958" 591.4 2.127349353756 60.6025884352335
"2959" 591.6 3.24272030719528 63.5064602624205
"2960" 591.8 4.26784067393255 68.98969944811
"2961" 592 4.37585194460648 75.3612580415513
"2962" 592.2 4.86636397730358 82.0609944806556
"2963" 592.4 6.68609255903383 88.152056566817
"2964" 592.6 9.11455960252055 94.7776787605072
"2965" 592.8 12.2941864832464 100.977657997038
"2966" 593 17.6788774808984 105.02372826276
"2967" 593.2 24.047118125532 107.619920937835
"2968" 593.4 31.0669038290714 110.736048431638
"2969" 593.6 37.6516569970973 113.573862522189
"2970" 593.8 44.2291569697958 116.55126386017
"2971" 594 50.9503766275138 118.501374019324
"2972" 594.2 58.2789905015105 119.539357572358
"2973" 594.4 65.3594988523964 120.730118008588
"2974" 594.6 72.1344005569214 123.685661847788
"2975" 594.8 78.3810699189803 124.473481441084
"2976" 595 82.7010391400893 120.135915383281
"2977" 595.2 87.4060066843811 113.407526733778
"2978" 595.4 90.1902473624048 107.798905966916
"2979" 595.6 89.4300900884048 101.963547021943
"2980" 595.8 88.9525076180567 96.9718619543289
"2981" 596 90.3908444208214 93.6934779161142
"2982" 596.2 91.1725155799347 92.1431153784727
"2983" 596.4 90.3025433233366 88.9043617850393
"2984" 596.6 89.8888537681799 84.4670180700104
"2985" 596.8 88.8318181597936 80.1012986519989
"2986" 597 85.8627921973311 75.6352905104359
"2987" 597.2 86.1520626691357 71.3212142583163
"2988" 597.4 89.036583646268 69.1613448306548
"2989" 597.6 93.6197693553352 68.0330097813648
"2990" 597.8 98.1896277743592 68.4153575640104
"2991" 598 104.017367406599 70.1291691753878
"2992" 598.2 110.122355375936 72.6060750652592
"2993" 598.4 115.912421046044 73.9191445726378
"2994" 598.6 119.554841317294 73.7599019088878
"2995" 598.8 119.704409299446 71.537329301977
"2996" 599 119.511261861251 67.4532971247102
"2997" 599.2 120.511235521131 61.4736962483745
"2998" 599.4 121.431762095812 55.6313664415391
"2999" 599.6 119.834954326794 50.6464748439418
"3000" 599.8 117.265859317058 44.3295413909605
"3001" 600 114.794024198298 37.4823395577663
"3002" 600.2 111.515018863498 30.9367394618583
"3003" 600.4 107.981958711064 24.1649806677666
"3004" 600.6 105.367404559533 20.5238544736955
"3005" 600.8 101.586271828455 21.0314710879878
"3006" 601 94.3692762407236 20.5257717766704
"3007" 601.2 88.0894891572281 18.7200375748658
"3008" 601.4 82.5303170050632 16.498339927646
"3009" 601.6 76.3488182934149 14.4824327997339
"3010" 601.8 70.8232004350461 13.4795756302024
"3011" 602 62.432967006147 11.501205027504
"3012" 602.2 55.692445925919 10.0131216260585
"3013" 602.4 48.3826530663965 8.46563249147526
"3014" 602.6 42.4629282951215 8.19332753646276
"3015" 602.8 36.7297421180583 8.6061850952167
"3016" 603 36.4761761425917 10.2212183014824
"3017" 603.2 34.6459776608214 15.0268146168188
"3018" 603.4 31.7151490599548 19.5536991683878
"3019" 603.6 27.7263899928853 25.522249731409
"3020" 603.8 24.2490748033108 31.0964205910154
"3021" 604 20.9724819935899 38.8659789325614
"3022" 604.2 19.0172425096176 44.6126194705771
"3023" 604.4 18.6651135176531 51.5756645224719
"3024" 604.6 20.251993304246 59.055494429784
"3025" 604.8 23.7250514910215 64.6202829677163
"3026" 605 29.5999812800786 68.4566662269735
"3027" 605.2 35.9666549449427 68.9343666437363
"3028" 605.4 40.8636743378984 65.7426462608589
"3029" 605.6 44.9160191647589 60.602476816544
"3030" 605.8 47.0744098677775 55.1281602662614
"3031" 606 48.93512451375 49.2228823202092
"3032" 606.2 49.6016994006567 43.2782332467936
"3033" 606.4 48.9989070733154 38.7894455148637
"3034" 606.6 48.1297197829643 33.7353958229235
"3035" 606.8 45.1380249735622 29.2851952864433
"3036" 607 40.5568557741663 24.6955898696119
"3037" 607.2 36.6824983009172 21.1393495223239
"3038" 607.4 31.7507574373101 17.2953486642968
"3039" 607.6 28.5933275382731 16.6544553161136
"3040" 607.8 28.8828913581283 15.5234121149332
"3041" 608 29.954022062401 12.9827677978309
"3042" 608.2 33.5270794978636 12.2540154620878
"3043" 608.4 38.3441267617582 11.7334733673181
"3044" 608.6 44.7229343443599 11.4298734300031
"3045" 608.8 50.5512764461227 10.0290692898275
"3046" 609 56.0745490916835 6.66712388257741
"3047" 609.2 62.5215783627964 5.14542295228776
"3048" 609.4 69.5145251801267 4.77530947696144
"3049" 609.6 77.2781314443214 3.6806673895508
"3050" 609.8 82.8540578121283 4.80059020224003
"3051" 610 87.2181880088109 8.90287932136144
"3052" 610.2 92.1432069787793 14.1246977015088
"3053" 610.4 97.8751588579172 18.2689158046856
"3054" 610.6 104.077514530973 20.7446412718272
"3055" 610.8 109.974302113376 22.0757245637788
"3056" 611 112.369153127344 24.2222850058144
"3057" 611.2 114.762553512664 27.1403549171509
"3058" 611.4 117.960119840357 30.7632452487895
"3059" 611.6 119.828106063065 34.7807409075094
"3060" 611.8 121.882585181984 38.5405893143202
"3061" 612 123.144287665453 42.3036089832825
"3062" 612.2 122.730578882082 46.5872876541139
"3063" 612.4 121.59462180667 51.8685854336556
"3064" 612.6 120.891250090936 58.3634112194592
"3065" 612.8 122.238129169795 64.0480380264791
"3066" 613 122.833520004748 70.6591988855575
"3067" 613.2 121.208311360849 77.4751780202332
"3068" 613.4 118.413005748731 83.9375348473241
"3069" 613.6 114.555844078506 90.4921152725983
"3070" 613.8 109.910361204491 95.8987863265834
"3071" 614 104.795824763121 100.350531433979
"3072" 614.2 98.4166120681875 103.89998836637
"3073" 614.4 91.8035260804675 107.098833253419
"3074" 614.6 85.3209259064041 110.006301616018
"3075" 614.8 78.6321615886339 109.602013176218
"3076" 615 71.7400829857329 106.922961709737
"3077" 615.2 65.328789600204 104.060872911001
"3078" 615.4 58.8079622019345 100.95688721481
"3079" 615.6 52.8041489401998 99.627796671131
"3080" 615.8 46.8885105999793 101.035655851414
"3081" 616 41.8222243070357 104.466437270281
"3082" 616.2 38.0408983476533 110.484360469286
"3083" 616.4 35.5602208687404 117.221959087617
"3084" 616.6 36.2523038881426 120.595360730567
"3085" 616.8 37.2814079800197 121.593103423586
"3086" 617 36.8170329055032 120.818135771824
"3087" 617.2 33.9884853060111 121.098902053327
"3088" 617.4 32.5388750416635 119.651961363072
"3089" 617.6 28.4859356617122 117.175607645905
"3090" 617.8 23.555477945283 114.806944220324
"3091" 618 20.148542928309 111.206406514483
"3092" 618.2 16.8440575884413 106.231718341136
"3093" 618.4 12.3652096522791 101.5577331376
"3094" 618.6 7.44923963548813 96.9162351052724
"3095" 618.8 4.75692870268922 91.0328615219952
"3096" 619 3.97222395626588 85.2996869419711
"3097" 619.2 2.99694473317599 78.6877385216605
"3098" 619.4 1.83252199982144 71.7042238859332
"3099" 619.6 2.16509080719644 64.8386379081858
"3100" 619.8 4.03020441574225 57.8343742058581
"3101" 620 5.89245289504872 51.0837465908878
"3102" 620.2 8.83682831025 44.9181306385102
"3103" 620.4 12.7867884009372 40.1332152882983
"3104" 620.6 18.0343847493853 37.1666154074941
"3105" 620.8 23.1047955025555 35.9468843660048
"3106" 621 27.7120336876866 35.0320860848878
"3107" 621.2 30.4825875336835 33.2266037455429
"3108" 621.4 30.659676718 29.8043769234949
"3109" 621.6 29.0017387255967 26.4007758609552
"3110" 621.8 26.6119966164084 24.0692672248117
"3111" 622 27.9148595247744 23.9128265803113
"3112" 622.2 31.7292569849423 23.1508334497559
"3113" 622.4 36.2870923957749 23.8199212297831
"3114" 622.6 41.7937012266822 25.3178804501536
"3115" 622.8 48.2781314412215 26.0737307929678
"3116" 623 53.5524534500522 28.1332039138108
"3117" 623.2 58.8724715229326 31.3187830812952
"3118" 623.4 64.46307041246 33.8026559772854
"3119" 623.6 68.4271512699278 36.0810547805686
"3120" 623.8 73.7425647825577 38.5515239457009
"3121" 624 77.2988287958412 41.744873858967
"3122" 624.2 80.6585278067305 45.4513818294029
"3123" 624.4 84.5528365565014 49.5703043146078
"3124" 624.6 87.8709230575114 54.1412057348878
"3125" 624.8 91.595621987161 58.5471197372085
"3126" 625 91.6461500109132 60.7995943982547
"3127" 625.2 91.5042060847609 61.9083872976756
"3128" 625.4 93.9273856431929 60.1250900595735
"3129" 625.6 96.2036066949407 56.0731552628052
"3130" 625.8 97.5363227964214 50.5848979937088
"3131" 626 96.5296902850942 44.4090662121302
"3132" 626.2 94.1098934495312 38.0731072765007
"3133" 626.4 90.3678093519124 32.6849457319181
"3134" 626.6 85.8140641669464 27.0261611648565
"3135" 626.8 80.8145152842345 22.4325295852247
"3136" 627 75.2837188070109 18.7068634449509
"3137" 627.2 70.979405578574 13.4525709667331
"3138" 627.4 69.8450026457192 8.93945179916049
"3139" 627.6 71.899378148799 7.54071889403382
"3140" 627.8 74.8452104986896 7.54435243450314
"3141" 628 74.7264799206417 8.19772907525854
"3142" 628.2 73.0995560676648 8.0997388962492
"3143" 628.4 70.5929705290881 9.18806337602109
"3144" 628.6 65.6857330158214 8.06031518114618
"3145" 628.8 59.3218522475907 8.08822737838776
"3146" 629 52.6035201768585 7.93960089222109
"3147" 629.2 45.5172012396291 7.67664633977237
"3148" 629.4 40.468977291783 7.83833889065699
"3149" 629.6 36.8757723312215 11.2842276398503
"3150" 629.8 31.8670876994588 14.4110360889537
"3151" 630 25.6507832518214 18.1842122601378
"3152" 630.2 19.8075541052154 22.4702526826453
"3153" 630.4 14.9471941445534 27.7272803465166
"3154" 630.6 10.6853648593832 33.984305142281
"3155" 630.8 6.7137566300574 40.1679303773372
"3156" 631 3.70086036001422 46.6679283392372
"3157" 631.2 1.62093183076989 52.8449376184238
"3158" 631.4 3.01220003352898 57.4582604665859
"3159" 631.6 4.31620418219768 63.3703429282244
"3160" 631.8 4.21600578885881 69.8606890208036
"3161" 632 2.62853574901011 76.826975704284
"3162" 632.2 3.51060503865162 80.4649194263312
"3163" 632.4 7.5992323543042 83.2101303334998
"3164" 632.6 11.8638831692143 87.9677598581824
"3165" 632.8 13.8443175450111 94.2308208902671
"3166" 633 12.5786769673086 100.424473482042
"3167" 633.2 12.4482835828127 101.72125200081
"3168" 633.4 14.5184800154793 103.097429287335
"3169" 633.6 16.9246710637064 107.328819118233
"3170" 633.8 20.2600012503714 110.997206400188
"3171" 634 24.3901891057715 114.879542542413
"3172" 634.2 29.1641930914068 118.068202105473
"3173" 634.4 34.6962179404249 120.528923139629
"3174" 634.6 41.0780776715907 121.699293359042
"3175" 634.8 47.7790716656823 122.591733983766
"3176" 635 54.5333355319566 123.911872507428
"3177" 635.2 60.8053955592164 125.570773824913
"3178" 635.4 66.6265834123296 127.185032436371
"3179" 635.6 72.3723016297103 127.392831059888
"3180" 635.8 77.7273152880487 122.579649165015
"3181" 636 82.4690202366826 117.151758417832
"3182" 636.2 85.3829564536825 111.327015650443
"3183" 636.4 89.7292260527103 106.018926858777
"3184" 636.6 94.2676465182214 102.098147285606
"3185" 636.8 98.9611131560073 97.7911700185869
"3186" 637 104.6204551464 93.9015845154141
"3187" 637.2 110.207722244405 90.4379168923044
"3188" 637.4 112.991446335766 86.7116385605544
"3189" 637.6 110.830628899488 82.8898146305544
"3190" 637.8 107.427517399683 78.3496293507489
"3191" 638 104.617641108528 76.251684361108
"3192" 638.2 105.373757419569 74.6504702265326
"3193" 638.4 108.954311308317 73.4896358552709
"3194" 638.6 113.071306163341 74.720257665657
"3195" 638.8 117.703717585238 76.5519566133044
"3196" 639 119.430818211606 79.302644832655
"3197" 639.2 118.706702877321 81.7857321618878
"3198" 639.4 117.144344232308 84.9829866354807
"3199" 639.6 115.924920439278 90.1553069235343
"3200" 639.8 114.315253760632 95.8300743334824
"3201" 640 112.309843674241 100.262430947281
"3202" 640.2 107.884552306105 104.410027922136
"3203" 640.4 103.604360861917 109.275170081583
"3204" 640.6 98.4925206305583 114.31817024673
"3205" 640.8 92.6746797705825 117.985958236313
"3206" 641 85.826413816849 120.402516403824
"3207" 641.2 78.2656571886696 122.156022317709
"3208" 641.4 71.3833933241825 122.36784033711
"3209" 641.6 64.5877280644881 122.85890660276
"3210" 641.8 57.8586898979401 125.0619503071
"3211" 642 51.8907477319198 127.545286331412
"3212" 642.2 52.0374546871851 127.596029963053
"3213" 642.4 53.2877696885471 127.733300330348
"3214" 642.6 54.4245459709929 128.018882217945
"3215" 642.8 54.6918696371766 127.945269160673
"3216" 643 55.8176362937114 128.249527372025
"3217" 643.2 56.5040185349603 127.796245808054
"3218" 643.4 55.7234883744545 127.976039054099
"3219" 643.6 53.5979329450779 128.483847463836
"3220" 643.8 50.2387037437464 128.096683633663
"3221" 644 46.0462598383788 126.834176469027
"3222" 644.2 41.7376115628464 125.090182142063
"3223" 644.4 38.5068339303473 121.701827725043
"3224" 644.6 33.941045487924 119.553192229119
"3225" 644.8 29.2924182366314 118.423652531053
"3226" 645 25.2839869327811 115.188678784493
"3227" 645.2 21.6796535150987 110.707411515636
"3228" 645.4 17.1027401804685 106.095529865652
"3229" 645.6 12.1276955150823 103.668720542531
"3230" 645.8 11.4430818211072 100.617314597923
"3231" 646 10.7181441891458 94.6112223774283
"3232" 646.2 8.70060965087408 89.546716721493
"3233" 646.4 4.19818386114903 85.4373311754653
"3234" 646.6 2.21599419608037 80.6824079916199
"3235" 646.8 2.95465892810716 75.4779027612306
"3236" 647 4.46168981906915 69.5477143114199
"3237" 647.2 3.5585671861976 64.2602734981722
"3238" 647.4 2.51453226434481 58.3023504811027
"3239" 647.6 4.02177494894144 53.2736517027778
"3240" 647.8 8.01743800191237 49.1766950540999
"3241" 648 11.7818721537902 44.7140400408878
"3242" 648.2 14.7590740112602 41.4823889218469
"3243" 648.4 18.2372063967892 39.3141726817265
"3244" 648.6 21.8579151867589 36.3737055269815
"3245" 648.8 25.6930142114881 33.4821241577211
"3246" 649 30.9064493861621 33.4151605760416
"3247" 649.2 34.9303000520656 31.4813450150389
"3248" 649.4 39.2573105180601 29.0604861942628
"3249" 649.6 44.3963932576267 29.2397892974722
"3250" 649.8 49.4885357159753 31.2347610262339
"3251" 650 51.003436038377 30.3326581413322
"3252" 650.2 51.1355431429753 27.4815339360031
"3253" 650.4 49.2846181609733 24.8292675173308
"3254" 650.6 46.0956557979178 21.3748212940685
"3255" 650.8 42.7167832860066 16.7958521472952
"3256" 651 39.341246284966 15.0434864702733
"3257" 651.2 37.7906759074286 15.1358526969235
"3258" 651.4 34.3292454633214 15.1145036804647
"3259" 651.6 32.0235877075443 15.6835268633697
"3260" 651.8 30.1008706266964 16.0280665929628
"3261" 652 32.5022765604692 15.4452384436378
"3262" 652.2 34.6841381665443 14.8408837559119
"3263" 652.4 38.9113045871548 13.8464420995878
"3264" 652.6 43.9971950968847 11.7721753817992
"3265" 652.8 50.0207198250366 10.6691679690903
"3266" 653 56.0570742118214 9.96974069777237
"3267" 653.2 61.7319881699556 9.50509868902191
"3268" 653.4 67.4190586680742 9.45526439950314
"3269" 653.6 72.5563853000522 8.5229073528438
"3270" 653.8 76.9708338229172 6.29928851753669
"3271" 654 77.7656236091693 6.70073912553993
"3272" 654.2 79.5433127464421 9.67186821374982
"3273" 654.4 82.0959414199204 14.3480389912064
"3274" 654.6 85.8743780641299 18.1632057810899
"3275" 654.8 90.5134504327569 20.7803813652749
"3276" 655 96.1600380477057 23.711441306972
"3277" 655.2 101.360440726316 25.6856453847887
"3278" 655.4 106.318882146646 26.8841150671146
"3279" 655.6 109.059855491683 26.9684159909967
"3280" 655.8 109.147725156771 29.7617908854178
"3281" 656 110.16579293445 34.3951154298878
"3282" 656.2 111.309512045897 40.22399783885
"3283" 656.4 112.882754559043 46.642990112932
"3284" 656.6 115.692745966374 52.7398702938878
"3285" 656.8 119.317543543929 58.6693846233788
"3286" 657 123.067692107943 64.111181204453
"3287" 657.2 123.875772340521 69.4215526841059
"3288" 657.4 120.463327186587 73.901697115566
"3289" 657.6 115.562415971231 78.4341083881241
"3290" 657.8 111.155691056922 83.2887491569887
"3291" 658 105.590534640485 87.7002942256787
"3292" 658.2 99.9167792688755 91.1681377558067
"3293" 658.4 94.5783194910736 96.0948625108182
"3294" 658.6 88.2336413459566 99.5176179632391
"3295" 658.8 82.5725601772688 103.61706324273
"3296" 659 76.7959655701107 109.128092344284
"3297" 659.2 71.9570305263214 114.601801372327
"3298" 659.4 69.2506085076835 120.439966892983
"3299" 659.6 68.6863538342425 126.86649215023
"3300" 659.8 68.3427642281825 127.268975654749
"3301" 660 67.7105767279807 127.939611179667
"3302" 660.2 68.1990458046323 128.022915545645
"3303" 660.4 69.1869658837791 127.432776677235
"3304" 660.6 70.3023778393818 127.002961090017
"3305" 660.8 72.6408472193855 126.082958071913
"3306" 661 76.8335751814018 125.994907961682
"3307" 661.2 81.6981838694335 124.429819288871
"3308" 661.4 86.6156095558298 122.770244020745
"3309" 661.6 90.9779301726161 120.419139835236
"3310" 661.8 96.014662837317 116.612807337569
"3311" 662 100.732288378848 112.954091029853
"3312" 662.2 105.289926991221 109.293599430179
"3313" 662.4 107.30786301396 103.651519257693
"3314" 662.6 109.680706988565 97.6714296715392
"3315" 662.8 113.424979475767 92.2733679193472
"3316" 663 116.479019754905 86.7965679812211
"3317" 663.2 120.61048962158 81.4877208911556
"3318" 663.4 122.355457792521 79.2262682572514
"3319" 663.6 120.664466422623 76.1347208037557
"3320" 663.8 119.265531368356 70.1058346068383
"3321" 664 120.185554301285 63.7061887160605
"3322" 664.2 120.853443327044 56.9898800530822
"3323" 664.4 120.911876101425 49.8795115035104
"3324" 664.6 121.930267018233 43.7044117877289
"3325" 664.8 119.888401912358 41.5118148389332
"3326" 665 115.437677903124 37.7774880456125
"3327" 665.2 111.273028952695 33.7111449984023
"3328" 665.4 108.364253780811 28.4601249351558
"3329" 665.6 105.476165523351 23.1653227822378
"3330" 665.8 104.825830971306 18.6787026370457
"3331" 666 105.127707861615 19.9102714010321
"3332" 666.2 103.480585611569 21.1685247739757
"3333" 666.4 98.7352981331396 22.6545881297741
"3334" 666.6 93.4694813805215 23.0485448288211
"3335" 666.8 87.9541180480548 21.9911735415211
"3336" 667 83.9128008385467 19.8833839799317
"3337" 667.2 80.0761571550023 16.2522938160899
"3338" 667.4 76.8240374938004 12.628151909972
"3339" 667.6 73.8929255620303 9.90464369676688
"3340" 667.8 69.3598265068214 10.6488494114878
"3341" 668 64.4807109735146 12.8785362361037
"3342" 668.2 58.731701657377 15.7295160878137
"3343" 668.4 53.1858968414839 18.6316841452753
"3344" 668.6 47.4236413970745 21.1169632939721
"3345" 668.8 41.9158712906304 23.6224386893709
"3346" 669 36.5137180419554 26.482232550764
"3347" 669.2 31.1605463918106 29.6275285490943
"3348" 669.4 26.4354617282085 32.389685238662
"3349" 669.6 20.7374750381027 36.939016983294
"3350" 669.8 14.9471941445534 41.5804070865991
"3351" 670 9.9910416534452 45.774816913868
"3352" 670.2 9.62597910024861 50.2785662095188
"3353" 670.4 10.2512638093715 56.7897297183778
"3354" 670.6 12.4782759726158 62.6813749093083
"3355" 670.8 16.2893312471669 68.1916202557241
"3356" 671 16.7438213835536 73.7007546337806
"3357" 671.2 13.6255174867381 77.7515846802211
"3358" 671.4 10.5914513101458 77.9914529088607
"3359" 671.6 8.82038978466549 76.5497165024382
"3360" 671.8 5.91408718274036 74.1937305712121
"3361" 672 2.90828028490179 70.6603572037538
"3362" 672.2 2.1016042207064 68.610022347755
"3363" 672.4 2.34758183500836 65.931711148841
"3364" 672.6 4.80276616304365 60.3481308952766
"3365" 672.8 6.04924348201011 55.2084320398689
"3366" 673 7.43108032283145 49.1919437455378
"3367" 673.2 7.64572473204249 43.1061920085825
"3368" 673.4 9.21129002158006 36.8551400285084
"3369" 673.6 13.8337929014578 33.0208029863726
"3370" 673.8 20.3245111959031 29.6347347388469
"3371" 674 26.1486117410685 28.4495563983936
"3372" 674.2 32.3942996749578 28.9692835777514
"3373" 674.4 37.7326768946396 29.0561432125241
"3374" 674.6 41.2723098671238 28.0461474593529
"3375" 674.8 45.5857604451703 25.166447567911
"3376" 675 49.9449153176263 22.3548164634243
"3377" 675.2 55.1785591166504 21.6255300357035
"3378" 675.4 57.8147374445303 23.9149324252169
"3379" 675.6 62.7092135694359 26.6470964746106
"3380" 675.8 65.8183185868679 30.0059432188064
"3381" 676 69.2442714633379 34.2803207184372
"3382" 676.2 71.8176683594214 38.7689805942211
"3383" 676.4 75.4780961016754 40.1894012982923
"3384" 676.6 81.4176835559954 40.415872838453
"3385" 676.8 87.9101161126602 40.542909622662
"3386" 677 94.2504058377802 40.4141597842486
"3387" 677.2 99.7791785883678 36.7656969397331
"3388" 677.4 102.849422058906 31.9384201878667
"3389" 677.6 101.905226708043 29.6413028573088
"3390" 677.8 101.652275496878 28.1356262741237
"3391" 678 104.158586537683 27.1648208672814
"3392" 678.2 106.953826802088 29.3757866684878
"3393" 678.4 108.258266620968 32.9675517854466
"3394" 678.6 109.685424640292 37.6736408600348
"3395" 678.8 109.248592179668 43.1791857510512
"3396" 679 107.881309986551 48.8664000945634
"3397" 679.2 106.730832252563 56.0794164422449
"3398" 679.4 105.495315639293 63.4752757177724
"3399" 679.6 104.55415212035 70.1856552523406
"3400" 679.8 103.668258140021 76.7955220590021
"3401" 680 104.098310079294 83.5869436251933
"3402" 680.2 106.644207187269 89.5567741528878
"3403" 680.4 110.769167770688 94.8914033885128
"3404" 680.6 112.169686673698 99.6547319525957
"3405" 680.8 110.021572619558 102.282777344361
"3406" 681 105.793858839244 105.676524625457
"3407" 681.2 100.8196687764 108.867042430782
"3408" 681.4 94.4102600952905 111.299457431348
"3409" 681.6 89.1778978140475 114.997936001114
"3410" 681.8 84.8131092094625 119.321269580375
"3411" 682 82.7437921857958 124.13284791276
"3412" 682.2 79.7086343072425 124.784603851519
"3413" 682.4 75.3729473521324 124.880276224115
"3414" 682.6 71.1720855151258 122.64490718627
"3415" 682.8 67.7630593594249 119.379081284827
"3416" 683 63.8272129009994 114.616711176379
"3417" 683.2 59.9677358220161 110.122470946711
"3418" 683.4 58.7732748139336 104.221386410149
"3419" 683.6 57.3172158833036 100.160060663441
"3420" 683.8 54.4530518687679 99.7130437573431
"3421" 684 51.7030235261884 100.290606254759
"3422" 684.2 48.4681707597214 98.1859893354423
"3423" 684.4 47.4933204177944 94.1808367997256
"3424" 684.6 45.8041650403851 88.8051487799878
"3425" 684.8 43.3148781456045 82.5416841279161
"3426" 685 40.1793747544431 76.8586780683472
"3427" 685.2 35.3568031943259 72.316853345348
"3428" 685.4 31.1447548271485 67.5318766821494
"3429" 685.6 26.191091118145 66.2623826109172
"3430" 685.8 21.579014890627 63.6108361392211
"3431" 686 19.1859271761825 58.9715665353044
"3432" 686.2 20.4042075567626 54.2123965727995
"3433" 686.4 23.900592964605 49.6535176356403
"3434" 686.6 28.7842368334254 44.8931486211056
"3435" 686.8 34.6143044410714 40.3044659155923
"3436" 687 40.3442108697982 36.9118901806901
"3437" 687.2 47.1951541300812 36.1786332638878
"3438" 687.4 54.2978072717835 35.88353040347
"3439" 687.6 61.1547955800056 36.399896754572
"3440" 687.8 67.9290232320279 37.2836388784312
"3441" 688 74.716731934104 38.8414475455508
"3442" 688.2 81.914682129015 39.0881508364039
"3443" 688.4 89.1778274942257 39.3052105002388
"3444" 688.6 96.8801870441267 39.3768964474141
"3445" 688.8 104.666598026541 39.5647692658678
"3446" 689 110.289914743008 36.3036461961775
"3447" 689.2 110.632746688479 33.7581447748878
"3448" 689.4 111.166016520918 34.4532467323829
"3449" 689.6 114.867908643621 36.2696290717449
"3450" 689.8 116.160860835794 40.1519529172391
"3451" 690 116.626636154831 45.9242842853878
"3452" 690.2 116.633546675503 52.5916298505423
"3453" 690.4 116.585173030794 59.8391977759787
"3454" 690.6 116.863680052623 67.081324682784
"3455" 690.8 116.004108321308 74.4002547089586
"3456" 691 115.586602793585 81.9571351745059
"3457" 691.2 114.513405391541 89.0126702475887
"3458" 691.4 111.375894122087 95.2951469563391
"3459" 691.6 106.112278951276 99.4054986076514
"3460" 691.8 99.0704583857669 102.37957250227
"3461" 692 91.5482009911458 104.117579017726
"3462" 692.2 84.0953600879669 105.280684303679
"3463" 692.4 76.6446670493214 106.46331632744
"3464" 692.6 69.2197334194657 105.386719873205
"3465" 692.8 62.2216829821109 102.252605050177
"3466" 693 57.0362799214756 97.3242443458223
"3467" 693.2 52.7837909198396 92.1023405159605
"3468" 693.4 48.9866817076288 86.0201260757685
"3469" 693.6 46.0729373298506 79.2836124821499
"3470" 693.8 45.6585125277445 72.6844014567916
"3471" 694 46.5943830793114 65.7251540667178
"3472" 694.2 48.7624378281616 58.9953161284548
"3473" 694.4 50.748233895015 52.5754907700168
"3474" 694.6 53.6404749347257 46.0218627687069
"3475" 694.8 54.9314567099368 39.2752906020416
"3476" 695 55.2409746276137 32.2128705105501
"3477" 695.2 53.8282180071918 25.7134413172952
"3478" 695.4 50.5521141157605 20.5604235206804
"3479" 695.6 47.6388666493516 19.7033489005866
"3480" 695.8 42.363157652909 18.1921743933253
"3481" 696 39.3557854376465 15.0152832515128
"3482" 696.2 40.9571599665622 12.1341706129248
"3483" 696.4 45.5744115567844 10.6290325466655
"3484" 696.6 52.1039356455556 10.1563662772169
"3485" 696.8 58.3570372459753 11.1652856194647
"3486" 697 64.8585030411744 12.4968136882289
"3487" 697.2 70.9332703266602 12.6559233979523
"3488" 697.4 77.4472873212281 12.6135188998988
"3489" 697.6 83.2726325561367 13.6797219542356
"3490" 697.8 88.7059597413369 16.5179101600733
"3491" 698 93.9977131188827 20.887437723551
"3492" 698.2 98.3404891757583 25.4171816715193
"3493" 698.4 102.922475634985 30.3577014320416
"3494" 698.6 108.015090818511 34.5658235654278
"3495" 698.8 112.718736714403 37.1271404756059
"3496" 699 113.455616445085 40.4798614237035
"3497" 699.2 113.439649838895 44.6602773800988
"3498" 699.4 111.51833489406 50.0564122684199
"3499" 699.6 109.676180646293 56.3424293253397
"3500" 699.8 108.241204267295 61.8485506603878
"3501" 700 104.393367664317 66.763940098084
"3502" 700.2 99.0904221121548 70.4051897925544
"3503" 700.4 94.6607368563079 73.9182838014823
"3504" 700.6 89.9235917845095 77.9522206969337
"3505" 700.8 85.5380546805536 82.6445050985395
"3506" 701 82.9025643514657 86.7222547381378
"3507" 701.2 83.8204109460159 91.5419993609711
"3508" 701.4 86.1966433212951 96.8618218225983
"3509" 701.6 89.5689649750009 101.531822466888
"3510" 701.8 94.1432571461123 106.486296034324
"3511" 702 99.2073693850779 107.705538046119
"3512" 702.2 103.242253334384 106.285215979825
"3513" 702.4 105.895921528345 106.418042220383
"3514" 702.6 105.777242100804 108.24390074395
"3515" 702.8 104.342351630701 110.598770273233
"3516" 703 104.648929506119 111.348056723131
"3517" 703.2 104.752619242847 110.952455128529
"3518" 703.4 105.230153940616 111.056983646272
"3519" 703.6 105.389077940004 110.548003616531
"3520" 703.8 106.731004806423 110.626467886752
"3521" 704 108.624528413538 109.801167164985
"3522" 704.2 109.412211070684 108.509280834502
"3523" 704.4 110.066952378849 107.264558361888
"3524" 704.6 110.491286320928 106.909433129454
"3525" 704.8 109.471489390216 107.32767105064
"3526" 705 109.36201087108 108.16729953156
"3527" 705.2 109.374414915268 109.131109870557
"3528" 705.4 109.561726700158 108.886154683589
"3529" 705.6 109.870730600038 108.955112911104
"3530" 705.8 110.158357676686 108.851820372455
"3531" 706 110.567283009491 108.948324187652
"3532" 706.2 110.382980727021 109.001751057342
"3533" 706.4 109.774854907821 109.564417010029
"3534" 706.6 108.817619822044 110.686506269582
"3535" 706.8 107.40591650652 112.35153779975
"3536" 707 106.641601606166 113.273493297207
"3537" 707.2 106.441857629514 113.291280713042
"3538" 707.4 107.358391646895 111.422983298567
"3539" 707.6 107.998786510625 110.839928225374
"3540" 707.8 108.464941033875 110.461923560468
"3541" 708 108.492089507946 109.946659798477
"3542" 708.2 108.353840183903 109.716034612482
"3543" 708.4 108.644891392416 109.333852219482
"3544" 708.6 109.366359176466 108.81471872228
"3545" 708.8 109.908215833085 108.049038010677
"3546" 709 111.136527937769 106.84249606701
"3547" 709.2 112.327772478467 105.282621350401
"3548" 709.4 112.887567883252 103.801854094276
"3549" 709.6 113.733151343605 101.476733112942
"3550" 709.8 114.692332494494 98.9647743581532
"3551" 710 116.517731467933 96.8430107009155
"3552" 710.2 118.577049884326 94.6811137774111
"3553" 710.4 118.802663325277 92.1361899736304
"3554" 710.6 118.927839538849 88.8885340293696
"3555" 710.8 119.041863129949 85.087556411715
"3556" 711 118.681021888335 81.3415742456986
"3557" 711.2 119.605070564776 78.0241309119969
"3558" 711.4 120.961948241113 75.1882945104541
"3559" 711.6 120.856625950091 72.4759906234182
"3560" 711.8 119.756199293903 68.8053031383743
"3561" 712 119.299625551041 64.4333775783778
"3562" 712.2 119.001011556414 60.3305312144453
"3563" 712.4 117.777051076011 56.3482229773472
"3564" 712.6 116.739539120957 51.8756560538607
"3565" 712.8 114.75011850747 48.2018847625905
"3566" 713 112.023653510071 46.3949348249155
"3567" 713.2 109.029040223897 45.3690381672557
"3568" 713.4 106.065433594793 43.4033504238685
"3569" 713.6 103.216635288998 41.2481703004466
"3570" 713.8 99.5089685539997 38.7820143171947
"3571" 714 96.1468806863163 35.8555512409393
"3572" 714.2 93.8851157609828 32.2746195719523
"3573" 714.4 91.7409154126652 28.6026635359815
"3574" 714.6 88.0113937871027 25.6248257238565
"3575" 714.8 84.1216352544808 24.2301837244922
"3576" 715 79.6247038988432 22.9725699231595
"3577" 715.2 75.0863446376215 22.6536230227211
"3578" 715.4 70.3510938677885 21.7522978797669
"3579" 715.6 65.1647263448776 20.8183364126406
"3580" 715.8 60.2313577705617 19.5115102029267
"3581" 716 54.6634525428214 18.4579483833941
"3582" 716.2 49.6661223155992 17.5649352344433
"3583" 716.4 43.7142641153984 17.6819853975416
"3584" 716.6 38.4537251780193 18.6150424119537
"3585" 716.8 32.9469594729688 20.8671997085404
"3586" 717 27.9888427460942 24.7247427585241
"3587" 717.2 24.1803780197912 29.2839084770393
"3588" 717.4 20.6564166007162 34.2395604909825
"3589" 717.6 19.2916180994343 39.7169025152104
"3590" 717.8 17.8229732278929 45.8150893159592
"3591" 718 16.7758177994235 51.0642474892041
"3592" 718.2 17.4231262845302 56.386063480179
"3593" 718.4 16.8420425138026 62.4158150927651
"3594" 718.6 16.6483492497357 67.5940259684878
"3595" 718.8 17.9527379525829 71.5182327046859
"3596" 719 16.7200664687411 74.833652441602
"3597" 719.2 12.7903248469018 76.9493049742806
"3598" 719.4 9.2340533519267 76.529048019572
"3599" 719.6 5.67477149385779 75.2133531307514
"3600" 719.8 3.33247519226787 73.601796692736
"3601" 720 2.83921676809171 71.4599213816445
"3602" 720.2 2.20908139018254 67.8183811880822
"3603" 720.4 2.7388633649753 63.0379708642435
"3604" 720.6 4.57877646520381 57.3335527822995
"3605" 720.8 6.42635706433106 52.696997269032
"3606" 721 8.67781581926022 47.9014931961122
"3607" 721.2 12.2213380778214 44.3676872472315
"3608" 721.4 15.0624932792257 40.045180665409
"3609" 721.6 18.7398910457247 35.3279692278555
"3610" 721.8 22.3649421319505 30.2527514283394
"3611" 722 25.8219534181299 25.2701719828346
"3612" 722.2 29.9750478910962 21.7438982667339
"3613" 722.4 34.793104875144 19.2146664004039
"3614" 722.6 40.0588216980973 18.7432089211636
"3615" 722.8 43.770955019041 18.6681545992414
"3616" 723 46.2803697964057 15.8499653036406
"3617" 723.2 45.3836104965877 13.0342631527319
"3618" 723.4 44.9509025081323 13.0979155028472
"3619" 723.6 47.9298972305647 14.4768708938067
"3620" 723.8 50.7776485829662 18.2361756556772
"3621" 724 53.9130408748984 22.5327619240801
"3622" 724.2 57.7570039806822 26.1596492651156
"3623" 724.4 62.69813814824 29.6815325828878
"3624" 724.6 66.3922321293038 33.8900351693348
"3625" 724.8 67.8617876298544 37.7535607075691
"3626" 725 70.7979995178874 42.096160645613
"3627" 725.2 74.6251825580614 45.8631351025078
"3628" 725.4 77.9220510769088 50.579117411781
"3629" 725.6 82.5826269849768 54.7497291567518
"3630" 725.8 87.3022442347146 56.9389292719945
"3631" 726 92.2839980127358 56.4634187514021
"3632" 726.2 95.0394985195138 53.5238341769647
"3633" 726.4 98.1191100398215 49.074559153402
"3634" 726.6 101.09325673397 43.5952420785412
"3635" 726.8 103.163070285009 37.9382646983253
"3636" 727 103.598577056571 32.3289418677315
"3637" 727.2 104.010328913321 27.0619907642002
"3638" 727.4 105.791785926199 22.0807827465918
"3639" 727.6 108.564507403588 22.2159891390431
"3640" 727.8 110.312702035652 22.7121121520481
"3641" 728 111.132805766229 23.3105891966644
"3642" 728.2 112.510000239504 25.5096724424765
"3643" 728.4 114.841407747831 28.773411116952
"3644" 728.6 116.249185878257 32.1085541042467
"3645" 728.8 118.966756681585 36.2289204208614
"3646" 729 121.019128213052 41.5765367968789
"3647" 729.2 124.084815590871 46.0261995901878
"3648" 729.4 125.926626407441 50.360442723144
"3649" 729.6 126.696475592719 54.5233881278878
"3650" 729.8 126.165746128446 59.546356721602
"3651" 730 126.534989190269 65.127273295072
"3652" 730.2 125.358079024821 70.6206300202089
"3653" 730.4 122.803676653632 76.3112276135094
"3654" 730.6 119.511778535694 81.1719240761605
"3655" 730.8 116.700732293155 85.7904809979391
"3656" 731 116.349548523295 90.884355096993
"3657" 731.2 117.345885614491 95.6557681745128
"3658" 731.4 115.399321343427 97.9028428636309
"3659" 731.6 110.876379105794 99.3908933209155
"3660" 731.8 106.012780250849 100.986858684277
"3661" 732 100.483289656875 102.193816969048
"3662" 732.2 95.3107512219881 102.409426480443
"3663" 732.4 90.0621277617944 101.74873679805
"3664" 732.6 84.2417150436429 104.084254877281
"3665" 732.8 80.7004916931345 108.112006276801
"3666" 733 78.0231528433967 113.240808701985
"3667" 733.2 75.4727579185714 118.970541485414
"3668" 733.4 72.0291144057525 123.448005899957
"3669" 733.6 66.9786500886933 126.16788749258
"3670" 733.8 61.2174135774769 128.66356075314
"3671" 734 55.7000306437305 128.414089796003
"3672" 734.2 51.0241995935464 125.571094986588
"3673" 734.4 47.9666687705471 121.381631887392
"3674" 734.6 45.8987081120025 116.805939483681
"3675" 734.8 42.7917789419171 113.362860024105
"3676" 735 39.8858651948471 106.385865509606
"3677" 735.2 37.9548975594097 100.617582232652
"3678" 735.4 37.2305123924215 95.0856794382878
"3679" 735.6 35.7579339113304 90.1072987904235
"3680" 735.8 35.4806601577626 84.3073865784466
"3681" 736 36.7388005960007 78.5936678983406
"3682" 736.2 37.2264486585667 74.386056081067
"3683" 736.4 34.9639050741611 72.2443924825576
"3684" 736.6 30.7565062755214 70.1199041476787
"3685" 736.8 27.4268081978031 66.6515431497868
"3686" 737 27.8108968387715 64.3684065715678
"3687" 737.2 30.0044112756396 62.5337766680393
"3688" 737.4 33.4384361578527 59.854036296919
"3689" 737.6 36.5243935096684 57.5496487091939
"3690" 737.8 38.9665966683678 56.9504433246713
"3691" 738 42.4569270534846 56.1124622882562
"3692" 738.2 46.1221249311182 54.5401873539537
"3693" 738.4 47.4336958607562 53.2355996297356
"3694" 738.6 47.0230081240374 52.8904269941605
"3695" 738.8 46.4639512153458 53.2370181221804
"3696" 739 45.9311458577465 52.3258393681378
"3697" 739.2 45.8661267875406 49.5335460979327
"3698" 739.4 44.9096272800504 46.8797402678878
"3699" 739.6 43.2749987488093 43.062577098778
"3700" 739.8 40.7699756192311 39.5952517651649
"3701" 740 38.8592524740773 35.2853930197831
"3702" 740.2 38.847709730245 30.315505728923
"3703" 740.4 39.767786409608 24.5585708430114
"3704" 740.6 42.1709777816456 19.3164101002064
"3705" 740.8 45.9368470373015 14.2923215580878
"3706" 741 49.9920209229494 9.10145511796915
"3707" 741.2 52.6180293515978 4.61841354720355
"3708" 741.4 51.8208925956806 5.24877368391592
"3709" 741.6 49.4791799341414 5.49193498860776
"3710" 741.8 46.0838725783458 6.49890791481459
"3711" 742 40.70008737875 6.09996897670918
"3712" 742.2 39.1187174017202 7.93100044455864
"3713" 742.4 35.8545610460188 10.9747101886772
"3714" 742.6 31.3677994166964 13.609966743919
"3715" 742.8 26.5162806724057 15.9143780665057
"3716" 743 22.3030199037003 18.733358173312
"3717" 743.2 18.7847672267923 22.7503023875091
"3718" 743.4 14.3503292836258 26.2335827329965
"3719" 743.6 15.3859644596512 29.3318763509941
"3720" 743.8 15.182250306136 34.5253723503484
"3721" 744 15.2028438302881 40.4335972392878
"3722" 744.2 16.3359772617078 44.6387616907514
"3723" 744.4 18.4530440636339 47.7714991848878
"3724" 744.6 23.8418179176462 48.684271566795
"3725" 744.8 25.3750399269391 51.1062279081231
"3726" 745 27.4308182017715 53.1742842805978
"3727" 745.2 29.7889582669845 52.6914051353552
"3728" 745.4 31.9667566722846 50.540645295572
"3729" 745.6 33.1008469818833 47.080681526063
"3730" 745.8 35.2834854455768 42.4033273456218
"3731" 746 37.8272219302171 38.0685461963053
"3732" 746.2 39.3586581250191 33.3655930921552
"3733" 746.4 38.9136771129787 28.4491017200675
"3734" 746.6 37.1456708689563 23.1371958757866
"3735" 746.8 35.6880265905965 17.6236780837378
"3736" 747 36.0712725495714 12.2148872647092
"3737" 747.2 38.6368033493214 10.2833262510031
"3738" 747.4 42.7894295820865 9.66530532540583
"3739" 747.6 48.7541346866071 10.0082389241735
"3740" 747.8 55.1876989386835 10.5636271307498
"3741" 748 61.7613066072793 9.37061046815282
"3742" 748.2 67.091615286015 7.24783706259744
"3743" 748.4 70.7780110809337 3.68533021821428
"3744" 748.6 70.2078931254337 2.58948070359183
"3745" 748.8 68.859793973747 2.34735994311116
"3746" 749 67.4122604413427 2.6604242437601
"3747" 749.2 66.8217922385028 2.55498229292073
"3748" 749.4 67.5819949112888 3.04508145336602
"3749" 749.6 68.9962179440915 2.68416834136776
"3750" 749.8 71.610488239645 2.14191896965246
"3751" 750 75.1485155761822 2.17228033622796
"3752" 750.2 79.4801087652019 3.61420088642036
"3753" 750.4 84.2085014849385 5.79513302038776
"3754" 750.6 89.2937102109245 6.9357701623826
"3755" 750.8 93.7588679863165 8.96800367910558
"3756" 751 98.1250861190195 11.5639238581236
"3757" 751.2 101.755195667121 15.7395188862478
"3758" 751.4 105.462424218783 18.8665058271281
"3759" 751.6 109.394776270821 21.3365985842761
"3760" 751.8 112.296269437205 24.4572357642895
"3761" 752 115.373310506875 29.3819842208067
"3762" 752.2 116.975233530988 34.3738830747211
"3763" 752.4 118.550599151411 39.7274697703163
"3764" 752.6 122.02818654137 43.5652380985072
"3765" 752.8 123.7704939216 47.7827730017904
"3766" 753 123.060172402959 52.763245363796
"3767" 753.2 120.891314158131 57.4760007746931
"3768" 753.4 119.10751307634 63.0217347940514
"3769" 753.6 116.510692974655 67.1318683710266
"3770" 753.8 113.505256345044 71.6791311025544
"3771" 754 111.418438202957 76.7037392603742
"3772" 754.2 108.670660936537 80.9005625964912
"3773" 754.4 104.911979636298 82.5227131627195
"3774" 754.6 100.35976409985 82.5828554387164
"3775" 754.8 95.9211629371701 81.2270679910804
"3776" 755 92.3643296513984 78.4796094737243
"3777" 755.2 89.7024000971988 74.4797989321802
"3778" 755.4 87.9540785798682 70.3285945673737
"3779" 755.6 86.3202022185515 65.5837465813078
"3780" 755.8 84.4960398998026 61.8209085376236
"3781" 756 82.1073658909097 58.7423819957113
"3782" 756.2 79.2574088747365 57.6601681459066
"3783" 756.4 75.3361105990786 56.6235713732306
"3784" 756.6 70.3845483222626 55.3177280035348
"3785" 756.8 64.9442070475567 54.6208071692407
"3786" 757 59.1077383873462 55.2120732321056
"3787" 757.2 53.0888410466786 56.8346816474592
"3788" 757.4 47.1088998403884 58.5264531927125
"3789" 757.6 41.1686605154425 58.795784984372
"3790" 757.8 34.7359296049114 59.6790286094578
"3791" 758 28.1073581756314 60.7644266055778
"3792" 758.2 21.0065842873357 61.8139722534021
"3793" 758.4 14.6905822895314 62.5071783176578
"3794" 758.6 8.19439899857845 61.4455327786728
"3795" 758.8 3.65344419708507 58.3382632871059
"3796" 759 2.8424452352786 54.9565281732878
"3797" 759.2 3.98905513584318 51.3122251953986
"3798" 759.4 6.97521865963777 46.5716544612857
"3799" 759.6 9.57868987346274 41.8656734379856
"3800" 759.8 12.7141733771314 37.3633986821878
"3801" 760 16.4559515789427 33.0401051274332
"3802" 760.2 20.1554796251964 27.9219011484502
"3803" 760.4 24.2532024303527 22.5235748473252
"3804" 760.6 30.4086516968758 20.2391349819204
"3805" 760.8 36.8731808859692 19.1845457206037
"3806" 761 43.4330337686071 16.5599370898878
"3807" 761.2 47.9862685866363 12.110579107184
"3808" 761.4 53.8125946849919 7.84936338276276
"3809" 761.6 58.3669017009068 8.18144259619264
"3810" 761.8 63.0618166423154 10.6783188972131
"3811" 762 67.5861262008214 13.2604290969878
"3812" 762.2 69.4785177303056 16.3775623339299
"3813" 762.4 71.4967130659548 17.4856677751544
"3814" 762.6 73.4409545665236 15.1707989593027
"3815" 762.8 74.3454792338328 11.058826887615
"3816" 763 73.0836922002857 8.3066173172449
"3817" 763.2 73.8099138816964 9.00893950697867
"3818" 763.4 77.539174464239 8.32551644656908
"3819" 763.6 80.5408064808846 9.0114995804246
"3820" 763.8 83.4945287072548 12.3219589986211
"3821" 764 87.5014294062086 16.39144807792
"3822" 764.2 91.8100742249384 20.9726529466537
"3823" 764.4 96.3208885314343 25.3624605931781
"3824" 764.6 102.197037082634 28.1289166113253
"3825" 764.8 108.697965436321 29.056505127669
"3826" 765 113.002004075683 28.66945698661
"3827" 765.2 113.590693897109 29.9010036600561
"3828" 765.4 114.263238084758 33.1628667445787
"3829" 765.6 115.792766660321 38.06477414786
"3830" 765.8 115.936514349956 43.9802988440705
"3831" 766 116.301250242254 50.1437844891851
"3832" 766.2 117.723455968561 57.1222284002878
"3833" 766.4 118.257357572831 63.7243399444111
"3834" 766.6 115.72709558084 69.7931525454566
"3835" 766.8 110.810116719079 73.4759949883735
"3836" 767 105.098530249018 76.229300644611
"3837" 767.2 99.2618060067244 75.9330231532276
"3838" 767.4 94.43053736265 73.9309740276592
"3839" 767.6 88.6087776039441 71.6098254904066
"3840" 767.8 82.8600706426156 68.784037027476
"3841" 768 75.6664518393503 66.455563417032
"3842" 768.2 69.5611142585037 63.9815094051214
"3843" 768.4 63.53072404487 61.4138027278975
"3844" 768.6 57.0869242480492 58.9355135757887
"3845" 768.8 50.9260126123215 56.5504535652701
"3846" 769 44.9260031144627 53.6800943694204
"3847" 769.2 39.7626423422533 49.6071327997514
"3848" 769.4 35.1923407015089 46.0078866838565
"3849" 769.6 31.462130527691 41.4377953240834
"3850" 769.8 27.1795439917548 36.8198503899211
"3851" 770 24.0629909747888 31.9580103151051
"3852" 770.2 21.8073477938412 26.0375559050759
"3853" 770.4 21.8432578988959 23.2982734657601
"3854" 770.6 24.4107287088821 21.6209584759787
"3855" 770.8 28.8141460743527 20.4534202185753
"3856" 771 33.9449437303548 19.6258891759544
"3857" 771.2 40.131034069292 20.2393793440642
"3858" 771.4 46.439932942276 21.4174587602254
"3859" 771.6 53.3331773133214 21.1314264830801
"3860" 771.8 59.9794857456614 20.1473558188478
"3861" 772 66.1665553879299 19.7632087934661
"3862" 772.2 71.9674722471182 17.4432963938548
"3863" 772.4 76.5179741703214 13.223295063058
"3864" 772.6 79.1626880194464 9.96330974404401
"3865" 772.8 82.4598701954214 11.8675865980544
"3866" 773 84.4335249147997 15.8149583673008
"3867" 773.2 85.9025000670349 21.3422268839439
"3868" 773.4 87.028610324283 27.1658484795141
"3869" 773.6 85.9279855863698 33.2567872270813
"3870" 773.8 84.0387255909594 39.4425587581291
"3871" 774 82.3083558544133 45.1404203977041
"3872" 774.2 81.1447730237026 51.579448506561
"3873" 774.4 79.5048185535384 58.0495615274538
"3874" 774.6 77.1562194286799 64.2510116780198
"3875" 774.8 74.0205548077329 69.8749446042329
"3876" 775 69.4762469902268 73.7977758397256
"3877" 775.2 64.6555198681636 77.8800963035983
"3878" 775.4 59.5805059007674 80.8974163295094
"3879" 775.6 53.9478089830647 82.5225522709148
"3880" 775.8 48.5239841091187 84.9843577753742
"3881" 776 43.4662686262462 88.5443853950294
"3882" 776.2 39.4505614567445 91.4938182473237
"3883" 776.4 39.5391913082365 94.5479800589538
"3884" 776.6 41.8282306066091 96.7021193057904
"3885" 776.8 45.2237408773301 98.9389126109309
"3886" 777 49.6308041618304 100.93807482062
"3887" 777.2 55.255053203891 101.761131902688
"3888" 777.4 60.5179971618741 102.017931650967
"3889" 777.6 66.1993527955512 100.998144350536
"3890" 777.8 71.9134435266655 99.0914651684658
"3891" 778 76.770778768326 95.7044175387593
"3892" 778.2 81.5010405483347 91.8115375334187
"3893" 778.4 85.0697435028214 87.2189196948067
"3894" 778.6 86.8777811311672 81.694056011542
"3895" 778.8 87.9185572119242 75.2040989266728
"3896" 779 89.3193846441357 69.5959337413449
"3897" 779.2 89.5792181647277 64.1615503513565
"3898" 779.4 88.5269972586099 58.2974392587628
"3899" 779.6 86.6049630954097 52.5525259835936
"3900" 779.8 85.3412282435357 46.4546598511837
"3901" 780 83.658600478215 40.1427591487282
"3902" 780.2 81.3629972079555 34.3780419896506
"3903" 780.4 80.1468202045357 27.7706206178878
"3904" 780.6 80.9849423271511 21.5087091018108
"3905" 780.8 81.6738235070171 15.669562891703
"3906" 781 84.5799514448318 13.4565109914032
"3907" 781.2 87.0065271956193 14.2600664483239
"3908" 781.4 90.2906039011731 15.612180752668
"3909" 781.6 95.044868547352 17.3230019357755
"3910" 781.8 97.664349284674 19.6482390234983
"3911" 782 100.64121261043 21.5059813924238
"3912" 782.2 104.657230431852 22.9489457809484
"3913" 782.4 105.951263819601 24.6405468192178
"3914" 782.6 107.315746126431 28.9324550926078
"3915" 782.8 108.782849665251 33.9772626802078
"3916" 783 110.196396668858 39.6530186547969
"3917" 783.2 112.22808974664 44.9757770736696
"3918" 783.4 114.515657192545 51.3703833856378
"3919" 783.6 117.321202546719 57.1823322979903
"3920" 783.8 121.183824081074 63.041070504053
"3921" 784 122.541424839911 68.3024283326556
"3922" 784.2 120.35936623642 74.0351642276556
"3923" 784.4 116.724864270107 79.6552928104324
"3924" 784.6 113.663873818554 85.3743793342538
"3925" 784.8 109.975260007331 90.5423414754423
"3926" 785 104.942929272627 94.3128217102211
"3927" 785.2 99.7448151243347 98.0651237693214
"3928" 785.4 95.2877504314554 103.104912495218
"3929" 785.6 90.9929158900515 107.886873054914
"3930" 785.8 85.8365108400736 113.093670686427
"3931" 786 80.544841798537 116.413873063276
"3932" 786.2 73.9532555044112 116.247477855478
"3933" 786.4 66.6359296083214 114.422097037809
"3934" 786.6 60.8456165676533 110.971389359481
"3935" 786.8 55.5456534158582 106.373968198383
"3936" 787 50.8764872141669 100.996767116688
"3937" 787.2 47.9134021337926 95.0824945850128
"3938" 787.4 46.5003221769836 88.9783359364553
"3939" 787.6 45.1158771813814 82.6099721894578
"3940" 787.8 46.1724957922415 77.7638994462178
"3941" 788 48.1012785244133 72.1466762295918
"3942" 788.2 49.3581882346964 66.080424449544
"3943" 788.4 52.1854888800273 60.821903839976
"3944" 788.6 56.1132370344709 56.938623250661
"3945" 788.8 61.1028617581484 54.7696017849166
"3946" 789 66.9237034334786 53.8463793174306
"3947" 789.2 71.9604857866578 54.4226309515514
"3948" 789.4 77.3251708795937 56.6991789791254
"3949" 789.6 82.8075446922157 58.7935414035224
"3950" 789.8 88.5753231644719 60.4342284390431
"3951" 790 93.2005846251859 62.8849673990373
"3952" 790.2 95.3211097592648 61.6045788812085
"3953" 790.4 96.8349049481396 58.2930962770241
"3954" 790.6 97.3403214600861 54.1561932797113
"3955" 790.8 95.6028138489897 49.6306967006699
"3956" 791 92.7532939880568 45.1711601580054
"3957" 791.2 88.2726978500402 41.222644638169
"3958" 791.4 83.1363000015606 36.963768832116
"3959" 791.6 78.0239846835957 33.5280134414684
"3960" 791.8 71.8446416820473 30.6184958689523
"3961" 792 64.3295433337987 28.2136047552287
"3962" 792.2 57.9147276304118 25.1874360097793
"3963" 792.4 52.9345582550044 21.105732544839
"3964" 792.6 48.5299335382339 17.0456272143253
"3965" 792.8 45.337272987434 15.8369753964628
"3966" 793 43.1954008288955 13.6864916906655
"3967" 793.2 42.7628822464836 9.93199919326614
"3968" 793.4 45.5178103400089 8.58506448928776
"3969" 793.6 48.8340536885925 7.98922832477933
"3970" 793.8 53.5612244955215 7.76337234433776
"3971" 794 59.1610497473214 7.34661154435204
"3972" 794.2 65.2707046190973 6.50458654302569
"3973" 794.4 70.593341790272 5.31845498076688
"3974" 794.6 75.3884146255293 4.74949916987652
"3975" 794.8 80.4481490124917 6.94574596952605
"3976" 795 85.2147219519864 9.80804814688776
"3977" 795.2 89.6426896300951 13.5212518178246
"3978" 795.4 93.0881766834021 17.8873017451458
"3979" 795.6 97.0133015415932 22.2040509807138
"3980" 795.8 101.744282518138 25.5456379734917
"3981" 796 107.140388276851 26.107003142476
"3982" 796.2 110.747856218541 26.0546216733178
"3983" 796.4 112.217690419414 28.4459331958101
"3984" 796.6 113.136284321289 32.6127663493832
"3985" 796.8 113.303658399968 37.637237626163
"3986" 797 113.178745002016 43.4840666168081
"3987" 797.2 112.18553885546 49.2046831586378
"3988" 797.4 109.570738602766 55.4257632224711
"3989" 797.6 105.792746619253 59.9896482259336
"3990" 797.8 101.563064172638 64.477661648319
"3991" 798 97.2896302471233 68.2098443904161
"3992" 798.2 93.6055282197467 72.0859192155607
"3993" 798.4 92.9591427834622 75.4877621128392
"3994" 798.6 94.2090655906838 79.4739377479612
"3995" 798.8 96.3499344795 81.4467727776199
"3996" 799 97.3946571226305 83.5518780689332
"3997" 799.2 97.139719001291 86.8427252750617
"3998" 799.4 94.7466128713967 89.7044611543126
"3999" 799.6 90.3292100472539 91.7603483107256
"4000" 799.8 85.9231928059032 92.3247011809787
"4001" 800 80.5827040382381 91.1952042265822
"4002" 800.2 74.4166822771929 90.4885712253449
"4003" 800.4 67.853588945377 89.3302956977766
"4004" 800.6 61.8645852902679 86.9645310765574
"4005" 800.8 55.6551122593578 83.5136598296332
"4006" 801 50.0957217803036 78.522395002611
"4007" 801.2 45.641767804576 74.0737547225332
"4008" 801.4 42.6377644681414 67.9035937068178
"4009" 801.6 40.6765587012214 61.6199117200141
"4010" 801.8 40.6454985115311 55.0863879971458
"4011" 802 40.0192462348803 49.1728346258878
"4012" 802.2 39.2304920730075 42.6712899635738
"4013" 802.4 37.3250338212484 37.2264142064945
"4014" 802.6 33.1112661947533 32.4740698408309
"4015" 802.8 28.822236516354 27.5878377342791
"4016" 803 24.6736307276193 24.1642825052175
"4017" 803.2 22.4625634823472 23.3814331353929
"4018" 803.4 22.8086396662548 20.5303875060544
"4019" 803.6 25.3973974938214 17.7119052957388
"4020" 803.8 29.7859343334091 15.9741867555991
"4021" 804 35.2226486962697 14.2448782265429
"4022" 804.2 41.2973538083214 13.9005846052628
"4023" 804.4 47.9904263463784 14.3942368628878
"4024" 804.6 53.723528345916 14.9984982139824
"4025" 804.8 60.2646114038741 16.1140576313878
"4026" 805 66.7186526057861 16.6963237477819
"4027" 805.2 73.1207544429787 16.8891578778653
"4028" 805.4 78.3577165089917 14.1340275740367
"4029" 805.6 81.917569589441 10.6845751569204
"4030" 805.8 81.4352415365089 9.644824416544
"4031" 806 82.033201273886 10.6669311591136
"4032" 806.2 85.7431436966367 12.5871788090291
"4033" 806.4 87.8847009081027 16.1976600298565
"4034" 806.6 90.3486134611548 21.0824287403878
"4035" 806.8 91.7211196503214 27.1607550971431
"4036" 807 92.809146957338 33.3563632848108
"4037" 807.2 93.8569963386801 39.1530092789747
"4038" 807.4 96.9685318529847 44.8947317164898
"4039" 807.6 101.815561097704 48.6182954674172
"4040" 807.8 107.538238313168 50.1246157776859
"4041" 808 112.577071040612 50.5417424699059
"4042" 808.2 114.651399562902 52.6534242764235
"4043" 808.4 116.102830811558 57.188607447493
"4044" 808.6 114.733473422016 62.0821065672211
"4045" 808.8 111.42751826692 67.3981574920753
"4046" 809 107.309479965119 72.2242861676445
"4047" 809.2 102.799898299092 77.0824785687526
"4048" 809.4 97.3578215794018 80.8496127885574
"4049" 809.6 91.5345672917939 84.189858101952
"4050" 809.8 85.2295896585691 87.2267712148784
"4051" 810 79.518503226638 90.0628444164015
"4052" 810.2 73.0548304729962 91.3093710813052
"4053" 810.4 66.4986789894048 91.5596929902766
"4054" 810.6 59.8827466830536 91.0456930589503
"4055" 810.8 55.4096619769315 87.4261365307502
"4056" 811 52.6761842407929 82.0296009269449
"4057" 811.2 52.1871826350942 75.867695712706
"4058" 811.4 52.6680396985714 69.5202252292078
"4059" 811.6 53.8014185207596 63.7154656832383
"4060" 811.8 55.5607515930586 57.9157493688465
"4061" 812 56.5991107559967 52.4509351514135
"4062" 812.2 59.4751697205122 48.2705689764341
"4063" 812.4 62.3164942649152 43.7824704579503
"4064" 812.6 65.1325074441881 38.4929599770544
"4065" 812.8 67.9748429886624 33.2775214624787
"4066" 813 72.0390474953583 29.6493488024246
"4067" 813.2 76.6913067355467 28.1738020434702
"4068" 813.4 81.6411174648839 26.683789437794
"4069" 813.6 82.7971899857589 24.3230169477003
"4070" 813.8 82.3660022896169 20.9781971786605
"4071" 814 80.6633373266127 20.4755566987559
"4072" 814.2 79.6807713996429 20.5501032644235
"4073" 814.4 81.5194635072078 20.0531420683309
"4074" 814.6 85.0457385362741 20.6982348611088
"4075" 814.8 88.3375935231149 23.6372349544638
"4076" 815 91.3813523839124 26.9869536908272
"4077" 815.2 95.2278451801162 32.6625552482878
"4078" 815.4 98.392712746598 38.0610848379197
"4079" 815.6 100.585894919174 43.2377668757701
"4080" 815.8 103.519846481764 49.4931398695449
"4081" 816 105.635833420491 55.8838171965483
"4082" 816.2 106.322177943672 62.8599648125793
"4083" 816.4 107.525200272605 69.3389812547256
"4084" 816.6 110.049356145655 75.9397570393322
"4085" 816.8 112.705911784146 81.7306428079418
"4086" 817 114.961200672703 88.3951713038605
"4087" 817.2 115.161486625304 93.1798193095171
"4088" 817.4 111.384196884308 97.6273645059689
"4089" 817.6 106.133565822991 101.047269790048
"4090" 817.8 100.45421090139 102.811607544365
"4091" 818 94.1846568708765 104.294755730044
"4092" 818.2 87.5748072466851 105.065272409442
"4093" 818.4 80.7886759460669 105.798367726924
"4094" 818.6 74.1221213335179 106.005403870665
"4095" 818.8 67.647760574389 104.324164095023
"4096" 819 61.8642150838033 101.472757915242
"4097" 819.2 56.9472878925825 97.0132766523037
"4098" 819.4 56.0477756518949 92.3839888582914
"4099" 819.6 53.8445558431033 88.7321866867787
"4100" 819.8 51.3060912493214 83.0278249391378
"4101" 820 50.1695815994685 77.383140869976
"4102" 820.2 51.6015106260551 71.307267237299
"4103" 820.4 54.6782128782389 65.7736504150334
"4104" 820.6 57.7650376466422 61.0998096829066
"4105" 820.8 62.5902848856388 57.5661479490801
"4106" 821 67.4642141851799 54.5305991164349
"4107" 821.2 72.582499739637 52.3527405559946
"4108" 821.4 78.5323909464214 51.6914165957578
"4109" 821.6 84.6601441949865 52.4195297120528
"4110" 821.8 89.8926831004816 53.9556803013926
"4111" 822 94.1399696168602 53.4362090876062
"4112" 822.2 95.5614191459502 50.4480372639175
"4113" 822.4 93.9860780585663 47.316520145602
"4114" 822.6 91.3604327805153 43.3621023241531
"4115" 822.8 87.8915394441851 37.7382462615847
"4116" 823 83.4174016388109 33.8453091803088
"4117" 823.2 78.361759898747 29.6490064217814
"4118" 823.4 73.2260027498537 26.6651683198555
"4119" 823.6 68.4330405550062 22.9933407053878
"4120" 823.8 63.5013730330628 19.7667548702326
"4121" 824 58.1620077074962 16.2406843278637
"4122" 824.2 56.0602415337965 16.4341353855253
"4123" 824.4 54.1994604405098 15.645015603615
"4124" 824.6 54.3988408335177 12.6623217148624
"4125" 824.8 57.2376214934124 11.0805417963082
"4126" 825 61.1943159517605 11.0058636956804
"4127" 825.2 66.7568637200942 11.8579355275241
"4128" 825.4 71.5121657580146 14.3204061733309
"4129" 825.6 76.0255995723896 16.8827653991264
"4130" 825.8 80.6260581617257 19.2690952587069
"4131" 826 83.9901584381512 20.4278397481218
"4132" 826.2 86.6840559933053 20.4351843651458
"4133" 826.4 91.4934901369533 20.4755566987559
"4134" 826.6 95.7950875406652 19.9239383616065
"4135" 826.8 98.3918875650153 22.5253622649796
"4136" 827 100.201624238384 27.0540286310128
"4137" 827.2 99.8458343345068 32.7690510162248
"4138" 827.4 98.2564717928425 38.0654073935404
"4139" 827.6 96.5960412987997 43.2863949423986
"4140" 827.8 94.4526949051245 48.1073564393423
"4141" 828 90.9929491923066 52.3627332130066
"4142" 828.2 88.6953955989097 56.775266737623
"4143" 828.4 89.0838393119541 61.0009897072041
"4144" 828.6 91.3718092839358 65.5993978602592
"4145" 828.8 92.124287176485 71.3286980256915
"4146" 829 90.9160439919487 77.2215478866969
"4147" 829.2 90.2665196330177 81.9940870490373
"4148" 829.4 88.6716102123355 86.2873883236728
"4149" 829.6 85.5440009171312 88.2129351780913
"4150" 829.8 81.1893216088786 88.7742102053164
"4151" 830 75.8774712820437 87.6883268982211
"4152" 830.2 70.9819689762607 84.2371762341214
"4153" 830.4 66.4597113311669 80.2095193228787
"4154" 830.6 62.2076549225196 76.2068306892274
"4155" 830.8 56.7695763661976 72.6858174466034
"4156" 831 51.2081922064578 70.9051152460241
"4157" 831.2 44.7243961852715 70.3419173741578
"4158" 831.4 38.6820508061072 69.9344381465735
"4159" 831.6 32.4909805170618 70.0789464891282
"4160" 831.8 27.3792361010357 67.7871645706645
"4161" 832 24.7104663792435 63.2960518644566
"4162" 832.2 23.5647410956135 58.0689812193828
"4163" 832.4 25.0591275068914 52.5971888671678
"4164" 832.6 27.7399229708418 46.5014576952245
"4165" 832.8 30.4921594482147 41.0525323206855
"4166" 833 34.3630302310548 35.6605637978211
"4167" 833.2 37.6130431496602 30.5979484284684
"4168" 833.4 40.8212337953053 24.2611177832426
"4169" 833.6 44.7859327265 18.1250649850306
"4170" 833.8 49.4026079941019 14.3196646886439
"4171" 834 54.3524791125487 15.1983089104982
"4172" 834.2 59.1919504495166 18.2114000319975
"4173" 834.4 63.1202022160714 22.9455679062628
"4174" 834.6 65.909308684645 28.5664592480172
"4175" 834.8 68.864572525276 34.0158283580469
"4176" 835 71.8894609908548 39.1129447479211
"4177" 835.2 74.1242465928518 45.5208695372211
"4178" 835.4 77.051546103033 51.8407617154839
"4179" 835.6 80.5453458816099 57.9262813578685
"4180" 835.8 83.5343763355343 64.3844506641056
"4181" 836 87.8483766451612 69.9962092813829
"4182" 836.2 93.0872513550101 73.6036638236991
"4183" 836.4 97.9135329154063 74.9413021991991
"4184" 836.6 101.31200305462 73.4852448374658
"4185" 836.8 106.233374523812 72.2573655227008
"4186" 837 111.117562616102 70.024991731813
"4187" 837.2 115.483274055907 69.8725609972306
"4188" 837.4 116.277654860858 72.8229759818059
"4189" 837.6 115.684251455265 76.3609577313921
"4190" 837.8 115.401376159125 81.5866788322003
"4191" 838 115.106712768378 87.2829090976802
"4192" 838.2 111.909905338274 92.61534107194
"4193" 838.4 106.998923434018 95.949229654852
"4194" 838.6 101.252724735087 97.9975118967593
"4195" 838.8 95.5806454460396 99.4854094716423
"4196" 839 89.2022348651124 101.781978215033
"4197" 839.2 81.2131657732618 102.906276577493
"4198" 839.4 75.184211980849 103.800373001484
"4199" 839.6 68.7630363662688 106.791859086335
"4200" 839.8 63.9753791493214 111.243350060441
"4201" 840 62.2896600092937 116.228150968082
"4202" 840.2 63.5868916929188 121.060328105667
"4203" 840.4 66.6745554860654 124.229728002376
"4204" 840.6 70.558536054283 124.773085083939
"4205" 840.8 73.4037262392268 123.360978967969
"4206" 841 76.371277152532 122.297065819888
"4207" 841.2 80.578539058271 121.829564421723
"4208" 841.4 84.5310233477693 120.624325491105
"4209" 841.6 88.7449386710301 120.089270140905
"4210" 841.8 90.4168327036932 119.22327409499
"4211" 842 92.1677120487964 120.478514599863
"4212" 842.2 90.3908444208214 121.102884313644
"4213" 842.4 88.1754311042539 122.930593390266
"4214" 842.6 85.1996037037964 124.555126791863
"4215" 842.8 81.9435967134964 125.905504580463
"4216" 843 77.8035342660567 127.038482678703
"4217" 843.2 72.5661309061291 126.873454987349
"4218" 843.4 68.6061663035394 125.400256190401
"4219" 843.6 66.5692491456899 122.944093906282
"4220" 843.8 63.5756412724766 120.321358564121
"4221" 844 60.6202022158042 117.211184607293
"4222" 844.2 57.408091195848 115.121281361348
"4223" 844.4 53.6396371152268 114.12662601278
"4224" 844.6 49.8567684007611 111.313714922207
"4225" 844.8 46.7784878366372 108.94750188194
"4226" 845 43.3018161439286 108.841060733013
"4227" 845.2 40.7216299732197 109.686174232578
"4228" 845.4 39.7385789220536 111.721078051691
"4229" 845.6 38.4400959845583 114.472384194783
"4230" 845.8 37.2688626693079 114.95640940659
"4231" 846 34.9400861299286 112.529803294022
"4232" 846.2 35.0297825589685 108.497283923623
"4233" 846.4 36.4652874032614 103.117879397838
"4234" 846.6 38.2140876857349 97.4748093719647
"4235" 846.8 40.2458029126215 92.1592542576021
"4236" 847 42.8916712062046 87.605381809813
"4237" 847.2 47.8794074371233 85.1953279132746
"4238" 847.4 53.4444615989295 82.457133663104
"4239" 847.6 58.5091572971942 80.9843072650514
"4240" 847.8 63.3419147543214 78.8238186161378
"4241" 848 67.5895814611578 75.6302793776605
"4242" 848.2 71.1369509446863 72.5031760219959
"4243" 848.4 71.8566323957931 69.1148234530859
"4244" 848.6 70.0773346928412 65.546133779462
"4245" 848.8 67.6216475687654 61.9277255175046
"4246" 849 65.3839058629097 57.1462084720054
"4247" 849.2 65.9854104026868 52.5867523479743
"4248" 849.4 68.1296386517314 47.5829558710078
"4249" 849.6 71.0708075657917 43.5914580944521
"4250" 849.8 75.4569213086964 41.2664363707003
"4251" 850 78.3018916439828 41.4182305872749
"4252" 850.2 80.9768967064951 39.7711477580878
"4253" 850.4 80.3352856984519 36.2243289847899
"4254" 850.6 77.8771684265497 33.5864396418008
"4255" 850.8 75.4341235516237 33.1463729589867
"4256" 851 73.9463782859385 34.3896944030367
"4257" 851.2 72.6469558782671 36.1246292300943
"4258" 851.4 70.3203653751582 37.4460748733265
"4259" 851.6 70.2337194335601 37.1210603011719
"4260" 851.8 68.1778395334237 36.4392121682059
"4261" 852 67.7128190798215 34.4205942560878
"4262" 852.2 68.4205517142352 31.3991569008533
"4263" 852.4 71.3332058068975 30.670221816953
"4264" 852.6 75.3464130969314 30.5214938861845
"4265" 852.8 80.8970522299505 31.6746343098232
"4266" 853 86.3394567517006 32.3148112687229
"4267" 853.2 92.6170192946786 31.7100391303493
"4268" 853.4 98.8940930762576 30.039320355058
"4269" 853.6 104.191225446739 29.9376341864445
"4270" 853.8 106.631604579831 33.5492184000478
"4271" 854 107.921519077879 38.2569775153449
"4272" 854.2 108.31607690105 43.9314760933163
"4273" 854.4 106.760309639851 50.2406971945642
"4274" 854.6 103.649741488475 56.7282865490416
"4275" 854.8 101.308516094647 62.9804884206951
"4276" 855 100.477005287877 69.4178852773044
"4277" 855.2 101.579635534793 75.8418859926592
"4278" 855.4 104.624960583065 79.6441335272391
"4279" 855.6 108.264812755416 81.7237566386986
"4280" 855.8 111.233535082254 81.8132768388607
"4281" 856 113.815330508362 81.5447162383742
"4282" 856.2 116.721470710848 80.5561513082181
"4283" 856.4 120.676048381423 79.4971473306488
"4284" 856.6 121.279272170349 81.6618767567489
"4285" 856.8 120.605352582335 85.5187308262364
"4286" 857 117.870866228698 89.3831573725869
"4287" 857.2 113.260621146254 94.3254463538337
"4288" 857.4 107.32507532934 98.005321295115
"4289" 857.6 100.804999074621 101.444962832115
"4290" 857.8 95.2278829237743 102.678369645888
"4291" 858 89.5573386379267 103.93554857023
"4292" 858.2 83.4294041220846 106.258815222414
"4293" 858.4 78.8203089227683 110.393042552374
"4294" 858.6 75.2996863963661 115.962620145432
"4295" 858.8 72.772686008379 121.858514342374
"4296" 859 69.9020290822028 127.504031021693
"4297" 859.2 66.5107817644312 129.014775849693
"4298" 859.4 61.664742356131 129.197581249054
"4299" 859.6 56.766991206218 127.82992471625
"4300" 859.8 53.1431379948214 122.990533002549
"4301" 860 51.5497314012445 116.741946742147
"4302" 860.2 50.0721026078615 110.971727573988
"4303" 860.4 47.6645270110377 104.857842211374
"4304" 860.6 46.6065380693858 98.8187058749967
"4305" 860.8 48.9659992489685 95.0834313065642
"4306" 861 52.1577489359325 89.8257173183322
"4307" 861.2 53.7409315792292 85.9439755446256
"4308" 861.4 53.4110029389929 81.7238550125449
"4309" 861.6 49.9484229649025 78.4838140097526
"4310" 861.8 47.0337258297103 73.6820499399433
"4311" 862 43.5579167493358 69.2683488330592
"4312" 862.2 38.4905737179523 65.9102803604485
"4313" 862.4 33.2161580263929 62.3745064298021
"4314" 862.6 26.9104724487357 60.438115638602
"4315" 862.8 20.3719132934881 58.7804753388044
"4316" 863 14.9612195918962 59.9025160144111
"4317" 863.2 8.69466902783963 63.3969684162696
"4318" 863.4 4.20968049263723 68.7714159370983
"4319" 863.6 2.84726024766107 73.7839385373783
"4320" 863.8 5.01568058469644 79.4369028715753
"4321" 864 5.81001159579513 85.7181878372299
"4322" 864.2 6.58350496232144 92.5175894733705
"4323" 864.4 7.73641016122145 94.5105859326306
"4324" 864.6 10.4170567320628 98.7214640080171
"4325" 864.8 12.8314643109004 103.640530582651
"4326" 865 16.6431272481657 107.076599807953
"4327" 865.2 20.2106347147611 111.429028575267
"4328" 865.4 23.9824829039811 114.786164785468
"4329" 865.6 28.176333102051 117.570952402625
"4330" 865.8 31.5631176051548 118.024462657119
"4331" 866 35.9622952002621 121.321097223074
"4332" 866.2 39.7901273676562 123.72682805045
"4333" 866.4 44.7285274748041 124.476059347514
"4334" 866.6 49.9263748963093 126.883254535888
"4335" 866.8 56.0719792564097 128.162548540468
"4336" 867 62.3471222684134 129.061184599464
"4337" 867.2 67.9190876514165 128.426723924698
"4338" 867.4 73.6968732525887 126.429687500517
"4339" 867.6 80.0442593024881 125.939231360016
"4340" 867.8 83.4951320066786 123.711247727879
"4341" 868 88.486964275849 120.136040606869
"4342" 868.2 93.9569735453693 116.672891880001
"4343" 868.4 99.3710660350305 113.851993063051
"4344" 868.6 104.48066221191 111.918389979304
"4345" 868.8 104.070251220957 110.325460590509
"4346" 869 104.64737895584 103.460761903256
"4347" 869.2 106.851446326036 98.0421757569719
"4348" 869.4 110.28728235592 93.379735530486
"4349" 869.6 113.666302237106 90.2662075246034
"4350" 869.8 118.464834653776 87.0957511676605
"4351" 870 117.735584524987 83.3693931481722
"4352" 870.2 117.756506284821 77.4069816768966
"4353" 870.4 119.459949630649 72.2635999338696
"4354" 870.6 122.222430269571 67.9031842256824
"4355" 870.8 121.492750999482 66.1294741945576
"4356" 871 117.690254045344 62.331830230741
"4357" 871.2 114.709028925092 59.0200566437256
"4358" 871.4 110.538467442158 54.4677979616332
"4359" 871.6 106.94344341017 50.0423872264749
"4360" 871.8 103.250171639321 46.3701637438878
"4361" 872 99.7214023330567 42.9042940034466
"4362" 872.2 97.2596882420689 38.6017484360012
"4363" 872.4 97.2322598868214 33.6677360367587
"4364" 872.6 99.3165620897247 28.8390875230491
"4365" 872.8 103.298004665066 24.8847535687041
"4366" 873 104.049670386274 24.0010953311404
"4367" 873.2 101.66267147367 22.6439719521908
"4368" 873.4 97.5586317598975 20.1062019756595
"4369" 873.6 92.5762965835714 16.778895752544
"4370" 873.8 87.2261896643267 13.468953174572
"4371" 874 81.5610175591478 10.2908048538351
"4372" 874.2 76.7122365847881 7.45550319442109
"4373" 874.4 70.4046868796978 6.61746929296641
"4374" 874.6 65.4308567533626 7.68131553642893
"4375" 874.8 59.1850777071318 8.66589386895672
"4376" 875 52.2995488248946 7.70138422449752
"4377" 875.2 45.5087189528585 7.87354467614701
"4378" 875.4 39.63392323034 10.1053011192211
"4379" 875.6 33.8714234687533 14.880650817615
"4380" 875.8 27.7052976710689 19.1734867877228
"4381" 876 21.987653567658 23.5849884483974
"4382" 876.2 16.5035573880215 28.2407049612778
"4383" 876.4 11.0504731191511 32.8187880507009
"4384" 876.6 8.4501133795881 37.7668134303544
"4385" 876.8 6.16712668021469 44.0842263595394
"4386" 877 2.80674655213179 50.547812660474
"4387" 877.2 1.49226112479288 54.6216636003735
"4388" 877.4 2.73747113553574 58.7856317679163
"4389" 877.6 2.97275791082144 65.1740182120576
"4390" 877.8 0.909473881392866 71.4588454177003
"4391" 878 1.91577732030718 74.9901652311164
"4392" 878.2 3.08332624158507 81.0572693582605
"4393" 878.4 4.2961226196487 85.8553955831059
"4394" 878.6 6.24210689457367 91.3549479488612
"4395" 878.8 8.26411354418666 96.1845922900443
"4396" 879 11.016131459642 100.871986198631
"4397" 879.2 14.5887149325239 104.946195746499
"4398" 879.4 19.4311210743593 109.214009727863
"4399" 879.6 23.6837670873473 114.117484029474
"4400" 879.8 28.0085068293093 117.887986017717
"4401" 880 33.6324346288214 120.828848460113
"4402" 880.2 39.3336141838215 124.246196024188
"4403" 880.4 45.151656997899 125.039334312189
"4404" 880.6 52.2283724617028 126.7817710756
"4405" 880.8 57.1534165269474 128.757051675321
"4406" 881 62.2304726794578 128.616235855111
"4407" 881.2 68.7492978916404 127.151221501095
"4408" 881.4 75.2043690564793 125.505386434809
"4409" 881.6 81.1765055724701 123.082089113617
"4410" 881.8 87.7302939618214 120.38501640729
"4411" 882 94.1271531649018 118.777802951013
"4412" 882.2 96.7416129190578 113.626158012642
"4413" 882.4 98.7236160624786 107.009770099888
"4414" 882.6 101.01459583755 100.845378362956
"4415" 882.8 104.457088012953 95.5174784928351
"4416" 883 108.425401398473 91.4828799133281
"4417" 883.2 112.926639076906 90.6828901976708
"4418" 883.4 115.702748035769 88.4068744967562
"4419" 883.6 114.771771106027 84.0600920888583
"4420" 883.8 112.275559211074 78.7008892327195
"4421" 884 109.55613040917 74.9665406591142
"4422" 884.2 105.842639476429 73.9789721902335
"4423" 884.4 101.595992917284 71.4043123168123
"4424" 884.6 98.7525744348214 68.9669981878689
"4425" 884.8 95.7307611129303 67.2640625559175
"4426" 885 93.2613430793072 64.6421219616021
"4427" 885.2 93.1934444714275 62.333034401009
"4428" 885.4 93.7521648667902 60.2760293558565
"4429" 885.6 92.6859346519368 58.8192652184359
"4430" 885.8 89.2692398155567 58.9297263060054
"4431" 886 86.720590107973 60.9510011010696
"4432" 886.2 82.9195843563643 63.7831215354306
"4433" 886.4 78.2036933103492 66.72845362286
"4434" 886.6 75.2163841209724 70.5894706109821
"4435" 886.8 75.5894963570786 74.6589404905163
"4436" 887 74.8649906641233 79.650077720501
"4437" 887.2 72.6282703210233 84.5930780578694
"4438" 887.4 71.3763548309048 88.2863715687489
"4439" 887.6 69.3923714665646 92.4856704123924
"4440" 887.8 67.5928532563436 98.636706286286
"4441" 888 68.2332871232809 104.262188571834
"4442" 888.2 70.8331773151921 108.091521988121
"4443" 888.4 75.161930897635 112.802964226549
"4444" 888.6 79.6576835947702 118.409911566298
"4445" 888.8 83.6631276923856 121.601297873657
"4446" 889 86.4678899175 119.37837528287
"4447" 889.2 90.9576283531899 115.424487700151
"4448" 889.4 96.2854568535804 112.249991184861
"4449" 889.6 101.836168941961 109.261876780957
"4450" 889.8 106.140352941509 103.685010770307
"4451" 890 108.435699336335 97.5885574026635
"4452" 890.2 111.460574047849 90.93333851286
"4453" 890.4 116.17636454396 84.3300760560266
"4454" 890.6 120.220106904649 78.1631063276332
"4455" 890.8 120.624063858616 71.6362872430217
"4456" 891 119.886316304767 64.5152196998337
"4457" 891.2 120.574566809605 57.205551048131
"4458" 891.4 120.10384379296 50.8148034254433
"4459" 891.6 116.313615162877 45.2094616614433
"4460" 891.8 112.963895662079 38.8721091764592
"4461" 892 110.549630590937 32.393557640907
"4462" 892.2 108.692206669094 27.2301606681908
"4463" 892.4 107.72889969163 26.5508895763984
"4464" 892.6 105.410215614799 27.9176138459647
"4465" 892.8 101.450306499615 30.0387900372138
"4466" 893 95.4981511055089 31.6760469463565
"4467" 893.2 89.8083325967236 32.7556083526704
"4468" 893.4 83.9099159095018 34.0549599667022
"4469" 893.6 77.7457562842259 33.4002960923035
"4470" 893.8 72.510623323691 31.7046067719204
"4471" 894 69.5199328923709 27.9050144264152
"4472" 894.2 67.3898218498434 24.3603777265031
"4473" 894.4 64.7768493186475 20.2183641996921
"4474" 894.6 62.2126006432352 16.0020386541291
"4475" 894.8 60.7130375150714 10.6361099983878
"4476" 895 58.4733974341949 10.7381787900926
"4477" 895.2 53.4319977589415 10.8322969601278
"4478" 895.4 48.5271829691504 11.6183857979404
"4479" 895.6 44.4608597327492 14.8546975773456
"4480" 895.8 39.328105797778 19.2545999043008
"4481" 896 34.4683464077905 23.5902544429084
"4482" 896.2 28.830365828015 27.2774820462749
"4483" 896.4 22.6357622909385 29.1082589933878
"4484" 896.6 17.3256243781513 32.3843895065785
"4485" 896.8 13.4949349140846 38.882070822793
"4486" 897 9.03229732356431 45.1653792478592
"4487" 897.2 4.49687324519144 50.6633459585878
"4488" 897.4 5.02309037463796 56.1397742120437
"4489" 897.6 6.32659995768256 62.7190772222211
"4490" 897.8 5.46745587367599 70.1685455431514
"4491" 898 4.52504168997097 78.3472812242429
"4492" 898.2 3.92463626720198 85.3888440439763
"4493" 898.4 5.94003849792669 87.3307293375193
"4494" 898.6 8.67048220548508 89.597308649115
"4495" 898.8 13.0545048075164 93.1432428239217
"4496" 899 18.5118657574554 97.5939788818699
"4497" 899.2 23.6737075347951 101.32396888473
"4498" 899.4 28.8181052268214 105.353646396888
"4499" 899.6 34.6584207114375 108.667031250486
"4500" 899.8 41.6954484051793 110.360586371236
"4501" 900 48.6232839331998 110.618122783347
"4502" 900.2 55.8071125856863 110.15674944405
"4503" 900.4 62.7211196472214 110.660996671853
"4504" 900.6 69.1128286250735 112.130157734955
"4505" 900.8 75.033701562037 115.382639537336
"4506" 901 81.3398192515842 118.001292538117
"4507" 901.2 87.2526730197506 117.600393698242
"4508" 901.4 90.2151476923969 113.058587659539
"4509" 901.6 91.980898168271 106.759656851869
"4510" 901.8 93.2710733580875 99.6875294511263
"4511" 902 92.1325640000835 93.7694383294508
"4512" 902.2 89.8261561601357 87.1836034839735
"4513" 902.4 89.7074707098518 81.951730575009
"4514" 902.6 91.5128073204272 79.6335063141282
"4515" 902.8 93.5820707126139 76.7440493359915
"4516" 903 94.8980033520384 73.1854264879632
"4517" 903.2 94.9192098959357 69.4430607841449
"4518" 903.4 95.6461624978022 64.4638051765897
"4519" 903.6 95.527441146103 59.1466819305868
"4520" 903.8 94.8125513364155 53.3011612671056
"4521" 904 96.4832813962626 50.8027301254466
"4522" 904.2 99.4073633738115 50.4934450729868
"4523" 904.4 101.840713360446 50.8044594575416
"4524" 904.6 101.572137384811 49.7344087543775
"4525" 904.8 98.8285901622215 47.3803992027178
"4526" 905 95.0477675186093 45.4977069679484
"4527" 905.2 90.3102216796396 42.9305222068878
"4528" 905.4 85.2986080584344 40.2059315987265
"4529" 905.6 79.1151781898215 39.0881508364039
"4530" 905.8 72.6862511670773 38.4895035471436
"4531" 906 66.1896575008327 37.5441838366293
"4532" 906.2 60.3886877077582 35.5545632803814
"4533" 906.4 54.5963798421744 33.5078527763348
"4534" 906.6 48.5464222438097 32.4782084469583
"4535" 906.8 41.5296240864881 31.4886419226285
"4536" 907 35.4441427985214 28.3651265625544
"4537" 907.2 30.2464007363899 23.2568454079299
"4538" 907.4 26.2980186119301 18.9596547966595
"4539" 907.6 24.3571822767688 20.6378902727404
"4540" 907.8 22.643690506145 24.4059168050054
"4541" 908 19.5210836649097 28.0703715143583
"4542" 908.2 15.7370654700714 33.1450605194503
"4543" 908.4 13.1839427357905 39.4252135920527
"4544" 908.6 12.9963211142576 46.322729758941
"4545" 908.8 14.5351501311372 52.9343139675193
"4546" 909 16.8813781321284 59.7301502345016
"4547" 909.2 19.7384488984881 66.6682952832211
"4548" 909.4 22.3993940393541 73.4432024804205
"4549" 909.6 26.2627551048482 78.9625872231199
"4550" 909.8 30.982156565416 83.7414042269688
"4551" 910 35.6295144846372 88.6650152358878
"4552" 910.2 40.8258993338126 92.9479382772063
"4553" 910.4 46.7612721535578 92.3212267955878
"4554" 910.6 52.1838919109643 88.5667397634021
"4555" 910.8 57.4625363368027 82.2726872981401
"4556" 911 58.8595206953014 76.3460027681878
"4557" 911.2 58.497775263145 69.7732149858289
"4558" 911.4 57.8843251161616 63.7075856338981
"4559" 911.6 55.0663358980414 58.4904413672278
"4560" 911.8 50.6194158451414 55.2839310899578
"4561" 912 45.5875088263269 52.4990813869427
"4562" 912.2 40.3442108697982 48.5817851111319
"4563" 912.4 36.0112956015342 43.9849119294197
"4564" 912.6 33.906687449245 38.8404212245466
"4565" 912.8 32.1820196002697 32.8795645610947
"4566" 913 30.8058728111318 26.8964333051636
"4567" 913.2 29.4905520461291 20.9417352220856
"4568" 913.4 28.6280659083214 20.8954917003334
"4569" 913.6 27.4022078867885 22.0294851098548
"4570" 913.8 25.1784391485932 23.3505981597138
"4571" 914 23.5046826651245 25.9098942196453
"4572" 914.2 21.5735760549124 30.1563652529787
"4573" 914.4 20.0590202741396 35.3187228796378
"4574" 914.6 18.0324043135867 40.8779167696531
"4575" 914.8 16.6149979204234 46.7424514471013
"4576" 915 12.8509632946699 51.6898338201908
"4577" 915.2 7.70181325964838 55.4825189410897
"4578" 915.4 2.09404399775722 56.3080747153832
"4579" 915.6 1.94061775896824 54.7828514038694
"4580" 915.8 2.21970491041022 54.041195389056
"4581" 916 2.48354778398977 52.4989566402145
"4582" 916.2 3.84150908110716 49.3184279184592
"4583" 916.4 6.04294867858811 44.3828153002878
"4584" 916.6 8.51845075068509 39.5053572756832
"4585" 916.8 11.7106482253575 35.0281460602177
"4586" 917 16.1290215644777 31.6720658797628
"4587" 917.2 19.433689395739 27.9439817033723
"4588" 917.4 22.854397128739 23.7517954543826
"4589" 917.6 27.5266552344344 21.306395841662
"4590" 917.8 33.5931161491318 21.119768399474
"4591" 918 39.9023550428106 19.7032488004312
"4592" 918.2 45.1105004591995 16.6407236119853
"4593" 918.4 51.1296261678571 14.0575523738163
"4594" 918.6 57.151641759461 12.1589142619691
"4595" 918.8 62.1652546406089 11.4944279560003
"4596" 919 66.7906127745424 14.9230706392482
"4597" 919.2 70.5056313355797 19.1904159047119
"4598" 919.4 75.6972549157006 22.8484473805691
"4599" 919.6 81.2896135804845 26.7071565678008
"4600" 919.8 86.7294202177214 30.3694608902878
"4601" 920 92.821677022294 32.5961983053273
"4602" 920.2 99.4351646400459 32.3061116695102
"4603" 920.4 105.217674418643 30.4307614325313
"4604" 920.6 109.958892984685 29.6815325828878
"4605" 920.8 111.879905820437 33.0256285216378
"4606" 921 115.309084033485 37.6609294610373
"4607" 921.2 117.888707549865 41.4195170357225
"4608" 921.4 117.801019999065 46.8935126063742
"4609" 921.6 117.400836367629 53.615266661952
"4610" 921.8 118.862500877173 59.980677253158
"4611" 922 122.235536429468 64.8950275517153
"4612" 922.2 125.548118343321 67.4654737090241
"4613" 922.4 124.455392261946 68.0055545095217
"4614" 922.6 124.662892458001 70.7677730884775
"4615" 922.8 125.893494148248 72.1901846599573
"4616" 923 125.569233823155 71.7003634577211
"4617" 923.2 125.713748942014 71.6760144265667
"4618" 923.4 126.135832532016 71.4384977439989
"4619" 923.6 126.671386458027 70.8412113718699
"4620" 923.8 126.91425004801 70.4740947942274
"4621" 924 127.372140587242 70.2535868079999
"4622" 924.2 127.414123461164 70.3457391980878
"4623" 924.4 127.444710741951 70.7088124714378
"4624" 924.6 127.459268470878 70.2938200805481
"4625" 924.8 127.396343872263 69.9230904340642
"4626" 925 127.364894228181 69.5660871163678
"4627" 925.2 126.878393572821 69.3844034864647
"4628" 925.4 126.527273308164 69.7888448540021
"4629" 925.6 126.342828220685 70.1094809915059
"4630" 925.8 126.653161787933 71.2084805630266
"4631" 926 126.756107402656 72.5457804517052
"4632" 926.2 126.985506643249 74.9805693095605
"4633" 926.4 126.59672815433 77.5874130768788
"4634" 926.6 126.265473969011 80.8319977216986
"4635" 926.8 125.382047947875 84.3955903050769
"4636" 927 124.067728021897 88.084783143434
"4637" 927.2 122.62544468639 91.6379110343102
"4638" 927.4 121.235925351992 94.6245748275463
"4639" 927.6 119.445377445752 97.673441960166
"4640" 927.8 117.618003052694 100.469484967701
"4641" 928 115.859418131448 103.349681327505
"4642" 928.2 113.984956733052 106.059213891657
"4643" 928.4 111.985060091048 108.658400030476
"4644" 928.6 109.742644853838 110.487198031676
"4645" 928.8 107.566466965252 112.674416028319
"4646" 929 105.267310741747 114.961901268838
"4647" 929.2 102.843092880567 116.681281914003
"4648" 929.4 99.9339855314964 118.465687330063
"4649" 929.6 96.7858183132024 120.947294670007
"4650" 929.8 93.8980741199678 122.797320822107
"4651" 930 91.0731903203175 124.366468121092
"4652" 930.2 88.407692177765 125.261034109686
"4653" 930.4 84.9778911655464 125.851362074788
"4654" 930.6 81.243189089635 126.299184833591
"4655" 930.8 77.6453260597282 126.911324429159
"4656" 931 73.9407742896109 126.417260214598
"4657" 931.2 71.4188519520819 124.218683174047
"4658" 931.4 68.4487394552301 122.325867971244
"4659" 931.6 65.0500842608387 121.678764994431
"4660" 931.8 61.0714450017162 120.43308853473
"4661" 932 57.2112678128808 120.035280188998
"4662" 932.2 53.251263813968 119.319777120396
"4663" 932.4 50.1563533723964 120.765151394613
"4664" 932.6 47.1198578999909 121.878176643379
"4665" 932.8 45.3248537512688 120.161537887072
"4666" 933 43.3495600121232 117.441811913414
"4667" 933.2 40.6265312566932 115.182593580965
"4668" 933.4 38.2867309205056 112.76932581194
"4669" 933.6 37.5452954687061 109.748743916388
"4670" 933.8 38.1629232538311 106.595739174138
"4671" 934 36.8235115186339 105.974692785513
"4672" 934.2 35.2554731327674 107.061416369212
"4673" 934.4 34.6250457938562 109.055830621253
"4674" 934.6 35.309713805671 111.039032260897
"4675" 934.8 34.5361024206268 110.024388739658
"4676" 935 33.3823539024475 107.52045439894
"4677" 935.2 31.9562766278922 103.862120420667
"4678" 935.4 29.9074377489375 99.5731377027628
"4679" 935.6 29.6954830150364 95.452622159542
"4680" 935.8 30.0734108169132 90.9849909242823
"4681" 936 29.1315034011899 86.9787192387035
"4682" 936.2 26.7533537123079 82.7429096866986
"4683" 936.4 25.1953737137944 78.7420453563743
"4684" 936.6 22.7071017501867 75.9023388597921
"4685" 936.8 18.8104989722411 74.4548823913967
"4686" 937 15.5053508624267 72.284811970993
"4687" 937.2 12.5754284319497 68.8045968646057
"4688" 937.4 8.42397583968632 65.5550312555634
"4689" 937.6 3.52746727292956 63.1620874435364
"4690" 937.8 2.353370502377 63.5082130892489
"4691" 938 3.16279722932144 61.6893079966378
"4692" 938.2 4.94064169491489 59.1738692090653
"4693" 938.4 8.75208447529806 56.0306869114952
"4694" 938.6 11.5683824706676 51.311586094407
"4695" 938.8 13.7349845795583 46.6061781339509
"4696" 939 14.9521038673516 41.2022596586227
"4697" 939.2 15.6601447935357 35.3005237180663
"4698" 939.4 16.9181173859039 29.2678299925269
"4699" 939.6 20.9948199485714 25.091362800294
"4700" 939.8 27.7894141332019 22.9393366715943
"4701" 940 35.420211921377 21.9623919045174
"4702" 940.2 43.021784661377 21.7453500517026
"4703" 940.4 50.278295268434 19.5298127688253
"4704" 940.6 57.4009236783571 17.5927395090663
"4705" 940.8 64.5042837586407 17.2583025068155
"4706" 941 70.7804949702147 19.0534267101349
"4707" 941.2 77.2669526608802 20.2708531881936
"4708" 941.4 83.3696068039827 19.3174036028233
"4709" 941.6 89.1737841044704 16.0368079987601
"4710" 941.8 92.9103347671204 12.9364277349496
"4711" 942 92.9753791524214 14.462627396372
"4712" 942.2 94.604056545864 17.8420099401643
"4713" 942.4 95.1135236550342 21.2613226264729
"4714" 942.6 97.3671264999505 26.0775115220168
"4715" 942.8 98.8713490088839 31.2182242880753
"4716" 943 99.9053404107775 36.9429980498878
"4717" 943.2 100.629932550912 42.9536847761605
"4718" 943.4 98.9944426583669 49.0801843487969
"4719" 943.6 96.1614614191195 54.1742792112051
"4720" 943.8 92.8828694464347 58.6444680825953
"4721" 944 89.9793831440691 63.8921161471171
"4722" 944.2 87.3999452399429 68.9141625334672
"4723" 944.4 86.04346877285 75.1175593621163
"4724" 944.6 86.4830456190447 81.305839707247
"4725" 944.8 87.2839630853444 87.4576928751263
"4726" 945 90.7475848959004 91.9001556678614
"4727" 945.2 95.9319908655057 94.873802883572
"4728" 945.4 101.218212772283 98.2293746094262
"4729" 945.6 106.693136229443 100.340515187807
"4730" 945.8 111.743119278 100.265843290075
"4731" 946 113.125177708044 97.7949279575544
"4732" 946.2 112.811898356303 93.4591207883312
"4733" 946.4 112.545428130164 87.421246220072
"4734" 946.6 114.035190902558 81.1615009199878
"4735" 946.8 115.904930539436 74.8035987802915
"4736" 947 117.781605817454 68.1954224133217
"4737" 947.2 119.525470408429 61.9205819213737
"4738" 947.4 120.999379059225 55.4946222825758
"4739" 947.6 119.072960472976 50.0553285151787
"4740" 947.8 115.199613635912 44.8020578041241
"4741" 948 111.032311333036 39.0396435142896
"4742" 948.2 106.719320767233 34.3913685436819
"4743" 948.4 101.884422403701 29.2687755984478
"4744" 948.6 97.8411613767092 23.9721956099082
"4745" 948.8 93.5372686013472 18.838584690764
"4746" 949 90.7992267861087 13.4387808803878
"4747" 949.2 86.981654222276 9.58414331058473
"4748" 949.4 86.9907931354845 6.99983838962688
"4749" 949.6 86.3380493893323 8.46210145849645
"4750" 949.8 83.3982148734344 9.10532568233937
"4751" 950 79.7956185961361 9.88963764651697
"4752" 950.2 74.7189352885215 10.6063847011544
"4753" 950.4 68.9268431511182 11.0133926171185
"4754" 950.6 62.98247709199 10.7656512214833
"4755" 950.8 56.9902754181141 9.09495173068044
"4756" 951 51.4559596549678 6.53619400193654
"4757" 951.2 49.7883105589015 4.73266596784776
"4758" 951.4 47.9223356060298 5.41825871617942
"4759" 951.6 44.453590156409 6.27763829155026
"4760" 951.8 42.0158357931767 6.30303330582196
"4761" 952 42.4707026308783 5.84290581951276
"4762" 952.2 42.9936306882659 5.68897124455442
"4763" 952.4 42.1295949617525 5.75340046023258
"4764" 952.6 41.3830578147038 5.77489983487599
"4765" 952.8 39.0666541887857 6.29560996360204
"4766" 953 37.5643333968563 7.81270053692264
"4767" 953.2 34.6032556434842 9.85248796002729
"4768" 953.4 31.4503519575342 12.7516657270154
"4769" 953.6 27.5698469663583 15.4482556730562
"4770" 953.8 23.8344210579949 18.9843253992245
"4771" 954 20.2857276615153 23.6836089049898
"4772" 954.2 17.1523252792967 28.8528400673729
"4773" 954.4 14.2748765011731 33.3311644457119
"4774" 954.6 14.2610934297214 38.0131087502878
"4775" 954.8 13.9039778770402 43.770527258169
"4776" 955 13.8049990653214 49.0653458278565
"4777" 955.2 12.2648887549777 54.7144793243878
"4778" 955.4 14.6768289285431 60.2127837515166
"4779" 955.6 18.5488107327837 64.0382875158783
"4780" 955.8 22.0479545052589 68.7426205531645
"4781" 956 27.207129719537 70.8310056493832
"4782" 956.2 32.8107759572486 69.7550262178392
"4783" 956.4 38.05220620765 67.0880892768021
"4784" 956.6 41.2628582224551 64.5093221390462
"4785" 956.8 44.4875327460276 61.9582146803723
"4786" 957 48.9287366374979 59.960120012623
"4787" 957.2 52.9665357998518 58.3336307732514
"4788" 957.4 56.5414881609391 59.9001698333289
"4789" 957.6 60.7482963823403 63.0575930734632
"4790" 957.8 65.2054518290669 67.4098835427696
"4791" 958 71.0539233224763 72.2593568791444
"4792" 958.2 77.0009181265095 75.5925073896951
"4793" 958.4 82.9912954608485 79.117341580131
"4794" 958.6 89.6030450641305 81.533260156815
"4795" 958.8 96.5383548522985 82.499840547585
"4796" 959 103.327726625999 83.6263987649345
"4797" 959.2 109.868146936903 82.8048852098878
"4798" 959.4 116.035971740545 80.0067641182806
"4799" 959.6 120.046641123016 76.2527243536251
"4800" 959.8 121.957916083011 70.6232518185905
"4801" 960 124.587741073045 65.7363465510842
"4802" 960.2 126.445103926641 67.2577054626478
"4803" 960.4 126.474346012767 69.8382285248607
"4804" 960.6 125.700492211308 73.002423292131
"4805" 960.8 123.917781031979 77.1425513346509
"4806" 961 122.206047569701 82.2843264332153
"4807" 961.2 121.740663927058 88.2258407316509
"4808" 961.4 119.811082313133 93.2103416834538
"4809" 961.6 117.756506284821 98.8666921511002
"4810" 961.8 117.196754110331 99.5409996378968
"4811" 962 113.555982037977 104.101669592233
"4812" 962.2 108.787300158693 107.800267015324
"4813" 962.4 103.886970057453 110.254967963256
"4814" 962.6 99.1230712574433 112.069137016745
"4815" 962.8 95.1005144879954 114.961379424392
"4816" 963 90.5253855312639 117.89125817433
"4817" 963.2 85.0330692483741 119.866519899493
"4818" 963.4 79.0569679481187 118.898741298347
"4819" 963.6 72.4228791212285 117.705240195436
"4820" 963.8 66.7852462157143 115.310862671656
"4821" 964 60.7706990176932 112.108801856067
"4822" 964.2 55.8783467575179 107.694513554013
"4823" 964.4 50.6624461765447 103.036665639325
"4824" 964.6 44.8866083178482 99.6004364451199
"4825" 964.8 40.1871241055056 94.1764876402035
"4826" 965 36.2108059230647 87.5322403953743
"4827" 965.2 34.2744264291387 81.0189174887532
"4828" 965.4 35.2141760272457 74.1613864429484
"4829" 965.6 35.2681525913561 67.5705652671353
"4830" 965.8 32.7528240689072 62.7457693258592
"4831" 966 28.7930056941894 57.5988747432557
"4832" 966.2 24.7676593599685 51.9455304182407
"4833" 966.4 19.7613742765929 47.1600073560878
"4834" 966.6 15.4433380321793 42.1970002104983
"4835" 966.8 12.0690219199226 35.5645649245732
"4836" 967 10.8965712343649 33.8606139672138
"4837" 967.2 9.98856239850379 35.7919546074407
"4838" 967.4 9.47857202712995 37.8293359400367
"4839" 967.6 8.0813417414666 41.0278292180813
"4840" 967.8 8.01359882376084 45.6868679503423
"4841" 968 6.82729277494266 51.7052755330393
"4842" 968.2 4.443803005877 57.2942104771378
"4843" 968.4 2.20163682998491 63.5928703002339
"4844" 968.6 1.21617826414577 70.4476545028878
"4845" 968.8 1.80462632004162 74.2706471863832
"4846" 969 4.66770318392956 78.917642672077
"4847" 969.2 8.12675529014041 84.079924745155
"4848" 969.4 10.4242996099004 90.0831130625456
"4849" 969.6 11.3082756050283 96.8072573672153
"4850" 969.8 12.289729808963 101.545351047171
"4851" 970 15.3205227061324 106.214359685325
"4852" 970.2 17.1266264698727 107.957059791939
"4853" 970.4 21.2899930637206 109.258972362333
"4854" 970.6 25.7903601524147 110.859663923159
"4855" 970.8 30.8515259347715 113.424064595738
"4856" 971 34.7345505585294 116.907053958728
"4857" 971.2 37.7171877965801 121.919276327957
"4858" 971.4 39.6756849571214 123.714325527263
"4859" 971.6 44.4409897233345 123.957620623096
"4860" 971.8 49.7560655394321 123.722076276383
"4861" 972 55.0842538909286 124.114707081834
"4862" 972.2 59.6885905877477 125.493405450962
"4863" 972.4 64.065567300474 127.983378429862
"4864" 972.6 68.9262310502439 126.68337753725
"4865" 972.8 73.0769050817679 123.036406758727
"4866" 973 77.0594069456705 119.512422409256
"4867" 973.2 80.9363883254464 115.426882326673
"4868" 973.4 82.785719544027 111.325692762271
"4869" 973.6 81.8103899081705 106.669651806746
"4870" 973.8 80.1003041274663 101.767561139206
"4871" 974 79.1189044509685 97.7736956023878
"4872" 974.2 79.731046351627 96.2909694665822
"4873" 974.4 79.6149112125436 95.4664463409433
"4874" 974.6 77.7155804416233 94.1694031602274
"4875" 974.8 77.780122096963 93.0733329010576
"4876" 975 78.5218541129205 90.6339482902541
"4877" 975.2 78.2804956928803 87.0088915328878
"4878" 975.4 79.7961524144464 84.1572229081955
"4879" 975.6 83.0414733932233 82.4405618072148
"4880" 975.8 85.8717442964912 82.5278906314749
"4881" 976 88.2080074780508 81.602237863108
"4882" 976.2 87.8714660269929 79.7328667366306
"4883" 976.4 85.9139566292349 76.9435302403205
"4884" 976.6 82.9171827605811 74.815803263907
"4885" 976.8 79.3723271026432 74.7639190205313
"4886" 977 75.7651261008791 74.9848454761955
"4887" 977.2 71.0601159857373 74.1932800741588
"4888" 977.4 66.2829994453929 73.352695668727
"4889" 977.6 61.0086542327381 71.4066492112489
"4890" 977.8 55.3724453849176 68.9985462627628
"4891" 978 50.1598792591233 66.169134631567
"4892" 978.2 45.6973974959915 61.8880428409978
"4893" 978.4 42.2398720445184 57.5692659872514
"4894" 978.6 39.3875260472257 53.3239859370899
"4895" 978.8 37.5103384034301 48.2464577385073
"4896" 979 36.5900580454766 42.2496225411981
"4897" 979.2 36.7490794522214 36.7773856795878
"4898" 979.4 35.3699369693929 30.691586050102
"4899" 979.6 34.5449080607203 24.3610383702248
"4900" 979.8 33.4271047904421 18.4576703516809
"4901" 980 30.9845534577214 17.1162247952544
"4902" 980.2 31.2209012078559 16.8322969561636
"4903" 980.4 33.032227114559 15.4547930034628
"4904" 980.6 36.8395322751354 14.5231123209924
"4905" 980.8 42.5864538521465 12.9180573699253
"4906" 981 48.6150406527844 11.7472699187766
"4907" 981.2 55.2910242457749 9.51474538016683
"4908" 981.4 61.9203027981005 8.15488709809706
"4909" 981.6 67.5821670483527 6.24499354548151
"4910" 981.8 72.7431022528442 5.44335149955821
"4911" 982 79.2190948209113 8.75167883589899
"4912" 982.2 84.1076694529152 12.7062646271378
"4913" 982.4 89.8758991706924 15.0435359821781
"4914" 982.6 95.8479734825899 16.1683677609193
"4915" 982.8 101.846414540001 16.8746005934578
"4916" 983 105.757945391292 20.4342174267701
"4917" 983.2 109.330802638851 25.2467032304521
"4918" 983.4 113.385601959321 30.4875899935787
"4919" 983.6 118.079404949883 35.228250498994
"4920" 983.8 121.547111977045 40.1233015344949
"4921" 984 123.672951616529 44.948535432463
"4922" 984.2 124.516476328607 51.2304773310574
"4923" 984.4 124.54834627643 57.9796462906704
"4924" 984.6 125.211382007032 64.9060098043878
"4925" 984.8 126.971746220506 71.4198728710457
"4926" 985 126.975935877892 76.7068776472418
"4927" 985.2 126.243827500613 79.7573960413573
"4928" 985.4 124.451998702688 83.8081139915128
"4929" 985.6 122.97648536362 88.1098573255667
"4930" 985.8 120.295687095032 92.4397354535852
"4931" 986 116.764996796995 96.8459339961921
"4932" 986.2 111.837645328631 100.475609308051
"4933" 986.4 107.74328414014 103.456263012171
"4934" 986.6 103.403536703374 106.134773568546
"4935" 986.8 99.7522770682752 108.629495479745
"4936" 987 96.4287603121109 112.129002679809
"4937" 987.2 92.4392328273082 115.46964230364
"4938" 987.4 87.2060475659594 116.506123985724
"4939" 987.6 81.8057348570056 117.211358011282
"4940" 987.8 76.3579410600056 116.819118186888
"4941" 988 70.9158749437702 116.80605212217
"4942" 988.2 65.4301628978387 118.364321137896
"4943" 988.4 61.3540930123256 121.954891501086
"4944" 988.6 59.260438126537 126.956835628793
"4945" 988.8 59.6949697373929 127.760454123631
"4946" 989 60.4901937904018 127.110744055531
"4947" 989.2 60.7648919013878 127.016285575339
"4948" 989.4 59.6582912679984 126.387206592171
"4949" 989.6 56.8215261596858 126.3995886826
"4950" 989.8 52.9468678789936 125.916312197314
"4951" 990 48.5030113014464 125.233500539438
"4952" 990.2 44.3340587886002 124.104258669383
"4953" 990.4 39.550495213974 122.823916124362
"4954" 990.6 35.5620646320522 119.566258293836
"4955" 990.8 32.3889280517458 115.817093761543
"4956" 991 27.8820437902429 112.877270034293
"4957" 991.2 23.3277255881408 110.392673074342
"4958" 991.4 19.100331940135 110.493675699354
"4959" 991.6 19.1937410966858 109.888013771464
"4960" 991.8 18.6924205128984 106.790913515862
"4961" 992 18.0537352575 102.149456512718
"4962" 992.2 15.6367225806114 97.5975919507113
"4963" 992.4 11.4278970813723 93.5772465583454
"4964" 992.6 6.09214203971333 90.1558708770499
"4965" 992.8 4.20395281187274 86.0975335188108
"4966" 993 3.82215103872579 85.2940557521226
"4967" 993.2 4.30474520625387 82.0267480854013
"4968" 993.4 5.3251365019836 77.4990918079689
"4969" 993.6 6.8530152685578 73.2294790725423
"4970" 993.8 7.34540571630768 68.8955498609795
"4971" 994 8.69203644853575 64.3036175563735
"4972" 994.2 9.38262575772769 60.2601050894815
"4973" 994.4 8.98947444748182 56.3549792188689
"4974" 994.6 8.89500361183164 51.5751239533163
"4975" 994.8 9.47172628803927 46.5013418589769
"4976" 995 11.578538418053 42.7521704234878
"4977" 995.2 15.9429413984464 40.4065259864503
"4978" 995.4 20.9686551148649 38.874680797116
"4979" 995.6 25.2734588078432 36.9803854578986
"4980" 995.8 30.3384197748214 35.5706158204787
"4981" 996 34.9426635167075 35.9802854396726
"4982" 996.2 38.3200711518214 34.7136007573878
"4983" 996.4 38.8049990679939 32.3743809381636
"4984" 996.6 37.9002168435075 29.8015200783645
"4985" 996.8 37.0986948576417 26.6927803859439
"4986" 997 35.1498697932078 23.0367705227741
"4987" 997.2 31.7459637382171 19.7321909453383
"4988" 997.4 29.4195483447116 18.4302509252284
"4989" 997.6 30.6740736360682 19.1988155177449
"4990" 997.8 33.5116344418679 18.6026871672017
"4991" 998 37.0638112358425 17.2264095436457
"4992" 998.2 40.822611390945 15.8499653036406
"4993" 998.4 45.6041098406569 14.6167734461536
"4994" 998.6 50.4917460571949 13.3674094696468
"4995" 998.8 54.4755975843042 10.7305573713705
"4996" 999 58.7527323360865 11.1341750045263
"4997" 999.2 61.203586162419 13.9887506654365
"4998" 999.4 63.5601080459326 18.3057085147026
"4999" 999.6 66.0832865326835 22.5254967415429
"5000" 999.8 68.9955844796964 27.702942485794
"5001" 1000 72.8369951967671 30.7449966329747
"5002" 1000.2 76.3974115919182 34.7074365252426
"5003" 1000.4 80.2857102240606 38.1061618546704
"5004" 1000.6 84.0311127720096 42.0362406338283
"5005" 1000.8 87.5961485605273 45.6207865027113
"5006" 1001 91.3820298859391 49.5175481568289
"5007" 1001.2 96.1695910445969 51.2007412009898
"5008" 1001.4 101.011532371708 51.5380388693594
"5009" 1001.6 106.058530457155 52.8000286335266
"5010" 1001.8 108.28098061283 55.3874526685834
"5011" 1002 108.678056555336 59.5645558831735
"5012" 1002.2 107.833739011714 64.8457250816824
"5013" 1002.4 104.733630077067 67.3820884596423
"5014" 1002.6 101.435265396948 68.615900056179
"5015" 1002.8 96.859707559465 68.2403304509076
"5016" 1003 92.592289991564 65.8829083633927
"5017" 1003.2 89.6306871468214 62.5933163493109
"5018" 1003.4 87.6618798071614 59.3962136386378
"5019" 1003.6 85.2445796758415 55.1922073156378
"5020" 1003.8 82.6010774042486 50.883379122713
"5021" 1004 77.9394682727014 48.2747060023378
"5022" 1004.2 73.8984125839391 46.3102135645936
"5023" 1004.4 68.9295724721977 45.0634279051155
"5024" 1004.6 64.1614176400635 44.0636594773614
"5025" 1004.8 58.5964401778649 43.7848937158769
"5026" 1005 53.2164061658094 42.3073653733215
"5027" 1005.2 47.6985115197964 40.7839310995378
"5028" 1005.4 42.6888402040799 39.2747400656069
"5029" 1005.6 40.2425619319959 37.2896285923761
"5030" 1005.8 39.218438839276 36.4956709308082
"5031" 1006 37.4332209988215 35.9026126467211
"5032" 1006.2 36.5958119693337 36.5375118524365
"5033" 1006.4 36.4242027125 36.7792055957449
"5034" 1006.6 35.5607989689254 36.5211083952774
"5035" 1006.8 34.0001529849434 36.9709626152292
"5036" 1007 31.8921478293709 36.6406119807009
"5037" 1007.2 29.3018416739124 35.0364290666264
"5038" 1007.4 27.5363506743853 32.2795597012601
"5039" 1007.6 27.3917427014507 28.6723992980001
"5040" 1007.8 27.9650398415548 24.6834361766544
"5041" 1008 27.605270025608 23.1844319018878
"5042" 1008.2 25.1123385160714 23.5126102610943
"5043" 1008.4 24.0473265019777 25.5651097249503
"5044" 1008.6 22.4731190009847 28.6909782173571
"5045" 1008.8 20.1076432675328 32.5222903700321
"5046" 1009 16.4910187113369 35.5206491439805
"5047" 1009.2 13.6614999880867 39.7547685126735
"5048" 1009.4 11.4388232369391 45.0962224338878
"5049" 1009.6 8.37991436927426 50.0994466541991
"5050" 1009.8 6.41539325749453 55.1187107015993
"5051" 1010 6.92195593907859 59.5973143740021
"5052" 1010.2 7.80666712139416 65.0160320084332
"5053" 1010.4 7.34899044151303 71.4072775831307
"5054" 1010.6 5.00565557477559 77.3070687674658
"5055" 1010.8 4.99984397482146 81.5472764807852
"5056" 1011 8.03150366345862 83.7958537156311
"5057" 1011.2 11.2723596860811 85.0502067687628
"5058" 1011.4 12.4041937794709 84.4242353493001
"5059" 1011.6 12.6014167148214 83.6847009271065
"5060" 1011.8 14.1831961249106 82.8881328598482
"5061" 1012 17.9141511219441 80.9913215902746
"5062" 1012.2 19.999583456427 78.2046714519428
"5063" 1012.4 20.5962154660573 78.0059723317462
"5064" 1012.6 22.9484002384346 80.1548469188028
"5065" 1012.8 23.3914269096548 82.9888989546655
"5066" 1013 21.9223928126786 85.8732638508306
"5067" 1013.2 19.507860384202 89.0449428655072
"5068" 1013.4 15.9020416320736 90.940385193053
"5069" 1013.6 12.0307664363004 91.4216529445012
"5070" 1013.8 7.90722711187317 92.6955019666636
"5071" 1014 8.29052480568985 93.6501487305457
"5072" 1014.2 8.58947554648813 94.7929995886057
"5073" 1014.4 8.61392504945301 95.7186271207299
"5074" 1014.6 9.40075450850564 97.0193882477825
"5075" 1014.8 10.4378921657445 99.1537986882211
"5076" 1015 11.1394033146798 101.014354271056
"5077" 1015.2 12.3993634164163 102.012845133939
"5078" 1015.4 13.3626951647418 103.66257386149
"5079" 1015.6 14.3517788589004 104.837364918625
"5080" 1015.8 14.159396713335 103.725067370861
"5081" 1016 15.5121043964625 105.046593876016
"5082" 1016.2 17.0064306615907 107.31682262076
"5083" 1016.4 18.8051092016534 109.750349724762
"5084" 1016.6 20.7767720803752 111.64860101878
"5085" 1016.8 23.2677006683173 114.544975021929
"5086" 1017 25.3370675514405 115.617973523173
"5087" 1017.2 27.6717880576294 117.283851976776
"5088" 1017.4 28.7603332739974 118.451801369784
"5089" 1017.6 30.9621385637445 119.742650167529
"5090" 1017.8 34.6459776608215 121.877597339766
"5091" 1018 37.9250287889553 123.680345399801
"5092" 1018.2 41.619278336928 125.120620985658
"5093" 1018.4 44.7931027081138 126.24432397118
"5094" 1018.6 46.4917618473214 126.367513779743
"5095" 1018.8 49.8024468169793 126.413907737467
"5096" 1019 54.3155839598045 127.653017378286
"5097" 1019.2 59.3801661200182 128.359773398462
"5098" 1019.4 64.3264687377367 128.589040357752
"5099" 1019.6 69.3598265068214 127.217233744185
"5100" 1019.8 74.4104210074971 125.268447848347
"5101" 1020 80.0807833757133 122.785983836158
"5102" 1020.2 85.245961779976 120.432478993433
"5103" 1020.4 89.7257068060714 116.652798071416
"5104" 1020.6 92.8147421435762 111.875985537803
"5105" 1020.8 96.914375935876 108.824557402406
"5106" 1021 101.346259207683 107.098238246416
"5107" 1021.2 104.595870349743 105.004697255453
"5108" 1021.4 105.967158017149 100.249774257642
"5109" 1021.6 108.35044805327 94.663254787084
"5110" 1021.8 111.061543137666 88.863703330108
"5111" 1022 113.820213618152 84.1840651498443
"5112" 1022.2 117.658871405592 80.9079982868327
"5113" 1022.4 120.851432328964 80.4060082252538
"5114" 1022.6 120.207839145473 79.3196622865667
"5115" 1022.8 118.757505467416 75.3580045225214
"5116" 1023 117.06028747312 71.0572413727195
"5117" 1023.2 114.698280955627 66.1304089523322
"5118" 1023.4 112.348530249793 61.9996037014306
"5119" 1023.6 108.159520700571 59.4846817851655
"5120" 1023.8 104.137613815121 56.2235640070279
"5121" 1024 101.162199191724 52.9241588911596
"5122" 1024.2 100.456927059685 48.8670887114878
"5123" 1024.4 101.518919978347 44.748186921362
"5124" 1024.6 103.607393313615 40.3983996855682
"5125" 1024.8 105.484818377428 36.2477513562388
"5126" 1025 105.50907871596 32.9138198428346
"5127" 1025.2 105.262953668596 30.4828827617587
"5128" 1025.4 107.490423933353 29.725324315419
"5129" 1025.6 110.424789377091 30.7669305790078
"5130" 1025.8 111.171062145781 33.2225694486429
"5131" 1026 111.038163901279 35.8255695294021
"5132" 1026.2 110.785937883918 39.7741161650237
"5133" 1026.4 109.951978932831 44.9725388115577
"5134" 1026.6 107.721035484032 48.9589527362272
"5135" 1026.8 104.688195018251 52.0302730782242
"5136" 1027 101.095174495562 54.2881989629647
"5137" 1027.2 97.4610109183492 56.6820109031655
"5138" 1027.4 93.7165324945714 58.1247222157724
"5139" 1027.6 89.81891656705 58.7965512648592
"5140" 1027.8 85.8336270379685 58.9934233715054
"5141" 1028 81.7530572915267 58.296936387193
"5142" 1028.2 77.5369083886619 57.9101746530899
"5143" 1028.4 73.3482617636422 56.4198781157934
"5144" 1028.6 70.7609006981156 53.3730940626819
"5145" 1028.8 67.5938045571245 49.9371994118878
"5146" 1029 64.3517315251744 47.5691673297701
"5147" 1029.2 62.8731511020215 44.2469282272211
"5148" 1029.4 63.4570900988669 40.009143157365
"5149" 1029.6 63.8951403259548 35.9153520598211
"5150" 1029.8 63.5304635683626 31.4215865368995
"5151" 1030 62.4418060442168 28.4905455907482
"5152" 1030.2 60.2424639645 27.1427495436735
"5153" 1030.4 57.7629033326429 26.5603763733878
"5154" 1030.6 55.1279930991548 27.58660687311
"5155" 1030.8 53.6762353038604 28.8774605352774
"5156" 1031 53.9793109962215 30.3790154501128
"5157" 1031.2 54.4990942133079 30.9830185698607
"5158" 1031.4 55.165351255783 31.469950191157
"5159" 1031.6 56.1837670908214 34.4779216150378
"5160" 1031.8 57.6160146375654 38.0242945764243
"5161" 1032 58.8850402609286 39.131447228852
"5162" 1032.2 60.9612671675307 41.4847469527482
"5163" 1032.4 60.952428129461 44.2311274047715
"5164" 1032.6 60.7033978394953 47.6939549312356
"5165" 1032.8 61.382014307973 52.1569456338575
"5166" 1033 59.7423464862626 55.5163129724466
"5167" 1033.2 57.1301628969514 56.6406785851078
"5168" 1033.4 53.2314390923063 57.1909440224635
"5169" 1033.6 49.1941209563915 57.0343264498978
"5170" 1033.8 45.3911174610089 56.3865272937628
"5171" 1034 41.7650392233534 54.8730443597814
"5172" 1034.2 39.0066648186602 52.5508338414361
"5173" 1034.4 36.5732450928821 49.5743191599484
"5174" 1034.6 35.1200542403053 45.4085435292426
"5175" 1034.8 34.2478000411072 41.265298923102
"5176" 1035 35.1966044041676 37.7955587727339
"5177" 1035.2 36.9919802823042 34.3160432106464
"5178" 1035.4 38.9934713456366 30.7948465103225
"5179" 1035.6 41.3475940879249 27.4982607516119
"5180" 1035.8 43.0994507940973 24.0674050167498
"5181" 1036 44.680664245713 19.7401857577432
"5182" 1036.2 47.7102492424097 16.5299620002407
"5183" 1036.4 49.9926066423395 15.5730162918998
"5184" 1036.6 49.096984403467 13.6492230841283
"5185" 1036.8 46.6818011658214 11.5750212885501
"5186" 1037 43.883472200909 11.4753188363503
"5187" 1037.2 40.0869231940917 10.861632041104
"5188" 1037.4 35.9902384678734 8.9047079452514
"5189" 1037.6 36.8096287762111 9.13798810721244
"5190" 1037.8 36.8737978967435 9.14791492261503
"5191" 1038 37.1438818562404 8.74929962573911
"5192" 1038.2 36.9669912041014 7.84617852948776
"5193" 1038.4 36.9972000516137 8.01625796671893
"5194" 1038.6 36.4417115109954 7.65896454567037
"5195" 1038.8 35.8580692345379 7.49213692960418
"5196" 1039 35.147240790778 7.64788679514862
"5197" 1039.2 34.7690507432786 7.80432045787347
"5198" 1039.4 34.2395046740298 8.02983840167942
"5199" 1039.6 34.0827079690512 8.09339200532019
"5200" 1039.8 33.9254119115089 8.43696881200026
"5201" 1040 33.0740474954511 8.8030500023322
"5202" 1040.2 32.7709230516215 9.00068784167526
"5203" 1040.4 33.8578492317176 9.38119508457607
"5204" 1040.6 34.2192226999793 8.82744858590091
"5205" 1040.8 34.2152218722215 8.69207555932776
"5206" 1041 33.8419651594753 8.62230277373391
"5207" 1041.2 33.7912468292581 8.27931857488776
"5208" 1041.4 33.7122684977803 8.17984644520282
"5209" 1041.6 33.7917056767072 8.27931857488776
"5210" 1041.8 33.727888167794 8.20078794618912
"5211" 1042 33.7862759818929 8.41035253820204
"5212" 1042.2 33.9364975384215 8.56468142832776
"5213" 1042.4 34.2705913526733 8.38312120014701
"5214" 1042.6 34.651671722799 7.94007802379787
"5215" 1042.8 35.2794420558214 7.46824260752109
"5216" 1043 36.0317626568936 6.92395008837229
"5217" 1043.2 37.0998186856635 6.19541878989828
"5218" 1043.4 38.6773450706014 5.26772131804776
"5219" 1043.6 40.2361376826771 4.35899402813518
"5220" 1043.8 42.4450422416156 3.46456980032894
"5221" 1044 42.9490288677057 3.33106232867723
"5222" 1044.2 43.1933566460294 3.25040372046201
"5223" 1044.4 43.6372537333575 2.9799853935991
"5224" 1044.6 45.6213817685915 2.30198594836776
"5225" 1044.8 47.7198654002085 1.9507069058555
"5226" 1045 49.9577170371071 1.27264136988775
"5227" 1045.2 51.5639380241876 0.684116370338464
"5228" 1045.4 53.6372402229214 0.610191888687759
"5229" 1045.6 55.0221182988637 0.248105471282123
"5230" 1045.8 56.3202055758984 0.361283355810835
"5231" 1046 56.80691927474 0.520127200724966
"5232" 1046.2 56.3380019000388 1.11201398732254
"5233" 1046.4 56.4942538647088 0.958641751225787
"5234" 1046.6 56.3994873983079 0.84742041911749
"5235" 1046.8 56.5061122639733 0.78564102100168
"5236" 1047 56.5151176974368 0.767964620156986
"5237" 1047.2 56.7148358712872 0.646141465380908
"5238" 1047.4 56.6287372024312 0.784815063375562
"5239" 1047.6 56.5448417959715 0.774211832350262
"5240" 1047.8 56.6745015335303 0.756614510140919
"5241" 1048 56.6811539491177 0.734755038998866
"5242" 1048.2 56.7829498832685 0.680633349358343
"5243" 1048.4 56.7052703369377 0.671222565399383
"5244" 1048.6 56.7719840290357 0.672069038030612
"5245" 1048.8 56.8127067401429 0.662969457244899
"5246" 1049 56.7186925799326 0.725318436702567
"5247" 1049.2 56.9346541541629 0.589063105985317
"5248" 1049.4 56.7292917227509 0.757069827958344
"5249" 1049.6 56.8340221083395 0.824459607815472
"5250" 1049.8 57.1242180772445 0.743465748810835
"5251" 1050 57.0829775246995 0.794136585156052
"5252" 1050.2 57.0505317873946 0.784815063375562
"5253" 1050.4 56.9810052074556 0.840744194058493
"5254" 1050.6 56.9810052074556 0.854726476729222
"5255" 1050.8 57.0366264714068 0.864047998509707
"5256" 1051 57.024691075184 0.826761911387757
"5257" 1051.2 57.022721155419 0.831422672278002
"5258" 1051.4 57.0236939553029 0.838557664258126
"5259" 1051.6 57.0887162265357 0.835861492173469
"5260" 1051.8 57.1158647006071 0.790363588244897
"5261" 1052 57.1269251900437 0.819684459665535
"5262" 1052.2 57.0950399674841 0.787622750658845
"5263" 1052.4 57.1222328611918 0.862149169998864
"5264" 1052.6 57.1200583673336 0.994549303436537
"5265" 1052.8 57.872023362147 1.40892346351566
"5266" 1053 58.6180802658929 2.07795426942347
"5267" 1053.2 59.8636193490487 3.1241992511264
"5268" 1053.4 61.4075307969068 4.82103399432678
"5269" 1053.6 62.4574701623151 6.68769822935611
"5270" 1053.8 62.5263293457589 8.31753681418776
"5271" 1054 62.9509143174077 10.0452648046119
"5272" 1054.2 63.4664232733387 11.5959588819567
"5273" 1054.4 63.4640828876429 13.1976419895663
"5274" 1054.6 63.1214691448615 15.3165703713278
"5275" 1054.8 63.0900740314312 17.1021389401195
"5276" 1055 62.3831578321593 19.2025045369824
"5277" 1055.2 61.6068403260654 21.851454287278
"5278" 1055.4 60.5706988287251 24.0869349022251
"5279" 1055.6 58.5670837204803 26.1924321479701
"5280" 1055.8 56.4552518315357 27.984460766352
"5281" 1056 55.133799856109 29.7054189824503
"5282" 1056.2 55.3156862532289 30.9979386032211
"5283" 1056.4 55.9616432120552 32.0044073870956
"5284" 1056.6 56.6472776237483 33.6385185787048
"5285" 1056.8 57.7040816388214 36.4394165438172
"5286" 1057 58.9277494457483 38.457745339217
"5287" 1057.2 60.5479641462567 39.712696333276
"5288" 1057.4 61.9799663050714 40.5020715847003
"5289" 1057.6 64.119474896316 40.3112428761075
"5290" 1057.8 66.2913528220303 39.3830856359647
"5291" 1058 67.9494980845467 38.0475471637229
"5292" 1058.2 70.580811725316 36.6826100458658
"5293" 1058.4 73.552952115015 35.4553633588555
"5294" 1058.6 76.1478976027162 33.9780672747193
"5295" 1058.8 78.3845825875881 31.4777898299878
"5296" 1059 80.0074195291619 29.043206671175
"5297" 1059.2 80.6864453087236 26.5368361535291
"5298" 1059.4 81.4855610872408 24.3967308904361
"5299" 1059.6 83.109337901453 23.5706372674456
"5300" 1059.8 85.997935542653 23.4177643102456
"5301" 1060 89.6589908751087 23.3145365463133
"5302" 1060.2 93.443734118015 24.1953659736942
"5303" 1060.4 95.8193588666692 24.5345327467247
"5304" 1060.6 97.595813365691 24.6425408143117
"5305" 1060.8 97.895458324852 23.9682957895714
"5306" 1061 96.3986783306737 24.9389965242969
"5307" 1061.2 96.9064781979643 26.7668668604482
"5308" 1061.4 96.6250078116145 29.6112461657843
"5309" 1061.6 96.9257448569827 33.5649988343394
"5310" 1061.8 96.7612928801041 37.5578132038443
"5311" 1062 94.9634231251378 41.5330865862245
"5312" 1062.2 92.3350928331676 45.0202759327147
"5313" 1062.4 89.6635785673311 48.3533473793589
"5314" 1062.6 86.3077139204786 51.1310644109735
"5315" 1062.8 82.7709986694272 53.9280655541762
"5316" 1063 79.7006714947146 56.5938519656936
"5317" 1063.2 76.0781688903643 60.0268145870878
"5318" 1063.4 71.806433330529 62.5023469553312
"5319" 1063.6 67.761822929246 63.9084897220293
"5320" 1063.8 63.3448748683168 62.8456776203177
"5321" 1064 59.5752380055907 61.1270588992435
"5322" 1064.2 56.1909383858592 58.968962567218
"5323" 1064.4 55.3741995940114 55.3527239206978
"5324" 1064.6 56.2660521565637 51.1152667882486
"5325" 1064.8 57.8243105954235 47.2541230202143
"5326" 1065 59.9232504548537 44.4263758741136
"5327" 1065.2 61.8640632042281 41.6173827027339
"5328" 1065.4 63.2258982415293 38.188311465281
"5329" 1065.6 64.8687823822697 34.487366352336
"5330" 1065.8 64.852976451608 31.3433818648091
"5331" 1066 64.4954867578478 26.9056815179404
"5332" 1066.2 64.0387255888214 22.3199717272449
"5333" 1066.4 62.1202334211071 18.1250649850306
"5334" 1066.6 59.286158965334 15.0630560506378
"5335" 1066.8 57.771952824 12.4560261555306
"5336" 1067 58.7739326170437 10.4591737053322
"5337" 1067.2 61.0243088126145 9.20182779937051
"5338" 1067.4 62.7183720908094 10.2270673970444
"5339" 1067.6 65.9889418161248 12.0582006629776
"5340" 1067.8 68.5258810725248 14.8016180949867
"5341" 1068 71.0235406870962 18.3336553753493
"5342" 1068.2 73.0843092110601 22.4200671158878
"5343" 1068.4 76.0588904233832 25.2885821554833
"5344" 1068.6 79.2189585268746 27.896659492175
"5345" 1068.8 82.7768778122236 30.1675688870291
"5346" 1069 86.4580307348109 31.4637094260351
"5347" 1069.2 91.0520228831027 31.652160546794
"5348" 1069.4 95.1378682308527 30.6250453656065
"5349" 1069.6 98.4805181472846 28.7079732238772
"5350" 1069.8 101.278753658518 26.3113787537059
"5351" 1070 102.20818734877 25.4463276971939
"5352" 1070.2 103.984990337521 26.6962634464544
"5353" 1070.4 106.238971830276 29.4885111722817
"5354" 1070.6 108.333566611079 33.3141573084323
"5355" 1070.8 109.665216839456 37.696338343782
"5356" 1071 110.646167254906 42.5423306567651
"5357" 1071.2 111.736332159482 45.6308228050485
"5358" 1071.4 113.688998064295 47.6474575310193
"5359" 1071.6 114.941869891903 48.2500879472932
"5360" 1071.8 115.742444722401 47.9405642933177
"5361" 1072 115.793419716399 47.8647464354135
"5362" 1072.2 115.748017340675 48.2541943784933
"5363" 1072.4 114.965838814957 49.9681871734823
"5364" 1072.6 113.365306498122 52.334188012645
"5365" 1072.8 110.998017066894 55.1175080297332
"5366" 1073 107.550174445381 57.2512587861813
"5367" 1073.2 102.987224154604 58.0711944930953
"5368" 1073.4 98.3988378815739 58.3035882329076
"5369" 1073.6 94.1172675792345 57.7553218426052
"5370" 1073.8 90.3693305357082 55.9006869403972
"5371" 1074 87.3110319601822 53.4320012942692
"5372" 1074.2 84.5880596856333 50.1150466640759
"5373" 1074.4 81.935957878145 47.6778270297407
"5374" 1074.6 78.5095862282014 46.3599722134078
"5375" 1074.8 74.0354605465478 46.0872146739825
"5376" 1075 70.2730187435739 47.1521871223036
"5377" 1075.2 65.9859951390515 48.0148219750978
"5378" 1075.4 62.1271536203803 47.955096608976
"5379" 1075.6 59.0464870375874 46.8187537158133
"5380" 1075.8 55.5276313385267 45.3148039428667
"5381" 1076 52.141112497276 43.3575820778537
"5382" 1076.2 48.5265730868702 41.1050575248756
"5383" 1076.4 44.849279166 39.9504094995663
"5384" 1076.6 41.0324505158669 39.3186090609219
"5385" 1076.8 36.937967017276 37.4902137489559
"5386" 1077 32.2825001594766 35.6602709377498
"5387" 1077.2 28.2414341913732 32.6115975958878
"5388" 1077.4 26.1615981575768 27.3152543623984
"5389" 1077.6 26.1748310695033 22.76316267324
"5390" 1077.8 25.7436913630881 22.5899259572211
"5391" 1078 23.2129895031511 23.7262069425141
"5392" 1078.2 20.3544984647596 25.3081051990733
"5393" 1078.4 17.1610934300314 28.6037782346278
"5394" 1078.6 12.5499477327277 31.429220817544
"5395" 1078.8 8.47749232759671 35.6246835032473
"5396" 1079 7.13202754071917 38.1242890827968
"5397" 1079.2 5.12792908326101 41.86097148069
"5398" 1079.4 3.24725914865478 44.8499271139544
"5399" 1079.6 2.87078559357755 47.1966720084244
"5400" 1079.8 1.98720516604238 51.3281655631552
"5401" 1080 0.845779384532996 55.5266169095128
"5402" 1080.2 0.634915728519559 57.6169022146236
"5403" 1080.4 0.451444180227384 60.4453232273432
"5404" 1080.6 0.627744433481821 63.4109315122745
"5405" 1080.8 0.48341404506468 67.9479750675905
"5406" 1081 0.503990250307679 71.3534384618327
"5407" 1081.2 1.65425502848516 75.4960697118966
"5408" 1081.4 2.23411452193464 79.5707568464821
"5409" 1081.6 3.31583774244975 83.3730855817816
"5410" 1081.8 4.53007126419313 87.8172242048081
"5411" 1082 6.07393050652055 91.8757982897639
"5412" 1082.2 7.63999473296551 95.6079953753878
"5413" 1082.4 9.5842098317458 98.7055997287365
"5414" 1082.6 11.5792843350926 102.425740606447
"5415" 1082.8 13.0400508841324 104.306659337073
"5416" 1083 13.7034263261232 105.304226259862
"5417" 1083.2 13.8231767392649 105.317089820166
"5418" 1083.4 13.6149597468214 105.02219617995
"5419" 1083.6 13.6013855097857 105.33317234012
"5420" 1083.8 13.751925021416 105.680739435942
"5421" 1084 13.7605973553915 106.221593326785
"5422" 1084.2 14.0493353319643 106.623037916495
"5423" 1084.4 14.1021514542487 107.163801185551
"5424" 1084.6 14.3634819605051 107.537545785459
"5425" 1084.8 14.9315207986977 108.355945195506
"5426" 1085 15.9566306713892 109.055633474845
"5427" 1085.2 16.4219339430264 109.460540800355
"5428" 1085.4 16.8329588734214 109.774222742588
"5429" 1085.6 16.4782188122214 109.583131546088
"5430" 1085.8 16.1214242719025 108.369788525428
"5431" 1086 16.1453931949566 107.918744439996
"5432" 1086.2 16.1556655905512 107.574435977834
"5433" 1086.4 15.9616838082985 107.457402688631
"5434" 1086.6 15.8577661183079 107.305875377347
"5435" 1086.8 16.2076390206429 107.465886586772
"5436" 1087 17.1442613761072 108.820586676245
"5437" 1087.2 18.0972664314421 109.910183030672
"5438" 1087.4 19.768464291309 111.563320650094
"5439" 1087.6 20.9884853046214 112.818942473488
"5440" 1087.8 22.1965699640446 114.169109693276
"5441" 1088 23.9611987097477 115.425092245207
"5442" 1088.2 26.1544136220611 117.254995626838
"5443" 1088.4 27.2917576845833 118.150690175197
"5444" 1088.6 29.250291418894 119.183101214557
"5445" 1088.8 31.8304640109785 120.252442659541
"5446" 1089 34.8082701917719 121.53164818983
"5447" 1089.2 37.9048591954349 123.364393119106
"5448" 1089.4 40.7039243630854 124.612581544944
"5449" 1089.6 44.0031517241071 126.067325458769
"5450" 1089.8 47.8642680364881 126.948584859478
"5451" 1090 51.5068672524825 127.057071951913
"5452" 1090.2 55.9387577215157 127.374932710904
"5453" 1090.4 58.9924837981435 128.472442339549
"5454" 1090.6 61.7216070662843 127.877139326499
"5455" 1090.8 66.4555533060164 127.228730145379
"5456" 1091 70.7618245645157 127.201213441359
"5457" 1091.2 73.6879291840106 126.810949758834
"5458" 1091.4 75.5301121273079 123.691515091645
"5459" 1091.6 78.7248271572268 120.609954355293
"5460" 1091.8 81.7372683105536 119.289654370209
"5461" 1092 83.9225336718765 119.298044350658
"5462" 1092.2 85.2786155465782 117.88647441959
"5463" 1092.4 87.2372189732809 115.345477968834
"5464" 1092.6 89.9502222841223 113.044644287879
"5465" 1092.8 92.8172392909554 111.673305252566
"5466" 1093 95.698124297476 110.113554382433
"5467" 1093.2 97.4753732492268 106.796298853347
"5468" 1093.4 99.3383837101976 103.148208551044
"5469" 1093.6 101.611724541984 99.8619264254013
"5470" 1093.8 104.210640627416 97.1900927590229
"5471" 1094 106.017794398715 95.7686472662506
"5472" 1094.2 106.660228201078 93.68524590264
"5473" 1094.4 105.700137988632 91.2301132789959
"5474" 1094.6 105.89236939155 87.7375383382335
"5475" 1094.8 107.2816785275 84.3441335633465
"5476" 1095 108.841328430979 81.6818053708088
"5477" 1095.2 111.233535082254 79.1104554108878
"5478" 1095.4 112.292042372164 76.1267507637825
"5479" 1095.6 112.065507407598 73.1923155573788
"5480" 1095.8 111.464477212303 69.7933119209332
"5481" 1096 111.642977265152 66.78567415235
"5482" 1096.2 113.424282528574 65.3496344995072
"5483" 1096.4 116.14569682325 64.7476770987163
"5484" 1096.6 119.208044698507 65.2390544611449
"5485" 1096.8 122.44901561086 65.9962095792916
"5486" 1097 123.585499894742 65.4308059812063
"5487" 1097.2 122.858977898352 64.0610372275338
"5488" 1097.4 122.725682538933 61.40974865361
"5489" 1097.6 122.531244162134 57.8538346954592
"5490" 1097.8 122.621512838421 53.7937671957968
"5491" 1098 121.664405725249 49.8816092456332
"5492" 1098.2 120.0769863844 45.4080028071246
"5493" 1098.4 118.764237716867 41.0558416002456
"5494" 1098.6 116.441639648713 37.6212857203472
"5495" 1098.8 113.10838864151 34.2011023496492
"5496" 1099 110.688505477533 30.3172782943205
"5497" 1099.2 108.716064419036 26.2145923035306
"5498" 1099.4 106.147502478977 21.9636745494897
"5499" 1099.6 104.961779890762 18.3825560928086
"5500" 1099.8 105.316849228009 18.6818455843565
"5501" 1100 104.277428848945 18.9331452828465
"5502" 1100.2 102.446463688165 18.4947354544503
"5503" 1100.4 99.2606795600741 18.0470959454562
"5504" 1100.6 95.7895958130473 17.2092362091781
"5505" 1100.8 91.7511258585056 16.0235407488351
"5506" 1101 87.4650307464152 14.0040923367003
"5507" 1101.2 83.9942018279066 12.1580632868239
"5508" 1101.4 80.2742832530129 11.2513965459835
"5509" 1101.6 76.4382802625634 10.732682968662
"5510" 1101.8 72.0257681521619 9.98287626283457
"5511" 1102 67.6800782234506 8.48973360024731
"5512" 1102.2 62.6109395479563 7.61372002528102
"5513" 1102.4 58.8533670411786 6.8734333434949
"5514" 1102.6 56.8569184117733 8.12736653911668
"5515" 1102.8 53.4865825463275 10.9638045401769
"5516" 1103 49.5741068912849 13.4154770759365
"5517" 1103.2 45.7084290466751 15.4429080631926
"5518" 1103.4 41.1898783884956 17.3958716124046
"5519" 1103.6 36.8540535519643 19.0854207417999
"5520" 1103.8 32.5040761752277 21.3292548692003
"5521" 1104 27.9419239478425 23.558568349772
"5522" 1104.2 24.9181679080388 26.7570064451486
"5523" 1104.4 23.9826603449881 30.0467290917544
"5524" 1104.6 23.8284682364377 34.2143935231203
"5525" 1104.8 23.0132678617305 38.6932196905582
"5526" 1105 21.1690226571964 43.2689128673565
"5527" 1105.2 19.7609121749066 47.0342395331431
"5528" 1105.4 19.8164468954235 51.1890417399796
"5529" 1105.6 21.4047267633943 53.9556803013926
"5530" 1105.8 23.2276281874525 57.7923462660722
"5531" 1106 24.3361878340789 61.5010547882046
"5532" 1106.2 23.1205802741003 64.6107984046666
"5533" 1106.4 20.3817803401392 65.5138107751868
"5534" 1106.6 16.6700680289929 65.8978641100306
"5535" 1106.8 12.7511446627305 67.3508189911241
"5536" 1107 11.4132429577133 70.1653215639148
"5537" 1107.2 11.5093913683967 72.8715251369586
"5538" 1107.4 12.0220847317578 75.6163818360968
"5539" 1107.6 11.9737110870487 78.437582773515
"5540" 1107.8 10.6829245471072 81.5013702623342
"5541" 1108 8.37620920017143 83.2252858421878
"5542" 1108.2 7.47940460667858 82.8628950373967
"5543" 1108.4 5.84407925033963 81.1684496907696
"5544" 1108.6 3.11009725024161 79.7859654668626
"5545" 1108.8 2.70835538073448 77.2250222720878
"5546" 1109 3.01893568914853 74.0682671418691
"5547" 1109.2 4.86229170619288 69.9380779788878
"5548" 1109.4 6.30859371517094 66.3265162068489
"5549" 1109.6 8.48748379484031 63.1333084532085
"5550" 1109.8 10.0536229181314 59.4153227582878
"5551" 1110 13.6932112309097 55.7823418930642
"5552" 1110.2 16.3382035892441 51.4541089098774
"5553" 1110.4 19.2860340632472 46.959203933759
"5554" 1110.6 22.9811833014643 44.7699374657143
"5555" 1110.8 26.9409821624541 42.4612438263673
"5556" 1111 31.7404876357548 40.6331813778544
"5557" 1111.2 35.8767084853929 38.4255297502065
"5558" 1111.4 37.3994362310881 35.5926202612878
"5559" 1111.6 37.9094114750628 32.0317346547843
"5560" 1111.8 39.138702062283 27.9218136524812
"5561" 1112 39.0597940904989 23.9857820807587
"5562" 1112.2 38.6549023320357 19.3307594391378
"5563" 1112.4 40.3209448960284 17.6493765549912
"5564" 1112.6 44.4608597327492 16.8577016852372
"5565" 1112.8 48.4871746915714 17.3697997798163
"5566" 1113 53.313173174532 18.819506676572
"5567" 1113.2 58.3242099412951 20.5896146020456
"5568" 1113.4 63.5907757666429 22.5975089412092
"5569" 1113.6 68.8775297515374 24.2614913730696
"5570" 1113.8 74.0391096531841 26.556876534624
"5571" 1114 78.5742423019563 29.6042372674495
"5572" 1114.2 82.6704971067589 33.770087974669
"5573" 1114.4 87.7975995537902 37.273426577169
"5574" 1114.6 93.5454971079215 40.2212736876211
"5575" 1114.8 99.1172963592154 43.1853104688878
"5576" 1115 104.406244160196 45.578850199407
"5577" 1115.2 109.745618089591 47.0487824801762
"5578" 1115.4 113.050770779107 46.3192060914878
"5579" 1115.6 113.603536957601 44.7093650269061
"5580" 1115.8 113.694415851884 43.3240790758699
"5581" 1116 113.441270042518 44.1002319551605
"5582" 1116.2 114.563135306663 46.847594085299
"5583" 1116.4 115.623272133011 51.0803035062661
"5584" 1116.6 115.259842944528 55.0423146798511
"5585" 1116.8 114.072410724427 60.4606251279141
"5586" 1117 112.229674728445 65.3822768537685
"5587" 1117.2 109.723492929848 70.426995995158
"5588" 1117.4 106.859787504402 75.1339386075306
"5589" 1117.6 103.387515689565 79.6730188743303
"5590" 1117.8 99.2738251369929 83.9259535626878
"5591" 1118 94.8826828580941 86.8872880442059
"5592" 1118.2 90.1339394161825 90.5086914095266
"5593" 1118.4 85.1788095464823 94.6724793438269
"5594" 1118.6 80.2896554194701 98.9942691007526
"5595" 1118.8 75.4973926450436 101.772455825443
"5596" 1119 69.9413143360779 103.978443085324
"5597" 1119.2 64.963902999334 106.856683034905
"5598" 1119.4 60.9267652080063 110.739527683115
"5599" 1119.6 58.4201226424554 115.443944040647
"5600" 1119.8 59.3510890658215 120.317557015119
"5601" 1120 61.5783285857206 123.89430988251
"5602" 1120.2 65.0657686816985 125.806669707519
"5603" 1120.4 69.0479671123599 125.834702842272
"5604" 1120.6 73.2377302814301 124.705368783314
"5605" 1120.8 76.7555233184464 121.872797865754
"5606" 1121 80.0472757996071 118.869936206468
"5607" 1121.2 84.1044110353967 115.787563940295
"5608" 1121.4 88.4660425160141 112.878081400356
"5609" 1121.6 93.1205000865487 112.382328042697
"5610" 1121.8 97.9211524163839 111.478801713272
"5611" 1122 99.8385133976786 108.431579597656
"5612" 1122.2 101.379189301232 103.343776490843
"5613" 1122.4 103.788616375071 98.4672858711655
"5614" 1122.6 106.22512965584 92.9765468804658
"5615" 1122.8 108.563576260934 87.4410790988036
"5616" 1123 111.689195932711 83.0608422253832
"5617" 1123.2 113.834785803049 78.0727723074696
"5618" 1123.4 115.405649530044 72.2665595954989
"5619" 1123.6 117.202372944896 66.5460604160934
"5620" 1123.8 117.969634492485 61.2955172599251
"5621" 1124 116.415673315405 56.0627338774711
"5622" 1124.2 112.787841921131 51.761251742115
"5623" 1124.4 109.631041369497 47.0863253451851
"5624" 1124.6 105.940857783132 41.9039481415479
"5625" 1124.8 102.933439441821 37.298692554264
"5626" 1125 99.9907687574194 32.6050308881043
"5627" 1125.2 96.6185912541652 28.594701402794
"5628" 1125.4 93.5474975218004 24.8660344310878
"5629" 1125.6 92.4108129073495 19.9036751799552
"5630" 1125.8 93.5172977251763 16.8352727923716
"5631" 1126 95.2712158554917 15.9514268258558
"5632" 1126.2 94.2556889880686 16.4983871164833
"5633" 1126.4 92.0623266085373 16.36160759049
"5634" 1126.6 87.7135872085467 15.7843728198438
"5635" 1126.8 82.8892923747688 15.4603245907299
"5636" 1127 78.2795745946192 15.4420178054945
"5637" 1127.2 73.8869853830881 15.5068122736211
"5638" 1127.4 69.4738500979215 14.1479415429544
"5639" 1127.6 64.6721899838214 13.6890193519949
"5640" 1127.8 59.4211427753861 12.6047240109583
"5641" 1128 54.48268343498 12.7536490295219
"5642" 1128.2 48.7794503523024 13.0203153488118
"5643" 1128.4 42.724232358059 12.7365207332503
"5644" 1128.6 36.8221141707038 13.2342008935466
"5645" 1128.8 32.8436692853698 14.5750543391458
"5646" 1129 30.1823874922636 17.2827311594562
"5647" 1129.2 26.4742869653214 20.947540836976
"5648" 1129.4 22.8001934743214 25.585015057919
"5649" 1129.6 19.0136277335969 30.3016040164286
"5650" 1129.8 14.6592162040336 34.7811582510999
"5651" 1130 10.4175971922647 38.94059055763
"5652" 1130.2 6.28833751018315 42.5578266108771
"5653" 1130.4 4.77703925658007 45.0303289178533
"5654" 1130.6 3.51160357340371 48.1714200011915
"5655" 1130.8 2.13485727925327 51.33129654999
"5656" 1131 3.2130375089249 52.2215079677498
"5657" 1131.2 3.88569189185085 56.5279722480348
"5658" 1131.4 3.05257442459144 62.1020649810778
"5659" 1131.6 2.32169728262699 67.87500080186
"5660" 1131.8 1.17090363171032 72.1887076265544
"5661" 1132 1.04749976826069 72.046629436841
"5662" 1132.2 1.23329892347008 74.0353486786175
"5663" 1132.4 1.98943519858292 76.4129723434749
"5664" 1132.6 3.14013198950035 79.4108250592089
"5665" 1132.8 3.77909296314853 83.9800067734111
"5666" 1133 4.75330648055117 88.3516945353202
"5667" 1133.2 6.74379899618666 93.0706366183834
"5668" 1133.4 8.20131794329101 95.3637309763834
"5669" 1133.6 11.0403401100997 99.8302799867486
"5670" 1133.8 14.0044618211024 104.023904351822
"5671" 1134 17.3112244916465 108.248678023863
"5672" 1134.2 21.4944051037878 111.609875821795
"5673" 1134.4 26.4426137455714 115.430522158988
"5674" 1134.6 30.049434364871 118.783725198838
"5675" 1134.8 35.3536037410898 121.237519510839
"5676" 1135 41.5978433290266 122.653116083452
"5677" 1135.2 47.8639101469994 124.022284644786
"5678" 1135.4 53.8431161512964 126.386417424988
"5679" 1135.6 58.6587673490813 128.302645837974
"5680" 1135.8 62.5485265612395 128.600986876011
"5681" 1136 67.6352743004335 127.362080752405
"5682" 1136.2 72.5271484818214 125.223807507731
"5683" 1136.4 76.5722711184643 121.081134337397
"5684" 1136.6 79.3820180588657 117.89125817433
"5685" 1136.8 82.6497932819224 115.185200800301
"5686" 1137 86.6976909391754 114.806741869764
"5687" 1137.2 89.9934894821396 115.749007486488
"5688" 1137.4 91.6805129583343 114.493358667093
"5689" 1137.6 93.7225247253349 111.344613638509
"5690" 1137.8 95.6409026029336 107.20026599671
"5691" 1138 98.1597912395004 102.103342926145
"5692" 1138.2 99.6776714946894 97.93353918185
"5693" 1138.4 100.795932978693 93.4288544831905
"5694" 1138.6 103.303245683227 89.5395587297797
"5695" 1138.8 105.990593695952 87.9826258037486
"5696" 1139 108.22739188575 87.397898611477
"5697" 1139.2 111.12430841717 88.1203761070254
"5698" 1139.4 111.837645328631 86.9498269812423
"5699" 1139.6 112.000540619984 83.3798803416986
"5700" 1139.8 111.466935762927 78.8323932211089
"5701" 1140 109.924794186638 74.004171389429
"5702" 1140.2 107.435643660103 69.4423989964514
"5703" 1140.4 104.819884786932 64.9755506373648
"5704" 1140.6 104.330787371968 60.0388046229466
"5705" 1140.8 105.550552342307 55.8118887671449
"5706" 1141 107.288652447445 53.5486477127135
"5707" 1141.2 108.295263070929 51.4761660122717
"5708" 1141.4 109.217406240221 48.3793511813735
"5709" 1141.6 110.901013832266 44.6998851374433
"5710" 1141.8 114.13035063993 42.1282834900499
"5711" 1142 116.146173112269 39.4104212187299
"5712" 1142.2 114.997416919933 38.1249324874989
"5713" 1142.4 113.128696954683 34.6817522246377
"5714" 1142.6 110.968875531604 30.6189610940198
"5715" 1142.8 108.036277380158 26.2343230777095
"5716" 1143 105.31551644401 21.4627191413432
"5717" 1143.2 102.795229028367 18.2855485007059
"5718" 1143.4 99.2395501884777 17.3402261422628
"5719" 1143.6 94.6743306598114 15.2961873103678
"5720" 1143.8 89.5170553893678 13.4446909173929
"5721" 1144 84.7807253726027 10.8789550606065
"5722" 1144.2 79.7200345153698 8.93683667037163
"5723" 1144.4 74.1922548915357 7.22831699413776
"5724" 1144.6 68.7139682432236 5.29248009046385
"5725" 1144.8 62.7365152375809 3.57218606363459
"5726" 1145 58.0051828967046 3.75765415900464
"5727" 1145.2 52.973564449083 4.42809599927238
"5728" 1145.4 47.1146685024048 3.81521590109609
"5729" 1145.6 44.6020450285293 5.23044779926978
"5730" 1145.8 42.0521686115203 8.27931857488776
"5731" 1146 37.4749551236685 12.1236238221231
"5732" 1146.2 32.7043025264844 15.7426106988653
"5733" 1146.4 27.6897467732277 18.148382660794
"5734" 1146.6 22.6164260805244 21.9697730092838
"5735" 1146.8 18.3773450684315 25.5272099709778
"5736" 1147 14.876497350481 30.2832665633558
"5737" 1147.2 11.8948100391616 35.4851889219496
"5738" 1147.4 8.66180729655547 41.4438055929835
"5739" 1147.6 6.09921121517629 46.7646746011781
"5740" 1147.8 3.63393637310269 52.4572145657315
"5741" 1148 2.53637132759922 58.1718144906933
"5742" 1148.2 1.07588397246032 63.9222440149989
"5743" 1148.4 1.97460747159714 66.6746451464485
"5744" 1148.6 4.4588311401728 70.5922640569959
"5745" 1148.8 7.839121888125 75.9563132210395
"5746" 1149 11.6378840297951 82.2986611630193
"5747" 1149.2 15.5450982164562 87.6802032145052
"5748" 1149.4 19.8434556090106 92.521270012104
"5749" 1149.6 24.3008874437152 97.3886947551621
"5750" 1149.8 28.5547173994267 101.743028526177
"5751" 1150 32.2290673537445 106.594922545093
"5752" 1150.2 36.8197607426109 111.170194220177
"5753" 1150.4 42.028316636291 115.652631056949
"5754" 1150.6 47.5901246881435 118.422340937184
"5755" 1150.8 53.6262888045672 118.425579771023
"5756" 1151 60.4358968422589 117.419690518745
"5757" 1151.2 66.8459730656109 117.05714406323
"5758" 1151.4 73.3006418483478 118.542291432519
"5759" 1151.6 78.1445818964655 120.53729943404
"5760" 1151.8 83.5559820347697 121.63922888481
"5761" 1152 86.9362010952321 118.600361125691
"5762" 1152.2 90.0650627319643 114.003935381307
"5763" 1152.4 93.8047650353036 108.936606331263
"5764" 1152.6 97.9498221411577 104.210393893689
"5765" 1152.8 101.594755392919 99.367249621578
"5766" 1153 103.00156674468 93.981917458001
"5767" 1153.2 102.199112754802 88.8159092551305
"5768" 1153.4 100.80570950198 85.1408411446728
"5769" 1153.6 98.6414193617365 82.8878115781802
"5770" 1153.8 96.1204410701766 81.7190585979999
"5771" 1154 95.0157265271205 79.5152591916354
"5772" 1154.2 96.3535459737572 77.0405929705116
"5773" 1154.4 98.7241573404663 73.7539489121121
"5774" 1154.6 102.654482644023 70.4453169958969
"5775" 1154.8 107.207531284312 68.2422938388783
"5776" 1155 111.333177319521 69.1227555404878
"5777" 1155.2 115.024913089934 71.239403074056
"5778" 1155.4 118.714965456387 73.7022976061747
"5779" 1155.6 118.996202026064 73.2288945964952
"5780" 1155.8 120.141586905996 70.7328303557685
"5781" 1156 121.180700977794 66.4797363859612
"5782" 1156.2 121.143278425232 62.0339546188967
"5783" 1156.4 120.697675550578 56.7236157361868
"5784" 1156.6 119.182672913565 52.3004189796125
"5785" 1156.8 116.890771611655 47.6370276021655
"5786" 1157 115.884008779601 42.4969146600896
"5787" 1157.2 115.160433451741 36.9532350782717
"5788" 1157.4 112.738060577766 32.2011053959989
"5789" 1157.6 109.328993429802 28.046232920532
"5790" 1157.8 104.712207462981 24.3730191441178
"5791" 1158 100.611572916782 20.2367082964719
"5792" 1158.2 97.0608518740567 15.7393690107995
"5793" 1158.4 94.8250951858215 11.7923082479181
"5794" 1158.6 93.8595620869162 11.8839019867614
"5795" 1158.8 91.3347759808434 12.0465450201735
"5796" 1159 86.7180845390741 12.1534411481404
"5797" 1159.2 81.5770208701793 12.4551640899825
"5798" 1159.4 76.5638457299594 12.7864350716464
"5799" 1159.6 71.8755851041072 12.4924244786735
"5800" 1159.8 67.6026513589519 11.9889802808552
"5801" 1160 63.0070835741071 11.6871115791378
"5802" 1160.2 57.7329483707455 11.2351849308751
"5803" 1160.4 52.3164669593465 10.0707985420753
"5804" 1160.6 47.3809581647474 10.8366377971841
"5805" 1160.8 42.5194765801385 14.1472165357048
"5806" 1161 38.1484227351118 17.829768911791
"5807" 1161.2 34.1308527681841 22.4200671158878
"5808" 1161.4 30.0605128144344 26.2501100220813
"5809" 1161.6 25.1897256612338 29.232369770496
"5810" 1161.8 19.9852360690402 32.8026887923878
"5811" 1162 15.9962687582296 37.3485793649082
"5812" 1162.2 11.9144017214812 41.347945631063
"5813" 1162.4 10.3977284558518 44.0770693858878
"5814" 1162.6 11.8839085288016 46.1607832909571
"5815" 1162.8 14.3328860611548 49.1187886309181
"5816" 1163 17.521729582908 52.1861958014647
"5817" 1163.2 20.8974098576422 56.4883825069915
"5818" 1163.4 24.7820320815357 60.4126368124021
"5819" 1163.6 27.6987910756563 64.9475005534749
"5820" 1163.8 32.2753589826099 66.9553403924936
"5821" 1164 37.3101479163643 69.2210310129735
"5822" 1164.2 43.04390564025 72.5132593412449
"5823" 1164.4 48.4762108847349 73.334846491032
"5824" 1164.6 54.2651008944272 72.7358490866185
"5825" 1164.8 60.3969029254912 72.6734463011142
"5826" 1165 66.1231820131233 71.9775859063123
"5827" 1165.2 71.2954121582103 69.46742743936
"5828" 1165.4 74.4310286267939 64.9299692510437
"5829" 1165.6 77.4243155354753 59.9437634132243
"5830" 1165.8 78.1438661174881 54.9596165158575
"5831" 1166 77.0600863315162 49.3417994733193
"5832" 1166.2 74.2917992964643 44.964928482551
"5833" 1166.4 71.6770801324021 40.6168804084039
"5834" 1166.6 69.8751391157877 35.4443277672248
"5835" 1166.8 68.6065547153758 30.0595608194421
"5836" 1167 70.0814250785171 25.9967958155943
"5837" 1167.2 73.0141242354777 24.104058285044
"5838" 1167.4 74.823623614853 22.6694914144772
"5839" 1167.6 74.2712871160548 21.1631116900211
"5840" 1167.8 71.4041888725033 19.4581535701378
"5841" 1168 68.3804478466866 19.2294882619664
"5842" 1168.2 64.1521599107168 19.7625662901436
"5843" 1168.4 58.4496205037061 19.9358815613878
"5844" 1168.6 53.2868262600288 21.1616616755219
"5845" 1168.8 48.4385060856141 23.1005382058634
"5846" 1169 43.2286476955166 23.8649029918634
"5847" 1169.2 37.6518010208324 24.3183796613383
"5848" 1169.4 32.7324783159249 22.9823584527153
"5849" 1169.6 28.2220728187987 21.5340988412059
"5850" 1169.8 26.5087143780932 22.9933407053878
"5851" 1170 25.2994390822235 26.0094295903517
"5852" 1170.2 23.3940663446339 30.3503517706378
"5853" 1170.4 20.7123465397806 34.4354135733673
"5854" 1170.6 17.6390912952647 38.3771670298053
"5855" 1170.8 13.3279615923521 41.1704032949082
"5856" 1171 8.76425318154422 43.1562999242046
"5857" 1171.2 7.47940460667858 42.8746247820612
"5858" 1171.4 7.37696809626473 42.8096947836713
"5859" 1171.6 6.21742922247407 44.0636594773614
"5860" 1171.8 6.38950649135269 46.5134821412628
"5861" 1172 6.6058625292038 50.2631785117995
"5862" 1172.2 7.03696511834619 55.2045052639274
"5863" 1172.4 6.78099680311555 60.2935928849466
"5864" 1172.6 7.2251228594353 65.2358470841551
"5865" 1172.8 8.1198041258962 70.6214820087382
"5866" 1173 9.16837604669755 75.9898628922329
"5867" 1173.2 11.7246571451046 79.3145114968258
"5868" 1173.4 16.337704891876 81.0572693582605
"5869" 1173.6 21.9492967059025 83.6312255190769
"5870" 1173.8 26.8313305334123 85.3759303991605
"5871" 1174 31.4333252061793 84.3336147818878
"5872" 1174.2 34.9997615493497 81.0922754299349
"5873" 1174.4 38.0820779865971 76.8078362580466
"5874" 1174.6 41.1319150488506 73.1761152114897
"5875" 1174.8 43.9521455000942 68.7220430920696
"5876" 1175 47.2759046663748 63.7662652246159
"5877" 1175.2 50.9191134951482 59.7377182026798
"5878" 1175.4 54.1290845581284 56.1883411270957
"5879" 1175.6 55.136611662352 51.6765192820714
"5880" 1175.8 55.734950827981 46.8228194859516
"5881" 1176 55.8363833903376 42.708609849662
"5882" 1176.2 56.7366087446396 39.1926625905014
"5883" 1176.4 58.9150298543796 36.7119110215622
"5884" 1176.6 62.5709422345532 34.5706707567536
"5885" 1176.8 64.2647572024919 31.4447831687741
"5886" 1177 63.1762981594841 28.0791292965745
"5887" 1177.2 60.3914611780803 24.5737773070289
"5888" 1177.4 56.8203988077965 21.2209698578503
"5889" 1177.6 53.5361738580828 17.5906714225241
"5890" 1177.8 50.5670494551548 16.1824729980359
"5891" 1178 47.8839103433098 17.522799707911
"5892" 1178.2 44.2836859561786 18.8348322863163
"5893" 1178.4 39.4970888664021 21.4420089488555
"5894" 1178.6 34.1189891960448 22.9974064755261
"5895" 1178.8 28.3025962708904 24.2387281584395
"5896" 1179 23.5011809971401 26.3300869827339
"5897" 1179.2 19.9897440149205 29.5415251715907
"5898" 1179.4 16.3599721251548 34.3101860092211
"5899" 1179.6 14.4951418535583 39.3889653650878
"5900" 1179.8 14.9491941287902 44.1606717843565
"5901" 1180 15.9825329231339 48.2731135757003
"5902" 1180.2 17.9198504143162 50.9389195788036
"5903" 1180.4 20.399767756247 51.6285597894197
"5904" 1180.6 20.9742845643379 51.7221171813933
"5905" 1180.8 21.7664334935448 50.7991426812069
"5906" 1181 23.428266682981 51.1366016026856
"5907" 1181.2 24.1241340598715 52.9296875490778
"5908" 1181.4 25.3452298377626 55.9097360240642
"5909" 1181.6 27.4257017585811 60.2965471606089
"5910" 1181.8 26.9139488869997 63.7827971939373
"5911" 1182 25.1708859828821 65.8074197919181
"5912" 1182.2 21.7647875118745 67.5446466504541
"5913" 1182.4 18.2132325426697 68.3229023894235
"5914" 1182.6 14.0395520980647 69.2012578698607
"5915" 1182.8 11.0485239979357 68.9298444278306
"5916" 1183 8.26331679549108 66.8931307584681
"5917" 1183.2 4.57867575544307 65.1074302547526
"5918" 1183.4 2.4467562256875 64.763828854611
"5919" 1183.6 2.47322598790717 65.1444188209735
"5920" 1183.8 2.0040619156356 65.3563987896488
"5921" 1184 1.47730832038219 64.0850915490186
"5922" 1184.2 0.71992817151235 61.4895308366605
"5923" 1184.4 0.361024891436125 58.1663927730896
"5924" 1184.6 1.29004612701235 55.2842785284968
"5925" 1184.8 2.7090298769847 51.1071455129082
"5926" 1185 5.36853448786638 46.4159683752585
"5927" 1185.2 7.50682730776085 42.8340115015847
"5928" 1185.4 10.0622246978109 40.603903077572
"5929" 1185.6 12.5798519694597 39.1263166141537
"5930" 1185.8 14.7965085531475 36.307412113703
"5931" 1186 17.3340087755311 33.1417215603716
"5932" 1186.2 19.8216438890314 29.7579690614878
"5933" 1186.4 23.434950653801 26.5421772118163
"5934" 1186.6 26.4081560669423 22.7476520241735
"5935" 1186.8 29.1823472539464 18.212079726294
"5936" 1187 33.3699993794643 17.4289470549235
"5937" 1187.2 38.4542165531156 19.1332985360878
"5938" 1187.4 43.4671601637251 20.8222684367191
"5939" 1187.6 49.2220735751379 22.7054944726852
"5940" 1187.8 54.5757420881291 24.6494644083878
"5941" 1188 59.7830659906046 24.492140330948
"5942" 1188.2 65.8467074973744 24.3669491884642
"5943" 1188.4 71.8652137769338 25.0609903933597
"5944" 1188.6 76.8333585712363 26.6322049791643
"5945" 1188.8 81.1896000547665 27.2750434489427
"5946" 1189 85.381084513981 24.4448206447601
"5947" 1189.2 88.1918180210357 20.8172409574898
"5948" 1189.4 87.8847009081027 19.9358815613878
"5949" 1189.6 90.1903633815248 21.1685247739757
"5950" 1189.8 93.1576534234989 24.5528914381136
"5951" 1190 94.8765641679152 28.6862659344503
"5952" 1190.2 96.8480943827569 33.7663637510813
"5953" 1190.4 97.616469813354 39.5019584204095
"5954" 1190.6 97.9734132289715 45.3548325198178
"5955" 1190.8 97.1303831387596 50.7567245432692
"5956" 1191 96.8448010821127 55.8591712490528
"5957" 1191.2 96.1285699986099 61.3401990799551
"5958" 1191.4 94.7542962240273 67.2215854796231
"5959" 1191.6 93.5593504414196 72.7074120789438
"5960" 1191.8 93.2005846251859 78.5580173101027
"5961" 1192 94.3059907346975 84.2761183156842
"5962" 1192.2 97.5121359740669 86.578067744415
"5963" 1192.4 101.377932427433 86.9345782898044
"5964" 1192.6 104.525660758984 86.0999171927797
"5965" 1192.8 107.05902028344 83.5171342150241
"5966" 1193 109.408724110711 79.2775871607318
"5967" 1193.2 111.054226748438 74.5128922189056
"5968" 1193.4 112.152961609051 68.6395928454841
"5969" 1193.6 112.298154747905 62.4890600412489
"5970" 1193.8 111.33102593101 56.7047121634066
"5971" 1194 109.774854907821 50.6711248922506
"5972" 1194.2 109.731417349307 45.7404727535163
"5973" 1194.4 110.795637532907 40.3062031082878
"5974" 1194.6 111.946230084016 34.6039002556933
"5975" 1194.8 113.074628529049 31.9746269408878
"5976" 1195 115.16408312868 32.1693236316613
"5977" 1195.2 116.634198611416 32.6127994273123
"5978" 1195.4 116.378308096743 32.3335460577921
"5979" 1195.6 116.6199249761 33.9627103506282
"5980" 1195.8 118.578858244876 35.9701701404332
"5981" 1196 121.049369385376 38.7357809115968
"5982" 1196.2 123.49341972877 42.4862760064775
"5983" 1196.4 125.085689334971 46.4688941954128
"5984" 1196.6 126.31149662272 50.4489351584471
"5985" 1196.8 127.207110231848 55.3566146063202
"5986" 1197 127.766335905813 59.274310633974
"5987" 1197.2 128.253587186694 63.799997121615
"5988" 1197.4 128.171310645693 68.3864827936314
"5989" 1197.6 127.726783387554 72.6565777386199
"5990" 1197.8 126.615262208745 76.5462402099903
"5991" 1198 124.763173332126 81.07343280334
"5992" 1198.2 123.48459406191 85.3956083341179
"5993" 1198.4 122.524159362979 90.3345488474141
"5994" 1198.6 120.843405823587 93.8615880056356
"5995" 1198.8 117.873985136258 97.0741860103514
"5996" 1199 113.676547110653 99.9117749779763
"5997" 1199.2 110.354974932716 102.78900139123
"5998" 1199.4 107.737766774427 104.371370597335
"5999" 1199.6 104.867172858137 104.803840147309
"6000" 1199.8 101.251239548433 104.822837517721
"6001" 1200 98.716028412033 104.559882965272
"6002" 1200.2 95.507563430246 105.562765064756
"6003" 1200.4 93.3224074731606 107.819553663027
"6004" 1200.6 92.7823126589365 110.683907028463
"6005" 1200.8 92.8682660819942 112.872216382815
"6006" 1201 89.8242457119603 114.129686532443
"6007" 1201.2 86.0480940684325 113.857204641138
"6008" 1201.4 81.9742953726388 112.096960734917
"6009" 1201.6 77.4370734197942 111.273999102997
"6010" 1201.8 72.3085191773524 110.781989235516
"6011" 1202 68.2807526753387 112.786435005577
"6012" 1202.2 65.0693892801458 116.278553901293
"6013" 1202.4 62.8984896778214 121.019772032756
"6014" 1202.6 62.0483137792688 125.421574506519
"6015" 1202.8 61.1718787604763 127.641982413436
"6016" 1203 58.8031423641464 128.542563092163
"6017" 1203.2 55.2491474916411 128.375436611289
"6018" 1203.4 50.8564353754936 127.501429335494
"6019" 1203.6 46.2797345084991 124.838631375541
"6020" 1203.8 42.3564434538462 121.026283042061
"6021" 1204 37.7930713610231 117.914279497921
"6022" 1204.2 32.9760344540025 115.893314286603
"6023" 1204.4 27.4351300182416 114.217708621089
"6024" 1204.6 22.7239630132282 111.798925736464
"6025" 1204.8 20.2980091140714 107.465204118213
"6026" 1205 18.6893429530846 102.084981193598
"6027" 1205.2 18.0573467517572 95.9077806469612
"6028" 1205.4 18.4626899987396 90.0871969892332
"6029" 1205.6 20.2183820475971 85.6480364699625
"6030" 1205.8 21.9697158408765 81.2270679910804
"6031" 1206 24.0174723522809 77.4302301155364
"6032" 1206.2 27.2338522165224 75.4291222047943
"6033" 1206.4 30.8081395997931 73.3981506501047
"6034" 1206.6 34.5264560768592 72.1686771028123
"6035" 1206.8 38.9450081415041 72.6513279804743
"6036" 1207 42.3692257400591 73.6362917619769
"6037" 1207.2 46.2348568426826 75.4797226773878
"6038" 1207.4 49.0934505705029 78.9154183784718
"6039" 1207.6 52.6011740124326 80.9364379552211
"6040" 1207.8 56.4075517088682 82.6941594698597
"6041" 1208 58.2419287666516 83.7423137210198
"6042" 1208.2 59.995310403378 81.5682006740481
"6043" 1208.4 60.7731278291766 78.6401686656074
"6044" 1208.6 61.218868242366 74.9114944000066
"6045" 1208.8 60.7447107348215 69.7257544272211
"6046" 1209 59.8227378034848 64.6341936139868
"6047" 1209.2 59.0609623729114 59.0637149567278
"6048" 1209.4 58.9431379954414 54.2367513331378
"6049" 1209.6 60.6441016838509 49.7835770774466
"6050" 1209.8 63.1492898668623 45.9398835667347
"6051" 1210 66.5837619522626 42.6869746035054
"6052" 1210.2 70.0843514086027 39.470975336919
"6053" 1210.4 73.0298331307569 35.2581079302103
"6054" 1210.6 74.0981401814214 31.3758745251878
"6055" 1210.8 74.6434954378442 27.1365452840468
"6056" 1211 72.7652197159863 24.5829674718768
"6057" 1211.2 68.9011109104421 23.2283609125774
"6058" 1211.4 64.6590838239249 22.1477072496119
"6059" 1211.6 59.83071210775 20.2543668888878
"6060" 1211.8 54.5382501682803 18.6521983472525
"6061" 1212 49.0344398176316 17.0308115994067
"6062" 1212.2 44.3633214801215 14.0693818288378
"6063" 1212.4 43.4024047209368 11.4984702697724
"6064" 1212.6 45.1614866178214 8.94686382132776
"6065" 1212.8 47.3000013585323 8.07671586052631
"6066" 1213 49.4156197958094 8.03987900336968
"6067" 1213.2 53.2621987726769 7.68532425323716
"6068" 1213.4 57.4491508457117 6.14002932626581
"6069" 1213.6 62.6845926093799 5.4650664082514
"6070" 1213.8 68.1627972362697 5.20868072768086
"6071" 1214 73.539267998327 4.8955014323709
"6072" 1214.2 78.211802878691 4.58211933825732
"6073" 1214.4 81.4890026595056 7.4787470358667
"6074" 1214.6 84.8738266796256 11.1673566580733
"6075" 1214.8 87.4638470822751 15.7141451273723
"6076" 1215 89.6386888023372 20.155133565793
"6077" 1215.2 92.2835592495184 24.4622336400999
"6078" 1215.4 96.1978190603472 28.4758850338362
"6079" 1215.6 101.262677100009 31.142584022794
"6080" 1215.8 106.589247362656 33.2354348353207
"6081" 1216 110.956079691439 32.6640540027701
"6082" 1216.2 111.764889280793 31.6609489390859
"6083" 1216.4 111.969123327615 32.8768925903414
"6084" 1216.6 112.491713313044 35.7858346933044
"6085" 1216.8 114.452219035227 39.7146811702932
"6086" 1217 114.921607827198 44.0081129296584
"6087" 1217.2 113.808482244632 49.661752642158
"6088" 1217.4 113.880421316925 55.3418353279915
"6089" 1217.6 114.775155508354 61.185283051741
"6090" 1217.8 114.892342270286 67.1490564680663
"6091" 1218 113.934798154987 72.5175169432639
"6092" 1218.2 112.692215256686 78.480370925131
"6093" 1218.4 109.757887111527 83.6545585657538
"6094" 1218.6 106.179243731246 89.0280321401533
"6095" 1218.8 101.95413772847 92.5970178737796
"6096" 1219 96.44495413875 94.993773672352
"6097" 1219.2 90.5198619398031 96.8965461040804
"6098" 1219.4 85.8799111237951 100.214298954177
"6099" 1219.6 80.2287419157688 103.067256993151
"6100" 1219.8 74.8342924888741 105.631901998809
"6101" 1220 69.7931374459223 109.387437032249
"6102" 1220.2 65.6857330158214 114.220920237837
"6103" 1220.4 64.8628104623169 118.119940827282
"6104" 1220.6 64.9861192415206 122.981386505879
"6105" 1220.8 66.449224312953 126.816204993256
"6106" 1221 66.2267458504701 126.659454035482
"6107" 1221.2 67.0284698399772 127.507694620625
"6108" 1221.4 67.7342924491435 127.13156513021
"6109" 1221.6 68.5393879436198 127.048661431783
"6110" 1221.8 71.3386486169167 127.056146570816
"6111" 1222 74.5764057996464 126.781339231088
"6112" 1222.2 78.0994318034041 126.377001337044
"6113" 1222.4 80.8719106995268 124.25120079362
"6114" 1222.6 85.0697435028214 122.073295259349
"6115" 1222.8 90.0586748557122 121.087356844846
"6116" 1223 94.7211420543343 118.811693056375
"6117" 1223.2 98.9409319894409 115.774035360012
"6118" 1223.4 102.940413361766 111.692965356007
"6119" 1223.6 106.45256039333 107.970913320379
"6120" 1223.8 108.803926753303 102.772178051442
"6121" 1224 111.365183941585 97.8541550535457
"6122" 1224.2 114.439456361912 92.8945003850878
"6123" 1224.4 117.34927917375 87.4968565525217
"6124" 1224.6 119.701413184065 82.4743490862121
"6125" 1224.8 122.341204843634 77.174519598727
"6126" 1225 124.697772918169 71.7118793113708
"6127" 1225.2 123.485839812933 66.72845362286
"6128" 1225.4 121.966329664164 60.8639760193735
"6129" 1225.6 121.671316245921 54.5025418155423
"6130" 1225.8 121.528055836591 48.3129242416378
"6131" 1226 121.653168347038 42.100738813077
"6132" 1226.2 122.049358747366 42.1161097265663
"6133" 1226.4 121.260140265894 42.1858456047696
"6134" 1226.6 119.306057651052 41.3307459079839
"6135" 1226.8 115.171286726848 39.3290556926715
"6136" 1227 111.693698512093 36.397553275412
"6137" 1227.2 108.231505290912 33.4029853793726
"6138" 1227.4 104.342417823428 31.0442637417666
"6139" 1227.6 101.138841341347 27.9479217280424
"6140" 1227.8 99.5045579746924 24.1131762117587
"6141" 1228 98.8981364660129 19.4967783864516
"6142" 1228.2 96.9257448569827 16.6339078756297
"6143" 1228.4 92.8257231891027 15.106847783169
"6144" 1228.6 88.0063510771162 13.2838964369088
"6145" 1228.8 82.9486594963376 11.9079965643394
"6146" 1229 77.4555014749214 10.0925617061211
"6147" 1229.2 71.3277892272881 8.86108510645442
"6148" 1229.4 65.2881794989594 7.80488525943948
"6149" 1229.6 58.8809516353154 7.80964864614077
"6150" 1229.8 52.8866993963636 8.63847793216487
"6151" 1230 46.762567876184 9.91792558487526
"6152" 1230.2 39.5244761833539 10.0314014934462
"6153" 1230.4 33.6607542135391 10.8286999493701
"6154" 1230.6 32.4736930163945 13.0158037375732
"6155" 1230.8 29.1736626614343 17.0900610543716
"6156" 1231 25.3529202065129 21.4158218917282
"6157" 1231.2 20.5727258159847 25.3683312904592
"6158" 1231.4 16.0444820147038 29.0820307899466
"6159" 1231.6 11.3064821305162 33.531517320793
"6160" 1231.8 6.832017917283 37.5057721230965
"6161" 1232 6.71401389189375 38.2276834432251
"6162" 1232.2 7.18567774262869 41.9205783731769
"6163" 1232.4 8.30169550174928 46.9782408846403
"6164" 1232.6 8.49733527085176 52.3190836187665
"6165" 1232.8 8.47629657458145 57.3133195967878
"6166" 1233 6.67314615029313 62.2283293905387
"6167" 1233.2 5.36762233230686 67.3691691430916
"6168" 1233.4 5.76724084190718 71.4558880539449
"6169" 1233.6 7.20113274744644 76.2395376729949
"6170" 1233.8 7.66148661381283 81.7835357113533
"6171" 1234 7.73957748319645 87.2063524359378
"6172" 1234.2 8.28376824553826 92.5725201743479
"6173" 1234.4 9.92419614016355 97.5691944973614
"6174" 1234.6 11.0681080253856 101.368496657913
"6175" 1234.8 13.8196174744368 103.243476944939
"6176" 1235 17.8738766167768 104.466437270281
"6177" 1235.2 20.8857233027659 104.539739448832
"6178" 1235.4 21.9364891357541 103.659549443301
"6179" 1235.6 21.1616757763266 102.997511644166
"6180" 1235.8 20.6407697990888 102.788105184472
"6181" 1236 21.0451244740567 100.715001274005
"6182" 1236.2 21.0637906046626 97.09207747157
"6183" 1236.4 21.7005949018686 93.4663317768783
"6184" 1236.6 22.8923337499578 92.6617165638968
"6185" 1236.8 25.3357631202539 92.1459737883472
"6186" 1237 27.7060232889326 92.6142332968877
"6187" 1237.2 28.9882356643357 92.3012077178592
"6188" 1237.4 29.0533920021072 90.1719058140021
"6189" 1237.6 28.6299474857323 87.0770032464917
"6190" 1237.8 27.411459056242 83.8407066488597
"6191" 1238 25.7317259245159 80.1331471847489
"6192" 1238.2 22.872353331491 77.3114287261573
"6193" 1238.4 19.0432623316676 73.8742299751698
"6194" 1238.6 15.718498410218 70.3378319761636
"6195" 1238.8 13.1860636702068 66.2518294543557
"6196" 1239 10.0361662090515 61.9708715737816
"6197" 1239.2 7.82660619250953 57.6404537001538
"6198" 1239.4 7.30267336370379 53.2494468178878
"6199" 1239.6 9.24040081904261 48.1475568600512
"6200" 1239.8 12.7617219902908 42.9877195718265
"6201" 1240 16.6325537739124 38.4717276218878
"6202" 1240.2 21.5561772262683 34.4669440356643
"6203" 1240.4 26.9335486516964 30.9634360260753
"6204" 1240.6 33.3873114498867 27.7332332098769
"6205" 1240.8 38.7729308044172 24.8473318884516
"6206" 1241 43.6749568375548 20.7639434128878
"6207" 1241.2 48.5598367839391 15.9364552252289
"6208" 1241.4 53.6787033469578 11.2108312484673
"6209" 1241.6 59.558682216954 7.60704593177933
"6210" 1241.8 62.3153971503757 5.52115889528535
"6211" 1242 61.0919430698585 3.03256769814701
"6212" 1242.2 60.5311834106641 3.05329641442708
"6213" 1242.4 59.5543545639973 2.16440028688776
"6214" 1242.6 58.7936403982214 2.66548386882109
"6215" 1242.8 57.4200668331511 2.7901714578438
"6216" 1243 56.7961160059881 2.45740678818776
"6217" 1243.2 55.4611484476362 2.72587812351738
"6218" 1243.4 56.6950633525 3.0834579462449
"6219" 1243.6 58.1548725803796 2.1599563055738
"6220" 1243.8 59.5008170137305 1.85170560170594
"6221" 1244 62.2391108302987 1.69970124085367
"6222" 1244.2 67.6500998327917 0.70378242849172
"6223" 1244.4 71.2956936979414 0.956703925007759
"6224" 1244.6 75.9880568398888 1.43310897720507
"6225" 1244.8 80.125169085027 2.16440028688775
"6226" 1245 83.7071211552789 3.25402668395159
"6227" 1245.2 87.8713540745225 4.81603688986714
"6228" 1245.4 91.1970718326396 6.14836220179685
"6229" 1245.6 94.1132640615431 7.76711536777435
"6230" 1245.8 97.5788021734979 9.55325988488775
"6231" 1246 101.173269443287 12.2272997996644
"6232" 1246.2 104.84873767141 15.0124730868583
"6233" 1246.4 106.408966209004 16.532988331407
"6234" 1246.6 107.896819289704 17.5641025930642
"6235" 1246.8 108.329803456257 17.9209100339373
"6236" 1247 109.472923280298 19.2983156067102
"6237" 1247.2 111.730532258203 21.4507135918241
"6238" 1247.4 113.752106359286 24.1535372555663
"6239" 1247.6 116.033046258425 26.9140049094395
"6240" 1247.8 118.376130281275 30.2596235975096
"6241" 1248 120.256506285089 33.7932879834395
"6242" 1248.2 122.320726468796 37.226340168836
"6243" 1248.4 123.418367360132 40.4122916691033
"6244" 1248.6 124.571709431028 43.2753649408015
"6245" 1248.8 125.598795494921 47.1568225028128
"6246" 1249 126.810174330283 50.7668945214775
"6247" 1249.2 127.196217950313 54.6947112695774
"6248" 1249.4 127.701897286321 58.9025613810128
"6249" 1249.6 128.100979855171 61.8899537529628
"6250" 1249.8 128.437035378334 65.5970426746441
"6251" 1250 128.278512312539 69.8531485582211
"6252" 1250.2 127.430012125636 74.6742084596931
"6253" 1250.4 127.080205238485 79.1927542742771
"6254" 1250.6 125.72088136014 83.7638155777787
"6255" 1250.8 124.464560825558 87.4011313572825
"6256" 1251 122.885915368508 91.5884335985747
"6257" 1251.2 121.833713481731 93.4052350375514
"6258" 1251.4 122.075581705276 93.0994891231514
"6259" 1251.6 122.129292187732 93.2751691844521
"6260" 1251.8 122.472296780933 92.3842161159155
"6261" 1252 122.211872529655 92.3063641469711
"6262" 1252.2 121.184062281551 93.485333706158
"6263" 1252.4 119.785795703239 95.7259734184443
"6264" 1252.6 118.529883685326 97.3976059721747
"6265" 1252.8 117.1582955605 100.720931128696
"6266" 1253 117.153859076605 99.7069876174283
"6267" 1253.2 117.084911023326 98.4521002708683
"6268" 1253.4 116.713153163645 96.6159077647701
"6269" 1253.6 116.916713486879 95.6170949561735
"6270" 1253.8 118.146950702831 94.6108467681969
"6271" 1254 119.405776084661 92.7791631986288
"6272" 1254.2 120.906201424482 90.6711958553747
"6273" 1254.4 121.531080335028 89.1339574249998
"6274" 1254.6 122.955321032656 86.3209632254878
"6275" 1254.8 123.496042399519 84.4142587730713
"6276" 1255 124.678646417087 80.8939732448878
"6277" 1255.2 125.217689618362 78.4734847558878
"6278" 1255.4 125.64570610147 75.1233634190499
"6279" 1255.6 124.868428168146 71.5666570049148
"6280" 1255.8 123.766051526444 67.7375246405764
"6281" 1256 123.032276723179 64.2357296747685
"6282" 1256.2 121.546636244438 60.8383271075513
"6283" 1256.4 121.084858461167 57.9380270784298
"6284" 1256.6 120.708573368317 54.857333908179
"6285" 1256.8 119.097147295331 52.296307092315
"6286" 1257 116.257705621935 50.9755817626802
"6287" 1257.2 113.270861238718 49.2341280285387
"6288" 1257.4 110.39384011665 47.2619226608878
"6289" 1257.6 107.661333515158 45.251000350056
"6290" 1257.8 105.834228284586 42.2286526549632
"6291" 1258 104.873424151509 38.9375124133565
"6292" 1258.2 104.482362059273 35.2334510016297
"6293" 1258.4 105.335379694203 32.6286710361249
"6294" 1258.6 104.159878755028 31.4584837091043
"6295" 1258.8 101.967729435566 31.4754499377857
"6296" 1259 98.5433176571473 32.3954569916069
"6297" 1259.2 94.8102694233853 33.6375269274516
"6298" 1259.4 92.0281062417446 35.355471186657
"6299" 1259.6 89.0883277434619 36.0154542646293
"6300" 1259.8 85.6277312890555 36.6787229908984
"6301" 1260 82.1585917447006 37.0689922453823
"6302" 1260.2 78.0720734860548 37.3421663270211
"6303" 1260.4 73.7592715358325 37.6779641902724
"6304" 1260.6 69.3180754444237 37.0819734655241
"6305" 1260.8 65.3891881451951 35.8888466142504
"6306" 1261 63.0743692039626 33.5708004645936
"6307" 1261.2 61.1154047141177 30.4600522723322
"6308" 1261.4 58.4863365079959 27.3128905425505
"6309" 1261.6 57.138714666284 24.1112242049128
"6310" 1261.8 57.1251246452517 20.0825329447482
"6311" 1262 56.0898653099156 16.2646824568642
"6312" 1262.2 54.3343600644434 14.2497532752902
"6313" 1262.4 51.6038195149715 14.1219319078753
"6314" 1262.6 47.849847708797 15.946270239339
"6315" 1262.8 43.0509323041273 17.7484493943936
"6316" 1263 38.2043950449084 20.4302261784204
"6317" 1263.2 32.9948833667569 23.052928282791
"6318" 1263.4 28.0892946445328 26.0645899357331
"6319" 1263.6 22.5428485638527 29.3789715217628
"6320" 1263.8 17.9172931842029 32.3134690625166
"6321" 1264 12.8371243966819 33.1611699517133
"6322" 1264.2 10.7883979291318 31.9306979301981
"6323" 1264.4 10.8277164088214 31.1647642509592
"6324" 1264.6 10.3820017019781 30.399851297442
"6325" 1264.8 10.5086380468955 30.4081509597026
"6326" 1265 10.2231187457455 30.6200564340523
"6327" 1265.2 9.91520693855561 30.7700267401662
"6328" 1265.4 9.10680480240477 30.6157562102211
"6329" 1265.6 8.7715252239701 30.9726893159959
"6330" 1265.8 9.24880640428394 31.0956074369878
"6331" 1266 9.3633824352633 31.090274659411
"6332" 1266.2 9.47029270525001 31.6697909845663
"6333" 1266.4 9.02654053870097 32.7574101554661
"6334" 1266.6 8.09660282734042 34.6547414436979
"6335" 1266.8 7.51869845072934 36.8172801574535
"6336" 1267 7.34366223632144 39.2267708861073
"6337" 1267.2 7.22069561846851 41.5201942389936
"6338" 1267.4 7.52970072706354 44.6872202238351
"6339" 1267.6 7.97779343594776 47.4992780418035
"6340" 1267.8 7.94868537277042 50.9511526994388
"6341" 1268 8.60154153496432 53.8245403235449
"6342" 1268.2 10.2088704229368 55.0047909498397
"6343" 1268.4 12.2428758672514 56.0368304041678
"6344" 1268.6 13.8240029971714 57.5196980890078
"6345" 1268.8 13.6447698359979 59.3718588782995
"6346" 1269 14.729111829792 61.7886004810936
"6347" 1269.2 17.0427717534102 64.2208198755046
"6348" 1269.4 18.9939774095072 65.0679823423735
"6349" 1269.6 20.6483341203972 64.6338496154332
"6350" 1269.8 22.3871746887814 63.2944740472378
"6351" 1270 25.1791345141581 61.2853676951254
"6352" 1270.2 28.2009478360492 59.0793049711749
"6353" 1270.4 30.0120896319427 56.9786204707969
"6354" 1270.6 31.8706117802277 54.3561833309503
"6355" 1270.8 32.6625787964766 43.7124585971636
"6356" 1271 37.6992760447214 35.7709720446878
"6357" 1271.2 40.3975464290601 29.8378799254787
"6358" 1271.4 42.2795716779313 22.8946452522504
"6359" 1271.6 44.2307812374753 16.373745667657
"6360" 1271.8 46.9351869238214 10.9593136270359
"6361" 1272 51.9486051356786 9.42586575388776
"6362" 1272.2 57.234572734292 9.88448462548776
"6363" 1272.4 62.8679086380628 10.6207348446464
"6364" 1272.6 69.339670821526 11.01105408849
"6365" 1272.8 75.2304044056529 10.4135281178203
"6366" 1273 80.6740514401258 9.63772773261602
"6367" 1273.2 83.7232947143002 12.3084967819409
"6368" 1273.4 87.0216056699152 15.8911179021378
"6369" 1273.6 90.9688806812589 19.915976228419
"6370" 1273.8 95.2339082902235 24.6816412765269
"6371" 1274 99.7064972884685 28.6473919900642
"6372" 1274.2 105.061096141729 31.6751850659599
"6373" 1274.4 110.542538491465 33.6887717332541
"6374" 1274.6 113.673375784479 33.4887971836306
"6375" 1274.8 114.642785143245 32.680194435657
"6376" 1275 116.932375378851 33.3784850379472
"6377" 1275.2 119.164833377277 36.4140849167181
"6378" 1275.4 120.32376471474 40.3096774936787
"6379" 1275.6 120.574566809605 45.1822995494283
"6380" 1275.8 120.480403183321 50.2061425773322
"6381" 1276 120.244293727003 55.6386658383696
"6382" 1276.2 119.449892355027 60.6007706451467
"6383" 1276.4 118.393394811686 65.5412589170769
"6384" 1276.6 117.898171958612 70.7765629865605
"6385" 1276.8 117.229975328977 76.6724356194566
"6386" 1277 116.373806415735 81.8098931177671
"6387" 1277.2 116.451912044308 87.2499074564013
"6388" 1277.4 115.479489723158 92.8389102188332
"6389" 1277.6 111.600653220139 95.2133116891588
"6390" 1277.8 105.80432468052 96.3185577856742
"6391" 1278 99.758269235379 96.2996440423656
"6392" 1278.2 95.1291580954215 93.9755305824306
"6393" 1278.4 91.943128199971 90.2020790033737
"6394" 1278.6 90.1300061405273 86.2932362675642
"6395" 1278.8 89.6705049087929 81.2470369793735
"6396" 1279 87.8429098542659 76.4953369995266
"6397" 1279.2 86.2243220038969 71.4944496736519
"6398" 1279.4 85.1103344252195 66.7717772472373
"6399" 1279.6 85.6416713565929 62.1488368263163
"6400" 1279.8 86.7914997284315 57.9706733127478
"6401" 1280 86.9544633419658 52.9197980871558
"6402" 1280.2 86.1453660455314 47.7549379478578
"6403" 1280.4 84.8336946651057 42.5389528779193
"6404" 1280.6 83.4074215519863 37.6149670925251
"6405" 1280.8 82.2045353162061 32.2518141709757
"6406" 1281 80.4247824759056 27.5976327978983
"6407" 1281.2 79.5296842395932 22.4948419319095
"6408" 1281.4 79.7987628446456 18.2202605994042
"6409" 1281.6 78.6126297697881 17.4814213041211
"6410" 1281.8 75.7475997286602 16.7900684233071
"6411" 1282 71.2588425953106 15.7277210819421
"6412" 1282.2 66.4250068482281 14.1884463435801
"6413" 1282.4 61.186552150334 12.9706074489628
"6414" 1282.6 55.8365347557844 11.1386090706655
"6415" 1282.8 50.1353552007844 9.23241540681368
"6416" 1283 46.3383566143154 8.93317278941788
"6417" 1283.2 44.0116284628468 8.65666321607763
"6418" 1283.4 41.958628835297 6.31713824009508
"6419" 1283.6 43.0942296409678 5.52480888875361
"6420" 1283.8 43.0241032238685 5.36573986119364
"6421" 1284 42.3910339023395 5.20344100230945
"6422" 1284.2 42.0775574239354 5.20250842364725
"6423" 1284.4 41.8479805516676 4.99157004023391
"6424" 1284.6 41.4873931268214 5.00136958877237
"6425" 1284.8 41.2789111740366 4.83483928607763
"6426" 1285 40.8253782238778 4.75893427880325
"6427" 1285.2 40.4703790570406 4.67214502999735
"6428" 1285.4 40.111191728684 4.75368599946276
"6429" 1285.6 39.8678612639419 5.01465210938174
"6430" 1285.8 39.8079399625166 5.02610747349751
"6431" 1286 40.2407351974614 5.03331611700776
"6432" 1286.2 40.3488692817539 4.973957338131
"6433" 1286.4 40.3214227247746 4.99493863504401
"6434" 1286.6 40.226053728542 4.68792814654952
"6435" 1286.8 40.3114690808919 4.49517459912719
"6436" 1287 40.7605760841372 4.45749464488776
"6437" 1287.2 40.9754150541502 4.46273002013433
"6438" 1287.4 40.6856352059856 4.28636820026089
"6439" 1287.6 41.0260041346423 4.54876208202209
"6440" 1287.8 40.9502153198614 4.25366403528776
"6441" 1288 40.8995381682615 4.35048357484776
"6442" 1288.2 40.7742932078786 4.57760911125919
"6443" 1288.4 40.7430724626964 4.44157037851276
"6444" 1288.6 40.7272358528215 4.65437648370594
"6445" 1288.8 40.6350955771851 4.62542327211503
"6446" 1289 40.5502384483362 4.54741991382893
"6447" 1289.2 40.3282478308961 4.48031150417134
"6448" 1289.4 40.1283240611851 4.69491097993321
"6449" 1289.6 40.1580633665677 4.76552224521611
"6450" 1289.8 39.953915682302 4.57165302201763
"6451" 1290 40.0701035573489 4.63808632509655
"6452" 1290.2 40.0480575324091 4.57175536032075
"6453" 1290.4 39.8120819715342 4.5754019788984
"6454" 1290.6 39.3162772635372 4.85576892811934
"6455" 1290.8 38.8009869782296 4.968371109
"6456" 1291 37.9361917284514 5.55435811279776
"6457" 1291.2 36.9408167165225 5.83650327942384
"6458" 1291.4 37.1515315125342 5.60404182388776
"6459" 1291.6 36.6040725530888 5.95216836008578
"6460" 1291.8 35.7348192907177 6.57031428920851
"6461" 1292 34.3042908053366 7.27946766794837
"6462" 1292.2 33.0269760281267 8.11035372745618
"6463" 1292.4 32.5508775249372 8.31150235535091
"6464" 1292.6 32.7374107416924 8.2258952296297
"6465" 1292.8 32.3148286872214 8.73793744648776
"6466" 1293 31.997687803015 9.15053005140389
"6467" 1293.2 31.7547128011162 9.22069415343512
"6468" 1293.4 33.0080197251786 9.4213159634949
"6469" 1293.6 33.7783719957708 9.32911071768522
"6470" 1293.8 34.0631904174214 9.02457424123776
"6471" 1294 34.5979217412008 8.49896362833603
"6472" 1294.2 35.5634568614918 7.49815456282183
"6473" 1294.4 36.7617487401215 6.57096327817776
"6474" 1294.6 38.63499345105 5.47664769288776
"6475" 1294.8 40.5666745804254 4.56344619938281
"6476" 1295 43.0822328977626 3.3858851900054
"6477" 1295.2 45.4630707537019 2.78752375373558
"6478" 1295.4 47.8980528042215 2.91857354240776
"6479" 1295.6 49.8318468391396 3.80315206293321
"6480" 1295.8 52.7244072930418 5.01457406519284
"6481" 1296 54.8914997250214 5.97927544610593
"6482" 1296.2 55.8199775382643 6.49398082473061
"6483" 1296.4 56.8031544992659 6.65150467877664
"6484" 1296.6 57.4555686838599 6.30960931865699
"6485" 1296.8 59.5008170137305 6.09541918631633
"6486" 1297 60.3342258068614 5.84354279016776
"6487" 1297.2 60.5353920651693 4.5405777738008
"6488" 1297.4 61.0050385683831 3.94966324596995
"6489" 1297.6 61.8746742502269 4.591774945131
"6490" 1297.8 63.9266511189368 5.79023324611853
"6491" 1298 65.5089522544261 7.69271304144589
"6492" 1298.2 67.1283042062533 9.39980786345594
"6493" 1298.4 69.253567963144 10.7573398972426
"6494" 1298.6 71.0532879894548 12.4960643109878
"6495" 1298.8 72.4561447804039 13.6760699485691
"6496" 1299 73.9394861443101 14.307377228115
"6497" 1299.2 75.327497979718 13.6869797907843
"6498" 1299.4 77.1222992031515 12.3877792996378
"6499" 1299.6 79.4200329299152 10.9745006588565
"6500" 1299.8 81.0944312280765 9.30887114378571
"6501" 1300 82.8715567465637 8.04685711935167
"6502" 1300.2 84.8918343535874 8.45821246097286
"6503" 1300.4 86.1091422244133 10.0771357501224
"6504" 1300.6 86.9181259269688 11.3126398835404
"6505" 1300.8 88.6926207235874 12.076747884058
"6506" 1301 90.8189329909162 12.5275775960246
"6507" 1301.2 92.7319670891512 12.3288256326324
"6508" 1301.4 95.7313371060153 11.9607489727653
"6509" 1301.6 97.6541471738914 13.2706206274678
"6510" 1301.8 99.1364538581914 15.6783697033678
"6511" 1302 100.009160948985 18.5709444435306
"6512" 1302.2 100.302125801052 21.6137042647229
"6513" 1302.4 100.268845593066 24.9083184405261
"6514" 1302.6 99.3696913615634 28.1610219870813
"6515" 1302.8 98.7364008758002 31.254985626409
"6516" 1303 97.8130542085293 33.8297145114046
"6517" 1303.2 97.0842292597793 37.0315034461614
"6518" 1303.4 97.7404084993323 39.7221287120291
"6519" 1303.6 99.3474801275171 41.0473046181921
"6520" 1303.8 101.001373037071 42.2179112866065
"6521" 1304 102.280779156064 42.4672708214332
"6522" 1304.2 104.123085575631 42.1980059536378
"6523" 1304.4 105.628196978151 41.7661398495478
"6524" 1304.6 106.788522759964 41.0807074271633
"6525" 1304.8 107.182041235614 39.9512654007293
"6526" 1305 107.957717043307 38.4316894664306
"6527" 1305.2 109.763995518193 36.6190529739163
"6528" 1305.4 111.215533931879 34.5261493932021
"6529" 1305.6 110.96725847488 33.0986928026525
"6530" 1305.8 109.819135914074 30.2195563400237
"6531" 1306 108.895457277116 26.6390609837113
"6532" 1306.2 107.665418472471 23.8456074417778
"6533" 1306.4 106.338473828966 20.3436741147434
"6534" 1306.6 106.422561329481 19.2212004864778
"6535" 1306.8 106.3941554524 19.1735282616667
"6536" 1307 106.713791476499 19.5146590314684
"6537" 1307.2 107.578000385961 19.7944740759778
"6538" 1307.4 107.43499579879 19.0640279773565
"6539" 1307.6 107.555033932151 18.6917558990686
"6540" 1307.8 107.519721661621 18.4666025838544
"6541" 1308 107.073435778176 17.9982579237587
"6542" 1308.2 106.912387672915 17.3083776095128
"6543" 1308.4 105.802660525057 16.8971568484172
"6544" 1308.6 104.689919356501 15.9007033828683
"6545" 1308.8 103.948177689661 15.6705818357368
"6546" 1309 102.286574838466 14.144348375157
"6547" 1309.2 100.243078893645 12.2772461565642
"6548" 1309.4 97.8783935697215 10.8322969601278
"6549" 1309.6 95.1633412684347 9.30688444285945
"6550" 1309.8 92.3570204468407 7.81996473714738
"6551" 1310 89.6914997287414 6.66268705249776
"6552" 1310.2 86.7800973693214 5.94722601352041
"6553" 1310.4 83.643507825366 4.50668643804618
"6554" 1310.6 80.3963276090969 3.70482931989796
"6555" 1310.8 77.4838441086771 2.5978030005991
"6556" 1311 74.3857330167514 2.46632437735776
"6557" 1311.2 71.2285464720714 1.79416109366901
"6558" 1311.4 67.9622865013575 1.52217626566095
"6559" 1311.6 64.5497202007881 0.988127810654427
"6560" 1311.8 61.0569181866429 1.7458195707449
"6561" 1312 57.511574277224 2.42249748735529
"6562" 1312.2 54.0933345873214 2.26769282553641
"6563" 1312.4 49.4879136560129 3.22150052284521
"6564" 1312.6 46.2236241787529 3.29000596490145
"6565" 1312.8 44.0787044542749 4.50193445802729
"6566" 1313 40.7473915381169 5.42163659086503
"6567" 1313.2 37.5014402413599 7.44775688462403
"6568" 1313.4 34.4979320494057 10.2288781976069
"6569" 1313.6 30.6892615935907 12.2817341850965
"6570" 1313.8 26.5415925572902 14.724665390169
"6571" 1314 22.4155434447802 16.6715711222073
"6572" 1314.2 21.0244927544425 18.9281269356351
"6573" 1314.4 18.6425345887224 22.4919628135808
"6574" 1314.6 15.2826517254949 25.6218196123469
"6575" 1314.8 11.4584266107997 29.2993501898878
"6576" 1315 10.2637785937605 32.4453637908024
"6577" 1315.2 9.11283779664286 35.914745421102
"6578" 1315.4 6.43715284347662 39.710525723336
"6579" 1315.6 4.97599590348026 42.4014618746172
"6580" 1315.8 5.12201210814286 45.8014399447806
"6581" 1316 4.30735221574189 50.4670431840014
"6582" 1316.2 2.94765837818936 54.3503244027557
"6583" 1316.4 1.186033103242 57.8344449345326
"6584" 1316.6 0.717385621453506 61.8641744689066
"6585" 1316.8 0.787305748071444 66.3232695117628
"6586" 1317 1.27727668663885 71.0635774318964
"6587" 1317.2 2.24992978866966 76.5261744677449
"6588" 1317.4 2.71015812525781 81.2240398570241
"6589" 1317.6 3.90567820163962 83.8472008271605
"6590" 1317.8 6.72019991071618 86.2143544527035
"6591" 1318 10.2466766534076 89.2558604296636
"6592" 1318.2 12.4180454425846 92.9997681670193
"6593" 1318.4 12.7623509124701 96.7597071813202
"6594" 1318.6 11.1038419143343 99.9736942492724
"6595" 1318.8 11.3924660219909 100.977981880422
"6596" 1319 12.3068557711464 101.700619690463
"6597" 1319.2 13.4442464607113 103.258120903066
"6598" 1319.4 14.9452349763214 104.388473912871
"6599" 1319.6 16.9623189709267 105.407286030993
"6600" 1319.8 19.6656759054911 106.943798139191
"6601" 1320 22.7236269083171 109.212026903609
"6602" 1320.2 25.7583125020651 111.683743006997
"6603" 1320.4 29.2075300598132 114.215892214896
"6604" 1320.6 33.1191660421035 115.744434363837
"6605" 1320.8 37.4609017959139 117.018238425258
"6606" 1321 40.2859951363042 120.423493513974
"6607" 1321.2 40.6616270404822 123.903141828566
"6608" 1321.4 41.5410765501265 124.177748669057
"6609" 1321.6 42.4442577655846 124.70079192323
"6610" 1321.8 43.8280440663464 125.376818936813
"6611" 1322 44.8787834993917 125.988337086714
"6612" 1322.2 47.3059953501629 127.051041927937
"6613" 1322.4 50.1797606543093 127.961443888498
"6614" 1322.6 54.0234910771035 128.555710819785
"6615" 1322.8 58.3407945691804 128.304189073965
"6616" 1323 62.5971948479307 127.786789380963
"6617" 1323.2 66.800417421813 126.816881123098
"6618" 1323.4 70.4933943715583 126.501072142888
"6619" 1323.6 74.7142111472706 126.328334338142
"6620" 1323.8 78.6368237681766 124.587778979177
"6621" 1324 82.412527066953 122.625608578782
"6622" 1324.2 85.6963596340917 120.24154430078
"6623" 1324.4 88.026685559482 117.23636318475
"6624" 1324.6 91.1510016948214 115.142879621098
"6625" 1324.8 93.82241154345 115.086558005288
"6626" 1325 96.9598141381754 114.701895372569
"6627" 1325.2 97.679018986453 115.65580862223
"6628" 1325.4 96.8555447775825 115.439202998003
"6629" 1325.6 96.660429865389 115.48664443832
"6630" 1325.8 96.3743681061643 115.286748782573
"6631" 1326 95.7081821839997 114.507103908442
"6632" 1326.2 95.5181797591744 112.416526894976
"6633" 1326.4 95.8361294479403 108.921943392917
"6634" 1326.6 95.5422014815205 105.828591506635
"6635" 1326.8 95.7740735775618 102.553425402022
"6636" 1327 96.983610311214 100.996052757075
"6637" 1327.2 98.1111917348839 99.627735187477
"6638" 1327.4 100.423550784876 97.6135921674824
"6639" 1327.6 102.026829848977 94.7016270396951
"6640" 1327.8 102.297606955625 92.1808551316167
"6641" 1328 103.63831255044 90.6639449641241
"6642" 1328.2 105.339472956402 90.4860688406288
"6643" 1328.4 106.934445808098 89.3463463472181
"6644" 1328.6 107.40720908651 87.8819503939612
"6645" 1328.8 107.036881022766 86.3542272485822
"6646" 1329 107.22651814165 83.9259535626878
"6647" 1329.2 108.133606248049 81.036423045915
"6648" 1329.4 109.18746065064 77.8434628716696
"6649" 1329.6 110.225976280709 74.5683188710279
"6650" 1329.8 112.58814724898 72.5002477911494
"6651" 1330 115.315100265173 70.4510975875094
"6652" 1330.2 116.599149714497 68.1545601448878
"6653" 1330.4 116.20750655667 67.4995620185198
"6654" 1330.6 113.747407584927 66.3453184959743
"6655" 1330.8 110.867119728715 64.5380510279557
"6656" 1331 107.705119755841 63.0978960738086
"6657" 1331.2 104.517100429321 61.7661191638583
"6658" 1331.4 101.287627230661 60.010950412284
"6659" 1331.6 97.8169962514368 58.7310692815897
"6660" 1331.8 94.3231964728599 57.5440989648685
"6661" 1332 92.1989855094622 55.9779075264897
"6662" 1332.2 91.5712809568888 53.9133662313685
"6663" 1332.4 92.1278037919115 51.5003253992578
"6664" 1332.6 93.9996718832457 48.5474452555241
"6665" 1332.8 95.6639354057267 45.4314701470457
"6666" 1333 97.1995649503053 41.4182305872749
"6667" 1333.2 97.6536514191475 37.3417970686704
"6668" 1333.4 96.9657679689249 33.3188546679912
"6669" 1333.6 95.1164888075215 29.8896096635211
"6670" 1333.8 92.455807737306 26.5610330441661
"6671" 1334 90.529797901015 22.6049940802426
"6672" 1334.2 89.3514456992296 18.6021430062245
"6673" 1334.4 87.2841146922997 16.1763699780725
"6674" 1334.6 84.9777244643899 15.5769907949088
"6675" 1334.8 81.4139355819864 13.5156113614548
"6676" 1335 78.7159036620639 10.2481369630696
"6677" 1335.2 79.5690449871182 8.61530309620644
"6678" 1335.4 82.3504179968627 7.78681549112487
"6679" 1335.6 85.107006114292 8.39921893347599
"6680" 1335.8 88.7042454691339 8.307186041044
"6681" 1336 92.2324625588627 9.08702363225889
"6682" 1336.2 95.9302083184848 11.4881370824521
"6683" 1336.4 99.9476293800042 13.7254176751378
"6684" 1336.6 103.931145863946 15.9964630489262
"6685" 1336.8 107.328978493794 18.0497406774155
"6686" 1337 110.843184049659 20.6365492818878
"6687" 1337.2 112.927471459366 23.3038638997003
"6688" 1337.4 115.112480983952 26.275124297453
"6689" 1337.6 117.509617597539 29.3418149002211
"6690" 1337.8 118.742744817037 32.903725516974
"6691" 1338 120.51862948302 36.8276843968274
"6692" 1338.2 122.531244162134 40.7545849515038
"6693" 1338.4 124.681353646748 45.037186129278
"6694" 1338.6 126.431801174346 49.3639258223878
"6695" 1338.8 127.505523323871 54.6858156449127
"6696" 1339 128.270950595779 58.8847636715348
"6697" 1339.2 128.371799898733 63.5976833528347
"6698" 1339.4 128.239011214519 67.4951081726525
"6699" 1339.6 128.096594332437 69.4219684225288
"6700" 1339.8 128.333177321339 69.8930507429309
"6701" 1340 128.259229721922 69.7580899405942
"6702" 1340.2 128.223287211437 69.9062294461378
"6703" 1340.4 127.66594390174 70.2031954947526
"6704" 1340.6 126.670758021127 72.1320880127766
"6705" 1340.8 126.412259395369 74.8547703366331
"6706" 1341 126.681686208058 78.4868946644141
"6707" 1341.2 126.016429521054 81.7299972295753
"6708" 1341.4 125.539855764256 84.3967579598617
"6709" 1341.6 124.574985971002 87.4075473048964
"6710" 1341.8 123.140430118028 90.7328009655076
"6711" 1342 121.447778471279 94.6266287221759
"6712" 1342.2 119.420988591683 97.301458737474
"6713" 1342.4 116.86632210869 100.013150326282
"6714" 1342.6 114.904263991508 103.854826751296
"6715" 1342.8 112.337218385596 107.853756217763
"6716" 1343 109.809988227208 110.935436304736
"6717" 1343.2 106.659456243887 113.90889324347
"6718" 1343.4 102.746515521985 116.69694512683
"6719" 1343.6 99.0989364185392 119.78411384871
"6720" 1343.8 94.5408087256263 122.234922341351
"6721" 1344 90.8571593872248 123.698401260888
"6722" 1344.2 86.0167727733464 125.176173180488
"6723" 1344.4 81.9957741755056 125.19025358444
"6724" 1344.6 79.2473319687783 124.288148229396
"6725" 1344.8 77.5526326821548 123.645320372971
"6726" 1345 75.7510297778036 122.725883564415
"6727" 1345.2 74.1027471952032 121.582500557824
"6728" 1345.4 72.0295909933851 121.551231089306
"6729" 1345.6 68.6241560917878 122.943671325131
"6730" 1345.8 65.6984023037214 125.208021713238
"6731" 1346 65.7115010590079 127.277312652964
"6732" 1346.2 65.6218259883613 126.634103182339
"6733" 1346.4 62.9242767239896 125.805477639994
"6734" 1346.6 60.2258207695258 124.200223359523
"6735" 1346.8 56.1064629612621 123.491115895193
"6736" 1347 51.9063247252395 124.484694544847
"6737" 1347.2 48.6627194857791 125.317818180379
"6738" 1347.4 46.4885945253464 126.504256996163
"6739" 1347.6 43.4511327513214 125.375391243965
"6740" 1347.8 41.2632441870522 122.73151247176
"6741" 1348 39.0932225672573 119.582590874734
"6742" 1348.2 35.9980781341828 116.530072679577
"6743" 1348.4 32.1306871406749 114.614980075534
"6744" 1348.6 28.8851779274685 111.32725354798
"6745" 1348.8 27.099630021924 108.371907346734
"6746" 1349 23.9420536530009 105.631300272144
"6747" 1349.2 20.446545592899 102.427974284957
"6748" 1349.4 18.617704199642 98.4351651287339
"6749" 1349.6 17.5233790051754 93.7055387730648
"6750" 1349.8 16.4551837433123 88.5341467194969
"6751" 1350 16.9406478205714 83.347447714236
"6752" 1350.2 16.3705298650714 78.35316807661
"6753" 1350.4 17.2376912598485 73.2262237925364
"6754" 1350.6 19.0156961887643 68.9189249308878
"6755" 1350.8 19.8166388931185 64.8271768025313
"6756" 1351 19.2576656653599 60.6456560772916
"6757" 1351.2 18.0541306236273 56.0113021045188
"6758" 1351.4 17.8710878502571 51.1556422885808
"6759" 1351.6 17.6157875047162 46.2119268232772
"6760" 1351.8 17.5438160923323 41.0140713666269
"6761" 1352 16.6214244709563 35.9725124227192
"6762" 1352.2 17.4278762860874 30.6247912549729
"6763" 1352.4 20.1979217396614 29.3337466052578
"6764" 1352.6 23.8645528808654 28.0730066870746
"6765" 1352.8 28.9559359413379 27.2204459642284
"6766" 1353 33.8784545217633 26.979591944004
"6767" 1353.2 38.7042810783541 27.4549047280182
"6768" 1353.4 43.3664164286166 27.6969469035745
"6769" 1353.6 48.2118613198984 27.8931149746185
"6770" 1353.8 52.631493675783 27.2463447710801
"6771" 1354 55.6420458150973 25.2886315139222
"6772" 1354.2 58.8349328921177 22.5333063434433
"6773" 1354.4 62.9030144235 19.8903836574592
"6774" 1354.6 67.8141733830214 18.1275553966141
"6775" 1354.8 73.0152494682846 16.4902055655509
"6776" 1355 78.1474602417151 16.5247004153558
"6777" 1355.2 81.1507104457548 17.9145613495211
"6778" 1355.4 82.1067648810473 17.0736231019845
"6779" 1355.6 81.9138096517765 14.7205948614046
"6780" 1355.8 79.3768265268866 13.1147566776269
"6781" 1356 76.8831058946304 13.4495163408653
"6782" 1356.2 73.0843092110601 13.9773106159787
"6783" 1356.4 68.0033864436149 13.5883305124312
"6784" 1356.6 62.9674490929733 13.8959484264447
"6785" 1356.8 57.4079164671331 14.3346759704722
"6786" 1357 52.124722159783 15.1488021003493
"6787" 1357.2 47.0082789693984 14.6588246734262
"6788" 1357.4 41.4417836903815 13.3496049886878
"6789" 1357.6 37.5214249019227 12.1930597892802
"6790" 1357.8 36.3727546783029 13.1486053597766
"6791" 1358 35.7186440363548 16.0036493845211
"6792" 1358.2 34.027661327441 20.7999461020834
"6793" 1358.4 31.6446670445111 25.7498861261636
"6794" 1358.6 30.1761390084619 31.4636190221574
"6795" 1358.8 29.0686116012078 37.1297462646491
"6796" 1359 27.2037927363376 43.27160971892
"6797" 1359.2 26.3031167990129 48.8800991759303
"6798" 1359.4 27.1724455964066 54.2225211376537
"6799" 1359.6 27.4490464629337 59.8349434265204
"6800" 1359.8 28.3316045714615 66.0729400443478
"6801" 1360 31.2062099371754 70.4160878155603
"6802" 1360.2 34.8026161294033 73.7054698710969
"6803" 1360.4 39.5704233034476 76.2934973366261
"6804" 1360.6 43.769119333762 76.8905180786105
"6805" 1360.8 48.9510942043803 75.6295981256231
"6806" 1361 54.1357705516467 74.5527139280237
"6807" 1361.2 59.4144355053214 73.4487662427916
"6808" 1361.4 63.6260687829357 70.9790700207735
"6809" 1361.6 65.4790883199768 67.1576701489072
"6810" 1361.8 67.6897840109123 63.150287053515
"6811" 1362 70.1827381975224 58.8559791812429
"6812" 1362.2 71.4819322300715 54.7909158029878
"6813" 1362.4 73.1618798056114 50.0938941930178
"6814" 1362.6 72.8667932212683 44.7086190140367
"6815" 1362.8 71.1555603569954 39.2485548772247
"6816" 1363 69.8412594470214 34.4205942560878
"6817" 1363.2 67.2905094831548 30.8620515301544
"6818" 1363.4 64.4763918980942 26.7239620188764
"6819" 1363.6 63.733079018234 22.0522165626253
"6820" 1363.8 64.942657927754 17.8725260576069
"6821" 1364 66.3049622558776 15.5837258837979
"6822" 1364.2 69.2824771701688 16.1120461451088
"6823" 1364.4 72.4413242734666 17.9325061142103
"6824" 1364.6 76.66530802399 20.3416819674383
"6825" 1364.8 81.0684760935248 21.8362940100965
"6826" 1365 86.0299421647162 23.3091440511825
"6827" 1365.2 91.1630041780951 24.4476452850667
"6828" 1365.4 96.9290056551725 24.8961211301112
"6829" 1365.6 102.241296239706 26.0246505277614
"6830" 1365.8 105.344443320973 28.9712137918575
"6831" 1366 106.958272166264 33.8050794547299
"6832" 1366.2 107.841570302312 39.5080298798301
"6833" 1366.4 108.563576260934 45.6974751082335
"6834" 1366.6 109.174543789569 52.3445913079812
"6835" 1366.8 110.175294900375 59.3757395818699
"6836" 1367 110.392482692946 65.8969891503397
"6837" 1367.2 110.010644432627 72.36564391961
"6838" 1367.4 108.16208879947 78.0568715166716
"6839" 1367.6 106.748302798377 84.1991431991655
"6840" 1367.8 106.246085601557 89.5979899011525
"6841" 1368 106.545898559254 95.3996887557796
"6842" 1368.2 107.210150365978 100.561411521183
"6843" 1368.4 108.400463407955 101.879881431941
"6844" 1368.6 108.381233238821 101.989752721563
"6845" 1368.8 106.818314005848 103.973731208003
"6846" 1369 104.25866937968 106.696357989994
"6847" 1369.2 100.792654640257 108.839019160401
"6848" 1369.4 96.2953993868477 111.435039913572
"6849" 1369.6 91.5244122855583 113.349304355704
"6850" 1369.8 87.2345392179084 115.758977461957
"6851" 1370 82.4858755758477 118.009247568598
"6852" 1370.2 77.0647539639004 118.937883734046
"6853" 1370.4 71.6469663750846 118.662980609256
"6854" 1370.6 67.225877753578 118.151771574653
"6855" 1370.8 63.1050310099727 119.555415656098
"6856" 1371 58.5260403172117 122.197636254229
"6857" 1371.2 54.4204514470346 126.141862462035
"6858" 1371.4 52.4194682699734 127.688385443808
"6859" 1371.6 50.685733014218 127.708021711586
"6860" 1371.8 51.0180026592475 127.576721718549
"6861" 1372 51.7560133965394 127.37649847899
"6862" 1372.2 52.0096291393436 127.986961210658
"6863" 1372.4 52.1354065627756 128.417827875365
"6864" 1372.6 51.9995085245625 128.492742887361
"6865" 1372.8 52.0029020838214 128.67378489086
"6866" 1373 52.3795254604851 128.86481233717
"6867" 1373.2 52.9150908126215 128.418353814438
"6868" 1373.4 53.1920590075046 128.519196990413
"6869" 1373.6 53.6499095108214 128.494415604417
"6870" 1373.8 53.9936109845442 128.591092688106
"6871" 1374 54.5949699055242 128.470516546455
"6872" 1374.2 54.9775671188545 128.903662282904
"6873" 1374.4 56.8299007737214 129.466170541913
"6874" 1374.6 58.9051301317415 129.874468731768
"6875" 1374.8 60.8175591402464 130.074477517438
"6876" 1375 62.7576071963734 130.02122677068
"6877" 1375.2 64.707950070636 130.284883307993
"6878" 1375.4 66.3439179725776 130.136465637278
"6879" 1375.6 67.0546341230654 129.915856288473
"6880" 1375.8 67.8384984157894 129.431137155888
"6881" 1376 69.2279412967149 128.528936097003
"6882" 1376.2 70.3233897792159 127.401012334356
"6883" 1376.4 70.8849219181799 125.313662695454
"6884" 1376.6 70.1283502916988 123.341457327803
"6885" 1376.8 68.8626167175384 120.943803635869
"6886" 1377 67.9446909527082 117.832262077765
"6887" 1377.2 68.1738403895159 115.007290545999
"6888" 1377.4 69.3387110269881 112.565569701832
"6889" 1377.6 71.2314258556851 110.756315679751
"6890" 1377.8 73.3007598668657 109.402074046631
"6891" 1378 75.564290617849 108.674075077356
"6892" 1378.2 78.5604688277133 108.09778484032
"6893" 1378.4 81.2056106933214 106.862261106098
"6894" 1378.6 83.01243711906 104.322805813934
"6895" 1378.8 83.6053228720273 101.370706360035
"6896" 1379 83.230984691389 98.3435261072661
"6897" 1379.2 82.0255951601825 96.0644910114711
"6898" 1379.4 81.8534176783969 92.6695175424161
"6899" 1379.6 80.7317305978311 89.5224757330032
"6900" 1379.8 78.3881741925691 87.019606927084
"6901" 1380 75.7560734163352 84.866566375796
"6902" 1380.2 74.6895376204816 83.2390147242664
"6903" 1380.4 73.4016983553069 81.992283811179
"6904" 1380.6 71.9410459107467 80.2903393718317
"6905" 1380.8 70.3399686889033 77.8712579547968
"6906" 1381 68.2794177886826 76.5307242581378
"6907" 1381.2 66.2960515963888 76.392305635032
"6908" 1381.4 63.2627317049464 75.9182524744839
"6909" 1381.6 59.4969053982554 74.7646329797934
"6910" 1381.8 56.8748191580942 72.5450251505332
"6911" 1382 54.64897335665 70.4913324906592
"6912" 1382.2 51.6879797845929 69.2537895038021
"6913" 1382.4 47.8042763928495 69.0106010812335
"6914" 1382.6 44.8964776599132 70.5364797685391
"6915" 1382.8 41.3040218545846 73.2436204306246
"6916" 1383 38.6492463999375 76.3828560703699
"6917" 1383.2 37.280037790576 79.9385172623878
"6918" 1383.4 35.322784356532 84.2900325791772
"6919" 1383.6 33.5938759265171 88.3083116690878
"6920" 1383.8 31.6538223620041 91.0134983464965
"6921" 1384 28.6180638389267 92.262223198072
"6922" 1384.2 24.7892716746214 92.4558214644269
"6923" 1384.4 20.2452204144881 92.8428894294519
"6924" 1384.6 17.1536229188904 94.3131877853102
"6925" 1384.8 14.0047014000164 96.0419991098115
"6926" 1385 10.5614466292282 96.5731678594047
"6927" 1385.2 8.13191227914319 95.5365438845225
"6928" 1385.4 8.83144753160523 95.5959445792121
"6929" 1385.6 9.45806366287549 95.0725957167256
"6930" 1385.8 8.44996255473215 93.6288365544949
"6931" 1386 7.4352883363125 91.3835149956199
"6932" 1386.2 7.28031579682144 88.9969104719141
"6933" 1386.4 7.63211477333037 85.9067048102181
"6934" 1386.6 7.31507225035241 81.9559667971179
"6935" 1386.8 6.43643105496057 77.417775131166
"6936" 1387 6.44825175365928 72.902573838104
"6937" 1387.2 6.04102908951235 68.9872545102423
"6938" 1387.4 5.60133913867189 64.2315352697008
"6939" 1387.6 4.95129810529808 59.2417333723083
"6940" 1387.8 6.24143418902145 54.6762610850878
"6941" 1388 8.75880939447192 50.5197492730625
"6942" 1388.2 11.3344879248214 45.362710156898
"6943" 1388.4 13.4653543258746 40.5696650132495
"6944" 1388.6 16.6159973181339 35.9079207355128
"6945" 1388.8 19.9882783651478 31.7252026422983
"6946" 1389 24.1344278562902 28.7778304661065
"6947" 1389.2 29.0956907482259 27.7663264336967
"6948" 1389.4 33.9387251055247 25.7337144573933
"6949" 1389.6 38.5707613166512 22.8103810491643
"6950" 1389.8 43.0819759142352 19.9512567151291
"6951" 1390 48.3608827394037 18.9030215499257
"6952" 1390.2 53.537469580709 17.4994688060128
"6953" 1390.4 55.9077576044286 15.3587924261735
"6954" 1390.6 56.5406702011751 11.7981930470219
"6955" 1390.8 57.1901116637874 10.5029252250696
"6956" 1391 59.9517071588585 11.2376933947766
"6957" 1391.2 63.3020299590807 13.7195197987026
"6958" 1391.4 66.1239413267156 17.0515285600995
"6959" 1391.6 69.1816211385577 20.9375354155691
"6960" 1391.8 72.1977469964214 25.2567097661544
"6961" 1392 74.621712274854 30.1135648532356
"6962" 1392.2 77.2846845242697 35.2824814458188
"6963" 1392.4 80.6088205527688 39.7389639776246
"6964" 1392.6 84.4660891969979 44.290641899623
"6965" 1392.8 89.2995295225046 46.8721722997095
"6966" 1393 94.3593125424391 50.2594316255936
"6967" 1393.2 99.1717265765597 53.7090181689719
"6968" 1393.4 104.087496394167 57.6746556774423
"6969" 1393.6 108.724637621374 60.5209697162825
"6970" 1393.8 113.233228091335 62.6869417657526
"6971" 1394 115.303923381916 62.0588711596802
"6972" 1394.2 118.411086159655 60.3127436366655
"6973" 1394.4 120.382187144097 59.8143352016217
"6974" 1394.6 119.950596598412 60.2213801689787
"6975" 1394.8 120.093286053044 59.7925509350822
"6976" 1395 119.868452673435 59.4557042941519
"6977" 1395.2 118.825029245444 59.3655669373123
"6978" 1395.4 118.076374444673 59.2003924620264
"6979" 1395.6 117.748669611894 59.385378570795
"6980" 1395.8 117.105480500653 59.0755209870858
"6981" 1396 117.018706577704 58.1278926579466
"6982" 1396.2 116.742963252821 55.9884206343878
"6983" 1396.4 116.187818092112 54.016127860815
"6984" 1396.6 116.782122869967 52.6506944021878
"6985" 1396.8 118.380408953104 51.923826756633
"6986" 1397 120.213196383976 52.3831667270878
"6987" 1397.2 121.334361915812 53.5275090076666
"6988" 1397.4 120.742316346639 53.8251702945224
"6989" 1397.6 120.625024299916 55.276936431067
"6990" 1397.8 121.266449871726 57.9297964133225
"6991" 1398 121.580837349149 61.8694072216577
"6992" 1398.2 121.078917818597 65.4024076251809
"6993" 1398.4 120.601959864524 69.080749908104
"6994" 1398.6 120.51546996233 71.6601736425842
"6995" 1398.8 120.856413700354 74.7895737383465
"6996" 1399 119.263484740295 78.503657050072
"6997" 1399.2 116.512001013228 81.8139167041444
"6998" 1399.4 113.832361058953 85.6846630659141
"6999" 1399.6 110.741721615979 89.6204712183878
"7000" 1399.8 109.096876798578 93.9019469453742
"7001" 1400 107.736251309367 98.3840293027241
"7002" 1400.2 106.744591592831 102.810396290742
"7003" 1400.4 103.877194023525 105.962547158617
"7004" 1400.6 99.7961236750056 107.046647348335
"7005" 1400.8 95.2707826351607 108.404280855298
"7006" 1401 90.4323075448578 109.418677304251
"7007" 1401.2 86.2448490135462 109.329745788282
"7008" 1401.4 81.7064061301233 108.137087976095
"7009" 1401.6 77.036263220776 107.035248926088
"7010" 1401.8 72.1877925559286 105.845023759316
"7011" 1402 67.2855185515578 104.554537756979
"7012" 1402.2 62.0715307039851 103.734582804724
"7013" 1402.4 56.8421175870536 103.773731682968
"7014" 1402.6 51.3538998829063 103.071368521709
"7015" 1402.8 46.921490396362 102.530317007158
"7016" 1403 40.7464660219554 101.985664058575
"7017" 1403.2 35.7728774792951 100.727227955309
"7018" 1403.4 30.548820448875 99.5594883315842
"7019" 1403.6 25.9709090085804 99.4639427333342
"7020" 1403.8 20.6038195116576 98.088886254086
"7021" 1404 14.6633433205464 95.0092429596878
"7022" 1404.2 9.83027840381298 92.2331305151674
"7023" 1404.4 6.15100168573522 90.1849590057498
"7024" 1404.6 5.67590338948523 88.9296875252929
"7025" 1404.8 5.69228608935592 89.4963717631895
"7026" 1405 6.08547088625247 89.7401777725171
"7027" 1405.2 6.25556100561789 88.2399923386577
"7028" 1405.4 5.96671068297933 84.7727892861246
"7029" 1405.6 3.87144851980275 80.5260780441494
"7030" 1405.8 3.55721845639692 75.6011076512651
"7031" 1406 4.85101059269523 70.8125211887615
"7032" 1406.2 6.89431693183078 66.9461017994205
"7033" 1406.4 7.40119707586732 63.4082522000162
"7034" 1406.6 6.47366572318842 59.5303281022364
"7035" 1406.8 6.52015852282146 54.7636170606306
"7036" 1407 6.25186772023321 49.9371994118878
"7037" 1407.2 8.06503597593368 45.0468247096224
"7038" 1407.4 11.5245272433214 41.6400196598578
"7039" 1407.6 15.3763994516279 37.7525672049523
"7040" 1407.8 17.7751683061584 32.950853705616
"7041" 1408 20.9084687494635 27.9395854653193
"7042" 1408.2 24.8132766411688 23.3332818865299
"7043" 1408.4 29.4357330119464 20.1946508899815
"7044" 1408.6 34.9890448949675 19.1736638674833
"7045" 1408.8 40.5424132999273 19.0478695305936
"7046" 1409 46.0375215250532 18.4397773156195
"7047" 1409.2 51.4780315851071 17.4334968453163
"7048" 1409.4 56.2440234601019 14.762436973217
"7049" 1409.6 61.7338310431588 13.7495918626468
"7050" 1409.8 66.2028167429028 15.0519460973529
"7051" 1410 70.4156004984881 16.1395364575878
"7052" 1410.2 73.1883269441027 13.8448496729503
"7053" 1410.4 74.6880450022933 9.89822601489899
"7054" 1410.6 73.3104812824678 7.47766770176581
"7055" 1410.8 73.556141864919 7.68740194182678
"7056" 1411 75.8701128572533 8.27931857488776
"7057" 1411.2 78.5875232322281 10.2700268637009
"7058" 1411.4 80.3647700595372 13.3965396685299
"7059" 1411.6 83.2510876591118 17.2092362091781
"7060" 1411.8 85.4862126476193 21.8020700548665
"7061" 1412 87.3171650085606 26.7902396967138
"7062" 1412.2 88.6048835136279 31.4568314406942
"7063" 1412.4 89.9672151066652 36.1348415313565
"7064" 1412.6 92.0051569113053 40.8470117418232
"7065" 1412.8 95.5053006429768 44.9873808462373
"7066" 1413 99.5565869361676 48.5260644223493
"7067" 1413.2 104.25817954554 50.6644591111887
"7068" 1413.4 109.283621197737 51.4911674438028
"7069" 1413.6 113.007266802308 50.2562691161355
"7070" 1413.8 114.661091078984 47.8988933158878
"7071" 1414 115.221517518402 45.310062582352
"7072" 1414.2 116.305296943549 42.5819255393332
"7073" 1414.4 118.29067085574 38.7781621532121
"7074" 1414.6 119.962980496078 38.8877314655957
"7075" 1414.8 121.358693006659 40.3068917252121
"7076" 1415 121.843223372565 42.2129075607043
"7077" 1415.2 122.487485108532 44.9889431656772
"7078" 1415.4 123.410596451167 48.137898234224
"7079" 1415.6 124.91131992519 52.1766541357825
"7080" 1415.8 125.319722465124 56.7849261415116
"7081" 1416 125.708151453637 61.9625348828614
"7082" 1416.2 127.179151450795 66.640231648566
"7083" 1416.4 126.644237983955 70.9811174264503
"7084" 1416.6 124.876193610054 74.939435068236
"7085" 1416.8 122.049358747366 79.0922562493163
"7086" 1417 119.468541915202 82.8420888056665
"7087" 1417.2 117.54919066464 86.4078228602605
"7088" 1417.4 115.472757922847 90.4715958004998
"7089" 1417.6 113.665478046567 94.339844707706
"7090" 1417.8 111.96382631721 98.1381843660822
"7091" 1418 111.907331508335 101.629904673941
"7092" 1418.2 109.661858556281 102.833308453861
"7093" 1418.4 105.832402864031 102.99106433107
"7094" 1418.6 101.084875161867 103.310707787033
"7095" 1418.8 96.1630667117093 102.310474445149
"7096" 1419 91.5031846520416 101.076008603677
"7097" 1419.2 87.2756204521392 98.6243788416354
"7098" 1419.4 84.3514297484912 95.494041909585
"7099" 1419.6 80.3891454730992 92.8973313657767
"7100" 1419.8 75.0669262898121 91.6772316043924
"7101" 1420 69.9229059690436 89.7620202528322
"7102" 1420.2 64.7749139397674 87.1466149177526
"7103" 1420.4 59.6729574611187 84.2647530894553
"7104" 1420.6 55.5203571062396 81.8980706228605
"7105" 1420.8 50.8520097624383 78.8616201456635
"7106" 1421 45.6660157819807 75.854577089401
"7107" 1421.2 41.6432365797506 72.0023138537639
"7108" 1421.4 38.0739249869072 67.5357886514592
"7109" 1421.6 34.8704050464786 62.7202904996592
"7110" 1421.8 31.8848181508509 57.4684406857113
"7111" 1422 28.3430069305714 52.6889126414878
"7112" 1422.2 25.2361520114578 47.3275499404938
"7113" 1422.4 22.5448073024425 41.7182664761088
"7114" 1422.6 21.7204569718327 35.4400335830338
"7115" 1422.8 21.9766897608214 29.3774304637265
"7116" 1423 21.3836000195687 23.7640052011625
"7117" 1423.2 21.1669570124301 22.0088056277682
"7118" 1423.4 19.6022199963376 22.9008772232103
"7119" 1423.6 19.0162994881881 24.6282320532211
"7120" 1423.8 15.6929983817236 26.6780774726812
"7121" 1424 13.1504191904881 29.0063436885878
"7122" 1424.2 11.5245272433214 32.1827040215211
"7123" 1424.4 8.31113513050327 35.9050254143537
"7124" 1424.6 6.50748923492145 39.2599788074503
"7125" 1424.8 5.91290644761454 43.7432089046464
"7126" 1425 4.7509829625 48.2310280145663
"7127" 1425.2 3.8442513512154 53.2185633921908
"7128" 1425.4 1.59945491109501 58.2190197583123
"7129" 1425.6 0.204111692674651 61.6726532593281
"7130" 1425.8 0.107825543245967 63.1585469131236
"7131" 1426 0.808943888296696 65.5045099544818
"7132" 1426.2 0.663868994466305 69.7892530594952
"7133" 1426.4 0.713207848656304 73.0504685371722
"7134" 1426.6 1.89290832532611 77.107867295542
"7135" 1426.8 2.48966730678406 79.961733949813
"7136" 1427 2.98341432120461 83.9228580043644
"7137" 1427.2 4.26293310063796 87.4576928751263
"7138" 1427.4 6.27677483421617 90.8810026198614
"7139" 1427.6 7.42229919570075 94.6756021234998
"7140" 1427.8 8.8674320446578 97.5432280381241
"7141" 1428 10.1347614445519 100.740871079636
"7142" 1428.2 10.9065002159307 101.78875180672
"7143" 1428.4 12.7936033702536 103.637064462227
"7144" 1428.6 14.8062986678383 105.456418132821
"7145" 1428.8 17.0484432323256 107.971114046426
"7146" 1429 18.94533087548 109.548331198107
"7147" 1429.2 21.6572959482164 111.841112227644
"7148" 1429.4 23.4554831131828 114.471426344173
"7149" 1429.6 26.1104375814165 116.297960378251
"7150" 1429.8 28.6419712243093 118.531171020571
"7151" 1430 30.4131360880779 119.363734290708
"7152" 1430.2 31.9799663018646 119.883166682491
"7153" 1430.4 35.3054303386932 120.480882824093
"7154" 1430.6 39.4399457072679 121.050423252245
"7155" 1430.8 43.2908387174562 122.256078142957
"7156" 1431 46.2920595126265 124.559931062057
"7157" 1431.2 47.6335683312016 126.348409754499
"7158" 1431.4 48.8695708812361 127.110078232546
"7159" 1431.6 49.4817137917214 127.440603859013
"7160" 1431.8 51.4327841283214 128.093498780388
"7161" 1432 52.0947544210964 127.994768328863
"7162" 1432.2 51.6515688899559 127.973063152342
"7163" 1432.4 51.6292113230735 128.28137836014
"7164" 1432.6 52.2174626047085 128.364724994775
"7165" 1432.8 53.8399488293214 129.147685214413
"7166" 1433 56.4978816668545 129.194247242871
"7167" 1433.2 60.0871143628691 129.224879991412
"7168" 1433.4 63.5256194288714 128.631738983863
"7169" 1433.6 67.2490129749606 127.340765632436
"7170" 1433.8 70.8405495301339 125.25101723245
"7171" 1434 73.9541710007396 123.305795711715
"7172" 1434.2 77.1661439887768 121.152793536084
"7173" 1434.4 80.9539370012539 120.186454946834
"7174" 1434.6 85.0081091292539 119.029578513969
"7175" 1434.8 87.1707337462381 116.337851469777
"7176" 1435 89.7017298827093 112.16863710571
"7177" 1435.2 92.3440263054048 108.83221391836
"7178" 1435.4 93.9039077104756 105.15719750329
"7179" 1435.6 94.2059733808969 100.868411520548
"7180" 1435.8 95.0903213998027 98.3457785925326
"7181" 1436 96.2559110945279 97.2787284970804
"7182" 1436.2 98.3651156301127 97.3426581785674
"7183" 1436.4 99.5024593132268 97.3794624132121
"7184" 1436.6 98.97573987306 96.5213762320529
"7185" 1436.8 98.4195531528786 93.4513947291735
"7186" 1437 96.7292146319685 90.1450352872113
"7187" 1437.2 94.1055752503686 86.2517377354349
"7188" 1437.4 92.581885975292 82.1829020997113
"7189" 1437.6 90.78178244745 78.1204210214021
"7190" 1437.8 88.3506109825856 74.2057813673878
"7191" 1438 86.0398489763072 71.0555064993735
"7192" 1438.2 83.3593896363214 70.9122683924172
"7193" 1438.4 79.3158797803165 71.835115335561
"7194" 1438.6 74.8770577471195 70.7734894917916
"7195" 1438.8 73.4812234277602 70.2396640849286
"7196" 1439 72.2298592509007 69.7274361979274
"7197" 1439.2 70.1460676088509 69.3797919342113
"7198" 1439.4 67.5671222689714 68.3431034587678
"7199" 1439.6 64.5750177756564 67.4099847384606
"7200" 1439.8 60.7769815624912 66.9911873259444
"7201" 1440 58.2526857092082 68.4369905296519
"7202" 1440.2 55.342667144127 69.3966529221377
"7203" 1440.4 51.9992822872786 69.3702641378592
"7204" 1440.6 48.8798030948875 67.9214048485293
"7205" 1440.8 46.8790117793592 64.8278907617934
"7206" 1441 44.8270174172614 62.2625815861378
"7207" 1441.2 44.8645501826652 59.5275888362315
"7208" 1441.4 45.6042155796017 57.2322633310196
"7209" 1441.6 46.439932942276 55.2356371330241
"7210" 1441.8 46.7615707563029 52.3057865882581
"7211" 1442 46.7698681670775 49.4058726704
"7212" 1442.2 46.0681802337973 47.8743354111167
"7213" 1442.4 45.5178103400089 45.7379703688003
"7214" 1442.6 44.6330846102849 42.5871794879731
"7215" 1442.8 43.2791924155357 39.5045300410663
"7216" 1443 40.9430829800066 38.3632066954804
"7217" 1443.2 38.0075620502881 35.9323379439544
"7218" 1443.4 35.350445757239 32.7809897920526
"7219" 1443.6 32.4774669877052 29.2949062085738
"7220" 1443.8 29.8922405052997 25.3985972874204
"7221" 1444 28.1476294289675 21.2219897265956
"7222" 1444.2 29.6862393863328 18.989111542365
"7223" 1444.4 31.2801701753881 18.6237220120878
"7224" 1444.6 33.6554696977305 16.7394470017514
"7225" 1444.8 34.8635913118097 14.3942368628878
"7226" 1445 35.3451346597474 11.4688901510359
"7227" 1445.2 34.9347195711005 10.0169152686436
"7228" 1445.4 35.2423612131873 9.87795956024142
"7229" 1445.6 37.0771112848755 7.46847214649587
"7230" 1445.8 39.8308837338964 6.24419733216276
"7231" 1446 42.4375897193215 5.29404943845443
"7232" 1446.2 45.9533171115714 5.21275985010204
"7233" 1446.4 50.0689725484979 5.00266658784364
"7234" 1446.6 56.191523797699 3.49033920137755
"7235" 1446.8 59.6813955003571 3.16535417331632
"7236" 1447 64.6096067544359 2.83667292999619
"7237" 1447.2 69.8091442753679 3.24873172749241
"7238" 1447.4 74.4425942861086 2.54279869579865
"7239" 1447.6 79.3946477758509 2.42293543509364
"7240" 1447.8 83.8814976587267 3.3552001640246
"7241" 1448 87.1562976528826 4.94887200731633
"7242" 1448.2 89.4851251156299 5.62843644471754
"7243" 1448.4 92.3268699780402 7.08101753016901
"7244" 1448.6 93.8580923950867 8.86039180506122
"7245" 1448.8 95.6205802818503 9.86684543811853
"7246" 1449 93.4589018720689 9.85532844292899
"7247" 1449.2 92.3292454695215 10.0488230544778
"7248" 1449.4 90.9998340551055 9.25648946608094
"7249" 1449.6 88.7209244518746 7.49055916805797
"7250" 1449.8 85.0222336731964 6.29674741120026
"7251" 1450 80.9648942232214 4.46554059000354
"7252" 1450.2 77.4048243233214 2.91284080651276
"7253" 1450.4 72.5310668182854 2.84208453014549
"7254" 1450.6 68.087506530481 2.88810737150478
"7255" 1450.8 63.6618142737964 2.79500123533776
"7256" 1451 59.2762250918669 1.84301963822867
"7257" 1451.2 56.8512222582361 2.77962072439995
"7258" 1451.4 51.8322545325153 3.93491871976531
"7259" 1451.6 47.4102852200714 4.89806601459609
"7260" 1451.8 43.1868251934076 6.082868040405
"7261" 1452 37.8802048640574 7.25730273742708
"7262" 1452.2 33.1335814177589 8.99591056176276
"7263" 1452.4 31.5819379241366 11.7355767376704
"7264" 1452.6 28.073951263853 15.3517043316667
"7265" 1452.8 24.0491185394109 18.5258296798457
"7266" 1453 20.2682174717323 21.9659890251947
"7267" 1453.2 16.5508732999745 24.1281884233775
"7268" 1453.4 15.5566658271475 27.4549047280182
"7269" 1453.6 14.1555160305548 31.7070992657878
"7270" 1453.8 12.7468255873101 35.6531324735128
"7271" 1454 12.0039446149919 40.104688755615
"7272" 1454.2 13.3207053181763 43.3743469213394
"7273" 1454.4 15.3978028379039 46.5408981462589
"7274" 1454.6 17.395741978032 49.8165102351509
"7275" 1454.8 20.6294803346234 52.0827183904125
"7276" 1455 23.7802001559979 53.7290482522407
"7277" 1455.2 27.2037118082769 54.0276862122145
"7278" 1455.4 31.486181995465 54.4174365733927
"7279" 1455.6 35.0560968773781 52.9040379884754
"7280" 1455.8 37.782300314364 50.5877226340154
"7281" 1456 41.4367159752214 48.7951484963348
"7282" 1456.2 44.9513254891273 48.0127986565466
"7283" 1456.4 48.6224379712097 48.3814922592054
"7284" 1456.6 52.7134838834301 47.5901010200943
"7285" 1456.8 56.4886653380852 45.4476062457669
"7286" 1457 59.2995765765577 42.2137552280746
"7287" 1457.2 60.8198425584145 38.5117234537133
"7288" 1457.4 62.0914091153029 33.9091304116285
"7289" 1457.6 63.2063828372517 28.6638608619924
"7290" 1457.8 62.7989452728929 23.7440561202092
"7291" 1458 61.9032636885684 18.4324773286829
"7292" 1458.2 59.7687063336363 12.4314235852581
"7293" 1458.4 58.0479623103929 10.2539276053878
"7294" 1458.6 58.7691857262284 10.0791310070389
"7295" 1458.8 60.2198402361071 8.18377297663776
"7296" 1459 63.2686037063608 7.31742131610124
"7297" 1459.2 67.0822017158102 7.41189336830349
"7298" 1459.4 71.2992021161292 9.07728181301963
"7299" 1459.6 76.1292573824805 10.9111655085014
"7300" 1459.8 80.6599674985374 11.8926793814332
"7301" 1460 85.5960062309753 12.4413268327229
"7302" 1460.2 90.7296101624954 13.9580504360943
"7303" 1460.4 94.4737510162235 16.4194095433207
"7304" 1460.6 95.2267385681831 20.293669333558
"7305" 1460.8 95.9254726629787 25.0395194724046
"7306" 1461 95.3569268317336 30.256906075646
"7307" 1461.2 94.930904623228 33.5369549650196
"7308" 1461.4 94.8006204251055 33.5945591293991
"7309" 1461.6 94.2742565814736 32.8885413589312
"7310" 1461.8 94.3356605901056 32.6625552482878
"7311" 1462 94.6735861758833 32.4710700493207
"7312" 1462.2 95.1418273833214 32.5977504077356
"7313" 1462.4 96.3454097338214 33.0933066537315
"7314" 1462.6 98.2315677638776 33.232822908854
"7315" 1462.8 100.217460848259 33.3281895827628
"7316" 1463 102.333933962842 34.5947433465063
"7317" 1463.2 103.543868767912 36.2288188306453
"7318" 1463.4 103.040936430064 35.8389155812211
"7319" 1463.6 104.170716706949 34.7312190946537
"7320" 1463.8 104.635706528811 32.3649408741643
"7321" 1464 105.434977409832 29.7127311455816
"7322" 1464.2 106.742312591332 26.3963903111431
"7323" 1464.4 106.134546184555 25.1250691641211
"7324" 1464.6 105.101016619168 24.546666173967
"7325" 1464.8 103.693596715821 21.7896631686713
"7326" 1465 102.409331005537 18.5942202133299
"7327" 1465.2 101.221165986246 16.2433819764938
"7328" 1465.4 98.9844224033914 15.8579954280778
"7329" 1465.6 95.2438484911477 15.1022800330772
"7330" 1465.8 90.7048224252997 13.0399818616051
"7331" 1466 86.1250682289597 11.1578838328026
"7332" 1466.2 81.9706407703599 9.0604825869537
"7333" 1466.4 77.7841912025743 7.49777705212371
"7334" 1466.6 73.26015728175 6.70054130856632
"7335" 1466.8 68.9435499043929 6.02262254003061
"7336" 1467 65.5172890744237 6.06439788818321
"7337" 1467.2 61.9412545920436 6.97706745799886
"7338" 1467.4 59.8223247742971 8.34456922735117
"7339" 1467.6 56.0289202387103 9.47776706651739
"7340" 1467.8 51.608015188237 10.592266563693
"7341" 1468 47.6536478072645 11.0561881139004
"7342" 1468.2 43.4211265431372 12.1111999362825
"7343" 1468.4 40.920609194453 14.7060172361246
"7344" 1468.6 38.8297220514351 17.8773082172741
"7345" 1468.8 35.9115293543106 21.3607572222465
"7346" 1469 34.7004850622517 24.6776096233761
"7347" 1469.2 34.9318091561263 27.5142787689243
"7348" 1469.4 32.9989702338214 30.2802849985878
"7349" 1469.6 28.8140618370661 31.909574618675
"7350" 1469.8 24.2402691989548 32.5436540593544
"7351" 1470 19.0363011844698 32.0082253930196
"7352" 1470.2 15.7093514027902 30.2747115053565
"7353" 1470.4 16.6636756223321 30.1775565397601
"7354" 1470.6 17.6305731725171 30.2381895466051
"7355" 1470.8 18.1463417190548 28.5477248169878
"7356" 1471 18.3163672349301 27.2056553412791
"7357" 1471.2 19.0692841045946 25.4972263832383
"7358" 1471.4 19.2844660820714 24.9440633363253
"7359" 1471.6 19.1853595557569 22.7734830922103
"7360" 1471.8 18.2998420767997 22.7856328831052
"7361" 1472 17.0480613484193 23.3256732210399
"7362" 1472.2 15.9556879381019 23.8928675572048
"7363" 1472.4 14.99826920474 25.4730822785738
"7364" 1472.6 14.0077076717215 26.9892699477544
"7365" 1472.8 11.1697871821214 29.2696248926544
"7366" 1473 9.36780195429818 32.1168343429343
"7367" 1473.2 8.29385882882144 34.9601458697348
"7368" 1473.4 7.21387928710194 38.4857099045585
"7369" 1473.6 5.49188376070515 42.084684430132
"7370" 1473.8 3.5039521504841 45.2681277672854
"7371" 1474 1.8585547831776 49.0943039971891
"7372" 1474.2 1.58415378158383 52.6276120992442
"7373" 1474.4 1.06860157099966 55.5980396091947
"7374" 1474.6 2.30291635254422 58.7425303872442
"7375" 1474.8 4.16781285600414 63.159240277407
"7376" 1475 5.47142302443256 68.32088026036
"7377" 1475.2 6.55037884258292 73.5939389125391
"7378" 1475.4 8.79838799298074 78.2389893643125
"7379" 1475.6 11.5686435136875 82.7844111531199
"7380" 1475.8 14.8319087772159 86.8160472061446
"7381" 1476 18.8600449374214 90.9304152175834
"7382" 1476.2 23.1480230148487 94.8783744432968
"7383" 1476.4 28.0579479528214 97.5205984129232
"7384" 1476.6 33.7839924653822 99.4494641947476
"7385" 1476.8 39.962297715463 100.616026921397
"7386" 1477 46.2909655862648 100.241055516944
"7387" 1477.2 51.6839075134822 97.6929368229145
"7388" 1477.4 56.3855787564852 95.5386614014364
"7389" 1477.6 61.261754646416 93.7986544067256
"7390" 1477.8 65.6578373360416 90.3819141206492
"7391" 1478 70.0396695450268 86.6778942818074
"7392" 1478.2 72.3622086959535 81.8025578018312
"7393" 1478.4 72.3520142079097 76.8997925494172
"7394" 1478.6 72.6663852102274 71.7405157333333
"7395" 1478.8 72.8637895603072 66.8842586672021
"7396" 1479 74.5654133292626 62.3468865257701
"7397" 1479.2 75.5981838687814 57.5579163283078
"7398" 1479.4 77.1793109987015 52.2111846502378
"7399" 1479.6 78.3106131025637 46.5408981462589
"7400" 1479.8 80.1030979429226 40.7862929008428
"7401" 1480 83.1776128968866 35.817221653116
"7402" 1480.2 86.1981019564152 31.5207853492003
"7403" 1480.4 86.4192361914956 26.8216059116743
"7404" 1480.6 83.7499099941182 22.2478750487119
"7405" 1480.8 80.5214691467215 19.4645232766878
"7406" 1481 76.3361085859505 18.2160607928878
"7407" 1481.2 71.1886106732562 16.5876314661921
"7408" 1481.4 65.4323472578215 15.1288763516544
"7409" 1481.6 58.6442761619267 13.3482639978351
"7410" 1481.8 52.7440554259715 11.3941050778378
"7411" 1482 46.3690782366442 10.2047437953181
"7412" 1482.2 40.5371965343214 9.68065401588775
"7413" 1482.4 33.6652809307844 9.48720366881368
"7414" 1482.6 32.6611225564881 10.8229547238544
"7415" 1482.8 28.4905906566406 13.3940574088665
"7416" 1483 24.3108683467453 15.2624555600291
"7417" 1483.2 23.8432145524254 16.2294691461056
"7418" 1483.4 20.7550084276072 19.7135918021939
"7419" 1483.6 16.8580220299193 21.8467935263878
"7420" 1483.8 15.5238940247877 23.0470180077754
"7421" 1484 14.2134743820973 24.4364087065429
"7422" 1484.2 14.4744557554919 24.8347649625696
"7423" 1484.4 14.0576887086017 25.2549365145141
"7424" 1484.6 15.3857806692078 24.0182843957059
"7425" 1484.8 16.0589537731121 23.6110541080273
"7426" 1485 15.434865691045 23.8993377899701
"7427" 1485.2 14.274373285713 24.2480961522854
"7428" 1485.4 13.2010963420881 25.5582092095211
"7429" 1485.6 12.5666109788324 26.5526767281075
"7430" 1485.8 11.0243088072697 27.9639082649222
"7431" 1486 11.05395369275 28.3484439977806
"7432" 1486.2 11.666455341948 27.8673756540903
"7433" 1486.4 10.9351647998721 28.389852849584
"7434" 1486.6 9.91824252742859 29.2083543820306
"7435" 1486.8 9.67555646215085 29.8658793842172
"7436" 1487 8.93350336426047 30.9352772623634
"7437" 1487.2 10.6716678627361 30.7861329138756
"7438" 1487.4 12.0239328942633 30.7347561542947
"7439" 1487.6 12.2228112508331 29.9126196112133
"7440" 1487.8 12.6479242273657 27.8625379022802
"7441" 1488 14.0986961939124 25.0258561590696
"7442" 1488.2 16.499085874645 21.9749370346289
"7443" 1488.4 19.5893208221652 18.8689557142627
"7444" 1488.6 22.4295494134172 16.0368079987601
"7445" 1488.8 25.1270322778111 14.2917962214651
"7446" 1489 28.0036510046786 12.0717438592724
"7447" 1489.2 30.9829009419084 10.1113015674204
"7448" 1489.4 34.3026399587314 8.33282410990776
"7449" 1489.6 37.5829489467306 5.96306164761504
"7450" 1489.8 40.9321802159097 4.4050382380054
"7451" 1490 44.539539757276 2.65853509803928
"7452" 1490.2 48.3944446626648 2.1137496082974
"7453" 1490.4 53.5612244955214 1.24079283713776
"7454" 1490.6 57.3147327911629 1.19962278260727
"7455" 1490.8 61.5902789384844 1.69204002587652
"7456" 1491 66.1547662274385 0.936537705121801
"7457" 1491.2 70.7243901760508 0.825008781144642
"7458" 1491.4 73.5418867296611 1.10077947618021
"7459" 1491.6 77.2249204351414 1.57201757773776
"7460" 1491.8 80.2927551598951 2.57072051523513
"7461" 1492 84.1276336898321 3.8110371928984
"7462" 1492.2 86.4500290792951 4.50577031558249
"7463" 1492.4 86.5363512868975 4.98922666993123
"7464" 1492.6 88.4373219639827 6.65196128856518
"7465" 1492.8 92.0835657732338 7.78681549112487
"7466" 1493 95.5660565690639 9.82735028794837
"7467" 1493.2 98.8153058603457 12.7653235568004
"7468" 1493.4 102.904202623591 14.6147267050031
"7469" 1493.6 105.75587524621 16.3653071675266
"7470" 1493.8 107.68800805184 18.5766102202462
"7471" 1494 109.850870635221 21.7648972993163
"7472" 1494.2 112.463047449512 24.4108899448787
"7473" 1494.4 114.905916507321 26.2787682943351
"7474" 1494.6 115.859537231686 27.5399339482391
"7475" 1494.8 115.019940098421 27.1417568621332
"7476" 1495 114.726840995658 27.3259661029551
"7477" 1495.2 114.918831800812 28.9134572882179
"7478" 1495.4 114.916673449878 31.1345467751425
"7479" 1495.6 114.462491430821 32.8451535027211
"7480" 1495.8 114.469529924099 34.8268399849433
"7481" 1496 115.092403689027 36.3643667632896
"7482" 1496.2 116.316592986956 37.3362049349935
"7483" 1496.4 117.130281482907 37.4489347415735
"7484" 1496.6 116.671056483659 38.1790654290499
"7485" 1496.8 116.396037892569 39.9218776364485
"7486" 1497 115.575334286903 42.400287175158
"7487" 1497.2 115.296552884238 45.2554650976378
"7488" 1497.4 115.680150767877 47.5485594556378
"7489" 1497.6 116.4662393329 48.6029135135193
"7490" 1497.8 116.94106484544 49.697466819915
"7491" 1498 116.634031057793 51.8623985691494
"7492" 1498.2 116.703444373133 55.0002395540162
"7493" 1498.4 117.904501506308 58.2471298508347
"7494" 1498.6 118.32157894868 62.2515896146577
"7495" 1498.8 118.69513526663 66.0520030958617
"7496" 1499 118.077543580152 69.5175536629654
"7497" 1499.2 117.848957845173 73.3432886696715
"7498" 1499.4 116.686655306599 77.6595778078322
"7499" 1499.6 114.832012327905 81.9272811963322
"7500" 1499.8 113.473583125294 86.2692978279155
"7501" 1500 112.370927740902 90.4451207270931
"7502" 1500.2 112.205988531876 94.759275016158
"7503" 1500.4 112.673818330031 97.0429165418332
"7504" 1500.6 112.717070785313 96.904685637352
"7505" 1500.8 110.764429016767 97.6480230136986
"7506" 1501 107.898006417149 98.8261064102506
"7507" 1501.2 104.542220569123 101.330847242983
"7508" 1501.4 101.446760171432 103.943291902366
"7509" 1501.6 97.8853040903942 105.930394371779
"7510" 1501.8 94.0741519393851 106.990081916006
"7511" 1502 90.1816268224728 105.101195641879
"7512" 1502.2 86.5867240276899 102.463811109467
"7513" 1502.4 83.5562772185512 99.4177685092121
"7514" 1502.6 80.4299156134063 96.1380030336047
"7515" 1502.8 78.8943706007072 93.2220852933735
"7516" 1503 79.3305560841215 91.0485594268978
"7517" 1503.2 80.187194858283 88.9381776513974
"7518" 1503.4 80.8746699486439 86.8553042160747
"7519" 1503.6 81.4463271634215 84.1734621600592
"7520" 1503.8 82.0327342033643 81.3817107750021
"7521" 1504 81.1043870013369 78.8609205151146
"7522" 1504.2 80.7102415364315 79.0480322866978
"7523" 1504.4 80.488795720032 79.5503004105509
"7524" 1504.6 79.3722540316758 79.2242443434314
"7525" 1504.8 78.0562169559158 78.0456327687557
"7526" 1505 76.718977295658 77.3293874640224
"7527" 1505.2 75.8899394701358 76.7300050773449
"7528" 1505.4 75.7384251291275 75.7813087834286
"7529" 1505.6 74.5972855241224 74.8755281823052
"7530" 1505.8 73.3640524036772 73.0886328340031
"7531" 1506 72.7259052002526 70.9151559010529
"7532" 1506.2 71.7983738475738 68.6430991059703
"7533" 1506.4 70.4349724983352 67.9067844038602
"7534" 1506.6 69.4470772631139 66.1402906773783
"7535" 1506.8 69.4941209585614 64.0435515375178
"7536" 1507 70.4493852662215 61.8176120857163
"7537" 1507.2 70.5724583486786 60.6656051582449
"7538" 1507.4 69.5709813051548 60.6846315544332
"7539" 1507.6 67.1802169768408 60.705095571946
"7540" 1507.8 64.0209885857614 61.0548852242578
"7541" 1508 60.7045101097541 60.197326731657
"7542" 1508.2 58.7864008051357 57.7992372107449
"7543" 1508.4 57.1898576005273 54.6170602830348
"7544" 1508.6 56.4846626784464 50.8807121946065
"7545" 1508.8 55.9875974717247 47.2865795894684
"7546" 1509 56.070180371718 43.5103851479912
"7547" 1509.2 55.2997639688102 40.3998163236518
"7548" 1509.4 54.63630406875 36.9930457442092
"7549" 1509.6 56.0632543522605 33.5126780346682
"7550" 1509.8 56.7473319663732 31.6715167671291
"7551" 1510 56.9578296808093 28.6468436652536
"7552" 1510.2 55.7720152340714 27.6887243908163
"7553" 1510.4 53.6182362910714 27.6197591469667
"7554" 1510.6 49.9310100016385 26.6380557215585
"7555" 1510.8 46.9351869238214 25.7275962207396
"7556" 1511 44.0762018350624 26.0162652958034
"7557" 1511.2 41.4980780684239 27.135184831936
"7558" 1511.4 39.1421016923098 27.7084048794924
"7559" 1511.6 36.1633458627982 28.2905664316203
"7560" 1511.8 32.5497863900942 28.7000187099559
"7561" 1512 28.8267433776624 28.0442284674218
"7562" 1512.2 25.7482393125907 26.5778755672064
"7563" 1512.4 23.3967637891731 23.1886317084042
"7564" 1512.6 23.9261253505957 20.6940821152426
"7565" 1512.8 23.955577446941 21.5476942623008
"7566" 1513 22.9331513857995 22.8022495088878
"7567" 1513.2 22.2792013290459 25.1460415312653
"7568" 1513.4 21.3725647693793 28.068320587172
"7569" 1513.6 19.1759161153554 31.6777862472955
"7570" 1513.8 16.9039570610591 35.5694118255412
"7571" 1514 13.7686085575236 38.6546872781112
"7572" 1514.2 11.357997943605 41.8916690355372
"7573" 1514.4 9.11193284750716 46.3847230731449
"7574" 1514.6 7.05950820770717 50.6506065454878
"7575" 1514.8 4.54990664753172 54.5876804930653
"7576" 1515 1.34878555273052 55.4058820171787
"7577" 1515.2 1.50088475773321 54.3173093865642
"7578" 1515.4 1.43343943097144 54.5042790082378
"7579" 1515.6 2.02788952351303 55.3520452790653
"7580" 1515.8 3.07463465888329 57.056823990764
"7581" 1516 4.31225834995736 60.7384901499751
"7582" 1516.2 5.30073956244644 64.8717113845032
"7583" 1516.4 5.78054604001063 69.5868833474824
"7584" 1516.6 6.46736982323809 74.4818019845544
"7585" 1516.8 8.08115427050035 79.4739377479612
"7586" 1517 9.10689660883883 84.290411554853
"7587" 1517.2 9.56187979881283 89.0581798815602
"7588" 1517.4 11.4059557027189 93.065012529657
"7589" 1517.6 14.2269507724994 97.3245773100488
"7590" 1517.8 15.8084644230672 102.552055126167
"7591" 1518 15.6396777196252 105.567954280813
"7592" 1518.2 15.9055221521046 105.049253340516
"7593" 1518.4 17.7491484299793 106.664464955335
"7594" 1518.6 20.4432690529249 107.857600006198
"7595" 1518.8 24.6887763061943 108.168193002964
"7596" 1519 28.9010314748942 108.157475407351
"7597" 1519.2 32.9741052762607 107.096683852813
"7598" 1519.4 36.2762520660667 105.501471662105
"7599" 1519.6 38.0090977215487 102.966743633333
"7600" 1519.8 40.5308037743719 99.9715365505116
"7601" 1520 43.0231002675971 96.6598899056541
"7602" 1520.2 44.8900018771072 93.0437335099735
"7603" 1520.4 45.8229696302926 88.9345028206955
"7604" 1520.6 46.21122761525 84.1661824954306
"7605" 1520.8 46.529024458792 79.5675755280054
"7606" 1521 45.4282725841772 75.7639095850032
"7607" 1521.2 43.7989405606516 71.5413210992085
"7608" 1521.4 42.7965528764881 67.9499574496454
"7609" 1521.6 42.0440739587912 64.5296180537059
"7610" 1521.8 42.9690330064951 61.2256604093404
"7611" 1522 44.9756703952881 57.7507061132211
"7612" 1522.2 47.5251006416652 54.7861385230753
"7613" 1522.4 50.8313194811101 52.8173574457331
"7614" 1522.6 54.5175637730639 50.4081716537665
"7615" 1522.8 57.8786075435663 48.4435682229184
"7616" 1523 60.1843886204812 45.284030276496
"7617" 1523.2 61.5826113663896 41.1383184094105
"7618" 1523.4 62.56267722746 36.5516064425986
"7619" 1523.6 61.8279348502715 31.7596493448253
"7620" 1523.8 60.7126559100142 26.8128623318155
"7621" 1524 57.5887768837765 23.4292004007754
"7622" 1524.2 54.2604776023877 19.6388844005625
"7623" 1524.4 51.2474371386733 15.3426153936655
"7624" 1524.6 50.2479710932288 11.4688901510359
"7625" 1524.8 52.217534725892 11.817877907723
"7626" 1525 55.8082677145082 11.2446855759962
"7627" 1525.2 60.33095424391 10.8143005233941
"7628" 1525.4 64.971519313327 10.8579997760086
"7629" 1525.6 69.9529795312305 10.2814331563991
"7630" 1525.8 76.0701803738559 9.84758425650845
"7631" 1526 78.9925287005768 9.45432614485584
"7632" 1526.2 78.3107547291829 10.9499907187432
"7633" 1526.4 79.5586032663214 14.2243780215544
"7634" 1526.6 81.903813757261 18.8460317703603
"7635" 1526.8 84.2113636597091 24.04326874009
"7636" 1527 86.874116821632 29.0740637266457
"7637" 1527.2 89.8167673128527 34.1403271678878
"7638" 1527.4 93.4935271718418 38.3274342694286
"7639" 1527.6 97.2706516683366 41.6372787558272
"7640" 1527.8 101.635797226609 43.5366094361908
"7641" 1528 106.814848553003 44.8684571693726
"7642" 1528.2 111.682557297379 44.4764009888301
"7643" 1528.4 115.45875816114 43.3289183983787
"7644" 1528.6 117.414784207519 45.7542306518052
"7645" 1528.8 118.284580143308 50.1401281161356
"7646" 1529 118.323230681063 54.1787415056288
"7647" 1529.2 117.5442101092 58.7928130586986
"7648" 1529.4 115.187456238433 62.1068776482489
"7649" 1529.6 110.374612023087 65.8556220194107
"7650" 1529.8 105.71817400994 67.4494777762838
"7651" 1530 100.766260290466 67.4808411828685
"7652" 1530.2 96.3053334149541 68.1649596657857
"7653" 1530.4 91.1359490755343 67.0181035901254
"7654" 1530.6 86.5116913215431 65.5830373768671
"7655" 1530.8 81.6904304728611 65.8602044588581
"7656" 1531 76.4024600747626 66.4946895556819
"7657" 1531.2 71.0068339338215 66.4547584541164
"7658" 1531.4 65.4157706194476 65.4530902080747
"7659" 1531.6 60.3830825170933 63.7885282766353
"7660" 1531.8 56.8708323192445 60.4325158965801
"7661" 1532 54.5076203016515 56.3922600296578
"7662" 1532.2 52.3625463854989 51.8111259840168
"7663" 1532.4 49.4300620795138 48.0430866729537
"7664" 1532.6 46.061442930718 42.9437009100947
"7665" 1532.8 42.9480874964685 38.7325109018172
"7666" 1533 38.8815509564805 34.7715071805696
"7667" 1533.2 34.7420895000628 30.2526097218533
"7668" 1533.4 32.8045113962866 24.8331489693645
"7669" 1533.6 31.2224228968327 18.8430116847754
"7670" 1533.8 31.5748201602431 18.4877326144179
"7671" 1534 33.746315868372 17.7780540054046
"7672" 1534.2 35.7722912774258 16.8259248359317
"7673" 1534.4 35.4932362891339 17.1363955326628
"7674" 1534.6 33.2287852236354 17.4694719321436
"7675" 1534.8 30.8145622431511 19.0266234505691
"7676" 1535 27.735707369278 20.9328791083443
"7677" 1535.2 24.5492220091478 23.136156231193
"7678" 1535.4 21.4437960017286 25.753327986795
"7679" 1535.6 18.6129938233715 28.8904150293778
"7680" 1535.8 15.9303367497704 31.8264337680918
"7681" 1536 11.9892768638115 36.0386258525907
"7682" 1536.2 7.88815691292257 38.7422612259215
"7683" 1536.4 6.99561269794503 39.1845621975956
"7684" 1536.6 6.45393269970782 38.6020170740468
"7685" 1536.8 7.19781810817027 38.9205697345971
"7686" 1537 8.42353271673908 41.5606606100172
"7687" 1537.2 9.19654559169644 45.2511221158991
"7688" 1537.4 9.41470297262755 48.919346304
"7689" 1537.6 8.26433815798648 53.443630104946
"7690" 1537.8 8.37274307423654 58.7526329108028
"7691" 1538 6.45623092332605 64.919450469585
"7692" 1538.2 5.35343228257598 69.341641820115
"7693" 1538.4 5.18218699693359 75.1005167827756
"7694" 1538.6 7.07498595844214 80.162555216905
"7695" 1538.8 9.75941628505026 85.5967599790912
"7696" 1539 12.3405784345273 91.5629640814088
"7697" 1539.2 13.8705878566621 97.4935412523568
"7698" 1539.4 17.0705080215464 103.098770278188
"7699" 1539.6 21.521841555887 107.455649558388
"7700" 1539.8 26.8404079122621 110.098537970998
"7701" 1540 32.2039724180964 113.010033669988
"7702" 1540.2 37.6533230343723 115.523584651295
"7703" 1540.4 42.7851391036052 117.700547850023
"7704" 1540.6 47.9324872790266 119.86024474999
"7705" 1540.8 53.7314336242649 121.455156780236
"7706" 1541 59.1366857321292 123.541608484272
"7707" 1541.2 64.6061819292164 125.85018448198
"7708" 1541.4 70.9525369856786 125.72814304556
"7709" 1541.6 76.1277148555447 123.121715328593
"7710" 1541.8 81.8742675547103 120.591399954832
"7711" 1542 87.8369827020319 119.192671996046
"7712" 1542.2 92.7663359020714 115.349692779319
"7713" 1542.4 95.3249561811487 110.169144548688
"7714" 1542.6 97.8754698878984 104.537833981061
"7715" 1542.8 100.413658848377 99.0405594606655
"7716" 1543 101.581236598648 93.3920724621282
"7717" 1543.2 100.443019420336 89.1199942751735
"7718" 1543.4 97.4844615992233 85.5123081434765
"7719" 1543.6 95.4305409633503 82.3014334037243
"7720" 1543.8 92.4355267180159 80.8019663724989
"7721" 1544 90.2747092817381 79.4466343676933
"7722" 1544.2 88.6804905543214 77.5756011210512
"7723" 1544.4 87.1676285286156 76.7236888977407
"7724" 1544.6 85.6433167186578 75.4739320350696
"7725" 1544.8 83.4920585945196 73.960607756784
"7726" 1545 81.3155705505667 73.5676088809632
"7727" 1545.2 82.2675951202332 73.2240971814466
"7728" 1545.4 83.0228616764777 71.5623531491378
"7729" 1545.6 84.9595206980915 69.2756284976878
"7730" 1545.8 86.7618243579272 66.3489933266762
"7731" 1546 88.90672783825 62.9714389293449
"7732" 1546.2 92.03662181987 60.9499891441596
"7733" 1546.4 95.7952006593072 59.2660896334021
"7734" 1546.6 99.3097770968311 57.3136906476547
"7735" 1546.8 103.848443567933 55.6947063879155
"7736" 1547 108.672626860521 54.5998246064878
"7737" 1547.2 112.147778290173 52.6503500937256
"7738" 1547.4 113.67238856724 48.9192044923514
"7739" 1547.6 114.947379631358 44.1349758090696
"7740" 1547.8 114.797576335092 39.2110898214298
"7741" 1548 113.657820442578 34.8151717537256
"7742" 1548.2 111.252141685595 30.5540621970953
"7743" 1548.4 109.070591551027 25.9945965562995
"7744" 1548.6 106.779383669683 23.7709494356996
"7745" 1548.8 102.971447305521 21.1550433950578
"7746" 1549 99.6229545135514 17.0848009096078
"7747" 1549.2 96.1308075102092 13.8014641717041
"7748" 1549.4 92.7126291381475 13.6091012946595
"7749" 1549.6 87.5632264290742 12.4581260587889
"7750" 1549.8 82.4091930438215 11.5299236594361
"7751" 1550 77.1641078532215 10.6700817666544
"7752" 1550.2 71.6687686387091 8.93632875611248
"7753" 1550.4 66.2871761337116 8.30451741398666
"7754" 1550.6 61.482770413647 9.1636708563645
"7755" 1550.8 56.5346089095907 10.2049298626954
"7756" 1551 52.4219631451291 11.3122788475416
"7757" 1551.2 48.849657095377 13.6864916906655
"7758" 1551.4 44.9623978079643 16.550837509102
"7759" 1551.6 40.2120181448881 19.2861714932878
"7760" 1551.8 35.8010393342576 22.314357092292
"7761" 1552 30.9006194253839 26.4051147762315
"7762" 1552.2 26.2986148805225 30.1070552472589
"7763" 1552.4 22.5745217836027 34.6897143578253
"7764" 1552.6 20.2356843913376 39.9840192415007
"7765" 1552.8 18.5485295055273 45.5383550061819
"7766" 1553 15.2105373912571 51.5680965542937
"7767" 1553.2 14.4951418535583 56.4302771203299
"7768" 1553.4 16.7728093570364 59.0024229019251
"7769" 1553.6 18.4205084542373 59.0641690348184
"7770" 1553.8 17.6913031286465 58.5028622950003
"7771" 1554 17.1253489559675 57.9544412965057
"7772" 1554.2 17.209181640191 57.6348513056812
"7773" 1554.4 18.5329469589124 57.6117306975847
"7774" 1554.6 20.1666122915442 57.2289367516006
"7775" 1554.8 20.6851980657092 56.5941927266939
"7776" 1555 21.0674820409391 58.4164028957995
"7777" 1555.2 21.37942333125 60.7729802115164
"7778" 1555.4 19.928919145148 62.8300054451327
"7779" 1555.6 18.5594372881578 63.5394182172968
"7780" 1555.8 18.5375316085496 63.3840828316159
"7781" 1556 18.2045885709724 63.172968890218
"7782" 1556.2 18.281886856908 62.4132496449166
"7783" 1556.4 19.2453403400273 61.8635382052113
"7784" 1556.6 21.4475606779391 61.4851026984172
"7785" 1556.8 25.2707046148215 61.1440225116756
"7786" 1557 29.2250581108821 60.0515213276453
"7787" 1557.2 32.8393372062814 58.6165615569178
"7788" 1557.4 36.8437657091583 56.9009649096035
"7789" 1557.6 40.9269148468975 55.3251403218986
"7790" 1557.8 44.4224448236548 52.9139756062544
"7791" 1558 48.2747150040349 49.9200226751237
"7792" 1558.2 51.5679231992548 46.3107131494211
"7793" 1558.4 55.4483975540171 43.0579163378878
"7794" 1558.6 58.4642389128214 39.3316380061378
"7795" 1558.8 59.8669100731786 34.7408994997449
"7796" 1559 59.6899925171465 30.6369885653878
"7797" 1559.2 58.7146436619038 25.9271526045936
"7798" 1559.4 57.8185631559901 21.4484950083817
"7799" 1559.6 56.4688260685714 17.7656315439949
"7800" 1559.8 53.894136747448 14.9191620773697
"7801" 1560 52.188068599283 9.60225762758006
"7802" 1560.2 54.7347172872589 7.17576691510026
"7803" 1560.4 59.0741325396354 7.08388760143427
"7804" 1560.6 63.0480788602552 8.69833782504439
"7805" 1560.8 67.6341821204421 11.0029172376464
"7806" 1561 72.8055781810191 12.7410758140971
"7807" 1561.2 78.3592440117881 14.0332868250544
"7808" 1561.4 83.4048338211801 15.3870802533986
"7809" 1561.6 88.6700488335248 15.2089993270856
"7810" 1561.8 93.751539737453 14.691936832172
"7811" 1562 95.6610069647905 16.0648073230115
"7812" 1562.2 97.5763310740004 18.8999661277299
"7813" 1562.4 100.356031184665 22.7385524433877
"7814" 1562.6 103.802728205653 25.1142637873333
"7815" 1562.8 106.506178629621 26.0202252579478
"7816" 1563 109.609276095663 27.1576151954521
"7817" 1563.2 110.766040372939 30.1423995862113
"7818" 1563.4 111.425482131364 34.4751917408021
"7819" 1563.6 113.348272807473 39.1644332092003
"7820" 1563.8 115.588021918366 43.9553624928788
"7821" 1564 117.846343053567 46.6955978421696
"7822" 1564.2 120.215032963794 47.8334747080769
"7823" 1564.4 121.702989465671 50.1856179673378
"7824" 1564.6 122.082492225949 54.2940786920878
"7825" 1564.8 121.524401234312 58.8045658956282
"7826" 1565 120.267117465005 63.4959087121722
"7827" 1565.2 118.732383866308 67.9927351676715
"7828" 1565.4 118.609115119173 72.5410499528337
"7829" 1565.6 118.861220827878 77.9436680428504
"7830" 1565.8 118.298034254352 82.9773746084984
"7831" 1566 115.302377844192 87.4207260081033
"7832" 1566.2 111.062535117658 91.4567038652153
"7833" 1566.4 105.901357842048 94.4730798344356
"7834" 1566.6 100.388269997625 95.9219309124949
"7835" 1566.8 95.2691014223169 95.9147931679337
"7836" 1567 90.4471523670437 93.4670662294156
"7837" 1567.2 86.1922187298495 90.3842407047102
"7838" 1567.4 83.2381264521357 86.0807342927449
"7839" 1567.6 81.6965455994464 82.2830592502147
"7840" 1567.8 81.2465995659391 78.6533352937701
"7841" 1568 79.5419978889768 74.6862922401402
"7842" 1568.2 77.5352434634685 70.5638079752701
"7843" 1568.4 76.4329089515643 66.2873261676592
"7844" 1568.6 76.7305924177521 61.7735016426204
"7845" 1568.8 76.0694813786614 57.0840101609878
"7846" 1569 77.6305344524137 52.6941073536256
"7847" 1569.2 80.0404201243366 49.8252469937363
"7848" 1569.4 81.3498249279278 46.9488583602388
"7849" 1569.6 81.1561865482171 45.8129894127009
"7850" 1569.8 80.7938588365714 45.012620035419
"7851" 1570 80.5045293123383 43.6462195720563
"7852" 1570.2 80.9150908156145 40.984467033336
"7853" 1570.4 80.1073684894057 38.574788042472
"7854" 1570.6 77.2078995222671 37.5204257958334
"7855" 1570.8 75.0214145371339 36.063182332669
"7856" 1571 74.7332570922345 33.727680960953
"7857" 1571.2 76.2382533756754 31.8586839677304
"7858" 1571.4 79.4829962256279 30.6513717737265
"7859" 1571.6 83.4148177708839 30.0000179103878
"7860" 1571.8 87.6063552758432 29.0376383338117
"7861" 1572 92.6356838706027 29.1281643263565
"7862" 1572.2 97.2402615423373 29.7660150066035
"7863" 1572.4 100.981577274728 30.7643826963878
"7864" 1572.6 104.901569413614 30.1469626258482
"7865" 1572.8 105.858554442263 28.5574667211231
"7866" 1573 104.651550015199 26.444681703398
"7867" 1573.2 102.241696322481 23.4213849855478
"7868" 1573.4 100.029952122059 19.6265896247847
"7869" 1573.6 96.8905730313366 15.961570717009
"7870" 1573.8 93.4204032652583 12.0751689441984
"7871" 1574 89.6549474853534 9.63322003094095
"7872" 1574.2 86.095547136015 10.3792669923394
"7873" 1574.4 81.4713903199193 10.5973378715617
"7874" 1574.6 76.8347063678214 9.66245485431632
"7875" 1574.8 71.2985221901238 8.33709033196915
"7876" 1575 66.5201585292352 6.28494148957741
"7877" 1575.2 61.4485600625992 3.06559580618405
"7878" 1575.4 58.570083596543 3.09808638624219
"7879" 1575.6 55.4141078508964 5.71391926187526
"7880" 1575.8 49.970943216783 6.83878493973391
"7881" 1576 44.2746364648214 7.51495378888776
"7882" 1576.2 38.0800214863478 8.7821901446246
"7883" 1576.4 33.3215951233679 10.8968235688064
"7884" 1576.6 28.8872104335487 14.3170282986453
"7885" 1576.8 24.2649982557493 17.9363190413104
"7886" 1577 18.8118765557026 22.3860112590858
"7887" 1577.2 14.217106800945 25.3615832867305
"7888" 1577.4 14.1217312628215 26.4372287134211
"7889" 1577.6 13.8455692569113 29.9649487394945
"7890" 1577.8 12.1436876035956 34.5225095608878
"7891" 1578 10.4090790695171 39.1530092789747
"7892" 1578.2 8.62176980976263 44.2494261513583
"7893" 1578.4 6.65688648134619 48.8738998828482
"7894" 1578.6 5.16291401709867 53.9368705940759
"7895" 1578.8 4.46797292618936 59.0014120156802
"7896" 1579 2.51020938088748 64.0418930101519
"7897" 1579.2 0.2550274798834 66.716021108109
"7898" 1579.4 0.842124782254138 67.4881908442724
"7899" 1579.6 1.84338138945003 69.5486159212592
"7900" 1579.8 2.8931223868786 72.7698675194021
"7901" 1580 5.22126050167189 75.6184275022616
"7902" 1580.2 8.26596314904164 79.4809502689336
"7903" 1580.4 10.1279997743444 84.04259516153
"7904" 1580.6 13.1882047859793 88.1286188948351
"7905" 1580.8 15.8775033312271 92.9291131301142
"7906" 1581 18.6467972773701 97.1756196157019
"7907" 1581.2 21.7309492627611 101.264953726948
"7908" 1581.4 26.0406074948984 105.004129165683
"7909" 1581.6 30.803688451149 107.373282663345
"7910" 1581.8 35.7495393173741 109.574415105546
"7911" 1582 40.5232388442621 112.151958624913
"7912" 1582.2 45.4799308812539 113.964801035563
"7913" 1582.4 49.8525472726863 113.296842618969
"7914" 1582.6 55.033070299904 112.127741656301
"7915" 1582.8 60.8153448178037 110.521564065065
"7916" 1583 65.6570478356705 109.712688973652
"7917" 1583.2 70.4740451301697 111.130742748218
"7918" 1583.4 75.9610763413258 110.906922733436
"7919" 1583.6 82.0429354481669 110.144823850951
"7920" 1583.8 87.6583871926593 108.71409698759
"7921" 1584 92.1761679267297 104.575256568943
"7922" 1584.2 95.6914005476323 99.9066865254824
"7923" 1584.4 99.6770900383349 94.6972994929689
"7924" 1584.6 100.715162305876 89.0379326011787
"7925" 1584.8 100.449107259976 83.3225686331332
"7926" 1585 100.421300641079 77.3960943908592
"7927" 1585.2 102.753765904331 73.1078755838605
"7928" 1585.4 106.340070188266 70.64582315111
"7929" 1585.6 108.210424089455 68.728971181986
"7930" 1585.8 106.971774959946 65.356789037157
"7931" 1586 103.640314663906 62.0063050749438
"7932" 1586.2 100.411763869418 58.0879739087532
"7933" 1586.4 97.3455525574657 54.2000030261185
"7934" 1586.6 94.9145254533508 49.6486891740348
"7935" 1586.8 92.2758808932154 44.5557624841908
"7936" 1587 88.8784481777589 39.630218000669
"7937" 1587.2 85.2937898572635 35.2613955206878
"7938" 1587.4 81.339960834239 30.4374977558548
"7939" 1587.6 77.9472282115402 25.7004659891378
"7940" 1587.8 74.5286264107044 21.0783629702495
"7941" 1588 69.2835228410601 17.9554818885696
"7942" 1588.2 63.7588227166121 16.7539909405971
"7943" 1588.4 57.5905516563409 15.2727600260176
"7944" 1588.6 51.1958215213029 14.2149414192581
"7945" 1588.8 45.0396665418599 12.8557077423493
"7946" 1589 41.7007706072425 10.2505751282562
"7947" 1589.2 42.7640675228984 8.17642331523391
"7948" 1589.4 44.4872995117143 7.61959896792347
"7949" 1589.6 47.09807776825 7.69694540460204
"7950" 1589.8 51.2705554417971 7.24462965725361
"7951" 1590 56.2502808522964 6.05310613566276
"7952" 1590.2 61.5948866333741 5.72975971632196
"7953" 1590.4 67.0764753012078 5.39123571869458
"7954" 1590.6 72.7235936200461 5.13168156287652
"7955" 1590.8 77.6561666477892 4.26845819243615
"7956" 1591 81.2988509582035 5.36356750919113
"7957" 1591.2 86.6449147613163 7.59375428228982
"7958" 1591.4 92.3539309892441 8.94124271946507
"7959" 1591.6 96.5444985436786 10.1975102045163
"7960" 1591.8 99.5703193810942 13.0816912707666
"7961" 1592 103.867346949879 15.6499790113163
"7962" 1592.2 107.43590944936 19.2192895745128
"7963" 1592.4 111.377348620578 23.1706595634013
"7964" 1592.6 114.833600660459 27.2058023910648
"7965" 1592.8 116.878625539184 29.3399359307373
"7966" 1593 117.564754900389 30.0464995527797
"7967" 1593.2 118.824835426659 31.5855583786445
"7968" 1593.4 119.494502234012 32.5201054472605
"7969" 1593.6 120.140635916912 34.6707500042332
"7970" 1593.8 121.536747863632 37.7108059205094
"7971" 1594 123.012636495642 40.5459653958621
"7972" 1594.2 123.665902832265 42.7255838222356
"7973" 1594.4 125.418763849216 46.3498235044844
"7974" 1594.6 126.047374180059 49.0918637799132
"7975" 1594.8 126.719508240961 51.5254491926337
"7976" 1595 127.378668018104 54.6507822588878
"7977" 1595.2 127.317962779091 59.2591264759312
"7978" 1595.4 128.08684872636 64.1138796308621
"7979" 1595.6 128.1805760335 69.4085615039486
"7980" 1595.8 127.771911772085 73.9040584255457
"7981" 1596 127.115942720946 77.5976501052628
"7982" 1596.2 126.46131613045 80.7586874420559
"7983" 1596.4 125.437399783848 84.3801413340791
"7984" 1596.6 124.378393572554 87.9248114057671
"7985" 1596.8 122.667522357637 90.7167312404141
"7986" 1597 120.55181189694 93.4260813498968
"7987" 1597.2 119.528003236404 93.6356018949921
"7988" 1597.4 116.706288998374 96.0941045594667
"7989" 1597.6 114.127259830636 98.6874384623479
"7990" 1597.8 112.442132422344 101.704311865498
"7991" 1598 112.117048901642 104.027440828016
"7992" 1598.2 112.040984139746 105.151738717567
"7993" 1598.4 110.635214731576 106.361218160251
"7994" 1598.6 107.522537058933 107.49457554286
"7995" 1598.8 103.596054410751 108.894752286012
"7996" 1599 101.188532971958 110.162195777906
"7997" 1599.2 98.8484501270377 111.313625876915
"7998" 1599.4 97.0615466007113 112.6410225346
"7999" 1599.6 95.7379336216932 115.189126613324
"8000" 1599.8 94.7746327679147 116.025603896337
"8001" 1600 91.4229545126749 116.443525145491
"8002" 1600.2 87.6845437555159 116.033521045721
"8003" 1600.4 83.3711619834852 116.440317938959
"8004" 1600.6 79.4790141500266 117.642280264119
"8005" 1600.8 76.4676218722574 119.445397195195
"8006" 1601 72.6296044622301 121.455156780236
"8007" 1601.2 69.0659405661903 124.030461372839
"8008" 1601.4 66.4428251395231 127.825354682073
"8009" 1601.6 66.0278037891214 128.491605439763
"8010" 1601.8 64.3744617181714 128.765502821413
"8011" 1602 61.8012005054655 128.106454115744
"8012" 1602.2 58.6935967110111 126.538411801974
"8013" 1602.4 54.2933759752162 125.850691579361
"8014" 1602.6 49.80410005159 127.074872154417
"8015" 1602.8 47.0066547017189 126.122156266067
"8016" 1603 44.8073962636932 122.803375827708
"8017" 1603.2 43.2476393217772 118.648858670189
"8018" 1603.4 41.4178802197595 114.397502316197
"8019" 1603.6 38.1625610860377 110.938329653158
"8020" 1603.8 36.0062590985056 108.94750188194
"8021" 1604 34.9684686255487 106.065895402024
"8022" 1604.2 33.9342941840041 102.316127203827
"8023" 1604.4 31.2187728571035 100.231749027452
"8024" 1604.6 27.8695611501345 100.003092894888
"8025" 1604.8 23.2984046606593 99.0975616394013
"8026" 1605 18.5274761300464 96.8277941797128
"8027" 1605.2 13.7983310190583 95.9130707943614
"8028" 1605.4 11.3572276723343 97.6740668589134
"8029" 1605.6 12.1143044386663 97.8912057059826
"8030" 1605.8 10.9238672544911 96.6009871286288
"8031" 1606 9.22767272145075 93.2654808803619
"8032" 1606.2 7.81307559569326 89.2333890511186
"8033" 1606.4 7.65039236442669 84.3067949648351
"8034" 1606.6 6.93790261033496 79.0002767029959
"8035" 1606.8 7.54804414489692 73.5459759153217
"8036" 1607 9.89305762223654 68.5703938177745
"8037" 1607.2 11.8717144598118 64.7320678178301
"8038" 1607.4 13.4681967087719 60.9750809998185
"8039" 1607.6 14.1079330284749 56.7597227245511
"8040" 1607.8 15.060825902007 52.3130342879599
"8041" 1608 17.423502823699 48.7750529515408
"8042" 1608.2 19.6209940419152 44.4353653793253
"8043" 1608.4 21.4670388612078 39.9179405408537
"8044" 1608.6 24.4982867396279 35.7964508708878
"8045" 1608.8 28.0935803250402 32.496146664669
"8046" 1609 30.2693145680942 29.1212879386037
"8047" 1609.2 29.6423206980686 25.2971705238653
"8048" 1609.4 27.2471135272214 22.2756871007544
"8049" 1609.6 26.7123822034421 22.6924269821636
"8050" 1609.8 28.6433564282007 22.0466705250257
"8051" 1610 32.1459048485548 21.2692734658544
"8052" 1610.2 36.6034522528434 21.5465073604592
"8053" 1610.4 41.8475425469001 21.1404002269664
"8054" 1610.6 47.0752943429508 21.0487067645348
"8055" 1610.8 52.6192458194971 21.1495688905094
"8056" 1611 58.3750846646363 22.0473213251841
"8057" 1611.2 62.8814942916141 24.9834856055219
"8058" 1611.4 66.4800546616866 28.8656375865956
"8059" 1611.6 70.1310005529084 32.8220748558008
"8060" 1611.8 72.7963708496964 37.3809153752003
"8061" 1612 74.185673443276 42.0199437023537
"8062" 1612.2 75.5972982486564 47.2433701175382
"8063" 1612.4 76.2865401487818 51.5378246815808
"8064" 1612.6 75.7540906351744 56.8052418272701
"8065" 1612.8 76.4875678793614 62.9810844849778
"8066" 1613 77.1167773059724 68.6280817261519
"8067" 1613.2 78.1643544048511 74.6012077046996
"8068" 1613.4 80.8992442768305 77.7670263930696
"8069" 1613.6 84.7178188389325 78.4699460300266
"8070" 1613.8 89.8952516882626 77.4880536837407
"8071" 1614 94.110688118127 75.6849687773322
"8072" 1614.2 98.307437292389 72.4687451757796
"8073" 1614.4 102.043165156957 68.4850962685634
"8074" 1614.6 105.220638319344 63.3947546485869
"8075" 1614.8 107.830345452455 59.8159318023788
"8076" 1615 111.526836434564 59.6300728648306
"8077" 1615.2 114.404903758549 61.6111343253423
"8078" 1615.4 116.781083234113 64.5108625219497
"8079" 1615.6 118.203855477043 68.5389973012683
"8080" 1615.8 119.935405367623 71.7314798402929
"8081" 1616 118.930677788411 75.1339386075306
"8082" 1616.2 116.305597400969 79.0827610345834
"8083" 1616.4 113.548733055733 83.7586501198524
"8084" 1616.6 110.865942719209 88.4552542098447
"8085" 1616.8 107.988821666698 93.4011457166931
"8086" 1617 106.652046647065 98.4502617305364
"8087" 1617.2 106.122063759308 103.62198812064
"8088" 1617.4 105.40734414158 108.15517983129
"8089" 1617.6 101.8965582479 109.85937566173
"8090" 1617.8 97.1440273460893 112.082786387923
"8091" 1618 91.9669503283811 113.105988331961
"8092" 1618.2 86.9559281406439 113.200886746617
"8093" 1618.4 81.2938220903822 112.000762596635
"8094" 1618.6 75.9041303539276 110.278049619967
"8095" 1618.8 71.0101104737956 108.404516189284
"8096" 1619 67.7674481193903 104.582269089915
"8097" 1619.2 65.5977518498492 100.516208144749
"8098" 1619.4 63.7923783240992 95.77431549086
"8099" 1619.6 62.9985770522314 90.8880428218378
"8100" 1619.8 62.5354658514561 86.2996492074166
"8101" 1620 62.9899900904325 81.9485135514989
"8102" 1620.2 65.2523723269055 78.5151557333177
"8103" 1620.4 67.4511450026345 75.9148867416915
"8104" 1620.6 67.3753895308017 72.7357035487689
"8105" 1620.8 65.4416458177481 68.9306124658419
"8106" 1621 63.4877310867554 64.2870666207557
"8107" 1621.2 62.1590418167349 59.2639197333685
"8108" 1621.4 61.4117875262908 54.577985612602
"8109" 1621.6 61.7344204529502 50.2966779003531
"8110" 1621.8 64.3159446606927 46.6754051270759
"8111" 1622 67.3314735140314 43.8031720042378
"8112" 1622.2 71.5531969745089 41.5172435661065
"8113" 1622.4 75.5233002905129 39.280815879409
"8114" 1622.6 79.7248876700089 36.7678311197628
"8115" 1622.8 82.9159645598214 33.9651602377628
"8116" 1623 83.5254239882741 30.1522203721614
"8117" 1623.2 82.5358859228215 26.3857231292749
"8118" 1623.4 79.9366384697892 24.7378184024684
"8119" 1623.6 76.1131077961258 23.1678152761051
"8120" 1623.8 72.0448981682085 19.83108961492
"8121" 1624 68.4729763538215 15.6599591966942
"8122" 1624.2 63.9542636694881 12.7763313991878
"8123" 1624.4 59.819107465892 11.6380273698407
"8124" 1624.6 54.9402999450807 10.5535397282952
"8125" 1624.8 52.6965455963465 7.77292690416276
"8126" 1625 54.3050926850786 5.62588081777347
"8127" 1625.2 55.9913816078955 5.03312738496183
"8128" 1625.4 58.3066453316263 5.75318617237556
"8129" 1625.6 62.1928584530113 5.86528042163459
"8130" 1625.8 66.7439064938328 6.39880748205821
"8131" 1626 71.4235466563154 7.47351232458656
"8132" 1626.2 76.5266123211624 9.23043157564912
"8133" 1626.4 80.9208851178846 10.7454007528772
"8134" 1626.6 85.6894369327127 12.3753168303008
"8135" 1626.8 90.7915795054845 13.1521440856378
"8136" 1627 95.9162886920473 13.5723392435329
"8137" 1627.2 97.895458324852 15.3106946420204
"8138" 1627.4 101.232493462376 17.9171260498482
"8139" 1627.6 103.19078435229 22.1692599204815
"8140" 1627.8 104.904362683172 26.631953488228
"8141" 1628 105.61033736908 31.6992912384039
"8142" 1628.2 105.669252997257 36.2278250570462
"8143" 1628.4 105.313729895761 40.8613326851908
"8144" 1628.6 105.224567674205 45.386728676542
"8145" 1628.8 103.671669102148 49.1801842872916
"8146" 1629 101.837058758168 53.0828544927339
"8147" 1629.2 100.591431078593 57.9339110063735
"8148" 1629.4 99.7661174668214 62.5032149446933
"8149" 1629.6 101.643364837389 65.9337374573589
"8150" 1629.8 104.847653668167 69.9044922534423
"8151" 1630 108.804749434336 71.8963077639735
"8152" 1630.2 113.276505313516 72.9990758487489
"8153" 1630.4 117.065125145136 72.2639308277164
"8154" 1630.6 117.777621764655 71.0386217216933
"8155" 1630.8 118.681476419113 70.7407737423568
"8156" 1631 118.738656391052 69.5705515478612
"8157" 1631.2 117.92926930164 69.2277591878575
"8158" 1631.4 117.376427647821 69.8106838478878
"8159" 1631.6 117.03478392917 70.1112767412585
"8160" 1631.8 115.572846945831 69.2338047641142
"8161" 1632 114.105659193638 66.1466416397685
"8162" 1632.2 112.924077900107 63.1805017978967
"8163" 1632.4 113.84065023573 60.9889324645116
"8164" 1632.6 115.944345640554 58.6727969661735
"8165" 1632.8 118.896742195821 57.226459962015
"8166" 1633 121.099852879317 57.9156796338966
"8167" 1633.2 122.234099350532 60.5444370562035
"8168" 1633.4 123.251263821451 63.9395715692153
"8169" 1633.6 123.122525587194 67.9484132783605
"8170" 1633.8 121.910699106769 72.4423783961772
"8171" 1634 119.862347381713 77.3234944922661
"8172" 1634.2 118.70165758568 82.2941813041975
"8173" 1634.4 117.997448992205 86.6164721115038
"8174" 1634.6 118.442005255125 90.1243605043967
"8175" 1634.8 116.762722692666 93.5691049026401
"8176" 1635 112.943328636267 95.750445176415
"8177" 1635.2 108.699096622741 96.8978609517628
"8178" 1635.4 104.0064047976 97.6930878115338
"8179" 1635.6 100.007880024913 99.771679702796
"8180" 1635.8 95.4251587309033 100.85084293027
"8181" 1636 91.0603407355371 101.314434316741
"8182" 1636.2 86.3294326997357 101.935843853773
"8183" 1636.4 81.7038218796593 101.738407544185
"8184" 1636.6 76.9637027537123 103.901353303488
"8185" 1636.8 72.7434001201146 107.297505119905
"8186" 1637 69.8837186821458 111.809430062428
"8187" 1637.2 68.2000993836676 117.178434966631
"8188" 1637.4 66.1969892355029 122.352307522711
"8189" 1637.6 64.2652696351689 126.924279764515
"8190" 1637.8 61.9414872695074 128.93524760464
"8191" 1638 61.5763357867189 128.572043400683
"8192" 1638.2 58.7484994060399 128.936548176711
"8193" 1638.4 54.7942992867067 128.980036626445
"8194" 1638.6 50.1278474746214 128.478866026663
"8195" 1638.8 45.4687168493964 127.918331850263
"8196" 1639 41.7685895167971 125.292381485351
"8197" 1639.2 38.5628104494013 121.851721630846
"8198" 1639.4 34.4258756252706 118.930837849905
"8199" 1639.6 30.1642170661964 115.758562046313
"8200" 1639.8 27.1313099535239 110.514687968475
"8201" 1640 23.4373225393752 106.329632838516
"8202" 1640.2 20.2151079041171 101.498589215323
"8203" 1640.4 17.5993434245248 95.9059680885742
"8204" 1640.6 14.1249797981804 91.4186883751955
"8205" 1640.8 10.509359943642 85.9734059039903
"8206" 1641 8.43267015711709 80.8142134411312
"8207" 1641.2 7.94802151047009 75.8773989511851
"8208" 1641.4 9.53590151758929 70.6603572037538
"8209" 1641.6 10.939648952404 64.8831283342567
"8210" 1641.8 12.5939641925273 60.2523771366819
"8211" 1642 14.5108593911786 54.9874667479592
"8212" 1642.2 16.5882832508527 50.5343594009503
"8213" 1642.4 17.0036608577583 46.4734200395404
"8214" 1642.6 15.7370654700714 43.436117664294
"8215" 1642.8 13.6851916688758 39.9630697858769
"8216" 1643 15.4359958537665 37.8459564509317
"8217" 1643.2 19.5333270943929 37.5084719987143
"8218" 1643.4 24.5432881971922 37.041764286281
"8219" 1643.6 29.1689470455907 35.9224450663823
"8220" 1643.8 31.7919073097225 35.2504760237449
"8221" 1644 31.9198964023387 35.251731138336
"8222" 1644.2 31.5228508761703 34.9654263651785
"8223" 1644.4 32.1558072804766 35.0891937987843
"8224" 1644.6 34.536962857961 34.7654472060505
"8225" 1644.8 36.3803594871318 34.3248290127843
"8226" 1645 36.5967600590601 33.2080337546605
"8227" 1645.2 35.7522227994068 31.4572824820707
"8228" 1645.4 34.9258805330307 28.3838900392133
"8229" 1645.6 33.9232523737987 25.1257447390582
"8230" 1645.8 31.9305269542548 23.1207348363878
"8231" 1646 31.8281532830628 21.5546656053016
"8232" 1646.2 33.4926355899249 21.5766301106464
"8233" 1646.4 37.3569173330601 21.4863260420809
"8234" 1646.6 41.964075084059 21.7034751290128
"8235" 1646.8 46.9421289993831 22.6504236267371
"8236" 1647 51.7078410366767 23.1542596077035
"8237" 1647.2 56.879755244289 24.4451374580176
"8238" 1647.4 61.9704643391465 24.4551883586128
"8239" 1647.6 67.4757807900795 24.4748111642749
"8240" 1647.8 72.5847361540942 24.9332058819787
"8241" 1648 77.1902638024344 27.1747448438555
"8242" 1648.2 82.8750958891763 30.4376783926942
"8243" 1648.4 88.4036941556366 31.7959982137247
"8244" 1648.6 94.2308141554606 33.3418155014135
"8245" 1648.8 99.0126282390846 35.5349576546246
"8246" 1649 103.262049096728 35.8959775357315
"8247" 1649.2 105.916480865549 34.1673501653726
"8248" 1649.4 108.881670110871 32.6816643679378
"8249" 1649.6 112.32361753241 33.7656385472995
"8250" 1649.8 113.089985241655 37.0987019877766
"8251" 1650 112.376127047289 41.371405044007
"8252" 1650.2 112.009996250179 46.1749819101538
"8253" 1650.4 110.775612419922 51.4203475975667
"8254" 1650.6 108.624158116904 55.9574486667593
"8255" 1650.8 106.364512955831 60.1623156173332
"8256" 1651 105.894747778795 64.2407908855573
"8257" 1651.2 107.187530608243 67.3563015075208
"8258" 1651.4 107.51511464784 72.551973921315
"8259" 1651.6 108.859975356813 77.0078885585426
"8260" 1651.8 111.498783011357 81.5286690046913
"8261" 1652 114.561154911813 85.0032795059055
"8262" 1652.2 115.772762521532 85.2253736988878
"8263" 1652.4 115.47267093506 86.8600771497727
"8264" 1652.6 114.083564547267 89.3645248279241
"8265" 1652.8 113.976641674656 94.9084964083832
"8266" 1653 110.614332940848 98.437806746166
"8267" 1653.2 106.195781076071 99.7093786484155
"8268" 1653.4 101.057911214382 99.7959286070934
"8269" 1653.6 98.1375380949487 100.899484325742
"8270" 1653.8 97.9855688970917 101.342452812699
"8271" 1654 98.4293299865317 101.449671111383
"8272" 1654.2 99.1502493050159 101.280572930749
"8273" 1654.4 98.2944439348661 102.531638905718
"8274" 1654.6 96.0012087262728 106.101100457534
"8275" 1654.8 92.7572470650997 108.510805295583
"8276" 1655 89.2787624829325 108.726052142527
"8277" 1655.2 85.4637699797114 107.366239915989
"8278" 1655.4 82.6840713437947 104.722362979879
"8279" 1655.6 80.1721587803357 101.651936933259
"8280" 1655.8 80.1863088940942 98.1346456402211
"8281" 1656 79.8393035441059 93.7619492293832
"8282" 1656.2 78.4698733388401 89.1591139682709
"8283" 1656.4 76.6862947095643 84.7631149949735
"8284" 1656.6 75.8186294782414 80.7411002876878
"8285" 1656.8 76.3205546841127 77.1500699969557
"8286" 1657 76.8998627055929 73.4068381744021
"8287" 1657.2 76.5434433573369 70.4489678444445
"8288" 1657.4 75.3833829915541 70.0642107818581
"8289" 1657.6 74.5103310729007 69.6706764365907
"8290" 1657.8 71.9183188132937 68.2041023069433
"8291" 1658 68.7300167141003 65.8602408433205
"8292" 1658.2 65.4956936973214 63.8976732392085
"8293" 1658.4 62.9574457700294 60.5096509568581
"8294" 1658.6 61.8554259749865 57.5919787978975
"8295" 1658.8 60.9128224396484 57.0406471587051
"8296" 1659 58.0182282673623 58.1229222986939
"8297" 1659.2 54.6438608605018 59.156857139929
"8298" 1659.4 50.6299649664949 59.8973405519082
"8299" 1659.6 46.8263962994627 59.1261934696704
"8300" 1659.8 43.2808891951652 56.5855806234503
"8301" 1660 39.7300402890795 53.7425853895007
"8302" 1660.2 37.1004781627665 49.9707978640196
"8303" 1660.4 34.3858529198959 46.1560331832707
"8304" 1660.6 32.377766440015 42.4003982424039
"8305" 1660.8 30.9587780099249 37.2153579161636
"8306" 1661 29.070067469327 31.4464422853934
"8307" 1661.2 27.4771536311136 25.7824133374495
"8308" 1661.4 26.4079595169038 19.9875885910289
"8309" 1661.6 28.568806335886 17.9489440665974
"8310" 1661.8 31.786135032608 18.2761793715619
"8311" 1662 36.2191969275247 18.0648677582944
"8312" 1662.2 41.4199332821591 18.1465730850696
"8313" 1662.4 47.3072470241759 18.7869155064827
"8314" 1662.6 53.1831462724004 20.1420589049799
"8315" 1662.8 59.2532629187455 22.3233120796852
"8316" 1663 65.0910217367509 25.6933469053466
"8317" 1663.2 70.5835645426169 28.1918898465355
"8318" 1663.4 76.7122365847881 31.0913609659544
"8319" 1663.6 81.9563333912257 34.8531921988027
"8320" 1663.8 87.0566892487224 38.6420069058977
"8321" 1664 92.6633979378839 41.509281432919
"8322" 1664.2 98.9462683556003 44.4543520046185
"8323" 1664.4 105.220949757099 47.74672810386
"8324" 1664.6 111.302207949099 49.5160910344155
"8325" 1664.8 117.546171505122 48.6125478167324
"8326" 1665 121.662492991848 48.319748927227
"8327" 1665.2 121.460545365403 49.6349278828787
"8328" 1665.4 121.577654010375 52.619300848477
"8329" 1665.6 120.175188520276 56.156349261615
"8330" 1665.8 118.791541858795 61.0068394377092
"8331" 1666 115.915391419354 65.7258903814199
"8332" 1666.2 113.164745454038 70.4751991798607
"8333" 1666.4 110.43571235774 75.2851883962661
"8334" 1666.6 109.075781700482 80.863262159736
"8335" 1666.8 109.066059611794 85.4973773839959
"8336" 1667 109.607072446443 91.2748733790769
"8337" 1667.2 111.103418071389 95.6407046792932
"8338" 1667.4 111.882255207616 95.1063809845753
"8339" 1667.6 112.604713123303 93.9124953046241
"8340" 1667.8 112.718601213998 92.9551999416231
"8341" 1668 112.784386660794 92.3038548686332
"8342" 1668.2 113.801633980903 91.1164914864823
"8343" 1668.4 116.696286928979 89.1477719428351
"8344" 1668.6 118.733375062374 86.2378217926246
"8345" 1668.8 119.86767035034 81.877224310515
"8346" 1669 119.892688994627 78.8521284230266
"8347" 1669.2 118.650204701551 74.6619900797526
"8348" 1669.4 117.960366644667 69.7446705254605
"8349" 1669.6 117.091368670071 64.5273661372489
"8350" 1669.8 117.186388329321 60.2561240228878
"8351" 1670 117.123041889821 53.7211494110499
"8352" 1670.2 114.907598271202 49.4400240864807
"8353" 1670.4 111.097677615027 46.4188732645642
"8354" 1670.6 107.042089507791 45.3089706326578
"8355" 1670.8 103.159950952761 44.0963715269484
"8356" 1671 100.049313313998 41.6378464658583
"8357" 1671.2 97.0285063906977 39.4409736907331
"8358" 1671.4 94.2967589244598 38.4270041503665
"8359" 1671.6 90.2735861179172 36.4469740930154
"8360" 1671.8 87.0089202222092 32.9924800487755
"8361" 1672 82.9133789908623 29.3578474949388
"8362" 1672.2 79.3113478089182 27.8692483322103
"8363" 1672.4 75.1590908713698 28.2637591895007
"8364" 1672.6 69.6636014780601 29.6250738202855
"8365" 1672.8 64.4272504177548 31.3631351120878
"8366" 1673 59.252206818797 33.6571616222658
"8367" 1673.2 54.1396856406141 36.7239422880463
"8368" 1673.4 49.7956984328094 38.927583729201
"8369" 1673.6 45.6481726773946 42.1304249207292
"8370" 1673.8 40.5298306692633 45.9331722480157
"8371" 1674 35.7003893634666 47.8125940658555
"8372" 1674.2 30.2654753899427 50.2460336688575
"8373" 1674.4 24.6123752622607 54.109059552299
"8374" 1674.6 19.5096978669603 58.95741163186
"8375" 1674.8 13.2133672247082 62.6141172778123
"8376" 1675 7.744102228875 65.9410871187628
"8377" 1675.2 3.2050281889881 66.2542643574711
"8378" 1675.4 0.814454222142866 63.4944373350038
"8379" 1675.6 0.407227111071444 61.1588651925602
"8380" 1675.8 1.0757888576863 58.3830859887256
"8381" 1676 1.03749512609668 55.2246402251355
"8382" 1676.2 2.55044831415479 53.4772120824029
"8383" 1676.4 4.44295219899728 49.4290228233933
"8384" 1676.6 7.25470766170442 44.9810256133027
"8385" 1676.8 9.89623580981009 40.2914369703764
"8386" 1677 11.7491191651851 35.66181843699
"8387" 1677.2 12.7036868701588 30.3215729759842
"8388" 1677.4 16.403495869301 27.6887243908163
"8389" 1677.6 21.0497632889541 26.0819984120816
"8390" 1677.8 26.3637676453427 24.1195590336963
"8391" 1678 31.7982672669351 22.7197328558537
"8392" 1678.2 36.7834091355634 21.3022863535652
"8393" 1678.4 42.5146739408817 20.3618077222613
"8394" 1678.6 49.2960005715288 19.768094169339
"8395" 1678.8 55.7987523676267 18.8215965324462
"8396" 1679 60.920497104434 16.7207721802753
"8397" 1679.2 64.1358567960548 12.9122184722544
"8398" 1679.4 67.0601587940639 9.17493792009988
"8399" 1679.6 70.8421331911214 10.5554270487544
"8400" 1679.8 73.187967021151 13.4691817525582
"8401" 1680 76.0817475528555 17.6384442216491
"8402" 1680.2 80.2349797654989 21.35981918692
"8403" 1680.4 84.7690219438764 25.7673129095251
"8404" 1680.6 87.6300534421731 31.655441645635
"8405" 1680.8 90.0272909419519 37.9275331275073
"8406" 1681 92.5621447194278 44.5175278175367
"8407" 1681.2 95.2314685712931 50.7484356234444
"8408" 1681.4 98.8135304426422 57.0292066480293
"8409" 1681.6 102.176769127794 62.8963381690254
"8410" 1681.8 104.93224584533 69.2339979155931
"8411" 1682 108.287880591137 75.9758892928614
"8412" 1682.2 112.335202817067 82.1273800586605
"8413" 1682.4 117.41066896647 86.1412342082391
"8414" 1682.6 120.967996419473 85.7571565393006
"8415" 1682.8 121.363798075985 84.8304518927878
"8416" 1683 121.429448022376 82.6971792627696
"8417" 1683.2 124.312862773071 79.000122993861
"8418" 1683.4 124.306075654554 78.5838171729145
"8419" 1683.6 123.78248031144 78.3889413780423
"8420" 1683.8 123.683678542903 79.2757234727256
"8421" 1684 123.693950938497 80.6322988136445
"8422" 1684.2 123.574106323227 80.8939732448878
"8423" 1684.4 124.083087960703 80.7793185269878
"8424" 1684.6 124.988558127738 80.9152056000544
"8425" 1684.8 124.950104708042 80.4591969445942
"8426" 1685 125.228995714142 80.3603600923972
"8427" 1685.2 125.326981681794 80.3554435092968
"8428" 1685.4 125.11959831141 80.0134549865054
"8429" 1685.6 125.046776522136 79.6163921025735
"8430" 1685.8 124.834186849497 78.7695900333472
"8431" 1686 125.174950226994 77.8330397154969
"8432" 1686.2 125.105845020267 77.2875612091241
"8433" 1686.4 124.960565587959 77.2614873811446
"8434" 1686.6 125.426561662119 77.4371162847796
"8435" 1686.8 126.012475286787 78.8800382000356
"8436" 1687 125.878547068281 80.5427786134824
"8437" 1687.2 125.408531941237 82.8962031267993
"8438" 1687.4 124.687940375374 86.0165583019404
"8439" 1687.6 123.4676009347 89.1690528846269
"8440" 1687.8 121.702237897745 92.8452701107352
"8441" 1688 119.768886925366 95.7615508011467
"8442" 1688.2 117.68982582219 99.2152607689667
"8443" 1688.4 116.460933887395 101.830921730975
"8444" 1688.6 114.830556087916 104.292760788733
"8445" 1688.8 113.392270005585 106.614177798361
"8446" 1689 111.194464859693 108.110586052375
"8447" 1689.2 108.614437830255 109.39530975649
"8448" 1689.4 106.477415921957 110.394322282942
"8449" 1689.6 104.51093396176 112.050293637065
"8450" 1689.8 102.790503886027 114.624019314272
"8451" 1690 101.099010317788 115.912619453078
"8452" 1690.2 98.4861945353856 116.949778834067
"8453" 1690.4 95.5300273587189 118.132257691042
"8454" 1690.6 92.6713162428214 118.254884474104
"8455" 1690.8 89.4139756432688 119.09545015923
"8456" 1691 87.0467912028466 120.165622838199
"8457" 1691.2 84.9144070163954 121.199260743183
"8458" 1691.4 82.0654697547084 120.757258497366
"8459" 1691.6 78.531045535317 120.133620356268
"8460" 1691.8 75.5016769452997 120.431572632027
"8461" 1692 72.0311136504825 120.236087887015
"8462" 1692.2 68.6563476260583 119.581559343309
"8463" 1692.4 65.6597447329497 117.923200655554
"8464" 1692.6 62.4170567376214 116.214273008401
"8465" 1692.8 59.0977033078214 115.266921274967
"8466" 1693 56.7063752166964 113.74118498612
"8467" 1693.2 55.1990178949578 111.329589269251
"8468" 1693.4 53.0270028557381 110.385714571388
"8469" 1693.6 51.3436506426533 109.919542242463
"8470" 1693.8 48.4623497355512 109.388941573428
"8471" 1694 45.4160035622411 108.639732508129
"8472" 1694.2 43.8830402933669 107.056095238433
"8473" 1694.4 43.2864320086215 104.836790208259
"8474" 1694.6 42.0142934179897 102.721231222673
"8475" 1694.8 40.7261046664018 102.459979707031
"8476" 1695 39.1011501856563 103.428709389943
"8477" 1695.2 37.7342618764453 105.188852154035
"8478" 1695.4 36.8956322960377 106.393457952617
"8479" 1695.6 37.1832593726863 106.276393075482
"8480" 1695.8 35.9969736882887 104.703579148981
"8481" 1696 34.5711136868669 102.671420875106
"8482" 1696.2 32.4222991983732 99.8877792418274
"8483" 1696.4 29.9451210113171 97.2247930640356
"8484" 1696.6 28.8146499664851 93.9680854708787
"8485" 1696.8 28.9398779940156 90.8084524108683
"8486" 1697 29.0834431432177 87.5929816052085
"8487" 1697.2 28.6190164169643 84.8795896290306
"8488" 1697.4 28.0185058301139 81.8241907674727
"8489" 1697.6 27.2800299948495 79.0544972411962
"8490" 1697.8 26.7503379631426 75.3540816766309
"8491" 1698 26.1754830054158 71.7324122957085
"8492" 1698.2 25.0618325710647 67.7999224288607
"8493" 1698.4 23.3726795210177 64.2493942600279
"8494" 1698.6 20.4632857334942 61.6458781792514
"8495" 1698.8 17.9577100992103 58.6884684664155
"8496" 1699 16.1599961102626 55.3402093207701
"8497" 1699.2 15.4056395108318 51.5171493045991
"8498" 1699.4 15.7463811229391 47.1420223022995
"8499" 1699.6 15.1352742948214 42.6284536488465
"8500" 1699.8 14.632589645886 37.7361292525652
"8501" 1700 14.9187178621121 32.8278713531668
"8502" 1700.2 17.7578168901215 28.9286332686778
"8503" 1700.4 20.5133870083715 26.0546216733178
"8504" 1700.6 24.0077349772902 22.5036695143565
"8505" 1700.8 28.2757013386027 20.7639434128878
"8506" 1701 32.8964771182259 19.6760834178316
"8507" 1701.2 37.9011208360374 18.7241896563082
"8508" 1701.4 43.0466900991291 18.1131655332339
"8509" 1701.6 48.573035829448 17.6542987212492
"8510" 1701.8 53.4087351146528 16.9866306852854
"8511" 1702 58.075001754448 15.2506937917793
"8512" 1702.2 62.9588897712982 13.1188142257831
"8513" 1702.4 65.9120719794282 9.9411678568091
"8514" 1702.6 66.568496301757 7.19441371733937
"8515" 1702.8 66.492866301136 7.35177478962933
"8516" 1703 68.7045185119938 8.48139202406017
"8517" 1703.2 71.0962642013509 10.7972261052407
"8518" 1703.4 72.5939754949204 14.5160312518658
"8519" 1703.6 76.6302701312533 17.7557047285923
"8520" 1703.8 79.3928242863534 22.5217113693452
"8521" 1704 82.3000215204278 26.8070330951112
"8522" 1704.2 84.7256723156425 31.660835081372
"8523" 1704.4 87.2531739706938 36.4713687138452
"8524" 1704.6 88.188867099941 41.3131706307138
"8525" 1704.8 89.7358152804597 46.5504128866856
"8526" 1705 92.6566978337061 50.6133682610416
"8527" 1705.2 96.2396273299962 53.558655873713
"8528" 1705.4 99.4204796124622 54.668097966014
"8529" 1705.6 103.335236858079 55.6917743007735
"8530" 1705.8 106.046283478851 54.5654281911178
"8531" 1706 108.293252072849 52.7611026490544
"8532" 1706.2 110.474625856317 51.5195059548691
"8533" 1706.4 111.103354068924 52.9267943926448
"8534" 1706.6 111.232974769767 55.8922959719059
"8535" 1706.8 110.657180315143 59.0072065600485
"8536" 1707 110.68775406398 63.6779065695607
"8537" 1707.2 109.338468324599 68.6641366688878
"8538" 1707.4 107.85718542114 73.5630200700696
"8539" 1707.6 107.136444951948 78.3077487019654
"8540" 1707.8 107.853916931632 83.5589207420229
"8541" 1708 109.850870635221 88.2916950433052
"8542" 1708.2 113.31664964022 91.3684765291444
"8543" 1708.4 114.874243287571 91.7720165419433
"8544" 1708.6 115.427217023207 91.9281749950804
"8545" 1708.8 114.762966577476 93.1643955617373
"8546" 1709 113.274317673713 95.9505822952391
"8547" 1709.2 111.497193235848 99.0872323855364
"8548" 1709.4 108.489987303096 103.030112733251
"8549" 1709.6 104.576040159987 105.69594888801
"8550" 1709.8 100.232526649689 107.934223085905
"8551" 1710 95.7628487277054 108.58172268062
"8552" 1710.2 91.3306752323124 109.693153750133
"8553" 1710.4 86.5008221969171 110.710846549201
"8554" 1710.6 82.0782625064335 112.173625306457
"8555" 1710.8 77.8309730981396 111.948029868833
"8556" 1711 73.9458902906232 109.633430263327
"8557" 1711.2 69.7665773288741 107.465706989782
"8558" 1711.4 64.8627801409258 105.340353096262
"8559" 1711.6 60.283907431556 103.395384400897
"8560" 1711.8 55.7503440837162 102.25931000444
"8561" 1712 50.3730733522791 102.409546437252
"8562" 1712.2 44.9059164998387 101.999666430733
"8563" 1712.4 39.1102346340056 101.756438434704
"8564" 1712.6 33.194054843963 101.257868716153
"8565" 1712.8 28.0771115815777 98.9721639188121
"8566" 1713 24.0671222643214 94.7843264249567
"8567" 1713.2 22.006961510671 89.5894682219055
"8568" 1713.4 22.228923765376 83.9549067742787
"8569" 1713.6 23.6870436273214 78.972244797067
"8570" 1713.8 25.2872812531953 74.4218751503457
"8571" 1714 27.0165324874414 69.2106574908778
"8572" 1714.2 29.1236586408803 64.9247442354172
"8573" 1714.4 32.2203625405496 61.6549857914411
"8574" 1714.6 34.6029020819615 58.6891762115878
"8575" 1714.8 34.6833187198951 54.627985414393
"8576" 1715 36.3329208866366 51.2416045358225
"8577" 1715.2 40.0242947177247 50.5248562097265
"8578" 1715.4 43.9362919526685 49.9461919387819
"8579" 1715.6 49.0950715477371 49.5227847688757
"8580" 1715.8 53.8749915405342 49.8802786299516
"8581" 1716 59.2125187294152 49.980991144419
[truncated: 19,904 more chars]
