# Supplementary material for: Adaptive switch to sexually dimorphic movements by partner-seeking termites
Source: Sci Adv. 2019 Jun 19;5(6):eaau6108. doi: 10.1126/sciadv.aau6108 (PMC6584256; doi:10.1126/sciadv.aau6108)
Supplement: Data file S1 [file aau6108_Data_file_S1.zip › Dataset/CfExperimetns/170627_174_M_05_set2_before-position_5FPS.txt]

"time" "x" "y"
"1" 0 81.6633267982518 76.6575558916873
"2" 0.2 86.8545799687052 79.1126728771086
"3" 0.4 92.3004328041671 78.7944201655955
"4" 0.6 100.225844569831 75.9415199903048
"5" 0.8 109.283971389315 75.1076296491512
"6" 1 117.592132126091 78.7480217865398
"7" 1.2 120.196891225531 82.7030836150168
"8" 1.4 120.962706585524 83.6794448487178
"9" 1.6 119.390113296699 82.7772059616959
"10" 1.8 119.660331108623 81.6332066653159
"11" 2 121.730035154562 77.3265639386612
"12" 2.2 124.215502644622 73.0606145744024
"13" 2.4 123.537398879164 71.3498121605765
"14" 2.6 123.157383641436 66.9458214894795
"15" 2.8 123.366765959389 60.5741233914673
"16" 3 122.960433802263 54.1288137824159
"17" 3.2 119.921853400445 47.9479436655354
"18" 3.4 118.572533331325 41.370463716997
"19" 3.6 117.119710224556 33.625063645679
"20" 3.8 113.302253738898 27.1715451673896
"21" 4 109.300304253595 21.0236034130654
"22" 4.2 102.999394839091 15.3650959760432
"23" 4.4 97.2949779230548 10.3344989376997
"24" 4.6 89.6428488831677 7.10913878479824
"25" 4.8 81.7729853405795 3.63202838573942
"26" 5 73.3628139316677 1.49255636218059
"27" 5.2 65.7724199751089 1.68117538633857
"28" 5.4 56.7059608216714 1.81759874054089
"29" 5.6 49.5370154696203 1.80891277706362
"30" 5.8 43.6943226787854 4.30646790279825
"31" 6 35.1168301241734 7.43064579472235
"32" 6.2 27.973813052783 11.8933651717249
"33" 6.4 23.0678702607517 17.0181234580485
"34" 6.6 17.1772546866756 23.4777858638159
"35" 6.8 10.3659565629642 30.1820696315475
"36" 7 8.02158263094223 37.3977179110826
"37" 7.2 4.64216038836264 45.4954846509905
"38" 7.4 2.8947441274089 54.6851014877826
"39" 7.6 2.27005077787815 62.959431959137
"40" 7.8 2.69763924450315 70.0702293673582
"41" 8 4.57272092483112 74.8445149733603
"42" 8.2 5.33306842837916 79.8538205328618
"43" 8.4 8.41986426779856 84.917559149528
"44" 8.6 9.60452783946483 88.2272564392294
"45" 8.8 10.5943371474773 89.4102831151527
"46" 9 11.4730037891544 93.0454045459886
"47" 9.2 11.2522510454423 95.8895898790698
"48" 9.4 10.8543909517405 98.4217416448369
"49" 9.6 11.9912928396089 100.01013394545
"50" 9.8 13.516398294798 103.268155833647
"51" 10 14.6647273202021 104.793891525628
"52" 10.2 15.9009051441346 106.117052037044
"53" 10.4 17.351658079613 107.708574308494
"54" 10.6 17.9312397434935 109.288839247326
"55" 10.8 18.1047610855919 109.898293655865
"56" 11 19.3504016215227 111.383689864778
"57" 11.2 20.2219612546434 112.250189600631
"58" 11.4 21.2652115824089 112.812920227566
"59" 11.6 23.6667336593862 114.319329063168
"60" 11.8 26.2857629227475 116.445419350277
"61" 12 28.895129169914 118.141125776077
"62" 12.2 31.2459488325038 120.264031663529
"63" 12.4 33.3050521786943 121.410004407013
"64" 12.6 36.1105805603072 122.721077729395
"65" 12.8 38.353796333822 124.760505708408
"66" 13 40.6438876323984 125.033705115311
"67" 13.2 43.5132985082218 125.64931724665
"68" 13.4 46.0837183493569 126.824011022842
"69" 13.6 49.5005063620064 127.757721726147
"70" 13.8 52.309469246332 128.627532893941
"71" 14 56.1331147106887 128.000816409218
"72" 14.2 57.7805879203321 128.029921685996
"73" 14.4 59.6777076720646 128.250214081456
"74" 14.6 62.2463122839492 128.048990660437
"75" 14.8 65.076682809075 127.925642803645
"76" 15 66.8862156331002 127.443028397864
"77" 15.2 69.6128667246219 127.353298618638
"78" 15.4 71.9070225372141 127.501128284153
"79" 15.6 72.6560664007756 127.872049792429
"80" 15.8 73.8211440527559 127.965488624992
"81" 16 75.5444417737668 127.742506637626
"82" 16.2 77.348148287951 127.343561858969
"83" 16.4 78.8497018922276 126.536183086721
"84" 16.6 81.6804976280064 126.20939305707
"85" 16.8 82.9073700977122 125.737475955139
"86" 17 84.0033105295157 125.402591243077
"87" 17.2 84.3861826048257 124.590733114854
"88" 17.4 84.4469503397089 124.246543484816
"89" 17.6 84.5829784834773 123.310531869679
"90" 17.8 85.5462547051859 121.36841607907
"91" 18 87.2625542854851 118.52304074243
"92" 18.2 90.7958878452884 114.525064683044
"93" 18.4 96.8021732607142 109.930795637547
"94" 18.6 104.008330857309 106.545959813655
"95" 18.8 108.585799659439 102.840452264133
"96" 19 111.305201900084 98.8232782545546
"97" 19.2 116.250794816678 94.1723034765711
"98" 19.4 118.993609832886 89.0541422855855
"99" 19.6 119.144231655378 84.2771248609928
"100" 19.8 121.104403691939 77.5238359824873
"101" 20 123.596201704154 70.6217212330613
"102" 20.2 124.440784678826 64.8263152921423
"103" 20.4 125.728968928893 58.3345416477267
"104" 20.6 124.223587400414 56.9244072126937
"105" 20.8 121.030833888382 51.2227853979065
"106" 21 118.894625735249 44.2831524150841
"107" 21.2 117.741135091581 36.8775252094992
"108" 21.4 114.689271477465 33.7665768630601
"109" 21.6 108.843078723303 30.0494677690809
"110" 21.8 105.859959236052 24.5673662332932
"111" 22 104.84757520123 17.8272770897341
"112" 22.2 104.611239910903 18.2711127921218
"113" 22.4 104.110163246845 17.3022952720197
"114" 22.6 103.506769141941 15.8694988046636
"115" 22.8 101.174552250292 13.5550080024832
"116" 23 95.8524170108919 10.7547176711895
"117" 23.2 91.1911484128436 7.40116650766079
"118" 23.4 85.2831233411089 5.54028127020622
"119" 23.6 81.7887569575275 5.18724757184612
"120" 23.8 75.2788054191438 4.56953416920659
"121" 24 68.3544759329893 2.13539170863328
"122" 24.2 62.7878024677194 0.645405111484311
"123" 24.4 57.0629584421515 1.32665699634142
"124" 24.6 49.5938919688318 2.96932610257854
"125" 24.8 44.7532795185151 4.30178429504089
"126" 25 38.3683663295938 6.74012726452196
"127" 25.2 31.3968987037112 9.76525532224544
"128" 25.4 26.4976274851089 12.6301756091659
"129" 25.6 22.5686577316501 16.4343891739982
"130" 25.8 21.7859193150989 19.5757036312859
"131" 26 18.8345898830198 23.0301405460743
"132" 26.2 14.7256232693207 26.9331643228806
"133" 26.4 12.3651064441309 31.1915704926412
"134" 26.6 9.32586957757044 35.5194711078774
"135" 26.8 5.8112142019889 42.7525178841159
"136" 27 3.01040246533471 51.6754493886417
"137" 27.2 3.11545645871943 57.9526491986948
"138" 27.4 2.69100129342522 64.5140353391404
"139" 27.6 2.49508568183619 68.7347439229765
"140" 27.8 3.28603021139737 70.9558635665217
"141" 28 3.8196021441089 75.7992904316563
"142" 28.2 5.30702527159929 79.8048558967524
"143" 28.4 6.51378788071953 82.4289126623053
"144" 28.6 6.42384465688668 84.4556944121381
"145" 28.8 7.30085337680801 84.6306891033938
"146" 29 7.90628837379917 87.434487367084
"147" 29.2 8.079351396524 87.212829236831
"148" 29.4 7.56609156596605 85.4841492538302
"149" 29.6 4.25628823768337 86.0654382187457
"150" 29.8 4.84400456573747 85.3385559612588
"151" 30 5.68198746540891 85.2308169247559
"152" 30.2 7.87628304199009 84.6069136281436
"153" 30.4 11.6403193234603 83.0799908233213
"154" 30.6 15.9859193144789 82.7733841377659
"155" 30.8 20.0046174363589 84.5193914776381
"156" 31 23.0571603122649 87.4821166577599
"157" 31.2 25.5163552807787 92.7616849238781
"158" 31.4 25.4577423693564 97.8281540354902
"159" 31.6 24.2950311024942 102.979788006934
"160" 31.8 23.5174390286318 108.624867389778
"161" 32 25.9085055977589 111.083544899241
"162" 32.2 29.9116671718457 112.39821880639
"163" 32.4 37.1386775676634 114.166193337325
"164" 32.6 44.0507576941709 116.936938819642
"165" 32.8 51.3906308716767 121.807485681806
"166" 33 56.082067247422 126.259924642142
"167" 33.2 59.4292588567727 127.185065755252
"168" 33.4 60.3083835013141 127.679325337839
"169" 33.6 64.2958312880027 127.96949604058
"170" 33.8 69.1931277081089 126.654058810017
"171" 34 75.0877401408678 124.221747127175
"172" 34.2 81.4397322861354 123.322428713305
"173" 34.4 83.8461593713984 123.595492425863
"174" 34.6 83.4260724568194 124.517423637047
"175" 34.8 83.2594925374453 125.107032933298
"176" 35 84.3189120496045 124.435154441597
"177" 35.2 85.7453811428656 124.813619521997
"178" 35.4 85.9337083954332 124.613920613943
"179" 35.6 86.9940280462132 124.874098051872
"180" 35.8 87.1526993393251 125.140712561051
"181" 36 87.2625542854851 124.680034156265
"182" 36.2 88.9226642287452 123.428904789489
"183" 36.4 90.0069578295375 123.156413706687
"184" 36.6 89.3372954691089 123.374228935179
"185" 36.8 88.8571961381615 123.732943988258
"186" 37 88.6186013191453 124.294026751825
"187" 37.2 88.5771381951089 124.778754111702
"188" 37.4 88.4178671472232 125.07824516863
"189" 37.6 88.1217609602127 125.092152075114
"190" 37.8 88.1833630306494 125.051192360889
"191" 38 87.0847193268887 125.100785414613
"192" 38.2 85.5503301404543 125.718524762098
"193" 38.4 83.5437603574547 126.180910257112
"194" 38.6 80.7515905440196 125.996165380389
"195" 38.8 78.6517513323984 125.71090549589
"196" 39 76.3055251653033 124.726394711583
"197" 39.2 74.0537487389743 122.71952883381
"198" 39.4 73.4617031698012 120.525654904762
"199" 39.6 73.3619902318352 117.532872781116
"200" 39.8 74.3337872529877 113.971241712613
"201" 40 74.9023089186247 110.271407314116
"202" 40.2 76.3892832353089 106.336748582373
"203" 40.4 79.3950404299604 103.239251282916
"204" 40.6 83.2783948439913 101.583127579916
"205" 40.8 87.2222282391366 100.900153488721
"206" 41 92.0191587488752 101.685519124458
"207" 41.2 96.4870766217315 103.170746891718
"208" 41.4 102.249411387192 104.162858732666
"209" 41.6 105.827688408382 104.090147931482
"210" 41.8 106.792495676754 102.642761005991
"211" 42 108.835665899985 98.7782019345354
"212" 42.2 111.817726411669 93.0605770913654
"213" 42.4 115.192733368392 87.3769909008805
"214" 42.6 119.147316273815 81.882618661237
"215" 42.8 120.092282426357 76.6863406206315
"216" 43 119.894248231163 69.5589975142132
"217" 43.2 118.905937394167 61.6963962146829
"218" 43.4 118.416830446248 54.7587069856937
"219" 43.6 119.477176169529 46.7798392628131
"220" 43.8 121.494789868744 41.2864138381963
"221" 44 120.724809849119 41.9652741521404
"222" 44.2 118.45205708008 39.0437407849256
"223" 44.4 116.184345361128 32.8426832115421
"224" 44.6 115.713318617901 28.8939593615951
"225" 44.8 116.618901480695 29.7646862286659
"226" 45 115.660679833707 30.40001520672
"227" 45.2 112.223751030399 31.5204650180127
"228" 45.4 106.630873452609 32.4419128898343
"229" 45.6 101.175744804719 31.9521775570211
"230" 45.8 95.4226405281734 30.8136330653675
"231" 46 89.1692607032773 28.1866752428317
"232" 46.2 82.3391465445522 23.5483123054107
"233" 46.4 77.8316541207937 17.5473121220028
"234" 46.6 74.8351839195756 10.2712609501492
"235" 46.8 73.0470433499476 5.18686529388364
"236" 47 72.7874516086274 6.6367535757307
"237" 47.2 68.6601913584024 7.50671599286154
"238" 47.4 61.7591165177541 9.48949933120622
"239" 47.6 53.8371245154024 11.6567182820681
"240" 47.8 45.2228350013089 14.1865072428826
"241" 48 36.6545955945389 17.1794200271759
"242" 48.2 28.2700608623189 20.9324511264359
"243" 48.4 22.6831445876494 25.7354164502132
"244" 48.6 17.6406434895634 32.4417001723613
"245" 48.8 13.2032417009863 40.0277256784253
"246" 49 8.04708056885418 47.7939603437272
"247" 49.2 5.44692912388559 54.201168701479
"248" 49.4 4.25058416999282 60.8647784590409
"249" 49.6 3.27770784977227 67.6357449884902
"250" 49.8 6.44347834866153 72.1986655216264
"251" 50 9.29273451690889 80.1288481444637
"252" 50.2 10.0438256949805 88.5445135850902
"253" 50.4 12.6408817828453 93.6638451455704
"254" 50.6 14.3945334248877 101.010417681261
"255" 50.8 16.692429423486 103.8595145109
"256" 51 18.6623282269537 106.82056387939
"257" 51.2 22.2706923402907 110.462814363833
"258" 51.4 25.9700866446827 115.199680598277
"259" 51.6 29.1946826719563 116.622112705594
"260" 51.8 33.7573478878072 118.83954120408
"261" 52 36.7640453579733 120.884418037696
"262" 52.2 38.9938714528162 122.124654410184
"263" 52.4 41.9347461045524 123.658270263763
"264" 52.6 44.9529339215821 124.511796264719
"265" 52.8 49.0659277434035 125.231800594389
"266" 53 51.215099170987 125.890549209501
"267" 53.2 52.6165888339072 126.504203004697
"268" 53.4 55.80556447758 126.887181666313
"269" 53.6 59.5878070660299 127.517890669811
"270" 53.8 62.1026952040744 127.119061493812
"271" 54 63.9408341295658 126.888434187692
"272" 54.2 66.2174693192884 126.248591251224
"273" 54.4 70.1080072591177 125.500530138898
"274" 54.6 75.0368367519839 124.160324956871
"275" 54.8 80.6438018990835 121.622872152984
"276" 55 87.7786536635963 117.505252877084
"277" 55.2 94.2848708300572 112.932187491588
"278" 55.4 100.97249554592 108.23861015351
"279" 55.6 106.146358793731 106.36901520397
"280" 55.8 104.870320520845 104.948255568595
"281" 56 104.659894235023 100.662250004402
"282" 56.2 104.895181010309 93.648293134773
"283" 56.4 105.684595196573 86.3917057935551
"284" 56.6 108.088962737029 80.1358183043053
"285" 56.8 113.383371439311 76.1814391106132
"286" 57 119.166557952936 74.1204273217068
"287" 57.2 120.966292233043 74.3123707259442
"288" 57.4 119.13692245082 71.176353408637
"289" 57.6 116.348217271909 66.4405465854873
"290" 57.8 112.778997330748 60.9196287098881
"291" 58 108.822660259309 54.7566848566302
"292" 58.2 104.628673489841 49.675706435407
"293" 58.4 102.907231756455 42.8884890457179
"294" 58.6 102.082599096509 33.5619412905445
"295" 58.8 102.462923739099 25.7489882206635
"296" 59 104.414943285948 23.9472212182366
"297" 59.2 107.905254764903 26.7727975932688
"298" 59.4 106.959123184563 27.0035149499462
"299" 59.6 104.394256857955 26.078831034637
"300" 59.8 98.8206300883736 23.1607992907982
"301" 60 91.6777797074773 18.8614248536317
"302" 60.2 85.8897134890483 13.6001081974614
"303" 60.4 80.8149136600883 7.74093332895713
"304" 60.6 78.2582216365572 7.6409382200883
"305" 60.8 75.4158105092252 9.10239510943915
"306" 61 69.6003548191803 12.5177307894567
"307" 61.2 62.7237892235931 14.8907509389896
"308" 61.4 54.6643152937541 17.0715048697546
"309" 61.6 45.7845067648756 17.7620358529492
"310" 61.8 36.4436715426862 18.9700036387509
"311" 62 29.9755906538108 21.0406381423005
"312" 62.2 23.7103841471089 25.4117664957807
"313" 62.4 16.7815942817986 29.8371690963038
"314" 62.6 12.2904636479406 33.0009386208763
"315" 62.8 13.1501600563442 36.5334361595924
"316" 63 14.9509792629144 43.3427773577492
"317" 63.2 16.1064433159126 52.3125544661495
"318" 63.4 15.2289997473867 61.3018111028881
"319" 63.6 14.6884563783199 70.3365028800535
"320" 63.8 12.2186613099571 79.247069093782
"321" 64 12.3068938506892 88.3511996698891
"322" 64.2 13.8467676402362 95.3836659140704
"323" 64.4 15.7332174737903 102.985590402606
"324" 64.6 19.5037320939408 105.559402801482
"325" 64.8 25.8839932798654 109.852668344394
"326" 65 30.4059431053526 116.667020905882
"327" 65.2 30.1717209761089 116.94272807697
"328" 65.4 29.4458050207575 116.5812041917
"329" 65.6 29.0124250744629 116.957231690066
"330" 65.8 31.2054451746753 119.104893810022
"331" 66 33.5810055806745 120.537703530014
"332" 66.2 36.6508576310841 122.477870752032
"333" 66.4 39.197816087304 123.886422026696
"334" 66.6 39.6230097495089 124.545088861377
"335" 66.8 39.2353980224062 124.286827574889
"336" 67 39.160128266591 124.017006559496
"337" 67.2 39.6736869011089 124.968116908865
"338" 67.4 39.7569422215946 125.111003659459
"339" 67.6 39.7550370655194 125.965023262463
"340" 67.8 39.8541282742301 126.35935584531
"341" 68 39.7370333406089 125.914051344203
"342" 68.2 39.4549749836773 125.715598963874
"343" 68.4 39.6461449708915 126.016491074427
"344" 68.6 39.5171001967269 125.903955443073
"345" 68.8 40.3518664298736 125.91165971471
"346" 69 41.3971288749436 125.854341645561
"347" 69.2 42.7776624366089 125.376680572365
"348" 69.4 45.767388143725 125.576447216648
"349" 69.6 50.7231906373651 126.343914132461
"350" 69.8 54.7658452309105 127.357802960172
"351" 70 60.8280636709773 126.404868262126
"352" 70.2 65.715741581872 126.341171196626
"353" 70.4 70.8288232709125 125.613982987389
"354" 70.6 76.7680282630563 122.646741397626
"355" 70.8 83.2857825617437 122.192174650559
"356" 71 89.5455124615524 120.693355004968
"357" 71.2 93.4304500214166 116.413111034788
"358" 71.4 98.2724774617405 110.440372161547
"359" 71.6 104.417172201974 105.973060472483
"360" 71.8 109.597139337022 102.601172852864
"361" 72 109.906460251482 98.4237531311159
"362" 72.2 110.753264823147 90.9873657227044
"363" 72.4 112.412995680303 84.2115223277214
"364" 72.6 116.439299179514 77.9979979218078
"365" 72.8 122.513709107785 72.8058263124024
"366" 73 122.988075884954 72.2303616690523
"367" 73.2 121.952558309495 70.235342057708
"368" 73.4 119.600160528354 66.5461360606423
"369" 73.6 116.143596320165 60.928775982397
"370" 73.8 111.656566717099 55.6556513623713
"371" 74 108.745714675916 50.2736803777966
"372" 74.2 107.42977660708 44.2199003794402
"373" 74.4 109.018914700175 37.8319796658121
"374" 74.6 110.897794000062 32.3191789215008
"375" 74.8 110.484870831789 31.6908854893859
"376" 75 107.219264419503 30.7936388252044
"377" 75.2 101.984606032956 30.3165108063138
"378" 75.4 94.3931331717026 30.9590062067909
"379" 75.6 87.6558606293372 32.0245473351007
"380" 75.8 81.0551167977368 31.9400150818461
"381" 76 72.4137940532142 29.7958642659896
"382" 76.2 63.6158868390872 27.529750060905
"383" 76.4 53.9197503060545 26.3707404125681
"384" 76.6 43.5970792830444 25.7384152658514
"385" 76.8 35.3582923421811 23.788653810287
"386" 77 28.1756617396191 19.9936863749771
"387" 77.2 28.0832080616847 19.4254943695523
"388" 77.4 28.3679800905522 19.3718861551015
"389" 77.6 26.5768105344839 21.8417512353197
"390" 77.8 20.7245411609467 26.4550211361321
"391" 78 17.3847096044717 31.3077899172168
"392" 78.2 12.7855597348782 37.363419491198
"393" 78.4 8.34502442016496 42.6615560933832
"394" 78.6 7.70236625934418 44.5630132987982
"395" 78.8 6.82817641530168 45.3639440827111
"396" 79 7.09058192919982 44.132234927128
"397" 79.2 6.4801526031089 44.2245977255223
"398" 79.4 5.46224085114338 44.8927392849159
"399" 79.6 5.09558042546603 45.5342597303087
"400" 79.8 4.02691776429072 47.1825247044484
"401" 80 2.5146654904089 50.6700631257659
"402" 80.2 3.88570277663064 53.0030373856441
"403" 80.4 3.3939140706689 54.3313704507059
"404" 80.6 3.2494841886089 54.5409712650629
"405" 80.8 2.42475044715742 54.8616392447217
"406" 81 2.02153782291659 55.4260290201947
"407" 81.2 1.8933783721283 56.5091050941586
"408" 81.4 1.14112344751455 59.5947431011706
"409" 81.6 1.6341499813589 60.0775658125898
"410" 81.8 1.36096846101515 60.6697061959471
"411" 82 0.767683583643556 61.619210286807
"412" 82.2 0.665341290655296 63.8665847545757
"413" 82.4 0.699789998733885 65.4589293082284
"414" 82.6 0.876931459706828 67.7711492026479
"415" 82.8 1.34333223638163 70.3136590617341
"416" 83 1.84394586267326 71.2872896344802
"417" 83.2 1.46673439125177 72.1587231512302
"418" 83.4 1.51426536454815 72.9003985152336
"419" 83.6 1.00190378711851 72.9329224841563
"420" 83.8 0.581332156868907 73.4290246289159
"421" 84 0.76345963435378 72.8752501410996
"422" 84.2 1.55053268121891 72.3015865695659
"423" 84.4 1.74907852159463 71.6418669626016
"424" 84.6 1.16622298014664 69.4882193878876
"425" 84.8 0.26847527096183 65.0659746173865
"426" 85 0.146692698707015 59.4954403757103
"427" 85.2 0.718160466188912 54.2893303874759
"428" 85.4 2.87915115768581 48.6214675038005
"429" 85.6 4.60476459159575 42.869519336008
"430" 85.8 7.38352791423933 37.2047804228289
"431" 86 11.0252596372339 32.4452710684576
"432" 86.2 14.4892795442294 27.7375079332653
"433" 86.4 18.3378534465445 24.6610376884802
"434" 86.6 21.9455523426389 22.4726461702259
"435" 86.8 26.4038747546489 21.2993462237159
"436" 87 31.0969629106241 19.861722757522
"437" 87.2 36.4946099167171 18.7178420598643
"438" 87.4 41.8137280620487 14.6466098212291
"439" 87.6 43.7969642358362 9.30924223968862
"440" 87.8 44.7636777321419 7.89944355222359
"441" 88 48.4270130865634 8.78808443105226
"442" 88.2 52.7041842859174 10.4827713477882
"443" 88.4 59.3820868475265 10.9023052115093
"444" 88.6 66.3384066410763 11.6442558127311
"445" 88.8 73.9590575832999 12.6706125102979
"446" 89 81.2085168777863 14.5647171307224
"447" 89.2 89.5313781773642 15.9431006435223
"448" 89.4 97.7105430175635 16.9509598855826
"449" 89.6 102.852014696282 19.056229563262
"450" 89.8 102.42971298441 22.3798463483916
"451" 90 103.479089283524 25.2019332254442
"452" 90.2 104.867835418604 31.8051996487179
"453" 90.4 106.208986165539 39.1510858007459
"454" 90.6 106.568745213869 46.0699100530986
"455" 90.8 106.189773016091 53.4012647315214
"456" 91 103.356767479595 61.2465058730016
"457" 91.2 98.9573440774487 69.2027552538965
"458" 91.4 92.5679638836089 74.8712223383499
"459" 91.6 85.6983944444978 80.0110547305826
"460" 91.8 77.9526970430808 84.1944239980935
"461" 92 69.7174954573033 84.5123140259159
"462" 92.2 60.9344096611463 83.7836672205701
"463" 92.4 52.644298405217 79.9502269022672
"464" 92.6 44.5022248502865 74.7648771053832
"465" 92.8 37.1868866761661 69.4397684124587
"466" 93 33.4918196581383 67.789960889063
"467" 93.2 29.804085389725 70.7059750787909
"468" 93.4 28.3104874082544 72.1365532634977
"469" 93.6 26.2193767695481 68.2570610301869
"470" 93.8 23.116438631797 63.8849835853746
"471" 94 22.5689530202693 58.8087453495291
"472" 94.2 22.2935160782924 51.1151828944939
"473" 94.4 21.515186378282 43.1814931213871
"474" 94.6 20.6636640473108 36.6439693026659
"475" 94.8 19.155416582307 30.3037076225668
"476" 95 17.9096601871803 29.3103571594363
"477" 95.2 17.9440482543375 31.403520728173
"478" 95.4 17.8901132858489 35.7993462141359
"479" 95.6 19.1856384685375 41.7552038300016
"480" 95.8 22.9420906331731 48.9798702583746
"481" 96 25.6409976518704 56.7918186217141
"482" 96.2 29.797618418307 64.7289669467555
"483" 96.4 34.8014407544232 72.1514434866016
"484" 96.6 38.5264124968311 79.9792061978326
"485" 96.8 41.5027384649244 89.3322647881198
"486" 97 42.0999750555428 98.721566958114
"487" 97.2 39.2353980224062 106.468864657997
"488" 97.4 36.1442145267032 114.091789046406
"489" 97.6 37.9617087669294 115.233898693993
"490" 97.8 41.279275502282 114.315191018512
"491" 98 47.3800692046452 115.267573506243
"492" 98.2 55.8567401354983 116.771213711173
"493" 98.4 65.6386886028311 117.52154885836
"494" 98.6 74.9466116626961 116.058139620604
"495" 98.8 84.6104993289634 114.621337823534
"496" 99 93.1830002234816 116.177862478661
"497" 99.2 94.1733436503661 112.582700833687
"498" 99.4 96.9354129487725 105.570563880216
"499" 99.6 101.095098489637 97.6020609861659
"500" 99.8 105.659561380276 88.9038728195548
"501" 100 111.119256629545 81.9273712950795
"502" 100.2 115.96994853318 74.6404063210141
"503" 100.4 120.831517940522 67.19839974487
"504" 100.6 120.426320277053 61.1814944236103
"505" 100.8 118.77385308424 54.9163952558411
"506" 101 116.502360274692 46.3259232586659
"507" 101.2 114.006885506165 39.2826351234953
"508" 101.4 114.137426533359 33.1335532484437
"509" 101.6 117.125266929776 33.1547856036103
"510" 101.8 118.354700942501 34.464279533243
"511" 102 118.833590461676 34.9020995499544
"512" 102.2 120.319134079423 34.5192171892016
"513" 102.4 120.784190076041 34.9213656526635
"514" 102.6 121.759049293201 36.550176834659
"515" 102.8 122.482101736724 38.3139756994287
"516" 103 122.969209551967 40.1284242618539
"517" 103.2 122.989663437001 40.6680744541862
"518" 103.4 121.907707647946 39.9373675770383
"519" 103.6 122.397098394831 40.9258275946103
"520" 103.8 121.282173988503 39.5654597106947
"521" 104 120.021606913581 36.7218212716103
"522" 104.2 117.325863988192 32.6522865313326
"523" 104.4 113.718119596669 28.0159388111544
"524" 104.6 109.977677006192 23.3525149683325
"525" 104.8 105.114014164945 18.2557846212795
"526" 105 100.042843744609 13.1680619400548
"527" 105.2 96.6546972655575 9.81172928571028
"528" 105.4 94.0788705445544 9.12399901859906
"529" 105.6 87.094413841977 7.12247934667414
"530" 105.8 79.4835546353961 5.32737481242653
"531" 106 71.5022075995605 2.38008492378686
"532" 106.2 65.6484812891306 2.1686249601985
"533" 106.4 57.634736315551 1.81609012583168
"534" 106.6 51.970262029167 4.56509018789264
"535" 106.8 44.0392000402685 6.44546160045844
"536" 107 35.5777191841605 8.54863838632826
"537" 107.2 32.2667248721501 11.7833986404829
"538" 107.4 28.5320227536666 16.3184806903294
"539" 107.6 24.5594700765608 20.8385224536947
"540" 107.8 22.450182412631 27.083490723792
"541" 108 18.7233936533744 33.5163306484469
"542" 108.2 12.753102629422 38.1552514175942
"543" 108.4 7.35785997102642 42.3855702531736
"544" 108.6 8.48488110022654 44.63420413671
"545" 108.8 8.53588227453498 50.3086515149942
"546" 109 3.71659017707151 56.3772606645981
"547" 109.2 2.65722572998268 58.1899655216246
"548" 109.4 1.85586251960889 57.7520527435041
"549" 109.6 1.23807793636633 58.0849691475793
"550" 109.8 0.548499832055714 59.1337768226606
"551" 110 0.0794666204386888 59.5850773080116
"552" 110.2 0.31059331362406 59.6009707730977
"553" 110.4 0.718505992222548 58.7627752975409
"554" 110.6 1.0681633153915 58.0960331880137
"555" 110.8 1.26876510609858 57.7083261952045
"556" 111 1.2922751248821 57.6058855537819
"557" 111.2 1.51278823835642 57.2600606161535
"558" 111.4 1.61678079633472 55.6267221936901
"559" 111.6 2.47575267757319 51.4853855641659
"560" 111.8 4.33855566770506 45.8824936873005
"561" 112 6.93439292537719 41.1905415510988
"562" 112.2 11.2311355656089 36.812476994125
"563" 112.4 14.0634523317147 33.3807196393582
"564" 112.6 17.2442664547504 29.7124065616989
"565" 112.8 20.1961942897982 24.5987305329936
"566" 113 22.8837444712574 19.4731955023119
"567" 113.2 27.3621200712265 18.7020047057982
"568" 113.4 34.8295474099324 17.7877644715629
"569" 113.6 42.343877035685 15.9978117677746
"570" 113.8 50.6064561009024 15.2376011382202
"571" 114 58.0720267894889 11.9970267780959
"572" 114.2 65.3807062777926 8.13823255130364
"573" 114.4 73.3440988897269 5.49073654292713
"574" 114.6 77.3732645955422 8.04186365764923
"575" 114.8 80.7075099953299 13.5671929674422
"576" 115 85.9165877361089 19.2902658401218
"577" 115.2 90.9526296763589 25.1784975126659
"578" 115.4 95.3922115773564 31.5516727147476
"579" 115.6 100.355956145566 39.0580880851159
"580" 115.8 101.280535716378 47.6243634400121
"581" 116 101.170636604993 56.6675968216302
"582" 116.2 98.0825593804453 64.9376267335341
"583" 116.4 92.9086003979014 71.0746368682649
"584" 116.6 85.3119171772452 75.1627429389795
"585" 116.8 77.9520570184332 79.6816663017808
"586" 117 75.0233905737881 86.917178706397
"587" 117.2 74.083246600225 91.572451268032
"588" 117.4 69.0840310623033 93.9571733492214
"589" 117.6 65.8829883058725 93.0523533167704
"590" 117.8 62.1527925816229 93.2203577094112
"591" 118 62.6274555669912 92.8566296064159
"592" 118.2 63.9495185510506 94.7236338854887
"593" 118.4 67.5569796707375 96.1233791084873
"594" 118.6 74.5522364898089 97.8539539270068
"595" 118.8 82.9217088464144 99.2121812529714
"596" 119 91.8200109695126 100.497355582677
"597" 119.2 100.739654579109 102.092704103916
"598" 119.4 107.919685558073 103.822948028589
"599" 119.6 106.350997365363 101.971100615234
"600" 119.8 107.724495945864 100.946156924916
"601" 120 110.480033467318 98.7364478162977
"602" 120.2 113.542483621839 94.721059929024
"603" 120.4 118.006084088537 91.5076167549337
"604" 120.6 117.022079962288 91.5610553307744
"605" 120.8 116.454307757501 92.6488700189439
"606" 121 116.010290658202 96.038506383028
"607" 121.2 114.397850784637 100.284415188888
"608" 121.4 113.548659859688 102.174855459421
"609" 121.6 113.012739293873 103.048160086416
"610" 121.8 110.810085943796 104.229602179559
"611" 122 106.777570470398 107.993063855495
"612" 122.2 102.821678263206 112.103853513473
"613" 122.4 97.805318661253 116.398633170704
"614" 122.6 92.0247541501974 120.24129455381
"615" 122.8 85.3464697806089 123.411106183626
"616" 123 78.428713733673 126.307388542454
"617" 123.2 72.2472109151531 127.340417057411
"618" 123.4 67.6860332866133 126.495880728255
"619" 123.6 63.2935000152062 123.068767832996
"620" 123.8 58.8883788675762 119.455214499925
"621" 124 53.6771741463301 115.770098770217
"622" 124.2 47.0908762547071 112.128404262961
"623" 124.4 41.0777694500263 107.608051848769
"624" 124.6 37.8476039624455 100.95350658632
"625" 124.8 37.2383682269978 93.0654144322214
"626" 125 39.0961164233148 86.0860062323865
"627" 125.2 41.8767352970533 79.0909860066937
"628" 125.4 45.1461154245811 72.0559989948048
"629" 125.6 50.94583388547 67.5582784253325
"630" 125.8 59.2077607981865 64.2566471969159
"631" 126 67.1083399368416 62.905764877104
"632" 126.2 74.5833338328362 61.8747629900371
"633" 126.4 82.5331426145795 61.866133797563
"634" 126.6 90.7911885077303 60.9431629546926
"635" 126.8 96.8684832763311 57.2782797988048
"636" 127 101.456784082882 53.1625413170951
"637" 127.2 108.122394164473 52.4553181524614
"638" 127.4 112.273579371147 54.1141144596082
"639" 127.6 112.123914706395 52.449031169373
"640" 127.8 111.381856415109 48.6672453948302
"641" 128 109.619673643563 44.3935859170886
"642" 128.2 105.802720459146 40.6384765616131
"643" 128.4 100.499416195345 35.3117391685763
"644" 128.6 93.3205195848689 30.4717236557159
"645" 128.8 86.0926241574563 25.153353934179
"646" 129 80.5186624127578 20.5170920491074
"647" 129.2 73.4515597838844 15.1189109540587
"648" 129.4 66.4573533522026 10.2136681867596
"649" 129.6 61.1135179195109 9.56516475121486
"650" 129.8 58.1708472351089 7.82641112732642
"651" 130 57.3048948765831 4.58891359287465
"652" 130.2 59.7030392405151 3.92756403522839
"653" 130.4 63.3767728085635 3.51666970740074
"654" 130.6 68.7318672263128 1.79023373910035
"655" 130.8 75.0198049262693 2.45486985339702
"656" 131 81.6448343593915 4.27478227814415
"657" 131.2 88.9692193153826 6.63158827763168
"658" 131.4 95.6659633399108 10.0228023336517
"659" 131.6 103.265223839922 14.0443099932336
"660" 131.8 108.238503363163 17.7440170434294
"661" 132 112.584857605613 21.3715751897324
"662" 132.2 113.915713995109 23.6639228441103
"663" 132.4 116.494085289352 26.4240333745375
"664" 132.6 117.700227885237 27.7915381400352
"665" 132.8 118.753289796925 30.6596592177783
"666" 133 119.429760031586 35.2037728079434
"667" 133.2 122.614537562162 41.257456761023
"668" 133.4 125.001891746213 45.4865067128811
"669" 133.6 124.917990329319 45.1005928670738
"670" 133.8 124.059206589227 45.0919373806613
"671" 134 122.217823830756 47.3919123842394
"672" 134.2 122.07378816623 52.3196980622804
"673" 134.4 123.744414187004 57.233207606258
"674" 134.6 125.37689479893 60.0389915027373
"675" 134.8 122.99651170073 62.3319628934294
"676" 135 119.96177972072 66.8009910910548
"677" 135.2 117.427593239165 71.5145408658504
"678" 135.4 114.739798868604 77.282404903292
"679" 135.6 109.491829011118 82.5075936553613
"680" 135.8 103.53807670055 85.2317161774453
"681" 136 96.7146218132789 86.3544331601759
"682" 136.2 90.0494816530021 86.1560693666829
"683" 136.4 83.144882204024 83.4847481579442
"684" 136.6 77.9605185750608 79.3785755353294
"685" 136.8 72.3332166343519 74.1076662613458
"686" 137 67.2348177784232 68.8937935653159
"687" 137.2 63.8297958304422 62.2337828137644
"688" 137.4 62.7694224273267 54.6491115946684
"689" 137.6 64.0679436133048 47.0505594625757
"690" 137.8 67.273342755915 39.5824839263955
"691" 138 72.9555222965938 34.0449360088553
"692" 138.2 79.6512914672457 29.7314967050633
"693" 138.4 86.3819901487619 24.3029878470689
"694" 138.6 91.2339254992871 20.8581336789258
"695" 138.8 89.5526733634089 20.3438902412159
"696" 139 87.382045573614 18.1386584333592
"697" 139.2 87.6760528871651 19.0388876655676
"698" 139.4 91.0832817078277 17.9528616450096
"699" 139.6 95.9354606074289 18.1730942489759
"700" 139.8 100.315720714763 21.0443129730024
"701" 140 106.153982332599 24.7909068782555
"702" 140.2 112.379126967237 29.1624859901544
"703" 140.4 115.477882440636 33.6854680997105
"704" 140.6 119.399241681058 39.6663133977364
"705" 140.8 124.140703074402 46.4159777305797
"706" 141 124.542079221234 47.3962614485855
"707" 141.2 124.254800157987 46.5119544079065
"708" 141.4 124.131458550904 45.0963424049962
"709" 141.6 123.444170249354 43.5805797356159
"710" 141.8 122.194188688623 40.7142117881159
"711" 142 118.937678948803 36.8598315801937
"712" 142.2 116.408129979174 32.9641243457664
"713" 142.4 111.993437494645 28.6928383355704
"714" 142.6 108.664471767399 24.009626595757
"715" 142.8 103.520433994711 21.2182299607118
"716" 143 97.645743431193 16.7410175326262
"717" 143.2 92.1723718328538 11.4491800171914
"718" 143.4 89.0092275929615 8.32928269706326
"719" 143.6 87.3241316995045 7.56765883742139
"720" 143.8 83.3841536716033 9.46715110380353
"721" 144 77.3669536768505 9.02055594793836
"722" 144.2 70.6835484307269 7.5047089285114
"723" 144.4 64.4551019718703 5.57427794446135
"724" 144.6 59.101652060415 2.2885020462016
"725" 144.8 57.690288038902 4.30233340767451
"726" 145 52.8537054695776 8.59735514969714
"727" 145.2 47.6957129318562 11.5364759954983
"728" 145.4 40.9500003488126 12.3600528684344
"729" 145.6 37.4349661415066 11.4807331090068
"730" 145.8 38.2239354755899 11.9170103631564
"731" 146 39.5149391973017 13.9006634638075
"732" 146.2 40.0537655381089 19.6389760496826
"733" 146.4 39.2104660622651 25.4452289744471
"734" 146.6 37.9316598148589 31.0744571380096
"735" 146.8 36.1183679841714 36.1742034446034
"736" 147 33.9196161441963 41.8117802526732
"737" 147.2 33.4657358301089 48.3887282260121
"738" 147.4 34.4753197096401 55.2315692288846
"739" 147.6 38.8853756539978 60.9231674357492
"740" 147.8 44.6282394895749 63.5071244455955
"741" 148 51.1681862867453 64.1099509248553
"742" 148.2 58.4041628340594 63.670129663104
"743" 148.4 65.273100981403 61.9860341561512
"744" 148.6 71.3107086856803 58.589428283573
"745" 148.8 78.2899154634768 54.8967840626895
"746" 149 84.9054351357881 49.9824953677932
"747" 149.2 89.3040847144196 43.6336400095955
"748" 149.4 93.5882720693419 36.0382287623042
"749" 149.6 94.5831724902026 28.0568086599471
"750" 149.8 94.3167095316241 26.7448662597341
"751" 150 97.7830813355224 25.0204797924832
"752" 150.2 103.115146060359 24.3185871284159
"753" 150.4 104.862602841423 26.8500905030016
"754" 150.6 104.435466849366 29.9366683055159
"755" 150.8 106.922970923637 36.9624546301659
"756" 151 108.378892769622 44.6310648536726
"757" 151.2 110.830916739458 53.0331073804664
"758" 151.4 114.943832314073 60.9692021881017
"759" 151.6 120.813807854346 68.2427425063633
"760" 151.8 124.524208551375 70.9991861119526
"761" 152 123.329698754137 70.3361782263048
"762" 152.2 122.071115606166 72.3297952700016
"763" 152.4 119.575474724282 77.9564160536851
"764" 152.6 116.678322606637 84.7671022879159
"765" 152.8 112.552909512893 91.8977305392943
"766" 153 109.055114150344 100.062152433281
"767" 153.2 107.288443129896 107.537957667898
"768" 153.4 103.844761301029 109.548673110211
"769" 153.6 99.1305366112491 108.936269197262
"770" 153.8 91.96265346172 108.151002778138
"771" 154 84.9356228729946 105.677938933487
"772" 154.2 78.8632053379358 101.574552974945
"773" 154.4 74.4693102417362 96.0264272113886
"774" 154.6 71.3493430526281 90.1054063542428
"775" 154.8 66.9263524135684 83.8409125246997
"776" 155 63.0619602001392 77.4708929670068
"777" 155.2 59.5490763113332 70.007242082243
"778" 155.4 54.515698473679 62.6314790771495
"779" 155.6 49.1819874700589 55.4244120946859
"780" 155.8 45.4170974157756 48.1548011241583
"781" 156 47.1190460912739 41.5594656631198
"782" 156.2 51.6407342717946 35.0069547193159
"783" 156.4 57.4943072612489 30.3876435292559
"784" 156.6 63.6325772487989 26.7530889718259
"785" 156.8 69.1614544883589 22.6823687583846
"786" 157 75.6224579150457 20.4263611786527
"787" 157.2 78.4969675350983 20.3463297032989
"788" 157.4 77.6759816833507 16.5468451696632
"789" 157.6 74.7285282831408 13.7760451598095
"790" 157.8 72.7957879800983 15.3007089616712
"791" 158 70.6289803367756 15.5666103287159
"792" 158.2 65.0205252801741 17.2523670143615
"793" 158.4 57.7400914465089 18.2418870797159
"794" 158.6 49.318693173367 18.3248987392707
"795" 158.8 41.3262632458672 18.8777377863115
"796" 159 33.9447932788276 18.2195931067909
"797" 159.2 29.7263763105331 18.6649900117644
"798" 159.4 29.6690363271734 18.2796943702062
"799" 159.6 29.1648459903721 17.1235007086212
"800" 159.8 30.1650529298457 14.9671874175896
"801" 160 32.6732314380663 11.7106339295542
"802" 160.2 37.052222543077 9.23051414519249
"803" 160.4 43.7576691182854 5.53919346453354
"804" 160.6 50.8375652976971 2.99955399418648
"805" 160.8 59.1037675259271 2.03812570215832
"806" 161 67.9093065342422 2.82719722871589
"807" 161.2 75.9134192128672 5.27876428593787
"808" 161.4 83.4460765956089 6.92928824691589
"809" 161.6 90.3340323028742 7.11647962307915
"810" 161.8 93.723713208364 10.9734019361098
"811" 162 98.4892879956832 17.9331139780446
"812" 162.2 102.259969127109 25.6742529752838
"813" 162.4 105.084976688657 32.8882923253005
"814" 162.6 107.472476148823 40.7324109496873
"815" 162.8 109.066831989745 48.9137613106613
"816" 163 112.213056424997 57.9238492269252
"817" 163.2 113.590421467947 66.9112654401862
"818" 163.4 119.134090957163 73.5495325906727
"819" 163.6 122.210763546477 74.0693477610475
"820" 163.8 120.282031164859 76.5749519194437
"821" 164 116.971880897024 81.1123329259253
"822" 164.2 112.442456802166 87.2167094354302
"823" 164.4 106.147630614137 93.4954201775731
"824" 164.6 98.9728025368386 99.7996097459159
"825" 164.8 92.0617529555691 106.049813836748
"826" 165 82.5979381556367 109.393095555388
"827" 165.2 71.7614260707496 111.591606298867
"828" 165.4 62.7244816745512 111.232008059599
"829" 165.6 53.6651877564907 109.388913424825
"830" 165.8 43.3619889392865 108.393355891318
"831" 166 33.8591505596352 108.395361111284
"832" 166.2 28.5048833593524 104.292745357533
"833" 166.4 27.5099404891574 98.5083527287897
"834" 166.6 29.1971603684166 91.7407060165986
"835" 166.8 32.7055785561089 83.9537397592236
"836" 167 37.0457146109946 76.704873711773
"837" 167.2 42.534341066193 70.7501760798504
"838" 167.4 48.0342545951181 64.9228366893012
"839" 167.6 55.3787310940705 59.8542000160121
"840" 167.8 63.2702356148589 57.285357250527
"841" 168 72.5302181409689 56.4983446190159
"842" 168.2 81.8058343223419 57.5554685390712
"843" 168.4 90.3798965008795 60.3857356201086
"844" 168.6 98.3127304382649 65.2559314354939
"845" 168.8 104.343491109936 72.3658626992977
"846" 169 110.238068367315 74.1148098574766
"847" 169.2 115.949971354147 74.8135344299725
"848" 169.4 116.938868211247 79.9623667437349
"849" 169.6 114.1340329741 85.6076760629962
"850" 169.8 109.481463230109 89.9462527772977
"851" 170 102.842291442513 95.1257645177599
"852" 170.2 94.7275015938362 99.0282961891341
"853" 170.4 85.1349165769957 101.530246997237
"854" 170.6 75.5869739380154 101.828391047075
"855" 170.8 65.9959956439324 99.5185932804747
"856" 171 57.7504062649761 95.5076676510752
"857" 171.2 51.1550837704851 89.36497853887
"858" 171.4 46.61574624295 81.2655495844486
"859" 171.6 43.1116150254293 72.4086347446926
"860" 171.8 41.9972097014099 63.4588878328868
"861" 172 40.7947269213513 55.0340841981583
"862" 172.2 43.4977196709254 47.6439850131177
"863" 172.4 48.5336610257916 40.6201361221467
"864" 172.6 54.8985511603661 34.5374163507731
"865" 172.8 61.986686224396 29.1034350090941
"866" 173 69.4158000408968 26.0538496097644
"867" 173.2 77.4428345448878 23.1016379296527
"868" 173.4 86.4486978279089 22.1210383686659
"869" 173.6 95.1974875150987 22.9692492919057
"870" 173.8 101.307927492682 24.8028085098382
"871" 174 100.845449663635 26.2905694758025
"872" 174.2 101.395828075062 23.1684344551423
"873" 174.4 100.758850469866 19.7073056290371
"874" 174.6 97.1683496503164 17.4140655945008
"875" 174.8 92.6338190929901 13.9977705253713
"876" 175 86.6121316418189 9.26824449207589
"877" 175.2 81.4823369711089 7.87678209622839
"878" 175.4 77.4240779760444 8.06761644972235
"879" 175.6 70.1433243006089 7.29873122681589
"880" 175.8 61.9996393994142 5.472972180958
"881" 176 56.0804147316089 2.9294020656318
"882" 176.2 54.725879163577 5.52253177906483
"883" 176.4 49.3670692411198 8.29600571753546
"884" 176.6 42.233756800902 9.78467394174348
"885" 176.8 35.7169708338781 11.49867773685
"886" 177 31.7259944401295 13.0442065349159
"887" 177.2 29.8320169928562 12.9056129198719
"888" 177.4 31.0766701118232 12.6494247223664
"889" 177.6 31.084783448902 12.1216973104331
"890" 177.8 30.3862350553248 12.2320689497909
"891" 178 29.3379050515275 12.4531570201601
"892" 178.2 28.4576408484618 13.0711841155982
"893" 178.4 27.9268370414684 13.86868989959
"894" 178.6 26.4384123351415 14.7764897727528
"895" 178.8 24.2380534575831 16.8345102675551
"896" 179 23.2226165629589 17.7603372645359
"897" 179.2 22.4434553571089 18.1906398952
"898" 179.4 23.0174516660477 18.2036688404159
"899" 179.6 24.4734208047225 17.5435356161432
"900" 179.8 25.1800215435089 16.0567030444453
"901" 180 26.8165954392971 13.7501198961041
"902" 180.2 29.4625162730111 10.9255867476333
"903" 180.4 34.0523789437393 7.65211146845937
"904" 180.6 39.3550351145332 4.99135328443105
"905" 180.8 45.0581342586089 2.93842210462743
"906" 181 51.6784835785987 1.00546115541589
"907" 181.2 58.4629447061367 0.145550771165892
"908" 181.4 65.290464590047 0.838010106936507
"909" 181.6 72.7060875374681 1.60470830560521
"910" 181.8 79.2196021521689 1.83479694822589
"911" 182 84.4084033573749 3.2782266627244
"912" 182.2 89.3756872506241 5.16121212576438
"913" 182.4 94.9105639443493 8.6821824917332
"914" 182.6 102.405293311844 12.0775098937982
"915" 182.8 108.589876894716 17.2374974637196
"916" 183 114.021485114274 22.7740793842278
"917" 183.2 118.744618684073 29.6403923973141
"918" 183.4 121.011636395029 37.6696047953849
"919" 183.6 121.175919811137 44.9422814469714
"920" 183.8 121.125690563654 49.806678356125
"921" 184 124.006630600866 54.1546369170781
"922" 184.2 124.424184458831 54.355292237527
"923" 184.4 122.41531567155 55.8074188026512
"924" 184.6 120.116212543815 60.0676284187394
"925" 184.8 119.484441903882 65.3128603557522
"926" 185 121.340583509135 71.3538412844685
"927" 185.2 124.431222952109 76.1679984454159
"928" 185.4 123.113617010509 75.3726950847445
"929" 185.6 119.750624922387 76.7094235021659
"930" 185.8 115.854818893137 79.515633110027
"931" 186 111.461327402845 83.7027822298341
"932" 186.2 107.603427611991 88.5252291524159
"933" 186.4 104.937487382404 95.585366394532
"934" 186.6 100.278130519895 101.877726507853
"935" 186.8 96.569155353118 109.680761797661
"936" 187 94.4519743687382 117.920326655399
"937" 187.2 92.1015037381998 118.738484511761
"938" 187.4 87.8309287609988 116.55602860965
"939" 187.6 82.0636337100501 113.153512183681
"940" 187.8 75.7558188403089 109.274093260002
"941" 188 69.5485716186367 104.796290661805
"942" 188.2 62.6202081599896 101.131988730687
"943" 188.4 54.8627553945533 98.3947355790548
"944" 188.6 48.3164447557998 93.9278984352795
"945" 188.8 44.9006731089946 86.9582813411159
"946" 189 41.9742288821584 78.9082335899456
"947" 189.2 41.0140975609289 70.5320820899759
"948" 189.4 44.5971477929406 63.0117164315991
"949" 189.6 49.323670249099 55.5496998078763
"950" 189.8 55.5438331264324 49.508903090563
"951" 190 61.6847114967854 42.8207112130629
"952" 190.2 68.2087240382789 37.2287083639559
"953" 190.4 75.9270461858665 32.6783444217644
"954" 190.6 84.3303411796497 29.2947578780894
"955" 190.8 93.2609355399574 27.1077465116735
"956" 191 100.248420869024 24.4051189909819
"957" 191.2 99.8134435316623 22.6766870419838
"958" 191.4 99.8719278795429 22.2562444039253
"959" 191.6 103.159001287705 23.5248236968005
"960" 191.8 107.032879703282 27.7619034961178
"961" 192 110.87156565247 33.2786410087492
"962" 192.2 113.637228704477 41.0372640750291
"963" 192.4 116.945131331905 48.5330547627831
"964" 192.6 120.076575677454 57.0560603411902
"965" 192.8 124.109445462967 64.720001071615
"966" 193 124.010506976562 69.1601194089914
"967" 193.2 121.235483882754 70.593016964972
"968" 193.4 117.470423811667 75.5824754202428
"969" 193.6 112.291852382542 80.0914926915024
"970" 193.8 107.295139327366 85.6132798185948
"971" 194 103.147971033554 92.5520418204795
"972" 194.2 99.457752994318 100.254754232125
"973" 194.4 94.4683570686089 107.624291371021
"974" 194.6 88.76378395435 114.796856328371
"975" 194.8 82.058431005807 117.989328356152
"976" 195 74.3852111071273 117.884901333934
"977" 195.2 65.5875168544062 119.277139450429
"978" 195.4 57.7941621573678 121.652253002809
"979" 195.6 52.608720839987 126.201266602184
"980" 195.8 53.2902112796136 124.352149647617
"981" 196 50.9762613541974 120.958309308819
"982" 196.2 48.1496667434928 116.578099267175
"983" 196.4 44.4027650200435 110.632873278336
"984" 196.6 41.181668513985 104.125373291465
"985" 196.8 37.2454067202755 97.5843673568603
"986" 197 33.5971648915014 90.8986889668879
"987" 197.2 31.9416204957389 84.1568844004259
"988" 197.4 31.9203217494768 76.2917870821423
"989" 197.6 32.9291542249324 69.3973750713865
"990" 197.8 36.4844373124358 62.7646659319351
"991" 198 40.6262739252881 57.9975091379725
"992" 198.2 46.5174927987881 54.536234635331
"993" 198.4 52.8276058139827 50.9173685286149
"994" 198.6 59.0735339979839 47.2642300312236
"995" 198.8 65.7285647477628 42.7368386064544
"996" 199 72.6920869251971 41.4231226582688
"997" 199.2 78.7462580650128 42.9242549722524
"998" 199.4 86.8435142079763 44.1335742593649
"999" 199.6 94.8954751408812 45.8286446829555
"1000" 199.8 103.2154939248 47.2406012132523
"1001" 200 110.418990534709 47.1421556551445
"1002" 200.2 111.09327819072 44.9316652693881
"1003" 200.4 111.62438278348 44.9036587818588
"1004" 200.6 114.36094896988 47.3641854263159
"1005" 200.8 114.938070444778 50.9799631966115
"1006" 201 115.424511008654 56.8110393041977
"1007" 201.2 116.838948772036 64.081334172604
"1008" 201.4 119.210797625457 70.8049330198355
"1009" 201.6 121.022633668405 77.034832423742
"1010" 201.8 121.221275335576 80.0404228480093
"1011" 202 119.859100524668 79.7425278858277
"1012" 202.2 119.158332598684 82.1549589115708
"1013" 202.4 117.374311187249 85.9088870694953
"1014" 202.6 114.012661589474 89.2679923248985
"1015" 202.8 108.572116210744 93.9811506973458
"1016" 203 101.346318557397 96.8964934913967
"1017" 203.2 95.5332943817127 98.9018416717932
"1018" 203.4 88.4120535345938 98.784317126128
"1019" 203.6 80.6958849486372 97.6218912046706
"1020" 203.8 74.4164941194518 94.9549929356016
"1021" 204 69.4489498676281 90.8403724946274
"1022" 204.2 64.7986947050804 85.2839584765445
"1023" 204.4 61.3679792992854 78.7533499274747
"1024" 204.6 58.4503168211383 71.6867225431806
"1025" 204.8 58.8725308726474 64.0471818469063
"1026" 205 61.4071603818416 57.0973493003218
"1027" 205.2 65.1915450770523 52.0123886438215
"1028" 205.4 70.4366859670312 46.6799676275858
"1029" 205.6 76.1399115091188 40.6408024967872
"1030" 205.8 82.6225728821089 35.2147663955096
"1031" 206 89.4341782589324 30.6058621818865
"1032" 206.2 96.0690728667435 27.0747101548582
"1033" 206.4 99.7725237899109 28.7250366001832
"1034" 206.6 98.8994718712574 28.6720608229357
"1035" 206.8 98.2430596105795 25.7086819107982
"1036" 207 95.4650939023742 22.0098934890689
"1037" 207.2 90.0044547787365 19.4112025714904
"1038" 207.4 83.4006324107502 18.2285937790898
"1039" 207.6 76.0143262253323 16.6342815670329
"1040" 207.8 68.3627385120545 15.3456092058072
"1041" 208 60.9200827094089 13.8892542705492
"1042" 208.2 54.5641435733642 12.2798417489159
"1043" 208.4 52.1263708466896 13.3729655826578
"1044" 208.6 48.8824086342662 13.3533877966687
"1045" 208.8 44.9732230737472 11.4748192615329
"1046" 209 45.5385707379628 10.0983961798822
"1047" 209.2 47.0576783923915 10.4063171919268
"1048" 209.4 49.5104840063232 10.3689297839159
"1049" 209.6 55.2761069088665 7.90983701279469
"1050" 209.8 62.3728277219423 4.91646097711589
"1051" 210 69.16750442921 4.43007304774735
"1052" 210.2 76.170285544466 6.22862052641589
"1053" 210.4 83.5400960479194 8.09595028870537
"1054" 210.6 91.2914371482301 10.7626934615523
"1055" 210.8 98.5084522100533 15.2842200049992
"1056" 211 106.332240237823 18.3110438936873
"1057" 211.2 107.000195147052 19.7936918150668
"1058" 211.4 107.096275865262 25.2272452668751
"1059" 211.6 106.640471397988 31.3966822553401
"1060" 211.8 106.342992108743 36.3421965715595
"1061" 212 105.797897374324 41.139970117514
"1062" 212.2 104.606693188586 46.0240926684755
"1063" 212.4 104.294294784195 51.4589967798873
"1064" 212.6 102.524666749305 56.7699671054695
"1065" 212.8 100.430618677997 62.4814635584019
"1066" 213 96.3723359011277 67.3213173294631
"1067" 213.2 92.7720801886644 72.7248181825548
"1068" 213.4 87.0289279673291 77.1035856184939
"1069" 213.6 80.2371269603661 82.0190288906302
"1070" 213.8 78.3042580535523 88.5648895894253
"1071" 214 80.1851364312593 92.7681301437301
"1072" 214.2 82.819280246872 94.4389988125211
"1073" 214.4 80.919671537903 95.33706827471
"1074" 214.6 75.9492918910435 96.0027884023738
"1075" 214.8 68.6728258846429 96.4453099083237
"1076" 215 62.3122701194013 94.3336804271612
"1077" 215.2 55.9513314209297 90.461379577331
"1078" 215.4 48.0585627295416 87.4154302804351
"1079" 215.6 42.3526654152362 83.7201541567886
"1080" 215.8 43.6620761880897 80.5728955134544
"1081" 216 44.3948597744324 79.7762498616806
"1082" 216.2 43.5999821045108 80.7619260572243
"1083" 216.4 42.4174926805946 83.0418217709445
"1084" 216.6 41.8238460475661 86.819967713173
"1085" 216.8 41.381737260718 91.7564075659613
"1086" 217 42.1532475329661 97.8086214700016
"1087" 217.2 42.6736786585617 105.197034673472
"1088" 217.4 41.8380235840256 112.121453194305
"1089" 217.6 40.30356564859 117.729732768454
"1090" 217.8 39.2947004441003 120.381449479287
"1091" 218 38.4975733606576 120.501719724261
"1092" 218.2 38.2547266563089 120.87281456342
"1093" 218.4 37.9452340518946 121.085804098898
"1094" 218.6 37.6631259952393 121.703645852551
"1095" 218.8 37.769869584244 121.952416201429
"1096" 219 37.9886716104089 122.101689570161
"1097" 219.2 38.4814164148053 122.720316297532
"1098" 219.4 39.3354408184957 123.195662087208
"1099" 219.6 40.2304687640826 124.259282897916
"1100" 219.8 41.0433396470549 124.379790859673
"1101" 220 41.5281118733744 124.286340058482
"1102" 220.2 42.6428482192115 124.811324132249
"1103" 220.4 43.5649681846803 125.107149719361
"1104" 220.6 45.1105588981951 126.068059913062
"1105" 220.8 45.1108342376887 125.733414985202
"1106" 221 44.5188334898927 125.030533853159
"1107" 221.2 44.0340334866922 124.659158920221
"1108" 221.4 43.1629715135676 124.96404125565
"1109" 221.6 42.9713215516518 125.675177668173
"1110" 221.8 41.200669495372 125.365600351337
"1111" 222 40.3831670235089 124.937241229846
"1112" 222.2 39.7917904323801 123.99045968928
"1113" 222.4 37.8413518742494 122.733711858089
"1114" 222.6 34.786348043414 121.159718914009
"1115" 222.8 31.4459791062163 118.971900039387
"1116" 223 28.0052727452089 116.000958355841
"1117" 223.2 26.164225171951 111.828297694021
"1118" 223.4 23.4750973718232 107.485008623639
"1119" 223.6 19.3216128771346 105.280823895095
"1120" 223.8 15.9853124662349 102.548753682118
"1121" 224 13.576027495575 97.6166357384413
"1122" 224.2 10.9397419439089 92.3884561749909
"1123" 224.4 7.66953661372096 87.556594466709
"1124" 224.6 6.88041240667528 85.6791540753407
"1125" 224.8 7.90455945766029 84.2015675942243
"1126" 225 9.62835112467493 80.7806274527555
"1127" 225.2 10.8233812997011 75.792618651644
"1128" 225.4 10.9913663319874 70.7358888875888
"1129" 225.6 11.1931277019089 65.5247978645977
"1130" 225.8 11.7903941314803 60.3329079621159
"1131" 226 11.5119901336576 55.0403018789955
"1132" 226.2 10.5432941384717 49.7201876826327
"1133" 226.4 8.69051283187587 45.1772116162751
"1134" 226.6 10.1601663220995 43.5295030232804
"1135" 226.8 13.5530705116452 42.4930971082613
"1136" 227 18.1544945909621 40.6630203850168
"1137" 227.2 22.9697180852628 38.3307165948486
"1138" 227.4 27.0389516044725 36.1558181552432
"1139" 227.6 30.9037242769978 32.1710198142214
"1140" 227.8 35.0001273646644 28.1864144946103
"1141" 228 38.5891958568689 23.0612070554459
"1142" 228.2 41.396448833078 18.1347184086891
"1143" 228.4 45.2785798680689 16.3156878189959
"1144" 228.6 48.4333978067502 18.2078229968615
"1145" 228.8 52.9490850517793 20.7964289383818
"1146" 229 57.8150289366408 22.9972118334691
"1147" 229.2 62.2292424590756 26.0426543679492
"1148" 229.4 66.7744454726544 28.2041081239159
"1149" 229.6 71.9426327417259 28.0103064139904
"1150" 229.8 77.4828428224668 27.0039213108106
"1151" 230 83.1939836220885 25.742021551324
"1152" 230.2 89.0425406077619 24.8450628738751
"1153" 230.4 93.2071870458362 27.4281620532795
"1154" 230.6 94.0654737133889 31.8628675662359
"1155" 230.8 95.2175505357724 37.834614450089
"1156" 231 96.1787109351089 44.3935859170886
"1157" 231.2 97.0039267145413 50.2570651254024
"1158" 231.4 99.6136272152865 56.2522477323084
"1159" 231.6 102.284377846916 62.759473969292
"1160" 231.8 103.954914400217 69.3627416907808
"1161" 232 104.160362312109 76.1908332424819
"1162" 232.2 101.600933692311 80.2101324093012
"1163" 232.4 97.2481478843148 81.0951538061512
"1164" 232.6 90.7034271737976 82.1615317595385
"1165" 232.8 84.2758522338119 83.1538637379258
"1166" 233 76.9299207324262 83.8471696688678
"1167" 233.2 69.4477803948989 84.5734632087959
"1168" 233.4 62.1456883080341 83.2336103184953
"1169" 233.6 55.2076415651645 80.2269170081103
"1170" 233.8 49.8091172211089 76.0406043144159
"1171" 234 43.8712849298636 71.1972236735668
"1172" 234.2 38.113060982518 67.2202979353613
"1173" 234.4 36.0509553880819 62.5764219015645
"1174" 234.6 37.7505846151561 59.4685508015951
"1175" 234.8 38.4067581111089 57.9281563951806
"1176" 235 36.8200220537303 58.5090692672363
"1177" 235.2 34.4103972968273 59.3661967699839
"1178" 235.4 31.4685953556907 61.5535753627886
"1179" 235.6 27.5099753012693 64.5667197044442
"1180" 235.8 23.1672572832219 68.1981108325507
"1181" 236 17.4609699520725 70.6390931600159
"1182" 236.2 12.7465773105704 71.8055660877108
"1183" 236.4 8.65203052882319 70.6104294805409
"1184" 236.6 7.38573126865672 69.2516049071681
"1185" 236.8 7.12832242156424 66.5190304697641
"1186" 237 7.83309307243002 63.6640891747416
"1187" 237.2 9.00471162318231 58.8289559642187
"1188" 237.4 11.2191511040819 52.8324924223753
"1189" 237.6 14.9585404165842 47.1606070823218
"1190" 237.8 19.2884663172328 41.6368609634292
"1191" 238 23.2352858508589 36.4918040906381
"1192" 238.2 25.633812401018 30.1111596607038
"1193" 238.4 27.363555878274 23.9066015212829
"1194" 238.6 30.5060494068033 21.5725358601937
"1195" 238.8 36.2116100647619 22.5441688752016
"1196" 239 42.7715321360121 22.9727297767223
"1197" 239.2 48.8608797968409 23.1621898877406
"1198" 239.4 54.8359637104637 22.742598443303
"1199" 239.6 59.7454587312517 20.3641693069669
"1200" 239.8 65.9376715564132 18.6606260494376
"1201" 240 72.3993356162673 16.6919671968169
"1202" 240.2 78.8347143569048 15.4698947843649
"1203" 240.4 84.5162980208457 17.3487871718633
"1204" 240.6 86.5209127689389 21.4292882373359
"1205" 240.8 87.3196439812046 26.4246560600542
"1206" 241 88.1250446584668 33.0142423123054
"1207" 241.2 90.5463075144232 37.7914264397445
"1208" 241.4 92.5981570463612 43.7938160801215
"1209" 241.6 95.0927719722518 49.3697330314873
"1210" 241.8 97.3874294834062 55.1324729496186
"1211" 242 97.0655610881089 61.243948152997
"1212" 242.2 94.7298963287228 67.3027543886486
"1213" 242.4 89.9997182364518 70.6955105608873
"1214" 242.6 84.6682560659621 74.1337829866498
"1215" 242.8 80.3273956366535 78.5407141352909
"1216" 243 79.6507199204232 80.0717186024873
"1217" 243.2 81.4094605362859 83.247391769438
"1218" 243.4 85.2548436806178 86.6825640433087
"1219" 243.6 87.7245293607576 91.3847109306726
"1220" 243.8 89.0919719852271 96.700457977225
"1221" 244 87.2672243211625 100.304636479523
"1222" 244.2 83.2734720769713 100.413205331008
"1223" 244.4 78.3544571188164 98.4006779677649
"1224" 244.6 72.556465080807 96.280647334897
"1225" 244.8 66.4732989295768 92.3558187336315
"1226" 245 60.574587804244 87.5628870006726
"1227" 245.2 53.7626454732678 81.9191886304206
"1228" 245.4 47.0384505214827 77.6008847693271
"1229" 245.6 39.6817491752271 73.8355277196523
"1230" 245.8 35.3450135352755 69.4727291161937
"1231" 246 35.6182219886293 65.0366112642628
"1232" 246.2 37.5457636477007 62.7435169062628
"1233" 246.4 39.3532284424618 60.8057650012982
"1234" 246.6 42.2296849842351 61.3624504343916
"1235" 246.8 46.8399880667228 62.383575072807
"1236" 247 52.2400368369214 63.0384408192284
"1237" 247.2 58.1014097918108 62.915333990714
"1238" 247.4 64.8953154281858 62.7058686407044
"1239" 247.6 71.1848859500801 61.9966263152332
"1240" 247.8 77.3282723808205 61.7871609652236
"1241" 248 83.7144826433873 62.3417952072458
"1242" 248.2 89.9020852194173 63.1101000179159
"1243" 248.4 96.0224169161556 66.2247079309626
"1244" 248.6 101.369694842244 70.6676707623754
"1245" 248.8 107.247261850874 76.4000773188463
"1246" 249 112.492855507878 78.2834759861563
"1247" 249.2 113.845580437091 76.9846858209337
"1248" 249.4 113.655019032551 78.0629861440409
"1249" 249.6 113.484721397389 82.2263632640467
"1250" 249.8 110.975947191128 85.7256503609741
"1251" 250 106.60228346664 89.3690743475796
"1252" 250.2 101.538168412806 93.0605770913654
"1253" 250.4 96.471615572797 97.552096774237
"1254" 250.6 92.5233459566567 102.873685515698
"1255" 250.8 88.4216514799726 107.926197175252
"1256" 251 83.2063073619874 108.546943208131
"1257" 251.2 78.878345833091 108.234921134273
"1258" 251.4 74.1864543886961 105.651558497448
"1259" 251.6 70.772720575641 101.521183644659
"1260" 251.8 67.52007127795 96.174234709514
"1261" 252 63.6748161765712 91.5538443422272
"1262" 252.2 60.2507219986922 85.821642594527
"1263" 252.4 57.7396041662051 80.3156573643197
"1264" 252.6 56.6430801648148 74.6130406699747
"1265" 252.8 56.3472376131392 68.3564219581886
"1266" 253 56.3306645272574 61.8084094912624
"1267" 253.2 57.0037370770483 55.3776623090371
"1268" 253.4 58.8017777725289 49.3362465741959
"1269" 253.6 60.2948160889324 42.9518522302688
"1270" 253.8 60.2945855985522 36.5109934700499
"1271" 254 57.892373778297 31.9300711236585
"1272" 254.2 54.7539786802604 30.6130153282795
"1273" 254.4 49.8789275830068 28.6785862648853
"1274" 254.6 43.6890754947211 26.9158674726812
"1275" 254.8 38.2685476976544 25.8338052016735
"1276" 255 32.9474467796544 24.1815419268856
"1277" 255.2 27.9800647806243 23.481331886019
"1278" 255.4 27.3923959430464 24.0876852659784
"1279" 255.6 27.1775041229109 23.3177233368466
"1280" 255.8 28.0371379238665 22.4829535135523
"1281" 256 29.6354287892739 20.0310943603431
"1282" 256.2 32.4841735248467 18.3316813895275
"1283" 256.4 37.3718905351188 16.1243695834505
"1284" 256.6 43.7320821250756 14.3096549028492
"1285" 256.8 50.1060536562651 12.8809828045721
"1286" 257 55.4570857669289 9.75361613118589
"1287" 257.2 59.2013697251192 6.47224538518393
"1288" 257.4 59.8043766962578 6.02668727621376
"1289" 257.6 61.8040720554638 7.4224268185288
"1290" 257.8 66.1356062282422 10.1098950508826
"1291" 258 70.8456435211524 12.2299918715681
"1292" 258.2 75.4604660661401 13.9837382510409
"1293" 258.4 80.0981498782046 14.5566730263627
"1294" 258.6 84.6186596246514 13.1092588571287
"1295" 258.8 87.4215455715028 10.6121367612795
"1296" 259 87.7655119390151 12.1604097511034
"1297" 259.2 88.9968083567964 16.2449840762909
"1298" 259.4 90.1015840326415 20.9620287203289
"1299" 259.6 90.1517496912518 26.3659928052016
"1300" 259.8 91.4453604866965 31.5623224844004
"1301" 260 93.5034001406914 36.0642023229936
"1302" 260.2 97.2025263627035 39.8658357373483
"1303" 260.4 102.064500113795 43.4113275330016
"1304" 260.6 105.544422254392 43.9793474022744
"1305" 260.8 106.604232426651 45.1475275469159
"1306" 261 108.871245234925 47.9595484568792
"1307" 261.2 106.744166123253 50.9317110717428
"1308" 261.4 103.393033743071 54.09275883968
"1309" 261.6 99.7168975195452 56.9465403344432
"1310" 261.8 95.7807040605145 59.6452200210008
"1311" 262 91.4649521690161 60.4269432175757
"1312" 262.2 86.5681511138232 60.3841256025383
"1313" 262.4 80.3383747989618 61.4802045183571
"1314" 262.6 74.6192027258518 63.3830874414873
"1315" 262.8 70.469105989466 67.447187709907
"1316" 263 68.8028683933321 72.1118603101837
"1317" 263.2 68.5745683576971 76.580155928063
"1318" 263.4 69.5969612599214 82.7276587443177
"1319" 263.6 71.978067539218 89.8837138402614
"1320" 263.8 74.6731706015816 97.2042438589068
"1321" 264 76.7707315250548 104.613042046943
"1322" 264.2 74.7816913706644 110.606878525749
"1323" 264.4 70.3234485242306 113.750928752994
"1324" 264.6 64.961359312225 115.977526935318
"1325" 264.8 59.8378588008984 118.932196735837
"1326" 265 54.0666367431341 120.077757892151
"1327" 265.2 48.6111908027071 121.358791522469
"1328" 265.4 45.6787051305248 122.602031813226
"1329" 265.6 43.6099035900399 121.715793178985
"1330" 265.8 41.2391702146654 119.211151985159
"1331" 266 37.9525963499479 114.665857066848
"1332" 266.2 34.8638822447875 109.193789459568
"1333" 266.4 34.1384750175989 102.899108953146
"1334" 266.6 34.3163880176804 96.2726122333731
"1335" 266.8 35.6924229393259 90.40008617468
"1336" 267 38.1057057253663 84.9058483711832
"1337" 267.2 41.5657135752315 79.1365220640008
"1338" 267.4 45.1178609015661 73.9931986376302
"1339" 267.6 49.9334420089126 69.3750338246635
"1340" 267.8 56.0365595042628 66.2925034057813
"1341" 268 63.2470898004262 64.774798325887
"1342" 268.2 69.7839430151287 64.3966546082129
"1343" 268.4 76.6490628395388 65.4424841546355
"1344" 268.6 84.3056122288245 68.1871652019893
"1345" 268.8 89.461684841218 72.5639026665795
"1346" 269 95.5691508569014 77.0777848337838
"1347" 269.2 101.680625961973 79.4066540961295
"1348" 269.4 107.150538491693 77.115562756084
"1349" 269.6 111.200225916012 74.2711787515442
"1350" 269.8 112.78995727028 73.8949231651445
"1351" 270 114.451443883452 77.0761366078302
"1352" 270.2 113.759963116338 80.9639784138425
"1353" 270.4 112.86823537052 86.1058781110141
"1354" 270.6 110.799966112445 91.0533825928362
"1355" 270.8 107.265469034029 96.1893510691837
"1356" 271 102.620217574352 100.863073796003
"1357" 271.2 97.3085810650998 105.285664278161
"1358" 271.4 91.6834172374998 108.502945150143
"1359" 271.6 85.8110103369422 108.561494978027
"1360" 271.8 79.8574700472351 108.04807051911
"1361" 272 74.1272394684362 105.268292351207
"1362" 272.2 68.9892673482634 101.922459219761
"1363" 272.4 63.7668264530821 99.025007931532
"1364" 272.6 60.1057930234725 94.7756484706613
"1365" 272.8 56.9347356318927 91.381267846051
"1366" 273 54.8424950587631 86.1124795592243
"1367" 273.2 53.5397919978759 80.1302032867605
"1368" 273.4 55.1451231836971 74.7104597113277
"1369" 273.6 58.0038968057724 69.8000777944486
"1370" 273.8 62.0657483152232 65.1338467846588
"1371" 274 67.235364162807 61.0405463048781
"1372" 274.2 72.4824063797164 57.1594844409252
"1373" 274.4 78.946019335206 55.5146887706246
"1374" 274.6 85.1634689553867 55.7530889526659
"1375" 274.8 90.9221516724485 58.6501036014914
"1376" 275 95.8123288255684 62.2045687624294
"1377" 275.2 99.7089908877846 67.5379068413213
"1378" 275.4 103.438916751137 73.0079162514437
"1379" 275.6 107.435432436539 74.0826636748879
"1380" 275.8 110.358841018324 72.8896831210374
"1381" 276 109.929032466202 73.3611604656729
"1382" 276.2 110.766820075236 76.4691118459613
"1383" 276.4 110.625092700368 81.6186473360587
"1384" 276.6 110.390810249473 87.0875804310841
"1385" 276.8 108.812121205658 92.6937229521725
"1386" 277 108.593461323663 96.6309702694068
"1387" 277.2 108.378892769622 99.334793321997
"1388" 277.4 107.120974852951 99.5045917583369
"1389" 277.6 104.28353594447 100.312724995777
"1390" 277.8 100.155194033533 100.639689911661
"1391" 278 95.4938522590051 100.672139360123
"1392" 278.2 91.2123500783089 99.5739401424302
"1393" 278.4 86.4940148961666 97.9107467651274
"1394" 278.6 81.4846616110906 96.2512741338425
"1395" 278.8 76.1636264847881 94.1930661504914
"1396" 279 70.8129020863519 93.0167652196822
"1397" 279.2 65.2936670765801 92.5859170780409
"1398" 279.4 59.5760921040172 90.9252644552462
"1399" 279.6 55.1444266862865 87.3090319111402
"1400" 279.8 51.9865770760715 81.9299040246168
"1401" 280 48.0098458753108 76.6512780157691
"1402" 280.2 43.3655410760808 74.2612535781589
"1403" 280.4 40.0361693049144 75.0037576371103
"1404" 280.6 38.9611847467328 77.6435497333746
"1405" 280.8 37.896562463244 82.4430201683213
"1406" 281 37.3489920930428 88.0925698395857
"1407" 281.2 38.9123673071181 91.9946739035489
"1408" 281.4 42.3033626248904 96.0837691685965
"1409" 281.6 47.2019111322142 100.778533068337
"1410" 281.8 52.1913958208767 106.378606653987
"1411" 282 57.6158651545337 111.728435410615
"1412" 282.2 62.7185707526045 117.140720412646
"1413" 282.4 64.5601001846779 122.322013526502
"1414" 282.6 63.882392571118 125.38498376457
"1415" 282.8 63.6426099551629 125.784569385294
"1416" 283 64.0295368558927 127.058510695294
"1417" 283.2 64.2787776121615 127.149118185337
"1418" 283.4 64.4437690132884 127.427803592018
"1419" 283.6 64.9472919939294 127.780587339403
"1420" 283.8 65.6479694479496 127.911999574376
"1421" 284 65.9376715564133 127.901647269464
"1422" 284.2 67.1813321639882 128.390806353278
"1423" 284.4 67.5809608228339 128.291307144066
"1424" 284.6 67.6890558369038 128.299963411942
"1425" 284.8 68.436246974083 128.756515367269
"1426" 285 68.7323244048434 128.696657230801
"1427" 285.2 68.7822318843251 128.6836466367
"1428" 285.4 68.7700836599698 128.506492447951
"1429" 285.6 68.892369830135 128.539725699516
"1430" 285.8 69.0756488566725 128.421596596225
"1431" 286 70.545949975397 128.13292816934
"1432" 286.2 72.6863959081725 127.71629636187
"1433" 286.4 73.1647751167603 127.432448637962
"1434" 286.6 74.1508201047668 126.669713955521
"1435" 286.8 76.0207221327634 125.88182087547
"1436" 287 78.6087121246998 125.07923785017
"1437" 287.2 81.5975123156544 124.867300341325
"1438" 287.4 84.2558837816494 123.753149458538
"1439" 287.6 88.3352699715634 121.816789968107
"1440" 287.8 91.5303155693213 119.277383208633
"1441" 288 95.6742429259998 116.549621715489
"1442" 288.2 98.8359273709773 114.570623987653
"1443" 288.4 101.417632688352 112.511478168943
"1444" 288.6 103.742954523261 109.586208880952
"1445" 288.8 107.12235444873 107.064369888718
"1446" 289 108.798667094613 104.206544773164
"1447" 289.2 111.696876546676 100.229995323619
"1448" 289.4 115.352773222623 97.1352524918588
"1449" 289.6 116.580913734072 94.9083763676131
"1450" 289.8 117.45959536047 91.3986745516381
"1451" 290 119.898308706118 87.0996550050752
"1452" 290.2 122.640047766247 83.6721716964762
"1453" 290.4 122.438005281505 81.7348697045099
"1454" 290.6 122.154270376748 77.859509407027
"1455" 290.8 123.753590397458 74.0356076930352
"1456" 291 125.28383178646 72.9504358665105
"1457" 291.2 124.851982788788 73.106448664182
"1458" 291.4 123.759511650241 72.8918059821517
"1459" 291.6 122.719059187338 70.564476597573
"1460" 291.8 121.869074729225 67.5144738090906
"1461" 292 121.407326877864 64.3359680709348
"1462" 292.2 121.035149945581 60.5869884789437
"1463" 292.4 121.100502684567 56.766586653729
"1464" 292.6 120.156875820798 53.9117490252266
"1465" 292.8 119.177054121128 49.3984052954725
"1466" 293 118.658634683491 45.0641422975341
"1467" 293.2 117.66433270905 40.8161270929159
"1468" 293.4 115.248895024586 37.7948993072737
"1469" 293.6 111.716604572467 35.6560804106682
"1470" 293.8 108.580133890937 33.2998733639159
"1471" 294 105.680676860109 31.2182780001004
"1472" 294.2 101.898521795844 29.5230120683865
"1473" 294.4 98.3203078705127 27.4421932250505
"1474" 294.6 94.9594487728515 24.8918607179159
"1475" 294.8 92.7504768924653 20.9830051538664
"1476" 295 91.1109957751089 18.5375958807644
"1477" 295.2 88.8682622574918 17.9759857126712
"1478" 295.4 84.6283211980668 17.0792480104843
"1479" 295.6 80.4644252191434 16.852851761709
"1480" 295.8 75.8445038556089 17.0611874315542
"1481" 296 71.5221202071727 15.4308136060967
"1482" 296.2 68.3379507748589 13.1875249322909
"1483" 296.4 65.4004281176195 10.6779283144265
"1484" 296.6 63.8640251345931 10.8557094634212
"1485" 296.8 64.8685744359016 11.1845629397086
"1486" 297 64.926292533216 11.5655246572373
"1487" 297.2 64.8637262222813 11.6209065885711
"1488" 297.4 64.7974356454132 11.7190306287528
"1489" 297.6 64.7051284489877 11.7509630838553
"1490" 297.8 64.8139608035437 11.8893510430246
"1491" 298 64.6238306874716 11.9270580015313
"1492" 298.2 64.5730607205756 11.9358775952159
"1493" 298.4 64.6614208823397 11.872460516817
"1494" 298.6 64.3644013880407 11.8455435750523
"1495" 298.8 64.2901132908089 11.9061522979826
"1496" 299 64.3323442504756 11.9103987690159
"1497" 299.2 64.2943363867756 11.7575258118159
"1498" 299.4 64.6151018781763 11.6528908570283
"1499" 299.6 64.718565572518 11.5111339811773
"1500" 299.8 64.775224411367 11.2647981890127
"1501" 300 64.8953154281858 11.1374943764324
"1502" 300.2 64.9097695855134 11.1161178331518
"1503" 300.4 64.9746725062408 11.0954963112675
"1504" 300.6 64.9784779333756 11.0823369175159
"1505" 300.8 64.9953703172422 11.1630198671492
"1506" 301 64.9823688757269 11.0860585438148
"1507" 301.2 65.0038165091756 11.0908298595826
"1508" 301.4 65.0081314115763 11.0045157201007
"1509" 301.6 65.1558479639756 11.0611045623492
"1510" 301.8 65.1029632849385 10.6772814873591
"1511" 302 65.2087078393336 9.47144528799454
"1512" 302.2 65.3405124330635 8.44498887369998
"1513" 302.4 64.7603501161205 7.84474839759031
"1514" 302.6 63.9736757279112 7.03149981713682
"1515" 302.8 62.2263254752635 5.83790141329733
"1516" 303 60.492631952435 4.23324071368763
"1517" 303.2 60.0833705893749 3.859631792501
"1518" 303.4 59.593203371511 3.5014667839262
"1519" 303.6 59.185738063694 3.70106675710738
"1520" 303.8 58.0171984244068 3.4815151696393
"1521" 304 56.7138791266089 3.21495311494714
"1522" 304.2 55.7358379453177 2.86387553895985
"1523" 304.4 55.4932145901763 2.95287368603949
"1524" 304.6 54.5622845435917 2.79556834101934
"1525" 304.8 54.2359154638148 3.04002036521001
"1526" 305 51.7826024516858 3.16626160814666
"1527" 305.2 50.2915247219166 3.31325483622358
"1528" 305.4 47.3588230293855 3.49371248005419
"1529" 305.6 45.3411715414812 3.79864524042653
"1530" 305.8 45.0642645592057 3.8718291029159
"1531" 306 44.9749920567652 3.89571550247839
"1532" 306.2 45.0561750903769 4.11217060779218
"1533" 306.4 44.4240030589826 4.7045844224001
"1534" 306.6 42.1323640913727 5.46775557917963
"1535" 306.8 40.2952738387026 5.75487360175964
"1536" 307 38.6949496050979 6.53030662784996
"1537" 307.2 36.521878339864 7.77944908032405
"1538" 307.4 33.861327880864 8.96889428302813
"1539" 307.6 31.6813666500878 10.1034135950948
"1540" 307.8 29.8117980244044 11.0507779168818
"1541" 308 28.3368095038505 11.9792488555451
"1542" 308.2 27.0861363423992 13.1962575944965
"1543" 308.4 25.6107773321089 14.2478614278124
"1544" 308.6 24.5274820408842 15.3158299719608
"1545" 308.8 23.0316722953232 16.2609083426659
"1546" 309 22.9876588600862 16.8269436292682
"1547" 309.2 22.1583963793589 17.760684703075
"1548" 309.4 21.7901951997652 18.5022488349471
"1549" 309.6 20.9576934124725 19.0244923890182
"1550" 309.8 19.7684715321469 19.6090357412577
"1551" 310 19.4122109188126 20.0886301491011
"1552" 310.2 19.2987571105018 20.1782778709159
"1553" 310.4 19.8326771005732 20.5468108927373
"1554" 310.6 19.2838117384119 22.0853294077038
"1555" 310.8 17.7356631488134 23.6106811050182
"1556" 311 17.3638627397026 24.1354580651034
"1557" 311.2 17.3104345893769 24.5017982755757
"1558" 311.4 16.6472561428589 25.3778970220572
"1559" 311.6 15.6413583707986 26.2185168407435
"1560" 311.8 15.9160178955872 26.6449147379811
"1561" 312 16.5481930938536 27.3882435828308
"1562" 312.2 17.4390866366089 27.9195945646826
"1563" 312.4 18.5011503456727 28.8722496833095
"1564" 312.6 19.5453557499839 28.8410787789159
"1565" 312.8 21.4118133423946 30.0318239217322
"1566" 313 23.6160383861515 31.3970929391925
"1567" 313.2 25.3754905568232 32.2781204356914
"1568" 313.4 28.2415937480783 33.709354499273
"1569" 313.6 32.0282106881881 35.5172880401337
"1570" 313.8 35.3363189259324 37.8073774695924
"1571" 314 38.802350161864 39.7969740449159
"1572" 314.2 42.355575108151 41.0682333732106
"1573" 314.4 46.6039179936243 40.8016803357922
"1574" 314.6 50.8673753868736 40.3252849999453
"1575" 314.8 54.7539786802604 39.8394387552492
"1576" 315 58.3906966427854 38.6654144107394
"1577" 315.2 60.7222662042772 36.1681333034605
"1578" 315.4 63.0187890335783 33.2725746215587
"1579" 315.6 65.7009200334951 30.4808052175298
"1580" 315.8 67.6806498330367 28.3906026249674
"1581" 316 70.3954172741293 25.9448122088343
"1582" 316.2 73.4571349169527 22.6982930247596
"1583" 316.4 77.2950080417109 18.6638476401506
"1584" 316.6 79.7669153894489 15.2073588792959
"1585" 316.8 80.3368766114903 13.2806080151221
"1586" 317 80.1774003174089 13.9104866257159
"1587" 317.2 82.2087993304812 14.601396497884
"1588" 317.4 86.0298026492578 16.280559565001
"1589" 317.6 89.4996207203276 19.9633002748534
"1590" 317.8 92.1170862848148 23.8090106044159
"1591" 318 94.8576609152448 28.2461605555081
"1592" 318.2 97.8510569379089 32.264506517425
"1593" 318.4 101.841178777081 35.7097456753326
"1594" 318.6 106.57936746909 37.8860620799159
"1595" 318.8 111.796142129439 38.6427832180559
"1596" 319 116.569225960831 38.876905321027
"1597" 319.2 116.525122374513 40.8804085351636
"1598" 319.4 116.35103266922 44.6202573936103
"1599" 319.6 115.228820563436 49.7301444648505
"1600" 319.8 113.196998317043 54.9985466113458
"1601" 320 110.779467631939 59.6993024351046
"1602" 320.2 109.879814878503 65.0430609671274
"1603" 320.4 109.782657621694 70.7681698550102
"1604" 320.6 111.078490897503 74.7193284878517
"1605" 320.8 113.611424848225 78.6328473907462
"1606" 321 116.578567961 80.9684409271886
"1607" 321.2 118.278556046491 81.2811356123704
"1608" 321.4 117.486659301436 81.7930693889955
"1609" 321.6 115.225268426642 84.5015986317196
"1610" 321.8 111.951974370609 87.9058301016917
"1611" 322 108.787406588631 91.8036894193246
"1612" 322.2 105.982000464217 96.9659511023213
"1613" 322.4 103.263239763514 102.337163112051
"1614" 322.6 100.039509721477 106.977263284626
"1615" 322.8 96.9632769289162 111.089768511604
"1616" 323 93.046338719833 114.210521702657
"1617" 323.2 88.6791963476367 114.736571605666
"1618" 323.4 84.1036126376189 113.351797401696
"1619" 323.6 79.1533192795855 111.211504564935
"1620" 323.8 74.4026459069896 107.84998382232
"1621" 324 69.5189093969661 104.615107897716
"1622" 324.2 65.5084764771922 100.687829937055
"1623" 324.4 62.9620308226762 95.926338186089
"1624" 324.6 59.5229853950558 90.874128904084
"1625" 324.8 56.729416932524 85.4136875943121
"1626" 325 54.1307520936644 79.6677983220548
"1627" 325.2 50.024256072241 74.3015542431234
"1628" 325.4 45.2587313170256 69.4691903903325
"1629" 325.6 40.0009768385256 65.151944839777
"1630" 325.8 34.4159324226089 61.7335356579437
"1631" 326 29.6300798603841 57.6192960964664
"1632" 326.2 26.8088245568273 54.4868778690615
"1633" 326.4 24.0712668933513 53.1540556588553
"1634" 326.6 23.6733324560806 50.0726327246329
"1635" 326.8 24.6058444957691 45.3553160324304
"1636" 327 27.6885405477089 40.9107627330873
"1637" 327.2 32.4285118861463 37.4467309178692
"1638" 327.4 36.933500918166 33.1142419158873
"1639" 327.6 42.2907998015946 29.3470154706016
"1640" 327.8 47.1448036072871 24.8237490043119
"1641" 328 53.1196021493789 21.1235423229359
"1642" 328.2 60.503883123928 19.8137138151818
"1643" 328.4 67.7926205565545 19.2629787340572
"1644" 328.6 75.6544645371089 18.7286667592212
"1645" 328.8 83.1480149276457 18.1252208755369
"1646" 329 90.6756574781195 18.4110231174691
"1647" 329.2 96.9877892217921 18.606663145906
"1648" 329.4 96.5626679255477 18.1802699183955
"1649" 329.6 96.0152362525283 18.6002344417546
"1650" 329.8 96.4842643491677 21.7632107360041
"1651" 330 97.0103681507228 25.7886649470347
"1652" 330.2 96.946320731403 30.42975853021
"1653" 330.4 97.63215979697 34.5738146739159
"1654" 330.6 98.4414220731369 39.6862483048878
"1655" 330.8 97.8963740061666 45.0556567793678
"1656" 331 96.7506387888803 48.8783556690588
"1657" 331.2 97.0185037330518 53.9340827536016
"1658" 331.4 96.0715978646816 59.3438662541704
"1659" 331.6 92.9924442305388 64.4459524943832
"1660" 331.8 88.5952371778232 67.7472463863159
"1661" 332 83.4073648825811 70.9448390744159
"1662" 332.2 80.9341707520693 70.3223736917575
"1663" 332.4 80.7730936578285 70.593016964972
"1664" 332.6 81.6153017748119 73.2738812812624
"1665" 332.8 83.7048920484232 75.6493223406302
"1666" 333 88.225476652464 79.2117656968318
"1667" 333.2 92.656196424341 83.737712211532
"1668" 333.4 97.6650898905196 88.4740440104962
"1669" 333.6 102.736795053527 92.7083891630704
"1670" 333.8 106.315272441529 97.1789304796302
"1671" 334 107.214211534613 101.30507604182
"1672" 334.2 106.44416815724 101.703816756653
"1673" 334.4 107.04005721046 101.893005195862
"1674" 334.6 108.286930370966 101.539904571184
"1675" 334.8 108.958855104234 101.140660464211
"1676" 335 108.919607853674 101.032563378985
"1677" 335.2 108.029019867287 101.768531538425
"1678" 335.4 106.753642215888 104.061112535119
"1679" 335.6 105.154675174975 106.579934878871
"1680" 335.8 102.134377925318 109.925781497838
"1681" 336 97.3722912162142 113.239690566416
"1682" 336.2 92.5898268140558 116.625781473128
"1683" 336.4 89.5035798727964 119.645795439559
"1684" 336.6 85.9070857701839 122.424807411516
"1685" 336.8 83.7261345386615 122.6970285546
"1686" 337 80.6091833455684 120.323837175402
"1687" 337.2 77.6377839701816 118.526547002916
"1688" 337.4 74.3508614926615 116.739676691784
"1689" 337.6 70.5810934450107 116.332410585961
"1690" 337.8 65.9376715564133 117.157337038429
"1691" 338 61.7612329310553 120.567127994112
"1692" 338.2 57.9207955002405 124.591178133942
"1693" 338.4 56.9672648846089 126.317703856705
"1694" 338.6 56.2204437031352 126.438393033442
"1695" 338.8 54.14001326903 126.140022568732
"1696" 339 52.2713657825437 124.023326811803
"1697" 339.2 50.8158119893792 120.420243544808
"1698" 339.4 48.3820947021907 116.78240553668
"1699" 339.6 46.2828320889422 111.990520337444
"1700" 339.8 44.5839239965575 107.436114009785
"1701" 340 43.6856280694422 102.617722340764
"1702" 340.2 44.5792351759889 98.4619713704159
"1703" 340.4 46.2905674627426 95.2096370458268
"1704" 340.6 47.0756223772301 91.2255986867947
"1705" 340.8 47.5631980024725 86.6316891143704
"1706" 341 46.5382481815416 81.7157678617524
"1707" 341.2 45.9242749986955 76.2549694386947
"1708" 341.4 46.5987442678079 71.5700597852945
"1709" 341.6 47.6651785017205 66.0785069538382
"1710" 341.8 50.1962343513867 61.2381140373881
"1711" 342 53.375462562679 55.7593395992804
"1712" 342.2 57.9667309300533 51.7507900037492
"1713" 342.4 63.7591321454554 50.8007997760446
"1714" 342.6 69.4097725311989 51.0102054555359
"1715" 342.8 75.1588718045501 52.6675281621218
"1716" 343 80.2864509169967 55.8593499451121
"1717" 343.2 86.0432806151089 58.9934496704588
"1718" 343.4 91.6974028150518 62.5313666799445
"1719" 343.6 98.1323861720248 65.3067558281495
"1720" 343.8 104.262169089877 68.2456759238534
"1721" 344 108.599262357072 66.8828363011086
"1722" 344.2 110.259216737303 64.8228433346937
"1723" 344.4 109.890500239452 65.1265671200302
"1724" 344.6 110.008304905158 67.1665309614407
"1725" 344.8 109.844107067247 70.25585888887
"1726" 345 109.338497871237 74.5966093708333
"1727" 345.2 108.634131956797 80.2592200561085
"1728" 345.4 107.273387338966 85.9500477900588
"1729" 345.6 105.023874303188 91.8642963754685
"1730" 345.8 101.869709812332 97.4792166455587
"1731" 346 99.1474332619467 103.080869390321
"1732" 346.2 97.0406749868767 108.664876326398
"1733" 346.4 95.3882819112593 114.687812347562
"1734" 346.6 93.472288916471 116.898977156864
"1735" 346.8 92.9396337012062 116.213159774491
"1736" 347 91.780164526918 116.035412677634
"1737" 347.2 92.6969191354482 115.943403507371
"1738" 347.4 93.9604337991634 116.014566365289
"1739" 347.6 95.7463278985218 114.469803620338
"1740" 347.8 98.5721791086494 113.689013109538
"1741" 348 101.403064563691 111.998176853398
"1742" 348.2 103.43384031572 109.92236994281
"1743" 348.4 104.874769379803 106.682431545777
"1744" 348.6 106.844881694163 103.80047407624
"1745" 348.8 109.659934937918 101.39148249589
"1746" 349 112.307418281137 97.5383639206659
"1747" 349.2 115.497565084338 93.2806700710302
"1748" 349.4 119.256394721682 90.4569874297614
"1749" 349.6 118.722803804023 89.1057824065445
"1750" 349.8 116.90171405154 84.6560707058517
"1751" 350 116.469890244382 79.8756483900857
"1752" 350.2 117.105393536991 75.5047995869747
"1753" 350.4 117.328969205815 70.9635735054453
"1754" 350.6 117.93469365672 65.6225953793048
"1755" 350.8 116.938746857914 60.9727095978048
"1756" 351 114.651236542637 56.2202007663326
"1757" 351.2 112.177535057053 51.3767433730093
"1758" 351.4 111.094029874468 46.7207832229547
"1759" 351.6 112.943159835727 42.0788277442982
"1760" 351.8 115.677462142713 39.3643147320857
"1761" 352 115.415118067934 39.9194208310227
"1762" 352.2 113.778463376192 39.0503028882214
"1763" 352.4 110.777185856245 37.3336348027613
"1764" 352.6 106.300610947643 34.5317622423237
"1765" 352.8 102.60350174132 31.7968676068294
"1766" 353 99.633287061505 28.5963811411535
"1767" 353.2 95.6389992705689 25.1058828579959
"1768" 353.4 91.5947322221998 22.2165839669159
"1769" 353.6 89.1998202174281 17.2888705592989
"1770" 353.8 88.9613935204276 13.5103850582456
"1771" 354 88.5280957903347 14.1948632020127
"1772" 354.2 86.9907230145872 14.917731091905
"1773" 354.4 83.3611654107472 14.369647600001
"1774" 354.6 78.6284819132223 12.9260057948128
"1775" 354.8 73.6368130492046 13.2474950418308
"1776" 355 68.1933556412176 12.3878498165028
"1777" 355.2 62.9398339225194 10.8074337927264
"1778" 355.4 57.3982960925111 9.71257306550285
"1779" 355.6 52.1999344538508 9.91688609327074
"1780" 355.8 47.553166601496 10.9606960698514
"1781" 356 43.3080047207949 10.9022075415903
"1782" 356.2 42.3203150657133 8.63860949912469
"1783" 356.4 43.5996929770973 7.24481092020659
"1784" 356.6 45.3330847619706 6.94148555733078
"1785" 356.8 48.2167877734668 5.83503971116852
"1786" 357 51.9700137415808 3.63564897241027
"1787" 357.2 56.8927806095924 3.25445754499282
"1788" 357.4 61.5955141205776 3.05969151779089
"1789" 357.6 66.5449711177067 2.85406077373111
"1790" 357.8 71.0569748703204 1.83964772475243
"1791" 358 74.0988849609336 3.33598574778187
"1792" 358.2 78.3825845315756 5.71055106034923
"1793" 358.4 82.5671447475464 6.40378745654089
"1794" 358.6 86.1047820126817 5.87550378466346
"1795" 358.8 88.0830359670089 7.33057975956589
"1796" 359 91.1109957751089 9.76284255461287
"1797" 359.2 95.5540272346931 12.0717226240149
"1798" 359.4 99.5128661072079 12.9155510758862
"1799" 359.6 102.772552243063 13.3317198947874
"1800" 359.8 104.294294784195 15.479254353173
"1801" 360 106.865426485352 18.1124270979429
"1802" 360.2 108.175822727081 21.8202466704714
"1803" 360.4 108.13089253941 24.9067027525955
"1804" 360.6 108.235243853022 28.3204777628101
"1805" 360.8 108.879979561847 31.385250890246
"1806" 361 109.589032655675 33.4873590661423
"1807" 361.2 110.722820980311 36.8622340179342
"1808" 361.4 113.539255154652 39.149083892973
"1809" 361.6 116.341510001844 39.1525096175041
"1810" 361.8 115.732851859623 39.2218805392588
"1811" 362 114.681630036336 41.3257036169159
"1812" 362.2 113.435026307138 43.6750012680041
"1813" 362.4 112.262615564311 46.9004217917332
"1814" 362.6 110.826081049684 49.5534415492366
"1815" 362.8 109.303856390389 53.1019218386075
"1816" 363 107.563635245247 57.1634822332554
"1817" 363.2 106.803636469427 61.0185200125886
"1818" 363.4 106.349333721498 64.6211359606103
"1819" 363.6 105.906572653798 69.0735875464253
"1820" 363.8 104.868215186522 73.1134611851544
"1821" 364 101.2994067536 77.3828752037704
"1822" 364.2 98.1767389993383 80.5712772393838
"1823" 364.4 94.1240284024158 81.2543037251931
"1824" 364.6 90.1187655638752 79.3760684078411
"1825" 364.8 88.0691826335107 77.404435875729
"1826" 365 86.582597090852 76.1849453710994
"1827" 365.2 83.3284332079661 74.7102456035445
"1828" 365.4 78.9543996190995 72.3646288054206
"1829" 365.6 74.3188611024173 70.1822601874486
"1830" 365.8 69.949665185566 67.3213860055445
"1831" 366 65.8175778329703 67.3595141499852
"1832" 366.2 61.1720342084013 69.7261820099442
"1833" 366.4 56.3771427903194 73.2144660924948
"1834" 366.6 53.1453630347756 77.5162529984992
"1835" 366.8 52.4370895112232 83.3512075176588
"1836" 367 51.3330863713878 88.6244495813678
"1837" 367.2 49.0351389057634 90.8322210519795
"1838" 367.4 44.6672986790523 90.5515169341706
"1839" 367.6 42.7672966555998 87.6844278878159
"1840" 367.8 41.0878533612981 84.2609688485375
"1841" 368 39.8453735128379 80.5333309810374
"1842" 368.2 41.3669859569743 76.4240116509832
"1843" 368.4 42.7106962005661 71.0449344630588
"1844" 368.6 45.5135114935051 65.8430646772933
"1845" 368.8 48.3461730334108 60.6187034748687
"1846" 369 51.8273347835789 56.1773114088959
"1847" 369.2 53.0777934993089 50.1579387191459
"1848" 369.4 54.3253457313442 43.5363664783865
"1849" 369.6 54.4515062873232 37.0826990905485
"1850" 369.8 52.2609970558736 31.7786375643277
"1851" 370 50.1055785579689 27.4639482228059
"1852" 370.2 49.1591827518389 26.5581759513959
"1853" 370.4 48.0829267447339 23.8249348707909
"1854" 370.6 45.3081859934773 21.1907259646527
"1855" 370.8 43.0646605910783 20.5357614017832
"1856" 371 42.7396545729089 20.7005938080159
"1857" 371.2 42.4609302391089 20.6960733711094
"1858" 371.4 40.8472630434247 19.1430329326843
"1859" 371.6 40.4951471810766 16.5660378338514
"1860" 371.8 42.3457548945634 13.6739388870182
"1861" 372 46.5551786859762 11.6909688780689
"1862" 372.2 51.4323697332964 8.34654795429089
"1863" 372.4 56.3694328618276 5.20150534522839
"1864" 372.6 61.3225105396707 5.52509001645522
"1865" 372.8 67.1398768104024 7.84735682140502
"1866" 373 72.0731050090883 9.58880489923548
"1867" 373.2 77.4763632209893 10.0407514247094
"1868" 373.4 82.9633767266189 9.18034254168589
"1869" 373.6 86.3080687322189 7.84270416618589
"1870" 373.8 85.9203885224789 7.97264617980589
"1871" 374 87.2288592406984 9.95858658301063
"1872" 374.2 89.0481052018263 14.1699829316876
"1873" 374.4 90.8653667239865 18.0359765659363
"1874" 374.6 92.5125357490464 21.5756322453221
"1875" 374.8 94.3181355120804 26.0311282322873
"1876" 375 95.0458551918176 29.9641260696732
"1877" 375.2 96.2533058077911 33.7784943046822
"1878" 375.4 99.0328863601277 37.0459819141706
"1879" 375.6 102.898214385467 38.8883894879725
"1880" 375.8 106.714348667277 39.9969947365794
"1881" 376 107.38580028665 43.2436281028884
"1882" 376.2 105.412811915937 47.353265929373
"1883" 376.4 101.890448230026 51.2907556418048
"1884" 376.6 98.3587846265806 55.3294433755197
"1885" 376.8 95.6880639673452 59.7538437302977
"1886" 377 92.3779245651089 63.4735479798865
"1887" 377.2 90.1220874695811 68.3155657596103
"1888" 377.4 89.9558548195207 73.2154521151806
"1889" 377.6 90.524588735166 78.4410737256873
"1890" 377.8 90.9025284014816 79.4014931158886
"1891" 378 91.1540016147695 79.280973380448
"1892" 378.2 89.2476542811372 80.1785099090668
"1893" 378.4 85.5876735310127 80.2017376125601
"1894" 378.6 81.2277330123493 78.2099793721178
"1895" 378.8 76.9438901934734 75.7685523617663
"1896" 379 71.7125061019375 72.653740345973
"1897" 379.2 65.4361965654551 70.2649953945601
"1898" 379.4 58.7870912387885 69.4587803521198
"1899" 379.6 51.569670152873 69.8018973896895
"1900" 379.8 44.916468584818 72.4284016363341
"1901" 380 39.31694642603 75.8830378892317
"1902" 380.2 37.1122328524158 76.108085364005
"1903" 380.4 35.0100193011629 73.3636060211051
"1904" 380.6 33.151909432586 69.4143563721728
"1905" 380.8 33.9381700237631 64.4388088982523
"1906" 381 36.1478001742221 60.2329155875951
"1907" 381.2 39.6531421099197 55.4698952425375
"1908" 381.4 43.9029933030207 50.7790975143571
"1909" 381.6 50.2178810382598 47.040412040548
"1910" 381.8 56.9147778347375 43.6224378072302
"1911" 382 63.8172077559262 41.7336098248294
"1912" 382.2 70.1880394343736 40.0817373965629
"1913" 382.4 76.638668165551 40.1872023830317
"1914" 382.6 83.2482006041811 40.679539571019
"1915" 382.8 89.8289568252282 41.9603367649251
"1916" 383 96.1478937483251 45.1854014777537
"1917" 383.2 101.981244793309 49.442529677773
"1918" 383.4 106.484950404475 54.8590551404695
"1919" 383.6 106.933909122649 60.1834780895375
"1920" 383.8 106.807091729763 67.004886041125
"1921" 384 105.67709121259 73.3316762835291
"1922" 384.2 101.942655769613 78.4079145193746
"1923" 384.4 96.6808331711456 81.7844433676223
"1924" 384.6 91.2031360507453 83.3001395673098
"1925" 384.8 85.4750822486847 81.8370372749159
"1926" 385 78.8870145290198 80.4975069073713
"1927" 385.2 73.2648612252772 78.4919953401436
"1928" 385.4 67.3362852002651 76.8049691004159
"1929" 385.6 60.5429451571 76.8618414803266
"1930" 385.8 55.8281807270543 80.2527175366613
"1931" 386 54.7035260843636 82.9186855569914
"1932" 386.2 55.6199348444743 84.986367186464
"1933" 386.4 57.7133451720533 86.3701451029992
"1934" 386.6 58.9862886744907 88.2055856964522
"1935" 386.8 61.7728768866777 93.3515967117232
"1936" 387 64.9989266085826 98.891088443258
"1937" 387.2 68.0323470059197 105.952401964754
"1938" 387.4 71.0214370136779 111.996499563899
"1939" 387.6 74.3757253939818 116.511992355068
"1940" 387.8 75.8479591159453 120.704986643016
"1941" 388 75.9941808409761 123.76887186265
"1942" 388.2 76.0101344543016 123.302073785173
"1943" 388.4 77.0570556134717 123.332575148518
"1944" 388.6 80.0976847094717 122.906424869597
"1945" 388.8 84.5207237152682 122.429542414615
"1946" 389 88.2101657180055 121.804749425631
"1947" 389.2 90.8377798273524 119.925666893812
"1948" 389.4 95.155422297032 117.513926987275
"1949" 389.6 99.0926471521089 114.302425817126
"1950" 389.8 102.653622001145 110.26867743988
"1951" 390 106.244241735661 107.551981907373
"1952" 390.2 107.22813988218 104.484756402961
"1953" 390.4 109.16121178597 99.1626390909159
"1954" 390.6 112.855900520344 94.3692964401594
"1955" 390.8 117.030155464092 90.7967218968985
"1956" 391 118.930640455526 87.254826568277
"1957" 391.2 117.451935823668 82.9011529573865
"1958" 391.4 116.431472592395 77.8878192139159
"1959" 391.6 116.235168241417 74.0390465254351
"1960" 391.8 117.223425376568 70.9913207168078
"1961" 392 120.01145137328 68.3914967059445
"1962" 392.2 122.490192428562 67.4186656748498
"1963" 392.4 122.066683892642 66.4818773916729
"1964" 392.6 120.789707629995 63.3212102921445
"1965" 392.8 120.004211780195 58.0398136041159
"1966" 393 119.567889700684 52.1854523689536
"1967" 393.2 118.983429155109 46.1135997069992
"1968" 393.4 116.891253171623 42.5634135685581
"1969" 393.6 112.677743577452 41.1437120012016
"1970" 393.8 107.304003375146 38.0932263677103
"1971" 394 102.066203547462 36.1849757424453
"1972" 394.2 96.0480589036402 34.7887922699784
"1973" 394.4 90.6264281657378 34.6473618010912
"1974" 394.6 86.3587200281293 36.0297475996302
"1975" 394.8 81.4525268819324 38.6092111176512
"1976" 395 76.7760691423736 41.3331973893277
"1977" 395.2 72.3170121245946 44.7689849862302
"1978" 395.4 68.1497745869324 49.0780111768865
"1979" 395.6 63.5529041609296 53.1841742827366
"1980" 395.8 60.583988015307 57.7198860789065
"1981" 396 59.4783177463889 63.1521400811459
"1982" 396.2 58.5292070928518 69.2796157906302
"1983" 396.4 56.8092062928467 74.7128606287023
"1984" 396.6 54.1664473095732 80.1035671352373
"1985" 396.8 49.9347084229002 85.7253277080463
"1986" 397 44.3947894676183 88.0709368739442
"1987" 397.2 39.5298733627846 87.6248625238618
"1988" 397.4 37.3632694895271 86.0966337641704
"1989" 397.6 38.2589497522756 87.2725201975826
"1990" 397.8 38.1093052647611 90.0755603379333
"1991" 398 37.7813559902271 94.0460275385704
"1992" 398.2 38.81499072122 95.6876102953048
"1993" 398.4 40.677484327032 96.454697178121
"1994" 398.6 43.623589668516 99.8266669064823
"1995" 398.8 46.9770268462947 104.308009125288
"1996" 399 49.9172430402555 109.594680904442
"1997" 399.2 54.8658156090219 113.282339905925
"1998" 399.4 60.0268979124589 117.141135828291
"1999" 399.6 63.4216815143358 122.059325425605
"2000" 399.8 66.3773784723339 126.447277097841
"2001" 400 67.5050306987305 126.063459239646
"2002" 400.2 68.5509258731779 127.155302927631
"2003" 400.4 68.2732735278064 126.841422763227
"2004" 400.6 68.4867868782859 127.658338694066
"2005" 400.8 68.7827773212593 127.868031688456
"2006" 401 69.0915549689106 127.998739932873
"2007" 401.2 69.4204961784571 128.360918937077
"2008" 401.4 70.281827532736 128.220376682992
"2009" 401.6 72.0469384910072 128.119972833984
"2010" 401.8 73.0514049643778 128.110011378647
"2011" 402 73.586579071397 128.074629160238
"2012" 402.2 73.5219879365956 128.108163988482
"2013" 402.4 73.0309128834806 127.986406765934
"2014" 402.6 72.8627364954275 127.949203170155
"2015" 402.8 72.512028663341 128.289259738389
"2016" 403 71.9884333202271 128.331262576061
"2017" 403.2 71.0110510001749 128.643563934595
"2018" 403.4 70.32984437247 128.958710841471
"2019" 403.6 69.8574092898927 129.213881668429
"2020" 403.8 69.2258931078503 129.270484792338
"2021" 404 68.1995888148984 129.425450157679
"2022" 404.2 68.226260999951 129.237711438311
"2023" 404.4 67.9535919730278 128.948764152565
"2024" 404.6 67.7755371160548 128.700862059808
"2025" 404.8 67.1671728305285 128.538360762398
"2026" 405 66.4292225320299 127.641932323679
"2027" 405.2 65.3130205790828 126.672016961551
"2028" 405.4 64.7902698688788 126.06196622065
"2029" 405.6 63.858078950219 124.865865962035
"2030" 405.8 62.95912763395 124.166416148215
"2031" 406 61.2662624409467 123.322763880835
"2032" 406.2 59.6138006446045 122.740699761128
"2033" 406.4 59.3176932093611 122.969832737185
"2034" 406.6 58.5935208917727 121.900295023881
"2035" 406.8 58.2092037948062 120.763541193136
"2036" 407 57.8605077975584 119.462718552742
"2037" 407.2 56.9672648846089 118.561934261527
"2038" 407.4 57.089889643641 117.246761925439
"2039" 407.6 56.5884044483685 114.965636052752
"2040" 407.8 55.6044755534186 113.345100754456
"2041" 408 54.5070261397035 111.389032582294
"2042" 408.2 53.6583449860207 109.447841726063
"2043" 408.4 53.3658163930355 108.652917473668
"2044" 408.6 53.3389564439406 107.091347085629
"2045" 408.8 53.0194901744099 104.60100796477
"2046" 409 53.1043990038989 101.741096302356
"2047" 409.2 54.2290007524079 99.4410675009365
"2048" 409.4 55.1983454419674 97.1099110178215
"2049" 409.6 56.0387870713661 95.9377476604588
"2050" 409.8 56.8743173051556 94.3847638787383
"2051" 410 56.7455523463589 93.7324642570409
"2052" 410.2 56.6985037772157 93.5993497585081
"2053" 410.4 57.3361647381677 92.2308996100335
"2054" 410.6 57.7125171140207 90.30500010021
"2055" 410.8 57.5841239022642 87.5883257132654
"2056" 411 57.195068426657 85.4089727171851
"2057" 411.2 56.4731626565089 82.8015928382016
"2058" 411.4 56.4080063187375 80.4684603247445
"2059" 411.6 55.9649702857911 77.6008847693271
"2060" 411.8 54.4517600113799 75.0970543254673
"2061" 412 52.5601625936804 71.4853541730873
"2062" 412.2 51.4235464792232 69.0357470255731
"2063" 412.4 49.7158903856183 67.0076393276612
"2064" 412.6 47.2410183224602 64.9934673059429
"2065" 412.8 44.5898230808767 62.0693354655498
"2066" 413 42.1142524520271 59.4550465866795
"2067" 413.2 41.3408231032771 56.6665763078972
"2068" 413.4 42.419511413282 53.6657851139736
"2069" 413.6 44.2713359586509 51.5160434975607
"2070" 413.8 46.4772129079687 49.3408184757196
"2071" 414 49.246451787903 47.152111667063
"2072" 414.2 51.9272253535166 45.1104224602169
"2073" 414.4 54.7647579112243 42.6192440239928
"2074" 414.6 57.561983399138 39.8489211662945
"2075" 414.8 59.702232034672 37.0252240684984
"2076" 415 60.751381138951 33.5211368546001
"2077" 415.2 60.5443170214812 30.5839389115329
"2078" 415.4 60.2240555422017 26.8973332749984
"2079" 415.6 60.0374556523756 23.2145046597492
"2080" 415.8 61.2741697145316 19.8368090661736
"2081" 416 62.9066270521289 17.4163731108359
"2082" 416.2 64.4111179180987 15.8715762790485
"2083" 416.4 67.1496941758509 16.0564613098514
"2084" 416.6 70.1768606509324 17.1208187269159
"2085" 416.8 73.7893363802841 18.2489791241221
"2086" 417 77.7617894244756 18.7811889009492
"2087" 417.2 81.5325123687327 19.7683462612624
"2088" 417.4 85.0702270599027 21.1527773059881
"2089" 417.6 89.0877488892604 22.7840669140977
"2090" 417.8 93.3043662427964 23.2914719472284
"2091" 418 97.1824137434972 22.4688985564693
"2092" 418.2 99.9972579890809 20.9807418362804
"2093" 418.4 101.298593751168 21.2498873257982
"2094" 418.6 103.189468368089 23.018788593807
"2095" 418.8 105.286650383219 25.4248123118241
"2096" 419 107.699844619171 28.4406972243445
"2097" 419.2 109.305244952954 31.7225023964432
"2098" 419.4 111.042500489216 35.0674669315409
"2099" 419.6 111.682299528166 39.6004230999445
"2100" 419.8 112.843960721406 43.5671517055916
"2101" 420 113.393404673194 48.0715834027933
"2102" 420.2 113.355475759531 52.7175439367049
"2103" 420.4 113.030015595554 56.9465403344432
"2104" 420.6 112.180370248806 61.4867014127875
"2105" 420.8 110.107889131831 65.1554835656381
"2106" 421 107.778147856887 69.0834692714714
"2107" 421.2 105.219655550414 72.9123706531937
"2108" 421.4 101.7591178391 75.2685006326075
"2109" 421.6 98.167336660841 78.4008080807105
"2110" 421.8 94.6897790268612 81.1673415220444
"2111" 422 91.4343960188721 83.2350202387843
"2112" 422.2 87.8354313403807 83.3509248122363
"2113" 422.4 85.0224979900232 82.1355035246873
"2114" 422.6 83.1872611427946 79.8751676575159
"2115" 422.8 81.1198545673033 77.9090515690826
"2116" 423 80.0555620253612 75.8614191114673
"2117" 423.2 79.846399795672 76.2453007093722
"2118" 423.4 78.8047317014743 77.2141002518967
"2119" 423.6 78.0876782412678 79.2403400813551
"2120" 423.8 77.0656824393033 82.3395363471937
"2121" 424 75.888620125975 85.7612314887552
"2122" 424.2 76.1020337732024 89.5985544710748
"2123" 424.4 77.120482136966 92.6029787920141
"2124" 424.6 78.4711187220196 96.7387382591212
"2125" 424.8 79.1379375496135 101.237176545274
"2126" 425 79.004129534221 105.896669043589
"2127" 425.2 76.9290385870485 110.296446850209
"2128" 425.4 75.0322119013124 114.055351219323
"2129" 425.6 73.3442474304741 117.336796596881
"2130" 425.8 71.0345431735744 119.818059917192
"2131" 426 68.1421276510132 122.045948343672
"2132" 426.2 64.6289075241348 122.931528549821
"2133" 426.4 60.7553819667089 123.916980406794
"2134" 426.6 58.2582989568965 125.754191019208
"2135" 426.8 56.7518869903089 126.596965201766
"2136" 427 56.8995497251434 126.743468452416
"2137" 427.2 57.1206299486615 126.924502217521
"2138" 427.4 57.4340281230299 127.242987545021
"2139" 427.6 57.5395861945263 127.552698128029
"2140" 427.8 57.6125016267726 127.769949481403
"2141" 428 57.584059163951 127.7927937946
"2142" 428.2 57.7134074596045 127.614370808146
"2143" 428.4 57.4577793497638 127.654956548996
"2144" 428.6 57.3804182112593 127.54672790673
"2145" 428.8 57.3270029217695 127.562180275953
"2146" 429 57.037338379631 127.567020777155
"2147" 429.2 56.9118367500464 127.56243072313
"2148" 429.4 56.7815942860744 127.504538562614
"2149" 429.6 56.8948689537517 127.511245581211
"2150" 429.8 56.9244632362981 127.605961150132
"2151" 430 57.0340354559738 127.692038265673
"2152" 430.2 56.8854903899816 127.764937757343
"2153" 430.4 56.9531878980533 127.790931307305
"2154" 430.6 57.1086631870642 127.801294718755
"2155" 430.8 57.4106899611089 127.784647588486
"2156" 431 57.5591016193661 127.713483764173
"2157" 431.2 57.3653594814667 127.748012081723
"2158" 431.4 57.1515454358816 127.591218487798
"2159" 431.6 56.5032950169197 127.289197364943
"2160" 431.8 55.598529316841 127.234845814844
"2161" 432 54.3902420316753 127.049552581323
"2162" 432.2 53.8769858765684 127.206563334024
"2163" 432.4 52.9522022975176 127.376561894733
"2164" 432.6 51.8895476552142 126.783698177995
"2165" 432.8 51.4952842652544 126.771263535543
"2166" 433 51.1271880907052 126.808334271411
"2167" 433.2 50.6699790912371 126.712436548711
"2168" 433.4 50.116485162335 126.100405034629
"2169" 433.6 49.4358257026267 125.801661841094
"2170" 433.8 48.0105308138767 124.93833911405
"2171" 434 46.4875604368915 124.624848665133
"2172" 434.2 45.2944440198741 123.182525547203
"2173" 434.4 43.8346579849601 122.029359183387
"2174" 434.6 43.2822495926262 120.714211735261
"2175" 434.8 42.0126323595704 119.01325791366
"2176" 435 41.0312666303934 117.811602353942
"2177" 435.2 39.9502078804915 114.977235735751
"2178" 435.4 38.8193221016987 113.182526533275
"2179" 435.6 37.1485667610399 111.156357234459
"2180" 435.8 35.976969681716 109.538436081827
"2181" 436 35.3562139202306 107.499754133577
"2182" 436.2 34.8730540265684 105.935186541646
"2183" 436.4 34.9093372587144 105.265869843962
"2184" 436.6 35.4747229113946 104.345760306459
"2185" 436.8 35.5471188422518 103.999976236602
"2186" 437 35.4104100213613 103.521249941829
"2187" 437.2 35.2849471703128 102.842226855236
"2188" 437.4 35.3552696254803 102.01990745763
"2189" 437.6 35.0765452916804 101.881593829687
"2190" 437.8 34.7258163563792 102.650483812619
"2191" 438 33.8250829050907 103.194084272834
"2192" 438.2 32.2139171999896 102.618643176852
"2193" 438.4 30.6931979155642 102.966263859344
"2194" 438.6 28.6847466594247 103.0146353151
"2195" 438.8 26.6865150501634 103.162814804316
"2196" 439 25.3779363652981 104.027717661267
"2197" 439.2 23.5737761732306 104.146519050646
"2198" 439.4 22.4570295941446 104.310726920434
"2199" 439.6 23.0913989382803 104.385798461916
"2200" 439.8 23.1789779046367 104.194707265416
"2201" 440 22.986932286651 104.132200799271
"2202" 440.2 22.9285080938518 104.127370367602
"2203" 440.4 22.8374818339988 104.147372748852
"2204" 440.6 22.8028024320907 104.142591484552
"2205" 440.8 22.7677426345493 104.136853967393
"2206" 441 22.7489391214267 104.117913607009
"2207" 441.2 22.7589923387693 104.093753425756
"2208" 441.4 22.770251942193 104.064336636028
"2209" 441.6 22.6546101554422 103.992999891333
"2210" 441.8 22.5515511162557 103.91595955676
"2211" 442 22.5712694120293 103.655255126624
"2212" 442.2 22.486420768248 103.335627712455
"2213" 442.4 22.4369022771606 103.034981383209
"2214" 442.6 22.5359962426393 102.617789478646
"2215" 442.8 22.5899076759529 101.973491247384
"2216" 443 22.9643038596644 101.275258429999
"2217" 443.2 23.3290754821574 100.690131826693
"2218" 443.4 23.6175596615049 100.427751104708
"2219" 443.6 23.6922851643946 99.6576562856587
"2220" 443.8 23.7936394675946 99.6576562856587
"2221" 444 23.6470377076089 99.5897841183865
"2222" 444.2 23.5172697587303 99.3877432835567
"2223" 444.4 23.4656085847691 99.298691075479
"2224" 444.6 23.4830822171383 99.320008311563
"2225" 444.8 23.5252176316474 99.2483851406274
"2226" 445 23.6433114464618 99.2263361564159
"2227" 445.2 23.6132119389438 99.2467439541004
"2228" 445.4 23.6664806741881 99.3303957188664
"2229" 445.6 23.6501127774875 99.2875595494693
"2230" 445.8 23.5800011842545 99.3061120928188
"2231" 446 23.3526630769912 99.22258927021
"2232" 446.2 23.2502260488542 99.0965383625668
"2233" 446.4 22.7425913214144 98.2531865446103
"2234" 446.6 21.9691979427992 97.0093400625088
"2235" 446.8 21.6072823557089 95.7623739216795
"2236" 447 21.7836962136372 94.0236079196329
"2237" 447.2 22.5773878291946 92.6327799190873
"2238" 447.4 23.4771271642771 90.2450499209159
"2239" 447.6 23.795658200282 87.8159868269447
"2240" 447.8 23.2361907999946 85.9427681254302
"2241" 448 23.4345015227444 83.6836568747383
"2242" 448.2 23.3487335652362 82.0698210961068
"2243" 448.4 23.1719394113589 81.553939206027
"2244" 448.6 23.1253611470207 80.7654278200335
"2245" 448.8 23.992186999464 79.7439636085794
"2246" 449 25.8352047177661 78.9397307527445
"2247" 449.2 27.5522600994873 77.4161166207537
"2248" 449.4 29.8985757782649 76.1183264218609
"2249" 449.6 32.1336845322117 74.6755821537477
"2250" 449.8 33.7783238680154 73.2325757353177
"2251" 450 35.5872656766362 71.7578452558886
"2252" 450.2 37.0800021282478 70.0176928988048
"2253" 450.4 37.5477803914889 68.2351659080459
"2254" 450.6 38.0337179673867 65.4775076189992
"2255" 450.8 38.1278013133107 61.995109183292
"2256" 451 37.3023786752976 59.738962872114
"2257" 451.2 36.3218607333904 56.8541824004596
"2258" 451.4 35.3905377349163 53.5239838485397
"2259" 451.6 33.8601570571844 50.4872645660951
"2260" 451.8 32.3074009363946 47.2477107922588
"2261" 452 31.2978799005533 45.9720506725548
"2262" 452.2 30.6901156920172 44.207849736604
"2263" 452.4 30.2350674156089 42.4722507959159
"2264" 452.6 30.8517987888542 40.3377981859536
"2265" 452.8 31.7815341634025 37.5704986361544
"2266" 453 31.8235092664674 35.6037842047366
"2267" 453.2 31.4936296947315 35.1711248919065
"2268" 453.4 31.3322755563825 33.1520480986989
"2269" 453.6 31.2497416340285 30.4676288443623
"2270" 453.8 30.3966896397537 28.2636380916729
"2271" 454 29.2993500092803 26.8828489938302
"2272" 454.2 28.3418455256466 24.5817882103876
"2273" 454.4 29.1835165199089 22.0891898359159
"2274" 454.6 31.397230940282 19.5523317080217
"2275" 454.8 34.4768884304297 18.037816103831
"2276" 455 38.3550969371477 16.6805050314207
"2277" 455.2 42.1960269466544 14.7466553764614
"2278" 455.4 46.7846616841302 13.9833994368627
"2279" 455.6 51.1259553270786 14.3142874167038
"2280" 455.8 56.1890086278946 13.6915767108138
"2281" 456 60.8846087032889 12.7613915640959
"2282" 456.2 64.6284209092871 10.2743301816882
"2283" 456.4 67.0972655097946 7.95208112723018
"2284" 456.6 67.7792351784689 8.26310479848589
"2285" 456.8 70.4323424308276 9.41347380141589
"2286" 457 73.8389825369706 11.0967026386712
"2287" 457.2 77.3437029237756 13.109833814522
"2288" 457.4 80.9290252138436 14.7445282017322
"2289" 457.6 84.0876944927227 16.7146711013515
"2290" 457.8 86.9823752542945 18.2371590501118
"2291" 458 87.2990715695924 18.7349443647511
"2292" 458.2 87.1063991215002 18.7146300832311
"2293" 458.4 86.9275969105289 18.9489245067659
"2294" 458.6 86.8295601322017 19.5688873886066
"2295" 458.8 86.8887888812773 19.9154436638001
"2296" 459 87.2145158475663 20.2284223692882
"2297" 459.2 88.0110636293642 21.4562849510542
"2298" 459.4 89.1901682547863 23.3918975625933
"2299" 459.6 88.9874503600521 25.2045554030977
"2300" 459.8 87.6442179042907 26.6681402490182
"2301" 460 85.6927636498756 27.6223415923492
"2302" 460.2 83.7015057871412 27.7520644332707
"2303" 460.4 83.2439071078429 27.6403213314052
"2304" 460.6 82.7163256125689 28.2130257130859
"2305" 460.8 82.8800455071734 29.330107862432
"2306" 461 83.1783868028831 31.6396401728191
"2307" 461.2 83.21602899953 34.8366488810317
"2308" 461.4 82.9747790857289 37.8707747841959
"2309" 461.6 83.1940679341198 40.0545317445463
"2310" 461.8 82.9214028249676 40.8978255030137
"2311" 462 82.2881626084694 41.1879401961833
"2312" 462.2 82.0381508918831 41.379126962174
"2313" 462.4 81.7071146596573 41.8640465575933
"2314" 462.6 81.3727262780415 42.0428323768148
"2315" 462.8 80.3705423186599 42.632143429722
"2316" 463 79.6724386996803 42.9285297753138
"2317" 463.2 79.5649643280986 43.1814552365345
"2318" 463.4 78.3268924535151 43.6426843744784
"2319" 463.6 76.4447270496832 43.2782394068961
"2320" 463.8 75.5691407614558 43.5603006698649
"2321" 464 75.0419106172836 43.8859545991489
"2322" 464.2 74.1449069316655 44.8699044878498
"2323" 464.4 73.0326257911367 46.3046909034992
"2324" 464.6 71.1423383327236 48.867669922815
"2325" 464.8 67.9261989181089 51.4518154891051
"2326" 465 64.3000765172157 52.0268106209159
"2327" 465.2 60.9937613837011 51.1177359967897
"2328" 465.4 57.670166722907 49.0906208900794
"2329" 465.6 55.9357058927511 46.4413376663379
"2330" 465.8 54.7275605731782 46.1540673146189
"2331" 466 51.4987737360891 46.1616352827971
"2332" 466.2 49.4652365495375 47.6371728498873
"2333" 466.4 49.1011276031677 50.4755997316806
"2334" 466.6 49.4655846068974 55.0989690877236
"2335" 466.8 49.7383182593148 59.9664624911806
"2336" 467 50.6054724605375 65.2685205802873
"2337" 467.2 51.5816657736634 70.7224784093977
"2338" 467.4 53.127100998163 75.5465216712132
"2339" 467.6 54.5462791422634 81.5208682043431
"2340" 467.8 55.5171450398386 86.6263679835916
"2341" 468 55.304848864217 92.3074576092672
"2342" 468.2 54.9155440941367 96.1794931899992
"2343" 468.4 54.9747314239725 99.8795206099068
"2344" 468.6 54.3392436783251 103.676523029862
"2345" 468.8 53.5812184109579 108.715997084491
"2346" 469 54.0971838949551 115.25349779107
"2347" 469.2 55.1102140003194 120.541385758995
"2348" 469.4 56.1971055412141 124.30957005489
"2349" 469.6 57.6752246924609 125.42417483178
"2350" 469.8 59.6346211594229 125.500586042123
"2351" 470 63.6376449639589 127.472799852391
"2352" 470.2 63.5135786446455 127.437921825062
"2353" 470.4 62.8606871125263 127.698924434916
"2354" 470.6 62.6213406769038 128.028842569044
"2355" 470.8 62.5217474218194 128.134746462021
"2356" 471 62.4550669591878 128.537043717811
"2357" 471.2 62.6701565055413 128.322122751429
"2358" 471.4 63.0442284027445 128.042240821848
"2359" 471.6 63.9207548204935 127.904714954224
"2360" 471.8 64.9292203098316 127.506227430042
"2361" 472 66.5033404308781 127.431070108198
"2362" 472.2 67.9251067381175 127.712103138123
"2363" 472.4 67.0926931352142 127.236282590758
"2364" 472.6 66.2735856115071 127.529817181376
"2365" 472.8 65.5557396306509 128.509722595766
"2366" 473 64.8444802397305 128.518378574862
"2367" 473.2 63.1495349666224 128.965979575673
"2368" 473.4 60.6282522157123 129.240832710123
"2369" 473.6 58.1577410752123 127.903194334623
"2370" 473.8 56.0017777722296 126.124069401692
"2371" 474 55.4908055639551 124.569601934967
"2372" 474.2 56.038406040151 123.627676206326
"2373" 474.4 56.4418620628736 121.085670281534
"2374" 474.6 57.0379914918176 118.74546701444
"2375" 474.8 58.6788369518685 117.207282780926
"2376" 475 60.6132044024978 115.975125657055
"2377" 475.2 62.5632654457221 114.383834082567
"2378" 475.4 63.7981226106922 113.728034735249
"2379" 475.6 65.4856333671907 112.564501672116
"2380" 475.8 66.2864310841946 110.915657633744
"2381" 476 66.2057096212889 109.212762085506
"2382" 476.2 66.2146268508493 107.380785483983
"2383" 476.4 66.6371860482832 104.65227425887
"2384" 476.6 67.4133363983108 101.739920356531
"2385" 476.8 67.0121157163519 100.353238446056
"2386" 477 66.7226165676089 98.0645016816959
"2387" 477.2 67.4217520420905 96.3774995113471
"2388" 477.4 67.5302836712339 94.5813501491851
"2389" 477.6 67.3079376685889 93.0235159180259
"2390" 477.8 66.8030178177435 91.9207727209928
"2391" 478 66.4223544443789 90.0883551397859
"2392" 478.2 66.1560178587478 88.4509159093326
"2393" 478.4 65.8850358675533 87.7537869146937
"2394" 478.6 65.3778621519375 86.5069421341445
"2395" 478.8 65.0401583808887 85.8201491872829
"2396" 479 64.0158403284332 85.1423985116727
"2397" 479.2 63.3226403966271 83.5116910333341
"2398" 479.4 62.3413464610998 81.4652780380886
"2399" 479.6 60.9308575243519 79.4332171768879
"2400" 479.8 59.0391002682557 77.9766444795673
"2401" 480 57.0981019232023 75.6613984198037
"2402" 480.2 55.5904968554759 73.4781122757232
"2403" 480.4 53.7040515103658 71.5566815292645
"2404" 480.6 51.5885762943362 70.1561535906795
"2405" 480.8 49.9217331135533 68.4075726319992
"2406" 481 48.9035385555611 66.257288941142
"2407" 481.2 48.1440108113946 64.0054987672302
"2408" 481.4 47.8389848366594 61.640976874182
"2409" 481.6 46.6019774841375 58.8078182224302
"2410" 481.8 45.0279410958565 57.2094896138411
"2411" 482 43.1404647719271 54.698612986525
"2412" 482.2 41.343729397018 51.8600401221523
"2413" 482.4 39.60682121497 49.4293858388603
"2414" 482.6 37.7662552228311 46.1525256914714
"2415" 482.8 36.3306681976844 44.0803012419348
"2416" 483 35.2053265148397 43.280713550339
"2417" 483.2 33.9652677530232 42.6760814055159
"2418" 483.4 31.0259929602232 41.951754774973
"2419" 483.6 28.765555457703 41.711669994005
"2420" 483.8 26.5402645116955 40.6899579054832
"2421" 484 24.0080509113613 39.678237767479
"2422" 484.2 22.0243032153706 38.2646726748505
"2423" 484.4 21.0129775778543 36.3816532056523
"2424" 484.6 21.3690022871281 33.8547727999063
"2425" 484.8 21.7191545582976 31.5295756755857
"2426" 485 22.6991446219998 29.2313680711613
"2427" 485.2 25.1073993753678 27.4477054711034
"2428" 485.4 27.9304087712544 26.0939980631704
"2429" 485.6 31.2820112975271 24.4784088563977
"2430" 485.8 34.5506204832934 23.1405006257217
"2431" 486 37.240939984157 22.2055594748101
"2432" 486.2 40.4469915493448 21.1241192020197
"2433" 486.4 44.3794224068232 20.6215574491914
"2434" 486.6 48.6118695145589 20.3018501779859
"2435" 486.8 52.5646873393589 20.0031109407909
"2436" 487 56.5832270951401 18.8127720292596
"2437" 487.2 60.9394200435721 17.9482100829896
"2438" 487.4 65.5699867880111 17.8007156651876
"2439" 487.6 70.1887684854676 17.9253403585572
"2440" 487.8 74.4697513388004 18.7525478090861
"2441" 488 78.5226868286965 20.9281958997922
"2442" 488.2 82.8345639370693 22.742557755302
"2443" 488.4 86.9862935907584 25.1164421241118
"2444" 488.6 90.7672943013861 28.161222970906
"2445" 488.8 94.791065345307 30.2027537829065
"2446" 489 98.7149366063051 33.1427142490374
"2447" 489.2 102.467604678803 36.297174168277
"2448" 489.4 106.639433782271 39.8279618065105
"2449" 489.6 110.570337163136 43.5533793671051
"2450" 489.8 114.856380592286 46.9265358541548
"2451" 490 117.515995113126 49.5741966554029
"2452" 490.2 118.509171740799 51.1203957419424
"2453" 490.4 119.526398636537 50.7528693109159
"2454" 490.6 119.35985318983 49.7043176173005
"2455" 490.8 117.999487263062 49.8337266087477
"2456" 491 117.647724230795 52.4599506663159
"2457" 491.2 117.350118255568 55.6592648967267
"2458" 491.4 117.36547972788 59.7931775979342
"2459" 491.6 116.88776621165 64.2811910203196
"2460" 491.8 115.870239592045 69.0374014948068
"2461" 492 114.301551399336 73.9640799791159
"2462" 492.2 113.154372675511 79.0188886012991
"2463" 492.4 111.747030007521 84.542289115563
"2464" 492.6 111.604166561279 90.2522609094631
"2465" 492.8 110.96753645946 95.6816805384564
"2466" 493 109.253416047909 100.520771304881
"2467" 493.2 109.002084769028 103.242694367538
"2468" 493.4 108.905915579795 102.049026116144
"2469" 493.6 106.88186877893 102.215290909218
"2470" 493.8 103.371787943754 102.76063034215
"2471" 494 99.3706676365811 103.002156650221
"2472" 494.2 95.8088129758857 104.126460409523
"2473" 494.4 91.4418049591644 105.00507548761
"2474" 494.6 86.6698344894362 104.886109958207
"2475" 494.8 81.4823369711089 105.146523415602
"2476" 495 76.2157021506229 103.928608309542
"2477" 495.2 71.1695366205089 101.835599584989
"2478" 495.4 65.60504589643 100.413205331008
"2479" 495.6 60.7756063345493 97.9167478648058
"2480" 495.8 56.0944917181644 95.7123813763326
"2481" 496 50.9631741734543 93.5839342815795
"2482" 496.2 46.0780700505584 90.1153182829251
"2483" 496.4 40.8336822519529 87.776642538604
"2484" 496.6 35.3315764117453 86.1695958573795
"2485" 496.8 30.845908082216 84.8979087617105
"2486" 497 28.2759348048907 85.9472351923613
"2487" 497.2 24.7665528206416 88.2341276100841
"2488" 497.4 20.9831532254773 90.6372897453106
"2489" 497.6 18.8462825426446 93.148953639157
"2490" 497.8 17.0562538065872 96.3765848346985
"2491" 498 14.7281838795448 99.2181698659672
"2492" 498.2 14.3057002541982 100.751653385621
"2493" 498.4 15.5070202318589 101.88391927811
"2494" 498.6 16.6097713231548 103.20769493854
"2495" 498.8 16.978991444451 104.167887448363
"2496" 499 17.5298261310278 103.394190090889
"2497" 499.2 17.5266198984634 102.426245101443
"2498" 499.4 17.3791643289738 101.837915841916
"2499" 499.6 16.7187311077815 100.91909976435
"2500" 499.8 16.3276445617453 99.757917121225
"2501" 500 15.9753914725868 98.9540734782168
"2502" 500.2 15.4818440828269 97.3333900304031
"2503" 500.4 14.455306909391 94.5339856645826
"2504" 500.6 13.1379707614055 91.2782379155515
"2505" 500.8 12.2268116531345 87.1059278724287
"2506" 501 11.5293007032555 82.301586562959
"2507" 501.2 11.5780880828704 78.1729950667966
"2508" 501.4 11.0974041933311 74.2641639321381
"2509" 501.6 10.8388525687052 69.8701702353838
"2510" 501.8 9.28073203363521 66.0301075995212
"2511" 502 8.19390002886782 61.857770212282
"2512" 502.2 8.20408070664461 56.9439965879962
"2513" 502.4 9.60876286508112 52.3063699639437
"2514" 502.6 12.5785314544332 48.2600760448618
"2515" 502.8 15.1753478363636 44.3831627609159
"2516" 503 17.6432029416644 40.6356520739992
"2517" 503.2 20.6987134234518 36.8923878581159
"2518" 503.4 23.0852862629863 32.2903349673121
"2519" 503.6 26.6756823420819 27.7083039384024
"2520" 503.8 30.7812164480548 23.6971103542132
"2521" 504 35.9887340204803 20.0436040752873
"2522" 504.2 41.4925450649703 17.6076913463812
"2523" 504.4 46.5604450816984 15.4620130422106
"2524" 504.6 52.9932453943436 14.2960488630077
"2525" 504.8 58.7716166935928 12.896264963432
"2526" 505 64.4991565411589 12.0352450173959
"2527" 505.2 70.2253412696457 11.2459378015369
"2528" 505.4 75.54124962396 12.0155666899265
"2529" 505.6 81.2020769660483 14.2139162831886
"2530" 505.8 86.5777661983901 16.1335142116659
"2531" 506 91.8650029093516 19.4782285685275
"2532" 506.2 96.7986450226428 23.2889209725178
"2533" 506.4 101.358639787937 27.4870611580016
"2534" 506.6 106.347481486425 33.0216177619948
"2535" 506.8 110.45880829668 38.3194296148355
"2536" 507 114.234222261006 43.1687514186729
"2537" 507.2 118.506663847293 48.2016342137843
"2538" 507.4 119.964723090636 48.813004134325
"2539" 507.6 121.096950547772 47.5442040488131
"2540" 507.8 120.951559126901 46.1767712191535
"2541" 508 120.76830824455 46.4664314913865
"2542" 508.2 120.291039144788 48.4679562273838
"2543" 508.4 121.028943274236 51.3944724797704
"2544" 508.6 122.086312510618 55.3116023952349
"2545" 508.8 122.433882172744 60.0260542726637
"2546" 509 122.095526029006 65.12227398448
"2547" 509.2 123.999109739805 70.1838866312105
"2548" 509.4 124.159898379383 73.0908101218362
"2549" 509.6 121.618149027128 75.9558810331198
"2550" 509.8 118.724284629882 79.6308025516886
"2551" 510 117.002093297414 84.0522796639714
"2552" 510.2 115.747715448967 89.4975958602699
"2553" 510.4 114.58393484364 94.8075636214203
"2554" 510.6 111.398381573239 98.9820717574115
"2555" 510.8 106.820912771109 101.067760413598
"2556" 511 101.581257275323 103.4405795078
"2557" 511.2 96.5918398883698 106.931465531812
"2558" 511.4 92.0954808073383 110.886405403402
"2559" 511.6 86.3441762027339 113.588886979068
"2560" 511.8 80.545033901693 116.575049297066
"2561" 512 74.3921850270722 118.757960195008
"2562" 512.2 68.101265441818 118.523072617525
"2563" 512.4 61.2821104140912 118.519782712774
"2564" 512.6 54.6405672824332 119.228936265727
"2565" 512.8 48.0117360031463 119.644519797393
"2566" 513 42.5009385166878 117.269368078574
"2567" 513.2 38.6268036377931 112.978197350153
"2568" 513.4 36.7516884099907 107.999159268461
"2569" 513.6 34.5387011858877 102.572968703969
"2570" 513.8 31.251516247586 97.082257869081
"2571" 514 28.8047714921615 90.8920780073106
"2572" 514.2 26.8601098889144 84.1265929070548
"2573" 514.4 25.1622160578116 77.8430591138348
"2574" 514.6 22.8615418578089 71.7925891097977
"2575" 514.8 22.0288241167453 65.0071144413522
"2576" 515 21.0261527761463 58.4774779270654
"2577" 515.2 20.5464557313678 51.3545790903712
"2578" 515.4 20.051828462024 44.6968407627178
"2579" 515.6 19.4097367817816 37.8860620799159
"2580" 515.8 18.7968518304202 30.97072406318
"2581" 516 18.5345732279621 29.9408758180994
"2582" 516.2 19.2544146028518 29.9985454548588
"2583" 516.4 22.5287066401743 28.5029485620561
"2584" 516.6 26.5284126706603 27.7993043431682
"2585" 516.8 30.902919877766 26.7263362043159
"2586" 517 36.3034103141186 25.7935143247023
"2587" 517.2 41.3504283711395 25.3559393379873
"2588" 517.4 46.8977148616889 23.6841643560359
"2589" 517.6 52.5045728610579 21.4522191809159
"2590" 517.8 57.9236116168662 18.6285220831198
"2591" 518 61.7777159331701 15.1111113133853
"2592" 518.2 65.4614465448362 10.9865982978553
"2593" 518.4 66.5730111466621 9.86070851662866
"2594" 518.6 69.3185144749543 10.8929530650396
"2595" 518.8 73.3027279706714 12.7695129399471
"2596" 519 77.0916368832652 15.5721838219471
"2597" 519.2 80.9872005154252 19.1708242839261
"2598" 519.4 84.8003567916563 22.8522136310633
"2599" 519.6 88.2492272141677 25.3040182005629
"2600" 519.8 93.0077691635661 28.5571718584016
"2601" 520 95.1835959582362 32.9767555225613
"2602" 520.2 97.7269211628887 38.6889957312645
"2603" 520.4 100.285578331366 44.3899270510575
"2604" 520.6 103.157741080023 50.1752028203469
"2605" 520.8 105.160757969873 56.6418432911046
"2606" 521 106.487510457951 62.9089513900212
"2607" 521.2 107.621432378242 69.887918739792
"2608" 521.4 108.608309604568 77.1992022895916
"2609" 521.6 108.91639056625 84.5495176216947
"2610" 521.8 110.943567536406 89.6769409583483
"2611" 522 114.287730357991 91.3394813190523
"2612" 522.2 114.091676327053 90.8077073328326
"2613" 522.4 113.427370534236 92.0934229488795
"2614" 522.6 110.906758118859 95.6132970522215
"2615" 522.8 107.856539882935 96.9665512730352
"2616" 523 103.887916563463 99.715056119146
"2617" 523.2 98.7207047550447 101.661434064109
"2618" 523.4 93.566534120818 104.597735970761
"2619" 523.6 87.6218963109673 107.3756147045
"2620" 523.8 80.9961102462981 109.467791363429
"2621" 524 74.1859788941543 109.632120402189
"2622" 524.2 66.8919243240907 109.40975973717
"2623" 524.4 59.6877065227725 109.566107079761
"2624" 524.6 52.856414363372 110.725332717732
"2625" 524.8 46.0186032467035 111.946812290997
"2626" 525 39.7757139098611 113.95726901227
"2627" 525.2 33.777007127652 117.175729924209
"2628" 525.4 31.353440396162 115.932441733615
"2629" 525.6 30.2204490064935 112.819943237352
"2630" 525.8 28.2735901639482 108.678525697577
"2631" 526 26.5070998498939 102.982081822206
"2632" 526.2 25.2295363751181 96.8017570301819
"2633" 526.4 23.0033926348321 90.6306446567105
"2634" 526.6 21.3619588718271 84.3281716001977
"2635" 526.8 22.2422372551677 78.2400265172688
"2636" 527 24.2985180624667 73.1555363109893
"2637" 527.2 28.0767637269303 69.061225851773
"2638" 527.4 32.335865700118 65.2398982625432
"2639" 527.6 37.096019633978 61.8921168776075
"2640" 527.8 42.2563619207236 57.9944659684939
"2641" 528 46.9846796434025 54.6074183387875
"2642" 528.2 52.5812503992282 51.3395835656131
"2643" 528.4 57.9987361542032 49.88875251668
"2644" 528.6 62.9747277398718 50.2025791986582
"2645" 528.8 68.8016467119989 51.5529044535959
"2646" 529 73.5800166491836 54.202035642757
"2647" 529.2 75.5289668739485 58.7041860155951
"2648" 529.4 77.253663330524 63.4021450540763
"2649" 529.6 78.7057500434921 68.9321308645514
"2650" 529.8 77.77305101372 73.8430555546659
"2651" 530 77.4281648431089 77.6931892915548
"2652" 530.2 78.9151391597931 80.7709495470738
"2653" 530.4 81.9461234031625 82.5263305194337
"2654" 530.6 86.8789886885126 83.4358920566407
"2655" 530.8 92.371137446591 86.1843619952909
"2656" 531 97.8573915818589 88.8401757540548
"2657" 531.2 103.877096158118 92.11990694318
"2658" 531.4 109.406804926412 95.5341812526123
"2659" 531.6 111.091796402662 98.4418565076264
"2660" 531.8 110.019310357939 97.5605978020197
"2661" 532 110.997976991739 95.8019819151359
"2662" 532.2 111.785903975163 93.3851430958348
"2663" 532.4 113.126762884973 89.9705734750341
"2664" 532.6 115.532179388779 85.6929846328623
"2665" 532.8 119.315997962484 81.4787412814784
"2666" 533 119.227253186392 79.5908143424725
"2667" 533.2 120.256169545063 77.5418681792737
"2668" 533.4 122.908604897218 74.4053269237614
"2669" 533.6 122.735398085494 74.9963230662645
"2670" 533.8 122.243736729375 76.2866269252003
"2671" 534 122.763293765274 78.442977124237
"2672" 534.2 122.648473154752 81.0010132902284
"2673" 534.4 122.380381973296 84.8433112769962
"2674" 534.6 120.597858413223 88.3923752729445
"2675" 534.8 117.957216835209 91.2560960696704
"2676" 535 115.200403469081 94.127594418028
"2677" 535.2 112.833065756382 96.5510594054159
"2678" 535.4 109.83463364502 99.150237892323
"2679" 535.6 106.684921332182 101.005763353182
"2680" 535.8 102.876763406451 103.973443774732
"2681" 536 99.2366163327907 107.780272988834
"2682" 536.2 94.9303492049623 111.594549116088
"2683" 536.4 90.8576100171089 115.671810693464
"2684" 536.6 85.9264173560313 118.803299770261
"2685" 536.8 81.4977604520306 122.87013298249
"2686" 537 77.0436015024275 124.144289965509
"2687" 537.2 73.1240310889738 122.227862971159
"2688" 537.4 68.1648792526535 119.625321382791
"2689" 537.6 64.3315764148453 117.12984407577
"2690" 537.8 60.6430704415413 115.6894452747
"2691" 538 57.8626753672711 115.451872435808
"2692" 538.2 57.0990939614062 115.493189451267
"2693" 538.4 56.2976025241803 115.520273000836
"2694" 538.6 53.1937830143934 114.434559657175
"2695" 538.8 50.1194566586594 114.58901647687
"2696" 539 46.1865978224452 116.226688354774
"2697" 539.2 44.6452902218675 118.055408363269
"2698" 539.4 44.0397184235705 116.811626008685
"2699" 539.6 43.0277141714773 113.755972044679
"2700" 539.8 42.485816340341 109.930855503211
"2701" 540 40.7839772225271 105.570563880216
"2702" 540.2 39.2319738905413 100.023410246321
"2703" 540.4 38.2185638345361 94.7755810068673
"2704" 540.6 38.0447784568232 89.3678503331731
"2705" 540.8 39.5540325153867 85.0502003568048
"2706" 541 41.8166064544803 81.138189470573
"2707" 541.2 44.0333427934266 76.7436532336262
"2708" 541.4 45.6856225744108 71.5902225493876
"2709" 541.6 46.8550406860099 66.8373243456882
"2710" 541.8 47.8773773443976 62.0226532089674
"2711" 542 48.7353028194875 57.1658651287314
"2712" 542.2 50.7800111651287 51.7694997028565
"2713" 542.4 52.3212560218518 45.9228118298588
"2714" 542.6 53.9493913057108 40.4129184841198
"2715" 542.8 56.5929450148362 35.2879938931583
"2716" 543 60.7887358062824 30.4530045180996
"2717" 543.2 65.2410479000797 25.9864607755372
"2718" 543.4 70.3626004373397 21.3089007835409
"2719" 543.6 76.2640956182376 16.7865667990446
"2720" 543.8 81.1205439042739 14.308954454019
"2721" 544 82.4364927160777 15.6398619540409
"2722" 544.2 82.9709782993589 16.5620217432113
"2723" 544.4 83.1160083055826 15.0918995668843
"2724" 544.6 82.393708326496 12.7565423681417
"2725" 544.8 80.5068018028089 11.0695975044159
"2726" 545 78.8191192936036 9.58042716256852
"2727" 545.2 77.426787746598 8.20876843217676
"2728" 545.4 76.1667444391524 6.67588470373111
"2729" 545.6 76.0601664530078 5.41773541167994
"2730" 545.8 75.7379983034825 4.80838595609172
"2731" 546 74.8862204835983 4.050722989001
"2732" 546.2 73.6673142719241 3.75966687888328
"2733" 546.4 71.7824134226714 2.98405125250964
"2734" 546.6 69.1186024851677 2.41429036882766
"2735" 546.8 65.8578309047718 1.90509274343274
"2736" 547 62.6482571127353 1.69212952086095
"2737" 547.2 59.8495278818589 1.74593954185339
"2738" 547.4 56.5265940011306 1.88614232189415
"2739" 547.6 55.359129136393 2.70790999696135
"2740" 547.8 51.4406742970113 2.77655029370858
"2741" 548 48.5815069107986 3.221679744709
"2742" 548.2 46.7980497968756 3.82087145051589
"2743" 548.4 45.0787907062719 4.02553289140502
"2744" 548.6 44.4088332537339 4.45306482560339
"2745" 548.8 42.3996272331412 4.83344931756106
"2746" 549 40.8292373359441 5.67774590500381
"2747" 549.2 38.8612851409233 6.89382802488496
"2748" 549.4 35.9381665596847 7.97932472061286
"2749" 549.6 33.2837832911195 8.75075326887334
"2750" 549.8 32.7674518225973 9.24460251148566
"2751" 550 32.9515117918148 9.29881908351589
"2752" 550.2 32.994071979374 9.24080103349421
"2753" 550.4 32.9124568015646 9.49329670628298
"2754" 550.6 32.6045449943747 9.46427019542222
"2755" 550.8 32.0078999621637 9.52603436921726
"2756" 551 31.479372477216 9.97309801973732
"2757" 551.2 31.1316631746858 9.89855145406973
"2758" 551.4 31.0342738646431 9.96057051468301
"2759" 551.6 31.0310291988915 10.108602646655
"2760" 551.8 30.2350674156089 10.1878960188106
"2761" 552 29.4360384628248 10.6468806151886
"2762" 552.2 28.6793967153298 11.0799667941485
"2763" 552.4 28.3482484676446 11.4654292685945
"2764" 552.6 28.5560141427442 11.5559433339394
"2765" 552.8 28.4893573968298 11.4754811310903
"2766" 553 28.6172968068397 11.4811785430313
"2767" 553.2 28.4783624958162 11.5387807673671
"2768" 553.4 28.029330157064 11.8847768033429
"2769" 553.6 27.2591769885485 12.6704237549489
"2770" 553.8 26.839545616386 12.7172794276508
"2771" 554 27.3844776381089 12.3930809764714
"2772" 554.2 27.9018068940256 12.1152909963742
"2773" 554.4 28.238277474848 11.8699649796115
"2774" 554.6 28.0857494894751 11.8438308498596
"2775" 554.8 28.3641169419258 11.72002528593
"2776" 555 28.2732769123243 11.527236421162
"2777" 555.2 28.5739830020533 11.6216387387492
"2778" 555.4 28.2863591496343 11.7421953316447
"2779" 555.6 27.7053232407712 11.882769132812
"2780" 555.8 27.1853888282518 12.211594893023
"2781" 556 27.1193064960159 12.555368590381
"2782" 556.2 26.4817908752339 12.9534382165784
"2783" 556.4 25.8734333007674 13.2865661012086
"2784" 556.6 24.9816816570744 14.0809311871918
"2785" 556.8 24.3784011454725 14.6380808329954
"2786" 557 24.4364317998397 14.489639944339
"2787" 557.2 24.2476840676872 14.63740060694
"2788" 557.4 23.7568916596532 14.9454429962956
"2789" 557.6 23.3287604749991 15.5470351329769
"2790" 557.8 22.957679395403 16.2275610554335
"2791" 558 22.6452254977385 16.5027212765085
"2792" 558.2 22.2377657417912 16.72215003461
"2793" 558.4 21.7285455398946 17.0070739670945
"2794" 558.6 23.498732513956 16.6412172925629
"2795" 558.8 24.2980559352414 16.5206849290725
"2796" 559 24.6786797223232 16.2700079234516
"2797" 559.2 25.2100742729461 15.897242538474
"2798" 559.4 25.8983274619741 15.0710614730732
"2799" 559.6 27.1014403552366 13.8858209535436
"2800" 559.8 28.6647425206352 12.6982308949369
"2801" 560 30.1218116601392 11.9401240662492
"2802" 560.2 31.7424666701186 11.74181799178
"2803" 560.4 32.7525985936759 11.9725198246479
"2804" 560.6 33.7109478539799 12.8387321300772
"2805" 560.8 34.7383586820864 13.3576819808597
"2806" 561 35.6925494915913 14.2177312945982
"2807" 561.2 37.4101074629756 15.1207308702159
"2808" 561.4 39.3689825085773 16.1403676933969
"2809" 561.6 40.5754420986971 17.5449662454218
"2810" 561.8 41.831736390592 18.3475240108148
"2811" 562 43.573175862888 18.6613989157531
"2812" 562.2 45.9072461072259 18.110156127235
"2813" 562.4 49.200174028496 18.4646213345611
"2814" 562.6 51.5799381434953 19.1460958777
"2815" 562.8 53.1521744798831 20.1084165732707
"2816" 563 53.3248446133589 20.2578992027909
"2817" 563.2 54.3742375534276 19.8268940590368
"2818" 563.4 55.1222164835931 19.0062518657159
"2819" 563.6 56.5065028878247 16.8579845198001
"2820" 563.8 56.9906030465299 14.4200631497159
"2821" 564 57.8299519627481 12.4492628097303
"2822" 564.2 59.9340986438718 10.6880717821942
"2823" 564.4 63.0662600796689 9.47462298429589
"2824" 564.6 65.9996834900161 9.78580613274063
"2825" 564.8 69.322605045988 10.7091141117511
"2826" 565 73.0644441344594 11.5903374316479
"2827" 565.2 76.1896773116599 12.9506108468343
"2828" 565.4 79.2496981748538 14.5300380832118
"2829" 565.6 83.0312595885605 15.008541845174
"2830" 565.8 86.8607830869721 14.6574185306317
"2831" 566 90.426593006078 13.9464721843695
"2832" 566.2 90.9958204305635 12.8203016986129
"2833" 566.4 90.3711093617489 12.7957879794659
"2834" 566.6 90.6460198480574 13.0402665102458
"2835" 566.8 91.1285171307153 14.4631603131818
"2836" 567 92.1283779852604 16.0862239660674
"2837" 567.2 93.7520550219551 18.9900826106274
"2838" 567.4 96.0366254633332 22.3273097069439
"2839" 567.6 98.7451466839946 25.5615898637445
"2840" 567.8 101.506916126698 29.113726031243
"2841" 568 104.540440949109 33.2241255022402
"2842" 568.2 107.312978863654 37.2991391192373
"2843" 568.4 110.501854525839 41.0812446087808
"2844" 568.6 114.629492625904 45.0861053766123
"2845" 568.8 118.033232562609 49.6883725891701
"2846" 569 121.7356057141 54.166349553157
"2847" 569.2 122.348345528549 54.3339300208608
"2848" 569.4 123.190377990138 53.5555401929159
"2849" 569.6 122.587137713331 52.7699430517492
"2850" 569.8 123.479831143769 51.1290425467933
"2851" 570 121.920400441018 51.011518001128
"2852" 570.2 120.620690976032 50.5495286787428
"2853" 570.4 119.259849982018 48.6288617086068
"2854" 570.6 117.973310254974 45.7844982019159
"2855" 570.8 116.751774772724 42.5108196612645
"2856" 571 115.810131100911 39.483296043114
"2857" 571.2 113.906152268392 37.4534027670857
"2858" 571.4 111.223182809371 34.2794476527703
"2859" 571.6 109.348958751155 30.3195519506131
"2860" 571.8 108.208558360911 26.8460386141989
"2861" 572 105.443598106337 24.4188627067773
"2862" 572.2 101.69538629739 21.7861649612071
"2863" 572.4 98.160285964905 18.3353918981974
"2864" 572.6 94.5403137037691 15.370695470945
"2865" 572.8 91.1398466287426 12.873927250906
"2866" 573 87.5079059855265 12.7250212396632
"2867" 573.2 82.3771054290464 12.6938726746659
"2868" 573.4 77.2574048757611 11.1748361343724
"2869" 573.6 72.1428684343915 9.69595643972024
"2870" 573.8 66.9085690190444 7.87857999727074
"2871" 574 62.0072659773276 7.91659276216589
"2872" 574.2 57.4420366528202 9.49818433182311
"2873" 574.4 52.1785436177259 10.8080329588521
"2874" 574.6 46.7199674480451 11.7716204816287
"2875" 574.8 41.6102780515375 10.8876058887016
"2876" 575 39.585865700893 9.46558958227953
"2877" 575.2 40.2890523133946 10.1050419411302
"2878" 575.4 39.063257575018 11.6891962324614
"2879" 575.6 36.1180237100437 13.9331960142855
"2880" 575.8 31.9612578919839 15.5482974223846
"2881" 576 28.2452439630795 17.3868476475335
"2882" 576.2 26.824725463618 20.2917744603523
"2883" 576.4 23.96025065847 24.0956473991659
"2884" 576.6 20.5567586995684 28.2557543932402
"2885" 576.8 15.9925794080263 31.0628791736957
"2886" 577 12.9650341264363 34.0067416837123
"2887" 577.2 12.1409698249761 37.5985797488982
"2888" 577.4 11.4985983101645 42.3059306804437
"2889" 577.6 10.0682344147878 47.4441281654021
"2890" 577.8 8.31548728267646 53.0080897380781
"2891" 578 6.87333740000545 58.1252555299073
"2892" 578.2 5.05401683241863 63.2521501108893
"2893" 578.4 4.40329433664461 67.7645355898087
"2894" 578.6 6.17407157685226 71.9273522174823
"2895" 578.8 7.26385457143634 77.6228845167035
"2896" 579 7.53267805941659 82.9476527759415
"2897" 579.2 8.77384455161325 85.1271291798724
"2898" 579.4 11.6888824458219 88.7429069501681
"2899" 579.6 15.3784642222854 92.8657291872016
"2900" 579.8 17.9469893390285 97.7624410975141
"2901" 580 19.6139810594422 102.651278370608
"2902" 580.2 22.1037390532416 107.832204289057
"2903" 580.4 26.1270508140339 111.430693906216
"2904" 580.6 31.5998952484725 114.354126001651
"2905" 580.8 37.209843806872 116.277034847626
"2906" 581 43.1350758337878 115.535706808154
"2907" 581.2 48.72870850297 114.212840178221
"2908" 581.4 54.1120258271456 112.856923796668
"2909" 581.6 59.0531726424303 112.193238776059
"2910" 581.8 63.7096295542998 112.175370508334
"2911" 582 67.5038893214422 113.999155578147
"2912" 582.2 71.2093543824803 115.232498758487
"2913" 582.4 76.0662163938589 113.47678519911
"2914" 582.6 81.9365189901655 111.80230018268
"2915" 582.8 86.533382015451 108.485877993837
"2916" 583 89.250121469797 103.44962691209
"2917" 583.2 91.457367132375 98.5759248362187
"2918" 583.4 93.6708706427607 94.189718191523
"2919" 583.6 94.9177023730995 90.1664703634766
"2920" 583.8 95.3558222355846 85.9000442684596
"2921" 584 96.4906622692504 81.5269647673876
"2922" 584.2 97.1560560016804 77.4837978270302
"2923" 584.4 97.6193899591661 73.1196388822016
"2924" 584.6 98.9351690875575 68.6749614038411
"2925" 584.8 100.085480771195 64.9401657074736
"2926" 585 103.112481957763 61.5599396575234
"2927" 585.2 106.971509966901 60.0706683452838
"2928" 585.4 110.640703072959 61.3100209468859
"2929" 585.6 112.30852433008 63.1137398502302
"2930" 585.8 114.3240722926 65.6727694566927
"2931" 586 117.69045136195 68.6606742115794
"2932" 586.2 120.449446754966 69.0139080316873
"2933" 586.4 120.590618820138 67.6562505784588
"2934" 586.6 120.671117781788 65.4417632412645
"2935" 586.8 121.208616811727 60.8934421385159
"2936" 587 122.448650602352 55.9691425126726
"2937" 587.2 121.288535703581 53.8103284549159
"2938" 587.4 118.357204353195 50.3015301039445
"2939" 587.6 116.305282462914 45.5509422950826
"2940" 587.8 114.258127181595 40.3616399228618
"2941" 588 112.142013689109 35.3072238766822
"2942" 588.2 109.969111292675 31.6269240209725
"2943" 588.4 107.831995747206 26.7842201395664
"2944" 588.6 106.65353869243 24.6990163911728
"2945" 588.8 104.50125758447 24.8524604712149
"2946" 589 99.9065529202301 24.640932884128
"2947" 589.2 94.673449006396 22.5268706622228
"2948" 589.4 89.6728968188004 21.1757468115116
"2949" 589.6 83.5149919528671 20.2258756781027
"2950" 589.8 77.7989082153405 18.3826911192422
"2951" 590 72.241930538238 16.3564539409159
"2952" 590.2 66.1274384821968 14.8123250783555
"2953" 590.4 60.2842515243617 15.2995026342675
"2954" 590.6 54.3579306958429 16.390335358735
"2955" 590.8 47.7017923337422 17.7492964398492
"2956" 591 41.3167351756401 18.7490749637596
"2957" 591.2 35.2491817421858 21.253778323012
"2958" 591.4 29.4269562948846 23.6738775776075
"2959" 591.6 23.5907297613867 25.9853270089992
"2960" 591.8 19.4781571621359 28.3831485242402
"2961" 592 16.7117337687785 30.4573918159784
"2962" 592.2 15.9643578441369 33.3713093252243
"2963" 592.4 14.0022543553725 38.3168858683886
"2964" 592.6 11.2518671276271 43.1080633224523
"2965" 592.8 8.19564266740619 46.5591922417808
"2966" 593 6.44337079952827 48.4885413695933
"2967" 593.2 6.0211897206938 50.1447426101046
"2968" 593.4 5.86462702283455 53.3627579238805
"2969" 593.6 4.54748859043908 58.7907178781612
"2970" 593.8 2.955787060018 63.9671150810068
"2971" 594 2.78473456811881 66.9584118365397
"2972" 594.2 4.30725020667493 71.013343465614
"2973" 594.4 4.73752790893908 76.4396123473593
"2974" 594.6 5.80744705089651 81.6544014410929
"2975" 594.8 7.02312208453746 85.0821752726212
"2976" 595 9.53078376850362 89.1487898988896
"2977" 595.2 12.6032838652869 93.6523031195261
"2978" 595.4 14.2566287866841 97.9969264231814
"2979" 595.6 16.0836912673072 102.626441583795
"2980" 595.8 16.6067695054393 104.528701443646
"2981" 596 18.288802669902 105.008492188442
"2982" 596.2 21.6899081463611 105.582195518264
"2983" 596.4 26.3327083064106 106.204459504468
"2984" 596.6 30.0592366442865 105.410904506692
"2985" 596.8 33.2845768535949 103.760733800467
"2986" 597 36.9258856858164 102.193657943576
"2987" 597.2 39.233167624586 100.269448651072
"2988" 597.4 39.473901976532 98.9396993616659
"2989" 597.6 40.7775456488317 96.2842885271337
"2990" 597.8 41.738903831604 92.6754330997023
"2991" 598 42.2555155712157 89.2617651233916
"2992" 598.2 44.1846507855034 86.5880202337691
"2993" 598.4 46.2393590422266 83.36201996071
"2994" 598.6 46.5138723391574 79.5328113909062
"2995" 598.8 45.2517257139033 76.6293556955327
"2996" 599 43.7836503886685 75.2452675607875
"2997" 599.2 44.6385424959802 73.8868867036981
"2998" 599.4 47.9477975408472 71.400243327757
"2999" 599.6 51.7497110311762 68.692167854137
"3000" 599.8 56.2525258125146 66.3298064042272
"3001" 600 60.1725947233089 64.1292530659159
"3002" 600.2 64.7760973344293 63.9152803992848
"3003" 600.4 69.7124430735148 64.120423769708
"3004" 600.6 74.2766794779839 62.246514802964
"3005" 600.8 80.2116819199618 61.00434997021
"3006" 601 85.9781242773375 59.1900006154302
"3007" 601.2 91.1993320944116 56.893500175815
"3008" 601.4 96.1990722906625 53.678384533523
"3009" 601.6 100.57187211773 49.2723429236186
"3010" 601.8 102.566821604687 45.3929657809526
"3011" 602 101.932194889696 40.7191205527966
"3012" 602.2 102.245064082521 38.0246968695335
"3013" 602.4 101.049994016659 35.344023227393
"3014" 602.6 99.3771085219391 31.7891712632838
"3015" 602.8 97.1922539671089 26.5916624086873
"3016" 603 96.4029573309389 23.6726988842459
"3017" 603.2 98.4511811015931 22.4901461008527
"3018" 603.4 101.196516779139 22.4289075185826
"3019" 603.6 103.659681799907 24.3884089117524
"3020" 603.8 107.659217054586 27.0027933745794
"3021" 604 112.085705742887 31.6720594678048
"3022" 604.2 114.619192875872 35.4018765254159
"3023" 604.4 117.521854032827 40.7281093296795
"3024" 604.6 120.288023395622 46.5006598032132
"3025" 604.8 122.068976635482 52.1901067342886
"3026" 605 121.952345300732 57.8965552983121
"3027" 605.2 121.947345131714 64.0287402653104
"3028" 605.4 123.401843310234 70.1258768037016
"3029" 605.6 122.159039449296 75.2649288345421
"3030" 605.8 118.009045740254 78.9081303903795
"3031" 606 113.90485460548 82.9544657954016
"3032" 606.2 110.272162537439 86.7269244996391
"3033" 606.4 107.947200842219 91.3460157135948
"3034" 606.6 105.415667902201 97.0436890037324
"3035" 606.8 104.009700510055 102.843296551429
"3036" 607 102.711954533271 108.186963884186
"3037" 607.2 102.679489886816 110.915348591378
"3038" 607.4 101.215608908325 110.390538042024
"3039" 607.6 98.288680190978 110.143536943374
"3040" 607.8 94.8161648779391 109.332536605274
"3041" 608 90.2552212339391 108.254493817472
"3042" 608.2 85.3917172373946 106.73349030463
"3043" 608.4 80.3350625668311 105.542961818499
"3044" 608.6 75.726371306271 103.607661337429
"3045" 608.8 71.6441020962397 101.83196284514
"3046" 609 66.5574422066696 99.3317041993458
"3047" 609.2 62.6515907997419 97.0752453481086
"3048" 609.4 57.1037033696858 95.683799359762
"3049" 609.6 50.8970487325217 95.2975712815856
"3050" 609.8 44.5291058854873 93.9635813122673
"3051" 610 37.632652997219 93.3445841907508
"3052" 610.2 31.7327167237878 93.3130278463746
"3053" 610.4 27.2635435263362 94.7235326897977
"3054" 610.6 23.6898393559197 97.7819621576456
"3055" 610.8 19.2422758023761 100.909915491097
"3056" 611 16.0998419997461 102.728547377226
"3057" 611.2 16.3021847487405 102.672682647679
"3058" 611.4 16.0830243609408 102.809718858925
"3059" 611.6 14.7268129380172 103.018356872283
"3060" 611.8 14.1019065096753 102.725165232155
"3061" 612 13.1735728476222 102.119761264482
"3062" 612.2 11.5738850507607 100.734591671648
"3063" 612.4 12.2929148772282 99.9293413839067
"3064" 612.6 11.8599929468271 98.8545769195886
"3065" 612.8 11.0445203789738 97.2207393643213
"3066" 613 10.3205993526219 96.5926009698724
"3067" 613.2 9.60150636537438 96.1164537638185
"3068" 613.4 7.96964996432511 94.6349828134834
"3069" 613.6 6.59999721837918 92.3832054709429
"3070" 613.8 5.75870704213668 88.8826404643881
"3071" 614 4.83082053612725 86.616070317659
"3072" 614.2 4.21023852102556 84.7883346430826
"3073" 614.4 4.44819373607045 82.6638741828486
"3074" 614.6 4.55740185122655 79.3266235169747
"3075" 614.8 3.52916469508059 75.0514970520291
"3076" 615 2.80369102091263 71.8395744898037
"3077" 615.2 3.5155392345089 67.1716565398886
"3078" 615.4 4.93629336078146 64.1010685236593
"3079" 615.6 6.60447739091263 61.574226849785
"3080" 615.8 7.69781194016445 58.240813233027
"3081" 616 7.74934376594819 54.3506160640677
"3082" 616.2 7.509233441024 51.1110150754253
"3083" 616.4 7.47559665239462 49.5298856533159
"3084" 616.6 9.6114426583933 47.8263105584021
"3085" 616.8 12.1333943120008 46.8002081652943
"3086" 617 14.9377583093251 45.0339057544024
"3087" 617.2 17.2501990715543 42.6494444508523
"3088" 617.4 18.6813807001367 39.8040514966381
"3089" 617.6 19.1635174896644 36.5024202682214
"3090" 617.8 19.2013845834989 33.4947863843459
"3091" 618 18.8489973900518 30.5991177867159
"3092" 618.2 18.949655578532 31.2713668164544
"3093" 618.4 20.6190778995089 31.3889613989159
"3094" 618.6 23.448710069922 31.0782149672243
"3095" 618.8 26.4239152645998 30.0270023256795
"3096" 619 29.448269115651 28.8922745511869
"3097" 619.2 32.0494050601561 28.0719066672178
"3098" 619.4 34.4394611001375 26.6317005641445
"3099" 619.6 37.4529069163301 25.9722609442813
"3100" 619.8 40.841519280802 25.7319051856981
"3101" 620 43.507168207625 26.7164734328836
"3102" 620.2 45.6848596706834 28.2705157028414
"3103" 620.4 47.8930506902532 29.9114521476272
"3104" 620.6 49.3650649521386 32.1684621212723
"3105" 620.8 49.7790119825346 34.3253330520644
"3106" 621 49.4956503039955 35.0768244901324
"3107" 621.2 49.1715659590444 34.8655883287869
"3108" 621.4 49.1649839520878 34.901016441958
"3109" 621.6 49.1985653680557 34.9627733504797
"3110" 621.8 49.1665100410264 34.9822638980499
"3111" 622 49.1038601946756 35.0833911979159
"3112" 622.2 48.9415464192611 35.077852322655
"3113" 622.4 48.930440802238 35.0422963169482
"3114" 622.6 48.693941440021 35.0175942291577
"3115" 622.8 48.4535034158089 35.0409264875826
"3116" 623 48.4236692862379 35.1573619836578
"3117" 623.2 48.3218529893698 35.0820064791007
"3118" 623.4 48.2930257690756 35.0748982558492
"3119" 623.6 48.2619735928501 34.9275207317512
"3120" 623.8 48.3892832323158 34.9823544733297
"3121" 624 48.3492697289953 34.767801191575
"3122" 624.2 48.2808010175931 34.6837759238317
"3123" 624.4 48.3541925461412 34.5614862096256
"3124" 624.6 48.3352567287422 34.3699840643159
"3125" 624.8 48.3218529893698 34.2096336255137
"3126" 625 48.3690414964756 34.0175269685492
"3127" 625.2 48.4262779247897 33.8080946312031
"3128" 625.4 48.3973965693946 33.6442574982675
"3129" 625.6 48.3848665044386 33.4804650441247
"3130" 625.8 48.3986031682422 33.4782251473159
"3131" 626 48.4302272822252 33.5265164109275
"3132" 626.2 48.2976417111787 33.5398483548694
"3133" 626.4 48.3980206722468 33.5678403291228
"3134" 626.6 48.3622269552566 33.5691382317113
"3135" 626.8 48.3849145123503 33.5854119333986
"3136" 627 48.4425423465022 33.6133488098597
"3137" 627.2 48.498059450783 33.6391139150058
"3138" 627.4 48.4010986340407 33.6473119030068
"3139" 627.6 48.5018137773617 33.7660518872456
"3140" 627.8 48.5779929403915 34.134858809492
"3141" 628 49.185292501685 34.9199943777202
"3142" 628.2 49.5503402767685 36.3979902092989
"3143" 628.4 49.9521171043366 38.5255553909753
"3144" 628.6 51.0387833996383 41.1570937376512
"3145" 628.8 52.0820627334653 44.0804440337872
"3146" 629 52.9456884973225 47.0361764598965
"3147" 629.2 53.6598129070786 49.0002349026129
"3148" 629.4 55.1377444487525 50.1272506081832
"3149" 629.6 57.7760082626914 52.2605726671198
"3150" 629.8 60.8567362699089 54.0141590645159
"3151" 630 64.316043889408 55.0092620055421
"3152" 630.2 68.7429374778759 56.0081864237217
"3153" 630.4 73.7110435818825 56.2885048522933
"3154" 630.6 78.6047779173861 57.4000680274506
"3155" 630.8 83.2415580909375 57.5593557386302
"3156" 631 88.038385952371 58.0378346661586
"3157" 631.2 91.9415379818867 59.5926065119714
"3158" 631.4 94.7160868945107 62.860998993907
"3159" 631.6 96.5587895721089 66.2300980989522
"3160" 631.8 97.2947600237543 70.1179353513795
"3161" 632 96.7832169577661 74.1679105887159
"3162" 632.2 95.8818876185946 78.4665525518873
"3163" 632.4 94.9391752000278 83.0249014693754
"3164" 632.6 93.1627165655811 86.1861313582214
"3165" 632.8 91.8145937281267 87.1637043773534
"3166" 633 92.7221467269202 87.0686094658876
"3167" 633.2 94.4542800820533 88.7587850592492
"3168" 633.4 96.7081061795017 91.2551033881302
"3169" 633.6 100.050131388091 93.4716163184557
"3170" 633.8 103.738052715442 95.6097583263603
"3171" 634 109.301425981004 97.1243329949159
"3172" 634.2 111.231259219316 97.236103317397
"3173" 634.4 111.730261832359 96.2927324175548
"3174" 634.6 113.213144393382 93.7889230196432
"3175" 634.8 115.740776279082 91.7737794929159
"3176" 635 117.68910731019 89.2362261267807
"3177" 635.2 118.88489024922 85.5916254135548
"3178" 635.4 121.116092618276 81.6034813680826
"3179" 635.6 122.722020839054 77.6226077957431
"3180" 635.8 123.913990556191 74.1127454237324
"3181" 636 124.691395828627 72.941059609282
"3182" 636.2 123.197185582619 71.9774665016563
"3183" 636.4 121.20236443588 68.3805772090016
"3184" 636.6 119.76845138667 63.7637390638879
"3185" 636.8 119.887012329864 59.5154222271517
"3186" 637 121.577727374632 56.0975790454388
"3187" 637.2 121.912903178024 56.2704773809253
"3188" 637.4 122.123518081352 56.2558195303738
"3189" 637.6 122.885820705297 56.3178485779654
"3190" 637.8 121.841471454903 56.8790282575335
"3191" 638 119.648566769859 56.4104426686259
"3192" 638.2 116.319039517957 56.1960730900068
"3193" 638.4 112.364686021897 55.2965933165826
"3194" 638.6 108.388284674166 53.6574554977159
"3195" 638.8 105.354382935892 51.478775491331
"3196" 639 103.503217005146 48.4764433438878
"3197" 639.2 102.331011862997 46.0833386400561
"3198" 639.4 99.5848002589935 43.5783748371947
"3199" 639.6 96.2438672728803 40.8197669252302
"3200" 639.8 92.8226165703989 39.3116024058059
"3201" 640 88.8044401250795 38.0696595040041
"3202" 640.2 84.6210508766573 37.3271716987546
"3203" 640.4 81.1575179940983 37.6095897105116
"3204" 640.6 77.8496125834558 38.6348275845689
"3205" 640.8 73.5207557531584 39.6456146813515
"3206" 641 70.0705432850131 40.6345226934052
"3207" 641.2 66.2009400070207 43.3227939646512
"3208" 641.4 62.5989478603516 46.3497323559644
"3209" 641.6 58.8944584863205 49.4287053146563
"3210" 641.8 55.6405089017478 53.5520014670548
"3211" 642 53.3796636475416 57.039279698339
"3212" 642.2 52.0469634015762 59.1739785498224
"3213" 642.4 48.9880039392881 61.2027935471895
"3214" 642.6 45.0780431395946 60.1909545018588
"3215" 642.8 42.3920486738273 57.7780990592654
"3216" 643 40.2964948857257 54.5770744396262
"3217" 643.2 38.7314854902934 50.3496607021198
"3218" 643.4 38.9350674165389 46.0341906986759
"3219" 643.6 40.201782961099 41.3446235373614
"3220" 643.8 43.0292382963375 37.2345320956588
"3221" 644 46.1851991277327 33.2885214116486
"3222" 644.2 49.3884476617108 29.3927077345081
"3223" 644.4 51.5751391708059 25.0578591310371
"3224" 644.6 52.8456594500444 19.7056867397869
"3225" 644.8 53.1546445643727 15.6900846403005
"3226" 645 53.4805984877996 14.8763180065138
"3227" 645.2 56.6309410047893 13.7770511235551
"3228" 645.4 60.3444219404526 14.2464886462284
"3229" 645.6 65.163476782496 16.1098846551094
"3230" 645.8 69.7652460774878 18.0528073694948
"3231" 646 74.3901213160681 20.0482838596914
"3232" 646.2 79.4431207378429 21.0781683281925
"3233" 646.4 85.0284447986293 21.1441333743138
"3234" 646.6 90.2518596893901 20.4927821318221
"3235" 646.8 93.5719089702301 19.3675879463704
"3236" 647 93.7804147356389 20.6687452752659
"3237" 647.2 95.4960454220506 24.8324925791974
"3238" 647.4 96.3079376716889 29.0156087383859
"3239" 647.6 95.6796177754119 33.527638628431
"3240" 647.8 93.5107079538148 37.6687426799747
"3241" 648 92.0495071020701 41.6670704145469
"3242" 648.2 90.8395110343946 45.7772185372873
"3243" 648.4 89.818979286297 49.6088447879753
"3244" 648.6 90.921548479408 54.0163021433551
"3245" 648.8 92.8565421079978 57.8020112262492
"3246" 649 95.3523014216319 60.2069163353104
"3247" 649.2 98.319342503873 61.2640869498404
"3248" 649.4 102.955067895676 62.8277670789429
"3249" 649.6 107.626820251414 63.9346231435548
"3250" 649.8 110.994867257436 63.5826164310795
"3251" 650 110.930064827732 64.281885656831
"3252" 650.2 111.019538462081 67.1748062163645
"3253" 650.4 110.844267712325 71.3425153482132
"3254" 650.6 108.840080530171 75.9439212685677
"3255" 650.8 106.374581894632 80.1645510229801
"3256" 651 102.838967424595 84.3801574974953
"3257" 651.2 99.0937783385285 87.9929036764516
"3258" 651.4 95.3261981044547 92.1666772801122
"3259" 651.6 92.3986561271271 97.0478965163159
"3260" 651.8 90.5049244350278 102.874284313024
"3261" 652 89.5942004737478 108.533185171138
"3262" 652.2 89.0590236098767 113.605948693041
"3263" 652.4 85.959553147248 117.615955910029
"3264" 652.6 82.6959213910036 119.988227032284
"3265" 652.8 78.7256356664392 121.778509686211
"3266" 653 74.5176221853678 121.382677922032
"3267" 653.2 71.268151618217 119.366659650592
"3268" 653.4 67.2427241761352 116.712856874732
"3269" 653.6 64.0089920647035 113.685570024916
"3270" 653.8 61.6191970507998 110.219291533252
"3271" 654 60.2155295323033 106.15162266661
"3272" 654.2 59.0049086885255 104.180552361971
"3273" 654.4 58.42071374647 102.460731593471
"3274" 654.6 58.1228761450021 100.886788786197
"3275" 654.8 57.8848833082232 98.998846636773
"3276" 655 56.8751246089725 98.687806420825
"3277" 655.2 54.4334073046089 99.134329284027
"3278" 655.4 51.3910661426765 100.202450646646
"3279" 655.6 47.0552747330271 101.376980713389
"3280" 655.8 43.5476493305313 102.600084177381
"3281" 656 40.3871678512668 105.13675333939
"3282" 656.2 36.7178869501785 107.752326845472
"3283" 656.4 33.0988773196132 109.949044773933
"3284" 656.6 31.1887192684453 109.885750535725
"3285" 656.8 28.5448947156753 108.711562007465
"3286" 657 24.4252939643232 108.016531195416
"3287" 657.2 19.8168404906982 106.477564595032
"3288" 657.4 16.8943072569089 104.032279748391
"3289" 657.6 13.1481988662668 100.939451970653
"3290" 657.8 11.6678925958457 98.1837157684948
"3291" 658 10.1372117574366 93.5176873870251
"3292" 658.2 9.11939024134254 88.6698869740654
"3293" 658.4 10.5445971267035 83.3451083391862
"3294" 658.6 12.2371235176685 78.811134475292
"3295" 658.8 14.9835482908998 74.1065297801432
"3296" 659 16.9248625983148 70.2029556056512
"3297" 659.2 17.5907341735938 66.0285837462796
"3298" 659.4 19.5363674038386 61.4849640765105
"3299" 659.6 20.8165767052771 56.8451662111682
"3300" 659.8 20.6204855981645 52.2674439794714
"3301" 660 18.9901694552232 47.7427279870016
"3302" 660.2 19.2110434626227 42.3214815950076
"3303" 660.4 19.5518767069912 37.0167844801512
"3304" 660.6 18.7873006808346 31.4667507355442
"3305" 660.8 18.7232917282907 31.8560732125826
"3306" 661 20.9333214868857 31.0886752329873
"3307" 661.2 24.8007107421392 30.4817607690674
"3308" 661.4 28.005398183703 30.5754048197575
"3309" 661.6 32.3367893835742 31.1127305604109
"3310" 661.8 37.1386111203493 30.8634606085409
"3311" 662 40.9197052159341 30.0123626823819
"3312" 662.2 45.6696469171485 28.2520385890446
"3313" 662.4 49.2370796765332 25.7141319270977
"3314" 662.6 52.0676614294358 23.2749352090697
"3315" 662.8 54.8831670250589 21.0203530768259
"3316" 663 55.9330373009354 18.5585524910587
"3317" 663.2 56.3575554044214 18.9600714932284
"3318" 663.4 59.1274496473336 20.2498476074327
"3319" 663.6 61.7209434402791 23.1395137883095
"3320" 663.8 63.8877001359646 26.3023895498128
"3321" 664 65.576503151913 30.1911938992045
"3322" 664.2 66.8560484295344 34.3447762894584
"3323" 664.4 68.4721537987481 37.5945002543283
"3324" 664.6 70.1656818674913 40.9360274515041
"3325" 664.8 72.3568298865661 44.856340961773
"3326" 665 72.3805198421584 48.8179921133515
"3327" 665.2 70.6229473425375 52.2997980444873
"3328" 665.4 68.5104621950506 56.3198691519936
"3329" 665.6 65.144767180063 59.2707447854847
"3330" 665.8 61.9321914824013 62.2519923808027
"3331" 666 58.2389745379674 64.6929120040197
"3332" 666.2 54.8034215540248 66.9176367556542
"3333" 666.4 53.3321538179166 69.6219000217236
"3334" 666.6 52.8569859101946 73.8621646743159
"3335" 666.8 52.9857377560355 79.1407229609985
"3336" 667 53.6424817599946 84.3921995595445
"3337" 667.2 53.109223078907 90.4618649323294
"3338" 667.4 54.1166751071089 96.1189522854024
"3339" 667.6 56.9599772411266 100.124295672712
"3340" 667.8 61.1066270519365 103.156884387873
"3341" 668 65.0896238396133 106.394792633969
"3342" 668.2 69.9875263007576 109.261206286132
"3343" 668.4 75.961832478335 111.869926714403
"3344" 668.6 81.2883735368877 114.711487363057
"3345" 668.8 85.2723866564479 117.665017201746
"3346" 669 87.8434211741176 120.281262685559
"3347" 669.2 88.4538694479737 119.356330396727
"3348" 669.4 90.0529390288657 117.562483308862
"3349" 669.6 93.8740522907543 115.948553042861
"3350" 669.8 96.8200936350464 115.57487048555
"3351" 670 94.9922972457818 115.665536752514
"3352" 670.2 94.3894728231938 116.283929564746
"3353" 670.4 93.4170386369071 116.815491885631
"3354" 670.6 93.1313547835868 118.306707573314
"3355" 670.8 92.9747147056615 118.268406263784
"3356" 671 92.6812900827144 119.17520519287
"3357" 671.2 92.4224382793521 120.044947321051
"3358" 671.4 92.5867966088656 120.372040360105
"3359" 671.6 92.8746940117142 120.501156033416
"3360" 671.8 92.8196375756765 120.613056283619
"3361" 672 93.0067819463271 120.552113685816
"3362" 672.2 93.0193072650464 120.362387426434
"3363" 672.4 93.1449301028386 120.571739268159
"3364" 672.6 93.1723231577575 120.650930214456
"3365" 672.8 93.2840048872428 120.645611878389
"3366" 673 93.6715255401615 120.507860987679
"3367" 673.2 93.7622476741823 120.307727329925
"3368" 673.4 94.1120333464214 120.2566047998
"3369" 673.6 94.1707483245429 119.716360113199
"3370" 673.8 94.225035698193 119.530222259299
"3371" 674 94.3639210467305 119.621447912592
"3372" 674.2 94.3557411761645 119.620013293999
"3373" 674.4 94.36981816272 119.75094615086
"3374" 674.6 94.1113673207725 119.57665563415
"3375" 674.8 93.8595274000811 119.712020166388
"3376" 675 93.5476811469438 120.047855557576
"3377" 675.2 92.73061014719 120.802425937808
"3378" 675.4 91.9082047401372 121.30638308785
"3379" 675.6 90.6875748373983 121.597416055442
"3380" 675.8 89.9660236817164 121.687588290813
"3381" 676 89.537700568618 121.681288937861
"3382" 676.2 88.8340431997478 121.467228193499
"3383" 676.4 87.8915757937911 121.255400724897
"3384" 676.6 86.7264749252304 120.508894929224
"3385" 676.8 85.7673979907444 119.544509451561
"3386" 677 85.4289396735429 118.169603069831
"3387" 677.2 83.9913295935481 117.076396988355
"3388" 677.4 82.5248383754518 115.465448026602
"3389" 677.6 81.5613747304851 113.96490211032
"3390" 677.8 80.9435962239593 113.004547193776
"3391" 678 80.7304680162958 111.390094468206
"3392" 678.2 79.7332713915811 110.656420687805
"3393" 678.4 78.425131236735 109.693490387131
"3394" 678.6 76.9438901934734 109.461323512878
"3395" 678.8 75.109446114241 109.195527822878
"3396" 679 72.6511645929571 109.180140088389
"3397" 679.2 70.4732038723447 109.483967364765
"3398" 679.4 69.0102596846466 110.446634335812
"3399" 679.6 67.5898869120362 111.153901203407
"3400" 679.8 65.7824220445036 112.97149239589
"3401" 680 64.7890972628704 114.750304459237
"3402" 680.2 63.6231257357903 116.449909929447
"3403" 680.4 62.4195834272875 118.744936941773
"3404" 680.6 61.6606601748362 121.48324897058
"3405" 680.8 61.5462244884667 123.842037900054
"3406" 681 60.5791331120293 125.936826853031
"3407" 681.2 59.6261032776765 126.559263425159
"3408" 681.4 59.4003190000132 126.858123170316
"3409" 681.6 58.5677435109142 127.725981595482
"3410" 681.8 57.7674304361878 127.960417651179
"3411" 682 56.0652788566841 128.426085625137
"3412" 682.2 54.1996807864537 128.423753111295
"3413" 682.4 52.0550364397453 128.119009213999
"3414" 682.6 49.7557728510036 128.138098939153
"3415" 682.8 47.4029995686957 127.604168469709
"3416" 683 45.3020180506839 126.431352831466
"3417" 683.2 42.7208130678269 125.144508782557
"3418" 683.4 40.3493822557756 124.399743093634
"3419" 683.6 40.1585751016452 124.481643562934
"3420" 683.8 40.0674620655683 124.45898180597
"3421" 684 39.7370333406089 124.416250666469
"3422" 684.2 38.8468491644773 124.487251342863
"3423" 684.4 38.8201769794247 124.534186022705
"3424" 684.6 38.8496323490046 124.511855609812
"3425" 684.8 38.9213778585514 124.590733114854
"3426" 685 38.9092349532445 124.657659460111
"3427" 685.2 38.9015156472037 124.351533820364
"3428" 685.4 38.6909908309524 123.461684860351
"3429" 685.6 37.7188471895965 122.566309652891
"3430" 685.8 37.253528058673 121.36514956289
"3431" 686 36.1262862891089 120.276019853631
"3432" 686.2 35.8121717130758 119.145619308932
"3433" 686.4 34.9034245874567 118.835616242472
"3434" 686.6 34.2601344227575 118.767562926429
"3435" 686.8 33.2440232918589 118.975965187277
"3436" 687 32.9956385685563 119.059590866837
"3437" 687.2 32.3424677154035 118.881430653559
"3438" 687.4 31.7146592525017 118.540196374094
"3439" 687.6 30.8718658337405 118.44944002889
"3440" 687.8 29.8287764588158 117.847843787761
"3441" 688 28.9381324174247 117.55768111189
"3442" 688.2 28.3475582522021 117.26987947339
"3443" 688.4 27.9611486735572 117.020880161528
"3444" 688.6 27.9611486735572 117.020880161528
"3445" 688.8 27.5694716649673 117.011346011199
"3446" 689 26.6904209966306 117.004464081229
"3447" 689.2 26.7872112085375 117.089950686371
"3448" 689.4 26.0410962487123 116.595866983106
"3449" 689.6 25.2469413719038 116.386978905352
"3450" 689.8 25.2923016546227 116.531484786246
"3451" 690 25.1549092049928 116.455254926568
"3452" 690.2 25.2086146152832 116.513953483815
"3453" 690.4 25.3360892316222 116.558138571712
"3454" 690.6 25.2923926187959 116.472732056185
"3455" 690.8 25.049708867966 116.277813101246
"3456" 691 24.560100180402 115.976467932381
"3457" 691.2 24.2556160013767 115.800085109996
"3458" 691.4 23.54368299053 115.448972996126
"3459" 691.6 23.0535815901878 114.855584543837
"3460" 691.8 22.161672919333 114.38843419595
"3461" 692 22.0800468357668 114.406352608205
"3462" 692.2 22.0835578866753 114.434151467252
"3463" 692.4 21.800245356032 113.731301251429
"3464" 692.6 21.0341372252239 112.986593376951
"3465" 692.8 20.0836627760828 112.205582555212
"3466" 693 19.639541903451 111.647263928916
"3467" 693.2 19.4261644230299 111.623796588995
"3468" 693.4 19.4461685618194 111.647263928916
"3469" 693.6 19.7075739970819 111.874507513943
"3470" 693.8 19.5555364277607 111.824705754237
"3471" 694 19.5461892557668 111.027055659574
"3472" 694.2 19.4953671466393 110.331227166933
"3473" 694.4 18.9016606247107 109.208737332872
"3474" 694.6 18.4288747537964 108.770658953032
"3475" 694.8 18.3173474418801 108.654581461696
"3476" 695 18.0922102714537 108.257042528942
"3477" 695.2 17.6449625649839 107.752188373591
"3478" 695.4 16.897612288535 107.054428562603
"3479" 695.6 16.0169590698339 105.752100516891
"3480" 695.8 14.7278590260089 104.484528913441
"3481" 696 14.0653426432382 103.021802680002
"3482" 696.2 13.5816218733721 101.469143357442
"3483" 696.4 13.0025734987696 99.7245382044337
"3484" 696.6 13.2315494445563 98.1300761343896
"3485" 696.8 13.3351423061446 96.684140774407
"3486" 697 13.3285419890539 95.1643333831086
"3487" 697.2 12.8558861354873 93.7914270811862
"3488" 697.4 12.1046496260826 92.9437940118369
"3489" 697.6 11.5161945433589 92.1164257762952
"3490" 697.8 11.2559233028046 91.9731790023072
"3491" 698 10.8805457883761 91.9187452281917
"3492" 698.2 10.0033163165176 90.9429482037855
"3493" 698.4 8.60601616599025 89.9276442046956
"3494" 698.6 8.23965456922096 89.6783656830193
"3495" 698.8 8.05137053999282 89.7263738161302
"3496" 699 7.84096986593924 89.699075073773
"3497" 699.2 7.8000620515998 89.7273664976704
"3498" 699.4 7.67567267949071 89.6266093213341
"3499" 699.6 7.47872284031799 89.5640703842977
"3500" 699.8 7.27085191043924 89.3407790803355
"3501" 700 7.04858879472837 88.9192490531637
"3502" 700.2 6.80792684052175 88.3201129139709
"3503" 700.4 6.70331804134745 87.7415799337416
"3504" 700.6 6.0898015705143 86.8983716686997
"3505" 700.8 5.7372716307907 86.3085712730159
"3506" 701 5.44452549128322 85.6588612049159
"3507" 701.2 5.04230794804285 84.9413678444725
"3508" 701.4 4.60127330322209 83.7984261597461
"3509" 701.6 4.10645394561832 83.0845382935763
"3510" 701.8 3.96492632884419 82.02438158521
"3511" 702 3.72652166157829 80.8035848856812
"3512" 702.2 3.38048216543898 78.8574988129838
"3513" 702.4 2.69781665238073 77.3027956802945
"3514" 702.6 2.6286890815089 76.2426150078588
"3515" 702.8 1.82695686274968 75.1581216690906
"3516" 703 2.00039080390502 74.074653137479
"3517" 703.2 2.22548591902151 72.7833961203528
"3518" 703.4 2.64739700195935 71.1073558863925
"3519" 703.6 3.04496568393749 69.4324887478302
"3520" 703.8 3.64418123472429 68.6407202243101
"3521" 704 4.65147236848626 68.1650029894819
"3522" 704.2 5.28254633180701 66.9030799937272
"3523" 704.4 5.86211168903063 65.6757070387507
"3524" 704.6 5.7960110565089 64.9046956024376
"3525" 704.8 5.5944041273176 64.0638943378376
"3526" 705 5.78821457164736 62.7769153676082
"3527" 705.2 5.25847126989461 62.0556860943712
"3528" 705.4 4.9701104507035 61.2783789992132
"3529" 705.6 4.93965688854252 61.0503736698008
"3530" 705.8 4.76288821593616 60.546003599425
"3531" 706 4.32061489288163 59.7086767202159
"3532" 706.2 3.46691656202781 58.4963666249429
"3533" 706.4 3.18965699574777 58.2337357813048
"3534" 706.6 3.16079917330892 57.2972878120016
"3535" 706.8 3.14062671490502 56.609288828246
"3536" 707 3.77254478905177 55.6702827675159
"3537" 707.2 3.96865258999125 55.5189085647982
"3538" 707.4 4.16927449014891 55.1415971238659
"3539" 707.6 5.06843195139463 54.7384856950588
"3540" 707.8 6.01523498463569 54.1117520684427
"3541" 708 7.09027883618785 53.4516134018369
"3542" 708.2 7.72109311023711 52.5461866934544
"3543" 708.4 8.51698427318582 51.61849609848
"3544" 708.6 8.93030238805532 50.1227233415052
"3545" 708.8 9.362695894339 49.2230123572256
"3546" 709 9.20019363137846 48.8164785197159
"3547" 709.2 9.45743525960889 48.0507727428633
"3548" 709.4 10.6744717211532 47.28842537673
"3549" 709.6 12.3382453568704 46.6447007745397
"3550" 709.8 13.7149827986352 46.2002053662317
"3551" 710 15.2219612541089 46.045991418179
"3552" 710.2 15.8286922893199 45.7050229642278
"3553" 710.4 16.3282615725196 45.8129343918712
"3554" 710.6 17.2434414385071 45.4992706342787
"3555" 710.8 17.84731924672 44.6910319108326
"3556" 711 18.3364945295255 44.0752936109992
"3557" 711.2 18.1845384871535 43.1922551255855
"3558" 711.4 18.5089376148311 41.9945228046659
"3559" 711.6 18.8470508956844 40.5361003710008
"3560" 711.8 19.0906188092875 39.2748855973355
"3561" 712 19.3820946990907 37.7019196541977
"3562" 712.2 19.8969284892089 36.2287802484523
"3563" 712.4 19.6538215874297 34.7384655790763
"3564" 712.6 20.0122626962986 33.609572889278
"3565" 712.8 20.7597736756615 33.2697010697317
"3566" 713 22.3409993767002 31.9805132767768
"3567" 713.2 23.6361159076951 31.14845006539
"3568" 713.4 25.1177023435684 30.4421131279699
"3569" 713.6 26.2682106501629 29.3713138106456
"3570" 713.8 27.7055785555744 28.7631047849418
"3571" 714 28.531381595372 27.8487455479685
"3572" 714.2 29.2710497817634 27.2474940129523
"3573" 714.4 30.3931375029593 25.5919331387383
"3574" 714.6 32.1009079972453 24.5791660327341
"3575" 714.8 33.9469363063107 24.5973348370719
"3576" 715 36.0809558094667 24.01178933587
"3577" 715.2 37.1750217874978 22.9667938494714
"3578" 715.4 38.8818564073589 22.2018846441082
"3579" 715.6 40.7822495923589 21.6356667295559
"3580" 715.8 42.4735995270089 21.7961833346159
"3581" 716 44.1910798679527 22.2882431656034
"3582" 716.2 45.882985768694 22.3222939905116
"3583" 716.4 47.561340335625 22.6973940742385
"3584" 716.6 49.9476875575151 22.7022740913534
"3585" 716.8 52.3429748011089 22.4594290291346
"3586" 717 54.8781659903615 22.2004920766843
"3587" 717.2 56.2978824053563 21.6807406117819
"3588" 717.4 57.4882570298844 20.964741638824
"3589" 717.6 57.7907685981089 19.9983500776479
"3590" 717.8 58.5893176536241 18.8387092813098
"3591" 718 59.5346588149324 17.7428018370924
"3592" 718.2 60.6206610240891 17.6379632190941
"3593" 718.4 62.3757172086563 18.7005059513159
"3594" 718.6 64.0501886512026 19.3900266853534
"3595" 718.8 66.3673256678045 20.5299964499811
"3596" 719 68.6484789396244 22.0117026840705
"3597" 719.2 70.8678492023901 23.7333703391346
"3598" 719.4 72.5568236455589 25.8626039961359
"3599" 719.6 73.9760974865941 27.7298487847476
"3600" 719.8 75.2823042050464 29.3825038356659
"3601" 720 76.4146218111089 31.5472389556129
"3602" 720.2 77.5022936552897 33.8162261714797
"3603" 720.4 78.3270174793826 36.0757244288633
"3604" 720.6 79.3602312478589 38.0809751003459
"3605" 720.8 80.0234492735332 38.1099669162189
"3606" 721 80.1223276985783 37.9367597442934
"3607" 721.2 80.9304075972475 38.446091725104
"3608" 721.4 82.0960056037651 39.0604767250721
"3609" 721.6 83.530747579099 39.2823522087971
"3610" 721.8 84.4912928473589 39.2237004554159
"3611" 722 85.3982986856544 38.7894022815523
"3612" 722.2 85.9285902193826 39.0245633138001
"3613" 722.4 86.8533472050786 40.5304554052189
"3614" 722.6 87.2468629656089 42.3965354161706
"3615" 722.8 87.62342235597 44.7795000573603
"3616" 723 87.6196323980512 46.768127886464
"3617" 723.2 87.4771029091762 49.4948522672909
"3618" 723.4 87.0568236471089 52.3465208919832
"3619" 723.6 87.1155630728271 54.8097933190341
"3620" 723.8 87.9014428404422 56.6023831593326
"3621" 724 89.320019167427 57.9992791078886
"3622" 724.2 90.2011105531998 59.0450691105522
"3623" 724.4 90.5044396021974 60.7798020641371
"3624" 724.6 90.3946051320362 62.3457352319159
"3625" 724.8 89.2698048700154 63.8280314290654
"3626" 725 87.6699693728353 65.7889822631895
"3627" 725.2 85.8894392620375 67.9829255286659
"3628" 725.4 84.2010034296502 69.9963956128884
"3629" 725.6 83.6434960818176 71.7741377621392
"3630" 725.8 84.3483020980021 73.7184443051683
"3631" 726 85.4440575387575 75.7599929177537
"3632" 726.2 87.1155630728271 76.4934325436977
"3633" 726.4 89.5848696271548 77.4507054066315
"3634" 726.6 92.8846960811089 79.0137078851862
"3635" 726.8 96.3755373721267 80.9737145478712
"3636" 727 99.8000157265255 82.3430750730548
"3637" 727.2 102.833672730128 83.347739375548
"3638" 727.4 105.490637541609 85.123123386157
"3639" 727.6 108.707097408931 87.7197886886635
"3640" 727.8 111.923881601787 89.8994241046376
"3641" 728 112.766664666439 91.8568626218289
"3642" 728.2 113.181343767277 92.3149227042433
"3643" 728.4 113.207591296412 92.4903714797909
"3644" 728.6 112.363150350636 93.0071863066886
"3645" 728.8 110.929217311045 94.8903031885613
"3646" 729 108.839029427746 96.9958114822256
"3647" 729.2 106.491737522993 99.1376152437552
"3648" 729.4 103.636920680451 101.053436193126
"3649" 729.6 100.739654579109 102.767548689754
"3650" 729.8 98.2386014052785 105.098978105996
"3651" 730 95.1233140055821 108.023355881005
"3652" 730.2 92.5167358934045 111.065682026525
"3653" 730.4 89.2972871915299 113.853193881495
"3654" 730.6 85.1564304621089 113.856973037534
"3655" 730.8 81.0481259221725 113.339289614289
"3656" 731 77.0410477128311 112.500096861444
"3657" 731.2 72.7500900468259 111.89243753952
"3658" 731.4 68.0727219868654 110.969305596985
"3659" 731.6 64.4014220345017 109.371231284889
"3660" 731.8 60.1138660616416 107.596844922729
"3661" 732 55.7980198564547 106.468156734056
"3662" 732.2 52.7771858500453 107.516219699125
"3663" 732.4 49.5104840063232 109.988865330719
"3664" 732.6 47.2344975843872 112.242139131933
"3665" 732.8 46.5941401264851 111.58765750065
"3666" 733 44.7132480879978 109.24093034336
"3667" 733.2 42.9813982825684 106.276051919186
"3668" 733.4 41.344663251163 102.368150873646
"3669" 733.6 39.7585472257221 98.3321735765668
"3670" 733.8 39.4227375446281 94.1734439412717
"3671" 734 39.1846760690809 89.319954221972
"3672" 734.2 38.0015799414768 84.5123140259159
"3673" 734.4 37.4510263928273 79.8148100498188
"3674" 734.6 36.367128197703 75.1431694212822
"3675" 734.8 35.2111454932254 71.1878773922945
"3676" 735 33.6296229488153 66.9249114269434
"3677" 735.2 31.7710732834851 63.2398316559067
"3678" 735.4 30.5253092838634 61.6056911436523
"3679" 735.6 29.7300079655413 60.934070537051
"3680" 735.8 26.9577855833636 59.2630376280008
"3681" 736 22.0131776548448 56.5481004399914
"3682" 736.2 18.0225406846352 53.6393521212054
"3683" 736.4 15.4545955922727 50.6133947019762
"3684" 736.6 12.3251456964332 47.3201139431591
"3685" 736.8 9.86431431332045 46.5917360127717
"3686" 737 9.0101710049574 47.1317876479462
"3687" 737.2 7.94922059331115 47.1271464589721
"3688" 737.4 7.66844443372959 47.5240870252262
"3689" 737.6 7.56408056788668 47.4972415186937
"3690" 737.8 6.12513409602099 46.4200689214104
"3691" 738 6.4326427734839 46.8239184980295
"3692" 738.2 6.3810016543263 46.269149787242
"3693" 738.4 6.37502446947061 45.5012495489478
"3694" 738.6 6.4548140273089 44.0391986072159
"3695" 738.8 6.83308276603746 42.1310165164516
"3696" 739 7.4229450663167 40.1394491763055
"3697" 739.2 8.50895073304134 37.4832211791862
"3698" 739.4 9.69498440773389 35.1895529737492
"3699" 739.6 11.91195603674 33.2293736991877
"3700" 739.8 14.2357227218934 31.7349023580969
"3701" 740 16.6909138241359 30.2286418814294
"3702" 740.2 18.6426689871089 29.7051955731517
"3703" 740.4 20.9646039331452 29.0680719577886
"3704" 740.6 23.7127087870906 28.6155093543012
"3705" 740.8 25.8253795557211 29.4975485355996
"3706" 741 29.0546308795416 29.4082276505794
"3707" 741.2 32.0122869682478 28.4801287410826
"3708" 741.4 34.7435240097375 26.0675265554302
"3709" 741.6 36.88285791559 23.1684344551423
"3710" 741.8 37.9791696444839 20.0263848685697
"3711" 742 39.9460765909589 17.6112861312659
"3712" 742.2 42.7358537865389 17.9246756935259
"3713" 742.4 46.0894712342887 18.6652936409496
"3714" 742.6 49.4802851419066 19.7860757148035
"3715" 742.8 52.2816717951412 22.1220657406901
"3716" 743 55.1264173527389 24.9912281400959
"3717" 743.2 57.8635496137046 27.7094394237563
"3718" 743.4 60.397022108966 31.3967610395894
"3719" 743.6 61.540616594078 35.0807645148025
"3720" 743.8 60.8537552609913 38.3731572866806
"3721" 744 59.6091840378736 41.4643384065335
"3722" 744.2 58.1782274028176 44.6280563331295
"3723" 744.4 56.1608159817435 46.1911794662621
"3724" 744.6 54.90498635422 47.3379988549437
"3725" 744.8 52.7339128277375 48.5726097546588
"3726" 745 53.2076844509827 48.3237229683528
"3727" 745.2 54.5144907471689 49.0190351880059
"3728" 745.4 56.2372432954196 50.7466851297994
"3729" 745.6 58.9415622490256 52.6743974534992
"3730" 745.8 62.0792030306749 54.6155555093498
"3731" 746 65.7078783197693 57.0564751325668
"3732" 746.2 69.2800028251375 58.3855976739731
"3733" 746.4 73.2690186153661 58.7605004023445
"3734" 746.6 77.5471793658059 58.9292562641886
"3735" 746.8 82.1925480139647 58.9722406475505
"3736" 747 86.1998538900994 57.7198860789065
"3737" 747.2 89.7427126819089 55.9869481788588
"3738" 747.4 93.4902647963291 53.3977584710352
"3739" 747.6 96.4984032466042 50.6730991541215
"3740" 747.8 100.304291776727 48.0590625044977
"3741" 748 104.863685397399 47.254888405514
"3742" 748.2 108.788171642248 47.7414136031103
"3743" 748.4 111.649319159664 49.0790519786103
"3744" 748.6 114.391943477779 51.5729690292284
"3745" 748.8 116.936338952319 54.7322596661001
"3746" 749 119.175150237489 58.2195182455442
"3747" 749.2 121.240562815188 61.0751463990475
"3748" 749.4 121.012777591948 63.2738924720587
"3749" 749.6 119.91444746776 66.1850904643471
"3750" 749.8 119.157777153733 70.8203668271544
"3751" 750 117.44256981592 75.6325987867537
"3752" 750.2 114.929257027109 80.1361534718348
"3753" 750.4 112.602292405476 85.1820097787875
"3754" 750.6 111.34184813753 90.6272323139159
"3755" 750.8 109.378739274163 95.8021885002132
"3756" 751 107.289223948841 100.901796468586
"3757" 751.2 104.134149992316 104.823990343545
"3758" 751.4 100.633893567074 109.762938565168
"3759" 751.6 97.3321669726133 114.192930998812
"3760" 751.8 92.7084277277176 116.715334792612
"3761" 752 88.1184225987296 119.462234930606
"3762" 752.2 82.795942084951 120.578263007442
"3763" 752.4 78.0333495776178 120.461345367478
"3764" 752.6 73.3027279706714 119.041810764907
"3765" 752.8 68.4834233505248 117.711450040854
"3766" 753 63.4954351130814 116.531484786246
"3767" 753.2 57.417358007372 116.947530273942
"3768" 753.4 50.52926621753 117.420229549495
"3769" 753.6 43.5865908631443 116.331534851969
"3770" 753.8 37.4485766732938 113.362267272294
"3771" 754 32.2605292119294 109.367235635634
"3772" 754.2 29.4887311829543 104.733237001007
"3773" 754.4 27.747886159451 99.3235579932317
"3774" 754.6 26.9291004032127 94.2183046104064
"3775" 754.8 28.2387496222232 89.8737870248588
"3776" 755 27.3356601984942 88.3586817793196
"3777" 755.2 24.3609692014332 86.0100558363213
"3778" 755.4 19.7995750137668 83.2283152845212
"3779" 755.6 14.9408946990165 80.0899177640587
"3780" 755.8 9.72302537751259 77.1666983072462
"3781" 756 5.96740500791078 76.2989980706895
"3782" 756.2 5.33246416981479 77.0297822727688
"3783" 756.4 5.24137778622 77.1092995244714
"3784" 756.6 4.91278070005177 77.2581282235445
"3785" 756.8 4.74744116972655 77.50188993471
"3786" 757 5.04671317213748 77.5311156471159
"3787" 757.2 4.87865621031276 77.6144784085664
"3788" 757.4 4.9598380551089 77.6481668882723
"3789" 757.6 5.15718657816659 77.5227860308582
"3790" 757.8 4.78608782105176 77.0251789554302
"3791" 758 3.86345737145506 76.0932768878101
"3792" 758.2 2.54563486083112 74.4587938544992
"3793" 758.4 1.51123464232908 72.4297403903379
"3794" 758.6 1.68673367628364 70.5088543057023
"3795" 758.8 1.70518409555549 68.5534162366635
"3796" 759 2.57294421474891 66.7293672796259
"3797" 759.2 3.84494071990892 65.4723511898873
"3798" 759.4 4.52956035284475 63.8744648039159
"3799" 759.6 5.68945329577853 62.192179806157
"3800" 759.8 6.40680409421415 59.8816645402054
"3801" 760 6.32543032610006 57.0797353566858
"3802" 760.2 6.80544513027106 55.7005819121862
"3803" 760.4 8.42163537048729 54.0926613938889
"3804" 760.6 10.4418731707575 52.0853430594835
"3805" 760.8 12.9616705986753 49.9467914023761
"3806" 761 14.1722202566803 48.7218428795445
"3807" 761.2 15.319695760766 46.869168231573
"3808" 761.4 16.8449997580548 45.4883929244564
"3809" 761.6 17.9642108593799 44.376019164785
"3810" 761.8 17.7902596167497 43.5891139055567
"3811" 762 18.4111665445725 41.5272179695886
"3812" 762.2 18.9480893204125 39.1213301715766
"3813" 762.4 19.4865133004484 36.3853825918058
"3814" 762.6 19.3733055902739 33.8898442424304
"3815" 762.8 18.4962166682649 32.5179772754847
"3816" 763 19.3167707206561 33.2277634784442
"3817" 763.2 21.3368547237195 33.164587561084
"3818" 763.4 23.729328876679 33.2284374026075
"3819" 763.6 26.4361260875361 33.2776103118965
"3820" 763.8 29.8184427558205 33.2851740411082
"3821" 764 33.0744784096677 33.4534956983571
"3822" 764.2 36.3993524943322 32.8954279188965
"3823" 764.4 37.4657867282448 32.2609309363431
"3824" 764.6 39.1706054689633 32.7915336761392
"3825" 764.8 40.5786360368232 33.9199447974567
"3826" 765 42.1571258864048 35.3628783220485
"3827" 765.2 42.9560666947926 36.6966168772118
"3828" 765.4 43.9724640925247 37.0725055007575
"3829" 765.6 45.7368461103946 37.398584537824
"3830" 765.8 47.6070121283873 38.6307267425654
"3831" 766 49.6096700155544 39.69480647451
"3832" 766.2 51.9089576116633 40.4932271173119
"3833" 766.4 54.3700608651089 41.5073348531931
"3834" 766.6 56.0970201089535 41.2292303914984
"3835" 766.8 57.3270726609689 40.1294727268259
"3836" 767 58.0404280949618 38.5305265073277
"3837" 767.2 60.1146779786232 36.5102054651159
"3838" 767.4 62.3372330559375 34.5192171892016
"3839" 767.6 62.9966941715635 32.2807203159159
"3840" 767.8 62.9614217222964 29.6651595638221
"3841" 768 63.6447632752017 25.5774250105138
"3842" 768.2 63.6215204157226 21.2437560574614
"3843" 768.4 63.2222149268508 17.3221836436578
"3844" 768.6 62.1166120542739 13.2372677437509
"3845" 768.8 60.3167078731714 10.1858007206034
"3846" 769 59.1830566578563 7.73790573105273
"3847" 769.2 59.715682985496 5.54850024639976
"3848" 769.4 60.0877655782393 3.34840539076371
"3849" 769.6 59.9782424557366 3.82303986125632
"3850" 769.8 60.4680258103836 3.29645561015765
"3851" 770 61.5915549681089 2.78704877530983
"3852" 770.2 63.6432039372211 2.52249126640568
"3853" 770.4 66.1329069297893 2.14609829741073
"3854" 770.6 69.120035662532 2.20713079494474
"3855" 770.8 72.8523161545207 2.20446474129825
"3856" 771 76.4028668017171 3.09564424290558
"3857" 771.2 79.8515031031302 3.50184402033078
"3858" 771.4 82.9450638468362 4.65935645818862
"3859" 771.6 86.0382128999489 5.80567201149589
"3860" 771.8 89.2168745148119 7.12605541954955
"3861" 772 92.5878727645946 9.50992935774447
"3862" 772.2 96.1750208512545 11.3670566161198
"3863" 772.4 100.104960156157 12.6805766852654
"3864" 772.6 103.227442021291 14.8995283336613
"3865" 772.8 105.815432013227 18.0056288731341
"3866" 773 108.899572927445 20.8231401977477
"3867" 773.2 111.958642416872 23.5274025253633
"3868" 773.4 113.704953878642 27.4849861134112
"3869" 773.6 116.276202372267 31.3353217648106
"3870" 773.8 118.732305769948 34.9685089904962
"3871" 774 120.174117982525 39.0833414349778
"3872" 774.2 120.767401856704 42.9680549814294
"3873" 774.4 121.290809199197 46.9840323203584
"3874" 774.6 120.84958102146 51.2004703117267
"3875" 774.8 119.275275251377 54.8522304548802
"3876" 775 118.416896847128 58.2246552772083
"3877" 775.2 118.948876551745 62.1025282545523
"3878" 775.4 120.325688846136 66.0057341846997
"3879" 775.6 122.141781722746 69.7627793721725
"3880" 775.8 123.255109411658 70.2903940032168
"3881" 776 123.0018969263 70.2082693715432
"3882" 776.2 121.60743359132 71.9113195490217
"3883" 776.4 119.452938059638 73.5489249875041
"3884" 776.6 117.621480705859 76.1290724609437
"3885" 776.8 116.487818481977 79.6340802737555
"3886" 777 116.440357547545 83.2754328267523
"3887" 777.2 116.551629727637 87.4706888458048
"3888" 777.4 115.111175007211 91.1825400644287
"3889" 777.6 112.186527403352 94.2734589282132
"3890" 777.8 108.219183720072 96.6580003502462
"3891" 778 105.279676463274 97.8185725711911
"3892" 778.2 101.150550402893 98.8045582902672
"3893" 778.4 97.4467609010292 100.733081785456
"3894" 778.6 93.7098815584894 103.983323198491
"3895" 778.8 90.9809688729773 108.25790954889
"3896" 779 89.1315648307328 112.997174216118
"3897" 779.2 88.80313089819 117.910234855646
"3898" 779.4 89.0199821116135 120.128908045127
"3899" 779.6 88.815551158318 119.666145411134
"3900" 779.8 87.192566017466 121.085804098898
"3901" 780 84.2376316700567 121.929631963194
"3902" 780.2 80.2921213005034 122.274739462705
"3903" 780.4 75.603561148225 122.597471956925
"3904" 780.6 71.9336947222668 122.157279736416
"3905" 780.8 68.2499696088867 121.166436495305
"3906" 781 63.7648251232628 119.310510885993
"3907" 781.2 59.3615360625248 118.191714640907
"3908" 781.4 54.2400339629773 116.206632827863
"3909" 781.6 48.8105469838998 116.851893244498
"3910" 781.8 42.5512677702219 119.181242058751
"3911" 782 37.3123937597468 121.824517480442
"3912" 782.2 38.5125191231437 121.710292502864
"3913" 782.4 38.5228932501922 121.944956184749
"3914" 782.6 38.603465475872 121.929311291469
"3915" 782.8 38.4576614999928 122.430267159987
"3916" 783 38.5866167518321 122.655481784434
"3917" 783.2 38.5501211057668 123.0155138821
"3918" 783.4 38.2856711117107 123.149939314695
"3919" 783.6 38.3600817872668 123.213310032863
"3920" 783.8 38.4678421777696 123.232167716728
"3921" 784 38.3649145914392 123.400249078787
"3922" 784.2 38.2732169683792 123.315877711592
"3923" 784.4 38.0681425981452 123.505341268089
"3924" 784.6 37.856176907978 123.494918111916
"3925" 784.8 37.4481526992062 123.018035656934
"3926" 785 36.7186611017305 122.809744272213
"3927" 785.2 35.8850189804045 122.235377877594
"3928" 785.4 35.6161807499773 122.231034233311
"3929" 785.6 35.6799554126318 122.313308328054
"3930" 785.8 36.2740946479422 122.312983674305
"3931" 786 36.1124652477634 122.341422162134
"3932" 786.2 35.8626281355143 122.217533717294
"3933" 786.4 35.0087901256217 121.584006146916
"3934" 786.6 34.3092436823984 121.288988159337
"3935" 786.8 34.9376767333998 121.48672335597
"3936" 787 36.2403098802089 121.757725416461
"3937" 787.2 36.9631566825034 122.046832531099
"3938" 787.4 37.9728947613259 121.666932515208
"3939" 787.6 38.5537696593825 122.341159944369
"3940" 787.8 39.4286676539863 122.730553325916
"3941" 788 40.1442604516803 123.010820414116
"3942" 788.2 40.9853950707555 123.550927600545
"3943" 788.4 41.0981257568927 123.553450550483
"3944" 788.6 41.0171095048448 123.50934008901
"3945" 788.8 40.8306558338636 123.541789537472
"3946" 789 40.8297594219839 123.798616620639
"3947" 789.2 41.1110344310027 123.914304100695
"3948" 789.4 41.1550190248012 124.130663823349
"3949" 789.6 41.2449154098285 124.659324281243
"3950" 789.8 41.2687502477189 124.859309254926
"3951" 790 41.2441768467327 124.849584415817
"3952" 790.2 41.1890813373031 125.172068030712
"3953" 790.4 41.0135600759877 125.452155215461
"3954" 790.6 41.1353226419931 125.442036829937
"3955" 790.8 40.8152564213615 125.337439543432
"3956" 791 40.6947562427525 125.352854299668
"3957" 791.2 40.6606244285189 125.298819006876
"3958" 791.4 40.6340189239289 125.291175359016
"3959" 791.6 40.7936519514689 125.291175359016
"3960" 791.8 41.3803145064618 124.982431935651
"3961" 792 42.0832880036281 124.634115629512
"3962" 792.2 42.181962265157 124.479772740031
"3963" 792.4 42.2183014236655 124.302548829199
"3964" 792.6 42.5945970380539 124.097994915549
"3965" 792.8 42.8339703828311 124.089424056583
"3966" 793 43.0204904546922 124.011572087638
"3967" 793.2 43.3303455922465 124.00332588242
"3968" 793.4 43.9094895282062 124.178111416217
"3969" 793.6 44.1498107362869 124.647942958594
"3970" 793.8 44.3454868142339 125.001353710991
"3971" 794 44.5805571886393 125.276220395812
"3972" 794.2 44.7061483904306 125.588612960525
"3973" 794.4 44.7920792127089 125.724869291942
"3974" 794.6 44.8246573815946 125.897207439344
"3975" 794.8 44.7790675116224 125.977382124105
"3976" 795 44.6581467406232 125.959084588687
"3977" 795.2 44.7333397869907 126.020796291107
"3978" 795.4 44.7712824570995 126.285570679671
"3979" 795.6 44.6666532624989 126.410969770506
"3980" 795.8 44.3290038121191 126.3807851611
"3981" 796 44.2561683345389 126.456831657666
"3982" 796.2 44.3219625296623 126.40395690912
"3983" 796.4 44.1455692143267 126.329122194658
"3984" 796.6 43.9331014930889 126.391860650856
"3985" 796.8 44.0439640341386 126.336690162837
"3986" 797 44.0008245956816 126.166720477525
"3987" 797.2 44.0638213957428 126.060999893487
"3988" 797.4 44.2864093739176 125.768072518977
"3989" 797.6 44.016194546833 125.484902296157
"3990" 797.8 43.4972130186217 125.281702462095
"3991" 798 42.7647784150157 125.056036022306
"3992" 798.2 41.8274658441089 124.651181792433
"3993" 798.4 40.9587146738232 124.076220743286
"3994" 798.6 40.5999987705188 123.466724328826
"3995" 798.8 40.1352896515524 123.009712639064
"3996" 799 40.0186987591 122.368844989684
"3997" 799.2 40.1863786450995 121.655442108224
"3998" 799.4 39.9407691865684 120.957364745781
"3999" 799.6 39.7387151044894 120.302173165084
"4000" 799.8 39.1499475888142 119.63214606838
"4001" 800 38.4992989966393 118.463403824942
"4002" 800.2 37.6338250846047 117.758970600168
"4003" 800.4 37.2665222001089 117.05099063342
"4004" 800.6 36.5843297747243 116.217120064018
"4005" 800.8 35.6974796217243 115.586682441377
"4006" 801 34.6799693518523 115.009116129288
"4007" 801.2 33.7363002835665 114.633468728458
"4008" 801.4 32.6626131449698 114.176314373029
"4009" 801.6 32.2358587311372 114.409072542482
"4010" 801.8 31.9834291458089 114.52752941798
"4011" 802 31.1015769687695 114.224365386301
"4012" 802.2 30.9559062099192 113.620774734149
"4013" 802.4 30.3276506733397 113.002868143403
"4014" 802.6 29.6301089183839 112.099513093966
"4015" 802.8 29.4381798531593 111.162309799983
"4016" 803 28.9303436911173 110.333712679025
"4017" 803.2 28.67474459003 109.028979289153
"4018" 803.4 28.7644027796494 108.13187453024
"4019" 803.6 29.2167435202504 106.671681831369
"4020" 803.8 29.5417758277478 105.468648575416
"4021" 804 30.4102016895207 104.524433251534
"4022" 804.2 30.9188537485295 103.975041684393
"4023" 804.4 31.3529457597265 103.216769965681
"4024" 804.6 31.5226807572824 102.872668171263
"4025" 804.8 31.6485979655946 102.496725490802
"4026" 805 31.5541638616677 102.557317993445
"4027" 805.2 31.4551198403789 102.310548067926
"4028" 805.4 31.0884515250995 101.732154676557
"4029" 805.6 31.0610075306281 100.865310649474
"4030" 805.8 30.6773084465108 100.517541157065
"4031" 806 30.1383807447931 100.087922779232
"4032" 806.2 29.5767169193767 99.5675704358802
"4033" 806.4 28.4011879920839 98.6498777136409
"4034" 806.6 27.6978758124773 97.9959770491264
"4035" 806.8 26.9974884804362 97.6489651889432
"4036" 807 25.8743437678857 96.6602543748445
"4037" 807.2 24.842908317648 95.4759637172811
"4038" 807.4 23.8117384503089 94.309476587342
"4039" 807.6 22.8488725699089 93.5286336474409
"4040" 807.8 22.047134043314 92.3062216301723
"4041" 808 20.6730890742405 90.9792424127317
"4042" 808.2 19.3504016215227 89.6684816556142
"4043" 808.4 17.9632363793744 88.8279311362522
"4044" 808.6 16.5783886834025 88.7408641723196
"4045" 808.8 15.3281093419197 88.3547964636456
"4046" 809 13.8272659166428 88.3438544574328
"4047" 809.2 12.8612893527419 88.2640127461911
"4048" 809.4 12.3148733008386 88.7782958721051
"4049" 809.6 11.9641443655375 88.8835251458534
"4050" 809.8 11.8657951764485 89.0588423049064
"4051" 810 11.9169296280219 88.8858099318985
"4052" 810.2 11.7601639387305 88.3375810405375
"4053" 810.4 12.8159588730997 88.3551755188333
"4054" 810.6 12.7427327136777 88.3586817793196
"4055" 810.8 12.6166949604907 88.3098172581795
"4056" 811 12.3921030386271 88.2472783211432
"4057" 811.2 12.4241601761922 88.2279761800826
"4058" 811.4 12.46287188922 88.082888419777
"4059" 811.6 12.5047324018721 87.9184307916001
"4060" 811.8 12.5316655104741 87.6030064214811
"4061" 812 12.4801974111346 87.027531484121
"4062" 812.2 12.6835789284303 86.3447421066391
"4063" 812.4 12.8965710477362 85.3774359882523
"4064" 812.6 13.1537856077305 84.0302821788889
"4065" 812.8 13.2490076020453 82.4763241868431
"4066" 813 13.9765250060821 81.0180750042016
"4067" 813.2 14.5063176943521 80.0913933717537
"4068" 813.4 15.1591959746043 79.5053740515673
"4069" 813.6 15.6125976310256 78.9069722619159
"4070" 813.8 15.9095580610453 77.8067502214613
"4071" 814 16.3305239453589 77.0208313779437
"4072" 814.2 16.0069834856696 76.4114760135421
"4073" 814.4 16.0876959272756 75.2903944318603
"4074" 814.6 15.690272431841 74.374243583032
"4075" 814.8 15.120154476341 72.9376472664873
"4076" 815 14.9427884499408 72.0491094400309
"4077" 815.2 14.5524649393933 70.7888104827783
"4078" 815.4 14.6626002411655 69.7081545385763
"4079" 815.6 14.3765526970435 67.9427428004299
"4080" 815.8 13.8831256949467 66.7907574784294
"4081" 816 13.3711435435002 65.110741762142
"4082" 816.2 12.8014604605826 64.3136393081527
"4083" 816.4 12.1649494582382 63.6800789316142
"4084" 816.6 11.6345523645299 62.9089513900212
"4085" 816.8 10.9657358277037 61.9009539986831
"4086" 817 10.3067070162953 60.5740931219922
"4087" 817.2 9.10069478452995 59.0904799371527
"4088" 817.4 7.92316302154958 57.9020552048312
"4089" 817.6 7.79076859276407 56.731607665778
"4090" 817.8 7.690655152882 55.4857218584033
"4091" 818 7.60617996693132 53.3162297225327
"4092" 818.2 7.48943705094083 51.3620059541008
"4093" 818.4 7.22254919313693 49.751575253243
"4094" 818.6 8.02177997187524 48.4085791806449
"4095" 818.8 9.67281315390889 47.2644856716202
"4096" 819 11.1077767097405 45.6302842538633
"4097" 819.2 12.6182449838192 43.7616698975327
"4098" 819.4 13.8271772651181 41.5641293299801
"4099" 819.6 15.0999176550722 39.2009097622553
"4100" 819.8 16.4044281247756 36.9907644370548
"4101" 820 18.1183012379144 35.2390951358048
"4102" 820.2 18.9111649049896 33.2332544146774
"4103" 820.4 18.531513914024 31.5115482042178
"4104" 820.6 18.8526171865946 31.2360884417159
"4105" 820.8 19.8631049774759 30.4422710676315
"4106" 821 21.9389261929496 29.992135484677
"4107" 821.2 24.1418247620819 29.4126308261051
"4108" 821.4 26.544303808951 29.0221125440212
"4109" 821.6 29.2567168499978 28.4128929497214
"4110" 821.8 31.4900440472127 27.6969352627649
"4111" 822 33.3725793014324 27.9605605205335
"4112" 822.2 35.0041493608232 28.3351420872302
"4113" 822.4 36.3784538463493 28.2469811487717
"4114" 822.6 37.8936519511589 28.8818449008359
"4115" 822.8 39.7892009966677 30.4222647577982
"4116" 823 42.0859193172689 31.5762307714859
"4117" 823.2 44.4520088532879 31.9079248588843
"4118" 823.4 46.5784488066089 31.6461995480505
"4119" 823.6 48.2888026731089 30.6464356068016
"4120" 823.8 50.7791095759526 29.5855382319471
"4121" 824 53.5233510302079 29.2056025795001
"4122" 824.2 56.3833486947624 28.6720608229357
"4123" 824.4 59.1400477594589 28.8818449008359
"4124" 824.6 61.8630397088232 29.7861352405179
"4125" 824.8 64.8011079027756 31.551099383825
"4126" 825 67.8033452172604 33.527638628431
"4127" 825.2 70.0254999231389 35.4553820604359
"4128" 825.4 71.5488626265445 37.889846064005
"4129" 825.6 73.3590876705207 39.9505963793571
"4130" 825.8 76.1286220446535 42.3208914323515
"4131" 826 78.384452439407 45.2026500074447
"4132" 826.2 80.6170007032221 48.4321328301517
"4133" 826.4 82.8866150504921 51.662487218243
"4134" 826.6 85.7988642644717 54.4721015071017
"4135" 826.8 88.4392335569054 57.8982144638185
"4136" 827 90.5612184194483 61.788239814604
"4137" 827.2 92.741333086451 65.2523329049948
"4138" 827.4 95.22512078335 69.0271024238266
"4139" 827.6 97.9445630096664 72.4617311386681
"4140" 827.8 101.12309674387 75.1234793093849
"4141" 828 104.458527449755 77.6593883583297
"4142" 828.2 107.383859431571 78.4154232092838
"4143" 828.4 110.224185704247 78.6989341397324
"4144" 828.6 113.632056487259 79.7299608958097
"4145" 828.8 116.264668454406 80.2050151642673
"4146" 829 116.789832450137 79.7841718496587
"4147" 829.2 116.695918839831 80.1101390546937
"4148" 829.4 116.598687972516 81.0828189241283
"4149" 829.6 116.759142870752 83.0267876809507
"4150" 829.8 116.427148056702 86.3961688303495
"4151" 830 115.644900586866 89.8594244432943
"4152" 830.2 113.772896567873 93.8062949465977
"4153" 830.4 111.534566581761 97.2062292219873
"4154" 830.6 108.898675986709 100.853796179941
"4155" 830.8 105.256872362215 103.574083644925
"4156" 831 101.796144349753 106.785774336602
"4157" 831.2 99.2493462392931 110.668340606495
"4158" 831.4 94.5869286092115 113.711702154352
"4159" 831.6 89.1354838034452 115.692309433588
"4160" 831.8 83.7639299690293 116.940320964712
"4161" 832 77.6566644998767 116.359709328318
"4162" 832.2 71.4252258853998 116.886637098407
"4163" 832.4 65.3278637121892 117.335639367586
"4164" 832.6 59.6810711998257 116.980906705562
"4165" 832.8 53.1538092267089 117.599339284246
"4166" 833 47.2096508287696 118.703988828237
"4167" 833.2 42.0469940223761 120.322145314856
"4168" 833.4 38.7432211668138 122.526931559154
"4169" 833.6 38.8742884698965 122.439688849827
"4170" 833.8 37.7475066699408 121.499452520146
"4171" 834 36.4369592619611 121.181883802977
"4172" 834.2 35.7328715595826 120.55144319039
"4173" 834.4 35.0089861579279 119.376573359761
"4174" 834.6 33.2471906138339 117.217572306891
"4175" 834.8 31.1565185649744 115.077270615672
"4176" 835 28.1797682314955 113.416864757008
"4177" 835.2 26.6633027884166 113.535310280659
"4178" 835.4 26.5530556196714 114.100738398264
"4179" 835.6 26.6771090636922 114.33669558336
"4180" 835.8 27.0620895085107 114.353251765068
"4181" 836 26.9505825569319 113.997854753119
"4182" 836.2 26.2607668852393 112.767224506664
"4183" 836.4 25.4745026387307 110.908592076899
"4184" 836.6 23.4728349989839 108.554771398891
"4185" 836.8 21.1840422463716 106.199545411746
"4186" 837 19.3703409075192 103.536504255249
"4187" 837.2 17.3857422665036 100.399703152469
"4188" 837.4 14.6949614633106 97.217469880605
"4189" 837.6 12.3895491505524 93.2559825127246
"4190" 837.8 10.9088949820654 88.6000039684376
"4191" 838 8.79089617495846 84.393938948438
"4192" 838.2 7.45844196443065 79.5339729414463
"4193" 838.4 7.29261427669607 74.915679075081
"4194" 838.6 7.55762323460432 70.1191147299067
"4195" 838.8 7.34457923770182 65.5452444688893
"4196" 839 6.22026977439095 60.9803314688903
"4197" 839.2 5.92790159208328 55.9956277789928
"4198" 839.4 6.96932788591444 52.0905076864159
"4199" 839.6 9.49764647772629 48.5639058078202
"4200" 839.8 12.6433242944623 45.3913335562435
"4201" 840 16.07361894072 41.7538894461103
"4202" 840.2 18.5449344804518 38.6977446860016
"4203" 840.4 21.2692838535196 35.7226367481123
"4204" 840.6 24.8068534271816 34.1163539307795
"4205" 840.8 27.7087649155493 32.6371901320168
"4206" 841 30.5680720929805 31.2241671560627
"4207" 841.2 32.9260241655689 31.6259144825759
"4208" 841.4 34.9562402889324 32.8427532467982
"4209" 841.6 37.040732910802 32.3538773416387
"4210" 841.8 37.8256763487724 30.9222578997717
"4211" 842 39.318208823138 28.6543165091974
"4212" 842.2 42.3425256792958 26.0919848678972
"4213" 842.4 44.8790587469455 22.8964276467717
"4214" 842.6 47.4764777430501 21.6620448084453
"4215" 842.8 50.7989053382964 20.9625479898846
"4216" 843 52.9841175524119 20.2825094326432
"4217" 843.2 53.2336641322604 18.9468012712492
"4218" 843.4 52.7897339007405 16.8177547942212
"4219" 843.6 52.3416411918563 14.033857784158
"4220" 843.8 51.5331852652326 11.4918368148953
"4221" 844 51.8520398949839 11.5552876288534
"4222" 844.2 53.1094039998119 11.6819722628367
"4223" 844.4 55.4986617157926 11.6987685187424
"4224" 844.6 58.5283469431782 11.79549178551
"4225" 844.8 62.0058406824389 12.3142381642859
"4226" 845 65.6987312597722 12.2174446235281
"4227" 845.2 69.4203912230161 12.4965431057716
"4228" 845.4 72.9739099393194 13.575238912558
"4229" 845.6 76.7034815752289 14.7181654162559
"4230" 845.8 80.4074066678409 16.1647060736375
"4231" 846 84.2682466998563 17.1355696262948
"4232" 846.2 88.2239338051695 17.8311375179462
"4233" 846.4 91.9055938317497 20.0273838516732
"4234" 846.6 94.680324000782 22.451773131839
"4235" 846.8 97.6748386607543 24.4818832417886
"4236" 847 101.168106860818 27.2891866376432
"4237" 847.2 103.555856289452 31.7529446303445
"4238" 847.4 105.728614706217 35.6962602605645
"4239" 847.6 107.777896482127 39.8413345012462
"4240" 847.8 109.042645167391 44.5395101035068
"4241" 848 109.447827952498 49.0133193628362
"4242" 848.2 109.094657537587 54.0763905338185
"4243" 848.4 108.975822900529 58.8173727822552
"4244" 848.6 107.787779479267 63.9012846209685
"4245" 848.8 107.180630052555 68.8633099696837
"4246" 849 105.010356354854 73.8876435005159
"4247" 849.2 102.623079967814 78.6430844191302
"4248" 849.4 100.407085771734 83.201974392773
"4249" 849.6 100.813003088004 87.8849060202843
"4250" 849.8 101.654534130118 92.5144692634203
"4251" 850 102.392473606063 97.7905224873012
"4252" 850.2 101.97084948016 103.484239996377
"4253" 850.4 100.594233187561 108.57651148429
"4254" 850.6 97.2994556339551 112.672950009275
"4255" 850.8 94.1130661688046 114.791129526985
"4256" 851 90.3842393510271 115.917283574343
"4257" 851.2 86.0874487747603 115.332343699953
"4258" 851.4 81.7895074418919 114.94989668352
"4259" 851.6 77.2096486848337 114.157746437063
"4260" 851.8 72.5419286719467 112.873002054213
"4261" 852 67.8255233267607 111.299204963862
"4262" 852.2 63.5673085725141 108.780895981416
"4263" 852.4 59.1664514523832 107.088132373482
"4264" 852.6 55.0608124749611 104.186398952525
"4265" 852.8 51.0817019432071 101.116774064648
"4266" 853 46.4052271269142 97.6418011907477
"4267" 853.2 42.8307364805143 93.9084919583213
"4268" 853.4 40.0526343516892 89.2281717681123
"4269" 853.6 37.5463982873543 84.1961449553431
"4270" 853.8 36.6817858354935 78.7538543160024
"4271" 854 37.3919481503189 74.0710910491559
"4272" 854.2 38.1701785513436 71.3387209284261
"4273" 854.4 38.2678046309154 71.5016747115288
"4274" 854.6 38.2246370975464 71.3071161344471
"4275" 854.8 39.3742310052907 69.9469183815826
"4276" 855 41.3304399341858 68.2732371541178
"4277" 855.2 43.6476589497419 66.0273087424663
"4278" 855.4 46.4063377257032 63.2939802258687
"4279" 855.6 50.0826317542771 61.0956059090187
"4280" 855.8 53.3803511469802 59.5380190377971
"4281" 856 57.3885494579827 58.3309648510809
"4282" 856.2 61.6697019775855 57.259494786757
"4283" 856.4 66.1450460898148 56.1446385611806
"4284" 856.6 70.6018595369896 56.5218365642737
"4285" 856.8 75.0512204618704 57.2476324849251
"4286" 857 79.4481466335201 57.5952438049065
"4287" 857.2 83.8132399391186 58.4163065504887
"4288" 857.4 88.207425339118 59.1180312037613
"4289" 857.6 92.8006288436416 58.7417909839065
"4290" 857.8 96.6269168749674 58.5671772331989
"4291" 858 100.662941459714 58.495861218026
"4292" 858.2 103.99847696672 57.858630840027
"4293" 858.4 107.39974812654 56.8514250499801
"4294" 858.6 109.788981400045 55.1085904626523
"4295" 858.8 110.594550667037 53.1801824855052
"4296" 859 111.861086000892 50.0294922018463
"4297" 859.2 112.698054658053 46.393159050027
"4298" 859.4 113.103174088445 42.2076629853774
"4299" 859.6 113.180191447581 38.1585439712214
"4300" 859.8 113.75382864972 34.2765617015826
"4301" 860 114.905576115146 33.7213455356355
"4302" 860.2 116.304062922 34.6961634927971
"4303" 860.4 116.613316145137 34.9872446839536
"4304" 860.6 117.913578176887 36.5979658664714
"4305" 860.8 119.743586429109 38.640189837532
"4306" 861 120.628252222126 41.0753082559849
"4307" 861.2 121.544967532201 44.2643329412436
"4308" 861.4 121.754976030224 47.555614837323
"4309" 861.6 122.04044095098 51.2690351865193
"4310" 861.8 123.323791447279 55.1627536491927
"4311" 862 124.20117535603 59.8615496774159
"4312" 862.2 124.413626718914 64.1823339538326
"4313" 862.4 123.292138794554 69.259762159825
"4314" 862.6 122.417590999153 74.1189822233584
"4315" 862.8 121.063680980832 78.8751237291659
"4316" 863 118.948559555384 83.4534233590719
"4317" 863.2 118.148555567852 88.0434180159416
"4318" 863.4 116.898227091568 93.1903087293563
"4319" 863.6 114.605614308936 97.2598340251613
"4320" 863.8 110.184440532171 99.2584665345885
"4321" 864 104.699938234279 101.597914398693
"4322" 864.2 99.4164178428867 102.312105107305
"4323" 864.4 94.7580286511768 100.983262011615
"4324" 864.6 91.6105276980232 98.9187703258588
"4325" 864.8 87.0324149273016 97.6432595468792
"4326" 865 82.1596565934551 97.0765601957909
"4327" 865.2 78.311395199566 95.9595866543445
"4328" 865.4 75.4855406984422 93.2034247408048
"4329" 865.6 74.3934559750995 89.5378339039626
"4330" 865.8 74.6278970035295 87.1054394214112
"4331" 866 75.1033505134589 86.1213019004459
"4332" 866.2 75.2042743068759 84.9130489622654
"4333" 866.4 75.1919160071749 84.3861217263404
"4334" 866.6 74.0720217503685 84.9790175250601
"4335" 866.8 71.4735995301089 86.0167229001795
"4336" 867 70.7682612902916 87.3492833278005
"4337" 867.2 70.8598945749529 88.0957122428517
"4338" 867.4 70.4588612822693 87.8041302976989
"4339" 867.6 69.6948315089489 87.4856930434559
"4340" 867.8 69.2881473673589 86.228459963714
"4341" 868 68.5737402996644 85.2448302791659
"4342" 868.2 68.4778888184816 83.7097310006159
"4343" 868.4 67.3543688966765 81.8508096134024
"4344" 868.6 65.6628477554332 80.4288156646727
"4345" 868.8 63.9186402078542 78.4839276004819
"4346" 869 62.2431183458232 73.9640799791159
"4347" 869.2 62.0027309481362 70.4236812657795
"4348" 869.4 62.6690594535846 66.3085584913722
"4349" 869.6 64.0897081912998 62.991970914625
"4350" 869.8 67.0332577613108 59.8982979844351
"4351" 870 70.2911326594422 55.9017154388326
"4352" 870.2 73.3160759704232 54.1015150400588
"4353" 870.4 76.2764113976543 53.0378567696704
"4354" 870.6 79.4146599847108 51.0546573494013
"4355" 870.8 80.0663577352265 48.0663519012982
"4356" 871 78.9066468367221 43.6187979749159
"4357" 871.2 77.7782029005522 40.2264367339571
"4358" 871.4 76.826707070172 35.701587980979
"4359" 871.6 74.3280676610477 32.2196231306404
"4360" 871.8 71.2278921284119 30.7790137414007
"4361" 872 66.8968192762339 29.4262955681971
"4362" 872.2 62.7164341665029 29.7791628344614
"4363" 872.4 57.4639009702889 29.9978174883959
"4364" 872.6 52.0444311852475 30.6889243424307
"4365" 872.8 46.7931228515811 32.2736428641937
"4366" 873 41.3371644023789 32.6463414718859
"4367" 873.2 36.2092125371816 34.2449061902432
"4368" 873.4 30.80159972359 36.2671951510763
"4369" 873.6 25.0184025194873 38.3267769114835
"4370" 873.8 19.4169032476644 40.0836108396659
"4371" 874 14.2608008547724 39.8520965054447
"4372" 874.2 11.7143784040803 39.8515715296302
"4373" 874.4 11.0640320269279 41.6980019825107
"4374" 874.6 9.84316982870711 44.5674292718266
"4375" 874.8 8.27897304891062 47.9512966541831
"4376" 875 5.50437379465698 50.4870565568101
"4377" 875.2 5.70892507754579 51.2438932915664
"4378" 875.4 6.09652182931449 51.9053694866916
"4379" 875.6 4.92786882395935 53.5876863755047
"4380" 875.8 3.69413929306035 56.3866583080518
"4381" 876 2.55894527881188 59.2617881992921
"4382" 876.2 3.34178900045177 57.7158685281445
"4383" 876.4 3.81594754183006 56.2969638965505
"4384" 876.6 3.69421537726354 54.7257275199365
"4385" 876.8 3.79702321517821 52.726847677401
"4386" 877 4.77683722988666 50.6183977281937
"4387" 877.2 5.48610078326276 45.4268146802621
"4388" 877.4 6.6464370067964 42.4435871164409
"4389" 877.6 9.37778181588117 38.620154993203
"4390" 877.8 10.8932878882756 35.0494194296492
"4391" 878 12.1500315644736 31.1866295437982
"4392" 878.2 15.9688984016046 29.2653566238985
"4393" 878.4 19.5407308993124 28.0068163281194
"4394" 878.6 23.0203604311267 25.1750851698712
"4395" 878.8 25.2232461728148 22.40392827721
"4396" 879 28.4003241769998 20.4515961883341
"4397" 879.2 31.7055658315749 19.0292570194693
"4398" 879.4 35.3813321605889 16.4418080086859
"4399" 879.6 39.3745872176965 13.2215076450705
"4400" 879.8 42.9717025828668 10.8919162164422
"4401" 880 47.6594251451734 10.6319370221094
"4402" 880.2 52.7115359036544 9.84391154706741
"4403" 880.4 57.7983701708489 8.62999989576589
"4404" 880.6 62.1849430442415 6.39501286078324
"4405" 880.8 66.5579158249089 5.85493107548256
"4406" 881 69.8582653228589 7.33822340742589
"4407" 881.2 73.1819099630767 10.1141415219159
"4408" 881.4 77.3203411163004 13.0482723050542
"4409" 881.6 82.0663911432989 14.0417025806459
"4410" 881.8 86.8763822739877 14.735074091825
"4411" 882 91.5832146877453 16.0012945454008
"4412" 882.2 95.725540252532 19.2289466062524
"4413" 882.4 99.6627651076089 23.4692929217492
"4414" 882.6 102.714642636791 28.3743638317009
"4415" 882.8 104.09223500925 33.8803579419631
"4416" 883 104.236378039509 39.4286891934795
"4417" 883.2 103.169176846991 45.0388678469453
"4418" 883.4 99.69091908072 49.3267627888881
"4419" 883.6 96.8490314403634 53.5729121198704
"4420" 883.8 93.6069638959687 58.4524753406075
"4421" 884 90.3842393510271 63.3533069952795
"4422" 884.2 87.9171834708634 68.3355756458432
"4423" 884.4 86.0432806151089 73.2025461738048
"4424" 884.6 85.6426571869197 77.8843761292943
"4425" 884.8 85.2842750945543 83.3657668469159
"4426" 885 83.3306955808053 88.3921477834248
"4427" 885.2 80.6502729279467 93.4815494652402
"4428" 885.4 77.2765858628767 95.9914351870945
"4429" 885.6 72.6446526278927 95.9089241234835
"4430" 885.8 69.6347428863375 95.1661032098302
"4431" 886 68.2104018628927 92.7791602024294
"4432" 886.2 65.9537418936777 89.379003580815
"4433" 886.4 64.5327242338659 85.0980889086449
"4434" 886.6 63.4050730360803 80.5667357972302
"4435" 886.8 62.0209030580533 75.7398126162215
"4436" 887 60.8752529214551 70.8823669524832
"4437" 887.2 60.1798343163946 65.563087009722
"4438" 887.4 61.7283832774289 60.2704848379259
"4439" 887.6 65.1099972077661 54.487337265373
"4440" 887.8 68.9117233326378 50.1048741638101
"4441" 888 73.4397755561281 46.5549877057524
"4442" 888.2 78.6456834102989 43.7181653970959
"4443" 888.4 84.8722940053225 42.924932853644
"4444" 888.6 90.8755382547032 42.2090497139442
"4445" 888.8 97.2878495030816 41.4090888662977
"4446" 889 103.360762915401 40.9759706723782
"4447" 889.2 106.969324429366 39.0180499296588
"4448" 889.4 107.057078137788 37.5446952822848
"4449" 889.6 106.666065918998 37.6595836248048
"4450" 889.8 106.46569909167 37.5503130617664
"4451" 890 105.597750612036 36.6769759638795
"4452" 890.2 105.027632656536 34.5089594799523
"4453" 890.4 102.999204641274 31.3574050545397
"4454" 890.6 100.626361908465 27.3098993197813
"4455" 890.8 97.6483483315089 23.3085336612016
"4456" 891 94.4261261089422 18.8547943988603
"4457" 891.2 91.9602143798911 14.7886231999951
"4458" 891.4 92.4719646402429 14.0292127024417
"4459" 891.6 94.0287711702604 14.0324761572189
"4460" 891.8 95.813684917396 14.2172416025397
"4461" 892 98.2763147336466 14.6919174179442
"4462" 892.2 101.886994763698 14.4729257610841
"4463" 892.4 103.528049670554 15.792445379125
"4464" 892.6 106.684921332182 18.3947600369159
"4465" 892.8 109.70745593319 21.4281175885645
"4466" 893 112.922175101898 24.6638922729685
"4467" 893.2 114.979029229573 29.2937829230052
"4468" 893.4 117.646115432331 33.5334292707492
"4469" 893.6 120.686995903091 37.4731686017641
"4470" 893.8 123.204656495242 40.9266104985619
"4471" 894 123.557708891635 44.2323012899948
"4472" 894.2 122.577208410314 48.7987343371837
"4473" 894.4 122.329478584412 53.2416046558087
"4474" 894.6 122.119933943325 57.6837986542402
"4475" 894.8 121.398442087551 62.6636568685708
"4476" 895 119.349430805553 66.9814661099714
"4477" 895.2 116.520089309647 70.8474907290291
"4478" 895.4 115.488817242692 76.1290724609437
"4479" 895.6 114.533481927224 82.0027623833849
"4480" 895.8 112.152379470118 87.8755190843159
"4481" 896 108.851422966974 92.3832054709429
"4482" 896.2 104.570982982439 97.2232909359605
"4483" 896.4 99.5153304740823 99.4106630627743
"4484" 896.6 93.0722989980897 99.2410354792236
"4485" 896.8 86.9989069024232 99.3082323834873
"4486" 897 80.4585215435143 97.4583122032132
"4487" 897.2 75.0951035241655 94.3985793240857
"4488" 897.4 70.4150627653799 90.0307420369907
"4489" 897.6 65.4064183246644 85.503157267027
"4490" 897.8 61.7112093538311 80.5241699804437
"4491" 898 59.7563181208804 74.8813177223159
"4492" 898.2 58.8229087499621 68.4641597804021
"4493" 898.4 58.1854656442243 62.5588754126274
"4494" 898.6 57.7764260080334 56.9519157986329
"4495" 898.8 56.8903881376429 53.054621522479
"4496" 899 53.878827155024 51.435509560048
"4497" 899.2 51.1411685190061 50.9516994032243
"4498" 899.4 49.7085081701383 51.4685245762394
"4499" 899.6 48.3151447568614 50.675928301104
"4500" 899.8 47.0241773899998 48.4829375221886
"4501" 900 47.7316000110992 45.4517892578479
"4502" 900.2 49.9618591032678 41.7364603944393
"4503" 900.4 52.3967232952301 37.7702492335523
"4504" 900.6 55.0601065458759 32.9362435142654
"4505" 900.8 58.5170574787129 28.1914948436189
"4506" 901 63.1802836707689 24.2880125369759
"4507" 901.2 68.7708181114422 22.5138369392492
"4508" 901.4 75.045600701138 20.9661425451586
"4509" 901.6 80.9949572223027 20.8789455914159
"4510" 901.8 87.2488221338408 21.4482791562458
"4511" 902 93.8656609442232 23.097423386973
"4512" 902.2 99.1914443513291 25.9191950403838
"4513" 902.4 103.264462667752 29.2425977810855
"4514" 902.6 108.174123780428 33.418481692778
"4515" 902.8 112.73928011868 37.6813215122373
"4516" 903 117.645701403315 39.8194553621512
"4517" 903.2 118.724123169118 39.6219559397103
"4518" 903.4 118.676576677531 38.7626272014755
"4519" 903.6 119.468708129136 38.066916248032
"4520" 903.8 120.230229169941 38.0253622044673
"4521" 904 120.618103646985 37.2637473868893
"4522" 904.2 120.290615495445 36.5573531995794
"4523" 904.4 119.992236004716 36.6180737666916
"4524" 904.6 119.799894375331 37.0013806146381
"4525" 904.8 120.281175131893 37.5245381946456
"4526" 905 121.267453113903 38.7861551924019
"4527" 905.2 122.134081014451 40.4641169941001
"4528" 905.4 123.214971313709 43.1442548369409
"4529" 905.6 124.442144752023 46.9233578040452
"4530" 905.8 125.408410636222 50.4847877482898
"4531" 906 125.629760010967 51.1068671616593
"4532" 906.2 125.413092764359 51.8357194244159
"4533" 906.4 126.044372799376 52.8801316535624
"4534" 906.6 126.036746870056 52.9569005153849
"4535" 906.8 125.9285024312 52.8606631147341
"4536" 907 125.542400863338 52.7210501971911
"4537" 907.2 124.304530073109 53.8831251012016
"4538" 907.4 124.269977469745 55.3240023568886
"4539" 907.6 124.220474220695 56.4917299237524
"4540" 907.8 124.584210579581 57.3557311572744
"4541" 908 124.68102306259 57.6153267449725
"4542" 908.2 123.185025724127 58.2390116998613
"4543" 908.4 121.664711176127 59.5974963877068
"4544" 908.6 120.27784790942 60.0454298853687
"4545" 908.8 118.445582027279 61.1162616846234
"4546" 909 117.213248095748 63.0640965817214
"4547" 909.2 115.436028543109 65.0175688982943
"4548" 909.4 113.436335534028 66.4739936932402
"4549" 909.6 111.452241347887 68.0749324010548
"4550" 909.8 108.939020903517 69.0803084677897
"4551" 910 106.163767464146 69.5786263143925
"4552" 910.2 104.064382858321 69.0512990363704
"4553" 910.4 101.475290650722 68.3825732460772
"4554" 910.6 98.9494841988389 68.4682971677759
"4555" 910.8 96.8049357370232 69.2250183059159
"4556" 911 95.0456463191466 70.5193907501329
"4557" 911.2 93.9670152474232 71.8529772368302
"4558" 911.4 93.6774315239946 74.1023936070588
"4559" 911.6 93.9880758818544 76.5003813144795
"4560" 911.8 94.7542720793251 78.8484398233483
"4561" 912 95.5878614175907 81.2081735191613
"4562" 912.2 96.4193111732098 82.8538528159251
"4563" 912.4 97.0107749782711 84.7980900495105
"4564" 912.6 97.2567521600543 87.5419780867886
"4565" 912.8 97.0655610881089 90.6520033949437
"4566" 913 96.3382082202785 93.2683856369695
"4567" 913.2 96.2835602142813 96.5807114876314
"4568" 913.4 97.1642245691001 99.3565487416416
"4569" 913.6 97.769039968872 102.042416946942
"4570" 913.8 98.4657928203611 104.571904670681
"4571" 914 98.949284157451 106.635310617205
"4572" 914.2 98.3824361092531 107.751943384877
"4573" 914.4 96.6447203943872 108.775910993681
"4574" 914.6 94.5016972999247 110.225813625126
"4575" 914.8 91.5946320697263 111.554210824533
"4576" 915 88.0019749479673 112.942625491031
"4577" 915.2 84.6051452318656 113.265513701078
"4578" 915.4 81.2300528903176 114.492030262899
"4579" 915.6 78.8217865121089 116.660395137997
"4580" 915.8 75.9296938949365 119.152535405243
"4581" 916 73.6728579681346 121.835527892736
"4582" 916.2 70.9886716139365 124.341649792959
"4583" 916.4 68.0883228564903 125.373441738526
"4584" 916.6 65.0637987874818 125.247127218806
"4585" 916.8 62.6817805321352 123.484860680521
"4586" 917 60.6165706384133 121.231733680325
"4587" 917.2 58.4932353647071 118.29450769288
"4588" 917.4 57.0619939638612 115.630375841283
"4589" 917.6 56.7322318333799 112.397341522654
"4590" 917.8 56.4152459118232 109.215855942973
"4591" 918 57.7833160758148 106.881224675034
"4592" 918.2 59.2286132531749 104.216340231057
"4593" 918.4 60.7997244743589 102.407650705555
"4594" 918.6 62.4978963332628 101.640699927579
"4595" 918.8 63.058587464193 100.992590299766
"4596" 919 64.9518763756042 100.356810244121
"4597" 919.2 67.0068038053658 100.248411088154
"4598" 919.4 67.5918704874144 99.8916166183048
"4599" 919.6 70.1664131897724 99.2781272283645
"4600" 919.8 73.4995232741181 99.7224720152187
"4601" 920 76.7428715430634 100.584820844261
"4602" 920.2 80.168318792454 101.818750353181
"4603" 920.4 83.2199953373934 102.870247593123
"4604" 920.6 86.6503047571002 105.010583591342
"4605" 920.8 88.5704111395868 107.111807388978
"4606" 921 90.4213458424654 108.440255152872
"4607" 921.2 93.0939655687428 109.644218708461
"4608" 921.4 95.3668924871477 109.97382451879
"4609" 921.6 96.3321371738979 108.873811884301
"4610" 921.8 98.0967003533033 107.188469343916
"4611" 922 100.397932501806 104.992381526035
"4612" 922.2 103.192569486414 102.786294372694
"4613" 922.4 105.560652027372 99.4811244184159
"4614" 922.6 108.161017620531 95.7208011033814
"4615" 922.8 109.431264164845 92.0009256321517
"4616" 923 110.566913031271 87.7384843163753
"4617" 923.2 112.783614324045 84.2002568426407
"4618" 923.4 114.896712067366 81.4653736633746
"4619" 923.6 117.435472524418 79.6863927179432
"4620" 923.8 118.133253256556 78.4879126204685
"4621" 924 117.920685005051 76.0968803625761
"4622" 924.2 116.681238553852 72.8539311232588
"4623" 924.4 115.122256459604 68.9571334510093
"4624" 924.6 113.993589434494 65.2068437886865
"4625" 924.8 111.849386773896 61.9635528389159
"4626" 925 110.091681225292 58.6992243262278
"4627" 925.2 109.636446751992 55.2549531637314
"4628" 925.4 109.858054907136 52.1355046959893
"4629" 925.6 111.169560239487 49.1277333695105
"4630" 925.8 113.095665541945 45.984854426125
"4631" 926 115.600729285809 43.4450787053704
"4632" 926.2 115.625486701613 43.0087086503104
"4633" 926.4 114.572424789925 42.5774386105031
"4634" 926.6 113.225941653887 41.0886089842214
"4635" 926.8 110.931392845331 38.4911842021659
"4636" 927 108.752123142893 34.8871353744835
"4637" 927.2 106.524089454595 31.6692284871159
"4638" 927.4 103.895024395713 28.8939593615951
"4639" 927.6 100.563436301954 25.920278793625
"4640" 927.8 97.9219562221185 22.6575636511467
"4641" 928 95.7951770377725 19.1730223644795
"4642" 928.2 94.7695514601938 15.4454657211234
"4643" 928.4 95.2383101837687 15.4515616083489
"4644" 928.6 95.2138959334935 16.7006630833294
"4645" 928.8 94.6503947315931 17.6746479490527
"4646" 929 94.7232878617187 18.2549372102086
"4647" 929.2 94.2783177501089 18.8073433020864
"4648" 929.4 93.7102002084879 19.1752167131475
"4649" 929.6 93.6461869643615 20.2091206605264
"4650" 929.8 93.7838068353025 20.5111464067546
"4651" 930 93.7445903024067 20.7325778664372
"4652" 930.2 92.5841374426302 21.7693492517031
"4653" 930.4 90.5833264646347 23.3000907511942
"4654" 930.6 88.1466409634048 23.9091059930587
"4655" 930.8 85.6067410211632 24.1731916528181
"4656" 931 83.0359917504247 24.6263445290948
"4657" 931.2 80.2820199009955 25.7783662686891
"4658" 931.4 78.0446497800986 27.1652549525654
"4659" 931.6 75.5704471541931 28.7136846479159
"4660" 931.8 72.6534269657964 29.9836448913221
"4661" 932 69.5079403165332 30.8600827338553
"4662" 932.2 66.9704939395654 30.2590308456985
"4663" 932.4 65.6827384989628 29.9461155107361
"4664" 932.6 65.6554727021858 29.5116478860478
"4665" 932.8 65.4388815793742 28.9593733291302
"4666" 933 64.9114255117007 27.9454200415791
"4667" 933.2 64.7628360955777 26.7112081512596
"4668" 933.4 64.6400207370367 24.9233809152767
"4669" 933.6 63.5610533598362 23.4248979973098
"4670" 933.8 61.5389909012897 22.3426228412031
"4671" 934 59.5551336393405 21.4803799888212
"4672" 934.2 57.5867263824563 21.4642880985896
"4673" 934.4 55.542303398172 21.5568164674212
"4674" 934.6 53.4363894307393 21.5893063436224
"4675" 934.8 51.9771167933844 22.5792672582322
"4676" 935 49.8489349830803 24.040139956373
"4677" 935.2 47.3838535373946 25.7908992995445
"4678" 935.4 44.4638294807544 28.1786292977159
"4679" 935.6 41.4296265231369 30.956773833
"4680" 935.8 38.3258154384144 33.8342209689437
"4681" 936 35.7248948313425 36.7966636699626
"4682" 936.2 33.0372835483998 39.6649474000614
"4683" 936.4 31.1923682816977 42.4365328152617
"4684" 936.6 29.0752947522397 45.4832765650654
"4685" 936.8 27.9675108870992 48.7467209567217
"4686" 937 27.2466059756677 51.7570348140924
"4687" 937.2 27.2434175254079 55.1906504310087
"4688" 937.4 26.2335853167257 58.8525167239346
"4689" 937.6 24.34032929547 61.521212106277
"4690" 937.8 23.7554575752147 62.2685637871755
"4691" 938 23.9219263854392 64.2811910203196
"4692" 938.2 24.1322953384957 67.1410426157838
"4693" 938.4 23.5660950349145 70.056618883277
"4694" 938.6 22.3338831374332 71.7419131643213
"4695" 938.8 21.1031780582142 72.2623625871264
"4696" 939 18.7576507596467 73.4836221136302
"4697" 939.2 16.204111360339 74.7818826572345
"4698" 939.4 13.7479171488741 76.6725899816811
"4699" 939.6 12.5514087257142 77.3279555329422
"4700" 939.8 12.8809459324098 76.6725017518097
"4701" 940 12.3660432714173 75.0220465660935
"4702" 940.2 10.5514453904332 73.1329193514564
"4703" 940.4 8.21344224942787 71.1425196225193
"4704" 940.6 6.99730878132201 68.739458708252
"4705" 940.8 7.08958903829856 65.8743330155624
"4706" 941 7.25040046039209 62.4066138431902
"4707" 941.2 8.23122918071603 59.0016392931659
"4708" 941.4 9.13024218219147 55.5821587539618
"4709" 941.6 9.89746677684996 51.6275665139427
"4710" 941.8 10.0874443942725 47.5205327689068
"4711" 942 9.88716380864945 43.6428995672672
"4712" 942.2 9.79880218358112 40.5790324602214
"4713" 942.4 11.2933302516634 39.1542127475977
"4714" 942.6 14.3643479193397 37.8239982725056
"4715" 942.8 17.4558196583636 35.6542611245668
"4716" 943 20.7952638845108 33.521324843972
"4717" 943.2 24.096274384063 32.1498199244297
"4718" 943.4 27.9613827121267 30.6348336412998
"4719" 943.6 32.0087677216089 30.2798830819747
"4720" 943.8 36.0587956900154 30.753181343271
"4721" 944 39.1704675219033 29.9816729611402
"4722" 944.2 41.5468470373519 27.9243172754579
"4723" 944.4 43.5034316434518 25.3068016017445
"4724" 944.6 45.9868169659957 23.2729937890763
"4725" 944.8 48.4550870767964 23.0167783522596
"4726" 945 50.7754873726302 24.2941925075861
"4727" 945.2 53.0770098320161 24.7342597311118
"4728" 945.4 54.7540178555477 23.8506086880077
"4729" 945.6 57.034337585256 21.9130861842394
"4730" 945.8 60.2351959105795 20.9239082258865
"4731" 946 64.0102372035635 19.9080478960674
"4732" 946.2 67.5338596799154 20.4042997162385
"4733" 946.4 70.3056495518276 22.5390503610096
"4734" 946.6 72.8077531130477 25.4573346667424
"4735" 946.8 75.8233883757756 28.3006188292189
"4736" 947 78.0576700856401 32.0577805866659
"4737" 947.2 79.5173045621293 36.1662413114159
"4738" 947.4 80.0685596168134 40.4397353422341
"4739" 947.6 79.7525401380297 45.1323916105595
"4740" 947.8 78.8126437270264 49.851917003019
"4741" 948 77.1496795524768 53.8223467691612
"4742" 948.2 74.7560968496544 57.8429317652977
"4743" 948.4 72.8513845892339 62.2911377472016
"4744" 948.6 69.4651105859621 66.2552156740719
"4745" 948.8 67.5150446692787 69.6865215729348
"4746" 949 66.1163006466803 73.9531604821731
"4747" 949.2 62.8596049340293 77.5687701955708
"4748" 949.4 60.394640663872 80.8044743183896
"4749" 949.6 59.3857414498053 84.5669115106302
"4750" 949.8 57.5236863126494 88.633686317997
"4751" 950 55.7356531361001 90.5562072674292
"4752" 950.2 54.5547719784173 90.1736139596075
"4753" 950.4 54.4228495646922 90.1707366778326
"4754" 950.6 55.6608939719013 91.4961564338498
"4755" 950.8 57.111793168905 93.8961904521004
"4756" 951 59.6070735890824 96.7353863117743
"4757" 951.2 62.3752569364363 98.5921839556416
"4758" 951.4 66.0533476633263 101.118969833055
"4759" 951.6 69.5203258390915 104.458911615359
"4760" 951.8 72.9210656726839 107.971943249566
"4761" 952 75.0073036146494 112.769709515565
"4762" 952.2 76.0684787666982 117.263980168898
"4763" 952.4 75.9279790702771 121.798314030841
"4764" 952.6 74.5379835409214 124.214922441586
"4765" 952.8 72.5934740855553 125.719765614023
"4766" 953 70.3862441251263 127.343328643168
"4767" 953.2 70.3700378735563 127.202757819442
"4768" 953.4 70.5118353269176 127.220365612377
"4769" 953.6 70.2973216793934 127.145418900226
"4770" 953.8 68.7255973493213 127.50276002081
"4771" 954 65.9828206491624 127.541956666362
"4772" 954.2 62.3451591621606 127.320036717718
"4773" 954.4 58.5610164553921 125.59523020088
"4774" 954.6 54.7533068240839 123.889839918016
"4775" 954.8 50.7986322932985 121.959599188312
"4776" 955 47.6773718222828 119.324145040481
"4777" 955.2 43.5229470682915 116.785124620899
"4778" 955.4 38.7388989020008 115.658457513105
"4779" 955.6 34.1851703930017 115.81032213838
"4780" 955.8 33.0109988894125 116.649758465862
"4781" 956 33.1170398328612 115.87581407532
"4782" 956.2 32.3521721041615 113.517946168337
"4783" 956.4 31.8130724710107 110.493892064327
"4784" 956.6 30.7474948637071 106.388843682371
"4785" 956.8 29.2434076990725 102.214307592598
"4786" 957 27.0539744755002 98.214383646255
"4787" 957.2 24.7816176865107 93.9849776238445
"4788" 957.4 22.3436041897615 89.9956597153142
"4789" 957.6 19.9662761703457 85.7829028587843
"4790" 957.8 17.4613434937305 82.2261058371591
"4791" 958 16.3870621226696 78.2080904404486
"4792" 958.2 16.1341499829089 73.3824980767246
"4793" 958.4 14.9509792629144 68.7048256043325
"4794" 958.6 13.6124108522046 64.7019727678898
"4795" 958.8 11.0278761206046 60.2088371562724
"4796" 959 8.32812114852268 56.7513757205883
"4797" 959.2 6.86359476786996 55.8317238255619
"4798" 959.4 6.11377049356835 54.9981926493754
"4799" 959.6 6.31626548440249 53.2715330935306
"4800" 959.8 8.14846237259562 51.0561349855973
"4801" 960 10.3409513894773 48.4832422928369
"4802" 960.2 13.172841645935 45.5197399644463
"4803" 960.4 16.1839301937726 43.1080940692256
"4804" 960.6 18.1416562383362 40.099245573925
"4805" 960.8 18.5956116320518 36.2262985446016
"4806" 961 18.3675644498518 32.0368515508588
"4807" 961.2 18.919089814018 29.1028158116977
"4808" 961.4 22.1200551133457 28.5896429940475
"4809" 961.6 25.3733819374778 28.5133171797411
"4810" 961.8 29.6121607605256 27.6591443413048
"4811" 962 33.7734185362518 26.6680988872873
"4812" 962.2 37.3023786752976 25.0324749945857
"4813" 962.4 39.8856779560693 22.1711761578466
"4814" 962.6 43.3957514822157 19.4411234818285
"4815" 962.8 47.285708538346 17.9810574465551
"4816" 963 50.4282143824079 16.0543853828746
"4817" 963.2 51.2867698812824 13.586281561722
"4818" 963.4 52.0320013708362 12.8743476935826
"4819" 963.6 54.3545474513538 13.6213799447526
"4820" 963.8 57.0020032546573 15.5222278572707
"4821" 964 60.0272313147721 18.5275181313264
"4822" 964.2 63.2255012735625 21.7162008338128
"4823" 964.4 65.9324530854247 23.7935892096106
"4824" 964.6 68.2923413384189 27.0703003580159
"4825" 964.8 69.6672042875928 31.1300636488191
"4826" 965 71.9351235893232 34.8987997019771
"4827" 965.2 74.2311088250783 39.1067058453138
"4828" 965.4 74.8867056903689 44.0124458397059
"4829" 965.6 74.489968287577 48.3472886457563
"4830" 965.8 72.8873499742771 53.1769295979813
"4831" 966 71.5488981280051 57.9290047467744
"4832" 966.2 68.9693430900622 62.8064971823551
"4833" 966.4 66.8828457969324 66.324928382563
"4834" 966.6 66.665081728063 70.0489895201819
"4835" 966.8 67.9957118251708 72.4820240090929
"4836" 967 70.267713672718 74.801406858325
"4837" 967.2 73.5246545171629 77.3541410975645
"4838" 967.4 77.7640753204575 79.2914921619067
"4839" 967.6 82.3228084809035 81.3797833404337
"4840" 967.8 86.4177533725071 84.1876280991194
"4841" 968 90.3963179961346 87.3215179402749
"4842" 968.2 94.5217014387142 90.3489767119948
"4843" 968.4 98.6592241450036 93.2656318164685
"4844" 968.6 103.759552113091 95.6407704329977
"4845" 968.8 108.573310734622 97.0296329329336
"4846" 969 110.527551221852 96.7421506019159
"4847" 969.2 111.108341881941 98.0351415015981
"4848" 969.4 110.821919137386 100.775539785184
"4849" 969.6 109.406804926412 103.269962368068
"4850" 969.8 107.574282926591 106.06467111688
"4851" 970 105.406359235144 108.529984932099
"4852" 970.2 102.823752438659 111.516684944641
"4853" 970.4 99.7144004406467 113.917876969681
"4854" 970.6 95.7093964442045 116.326505749298
"4855" 970.8 91.0817589568781 117.67398628007
"4856" 971 87.0699298070055 120.322145314856
"4857" 971.2 83.5642091449467 122.913036810862
"4858" 971.4 81.5131541578927 122.775313425997
"4859" 971.6 78.3903135940051 121.035971017331
"4860" 971.8 75.7615776075362 118.96431956217
"4861" 972 74.1167151892465 116.52797852576
"4862" 972.2 72.2508774634332 113.995447640862
"4863" 972.4 70.3234485242306 111.238494934664
"4864" 972.6 68.0793320501176 108.234208993168
"4865" 972.8 66.7468033899634 104.410119159652
"4866" 973 66.041343539024 100.704588808586
"4867" 973.2 65.7061677356319 96.4371059396131
"4868" 973.4 65.7832793647375 93.3862252081445
"4869" 973.6 65.0260837424543 92.1594362713068
"4870" 973.8 63.4124771653725 90.0192148705068
"4871" 974 63.2313228020232 87.8900784135731
"4872" 974.2 64.662897489321 85.1647263937644
"4873" 974.4 66.4437738292491 81.6727345639065
"4874" 974.6 69.7341405427575 78.4318265841321
"4875" 974.8 71.6618289503375 75.4673307249159
"4876" 975 74.080867937193 73.0861320146355
"4877" 975.2 76.7419117485256 70.3892591142214
"4878" 975.4 80.6588332576089 69.73084794371
"4879" 975.6 84.7727996883145 69.2607362865701
"4880" 975.8 89.0909482043867 67.9970804321103
"4881" 976 94.285996106412 68.0128438473098
"4882" 976.2 99.1718302014839 67.8175581470794
"4883" 976.4 104.348658150623 68.271315453659
"4884" 976.6 109.453821147418 68.2382928548977
"4885" 976.8 112.538762441767 66.660373300258
"4886" 977 113.085171788331 64.7202202847214
"4887" 977.2 112.584287012163 62.8182516450795
"4888" 977.4 111.557818747053 59.5005996395826
"4889" 977.6 110.702641813803 55.5159943199714
"4890" 977.8 109.69865102268 52.2895610161034
"4891" 978 107.389287246623 50.5822313005856
"4892" 978.2 103.74408570968 48.6490462332588
"4893" 978.4 99.1225275480995 46.9646966608027
"4894" 978.6 95.171143982307 44.4913275891234
"4895" 978.8 91.7221026032265 41.1795750548865
"4896" 979 89.5660806680798 36.5725420107703
"4897" 979.2 87.452258996715 31.7248186533704
"4898" 979.4 84.1389282776401 27.4795540038534
"4899" 979.6 80.7720890130786 23.5638734129462
"4900" 979.8 76.2304599973048 20.9754761958334
"4901" 980 71.3442110579387 18.532996221618
"4902" 980.2 66.5325772491089 15.9026123492284
"4903" 980.4 61.8956178777089 14.4964996283159
"4904" 980.6 56.5524478775605 14.2482865472707
"4905" 980.8 51.5758563799111 13.8463695795642
"4906" 981 47.1652735153836 11.8892597428829
"4907" 981.2 46.8676390738915 10.8341953058289
"4908" 981.4 47.7165494443673 8.86167113287095
"4909" 981.6 48.4308100759441 6.6227023712126
"4910" 981.8 49.7140975618589 4.39940697151371
"4911" 982 52.0212602993786 3.77735705071364
"4912" 982.2 55.2751965882739 3.06806407021486
"4913" 982.4 59.2589154900501 2.7664976721806
"4914" 982.6 63.3150798764851 2.53229873537134
"4915" 982.8 68.8130490711089 2.78344011415502
"4916" 983 73.1606832759762 3.29465569307915
"4917" 983.2 77.7871280002756 4.9546792164159
"4918" 983.4 81.6293007107489 6.48595667103589
"4919" 983.6 86.140634090551 6.93733419203168
"4920" 983.8 89.3975059462574 6.96712808780698
"4921" 984 89.6293558954352 8.34939755985273
"4922" 984.2 90.7126315679439 11.712478196421
"4923" 984.4 92.288722436017 15.0253152659771
"4924" 984.6 94.602502469903 17.0796029786512
"4925" 984.8 97.7370333468089 17.8061991516959
"4926" 985 100.920644406252 18.1763700980588
"4927" 985.2 101.25760487855 18.1437186611218
"4928" 985.4 101.243917325228 19.6359068181436
"4929" 985.6 101.239186502023 22.5732875337159
"4930" 985.8 101.575110451005 25.872555160331
"4931" 986 100.927848855682 29.9604155610033
"4932" 986.2 100.465153341276 33.717443015527
"4933" 986.4 101.510568795665 37.6048335265763
"4934" 986.6 103.637318316237 40.0283872370076
"4935" 986.8 106.61133670024 41.7543193847664
"4936" 987 109.307712996052 42.3994541496302
"4937" 987.2 112.007258535991 44.0044547533068
"4938" 987.4 112.131455949192 46.3259232586659
"4939" 987.6 110.293449409154 49.2299303812341
"4940" 987.8 107.41918469972 52.1506660260548
"4941" 988 103.635651981383 54.5059229578097
"4942" 988.2 99.7333511401947 57.1334953578588
"4943" 988.4 95.8466033882157 57.9784665274402
"4944" 988.6 91.2128236965481 58.116726322458
"4945" 988.8 86.617703668439 58.5350428279256
"4946" 989 82.5104984122243 56.2822645737428
"4947" 989.2 78.846387071138 53.2920940773528
"4948" 989.4 76.0162701627147 49.6528699874736
"4949" 989.6 73.4934460010232 46.2685958997159
"4950" 989.8 71.8114472074422 43.1246631637644
"4951" 990 71.8416756838352 39.6038713621369
"4952" 990.2 72.0631092528028 35.5149713151812
"4953" 990.4 71.4154242285273 31.9778342697628
"4954" 990.6 69.1543441737211 29.8095341625383
"4955" 990.8 65.8844431523299 27.7361023163475
"4956" 991 62.0225719791398 25.7232059233076
"4957" 991.2 57.6539402887889 24.1083868122659
"4958" 991.4 53.0817943270668 23.3188784477791
"4959" 991.6 48.2412928434839 22.9451191535721
"4960" 991.8 44.1374583369438 23.1071060476926
"4961" 992 39.5043321342824 23.1681401290791
"4962" 992.2 35.4546910276137 23.9234179550712
"4963" 992.4 31.2749051960806 25.5696936413498
"4964" 992.6 27.5122916930293 27.6618375308982
"4965" 992.8 24.2281724351959 30.8406127480898
"4966" 993 20.9165307458567 34.5560902730811
"4967" 993.2 17.3267664791761 38.4063439930756
"4968" 993.4 13.9550324641089 41.2754164599422
"4969" 993.6 11.9675379247964 42.0934807457105
"4970" 993.8 12.3068938506892 42.2675102282373
"4971" 994 11.7505763695089 44.3640536412659
"4972" 994.2 8.29679964775297 49.3094290300091
"4973" 994.4 4.7331856568979 52.5878122987141
"4974" 994.6 4.75286453991087 51.8830192255298
"4975" 994.8 4.93240969986147 51.6958485486272
"4976" 995 4.50697840251316 51.2787089154691
"4977" 995.2 4.30657789776515 51.1191274375409
"4978" 995.4 3.95081976878746 49.5881229703445
"4979" 995.6 3.76287398933279 47.326537608498
"4980" 995.8 4.00671778078582 44.1656127833621
"4981" 996 4.90623722168583 42.1243668228005
"4982" 996.2 6.50126808294223 39.3564026752075
"4983" 996.4 7.6730147869243 35.6400055549005
"4984" 996.6 8.36936700466771 33.8675266241071
"4985" 996.8 10.6074854077145 31.9541607125074
"4986" 997 13.4876218425555 30.3871240580421
"4987" 997.2 15.8383049897846 28.0319538928348
"4988" 997.4 18.3336330859967 25.8169564168598
"4989" 997.6 20.64236199619 23.4044481613753
"4990" 997.8 23.2070678914453 21.4244240977886
"4991" 998 26.4786827555388 19.4520122642804
"4992" 998.2 29.9881939083986 17.9125672980841
"4993" 998.4 33.5937623183615 17.9280952202001
"4994" 998.6 38.1303372841998 18.5530375936129
"4995" 998.8 42.6502734428891 18.4325582955642
"4996" 999 46.0563407842036 16.6890196723685
"4997" 999.2 49.3582396223148 14.5204797000335
"4998" 999.4 51.8131682161998 12.1678893307644
"4999" 999.6 54.5894877070883 11.8306789365241
"5000" 999.8 57.0622845438589 14.0036435840096
"5001" 1000 59.7402041878831 16.5208334647869
"5002" 1000.2 60.4145372535283 20.4001902281417
"5003" 1000.4 60.950972995637 24.0416122480957
"5004" 1000.6 61.0275673132057 27.3616630640772
"5005" 1000.8 60.8862979416756 31.4526584644159
"5006" 1001 58.9112087467651 34.4225341433534
"5007" 1001.2 56.2257389163442 37.7699086075335
"5008" 1001.4 54.3136135427822 41.3332715850941
"5009" 1001.6 53.807395431903 44.8365359918277
"5010" 1001.8 53.6139044188668 48.2693542518422
"5011" 1002 54.7166031517854 52.0343043933277
"5012" 1002.2 57.8253212014725 55.4039132208795
"5013" 1002.4 60.8207412837257 59.0953989923832
"5014" 1002.6 63.4525060304013 62.3673681975574
"5015" 1002.8 66.7648475272756 64.3734251503326
"5016" 1003 70.2712353803685 64.3852662714832
"5017" 1003.2 75.1488882369485 64.5018208075197
"5018" 1003.4 79.3009615594158 64.328542894609
"5019" 1003.6 84.8083210562584 63.688731304514
"5020" 1003.8 90.0370664176042 63.306548911514
"5021" 1004 96.851694209797 63.5904577045306
"5022" 1004.2 101.499811853109 63.6044827464755
"5023" 1004.4 107.549687405357 63.2573629583379
"5024" 1004.6 113.199779707175 62.7315231191895
"5025" 1004.8 116.458870135036 60.9958249447141
"5026" 1005 118.932067177136 58.5652283173754
"5027" 1005.2 120.514109484118 58.2216397729068
"5028" 1005.4 122.489740184731 60.3349738128889
"5029" 1005.6 123.780637897785 63.0550106639699
"5030" 1005.8 123.5340070181 67.2029260084068
"5031" 1006 123.514366590925 71.970697076679
"5032" 1006.2 122.202113108082 77.750095829051
"5033" 1006.4 120.0972248131 82.7310117420202
"5034" 1006.6 117.213152980974 87.5628870006726
"5035" 1006.8 113.432364692033 91.6838542239747
"5036" 1007 109.308700213291 95.4323073095432
"5037" 1007.2 104.457514701036 99.1012582823432
"5038" 1007.4 99.6992698354564 101.88865757206
"5039" 1007.6 96.1955285739142 106.347442602978
"5040" 1007.8 92.1895670104894 111.718288975403
"5041" 1008 88.0170223090036 116.53852806389
"5042" 1008.2 82.7392636917141 118.546661865705
"5043" 1008.4 78.03423618319 117.682991270619
"5044" 1008.6 74.0650447823816 114.45456732477
"5045" 1008.8 69.0583725549907 111.51176289867
"5046" 1009 64.0009230235263 109.021837055264
"5047" 1009.2 59.3342183674915 105.651985346551
"5048" 1009.4 54.8768323811089 101.266363794727
"5049" 1009.6 51.1927368207142 95.9543184759948
"5050" 1009.8 48.5034767180811 91.0412632396659
"5051" 1010 45.4202846580146 85.8030809758593
"5052" 1010.2 42.9502669552465 80.1785760649251
"5053" 1010.4 39.7318971428116 75.0094004702402
"5054" 1010.6 35.410245285475 72.214230594023
"5055" 1010.8 29.85140313109 70.0903369315763
"5056" 1011 25.0160246501367 69.0799305456103
"5057" 1011.2 22.0933829282931 70.4754922759948
"5058" 1011.4 17.6874271029673 72.8236206612433
"5059" 1011.6 15.1756908113437 74.8713477468463
"5060" 1011.8 12.2697987374106 77.1289455542521
"5061" 1012 9.82101188295764 78.0794456798739
"5062" 1012.2 9.78472519702555 77.4808657398881
"5063" 1012.4 8.93845938370523 75.0594357550168
"5064" 1012.6 7.28821894899965 71.3800131437562
"5065" 1012.8 6.24060724365512 66.9126542474285
"5066" 1013 6.16855660340619 61.8155002001862
"5067" 1013.2 7.1977148574451 56.5504004966831
"5068" 1013.4 9.15061815698716 51.3554989392985
"5069" 1013.6 11.2968500963052 46.2905029278505
"5070" 1013.8 13.7683271687405 41.6609513300738
"5071" 1014 16.2769458820435 36.7502302951121
"5072" 1014.2 19.1981685334935 31.1505057178133
"5073" 1014.4 22.5723515905263 27.0553453948115
"5074" 1014.6 26.7184991414186 24.8850964277743
"5075" 1014.8 31.7663457704455 22.3194792265697
"5076" 1015 37.1964106068759 19.9680157129547
"5077" 1015.2 42.8164083170798 18.2574712161295
"5078" 1015.4 48.8953111364068 17.5856717793946
"5079" 1015.6 55.3053524130207 15.8993338237982
"5080" 1015.8 60.2612797386089 12.7669369556806
"5081" 1016 64.0210772359912 9.46967709450412
"5082" 1016.2 63.7161945489389 9.87591449694589
"5083" 1016.4 66.4445590384352 10.477550042979
"5084" 1016.6 69.6468950604456 13.3288934194975
"5085" 1016.8 72.8513845892339 16.4519995391659
"5086" 1017 77.1081673652223 19.8092288934829
"5087" 1017.2 81.0235753882036 23.0775000943054
"5088" 1017.4 83.820277727913 27.3701362354107
"5089" 1017.6 87.2997605078718 32.2636468756788
"5090" 1017.8 89.7671040212304 37.2431384281402
"5091" 1018 91.2807164243353 42.7138189122461
"5092" 1018.2 93.504212636219 48.2996557240443
"5093" 1018.4 96.8783247094098 53.6603866901106
"5094" 1018.6 99.6431445290027 59.4979690823053
"5095" 1018.8 101.5274539358 65.2364238771523
"5096" 1019 104.000865026939 72.2381169935855
"5097" 1019.2 106.140226484845 78.088175438125
"5098" 1019.4 109.192045552393 82.9870907144021
"5099" 1019.6 113.725674676609 85.6789760677054
"5100" 1019.8 115.730503883487 87.5628870006726
"5101" 1020 114.347827207412 89.8935786130677
"5102" 1020.2 111.618121513785 93.1716718492943
"5103" 1020.4 107.874464080688 95.8537441620475
"5104" 1020.6 102.670589797439 98.5404552546927
"5105" 1020.8 97.4389716788457 101.174125369863
"5106" 1021 91.2826070384816 101.529853670589
"5107" 1021.2 85.8556317282881 99.911380068397
"5108" 1021.4 80.6853235868543 99.0178730329613
"5109" 1021.6 75.8071747037607 96.4009163224516
"5110" 1021.8 71.7426817509939 93.5189663494469
"5111" 1022 69.0791041170089 89.1193490542613
"5112" 1022.2 66.7015010877756 85.1386685033326
"5113" 1022.4 63.7988006306869 83.3096666791361
"5114" 1022.6 59.7325564861485 82.363011063302
"5115" 1022.8 54.4439650445255 81.9113505179992
"5116" 1023 48.6791537057035 81.9196713058348
"5117" 1023.2 42.6234795932976 83.6722338601706
"5118" 1023.4 37.9150967549896 86.7107393507875
"5119" 1023.6 34.9340738123653 88.2557415676082
"5120" 1023.8 30.7429906850543 90.5056288252341
"5121" 1024 25.7012722456803 93.2240251806391
"5122" 1024.2 15.3295941424629 95.4467890398008
"5123" 1024.4 12.6473416173872 96.4596679636115
"5124" 1024.6 12.3898708792947 97.1953580414026
"5125" 1024.8 12.0299734088611 97.3678474400132
"5126" 1025 12.0150477544214 97.4553302459962
"5127" 1025.2 11.8179236367668 97.4092935511001
"5128" 1025.4 11.084061658248 97.3835523571246
"5129" 1025.6 9.99069710485436 97.3605912014977
"5130" 1025.8 9.70364972257116 97.1135165120951
"5131" 1026 9.89737337613643 96.3284118645397
"5132" 1026.2 9.23324394763933 95.3729406374289
"5133" 1026.4 8.13960308072495 94.4319945299427
"5134" 1026.6 7.73811198574607 93.549405655084
"5135" 1026.8 6.39496256378132 91.7144753284849
"5136" 1027 6.29690040312674 91.8044905780677
"5137" 1027.2 6.92024365647731 92.4677422591527
"5138" 1027.4 6.9362469675089 92.1107948758341
"5139" 1027.6 6.04270360580701 91.5790828021423
"5140" 1027.8 6.13174718585889 90.5281479898048
"5141" 1028 5.57872716314429 89.960949734969
"5142" 1028.2 5.6866550977931 89.9902616589159
"5143" 1028.4 6.22198598175041 90.6452597852838
"5144" 1028.6 7.02362953265096 91.1522866295327
"5145" 1028.8 7.76819687294222 91.554378489527
"5146" 1029 8.06029434397001 92.4638310358326
"5147" 1029.2 8.51305026706305 92.4610065482187
"5148" 1029.4 8.65950258590707 92.5381442789159
"5149" 1029.6 8.93338744192708 93.1044690976341
"5150" 1029.8 9.0824928204062 93.7845409119429
"5151" 1030 9.33245444654133 94.7795923675916
"5152" 1030.2 9.48939905935661 95.6026159438884
"5153" 1030.4 9.47240805439981 96.3148011988341
"5154" 1030.6 9.9008603361089 96.6411967622555
"5155" 1030.8 10.4478894024453 98.0780030783832
"5156" 1031 11.0272752057634 99.375734728225
"5157" 1031.2 11.1387311263383 98.684618911292
"5158" 1031.4 10.9364874479346 98.6565688274021
"5159" 1031.6 11.1827619208998 97.961659874125
"5160" 1031.8 11.1298996669687 97.185053562028
"5161" 1032 10.793522089063 96.7842257277508
"5162" 1032.2 10.3742310021907 96.8707028613795
"5163" 1032.4 10.5754143134873 96.9349633407267
"5164" 1032.6 10.9460765878589 96.8483123777492
"5165" 1032.8 11.1198512800008 96.5080208476456
"5166" 1033 10.8862493949978 96.2431902554992
"5167" 1033.2 10.3266891794145 95.7159201021937
"5168" 1033.4 9.75440801726488 95.2554961557508
"5169" 1033.6 10.3731910694681 95.2393945906052
"5170" 1033.8 10.3132098007787 95.2422649841046
"5171" 1034 10.0586288269391 95.2278430070102
"5172" 1034.2 10.0506990295416 95.1840223843005
"5173" 1034.4 10.0312794762559 95.1871928264747
"5174" 1034.6 9.95464504889192 95.1377056501706
"5175" 1034.8 9.82763417668689 95.0416142660902
"5176" 1035 10.0094542323946 94.9779693770855
"5177" 1035.2 10.2042258537144 94.862794981292
"5178" 1035.4 10.3425733466765 94.6143243057537
"5179" 1035.6 10.3742310021907 94.4594794000886
"5180" 1035.8 10.4487214344873 94.183938728051
"5181" 1036 10.5443268005036 94.2076778904422
"5182" 1036.2 10.4378521718704 94.0177862041085
"5183" 1036.4 10.4609762222142 93.9428321970475
"5184" 1036.6 10.5456365953053 93.9235554535409
"5185" 1036.8 10.5055308949725 93.872308269025
"5186" 1037 10.5598957709071 93.8670170032003
"5187" 1037.2 10.6206552769761 93.8402701311725
"5188" 1037.4 10.6410134713194 93.8254954974422
"5189" 1037.6 10.5843350780826 93.795323203258
"5190" 1037.8 10.6004741104098 93.7963022452522
"5191" 1038 10.6110072631352 93.8288479745738
"5192" 1038.2 10.606720661966 93.8211851697016
"5193" 1038.4 10.6126439653998 93.795871790425
"5194" 1038.6 10.5802929438434 93.7185129086239
"5195" 1038.8 10.5925349728116 93.7363377272402
"5196" 1039 10.5252752397517 93.6300939732016
"5197" 1039.2 10.4879460879035 93.4082916915498
"5198" 1039.4 10.4793871110116 92.9406195423407
"5199" 1039.6 10.1689515175642 91.3301749296123
"5200" 1039.8 9.49659487675435 89.2583244698977
"5201" 1040 9.17463865469819 87.0408600367462
"5202" 1040.2 8.82672505763063 84.5588405781072
"5203" 1040.4 8.20068714738569 81.8063261897641
"5204" 1040.6 7.54163348121701 79.0584679852672
"5205" 1040.8 7.48788403515478 76.2796144042278
"5206" 1041 8.3701800070998 73.7660400118341
"5207" 1041.2 9.21671878950892 71.3142820543159
"5208" 1041.4 10.3705801610806 69.2142018230951
"5209" 1041.6 10.708074965166 67.4378606396016
"5210" 1041.8 10.1884874127576 65.8266937843754
"5211" 1042 9.95131325252482 64.1010685236593
"5212" 1042.2 9.28039008254482 62.6429882042492
"5213" 1042.4 8.97687606340201 61.950374135709
"5214" 1042.6 8.84082450447587 60.7188303663012
"5215" 1042.8 9.03889628434103 59.0118763215498
"5216" 1043 9.23911628061782 57.8175563434248
"5217" 1043.2 8.6656047658589 57.2258090360366
"5218" 1043.4 8.71689856421508 57.3367783820663
"5219" 1043.6 9.31533378721702 56.8161413295916
"5220" 1043.8 10.711216675373 55.1888290988498
"5221" 1044 11.9626076594579 52.6613776130668
"5222" 1044.2 12.7408923736922 50.3034511265548
"5223" 1044.4 13.4627401342803 48.5070927730016
"5224" 1044.6 13.6514476408448 46.6005417391706
"5225" 1044.8 14.525742442408 44.4295961357664
"5226" 1045 15.6787530105034 42.3355066369526
"5227" 1045.2 17.3020279765998 39.7726533471795
"5228" 1045.4 19.450764107217 37.8103142182402
"5229" 1045.6 21.4593231720196 35.6816886345766
"5230" 1045.8 23.3036333250563 33.4943170375475
"5231" 1046 25.2748668547603 31.816725178237
"5232" 1046.2 27.4319874677339 29.3483804077195
"5233" 1046.4 29.7340546668362 26.8479396929977
"5234" 1046.6 32.6211166367756 25.2209622229992
"5235" 1046.8 35.8119904931281 24.3332864512236
"5236" 1047 39.2277279670289 23.8370373132359
"5237" 1047.2 43.512237494657 24.1752687310409
"5238" 1047.4 47.1960765917339 24.0797231327909
"5239" 1047.6 50.4036956829505 23.6393619844208
"5240" 1047.8 52.7178823001905 22.1658863025383
"5241" 1048 54.0706049692907 19.7845141932795
"5242" 1048.2 55.9967974314689 17.4813441176459
"5243" 1048.4 57.9369526892628 16.5132467175313
"5244" 1048.6 60.7477803939689 15.8035634123759
"5245" 1048.8 64.321542870407 15.3409757236178
"5246" 1049 68.1129042134773 15.1844279357159
"5247" 1049.2 72.1475534019027 14.5098957121942
"5248" 1049.4 75.9961513925938 15.2871153261583
"5249" 1049.6 79.8315287577389 15.9679018413659
"5250" 1049.8 83.6243609047171 16.8817905635963
"5251" 1050 87.4597070023289 18.9718554503459
"5252" 1050.2 90.6824757431971 22.2165839669159
"5253" 1050.4 93.3082122766232 25.696263659373
"5254" 1050.6 95.663651099922 29.2101645790093
"5255" 1050.8 98.5937238675514 32.6200622046858
"5256" 1051 102.167613570455 35.3822316360561
"5257" 1051.2 105.572082963823 38.2614197873266
"5258" 1051.4 109.1670345395 40.8983542138341
"5259" 1051.6 113.134441241276 42.443940989027
"5260" 1051.8 114.175249892866 42.6540657207411
"5261" 1052 113.871371487459 43.0111279700459
"5262" 1052.2 113.311770270944 42.7394074201489
"5263" 1052.4 113.023105074882 42.4062374734886
"5264" 1052.6 113.155556721109 42.0755090736588
"5265" 1052.8 113.71398941107 41.1327571660809
"5266" 1053 115.5903635048 40.1687332817432
"5267" 1053.2 117.196032321649 38.8776704509429
"5268" 1053.4 117.391207837947 37.1595712247537
"5269" 1053.6 118.033232562609 35.4564740101302
"5270" 1053.8 117.285059750136 35.2968624444564
"5271" 1054 117.702803837649 34.7321965665105
"5272" 1054.2 117.552142035595 33.8610961572402
"5273" 1054.4 117.550288606421 33.3910361365581
"5274" 1054.6 117.389210427692 32.7690644847492
"5275" 1054.8 116.961948970711 31.686590165146
"5276" 1055 116.556505014265 30.140732665815
"5277" 1055.2 115.718208137245 28.2585401617068
"5278" 1055.4 115.573377832492 27.7385837760561
"5279" 1055.6 114.969938226788 26.4311090713746
"5280" 1055.8 115.05368753327 26.1339534951659
"5281" 1056 115.050932366347 26.9389961101238
"5282" 1056.2 115.077442448082 27.6456213531927
"5283" 1056.4 115.694021314891 27.8242419878432
"5284" 1056.6 115.676745013209 27.831190758625
"5285" 1056.8 115.523647917371 28.145768755514
"5286" 1057 116.264668454406 28.1559049392132
"5287" 1057.2 116.416035224785 27.9268385446806
"5288" 1057.4 116.398894423509 27.7964469047159
"5289" 1057.6 116.84043258479 27.9818460230223
"5290" 1057.8 117.470567129403 28.4776308169453
"5291" 1058 118.024515162678 29.5867435089893
"5292" 1058.2 119.173468473609 31.5197080070475
"5293" 1058.4 120.706889181505 33.9522191726573
"5294" 1058.6 122.634184484188 36.7328099466527
"5295" 1058.8 123.836740981417 39.6042495903262
"5296" 1059 125.431771842673 42.8381006080185
"5297" 1059.2 125.827960019773 45.0378850571208
"5298" 1059.4 125.789413561728 47.7418334519413
"5299" 1059.6 125.971765774907 48.3752023785545
"5300" 1059.8 126.137850557462 48.5036670484705
"5301" 1060 126.539907819533 48.7912156157718
"5302" 1060.2 126.711694774109 49.0575474137621
"5303" 1060.4 126.814359693299 49.9017447288038
"5304" 1060.6 127.089644119025 50.9188028428907
"5305" 1060.8 127.210821030169 51.1141854238383
"5306" 1061 127.497840330981 51.7883549398133
"5307" 1061.2 127.390638664135 52.369794819762
"5308" 1061.4 127.94242559868 53.8574321672184
"5309" 1061.6 128.034051698671 55.1422795924248
"5310" 1061.8 128.219015180673 55.0712037001979
"5311" 1062 128.346891847982 55.5895278437972
"5312" 1062.2 128.573861659411 56.4284974920193
"5313" 1062.4 128.751774979545 56.6293319178133
"5314" 1062.6 128.823242757442 56.9951817299159
"5315" 1062.8 128.815215384944 57.8258756915605
"5316" 1063 128.78816958755 57.5814106547718
"5317" 1063.2 128.736577483691 57.3275142455681
"5318" 1063.4 128.660298523684 57.3131033665708
"5319" 1063.6 128.653571468162 57.5058856356062
"5320" 1063.8 128.775285565956 57.5781718209328
"5321" 1064 128.565411635267 57.1393382465738
"5322" 1064.2 128.640117357118 57.2150211595177
"5323" 1064.4 128.431578635932 57.475446329969
"5324" 1064.6 128.267201788498 58.1063416503048
"5325" 1064.8 128.381411302062 58.9529651204725
"5326" 1065 128.1969425431 59.8956731053623
"5327" 1065.2 128.208040399055 59.8012956965375
"5328" 1065.4 128.330058593683 59.5242321740289
"5329" 1065.6 128.419294447587 59.3879758426116
"5330" 1065.8 128.544885649378 59.2783061124463
"5331" 1066 128.593520899255 59.2882760879159
"5332" 1066.2 128.744386717711 59.5148798076593
"5333" 1066.4 128.902472522481 59.6569299006327
"5334" 1066.6 128.901829064996 59.760188260142
"5335" 1066.8 128.808293745171 60.0255837133495
"5336" 1067 128.752477365568 60.7619163059699
"5337" 1067.2 128.777241176377 61.322032393523
"5338" 1067.4 128.639481014028 61.8568172156456
"5339" 1067.6 128.663866787918 62.977167011655
"5340" 1067.8 128.570234061582 63.8915265178891
"5341" 1068 128.098468179379 64.8936178519159
"5342" 1068.2 127.842716657545 66.3968685977159
"5343" 1068.4 127.189672453973 67.3766452779522
"5344" 1068.6 127.085853183118 68.3677867702149
"5345" 1068.8 126.90453703241 69.6173471341283
"5346" 1069 126.656908664271 71.4251493791321
"5347" 1069.2 126.023444269271 72.5475949657808
"5348" 1069.4 126.006166539678 74.1127454237324
"5349" 1069.6 125.918992540366 74.7859474370902
"5350" 1069.8 126.000541349533 74.4421685197933
"5351" 1070 126.096329361823 74.3981299825945
"5352" 1070.2 126.174381224779 74.3094090699337
"5353" 1070.4 125.969133733303 73.9456786046381
"5354" 1070.6 125.395036068987 74.075520078757
"5355" 1070.8 125.141400466503 74.0636577769251
"5356" 1071 124.998435107632 74.1828706334572
"5357" 1071.2 124.597434710797 74.1197579447049
"5358" 1071.4 124.403068978998 74.1296923494159
"5359" 1071.6 124.230728396021 73.8965487213237
"5360" 1071.8 123.711746877788 73.9269136179618
"5361" 1072 122.918147997195 73.9531604821731
"5362" 1072.2 122.189637063267 73.8339109264505
"5363" 1072.4 121.481615924517 73.425314120246
"5364" 1072.6 120.942597387068 73.3856843575448
"5365" 1072.8 120.39153001028 73.4836221136302
"5366" 1073 120.190086575487 73.6331026057605
"5367" 1073.2 120.190737766756 74.1446798942394
"5368" 1073.4 120.159186434053 74.4684178659533
"5369" 1073.6 119.644126598866 75.6971164004579
"5370" 1073.8 119.38837274967 76.4686247825888
"5371" 1074 119.592989233316 77.0705738452367
"5372" 1074.2 120.020653099072 77.8080490571215
"5373" 1074.4 120.423543623742 78.530633636393
"5374" 1074.6 120.842732757731 78.5041313611862
"5375" 1074.8 120.739533227914 78.6344903706103
"5376" 1075 120.308274689795 79.3510318042588
"5377" 1075.2 119.662861762843 80.4706506663141
"5378" 1075.4 119.068268136582 81.7141929343087
"5379" 1075.6 118.203267742319 82.3734336159685
"5380" 1075.8 117.445993947785 83.283132815997
"5381" 1076 116.227032778952 83.9706120254029
"5382" 1076.2 115.30481091843 84.6419830521123
"5383" 1076.4 113.782172852379 85.1802724425105
"5384" 1076.6 112.36800639219 86.0789175287537
"5385" 1076.8 111.88384706775 86.7549314640857
"5386" 1077 111.765390312445 87.7017998147704
"5387" 1077.2 111.641333176907 88.5619774594351
"5388" 1077.4 112.034900618682 89.9462527772977
"5389" 1077.6 112.330309527623 90.672813700237
"5390" 1077.8 112.92931943718 91.3165255584337
"5391" 1078 113.009740388675 92.1126959546329
"5392" 1078.2 112.805484292293 93.5606498040475
"5393" 1078.4 111.880709626171 95.288492571398
"5394" 1078.6 110.611697071714 97.1109230863896
"5395" 1078.8 109.332146622716 98.6974230232462
"5396" 1079 107.668780499801 100.397382206762
"5397" 1079.2 105.70991367834 102.262562945249
"5398" 1079.4 103.538109676312 103.34071563504
"5399" 1079.6 101.562577132613 103.446120651604
"5400" 1079.8 99.4439319529725 103.551945968098
"5401" 1080 97.8046028822755 104.545041125666
"5402" 1080.2 96.4344001999998 106.074349761898
"5403" 1080.4 94.4361470146258 107.705603146874
"5404" 1080.6 92.6819874747089 109.895871571429
"5405" 1080.8 92.0953882331797 111.528888851438
"5406" 1081 91.3963301721611 113.451829488907
"5407" 1081.2 89.9172430445313 115.478971886321
"5408" 1081.4 88.0503625403194 115.83786034339
"5409" 1081.6 86.242369424966 115.219986834907
"5410" 1081.8 84.8482585942711 115.000828350375
"5411" 1082 83.7581595131456 114.725760635833
"5412" 1082.2 83.2769590369438 114.536422569576
"5413" 1082.4 82.441583054966 113.834575660282
"5414" 1082.6 81.1206863892362 112.84940127417
"5415" 1082.8 79.4281024330375 111.920251352487
"5416" 1083 77.5446770443321 111.026217540291
"5417" 1083.2 75.7957327030735 110.4330738485
"5418" 1083.4 73.3221638100634 109.875327379552
"5419" 1083.6 70.4952489644978 109.729274512194
"5420" 1083.8 67.9015641916367 109.938059337999
"5421" 1084 65.0320928908654 110.371107068812
"5422" 1084.2 62.5155993608153 111.296637880292
"5423" 1084.4 59.9237961212727 112.704854861269
"5424" 1084.6 58.1375070037931 114.553861601995
"5425" 1084.8 55.8903754131089 116.655864763495
"5426" 1085 53.2926205550045 118.343764119307
"5427" 1085.2 51.9474726831872 120.257999409464
"5428" 1085.4 50.6859653047142 122.298083775942
"5429" 1085.6 49.9158059613194 123.256892235574
"5430" 1085.8 49.9650469183397 124.340945802403
"5431" 1086 49.8643423222115 124.536936773172
"5432" 1086.2 48.6624934338568 125.495755345857
"5433" 1086.4 46.6815209793547 126.056835678551
"5434" 1086.6 45.8376175649987 125.969387164899
"5435" 1086.8 44.7978283013358 125.823340254143
"5436" 1087 42.9237257144643 125.857500177734
"5437" 1087.2 40.9867834351513 125.308665061746
"5438" 1087.4 38.9768760666089 124.387721243104
"5439" 1087.6 37.1658176039807 123.984895538839
"5440" 1087.8 34.9030079868316 123.070984701193
"5441" 1088 34.9568135598781 122.727286809736
"5442" 1088.2 34.5325111642097 122.547491171286
"5443" 1088.4 33.2655158338321 121.962776197121
"5444" 1088.6 32.3381692070089 121.329217884916
"5445" 1088.8 30.7418389316089 120.504340886691
"5446" 1089 29.4781311470072 119.582406834424
"5447" 1089.2 28.9531072670835 119.015610912602
"5448" 1089.4 29.3331859040835 119.047999250992
"5449" 1089.6 28.7527607313089 118.931992672012
"5450" 1089.8 27.4997473886745 117.984599839072
"5451" 1090 26.0604332059368 117.45518324549
"5452" 1090.2 25.6970595514279 117.13948849039
"5453" 1090.4 25.5094230289089 116.854499033541
"5454" 1090.6 24.6728241690921 116.137104142479
"5455" 1090.8 23.3418230445634 114.963722711147
"5456" 1091 22.4626189858652 114.608374570479
"5457" 1091.2 22.6431576918038 114.69176773756
"5458" 1091.4 22.6253733372115 114.724322169993
"5459" 1091.6 23.4165877294279 115.053958707899
"5460" 1091.8 23.6590516875141 114.918877000028
"5461" 1092 23.8137388641878 113.86325131289
"5462" 1092.2 23.6066270479279 112.731212267683
"5463" 1092.4 22.4109700035192 111.343477924224
"5464" 1092.6 20.9751173748525 109.396634281249
"5465" 1092.8 19.3996052557106 107.566333291797
"5466" 1093 17.4831070437191 106.277277423882
"5467" 1093.2 15.4359551085543 105.066661212471
"5468" 1093.4 13.3582423235563 103.286185962758
"5469" 1093.6 11.9847397596606 101.028523819959
"5470" 1093.8 9.88728609907319 98.0797889774159
"5471" 1094 7.95379082726678 95.1128467159685
"5472" 1094.2 6.94583453673053 93.164785680051
"5473" 1094.4 5.88967329205532 90.6511187134784
"5474" 1094.6 5.22219322047173 89.6633209687389
"5475" 1094.8 4.86315138429311 89.2258968729159
"5476" 1095 4.39828042927107 88.7438650258889
"5477" 1095.2 4.44602804583112 89.0100345953881
"5478" 1095.4 4.309703544451 88.7263777803106
"5479" 1095.6 4.2578910228116 88.7851820413483
"5480" 1095.8 4.77658585512674 88.8255153183445
"5481" 1096 4.81504619339463 87.635290151573
"5482" 1096.2 4.44833035671637 85.9981820211308
"5483" 1096.4 4.42224935232512 84.7602161186726
"5484" 1096.6 3.64012056552556 82.7535672729437
"5485" 1096.8 3.19641014470349 81.0589001504294
"5486" 1097 3.33970487516952 78.8915305490674
"5487" 1097.2 3.54413230628322 76.1253389428333
"5488" 1097.4 3.96523975267899 73.5433221670094
"5489" 1097.6 4.6129701727982 71.8891635309062
"5490" 1097.8 5.73743012897129 71.2411180855031
"5491" 1098 6.68426890816445 70.7714415072215
"5492" 1098.2 7.57505803446671 70.8589356925031
"5493" 1098.4 7.93421491163185 70.8133543061819
"5494" 1098.6 8.17974952705229 70.4725193245763
"5495" 1098.8 8.08164899590501 69.6146217162557
"5496" 1099 8.29151835962241 68.223080681024
"5497" 1099.2 7.81213989854133 67.0903058405105
"5498" 1099.4 7.27831774080889 65.6811452071886
"5499" 1099.6 5.86462702283455 64.320907953261
"5500" 1099.8 4.97029893502633 63.5904577045306
"5501" 1100 5.25699044403616 63.7111686905432
"5502" 1100.2 5.2423743870381 62.6907140291371
"5503" 1100.4 5.41326520100363 60.7097263917054
"5504" 1100.6 4.95266676007116 58.0119311150668
"5505" 1100.8 5.76071804021603 55.2821856470052
"5506" 1101 6.95852743933304 52.6956298086659
"5507" 1101.2 8.01728478991421 50.1091343657743
"5508" 1101.4 10.224398349423 47.5511705309903
"5509" 1101.6 12.1951531994543 46.1550993102795
"5510" 1101.8 13.8294913385543 44.9564363504159
"5511" 1102 15.3670821882362 44.1156350858159
"5512" 1102.2 16.9440874677726 42.5331294071902
"5513" 1102.4 17.7583276039901 40.6408024967872
"5514" 1102.6 19.0994301561352 38.9722646705475
"5515" 1102.8 20.6232622514759 37.5214109893471
"5516" 1103 22.0051664784062 36.5949053468078
"5517" 1103.2 23.1649009180811 36.2794805389714
"5518" 1103.4 24.0134998202304 35.9287167400654
"5519" 1103.6 23.8687502458589 35.6814358684437
"5520" 1103.8 23.8311009469108 34.6519337165102
"5521" 1104 24.183448383375 33.9906066797049
"5522" 1104.2 25.3996225337756 32.4636452219672
"5523" 1104.4 26.8988216019422 30.5927480801659
"5524" 1104.6 28.0130692300704 29.1068915330217
"5525" 1104.8 29.8637061785401 28.9170477561177
"5526" 1105 31.6811761344803 29.186862848773
"5527" 1105.2 34.4746718483271 28.9916354791886
"5528" 1105.4 37.511619638922 28.2850688800654
"5529" 1105.6 40.1816884450604 27.6636106943334
"5530" 1105.8 43.2748360072301 27.4513246225523
"5531" 1106 46.4158378433563 28.3590824276066
"5532" 1106.2 48.8323151240189 29.8564100029859
"5533" 1106.4 50.9158167817854 31.8385877436218
"5534" 1106.6 52.7072168282339 33.9980911972813
"5535" 1106.8 54.5582551416817 35.7822036640809
"5536" 1107 55.831334071439 38.0456139527217
"5537" 1107.2 56.7538550350312 40.3090242413625
"5538" 1107.4 57.5970746773301 42.7699120827717
"5539" 1107.6 57.6409299046762 45.5076609557044
"5540" 1107.8 57.5057096203589 47.9145280722359
"5541" 1108 57.6579255793516 50.5277651182751
"5542" 1108.2 56.7638253577531 53.1880571227236
"5543" 1108.4 55.0795409875089 56.0233465020016
"5544" 1108.6 53.6702899166136 57.9667108037103
"5545" 1108.8 53.5628462360518 58.4219959971159
"5546" 1109 53.8341499869389 58.2716709225359
"5547" 1109.2 54.440859826903 58.1304882502982
"5548" 1109.4 55.0288638359089 57.1990123395159
"5549" 1109.6 56.3066520155375 56.6384781631159
"5550" 1109.8 57.971582706973 56.0638440537702
"5551" 1110 60.0273851927628 56.2785897430409
"5552" 1110.2 61.5403905362051 56.3667856798871
"5553" 1110.4 62.3987695971661 56.6457578277445
"5554" 1110.6 62.9218301976089 56.16337299221
"5555" 1110.8 64.3105790635705 56.2638904202332
"5556" 1111 66.4741036126474 56.5946251834063
"5557" 1111.2 68.5209516000811 56.7297772903326
"5558" 1111.4 71.2692176215334 56.6598707624725
"5559" 1111.6 74.0852289764257 57.1087012525892
"5560" 1111.8 76.6777531751858 58.1123302633005
"5561" 1112 78.7093021802865 59.8276175957944
"5562" 1112.2 80.4192685409543 62.0677844006432
"5563" 1112.4 80.9471483607537 64.4816704750374
"5564" 1112.6 80.9329398135762 67.0747958705327
"5565" 1112.8 81.8493911065295 69.5071903530841
"5566" 1113 83.6924238603311 71.171317529527
"5567" 1113.2 86.2227621936922 72.4983397274437
"5568" 1113.4 89.005590476818 74.1794918733522
"5569" 1113.6 91.9010334450995 76.2485211508593
"5570" 1113.8 95.0103210509978 77.7498089053326
"5571" 1114 98.2194935265683 78.9000860926727
"5572" 1114.2 101.607444741463 81.2992762086593
"5573" 1114.4 104.427444597568 83.8202540169699
"5574" 1114.6 107.350308015502 85.4882440651837
"5575" 1114.8 109.892359053893 87.1393875922132
"5576" 1115 111.001777778109 89.0752394658202
"5577" 1115.2 110.711717765662 91.4117119627054
"5578" 1115.4 109.221409425846 94.1339233935475
"5579" 1115.6 107.385985434967 97.222415201969
"5580" 1115.8 104.384954233973 99.8239304436523
"5581" 1116 100.759313818954 101.644628194881
"5582" 1116.2 96.8234871943053 103.689680531809
"5583" 1116.4 93.0474208798245 103.558320987164
"5584" 1116.6 88.6965914810232 102.500365323116
"5585" 1116.8 84.6804096448953 100.923893872896
"5586" 1117 82.0818657735196 99.0352449599159
"5587" 1117.2 79.6853902652924 96.2688054362737
"5588" 1117.4 78.1919419136518 93.0550004675445
"5589" 1117.6 76.3386060837089 90.259609250173
"5590" 1117.8 75.5594448778589 87.1692166234063
"5591" 1118 75.343823343407 83.7075261021947
"5592" 1118.2 74.7401244197976 80.0162626667555
"5593" 1118.4 75.302802994464 76.6186403013364
"5594" 1118.6 77.1138230772881 73.645354285331
"5595" 1118.8 79.0249732048447 71.6226719978498
"5596" 1119 81.4401060114422 69.3948771472492
"5597" 1119.2 84.4366355212417 67.8890710029513
"5598" 1119.4 87.3588504211535 66.0958999632284
"5599" 1119.6 89.8106661351907 63.0510354662704
"5600" 1119.8 92.0191587488752 60.0955024507009
"5601" 1120 93.2049475252478 57.1473469419437
"5602" 1120.2 93.967676556407 53.695183759589
"5603" 1120.4 94.4789148085255 50.151285914527
"5604" 1120.6 95.1186751034759 46.5395129599526
"5605" 1120.8 94.3536163480051 42.3785079448027
"5606" 1121 93.0942266117627 38.598979236089
"5607" 1121.2 91.7556389535501 34.6524992842394
"5608" 1121.4 91.1916185162907 31.2422651268553
"5609" 1121.6 90.2308846050344 27.4248355140755
"5610" 1121.8 90.0125415582472 25.1480042366287
"5611" 1122 88.8369878755068 24.5720754503036
"5612" 1122.2 86.967621518017 23.1720399494159
"5613" 1122.4 84.8539188938844 19.9156899682424
"5614" 1122.6 83.6399550922604 16.8235657545826
"5615" 1122.8 84.3880994539799 15.3948337262707
"5616" 1123 86.5010097263347 14.4907463449804
"5617" 1123.2 88.6155299766241 14.7312136636129
"5618" 1123.4 90.4361366770693 15.0383661498763
"5619" 1123.6 93.2062091419674 15.553630549331
"5620" 1123.8 96.5301043919579 17.125626052614
"5621" 1124 100.169536623609 18.8087909626659
"5622" 1124.2 103.948809108496 21.0808532707366
"5623" 1124.4 106.865831155482 24.3637541384977
"5624" 1124.6 109.353618597663 28.1021928191159
"5625" 1124.8 112.072274489659 32.0937197566498
"5626" 1125 113.251152257082 36.6422321099704
"5627" 1125.2 114.315796770898 41.0977351719685
"5628" 1125.4 115.317183895551 46.4158319484646
"5629" 1125.6 116.448409255118 51.0205138613654
"5630" 1125.8 116.32624222387 56.5927064664911
"5631" 1126 115.329654333382 61.8229385622461
"5632" 1126.2 113.268675363073 67.112778116032
"5633" 1126.4 110.7133252411 71.6204829477552
"5634" 1126.6 106.727620742027 74.0335676869341
"5635" 1126.8 102.57318207797 75.7115028093326
"5636" 1127 98.2211895918846 76.5614915322897
"5637" 1127.2 94.0808259093148 75.6734094662394
"5638" 1127.4 90.692670231241 73.1117411328404
"5639" 1127.6 87.8867201205585 69.9788643104572
"5640" 1127.8 85.5730551218974 66.5570912163197
"5641" 1128 83.3863499526518 62.9827058869159
"5642" 1128.2 82.6623906440803 58.5093519726588
"5643" 1128.4 83.1513217342619 54.9126776700996
"5644" 1128.6 83.4013614618442 50.4044088937688
"5645" 1128.8 83.996802783915 46.0873842480689
"5646" 1129 84.9974179711191 41.793682057324
"5647" 1129.2 85.7951193057275 37.1413974172664
"5648" 1129.4 86.070236546811 32.6005609001287
"5649" 1129.6 84.7645968157171 28.9422060787819
"5650" 1129.8 83.6752992787481 26.0187077735654
"5651" 1130 82.8680403351714 25.7756575017284
"5652" 1130.2 82.2686164882017 25.5971251338643
"5653" 1130.4 82.6436883619422 23.6136729368826
"5654" 1130.6 85.0484081126458 22.1481934334317
"5655" 1130.8 88.0754343942689 21.7426777995959
"5656" 1131 90.9605479812964 22.0732655695409
"5657" 1131.2 94.5614375511395 23.1564406680689
"5658" 1131.4 98.2709884805361 24.8547556312169
"5659" 1131.6 101.71699964568 27.6472137798302
"5660" 1131.8 104.952488817258 29.9352395862897
"5661" 1132 108.932076836627 32.2054419657795
"5662" 1132.2 112.039289733163 34.8423752744024
"5663" 1132.4 114.347827207412 37.9304225362462
"5664" 1132.6 116.573939814127 41.6026981953287
"5665" 1132.8 117.699379705785 45.7259657633483
"5666" 1133 118.73337742024 50.3639819636527
"5667" 1133.2 120.493563025332 55.0399093085855
"5668" 1133.4 122.194093430819 59.9520665599685
"5669" 1133.6 122.826059044779 64.1795094662187
"5670" 1133.8 120.274992671581 67.3459548736659
"5671" 1134 116.981914130907 69.9122453612187
"5672" 1134.2 113.708078443414 73.114078027277
"5673" 1134.4 109.851451283826 76.0569513489247
"5674" 1134.6 106.060755497109 77.9214704938027
"5675" 1134.8 101.956603609503 78.737503005081
"5676" 1135 99.0161296707327 76.9708337363218
"5677" 1135.2 96.0942490157755 74.2429315769714
"5678" 1135.4 93.6800458214978 71.0085361399159
"5679" 1135.6 91.2123500783089 67.3068266762873
"5680" 1135.8 89.6650697065218 64.4529977841453
"5681" 1136 88.8804701842531 59.9350462914544
"5682" 1136.2 88.348352996138 55.7929769208673
"5683" 1136.4 89.0950884945501 51.7757692451218
"5684" 1136.6 90.4986468599422 49.0613583493048
"5685" 1136.8 91.5388830456938 45.6667187223121
"5686" 1137 90.7966540092881 42.9734144999442
"5687" 1137.2 89.578137377703 39.5964228881931
"5688" 1137.4 88.4555130312689 36.5598891762059
"5689" 1137.6 86.1121621803905 33.6338191442071
"5690" 1137.8 83.2895736274324 29.85648494071
"5691" 1138 80.5641401263975 25.8768668854417
"5692" 1138.2 79.4266428376573 22.7631458837869
"5693" 1138.4 80.3603866302739 19.430986525153
"5694" 1138.6 82.1435154333901 18.9242418938846
"5695" 1138.8 82.7492657611089 19.3019606667644
"5696" 1139 81.9628961673158 20.0728482452607
"5697" 1139.2 80.9631715865111 20.6546211433507
"5698" 1139.4 78.2414513889476 20.4823799900772
"5699" 1139.6 74.6161053741707 19.8092288934829
"5700" 1139.8 70.5994186650089 18.9170759740159
"5701" 1140 66.810484209496 18.2755848821094
"5702" 1140.2 62.7357092155728 16.6335690093798
"5703" 1140.4 59.5334695826514 13.2922185133521
"5704" 1140.6 56.665585306396 10.2062184680842
"5705" 1140.8 54.9639337354214 9.79565619441589
"5706" 1141 52.4009300542685 10.2306935992138
"5707" 1141.2 48.8420282447422 10.1735921163826
"5708" 1141.4 45.4985783261912 10.5937429562688
"5709" 1141.6 41.5062089009303 11.0377489716659
"5710" 1141.8 37.022185933466 11.479078639773
"5711" 1142 33.5097449354457 12.1792674349685
"5712" 1142.2 31.0712404170089 13.8009276730559
"5713" 1142.4 28.1604715219839 14.7839326363846
"5714" 1142.6 26.9489708665464 15.1103800970721
"5715" 1142.8 27.2000830518416 15.4356844792327
"5716" 1143 26.3159546774863 16.7470491538876
"5717" 1143.2 24.0723638013946 18.6677474604873
"5718" 1143.4 21.427608818218 21.2055378181613
"5719" 1143.6 18.7226855422668 22.9206041645475
"5720" 1143.8 19.0563829017195 24.7058427390221
"5721" 1144 17.5949739616393 27.5073176160985
"5722" 1144.2 15.4924676714332 29.8705610807808
"5723" 1144.4 13.2393889043522 32.5974841011051
"5724" 1144.6 10.8197317662188 35.2023857158829
"5725" 1144.8 8.36646880155333 37.9757098017307
"5726" 1145 6.6179311090214 40.8861938649659
"5727" 1145.2 6.52087531421603 42.7452382194873
"5728" 1145.4 5.14227580086891 45.3207835650759
"5729" 1145.6 5.10365159343323 48.3082792295645
"5730" 1145.8 5.56531216288796 51.351325461195
"5731" 1146 6.67196799000609 54.0805945085327
"5732" 1146.2 6.91551540549071 57.7734440574795
"5733" 1146.4 5.85002223124047 61.4405664063896
"5734" 1146.6 3.46103739222209 64.768627383765
"5735" 1146.8 3.33620115918657 65.399483867246
"5736" 1147 4.35452763322 67.2964127116103
"5737" 1147.2 6.31910233319365 69.4938415145515
"5738" 1147.4 7.8864435600089 73.0259959235704
"5739" 1147.6 8.56354661333112 76.9288245055548
"5740" 1147.8 8.1817890696777 80.2942826609709
"5741" 1148 8.38409792490329 83.9158237489907
"5742" 1148.2 8.62488205475174 86.8736552398087
"5743" 1148.4 9.85789492496977 88.2178215754376
"5744" 1148.6 13.2323322152046 90.9795047805072
"5745" 1148.8 15.8477803891692 95.4572270392435
"5746" 1149 16.4075276447511 100.683187388448
"5747" 1149.2 16.5471911919673 103.678930142119
"5748" 1149.4 19.5814957058525 106.058254745813
"5749" 1149.6 22.8586673134954 107.713033412739
"5750" 1149.8 27.1993111226474 109.664488607967
"5751" 1150 31.7843710121937 111.938758974424
"5752" 1150.2 36.8170378989611 114.113171195055
"5753" 1150.4 41.7105185711858 116.752828717454
"5754" 1150.6 46.2909534273397 118.604943391224
"5755" 1150.8 50.1891958581089 122.204644221018
"5756" 1151 55.2056056373568 125.007855023048
"5757" 1151.2 60.5210001405589 126.781686691716
"5758" 1151.4 66.2063150562859 126.680898768606
"5759" 1151.6 70.5318117570116 124.23560788242
"5760" 1151.8 74.8060747223767 121.597655518094
"5761" 1152 79.7063742922696 119.580960926461
"5762" 1152.2 85.2186251481634 117.386948594698
"5763" 1152.4 90.9113947298919 115.350106547888
"5764" 1152.6 95.0679638838761 115.854564927718
"5765" 1152.8 95.47838085397 114.584406393638
"5766" 1153 96.4923680627303 111.242818483896
"5767" 1153.2 98.4845213329089 107.26854565483
"5768" 1153.4 100.257517789581 102.379340898666
"5769" 1153.6 100.590464833744 97.9315593577009
"5770" 1153.8 101.222062079917 93.4090791552717
"5771" 1154 104.105576202271 89.9661600665645
"5772" 1154.2 107.043481342325 87.5560008314294
"5773" 1154.4 111.044805548335 85.1613029951612
"5774" 1154.6 115.562721422109 84.1967505821544
"5775" 1154.8 118.117123793298 82.6978084303213
"5776" 1155 117.350498714664 79.7314953875548
"5777" 1155.2 117.500015445653 74.9874382702751
"5778" 1155.4 117.881904957137 70.4494174538603
"5779" 1155.6 118.98003559585 65.0517230680677
"5780" 1155.8 119.894183624901 59.7173299064725
"5781" 1156 118.772274356776 54.5534608857492
"5782" 1156.2 116.757254281252 49.3378844987373
"5783" 1156.4 115.083182954866 44.1259933002056
"5784" 1156.6 114.253177754627 38.532297762625
"5785" 1156.8 114.218871955573 33.767364326782
"5786" 1157 112.420034173581 32.379804640027
"5787" 1157.2 109.19187950668 30.7337915823445
"5788" 1157.4 105.390028490638 27.4210089068865
"5789" 1157.6 102.539438713138 23.0933553390924
"5790" 1157.8 100.181969102389 18.2054547394486
"5791" 1158 98.8955693403311 16.009658806527
"5792" 1158.2 96.4906622692504 15.3517228700102
"5793" 1158.4 92.7104933724839 12.463583284012
"5794" 1158.6 89.2118695188989 8.92810216230589
"5795" 1158.8 89.0309055474456 7.13987854509956
"5796" 1159 88.6189468451789 7.58282013894589
"5797" 1159.2 87.677360197313 7.63125590752813
"5798" 1159.4 86.6690666538059 6.74398769273408
"5799" 1159.6 86.3083014334252 7.76774961931384
"5800" 1159.8 83.659150983018 8.44257610606741
"5801" 1160 80.0805415679799 7.84981358059332
"5802" 1160.2 75.7825345126198 6.83789680511154
"5803" 1160.4 71.3591672523025 5.33069737727073
"5804" 1160.6 66.5693590526895 3.62936930520622
"5805" 1160.8 62.9565685676573 2.65953011436751
"5806" 1161 59.221881017017 3.3336538964465
"5807" 1161.2 54.4909949768816 3.81102735857498
"5808" 1161.4 50.3919044645089 3.55759024644922
"5809" 1161.6 48.4931460263347 4.76769750801267
"5810" 1161.8 44.8364217203589 6.22065839322839
"5811" 1162 40.7667812757368 7.88474422941589
"5812" 1162.2 35.798771718928 9.13700143201164
"5813" 1162.4 34.1172992078232 10.528822417722
"5814" 1162.6 31.1700608626289 12.4136055864659
"5815" 1162.8 27.8763441095207 15.26985694121
"5816" 1163 24.0804277045842 18.0920413097872
"5817" 1163.2 20.8959923350375 20.4304662526914
"5818" 1163.4 19.4100658541946 22.6424443476873
"5819" 1163.6 17.2897285177878 25.9682826871911
"5820" 1163.8 16.4193771370469 29.193949247969
"5821" 1164 16.4106385600207 32.9738942640041
"5822" 1164.2 16.6557232412079 35.8086548149951
"5823" 1164.4 16.4404486491971 39.0888125520041
"5824" 1164.6 16.1884469310518 42.716119560973
"5825" 1164.8 16.3011130984482 46.8673483154159
"5826" 1165 17.7980497937756 50.9935026694714
"5827" 1165.2 20.4026727656494 54.7227458796456
"5828" 1165.4 21.9437223343867 58.7220799501381
"5829" 1165.6 22.0813049577032 62.5296154398687
"5830" 1165.8 22.0969130704324 62.6529799007983
"5831" 1166 23.8705430696183 62.50077148568
"5832" 1166.2 27.1398725746931 62.4138469455199
"5833" 1166.4 31.7986582440594 62.6030461499753
"5834" 1166.6 36.8249070218803 62.1783029454588
"5835" 1166.8 41.8037109292964 63.2192949873445
"5836" 1167 46.3095252426938 64.7001229925668
"5837" 1167.2 50.5144883852711 67.6928456492943
"5838" 1167.4 54.4826767575533 70.4635723573048
"5839" 1167.6 58.3242734738979 74.3687024392278
"5840" 1167.8 62.4311832298453 78.2132533121977
"5841" 1168 65.3889778103478 82.6284592214823
"5842" 1168.2 68.8575627853521 87.6765087931862
"5843" 1168.4 73.6273784731089 92.2867991015375
"5844" 1168.6 78.9611486790089 94.9111495009068
"5845" 1168.8 85.1769752532981 96.9280771714835
"5846" 1169 91.6529597574978 98.178873301527
"5847" 1169.2 97.8942009994062 98.0849536043483
"5848" 1169.4 104.025821201666 96.1739502300221
"5849" 1169.6 109.020659926843 92.5550550042699
"5850" 1169.8 114.206765203622 88.8264990568078
"5851" 1170 117.388456303412 84.5362004254784
"5852" 1170.2 117.45959536047 81.2460700561103
"5853" 1170.4 118.825660664279 75.3687805481046
"5854" 1170.6 120.343897547361 69.8643701596262
"5855" 1170.8 121.874118972292 64.14094060087
"5856" 1171 121.567266494714 58.6957180657416
"5857" 1171.2 120.033828297363 53.3852953087613
"5858" 1171.4 120.158534665834 47.4195843419985
"5859" 1171.6 118.85897862795 43.283965612907
"5860" 1171.8 117.64792348565 40.4386197138975
"5861" 1172 116.962434094907 35.8832793473678
"5862" 1172.2 118.340750732545 35.5061080871432
"5863" 1172.4 118.3269296912 36.9757731074977
"5864" 1172.6 119.606621154514 37.7517817796726
"5865" 1172.8 119.416789844025 38.0860827715794
"5866" 1173 119.9981345071 38.9379402257875
"5867" 1173.2 119.945610209136 39.1841049822672
"5868" 1173.4 120.234233396873 38.9422752387523
"5869" 1173.6 120.287063358651 39.5862379590561
"5870" 1173.8 121.684341947242 41.4609894197477
"5871" 1174 122.754726665342 42.973041517778
"5872" 1174.2 122.714809860961 45.8022226027507
"5873" 1174.4 122.916416790152 49.7038063365072
"5874" 1174.6 124.218599250831 52.2893533082811
"5875" 1174.8 125.51884910827 55.7417530342295
"5876" 1175 125.561456793714 59.1541770026527
"5877" 1175.2 126.050925879324 62.86958868439
"5878" 1175.4 126.750854391254 64.9758449728341
"5879" 1175.6 126.7266675689 64.9862681290068
"5880" 1175.8 126.498317293688 64.4645007790738
"5881" 1176 126.506246862217 64.6353865052943
"5882" 1176.2 126.088788119026 65.0847090484159
"5883" 1176.4 125.074868024886 65.9013964239337
"5884" 1176.6 124.691456973839 67.5482360951862
"5885" 1176.8 124.719478309834 69.0777553654939
"5886" 1177 125.499062932252 71.0506217010498
"5887" 1177.2 125.32031545695 72.0626380203141
"5888" 1177.4 124.398708850419 73.1415422978982
"5889" 1177.6 122.954928811219 74.3456146053481
"5890" 1177.8 121.977381927267 75.7187665097843
"5891" 1178 120.099696143055 77.2852794051321
"5892" 1178.2 118.120547925163 78.8622121618348
"5893" 1178.4 117.366367317691 80.6522718566159
"5894" 1178.6 116.214284799823 83.5193222726748
"5895" 1178.8 116.376663408892 85.2009634321706
"5896" 1179 115.692838432974 87.9312970551862
"5897" 1179.2 114.052408943504 90.037196338758
"5898" 1179.4 111.496926094201 91.9946739035489
"5899" 1179.6 108.667961586004 94.9720426764422
"5900" 1179.8 106.194116422372 97.9322799836264
"5901" 1180 104.230996395091 101.122028468597
"5902" 1180.2 103.308704625498 104.396414639499
"5903" 1180.4 102.818314735445 107.111807388978
"5904" 1180.6 101.483286694978 107.19068489402
"5905" 1180.8 99.032577252583 107.166504838571
"5906" 1181 96.1403543754116 107.110162859723
"5907" 1181.2 93.1141129160549 106.448206150267
"5908" 1181.4 90.616667309725 104.477931717371
"5909" 1181.6 87.8515335244725 102.405398789098
"5910" 1181.8 85.3141989529391 99.5544361353121
"5911" 1182 83.5037671030107 97.2676513922909
"5912" 1182.2 82.0243009534978 94.2508875956937
"5913" 1182.4 81.5257745296232 91.8538558038302
"5914" 1182.6 81.2977273474232 89.6954352414588
"5915" 1182.8 80.1907734546367 87.3079074561937
"5916" 1183 79.054250510274 84.9646216286407
"5917" 1183.2 78.805209873735 82.6549790318972
"5918" 1183.4 79.3354062918386 80.6973762651591
"5919" 1183.6 79.8109208243016 78.2326014950627
"5920" 1183.8 80.9651996740998 75.0376650649068
"5921" 1184 81.8267832358901 71.6415257283221
"5922" 1184.2 82.7325327393542 67.7575821365668
"5923" 1184.4 84.1084466474681 64.3160153356343
"5924" 1184.6 86.0277428091938 61.119867178897
"5925" 1184.8 88.5460408520816 58.0757155864886
"5926" 1185 92.1074181477846 56.0448903743483
"5927" 1185.2 95.4565615248089 55.1468087019523
"5928" 1185.4 98.8323508734362 54.7472543819977
"5929" 1185.6 101.746349347379 53.2835365078078
"5930" 1185.8 103.123138368146 51.237443248458
"5931" 1186 102.677046569481 49.2399230825796
"5932" 1186.2 102.000824601882 47.3433391139704
"5933" 1186.4 101.068829827225 44.6834489268445
"5934" 1186.6 99.6803613408033 41.5592595237492
"5935" 1186.8 98.4487218771915 38.3979761109067
"5936" 1187 96.8041130559907 36.1314974575068
"5937" 1187.2 95.2637068089978 33.3883415104437
"5938" 1187.4 94.0713442349109 29.3380420226189
"5939" 1187.6 94.1367198265207 26.1995240037688
"5940" 1187.8 94.3046598338614 22.8295893893515
"5941" 1188 93.6486925332604 20.1087901630977
"5942" 1188.2 92.3818029185477 18.671647280824
"5943" 1188.4 92.3101877783168 17.8120264871931
"5944" 1188.6 93.0523778327265 18.3872662645041
"5945" 1188.8 94.2487970792739 18.7880739559256
"5946" 1189 95.8470736930207 18.9455523091806
"5947" 1189.2 98.6604008590501 19.4663694917982
"5948" 1189.4 101.972246046763 20.502120895514
"5949" 1189.6 105.424923010913 21.6022346996636
"5950" 1189.8 107.559351265852 21.7070074429159
"5951" 1190 108.040965195879 21.6012703141859
"5952" 1190.2 108.874047838268 21.3236344505607
"5953" 1190.4 109.072967498754 21.5879475074019
"5954" 1190.6 109.532140381709 21.5796133119159
"5955" 1190.8 109.748249196465 22.5326194072813
"5956" 1191 111.279132459163 24.2411177244294
"5957" 1191.2 113.850685791728 25.8320970475973
"5958" 1191.4 116.408809518387 28.0988694939594
"5959" 1191.6 118.203267742319 30.4703826648633
"5960" 1191.8 118.923938585839 33.5923259776898
"5961" 1192 119.797883377252 36.6883297589962
"5962" 1192.2 121.619570894302 39.9792995902003
"5963" 1192.4 123.564202988865 42.9973361706463
"5964" 1192.6 124.188853966196 45.5363565902289
"5965" 1192.8 123.251745883896 47.7619256866416
"5966" 1193 123.580570764538 50.8620642803445
"5967" 1193.2 124.338771391758 53.8309869626456
"5968" 1193.4 124.934570336244 56.5269222213754
"5969" 1193.6 126.111514101558 59.5992041364583
"5970" 1193.8 126.555256610474 60.0526408739159
"5971" 1194 126.927751380261 60.6429761773891
"5972" 1194.2 127.198462151319 61.1254335560211
"5973" 1194.4 127.040440951514 60.7544068196831
"5974" 1194.6 127.136942176665 60.6375461014637
"5975" 1194.8 127.308160363737 60.6681912768008
"5976" 1195 127.673875828136 61.1613141220781
"5977" 1195.2 128.216312859224 61.8587063417212
"5978" 1195.4 127.833831702395 61.8768391867226
"5979" 1195.6 128.29868978474 62.4060798202843
"5980" 1195.8 128.249484201971 62.1546440354159
"5981" 1196 128.442052779398 62.4228422059422
"5982" 1196.2 128.512788135028 62.3595075704024
"5983" 1196.4 128.627511440031 62.4155250602028
"5984" 1196.6 128.693612072552 62.3557052073855
"5985" 1196.8 128.736577483691 62.3291186061333
"5986" 1197 129.098855336319 62.5301214741527
"5987" 1197.2 128.95792527746 62.645283593997
"5988" 1197.4 128.817963887484 62.9053594502373
"5989" 1197.6 128.794208972671 63.2534184152909
"5990" 1197.8 128.80493021741 63.5497788771194
"5991" 1198 128.776670297249 62.9529409030374
"5992" 1198.2 128.643761178859 62.9260862731381
"5993" 1198.4 127.80693695238 63.4351336418692
"5994" 1198.6 127.475276179974 64.0638344581051
"5995" 1198.8 126.926723972412 65.0981497136132
"5996" 1199 126.104720708354 65.6464013532795
"5997" 1199.2 125.107715117335 67.0148503162084
"5998" 1199.4 123.967077077642 68.2034840592056
"5999" 1199.6 122.589040008812 68.8669375052672
"6000" 1199.8 121.667948537163 70.3543500618078
"6001" 1200 121.011666972554 71.5598052886068
"6002" 1200.2 119.643383879354 73.2414078178068
"6003" 1200.4 118.133435112363 75.4337449994704
"6004" 1200.6 117.37229935756 76.9363090673318
"6005" 1200.8 116.394785465271 78.3836233994294
"6006" 1201 114.8941902481 79.5302935457373
"6007" 1201.2 113.462108240832 80.7826233513712
"6008" 1201.4 112.596750629805 81.4241437967641
"6009" 1201.6 112.758745062354 81.7721383779914
"6010" 1201.8 112.975859678446 82.1256239798343
"6011" 1202 113.217707944769 82.75643831468
"6012" 1202.2 113.96946248923 83.3657668469159
"6013" 1202.4 114.412213115514 84.9082687574024
"6014" 1202.6 115.457521085082 86.1980113664695
"6015" 1202.8 116.299123781296 87.1910031197105
"6016" 1203 115.65408647908 86.8090832146178
"6017" 1203.2 114.902023978352 87.4983372086075
"6018" 1203.4 114.151503519914 89.0171120471103
"6019" 1203.6 112.868535685498 90.2721070814823
"6020" 1203.8 111.360934655274 91.7001480227049
"6021" 1204 109.911552214083 93.4902477842843
"6022" 1204.2 108.509403707162 95.8222071426593
"6023" 1204.4 107.081814208372 98.1024608142888
"6024" 1204.6 105.473669745314 100.161318082148
"6025" 1204.8 103.646922749846 101.945195110126
"6026" 1205 102.075066006406 104.199871892348
"6027" 1205.2 101.065436267966 106.477564595032
"6028" 1205.4 100.19179348073 108.799832946835
"6029" 1205.6 100.03932449797 110.03714366211
"6030" 1205.8 99.8718644167549 109.746498399128
"6031" 1206 98.5264533123301 110.280877320314
"6032" 1206.2 97.0888992500299 110.735390149126
"6033" 1206.4 95.2285143426089 110.713040301583
"6034" 1206.6 93.5607554957727 110.464475316097
"6035" 1206.8 91.4514828874214 110.835126343791
"6036" 1207 89.7573823836878 110.876194188653
"6037" 1207.2 87.8101326573792 110.242485403294
"6038" 1207.4 85.8724714657428 109.258623972666
"6039" 1207.6 84.07602174397 108.373942507388
"6040" 1207.8 82.7757560903543 107.106242222998
"6041" 1208 81.8422868329407 105.293035170533
"6042" 1208.2 81.5140101908589 103.791292517249
"6043" 1208.4 81.0308496204907 102.853594504525
"6044" 1208.6 80.6593938455691 102.359893564509
"6045" 1208.8 80.3588340818636 100.42696574952
"6046" 1209 80.4230437328033 98.5362846134992
"6047" 1209.2 79.9205808271743 97.1207611968505
"6048" 1209.4 79.2380631145375 95.6263145080677
"6049" 1209.6 78.6715489387815 95.1254852580752
"6050" 1209.8 78.2383018767144 94.3789310341911
"6051" 1210 77.8118632766518 93.3097887295445
"6052" 1210.2 77.7187448408153 91.5458725613104
"6053" 1210.4 76.8188872704634 90.088702578325
"6054" 1210.6 76.4433069912598 89.8159961023593
"6055" 1210.8 77.1563286658371 90.4379963717508
"6056" 1211 77.3554105165544 90.7029119956981
"6057" 1211.2 77.4269104581683 90.771023709302
"6058" 1211.4 77.3382128990189 90.7304215600259
"6059" 1211.6 77.3215421231584 90.7634557411238
"6060" 1211.8 77.2753881360795 90.7134106966512
"6061" 1212 77.2787628631561 90.7209751650291
"6062" 1212.2 77.2464920354863 90.6993421993876
"6063" 1212.4 77.2706867785575 90.7165272655514
"6064" 1212.6 77.2493739577911 90.6915246790935
"6065" 1212.8 77.2689270043658 90.7289138680168
"6066" 1213 77.2671346417631 90.6486631023084
"6067" 1213.2 77.4393436265501 90.6572074035629
"6068" 1213.4 77.5331389428518 90.7546264449159
"6069" 1213.6 77.6950809085749 90.7422580826829
"6070" 1213.8 77.7172214117011 90.6420743485955
"6071" 1214 77.7933384355207 90.7134106966512
"6072" 1214.2 77.8408216489946 90.6272323139159
"6073" 1214.4 77.8842592075089 90.7255077864016
"6074" 1214.6 77.916485939837 90.7237055393334
"6075" 1214.8 77.9925240313816 90.7198825910068
"6076" 1215 78.1212494164619 90.8932612345335
"6077" 1215.2 78.1366107379252 91.1576078797118
"6078" 1215.4 78.2330372508736 91.2192403344453
"6079" 1215.6 78.3948315098789 91.2922296777359
"6080" 1215.8 78.4071552717453 91.6039206515826
"6081" 1216 78.4822495963889 91.6667684228759
"6082" 1216.2 78.4542517245148 91.6678279384208
"6083" 1216.4 78.4080954786395 91.6138868591098
"6084" 1216.6 78.3731902976905 91.6372857811302
"6085" 1216.8 78.3731902976905 91.6372857811302
"6086" 1217 78.3649243120786 91.6039206515826
"6087" 1217.2 78.3308516059839 91.5866693630096
"6088" 1217.4 78.3649243120786 91.6039206515826
"6089" 1217.6 78.3649243120786 91.6039206515826
"6090" 1217.8 78.2643378445089 91.6281862003445
"6091" 1218 78.2136606929089 91.8174574806873
"6092" 1218.2 77.9171756751369 91.5809023973832
"6093" 1218.4 77.6169859608493 91.674559063964
"6094" 1218.6 77.1962929702221 91.6872476303498
"6095" 1218.8 76.8707161755089 91.1732071610588
"6096" 1219 76.0949294996136 90.3664910551402
"6097" 1219.2 75.7077465890248 89.6521314420561
"6098" 1219.4 74.7060440130061 88.6984613585888
"6099" 1219.6 73.3775119617478 87.1734358734714
"6100" 1219.8 71.7072258482649 86.1883065383379
"6101" 1220 70.6820596163566 84.7402209575214
"6102" 1220.2 69.6885873599125 82.9528733687641
"6103" 1220.4 68.6773067007517 81.5981732792909
"6104" 1220.6 67.8110235735634 79.425813813625
"6105" 1220.8 67.0049079824681 76.7907454838479
"6106" 1221 66.2457906411907 75.1488453974159
"6107" 1221.2 64.7263319833658 73.3694182006498
"6108" 1221.4 63.0560781565493 71.1464490523746
"6109" 1221.6 61.3768809231367 68.7154417819159
"6110" 1221.8 59.8466484982453 66.5219464717886
"6111" 1222 58.5474389121364 64.0322465257966
"6112" 1222.2 57.213863524091 62.5027030004695
"6113" 1222.4 55.8501747880416 60.7949566757043
"6114" 1222.6 54.3025702660154 59.306135078243
"6115" 1222.8 52.155841282586 57.9138219773104
"6116" 1223 50.4591582544827 56.5487069717383
"6117" 1223.2 49.4739569684816 54.3615976036068
"6118" 1223.4 48.5729391298953 51.7819170487023
"6119" 1223.6 47.08170107597 49.3338402406103
"6120" 1223.8 45.59305974772 46.4497786638048
"6121" 1224 44.7216426212649 43.3908910433104
"6122" 1224.2 44.7616729217489 40.6072007180759
"6123" 1224.4 45.2956834067339 37.8303271476034
"6124" 1224.6 46.4622111651963 35.0363914214304
"6125" 1224.8 47.9919793565946 32.5682670687445
"6126" 1225 49.6958245504647 30.4996523690505
"6127" 1225.2 51.8385937167881 28.8434824417649
"6128" 1225.4 54.3294699427108 27.8380046018188
"6129" 1225.6 56.5656607584584 26.6691943707994
"6130" 1225.8 58.8896098060693 25.0772759382822
"6131" 1226 61.5566497871599 24.2444905420179
"6132" 1226.2 64.1776570342945 24.4978582509056
"6133" 1226.4 66.9941013083232 25.683524246273
"6134" 1226.6 69.7915493918961 26.9776007988627
"6135" 1226.8 72.5408910562301 28.5399653783704
"6136" 1227 74.8555237287211 29.9265287726404
"6137" 1227.2 77.2124106333267 30.9348833082228
"6138" 1227.4 79.6712956060352 31.6745924505264
"6139" 1227.6 82.3408964812254 32.9770591096343
"6140" 1227.8 84.550562535802 34.9496904267674
"6141" 1228 86.424543297707 37.0824075151963
"6142" 1228.2 88.7948531425167 38.6986634786246
"6143" 1228.4 91.9218302007089 40.022809095325
"6144" 1228.6 95.1947690430622 41.3899959820935
"6145" 1228.8 98.2207697938998 42.8544331889159
"6146" 1229 101.30454209465 44.2148622575764
"6147" 1229.2 104.015241377982 45.7312242925886
"6148" 1229.4 104.313072478761 47.276829450773
"6149" 1229.6 104.123363506737 48.867887124792
"6150" 1229.8 103.665923731233 50.1429558164823
"6151" 1230 104.044227173026 52.2355954467214
"6152" 1230.2 103.686168964995 55.2407825544302
"6153" 1230.4 102.713273923531 58.0961475225948
"6154" 1230.6 101.241776815146 60.3611917967049
"6155" 1230.8 100.130824910581 62.4872842663603
"6156" 1231 98.6356478385732 64.9118170134873
"6157" 1231.2 98.05171106519 66.8251883246456
"6158" 1231.4 97.1150864862634 68.9053748499522
"6159" 1231.6 95.2907090286634 71.2366874472523
"6160" 1231.8 93.1555166389713 73.8813322316407
"6161" 1232 90.3383954504928 76.2237333777284
"6162" 1232.2 87.3684196468116 78.0634165296186
"6163" 1232.4 84.0268509614921 79.5653737053084
"6164" 1232.6 80.90869976897 80.0959841512492
"6165" 1232.8 77.6674736145533 80.3366175098048
"6166" 1233 74.4313023780362 79.4953015214432
"6167" 1233.2 71.4593909829313 78.5652702469907
"6168" 1233.4 68.1749353961456 76.9387913756407
"6169" 1233.6 65.2817730073453 75.145371012025
"6170" 1233.8 63.2136762938767 72.4735686464159
"6171" 1234 62.3897201058089 69.9233697694886
"6172" 1234.2 60.8416700897035 67.2796754946997
"6173" 1234.4 58.9556392355811 64.5255903623603
"6174" 1234.6 57.7943883946518 63.1355788441159
"6175" 1234.8 56.3138916086232 62.8953499113731
"6176" 1235 54.9876886502339 62.6580958415793
"6177" 1235.2 52.9764391961089 62.5780421766806
"6178" 1235.4 51.3047970426367 63.3578108281937
"6179" 1235.6 50.5083184872881 63.7338505272461
"6180" 1235.8 49.1228641265255 64.3061893589715
"6181" 1236 46.6349469823792 65.3136741757537
"6182" 1236.2 44.684723667872 66.8816367909422
"6183" 1236.4 42.2703097606135 68.6745354095765
"6184" 1236.6 39.0204630662649 69.7755012022553
"6185" 1236.8 36.2016171901359 70.3922239926456
"6186" 1237 34.5701152659202 70.4977577844914
"6187" 1237.2 32.9705875140172 69.6562883457232
"6188" 1237.4 31.8680601436045 67.7977530860398
"6189" 1237.6 30.8325784260278 66.2226485158618
"6190" 1237.8 28.9211748859796 63.8744648039159
"6191" 1238 27.4704084603872 60.9399686907072
"6192" 1238.2 27.5439749232785 58.1417289089159
"6193" 1238.4 27.6095727532254 55.1287958689547
"6194" 1238.6 28.0966638220021 51.3292349909741
"6195" 1238.8 28.4807044437721 47.6216556700211
"6196" 1239 28.9738973928362 43.4527995617947
"6197" 1239.2 28.7998180863661 39.5094272920873
"6198" 1239.4 27.4460141793375 35.6220863804302
"6199" 1239.6 25.6654063716777 31.5607681627416
"6200" 1239.8 23.4167408387724 28.5600973311028
"6201" 1240 22.2252620654978 27.9882458463881
"6202" 1240.2 22.0850954993661 27.2650313868302
"6203" 1240.4 22.9777168374202 26.3304529330763
"6204" 1240.6 24.3252172363736 24.3935248525335
"6205" 1240.8 26.2995258924907 22.4841116420159
"6206" 1241 28.7493054709725 20.7920859566432
"6207" 1241.2 31.4765392252491 19.7734740901682
"6208" 1241.4 34.3996433381661 19.3811545940873
"6209" 1241.6 37.4451591594989 18.9489245067659
"6210" 1241.8 39.9458884332178 19.1818287274505
"6211" 1242 42.5401132884839 19.4099320183221
"6212" 1242.2 44.9433580365445 18.7391025890248
"6213" 1242.4 47.3566098055194 17.7671763178843
"6214" 1242.6 48.3348728109271 16.9393786009462
"6215" 1242.8 49.6924594216337 15.6021797791535
"6216" 1243 50.4080290127453 13.9205237390674
"6217" 1243.2 50.5768008047525 13.6647799255298
"6218" 1243.4 51.2680049186847 14.5073088273098
"6219" 1243.6 53.0697918437931 15.868333270558
"6220" 1243.8 54.4681456746573 18.1235338225288
"6221" 1244 55.9795775422007 20.7268525982832
"6222" 1244.2 58.0348190913405 24.2682999714422
"6223" 1244.4 59.6062505982472 26.5872868655861
"6224" 1244.6 61.4205195814589 28.9926777948059
"6225" 1244.8 63.5362291593613 31.2590935954693
"6226" 1245 65.423054763321 33.0875498122492
"6227" 1245.2 66.5553819673289 35.1267052024559
"6228" 1245.4 66.5946309041293 36.9306060974159
"6229" 1245.6 66.5845880099615 39.4429524598212
"6230" 1245.8 65.6403926590984 41.9291495006001
"6231" 1246 64.3129180090289 43.8289982910659
"6232" 1246.2 63.4844956308148 46.8411201119747
"6233" 1246.4 62.2114890556429 50.0231359391683
"6234" 1246.6 61.2688466914108 51.0136667300385
"6235" 1246.8 62.3103175390693 50.5321369057179
"6236" 1247 64.0732448920501 51.06760775221
"6237" 1247.2 66.5971906173989 51.3465259613759
"6238" 1247.4 69.7463114669109 52.0873543663416
"6239" 1247.6 73.6433688364778 53.0360689791295
"6240" 1247.8 77.0965276010207 53.6754405515041
"6241" 1248 80.3283028257624 52.8517191523416
"6242" 1248.2 83.9650301192051 51.7879466252909
"6243" 1248.4 87.7739531508825 51.8285084358687
"6244" 1248.6 91.0807754553474 53.3346457822829
"6245" 1248.8 93.2506977315533 55.5159943199714
"6246" 1249 95.1663196565543 56.9743354175704
"6247" 1249.2 96.9005116494116 57.9418720612003
"6248" 1249.4 98.0139477823375 57.9488177962588
"6249" 1249.6 99.051228326282 57.1899477571178
"6250" 1249.8 100.234078278949 56.4002751747744
"6251" 1250 102.661360584875 55.9843628774019
"6252" 1250.2 104.575962317053 55.3592982159533
"6253" 1250.4 105.642668996409 54.0002615229523
"6254" 1250.6 106.427498041583 52.097212640679
"6255" 1250.8 107.029129763552 50.3850879935942
"6256" 1251 107.9887907648 48.3891291166341
"6257" 1251.2 108.728344449387 46.9487390102214
"6258" 1251.4 110.271892253958 45.245609753969
"6259" 1251.6 112.915745200145 42.9158553592195
"6260" 1251.8 115.140799265439 40.1335750515948
"6261" 1252 114.716960851487 39.4664379212402
"6262" 1252.2 114.737505642676 39.9037096681862
"6263" 1252.4 115.935490854551 39.9439672729928
"6264" 1252.6 115.966768982163 40.8298994314024
"6265" 1252.8 118.973427085714 44.1384319303106
"6266" 1253 121.221305957445 47.0683235393211
"6267" 1253.2 121.423398262279 50.2319183109337
"6268" 1253.4 121.188570076082 54.0926613938889
"6269" 1253.6 120.890549395631 58.0943788779247
"6270" 1253.8 120.800135300769 62.391316618237
"6271" 1254 119.892903036502 66.5360921837373
"6272" 1254.2 118.914323948382 70.4236812657795
"6273" 1254.4 116.83413491579 73.8619391979778
"6274" 1254.6 114.395337037037 77.3122707292195
"6275" 1254.8 112.267575381689 80.3765545588087
"6276" 1255 108.999577815341 82.3966614932373
"6277" 1255.2 104.94867355922 83.815185031277
"6278" 1255.4 101.274716737992 84.1857892629644
"6279" 1255.6 97.5387962537854 83.99899061571
"6280" 1255.8 94.2173617422881 82.8501811657932
"6281" 1256 91.0089376225811 80.8285004044992
"6282" 1256.2 88.0407655391556 78.9831706206449
"6283" 1256.4 86.3980206763089 76.3481701449731
"6284" 1256.6 85.1856672803397 72.7455061183582
"6285" 1256.8 83.6614544899089 69.8911076194302
"6286" 1257 82.5762812532435 68.405531059387
"6287" 1257.2 81.1476765360146 65.4031943759159
"6288" 1257.4 80.8296766853513 62.1372721084614
"6289" 1257.6 82.0792553433205 58.5790337624447
"6290" 1257.8 83.7018987551281 54.7645594938486
"6291" 1258 84.8067581160689 50.6318448864659
"6292" 1258.2 86.2339349475846 46.5426788067994
"6293" 1258.4 88.057219304873 42.6597364981423
"6294" 1258.6 90.1589892843375 38.5084734056587
"6295" 1258.8 93.3281211576089 35.0232996266895
"6296" 1259 95.5663620199422 32.1285551038881
"6297" 1259.2 99.1097019627435 30.2901870190409
"6298" 1259.4 102.600230002137 30.7993085640016
"6299" 1259.6 104.956376061298 31.6990339064442
"6300" 1259.8 106.359134987838 32.4140674436916
"6301" 1260 109.234925735839 34.2570508887267
"6302" 1260.2 110.608245030065 35.7823678458805
"6303" 1260.4 112.885788263238 38.8052766285969
"6304" 1260.6 115.018815786402 42.9664521661745
"6305" 1260.8 116.889720111635 47.4142644985021
"6306" 1261 118.767708847622 52.0543552978889
"6307" 1261.2 121.099088116817 56.3728670368893
"6308" 1261.4 122.940914612293 59.6671060037843
"6309" 1261.6 123.760564317402 60.788955576026
"6310" 1261.8 124.241183633609 60.1729575531937
"6311" 1262 124.011625435421 58.6676679818517
"6312" 1262.2 123.786241022654 57.1098364478159
"6313" 1262.4 123.29547174479 55.0944162001283
"6314" 1262.6 122.982517422674 52.8609652352028
"6315" 1262.8 122.171866609942 49.8151069577214
"6316" 1263 121.22870851072 46.138370788027
"6317" 1263.2 121.123131111553 41.9272870133048
"6318" 1263.4 120.862706860276 40.7028878653603
"6319" 1263.6 118.551521613063 38.2612957021341
"6320" 1263.8 116.90171405154 34.4990144502095
"6321" 1264 116.011905265836 30.1486058143613
"6322" 1264.2 114.670059669155 27.0131483120902
"6323" 1264.4 114.182247127345 26.1321507480291
"6324" 1264.6 113.885493675347 26.1155456276131
"6325" 1264.8 112.916247949664 24.9130930730826
"6326" 1265 112.65326990879 23.9786815488008
"6327" 1265.2 112.473274886494 23.6892133711361
"6328" 1265.4 112.066682788082 23.1737614917267
"6329" 1265.6 111.268860063568 21.9032632663483
"6330" 1265.8 110.264755725492 20.8806072539942
"6331" 1266 109.341073823649 19.7203476162402
"6332" 1266.2 108.405134346569 18.3169707002876
"6333" 1266.4 107.148110902092 16.8926170661681
"6334" 1266.6 107.058461919234 17.0571216614159
"6335" 1266.8 105.930638486244 15.764243385997
"6336" 1267 105.038243057746 14.8164505520132
"6337" 1267.2 104.587530337764 14.7014576196062
"6338" 1267.4 104.498977825073 14.8682588651432
"6339" 1267.6 104.270930642873 14.5103971698795
"6340" 1267.8 104.291791373501 14.5443617223925
"6341" 1268 104.262420464637 14.7923371103048
"6342" 1268.2 104.015241377982 14.5868336484795
"6343" 1268.4 103.826554117874 14.4798830025333
"6344" 1268.6 103.597031475127 14.3101857117284
"6345" 1268.8 103.55505189022 14.4455419759159
"6346" 1269 103.590244356609 14.4038938946274
"6347" 1269.2 103.439278542847 14.2479024829626
"6348" 1269.4 102.989854651259 13.9878250096681
"6349" 1269.6 102.190863920382 13.5827362705068
"6350" 1269.8 101.786537842425 13.178305620179
"6351" 1270 100.791958978696 12.7637056960168
"6352" 1270.2 99.7928515458678 12.3753873471659
"6353" 1270.4 98.6017122459839 11.5325386768891
"6354" 1270.6 97.3225324936277 10.5492044975951
"6355" 1270.8 95.7137933166357 9.5260811136391
"6356" 1271 95.4454618831974 9.25958620069465
"6357" 1271.2 94.8346146642634 8.84714898269771
"6358" 1271.4 94.8535719034062 9.09498847391589
"6359" 1271.6 94.8466922256227 9.11719479032874
"6360" 1271.8 94.81324323922 9.21530515319367
"6361" 1272 94.7850892661089 9.30609874814447
"6362" 1272.2 94.6299792927537 9.37954171979439
"6363" 1272.4 94.6241550684602 9.31534588969967
"6364" 1272.6 94.4577993286922 9.05252376358255
"6365" 1272.8 94.4437223421367 8.85081638949922
"6366" 1273 94.3874143959144 8.80127422744367
"6367" 1273.2 94.5246650148311 9.480709592777
"6368" 1273.4 93.8336257448189 9.86444902515589
"6369" 1273.6 93.0217312359456 10.0608439773138
"6370" 1273.8 91.3225998389706 9.91356352842653
"6371" 1274 89.7462931328372 9.2473075435898
"6372" 1274.2 88.5117483220767 8.36349959269009
"6373" 1274.4 87.722982978625 6.98271159217396
"6374" 1274.6 87.7417570242026 6.92928824691589
"6375" 1274.8 87.3921871503442 6.74943770903354
"6376" 1275 86.2065446344388 5.99156237543136
"6377" 1275.2 84.4001123662604 5.57041751624923
"6378" 1275.4 82.4562884784214 4.37742456032214
"6379" 1275.6 80.6581802015316 3.48964670991589
"6380" 1275.8 78.9145204750883 3.47388661123548
"6381" 1276 76.0267065011811 2.58738106046229
"6382" 1276.2 74.7517777742339 2.71731979072839
"6383" 1276.4 72.6220091752379 2.48282212620622
"6384" 1276.6 70.1433243006089 2.31921313135339
"6385" 1276.8 66.8560484295344 1.78202325183078
"6386" 1277 64.9291204992652 1.43541634754089
"6387" 1277.2 63.2210410395025 2.03816677054355
"6388" 1277.4 60.1494919041971 2.1707427654453
"6389" 1277.6 57.4028532881811 2.09487797669939
"6390" 1277.8 54.8726092851422 3.07773901968256
"6391" 1278 51.5239958332875 4.31315877102303
"6392" 1278.2 48.3746268814637 5.28138352010945
"6393" 1278.4 44.8089715965756 5.91862814098256
"6394" 1278.6 43.1148289694315 5.42521560349654
"6395" 1278.8 42.887685199951 5.75458026001063
"6396" 1279 42.1955419978352 5.86722349163168
"6397" 1279.2 40.282890957577 6.70160511917121
"6398" 1279.4 37.7866298086352 7.52468818548431
"6399" 1279.6 35.1204216134119 9.10270933034014
"6400" 1279.8 32.3293782725477 10.3611301432424
"6401" 1280 30.3521623492301 11.7200796581583
"6402" 1280.2 28.4613671096089 13.1516953329471
"6403" 1280.4 25.9647721410795 15.5171514307982
"6404" 1280.6 23.7665592915712 17.5727073425385
"6405" 1280.8 21.8367913788205 20.0778324983967
"6406" 1281 20.2246179086765 22.5333477521051
"6407" 1281.2 18.1033193022232 24.3495257030873
"6408" 1281.4 15.7820771402142 26.0504768145896
"6409" 1281.6 13.8744097229271 28.2924154192682
"6410" 1281.8 12.3455636679237 30.5113573853603
"6411" 1282 10.8149735137038 31.6453622448526
"6412" 1282.2 10.7583548220235 32.6846529264037
"6413" 1282.4 10.2364616858004 35.2758376511287
"6414" 1282.6 8.88447027312013 37.8044725802867
"6415" 1282.8 7.79076859276407 40.5042311170193
"6416" 1283 7.02867518150662 43.6752567375182
"6417" 1283.2 6.05835801814548 46.7508292931598
"6418" 1283.4 5.40239537216369 50.2677245380666
"6419" 1283.6 4.56736554951107 53.4142988737637
"6420" 1283.8 3.45536011698389 56.0556500137909
"6421" 1284 4.2186847129589 59.9150552124359
"6422" 1284.2 4.97759873908085 63.3529822863645
"6423" 1284.4 4.7697987366089 67.1760960323326
"6424" 1284.6 4.10126756259996 70.2589581726927
"6425" 1284.8 3.04151663251455 73.2090894782272
"6426" 1285 3.36499828416773 73.267908522063
"6427" 1285.2 4.76627948997 74.8869796836937
"6428" 1285.4 6.96324320714627 77.4222948660561
"6429" 1285.6 8.59521983308111 81.4053127198603
"6430" 1285.8 9.41651233851598 84.9959607710398
"6431" 1286 10.178215017163 88.7163203489159
"6432" 1286.2 10.3984178245453 92.5694137474341
"6433" 1286.4 9.82210530321701 93.7053499656456
"6434" 1286.6 9.98909287684103 94.762991781023
"6435" 1286.8 10.9617754880828 96.7920004792637
"6436" 1287 13.3612284486219 99.1482380152376
"6437" 1287.2 15.9138992855705 101.227077316352
"6438" 1287.4 18.3417733994839 101.974864532741
"6439" 1287.6 21.2507948065227 103.618139000114
"6440" 1287.8 23.861045949163 104.468432492835
"6441" 1288 26.2031521447305 106.059137588024
"6442" 1288.2 27.2680571547035 108.517500007862
"6443" 1288.4 27.0218338009713 110.921468008265
"6444" 1288.6 26.1736076441266 112.327075088146
"6445" 1288.8 25.0361346309303 113.117983673407
"6446" 1289 25.3428162871443 112.793811107916
"6447" 1289.2 25.2092061531357 113.13504538738
"6448" 1289.4 24.9285849067243 113.59737408807
"6449" 1289.6 24.8098580013872 113.674492274394
"6450" 1289.8 24.6862617285954 113.788862563565
"6451" 1290 24.3233037509197 113.99200455624
"6452" 1290.2 24.2284675273053 114.073439655907
"6453" 1290.4 24.2924865641359 114.115955602619
"6454" 1290.6 24.4980313854202 113.947569275463
"6455" 1290.8 24.4958799969089 113.756215861198
"6456" 1291 24.3909379307638 113.686697406606
"6457" 1291.2 24.3058406784089 113.579022206261
"6458" 1291.4 24.34045498285 113.496753723612
"6459" 1291.6 24.3099129495196 113.448980924487
"6460" 1291.8 24.3273233839785 113.385362985777
"6461" 1292 24.2685176410819 113.46176952451
"6462" 1292.2 23.9326725620816 113.519957654616
"6463" 1292.4 23.4605176357478 113.501556280138
"6464" 1292.6 23.1282817300819 113.231082854862
"6465" 1292.8 22.7251207756 112.920067791318
"6466" 1293 22.6369499359453 112.77296479557
"6467" 1293.2 22.6875425551823 112.723685898191
"6468" 1293.4 22.1448221423232 112.595895225827
"6469" 1293.6 21.5204072386803 112.597260162944
"6470" 1293.8 21.180252828256 112.748848473445
"6471" 1294 21.1149900258803 112.793811107916
"6472" 1294.2 20.8585274408189 112.965793184766
"6473" 1294.4 20.8122845399839 112.897318839353
"6474" 1294.6 20.6167508874456 113.008301226436
"6475" 1294.8 20.8878757809336 112.93565199604
"6476" 1295 21.060282585346 112.825331305277
"6477" 1295.2 21.9730610043861 112.895978678322
"6478" 1295.4 22.2697051230518 112.957603562059
"6479" 1295.6 22.9755654489089 113.296107967287
"6480" 1295.8 23.07340050547 113.57233079736
"6481" 1296 23.326685713566 113.423502098287
"6482" 1296.2 23.6427326097788 113.331834865052
"6483" 1296.4 23.8395857959901 113.380328641728
"6484" 1296.6 24.1681518136844 113.457222054256
"6485" 1296.8 24.4644504173108 113.223766300041
"6486" 1297 24.410921242756 113.310881404328
"6487" 1297.2 24.3864741836416 113.326009019664
"6488" 1297.4 24.2671354227144 113.621288582668
"6489" 1297.6 24.1760660807305 113.998890725483
"6490" 1297.8 24.1486730258116 114.460264064781
"6491" 1298 24.1556542655361 114.719565107595
"6492" 1298.2 24.0375715821963 114.983011223159
"6493" 1298.4 23.92376162753 115.348398682179
"6494" 1298.6 24.0163339719281 115.456890548501
"6495" 1298.8 24.0381331166959 115.386004730003
"6496" 1299 24.1970855040594 115.476655827094
"6497" 1299.2 24.2479063618953 115.6805868531
"6498" 1299.4 24.3259203045146 115.649362572595
"6499" 1299.6 24.4053850833375 115.88038891043
"6500" 1299.8 24.4169405876858 115.64915456331
"6501" 1300 24.0607287410783 115.161002052314
"6502" 1300.2 24.2056381286544 114.650677077946
"6503" 1300.4 24.0966129238662 114.53032916543
"6504" 1300.6 23.8986135673375 114.497252631002
"6505" 1300.8 23.7053164319489 114.242282377386
"6506" 1301 23.6195477432976 114.261247277265
"6507" 1301.2 23.6554042184863 114.239614311623
"6508" 1301.4 23.734984706138 114.289146101887
"6509" 1301.6 23.6343684197089 114.439015313973
"6510" 1301.8 23.5690728589935 114.462184246589
"6511" 1302 23.4830822171383 114.311300021298
"6512" 1302.2 23.1046338193901 114.370313479041
"6513" 1302.4 23.0860625371914 114.369820975957
"6514" 1302.6 23.0484784935579 114.427835829008
"6515" 1302.8 23.0667843217889 114.471591813186
"6516" 1303 23.0252083729252 114.501932415406
"6517" 1303.2 22.8855876491293 114.369338523957
"6518" 1303.4 22.9332474150986 114.47226161738
"6519" 1303.6 22.8922716199493 114.428250703512
"6520" 1303.8 22.7653586925273 114.400537086651
"6521" 1304 23.1408812055846 114.214935928489
"6522" 1304.2 23.7033456538311 114.311924502333
"6523" 1304.4 24.1307203344453 114.222530334084
"6524" 1304.6 24.2388744423661 114.304341518344
"6525" 1304.8 24.3509528156977 114.258248314738
"6526" 1305 24.5135265050553 114.544342961568
"6527" 1305.2 24.7308376997816 114.770736395343
"6528" 1305.4 24.6062037074717 115.039555434925
"6529" 1305.6 24.9025966238525 115.540951214865
"6530" 1305.8 24.8746480179192 115.811734142295
"6531" 1306 24.6676192328867 115.773418282971
"6532" 1306.2 24.7413619789713 116.086189704494
"6533" 1306.4 24.6456756950207 116.023627017386
"6534" 1306.6 24.6075765759456 116.159356058518
"6535" 1306.8 24.6617989403685 116.468641809839
"6536" 1307 24.5703600530483 116.727587456067
"6537" 1307.2 24.4816792566254 116.74162923341
"6538" 1307.4 24.4663183251422 116.934120365416
"6539" 1307.6 24.3021325941455 116.974513626465
"6540" 1307.8 24.2812473548383 117.31255587221
"6541" 1308 24.5157888778946 117.612039133952
"6542" 1308.2 24.5448096605227 117.463464944226
"6543" 1308.4 24.6702690185913 117.613805523163
"6544" 1308.6 24.7973514612566 117.68400854562
"6545" 1308.8 25.5049678947023 117.711784538718
"6546" 1309 25.1040058161089 117.774781636465
"6547" 1309.2 25.0324616020854 118.00048417961
"6548" 1309.4 25.256911014902 118.175114917399
"6549" 1309.6 25.521674647977 118.21156151418
"6550" 1309.8 25.7671217359812 118.44523160015
"6551" 1310 25.8768323780089 118.420385227083
"6552" 1310.2 25.8269814843154 118.356226588644
"6553" 1310.4 25.7980624575872 118.381151527318
"6554" 1310.6 25.7221556872737 118.303957257542
"6555" 1310.8 25.4054474937296 118.306901949468
"6556" 1311 27.8067872347756 118.660474166275
"6557" 1311.2 27.9324243397839 118.854586890241
"6558" 1311.4 28.0574037495188 118.71450555685
"6559" 1311.6 28.3176788444016 118.942908309111
"6560" 1311.8 28.5529838609519 119.00980242547
"6561" 1312 28.7340788999987 119.106298260094
"6562" 1312.2 28.8629191159309 119.27795645356
"6563" 1312.4 28.9903098794339 119.332314881491
"6564" 1312.6 29.1734684639882 119.455645579002
"6565" 1312.8 29.4265950606343 119.507913656128
"6566" 1313 29.8421047570157 119.75406502789
"6567" 1313.2 30.0356819011171 120.064674502613
"6568" 1313.4 30.2269460772115 120.323130901634
"6569" 1313.6 30.5624460735291 120.610886272302
"6570" 1313.8 31.0078939775089 120.590331925116
"6571" 1314 31.7312499866565 120.862106071249
"6572" 1314.2 32.0027347273708 121.153292656392
"6573" 1314.4 32.4220772776909 121.446169874031
"6574" 1314.6 32.595233145367 121.5408565219
"6575" 1314.8 32.8059193162769 121.645155329796
"6576" 1315 33.0467515058569 121.764564757782
"6577" 1315.2 32.9163784724282 121.744586984311
"6578" 1315.4 32.8666288260241 121.742709005026
"6579" 1315.6 32.9722466320686 121.768933111271
"6580" 1315.8 33.1610446913568 122.032517715561
"6581" 1316 33.4777068108018 121.999290951908
"6582" 1316.2 33.7710448991745 122.010045535834
"6583" 1316.4 34.3504566910249 122.235964346739
"6584" 1316.6 34.6340103290843 122.320177149826
"6585" 1316.8 35.1148373542825 122.427334237255
"6586" 1317 35.2961945459009 122.617427337588
"6587" 1317.2 35.1776866656719 122.833325061849
"6588" 1317.4 35.1891958565055 122.878813736993
"6589" 1317.6 35.2288783961922 123.240129849916
"6590" 1317.8 35.2973528807946 123.483998614973
"6591" 1318 35.3586027054653 123.619789586856
"6592" 1318.2 35.2471144924119 123.722683376431
"6593" 1318.4 35.2205669839174 123.742930090352
"6594" 1318.6 35.1182516431524 123.648621900405
"6595" 1318.8 35.1254125450089 123.622312242916
"6596" 1319 35.2762179396896 123.65518814769
"6597" 1319.2 35.0521510106306 123.632005274622
"6598" 1319.4 35.0228321816896 123.589436338142
"6599" 1319.6 35.024922056893 123.57743476495
"6600" 1319.8 35.0975951954893 123.652776056851
"6601" 1320 35.1907081057243 123.751106309421
"6602" 1320.2 35.2628467767937 123.665238526188
"6603" 1320.4 35.3170866103347 123.626421731013
"6604" 1320.6 35.4404922266959 123.735859185764
"6605" 1320.8 35.5278646053217 123.828311263256
"6606" 1321 35.7728131566989 123.846525913476
"6607" 1321.2 35.9120601482544 123.786766484752
"6608" 1321.4 35.9763470102924 123.792950253246
"6609" 1321.6 36.0875745760811 123.884177956638
"6610" 1321.8 36.3231127261267 124.266107583505
"6611" 1322 36.1116678799935 124.667189105829
"6612" 1322.2 36.4132083974324 124.888759780504
"6613" 1322.4 36.6431932354289 124.931923909596
"6614" 1322.6 37.1144907453089 125.414323018983
"6615" 1322.8 37.3359989402057 125.570209600787
"6616" 1323 37.6768343650521 125.861843159473
"6617" 1323.2 38.3469704603449 126.14442975777
"6618" 1323.4 38.8303874252651 126.277683660947
"6619" 1323.6 38.6949496050979 126.266790412795
"6620" 1323.8 38.7337074762702 126.277041553432
"6621" 1324 39.1238136840058 126.280515553679
"6622" 1324.2 39.0224855030489 126.277205932956
"6623" 1324.4 39.1707545632604 126.293728565704
"6624" 1324.6 39.619008921751 126.479963749874
"6625" 1324.8 39.7687065603589 126.544415122728
"6626" 1325 40.3413583734389 126.655566502026
"6627" 1325.2 40.0250310707068 126.69421814404
"6628" 1325.4 40.0759694447378 126.765138588101
"6629" 1325.6 39.9510776256563 126.838008307526
"6630" 1325.8 39.8898910533154 126.888863928014
"6631" 1326 39.5759130488372 126.755930921753
"6632" 1326.2 39.7037274806656 126.552377255916
"6633" 1326.4 40.0842205570993 126.603824885743
"6634" 1326.6 40.6256933918803 126.705250213116
"6635" 1326.8 41.2933898283244 126.661101557373
"6636" 1327 41.6933204428148 126.497779771202
"6637" 1327.2 42.6686234833712 126.320561706063
"6638" 1327.4 43.2983392685967 126.384589863867
"6639" 1327.6 43.4891319513238 126.432353033321
"6640" 1327.8 43.7086954003526 126.491356537706
"6641" 1328 44.0097506848839 126.510974163341
"6642" 1328.2 44.5191702897482 126.65575446058
"6643" 1328.4 44.6285495806551 126.597339890386
"6644" 1328.6 44.8146954621833 126.688194139379
"6645" 1328.8 44.9346087015839 126.730729039316
"6646" 1329 45.1570803500593 126.865071941098
"6647" 1329.2 45.3047142007948 126.84927928023
"6648" 1329.4 45.6531754034204 126.909498508391
"6649" 1329.6 46.1734469802974 127.034804211014
"6650" 1329.8 46.3173378730601 127.201776606623
"6651" 1330 46.1584459430333 127.12725665379
"6652" 1330.2 46.2499062559818 127.083546005509
"6653" 1330.4 46.5580313591667 127.105120386288
"6654" 1330.6 45.9988288851839 126.899526262891
"6655" 1330.8 45.8603356296222 126.789127410872
"6656" 1331 45.8883060183721 126.797108086521
"6657" 1331.2 45.899264807448 126.831536569064
"6658" 1331.4 45.956794764736 126.898932476687
"6659" 1331.6 46.0383370592931 127.031781485732
"6660" 1331.8 46.0476493307985 127.059757329381
"6661" 1332 46.0180764571858 127.052154231377
"6662" 1332.2 45.9918056929785 127.077462630646
"6663" 1332.4 45.9608210214839 127.094939760264
"6664" 1332.6 46.0278220632628 127.189347910916
"6665" 1332.8 45.9954468295157 127.154800349967
"6666" 1333 46.0279900909537 127.155302927631
"6667" 1333.2 46.0274944798652 127.165796054765
"6668" 1333.4 46.001833780391 127.176281846198
"6669" 1333.6 45.9951107246046 127.173839060185
"6670" 1333.8 45.9983287817142 127.165880570995
"6671" 1334 45.9985012311865 127.138829548623
"6672" 1334.2 45.995336709673 127.195880943275
"6673" 1334.4 46.0050543111348 127.19154436145
"6674" 1334.6 46.0181604710313 127.178365658243
"6675" 1334.8 46.0505618107756 127.189347910916
"6676" 1335 46.0116648742405 127.172585525258
"6677" 1335.2 45.9455352502133 127.120665857681
"6678" 1335.4 45.9952246912123 127.122356169614
"6679" 1335.6 46.0214370110055 127.115766818011
"6680" 1335.8 45.9952246912123 127.122356169614
"6681" 1336 45.9758454975192 127.159949265301
"6682" 1336.2 45.9349823422141 127.125650845416
"6683" 1336.4 45.9323151237089 127.133959158307
"6684" 1336.6 45.992088174314 127.195880943275
"6685" 1336.8 45.9793418025241 127.216338192907
"6686" 1337 45.9563542853653 127.208947007993
"6687" 1337.2 45.9296938917296 127.194839037252
"6688" 1337.4 46.0051369129828 127.226816772975
"6689" 1337.6 46.1371710670411 127.14508384845
"6690" 1337.8 46.1540276619589 127.112911432316
"6691" 1338 46.3791392774504 127.173812041282
"6692" 1338.2 46.5724158123708 127.225746234059
"6693" 1338.4 46.7468576335723 127.360242476892
"6694" 1338.6 46.8856790381839 127.412287640166
"6695" 1338.8 46.9647582409368 127.316742041916
"6696" 1339 47.0924895861581 127.395058106055
"6697" 1339.2 47.2752596411089 127.444136172916
"6698" 1339.4 47.7376886494589 127.536496917891
"6699" 1339.6 48.3166133050845 127.745532043818
"6700" 1339.8 48.5770289728339 127.753066940591
"6701" 1340 49.1347841554637 127.893097747488
"6702" 1340.2 49.5472142947728 127.926949224017
"6703" 1340.4 50.2658503731341 128.228841198319
"6704" 1340.6 50.3760678546339 128.256273758041
"6705" 1340.8 51.0428150920269 128.287861237244
"6706" 1341 51.8083926531333 128.245787046038
"6707" 1341.2 52.2811989344891 128.447496560048
"6708" 1341.4 52.8797525252931 128.4934615151
"6709" 1341.6 53.4811672785766 128.389318435174
"6710" 1341.8 53.9342810485485 128.423753111295
"6711" 1342 54.4758218771437 128.523109073733
"6712" 1342.2 55.0777934995227 128.476467924123
"6713" 1342.4 55.1817542254818 128.502155226984
"6714" 1342.6 55.2536624827499 128.495954382711
"6715" 1342.8 55.5395335943397 128.518819995967
"6716" 1343 56.2347201611602 128.740943096172
"6717" 1343.2 56.4621751324894 128.81841445335
"6718" 1343.4 56.5498280909807 128.803006903583
"6719" 1343.6 57.0885894212784 128.829277444721
"6720" 1343.8 57.777774456673 128.82260600066
"6721" 1344 58.1197442250921 129.044591852286
"6722" 1344.2 58.1740411732349 129.163421671958
"6723" 1344.4 58.2830015870106 129.086685091465
"6724" 1344.6 58.6897372004045 129.001667896272
"6725" 1344.8 58.9476746247668 128.805241888337
"6726" 1345 59.2056831879492 128.697737243513
"6727" 1345.2 59.658111466848 128.835501638446
"6728" 1345.4 60.1433242995399 128.934427860562
"6729" 1345.6 60.7743858985589 129.077965902991
"6730" 1345.8 61.2926897150833 129.289717814326
"6731" 1346 61.4305046981937 129.282714182179
"6732" 1346.2 61.7107321678462 129.328057855924
"6733" 1346.4 62.2217708277499 129.325649492301
"6734" 1346.6 62.7219612591865 129.385798445399
"6735" 1346.8 63.2696987806259 129.396073366543
"6736" 1347 63.4643618004234 129.212243426553
"6737" 1347.2 64.0008670060411 128.793650272492
"6738" 1347.4 64.9018124989038 128.75400916089
"6739" 1347.6 65.8538653973232 128.685091502568
"6740" 1347.8 66.2291811441352 128.775069594153
"6741" 1348 66.1958409128194 128.741544822837
"6742" 1348.2 66.3475832222505 128.598575023748
"6743" 1348.4 66.4545253861535 128.371155965461
"6744" 1348.6 66.9814632255658 128.170063074562
"6745" 1348.8 67.7111404176215 128.007239642714
"6746" 1349 68.439358310361 127.634692099958
"6747" 1349.2 69.9770398969214 127.579492437103
"6748" 1349.4 71.1761466837611 127.363268594107
"6749" 1349.6 72.0248847603521 127.5370994577
"6750" 1349.8 72.7149572803108 127.656849309081
"6751" 1350 73.0913701388781 127.529065593583
"6752" 1350.2 73.6826035742115 127.551931206839
"6753" 1350.4 74.2114541186682 127.161278017645
"6754" 1350.6 74.6688368852275 126.607437431179
"6755" 1350.8 75.7304802645089 126.46264747669
"6756" 1351 76.2745928395826 126.230539451284
"6757" 1351.2 77.025462477716 126.204318290862
"6758" 1351.4 77.391030723402 126.245972406356
"6759" 1351.6 77.4213165793792 126.039357647294
"6760" 1351.8 77.7237815607756 125.529957691736
"6761" 1352 78.2981973573036 124.851158285305
"6762" 1352.2 78.7049232530313 124.466847473425
"6763" 1352.4 79.3274368521885 124.130761385226
"6764" 1352.6 80.0084010663142 123.757668507103
"6765" 1352.8 80.5454764711352 123.645779582837
"6766" 1353 81.1328393738675 123.402667189468
"6767" 1353.2 81.2822955832142 122.757373142969
"6768" 1353.4 81.7119678142964 122.082208194934
"6769" 1353.6 82.2108210253589 121.522583976612
"6770" 1353.8 82.4521541422151 120.79258420035
"6771" 1354 83.1881660919303 120.181533258318
"6772" 1354.2 83.7867777161629 119.838362243754
"6773" 1354.4 84.2508517965611 119.653154230977
"6774" 1354.6 85.1429763510646 119.547954814296
"6775" 1354.8 85.995908495135 119.068249003429
"6776" 1355 86.4547521778788 118.743004287447
"6777" 1355.2 86.8381943426399 118.41831836065
"6778" 1355.4 87.2650406395524 118.184244511794
"6779" 1355.6 87.7508802885872 117.702362364099
"6780" 1355.8 88.0516381665611 117.373353173603
"6781" 1356 88.6324223604907 116.657327662607
"6782" 1356.2 88.92982377719 116.054412244592
"6783" 1356.4 89.1710110654214 115.578282828344
"6784" 1356.6 89.3967860383785 114.774512901203
"6785" 1356.8 89.8080350653933 114.227871646787
"6786" 1357 90.046549354225 113.582062293478
"6787" 1357.2 90.3485761282696 112.841583907041
"6788" 1357.4 91.1478518853634 111.810560042289
"6789" 1357.6 91.2685058408927 111.127358151051
"6790" 1357.8 91.2964280798271 110.452075354443
"6791" 1358 91.9281067286594 109.532988855714
"6792" 1358.2 92.5148898397035 108.507170753997
"6793" 1358.4 93.4976156849197 107.594753329267
"6794" 1358.6 94.5572745479071 106.689411601375
"6795" 1358.8 95.9649167017964 106.030547688934
"6796" 1359 97.6006122646 105.047792964077
"6797" 1359.2 98.6609944227726 104.010380359057
"6798" 1359.4 100.345628102219 102.892131494778
"6799" 1359.6 101.911273129861 101.756103097237
"6800" 1359.8 104.046338721009 100.372883335416
"6801" 1360 106.317565386974 99.5103906376997
"6802" 1360.2 108.020639251378 99.0917414875768
"6803" 1360.4 109.165291620569 98.5888018105708
"6804" 1360.6 109.277849674573 97.6703078420587
"6805" 1360.8 109.6830701593 96.5527210679942
"6806" 1361 110.27525578172 94.7805064608539
"6807" 1361.2 110.843691973339 92.9440016874115
"6808" 1361.4 112.110044457959 90.9415505436729
"6809" 1361.6 113.188896952425 89.1621998074159
"6810" 1361.8 114.352746311659 87.3243349358792
"6811" 1362 115.175855666591 85.686159947273
"6812" 1362.2 116.199434352468 84.3032569904287
"6813" 1362.4 116.006146498609 83.5836778604685
"6814" 1362.6 116.295730222037 82.198745611148
"6815" 1362.8 116.333339576026 81.0025472791911
"6816" 1363 117.288483882001 79.7574141634564
"6817" 1363.2 117.630897068487 78.259672353051
"6818" 1363.4 118.205675647914 76.5041774022215
"6819" 1363.6 119.134090957163 74.3517713075105
"6820" 1363.8 119.220542433237 72.9977545891086
"6821" 1364 118.592889638191 72.5103843815214
"6822" 1364.2 117.759506204769 71.8687387125398
"6823" 1364.4 116.892996651609 70.534346874527
"6824" 1364.6 116.571528271716 70.0465318609626
"6825" 1364.8 116.292336662779 69.6481488124516
"6826" 1365 115.836651971298 68.5742753124294
"6827" 1365.2 115.497071475718 67.1994516230159
"6828" 1365.4 115.604530072179 66.1140536268959
"6829" 1365.6 116.255141909317 65.092907680609
"6830" 1365.8 117.097378560184 63.986235126397
"6831" 1366 117.988314178236 63.1135744033068
"6832" 1366.2 118.508330858859 62.335498203532
"6833" 1366.4 118.723375350846 61.588075400179
"6834" 1366.6 119.147787484622 60.8032333214294
"6835" 1366.8 119.211476337309 59.8719728335886
"6836" 1367 119.19572533073 58.923309118024
"6837" 1367.2 118.508330858859 57.739072459148
"6838" 1367.4 118.752667125502 55.9919529482909
"6839" 1367.6 118.82249495746 54.0341289553213
"6840" 1367.8 119.079304847325 52.0922292287267
"6841" 1368 120.220412355527 50.838570817225
"6842" 1368.2 120.590125211518 50.0881035727886
"6843" 1368.4 120.0752914214 49.9838720110614
"6844" 1368.6 119.12460122028 48.601728413173
"6845" 1368.8 118.209697644073 46.799101459523
"6846" 1369 117.426440352662 44.7955174481001
"6847" 1369.2 116.678988410055 42.6409619423753
"6848" 1369.4 115.859113019769 40.4351134534113
"6849" 1369.6 115.097039488487 38.1787242727537
"6850" 1369.8 114.062411012898 36.2668156253633
"6851" 1370 113.061112938582 34.786910311225
"6852" 1370.2 112.063961826154 32.6651776041123
"6853" 1370.4 111.402587977127 32.0421458524068
"6854" 1370.6 110.337496196325 31.3992906527808
"6855" 1370.8 109.187766101518 30.3570689378159
"6856" 1371 108.299383799439 29.1870298135581
"6857" 1371.2 108.105061952429 27.6450581509838
"6858" 1371.4 107.54682872646 26.5789721825105
"6859" 1371.6 107.267243647586 26.6555097424939
"6860" 1371.8 106.494116186025 26.8599214519626
"6861" 1372 105.230859023659 26.3960464665122
"6862" 1372.2 103.970322993609 26.6435300191659
"6863" 1372.4 102.588386590148 26.2090912957314
"6864" 1372.6 100.969793937292 25.7789446209342
"6865" 1372.8 100.230558423127 25.1548302543838
"6866" 1373 99.7963685072816 24.7911035415795
"6867" 1373.2 99.4954348900617 24.4555959108121
"6868" 1373.4 99.1809834714117 23.8715389164205
"6869" 1373.6 98.781891033807 22.919655350265
"6870" 1373.8 98.9123534396858 21.6028872396947
"6871" 1374 99.2156499472545 20.3539086146246
"6872" 1374.2 100.041625543849 19.5633562001274
"6873" 1374.4 100.130790743138 19.4670970425178
"6874" 1374.6 99.7356732738259 20.0064159772083
"6875" 1374.8 98.8751178692976 20.0496819084914
"6876" 1375 97.3949625735089 19.3738749294588
"6877" 1375.2 96.1325331567818 18.5626345459907
"6878" 1375.4 94.7995684522804 17.2190941994016
"6879" 1375.6 93.1231767945207 15.9218151410335
"6880" 1375.8 92.008916179672 15.7714304072945
"6881" 1376 90.7929966488189 15.5857194483659
"6882" 1376.2 88.4830981199749 15.2742604981942
"6883" 1376.4 86.5487593466293 14.4754405984975
"6884" 1376.6 84.3264628262109 13.7812725785587
"6885" 1376.8 82.299963179913 13.048146559586
"6886" 1377 79.8063711717661 13.0187277087159
"6887" 1377.2 77.3788213007615 12.4729444316948
"6888" 1377.4 74.3479442224214 11.5393633624784
"6889" 1377.6 72.2417584596247 10.6988135336633
"6890" 1377.8 70.5253621058409 10.6565515848334
"6891" 1378 68.1716663711714 10.5719641801971
"6892" 1378.2 65.6000131706965 9.69912558999837
"6893" 1378.4 63.8601493327026 8.15147569119714
"6894" 1378.6 62.137412585077 7.57167992876695
"6895" 1378.8 60.3300173644493 8.12055889743717
"6896" 1379 58.8926127275938 9.57368157221893
"6897" 1379.2 57.0195410725458 11.4264247548382
"6898" 1379.4 54.0714276503232 13.2352977314159
"6899" 1379.6 51.890324514973 14.79927713578
"6900" 1379.8 51.7172671129864 14.9785174219363
"6901" 1380 51.1149319442673 15.8065149199654
"6902" 1380.2 49.9307423849489 16.5488190787259
"6903" 1380.4 48.1986809344388 17.4412740667509
"6904" 1380.6 46.1241643404803 18.6677474604873
"6905" 1380.8 43.6533338061677 19.8110830227394
"6906" 1381 40.4933122611701 19.9702874529567
"6907" 1381.2 38.1677395868099 19.7855887454623
"6908" 1381.4 35.4243043166905 19.2683197923445
"6909" 1381.6 33.6636934535464 18.3071765718534
"6910" 1381.8 31.5300776169336 17.8352765337612
"6911" 1382 31.3696585943762 17.9141940575991
"6912" 1382.2 31.7777395304913 19.2228218884159
"6913" 1382.4 31.1925036011946 21.1391936018873
"6914" 1382.6 29.7625843393383 23.7944011857232
"6915" 1382.8 27.6819304844567 26.4937034433594
"6916" 1383 25.1780034268523 28.395763011261
"6917" 1383.2 22.1067190208194 29.7361901730475
"6918" 1383.4 18.8360423287405 31.586757549679
"6919" 1383.6 16.1979258897953 34.1354924943735
"6920" 1383.8 13.311822463032 37.4058842015313
"6921" 1384 11.0347083708568 40.1085008694621
"6922" 1384.2 9.62563097828132 43.1937847964935
"6923" 1384.4 8.03214037085889 46.2303776604159
"6924" 1384.6 7.94804251152268 49.183505404028
"6925" 1384.8 6.71020019918785 52.2179018174159
"6926" 1385 6.0294398831266 55.3988092565
"6927" 1385.2 6.69205485205581 58.8384507935
"6928" 1385.4 7.22363976145099 63.0966901093896
"6929" 1385.6 6.6668578984773 67.6828788253896
"6930" 1385.8 5.18127517405673 70.9365307615246
"6931" 1386 4.51188823293032 72.988832408407
"6932" 1386.2 5.51939827069224 74.101382542527
"6933" 1386.4 7.26954669533968 75.3170709806595
"6934" 1386.6 8.8081342547339 77.9537911746123
"6935" 1386.8 10.0598023115816 82.2331172094795
"6936" 1387 10.3785738523383 86.0024747325673
"6937" 1387.2 9.61932060499778 89.5054562159437
"6938" 1387.4 9.36678432032443 91.3322929354849
"6939" 1387.6 9.72415711013522 91.3681297599948
"6940" 1387.8 10.0858543629673 92.2506619478982
"6941" 1388 10.3347554172859 95.4569354750132
"6942" 1388.2 11.196432733535 96.2536218039072
"6943" 1388.4 13.1695366143089 97.2580968324659
"6944" 1388.6 15.8454235797142 99.0989420254159
"6945" 1388.8 18.9128075224973 101.5810218918
"6946" 1389 22.0861164676217 103.974217423301
"6947" 1389.2 24.4867840979038 106.812819983275
"6948" 1389.4 26.8981058229648 109.895054822026
"6949" 1389.6 28.7069000032081 112.796969640089
"6950" 1389.8 29.6219840489698 114.791129526985
"6951" 1390 29.5404409410917 115.983057283985
"6952" 1390.2 30.5413291272411 116.552464394445
"6953" 1390.4 31.9294515914786 118.529758619664
"6954" 1390.6 32.4354400207205 118.826607559403
"6955" 1390.8 33.0185844924618 118.552239936899
"6956" 1391 34.4191534280072 119.15164193384
"6957" 1391.2 37.4877155052482 120.415530469957
"6958" 1391.4 40.9216117592589 123.023559827216
"6959" 1391.6 44.5476980725552 125.32054970823
"6960" 1391.8 49.1589000487205 126.981937631519
"6961" 1392 52.1862192050581 127.122412011577
"6962" 1392.2 55.9715887970833 127.326541590454
"6963" 1392.4 60.4307742659197 127.426920749808
"6964" 1392.6 64.6986978255839 126.877232289966
"6965" 1392.8 68.856014482248 127.060846004864
"6966" 1393 72.9391569863377 127.054396500958
"6967" 1393.2 75.2182003624654 125.701606015846
"6968" 1393.4 78.3115597357725 123.387212164798
"6969" 1393.6 82.3747930037107 121.144327287712
"6970" 1393.8 85.3349021699176 118.450110524316
"6971" 1394 88.7621322219673 116.027141795597
"6972" 1394.2 92.6946567626089 114.268901045811
"6973" 1394.4 96.0280491330548 111.475109697835
"6974" 1394.6 100.172930182868 108.654639298014
"6975" 1394.8 103.790464352886 107.934634968344
"6976" 1395 104.307599982298 107.691159698673
"6977" 1395.2 103.814219267698 107.538803204166
"6978" 1395.4 103.59896175654 106.338785552751
"6979" 1395.6 103.990684349162 104.071862924809
"6980" 1395.8 104.839576913414 100.549819628471
"6981" 1396 105.868972698623 96.9665512730352
"6982" 1396.2 107.671885294658 93.8605630015973
"6983" 1396.4 110.194531115454 91.4423292759778
"6984" 1396.6 113.301740812263 88.9907077079928
"6985" 1396.8 115.679141905514 85.9446372285105
"6986" 1397 116.165110205279 82.3814669102272
"6987" 1397.2 117.543314686476 78.1519575038792
"6988" 1397.4 118.040834135349 73.9870109226959
"6989" 1397.6 117.974622305501 70.2858423313458
"6990" 1397.8 116.783900005803 66.3515729066937
"6991" 1398 115.752760740609 62.4708131059886
"6992" 1398.2 114.84238191008 58.3164408600016
"6993" 1398.4 113.97846841181 54.7485207467664
"6994" 1398.6 111.967958986184 51.2767330271776
"6995" 1398.8 110.466212425973 47.5552766228159
"6996" 1399 109.06619212672 43.7638857352214
"6997" 1399.2 108.667009007966 40.0117241514588
"6998" 1399.4 109.550900673407 36.5667978579255
"6999" 1399.6 110.628547404839 33.4995722719699
"7000" 1399.8 109.571104418081 32.2326470589348
"7001" 1400 107.817335143785 31.7401560303213
"7002" 1400.2 105.955781397366 29.8602318269159
"7003" 1400.4 103.622515184279 27.444550663614
"7004" 1400.6 102.06469936865 24.0538644617049
"7005" 1400.8 99.9863455688386 20.7877038489429
"7006" 1401 97.5782528320995 18.9876785157757
"7007" 1401.2 94.8409831833148 17.56295129921
"7008" 1401.4 91.3327083133589 15.4009979584159
"7009" 1401.6 88.418464589371 12.7288132979741
"7010" 1401.8 86.4829049052389 11.9014811798459
"7011" 1402 84.9093793480589 12.0619977849059
"7012" 1402.2 82.2896671255876 11.2268072830967
"7013" 1402.4 78.7911134992984 9.91433388487379
"7014" 1402.6 75.2460821718217 8.31978163421376
"7015" 1402.8 72.6421391693961 8.28725547310738
"7016" 1403 68.2429311156089 8.84020021191589
"7017" 1403.2 63.7556761869456 9.35497649636487
"7018" 1403.4 59.5644689041089 8.54560128397839
"7019" 1403.6 56.2584515668352 8.85629210214747
"7020" 1403.8 53.4426689908289 10.3689297839159
"7021" 1404 49.1155716669955 12.5044231551118
"7022" 1404.2 44.8027050670767 13.6400823089482
"7023" 1404.4 40.9970766480545 14.739102364742
"7024" 1404.6 36.2103036720247 15.8562643528843
"7025" 1404.8 32.0850420059048 16.4292505872016
"7026" 1405 30.9458144667989 17.3131838647259
"7027" 1405.2 30.1254293472435 19.0158064255409
"7028" 1405.4 27.6652564510278 21.6588042582132
"7029" 1405.6 25.1780034268523 24.8918607179159
"7030" 1405.8 22.1528069876383 27.88187591021
"7031" 1406 18.8133822732191 30.6310742805939
"7032" 1406.2 15.6879707133872 33.7352289594202
"7033" 1406.4 13.0602640061714 34.7262326520766
"7034" 1406.6 13.5298803990031 34.2884028227332
"7035" 1406.8 13.4433408363031 34.0902117106052
"7036" 1407 13.5221651275256 34.4924239791103
"7037" 1407.2 14.3984575406089 35.2845398258106
"7038" 1407.4 14.7918722701352 36.5651860900738
"7039" 1407.6 15.1975525343016 39.3937540889985
"7040" 1407.8 14.7916835518448 42.7138189122461
"7041" 1408 13.5185179082816 45.755544990325
"7042" 1408.2 11.8412617986878 48.3927254102843
"7043" 1408.4 9.9647390986299 49.3547454866638
"7044" 1408.6 10.3631181378656 48.9968961538889
"7045" 1408.8 11.3683861845256 49.3161466113048
"7046" 1409 13.1280734902725 50.0394621773159
"7047" 1409.2 15.56684742472 51.0288899280826
"7048" 1409.4 18.5521740735375 52.4526710016873
"7049" 1409.6 21.4043412853107 54.6494934646223
"7050" 1409.8 23.1586942467362 57.3217739566613
"7051" 1410 24.8780131130278 60.2351243588618
"7052" 1410.2 27.4407855843311 63.2834975851103
"7053" 1410.4 29.5267390466543 66.3065345775523
"7054" 1410.6 31.6551794138543 68.7941945174432
"7055" 1410.8 34.2500799264634 70.3576679433523
"7056" 1411 37.5027872987846 72.6956476045105
"7057" 1411.2 42.0034281760533 73.751048682277
"7058" 1411.4 46.4407138876961 74.6141406732645
"7059" 1411.6 50.4366055369108 74.8712223383499
"7060" 1411.8 54.3841378516644 74.6640399544437
"7061" 1412 58.2256333449467 74.7236244466456
"7062" 1412.2 62.5305727771677 74.4294432458865
"7063" 1412.4 66.9584060924144 73.2980917720548
"7064" 1412.6 71.5902573295841 73.4101047084704
"7065" 1412.8 75.170728090018 72.126130107325
"7066" 1413 77.7954579602098 69.2039807429985
"7067" 1413.2 79.8891142568919 66.1098712535385
"7068" 1413.4 82.2424942451089 62.604062219777
"7069" 1413.6 84.4818764847305 58.7373825484564
"7070" 1413.8 86.0006435885224 54.5109961754159
"7071" 1414 86.3520176309244 50.1196091645858
"7072" 1414.2 86.747543971903 45.5297099399159
"7073" 1414.4 86.8436954394453 41.0113853871589
"7074" 1414.6 86.339768074212 37.3423386754417
"7075" 1414.8 87.1978837598099 33.5441548934623
"7076" 1415 88.077034725372 29.7556345404106
"7077" 1415.2 89.2746020856862 27.0628143111427
"7078" 1415.4 91.6399077942351 25.767540764013
"7079" 1415.6 94.7351430349647 25.4394104925024
"7080" 1415.8 97.7028262694789 26.2715391566459
"7081" 1416 100.366956109818 27.4001645787703
"7082" 1416.2 103.30429734466 29.4887648281121
"7083" 1416.4 106.835121318286 31.8675823396822
"7084" 1416.6 111.116847457201 33.419086220448
"7085" 1416.8 112.665518226864 34.1471645182083
"7086" 1417 112.198847877819 33.4070273058785
"7087" 1417.2 111.173426194819 32.8765960899482
"7088" 1417.4 110.49148701547 33.5794327069437
"7089" 1417.6 111.229824960309 36.0272658957795
"7090" 1417.8 113.21437841493 38.5958293812016
"7091" 1418 115.333304587163 39.4974256828348
"7092" 1418.2 117.289745404267 40.6887329619159
"7093" 1418.4 117.359161475622 42.050870208762
"7094" 1418.6 117.790312738092 45.2837838783333
"7095" 1418.8 117.529366846586 49.5338594152003
"7096" 1419 118.229939927372 53.4247935847843
"7097" 1419.2 120.031213505758 57.2912870073754
"7098" 1419.4 121.780674562504 61.5109684261527
"7099" 1419.6 123.88148602497 64.8614923754029
"7100" 1419.8 124.328074767436 67.993917500146
"7101" 1420 122.461316860047 71.0851980948539
"7102" 1420.2 119.872541680948 74.5585100939427
"7103" 1420.4 117.466538738974 78.7795781309159
"7104" 1420.6 115.949773979054 83.1659099992003
"7105" 1420.8 115.726088555556 87.7508069350211
"7106" 1421 115.566145553974 92.5725751251321
"7107" 1421.2 114.144213651877 94.5514265277552
"7108" 1421.4 110.985107662451 96.5141821569685
"7109" 1421.6 107.153902019454 98.5076303288716
"7110" 1421.8 102.754407707985 100.949539069987
"7111" 1422 98.165485628518 102.996044305552
"7112" 1422.2 93.6301479316535 105.112627477175
"7113" 1422.4 88.4651507395642 106.245525284996
"7114" 1422.6 83.4985636454803 106.467782545687
"7115" 1422.8 78.1931029804674 105.773913757246
"7116" 1423 73.4313630754108 105.672959917586
"7117" 1423.2 68.4048164609978 105.599581432277
"7118" 1423.4 63.9324131156136 106.532449099234
"7119" 1423.6 59.5529513696544 107.703836510234
"7120" 1423.8 55.9796112670132 109.736351963916
"7121" 1424 53.859865217244 112.945306831267
"7122" 1424.2 52.2880371810116 115.86818097727
"7123" 1424.4 51.3029915161002 118.489990426194
"7124" 1424.6 50.6023248113698 121.367990011742
"7125" 1424.8 50.3640993016841 124.479122327518
"7126" 1425 50.6220631946922 124.843172664999
"7127" 1425.2 51.6287857398434 125.639198086801
"7128" 1425.4 52.3778153428339 126.001397639341
"7129" 1425.6 53.4985012319882 126.321749949795
"7130" 1425.8 54.120933691277 126.632667674613
"7131" 1426 54.7661091927391 126.982733900134
"7132" 1426.2 55.8650368373089 127.361329987766
"7133" 1426.4 56.784678088403 127.332800125655
"7134" 1426.6 58.6514425364395 127.654704984486
"7135" 1426.8 60.2948160889324 128.25774574905
"7136" 1427 60.5889337360227 128.268903348614
"7137" 1427.2 61.849128920456 128.390642980924
"7138" 1427.4 62.7507948109589 128.434625541441
"7139" 1427.6 63.0370999481745 128.435095437826
"7140" 1427.8 64.3344557984589 128.979235451466
"7141" 1428 64.0221418820333 128.498617005143
"7142" 1428.2 62.8756044174332 127.723026027267
"7143" 1428.4 62.3168426423841 127.208047966843
"7144" 1428.6 62.2629088222491 127.573911502626
"7145" 1428.8 62.3277433190548 127.667936673321
"7146" 1429 62.2593566854547 128.370422471215
"7147" 1429.2 62.4450042711907 128.02204227627
"7148" 1429.4 62.6930791660811 128.09526173136
"7149" 1429.6 62.6868724947362 128.088055598698
"7150" 1429.8 62.60157875347 128.098800457221
"7151" 1430 62.6194198038219 128.034580275725
"7152" 1430.2 62.5590278622907 128.070683671743
"7153" 1430.4 62.1582176632725 128.560572011861
"7154" 1430.6 61.272019830808 128.791357292783
"7155" 1430.8 60.0348850722219 129.081427700029
"7156" 1431 58.4103925945627 129.073496403017
"7157" 1431.2 55.9955757501357 129.227654006916
"7158" 1431.4 53.708199790333 128.98714267339
"7159" 1431.6 51.7803725248716 128.835755112399
"7160" 1431.8 50.049508837673 128.620081997531
"7161" 1432 48.7081997897985 128.226072563192
"7162" 1432.2 47.7809389771175 127.857068873399
"7163" 1432.4 46.9429504502892 127.495302668154
"7164" 1432.6 46.3261552286003 127.504538562614
"7165" 1432.8 46.0181604710313 127.451823749787
"7166" 1433 45.7341757686827 126.906365865826
"7167" 1433.2 44.8713159455072 125.972625998738
"7168" 1433.4 43.9322710691761 125.341597741958
"7169" 1433.6 43.0289008576767 125.146723369797
"7170" 1433.8 42.3862139258525 124.912586133813
"7171" 1434 42.0350718223022 124.429498585555
"7172" 1434.2 42.0014001356174 123.883578172594
"7173" 1434.4 41.6535315526004 122.419625277374
"7174" 1434.6 39.933460535361 120.877450462378
"7175" 1434.8 38.643901192314 119.741691021685
"7176" 1435 38.3394875558877 117.701303605642
"7177" 1435.2 38.7653228629957 117.15285368468
"7178" 1435.4 38.3963923300998 116.163964937098
"7179" 1435.6 38.3997196178311 115.684950136444
"7180" 1435.8 38.715336806495 114.742562913807
"7181" 1436 39.2680001289919 114.517697646554
"7182" 1436.2 39.6945973762836 113.673201662683
"7183" 1436.4 40.0407044165625 113.235093870967
"7184" 1436.6 40.8237630357205 112.886573824663
"7185" 1436.8 41.1806012407531 112.040470814022
"7186" 1437 41.5101186326332 111.231686957887
"7187" 1437.2 41.4402159120712 111.167733190529
"7188" 1437.4 41.9260047499978 110.723656479166
"7189" 1437.6 42.1573454158448 110.179827759567
"7190" 1437.8 41.9995769250146 109.653425595623
"7191" 1438 41.5889851306971 109.020696698592
"7192" 1438.2 40.4884732146777 108.077890753925
"7193" 1438.4 39.8803963352668 107.198526775311
"7194" 1438.6 40.0107596984484 107.748302268219
"7195" 1438.8 40.1290964391359 107.60163949851
"7196" 1439 40.0831763850196 107.579751317702
"7197" 1439.2 40.0825593742452 107.550963553034
"7198" 1439.4 40.0748810179422 107.606038995527
"7199" 1439.6 40.0017309628053 107.607050060059
"7200" 1439.8 39.971188929475 107.535390861371
"7201" 1440 39.9745824887339 107.545627889755
"7202" 1440.2 40.0195242194602 107.539663975321
"7203" 1440.4 39.9887070326765 107.525891636835
"7204" 1440.6 39.9440404554035 107.504679776219
"7205" 1440.8 39.9770830060826 107.517012102811
"7206" 1441 39.9438902979142 107.551486248181
"7207" 1441.2 39.9372533368857 107.559277260934
"7208" 1441.4 39.9304662183678 107.576338974907
"7209" 1441.6 39.9775255755248 107.703682776367
"7210" 1441.8 40.0434931425143 107.887415522105
"7211" 1442 39.9371632423921 107.903229335544
"7212" 1442.2 39.9909796865691 108.072336589084
"7213" 1442.4 40.0279784919408 108.153508070783
"7214" 1442.6 40.0170912836615 108.100343123705
"7215" 1442.8 40.1069312998321 108.118901479255
"7216" 1443 40.2763341093251 108.211065476538
"7217" 1443.2 40.4338441751089 108.076785176294
"7218" 1443.4 40.5879301090278 108.13187453024
"7219" 1443.6 40.6495644825954 108.118102191754
"7220" 1443.8 40.7390588381543 108.165929767225
"7221" 1444 40.7298555746416 108.146901824804
"7222" 1444.2 40.7551011182875 108.183735992353
"7223" 1444.4 40.731346203475 108.180323649559
"7224" 1444.6 40.7780451826576 108.241443842624
"7225" 1444.8 40.747773432808 108.227915262341
"7226" 1445 40.6803816693792 108.042354330078
"7227" 1445.2 40.9187323756452 107.30775657567
"7228" 1445.4 41.0130116219661 106.649774161402
"7229" 1445.6 41.9198214007631 105.700220149991
"7230" 1445.8 42.6060735373807 104.734586276887
"7231" 1446 43.2475778423543 103.833371184761
"7232" 1446.2 43.8088017018033 102.634129160666
"7233" 1446.4 44.2607143731383 101.553152490269
"7234" 1446.6 43.9552274994571 100.400182077773
"7235" 1446.8 44.1931889491743 99.0138141715234
"7236" 1447 43.6991738489579 97.6074692275763
"7237" 1447.2 43.4983065849802 95.4745159320644
"7238" 1447.4 43.6784488062989 93.3216181845659
"7239" 1447.6 44.0973799261922 91.586227022277
"7240" 1447.8 44.4209436024618 89.9378052520335
"7241" 1448 44.7355904611548 88.0746746799343
"7242" 1448.2 44.7935697171677 86.3745164702394
"7243" 1448.4 44.4311821143986 84.2337137768131
"7244" 1448.6 44.5561436059674 81.8406427691895
"7245" 1448.8 44.8065583988803 79.5293835876588
"7246" 1449 45.0145472589529 77.2122796935673
"7247" 1449.2 45.2253688588889 74.5793936318459
"7248" 1449.4 45.8182915326089 72.2718612723326
"7249" 1449.6 45.9751200964196 70.0932773346732
"7250" 1449.8 46.2870551849089 68.2277042518016
"7251" 1450 47.2137230998804 66.0146862047159
"7252" 1450.2 48.6725359123878 64.2933955039351
"7253" 1450.4 49.9618273877607 62.5982485987195
"7254" 1450.6 51.0891933853447 60.6799968775197
"7255" 1450.8 52.7846878116765 59.2745037494294
"7256" 1451 54.4605557786804 57.6758303726873
"7257" 1451.2 55.7460863009144 55.8167860181659
"7258" 1451.4 56.9672648846089 54.0474230876103
"7259" 1451.6 58.2022298748612 52.0513544443196
"7260" 1451.8 59.9445475411089 50.2088619406997
"7261" 1452 61.7815942866089 48.9659391341212
"7262" 1452.2 63.7629301443033 47.8971175409992
"7263" 1452.4 65.7125927822478 47.1469076584437
"7264" 1452.6 67.8126534133447 46.8024494184914
"7265" 1452.8 70.1820701810798 46.8432300090615
"7266" 1453 72.9281312370897 46.4079944776755
"7267" 1453.2 75.7558188403089 46.461507012373
"7268" 1453.4 78.2854943252739 47.0361764598965
"7269" 1453.6 81.1842360793442 47.0846677153571
"7270" 1453.8 84.0199953374789 46.8214864282559
"7271" 1454 85.660898471218 45.9674824991704
"7272" 1454.2 87.1060931000533 45.3527736468603
"7273" 1454.4 88.3727562865334 45.1078671099065
"7274" 1454.6 90.4703600850712 45.1006561213593
"7275" 1454.8 93.4517389667302 45.2291587376537
"7276" 1455 96.6302895137228 45.5297099399159
"7277" 1455.2 99.5114375021367 46.3082296293603
"7278" 1455.4 102.277729811081 46.3905132736822
"7279" 1455.6 102.756705563584 46.0859556010149
"7280" 1455.8 103.475535939136 44.9960318235645
"7281" 1456 104.470701749659 42.9140396171819
"7282" 1456.2 105.327991278028 40.3685260921051
"7283" 1456.4 105.704645783163 37.8722897414294
"7284" 1456.6 105.421532334882 35.1517207772704
"7285" 1456.8 105.243227862807 32.2434635417555
"7286" 1457 104.501729236081 29.3789651098048
"7287" 1457.2 104.28353594447 27.8325419084992
"7288" 1457.4 104.623696269595 27.9092817064588
"7289" 1457.6 105.105023778827 28.1200032607314
"7290" 1457.8 106.04989610748 28.4552565536016
"7291" 1458 106.85014958934 29.3972031584736
"7292" 1458.2 108.573702601934 30.5207023701586
"7293" 1458.4 110.750852076012 31.956669225411
"7294" 1458.6 112.111471655779 33.4602534752641
"7295" 1458.8 113.531150654427 36.0461751614026
"7296" 1459 115.087623125859 38.9200019466927
"7297" 1459.2 115.972545343744 42.0003386236898
"7298" 1459.4 117.2086271719 45.1475275469159
"7299" 1459.6 117.713166341977 48.3759630246264
"7300" 1459.8 118.371267102596 51.7866783208893
"7301" 1460 119.594860005935 54.8848702555246
"7302" 1460.2 121.068816366967 57.7832215314115
"7303" 1460.4 122.602736536271 60.4589248592672
"7304" 1460.6 122.2786063291 62.478973130393
"7305" 1460.8 121.011699264707 64.4852422731028
"7306" 1461 118.937251376782 67.3605397157664
"7307" 1461.2 117.281484108012 70.1956939412345
"7308" 1461.4 116.413693945658 73.4425532091991
"7309" 1461.6 114.992603466609 75.9299725690738
"7310" 1461.8 113.312791633439 78.3496229387909
"7311" 1462 111.135318920839 80.5286651186997
"7312" 1462.2 108.669943978136 81.627009112997
"7313" 1462.4 106.294911085975 82.7003600019605
"7314" 1462.6 103.916026045466 84.1540180324784
"7315" 1462.8 101.267336570284 84.6124977600033
"7316" 1463 98.5920257758661 83.97429026878
"7317" 1463.2 95.5705851159089 83.0409118128659
"7318" 1463.4 93.5290198657375 81.4912532050588
"7319" 1463.6 92.4177423270803 79.8351295020588
"7320" 1463.8 90.9913413893867 77.7745799863603
"7321" 1464 89.6815176309202 75.7834123895668
"7322" 1464.2 88.7533564722634 73.2761516717159
"7323" 1464.4 87.7821113213842 70.6415475423563
"7324" 1464.6 86.2379269473907 67.9429700966704
"7325" 1464.8 85.8727325087627 65.4178936987236
"7326" 1465 85.8007542467375 62.7606761157445
"7327" 1465.2 85.8870670652739 59.7743527236732
"7328" 1465.4 86.7636201271375 56.9624232390873
"7329" 1465.6 87.7990526835145 53.9233006088215
"7330" 1465.8 87.965392579366 51.5936705755159
"7331" 1466 87.797589153915 48.7197629753649
"7332" 1466.2 88.1056945011377 45.8714691951947
"7333" 1466.4 88.1931812046701 42.8934313922832
"7334" 1466.6 88.7230269648665 39.800834473128
"7335" 1466.8 89.9996107177426 37.0952094052921
"7336" 1467 91.9351145025846 35.1180226121683
"7337" 1467.2 94.5077991913164 33.7649821252083
"7338" 1467.4 97.2108510869621 32.5214835359709
"7339" 1467.6 98.8971781387946 32.6665425412302
"7340" 1467.8 99.2336826211844 32.1208767364536
"7341" 1468 98.7747197387692 31.0428339486517
"7342" 1468.2 98.5504016299889 28.9888559708759
"7343" 1468.4 97.8749878150533 27.0575609449159
"7344" 1468.6 97.5868117902804 26.5771030794302
"7345" 1468.8 96.6233312274485 26.8171946600102
"7346" 1469 94.6656359801946 26.4278699545445
"7347" 1469.2 92.1064398243946 25.1531486804771
"7348" 1469.4 89.8295877989375 23.4250082952587
"7349" 1469.6 87.7316571454558 21.2728274454261
"7350" 1469.8 85.6344675107068 19.1118445268746
"7351" 1470 83.4341991382026 16.6868824681971
"7352" 1470.2 81.9502225539505 15.8821946017476
"7353" 1470.4 80.4342413357453 14.5652152504916
"7354" 1470.6 79.7033022280984 12.7424835930738
"7355" 1470.8 80.1143234372259 12.7189449238521
"7356" 1471 80.9553485063323 13.8858209535436
"7357" 1471.2 81.3236374700457 15.2608644143159
"7358" 1471.4 81.1107045260422 16.7386363339159
"7359" 1471.6 79.8469646044252 18.4922555453343
"7360" 1471.8 78.6515429559526 20.2180885368534
"7361" 1472 77.5940410867481 22.5239058911839
"7362" 1472.2 76.0745514516879 25.3102498639369
"7363" 1472.4 74.2634550924182 27.4134765067819
"7364" 1472.6 71.7092482850489 29.0844015691259
"7365" 1472.8 69.1099855062651 30.1229822221034
"7366" 1473 66.0218465806401 30.6763504786346
"7367" 1473.2 63.1358744826563 29.968852085979
"7368" 1473.4 60.3246261781089 28.4628774525096
"7369" 1473.6 58.3259813726599 26.4673881339567
"7370" 1473.8 56.3286293516905 24.1079968302322
"7371" 1474 54.4620799035405 22.0435961469264
"7372" 1474.2 52.7471250851189 19.2776013647459
"7373" 1474.4 52.4819282813025 17.0591764054643
"7374" 1474.6 52.4030559602223 14.6083963289468
"7375" 1474.8 52.8993217915002 12.6163284210137
"7376" 1475 53.660322185813 11.8469616915383
"7377" 1475.2 54.644771167099 11.068966840401
"7378" 1475.4 55.9853950723589 10.7180387005986
"7379" 1475.6 56.1007101928079 10.4950870786926
"7380" 1475.8 55.9832835243756 10.1141415219159
"7381" 1476 55.0525676648831 10.5333093077869
"7382" 1476.2 53.6139469808642 10.7307833262244
"7383" 1476.4 51.8164075227651 10.6874151114159
"7384" 1476.6 49.3279538402259 10.4502451866818
"7385" 1476.8 46.801183061625 11.112747129432
"7386" 1477 43.3957903252036 11.5597296610527
"7387" 1477.2 39.9973045811632 12.9445067802202
"7388" 1477.4 37.5016223879439 14.6399165263076
"7389" 1477.6 34.6177267505007 16.4247477018643
"7390" 1477.8 31.436189710206 17.2927389619547
"7391" 1478 28.6625852115501 18.1587062059453
"7392" 1478.2 28.2713277911089 18.9503399971103
"7393" 1478.4 27.8272877006332 20.4578028573819
"7394" 1478.6 26.2899919334144 22.8464771701937
"7395" 1478.8 23.9274145572219 25.2707197857594
"7396" 1479 21.1000739677123 26.6841643540538
"7397" 1479.2 18.7368169063658 27.2620928066131
"7398" 1479.4 18.4680382620008 27.4741741841321
"7399" 1479.6 18.1258954017142 29.4445246626001
"7400" 1479.8 17.7347033542756 32.0790129418326
"7401" 1480 17.1569070424725 35.3567095153341
"7402" 1480.2 16.2747454433213 38.7586555081814
"7403" 1480.4 14.5330687245464 41.4553726431123
"7404" 1480.6 12.2048768524363 44.1531768961017
"7405" 1480.8 11.278239328314 46.4508675025313
"7406" 1481 9.30215239463987 48.9389121712787
"7407" 1481.2 7.63446550066444 49.769103521527
"7408" 1481.4 6.841415466 49.5520850266387
"7409" 1481.6 6.19330080159945 50.3069898524159
"7410" 1481.8 5.7675051587339 51.8664305095677
"7411" 1482 5.25007992336344 54.3303281350886
"7412" 1482.2 4.95328497516062 57.7760198949245
"7413" 1482.4 4.26533072749981 62.2310805140159
"7414" 1482.6 4.00059197125176 65.9127708999159
"7415" 1482.8 3.96578623526276 69.9452851234928
"7416" 1483 3.50047951492965 73.9301883329442
"7417" 1483.2 4.19295372558677 77.2914342997655
"7418" 1483.4 6.08685383960455 79.9527119111681
"7419" 1483.6 8.25273173318854 83.3319453962079
"7420" 1483.8 10.0387649743124 86.6024796796681
"7421" 1484 11.0611003858984 90.2148776267317
"7422" 1484.2 12.3729957442884 93.7206231358903
"7423" 1484.4 13.4415929018457 97.617147133258
"7424" 1484.6 14.7553606509626 101.421554535721
"7425" 1484.8 17.0998074013208 105.127491411043
"7426" 1485 20.7455630852646 107.646879372678
"7427" 1485.2 24.4726887580411 108.907210501136
"7428" 1485.4 27.9319303537878 108.908874489164
"7429" 1485.6 31.5782266667021 109.684530622492
"7430" 1485.8 34.6443283008062 110.286834860255
"7431" 1486 36.8282333214062 110.793378942754
"7432" 1486.2 39.4023623283832 111.498449545801
"7433" 1486.4 42.268087980808 112.032828466987
"7434" 1486.6 44.196170206841 111.722335470398
"7435" 1486.8 46.1630531281177 110.4330738485
"7436" 1487 48.7630292293658 110.11502809643
"7437" 1487.2 50.7830687284214 111.381101190934
"7438" 1487.4 52.5604829296576 113.757722453093
"7439" 1487.6 53.2850500552115 116.641767167352
"7440" 1487.8 53.0278011740819 119.091212880862
"7441" 1488 52.6648431964062 121.367091815754
"7442" 1488.2 52.6579949326765 124.321258421105
"7443" 1488.4 53.3256708712654 125.043587634855
"7444" 1488.6 54.2433679861089 125.396030528377
"7445" 1488.8 55.9246447984122 126.709009384195
"7446" 1489 56.9726332269394 126.759662621611
"7447" 1489.2 58.3844451468114 126.473413951577
"7448" 1489.4 61.0761941043801 127.128889679255
"7449" 1489.6 63.9320392064773 127.072011211311
"7450" 1489.8 67.9506857770753 126.738651027294
"7451" 1490 71.5318097718116 125.722593862105
"7452" 1490.2 75.3320764075107 124.515208607514
"7453" 1490.4 78.592369677163 123.250459103781
"7454" 1490.6 81.4094605362859 121.438573908872
"7455" 1490.8 84.7662612418257 119.85911216081
"7456" 1491 88.0384180400567 118.297237567116
"7457" 1491.2 91.2097929743291 117.723613351567
"7458" 1491.4 92.2663418459897 117.358962260998
"7459" 1491.6 92.5864632862947 115.86818097727
"7460" 1491.8 94.3807737305176 113.465122789533
"7461" 1492 96.9193769969551 111.457805990506
"7462" 1492.2 99.2716444306961 110.230734692476
"7463" 1492.4 101.243092071977 109.732999486784
"7464" 1492.6 103.686104897799 108.914490711712
"7465" 1492.8 103.559383270699 108.419945943583
"7466" 1493 104.147026219583 106.802934473784
"7467" 1493.2 105.748548045287 104.853289424782
"7468" 1493.4 107.10335652888 102.534492925182
"7469" 1493.6 108.728279876054 99.9503789468241
"7470" 1493.8 110.344975221188 98.7838091750475
"7471" 1494 111.584100093513 98.5303434498975
"7472" 1494.2 112.240552594998 98.8760022961659
"7473" 1494.4 112.378278787785 98.8286598826186
"7474" 1494.6 112.490709686357 99.0107011365122
"7475" 1494.8 112.310190077162 99.0352449599159
"7476" 1495 112.030026233564 98.7997933070855
"7477" 1495.2 111.680721668135 97.8070348764287
"7478" 1495.4 111.897677422466 96.7933357438355
"7479" 1495.6 112.128192647763 94.8625081054341
"7480" 1495.8 112.946684677352 92.8170341332672
"7481" 1496 114.147015673283 90.3151751306407
"7482" 1496.2 114.926953520218 87.5072342328795
"7483" 1496.4 116.238416776776 84.9086513223603
"7484" 1496.6 117.67541078273 82.3190691219429
"7485" 1496.8 119.800956789411 80.2398033117178
"7486" 1497 121.918480851942 79.3422355428326
"7487" 1497.2 121.315262955082 79.5955891862402
"7488" 1497.4 120.735246145645 79.6829183325523
"7489" 1497.6 120.152623438452 79.2127181763159
"7490" 1497.8 119.671873478732 78.1305891616706
"7491" 1498 118.778771427494 76.8796906580217
"7492" 1498.2 118.202350121274 75.2417613003012
"7493" 1498.4 117.008441097427 74.7148719324673
"7494" 1498.6 115.694287104147 73.568668195589
"7495" 1498.8 114.300441912072 71.9809390480994
"7496" 1499 113.839452262119 70.7685899125955
"7497" 1499.2 113.582692713166 69.7600736561159
"7498" 1499.4 113.492197799595 68.8501155775445
"7499" 1499.6 113.78424025275 67.4402986404914
"7500" 1499.8 113.675902474145 65.3724832907641
"7501" 1500 112.66505768498 63.2012627905581
"7502" 1500.2 112.148861952839 60.8548795907537
"7503" 1500.4 112.305411981651 58.5131959077196
"7504" 1500.6 113.013753682228 57.128419628393
"7505" 1500.8 113.578977658819 56.4453754803369
"7506" 1501 114.024972074247 54.8458440518517
"7507" 1501.2 115.503981996391 52.5340708879886
"7508" 1501.4 116.929670906056 50.1326610415738
"7509" 1501.6 117.550566328896 47.3695968584292
"7510" 1501.8 118.216423617379 45.1578568007808
"7511" 1502 119.432612998836 45.3247212018522
"7512" 1502.2 119.879577868036 46.2800496839709
"7513" 1502.4 120.033004106825 47.0689582933746
"7514" 1502.6 120.267090966864 48.0319229657838
"7515" 1502.8 121.008211712218 49.5530482225886
"7516" 1503 121.082270478012 49.6660733615
"7517" 1503.2 121.681308765957 50.0510641428177
"7518" 1503.4 122.214097569609 51.5062518442435
"7519" 1503.6 122.556168342909 53.4292538369681
"7520" 1503.8 123.884089102976 55.0369197339247
"7521" 1504 125.731435464558 56.8785837117125
"7522" 1504.2 127.269143441709 58.5716841010409
"7523" 1504.4 127.560966530795 58.6696588246701
"7524" 1504.6 128.288445240936 58.6663611029432
"7525" 1504.8 128.728508442514 58.6375330944294
"7526" 1505 128.907704676776 58.1948097968326
"7527" 1505.2 128.737526453168 58.0925371157575
"7528" 1505.4 128.92394735357 58.3328201054159
"7529" 1505.6 128.933210503901 58.3157921770149
"7530" 1505.8 129.07997354195 58.3233601451931
"7531" 1506 128.761815907018 58.3077273220371
"7532" 1506.2 129.05351262173 58.5560950823791
"7533" 1506.4 128.865473717109 58.8031984352621
"7534" 1506.6 128.891557545138 59.2957698603277
"7535" 1506.8 129.238243149551 59.4867169458197
"7536" 1507 129.281750319538 59.5867423376873
"7537" 1507.2 129.746232866311 59.8358258625024
"7538" 1507.4 129.746051945406 60.578614662302
"7539" 1507.6 130.032315132699 60.8934421385159
"7540" 1507.8 130.252760742159 60.6832418223659
"7541" 1508 130.205346891988 60.917376793431
"7542" 1508.2 130.241874994789 60.9765575327217
"7543" 1508.4 129.378984216034 61.6545543084052
"7544" 1508.6 126.475429675433 63.0584537485916
"7545" 1508.8 126.101600910187 63.5850451276635
"7546" 1509 128.446076600419 63.1584219296745
"7547" 1509.2 127.11892188518 64.061006210023
"7548" 1509.4 123.66289194398 64.0881581849482
"7549" 1509.6 126.595861284737 64.2420878676588
"7550" 1509.8 126.649479521029 64.2805335964784
"7551" 1510 126.855508312433 64.2015578429699
"7552" 1510.2 126.663148904586 64.2780779853084
"7553" 1510.4 126.80427803184 64.4844867004351
"7554" 1510.6 126.916159519426 64.7069413035199
"7555" 1510.8 127.256926628377 64.8776935855409
"7556" 1511 127.587987187192 65.2439517121659
"7557" 1511.2 127.645221250951 65.768614383258
"7558" 1511.4 128.018631841688 66.0435175080475
"7559" 1511.6 127.540334685406 65.420409799024
"7560" 1511.8 127.556313967442 65.4916625224437
"7561" 1512 127.53161284009 65.5365976640385
"7562" 1512.2 127.622225839072 65.5246355101402
"7563" 1512.4 127.432333168421 65.2559314354939
"7564" 1512.6 127.457775061553 64.9254663846659
"7565" 1512.8 127.37331314222 64.514974184777
"7566" 1513 127.237063409962 64.2321033735122
"7567" 1513.2 127.348678415748 63.8320000935826
"7568" 1513.4 127.287468661707 63.6356008082909
"7569" 1513.6 127.50660850164 63.7053575503761
"7570" 1513.8 127.765600139242 63.6985932602345
"7571" 1514 128.143673002806 63.5694201416132
"7572" 1514.2 128.175055642558 63.6290265698792
"7573" 1514.4 128.257347897909 63.3880508491886
"7574" 1514.6 128.023871020895 63.2465937297016
"7575" 1514.8 127.866007671664 63.2374941489159
"7576" 1515 127.355815579492 62.745776615243
"7577" 1515.2 127.200870056914 62.2077249233325
"7578" 1515.4 126.923617408073 61.539677821225
"7579" 1515.6 126.894037796221 61.2027598509813
"7580" 1515.8 127.060926449265 60.4314999417594
"7581" 1516 127.088349279244 59.7289909194835
"7582" 1516.2 127.210618058666 59.3931225851106
"7583" 1516.4 127.197163947622 59.3322439738362
"7584" 1516.6 127.429621088442 59.4545962033881
"7585" 1516.8 127.640047766781 59.7034052389331
"7586" 1517 127.654603723127 59.8395657344557
"7587" 1517.2 128.04530402674 59.7106882064948
"7588" 1517.4 128.075044693259 59.5081155175177
"7589" 1517.6 127.98736100404 59.3772323345624
"7590" 1517.8 128.147911462773 58.6293409275711
"7591" 1518 128.046842806647 58.4095832356339
"7592" 1518.2 127.999555431074 58.4408281730029
"7593" 1518.4 128.020126403781 58.3492934844245
"7594" 1518.6 128.162496415047 58.0504109920044
"7595" 1518.8 128.220992550022 58.1317589334463
"7596" 1519 128.260038720118 58.0470288469336
"7597" 1519.2 128.272017599688 58.0780318434159
"7598" 1519.4 128.327885014325 57.9351438316186
"7599" 1519.6 128.32446088246 57.8525098006997
"7600" 1519.8 128.29183651497 57.7843175969437
"7601" 1520 128.344503861221 57.7364837853038
"7602" 1520.2 128.258742681898 57.6052710545214
"7603" 1520.4 128.353193815065 57.4438306260463
"7604" 1520.6 128.35518295447 57.285357250527
"7605" 1520.8 128.426417360574 56.9688243235021
"7606" 1521 128.495310174987 56.3836899011159
"7607" 1521.2 128.240822739778 55.9416876552985
"7608" 1521.4 128.268207287537 55.6780174111837
"7609" 1521.6 128.33078682099 55.5053181639837
"7610" 1521.8 128.259924702228 55.3790036442633
"7611" 1522 128.295355761609 55.3972639660797
"7612" 1522.2 128.326216847519 55.2998598327621
"7613" 1522.4 128.175330928872 55.131204444758
"7614" 1522.6 128.092096316605 54.9313968077159
"7615" 1522.8 128.17199690574 54.7825468230738
"7616" 1523 128.179314053852 55.2871984691637
"7617" 1523.2 128.305536439386 55.6575433544159
"7618" 1523.4 128.374240007024 55.8666620222838
"7619" 1523.6 128.59154316792 56.020788781997
"7620" 1523.8 128.577647176468 56.3384216953431
"7621" 1524 128.604635436815 56.5642898162394
"7622" 1524.2 128.854184252644 56.3783923233911
"7623" 1524.4 128.876991251563 56.0918415282795
"7624" 1524.6 128.89234796417 56.0377955333098
"7625" 1524.8 129.105523382583 55.7440372644106
"7626" 1525 129.053553867377 55.6358732187303
"7627" 1525.2 129.055513035609 55.3629444264784
"7628" 1525.4 129.241551526351 55.3256481183896
"7629" 1525.6 129.476161864199 55.3762742899047
"7630" 1525.8 129.402826272868 55.5367385750193
"7631" 1526 129.431172153574 55.6219915039043
"7632" 1526.2 129.478782426813 55.6141135370295
"7633" 1526.4 129.186429010576 55.5046703972159
"7634" 1526.6 129.237289775044 55.4872229401442
"7635" 1526.8 129.059391389048 55.4703519782526
"7636" 1527 129.138055365867 55.1769200420068
"7637" 1527.2 128.947451462344 55.0243195856218
"7638" 1527.4 128.824384134731 54.7261889642672
"7639" 1527.6 128.563446943064 54.1868236099248
"7640" 1527.8 128.495397149504 53.9645424029685
"7641" 1528 128.468274420785 54.0410151245645
"7642" 1528.2 128.439124637344 53.7516163771507
"7643" 1528.4 128.468869921978 53.2099143766376
"7644" 1528.6 128.271401225663 52.8618309753697
"7645" 1528.8 128.108710002368 52.7877630641212
"7646" 1529 127.875958644919 52.55066407339
"7647" 1529.2 127.810755499434 52.3962536008159
"7648" 1529.4 127.893414194162 52.2669429209424
"7649" 1529.6 127.812204951863 52.0268106209159
"7650" 1529.8 127.799954119365 51.9647468135056
"7651" 1530 127.590696695666 52.9535183703141
"7652" 1530.2 127.590482652991 53.4165647772795
"7653" 1530.4 127.184759010375 53.9061662415398
"7654" 1530.6 127.10625259728 53.9850404060016
"7655" 1530.8 127.130020317977 54.1252082881423
"7656" 1531 127.331338127763 54.3233793643068
"7657" 1531.2 127.528159994331 54.833020228777
"7658" 1531.4 127.345159169109 55.3947929592284
"7659" 1531.6 127.160077398048 55.9616276062376
"7660" 1531.8 126.775041213609 56.4636007651068
"7661" 1532 126.087444406673 57.0056048860886
"7662" 1532.2 125.526945148866 57.2809577535105
"7663" 1532.4 124.850013302137 57.253508717777
"7664" 1532.6 124.308184675388 57.4398362448486
"7665" 1532.8 123.910374449553 57.5543004159714
"7666" 1533 122.941363423099 57.4986335360794
"7667" 1533.2 122.038818586526 57.4293112442945
"7668" 1533.4 121.056585356927 56.8021603193098
"7669" 1533.6 120.591161789619 56.3072534225159
"7670" 1533.8 120.821768685088 56.3361120930077
"7671" 1534 121.246466177247 56.4937864803838
"7672" 1534.2 121.516068534349 56.9069857930697
"7673" 1534.4 121.551624057455 57.7488311217196
"7674" 1534.6 121.625706602715 58.2152255229544
"7675" 1534.8 121.70913595188 59.0007293350873
"7676" 1535 121.43041161808 60.1217976878873
"7677" 1535.2 121.492620864861 61.5171096895708
"7678" 1535.4 121.133783966244 62.4318123474564
"7679" 1535.6 121.316205376696 62.9733558589526
"7680" 1535.8 121.47660553543 63.1942502695856
"7681" 1536 121.880695256451 63.3313635086001
"7682" 1536.2 122.268394517752 63.3523763563355
"7683" 1536.4 122.030906514839 63.2030633026997
"7684" 1536.6 121.877605932265 63.685126737659
"7685" 1536.8 121.539370814935 64.4074163978242
"7686" 1537 121.068816366967 66.1134448407832
"7687" 1537.2 120.657108767162 67.5487797401264
"7688" 1537.4 119.905983664918 68.189651459425
"7689" 1537.6 118.852251572427 69.7593972271017
"7690" 1537.8 118.267388151475 71.2792486682909
"7691" 1538 117.653153925609 72.8105840293341
"7692" 1538.2 117.632422363591 73.7417193140977
"7693" 1538.4 117.611690801573 74.9473310447432
"7694" 1538.6 118.191889241357 75.9430133975489
"7695" 1538.8 118.502645921981 77.600365790121
"7696" 1539 118.836732137319 79.4467210801001
"7697" 1539.2 119.484441903882 80.0407800278159
"7698" 1539.4 118.873856935433 79.1342158469429
"7699" 1539.6 118.254369224136 79.7663035819341
"7700" 1539.8 117.345635755673 80.6001560757523
"7701" 1540 116.247547795082 81.472070305024
"7702" 1540.2 114.649853981457 82.3147652661659
"7703" 1540.4 113.384973556055 83.2865759006186
"7704" 1540.6 112.072274489659 83.8110619286682
"7705" 1540.8 110.635646980999 83.9057309617966
"7706" 1541 109.660538741772 83.7626485627236
"7707" 1541.2 108.055263392223 83.3075295298873
"7708" 1541.4 106.913053046745 82.763540045825
"7709" 1541.6 106.325000644737 81.9644314059159
"7710" 1541.8 106.48065189608 81.2291852784302
"7711" 1542 106.162813649637 80.4498567373603
"7712" 1542.2 106.172969189937 80.4175026723445
"7713" 1542.4 106.296545021914 80.1490650391659
"7714" 1542.6 106.735661488043 79.2974888504019
"7715" 1542.8 107.179477522996 78.5848814401423
"7716" 1543 108.352086708737 78.2518024453445
"7717" 1543.2 109.368847337664 77.7498089053326
"7718" 1543.4 110.920078631838 77.3615742989439
"7719" 1543.6 112.802711132866 76.9115277427009
"7720" 1543.8 114.466999225352 76.4279513343483
"7721" 1544 116.384513069676 76.3590896419159
"7722" 1544.2 117.901932669827 76.1529427753886
"7723" 1544.4 118.677945390791 76.4686247825888
"7724" 1544.6 119.391924886464 76.9472457233551
"7725" 1544.8 120.517440230568 78.0634165296186
"7726" 1545 120.613766466451 78.4108056464422
"7727" 1545.2 120.527498617921 78.8444126440141
"7728" 1545.4 120.567650730569 79.0636783168628
"7729" 1545.6 120.910730562197 79.6893751549601
"7730" 1545.8 120.756037281118 81.0759671647176
"7731" 1546 120.914094089958 83.1459274173141
"7732" 1546.2 120.813188257127 85.340939568261
"7733" 1546.4 120.563234272378 87.965248863542
"7734" 1546.6 119.936846753007 90.8895778548735
"7735" 1546.8 119.567368151954 92.9238010573068
"7736" 1547 119.551771042212 92.531000682785
"7737" 1547.2 119.613469418244 92.5760182097537
"7738" 1547.4 119.883064828008 92.4049063804388
"7739" 1547.6 120.446563731171 92.3013941239601
"7740" 1547.8 120.563756119477 92.6387185928633
"7741" 1548 121.168881317859 93.2865847985409
"7742" 1548.2 121.668614340581 93.0017173667214
"7743" 1548.4 121.366624933055 92.2902421861591
"7744" 1548.6 121.1091787001 92.2100762070486
"7745" 1548.8 120.876974076379 92.2592544245645
"7746" 1549 120.794794911622 92.3177868631321
"7747" 1549.2 120.386264851673 92.5937344451704
"7748" 1549.4 120.588582684582 93.4048793487552
"7749" 1549.6 120.433358770331 94.1694969008881
"7750" 1549.8 120.068380900727 94.4803257124341
"7751" 1550 120.038061769487 94.9345311755645
"7752" 1550.2 119.972337460637 95.0010974782492
"7753" 1550.4 119.642464589907 95.244977374292
"7754" 1550.6 119.363507792109 95.3992528356866
"7755" 1550.8 119.096045047553 95.9707083641937
"7756" 1551 118.888409495859 96.5066989490855
"7757" 1551.2 118.493234277483 97.0850432161963
"7758" 1551.4 118.584900098837 97.2282272376732
"7759" 1551.6 118.396641083951 97.4595807080738
"7760" 1551.8 118.299287608509 97.7775174484068
"7761" 1552 118.438410732241 97.8237988839914
"7762" 1552.2 118.497773118942 97.9700884757214
"7763" 1552.4 118.391054342487 97.9437871348618
"7764" 1552.6 118.144516848217 97.933457880997
"7765" 1552.8 117.721025110787 98.0729642918266
"7766" 1553 117.288766608485 98.2498426109985
"7767" 1553.2 116.909964447904 98.3118282874516
"7768" 1553.4 116.480964500879 98.4568981528097
"7769" 1553.6 115.635947581531 98.91953836387
"7770" 1553.8 115.974473278859 98.4902811773048
"7771" 1554 115.946319305748 98.5752105979714
"7772" 1554.2 115.895742704052 98.693100722373
"7773" 1554.4 115.768745356184 98.7995062875981
"7774" 1554.6 115.743880398623 98.8423678643832
"7775" 1554.8 115.714049027581 98.8618473927215
"7776" 1555 115.726608540815 98.8669444565765
"7777" 1555.2 115.736776125034 98.8566550566449
"7778" 1555.4 115.71963462087 98.859931935604
"7779" 1555.6 115.674935114937 98.9078508289159
"7780" 1555.8 115.648776962562 98.9162636488876
"7781" 1556 115.635117352966 98.9224101581731
"7782" 1556.2 115.601794926847 98.9388064121495
"7783" 1556.4 115.598242790053 98.8995166334299
"7784" 1556.6 115.685688039962 98.7954442427394
"7785" 1556.8 115.702561675345 98.7684383836706
"7786" 1557 115.706147322864 98.6746955325574
"7787" 1557.2 115.802959805873 98.6025856470857
"7788" 1557.4 115.767103330684 98.573741692897
"7789" 1557.6 115.783529011223 98.5147489389731
"7790" 1557.8 115.862983545339 98.4313967789759
"7791" 1558 115.784126453371 98.4898001854401
"7792" 1558.2 115.808654657815 98.4881995738571
"7793" 1558.4 115.773056201808 98.5194842547994
"7794" 1558.6 115.785031568279 98.5268702673404
"7795" 1558.8 115.792961365676 98.5207686616467
"7796" 1559 115.810131100911 98.487209830331
"7797" 1559.2 115.857928130458 98.4935106941101
"7798" 1559.4 115.854238046604 98.4935106941101
"7799" 1559.6 115.957852678396 98.4411594579258
"7800" 1559.8 115.968630646089 98.456405607411
"7801" 1560 115.935043352231 98.4541717297424
"7802" 1560.2 116.319077909739 98.1676909278059
"7803" 1560.4 116.501515655499 98.0874326252759
"7804" 1560.6 116.699231071962 97.9261666429747
"7805" 1560.8 116.710635689412 97.8385122141583
"7806" 1561 116.706720487931 97.5557071810743
"7807" 1561.2 116.449571575109 97.1629372770371
"7808" 1561.4 116.243852444851 96.6551189678664
"7809" 1561.6 115.862398808974 95.8087436036274
"7810" 1561.8 115.671315318395 95.3371753286016
"7811" 1562 115.684494189303 94.7681599895275
"7812" 1562.2 115.721395027847 94.0334792728868
"7813" 1562.4 115.928320872938 93.4299031959159
"7814" 1562.6 116.500002721119 92.7162486950712
"7815" 1562.8 116.482375981279 91.6406981239248
"7816" 1563 116.699267249255 90.47139094978
"7817" 1563.2 116.695983413164 89.8067673601361
"7818" 1563.4 116.692399593192 88.6844718161659
"7819" 1563.6 116.884436321947 87.586988593024
"7820" 1563.8 116.804079172311 86.5354263264755
"7821" 1564 117.068693380033 85.3523941916612
"7822" 1564.2 117.104963583782 84.4314677504736
"7823" 1564.4 117.644436525678 83.3517418049709
"7824" 1564.6 117.864506064875 82.4370993499065
"7825" 1564.8 118.713466758735 81.2369751999252
"7826" 1565 119.411445638217 80.5630959649159
"7827" 1565.2 120.283162351279 79.963661080657
"7828" 1565.4 120.853280306779 79.3392023492373
"7829" 1565.6 120.979668257265 79.0587374440637
"7830" 1565.8 120.918063658758 78.5523345458889
"7831" 1566 120.934275256525 77.8528703815177
"7832" 1566.2 121.35635253746 76.4623821805645
"7833" 1566.4 121.291796656889 75.546805962604
"7834" 1566.6 121.606980808737 74.5079289065
"7835" 1566.8 121.514962095127 73.1450175295306
"7836" 1567 121.893745575566 71.5945491425159
"7837" 1567.2 121.960151223649 70.7368371525619
"7838" 1567.4 122.092540888406 70.1133341382943
"7839" 1567.6 122.096618718173 69.9685367795704
"7840" 1567.8 121.884217997873 69.8848237579819
"7841" 1568 121.93718313408 70.0003025888588
"7842" 1568.2 121.954247889211 69.9308857868649
"7843" 1568.4 121.933936512439 69.6190207729262
"7844" 1568.6 121.706107852849 69.1882699988967
"7845" 1568.8 121.336993022686 69.1882699988967
"7846" 1569 120.972625759969 69.0178540181215
"7847" 1569.2 120.346830504347 68.1275587737232
"7848" 1569.4 119.441654801586 67.4248320809439
"7849" 1569.6 118.77421155676 66.3989723540076
"7850" 1569.8 118.684293190803 65.852612560277
"7851" 1570 118.53648483197 65.4421203603881
"7852" 1570.2 118.464214588493 65.6727694566927
"7853" 1570.4 117.983963109664 66.043703756777
"7854" 1570.6 117.644104434252 66.1238811741445
"7855" 1570.8 116.5821846821 66.0461180276916
"7856" 1571 115.60253918408 65.8945717383445
"7857" 1571.2 115.220274333327 66.031335734708
"7858" 1571.4 114.585919325019 66.4197995412959
"7859" 1571.6 114.157582218654 66.487974703522
"7860" 1571.8 113.886755622766 66.3641101068873
"7861" 1572 113.730342308993 66.1554902442422
"7862" 1572.2 113.43277579298 65.509145930411
"7863" 1572.4 113.18634190666 64.1637804472149
"7864" 1572.6 113.033600024501 63.2351129502056
"7865" 1572.8 112.782516577387 62.0060175492492
"7866" 1573 112.054839689797 60.9011559115856
"7867" 1573.2 111.783448937222 59.6993024351046
"7868" 1573.4 111.435138467025 58.5560574845047
"7869" 1573.6 111.740216272852 57.0206605561159
"7870" 1573.8 111.683180019217 55.7074680814294
"7871" 1574 111.833199796546 54.452986347907
"7872" 1574.2 111.195336343248 53.6723181463326
"7873" 1574.4 110.773730595909 52.422286314542
"7874" 1574.6 110.231348108514 51.4931325045645
"7875" 1574.8 109.847967630073 50.3752367083087
"7876" 1575 109.087930482065 49.6593090713584
"7877" 1575.2 107.908268176092 48.0587603840289
"7878" 1575.4 107.047626344056 47.3232852053106
"7879" 1575.6 106.091852840136 46.3149210382613
"7880" 1575.8 104.852036948812 45.0889951083483
"7881" 1576 103.801015237127 43.8967488061886
"7882" 1576.2 103.168121622596 42.2625578015265
"7883" 1576.4 102.155699766516 40.426053028084
"7884" 1576.6 101.394611516082 39.7184901606391
"7885" 1576.8 100.820597251803 39.1600033899159
"7886" 1577 100.457210821338 38.8783337975214
"7887" 1577.2 100.045918814488 38.9583990855178
"7888" 1577.4 99.7285716030118 39.066003836945
"7889" 1577.6 99.6459589093742 39.3055966824873
"7890" 1577.8 98.6343170310207 39.15625650371
"7891" 1578 97.720953096782 39.0620079045313
"7892" 1578.2 96.4429560827375 39.3128763471159
"7893" 1578.4 95.2726648913513 39.418652080128
"7894" 1578.6 94.3084229886832 39.2634322883515
"7895" 1578.8 93.0557967733667 39.4738920219674
"7896" 1579 91.5506945904619 39.8194553621512
"7897" 1579.2 89.9589194081276 40.5006182638037
"7898" 1579.4 88.0818842135635 40.7003142465523
"7899" 1579.6 86.2109623667265 40.7636706860335
"7900" 1579.8 84.791708537715 40.2409232893098
"7901" 1580 83.2642998561741 39.2901669585463
"7902" 1580.2 81.4261741484594 38.1224635601221
"7903" 1580.4 80.1843813535987 36.6264201111506
"7904" 1580.6 79.2652115886089 35.0721505392982
"7905" 1580.8 78.6834585727926 33.136080909773
"7906" 1581 78.555472909313 30.9326824195179
"7907" 1581.2 78.4835034640573 28.6467042285241
"7908" 1581.4 78.4784896786896 26.4041523375288
"7909" 1581.6 79.0506510677218 24.4932403725288
"7910" 1581.8 80.0547563860883 22.8509279388025
"7911" 1582 81.2289512131089 21.0042849783675
"7912" 1582.2 82.3970595574889 19.1170847596859
"7913" 1582.4 83.9032999064554 17.5433636168664
"7914" 1582.6 85.6693521178662 16.9068460602848
"7915" 1582.8 86.3078451565501 16.0154872961806
"7916" 1583 86.6506611820795 15.6258111307688
"7917" 1583.2 86.3308734504389 15.3487663647059
"7918" 1583.4 86.1162249999877 15.3373008929159
"7919" 1583.6 85.5008767268902 15.9543662149471
"7920" 1583.8 84.6937260344567 16.2262903722855
"7921" 1584 83.4637091096965 16.1095457282561
"7922" 1584.2 82.701432735364 16.4019518448445
"7923" 1584.4 81.7597276956563 16.6286750840001
"7924" 1584.6 81.0675844935405 16.2223548556527
"7925" 1584.8 80.1124702169214 16.0061200806659
"7926" 1585 78.837143224715 15.1442794823098
"7927" 1585.2 77.1371475368911 14.1983216820941
"7928" 1585.4 75.6582653234789 13.6480547158559
"7929" 1585.6 74.1917376613816 13.0403461067038
"7930" 1585.8 72.9017738024725 12.6581637137038
"7931" 1586 71.4419263103589 11.6388900273221
"7932" 1586.2 70.1290202658831 10.1798933314643
"7933" 1586.4 68.9476602550464 9.01138607544714
"7934" 1586.6 68.4254441244653 7.96609988733174
"7935" 1586.8 68.2468902680776 8.31071835494714
"7936" 1587 66.7450943364638 7.60735378288364
"7937" 1587.2 65.0237802355634 6.1842256019765
"7938" 1587.4 63.6415535740557 4.36785305978823
"7939" 1587.6 62.9725073492089 3.45992141268256
"7940" 1587.8 62.6557751517089 3.18814726654922
"7941" 1588 62.6630532532685 3.35954206549036
"7942" 1588.2 62.66496386601 3.46864767733348
"7943" 1588.4 62.0342839298891 3.46444787081699
"7944" 1588.6 61.7444126808154 3.41487189389415
"7945" 1588.8 61.6917954877573 4.01042271795985
"7946" 1589 61.7064624630159 4.83172906672984
"7947" 1589.2 60.8709892187964 6.47942772182214
"7948" 1589.4 59.446825516466 7.56105914146691
"7949" 1589.6 57.3136486069812 8.42549165780951
"7950" 1589.8 55.3318925179252 8.91429679831385
"7951" 1590 52.9637699082089 9.01600411269589
"7952" 1590.2 51.1005207718248 8.80979933974544
"7953" 1590.4 48.55566639696 7.82782344747972
"7954" 1590.6 47.4952318925595 6.9292882469159
"7955" 1590.8 46.7768415017463 6.98388573163018
"7956" 1591 45.9330677546733 6.09302776322282
"7957" 1591.2 46.2107640382067 6.31862724940502
"7958" 1591.4 45.7728473477502 7.0497587838398
"7959" 1591.6 44.0083932611803 7.20682546088017
"7960" 1591.8 43.4731254745238 7.50256183641589
"7961" 1592 43.1117315543931 8.24480027334747
"7962" 1592.2 41.410996699311 9.73873541247972
"7963" 1592.4 39.0842895944567 10.9006618089594
"7964" 1592.6 36.381019843694 12.1050136329691
"7965" 1592.8 33.8168954403806 12.7783405223941
"7966" 1593 31.5995497224389 13.7436003141059
"7967" 1593.2 29.1197861625938 14.4339606912795
"7968" 1593.4 26.9866383171369 15.9266475737103
"7969" 1593.6 24.4352135990801 17.4503285465217
"7970" 1593.8 22.6751223358518 19.4430317434302
"7971" 1594 21.0005019476133 21.7667586725
"7972" 1594.2 19.1318442699144 24.1699606422492
"7973" 1594.4 17.118930307244 26.2725376511862
"7974" 1594.6 14.4661727000744 27.8834263458814
"7975" 1594.8 14.367806037625 28.1178088738836
"7976" 1595 14.6172906952453 29.9609890032523
"7977" 1595.2 14.5957364521946 31.5491140207445
"7978" 1595.4 14.8987168058192 32.9926987302897
"7979" 1595.6 15.2480450821383 33.2886327052982
"7980" 1595.8 15.5060977108953 33.9269493291295
"7981" 1596 15.8208730457453 34.5004665378856
"7982" 1596.2 16.3115200135089 36.6230402668588
"7983" 1596.4 16.3230138004697 39.1705101223695
"7984" 1596.6 16.2094204580795 41.7003922375041
"7985" 1596.8 15.9267672702934 44.8061607492848
"7986" 1597 14.8868010014816 47.6525594137613
"7987" 1597.2 13.7427362884873 50.1744310944835
"7988" 1597.4 13.0382367215271 52.7981241776977
"7989" 1597.6 13.5116073876089 55.2612060579714
"7990" 1597.8 14.4831168008752 57.2987845654766
"7991" 1598 15.6289481131974 59.8700050400929
"7992" 1598.2 17.4955848123792 62.108162393024
"7993" 1598.4 19.2561292433194 63.7671855357054
"7994" 1598.6 20.6868757104332 65.6820842302673
"7995" 1598.8 22.2054621918846 66.1389847773925
"7996" 1599 24.1737181045946 66.0911226833159
"7997" 1599.2 26.185200385439 66.5274785028965
"7998" 1599.4 28.4957551767661 66.6261780335159
"7999" 1599.6 29.2464790415938 65.7930976253401
"8000" 1599.8 30.8273258742351 64.980196387547
"8001" 1600 33.0564203748781 63.9406117565505
"8002" 1600.2 35.1972051764422 62.9508573541659
"8003" 1600.4 36.4957085157257 62.4207429912897
"8004" 1600.6 36.9733186801375 62.1164257961159
"8005" 1600.8 37.8486246171359 61.4780779072672
"8006" 1601 39.5082823090811 61.2310365856659
"8007" 1601.2 40.7189031528589 61.4681312183603
"8008" 1601.4 42.1116367876603 62.6814842500654
"8009" 1601.6 43.0471727428453 64.176736332925
"8010" 1601.8 44.0416854266319 66.3568972281728
"8011" 1602 44.9622096502232 69.0903445102873
"8012" 1602.2 45.4804438552756 72.2152416585548
"8013" 1602.4 44.8214815223636 75.217349788614
"8014" 1602.6 43.937435099978 78.3723931514579
"8015" 1602.8 43.5527247551971 82.2529416437688
"8016" 1603 42.4292570193589 86.1861313582214
"8017" 1603.2 41.955342768707 89.4592543465234
"8018" 1603.4 42.3261011201731 89.8523487464572
"8019" 1603.6 42.3668155289946 89.8555878632873
"8020" 1603.8 42.4547800993516 89.8628675279159
"8021" 1604 42.5422926384667 90.2976438282095
"8022" 1604.2 42.946779995274 91.3425094531085
"8023" 1604.4 43.7831431944907 92.6006832159522
"8024" 1604.6 44.8614848768567 94.0967837773246
"8025" 1604.8 46.1317751947499 95.6380681332492
"8026" 1605 48.0144850481437 97.137626295542
"8027" 1605.2 48.9861643462133 97.4234322590029
"8028" 1605.4 50.0111410011359 99.0145864521862
"8029" 1605.6 50.2208690778589 101.144325573138
"8030" 1605.8 49.2974729020705 103.298048574147
"8031" 1606 47.5631980024725 105.897156106961
"8032" 1606.2 45.7363479732557 108.663436255127
"8033" 1606.4 44.0781923814741 111.507684272342
"8034" 1606.6 41.6664155741936 114.15088248645
"8035" 1606.8 38.6309070508782 115.779406895967
"8036" 1607 34.969380262451 116.786611371626
"8037" 1607.2 31.4661916963263 116.585725111507
"8038" 1607.4 28.2260803343232 116.294874815219
"8039" 1607.6 25.9897542919002 114.704723072916
"8040" 1607.8 23.9827738369589 112.545392552466
"8041" 1608 21.4809981634153 109.838061794311
"8042" 1608.2 19.3868565704786 106.929398926252
"8043" 1608.4 17.8626815233524 104.016909369542
"8044" 1608.6 17.1627167722416 100.482803050217
"8045" 1608.8 17.115857368391 96.9969388639159
"8046" 1609 17.8015690404144 94.3004297577492
"8047" 1609.2 18.6173304113089 91.4898725724016
"8048" 1609.4 20.06444462922 89.0489605798603
"8049" 1609.6 21.4052775986367 86.6072397356937
"8050" 1609.8 22.4825288618472 83.9408263354486
"8051" 1610 23.8476347660255 81.394696542277
"8052" 1610.2 25.4230003864482 79.8920018819695
"8053" 1610.4 27.5745169566089 79.2880172073177
"8054" 1610.6 30.0210591740548 78.1908106606186
"8055" 1610.8 33.1709084761743 77.8080490571215
"8056" 1611 36.0719893409661 78.4556330549445
"8057" 1611.2 39.0847362203521 79.278825401051
"8058" 1611.4 41.961611245403 80.4619300373571
"8059" 1611.6 45.4399563755952 81.5354988730994
"8060" 1611.8 48.5242496163832 83.430027603261
"8061" 1612 50.942566013591 86.1127027966034
"8062" 1612.2 53.6264287492393 88.9722163859681
"8063" 1612.4 56.3338004896089 92.139199500258
"8064" 1612.6 59.0531726424303 94.3262119033087
"8065" 1612.8 61.6882416389247 95.3408151609159
"8066" 1613 64.6356393244453 95.9013493373159
"8067" 1613.2 67.808555530466 96.005084558273
"8068" 1613.4 70.6053464969621 95.7007912375031
"8069" 1613.6 74.1341499891089 95.3408151609159
"8070" 1613.8 77.5618316420539 95.5149594317324
"8071" 1614 80.9621113440647 96.0521930074734
"8072" 1614.2 84.3209422870819 96.7387075172943
"8073" 1614.4 87.9910356240341 97.185053562028
"8074" 1614.6 91.4844063658457 98.5290209130475
"8075" 1614.8 94.2783177501089 100.530741280351
"8076" 1615 97.50559260535 103.211952540559
"8077" 1615.2 100.472932728583 105.958110236626
"8078" 1615.4 102.317947224278 107.912888512568
"8079" 1615.6 102.012239301207 107.801553599353
"8080" 1615.8 102.127620316011 107.699183315514
"8081" 1616 102.997386653596 107.064341729095
"8082" 1616.2 104.28461878959 106.436353993589
"8083" 1616.4 106.367485625214 105.039531502574
"8084" 1616.6 108.074145033649 103.432064021727
"8085" 1616.8 110.284585915248 101.640731882629
"8086" 1617 112.593357070546 99.8883306585766
"8087" 1617.2 114.469574899764 98.2708801739159
"8088" 1617.4 116.259532256609 96.9934001380548
"8089" 1617.6 116.191578803327 96.9471393399795
"8090" 1617.8 115.434810342349 97.5432636949351
"8091" 1618 114.964927837701 97.4805418272266
"8092" 1618.2 115.101700112414 97.4746668551659
"8093" 1618.4 115.250133384202 97.8172618196075
"8094" 1618.6 115.424849759668 97.4990216155041
"8095" 1618.8 116.284870832409 97.1556024634341
"8096" 1619 117.470494774818 96.4156258389644
"8097" 1619.2 117.57381712274 96.4193363476343
"8098" 1619.4 117.748173584859 96.3856920238294
"8099" 1619.6 117.742795113581 95.9849968044631
"8100" 1619.8 117.911320546967 95.959758344548
"8101" 1620 117.869023831089 96.0816800586732
"8102" 1620.2 118.132610921825 96.3143868225948
"8103" 1620.4 118.259817903897 96.1982756580313
"8104" 1620.6 119.479642931192 95.5920646970548
"8105" 1620.8 119.129066763679 95.4205853177103
"8106" 1621 119.130666825298 95.1962056068078
"8107" 1621.2 119.180378994282 94.9563165109886
"8108" 1621.4 119.075784711763 95.0562619150374
"8109" 1621.6 118.972772744726 95.274141597028
"8110" 1621.8 118.614107460665 95.6605023198404
"8111" 1622 118.521651371838 96.0063602004393
"8112" 1622.2 118.644813642145 96.3808145212614
"8113" 1622.4 118.687037557448 96.552812535659
"8114" 1622.6 118.603350518109 96.8386238273334
"8115" 1622.8 118.479094040628 97.1721057940409
"8116" 1623 118.104945512986 96.428472600114
"8117" 1623.2 118.44146517272 96.5192108726659
"8118" 1623.4 118.764284715758 96.6698458248619
"8119" 1623.6 118.973156759514 96.8833170714024
"8120" 1623.8 119.028759634751 97.0507015247049
"8121" 1624 119.040263343819 97.0278944471495
"8122" 1624.2 118.955275181998 97.1031006397492
"8123" 1624.4 118.617171559454 97.5621055541704
"8124" 1624.6 118.137668584487 97.7819621576456
"8125" 1624.8 118.06038103668 97.7692657831034
"8126" 1625 118.107595774196 97.8953444312289
"8127" 1625.2 118.151365111947 97.9954334041862
"8128" 1625.4 118.226727141445 98.2952008716523
"8129" 1625.6 118.282762450378 98.3473166525159
"8130" 1625.8 118.216484762591 98.403961542907
"8131" 1626 118.118071544082 98.833916735032
"8132" 1626.2 117.950306314536 99.1047326677341
"8133" 1626.4 117.879548591996 99.5470370340202
"8134" 1626.6 117.68225904646 99.6308985994564
"8135" 1626.8 117.501122470809 100.025444796325
"8136" 1627 117.421651483073 100.306870012989
"8137" 1627.2 117.217791123227 100.53965383418
"8138" 1627.4 116.88803910417 100.849780495377
"8139" 1627.6 116.622757253742 101.082901083879
"8140" 1627.8 116.620031085036 101.238005297752
"8141" 1628 116.49373973476 101.619358938274
"8142" 1628.2 116.062644674379 101.948094549808
"8143" 1628.4 115.277662444359 102.491359875925
"8144" 1628.6 114.957900634535 102.674286006307
"8145" 1628.8 114.461137575889 103.184191107653
"8146" 1629 113.503686719057 103.731103406081
"8147" 1629.2 112.736919381805 103.910562964533
"8148" 1629.4 112.057551769776 103.554197884555
"8149" 1629.6 111.521334814008 103.0393944352
"8150" 1629.8 110.983504766715 102.585131417974
"8151" 1630 110.223347492715 101.747270017935
"8152" 1630.2 109.481463230109 101.524890262887
"8153" 1630.4 109.256871308245 101.092081111334
"8154" 1630.6 108.785847611449 100.243085541567
"8155" 1630.8 108.689632736359 99.4917405959992
"8156" 1631 108.721305956109 99.2157199788326
"8157" 1631.2 108.681863833401 99.2479691220574
"8158" 1631.4 108.677868397595 99.1844780848016
"8159" 1631.6 108.369644413464 99.1709732864019
"8160" 1631.8 108.000590804816 99.19028121368
"8161" 1632 107.408307028291 99.1568484485977
"8162" 1632.2 106.684658165392 98.7395944294819
"8163" 1632.4 106.064375293652 98.3946344726016
"8164" 1632.6 105.440438476345 98.1987702884442
"8165" 1632.8 105.098354544705 97.9027228228609
"8166" 1633 104.737789472167 97.120658164214
"8167" 1633.2 104.240562391476 96.4160683766957
"8168" 1633.4 104.156875352136 95.6306660277783
"8169" 1633.6 104.090623112659 94.7961760320535
"8170" 1633.8 104.082938886053 94.3782817266937
"8171" 1634 104.253589147599 93.8649661715951
"8172" 1634.2 104.381498973636 93.528344115325
"8173" 1634.4 104.167030358372 93.4030833788633
"8174" 1634.6 104.117334541882 93.3890409274819
"8175" 1634.8 104.111092859164 93.5360649717492
"8176" 1635 103.989501273458 93.8950670870902
"8177" 1635.2 103.710172081876 94.1596365676634
"8178" 1635.4 103.421718923222 94.4598727267366
"8179" 1635.6 103.284069899026 94.6719959731659
"8180" 1635.8 103.075477658924 94.6420026947508
"8181" 1636 102.969927335845 94.665385900331
"8182" 1636.2 103.634099583955 94.6107487948005
"8183" 1636.4 103.819725797816 94.1822496676706
"8184" 1636.6 103.762355437515 93.6414255266329
"8185" 1636.8 103.854187854526 93.6634591027492
"8186" 1637 103.972066473595 93.877535784659
"8187" 1637.2 104.229799755407 94.3351364921563
"8188" 1637.4 104.59210212307 94.9722379663722
"8189" 1637.6 104.909555779272 95.3273407816755
"8190" 1637.8 104.8221063676 96.0835684425498
"8191" 1638 104.878676066439 97.3066585402003
"8192" 1638.2 104.865733476271 98.3672865433213
"8193" 1638.4 105.380069210845 99.6641087156704
"8194" 1638.6 105.843074095918 100.292972471425
"8195" 1638.8 106.763222263707 100.621984359425
"8196" 1639 107.673610930639 101.045856679612
"8197" 1639.2 108.464586174977 101.643472168284
"8198" 1639.4 108.594613077109 102.022302084153
"8199" 1639.6 109.019471093755 102.59678950158
"8200" 1639.8 109.43849781897 103.312364436359
"8201" 1640 109.431887755718 103.558290497942
"8202" 1640.2 109.345720859752 104.126460409523
"8203" 1640.4 109.551202429558 105.027444130898
"8204" 1640.6 109.512280416893 105.56333340251
"8205" 1640.8 109.281594291686 106.234111586683
"8206" 1641 109.679911368012 107.054310922774
"8207" 1641.2 109.73258661527 107.026951784969
"8208" 1641.4 109.494799322635 107.681283482258
"8209" 1641.6 109.474966159391 107.995298840249
"8210" 1641.8 109.357073858 108.273635714343
"8211" 1642 109.353618597663 108.68361319047
"8212" 1642.2 109.211407356451 109.230127917047
"8213" 1642.4 109.080653031091 109.395862195607
"8214" 1642.6 109.067749315498 109.587537580801
"8215" 1642.8 108.950056987637 109.761123044944
"8216" 1643 108.695537912922 109.810845142213
"8217" 1643.2 108.620400123277 110.192941548473
"8218" 1643.4 108.575382907975 110.435882236818
"8219" 1643.6 108.465735838126 110.37551906945
"8220" 1643.8 108.283536811707 110.688395603621
"8221" 1644 108.268001159687 110.763686286384
"8222" 1644.2 108.192651124645 110.994079475425
"8223" 1644.4 108.254053319797 111.128337376953
"8224" 1644.6 108.488464989298 111.179004420375
"8225" 1644.8 108.578340597237 111.03717460431
"8226" 1645 108.587764813379 110.78649277351
"8227" 1645.2 108.557418837402 110.753167504925
"8228" 1645.4 108.382316901487 111.010293273916
"8229" 1645.6 108.316592592637 111.137687404916
"8230" 1645.8 108.310129976082 111.153901203407
"8231" 1646 108.428401318421 110.956530613127
"8232" 1646.2 108.593461323663 110.36521571967
"8233" 1646.4 108.62276705022 110.033604936249
"8234" 1646.6 108.894068972927 109.809314057125
"8235" 1646.8 109.077197770754 109.625171631407
"8236" 1647 109.112141535665 109.296481662539
"8237" 1647.2 109.180855580845 109.097065051989
"8238" 1647.4 109.24255665828 108.760876903687
"8239" 1647.6 109.518725841579 108.417448019445
"8240" 1647.8 109.632060425901 108.135512506444
"8241" 1648 109.823185307412 107.79388365454
"8242" 1648.2 110.094017149934 107.558283374683
"8243" 1648.4 110.390032162366 107.479655929059
"8244" 1648.6 110.657897106538 107.501494922944
"8245" 1648.8 110.723757293637 107.418486524888
"8246" 1649 110.714054697763 107.211090731664
"8247" 1649.2 110.564008633707 107.170270182344
"8248" 1649.4 110.628486259627 106.965529614666
"8249" 1649.6 110.580609558731 106.999099689727
"8250" 1649.8 110.742786140507 106.871675088951
"8251" 1650 110.855854729975 106.887045730389
"8252" 1650.2 111.032319811439 106.699366876684
"8253" 1650.4 110.859248289234 106.422967110318
"8254" 1650.6 110.835493374421 106.16021671513
"8255" 1650.8 111.1273689799 105.937791310012
"8256" 1651 111.163724327787 105.73839180062
"8257" 1651.2 111.219909865431 105.578872193107
"8258" 1651.4 111.306525514082 105.384293002186
"8259" 1651.6 111.200225916012 105.265156180323
"8260" 1651.8 111.201819166004 105.2440326076
"8261" 1652 111.295925592831 105.143516597603
"8262" 1652.2 111.345501067222 105.106960020881
"8263" 1652.4 111.529300713945 104.998608161037
"8264" 1652.6 111.438534808346 104.871907645995
"8265" 1652.8 111.453763184271 104.771423939538
"8266" 1653 111.497812609448 104.670815839746
"8267" 1653.2 111.613939830622 104.561670005597
"8268" 1653.4 111.7354947991 104.242895480185
"8269" 1653.6 111.775631579568 103.979514476565
"8270" 1653.8 111.788843274197 103.820980235093
"8271" 1654 111.579497306349 104.534849595186
"8272" 1654.2 111.566360607827 104.452587617974
"8273" 1654.4 111.595424411137 104.291162821744
"8274" 1654.6 111.656734715082 104.088924638782
"8275" 1654.8 111.709630652522 104.059716236696
"8276" 1655 111.751278641726 104.046477645701
"8277" 1655.2 111.769106347147 104.115386391397
"8278" 1655.4 111.743662040715 104.18368277331
"8279" 1655.6 111.844404945043 104.140624851312
"8280" 1655.8 111.840082061586 104.12505720314
"8281" 1656 111.873090125194 104.169468805501
"8282" 1656.2 111.846396971442 104.237171975749
"8283" 1656.4 111.815217104025 104.25007013543
"8284" 1656.6 111.877004731201 104.066728757668
"8285" 1656.8 111.856954711359 104.085006763721
"8286" 1657 111.776012038664 104.20886216886
"8287" 1657.2 111.776012038664 104.20886216886
"8288" 1657.4 111.779369851971 104.119322664962
"8289" 1657.6 111.804166011776 104.11331657061
"8290" 1657.8 111.754961132164 104.080753799613
"8291" 1658 111.75483077852 104.121485405075
"8292" 1658.2 111.754763757071 104.140624851312
"8293" 1658.4 111.754961132164 104.080753799613
"8294" 1658.6 111.751377312192 104.148703829221
"8295" 1658.8 111.751474172191 104.12984144642
"8296" 1659 111.754763757071 104.140624851312
"8297" 1659.2 111.754763757071 104.140624851312
"8298" 1659.4 111.751178109552 104.104569908576
"8299" 1659.6 111.758315255566 104.112811038344
"8300" 1659.8 111.758315255566 104.112811038344
"8301" 1660 111.751178109552 104.104569908576
"8302" 1660.2 111.751278641726 104.085767424421
"8303" 1660.4 111.751178109552 104.104569908576
"8304" 1660.6 111.751178109552 104.104569908576
"8305" 1660.8 111.751178109552 104.104569908576
"8306" 1661 111.751278641726 104.085767424421
"8307" 1661.2 111.751278641726 104.085767424421
"8308" 1661.4 111.75834940459 104.093753425756
"8309" 1661.6 111.751278641726 104.085767424421
"8310" 1661.8 111.758315255566 104.112811038344
"8311" 1662 111.797791527298 104.090147931482
"8312" 1662.2 111.79008902522 104.063774408555
"8313" 1662.4 111.787034584741 104.129808368491
"8314" 1662.6 111.822321377614 104.128629001206
"8315" 1662.8 111.844861300182 104.045308693607
"8316" 1663 111.823471593337 104.127370367602
"8317" 1663.2 111.822321377614 104.128629001206
"8318" 1663.4 111.744500252247 104.122828925448
"8319" 1663.6 111.731393018779 104.034327154068
"8320" 1663.8 111.654302163755 104.006998213987
"8321" 1664 111.629733787065 103.854066436872
"8322" 1664.2 111.718209191215 103.804069509739
"8323" 1664.4 111.924825896537 103.467878250157
"8324" 1664.6 111.996090640975 103.338209223961
"8325" 1664.8 112.175353920425 103.222488897258
"8326" 1665 112.302046799425 102.867126321311
"8327" 1665.2 112.531921946031 102.336510113243
"8328" 1665.4 112.958849356346 101.757456390758
"8329" 1665.6 113.388938340319 101.368569043495
"8330" 1665.8 113.625329431737 101.013799826332
"8331" 1666 113.873850261178 100.613824409264
"8332" 1666.2 114.347125091704 100.142256029295
"8333" 1666.4 114.680277977944 99.6799700402811
"8334" 1666.6 115.011929498999 99.0449614614328
"8335" 1666.8 115.731278035039 98.4104598304898
"8336" 1667 116.162328237376 97.74373204564
"8337" 1667.2 116.948494859666 97.0499258033584
"8338" 1667.4 117.449540370073 96.7421506019159
"8339" 1667.6 117.836525197846 96.1018274697843
"8340" 1667.8 118.324393720311 95.7042974979893
"8341" 1668 118.662328237643 95.4242802812262
"8342" 1668.2 119.013700904958 94.929320843969
"8343" 1668.4 118.973599535186 94.8740694223383
"8344" 1668.6 118.796783395868 94.762991781023
"8345" 1668.8 118.92341673874 94.1506857792054
"8346" 1669 119.383869147662 93.4799508902373
"8347" 1669.2 119.461142671338 92.6643696564205
"8348" 1669.4 119.60603416048 91.9266524501159
"8349" 1669.6 119.947702734164 90.9634112707215
"8350" 1669.8 119.974348458716 90.2416375781212
"8351" 1670 120.236280958553 89.4877625866381
"8352" 1670.2 120.454926263494 88.3341379559159
"8353" 1670.4 120.919014806498 87.3008300044715
"8354" 1670.6 120.809824729366 86.3995509754203
"8355" 1670.8 121.028614201823 85.1092465254588
"8356" 1671 121.006895422566 83.9408603525731
"8357" 1671.2 121.05468337876 83.3447292839985
"8358" 1671.4 121.353737745854 82.7438518619432
"8359" 1671.6 121.443382555692 82.1519838765548
"8360" 1671.8 121.406430465984 81.6971312203355
"8361" 1672 121.202266603541 81.4273102049429
"8362" 1672.2 120.805770477154 81.0556107749427
"8363" 1672.4 120.557088073214 80.3988245854685
"8364" 1672.6 120.439266077189 79.4449849758712
"8365" 1672.8 120.242221705173 78.8637283825856
"8366" 1673 120.186430345613 77.8013314552554
"8367" 1673.2 120.158534665834 77.2578610798884
"8368" 1673.4 120.033004106825 76.9773602409893
"8369" 1673.6 120.039609213695 76.2512946079928
"8370" 1673.8 120.105736828515 75.5454497675102
"8371" 1674 119.935337813541 75.1608961935916
"8372" 1674.2 119.90503576164 74.8529077037212
"8373" 1674.4 120.127250713628 74.0960410695291
"8374" 1674.6 120.46788722792 73.7463081249914
"8375" 1674.8 120.755945415511 73.3968784463271
"8376" 1675 120.62691733547 73.368866289277
"8377" 1675.2 120.503743703109 73.273320691027
"8378" 1675.4 120.067873706549 73.3378618562737
"8379" 1675.6 119.785049553145 73.3456393795341
"8380" 1675.8 119.360052531773 72.9738801427068
"8381" 1676 119.103273770379 72.6474444198078
"8382" 1676.2 118.49999580103 72.1550833189159
"8383" 1676.4 118.050508864291 71.4312530291432
"8384" 1676.6 117.582768992831 70.8386772985826
"8385" 1676.8 117.05564291519 70.5333904621321
"8386" 1677 116.727144155463 69.9407416964432
"8387" 1677.2 116.695918839831 69.4868840196381
"8388" 1677.4 116.569416190379 69.1113965134024
"8389" 1677.6 116.456610068387 68.7331354112214
"8390" 1677.8 116.243407708373 68.0993174392614
"8391" 1678 116.156594292421 67.7031134195052
"8392" 1678.2 116.206458212703 67.4139557949429
"8393" 1678.4 116.575143278189 66.9657453986239
"8394" 1678.6 116.877588058217 66.6151601627267
"8395" 1678.8 116.887860453812 66.4326766777808
"8396" 1679 116.926932244198 65.7853767689159
"8397" 1679.2 117.173696929393 65.4978634090443
"8398" 1679.4 117.48797956467 65.4067661739813
"8399" 1679.6 117.871610338464 65.1388813190748
"8400" 1679.8 118.103818595195 64.908177181173
"8401" 1680 117.821880423343 65.3353302126729
"8402" 1680.2 117.792289855225 65.2189278650052
"8403" 1680.4 117.822461682091 65.1912568670704
"8404" 1680.6 117.822461682091 65.246847033325
"8405" 1680.8 117.833102660826 65.1799728012433
"8406" 1681 117.83967399747 65.1908708242492
"8407" 1681.2 117.832732364191 65.1787937047966
"8408" 1681.4 117.832732364191 65.1787937047966
"8409" 1681.6 117.846648504445 65.1460898569886
"8410" 1681.8 117.832732364191 65.1787937047966
"8411" 1682 117.832732364191 65.1787937047966
"8412" 1682.2 117.850167164054 65.1928187467416
"8413" 1682.4 117.850103764782 65.1599873985523
"8414" 1682.6 117.850103764782 65.1599873985523
"8415" 1682.8 117.825597010914 65.1448673880548
"8416" 1683 117.836282723436 65.0731277637795
"8417" 1683.2 117.853559025118 65.1009228469068
"8418" 1683.4 117.846712490748 65.120096307027
"8419" 1683.6 117.867827970581 65.120096307027
"8420" 1683.8 117.867380066463 65.1252435446432
"8421" 1684 117.892462697053 65.1130188553048
"8422" 1684.2 117.867380066463 65.1252435446432
"8423" 1684.4 117.853654124026 65.1332123184755
"8424" 1684.6 117.901403485812 65.1002029292132
"8425" 1684.8 117.926880283448 65.1261997975031
"8426" 1685 117.926880283448 65.1261997975031
"8427" 1685.2 117.926119492182 65.1043972322977
"8428" 1685.4 117.926880283448 65.1261997975031
"8429" 1685.6 117.926880283448 65.1261997975031
"8430" 1685.8 117.949757347941 65.1245941268131
"8431" 1686 117.943591374637 65.2409471336046
"8432" 1686.2 117.931174410081 65.1554835656381
"8433" 1686.4 117.907131706408 65.3281866165421
"8434" 1686.6 117.918491842005 65.3707449274536
"8435" 1686.8 117.924135916803 65.3536522138603
"8436" 1687 117.955406936937 65.392274878973
"8437" 1687.2 117.924135916803 65.3536522138603
"8438" 1687.4 117.944315083311 65.3225503847324
"8439" 1687.6 117.948770643276 65.3642683914437
"8440" 1687.8 118.261983594137 65.2934938742214
"8441" 1688 118.500338551072 65.1960300881215
"8442" 1688.2 118.620946751303 64.9997796277492
"8443" 1688.4 118.514323089622 65.1690646216456
"8444" 1688.6 118.542266451448 65.3110611204605
"8445" 1688.8 118.614107460665 65.2301306507838
"8446" 1689 118.958329622477 64.6929120040197
"8447" 1689.2 119.388846367909 64.3003251846873
"8448" 1689.4 119.667570701709 64.0169146049432
"8449" 1689.6 119.791524275217 63.7505137575375
"8450" 1689.8 119.909870832796 63.7345587493355
"8451" 1690 120.161330516622 63.5818026110781
"8452" 1690.2 120.427030583714 63.0539998501361
"8453" 1690.4 120.568802208541 62.900071855997
"8454" 1690.6 120.787009857099 62.5440374169631
"8455" 1690.8 120.727528321156 62.3814532125701
"8456" 1691 120.513745772504 62.0272499044159
"8457" 1691.2 120.804938094694 61.0261243277838
"8458" 1691.4 120.918374943473 60.0804359570432
"8459" 1691.6 121.253810393826 59.2104867512876
"8460" 1691.8 121.274361857026 58.1417289089159
"8461" 1692 121.58004115181 57.0166125183084
"8462" 1692.2 121.839249372568 56.1501729527324
"8463" 1692.4 122.062066114809 56.0154050496795
"8464" 1692.6 122.079342416491 55.9771868103795
"8465" 1692.8 121.900884618748 56.0255708439715
"8466" 1693 121.443938226214 56.4152031861527
"8467" 1693.2 120.836312510484 56.2649403718623
"8468" 1693.4 120.296108151414 56.1954296853048
"8469" 1693.6 119.537855790733 56.3360047585031
"8470" 1693.8 119.155872240414 56.393598333527
"8471" 1694 118.798819531423 56.7476731325445
"8472" 1694.2 118.560688630282 57.3773641229159
"8473" 1694.4 118.338785976668 57.9656252572394
"8474" 1694.6 118.275956048614 58.7963581563317
"8475" 1694.8 118.15748904009 59.9166721379447
"8476" 1695 118.342725167023 60.6386538765159
"8477" 1695.2 118.854411636127 61.7777210331453
"8478" 1695.4 119.207856540766 63.2374941489159
"8479" 1695.6 119.602318263144 64.8958726152964
"8480" 1695.8 119.831818969841 66.4883193846123
"8481" 1696 119.660235850819 68.0181265385475
"8482" 1696.2 119.698255949467 69.4108501116865
"8483" 1696.4 119.360052531773 70.8162868149522
"8484" 1696.6 118.946430349737 72.5395204752964
"8485" 1696.8 118.889281235852 73.9689887437966
"8486" 1697 118.247026795921 75.4798426484962
"8487" 1697.2 118.361176519312 76.5169230785531
"8488" 1697.4 118.280642241411 77.380646352765
"8489" 1697.6 118.823582999361 77.9402055855421
"8490" 1697.8 118.963425016319 79.1215307983369
"8491" 1698 118.99981185498 80.7201421781314
"8492" 1698.2 118.687438712135 82.4221483721637
"8493" 1698.4 118.135820159321 84.1842459540486
"8494" 1698.6 117.079730938483 86.1573599783942
"8495" 1698.8 115.645647670182 88.1604186863704
"8496" 1699 114.196492808028 89.3601771731591
"8497" 1699.2 112.478750025398 90.8585532359948
"8498" 1699.4 110.815193719945 91.7077661704886
"8499" 1699.6 108.966629439991 92.2497702914704
"8500" 1699.8 107.658431183613 92.6294621958274
"8501" 1700 106.554857725209 93.260816440225
"8502" 1700.2 104.588378795217 93.7845409119429
"8503" 1700.4 102.749144409914 93.6422267475826
"8504" 1700.6 100.640834133489 93.4171637828159
"8505" 1700.8 99.4205581330501 93.5498035545041
"8506" 1701 97.8503530885811 93.2069634666659
"8507" 1701.2 96.917946449274 92.7520261685765
"8508" 1701.4 96.2994835861182 92.1381028955888
"8509" 1701.6 95.7714838240375 92.3948258815409
"8510" 1701.8 94.8249070280804 92.6582587452873
"8511" 1702 94.7205246258493 93.3098587263197
"8512" 1702.2 94.5070687816367 94.2721199508603
"8513" 1702.4 93.7831694340172 95.7253350609067
"8514" 1702.6 93.1180777003194 97.9624522778106
"8515" 1702.8 92.3479183569247 100.6578438916
"8516" 1703 91.2211634959785 102.813865662881
"8517" 1703.2 89.8540690545036 104.865202691732
"8518" 1703.4 88.623814518951 106.685597774179
"8519" 1703.6 87.5142634226133 108.708179862394
"8520" 1703.8 86.3168475396753 110.338373786518
"8521" 1704 84.6204221278782 111.722393801044
"8522" 1704.2 82.6388155589038 113.483046021788
"8523" 1704.4 80.1120534640299 114.899166746547
"8524" 1704.6 77.4903800961892 115.472500201711
"8525" 1704.8 74.4382128987089 115.917283574343
"8526" 1705 71.4069190674773 116.126173376705
"8527" 1705.2 68.5504492855453 116.368953675161
"8528" 1705.4 65.7331014954192 116.286167457743
"8529" 1705.6 62.8677823180355 116.924185960705
"8530" 1705.8 59.6244813204773 117.386704778179
"8531" 1706 56.26706049085 117.608626791157
"8532" 1706.2 53.9199677423457 118.727695630811
"8533" 1706.4 52.5712404193072 120.641728867623
"8534" 1706.6 50.9100346524192 122.381317690933
"8535" 1706.8 50.4866487044567 123.046269215785
"8536" 1707 50.4073279454306 124.495238984029
"8537" 1707.2 49.9889758618321 125.156729052907
"8538" 1707.4 49.7701347968012 125.177173944352
"8539" 1707.6 49.1037170388801 125.078707859179
"8540" 1707.8 47.8829559929225 124.903810831874
"8541" 1708 46.4111492356217 124.501005095198
"8542" 1708.2 44.7328127133801 123.588844293246
"8543" 1708.4 42.7186847170744 122.727258650114
"8544" 1708.6 40.417174059451 121.895786520153
"8545" 1708.8 38.0332325540572 121.379736247209
"8546" 1709 35.4172320251257 121.015549982538
"8547" 1709.2 33.9123282285839 119.653985062266
"8548" 1709.4 33.5655869974564 118.108737437687
"8549" 1709.6 33.4423976681878 116.15634567089
"8550" 1709.8 32.6416715286487 113.551411603774
"8551" 1710 32.4071990653799 111.336517497224
"8552" 1710.2 31.9011402758565 109.320774992887
"8553" 1710.4 31.3888775636446 107.525153832987
"8554" 1710.6 30.8797802437911 105.425191698953
"8555" 1710.8 30.3283594446907 103.822948028589
"8556" 1711 29.2310543789319 102.589879429323
"8557" 1711.2 27.790768594902 100.488196988476
"8558" 1711.4 26.4656788460567 98.1080372412463
"8559" 1711.6 25.06399753853 96.0113105872317
"8560" 1711.8 23.8480937981959 93.9738207465333
"8561" 1712 23.1037614637615 91.7705406590769
"8562" 1712.2 22.0362282460375 89.3339543947462
"8563" 1712.4 20.549730218372 86.8188182924422
"8564" 1712.6 18.6955494931263 84.2697112894898
"8565" 1712.8 17.232377202451 81.8269798435211
"8566" 1713 15.6020398911089 78.9756543151507
"8567" 1713.2 13.4149772256598 76.1237343829498
"8568" 1713.4 11.2544737275299 72.9999075560738
"8569" 1713.6 9.46508051954856 70.0684553111573
"8570" 1713.8 7.34166418030889 67.1484939706159
"8571" 1714 6.14516804168516 64.3635287136023
"8572" 1714.2 5.25729090145673 62.6282178702202
"8573" 1714.4 4.37564311305333 61.648606237277
"8574" 1714.6 4.19616153447 61.8007714493048
"8575" 1714.8 3.7031816607035 61.116554021997
"8576" 1715 3.57865943672496 61.3356817647016
"8577" 1715.2 3.47090614686119 61.6830520000168
"8578" 1715.4 2.79303461052946 61.8885450795421
"8579" 1715.6 2.9644252108589 61.8092099494351
"8580" 1715.8 3.54087781030892 61.6323280983159
"8581" 1716 3.84749782388872 60.6171488122003
[truncated: 19,895 more chars]
