# Supplementary material for: Adaptive switch to sexually dimorphic movements by partner-seeking termites
Source: Sci Adv. 2019 Jun 19;5(6):eaau6108. doi: 10.1126/sciadv.aau6108 (PMC6584256; doi:10.1126/sciadv.aau6108)
Supplement: Data file S1 [file aau6108_Data_file_S1.zip › Dataset/CfExperimetns/170627_174_M_05_set2_tandem-position_5FPS.txt]

"time" "x" "y"
"1" 0 37.2623228721397 7.82896481697378
"2" 0.2 40.3138633817386 5.29522166119815
"3" 0.4 45.2389743289464 3.93143658730097
"4" 0.6 51.2786972335012 2.58893128008882
"5" 0.8 58.316223216725 1.57155006081384
"6" 1 65.0276441709483 1.04627651233537
"7" 1.2 71.4167037355551 0.686116119955886
"8" 1.4 76.236967086596 1.89261083718492
"9" 1.6 81.4437014525149 5.103148144567
"10" 1.8 86.4624949257122 8.36627745865112
"11" 2 91.7692384584978 9.14801962606044
"12" 2.2 95.7139324361763 9.28555560369828
"13" 2.4 100.584861583627 12.2041734463356
"14" 2.6 103.735442854838 14.8907598487373
"15" 2.8 108.194055995046 19.9633308004226
"16" 3 111.757384642409 24.8936509409623
"17" 3.2 115.240396716135 30.3895092822687
"18" 3.4 118.250747708014 36.4508578322914
"19" 3.6 120.208347988856 42.109889224782
"20" 3.8 123.374759212086 48.4774147749452
"21" 4 126.932327348512 54.5392684109296
"22" 4.2 127.950393742958 59.169815018023
"23" 4.4 127.197693383904 65.1090505197915
"24" 4.6 126.105152443231 71.7060080867331
"25" 4.8 123.694309648996 78.1084966646866
"26" 5 121.113760132437 84.8062531134965
"27" 5.2 118.541149494306 90.0238337468745
"28" 5.4 115.203225838176 95.0468782308744
"29" 5.6 111.020352871789 99.4352172956535
"30" 5.8 107.757134635172 104.89867630737
"31" 6 103.815968427242 110.304931286217
"32" 6.2 98.7724725477012 115.397369040385
"33" 6.4 93.4915908575375 117.998186625863
"34" 6.6 87.6137956147896 119.649919733824
"35" 6.8 81.3550286171188 120.334372562694
"36" 7 74.797436653625 120.17158300368
"37" 7.2 68.349132060785 119.566401737393
"38" 7.4 62.3432985463058 119.621280509744
"39" 7.6 56.6283239026664 121.112040235238
"40" 7.8 50.5169100449959 123.625319747954
"41" 8 45.7282833798884 125.310927499343
"42" 8.2 42.0881112571946 124.022081971547
"43" 8.4 36.6166506491585 122.267032475705
"44" 8.6 31.4994332105495 118.652040146363
"45" 8.8 26.9461510246626 114.026282833277
"46" 9 21.8504350411849 108.999689836121
"47" 9.2 17.1394038833117 103.513513963934
"48" 9.4 12.7497924453724 97.9440997423542
"49" 9.6 10.1201244514559 92.283612572239
"50" 9.8 8.93488306020935 85.8521750814156
"51" 10 7.88532299513055 79.6601542494627
"52" 10.2 6.03046308525977 72.7069520896733
"53" 10.4 4.27778864569322 65.6255894098204
"54" 10.6 1.81731979573569 61.1693842197118
"55" 10.8 2.97482742126547 55.940254635413
"56" 11 5.78102130791947 51.2236738619911
"57" 11.2 8.07617604580914 45.042579697949
"58" 11.4 8.79648239347119 38.659270901395
"59" 11.6 9.97302712384758 32.1715575252346
"60" 11.8 14.1829374077274 28.2979245962946
"61" 12 18.5641586498165 26.5044240819597
"62" 12.2 24.0484831345272 24.2155884170466
"63" 12.4 29.2078517884831 21.0063796837338
"64" 12.6 33.3848525117591 16.5294279462896
"65" 12.8 35.6376737995475 12.6842787649829
"66" 13 36.0216942517106 9.26453721178421
"67" 13.2 38.388894229956 7.3296571483499
"68" 13.4 42.6087110665067 7.36750683411163
"69" 13.6 46.0911526883859 8.02926327260692
"70" 13.8 51.5702314237919 7.97801923592105
"71" 14 55.7449391925246 5.97796552230607
"72" 14.2 59.9808493589842 3.27331745165526
"73" 14.4 64.632314489424 3.23629753743666
"74" 14.6 68.722809839405 5.64542829739392
"75" 14.8 72.4830521075575 7.78569701530972
"76" 15 74.9298357247647 8.06849744756089
"77" 15.2 76.5301908425618 9.07278294146091
"78" 15.4 76.9351258946989 9.58601031244868
"79" 15.6 77.1464340060533 9.62343758292951
"80" 15.8 76.9246387725248 9.67487484930686
"81" 16 79.4402073336185 11.8062605281821
"82" 16.2 83.664560730021 15.3379331264693
"83" 16.4 86.6973076888875 19.6104517181605
"84" 16.6 90.0609137938536 23.6111083535992
"85" 16.8 93.7911850880679 26.7492268408636
"86" 17 97.9833150549345 28.0169477162699
"87" 17.2 102.963618919255 29.6682091616434
"88" 17.4 108.193118632306 33.5063570472306
"89" 17.6 112.605327949173 38.7339701373418
"90" 17.8 115.786232981167 45.0379192804506
"91" 18 118.454148097725 51.3639164414019
"92" 18.2 119.46724552152 57.7933619332657
"93" 18.4 119.558484711234 65.1218652059344
"94" 18.6 118.112034083186 72.264115497346
"95" 18.8 115.742066767654 78.5632123602359
"96" 19 112.193872783095 84.8909224558071
"97" 19.2 108.082093146843 91.1451698595326
"98" 19.4 103.52002900013 96.2715202585785
"99" 19.6 98.1579184087541 100.948104438291
"100" 19.8 92.3395503469477 103.752056098943
"101" 20 85.6918765284508 105.991140762402
"102" 20.2 78.1650178046237 107.174249654401
"103" 20.4 71.3497704395431 107.727383030566
"104" 20.6 64.7998514351176 107.417706074632
"105" 20.8 58.9242133210646 105.741570081498
"106" 21 52.5884083193139 103.561479234343
"107" 21.2 45.5350689083141 102.109192555428
"108" 21.4 38.490821230032 101.43912429303
"109" 21.6 31.2818826621973 101.68969439371
"110" 21.8 23.7346574992434 101.859722896029
"111" 22 16.8465301847348 102.00297510327
"112" 22.2 12.5539817523731 100.7326790102
"113" 22.4 13.3933165967956 101.636677724792
"114" 22.6 14.1963195549158 103.195088628134
"115" 22.8 15.112695653885 102.966532589365
"116" 23 15.9644914154115 103.990654028297
"117" 23.2 17.5206364995058 106.806797146518
"118" 23.4 20.2829246205916 110.362402572071
"119" 23.6 21.6962503152692 111.688728203298
"120" 23.8 25.0680330978051 115.017956961159
"121" 24 28.1173190063681 117.265880006196
"122" 24.2 32.0564934133006 119.866132634774
"123" 24.4 36.8498761876345 122.652148411081
"124" 24.6 42.6291934101197 125.56526334944
"125" 24.8 47.4884328185349 126.187726653935
"126" 25 53.7440735583329 126.758278806776
"127" 25.2 58.8779501244954 127.934822601315
"128" 25.4 64.5799239406665 127.990855835383
"129" 25.6 69.550042648446 127.268481664415
"130" 25.8 73.8814642628861 127.10705743655
"131" 26 75.2079435501763 125.603067306283
"132" 26.2 78.5743649084891 124.027909095406
"133" 26.4 83.2658422807561 121.414435308024
"134" 26.6 88.2901314245646 118.498680584141
"135" 26.8 93.345111719277 114.634726584428
"136" 27 98.2512669996005 110.497827014343
"137" 27.2 103.052593381835 106.171407109218
"138" 27.4 106.912965802002 100.94634345399
"139" 27.6 109.500571576578 96.2102428162884
"140" 27.8 109.577725901634 93.1731456637485
"141" 28 109.646026398194 88.2546297148945
"142" 28.2 109.214954360452 82.6879912227295
"143" 28.4 107.207327100115 77.3579447220745
"144" 28.6 104.710243524147 73.8858034212714
"145" 28.8 100.88220099773 70.6911045490046
"146" 29 97.1546887090257 67.4159325355759
"147" 29.2 93.194007720136 66.3159187344395
"148" 29.4 88.0661653005244 66.3361034218078
"149" 29.6 82.7943327928928 67.2401076827576
"150" 29.8 77.8021023482149 68.5742420510243
"151" 30 72.6110913360624 69.573054539127
"152" 30.2 67.1418847389996 69.2031886045794
"153" 30.4 62.4409513218788 71.0950654131272
"154" 30.6 57.252321525128 73.9964176347743
"155" 30.8 51.4143127832876 75.3763612992201
"156" 31 45.6736202566096 75.8906871656572
"157" 31.2 40.3268253200708 72.886373524849
"158" 31.4 36.2174877102467 67.5953166788421
"159" 31.6 31.9873993030486 61.0098340479359
"160" 31.8 28.3591099657639 54.0666617901796
"161" 32 24.5393606291396 46.9718826046272
"162" 32.2 21.696076860298 42.6757683375986
"163" 32.4 16.6706042917592 38.7079743145676
"164" 32.6 13.4335702029802 37.7842611471874
"165" 32.8 13.2900721587826 37.0389804685229
"166" 33 13.5311412743458 33.256539289174
"167" 33.2 15.4007897710616 30.3662845033872
"168" 33.4 19.6569361395695 27.1790201765176
"169" 33.6 24.6286108778821 23.5565535907104
"170" 33.8 29.3027668366673 20.2237047161088
"171" 34 35.2106610031145 16.908047010435
"172" 34.2 41.046043515721 14.5096423744367
"173" 34.4 47.2787495476665 10.6791265212375
"174" 34.6 52.9430146103185 7.62517355412504
"175" 34.8 60.5422090250238 7.22311357304516
"176" 35 67.7825632467274 8.4329471590312
"177" 35.2 75.0457918045595 9.6770988664773
"178" 35.4 82.1383168597852 10.1314185591115
"179" 35.6 87.4951258543004 9.39476149962285
"180" 35.8 93.4657211474364 9.2366306087937
"181" 36 94.2876827796197 8.27121491318626
"182" 36.2 93.9618026908451 8.11644459655349
"183" 36.4 94.6522273164317 8.66159769082338
"184" 36.6 95.5627691382993 11.0201588766317
"185" 36.8 96.6615124340411 15.0089701860163
"186" 37 99.72269217583 19.3433799636508
"187" 37.2 103.876220739379 23.3498420057829
"188" 37.4 106.348420847793 25.6575270113437
"189" 37.6 111.522458953674 29.0674867326164
"190" 37.8 117.434215005512 31.581988325992
"191" 38 121.357794725151 35.2912700890246
"192" 38.2 122.472346145808 38.8635665276154
"193" 38.4 123.829975841079 45.0641508971493
"194" 38.6 125.93276274059 49.8905838089685
"195" 38.8 127.315509198402 55.200590303091
"196" 39 127.471753969631 61.582955567795
"197" 39.2 128.190491796558 67.4619904490579
"198" 39.4 127.21337021094 71.9489267733073
"199" 39.6 126.371371425214 76.6640536259253
"200" 39.8 125.562011673155 81.8812366948726
"201" 40 124.698336725694 84.8280123774687
"202" 40.2 123.177219728341 85.9231133959654
"203" 40.4 122.327188168572 85.6561221050263
"204" 40.6 122.702565538716 85.2312980552536
"205" 40.8 122.495262071744 85.1474295805035
"206" 41 121.773564790012 84.7257699553286
"207" 41.2 120.79681656547 83.6613468317541
"208" 41.4 120.759504198697 82.682610974841
"209" 41.6 120.171500916584 81.7499444612856
"210" 41.8 119.06677328151 80.9433775413653
"211" 42 118.833958664302 80.6372787074583
"212" 42.2 118.929340717371 79.9609237341561
"213" 42.4 118.602606450476 79.5364890467291
"214" 42.6 118.496313272332 79.6793724767493
"215" 42.8 118.665943100869 79.592128952847
"216" 43 118.908026373889 79.5990910377668
"217" 43.2 118.868985533554 79.6785397741561
"218" 43.4 118.837263695928 79.4442049762671
"219" 43.6 118.596218574224 79.5420894693226
"220" 43.8 118.553030976085 79.6037245837801
"221" 44 118.317547472726 79.3284615828848
"222" 44.2 118.111285285574 78.8412781399436
"223" 44.4 117.772514707268 78.6330477720632
"224" 44.6 117.74507365721 78.7279048092949
"225" 44.8 117.753018908947 78.7391852823478
"226" 45 117.823756784492 78.6080618149602
"227" 45.2 117.974510397807 78.477765122487
"228" 45.4 118.001337519444 77.8533370452317
"229" 45.6 116.971625055002 76.1429066871739
"230" 45.8 114.297823033728 72.0643446631875
"231" 46 111.218274376213 69.9530022364968
"232" 46.2 106.638071824649 68.1234619459236
"233" 46.4 101.461942210546 66.263858597756
"234" 46.6 96.0426261846626 64.3874827342472
"235" 46.8 90.4712902732604 62.1785597360968
"236" 47 85.4455847676659 59.3735358488944
"237" 47.2 79.7997817125083 56.2191940377365
"238" 47.4 74.3797847309498 52.5296330957562
"239" 47.6 69.0046686052606 49.3282011649824
"240" 47.8 63.5855278098602 46.5579492107497
"241" 48 57.3984770189862 43.801179160198
"242" 48.2 50.7545140700378 40.6100462406102
"243" 48.4 44.5112302070262 37.3213982500103
"244" 48.6 38.8883757746151 33.5793461495142
"245" 48.8 33.3123769373789 30.0868714645709
"246" 49 31.1403026949435 27.2350860211231
"247" 49.2 28.0147859697602 22.7558684967464
"248" 49.4 23.8049217087497 19.5082021309763
"249" 49.6 21.7948418319783 20.8502855660487
"250" 49.8 17.7151829518646 23.7991249509511
"251" 50 13.3352448758212 27.2925272091357
"252" 50.2 13.0158220242158 29.7562673371036
"253" 50.4 12.5265711062439 35.1248169925921
"254" 50.6 14.1787399231298 39.7541534872497
"255" 50.8 15.9986860285439 45.0935455512221
"256" 51 18.3198296473821 51.0487871359987
"257" 51.2 21.0912365315975 57.5575806572267
"258" 51.4 23.6904083457735 64.1721187491925
"259" 51.6 26.5773834641104 70.4115149725742
"260" 51.8 30.0468790101714 76.3008464346276
"261" 52 33.614276192758 82.6911468833668
"262" 52.2 37.5297759199781 89.4565633691116
"263" 52.4 41.7495892014707 95.1536257427155
"264" 52.6 46.8753339466247 99.7824898194204
"265" 52.8 51.9645515154198 104.5359891232
"266" 53 55.4961451639506 109.500589999118
"267" 53.2 56.8624220117126 113.871092255935
"268" 53.4 58.9665963798957 119.071424843752
"269" 53.6 63.1469001890236 120.816070689869
"270" 53.8 68.2819760736636 122.607675029231
"271" 54 74.040612398398 124.752778528563
"272" 54.2 76.2553244214543 125.383685405388
"273" 54.4 74.7474734959174 126.62675292368
"274" 54.6 72.4616785381781 127.352950223625
"275" 54.8 69.1987468700792 128.077479787162
"276" 55 65.3087638232897 128.568367335737
"277" 55.2 60.6285257379668 128.827360608135
"278" 55.4 54.4946117918252 127.999361539523
"279" 55.6 49.4368861900576 126.974217155003
"280" 55.8 43.4865451450699 125.45341714072
"281" 56 37.8366378397806 123.09318178036
"282" 56.2 32.024373013496 120.422158847332
"283" 56.4 27.1352217382606 116.45859656868
"284" 56.6 21.6561119009019 112.46416720722
"285" 56.8 16.7446147860304 107.716396393542
"286" 57 14.6412930200283 102.388219272194
"287" 57.2 11.0454583919203 96.5338048253473
"288" 57.4 7.14112002859889 91.9415573911291
"289" 57.6 5.45296778699961 86.6676283456191
"290" 57.8 3.95189992820307 81.4359497906378
"291" 58 2.31156862985051 77.377036351561
"292" 58.2 2.24904603793828 73.2430731790825
"293" 58.4 1.09072374358293 69.0242666022463
"294" 58.6 0.904746064520831 63.6498378958431
"295" 58.8 1.82839712629326 56.3194722225223
"296" 59 2.41721111881171 50.0654776226212
"297" 59.2 4.12178549879677 44.6476883552122
"298" 59.4 5.96769534315849 39.0766752839983
"299" 59.6 8.55056209487722 34.2558369949305
"300" 59.8 11.5665998280359 28.943343200635
"301" 60 15.065501342752 23.7802287439657
"302" 60.2 19.1624187339897 19.4826254974999
"303" 60.4 23.3788307230336 15.4195229143177
"304" 60.6 28.4494302454486 11.2493005154441
"305" 60.8 33.4088273521975 8.37039798382474
"306" 61 38.9951335897352 5.89358898465813
"307" 61.2 44.8413890619914 3.25335442197013
"308" 61.4 50.7187344790541 1.80543464360301
"309" 61.6 57.631882048379 0.992525711076809
"310" 61.8 64.1828720795987 0.617500507704113
"311" 62 69.5598165132663 0.396489384971503
"312" 62.2 73.809544634062 1.36503281224498
"313" 62.4 79.8245591289561 2.33790947867056
"314" 62.6 84.382350122391 3.6217612666935
"315" 62.8 89.7884710483963 5.61289465865085
"316" 63 94.443847467614 7.85976368872453
"317" 63.2 99.4602866998629 11.1425290326136
"318" 63.4 104.561530288373 14.2143367076106
"319" 63.6 108.537937617317 17.3006094261358
"320" 63.8 112.09120297288 21.0928657168977
"321" 64 116.307978975955 25.9763554871888
"322" 64.2 119.119892220277 30.503850016426
"323" 64.4 122.726646244723 35.5161972198154
"324" 64.6 124.287528371242 38.2952395990787
"325" 64.8 124.084619436199 38.1091731753353
"326" 65 124.079770249449 38.0592731745622
"327" 65.2 123.904179810178 37.7551790707572
"328" 65.4 122.527049156129 37.7638524715108
"329" 65.6 121.56364770148 39.7767858960959
"330" 65.8 121.330217524197 42.9522209163411
"331" 66 121.896850473957 44.5886055660965
"332" 66.2 124.236113605187 46.6946987105724
"333" 66.4 124.942107770415 47.6251620330797
"334" 66.6 125.371899279287 50.7822172278914
"335" 66.8 125.797451772709 55.0237733473488
"336" 67 128.09518860587 59.1768089991234
"337" 67.2 127.293269606353 59.6384969477476
"338" 67.4 126.043763343895 61.4207272373581
"339" 67.6 124.047257712682 64.5609156443064
"340" 67.8 123.336517724615 67.8622031423965
"341" 68 123.656066092176 73.3678731911477
"342" 68.2 125.188907812494 77.2273222070929
"343" 68.4 123.768435689083 80.7245680674888
"344" 68.6 121.282869844301 82.5767710982003
"345" 68.8 117.828534567951 85.5596138944953
"346" 69 113.8078509274 90.6134987011527
"347" 69.2 113.446469503029 95.9607822423566
"348" 69.4 114.735295238088 99.457985419656
"349" 69.6 113.560825597623 100.117664517617
"350" 69.8 109.841406392299 102.980234622409
"351" 70 104.358733732014 104.485360684573
"352" 70.2 99.7433108297478 105.861365720083
"353" 70.4 94.0516700026945 109.009437966174
"354" 70.6 89.4624339916753 113.740676563779
"355" 70.8 87.3113966713666 119.46880509081
"356" 71 84.6020099454488 124.52859134691
"357" 71.2 81.1292013759679 125.030536816375
"358" 71.4 75.7301760622597 123.89187913293
"359" 71.6 71.1140650380478 120.934371100858
"360" 71.8 64.8961213869695 117.244339696709
"361" 72 59.0005738506958 114.030094302732
"362" 72.2 53.5698679427854 109.976409446555
"363" 72.4 48.3999831737679 105.573549294441
"364" 72.6 43.6569309103256 100.270769141142
"365" 72.8 38.6863299946482 95.8212559766915
"366" 73 32.8879719710777 93.2758132919101
"367" 73.2 27.2801013477512 89.7757923357743
"368" 73.4 21.7924359036677 86.0973696172426
"369" 73.6 15.4424596789605 83.4803659596719
"370" 73.8 9.05454363530943 79.4332007055799
"371" 74 5.5963811354532 74.3010245026367
"372" 74.2 6.42902634817359 69.1657118256017
"373" 74.4 8.53896539559908 63.83140013812
"374" 74.6 11.6225106991231 57.385053077346
"375" 74.8 14.5826230017604 50.9726757958775
"376" 75 17.3309612116848 44.2620610802029
"377" 75.2 20.1771862348887 38.1299430888941
"378" 75.4 22.7124265649669 32.2859541105107
"379" 75.6 24.6950104540121 25.7938007867382
"380" 75.8 27.0236127948425 22.3880066757624
"381" 76 30.4074932325389 22.771436820694
"382" 76.2 35.5485188115155 23.4797203422968
"383" 76.4 41.3792812609827 24.4608232284354
"384" 76.6 47.5598176590047 24.5852410127209
"385" 76.8 53.8227137042444 25.1005536135558
"386" 77 59.8502335651566 25.1330293016669
"387" 77.2 66.5353204395468 25.8694713144102
"388" 77.4 73.1641183461836 26.4094570816691
"389" 77.6 79.807117057225 27.1937921442631
"390" 77.8 87.2031018923448 27.221206118559
"391" 78 94.2696028917022 26.668998325129
"392" 78.2 101.285646758689 25.9126776877112
"393" 78.4 107.016229654055 25.7330256256302
"394" 78.6 109.742750830466 23.9777230452912
"395" 78.8 109.70697828516 24.8668596713526
"396" 79 109.792900709967 27.9594457636418
"397" 79.2 110.392320752467 31.9800864038978
"398" 79.4 111.431801311341 37.0577841622407
"399" 79.6 113.360311609517 42.9486524552027
"400" 79.8 116.51164774185 47.5046875510742
"401" 80 121.245625705894 50.8404097811027
"402" 80.2 125.340052952996 51.8473065319705
"403" 80.4 124.711394774775 50.0593716609429
"404" 80.6 124.241333914488 46.2898734354152
"405" 80.8 123.233538215753 42.1925301921179
"406" 81 122.470807852349 38.8216265739785
"407" 81.2 121.137818951192 35.9877770366896
"408" 81.4 119.8038135404 33.1732052242165
"409" 81.6 118.50530607261 30.7931356882316
"410" 81.8 115.995217115768 26.5879816670911
"411" 82 113.145710402756 22.4201116362961
"412" 82.2 109.396655303942 19.0042166759147
"413" 82.4 104.710727863214 15.5077785738816
"414" 82.6 100.306181264319 11.5636700294944
"415" 82.8 94.2606101986918 8.61960392898516
"416" 83 87.4514659808118 4.97488115211049
"417" 83.2 82.8342124151286 4.38425295517867
"418" 83.4 77.1157977841402 2.16386580569216
"419" 83.6 71.4525367663507 1.6612976984805
"420" 83.8 65.1881670342702 0.623969176382879
"421" 84 59.7317700560106 0.804407767714967
"422" 84.2 52.8881435456422 1.1624548243155
"423" 84.4 47.8361634921265 2.41551975878026
"424" 84.6 42.0118347568167 5.13336728736208
"425" 84.8 36.497207530156 7.35455626514505
"426" 85 30.7985424100944 10.1327409771089
"427" 85.2 25.4681031514888 13.896713134934
"428" 85.4 21.4448506974943 18.2688310461031
"429" 85.6 17.6202697956761 23.2171311190553
"430" 85.8 13.6054942502497 27.9383120269256
"431" 86 10.0723982464588 32.548781250622
"432" 86.2 7.35166832744659 39.0023370944069
"433" 86.4 4.51199795968885 43.6432669616333
"434" 86.6 3.06074517566049 48.7550281925682
"435" 86.8 3.1240803490147 54.561826340218
"436" 87 2.9066588555139 61.1201243248027
"437" 87.2 1.66078190673722 66.6497486200188
"438" 87.4 2.17030291117139 71.515634019052
"439" 87.6 3.86774847633298 77.8291592892119
"440" 87.8 4.36031712261877 83.6012674466714
"441" 88 6.1040001587205 86.7767152927559
"442" 88.2 6.93143182870124 88.9555253483349
"443" 88.4 7.89297166533421 92.8556870285772
"444" 88.6 9.4158932153309 96.1457622793708
"445" 88.8 11.1775513698431 100.524504637828
"446" 89 13.6298701524712 103.923318741306
"447" 89.2 17.1070798292397 107.526720081117
"448" 89.4 20.6658492542393 111.381832776996
"449" 89.6 24.8601360693258 115.243057130902
"450" 89.8 30.3926982070922 119.275094120741
"451" 90 34.8870837268114 121.981287813746
"452" 90.2 39.5980710999919 124.896313878925
"453" 90.4 44.2303114491601 126.252241918871
"454" 90.6 49.6827906747176 127.259793254208
"455" 90.8 55.0200013595169 128.266173062913
"456" 91 61.2074107326317 129.257798254711
"457" 91.2 66.6832025953343 129.009966249276
"458" 91.4 69.6238266266602 128.269923482821
"459" 91.6 71.801965191535 126.04719951539
"460" 91.8 72.6424193549713 123.279113813224
"461" 92 74.596708141356 119.101624645458
"462" 92.2 76.7813137565927 114.143751904978
"463" 92.4 80.7145283384645 108.914728246805
"464" 92.6 85.6411813296372 105.146690344051
"465" 92.8 90.4724565237325 102.16040857621
"466" 93 96.3926936393585 100.419765497135
"467" 93.2 102.869918876556 99.8793026862799
"468" 93.4 108.445831391925 100.479333566853
"469" 93.6 111.606700461778 97.3361518714146
"470" 93.8 114.136814826327 92.1225105364197
"471" 94 115.614256464198 86.6560004532463
"472" 94.2 117.253142240904 82.685771180462
"473" 94.4 119.131692153877 78.2985934056158
"474" 94.6 120.552980857967 72.5313795154564
"475" 94.8 120.922828258545 66.6155231927255
"476" 95 120.16588476434 60.4548793020357
"477" 95.2 118.134682787766 54.1330227502889
"478" 95.4 115.64620216768 48.2268686803735
"479" 95.6 112.858932350957 42.6917587038349
"480" 95.8 109.487775209273 37.3771035214973
"481" 96 106.054252382534 32.7161127012473
"482" 96.2 101.443235693224 28.0524710494038
"483" 96.4 96.9639333969288 23.5814318998763
"484" 96.6 91.9218509332038 18.8837607482255
"485" 96.8 87.5623360377955 15.0247433979232
"486" 97 82.4918978581684 13.0104160341103
"487" 97.2 77.1341846629244 11.6133700460087
"488" 97.4 71.2097655706269 10.6687786388407
"489" 97.6 65.5358310660288 9.96459506981623
"490" 97.8 59.7707713105777 9.53912541048264
"491" 98 53.0198460765293 8.6642083927336
"492" 98.2 49.4152758256603 10.1649590464354
"493" 98.4 45.7247753245463 14.864215054904
"494" 98.6 42.1176972420245 19.7268327396288
"495" 98.8 39.3586260081502 23.9943212367041
"496" 99 36.9296885987941 28.705171173803
"497" 99.2 34.01876624048 33.8491790195704
"498" 99.4 31.617306226588 39.1215240466993
"499" 99.6 28.3349090697476 44.185971284081
"500" 99.8 24.926987219857 48.9790897122195
"501" 100 23.7917374310901 54.8311235659981
"502" 100.2 23.2090849193816 60.1416134895969
"503" 100.4 21.3815733432725 65.7447161539821
"504" 100.6 19.9100716653239 73.0484452178316
"505" 100.8 18.4611210975958 80.2537724028938
"506" 101 16.8599942699589 86.4314380632694
"507" 101.2 13.3642574584843 92.2928971762844
"508" 101.4 12.0895642820859 95.8196864240996
"509" 101.6 14.8335796687373 97.7782526408435
"510" 101.8 19.486723104755 100.127660131395
"511" 102 24.9192925693627 102.829599232542
"512" 102.2 29.5699704420301 104.008796267891
"513" 102.4 33.7855825773143 105.250874151265
"514" 102.6 38.9339519237668 105.314682061214
"515" 102.8 44.8855602327244 105.59418827442
"516" 103 50.8891944595387 104.20504382908
"517" 103.2 56.5874314669924 102.240603732783
"518" 103.4 61.0221662945797 99.1362844564242
"519" 103.6 64.8762073656219 94.1683538482495
"520" 103.8 67.6846546945732 88.3598277519743
"521" 104 69.2212016326903 82.584449792655
"522" 104.2 71.3868409697936 76.5042969716782
"523" 104.4 72.9335857630047 70.6530903015981
"524" 104.6 73.5556707002018 64.1441374764434
"525" 104.8 72.7260360160324 56.7996802298034
"526" 105 72.7475571879027 49.3880581510579
"527" 105.2 73.2547535972544 43.7170531003059
"528" 105.4 74.7621047763652 36.9389733605065
"529" 105.6 77.4203246401487 30.826723958457
"530" 105.8 78.979081238914 24.6186861164647
"531" 106 80.594045009396 18.5463647838817
"532" 106.2 83.3357133013117 16.6054275452146
"533" 106.4 82.5801064079163 14.7280228402164
"534" 106.6 80.3067114793409 13.4570667150934
"535" 106.8 78.7466003264563 14.4184840524752
"536" 107 75.9278568440222 15.2254694749272
"537" 107.2 70.866215342107 15.4898026005226
"538" 107.4 66.3219315162675 15.3443499234211
"539" 107.6 61.2523080844992 15.1825098540607
"540" 107.8 54.9211301971433 15.3551629959386
"541" 108 49.2478110026911 15.3434448236629
"542" 108.2 43.1653471280246 16.2103743939086
"543" 108.4 38.2057972683866 16.8402395500907
"544" 108.6 32.9600506310985 15.7345742091834
"545" 108.8 32.709194245327 13.144331007272
"546" 109 33.3167914500255 13.3404576523327
"547" 109.2 32.0854990664429 14.9198103818434
"548" 109.4 30.6622615519822 17.2854682606501
"549" 109.6 29.8500417909983 20.567953887477
"550" 109.8 27.2529881510116 24.8855544072659
"551" 110 23.3892701603449 28.4435490132703
"552" 110.2 19.4913201322701 31.6698152364366
"553" 110.4 15.5424590127939 35.4560576149672
"554" 110.6 11.160772580645 39.22357811651
"555" 110.8 7.33119672361636 43.3919005269675
"556" 111 4.99872899342079 46.7757221778335
"557" 111.2 3.1781150508323 48.4844792141417
"558" 111.4 3.04571296491321 47.4455863855358
"559" 111.6 2.73657586595496 47.4336426783758
"560" 111.8 2.837013717936 47.6827636331604
"561" 112 3.16528729249791 49.2201347049675
"562" 112.2 3.54924275403518 51.6308089731346
"563" 112.4 2.60837706369747 54.8711435927575
"564" 112.6 2.18845566804554 58.0152964234146
"565" 112.8 1.22845458097964 61.6836194553095
"566" 113 0.96781367108762 64.8432648284785
"567" 113.2 1.56840580559751 64.8595028755614
"568" 113.4 1.8850684327928 64.9735257600882
"569" 113.6 3.38556348750117 63.402867296449
"570" 113.8 5.93734241271635 62.9965546849989
"571" 114 11.3220840263671 64.2607672056808
"572" 114.2 15.8224282888103 65.8254374262163
"573" 114.4 20.1798444922048 68.2121751945651
"574" 114.6 25.5011779601195 70.2823472489544
"575" 114.8 31.939630688664 72.1197810473683
"576" 115 38.8411054116571 73.2213854605727
"577" 115.2 45.748189112441 73.1538093503892
"578" 115.4 52.6951058877465 72.1057458583655
"579" 115.6 59.125540775881 69.8729475599803
"580" 115.8 64.6386749524618 65.530619454659
"581" 116 69.9697569247753 60.3939223230667
"582" 116.2 72.9057998006806 56.23913975503
"583" 116.4 75.285159478351 50.6109480165684
"584" 116.6 77.8917240631927 44.4897000630135
"585" 116.8 80.6155912248599 37.4833999581213
"586" 117 81.5392889882965 31.1728878866189
"587" 117.2 81.3470384445708 24.51725533134
"588" 117.4 79.7470592735176 18.6767708876505
"589" 117.6 80.1129405068188 12.6094980214737
"590" 117.8 83.9315869948546 9.87226990156124
"591" 118 87.8496949977275 10.0019640683532
"592" 118.2 87.5653236200998 8.83523551346529
"593" 118.4 84.4177893400094 7.96561284764408
"594" 118.6 81.7376419542299 9.19808076515617
"595" 118.8 78.2174624931443 10.9921796521282
"596" 119 73.8396783752285 12.942384312642
"597" 119.2 69.7038929758944 14.3361489267648
"598" 119.4 65.0174354901605 16.1320139911262
"599" 119.6 59.718704760147 18.8127823327698
"600" 119.8 53.8359777457142 21.5109880245961
"601" 120 47.6585083888345 23.7630238624273
"602" 120.2 42.0059427826131 26.1522999866933
"603" 120.4 36.5023409932755 28.3945553863159
"604" 120.6 30.3821773165897 30.4101442800645
"605" 120.8 25.7977223328867 33.265752226394
"606" 121 21.3184582324714 35.8951716990858
"607" 121.2 15.0199482436106 36.5977309333173
"608" 121.4 11.9559978315678 34.7764282481959
"609" 121.6 11.6444700879303 36.1369827001995
"610" 121.8 11.406543028479 39.0129204633125
"611" 122 11.893033050484 43.513663513962
"612" 122.2 11.7546514357061 48.6634296513605
"613" 122.4 10.5968168435656 53.7998628415794
"614" 122.6 8.677221790026 57.8857484853605
"615" 122.8 5.57784532022889 62.2772308982878
"616" 123 1.7878309980951 65.9310455901161
"617" 123.2 1.84488289759489 66.9144546995814
"618" 123.4 1.67286824623936 70.7231917685867
"619" 123.6 2.49244840669379 76.1103025831884
"620" 123.8 4.7654669248792 80.4039023533234
"621" 124 8.42551444821111 84.4928381612169
"622" 124.2 10.9767496119788 89.2801764139987
"623" 124.4 12.1915414589748 95.4141247913195
"624" 124.6 12.5354613603713 101.238157757641
"625" 124.8 15.5116018800516 104.25910625007
"626" 125 18.5118561918458 108.204784216524
"627" 125.2 22.7912287863584 111.413878826191
"628" 125.4 26.8257091461093 116.083239340213
"629" 125.6 31.3292319367173 118.115082459652
"630" 125.8 36.1993812779076 121.78079093998
"631" 126 41.7223311369218 124.235158714728
"632" 126.2 47.9241068431381 126.797908092929
"633" 126.4 54.7406074525906 126.855627174333
"634" 126.6 61.2021771034887 127.381360658134
"635" 126.8 67.2371853193819 127.898992101007
"636" 127 71.4291612338671 127.224436724161
"637" 127.2 73.746060860588 123.562969929363
"638" 127.4 77.8238900604671 119.406038806812
"639" 127.6 81.0587400616389 114.974543450866
"640" 127.8 83.6078306850407 110.122971496674
"641" 128 85.6477044256328 104.566585038736
"642" 128.2 87.2383317474304 98.4989449624877
"643" 128.4 87.8625839542743 91.7183369140419
"644" 128.6 87.8875253777963 85.1401989649022
"645" 128.8 86.8928250283728 79.6514337706323
"646" 129 85.330576663847 73.4442684315616
"647" 129.2 83.1405773639619 68.2965304472922
"648" 129.4 79.3946063581124 62.8523526523806
"649" 129.6 74.7185343465855 58.2486839072636
"650" 129.8 69.4721651782964 53.2384887451821
"651" 130 63.7356299855117 49.619992858482
"652" 130.2 56.9716240749143 46.0150743505681
"653" 130.4 50.6261799471295 43.1759837171697
"654" 130.6 43.9656542166505 41.5336174721675
"655" 130.8 36.6629081432658 40.5588163866338
"656" 131 30.2566719847373 39.0619136539553
"657" 131.2 23.7326434532044 36.0391482655342
"658" 131.4 17.5833784605712 32.6654690079348
"659" 131.6 16.1708579707633 29.7753554785044
"660" 131.8 15.4096855755216 30.3601312455725
"661" 132 13.2280677141256 32.7618469440898
"662" 132.2 11.8006545582444 35.8580225185215
"663" 132.4 10.1054415169624 39.9987127230816
"664" 132.6 7.91889023317608 44.3457245365802
"665" 132.8 6.0205161869435 50.0726482757955
"666" 133 3.55438139616309 55.3498312748946
"667" 133.2 2.47510180294558 58.5996923133639
"668" 133.4 4.55823663513914 60.7707436839459
"669" 133.6 7.14748908530116 65.4294613836876
"670" 133.8 8.9376512006702 70.2094414381592
"671" 134 10.5814079652088 73.8078363519389
"672" 134.2 13.1679432538652 78.8017408506538
"673" 134.4 16.1464937888636 84.434976095163
"674" 134.6 20.2245950826682 89.3976412004446
"675" 134.8 24.0574503138696 94.4838626641971
"676" 135 27.935338117818 99.5767577558723
"677" 135.2 33.0414136867359 104.305934868421
"678" 135.4 37.8613972079283 107.174707137676
"679" 135.6 43.6041266000737 110.212270432042
"680" 135.8 48.90570983004 111.665873675946
"681" 136 55.1380142791214 112.178546615911
"682" 136.2 61.3276685902174 111.816375740801
"683" 136.4 66.5602326878051 110.131256925899
"684" 136.6 71.3158274304203 106.980155374635
"685" 136.8 76.2965480420521 101.931775124892
"686" 137 81.1915523258708 96.5272551625537
"687" 137.2 84.6926542712964 91.1771923454952
"688" 137.4 87.9079820716819 85.9334394148317
"689" 137.6 91.6961399533714 80.8885302541347
"690" 137.8 94.8434283838732 75.2650898718536
"691" 138 97.1817059231702 68.90715055216
"692" 138.2 99.1573855813782 62.7753010924499
"693" 138.4 99.8929776780879 56.2801090870249
"694" 138.6 100.523693741338 50.1676453304648
"695" 138.8 101.233767539083 43.6290568060637
"696" 139 100.08620087224 37.7833058249823
"697" 139.2 97.3262023341501 33.269261210537
"698" 139.4 93.8955108712027 27.9615255242352
"699" 139.6 90.2645005291156 21.9514219235915
"700" 139.8 87.055608786732 16.9983623942839
"701" 140 84.8937063148073 11.7574497598058
"702" 140.2 86.3926526305389 9.12677614220465
"703" 140.4 85.6626555410033 9.47432620255591
"704" 140.6 82.7097306599043 9.92494485792841
"705" 140.8 79.2200150424099 11.0539312453921
"706" 141 74.1514842744678 11.3198766542297
"707" 141.2 69.0684984077183 11.2137092503791
"708" 141.4 64.3986493686498 10.6369545063217
"709" 141.6 58.7160240484815 10.4127973889488
"710" 141.8 52.8548356290725 10.472400441093
"711" 142 46.9153718710473 10.8885438196259
"712" 142.2 41.6902600618885 11.6547185304427
"713" 142.4 35.9823308820747 12.6106475658837
"714" 142.6 31.4836054948776 11.1748984768448
"715" 142.8 29.4869816696383 11.625866137205
"716" 143 27.0254729094154 14.5662608679292
"717" 143.2 23.2309526198226 17.7115796580752
"718" 143.4 19.3920068760282 21.5023739297142
"719" 143.6 14.9642035250809 25.5995787333635
"720" 143.8 12.8415791434327 29.924014980894
"721" 144 9.70680256422341 35.591823773321
"722" 144.2 7.07613117674019 40.1374566313221
"723" 144.4 4.69337880433463 45.5135809809734
"724" 144.6 3.15169344058909 50.9272945411736
"725" 144.8 3.07543140898923 56.037391223073
"726" 145 1.81684988446145 61.5857042086829
"727" 145.2 1.98745959515968 67.6639638265673
"728" 145.4 2.35093657548363 74.6003525801942
"729" 145.6 4.14296965519087 78.7443624630707
"730" 145.8 6.37996464524054 83.0064712823998
"731" 146 8.59375874125946 88.5541862683355
"732" 146.2 10.0394401844233 93.509448648322
"733" 146.4 11.6418999645887 98.6540074843073
"734" 146.6 14.1403767687475 103.641652345164
"735" 146.8 17.3230941121346 106.485214586331
"736" 147 21.6481883614435 109.468557285654
"737" 147.2 25.6486715500483 113.778721483022
"738" 147.4 29.3787000242483 117.340741095693
"739" 147.6 33.7864527844018 119.753314943421
"740" 147.8 39.2595653783402 123.057696495812
"741" 148 43.7186679576453 125.339277309545
"742" 148.2 49.6335497518344 126.399866665852
"743" 148.4 56.4071258044069 127.345142619616
"744" 148.6 61.6434045699691 128.537052862831
"745" 148.8 67.0759316493242 128.090618927826
"746" 149 73.4270936043973 127.187699640038
"747" 149.2 79.3180747908496 125.593608827325
"748" 149.4 85.6678787934872 123.843693619991
"749" 149.6 90.247284835064 122.259832552144
"750" 149.8 90.485443377801 120.590864368286
"751" 150 91.2112197455763 116.867146773636
"752" 150.2 91.3197729383785 112.435274694296
"753" 150.4 91.1640732579086 108.082361823496
"754" 150.6 90.4253226680116 102.796143090404
"755" 150.8 87.8864973080587 97.5016094129797
"756" 151 83.9118883463911 93.1372368925296
"757" 151.2 79.2629198113011 89.2055648464407
"758" 151.4 73.5033920102219 86.0260921081907
"759" 151.6 67.4607523024773 84.0334869887856
"760" 151.8 61.594665254954 83.6838107397958
"761" 152 55.6965023705892 85.108722897669
"762" 152.2 50.3355642277044 88.8591712059994
"763" 152.4 45.7580670783804 93.59908876246
"764" 152.6 41.9293559824609 99.1674878337483
"765" 152.8 36.2539984238056 102.60656613624
"766" 153 29.9071709325714 102.654464450128
"767" 153.2 24.3293917775049 101.13504454053
"768" 153.4 19.6285594592309 96.9251798786804
"769" 153.6 16.3993262145977 91.5554090775805
"770" 153.8 13.7152860458727 85.0936728368113
"771" 154 11.8592636503546 78.318328960125
"772" 154.2 9.51531579271079 70.7389213881268
"773" 154.4 8.73695204870002 63.1156263180566
"774" 154.6 8.40282558373378 56.302356254256
"775" 154.8 7.66401410994115 49.2712923758735
"776" 155 8.13410279551196 43.5399423677374
"777" 155.2 11.0302369615632 38.6094406704136
"778" 155.4 14.9824677207875 33.202962943055
"779" 155.6 18.7319888364541 27.3175039275146
"780" 155.8 21.5337646365906 21.8035007090316
"781" 156 23.0406430452028 18.8763095668464
"782" 156.2 22.0716475167382 18.473045015977
"783" 156.4 22.1635981750239 19.2364648957091
"784" 156.6 20.3522475556674 19.6865719346416
"785" 156.8 20.7039688002989 20.2654242819805
"786" 157 21.7198365741186 19.3888951555701
"787" 157.2 24.8674089180526 18.4698745825221
"788" 157.4 28.2076859856352 16.9752414119719
"789" 157.6 32.1036602669611 14.9127872576125
"790" 157.8 35.3253032882797 12.2721656335698
"791" 158 38.2047526046801 8.88840137873653
"792" 158.2 41.8027625878022 6.78915133745641
"793" 158.4 44.7893372229131 4.63543795092412
"794" 158.6 49.3395530506449 4.39620332923642
"795" 158.8 54.5589804068502 5.10056370607065
"796" 159 59.8658576330515 5.78281789275229
"797" 159.2 65.6778994288318 5.93529735104955
"798" 159.4 71.7008741516722 5.68857619420117
"799" 159.6 78.3408290571216 5.07564971351016
"800" 159.8 82.3709858932448 5.59772264390019
"801" 160 87.5289684592988 7.79792791375607
"802" 160.2 93.6896491048112 8.05025652691394
"803" 160.4 98.2683051668714 11.0604267952757
"804" 160.6 103.060526828612 14.0397385815752
"805" 160.8 107.445835006571 17.0474503580007
"806" 161 110.670418941038 21.2961332174651
"807" 161.2 114.463155909456 25.56473276328
"808" 161.4 117.437825266894 29.265320506188
"809" 161.6 120.417540673612 33.824612839428
"810" 161.8 123.042747826006 38.7088103087685
"811" 162 125.160474916708 42.8302819583878
"812" 162.2 125.903282068783 46.2662194700026
"813" 162.4 126.94122415836 51.0908640547615
"814" 162.6 127.655964647984 55.0482142722085
"815" 162.8 127.802010113083 59.4569552682352
"816" 163 128.378026557575 63.3046785501194
"817" 163.2 127.989175906555 67.0579821201532
"818" 163.4 128.091577822461 71.0006251754461
"819" 163.6 126.85481884627 70.5289149291168
"820" 163.8 124.855270018524 72.3681634192115
"821" 164 122.040815556567 74.2307965382158
"822" 164.2 119.387058051412 77.2397357935538
"823" 164.4 116.748901945023 81.2560384119873
"824" 164.6 115.491365215064 84.9274823552166
"825" 164.8 114.576285406626 90.0136001019271
"826" 165 112.857473439048 94.6426277855233
"827" 165.2 109.378556264036 99.836087191314
"828" 165.4 105.053700882414 103.84853168134
"829" 165.6 99.420348741066 106.965381976732
"830" 165.8 93.3138606038385 109.140142911875
"831" 166 86.932469155404 112.405865031422
"832" 166.2 81.2229925307858 115.019913917905
"833" 166.4 75.5150340219094 116.966340683206
"834" 166.6 70.0621829856202 120.016921713548
"835" 166.8 63.7607333496644 122.712965608815
"836" 167 57.5498439423236 122.536154177302
"837" 167.2 51.6458345659315 120.061985240275
"838" 167.4 46.0026155942497 117.200869590557
"839" 167.6 39.3577008820971 114.395394475408
"840" 167.8 32.3771209773607 111.599621505945
"841" 168 25.6071011999645 109.232734840775
"842" 168.2 20.0192103669969 106.154016753238
"843" 168.4 15.8016029803002 101.142631518908
"844" 168.6 12.2200624159303 96.8258402594971
"845" 168.8 9.77128579721307 92.2387989300955
"846" 169 9.23883647182998 86.3144735750067
"847" 169.2 8.92233667565539 80.1221440145274
"848" 169.4 8.03748652448584 73.383318160621
"849" 169.6 7.54635355679885 66.5639983013261
"850" 169.8 6.87569464729748 60.4103849192966
"851" 170 4.76345505419512 54.1274396407354
"852" 170.2 3.25695443532627 51.9147406810597
"853" 170.4 3.35802445679338 52.613031362335
"854" 170.6 4.62403270507134 50.7423300589318
"855" 170.8 7.02542021168146 46.7779668747612
"856" 171 9.54830147666705 43.0540396146607
"857" 171.2 11.0235284082796 37.6167033274132
"858" 171.4 12.3152188554405 32.1634214870637
"859" 171.6 13.797727197416 28.2555639023159
"860" 171.8 18.0945297350126 26.5081206975171
"861" 172 22.9000052440778 23.7747090364293
"862" 172.2 26.7669829041736 19.7964478670287
"863" 172.4 30.5924959606597 15.6574016874398
"864" 172.6 34.8536070640908 12.1379145735387
"865" 172.8 38.7066810440199 7.87989804522602
"866" 173 40.4760907018373 6.85704428558634
"867" 173.2 41.814794537992 7.6503644089601
"868" 173.4 45.5532560349287 9.5356496795988
"869" 173.6 50.6272010271369 10.7318102081477
"870" 173.8 56.4182860079725 11.0594948536803
"871" 174 62.3793971790216 10.027613564679
"872" 174.2 67.4345084699294 8.59674262226269
"873" 174.4 73.5949380171918 7.11884148704018
"874" 174.6 79.4773408673553 6.41156319056443
"875" 174.8 82.8579086765468 8.22916168634167
"876" 175 87.0609272212355 12.2395463535873
"877" 175.2 90.8625265418809 16.0031349266816
"878" 175.4 95.9114985748406 20.5560745999682
"879" 175.6 100.428889051259 23.8793458051307
"880" 175.8 106.045561130472 26.6338221170575
"881" 176 111.057414798493 30.0828715726369
"882" 176.2 113.193623350012 34.3929819045869
"883" 176.4 115.930070325873 38.5481084055462
"884" 176.6 119.788409972959 43.1303067255112
"885" 176.8 121.935444231964 48.2593529329338
"886" 177 122.806590450245 52.8264614677604
"887" 177.2 125.681526339028 57.9609032438877
"888" 177.4 127.612313571374 62.186740327467
"889" 177.6 128.489507665224 66.3618298807181
"890" 177.8 128.553926944768 64.5824564591092
"891" 178 129.052676376581 62.8811555253362
"892" 178.2 129.263186919174 61.2836430025401
"893" 178.4 128.605349320102 58.9780204072927
"894" 178.6 127.905022878813 56.6966517741315
"895" 178.8 126.900993131063 54.260412666423
"896" 179 126.21703008547 50.9009318140734
"897" 179.2 125.20725161727 49.753291153436
"898" 179.4 124.029284767643 47.8339757404668
"899" 179.6 123.243244748207 46.1259938455831
"900" 179.8 123.039129868631 45.4356918891968
"901" 180 121.830495732487 44.0231168844354
"902" 180.2 120.13865358909 40.9779036981066
"903" 180.4 118.023433531577 36.546053196366
"904" 180.6 116.193853361007 31.779319418758
"905" 180.8 114.188457234451 29.0100505977275
"906" 181 111.167562098948 25.9949930414853
"907" 181.2 107.273678538127 22.2744344763094
"908" 181.4 103.277094614075 18.3641736675408
"909" 181.6 99.2263584268493 14.5130551156791
"910" 181.8 96.1656561053656 10.5275392108362
"911" 182 93.9427881189668 9.64616257953862
"912" 182.2 90.4841883668291 10.4296173664275
"913" 182.4 85.6899713072103 11.5940297259731
"914" 182.6 79.9018182045592 13.1494000280702
"915" 182.8 73.9798380252603 14.5115094280719
"916" 183 68.306234845187 15.4895916936818
"917" 183.2 62.9502592473741 17.5859269431139
"918" 183.4 56.629222993258 19.6355309807858
"919" 183.6 50.8917824785141 21.4489394372546
"920" 183.8 44.9495245460541 23.3045389697129
"921" 184 39.5613615973346 24.6561414067956
"922" 184.2 34.1498691733881 25.4525295551466
"923" 184.4 28.2736844496551 26.5645955569473
"924" 184.6 22.615184370078 29.2268377816845
"925" 184.8 17.3341155666131 31.4954518768749
"926" 185 12.8226314740657 31.0051322717053
"927" 185.2 12.9874487940984 32.3656317746067
"928" 185.4 13.3186974604901 35.3208382526812
"929" 185.6 12.6263308249099 40.0302197355567
"930" 185.8 11.6787511847797 45.891159729121
"931" 186 10.7224206307918 51.4632811641439
"932" 186.2 9.46782700829932 57.0803168458947
"933" 186.4 8.02405209217316 62.2665124870212
"934" 186.6 5.94420978899716 68.7309380661366
"935" 186.8 2.55582120682814 73.3565343186936
"936" 187 3.75158422623658 73.8740094976228
"937" 187.2 5.28453184605315 75.7396040313548
"938" 187.4 7.93216067525084 79.0825913263705
"939" 187.6 11.2164785357284 83.3510670066259
"940" 187.8 14.6421988623347 87.1519043712596
"941" 188 18.1951429194134 90.7238175694744
"942" 188.2 22.8992455020161 93.9785958711598
"943" 188.4 27.6320336276572 97.1568157432661
"944" 188.6 33.2637511961179 100.872430297741
"945" 188.8 38.9758408378321 103.942598756625
"946" 189 44.5803065586935 105.556563897823
"947" 189.2 50.6744842540371 106.705707986337
"948" 189.4 57.0107900149857 107.709225492887
"949" 189.6 63.2652005167523 108.633347610396
"950" 189.8 69.8822564766906 108.831673550988
"951" 190 77.3861288323329 109.237333635398
"952" 190.2 83.6935743407794 109.648102743131
"953" 190.4 90.442783816772 111.029326046605
"954" 190.6 97.7050035265454 112.854993189254
"955" 190.8 99.5494229292997 113.019730687004
"956" 191 99.7094825689461 110.833389323849
"957" 191.2 102.294553570011 107.686841683521
"958" 191.4 106.316698549628 104.670021134974
"959" 191.6 109.42288414374 101.722280538978
"960" 191.8 113.808408591031 98.6774987627916
"961" 192 116.555170654008 97.4328024787055
"962" 192.2 116.305258789764 96.8463480244801
"963" 192.4 118.403274035111 95.2606991024344
"964" 192.6 118.51283690972 96.2324417525507
"965" 192.8 118.614488169064 97.0509759037032
"966" 193 118.672249135277 97.7616125599632
"967" 193.2 119.772831826808 96.4396717202374
"968" 193.4 120.477062458682 93.9636735849532
"969" 193.6 122.468839808646 90.4810112101081
"970" 193.8 123.634701080525 86.810379067003
"971" 194 123.960131928128 83.5486805941735
"972" 194.2 124.555120907974 79.4861641484994
"973" 194.4 125.639777766458 74.6047646570948
"974" 194.6 126.921250093587 69.9166488068888
"975" 194.8 127.761109108853 65.8273518845537
"976" 195 127.111304119372 61.9677706684855
"977" 195.2 127.332602042148 57.107705392977
"978" 195.4 126.921189335078 54.3802948348208
"979" 195.6 125.580765585905 51.3085248363031
"980" 195.8 124.34296299755 47.4174080278291
"981" 196 124.168461198696 42.8809592302681
"982" 196.2 121.683753566025 39.5805815613585
"983" 196.4 119.026742672831 35.204735256239
"984" 196.6 116.614732579254 30.5755170271844
"985" 196.8 114.108302725474 25.5169239215496
"986" 197 111.157655859863 21.4116789378503
"987" 197.2 106.833661016614 18.3149538657259
"988" 197.4 101.693525799259 14.1538819068022
"989" 197.6 96.8418258817858 10.2731403268194
"990" 197.8 91.5633330921544 7.18954100872841
"991" 198 85.4437878203261 5.04117770504429
"992" 198.2 79.3826552717151 3.19425304838121
"993" 198.4 73.50640983613 1.51640092432627
"994" 198.6 68.682130748616 2.14482887708709
"995" 198.8 62.2667996698082 2.70299302356656
"996" 199 56.3616831093402 3.13178321964097
"997" 199.2 49.0515549414954 3.87098106992687
"998" 199.4 44.3329452664785 4.53869469839731
"999" 199.6 39.3167651175837 6.18062045252865
"1000" 199.8 34.0438358004793 9.34196108608165
"1001" 200 28.5778336256206 12.2358433430954
"1002" 200.2 23.8003645696898 16.4674648178687
"1003" 200.4 20.1506068096252 21.7905290195156
"1004" 200.6 16.8941039202413 27.4860584372482
"1005" 200.8 14.9046213956724 31.8440693554417
"1006" 201 12.7733432452208 39.2961952405425
"1007" 201.2 11.9362838298714 45.5670188580382
"1008" 201.4 11.4162775750612 53.590698935264
"1009" 201.6 11.7373055704823 57.9991454122772
"1010" 201.8 12.9610528142899 66.3546118180584
"1011" 202 16.2885184835699 73.2834837863307
"1012" 202.2 19.7344859335434 79.3849303107582
"1013" 202.4 22.9663489018022 83.2433176417227
"1014" 202.6 26.9735748115962 87.5205992903574
"1015" 202.8 31.7558519465695 90.840306503788
"1016" 203 38.3520033004733 94.3386826369358
"1017" 203.2 43.5341891826388 96.4179936754862
"1018" 203.4 50.3696756080352 98.1851194389105
"1019" 203.6 56.8236649896514 99.0830672094503
"1020" 203.8 63.5137351589833 98.8952978860075
"1021" 204 70.2179263352915 97.8324405062387
"1022" 204.2 76.6781540549584 95.9915009007954
"1023" 204.4 82.6458306536322 93.3188988926207
"1024" 204.6 88.4409264211111 90.6980064435743
"1025" 204.8 94.1681678983218 87.4044199883842
"1026" 205 99.7459668991582 83.6021290180448
"1027" 205.2 105.299554648543 80.1920238977314
"1028" 205.4 111.208713689704 76.6733770370339
"1029" 205.6 116.908457529197 72.8015636772568
"1030" 205.8 121.422519711863 68.2941721779152
"1031" 206 125.132369852721 65.1517330547778
"1032" 206.2 126.373304767081 65.1130551661043
"1033" 206.4 125.419394836448 62.4796227702414
"1034" 206.6 124.339614659666 59.3148432904987
"1035" 206.8 121.691150454542 55.3410764844377
"1036" 207 119.272519767683 51.3888511854833
"1037" 207.2 117.008279914883 48.2854400841997
"1038" 207.4 115.454273785486 45.8241090009856
"1039" 207.6 111.992510332775 41.7945378323586
"1040" 207.8 108.349472332208 37.4579908788638
"1041" 208 103.739889395801 33.8493778350261
"1042" 208.2 99.5432124593645 30.7527317883387
"1043" 208.4 94.4286852130164 26.8753899128547
"1044" 208.6 89.2944253100148 24.0489985031437
"1045" 208.8 83.0015650843187 21.130613675318
"1046" 209 75.9171670117603 19.0402727408126
"1047" 209.2 69.7570958189457 17.4913357377303
"1048" 209.4 63.997661251878 16.6292250282225
"1049" 209.6 58.4418697594101 15.7877717215687
"1050" 209.8 52.0274415782949 14.9810717298365
"1051" 210 45.3072181025068 14.1288332375304
"1052" 210.2 39.6744947855896 14.3166108136003
"1053" 210.4 35.9492700992055 17.6576804892595
"1054" 210.6 32.5451395501839 20.5096700189204
"1055" 210.8 29.1266041785241 23.7445845921704
"1056" 211 25.2670524436647 27.8502887948425
"1057" 211.2 21.1878563397298 32.1548761736136
"1058" 211.4 17.3058087870458 37.6259778885624
"1059" 211.6 13.3062258518868 43.4715442556219
"1060" 211.8 9.54542037538526 48.7774913580174
"1061" 212 5.03462142426326 53.7600250546632
"1062" 212.2 3.3546839289113 57.3635672593201
"1063" 212.4 4.75682298756671 61.4489083638855
"1064" 212.6 4.7192483611564 67.318258722651
"1065" 212.8 4.40090729798426 73.021230127922
"1066" 213 3.96263446505602 77.5501330921713
"1067" 213.2 5.31718014130092 78.7992567024987
"1068" 213.4 6.366366470413 81.2183298242683
"1069" 213.6 7.75046551287132 85.3904422352112
"1070" 213.8 9.30999474744913 89.7957781238111
"1071" 214 10.5825039853716 94.6815903694156
"1072" 214.2 11.9752231212938 99.8894543231936
"1073" 214.4 14.9178735752357 103.38971718009
"1074" 214.6 18.5838452640933 108.230502324571
"1075" 214.8 21.832343316838 112.153260276409
"1076" 215 26.3793831050975 115.052966384753
"1077" 215.2 31.6316501424172 118.419149752597
"1078" 215.4 36.7670893826207 121.773654635352
"1079" 215.6 42.0510445229363 124.247419350597
"1080" 215.8 47.7928582680846 125.514532190823
"1081" 216 54.5728258588703 127.135483015791
"1082" 216.2 61.4147204952461 128.928466664556
"1083" 216.4 67.0059748522023 128.005077160066
"1084" 216.6 72.7197186359252 126.671571562584
"1085" 216.8 79.1500037852509 125.12107457895
"1086" 217 84.7403759395463 123.034921881606
"1087" 217.2 90.8614599388828 120.21121954972
"1088" 217.4 93.7239292251691 118.292015424895
"1089" 217.6 94.5756268191522 116.890972859534
"1090" 217.8 96.6432152110728 114.099724630762
"1091" 218 99.0184706945669 110.951160282134
"1092" 218.2 101.724588788707 106.489370174823
"1093" 218.4 104.376419837994 101.654206153784
"1094" 218.6 106.58256173477 95.4289655528831
"1095" 218.8 108.590041466894 89.9549695080912
"1096" 219 109.984299311383 83.790313740379
"1097" 219.2 111.206375311292 77.4775025258892
"1098" 219.4 111.785961830497 71.1110114644068
"1099" 219.6 111.386668452522 64.4736974053917
"1100" 219.8 110.848535228975 57.9744636710833
"1101" 220 108.713943975287 52.597864571172
"1102" 220.2 105.548128347246 47.5524965237957
"1103" 220.4 102.240316631189 42.6815450825314
"1104" 220.6 97.9604401350213 37.7119272694979
"1105" 220.8 94.3699497340266 33.1552114259957
"1106" 221 90.4093110441849 28.3700232371919
"1107" 221.2 86.4529074129335 24.3869587923137
"1108" 221.4 81.7218550662676 21.0267765883861
"1109" 221.6 75.3875174379745 18.9057639592664
"1110" 221.8 70.0495261934768 16.9064964975767
"1111" 222 64.4057358303414 15.2029490159799
"1112" 222.2 59.8549702424517 14.7361019908561
"1113" 222.4 55.4182536566372 13.5035647518891
"1114" 222.6 50.4357467122554 12.1646048304293
"1115" 222.8 46.3578076534222 13.6173078344483
"1116" 223 41.2850607755012 15.1991495670291
"1117" 223.2 35.1014486612209 16.6455869510546
"1118" 223.4 29.4416763049104 17.5428160106952
"1119" 223.6 25.8374527748179 16.0848143362634
"1120" 223.8 25.6156194592722 15.956321631247
"1121" 224 25.553711445251 18.0970568943851
"1122" 224.2 25.1378816532561 21.6299173082275
"1123" 224.4 22.9593031011273 26.7571153404994
"1124" 224.6 20.59583081435 30.6246629194862
"1125" 224.8 18.0535340409506 34.2453849994974
"1126" 225 15.9411738354088 37.0566305820635
"1127" 225.2 13.8358838359139 40.1617251488113
"1128" 225.4 13.1256484854517 41.4033593836021
"1129" 225.6 12.0609337047553 42.9454787294723
"1130" 225.8 11.9307216816288 43.9823252009377
"1131" 226 12.0646358757837 44.1604962743811
"1132" 226.2 12.1036020331284 44.6939367870072
"1133" 226.4 11.3072527543483 48.8575018141962
"1134" 226.6 10.1264521444996 54.4112956239595
"1135" 226.8 8.8261111681503 59.9273432735754
"1136" 227 7.23576063456157 66.5175401160215
"1137" 227.2 4.59831928928586 72.2285267823442
"1138" 227.4 3.06751674122945 74.5472611862336
"1139" 227.6 4.20188807642129 75.3124868481628
"1140" 227.8 4.87945099052253 77.9753002945883
"1141" 228 5.79969271030269 81.0536078546766
"1142" 228.2 6.73051241072707 85.1010684625077
"1143" 228.4 7.99458170519202 89.5709242187503
"1144" 228.6 9.1858619336664 94.9768864238158
"1145" 228.8 11.1594628896207 98.7172495517914
"1146" 229 14.69937562207 101.28818780622
"1147" 229.2 18.0231082531031 104.424575852552
"1148" 229.4 21.1569198335939 107.818612304208
"1149" 229.6 24.3487686116752 111.80770580483
"1150" 229.8 27.2422668225318 116.003657088457
"1151" 230 31.6474658692107 118.517236950834
"1152" 230.2 37.4669292369217 121.669972526216
"1153" 230.4 42.8574926118156 124.824335037811
"1154" 230.6 47.9363623968796 126.61948727629
"1155" 230.8 53.5677986479786 128.084882137599
"1156" 231 57.9668580688379 127.690142127606
"1157" 231.2 63.5640871087642 126.664600065413
"1158" 231.4 69.6693532786549 125.59048905104
"1159" 231.6 75.7327850455075 124.154186747665
"1160" 231.8 80.9279085645998 121.981626528508
"1161" 232 86.8560235505422 119.96450192317
"1162" 232.2 92.0133572842509 116.716676629075
"1163" 232.4 97.2083128598345 112.525220105023
"1164" 232.6 101.736596104566 107.630821125492
"1165" 232.8 105.565004481918 102.385936352434
"1166" 233 109.022015200977 96.2029727161626
"1167" 233.2 111.646283012922 89.8984465402091
"1168" 233.4 113.510570925104 83.6676322078168
"1169" 233.6 115.567928615665 77.436040339023
"1170" 233.8 116.731937559989 71.5555780324895
"1171" 234 116.674984095865 65.9056385511463
"1172" 234.2 116.07988609048 59.4229572210318
"1173" 234.4 115.122469121846 53.7925287328882
"1174" 234.6 113.310827610749 47.8433896213753
"1175" 234.8 109.947434189316 43.4856898561844
"1176" 235 105.857289248317 39.5647197291077
"1177" 235.2 101.274614287212 36.0525541886184
"1178" 235.4 97.3759618276822 32.3566285187394
"1179" 235.6 92.1040215080242 28.0055017700434
"1180" 235.8 86.4934532035723 23.9832767728609
"1181" 236 80.7302733515883 21.4039675655169
"1182" 236.2 74.8608563183846 19.0218349639598
"1183" 236.4 69.3359050085694 16.3056659102849
"1184" 236.6 62.9827586813666 13.579824956911
"1185" 236.8 56.3622379862553 11.7321187432547
"1186" 237 51.438998437068 12.3924349815545
"1187" 237.2 46.5547844507309 13.7137628659235
"1188" 237.4 40.3524629826884 14.7739339438534
"1189" 237.6 34.3717773266294 14.4481962946785
"1190" 237.8 32.067337235577 13.0552238114744
"1191" 238 31.7304507270925 13.0723483718471
"1192" 238.2 30.8867449276001 15.2379039858111
"1193" 238.4 29.6132396846429 18.5934502305672
"1194" 238.6 25.8092895541463 23.4576535739647
"1195" 238.8 22.8917237502948 27.19397168632
"1196" 239 19.1116854997395 31.4027743799123
"1197" 239.2 14.1334301589917 36.3295615645117
"1198" 239.4 8.32231096550677 40.4096803042115
"1199" 239.6 5.35923813222243 41.7484323448663
"1200" 239.8 5.49586241666279 41.6537143906141
"1201" 240 6.70587313639196 43.5704910795447
"1202" 240.2 7.67158150438664 47.5459873026531
"1203" 240.4 7.64197519360754 52.9787586567458
"1204" 240.6 7.71191156738042 57.6860561252563
"1205" 240.8 8.11949068723491 63.7801880564035
"1206" 241 7.72686907621687 70.144032129279
"1207" 241.2 6.30214909773069 76.5778076356984
"1208" 241.4 5.1428844925235 80.3505211041945
"1209" 241.6 7.5623729981178 82.086367590709
"1210" 241.8 9.63130759720489 85.6596924033541
"1211" 242 12.0347928693792 89.1612367118519
"1212" 242.2 14.7340113611812 94.0828827746825
"1213" 242.4 17.5429335882575 98.9387460370229
"1214" 242.6 20.2334912885685 104.385464207863
"1215" 242.8 22.3987175560489 110.483965959667
"1216" 243 25.4709871837215 114.419773526299
"1217" 243.2 29.0007413931351 115.093411329592
"1218" 243.4 33.7670777112952 117.562237626986
"1219" 243.6 39.2222176116053 120.64627150201
"1220" 243.8 44.6878244804202 123.52407537547
"1221" 244 50.5895625989505 126.860517524966
"1222" 244.2 55.9751914850039 127.277585286602
"1223" 244.4 62.2386512362907 128.059235663729
"1224" 244.6 68.0871358696785 128.552899111766
"1225" 244.8 72.3171164625263 126.882118519434
"1226" 245 77.061160012322 124.464516674545
"1227" 245.2 81.7592325505685 120.835718984334
"1228" 245.4 86.0042941342981 117.007666132168
"1229" 245.6 90.6555225549322 112.905931266531
"1230" 245.8 94.9745869077245 108.835927126871
"1231" 246 99.3127867008656 103.92296001172
"1232" 246.2 102.225975200577 98.663609211255
"1233" 246.4 104.558323985289 93.1108147117916
"1234" 246.6 106.437339175359 87.2448933052886
"1235" 246.8 107.607218754084 81.2188983182252
"1236" 247 108.490715397228 74.979180091918
"1237" 247.2 108.494285127282 68.5531834040393
"1238" 247.4 107.573668775075 62.3403475227472
"1239" 247.6 105.674063845831 56.6874891563938
"1240" 247.8 102.81345620731 51.8323933105678
"1241" 248 99.6939827740661 46.8731882431595
"1242" 248.2 96.3008290839515 41.8485238676582
"1243" 248.4 92.0646744163377 36.8206272562206
"1244" 248.6 87.5039859185255 33.1768671742184
"1245" 248.8 82.3045437642823 29.2203554701858
"1246" 249 76.0741425112541 25.1847777838448
"1247" 249.2 70.0579837916114 22.4641772383087
"1248" 249.4 64.0646655142805 19.8135680314124
"1249" 249.6 57.8939627643537 17.5960983535471
"1250" 249.8 51.8225111520124 15.5645989398656
"1251" 250 46.7305099660125 13.3760269160609
"1252" 250.2 42.7068367400178 11.5111726789041
"1253" 250.4 41.3453441433204 13.7038923250388
"1254" 250.6 38.6065850921908 16.7119840185933
"1255" 250.8 34.2206738628632 20.4676569615455
"1256" 251 31.2991184392858 23.6872172084912
"1257" 251.2 28.1674871052434 28.2257719350411
"1258" 251.4 25.2190603092629 34.0848987674351
"1259" 251.6 23.5830985679933 39.5077432382038
"1260" 251.8 22.4995461616483 44.5950504433596
"1261" 252 21.5003775559722 49.3320592018158
"1262" 252.2 21.075549848327 55.1346024395702
"1263" 252.4 21.5773790751945 61.3620784239908
"1264" 252.6 22.1900766923122 68.4458763565546
"1265" 252.8 23.6250369904449 74.2143158754393
"1266" 253 25.9045697907832 80.7651555759566
"1267" 253.2 27.7270075184659 87.2050947036275
"1268" 253.4 29.863843289592 93.308780580868
"1269" 253.6 31.6337049712862 100.191719349351
"1270" 253.8 33.5440645492103 106.499798252913
"1271" 254 35.4149147741158 113.016970631268
"1272" 254.2 37.3845841437691 119.793006996264
"1273" 254.4 40.5856718111917 123.166791728695
"1274" 254.6 45.1138020638686 125.279745102334
"1275" 254.8 50.2059491668065 126.745706173269
"1276" 255 56.1334226522297 127.562316080617
"1277" 255.2 62.2394609775271 128.694170826007
"1278" 255.4 66.7408303349125 127.57584301793
"1279" 255.6 70.2864210117937 124.886219279566
"1280" 255.8 74.9693921593757 121.660316814031
"1281" 256 80.1758212413891 118.823133640169
"1282" 256.2 84.6310865513778 115.17464774655
"1283" 256.4 89.7641353214074 111.537384825055
"1284" 256.6 94.9949447057121 108.24474063957
"1285" 256.8 100.473582434573 104.963749398095
"1286" 257 104.447585962755 102.236224233152
"1287" 257.2 109.191045653069 98.1775943194388
"1288" 257.4 110.729325783969 94.0073240854614
"1289" 257.6 111.52736557463 88.4768464947882
"1290" 257.8 112.947547984192 82.6358016607198
"1291" 258 113.802057438443 76.9246602762575
"1292" 258.2 114.560617169391 71.3017117399298
"1293" 258.4 114.830973758978 65.2351072096361
"1294" 258.6 114.896217430708 59.175527369497
"1295" 258.8 114.5203435023 53.6057249935612
"1296" 259 113.249427649917 48.2419464486549
"1297" 259.2 111.29936134887 42.5958234970163
"1298" 259.4 108.810117033324 37.5119449029826
"1299" 259.6 105.608645393542 33.4802713904082
"1300" 259.8 101.985537720936 29.886850361437
"1301" 260 97.0276456375583 25.6362083505121
"1302" 260.2 92.7677200149398 22.6981230370654
"1303" 260.4 88.4042830465704 20.0551303442588
"1304" 260.6 84.7460870866411 18.2451722189192
"1305" 260.8 80.5430815765149 16.7609687509581
"1306" 261 77.4590939952261 15.5184478380923
"1307" 261.2 74.9646059313639 14.5447894231435
"1308" 261.4 73.5802221626741 14.4309162570974
"1309" 261.6 73.1211172744166 14.6125474933747
"1310" 261.8 71.1496110141863 15.2805798246202
"1311" 262 69.3859422056149 15.9662327643637
"1312" 262.2 67.7689518822996 16.4241855228604
"1313" 262.4 66.731097709612 17.6255172710454
"1314" 262.6 65.6188992004466 18.3500850326839
"1315" 262.8 64.8718979096801 19.2396264047866
"1316" 263 63.7889976567338 20.1600242085893
"1317" 263.2 63.7927882213565 21.1115401664192
"1318" 263.4 63.7223859368472 21.8581748414038
"1319" 263.6 63.2711585587919 22.8474528251508
"1320" 263.8 63.1193880275413 23.0764561652127
"1321" 264 63.1751836457232 24.0466150609754
"1322" 264.2 62.9067820952503 25.1737691500805
"1323" 264.4 62.968085101218 26.566885614887
"1324" 264.6 62.782032970098 28.1120030235656
"1325" 264.8 63.4554319784643 28.8428651636369
"1326" 265 64.1337179718332 29.4558557469192
"1327" 265.2 64.5214172331339 30.1330561274982
"1328" 265.4 64.4784213244371 30.5246428719322
"1329" 265.6 64.1295412835145 29.6763455890346
"1330" 265.8 64.3187170672988 29.6864552498686
"1331" 266 64.4586769796579 29.8049487552439
"1332" 266.2 64.4093161177098 29.7850951244387
"1333" 266.4 64.5015397028178 29.9815581102863
"1334" 266.6 64.4844762568361 29.9297619142392
"1335" 266.8 64.5437295417837 29.9801315937269
"1336" 267 64.5751320502538 29.8474747422155
"1337" 267.2 64.7873696937068 29.9262340767654
"1338" 267.4 64.8594871786761 29.7201985687442
"1339" 267.6 64.8576772804046 29.5832498779192
"1340" 267.8 64.8927440594136 29.5482164918942
"1341" 268 64.8547361957136 29.5434392119817
"1342" 268.2 64.8425947948094 29.4747289515118
"1343" 268.4 64.8784911105261 29.5577710517192
"1344" 268.6 64.8283482060062 29.4251583659554
"1345" 268.8 64.8784911105261 29.5577710517192
"1346" 269 64.8425947948094 29.4983204572526
"1347" 269.2 64.8974950423761 29.5482164918942
"1348" 269.4 64.8585601576102 29.4589629208461
"1349" 269.6 64.8864294618052 29.512296184704
"1350" 269.8 64.9238081787838 29.6028489749961
"1351" 270 64.9226690819696 29.6163392625946
"1352" 270.2 64.8784911105261 29.4622254534692
"1353" 270.4 64.8801334256242 29.4322642411785
"1354" 270.6 64.8309812809011 29.2902433766192
"1355" 270.8 64.8024753831261 29.1851432185442
"1356" 271 64.8190737539824 29.2075178206661
"1357" 271.2 64.8094515100077 29.2365443315268
"1358" 271.4 64.7795225823202 29.1348887155686
"1359" 271.6 64.7971152997837 29.0883726767269
"1360" 271.8 64.7661514121216 29.0623852663623
"1361" 272 64.7228513142356 28.9994944928306
"1362" 272.2 64.6879381722463 29.0495717615679
"1363" 272.4 64.6462482550605 29.0654010077504
"1364" 272.6 64.6215678240865 29.0554741923478
"1365" 272.8 64.6119487843222 29.0589740311115
"1366" 273 64.6554956064128 29.4058656448813
"1367" 273.2 64.7337688602837 30.0536282077654
"1368" 273.4 64.3829270415145 30.3868128580731
"1369" 273.6 64.3425802323561 30.5616368039992
"1370" 273.8 64.4313986085813 31.1689715611561
"1371" 274 64.4578238289575 31.6593023831044
"1372" 274.2 64.2719061506652 31.9882444861219
"1373" 274.4 64.0174668136271 32.6113103762956
"1374" 274.6 64.0503193577054 32.7415805170443
"1375" 274.8 64.219329423794 34.2551894690886
"1376" 275 64.7226906981103 37.473085778738
"1377" 275.2 65.7623194293812 41.5051676293208
"1378" 275.4 67.1883031755117 46.0280756782181
"1379" 275.6 69.443077391322 51.391047626899
"1380" 275.8 70.5651961884878 57.0545274830571
"1381" 276 71.039756085659 63.1666213090288
"1382" 276.2 71.9428101513167 69.4173482785715
"1383" 276.4 72.7703120711532 76.2572893906848
"1384" 276.6 72.8226628584922 82.9560951737132
"1385" 276.8 73.3437529116472 90.5136870272763
"1386" 277 74.7766285836374 97.8333303884756
"1387" 277.2 78.2500627322118 103.101930259288
"1388" 277.4 82.7331101152909 106.296665532292
"1389" 277.6 88.7102580978162 108.680450652162
"1390" 277.8 93.7771903924159 108.402628446237
"1391" 278 98.580331366409 106.819812969182
"1392" 278.2 101.171395431078 104.520741862023
"1393" 278.4 102.652124452744 101.584749123509
"1394" 278.6 105.40894216013 97.9389508064395
"1395" 278.8 105.301061108432 94.5121155778735
"1396" 279 105.436371302207 89.6553462884759
"1397" 279.2 104.746393272784 83.8966209886106
"1398" 279.4 104.271271362411 77.6363833437327
"1399" 279.6 104.398619711137 71.2979690514253
"1400" 279.8 103.521999953486 64.8124769847887
"1401" 280 102.191062127912 58.1330372951728
"1402" 280.2 100.851479601509 51.933773571763
"1403" 280.4 98.5253420836144 45.7545061865402
"1404" 280.6 96.7701799290213 39.4492725786732
"1405" 280.8 95.8053343194844 33.3326181120717
"1406" 281 95.3148455003915 26.3156512003839
"1407" 281.2 97.0945890071432 20.7627779515659
"1408" 281.4 97.9197164177118 20.5548641101507
"1409" 281.6 96.193956226683 19.3754614243173
"1410" 281.8 92.4373237258198 19.4239423337849
"1411" 282 87.0810529193423 20.8695404322613
"1412" 282.2 81.3067379832563 21.6495383599056
"1413" 282.4 76.1129780316029 22.4262839258484
"1414" 282.6 70.096375448201 23.7292057989571
"1415" 282.8 63.5474556562586 24.9956559048573
"1416" 283 57.1179319936724 26.1988798283581
"1417" 283.2 50.1262312844349 28.414078935281
"1418" 283.4 43.4018160539039 30.1188665312541
"1419" 283.6 36.6456950037356 31.34798665446
"1420" 283.8 30.1129736964426 32.7016469019381
"1421" 284 23.4830955785795 33.717192295392
"1422" 284.2 17.6171703157688 33.9000647203217
"1423" 284.4 17.4634487660017 36.4189501140297
"1424" 284.6 17.4042323428427 40.4975121130489
"1425" 284.8 17.0326148434801 46.1676523513253
"1426" 285 16.5808181606762 51.6796372378017
"1427" 285.2 17.0099876977443 58.6658814422706
"1428" 285.4 16.3157701637705 65.3196038661256
"1429" 285.6 15.5333991955878 71.4511022024978
"1430" 285.8 14.6031413347335 78.5854511805217
"1431" 286 12.6232294291736 84.9425202142536
"1432" 286.2 9.01158873493602 89.6364314836862
"1433" 286.4 8.94522173921623 90.7467171839546
"1434" 286.6 9.9814757064688 92.4885522684497
"1435" 286.8 10.673360711749 96.228637540902
"1436" 287 12.1831817953335 98.423646071879
"1437" 287.2 14.1692847348276 101.144322602195
"1438" 287.4 16.7584593836295 105.25438479549
"1439" 287.6 19.6909949479319 109.225413254672
"1440" 287.8 23.3117543895571 113.639095669956
"1441" 288 27.8723760303551 116.22766362444
"1442" 288.2 33.4129753545602 118.274171518564
"1443" 288.4 39.7900983416447 120.236513331473
"1444" 288.6 46.3450317015659 121.926470336733
"1445" 288.8 53.1879811399093 122.711087966826
"1446" 289 60.3374899657103 122.960846652281
"1447" 289.2 65.4550993464713 122.432992694827
"1448" 289.4 71.0473453630255 120.514692201541
"1449" 289.6 76.6894128057291 117.896075649619
"1450" 289.8 82.1856725046459 114.25340311907
"1451" 290 87.4453369136374 109.05364181437
"1452" 290.2 92.8502883878401 103.934950493034
"1453" 290.4 96.569617942402 98.1033359515101
"1454" 290.6 99.3581022359084 92.395686726407
"1455" 290.8 102.5225042906 85.7682850881706
"1456" 291 104.301805069433 79.1631878438766
"1457" 291.2 104.829318259939 72.1538775262887
"1458" 291.4 105.056486063512 65.4176087626601
"1459" 291.6 104.11209598286 59.100268436833
"1460" 291.8 101.068443113598 54.1251221458806
"1461" 292 97.562335443708 48.4530537587984
"1462" 292.2 94.5549709881634 43.2261639800091
"1463" 292.4 90.6152757618847 37.6584213023515
"1464" 292.6 86.3174973305634 31.5612775717259
"1465" 292.8 81.8860094347242 26.4135056740567
"1466" 293 77.5401268026199 22.0327203687386
"1467" 293.2 73.2155169245187 17.3320597122406
"1468" 293.4 69.0822890918197 12.5411353722289
"1469" 293.6 64.9571287854977 10.0171280172262
"1470" 293.8 61.1836410259743 10.0765482311064
"1471" 294 57.0876975339109 6.67367285030877
"1472" 294.2 57.4293312850418 3.75617301391136
"1473" 294.4 59.6555335741242 3.27212572117109
"1474" 294.6 63.2404078072814 2.09726983130091
"1475" 294.8 66.1309407723501 1.76792613954708
"1476" 295 69.1634376618472 1.24563564126966
"1477" 295.2 70.8311751824735 1.16539505719292
"1478" 295.4 70.5729714163435 1.26233709357224
"1479" 295.6 69.6114556902941 1.58215376759544
"1480" 295.8 67.8979959817925 1.5743273195284
"1481" 296 64.8809739757327 1.38028074694982
"1482" 296.2 60.5671656568516 1.49062454220954
"1483" 296.4 56.1054361248915 1.73758092565619
"1484" 296.6 51.0370020585692 2.20419458211978
"1485" 296.8 49.0920711068223 4.03582683815
"1486" 297 47.2582077492242 5.970112783241
"1487" 297.2 46.7203056585338 6.63633504573567
"1488" 297.4 45.6576183273256 7.68782668957014
"1489" 297.6 43.5711655909482 9.04679796359897
"1490" 297.8 39.7493983676732 11.4178483369215
"1491" 298 34.9952256429883 13.9188821133472
"1492" 298.2 29.6583480272315 15.8760349354459
"1493" 298.4 24.4772919775428 17.7384674716386
"1494" 298.6 22.5745283278122 20.5126511145903
"1495" 298.8 20.8629445497988 25.3519444652666
"1496" 299 17.3445039799917 31.1615466432217
"1497" 299.2 14.3486777767811 36.2577465302027
"1498" 299.4 11.0719680589773 41.8035420751504
"1499" 299.6 7.94626461614338 47.1017162805606
"1500" 299.8 3.5856279126106 51.9448390644381
"1501" 300 3.76010423138397 55.0348380449814
"1502" 300.2 7.08165988064345 57.6653886232036
"1503" 300.4 11.2139537988642 61.6149582848916
"1504" 300.6 15.625843130319 65.334643842959
"1505" 300.8 20.3783674139061 70.2549848873972
"1506" 301 25.0564506532387 75.5676657611513
"1507" 301.2 30.4777947319647 80.5804408064024
"1508" 301.4 35.7675320962044 84.6931020187943
"1509" 301.6 41.4416184817528 89.3188383314571
"1510" 301.8 47.9624402769607 93.6123165255695
"1511" 302 54.6838895297596 96.6837128932933
"1512" 302.2 61.9731708923439 98.4404736190419
"1513" 302.4 69.4765934086055 98.9321471033803
"1514" 302.6 77.3130384549504 99.6938864072304
"1515" 302.8 84.4428954113192 99.0642861304697
"1516" 303 92.2188939681546 96.6946962976906
"1517" 303.2 98.6295006124834 93.7288966718541
"1518" 303.4 104.786333656376 90.1674018520413
"1519" 303.6 110.916029838538 86.182221207976
"1520" 303.8 115.351536581574 81.7150103247764
"1521" 304 117.221178238852 76.4342237947917
"1522" 304.2 119.244753140032 69.6510878171716
"1523" 304.4 122.435559027833 65.9756780706281
"1524" 304.6 123.649339324644 64.3195630176233
"1525" 304.8 121.149249750843 61.8619253073493
"1526" 305 118.131250119126 57.7253393955255
"1527" 305.2 115.030358064345 53.0837097973031
"1528" 305.4 112.055732053806 48.1401287601975
"1529" 305.6 107.89931410127 43.7718705750184
"1530" 305.8 102.062831575324 39.5176880199024
"1531" 306 96.3071606578442 35.5488297017773
"1532" 306.2 90.8437231425369 32.4018042423045
"1533" 306.4 84.37241829887 29.404068849675
"1534" 306.6 77.8086131134964 26.8483396883908
"1535" 306.8 71.6451649294439 24.6583277109295
"1536" 307 65.0349168118076 23.6156822881209
"1537" 307.2 57.9943205428722 23.1733581312285
"1538" 307.4 51.2814712973056 24.4243250461588
"1539" 307.6 44.8158835016985 25.9301664209479
"1540" 307.8 39.4908701711023 28.1662794568909
"1541" 308 33.4469000544552 30.6281519931226
"1542" 308.2 28.0232119179457 33.5415387992912
"1543" 308.4 23.1090367263288 37.017227624847
"1544" 308.6 17.9369416473126 39.9105148187838
"1545" 308.8 12.0721771380777 42.4875850475037
"1546" 309 9.31103929837002 46.4659023937972
"1547" 309.2 10.36962818847 50.7077449265254
"1548" 309.4 11.4410108721233 56.5351487772144
"1549" 309.6 11.8079808874455 63.5133667631949
"1550" 309.8 12.2946211862673 70.2937088171259
"1551" 310 13.0868031376915 76.9775055201886
"1552" 310.2 14.4870192807515 84.4356659685061
"1553" 310.4 16.811385703752 90.8536430095084
"1554" 310.6 20.0786797523978 96.4267494902426
"1555" 310.8 24.0732971713568 101.749379898606
"1556" 311 28.8736330111808 106.461135875186
"1557" 311.2 34.4793038043762 110.354751399998
"1558" 311.4 40.4415466957348 112.279499800127
"1559" 311.6 47.0295174032155 112.950827269284
"1560" 311.8 53.2520764422718 112.794337549407
"1561" 312 59.930957817871 112.398382362433
"1562" 312.2 66.7598316441833 111.061204354689
"1563" 312.4 73.6955711782712 109.53543801328
"1564" 312.6 80.5561749090715 106.723196953733
"1565" 312.8 86.3936728777116 102.78668428967
"1566" 313 92.0937485478533 99.0753446263469
"1567" 313.2 98.0689698703069 95.4391256033121
"1568" 313.4 103.078835410682 91.3419050985119
"1569" 313.6 107.726988386581 86.3612003846569
"1570" 313.8 111.919850147148 80.255992614162
"1571" 314 116.168949577462 74.1527287047513
"1572" 314.2 119.988775145469 68.7879968037577
"1573" 314.4 122.189168821214 64.5615388721158
"1574" 314.6 119.761271816358 62.0738498101832
"1575" 314.8 116.188110460172 57.5208391267524
"1576" 315 112.099770922157 52.6994302999915
"1577" 315.2 108.226784514255 49.0484197920455
"1578" 315.4 105.316524268752 46.4964970023842
"1579" 315.6 101.462068980104 44.2234285077068
"1580" 315.8 98.7734588210436 42.7909224864598
"1581" 316 95.4520509121247 41.1898881374057
"1582" 316.2 94.0619521480242 40.5036217804673
"1583" 316.4 92.9092905892761 40.0643124738283
"1584" 316.6 91.7487336422384 40.0484885403648
"1585" 316.8 90.3631189350555 39.6045246501342
"1586" 317 89.3649684958312 39.5723784675454
"1587" 317.2 88.3528184586525 40.0595437095663
"1588" 317.4 87.5302729265904 40.1897212417478
"1589" 317.6 86.5853399831917 40.2644880724972
"1590" 317.8 86.3945965670049 40.8380313743423
"1591" 318 86.2147404606799 41.4061673364532
"1592" 318.2 85.6686080502333 41.9367700762493
"1593" 318.4 84.0606083413375 42.9545883208004
"1594" 318.6 83.5134598308345 43.141110178023
"1595" 318.8 82.7153684167284 43.4227767820688
"1596" 319 81.9090333644013 43.8228181653959
"1597" 319.2 81.4141783440082 44.0582619186073
"1598" 319.4 81.5397089030174 44.2370812034055
"1599" 319.6 81.8109943888761 44.3725503585556
"1600" 319.8 81.8411267492869 44.381627581649
"1601" 320 81.8628555860742 44.5264623842837
"1602" 320.2 82.047984597829 44.6419855393604
"1603" 320.4 82.3835532163568 44.8927519143321
"1604" 320.6 82.5021744287538 45.6172167546137
"1605" 320.8 82.3492128873421 45.936333997446
"1606" 321 82.1432112715871 46.105560923447
"1607" 321.2 82.1760133062968 46.7682374172494
"1608" 321.4 82.284801155777 47.3281391736183
"1609" 321.6 82.3614045631983 47.5528998006414
"1610" 321.8 82.1007147084006 48.0409768958249
"1611" 322 82.0298060154106 48.2304169781248
"1612" 322.2 82.1568659485461 48.2159154779792
"1613" 322.4 82.5467971094372 48.4895283872979
"1614" 322.6 82.7345854767861 48.5560578077492
"1615" 322.8 82.5872762111125 48.7348342382526
"1616" 323 82.3032515750489 48.8123426415794
"1617" 323.2 81.9811249011733 48.8780007930619
"1618" 323.4 81.7170507140738 49.0108545435816
"1619" 323.6 80.6565291486169 49.7922618264972
"1620" 323.8 79.2034486903665 52.9613516917808
"1621" 324 77.5331740491669 56.606336312234
"1622" 324.2 75.2102995142343 60.382854519939
"1623" 324.4 72.4719975871824 65.6039704417432
"1624" 324.6 69.300181233735 70.9070022259662
"1625" 324.8 66.8199010575575 76.8283361439507
"1626" 325 63.8025517045021 83.0924915567594
"1627" 325.2 60.6078863472197 89.1269488263366
"1628" 325.4 57.8690262573994 96.2149930510896
"1629" 325.6 55.0030733616563 103.142549225211
"1630" 325.8 51.5189471888153 109.569945209093
"1631" 326 46.4720121085602 115.054316922797
"1632" 326.2 42.1440561304195 118.249585794554
"1633" 326.4 36.6594116468162 119.884695074865
"1634" 326.6 31.6419797585808 118.295300599849
"1635" 326.8 27.1674784111251 115.857678077991
"1636" 327 22.3335697356242 112.603595537358
"1637" 327.2 18.5255835683501 109.033262820273
"1638" 327.4 15.0935715573198 105.241014825028
"1639" 327.6 12.1779317588952 101.8882103969
"1640" 327.8 9.6272313580887 96.9393294964793
"1641" 328 7.41463461288866 93.0353838622364
"1642" 328.2 6.01050117906015 90.3229435024134
"1643" 328.4 6.41530965186305 91.1690207948588
"1644" 328.6 6.93205553275251 92.0462871694274
"1645" 328.8 7.40417908434776 92.7478936123539
"1646" 329 7.90878870991831 93.4083317848522
"1647" 329.2 8.06169936379929 95.00237108624
"1648" 329.4 9.47616095447032 96.4902287139582
"1649" 329.6 10.4469626063917 99.0151545492476
"1650" 329.8 12.6932117924111 102.37926432783
"1651" 330 15.5253004138487 106.07029031714
"1652" 330.2 19.2316633278532 108.70856368111
"1653" 330.4 22.5688185438673 112.601766379092
"1654" 330.6 26.4904490734961 115.821108796059
"1655" 330.8 31.0757218075101 119.325305576158
"1656" 331 36.2239246651651 122.35308198733
"1657" 331.2 41.7308579269738 124.72412403613
"1658" 331.4 47.374961135765 126.614030716958
"1659" 331.6 53.1902007965907 126.217105137297
"1660" 331.8 59.3070408883239 126.226746097701
"1661" 332 65.9711305541021 126.667185245403
"1662" 332.2 71.5339438285066 126.454877031555
"1663" 332.4 76.0945287701354 124.91521017765
"1664" 332.6 80.2515256726093 122.077316851578
"1665" 332.8 84.9392849297673 118.3631236398
"1666" 333 90.7915665104829 115.560054341425
"1667" 333.2 97.0056550959756 113.577887051308
"1668" 333.4 101.476303260772 109.687695825498
"1669" 333.6 103.894661958988 104.286718817437
"1670" 333.8 105.973800921735 98.1049478493962
"1671" 334 108.649530020662 91.4381683261115
"1672" 334.2 109.503895381522 84.4479340187989
"1673" 334.4 109.923279133787 78.2029837921777
"1674" 334.6 110.377316023957 71.6127055957217
"1675" 334.8 110.450641993319 65.8359871903505
"1676" 335 110.83139569663 57.3804169179551
"1677" 335.2 109.845463302187 50.8444250238991
"1678" 335.4 108.095565447469 44.3476545162865
"1679" 335.6 106.328946081374 39.3843755731525
"1680" 335.8 102.94496908316 34.4278051728104
"1681" 336 98.6773937834224 27.5369372815415
"1682" 336.2 94.5834016286386 21.796273673546
"1683" 336.4 90.7509286652251 17.5256314646879
"1684" 336.6 87.9394538910914 12.6119368614117
"1685" 336.8 88.4174365618419 10.8884899957689
"1686" 337 85.7142102752204 11.3455395180976
"1687" 337.2 83.5451447519091 13.3183686682615
"1688" 337.4 78.5571666833736 15.7597086285032
"1689" 337.6 72.9372411091538 18.1314621781553
"1690" 337.8 67.8899411612832 19.7295578227207
"1691" 338 61.4888407132049 21.2408860187543
"1692" 338.2 54.0933360660021 22.8864285143347
"1693" 338.4 47.3207316170598 24.8978070338971
"1694" 338.6 41.1543333959364 28.0695672496047
"1695" 338.8 36.0073613729949 31.9704600697124
"1696" 339 31.0912605900964 36.0026262193569
"1697" 339.2 26.228678659852 40.6322919573095
"1698" 339.4 21.6831076847871 44.6091237356545
"1699" 339.6 16.5218344757142 48.8577957194667
"1700" 339.8 12.3567120798512 54.4306639293235
"1701" 340 11.2012564466809 60.377265611409
"1702" 340.2 11.0818894844086 67.5505513125991
"1703" 340.4 11.0260755292913 74.2923789695955
"1704" 340.6 12.4404487385144 81.1129473405716
"1705" 340.8 14.0424273059686 88.4663947509083
"1706" 341 15.7632230596095 95.4162861080985
"1707" 341.2 18.1332500430181 101.860921969871
"1708" 341.4 21.9936969917145 106.670915330264
"1709" 341.6 27.3225559945293 110.32814705584
"1710" 341.8 33.3804239403091 113.328371231008
"1711" 342 40.2767832409669 114.916850487449
"1712" 342.2 47.0887186513792 114.932994887439
"1713" 342.4 53.8503277099214 113.63140823427
"1714" 342.6 60.899226319741 111.751263512519
"1715" 342.8 67.9813061897214 109.359208542526
"1716" 343 74.7097318639767 106.197361335891
"1717" 343.2 80.7010429754848 102.783120572583
"1718" 343.4 86.849150304482 99.0113192119156
"1719" 343.6 92.6156405675432 94.2979424314031
"1720" 343.8 97.5081421163981 88.7940755234901
"1721" 344 101.34027264365 83.390950354613
"1722" 344.2 104.541785357433 77.1784943387091
"1723" 344.4 107.217164140825 69.4039203469989
"1724" 344.6 107.481000055192 63.0917348252018
"1725" 344.8 105.846639723946 56.9145693767613
"1726" 345 102.791950541595 50.5933960698177
"1727" 345.2 99.0740824378586 45.1289710921254
"1728" 345.4 94.6384841823073 39.9301346738217
"1729" 345.6 89.9355782672721 35.3106068048644
"1730" 345.8 85.0701641807115 30.6653565792606
"1731" 346 79.5998390705377 25.8184382556233
"1732" 346.2 74.198406978992 21.0539465283097
"1733" 346.4 68.0372303128231 18.6749191795653
"1734" 346.6 60.8858742323773 17.0730632617551
"1735" 346.8 54.3305711681891 15.7941806733519
"1736" 347 48.2206986859638 15.0416559092057
"1737" 347.2 41.7011054505742 14.8305556449597
"1738" 347.4 37.2338272318333 16.7354736476926
"1739" 347.6 34.030554089776 21.1120374966489
"1740" 347.8 30.4655696676601 26.4078648432638
"1741" 348 27.0312068657407 30.7069306358583
"1742" 348.2 24.1388139546853 36.1643967019572
"1743" 348.4 22.1994479924757 42.4860869721062
"1744" 348.6 21.2187837533243 48.5704829392104
"1745" 348.8 20.7791138473002 54.5286229846782
"1746" 349 20.4853581354943 61.0631095662429
"1747" 349.2 20.4552601401552 68.0712609216366
"1748" 349.4 21.3960090347018 75.0092836292812
"1749" 349.6 23.2796624137352 81.3873550347829
"1750" 349.8 25.8192124819401 88.2476381839075
"1751" 350 29.6762963591745 94.9137166122591
"1752" 350.2 34.1966599032056 100.793448080619
"1753" 350.4 38.5195361194911 106.361113799167
"1754" 350.6 43.4500130341758 111.145098896804
"1755" 350.8 48.8261485276456 115.60149546923
"1756" 351 55.0109872527962 119.274111256724
"1757" 351.2 61.5832848815592 122.263040082808
"1758" 351.4 68.4625324106346 122.957852491752
"1759" 351.6 74.3369493549403 120.628934568329
"1760" 351.8 80.3330927776953 117.301447851009
"1761" 352 86.1422082398602 113.33741573809
"1762" 352.2 91.7372325234226 109.35630543261
"1763" 352.4 96.9083974846259 105.601775731204
"1764" 352.6 102.312912562517 100.881821728696
"1765" 352.8 106.401071491096 95.9948071778919
"1766" 353 110.36100324111 90.5826225491503
"1767" 353.2 113.710016770882 85.1363564594196
"1768" 353.4 116.742968673724 79.3378068264038
"1769" 353.6 118.555194244338 73.131185539308
"1770" 353.8 119.866465198699 66.6334790972318
"1771" 354 120.826590886891 60.2267495820204
"1772" 354.2 118.717662810554 56.4585483636039
"1773" 354.4 114.734687007858 51.3623133653758
"1774" 354.6 110.709674401214 46.3686197634388
"1775" 354.8 106.476933541211 43.0488594844849
"1776" 355 100.978890734726 39.2877010184301
"1777" 355.2 94.4944121054486 36.05882424125
"1778" 355.4 88.0790997102497 34.0148774463504
"1779" 355.6 81.226332488842 33.0736491512137
"1780" 355.8 74.0599075206799 33.5759600782408
"1781" 356 67.8365125130722 35.0278416949447
"1782" 356.2 60.5013097878907 37.7040256556134
"1783" 356.4 54.9964284437499 40.4457374326833
"1784" 356.6 48.9792192367492 43.8854405554562
"1785" 356.8 43.3410161657773 48.5150618161615
"1786" 357 38.4209938850001 53.3807627009669
"1787" 357.2 36.5008500973966 59.380121747726
"1788" 357.4 35.4248270673202 66.2238752365426
"1789" 357.6 35.5196627350765 72.9300041356856
"1790" 357.8 36.8583370074954 80.2511474554383
"1791" 358 39.5635737234988 87.4504574229481
"1792" 358.2 42.7168223059514 93.8421091128866
"1793" 358.4 46.2763532595247 100.600629403828
"1794" 358.6 50.8059203121312 104.919396151754
"1795" 358.8 56.2875010839899 109.562730305405
"1796" 359 61.7394538775101 113.441622622976
"1797" 359.2 67.6663926894545 116.132835554982
"1798" 359.4 74.3517562568771 118.327463186206
"1799" 359.6 80.9447739717947 119.763808826546
"1800" 359.8 86.8887939927508 119.106615233324
"1801" 360 91.4526397747307 116.235479924554
"1802" 360.2 96.0819619059292 111.74856446105
"1803" 360.4 101.168230644598 106.291629180799
"1804" 360.6 105.971990191717 101.21113933545
"1805" 360.8 109.16482177181 95.1408567356373
"1806" 361 111.277026070567 89.414510289798
"1807" 361.2 113.359717861638 82.9343325172063
"1808" 361.4 115.566163181414 76.5160546585935
"1809" 361.6 117.250503318355 70.3353787803887
"1810" 361.8 118.425487471488 63.9798874876876
"1811" 362 118.34944465014 58.1057992848125
"1812" 362.2 116.280298582207 53.2110758971723
"1813" 362.4 113.7663709954 47.857627819602
"1814" 362.6 111.301119382179 42.566217015952
"1815" 362.8 107.686371223892 37.719179463362
"1816" 363 103.216528020462 33.8166129439325
"1817" 363.2 97.7460263258446 29.9718843043704
"1818" 363.4 91.38099889382 27.1359491906204
"1819" 363.6 85.2358400459659 25.6675458704863
"1820" 363.8 78.6202467743275 25.1327226850389
"1821" 364 72.2877705396598 26.0975879487522
"1822" 364.2 65.2496610296324 27.9622014751775
"1823" 364.4 57.7638408666295 30.6803818512349
"1824" 364.6 50.914392194609 33.7547152448178
"1825" 364.8 44.2383673175324 37.2703934949693
"1826" 365 38.6479381016017 41.3734393140889
"1827" 365.2 34.0265884347198 46.6380271090833
"1828" 365.4 29.6342391664376 52.3593280565789
"1829" 365.6 25.3937248842032 58.2095676433994
"1830" 365.8 21.8021701644285 64.5795656986013
"1831" 366 19.3897451307121 71.3673730456623
"1832" 366.2 18.120840779798 78.1090005165422
"1833" 366.4 18.0395818061773 84.7369063613294
"1834" 366.6 18.9120084947728 92.0458906631421
"1835" 366.8 20.7130887384461 98.621147073495
"1836" 367 24.3853357173245 103.437767124873
"1837" 367.2 29.7971399815739 104.831499107414
"1838" 367.4 36.7092507234484 104.722479846725
"1839" 367.6 43.1030315155553 103.954662916803
"1840" 367.8 48.0567721094687 102.937459897011
"1841" 368 54.6914110415114 100.323021753426
"1842" 368.2 60.5633853777355 96.8585951121869
"1843" 368.4 66.8369339620938 91.1754930235485
"1844" 368.6 72.1756357920684 86.7401097891957
"1845" 368.8 76.815464031462 81.576382544271
"1846" 369 80.9536420717583 76.2208442216522
"1847" 369.2 84.4086083911396 70.1638560792704
"1848" 369.4 87.2368952071717 63.8939739548342
"1849" 369.6 88.7936450145703 57.6551633604438
"1850" 369.8 89.7339411683154 51.2937531260428
"1851" 370 90.9379335192173 44.4748544434992
"1852" 370.2 91.6923020946715 38.5241475087566
"1853" 370.4 92.8060986204877 31.7599780570846
"1854" 370.6 91.6438326656259 25.8082751267284
"1855" 370.8 88.5621674503705 20.9515531158271
"1856" 371 84.9266981446664 18.5869632007223
"1857" 371.2 82.9336877966158 16.631997067905
"1858" 371.4 83.1985605744862 12.0409525866225
"1859" 371.6 85.8078178934989 11.3326074407017
"1860" 371.8 85.5103444348479 11.7423232413425
"1861" 372 83.0765335096485 11.375515948075
"1862" 372.2 79.3401589283046 11.5777461512474
"1863" 372.4 74.4679929086343 10.568946989681
"1864" 372.6 69.2039972292656 9.14088610538545
"1865" 372.8 63.836423945871 8.61376730850756
"1866" 373 57.8227922723339 7.61738487412897
"1867" 373.2 51.7830647686232 7.40615842756896
"1868" 373.4 45.545146435054 7.24925215860011
"1869" 373.6 40.2375166999874 6.57985241303309
"1870" 373.8 40.1551868146179 8.22035322225058
"1871" 374 37.3174642161211 11.7140171002016
"1872" 374.2 33.9332244552101 14.1209220807648
"1873" 374.4 32.7870596118804 16.0398547560303
"1874" 374.6 30.807308181308 19.2457526507561
"1875" 374.8 27.3735500222199 24.259293074332
"1876" 375 23.7245770969674 29.1307144126723
"1877" 375.2 19.3335923897457 34.2442847405944
"1878" 375.4 14.3979985993312 39.4635831184608
"1879" 375.6 10.1131706344002 45.558351009078
"1880" 375.8 7.36109855705415 51.3475025135438
"1881" 376 8.74811010281647 55.5549048008667
"1882" 376.2 11.410879599276 60.9796748892401
"1883" 376.4 14.5214539138373 67.1736721775724
"1884" 376.6 17.8325883540015 73.2002746397665
"1885" 376.8 22.2761285000659 78.9802717824231
"1886" 377 27.8894968905319 83.0939817892331
"1887" 377.2 34.154040221284 87.8542214884901
"1888" 377.4 40.1241036185518 91.6982479196555
"1889" 377.6 46.1569876039043 96.3747913954493
"1890" 377.8 52.6174574687684 98.9540210089933
"1891" 378 59.3627369163675 99.612459336869
"1892" 378.2 66.1884071488087 99.4564028404109
"1893" 378.4 73.2640095848749 99.2527658041947
"1894" 378.6 80.4368379976179 99.0154983910412
"1895" 378.8 87.3959860954857 97.7718742361686
"1896" 379 93.2093467598067 95.5807446218683
"1897" 379.2 97.6304359486767 91.9415436560962
"1898" 379.4 102.856558084093 88.2094848446832
"1899" 379.6 108.124409011333 83.8996241669536
"1900" 379.8 112.539217471802 79.3122776324252
"1901" 380 117.108678870746 75.456414789743
"1902" 380.2 120.944827370084 71.7469263044917
"1903" 380.4 124.33530965671 71.5379028062101
"1904" 380.6 123.690902465434 68.8423706754659
"1905" 380.8 122.073841518046 65.2238079020472
"1906" 381 119.984260852532 59.0632842291748
"1907" 381.2 118.513370599913 53.5488553792948
"1908" 381.4 116.901302075333 49.7206221567049
"1909" 381.6 114.097739982427 46.3167822490258
"1910" 381.8 112.640711797369 44.5525866924482
"1911" 382 111.138111251689 43.4723427994848
"1912" 382.2 109.331286535963 41.7934873568423
"1913" 382.4 107.758592948812 40.4421903185564
"1914" 382.6 106.869744177867 39.9863653928845
"1915" 382.8 105.693507029512 39.4972431439549
"1916" 383 104.410741629637 38.8420733273835
"1917" 383.2 103.2898887508 38.5455991480003
"1918" 383.4 102.579476503615 38.2318958824748
"1919" 383.6 101.63697242368 38.0814530591405
"1920" 383.8 101.300468137314 38.1462013318922
"1921" 384 100.791214911063 38.2834508977724
"1922" 384.2 100.074660930925 38.4472620769379
"1923" 384.4 99.1272309065049 38.1811287768519
"1924" 384.6 97.9589067665618 38.115016822605
"1925" 384.8 97.4740350196461 38.3632533864392
"1926" 385 97.188976041896 38.6116719418892
"1927" 385.2 97.0722695427702 38.5945112030663
"1928" 385.4 97.0273262705679 38.3643453361335
"1929" 385.6 96.7331797783878 38.0324782721839
"1930" 385.8 95.8453980601011 37.4314633136596
"1931" 386 95.1336386499246 37.0149710527043
"1932" 386.2 94.7078513847402 36.8531281648909
"1933" 386.4 94.1947842763968 36.5937110670083
"1934" 386.6 93.786792529845 36.6567162389775
"1935" 386.8 93.2057519261361 36.4561632453692
"1936" 387 92.2050694165704 35.984204044957
"1937" 387.2 91.4731099531557 35.758773140861
"1938" 387.4 90.6295291946349 35.5576774420127
"1939" 387.6 90.2406219457964 35.5732477073658
"1940" 387.8 89.3727493669046 36.0475920680907
"1941" 388 88.0773009677791 36.4123473851617
"1942" 388.2 87.1082472355349 36.9945907931545
"1943" 388.4 86.4274879875145 37.3800156838327
"1944" 388.6 85.6900543791691 37.6153867710677
"1945" 388.8 84.9891757535047 37.7728725850621
"1946" 389 84.2762887637702 38.2497976721251
"1947" 389.2 83.6577294133584 38.6469676099486
"1948" 389.4 83.3566475126761 39.5199920959192
"1949" 389.6 82.5060997423126 40.1140897260635
"1950" 389.8 81.9602104463649 40.6382294680303
"1951" 390 81.4365991707471 41.7333162971248
"1952" 390.2 80.5032423378649 42.5845286916414
"1953" 390.4 79.7534036316799 43.1797904806668
"1954" 390.6 79.3443905988499 43.3441972246295
"1955" 390.8 78.2165364218189 43.4510109953478
"1956" 391 77.4837287216983 43.9894028585026
"1957" 391.2 76.8685512531583 44.0371260493211
"1958" 391.4 76.0015282788062 44.1686760459947
"1959" 391.6 74.616208514422 45.0874599290814
"1960" 391.8 73.1575283399896 45.9757757614598
"1961" 392 71.9419615279625 46.6919373627571
"1962" 392.2 70.5667751403421 46.8747282659728
"1963" 392.4 69.6875319565678 47.0491021133688
"1964" 392.6 68.8157602638124 47.6523701675738
"1965" 392.8 67.8882606107696 48.5532878619651
"1966" 393 67.105344696235 49.5022322178478
"1967" 393.2 65.9599391575788 50.9128373252557
"1968" 393.4 64.8456661373306 52.304572206001
"1969" 393.6 64.1563417002261 53.7138215248359
"1970" 393.8 63.4308177599714 55.0632666772744
"1971" 394 62.6635562123826 56.5491346724893
"1972" 394.2 61.7616719391275 57.6029461769468
"1973" 394.4 61.0852017044669 59.1982946981853
"1974" 394.6 60.761216183178 60.3036096024289
"1975" 394.8 60.8156010071889 61.4847584051668
"1976" 395 60.4471508576112 62.8227888150544
"1977" 395.2 60.3298023384667 63.7713103607697
"1978" 395.4 60.0077310729715 64.9450556351303
"1979" 395.6 60.1143515798222 65.9922475290058
"1980" 395.8 59.8251728685942 67.6995738731192
"1981" 396 59.5848403163094 69.2559055068359
"1982" 396.2 59.337981161167 70.6076344453101
"1983" 396.4 59.0926576772851 72.3517759115465
"1984" 396.6 58.7206843706069 74.143811942751
"1985" 396.8 58.3823993430977 75.2523242991084
"1986" 397 58.083418566055 76.028468058814
"1987" 397.2 57.840477446892 76.6987854774945
"1988" 397.4 57.0089454966412 77.4588993105156
"1989" 397.6 56.8631660998971 77.9863147036561
"1990" 397.8 56.9121437848389 78.4000044481051
"1991" 398 56.7464752902918 79.1831490396297
"1992" 398.2 56.5618074535038 80.1339488038914
"1993" 398.4 56.4100993889355 80.9540724325138
"1994" 398.6 56.0963407796339 81.9455901960508
"1995" 398.8 56.1600719141107 82.1615026174673
"1996" 399 56.2143587246605 81.5872657228318
"1997" 399.2 56.057743050303 81.5698548744577
"1998" 399.4 55.9997475861022 81.7660290143585
"1999" 399.6 55.9872662247054 81.9399002119284
"2000" 399.8 55.9740932648094 82.0271671395859
"2001" 400 55.9294491074475 82.2006658132335
"2002" 400.2 55.9398304107402 82.1958241494947
"2003" 400.4 55.8530853226876 82.1872264323808
"2004" 400.6 55.8076536002408 82.3206732257133
"2005" 400.8 55.8262849059761 82.3768765188016
"2006" 401 55.8440219090361 82.3409813489492
"2007" 401.2 55.9801262590475 82.3498989381192
"2008" 401.4 56.1896934273182 82.6797826878666
"2009" 401.6 56.7045747293139 82.982049274649
"2010" 401.8 57.5049655527261 83.4533956866434
"2011" 402 58.4617152251743 83.8256940522382
"2012" 402.2 59.560557514501 84.5697416707942
"2013" 402.4 60.8735656731583 85.410645585146
"2014" 402.6 62.1143491344007 86.114356506907
"2015" 402.8 64.034662461147 87.3753685825826
"2016" 403 66.507206553061 89.2916049495021
"2017" 403.2 69.453703411856 91.8791215493529
"2018" 403.4 72.7708653631993 95.0409334212355
"2019" 403.6 75.9238157802843 99.0755963855205
"2020" 403.8 77.7469071769182 103.870648172332
"2021" 404 79.5519631662699 109.857448513018
"2022" 404.2 81.67240403608 114.876523210659
"2023" 404.4 83.9901660757699 119.767550482663
"2024" 404.6 86.0561126005291 121.022347179392
"2025" 404.8 88.9701863297642 120.019041790275
"2026" 405 91.6966442564352 118.211705897234
"2027" 405.2 95.4441747906762 117.06485592906
"2028" 405.4 94.2994167669678 115.551916491092
"2029" 405.6 95.368037788548 111.54206358988
"2030" 405.8 97.4790451926458 106.738652598848
"2031" 406 99.0925168506538 102.380046086113
"2032" 406.2 101.733271641508 97.8058152321935
"2033" 406.4 104.456404158029 92.688573757134
"2034" 406.6 106.923242503486 87.1497579341705
"2035" 406.8 110.009275702079 81.746477581897
"2036" 407 113.130390929382 76.6219756625182
"2037" 407.2 116.371266362626 71.1379641296598
"2038" 407.4 119.454804465488 65.8199220413982
"2039" 407.6 121.82195049023 61.7234433310885
"2040" 407.8 119.961383199493 59.1835022732739
"2041" 408 116.936263914651 56.3621880432673
"2042" 408.2 112.824803161963 51.1656429396252
"2043" 408.4 109.01327386149 46.254172459746
"2044" 408.6 105.810856706788 40.4663330105621
"2045" 408.8 101.79659377945 34.5521987546739
"2046" 409 97.3086191019649 29.6288927826555
"2047" 409.2 92.1112256417997 24.6481497508622
"2048" 409.4 86.4806041570102 20.0181751621115
"2049" 409.6 80.0196188514688 17.0242812808307
"2050" 409.8 73.6198341272143 15.3887297406265
"2051" 410 67.5798438906106 14.9584585299353
"2052" 410.2 61.188707161935 15.6648242667419
"2053" 410.4 54.5070088238465 16.1773394390898
"2054" 410.6 48.7476355737628 16.1044228138347
"2055" 410.8 42.5747342625878 16.3995174853953
"2056" 411 36.2111041657575 17.937342983406
"2057" 411.2 30.0709033700967 20.5153493488718
"2058" 411.4 25.1649847676361 24.3170727923663
"2059" 411.6 21.3127816447769 29.171454137538
"2060" 411.8 16.8197843396835 34.3192425089795
"2061" 412 12.5828421118311 39.5601814829249
"2062" 412.2 9.81875085624622 46.7204090181779
"2063" 412.4 6.70804791361844 53.2967347196232
"2064" 412.6 5.33958178535889 57.4889590540851
"2065" 412.8 2.45486566629545 62.4232059020872
"2066" 413 3.09543736352414 64.211550475685
"2067" 413.2 5.24483180627237 67.5682596971304
"2068" 413.4 7.73750921688462 72.3019428942677
"2069" 413.6 9.82476745125865 74.9919297325319
"2070" 413.8 13.3460640100737 79.9246246193892
"2071" 414 17.2154572581099 85.1132772922053
"2072" 414.2 21.6867457146029 90.2867778854777
"2073" 414.4 26.0360353433672 95.6769769572798
"2074" 414.6 30.6778299413119 101.204844629328
"2075" 414.8 35.2549535537648 106.915195528975
"2076" 415 39.9384390286743 112.140815359645
"2077" 415.2 45.234120218935 117.085674652562
"2078" 415.4 50.5166427784795 122.094850314881
"2079" 415.6 53.9703037668553 126.944889036684
"2080" 415.8 57.9651555092801 126.238856299837
"2081" 416 62.8385819940528 125.37930785508
"2082" 416.2 66.02033009231 122.414851129921
"2083" 416.4 71.5070705763938 118.627977297235
"2084" 416.6 78.0275625214973 115.268190285554
"2085" 416.8 84.6054577830766 112.599328001903
"2086" 417 90.786825754447 108.996597843115
"2087" 417.2 95.9172366120579 105.066907770594
"2088" 417.4 101.390246099361 100.780808908224
"2089" 417.6 106.165079588999 96.2222394161321
"2090" 417.8 111.610647239388 91.535888135209
"2091" 418 115.562849295676 86.7900165882825
"2092" 418.2 117.295179319354 80.8242538769435
"2093" 418.4 119.857603775254 74.1149303086309
"2094" 418.6 120.780666848059 68.3764059405969
"2095" 418.8 121.580165918126 61.5583239525496
"2096" 419 121.450299862531 54.7576158335903
"2097" 419.2 118.761196244964 49.9508550834767
"2098" 419.4 114.592856212287 44.5941617491838
"2099" 419.6 110.277174693511 39.8607237698322
"2100" 419.8 105.843810701871 35.9304782972625
"2101" 420 100.695686649098 31.4632974541547
"2102" 420.2 95.106127263529 27.2714206938879
"2103" 420.4 89.1893244655963 23.5419783273228
"2104" 420.6 82.9584793129479 20.2614002171119
"2105" 420.8 76.0562619951622 17.5358178159405
"2106" 421 70.0010514626723 16.4000039249402
"2107" 421.2 64.0712806593593 15.9155632313096
"2108" 421.4 56.7090682681953 16.3291575006948
"2109" 421.6 51.5228258708985 16.4485941195554
"2110" 421.8 46.8054513737535 16.621195558505
"2111" 422 41.1335884914064 18.3891084528133
"2112" 422.2 35.4585955790563 20.6104451835918
"2113" 422.4 29.7423737625333 22.4294953921267
"2114" 422.6 24.1011282737643 24.6526060771435
"2115" 422.8 21.0905843144024 29.4539350339206
"2116" 423 18.554168078953 35.3911434374904
"2117" 423.2 16.3900325684256 41.355175768595
"2118" 423.4 14.3017389076195 47.5316252811776
"2119" 423.6 12.9553052566706 54.7173202482181
"2120" 423.8 12.3197321478946 61.962915119026
"2121" 424 11.4729212243537 69.0865821935053
"2122" 424.2 11.0710560292721 76.7364143359278
"2123" 424.4 11.8556988813117 84.188882855971
"2124" 424.6 13.5286119432113 91.3053747678516
"2125" 424.8 15.1900312718059 97.9724933002128
"2126" 425 16.9232637168551 104.363480193773
"2127" 425.2 19.5171054935804 107.878610281936
"2128" 425.4 25.0495119204636 109.001506787108
"2129" 425.6 31.5893843108477 109.805436014279
"2130" 425.8 37.9557921973538 110.088483795789
"2131" 426 44.851024203706 109.675446907356
"2132" 426.2 52.0494953518013 107.364279561091
"2133" 426.4 59.2204149918163 104.457527362959
"2134" 426.6 65.5096326359695 101.673194036464
"2135" 426.8 71.7041685436999 97.9013393022582
"2136" 427 78.358331168434 95.0368533484395
"2137" 427.2 84.676366421168 91.8419803396255
"2138" 427.4 91.0270621349275 87.3521748684791
"2139" 427.6 96.8374997994215 82.0158299531017
"2140" 427.8 101.561454196821 76.6964803850123
"2141" 428 106.351586519566 70.2486838767725
"2142" 428.2 110.442991293991 63.8534244350298
"2143" 428.4 113.712481304151 57.4942678831403
"2144" 428.6 115.517111855678 51.0233125199128
"2145" 428.8 118.915367555084 45.7472379829402
"2146" 429 122.852060201737 44.2964156639912
"2147" 429.2 122.507890601046 43.4904049574358
"2148" 429.4 120.698536418974 40.8332551324271
"2149" 429.6 117.99841035482 38.3007500556217
"2150" 429.8 113.997937818189 33.5126418296288
"2151" 430 110.718792138724 30.6750501853565
"2152" 430.2 106.530771842488 26.8673134326329
"2153" 430.4 102.04889249188 23.1482910476978
"2154" 430.6 96.7266624648877 19.3652053684167
"2155" 430.8 90.523533940302 16.3504920395117
"2156" 431 83.6921852913272 15.6761046799824
"2157" 431.2 76.0368484957147 15.2889695604995
"2158" 431.4 69.6394682655648 14.9317478932765
"2159" 431.6 63.4483405542852 14.5784119457524
"2160" 431.8 57.0586073337587 15.4203408551864
"2161" 432 50.2784446891279 16.8292052296913
"2162" 432.2 43.6230279462611 18.8194819904939
"2163" 432.4 37.6764149910544 20.7792421668252
"2164" 432.6 31.6660653465514 22.9627943402468
"2165" 432.8 24.9450144511115 25.974703026175
"2166" 433 18.4348308096917 29.3249764903875
"2167" 433.2 12.8835534007813 31.3382718208756
"2168" 433.4 12.3684770672835 30.9079973803677
"2169" 433.6 11.0041201068627 34.1698243724013
"2170" 433.8 9.36925909219639 39.2161274264147
"2171" 434 7.59569444182594 44.8516283778591
"2172" 434.2 5.37333084032361 50.8810401322469
"2173" 434.4 3.98903614835123 57.3319122034494
"2174" 434.6 3.17591436751462 64.6355907531568
"2175" 434.8 3.28428455668806 71.7531888577074
"2176" 435 4.37770839331386 77.9970474674667
"2177" 435.2 5.90363787675293 84.1299098728178
"2178" 435.4 8.31730334571545 90.1898157076022
"2179" 435.6 11.8748483264643 95.7148342194392
"2180" 435.8 15.4959962932251 100.835921096035
"2181" 436 19.4218682040244 105.536612152828
"2182" 436.2 23.5947665721577 110.264367349768
"2183" 436.4 27.9967169053563 114.149904307832
"2184" 436.6 33.6345331749084 118.487160515549
"2185" 436.8 39.3083164177631 122.437712781062
"2186" 437 45.2800334780995 125.78435426124
"2187" 437.2 51.3556883535767 127.664112458244
"2188" 437.4 58.4830446063599 129.036064058427
"2189" 437.6 66.1807465514596 128.976108487755
"2190" 437.8 73.0558675314382 126.932884745084
"2191" 438 78.5212590927932 123.968362195447
"2192" 438.2 84.317112147928 120.157389724392
"2193" 438.4 90.2189779631339 115.534874933238
"2194" 438.6 95.6472940087251 110.373716624434
"2195" 438.8 99.8449160232185 104.738384995516
"2196" 439 103.394143579689 98.3992176592868
"2197" 439.2 106.118239224348 92.7931060044253
"2198" 439.4 108.181209559922 86.7848845417343
"2199" 439.6 110.550185278757 78.4632123355892
"2200" 439.8 111.631322325813 71.6179037344429
"2201" 440 111.76184242628 64.6096097097205
"2202" 440.2 110.479911561091 58.218501293956
"2203" 440.4 106.990117988685 53.9257017589792
"2204" 440.6 102.036213413669 49.6576214422403
"2205" 440.8 97.1230327863204 45.3715501872783
"2206" 441 91.6841781967485 41.0711806778895
"2207" 441.2 84.6279821043603 37.5519868195604
"2208" 441.4 78.3139209059309 35.3215611936042
"2209" 441.6 72.1375125392399 33.9712649243966
"2210" 441.8 64.9881354473845 33.3713158691772
"2211" 442 57.4426559277472 34.3545612109521
"2212" 442.2 50.2946661950308 37.1559296965794
"2213" 442.4 43.328444280956 40.09665648074
"2214" 442.6 36.9694468053489 43.6503803079916
"2215" 442.8 31.2495944776182 48.7875617405774
"2216" 443 25.9480415619562 54.3006200728616
"2217" 443.2 21.5061518626011 60.7044605853395
"2218" 443.4 18.920874498886 67.0131367271729
"2219" 443.6 16.2551214083959 73.8578273452034
"2220" 443.8 13.4684240600036 80.7604509199979
"2221" 444 10.2805235748046 87.5750138053001
"2222" 444.2 8.63543690917166 93.0068561734308
"2223" 444.4 11.1076288313769 96.8044048587338
"2224" 444.6 14.3121220516193 102.376286632934
"2225" 444.8 17.6673279085011 106.588288531855
"2226" 445 21.326033750322 110.318944651995
"2227" 445.2 26.4668811166156 113.606178780288
"2228" 445.4 32.5451058837322 116.461377049443
"2229" 445.6 38.2003140600766 119.201462592152
"2230" 445.8 44.4090286615043 122.884080999076
"2231" 446 51.2458304583623 125.894015417563
"2232" 446.2 58.4027373061083 127.829235533935
"2233" 446.4 64.5475434156652 127.897199329785
"2234" 446.6 71.8574549523214 126.666037922366
"2235" 446.8 78.5642904676712 124.922460971597
"2236" 447 85.3402900917397 122.30968797366
"2237" 447.2 91.6899959407504 118.887618296787
"2238" 447.4 97.6060304111653 114.547302279417
"2239" 447.6 102.595741339002 109.820684451265
"2240" 447.8 107.398446689612 104.682460787336
"2241" 448 111.007234701708 99.1551681752474
"2242" 448.2 114.285278695771 92.4107553619672
"2243" 448.4 117.041737522665 85.2636526518084
"2244" 448.6 119.545993985574 79.0204552145106
"2245" 448.8 121.747266512397 73.8847622033728
"2246" 449 123.703875199989 67.8586782462202
"2247" 449.2 121.895245379362 62.5557205675756
"2248" 449.4 119.416239279115 56.7735850021347
"2249" 449.6 116.170222398771 50.7689353805306
"2250" 449.8 112.982841014323 44.8082435004898
"2251" 450 108.785475006585 39.6953485001708
"2252" 450.2 104.568635449193 35.8623833588734
"2253" 450.4 99.1664134922943 31.8743876898277
"2254" 450.6 93.1406629616329 27.9317186627653
"2255" 450.8 87.87230001813 25.0718169861978
"2256" 451 81.5830248688662 22.6281376351172
"2257" 451.2 74.8153168164763 21.4045534018727
"2258" 451.4 68.0970461323483 20.9654980952698
"2259" 451.6 61.0133045707832 20.7160244934592
"2260" 451.8 53.8578141491996 21.0530549940769
"2261" 452 46.057211373236 22.5256113686711
"2262" 452.2 39.3462345993175 23.8272973681755
"2263" 452.4 32.9613749853483 25.9116820209454
"2264" 452.6 27.2676086299057 29.0632360032377
"2265" 452.8 20.8193492830063 32.9154132383551
"2266" 453 15.3786296080866 37.1094018836159
"2267" 453.2 9.89395919839605 41.6534940907
"2268" 453.4 5.18833222907106 45.5803917724754
"2269" 453.6 4.82739493125283 46.5172080030234
"2270" 453.8 4.90877544315477 51.7287572258689
"2271" 454 5.60597053582705 57.2010786814522
"2272" 454.2 6.21905272293167 61.8325392074513
"2273" 454.4 7.08985443664425 67.4186283581203
"2274" 454.6 8.36672846734939 73.9760274527211
"2275" 454.8 9.49831661896966 79.0617146671809
"2276" 455 9.79212690823546 81.1305939453052
"2277" 455.2 11.2054191437507 82.4727449463769
"2278" 455.4 14.4755871357541 85.4300579241614
"2279" 455.6 17.9973592082186 88.8686307994238
"2280" 455.8 21.0678156140454 92.6235664042699
"2281" 456 24.0575480969773 97.3708106399441
"2282" 456.2 26.8850982707003 102.26409886083
"2283" 456.4 28.7070503669481 108.102299786944
"2284" 456.6 30.4770579238247 113.805508977622
"2285" 456.8 34.8397802248789 116.613510721837
"2286" 457 40.7760307757702 117.648249219247
"2287" 457.2 46.6236862829578 119.056623171325
"2288" 457.4 51.8395887963757 120.495145098637
"2289" 457.6 58.4185975992848 122.61328162519
"2290" 457.8 64.7072150009691 124.78285749666
"2291" 458 71.5575496527222 125.22647953744
"2292" 458.2 75.6265432256941 123.087260917282
"2293" 458.4 80.5490243042983 118.54342860203
"2294" 458.6 84.9556329779718 113.613797010042
"2295" 458.8 88.8154482215023 107.961377653331
"2296" 459 92.2609604819274 101.604671052663
"2297" 459.2 95.0317376880889 94.8204965811617
"2298" 459.4 96.5323001597805 87.7200251194017
"2299" 459.6 96.4750279984794 80.4730408170309
"2300" 459.8 95.8763732853061 72.7002785779012
"2301" 460 93.6002610491427 66.1294232688575
"2302" 460.2 90.8368713908033 59.6358153950991
"2303" 460.4 86.7198783347346 53.3650836091673
"2304" 460.6 82.4119479479858 48.0116148116663
"2305" 460.8 78.2369534846449 42.5741584584579
"2306" 461 73.5709830323143 36.3996042204394
"2307" 461.2 69.329317565695 30.6747534265644
"2308" 461.4 63.2411302285954 26.1463643727332
"2309" 461.6 57.2724110528754 22.2674734790451
"2310" 461.8 51.5090322374592 18.7077115338806
"2311" 462 45.3171337574625 15.5715492594153
"2312" 462.2 39.0714570096317 13.4380421250928
"2313" 462.4 36.6783362593214 9.88968561138429
"2314" 462.6 36.4887341822053 9.57903071233052
"2315" 462.8 34.8755205072719 10.6880362176523
"2316" 463 33.5713813962283 12.9691039478397
"2317" 463.2 30.6353332958084 16.0055739282554
"2318" 463.4 29.8407088685226 20.224629450187
"2319" 463.6 28.9650036213211 23.8218442459068
"2320" 463.8 28.4918401903279 28.0851552591455
"2321" 464 28.1844123904727 32.9818618409853
"2322" 464.2 28.121751247007 37.6499180398141
"2323" 464.4 29.4861764773645 42.0535659464095
"2324" 464.6 30.7495116232921 47.885185740346
"2325" 464.8 31.3977415665486 52.7547487152309
"2326" 465 31.9140183544168 59.4287253972148
"2327" 465.2 32.9090894516932 66.3755173249461
"2328" 465.4 34.7965414971702 73.5527254370118
"2329" 465.6 37.7481375190512 80.2131924048029
"2330" 465.8 42.1301868416047 86.610560500333
"2331" 466 47.132138844782 92.339508536925
"2332" 466.2 52.4294387616312 97.5841033655394
"2333" 466.4 58.798252008535 102.259892841056
"2334" 466.6 65.3218571884062 106.406171025315
"2335" 466.8 72.0617162573591 109.362470618134
"2336" 467 79.4626072537547 111.732059468212
"2337" 467.2 86.3482678998645 113.834188886547
"2338" 467.4 93.436932556142 114.698149289763
"2339" 467.6 97.8572430617316 112.245542097355
"2340" 467.8 101.609901695793 108.533116281695
"2341" 468 106.597956200958 102.431118529701
"2342" 468.2 110.413756631552 96.4010274741196
"2343" 468.4 113.596750820797 89.8217321416551
"2344" 468.6 115.090360378132 84.6562241675732
"2345" 468.8 116.541447261581 77.779529961872
"2346" 469 116.198019335848 70.0555830533272
"2347" 469.2 114.909782425745 62.5926716920598
"2348" 469.4 113.66426025543 56.7375232651867
"2349" 469.6 111.857530220507 50.3665901947661
"2350" 469.8 109.473492381329 44.4890511130201
"2351" 470 105.121533235687 38.0186231320335
"2352" 470.2 101.149034849088 34.2525603212134
"2353" 470.4 95.6280987451495 30.1394127445999
"2354" 470.6 89.6637443965745 25.8857117844914
"2355" 470.8 83.1145342436268 22.7678237418964
"2356" 471 75.943786487084 20.7537814711739
"2357" 471.2 69.4541773581143 18.9107875773605
"2358" 471.4 62.3138641477393 17.7087180352037
"2359" 471.6 55.1814545203034 16.8291447369389
"2360" 471.8 48.9668554335762 16.6222354933472
"2361" 472 42.9619223918073 16.7056936504336
"2362" 472.2 37.0552828536793 17.4012705857073
"2363" 472.4 31.6375673092274 20.17522925291
"2364" 472.6 26.9250794218743 24.7338618145815
"2365" 472.8 22.3013863997511 29.1172541396142
"2366" 473 18.1095081715116 34.4533280378481
"2367" 473.2 13.2623892255058 39.6209993221817
"2368" 473.4 8.27836172877964 44.7742795162818
"2369" 473.6 3.51295887791832 50.1589354346577
"2370" 473.8 3.82000312698381 54.329996658844
"2371" 474 4.16058782085581 60.3629719443896
"2372" 474.2 4.36459254180945 67.5170993461794
"2373" 474.4 5.12566518344182 73.6975883809681
"2374" 474.6 6.54395205745525 80.9180731281542
"2375" 474.8 8.88508551014182 87.4768381443387
"2376" 475 10.4504227244062 92.8880859133974
"2377" 475.2 13.0745693308684 99.266050323073
"2378" 475.4 16.0370445382287 105.186492030128
"2379" 475.6 20.1675903336069 107.234507274593
"2380" 475.8 26.1357213462522 110.065044838884
"2381" 476 32.2138795019461 112.66388631466
"2382" 476.2 38.4775839923287 114.107795781275
"2383" 476.4 45.4337399353983 114.855595808791
"2384" 476.6 52.3302128557409 115.140014707385
"2385" 476.8 59.4241630653208 114.385383349078
"2386" 477 66.1806827847338 113.043408877016
"2387" 477.2 72.2628851244477 112.175083905175
"2388" 477.4 78.7614852869301 111.349747499441
"2389" 477.6 86.4307529360705 109.88551998995
"2390" 477.8 93.078108816183 108.732180861063
"2391" 478 100.38066406949 107.528141636605
"2392" 478.2 106.691296622588 105.580413348986
"2393" 478.4 110.155087972257 102.788301999175
"2394" 478.6 112.042343370312 102.319783212115
"2395" 478.8 111.312180385944 101.847527728129
"2396" 479 111.035000483919 97.9263820872871
"2397" 479.2 112.397785976693 92.92597766037
"2398" 479.4 112.634627466919 90.3212979897367
"2399" 479.6 113.22554157775 86.3244481887948
"2400" 479.8 114.038824013071 79.9326821803534
"2401" 480 113.829511991216 73.0282652607196
"2402" 480.2 113.369282652793 66.4893231362301
"2403" 480.4 112.118827554956 60.390677944315
"2404" 480.6 109.19516751589 54.6293153118912
"2405" 480.8 105.263959189936 48.528844151961
"2406" 481 101.477982377698 43.5121076930195
"2407" 481.2 97.8910094593862 38.1105446826876
"2408" 481.4 94.1259016089132 31.8817731685972
"2409" 481.6 89.7608452669444 26.0624497380334
"2410" 481.8 84.6946978648641 20.9816002549397
"2411" 482 78.8964665446092 17.6248245546206
"2412" 482.2 72.3669918764372 14.5746674110182
"2413" 482.4 66.5355310128703 12.1403395822923
"2414" 482.6 60.4992133789744 11.5224437660593
"2415" 482.8 54.4426937399482 11.003751825615
"2416" 483 48.5342354764359 8.60780886307963
"2417" 483.2 47.9083139614901 6.02846324741258
"2418" 483.4 48.6968937147492 4.52753649750898
"2419" 483.6 48.2706778690891 5.27560924534769
"2420" 483.8 45.6106365700764 7.65413099489918
"2421" 484 42.5375664388871 10.7501914537435
"2422" 484.2 38.1842705414111 14.2222253251281
"2423" 484.4 33.472520743631 18.2817581933852
"2424" 484.6 29.237143328426 21.8443608072909
"2425" 484.8 24.5928144695917 26.151135605756
"2426" 485 20.5799210387077 30.3729061184894
"2427" 485.2 16.0927267440606 35.3003895982061
"2428" 485.4 11.4828360473896 40.6891862901771
"2429" 485.6 7.5468582161649 46.7620105576498
"2430" 485.8 4.68995663586097 52.0552610472162
"2431" 486 5.35084121741683 57.7003509243842
"2432" 486.2 7.40469426989824 64.0027669827969
"2433" 486.4 9.10576996025332 71.2154195760741
"2434" 486.6 10.6674897317001 77.9328620146695
"2435" 486.8 13.2856541477708 84.6537536488804
"2436" 487 17.1284142295433 90.1951823339162
"2437" 487.2 22.5821489396907 97.2900707644146
"2438" 487.4 27.3897977374887 102.771840390618
"2439" 487.6 32.1768732359361 108.381313807409
"2440" 487.8 37.5174888565043 113.848506101284
"2441" 488 43.4152203523868 118.338504502353
"2442" 488.2 48.9292329945084 122.122156394212
"2443" 488.4 55.1250915756066 126.529004905029
"2444" 488.6 61.6538920929938 128.235361954071
"2445" 488.8 67.851577950205 127.316062098759
"2446" 489 73.983500983706 125.786772801528
"2447" 489.2 80.0246111298749 123.211181943576
"2448" 489.4 85.7753281705267 119.351172110303
"2449" 489.6 91.3799682467936 115.054784603943
"2450" 489.8 97.0940577588464 110.356342873097
"2451" 490 102.001291685448 105.591190049764
"2452" 490.2 106.650762600837 100.119048573472
"2453" 490.4 110.783194861498 94.8444201417764
"2454" 490.6 114.771082834424 88.7311870723751
"2455" 490.8 117.759834848659 82.8071034230662
"2456" 491 119.439131004456 75.9151237771684
"2457" 491.2 120.7819697471 69.0203272384776
"2458" 491.4 122.592578081614 62.5849461142832
"2459" 491.6 123.60029601834 57.5507574622954
"2460" 491.8 121.469802644759 53.9427247293862
"2461" 492 117.175471429307 49.7024185395618
"2462" 492.2 113.044908609559 46.1939442083273
"2463" 492.4 109.014377631193 42.3695921147964
"2464" 492.6 104.283287696293 38.2827012725096
"2465" 492.8 98.8428487742918 33.759171838616
"2466" 493 93.2725791476609 29.7728523461426
"2467" 493.2 87.5189897986241 26.4282609875634
"2468" 493.4 80.9029809656417 23.9071072084811
"2469" 493.6 74.2358978459922 22.73430257856
"2470" 493.8 67.2435045196689 22.5841676631791
"2471" 494 60.4624747342054 22.9034727697642
"2472" 494.2 54.2420582713561 22.6660597899959
"2473" 494.4 48.1451656020847 22.327906814509
"2474" 494.6 41.7514544480301 22.0510727532484
"2475" 494.8 35.3116090573125 21.4368655507885
"2476" 495 28.6028159422824 22.0934271950864
"2477" 495.2 23.258225607164 25.3110062273632
"2478" 495.4 19.2616090652389 29.9189052122035
"2479" 495.6 15.3680870233754 35.1935882466622
"2480" 495.8 11.8653648921973 41.6593052876326
"2481" 496 8.91362688059984 47.8905264114583
"2482" 496.2 6.49894864251405 54.4439267139972
"2483" 496.4 4.26274788998684 60.6247662763451
"2484" 496.6 2.37326321315927 66.9343752175213
"2485" 496.8 3.16631390383871 71.5332747651495
"2486" 497 5.60010348460528 77.6292532266546
"2487" 497.2 7.90470219776334 83.9430518713353
"2488" 497.4 10.1521488313383 89.6549669474864
"2489" 497.6 13.4880362350051 95.5307017017274
"2490" 497.8 16.7041673269186 100.190272139288
"2491" 498 20.904838984706 104.802560193642
"2492" 498.2 25.876673320618 109.856405784128
"2493" 498.4 31.2859334440706 114.150897696475
"2494" 498.6 37.4422505489386 118.176785766006
"2495" 498.8 43.3242985873276 121.633615176821
"2496" 499 49.9600617728752 123.585433339562
"2497" 499.2 57.2635315223948 124.773073148916
"2498" 499.4 63.6791477960844 125.796972589381
"2499" 499.6 70.0675164429843 125.091203597452
"2500" 499.8 76.5419634295399 122.759128476997
"2501" 500 82.4244323121098 119.898485821446
"2502" 500.2 88.6966433832275 116.309901483329
"2503" 500.4 94.3780191561765 112.181116530397
"2504" 500.6 99.5478809921277 107.22045501617
"2505" 500.8 103.284786144971 101.68076021497
"2506" 501 106.334498933847 94.9993734826782
"2507" 501.2 109.041212542287 89.0120724103542
"2508" 501.4 111.288051979417 82.8911028487666
"2509" 501.6 113.378449261121 76.8421911972542
"2510" 501.8 115.727952447446 70.4735764238882
"2511" 502 118.396435385449 64.4277075318421
"2512" 502.2 121.293385481166 58.2860388310933
"2513" 502.4 125.10297963681 55.244316823417
"2514" 502.6 123.970605277877 53.6703691098751
"2515" 502.8 121.612951763996 50.0451962057153
"2516" 503 118.227155183658 45.6266670297508
"2517" 503.2 115.078494553138 41.6437502678476
"2518" 503.4 111.46561324687 38.4170618536904
"2519" 503.6 106.911521747906 35.3130852181954
"2520" 503.8 101.611563757124 31.7542112424885
"2521" 504 95.9272138104036 29.1383129100786
"2522" 504.2 89.5009774187206 28.196999014782
"2523" 504.4 82.3757384580612 28.2973529697017
"2524" 504.6 74.9414987648938 29.5010162137508
"2525" 504.8 68.9693202103356 31.9783097695688
"2526" 505 62.8067574633363 35.9371913085799
"2527" 505.2 57.6713859776867 40.8114895615208
"2528" 505.4 53.5635671675641 47.2321349786855
"2529" 505.6 50.2174789310177 53.4360370598143
"2530" 505.8 46.8717089250785 60.5331949669262
"2531" 506 44.0040503005312 67.5560074338529
"2532" 506.2 40.8510762770631 74.7292791660059
"2533" 506.4 38.0104287715519 81.9155953280017
"2534" 506.6 35.8567384690373 89.3382163082373
"2535" 506.8 34.3368913472655 96.2490051185166
"2536" 507 32.2645180537876 103.147993056683
"2537" 507.2 31.0811277722107 110.846770675145
"2538" 507.4 31.8491691988117 117.709270593387
"2539" 507.6 35.1530483584221 119.700230153615
"2540" 507.8 40.8163020786587 123.398596190859
"2541" 508 46.1810106206014 125.522810349075
"2542" 508.2 52.6781207533418 125.655313249216
"2543" 508.4 59.9221228730703 125.515422489771
"2544" 508.6 66.750368920494 124.716403848925
"2545" 508.8 73.1096013277577 123.083246053257
"2546" 509 78.9992000975734 120.259118702904
"2547" 509.2 85.6905774002023 116.810161390007
"2548" 509.4 92.0222061672568 113.172734952515
"2549" 509.6 98.5460452062705 110.188756073522
"2550" 509.8 103.88596799077 106.266709343127
"2551" 510 107.976873009775 101.445770543646
"2552" 510.2 110.625009238303 95.9172303959383
"2553" 510.4 113.370883696512 89.7820335490086
"2554" 510.6 114.932413082634 83.6065205391932
"2555" 510.8 115.829117304898 77.0416026704773
"2556" 511 116.463749491605 70.324024990482
"2557" 511.2 116.826955348758 62.1468654006036
"2558" 511.4 117.008539696722 55.5423947732845
"2559" 511.6 116.303599906372 48.8985988758733
"2560" 511.8 114.645462705256 42.2552649712184
"2561" 512 112.387384110533 36.4093430106106
"2562" 512.2 109.602767471705 30.283903944383
"2563" 512.4 105.824532125176 25.5332961894703
"2564" 512.6 101.143460654828 21.4113453550568
"2565" 512.8 96.1785078419633 18.3892227945269
"2566" 513 90.5606260784526 16.082551837322
"2567" 513.2 84.0670503830343 13.9131152421238
"2568" 513.4 77.3476737031481 11.9154789339519
"2569" 513.6 71.6685751980018 11.3263370018214
"2570" 513.8 64.7874956325385 10.9355049747273
"2571" 514 58.7752631976936 11.2691934233207
"2572" 514.2 51.792438527284 11.7718546866978
"2573" 514.4 45.1110781449522 13.2467170020855
"2574" 514.6 39.3696380780578 14.4508766870293
"2575" 514.8 33.2972153471719 16.8660778421494
"2576" 515 27.4685651629341 21.2309679955271
"2577" 515.2 22.3984408190695 26.3544889693079
"2578" 515.4 18.0306580120847 32.1279891911262
"2579" 515.6 14.0407096394753 38.1119856603659
"2580" 515.8 10.1892789454919 43.9707335207741
"2581" 516 7.03505193099777 50.8000470986066
"2582" 516.2 5.1585167164443 57.1126723906913
"2583" 516.4 4.09046256728592 63.3490181764758
"2584" 516.6 2.64572323081826 70.2403662173283
"2585" 516.8 2.59376729569798 75.1829882188794
"2586" 517 6.13024899485781 77.2313967006438
"2587" 517.2 10.9758191362266 81.1426513215256
"2588" 517.4 15.306784001767 84.060074016481
"2589" 517.6 21.1688331401029 86.3792600878933
"2590" 517.8 27.5145208117901 88.7568367366592
"2591" 518 34.2458224385211 90.7684500197155
"2592" 518.2 40.9789417193855 92.871039959659
"2593" 518.4 47.5916983703561 93.6325644188763
"2594" 518.6 55.2158510887227 94.0982004905705
"2595" 518.8 62.2077149342288 93.4489933717329
"2596" 519 67.8450727087977 91.6576088760464
"2597" 519.2 73.6171972297248 88.6519646580172
"2598" 519.4 79.8325267530425 84.6903494724097
"2599" 519.6 84.326297039296 79.7809304774896
"2600" 519.8 88.2901031836749 73.7432176119774
"2601" 520 91.4079036813749 67.3447205155601
"2602" 520.2 94.4182964176391 60.5018998012984
"2603" 520.4 97.0085989495745 53.4705288846866
"2604" 520.6 98.750179842992 46.4562084187727
"2605" 520.8 100.3848871916 39.5673451320985
"2606" 521 101.138815567042 32.5776148159377
"2607" 521.2 101.257186553288 25.8203699967977
"2608" 521.4 101.67017567808 19.5448193824391
"2609" 521.6 102.619787345109 17.2421477983698
"2610" 521.8 100.256537495412 15.7812221193327
"2611" 522 95.9126499914304 13.1634037271349
"2612" 522.2 90.9959961461468 11.245270498896
"2613" 522.4 85.1087690836087 9.56205475609281
"2614" 522.6 78.7162667523746 8.30576892249965
"2615" 522.8 72.5320497945371 8.08060849160126
"2616" 523 66.2832604856425 8.02327432501876
"2617" 523.2 59.3226668249613 7.45702902018414
"2618" 523.4 53.0500539465622 8.13318783268915
"2619" 523.6 45.9034211051798 9.73562600806011
"2620" 523.8 39.1821373596114 11.0760017515623
"2621" 524 33.2729873111007 12.1010390550579
"2622" 524.2 29.6408461635583 12.2208010323024
"2623" 524.4 28.9680754284062 15.0610875225017
"2624" 524.6 27.1036984170976 19.8480867614795
"2625" 524.8 24.1755636866069 25.4913347864747
"2626" 525 21.0550269849376 31.2668539355311
"2627" 525.2 18.2958389211333 37.2017218117264
"2628" 525.4 14.759619576209 42.7608402425963
"2629" 525.6 10.9151664347082 48.8611086870467
"2630" 525.8 8.04610243827032 55.6164908568075
"2631" 526 6.22136703077746 62.6884468787725
"2632" 526.2 5.09284352746712 69.6497225054683
"2633" 526.4 6.08158959721332 76.8117741523489
"2634" 526.6 9.14388950824439 83.3504038148701
"2635" 526.8 12.3988643924171 89.0368805092548
"2636" 527 16.4096105921942 94.9698248824045
"2637" 527.2 20.1802017531146 101.015090409958
"2638" 527.4 25.1444822093481 106.209565305381
"2639" 527.6 30.0713083973351 111.402578468314
"2640" 527.8 35.371974853339 115.991765534628
"2641" 528 41.111260468528 120.356909827343
"2642" 528.2 47.4838562365071 124.031256598764
"2643" 528.4 54.2185850405306 126.884013192444
"2644" 528.6 61.2254404579006 128.897395292776
"2645" 528.8 67.8862029677668 128.825412806883
"2646" 529 73.4396798449375 125.715790863872
"2647" 529.2 79.3795402235169 121.240350018068
"2648" 529.4 84.7552420170229 117.187463009531
"2649" 529.6 90.0578277366158 113.350911644
"2650" 529.8 94.4538324866831 109.04706107834
"2651" 530 99.275643581824 103.60790409563
"2652" 530.2 100.918273463768 101.429245577728
"2653" 530.4 104.406335956213 95.8027191717192
"2654" 530.6 107.438997098014 89.7753671022839
"2655" 530.8 109.761027157264 83.1731835097067
"2656" 531 110.864415582891 76.6944214193386
"2657" 531.2 110.692992359852 74.104664700879
"2658" 531.4 111.078395362919 66.8353403755589
"2659" 531.6 110.124320847016 60.4092117346572
"2660" 531.8 107.817675915122 54.0462168266972
"2661" 532 105.739488638274 47.584176554644
"2662" 532.2 102.194002698072 41.4169971553423
"2663" 532.4 99.0461055781328 35.5446699960961
"2664" 532.6 96.0404951633052 29.1843193480948
"2665" 532.8 92.524515261174 23.8240938147959
"2666" 533 89.712015876449 20.3964296674557
"2667" 533.2 88.2970645367556 18.6394756058593
"2668" 533.4 87.9436462220241 18.0505680927837
"2669" 533.6 87.7443916561389 17.4803112761764
"2670" 533.8 87.3912899191415 16.4371792957744
"2671" 534 87.3499627973733 15.671491267889
"2672" 534.2 87.758081254758 15.3927719883618
"2673" 534.4 87.8235871431804 14.4533650963491
"2674" 534.6 87.8364496952076 13.572976701616
"2675" 534.8 88.3216605211998 12.37013451711
"2676" 535 87.984271619226 12.4842755165497
"2677" 535.2 87.2461188979761 12.9537659920264
"2678" 535.4 85.8544901329931 12.6233615359372
"2679" 535.6 82.4983229249827 11.0465362837828
"2680" 535.8 79.669418145698 10.6679643099082
"2681" 536 75.5342584564667 13.4482572758343
"2682" 536.2 71.3804422708603 18.2744156713803
"2683" 536.4 67.566043171845 23.5288898941716
"2684" 536.6 63.4192295703723 28.3683728727613
"2685" 536.8 58.0486223041286 33.0138994604696
"2686" 537 52.7760274785451 36.4935024271617
"2687" 537.2 46.4765470303599 39.5542928081559
"2688" 537.4 40.5516948703792 42.9388196222575
"2689" 537.6 34.6124511649622 47.2475498726885
"2690" 537.8 28.760195887942 52.1754845961335
"2691" 538 23.9876313688027 57.1809371606784
"2692" 538.2 20.709854520637 63.3003591251943
"2693" 538.4 21.3669959189263 68.9896083925595
"2694" 538.6 23.7797273653959 76.1257518201013
"2695" 538.8 28.3544957485484 82.7148294930959
"2696" 539 32.802283569412 88.739438128943
"2697" 539.2 36.9572171365418 95.2701749344291
"2698" 539.4 42.7663497804957 100.953154797952
"2699" 539.6 48.2559516188797 105.891205671788
"2700" 539.8 49.2452936912539 111.766619276364
"2701" 540 51.9852928000521 112.149805171444
"2702" 540.2 56.2353058161402 110.408048736189
"2703" 540.4 60.8130494847982 111.499688619832
"2704" 540.6 67.2276028433952 111.942209858748
"2705" 540.8 73.7712382043033 109.994008347125
"2706" 541 80.6473388111489 108.216387839571
"2707" 541.2 85.6521695330463 103.518646341706
"2708" 541.4 92.1877932755326 99.5282409952151
"2709" 541.6 97.5223020809004 95.349023548107
"2710" 541.8 102.096322488033 90.24871412036
"2711" 542 107.008991578158 85.5905610354347
"2712" 542.2 109.034317440055 80.1189840242339
"2713" 542.4 111.129099042013 75.573090961623
"2714" 542.6 112.233561310592 70.7381208587498
"2715" 542.8 115.354865011099 67.3270547732189
"2716" 543 116.301040248913 66.6566574777517
"2717" 543.2 116.74133646174 66.440897510568
"2718" 543.4 117.665709884706 66.0360627659728
"2719" 543.6 118.602145446436 62.5121489285672
"2720" 543.8 117.768250686009 57.3160838926289
"2721" 544 116.587689852508 51.2205054386843
"2722" 544.2 113.728190399647 47.6184732788937
"2723" 544.4 109.764642045833 43.6199305825545
"2724" 544.6 104.260192465373 40.1172999149399
"2725" 544.8 98.2560306288243 36.9534057123927
"2726" 545 91.834718535173 35.9474097699631
"2727" 545.2 84.4160586421108 35.4286621318033
"2728" 545.4 77.3024512894496 36.3518556998208
"2729" 545.6 69.8791468520249 37.1011288417969
"2730" 545.8 62.4691700046003 38.1729696049751
"2731" 546 55.1065939258805 39.491367399187
"2732" 546.2 46.9678541380109 40.2088506413032
"2733" 546.4 39.7485071146543 41.7140063235232
"2734" 546.6 32.6413457665297 43.7141439929692
"2735" 546.8 26.3200440108335 47.2190216330485
"2736" 547 19.6328209486607 50.6622187821495
"2737" 547.2 13.0088963229901 53.9334942514452
"2738" 547.4 8.80879827464021 57.1215903111631
"2739" 547.6 6.10894412665243 61.4239438311994
"2740" 547.8 5.60461413579833 67.6287041506132
"2741" 548 8.48701839325064 74.0254439507862
"2742" 548.2 11.1990567348254 80.5510475289027
"2743" 548.4 16.0956702625109 85.9126587857046
"2744" 548.6 21.9300161532088 89.2497638140915
"2745" 548.8 28.4996027921532 92.9661038392125
"2746" 549 34.431127652787 95.5201502122604
"2747" 549.2 41.5911365416406 97.2209194531714
"2748" 549.4 49.0485816925155 97.153444605147
"2749" 549.6 56.0358483326548 95.5096136061786
"2750" 549.8 62.5379076570811 93.037784164837
"2751" 550 68.6905063925476 89.8271347517634
"2752" 550.2 73.6503840523056 85.3661854502485
"2753" 550.4 78.4301912945034 79.9207272558298
"2754" 550.6 81.0773332926726 73.1944289088017
"2755" 550.8 81.6865796651701 65.8299600840692
"2756" 551 81.7541010847137 58.4701130028853
"2757" 551.2 80.5587826153111 52.176028455477
"2758" 551.4 79.2925192806343 45.2367107550185
"2759" 551.6 77.6672145073792 38.2714641608773
"2760" 551.8 76.0165754521804 31.494483368371
"2761" 552 73.2676322028925 25.2870603965053
"2762" 552.2 69.3987762685773 19.1819965994693
"2763" 552.4 66.5730397366413 14.8639549576518
"2764" 552.6 65.9402705837893 12.537564035824
"2765" 552.8 65.9286713261953 11.5300870503865
"2766" 553 65.2407762006702 9.54387460716785
"2767" 553.2 61.6889284003807 9.0762675245856
"2768" 553.4 56.4751412875171 10.5000030348257
"2769" 553.6 50.2946028887098 13.5583436482257
"2770" 553.8 45.2068988789461 16.8825551553724
"2771" 554 43.4046745861667 18.0717374200521
"2772" 554.2 40.4071784916056 21.2988035950478
"2773" 554.4 36.2309696068235 24.8697304431393
"2774" 554.6 31.2616474808269 29.2609226429108
"2775" 554.8 29.9020691985514 33.6918955207173
"2776" 555 27.5890108130843 39.9742701234832
"2777" 555.2 26.3902365633748 47.1615536779306
"2778" 555.4 25.662913544247 53.6740331319178
"2779" 555.6 26.9929252433992 60.7759081458042
"2780" 555.8 29.0194606174382 68.5144196880881
"2781" 556 31.6221002537975 76.0859787502499
"2782" 556.2 35.9143232786107 81.9228614380772
"2783" 556.4 40.8078538625931 87.8840638726934
"2784" 556.6 46.0575477557496 92.6035939535123
"2785" 556.8 52.3995002306911 96.0512161742213
"2786" 557 59.2803821549811 98.323676253793
"2787" 557.2 66.2584253709418 99.065771118943
"2788" 557.4 74.8546003215519 98.761429976065
"2789" 557.6 82.1584130141678 98.2424620614071
"2790" 557.8 89.5208253993938 96.7510405263144
"2791" 558 95.3138534501842 93.5798033514199
"2792" 558.2 102.323585943796 90.999171532205
"2793" 558.4 109.515578562652 87.0698181227429
"2794" 558.6 114.974748999611 83.6196021351443
"2795" 558.8 116.364609353805 82.7609744603982
"2796" 559 117.006607231938 82.4016415837538
"2797" 559.2 119.437963699175 79.9713043228408
"2798" 559.4 120.144782232762 75.0463496068262
"2799" 559.6 118.471915194399 69.5262281619112
"2800" 559.8 117.421655340869 62.712880058147
"2801" 560 114.816314565964 56.7130709783376
"2802" 560.2 111.676471394237 50.5115130535293
"2803" 560.4 108.798478857809 45.0667156528417
"2804" 560.6 105.553400006521 38.823531489423
"2805" 560.8 101.126116503227 33.6904030872227
"2806" 561 96.1110445580975 29.0524272723007
"2807" 561.2 90.0810832895374 25.1935332569981
"2808" 561.4 83.5133736843678 21.5811904548265
"2809" 561.6 76.7639960901288 18.4332034198693
"2810" 561.8 71.3429207455726 16.0841681934482
"2811" 562 66.0298750792925 13.7309167391575
"2812" 562.2 60.2460249634337 11.8276684039638
"2813" 562.4 54.1718832768596 11.0069430208737
"2814" 562.6 48.7985489836111 10.6502563161929
"2815" 562.8 43.004062444437 12.8129702617389
"2816" 563 38.4646888514655 17.4476003129162
"2817" 563.2 33.3389355469655 22.0758679849601
"2818" 563.4 28.9675830864024 26.5403932570467
"2819" 563.6 24.1138502239659 30.9113887399893
"2820" 563.8 19.6438008813118 36.5743260940995
"2821" 564 16.2471073305654 42.8750442935076
"2822" 564.2 12.6127147502404 48.7033195539401
"2823" 564.4 9.37463571008536 54.9222298417529
"2824" 564.6 6.68055955855423 60.7392690001959
"2825" 564.8 4.59424825256731 65.5592093024623
"2826" 565 3.74021891077589 71.5676601856275
"2827" 565.2 6.9360846546019 75.7261048671323
"2828" 565.4 11.6087327160431 80.7170521229133
"2829" 565.6 16.5400401222064 86.1719888041258
"2830" 565.8 22.2549218152633 89.83660983927
"2831" 566 28.722509762523 92.8707335746785
"2832" 566.2 35.6718933887827 95.0148224794273
"2833" 566.4 42.7710038559172 96.9693411701588
"2834" 566.6 49.7160503096324 99.2324585543989
"2835" 566.8 56.6870231905325 101.405856511371
"2836" 567 63.2467726354014 101.482258507927
"2837" 567.2 70.2503980485731 101.98459015484
"2838" 567.4 77.5353294905318 99.2849970318711
"2839" 567.6 85.5723188712119 98.4144359713502
"2840" 567.8 92.8530454126776 96.3927145100786
"2841" 568 98.7502035362298 93.0734953005974
"2842" 568.2 104.223702933657 89.3206530324654
"2843" 568.4 110.074083552878 85.8605190289602
"2844" 568.6 115.293812781108 82.4005496383911
"2845" 568.8 119.174484283904 78.690900220576
"2846" 569 120.612330439064 77.0890557472117
"2847" 569.2 120.733352412788 76.7692979031478
"2848" 569.4 122.664487586123 73.6845837605861
"2849" 569.6 123.660122509928 67.7885877034095
"2850" 569.8 121.927232616932 62.2387802346612
"2851" 570 118.840755490778 56.4743285191904
"2852" 570.2 115.33481700844 50.3988563780456
"2853" 570.4 111.268570653516 45.5450800671728
"2854" 570.6 106.942019888942 40.5459493086354
"2855" 570.8 101.916631926637 36.6232037707792
"2856" 571 96.7811246908162 32.9431951025976
"2857" 571.2 91.1151452027896 30.549996938692
"2858" 571.4 85.0810173065265 28.3360377092403
"2859" 571.6 78.6320579211284 26.0417627155678
"2860" 571.8 71.7676123852829 24.3001607772363
"2861" 572 64.5976020666305 23.6596936000421
"2862" 572.2 57.8235879441523 24.4555094231546
"2863" 572.4 50.1704959654347 25.8854834349103
"2864" 572.6 44.3531090213702 27.9107948894767
"2865" 572.8 38.4060713054812 29.7457454798417
"2866" 573 32.2395965519228 31.4049771293211
"2867" 573.2 25.7858507056487 33.5851749354447
"2868" 573.4 18.861384305272 35.6063836173961
"2869" 573.6 13.6247237131112 39.8543713342628
"2870" 573.8 9.57541279050092 44.3427638387657
"2871" 574 6.23162313723307 49.8865801910686
"2872" 574.2 3.41082518706025 54.9619623776897
"2873" 574.4 2.55196188190097 60.3967310737618
"2874" 574.6 3.0425414678441 67.8565998456248
"2875" 574.8 4.27653403557361 74.3362797340581
"2876" 575 6.06357899871751 81.5446139178195
"2877" 575.2 8.20939539173749 88.4956135800829
"2878" 575.4 11.7254907787973 94.5211295983075
"2879" 575.6 15.7865610216213 100.22781002477
"2880" 575.8 20.2474392066544 105.1993212637
"2881" 576 25.3923339552799 110.08120810428
"2882" 576.2 31.1085214240991 114.634133611193
"2883" 576.4 37.3701652161459 118.392425407972
"2884" 576.6 43.9360780580352 120.939688288403
"2885" 576.8 50.8136348021207 121.279843416003
"2886" 577 57.910523599926 121.619494284454
"2887" 577.2 64.2992815878673 121.268384122072
"2888" 577.4 70.8161973313644 120.274883121839
"2889" 577.6 78.3561216827961 118.900584649544
"2890" 577.8 85.3678841826167 117.415502266716
"2891" 578 91.3185943226948 114.659435396441
"2892" 578.2 97.677850560065 110.825793367951
"2893" 578.4 102.497661183538 105.539368925553
"2894" 578.6 107.104557444575 99.6893871881855
"2895" 578.8 111.643127315367 94.5326645735903
"2896" 579 115.432321027587 88.8921558634773
"2897" 579.2 117.926289218361 82.5818797447301
"2898" 579.4 119.670270432641 75.463396810744
"2899" 579.6 120.704682066943 69.8138172970882
"2900" 579.8 119.703209147084 64.0317466784442
"2901" 580 117.153171173656 58.0229419147387
"2902" 580.2 113.568343981634 51.8585061026569
"2903" 580.4 108.483837557578 47.3468480169905
"2904" 580.6 102.835412142598 45.5961509324959
"2905" 580.8 96.6240503390864 42.3584395727104
"2906" 581 93.5939314464433 37.7819503852282
"2907" 581.2 87.0381206719732 35.6214481673191
"2908" 581.4 80.7039560138544 32.6842297428745
"2909" 581.6 73.6439726852015 31.0466436956541
"2910" 581.8 66.1470858476572 29.8175637385059
"2911" 582 58.6569481177798 29.0855345361868
"2912" 582.2 51.415386516181 28.9613322298364
"2913" 582.4 43.2740548958129 29.4950084103785
"2914" 582.6 37.0027356846513 29.7910543040773
"2915" 582.8 30.1424623341045 29.9971758070567
"2916" 583 23.518213576148 30.4657724915017
"2917" 583.2 18.6301591290222 32.7385042701843
"2918" 583.4 14.9347783346251 37.4081001349364
"2919" 583.6 12.3601465245688 42.9399530570714
"2920" 583.8 11.3341626820711 50.2968891192174
"2921" 584 8.9909387057653 57.5409687252259
"2922" 584.2 7.75946663463835 64.3463410592302
"2923" 584.4 6.13245921514612 71.0515188990801
"2924" 584.6 5.17706218297569 74.0986624318531
"2925" 584.8 5.82575468806876 78.6554432561393
"2926" 585 9.1314418197825 83.5726064385834
"2927" 585.2 13.9542732778775 88.7319906319418
"2928" 585.4 18.97711585583 92.95884014181
"2929" 585.6 25.5997658491461 92.0269311244084
"2930" 585.8 30.0848749518741 89.7392532706085
"2931" 586 29.9628386072618 85.8095595528478
"2932" 586.2 26.7514532210742 84.4948827363398
"2933" 586.4 24.9705927902779 86.4394909095041
"2934" 586.6 26.5959342137852 89.9252172187647
"2935" 586.8 30.2257630183139 92.1888575528652
"2936" 587 32.3684817123698 93.8496431315033
"2937" 587.2 31.0415200572483 96.1195647727806
"2938" 587.4 29.1012587320138 95.5758133987683
"2939" 587.6 27.8449940522722 92.551818842395
"2940" 587.8 30.8629149399376 89.4744157142942
"2941" 588 33.8003552657114 87.5475794829192
"2942" 588.2 37.6024192109618 89.4584914479192
"2943" 588.4 38.3010399437332 92.8835736556621
"2944" 588.6 38.9175217418686 98.917803324508
"2945" 588.8 41.4870054726088 104.851761046804
"2946" 589 46.8299387435306 107.675852180919
"2947" 589.2 52.5367947976546 106.116411523767
"2948" 589.4 56.1084645001124 101.445121046556
"2949" 589.6 55.8300111671274 95.9143763806803
"2950" 589.8 56.8010259115921 89.1751467280727
"2951" 590 61.5606572965132 85.4861068170799
"2952" 590.2 63.4262900385556 83.9549661616894
"2953" 590.4 66.4883781291555 81.0010062843136
"2954" 590.6 69.2259388512056 76.7568192549292
"2955" 590.8 72.8902664513009 71.3847024949203
"2956" 591 76.534276669017 65.1876268725545
"2957" 591.2 80.1657880619822 59.0615640233618
"2958" 591.4 83.1888671183437 52.7884001424495
"2959" 591.6 85.6797482543985 46.3037043344996
"2960" 591.8 88.4998661571385 39.2104258848961
"2961" 592 90.4272421332084 33.555906371858
"2962" 592.2 91.2569479119971 31.7327567635236
"2963" 592.4 91.4965080515641 31.4040840256372
"2964" 592.6 92.6072272548367 29.2740601051328
"2965" 592.8 91.7233214500949 24.8950435612736
"2966" 593 88.2385805879837 20.954164423182
"2967" 593.2 83.1223410942101 20.0853034852429
"2968" 593.4 76.6684974975202 21.5602470897485
"2969" 593.6 69.9620585741057 23.9546127724569
"2970" 593.8 62.9025811190363 26.4495067540912
"2971" 594 56.2293433644466 28.6051617419075
"2972" 594.2 49.3769327075175 31.0493432193893
"2973" 594.4 42.0405701754826 33.1755245970217
"2974" 594.6 35.6105913324449 35.8749296789804
"2975" 594.8 29.6300404992432 38.5519615196102
"2976" 595 26.9053865566035 42.2724007926963
"2977" 595.2 27.5035839512432 43.1518722591338
"2978" 595.4 25.8790435515929 44.2606374648656
"2979" 595.6 24.3648229308591 46.4575127401337
"2980" 595.8 22.223435049281 50.0140837154561
"2981" 596 18.4556895256782 50.9752720360615
"2982" 596.2 12.910640018023 51.5177442047445
"2983" 596.4 11.3790361124276 53.0010660768883
"2984" 596.6 12.6860895588517 56.1753261831415
"2985" 596.8 13.4451131950793 62.23367292762
"2986" 597 12.2688595851873 67.0531473494142
"2987" 597.2 14.6179461451815 73.566936164826
"2988" 597.4 17.0040618012175 79.2114786381491
"2989" 597.6 19.9785962290332 85.3657487993423
"2990" 597.8 22.9701514663356 91.6138926779215
"2991" 598 25.6953305335967 98.1936188745364
"2992" 598.2 28.3234046705001 104.34409711872
"2993" 598.4 31.870691581503 110.572988146818
"2994" 598.6 34.2023359888105 114.451765138327
"2995" 598.8 34.4583868956938 115.311114142945
"2996" 599 35.8456370062256 119.337050853525
"2997" 599.2 40.6611768474733 123.496108742213
"2998" 599.4 46.1517994170744 124.017360845742
"2999" 599.6 53.1708452109 124.210199200264
"3000" 599.8 59.2407872686851 123.81313412395
"3001" 600 66.2345683118507 124.949091486706
"3002" 600.2 72.4116932508205 125.520486329702
"3003" 600.4 78.6406059081248 124.49709638907
"3004" 600.6 84.7428951348222 122.496277258515
"3005" 600.8 90.0194346512673 118.522126159547
"3006" 601 95.338974696516 113.593885378315
"3007" 601.2 99.9318516016444 108.483064519566
"3008" 601.4 104.046726174692 103.177208904947
"3009" 601.6 108.349472545197 97.327990818799
"3010" 601.8 110.595824303796 92.2951998954825
"3011" 602 112.815879255977 86.3053731222905
"3012" 602.2 115.777490108859 81.117371398086
"3013" 602.4 118.179839163816 74.4171917498659
"3014" 602.6 116.817816963182 69.5023363323655
"3015" 602.8 114.775919479577 64.168981645296
"3016" 603 111.393781851751 57.8137859211874
"3017" 603.2 107.232425368261 52.7682306044727
"3018" 603.4 103.960912735254 48.5185961808853
"3019" 603.6 100.865557047318 44.8890334012069
"3020" 603.8 96.7131557466117 40.0004095695039
"3021" 604 91.2064030962013 35.0156899446112
"3022" 604.2 87.233739014411 31.2503301880973
"3023" 604.4 80.5473556613216 28.5432075332567
"3024" 604.6 74.2702532736855 25.6545479284152
"3025" 604.8 67.3674331052612 23.6733020533774
"3026" 605 60.7798142542748 22.0046819716421
"3027" 605.2 55.6528454178593 20.8344447508049
"3028" 605.4 51.0768475720998 21.1145430483054
"3029" 605.6 44.822029940787 20.8912327649829
"3030" 605.8 38.3920194627131 19.9229686083874
"3031" 606 32.129040881853 20.1150755184151
"3032" 606.2 29.5938005122644 20.9897987878728
"3033" 606.4 25.7690019477357 24.5502145737505
"3034" 606.6 22.833620475507 30.2771720692859
"3035" 606.8 20.4397070286582 35.8686268026306
"3036" 607 18.3992136074161 42.2438147998596
"3037" 607.2 16.7578294929471 48.5623399365953
"3038" 607.4 15.2869721319269 54.8214030874042
"3039" 607.6 13.8436704862751 61.5354235818754
"3040" 607.8 12.3952778034149 68.221244465499
"3041" 608 11.925823247157 75.0733912513739
"3042" 608.2 11.5203777268204 82.3302409503738
"3043" 608.4 11.3299316960498 88.2900784946383
"3044" 608.6 10.4400332294233 93.4733739360647
"3045" 608.8 12.441758162354 99.4551265174502
"3046" 609 16.3553242222374 103.771373486608
"3047" 609.2 21.908458929599 107.995441909867
"3048" 609.4 27.5613898336474 111.91467815371
"3049" 609.6 33.9274437239375 114.88120285501
"3050" 609.8 40.6694864771077 118.483884792832
"3051" 610 47.0173199554812 120.913330099234
"3052" 610.2 53.022406696327 122.729371309389
"3053" 610.4 59.9522891820144 124.517067278688
"3054" 610.6 66.0946437230321 125.33643282816
"3055" 610.8 72.8743714251588 126.413490061564
"3056" 611 79.3214331325007 125.07043011466
"3057" 611.2 85.0621132592822 121.654820764948
"3058" 611.4 90.887912733669 117.917201015981
"3059" 611.6 94.9235106832538 112.103210626393
"3060" 611.8 98.1510542966109 105.993576237573
"3061" 612 101.220307906174 99.9225106225963
"3062" 612.2 103.41850236931 93.9181657071238
"3063" 612.4 105.191594058158 87.066866304399
"3064" 612.6 106.714944344701 80.5236730574915
"3065" 612.8 108.72926699563 74.5858941503386
"3066" 613 108.770129980254 68.2307845306383
"3067" 613.2 107.593112080177 62.1346863097153
"3068" 613.4 104.197990095518 55.4459184323443
"3069" 613.6 102.092418616424 48.3000219323019
"3070" 613.8 96.7656936591629 43.3062076501208
"3071" 614 91.7231822114637 38.2965207288031
"3072" 614.2 88.4041673131463 33.0294149333165
"3073" 614.4 84.3296829366533 28.3531080677593
"3074" 614.6 80.1679939696751 24.5843636430977
"3075" 614.8 74.6401031820085 20.1515884266995
"3076" 615 68.6192470234139 16.521326506458
"3077" 615.2 64.0268094117613 13.1946628235126
"3078" 615.4 59.3213141064744 10.3899716331351
"3079" 615.6 58.3304878760966 9.71074510336448
"3080" 615.8 56.6885297383117 8.5548347245745
"3081" 616 51.7542874242867 7.19663184727206
"3082" 616.2 45.556769657006 9.00387349532001
"3083" 616.4 39.1187079836517 9.17154057915414
"3084" 616.6 32.9864593314219 11.0158191887156
"3085" 616.8 27.0443772885516 13.8591118008643
"3086" 617 21.7931681630762 18.1069839599812
"3087" 617.2 17.6503198125064 23.2018539791986
"3088" 617.4 14.1228627846262 28.3627740079113
"3089" 617.6 10.9693895052854 34.1095214353386
"3090" 617.8 8.88585517878835 39.6171102202154
"3091" 618 6.47850420600023 46.1078257132861
"3092" 618.2 4.026267229043 52.7464854265005
"3093" 618.4 2.0133831621192 59.7453868042935
"3094" 618.6 1.09358605222695 65.0513650487257
"3095" 618.8 2.06378213096143 71.2550646002616
"3096" 619 4.73014071991802 77.2759998278193
"3097" 619.2 8.17805080406769 82.6936924136294
"3098" 619.4 12.4783199909064 87.9465722901133
"3099" 619.6 17.4629788672369 92.1538674086601
"3100" 619.8 24.2349002931486 95.2009120478336
"3101" 620 30.7179538383851 98.1243794552944
"3102" 620.2 38.23974514794 99.4944378366794
"3103" 620.4 45.7885776133556 100.103968149098
"3104" 620.6 52.8645828795049 98.4116890834631
"3105" 620.8 59.6521666775028 94.9442392096163
"3106" 621 65.2654309691523 89.8311228332038
"3107" 621.2 68.3447715495067 83.6907948608702
"3108" 621.4 70.7057624471039 77.3310647018485
"3109" 621.6 71.066599710135 70.8654144168863
"3110" 621.8 70.0779273332457 63.6084325488715
"3111" 622 67.7594965899059 57.9833530563966
"3112" 622.2 64.0010090145415 50.8169888568457
"3113" 622.4 59.1753463868711 45.1165043595489
"3114" 622.6 53.1646381586156 39.4046315022005
"3115" 622.8 46.992128556018 34.859669552311
"3116" 623 41.7267125970558 30.4269302205913
"3117" 623.2 38.5669128733262 28.7882218379188
"3118" 623.4 34.0303058192822 28.7778671321756
"3119" 623.6 27.4944015502303 29.5494770645163
"3120" 623.8 21.0726547586268 31.4974509499591
"3121" 624 17.9398295006823 32.2276594880091
"3122" 624.2 16.0294650384929 32.7043139105074
"3123" 624.4 12.004959724309 34.8232236273351
"3124" 624.6 9.01782482752595 38.1733167275217
"3125" 624.8 7.18912839310822 43.2971630340351
"3126" 625 7.68549173478044 49.0620811492198
"3127" 625.2 6.91850535254428 55.9126183539757
"3128" 625.4 8.18792729026337 61.3332900851494
"3129" 625.6 7.56446545384294 66.2538208307415
"3130" 625.8 5.07385828433175 72.5179230097845
"3131" 626 6.96719464027718 78.24861214298
"3132" 626.2 6.48788813898228 81.6245148798231
"3133" 626.4 6.31017104911542 83.8338290845151
"3134" 626.6 7.1361867053916 88.7058851801192
"3135" 626.8 10.6179497994229 93.1087535376513
"3136" 627 15.8793922417056 96.8996888929714
"3137" 627.2 21.5856347074624 100.730290768916
"3138" 627.4 27.510156286712 103.439015815857
"3139" 627.6 34.0639809271574 106.058438091316
"3140" 627.8 39.6383325129203 107.504517044912
"3141" 628 46.2812316562507 108.728675661234
"3142" 628.2 52.4154944003155 110.081994878094
"3143" 628.4 59.0483037557157 110.55988229878
"3144" 628.6 65.8791559600524 110.564851612464
"3145" 628.8 72.5792157953101 109.780155937429
"3146" 629 79.6340969178527 108.048027333971
"3147" 629.2 86.3946113909786 105.473108453228
"3148" 629.4 92.8778220669283 102.081883551567
"3149" 629.6 98.6327307485111 98.3372514461283
"3150" 629.8 105.376237101661 93.1544926871366
"3151" 630 110.370640529729 88.8271773535397
"3152" 630.2 114.763695978684 83.4528483280373
"3153" 630.4 118.632057294964 77.7260842685591
"3154" 630.6 117.792092675577 71.9907161644354
"3155" 630.8 115.877736959657 65.4471471691277
"3156" 631 113.182332778538 58.7121951675478
"3157" 631.2 109.252682673436 53.8480605063422
"3158" 631.4 105.313234129625 47.0090294045096
"3159" 631.6 99.7239402203368 42.4470243255839
"3160" 631.8 93.7973651365759 38.1796985165982
"3161" 632 87.9125456756092 35.1510700123084
"3162" 632.2 81.0319411244453 32.2546618695011
"3163" 632.4 73.7607811488838 29.1910833599509
"3164" 632.6 66.9409340888443 28.0885392662658
"3165" 632.8 59.6624239643111 27.5434518543757
"3166" 633 52.8033748329807 27.4568296372305
"3167" 633.2 46.5702143542035 27.497594604837
"3168" 633.4 39.5912280594743 28.3218584014625
"3169" 633.6 33.6465303373513 29.4109139005498
"3170" 633.8 26.811684238313 30.6468352101138
"3171" 634 20.7813316451948 32.3601093921192
"3172" 634.2 14.8230146146001 34.7451091013465
"3173" 634.4 9.81584101335588 37.8628385253599
"3174" 634.6 6.10931350526539 42.5055046216348
"3175" 634.8 3.84526305883165 48.0009330867376
"3176" 635 4.20384496680233 53.9471581324559
"3177" 635.2 5.01357239242653 60.9720797691844
"3178" 635.4 8.22945061038583 67.4832905196997
"3179" 635.6 8.18003004927148 75.1394039279601
"3180" 635.8 11.4324144139272 82.4166294443861
"3181" 636 14.6247695057225 88.5963733672894
"3182" 636.2 16.1779420996186 94.6422715418117
"3183" 636.4 18.983532516748 101.293013568626
"3184" 636.6 21.8816585822465 107.037359292782
"3185" 636.8 25.4016724047805 112.642289068024
"3186" 637 29.3229447494228 117.366875559358
"3187" 637.2 35.2409602591418 120.648875904086
"3188" 637.4 41.4154028114288 122.636575121487
"3189" 637.6 48.5425156329756 124.844657490126
"3190" 637.8 55.4257221238466 126.228764541434
"3191" 638 62.123874136496 127.421491401394
"3192" 638.2 69.3714371634055 128.137912944418
"3193" 638.4 76.0272619097459 126.44212766206
"3194" 638.6 82.4479469139185 123.746867561373
"3195" 638.8 88.5067354539295 121.417766080337
"3196" 639 93.8495258471457 118.20041128092
"3197" 639.2 98.1149884365418 112.821698400041
"3198" 639.4 102.631441569866 108.225748609254
"3199" 639.6 107.126743312656 103.146197844229
"3200" 639.8 109.680122599486 97.0703918778957
"3201" 640 113.412427020406 90.2329961093537
"3202" 640.2 115.072172120441 83.5495349517071
"3203" 640.4 116.067356340084 76.2943956963854
"3204" 640.6 117.115405153469 69.8648534396033
"3205" 640.8 117.111383541526 63.4671727266759
"3206" 641 116.84918211417 57.2518613076342
"3207" 641.2 115.820954162223 50.2756515879287
"3208" 641.4 111.733351876169 46.3225326020788
"3209" 641.6 107.757286869566 40.9692204158985
"3210" 641.8 103.415398654365 36.1856175368433
"3211" 642 98.0103637530116 32.0296044614423
"3212" 642.2 94.4360995030796 27.8863284744843
"3213" 642.4 87.7845088621877 25.6060132693165
"3214" 642.6 81.4037284530274 22.2394347699374
"3215" 642.8 74.2998631908381 22.2781796854913
"3216" 643 67.4728196416842 21.2206473821339
"3217" 643.2 61.0293309662329 20.671118008127
"3218" 643.4 54.1550025351759 21.836575886705
"3219" 643.6 47.4869344594152 24.0660322519152
"3220" 643.8 41.2160614195491 26.5732728577791
"3221" 644 35.8424703533 30.7527181512007
"3222" 644.2 30.717135774903 35.0854302258569
"3223" 644.4 25.5061381054297 40.0081861783616
"3224" 644.6 20.5908086436872 45.5947295839992
"3225" 644.8 16.4195504751436 50.993670114742
"3226" 645 11.8779738376707 56.4185894705424
"3227" 645.2 7.82129169003209 62.0299908628579
"3228" 645.4 5.30507193934945 65.5275539934721
"3229" 645.6 3.92161397511529 70.2504636148042
"3230" 645.8 4.73659884877251 77.3266714461349
"3231" 646 6.79916484053744 83.5979694568673
"3232" 646.2 9.57506628853723 89.6864302351873
"3233" 646.4 12.1013539265008 95.3158047213544
"3234" 646.6 15.3598325862015 101.174877186058
"3235" 646.8 19.0032432596737 107.328805808673
"3236" 647 22.6520103610625 112.279281775685
"3237" 647.2 26.9952161175788 116.298691081117
"3238" 647.4 33.3433983989663 119.55692042994
"3239" 647.6 40.5440042086551 120.602730841606
"3240" 647.8 46.8653080751607 121.648779956899
"3241" 648 53.0667798418973 122.58953659696
"3242" 648.2 59.6207093940581 123.167368283931
"3243" 648.4 66.9672564575754 122.893806925153
"3244" 648.6 73.3786805825937 122.074246302694
"3245" 648.8 80.2389072823543 120.780822021423
"3246" 649 86.715089420693 118.174420985105
"3247" 649.2 92.797964193022 114.383418851795
"3248" 649.4 96.9440268560934 109.375139936887
"3249" 649.6 100.783473234583 105.251151008608
"3250" 649.8 102.979884871719 98.9974984805728
"3251" 650 107.011698530575 93.0399893949631
"3252" 650.2 109.076537786106 87.339971841572
"3253" 650.4 111.05258314306 80.7069172648041
"3254" 650.6 112.279624223336 73.7511336861452
"3255" 650.8 112.672993880774 67.241214678858
"3256" 651 112.184241883255 61.1580917043383
"3257" 651.2 110.111160474616 54.8574531705818
"3258" 651.4 107.520971329805 48.7118086707155
"3259" 651.6 104.076037242308 43.0971595055706
"3260" 651.8 101.27523520366 36.2006244050432
"3261" 652 98.3328185914222 30.5823672824548
"3262" 652.2 94.466474447757 25.2200479418556
"3263" 652.4 89.6223823650606 20.4274368090762
"3264" 652.6 84.2800214509259 16.4202280284597
"3265" 652.8 78.7643981399939 13.1804451860492
"3266" 653 72.7192659373557 11.2852395849059
"3267" 653.2 66.9883461311455 9.68983050697041
"3268" 653.4 60.3809834274207 8.75927614475277
"3269" 653.6 53.4638308206059 8.96888906575756
"3270" 653.8 46.1251562261004 11.0223680406508
"3271" 654 39.3525414170876 11.9089134384792
"3272" 654.2 32.8819556675218 14.6335377326272
"3273" 654.4 25.9749601977223 16.6114988542893
"3274" 654.6 21.9776344126729 19.4109690721282
"3275" 654.8 18.6680807266371 23.1201327573745
"3276" 655 15.3912317165279 28.3215581175063
"3277" 655.2 12.8359832192767 34.5319592236926
"3278" 655.4 11.2894822715819 41.4816457968773
"3279" 655.6 9.66394997270857 48.8182105494741
"3280" 655.8 7.73014724653625 55.7992407376367
"3281" 656 6.62112031661986 62.1307092137161
"3282" 656.2 6.06885331455526 68.9313913689668
"3283" 656.4 5.20704193421163 75.2068323187086
"3284" 656.6 5.65120815399109 81.5155673468804
"3285" 656.8 7.7444800572218 88.0454680610549
"3286" 657 11.5669641425368 91.9475795132111
"3287" 657.2 15.9246715597269 96.8312898843743
"3288" 657.4 20.4201767153441 101.757238601247
"3289" 657.6 25.9823851149689 105.978414305236
"3290" 657.8 31.9301787258675 108.036411647387
"3291" 658 39.1543229156105 111.328850009401
"3292" 658.2 45.6255247577624 113.865848486016
"3293" 658.4 52.2933926395576 115.181415244561
"3294" 658.6 59.6763998719405 115.166300137655
"3295" 658.8 66.760602764763 115.369502129131
"3296" 659 73.0722329816324 111.728702832152
"3297" 659.2 80.2939735053258 109.069088461601
"3298" 659.4 86.5332055727907 105.673584043425
"3299" 659.6 91.9069821063222 101.086295635725
"3300" 659.8 96.1013972294546 95.8619359675458
"3301" 660 99.7391402471678 89.9849352632633
"3302" 660.2 100.402821851349 84.3448621206051
"3303" 660.4 100.610419605473 77.3738552390446
"3304" 660.6 103.753430140411 72.1758437459513
"3305" 660.8 103.107456029819 66.2551908493975
"3306" 661 101.566293700221 60.592552108634
"3307" 661.2 98.4825600764518 55.1991687318149
"3308" 661.4 94.549426127742 48.9469951479777
"3309" 661.6 88.8457099675396 44.3140621093683
"3310" 661.8 82.9184893498254 40.0864891669664
"3311" 662 76.4838594797503 35.9225952243397
"3312" 662.2 69.3519157218985 33.688562643798
"3313" 662.4 62.9199024311842 30.4336374440883
"3314" 662.6 55.8338707830272 27.0389339252339
"3315" 662.8 50.0091407962843 24.9878463010789
"3316" 663 43.629538261969 22.4992039934043
"3317" 663.2 36.8935217025358 19.6494727267434
"3318" 663.4 33.1768562976789 17.9875833864771
"3319" 663.6 33.0717152576636 18.0751693539549
"3320" 663.8 32.3757283789033 17.6652362770267
"3321" 664 31.169824511772 15.7118351328801
"3322" 664.2 32.8866973245214 12.6382804298472
"3323" 664.4 35.4659875909047 10.0557606519506
"3324" 664.6 39.6237586742915 6.85500578375581
"3325" 664.8 43.9040343596199 4.66445420433287
"3326" 665 48.037163989208 3.5306685945489
"3327" 665.2 52.8473313882105 2.19980412405772
"3328" 665.4 57.7101363425443 1.16104483615504
"3329" 665.6 62.831790983115 1.15619235644261
"3330" 665.8 67.9425731611257 1.15320224387747
"3331" 666 72.7418490294836 1.34733639243871
"3332" 666.2 78.3936489214889 2.45278887956447
"3333" 666.4 83.2128913360596 3.63557874687045
"3334" 666.6 87.8863124824603 5.31796658728542
"3335" 666.8 92.9045611687591 7.60267980706842
"3336" 667 97.1308542996554 9.77523295626333
"3337" 667.2 101.182525369148 12.9889812331095
"3338" 667.4 105.594588670167 16.0274327873132
"3339" 667.6 109.636359919647 19.2180525713243
"3340" 667.8 113.360801476589 22.8306358757255
"3341" 668 116.53847650981 26.8303577969194
"3342" 668.2 118.780389099071 30.7914630932245
"3343" 668.4 121.266138438816 35.7283161096308
"3344" 668.6 123.880924040737 40.2772526457399
"3345" 668.8 124.950691548167 44.5794757455844
"3346" 669 126.054436759423 49.914179448326
"3347" 669.2 127.285242218808 54.6970083817797
"3348" 669.4 128.239826492455 59.3874668816221
"3349" 669.6 128.021487636938 65.0767710519477
"3350" 669.8 127.760692886475 70.5182612265571
"3351" 670 126.717482237514 75.4885359030753
"3352" 670.2 125.209887110514 80.0868614098945
"3353" 670.4 124.518692529793 84.5383504502084
"3354" 670.6 123.394394846396 88.4784471502594
"3355" 670.8 121.445711388512 92.8459000048533
"3356" 671 119.032597612616 97.3285138451696
"3357" 671.2 116.350262513607 101.389214712424
"3358" 671.4 113.807106713315 104.505734418229
"3359" 671.6 112.404300169135 106.204650421599
"3360" 671.8 112.341503489985 106.272569122318
"3361" 672 112.309724850393 106.252268064247
"3362" 672.2 112.355107167868 106.307654007838
"3363" 672.4 112.660571190697 105.566689220901
"3364" 672.6 112.702971603703 105.381996232013
"3365" 672.8 112.810672422417 105.203678422567
"3366" 673 111.897536810656 106.269607902678
"3367" 673.2 111.133964292279 107.230266613959
"3368" 673.4 110.795209475205 107.734545987285
"3369" 673.6 111.025701579807 107.442200276506
"3370" 673.8 111.057365674711 107.341685612373
"3371" 674 111.329147954647 107.019174060258
"3372" 674.2 111.185531265258 106.848385297011
"3373" 674.4 110.601791765994 106.491852189336
"3374" 674.6 108.527128019917 105.957375371784
"3375" 674.8 107.554064164403 105.6287707608
"3376" 675 107.179633405354 105.929461505951
"3377" 675.2 106.979620642602 105.829805974281
"3378" 675.4 106.991777493669 106.251082470985
"3379" 675.6 107.123231892875 106.88520839101
"3380" 675.8 107.674349251583 107.58673754291
"3381" 676 109.092563287839 106.732858451892
"3382" 676.2 110.957063214271 105.562976454857
"3383" 676.4 112.170065027196 103.794666385192
"3384" 676.6 114.157222963445 100.087075698818
"3385" 676.8 114.816566677444 96.8391566333283
"3386" 677 115.928738370962 93.3438498654708
"3387" 677.2 117.502128046825 89.3615370730018
"3388" 677.4 118.945346292685 84.2628434597039
"3389" 677.6 120.736619381892 79.2478285515387
"3390" 677.8 122.036083284132 73.4402152220516
"3391" 678 122.607199554336 68.2736695998241
"3392" 678.2 122.216674184437 62.7451817914736
"3393" 678.4 121.016291049818 57.6315225632748
"3394" 678.6 120.106922504648 52.2284399884134
"3395" 678.8 118.941253555766 46.3542290058311
"3396" 679 118.910016497089 42.8884887687166
"3397" 679.2 119.030123922854 42.0155804606563
"3398" 679.4 119.449071831989 39.3262383601095
"3399" 679.6 118.86465199924 34.9806256831494
"3400" 679.8 116.435795916422 30.2872850256833
"3401" 680 113.679763296882 25.7508273694661
"3402" 680.2 110.13558988264 21.3316730705658
"3403" 680.4 107.302963619994 17.0219153741523
"3404" 680.6 102.176138863107 13.1230900717273
"3405" 680.8 96.3132169778747 10.8097088909618
"3406" 681 91.1673618384364 8.1235490479875
"3407" 681.2 86.6568622451886 5.11333894573482
"3408" 681.4 79.79312570664 3.09791832531322
"3409" 681.6 73.4512190836701 2.19698032484345
"3410" 681.8 67.5528931835583 1.22824981819478
"3411" 682 60.9560710622678 0.947374441282241
"3412" 682.2 54.7630112305458 1.60460663160209
"3413" 682.4 47.3572371699366 3.44317681541701
"3414" 682.6 41.4732500813806 5.09852354170615
"3415" 682.8 35.1685129047042 8.28677051289633
"3416" 683 29.1830664942924 11.4651995992088
"3417" 683.2 23.3844879548752 14.9712649860095
"3418" 683.4 19.1115365907393 20.220570240245
"3419" 683.6 15.2903641292618 25.3564596219731
"3420" 683.8 12.0236246460052 29.9800567530219
"3421" 684 8.05319210573935 34.3946787876147
"3422" 684.2 6.72290836771718 40.3732282414135
"3423" 684.4 5.52326264455698 47.8949738929468
"3424" 684.6 2.82058775550073 53.4711172140598
"3425" 684.8 0.223682908169586 58.5645746076738
"3426" 685 0.414985443372598 65.4407785286095
"3427" 685.2 2.61300148522511 71.8220598146965
"3428" 685.4 3.36470984004613 74.225294334891
"3429" 685.6 5.57340189261635 79.6314664300977
"3430" 685.8 8.67746671162575 84.9331856152026
"3431" 686 13.7289510417159 90.0582164630036
"3432" 686.2 19.7381108742522 94.4786825351785
"3433" 686.4 25.216491671687 98.564064600529
"3434" 686.6 30.7254744415418 102.304720943082
"3435" 686.8 36.2865880294456 107.191399564232
"3436" 687 41.4645726272906 111.71348338692
"3437" 687.2 46.0382742817659 116.109670281934
"3438" 687.4 50.7443568888947 121.599727933935
"3439" 687.6 53.8369307456806 125.283393991413
"3440" 687.8 59.2293091804286 129.231805878584
"3441" 688 64.4568795721406 128.071670803558
"3442" 688.2 69.7947432365364 123.222966977542
"3443" 688.4 76.625502491557 120.889117499599
"3444" 688.6 82.6671362114934 117.859924640384
"3445" 688.8 88.9769790058066 114.909727487645
"3446" 689 94.9578738767666 111.807380533927
"3447" 689.2 100.718229784428 108.431881708698
"3448" 689.4 103.691994906743 103.30954369493
"3449" 689.6 105.160820029928 96.7898719881174
"3450" 689.8 106.862908813437 90.6534206676526
"3451" 690 106.97525326314 84.1678196097283
"3452" 690.2 105.771459927904 77.6634160663243
"3453" 690.4 104.02825376428 71.1317165478637
"3454" 690.6 101.568673463129 64.8478179325111
"3455" 690.8 99.9675023415756 58.2786097289999
"3456" 691 97.4359434891612 52.4863549174413
"3457" 691.2 95.8592044198856 45.5906403480005
"3458" 691.4 95.3252958997358 38.9765150079475
"3459" 691.6 95.4149662650499 31.9060379605698
"3460" 691.8 94.8099232526077 25.5549798013302
"3461" 692 94.377465443602 21.3909154754419
"3462" 692.2 94.2908344819691 18.8565730558086
"3463" 692.4 94.8716241806146 17.4726129943804
"3464" 692.6 95.3315856881424 17.0733603990221
"3465" 692.8 97.270731402209 15.725557201064
"3466" 693 99.8966529946675 15.8910259579887
"3467" 693.2 104.556771805503 17.1330471264412
"3468" 693.4 108.675821663417 19.4820794693471
"3469" 693.6 111.326784750056 22.5590641916529
"3470" 693.8 114.798171264962 26.1298385326907
"3471" 694 118.037333126734 30.4009400559975
"3472" 694.2 120.608742453643 34.6881351523873
"3473" 694.4 122.402894389919 39.0298589455676
"3474" 694.6 124.154611541686 43.1316904329228
"3475" 694.8 125.52623178902 47.7031166841544
"3476" 695 126.467713386576 52.4636652818628
"3477" 695.2 127.624781903396 57.1970037278519
"3478" NA NA NA
"3479" NA NA NA
"3480" NA NA NA
"3481" NA NA NA
"3482" NA NA NA
"3483" NA NA NA
"3484" NA NA NA
"3485" NA NA NA
"3486" NA NA NA
"3487" NA NA NA
"3488" NA NA NA
"3489" NA NA NA
"3490" NA NA NA
"3491" NA NA NA
"3492" NA NA NA
"3493" NA NA NA
"3494" NA NA NA
"3495" NA NA NA
"3496" NA NA NA
"3497" NA NA NA
"3498" NA NA NA
"3499" NA NA NA
"3500" NA NA NA
"3501" NA NA NA
"3502" NA NA NA
"3503" NA NA NA
"3504" NA NA NA
"3505" NA NA NA
"3506" NA NA NA
"3507" NA NA NA
"3508" NA NA NA
"3509" NA NA NA
"3510" NA NA NA
"3511" NA NA NA
"3512" NA NA NA
"3513" NA NA NA
"3514" NA NA NA
"3515" NA NA NA
"3516" NA NA NA
"3517" NA NA NA
"3518" NA NA NA
"3519" NA NA NA
"3520" NA NA NA
"3521" NA NA NA
"3522" NA NA NA
"3523" NA NA NA
"3524" NA NA NA
"3525" NA NA NA
"3526" NA NA NA
"3527" NA NA NA
"3528" NA NA NA
"3529" NA NA NA
"3530" NA NA NA
"3531" NA NA NA
"3532" NA NA NA
"3533" NA NA NA
"3534" NA NA NA
"3535" NA NA NA
"3536" NA NA NA
"3537" NA NA NA
"3538" NA NA NA
"3539" NA NA NA
"3540" NA NA NA
"3541" NA NA NA
"3542" NA NA NA
"3543" NA NA NA
"3544" NA NA NA
"3545" NA NA NA
"3546" NA NA NA
"3547" NA NA NA
"3548" NA NA NA
"3549" NA NA NA
"3550" NA NA NA
"3551" NA NA NA
"3552" NA NA NA
"3553" NA NA NA
"3554" NA NA NA
"3555" NA NA NA
"3556" NA NA NA
"3557" NA NA NA
"3558" NA NA NA
"3559" NA NA NA
"3560" NA NA NA
"3561" NA NA NA
"3562" NA NA NA
"3563" NA NA NA
"3564" NA NA NA
"3565" NA NA NA
"3566" NA NA NA
"3567" NA NA NA
"3568" NA NA NA
"3569" NA NA NA
"3570" NA NA NA
"3571" NA NA NA
"3572" NA NA NA
"3573" NA NA NA
"3574" NA NA NA
"3575" NA NA NA
"3576" NA NA NA
"3577" NA NA NA
"3578" NA NA NA
"3579" NA NA NA
"3580" NA NA NA
"3581" NA NA NA
"3582" NA NA NA
"3583" NA NA NA
"3584" NA NA NA
"3585" NA NA NA
"3586" NA NA NA
"3587" NA NA NA
"3588" NA NA NA
"3589" NA NA NA
"3590" NA NA NA
"3591" NA NA NA
"3592" NA NA NA
"3593" NA NA NA
"3594" NA NA NA
"3595" NA NA NA
"3596" NA NA NA
"3597" NA NA NA
"3598" NA NA NA
"3599" NA NA NA
"3600" NA NA NA
"3601" NA NA NA
"3602" NA NA NA
"3603" NA NA NA
"3604" NA NA NA
"3605" NA NA NA
"3606" NA NA NA
"3607" NA NA NA
"3608" NA NA NA
"3609" NA NA NA
"3610" NA NA NA
"3611" NA NA NA
"3612" NA NA NA
"3613" NA NA NA
"3614" NA NA NA
"3615" NA NA NA
"3616" NA NA NA
"3617" NA NA NA
"3618" NA NA NA
"3619" NA NA NA
"3620" NA NA NA
"3621" NA NA NA
"3622" NA NA NA
"3623" NA NA NA
"3624" NA NA NA
"3625" NA NA NA
"3626" NA NA NA
"3627" NA NA NA
"3628" NA NA NA
"3629" NA NA NA
"3630" NA NA NA
"3631" NA NA NA
"3632" NA NA NA
"3633" NA NA NA
"3634" NA NA NA
"3635" NA NA NA
"3636" NA NA NA
"3637" NA NA NA
"3638" NA NA NA
"3639" NA NA NA
"3640" NA NA NA
"3641" NA NA NA
"3642" NA NA NA
"3643" NA NA NA
"3644" NA NA NA
"3645" NA NA NA
"3646" NA NA NA
"3647" NA NA NA
"3648" NA NA NA
"3649" NA NA NA
"3650" NA NA NA
"3651" NA NA NA
"3652" NA NA NA
"3653" NA NA NA
"3654" NA NA NA
"3655" NA NA NA
"3656" NA NA NA
"3657" NA NA NA
"3658" NA NA NA
"3659" NA NA NA
"3660" NA NA NA
"3661" NA NA NA
"3662" NA NA NA
"3663" NA NA NA
"3664" NA NA NA
"3665" NA NA NA
"3666" NA NA NA
"3667" NA NA NA
"3668" NA NA NA
"3669" NA NA NA
"3670" NA NA NA
"3671" NA NA NA
"3672" NA NA NA
"3673" NA NA NA
"3674" NA NA NA
"3675" NA NA NA
"3676" NA NA NA
"3677" NA NA NA
"3678" NA NA NA
"3679" NA NA NA
"3680" NA NA NA
"3681" NA NA NA
"3682" NA NA NA
"3683" NA NA NA
"3684" NA NA NA
"3685" NA NA NA
"3686" NA NA NA
"3687" NA NA NA
"3688" NA NA NA
"3689" NA NA NA
"3690" NA NA NA
"3691" NA NA NA
"3692" NA NA NA
"3693" NA NA NA
"3694" NA NA NA
"3695" NA NA NA
"3696" NA NA NA
"3697" NA NA NA
"3698" NA NA NA
"3699" NA NA NA
"3700" NA NA NA
"3701" NA NA NA
"3702" NA NA NA
"3703" NA NA NA
"3704" NA NA NA
"3705" NA NA NA
"3706" NA NA NA
"3707" NA NA NA
"3708" NA NA NA
"3709" NA NA NA
"3710" NA NA NA
"3711" NA NA NA
"3712" NA NA NA
"3713" NA NA NA
"3714" NA NA NA
"3715" NA NA NA
"3716" NA NA NA
"3717" NA NA NA
"3718" NA NA NA
"3719" NA NA NA
"3720" NA NA NA
"3721" NA NA NA
"3722" NA NA NA
"3723" NA NA NA
"3724" NA NA NA
"3725" NA NA NA
"3726" NA NA NA
"3727" NA NA NA
"3728" NA NA NA
"3729" NA NA NA
"3730" NA NA NA
"3731" NA NA NA
"3732" NA NA NA
"3733" NA NA NA
"3734" NA NA NA
"3735" NA NA NA
"3736" NA NA NA
"3737" NA NA NA
"3738" NA NA NA
"3739" NA NA NA
"3740" NA NA NA
"3741" NA NA NA
"3742" NA NA NA
"3743" NA NA NA
"3744" NA NA NA
"3745" NA NA NA
"3746" NA NA NA
"3747" NA NA NA
"3748" NA NA NA
"3749" NA NA NA
"3750" NA NA NA
"3751" NA NA NA
"3752" NA NA NA
"3753" NA NA NA
"3754" NA NA NA
"3755" NA NA NA
"3756" NA NA NA
"3757" NA NA NA
"3758" NA NA NA
"3759" NA NA NA
"3760" NA NA NA
"3761" NA NA NA
"3762" NA NA NA
"3763" NA NA NA
"3764" NA NA NA
"3765" NA NA NA
"3766" NA NA NA
"3767" NA NA NA
"3768" NA NA NA
"3769" NA NA NA
"3770" NA NA NA
"3771" NA NA NA
"3772" NA NA NA
"3773" NA NA NA
"3774" NA NA NA
"3775" NA NA NA
"3776" NA NA NA
"3777" NA NA NA
"3778" NA NA NA
"3779" NA NA NA
"3780" NA NA NA
"3781" NA NA NA
"3782" NA NA NA
"3783" NA NA NA
"3784" NA NA NA
"3785" NA NA NA
"3786" NA NA NA
"3787" NA NA NA
"3788" NA NA NA
"3789" NA NA NA
"3790" NA NA NA
"3791" NA NA NA
"3792" NA NA NA
"3793" NA NA NA
"3794" NA NA NA
"3795" NA NA NA
"3796" NA NA NA
"3797" NA NA NA
"3798" NA NA NA
"3799" NA NA NA
"3800" NA NA NA
"3801" NA NA NA
"3802" NA NA NA
"3803" NA NA NA
"3804" NA NA NA
"3805" NA NA NA
"3806" NA NA NA
"3807" NA NA NA
"3808" NA NA NA
"3809" NA NA NA
"3810" NA NA NA
"3811" NA NA NA
"3812" NA NA NA
"3813" NA NA NA
"3814" NA NA NA
"3815" NA NA NA
"3816" NA NA NA
"3817" NA NA NA
"3818" NA NA NA
"3819" NA NA NA
"3820" NA NA NA
"3821" NA NA NA
"3822" NA NA NA
"3823" NA NA NA
"3824" NA NA NA
"3825" NA NA NA
"3826" NA NA NA
"3827" NA NA NA
"3828" NA NA NA
"3829" NA NA NA
"3830" NA NA NA
"3831" NA NA NA
"3832" NA NA NA
"3833" NA NA NA
"3834" NA NA NA
"3835" NA NA NA
"3836" NA NA NA
"3837" NA NA NA
"3838" NA NA NA
"3839" NA NA NA
"3840" NA NA NA
"3841" NA NA NA
"3842" NA NA NA
"3843" NA NA NA
"3844" NA NA NA
"3845" NA NA NA
"3846" NA NA NA
"3847" NA NA NA
"3848" NA NA NA
"3849" NA NA NA
"3850" NA NA NA
"3851" NA NA NA
"3852" NA NA NA
"3853" NA NA NA
"3854" NA NA NA
"3855" NA NA NA
"3856" NA NA NA
"3857" NA NA NA
"3858" NA NA NA
"3859" NA NA NA
"3860" NA NA NA
"3861" NA NA NA
"3862" NA NA NA
"3863" NA NA NA
"3864" NA NA NA
"3865" NA NA NA
"3866" NA NA NA
"3867" NA NA NA
"3868" NA NA NA
"3869" NA NA NA
"3870" NA NA NA
"3871" NA NA NA
"3872" NA NA NA
"3873" NA NA NA
"3874" NA NA NA
"3875" NA NA NA
"3876" NA NA NA
"3877" NA NA NA
"3878" NA NA NA
"3879" NA NA NA
"3880" NA NA NA
"3881" NA NA NA
"3882" NA NA NA
"3883" NA NA NA
"3884" NA NA NA
"3885" NA NA NA
"3886" NA NA NA
"3887" NA NA NA
"3888" NA NA NA
"3889" NA NA NA
"3890" NA NA NA
"3891" NA NA NA
"3892" NA NA NA
"3893" NA NA NA
"3894" NA NA NA
"3895" NA NA NA
"3896" NA NA NA
"3897" NA NA NA
"3898" NA NA NA
"3899" NA NA NA
"3900" NA NA NA
"3901" NA NA NA
"3902" NA NA NA
"3903" NA NA NA
"3904" NA NA NA
"3905" NA NA NA
"3906" NA NA NA
"3907" NA NA NA
"3908" NA NA NA
"3909" NA NA NA
"3910" NA NA NA
"3911" NA NA NA
"3912" NA NA NA
"3913" NA NA NA
"3914" NA NA NA
"3915" NA NA NA
"3916" NA NA NA
"3917" NA NA NA
"3918" NA NA NA
"3919" NA NA NA
"3920" NA NA NA
"3921" NA NA NA
"3922" NA NA NA
"3923" NA NA NA
"3924" NA NA NA
"3925" NA NA NA
"3926" NA NA NA
"3927" NA NA NA
"3928" NA NA NA
"3929" NA NA NA
"3930" NA NA NA
"3931" NA NA NA
"3932" NA NA NA
"3933" NA NA NA
"3934" NA NA NA
"3935" NA NA NA
"3936" NA NA NA
"3937" NA NA NA
"3938" NA NA NA
"3939" NA NA NA
"3940" NA NA NA
"3941" NA NA NA
"3942" NA NA NA
"3943" NA NA NA
"3944" NA NA NA
"3945" NA NA NA
"3946" NA NA NA
"3947" NA NA NA
"3948" NA NA NA
"3949" NA NA NA
"3950" NA NA NA
"3951" NA NA NA
"3952" NA NA NA
"3953" NA NA NA
"3954" NA NA NA
"3955" NA NA NA
"3956" NA NA NA
"3957" NA NA NA
"3958" NA NA NA
"3959" NA NA NA
"3960" NA NA NA
"3961" NA NA NA
"3962" NA NA NA
"3963" NA NA NA
"3964" NA NA NA
"3965" NA NA NA
"3966" NA NA NA
"3967" NA NA NA
"3968" NA NA NA
"3969" NA NA NA
"3970" NA NA NA
"3971" NA NA NA
"3972" NA NA NA
"3973" NA NA NA
"3974" NA NA NA
"3975" NA NA NA
"3976" NA NA NA
"3977" NA NA NA
"3978" NA NA NA
"3979" NA NA NA
"3980" NA NA NA
"3981" NA NA NA
"3982" NA NA NA
"3983" NA NA NA
"3984" NA NA NA
"3985" NA NA NA
"3986" NA NA NA
"3987" NA NA NA
"3988" NA NA NA
"3989" NA NA NA
"3990" NA NA NA
"3991" NA NA NA
"3992" NA NA NA
"3993" NA NA NA
"3994" NA NA NA
"3995" NA NA NA
"3996" NA NA NA
"3997" NA NA NA
"3998" NA NA NA
"3999" NA NA NA
"4000" NA NA NA
"4001" NA NA NA
"4002" NA NA NA
"4003" NA NA NA
"4004" NA NA NA
"4005" NA NA NA
"4006" NA NA NA
"4007" NA NA NA
"4008" NA NA NA
"4009" NA NA NA
"4010" NA NA NA
"4011" NA NA NA
"4012" NA NA NA
"4013" NA NA NA
"4014" NA NA NA
"4015" NA NA NA
"4016" NA NA NA
"4017" NA NA NA
"4018" NA NA NA
"4019" NA NA NA
"4020" NA NA NA
"4021" NA NA NA
"4022" NA NA NA
"4023" NA NA NA
"4024" NA NA NA
"4025" NA NA NA
"4026" NA NA NA
"4027" NA NA NA
"4028" NA NA NA
"4029" NA NA NA
"4030" NA NA NA
"4031" NA NA NA
"4032" NA NA NA
"4033" NA NA NA
"4034" NA NA NA
"4035" NA NA NA
"4036" NA NA NA
"4037" NA NA NA
"4038" NA NA NA
"4039" NA NA NA
"4040" NA NA NA
"4041" NA NA NA
"4042" NA NA NA
"4043" NA NA NA
"4044" NA NA NA
"4045" NA NA NA
"4046" NA NA NA
"4047" NA NA NA
"4048" NA NA NA
"4049" NA NA NA
"4050" NA NA NA
"4051" NA NA NA
"4052" NA NA NA
"4053" NA NA NA
"4054" NA NA NA
"4055" NA NA NA
"4056" NA NA NA
"4057" NA NA NA
"4058" NA NA NA
"4059" NA NA NA
"4060" NA NA NA
"4061" NA NA NA
"4062" NA NA NA
"4063" NA NA NA
"4064" NA NA NA
"4065" NA NA NA
"4066" NA NA NA
"4067" NA NA NA
"4068" NA NA NA
"4069" NA NA NA
"4070" NA NA NA
"4071" NA NA NA
"4072" NA NA NA
"4073" NA NA NA
"4074" NA NA NA
"4075" NA NA NA
"4076" NA NA NA
"4077" NA NA NA
"4078" NA NA NA
"4079" NA NA NA
"4080" NA NA NA
"4081" NA NA NA
"4082" NA NA NA
"4083" NA NA NA
"4084" NA NA NA
"4085" NA NA NA
"4086" NA NA NA
"4087" NA NA NA
"4088" NA NA NA
"4089" NA NA NA
"4090" NA NA NA
"4091" NA NA NA
"4092" NA NA NA
"4093" NA NA NA
"4094" NA NA NA
"4095" NA NA NA
"4096" NA NA NA
"4097" NA NA NA
"4098" NA NA NA
"4099" NA NA NA
"4100" NA NA NA
"4101" NA NA NA
"4102" NA NA NA
"4103" NA NA NA
"4104" NA NA NA
"4105" NA NA NA
"4106" NA NA NA
"4107" NA NA NA
"4108" NA NA NA
"4109" NA NA NA
"4110" NA NA NA
"4111" NA NA NA
"4112" NA NA NA
"4113" NA NA NA
"4114" NA NA NA
"4115" NA NA NA
"4116" NA NA NA
"4117" NA NA NA
"4118" NA NA NA
"4119" NA NA NA
"4120" NA NA NA
"4121" NA NA NA
"4122" NA NA NA
"4123" NA NA NA
"4124" NA NA NA
"4125" NA NA NA
"4126" NA NA NA
"4127" NA NA NA
"4128" NA NA NA
"4129" NA NA NA
"4130" NA NA NA
"4131" NA NA NA
"4132" NA NA NA
"4133" NA NA NA
"4134" NA NA NA
"4135" NA NA NA
"4136" NA NA NA
"4137" NA NA NA
"4138" NA NA NA
"4139" NA NA NA
"4140" NA NA NA
"4141" NA NA NA
"4142" NA NA NA
"4143" NA NA NA
"4144" NA NA NA
"4145" NA NA NA
"4146" NA NA NA
"4147" NA NA NA
"4148" NA NA NA
"4149" NA NA NA
"4150" NA NA NA
"4151" NA NA NA
"4152" NA NA NA
"4153" NA NA NA
"4154" NA NA NA
"4155" NA NA NA
"4156" NA NA NA
"4157" NA NA NA
"4158" NA NA NA
"4159" NA NA NA
"4160" NA NA NA
"4161" NA NA NA
"4162" NA NA NA
"4163" NA NA NA
"4164" NA NA NA
"4165" NA NA NA
"4166" NA NA NA
"4167" NA NA NA
"4168" NA NA NA
"4169" NA NA NA
"4170" NA NA NA
"4171" NA NA NA
"4172" NA NA NA
"4173" NA NA NA
"4174" NA NA NA
"4175" NA NA NA
"4176" NA NA NA
"4177" NA NA NA
"4178" NA NA NA
"4179" NA NA NA
"4180" NA NA NA
"4181" NA NA NA
"4182" NA NA NA
"4183" NA NA NA
"4184" NA NA NA
"4185" NA NA NA
"4186" NA NA NA
"4187" NA NA NA
"4188" NA NA NA
"4189" NA NA NA
"4190" NA NA NA
"4191" NA NA NA
"4192" NA NA NA
"4193" NA NA NA
"4194" NA NA NA
"4195" NA NA NA
"4196" NA NA NA
"4197" NA NA NA
"4198" NA NA NA
"4199" NA NA NA
"4200" NA NA NA
"4201" NA NA NA
"4202" NA NA NA
"4203" NA NA NA
"4204" NA NA NA
"4205" NA NA NA
"4206" NA NA NA
"4207" NA NA NA
"4208" NA NA NA
"4209" NA NA NA
"4210" NA NA NA
"4211" NA NA NA
"4212" NA NA NA
"4213" NA NA NA
"4214" NA NA NA
"4215" NA NA NA
"4216" NA NA NA
"4217" NA NA NA
"4218" NA NA NA
"4219" NA NA NA
"4220" NA NA NA
"4221" NA NA NA
"4222" NA NA NA
"4223" NA NA NA
"4224" NA NA NA
"4225" NA NA NA
"4226" NA NA NA
"4227" NA NA NA
"4228" NA NA NA
"4229" NA NA NA
"4230" NA NA NA
"4231" NA NA NA
"4232" NA NA NA
"4233" NA NA NA
"4234" NA NA NA
"4235" NA NA NA
"4236" NA NA NA
"4237" NA NA NA
"4238" NA NA NA
"4239" NA NA NA
"4240" NA NA NA
"4241" NA NA NA
"4242" NA NA NA
"4243" NA NA NA
"4244" NA NA NA
"4245" NA NA NA
"4246" NA NA NA
"4247" NA NA NA
"4248" NA NA NA
"4249" NA NA NA
"4250" NA NA NA
"4251" NA NA NA
"4252" NA NA NA
"4253" NA NA NA
"4254" NA NA NA
"4255" NA NA NA
"4256" NA NA NA
"4257" NA NA NA
"4258" NA NA NA
"4259" NA NA NA
"4260" NA NA NA
"4261" NA NA NA
"4262" NA NA NA
"4263" NA NA NA
"4264" NA NA NA
"4265" NA NA NA
"4266" NA NA NA
"4267" NA NA NA
"4268" NA NA NA
"4269" NA NA NA
"4270" NA NA NA
"4271" NA NA NA
"4272" NA NA NA
"4273" NA NA NA
"4274" NA NA NA
"4275" NA NA NA
"4276" NA NA NA
"4277" NA NA NA
"4278" NA NA NA
"4279" NA NA NA
"4280" NA NA NA
"4281" NA NA NA
"4282" NA NA NA
"4283" NA NA NA
"4284" NA NA NA
"4285" NA NA NA
"4286" NA NA NA
"4287" NA NA NA
"4288" NA NA NA
"4289" NA NA NA
"4290" NA NA NA
"4291" NA NA NA
"4292" NA NA NA
"4293" NA NA NA
"4294" NA NA NA
"4295" NA NA NA
"4296" NA NA NA
"4297" NA NA NA
"4298" NA NA NA
"4299" NA NA NA
"4300" NA NA NA
"4301" NA NA NA
"4302" NA NA NA
"4303" NA NA NA
"4304" NA NA NA
"4305" NA NA NA
"4306" NA NA NA
"4307" NA NA NA
"4308" NA NA NA
"4309" NA NA NA
"4310" NA NA NA
"4311" NA NA NA
"4312" NA NA NA
"4313" NA NA NA
"4314" NA NA NA
"4315" NA NA NA
"4316" NA NA NA
"4317" NA NA NA
"4318" NA NA NA
"4319" NA NA NA
"4320" NA NA NA
"4321" NA NA NA
"4322" NA NA NA
"4323" NA NA NA
"4324" NA NA NA
"4325" NA NA NA
"4326" NA NA NA
"4327" NA NA NA
"4328" NA NA NA
"4329" NA NA NA
"4330" NA NA NA
"4331" NA NA NA
"4332" NA NA NA
"4333" NA NA NA
"4334" NA NA NA
"4335" NA NA NA
"4336" NA NA NA
"4337" NA NA NA
"4338" NA NA NA
"4339" NA NA NA
"4340" NA NA NA
"4341" NA NA NA
"4342" NA NA NA
"4343" NA NA NA
"4344" NA NA NA
"4345" NA NA NA
"4346" NA NA NA
"4347" NA NA NA
"4348" NA NA NA
"4349" NA NA NA
"4350" NA NA NA
"4351" NA NA NA
"4352" NA NA NA
"4353" NA NA NA
"4354" NA NA NA
"4355" NA NA NA
"4356" NA NA NA
"4357" NA NA NA
"4358" NA NA NA
"4359" NA NA NA
"4360" NA NA NA
"4361" NA NA NA
"4362" NA NA NA
"4363" NA NA NA
"4364" NA NA NA
"4365" NA NA NA
"4366" NA NA NA
"4367" NA NA NA
"4368" NA NA NA
"4369" NA NA NA
"4370" NA NA NA
"4371" NA NA NA
"4372" NA NA NA
"4373" NA NA NA
"4374" NA NA NA
"4375" NA NA NA
"4376" NA NA NA
"4377" NA NA NA
"4378" NA NA NA
"4379" NA NA NA
"4380" NA NA NA
"4381" NA NA NA
"4382" NA NA NA
"4383" NA NA NA
"4384" NA NA NA
"4385" NA NA NA
"4386" NA NA NA
"4387" NA NA NA
"4388" NA NA NA
"4389" NA NA NA
"4390" NA NA NA
"4391" NA NA NA
"4392" NA NA NA
"4393" NA NA NA
"4394" NA NA NA
"4395" NA NA NA
"4396" NA NA NA
"4397" NA NA NA
"4398" NA NA NA
"4399" NA NA NA
"4400" NA NA NA
"4401" NA NA NA
"4402" NA NA NA
"4403" NA NA NA
"4404" NA NA NA
"4405" NA NA NA
"4406" NA NA NA
"4407" NA NA NA
"4408" NA NA NA
"4409" NA NA NA
"4410" NA NA NA
"4411" NA NA NA
"4412" NA NA NA
"4413" NA NA NA
"4414" NA NA NA
"4415" NA NA NA
"4416" NA NA NA
"4417" NA NA NA
"4418" NA NA NA
"4419" NA NA NA
"4420" NA NA NA
"4421" NA NA NA
"4422" NA NA NA
"4423" NA NA NA
"4424" NA NA NA
"4425" NA NA NA
"4426" NA NA NA
"4427" NA NA NA
"4428" NA NA NA
"4429" NA NA NA
"4430" NA NA NA
"4431" NA NA NA
"4432" NA NA NA
"4433" NA NA NA
"4434" NA NA NA
"4435" NA NA NA
"4436" NA NA NA
"4437" NA NA NA
"4438" NA NA NA
"4439" NA NA NA
"4440" NA NA NA
"4441" NA NA NA
"4442" NA NA NA
"4443" NA NA NA
"4444" NA NA NA
"4445" NA NA NA
"4446" NA NA NA
"4447" NA NA NA
"4448" NA NA NA
"4449" NA NA NA
"4450" NA NA NA
"4451" NA NA NA
"4452" NA NA NA
"4453" NA NA NA
"4454" NA NA NA
"4455" NA NA NA
"4456" NA NA NA
"4457" NA NA NA
"4458" NA NA NA
"4459" NA NA NA
"4460" NA NA NA
"4461" NA NA NA
"4462" NA NA NA
"4463" NA NA NA
"4464" NA NA NA
"4465" NA NA NA
"4466" NA NA NA
"4467" NA NA NA
"4468" NA NA NA
"4469" NA NA NA
"4470" NA NA NA
"4471" NA NA NA
"4472" NA NA NA
"4473" NA NA NA
"4474" NA NA NA
"4475" NA NA NA
"4476" NA NA NA
"4477" NA NA NA
"4478" NA NA NA
"4479" NA NA NA
"4480" NA NA NA
"4481" NA NA NA
"4482" NA NA NA
"4483" NA NA NA
"4484" NA NA NA
"4485" NA NA NA
"4486" NA NA NA
"4487" NA NA NA
"4488" NA NA NA
"4489" NA NA NA
"4490" NA NA NA
"4491" NA NA NA
"4492" NA NA NA
"4493" NA NA NA
"4494" NA NA NA
"4495" NA NA NA
"4496" NA NA NA
"4497" NA NA NA
"4498" NA NA NA
"4499" NA NA NA
"4500" NA NA NA
"4501" NA NA NA
"4502" NA NA NA
"4503" NA NA NA
"4504" NA NA NA
"4505" NA NA NA
"4506" NA NA NA
"4507" NA NA NA
"4508" NA NA NA
"4509" NA NA NA
"4510" NA NA NA
"4511" NA NA NA
"4512" NA NA NA
"4513" NA NA NA
"4514" NA NA NA
"4515" NA NA NA
"4516" NA NA NA
"4517" NA NA NA
"4518" NA NA NA
"4519" NA NA NA
"4520" NA NA NA
"4521" NA NA NA
"4522" NA NA NA
"4523" NA NA NA
"4524" NA NA NA
"4525" NA NA NA
"4526" NA NA NA
"4527" NA NA NA
"4528" NA NA NA
"4529" NA NA NA
"4530" NA NA NA
"4531" NA NA NA
"4532" NA NA NA
"4533" NA NA NA
"4534" NA NA NA
"4535" NA NA NA
"4536" NA NA NA
"4537" NA NA NA
"4538" NA NA NA
"4539" NA NA NA
"4540" NA NA NA
"4541" NA NA NA
"4542" NA NA NA
"4543" NA NA NA
"4544" NA NA NA
"4545" NA NA NA
"4546" NA NA NA
"4547" NA NA NA
"4548" NA NA NA
"4549" NA NA NA
"4550" NA NA NA
"4551" NA NA NA
"4552" NA NA NA
"4553" NA NA NA
"4554" NA NA NA
"4555" NA NA NA
"4556" NA NA NA
"4557" NA NA NA
"4558" NA NA NA
"4559" NA NA NA
"4560" NA NA NA
"4561" NA NA NA
"4562" NA NA NA
"4563" NA NA NA
"4564" NA NA NA
"4565" NA NA NA
"4566" NA NA NA
"4567" NA NA NA
"4568" NA NA NA
"4569" NA NA NA
"4570" NA NA NA
"4571" NA NA NA
"4572" NA NA NA
"4573" NA NA NA
"4574" NA NA NA
"4575" NA NA NA
"4576" NA NA NA
"4577" NA NA NA
"4578" NA NA NA
"4579" NA NA NA
"4580" NA NA NA
"4581" NA NA NA
"4582" NA NA NA
"4583" NA NA NA
"4584" NA NA NA
"4585" NA NA NA
"4586" NA NA NA
"4587" NA NA NA
"4588" NA NA NA
"4589" NA NA NA
"4590" NA NA NA
"4591" NA NA NA
"4592" NA NA NA
"4593" NA NA NA
"4594" NA NA NA
"4595" NA NA NA
"4596" NA NA NA
"4597" NA NA NA
"4598" NA NA NA
"4599" NA NA NA
"4600" NA NA NA
"4601" NA NA NA
"4602" NA NA NA
"4603" NA NA NA
"4604" NA NA NA
"4605" NA NA NA
"4606" NA NA NA
"4607" NA NA NA
"4608" NA NA NA
"4609" NA NA NA
"4610" NA NA NA
"4611" NA NA NA
"4612" NA NA NA
"4613" NA NA NA
"4614" NA NA NA
"4615" NA NA NA
"4616" NA NA NA
"4617" NA NA NA
"4618" NA NA NA
"4619" NA NA NA
"4620" NA NA NA
"4621" NA NA NA
"4622" NA NA NA
"4623" NA NA NA
"4624" NA NA NA
"4625" NA NA NA
"4626" NA NA NA
"4627" NA NA NA
"4628" NA NA NA
"4629" NA NA NA
"4630" NA NA NA
"4631" NA NA NA
"4632" NA NA NA
"4633" NA NA NA
"4634" NA NA NA
"4635" NA NA NA
"4636" NA NA NA
"4637" NA NA NA
"4638" NA NA NA
"4639" NA NA NA
"4640" NA NA NA
"4641" NA NA NA
"4642" NA NA NA
"4643" NA NA NA
"4644" NA NA NA
"4645" NA NA NA
"4646" NA NA NA
"4647" NA NA NA
"4648" NA NA NA
"4649" NA NA NA
"4650" NA NA NA
"4651" NA NA NA
"4652" NA NA NA
"4653" NA NA NA
"4654" NA NA NA
"4655" NA NA NA
"4656" NA NA NA
"4657" NA NA NA
"4658" NA NA NA
"4659" NA NA NA
"4660" NA NA NA
"4661" NA NA NA
"4662" NA NA NA
"4663" NA NA NA
"4664" NA NA NA
"4665" NA NA NA
"4666" NA NA NA
"4667" NA NA NA
"4668" NA NA NA
"4669" NA NA NA
"4670" NA NA NA
"4671" NA NA NA
"4672" NA NA NA
"4673" NA NA NA
"4674" NA NA NA
"4675" NA NA NA
"4676" NA NA NA
"4677" NA NA NA
"4678" NA NA NA
"4679" NA NA NA
"4680" NA NA NA
"4681" NA NA NA
"4682" NA NA NA
"4683" NA NA NA
"4684" NA NA NA
"4685" NA NA NA
"4686" NA NA NA
"4687" NA NA NA
"4688" NA NA NA
"4689" NA NA NA
"4690" NA NA NA
"4691" NA NA NA
"4692" NA NA NA
"4693" NA NA NA
"4694" NA NA NA
"4695" NA NA NA
"4696" NA NA NA
"4697" NA NA NA
"4698" NA NA NA
"4699" NA NA NA
"4700" NA NA NA
"4701" NA NA NA
"4702" NA NA NA
"4703" NA NA NA
"4704" NA NA NA
"4705" NA NA NA
"4706" NA NA NA
"4707" NA NA NA
"4708" NA NA NA
"4709" NA NA NA
"4710" NA NA NA
"4711" NA NA NA
"4712" NA NA NA
"4713" NA NA NA
"4714" NA NA NA
"4715" NA NA NA
"4716" NA NA NA
"4717" NA NA NA
"4718" NA NA NA
"4719" NA NA NA
"4720" NA NA NA
"4721" NA NA NA
"4722" NA NA NA
"4723" NA NA NA
"4724" NA NA NA
"4725" NA NA NA
"4726" NA NA NA
"4727" NA NA NA
"4728" NA NA NA
"4729" NA NA NA
"4730" NA NA NA
"4731" NA NA NA
"4732" NA NA NA
"4733" NA NA NA
"4734" NA NA NA
"4735" NA NA NA
"4736" NA NA NA
"4737" NA NA NA
"4738" NA NA NA
"4739" NA NA NA
"4740" NA NA NA
"4741" NA NA NA
"4742" NA NA NA
"4743" NA NA NA
"4744" NA NA NA
"4745" NA NA NA
"4746" NA NA NA
"4747" NA NA NA
"4748" NA NA NA
"4749" NA NA NA
"4750" NA NA NA
"4751" NA NA NA
"4752" NA NA NA
"4753" NA NA NA
"4754" NA NA NA
"4755" NA NA NA
"4756" NA NA NA
"4757" NA NA NA
"4758" NA NA NA
"4759" NA NA NA
"4760" NA NA NA
"4761" NA NA NA
"4762" NA NA NA
"4763" NA NA NA
"4764" NA NA NA
"4765" NA NA NA
"4766" NA NA NA
"4767" NA NA NA
"4768" NA NA NA
"4769" NA NA NA
"4770" NA NA NA
"4771" NA NA NA
"4772" NA NA NA
"4773" NA NA NA
"4774" NA NA NA
"4775" NA NA NA
"4776" NA NA NA
"4777" NA NA NA
"4778" NA NA NA
"4779" NA NA NA
"4780" NA NA NA
"4781" NA NA NA
"4782" NA NA NA
"4783" NA NA NA
"4784" NA NA NA
"4785" NA NA NA
"4786" NA NA NA
"4787" NA NA NA
"4788" NA NA NA
"4789" NA NA NA
"4790" NA NA NA
"4791" NA NA NA
"4792" NA NA NA
"4793" NA NA NA
"4794" NA NA NA
"4795" NA NA NA
"4796" NA NA NA
"4797" NA NA NA
"4798" NA NA NA
"4799" NA NA NA
"4800" NA NA NA
"4801" NA NA NA
"4802" NA NA NA
"4803" NA NA NA
"4804" NA NA NA
"4805" NA NA NA
"4806" NA NA NA
"4807" NA NA NA
"4808" NA NA NA
"4809" NA NA NA
"4810" NA NA NA
"4811" NA NA NA
"4812" NA NA NA
"4813" NA NA NA
"4814" NA NA NA
"4815" NA NA NA
"4816" NA NA NA
"4817" NA NA NA
"4818" NA NA NA
"4819" NA NA NA
"4820" NA NA NA
"4821" NA NA NA
"4822" NA NA NA
"4823" NA NA NA
"4824" NA NA NA
"4825" NA NA NA
"4826" NA NA NA
"4827" NA NA NA
"4828" NA NA NA
"4829" NA NA NA
"4830" NA NA NA
"4831" NA NA NA
"4832" NA NA NA
"4833" NA NA NA
"4834" NA NA NA
"4835" NA NA NA
"4836" NA NA NA
"4837" NA NA NA
"4838" NA NA NA
"4839" NA NA NA
"4840" NA NA NA
"4841" NA NA NA
"4842" NA NA NA
"4843" NA NA NA
"4844" NA NA NA
"4845" NA NA NA
"4846" NA NA NA
"4847" NA NA NA
"4848" NA NA NA
"4849" NA NA NA
"4850" NA NA NA
"4851" NA NA NA
"4852" NA NA NA
"4853" NA NA NA
"4854" NA NA NA
"4855" NA NA NA
"4856" NA NA NA
"4857" NA NA NA
"4858" NA NA NA
"4859" NA NA NA
"4860" NA NA NA
"4861" NA NA NA
"4862" NA NA NA
"4863" NA NA NA
"4864" NA NA NA
"4865" NA NA NA
"4866" NA NA NA
"4867" NA NA NA
"4868" NA NA NA
"4869" NA NA NA
"4870" NA NA NA
"4871" NA NA NA
"4872" NA NA NA
"4873" NA NA NA
"4874" NA NA NA
"4875" NA NA NA
"4876" NA NA NA
"4877" NA NA NA
"4878" NA NA NA
"4879" NA NA NA
"4880" NA NA NA
"4881" NA NA NA
"4882" NA NA NA
"4883" NA NA NA
"4884" NA NA NA
"4885" NA NA NA
"4886" NA NA NA
"4887" NA NA NA
"4888" NA NA NA
"4889" NA NA NA
"4890" NA NA NA
"4891" NA NA NA
"4892" NA NA NA
"4893" NA NA NA
"4894" NA NA NA
"4895" NA NA NA
"4896" NA NA NA
"4897" NA NA NA
"4898" NA NA NA
"4899" NA NA NA
"4900" NA NA NA
"4901" NA NA NA
"4902" NA NA NA
"4903" NA NA NA
"4904" NA NA NA
"4905" NA NA NA
"4906" NA NA NA
"4907" NA NA NA
"4908" NA NA NA
"4909" NA NA NA
"4910" NA NA NA
"4911" NA NA NA
"4912" NA NA NA
"4913" NA NA NA
"4914" NA NA NA
"4915" NA NA NA
"4916" NA NA NA
"4917" NA NA NA
"4918" NA NA NA
"4919" NA NA NA
"4920" NA NA NA
"4921" NA NA NA
"4922" NA NA NA
"4923" NA NA NA
"4924" NA NA NA
"4925" NA NA NA
"4926" NA NA NA
"4927" NA NA NA
"4928" NA NA NA
"4929" NA NA NA
"4930" NA NA NA
"4931" NA NA NA
"4932" NA NA NA
"4933" NA NA NA
"4934" NA NA NA
"4935" NA NA NA
"4936" NA NA NA
"4937" NA NA NA
"4938" NA NA NA
"4939" NA NA NA
"4940" NA NA NA
"4941" NA NA NA
"4942" NA NA NA
"4943" NA NA NA
"4944" NA NA NA
"4945" NA NA NA
"4946" NA NA NA
"4947" NA NA NA
"4948" NA NA NA
"4949" NA NA NA
"4950" NA NA NA
"4951" NA NA NA
"4952" NA NA NA
"4953" NA NA NA
"4954" NA NA NA
"4955" NA NA NA
"4956" NA NA NA
"4957" NA NA NA
"4958" NA NA NA
"4959" NA NA NA
"4960" NA NA NA
"4961" NA NA NA
"4962" NA NA NA
"4963" NA NA NA
"4964" NA NA NA
"4965" NA NA NA
"4966" NA NA NA
"4967" NA NA NA
"4968" NA NA NA
"4969" NA NA NA
"4970" NA NA NA
"4971" NA NA NA
"4972" NA NA NA
"4973" NA NA NA
"4974" NA NA NA
"4975" NA NA NA
"4976" NA NA NA
"4977" NA NA NA
"4978" NA NA NA
"4979" NA NA NA
"4980" NA NA NA
"4981" NA NA NA
"4982" NA NA NA
"4983" NA NA NA
"4984" NA NA NA
"4985" NA NA NA
"4986" NA NA NA
"4987" NA NA NA
"4988" NA NA NA
"4989" NA NA NA
"4990" NA NA NA
"4991" NA NA NA
"4992" NA NA NA
"4993" NA NA NA
"4994" NA NA NA
"4995" NA NA NA
"4996" NA NA NA
"4997" NA NA NA
"4998" NA NA NA
"4999" NA NA NA
"5000" NA NA NA
"5001" NA NA NA
"5002" NA NA NA
"5003" NA NA NA
"5004" NA NA NA
"5005" NA NA NA
"5006" NA NA NA
"5007" NA NA NA
"5008" NA NA NA
"5009" NA NA NA
"5010" NA NA NA
"5011" NA NA NA
"5012" NA NA NA
"5013" NA NA NA
"5014" NA NA NA
"5015" NA NA NA
"5016" NA NA NA
"5017" NA NA NA
"5018" NA NA NA
"5019" NA NA NA
"5020" NA NA NA
"5021" NA NA NA
"5022" NA NA NA
"5023" NA NA NA
"5024" NA NA NA
"5025" NA NA NA
"5026" NA NA NA
"5027" NA NA NA
"5028" NA NA NA
"5029" NA NA NA
"5030" NA NA NA
"5031" NA NA NA
"5032" NA NA NA
"5033" NA NA NA
"5034" NA NA NA
"5035" NA NA NA
"5036" NA NA NA
"5037" NA NA NA
"5038" NA NA NA
"5039" NA NA NA
"5040" NA NA NA
"5041" NA NA NA
"5042" NA NA NA
"5043" NA NA NA
"5044" NA NA NA
"5045" NA NA NA
"5046" NA NA NA
"5047" NA NA NA
"5048" NA NA NA
"5049" NA NA NA
"5050" NA NA NA
"5051" NA NA NA
"5052" NA NA NA
"5053" NA NA NA
"5054" NA NA NA
"5055" NA NA NA
"5056" NA NA NA
"5057" NA NA NA
"5058" NA NA NA
"5059" NA NA NA
"5060" NA NA NA
"5061" NA NA NA
"5062" NA NA NA
"5063" NA NA NA
"5064" NA NA NA
"5065" NA NA NA
"5066" NA NA NA
"5067" NA NA NA
"5068" NA NA NA
"5069" NA NA NA
"5070" NA NA NA
"5071" NA NA NA
"5072" NA NA NA
"5073" NA NA NA
"5074" NA NA NA
"5075" NA NA NA
"5076" NA NA NA
"5077" NA NA NA
"5078" NA NA NA
"5079" NA NA NA
"5080" NA NA NA
"5081" NA NA NA
"5082" NA NA NA
"5083" NA NA NA
"5084" NA NA NA
"5085" NA NA NA
"5086" NA NA NA
"5087" NA NA NA
"5088" NA NA NA
"5089" NA NA NA
"5090" NA NA NA
"5091" NA NA NA
"5092" NA NA NA
"5093" NA NA NA
"5094" NA NA NA
"5095" NA NA NA
"5096" NA NA NA
"5097" NA NA NA
"5098" NA NA NA
"5099" NA NA NA
"5100" NA NA NA
"5101" NA NA NA
"5102" NA NA NA
"5103" NA NA NA
"5104" NA NA NA
"5105" NA NA NA
"5106" NA NA NA
"5107" NA NA NA
"5108" NA NA NA
"5109" NA NA NA
"5110" NA NA NA
"5111" NA NA NA
"5112" NA NA NA
"5113" NA NA NA
"5114" NA NA NA
"5115" NA NA NA
"5116" NA NA NA
"5117" NA NA NA
"5118" NA NA NA
"5119" NA NA NA
"5120" NA NA NA
"5121" NA NA NA
"5122" NA NA NA
"5123" NA NA NA
"5124" NA NA NA
"5125" NA NA NA
"5126" NA NA NA
"5127" NA NA NA
"5128" NA NA NA
"5129" NA NA NA
"5130" NA NA NA
"5131" NA NA NA
"5132" NA NA NA
"5133" NA NA NA
"5134" NA NA NA
"5135" NA NA NA
"5136" NA NA NA
"5137" NA NA NA
"5138" NA NA NA
"5139" NA NA NA
"5140" NA NA NA
"5141" NA NA NA
"5142" NA NA NA
"5143" NA NA NA
"5144" NA NA NA
"5145" NA NA NA
"5146" NA NA NA
"5147" NA NA NA
"5148" NA NA NA
"5149" NA NA NA
"5150" NA NA NA
"5151" NA NA NA
"5152" NA NA NA
"5153" NA NA NA
"5154" NA NA NA
"5155" NA NA NA
"5156" NA NA NA
"5157" NA NA NA
"5158" NA NA NA
"5159" NA NA NA
"5160" NA NA NA
"5161" NA NA NA
"5162" NA NA NA
"5163" NA NA NA
"5164" NA NA NA
"5165" NA NA NA
"5166" NA NA NA
"5167" NA NA NA
"5168" NA NA NA
"5169" NA NA NA
"5170" NA NA NA
"5171" NA NA NA
"5172" NA NA NA
"5173" NA NA NA
"5174" NA NA NA
"5175" NA NA NA
"5176" NA NA NA
"5177" NA NA NA
"5178" NA NA NA
"5179" NA NA NA
"5180" NA NA NA
"5181" NA NA NA
"5182" NA NA NA
"5183" NA NA NA
"5184" NA NA NA
"5185" NA NA NA
"5186" NA NA NA
"5187" NA NA NA
"5188" NA NA NA
"5189" NA NA NA
"5190" NA NA NA
"5191" NA NA NA
"5192" NA NA NA
"5193" NA NA NA
"5194" NA NA NA
"5195" NA NA NA
"5196" NA NA NA
"5197" NA NA NA
"5198" NA NA NA
"5199" NA NA NA
"5200" NA NA NA
"5201" NA NA NA
"5202" NA NA NA
"5203" NA NA NA
"5204" NA NA NA
"5205" NA NA NA
"5206" NA NA NA
"5207" NA NA NA
"5208" NA NA NA
"5209" NA NA NA
"5210" NA NA NA
"5211" NA NA NA
"5212" NA NA NA
"5213" NA NA NA
"5214" NA NA NA
"5215" NA NA NA
"5216" NA NA NA
"5217" NA NA NA
"5218" NA NA NA
"5219" NA NA NA
"5220" NA NA NA
"5221" NA NA NA
"5222" NA NA NA
"5223" NA NA NA
"5224" NA NA NA
"5225" NA NA NA
"5226" NA NA NA
"5227" NA NA NA
"5228" NA NA NA
"5229" NA NA NA
"5230" NA NA NA
"5231" NA NA NA
"5232" NA NA NA
"5233" NA NA NA
"5234" NA NA NA
"5235" NA NA NA
"5236" NA NA NA
"5237" NA NA NA
"5238" NA NA NA
"5239" NA NA NA
"5240" NA NA NA
"5241" NA NA NA
"5242" NA NA NA
"5243" NA NA NA
"5244" NA NA NA
"5245" NA NA NA
"5246" NA NA NA
"5247" NA NA NA
"5248" NA NA NA
"5249" NA NA NA
"5250" NA NA NA
"5251" NA NA NA
"5252" NA NA NA
"5253" NA NA NA
"5254" NA NA NA
"5255" NA NA NA
"5256" NA NA NA
"5257" NA NA NA
"5258" NA NA NA
"5259" NA NA NA
"5260" NA NA NA
"5261" NA NA NA
"5262" NA NA NA
"5263" NA NA NA
"5264" NA NA NA
"5265" NA NA NA
"5266" NA NA NA
"5267" NA NA NA
"5268" NA NA NA
"5269" NA NA NA
"5270" NA NA NA
"5271" NA NA NA
"5272" NA NA NA
"5273" NA NA NA
"5274" NA NA NA
"5275" NA NA NA
"5276" NA NA NA
"5277" NA NA NA
"5278" NA NA NA
"5279" NA NA NA
"5280" NA NA NA
"5281" NA NA NA
"5282" NA NA NA
"5283" NA NA NA
"5284" NA NA NA
"5285" NA NA NA
"5286" NA NA NA
"5287" NA NA NA
"5288" NA NA NA
"5289" NA NA NA
"5290" NA NA NA
"5291" NA NA NA
"5292" NA NA NA
"5293" NA NA NA
"5294" NA NA NA
"5295" NA NA NA
"5296" NA NA NA
"5297" NA NA NA
"5298" NA NA NA
"5299" NA NA NA
"5300" NA NA NA
"5301" NA NA NA
"5302" NA NA NA
"5303" NA NA NA
"5304" NA NA NA
"5305" NA NA NA
"5306" NA NA NA
"5307" NA NA NA
"5308" NA NA NA
"5309" NA NA NA
"5310" NA NA NA
"5311" NA NA NA
"5312" NA NA NA
"5313" NA NA NA
"5314" NA NA NA
"5315" NA NA NA
"5316" NA NA NA
"5317" NA NA NA
"5318" NA NA NA
"5319" NA NA NA
"5320" NA NA NA
"5321" NA NA NA
"5322" NA NA NA
"5323" NA NA NA
"5324" NA NA NA
"5325" NA NA NA
"5326" NA NA NA
"5327" NA NA NA
"5328" NA NA NA
"5329" NA NA NA
"5330" NA NA NA
"5331" NA NA NA
"5332" NA NA NA
"5333" NA NA NA
"5334" NA NA NA
"5335" NA NA NA
"5336" NA NA NA
"5337" NA NA NA
"5338" NA NA NA
"5339" NA NA NA
"5340" NA NA NA
"5341" NA NA NA
"5342" NA NA NA
"5343" NA NA NA
"5344" NA NA NA
"5345" NA NA NA
"5346" NA NA NA
"5347" NA NA NA
"5348" NA NA NA
"5349" NA NA NA
"5350" NA NA NA
"5351" NA NA NA
"5352" NA NA NA
"5353" NA NA NA
"5354" NA NA NA
"5355" NA NA NA
"5356" NA NA NA
"5357" NA NA NA
"5358" NA NA NA
"5359" NA NA NA
"5360" NA NA NA
"5361" NA NA NA
"5362" NA NA NA
"5363" NA NA NA
"5364" NA NA NA
"5365" NA NA NA
"5366" NA NA NA
"5367" NA NA NA
"5368" NA NA NA
"5369" NA NA NA
"5370" NA NA NA
"5371" NA NA NA
"5372" NA NA NA
"5373" NA NA NA
"5374" NA NA NA
"5375" NA NA NA
"5376" NA NA NA
"5377" NA NA NA
"5378" NA NA NA
"5379" NA NA NA
"5380" NA NA NA
"5381" NA NA NA
"5382" NA NA NA
"5383" NA NA NA
"5384" NA NA NA
"5385" NA NA NA
"5386" NA NA NA
"5387" NA NA NA
"5388" NA NA NA
"5389" NA NA NA
"5390" NA NA NA
"5391" NA NA NA
"5392" NA NA NA
"5393" NA NA NA
"5394" NA NA NA
"5395" NA NA NA
"5396" NA NA NA
"5397" NA NA NA
"5398" NA NA NA
"5399" NA NA NA
"5400" NA NA NA
"5401" NA NA NA
"5402" NA NA NA
"5403" NA NA NA
"5404" NA NA NA
"5405" NA NA NA
"5406" NA NA NA
"5407" NA NA NA
"5408" NA NA NA
"5409" NA NA NA
"5410" NA NA NA
"5411" NA NA NA
"5412" NA NA NA
"5413" NA NA NA
"5414" NA NA NA
"5415" NA NA NA
"5416" NA NA NA
"5417" NA NA NA
"5418" NA NA NA
"5419" NA NA NA
"5420" NA NA NA
"5421" NA NA NA
"5422" NA NA NA
"5423" NA NA NA
"5424" NA NA NA
"5425" NA NA NA
"5426" NA NA NA
"5427" NA NA NA
"5428" NA NA NA
"5429" NA NA NA
"5430" NA NA NA
"5431" NA NA NA
"5432" NA NA NA
"5433" NA NA NA
"5434" NA NA NA
"5435" NA NA NA
"5436" NA NA NA
"5437" NA NA NA
"5438" NA NA NA
"5439" NA NA NA
"5440" NA NA NA
"5441" NA NA NA
"5442" NA NA NA
"5443" NA NA NA
"5444" NA NA NA
"5445" NA NA NA
"5446" NA NA NA
"5447" NA NA NA
"5448" NA NA NA
"5449" NA NA NA
"5450" NA NA NA
"5451" NA NA NA
"5452" NA NA NA
"5453" NA NA NA
"5454" NA NA NA
"5455" NA NA NA
"5456" NA NA NA
"5457" NA NA NA
"5458" NA NA NA
"5459" NA NA NA
"5460" NA NA NA
"5461" NA NA NA
"5462" NA NA NA
"5463" NA NA NA
"5464" NA NA NA
"5465" NA NA NA
"5466" NA NA NA
"5467" NA NA NA
"5468" NA NA NA
"5469" NA NA NA
"5470" NA NA NA
"5471" NA NA NA
"5472" NA NA NA
"5473" NA NA NA
"5474" NA NA NA
"5475" NA NA NA
"5476" NA NA NA
"5477" NA NA NA
"5478" NA NA NA
"5479" NA NA NA
"5480" NA NA NA
"5481" NA NA NA
"5482" NA NA NA
"5483" NA NA NA
"5484" NA NA NA
"5485" NA NA NA
"5486" NA NA NA
"5487" NA NA NA
"5488" NA NA NA
"5489" NA NA NA
"5490" NA NA NA
"5491" NA NA NA
"5492" NA NA NA
"5493" NA NA NA
"5494" NA NA NA
"5495" NA NA NA
"5496" NA NA NA
"5497" NA NA NA
"5498" NA NA NA
"5499" NA NA NA
"5500" NA NA NA
"5501" NA NA NA
"5502" NA NA NA
"5503" NA NA NA
"5504" NA NA NA
"5505" NA NA NA
"5506" NA NA NA
"5507" NA NA NA
"5508" NA NA NA
"5509" NA NA NA
"5510" NA NA NA
"5511" NA NA NA
"5512" NA NA NA
"5513" NA NA NA
"5514" NA NA NA
"5515" NA NA NA
"5516" NA NA NA
"5517" NA NA NA
"5518" NA NA NA
"5519" NA NA NA
"5520" NA NA NA
"5521" NA NA NA
"5522" NA NA NA
"5523" NA NA NA
"5524" NA NA NA
"5525" NA NA NA
"5526" NA NA NA
"5527" NA NA NA
"5528" NA NA NA
"5529" NA NA NA
"5530" NA NA NA
"5531" NA NA NA
"5532" NA NA NA
"5533" NA NA NA
"5534" NA NA NA
"5535" NA NA NA
"5536" NA NA NA
"5537" NA NA NA
"5538" NA NA NA
"5539" NA NA NA
"5540" NA NA NA
"5541" NA NA NA
"5542" NA NA NA
"5543" NA NA NA
"5544" NA NA NA
"5545" NA NA NA
"5546" NA NA NA
"5547" NA NA NA
"5548" NA NA NA
"5549" NA NA NA
"5550" NA NA NA
"5551" NA NA NA
"5552" NA NA NA
"5553" NA NA NA
"5554" NA NA NA
"5555" NA NA NA
"5556" NA NA NA
"5557" NA NA NA
"5558" NA NA NA
"5559" NA NA NA
"5560" NA NA NA
"5561" NA NA NA
"5562" NA NA NA
"5563" NA NA NA
"5564" NA NA NA
"5565" NA NA NA
"5566" NA NA NA
"5567" NA NA NA
"5568" NA NA NA
"5569" NA NA NA
"5570" NA NA NA
"5571" NA NA NA
"5572" NA NA NA
"5573" NA NA NA
"5574" NA NA NA
"5575" NA NA NA
"5576" NA NA NA
"5577" NA NA NA
"5578" NA NA NA
"5579" NA NA NA
"5580" NA NA NA
"5581" NA NA NA
"5582" NA NA NA
"5583" NA NA NA
"5584" NA NA NA
"5585" NA NA NA
"5586" NA NA NA
"5587" NA NA NA
"5588" NA NA NA
"5589" NA NA NA
"5590" NA NA NA
"5591" NA NA NA
"5592" NA NA NA
"5593" NA NA NA
"5594" NA NA NA
"5595" NA NA NA
"5596" NA NA NA
"5597" NA NA NA
"5598" NA NA NA
"5599" NA NA NA
"5600" NA NA NA
"5601" NA NA NA
"5602" NA NA NA
"5603" NA NA NA
"5604" NA NA NA
"5605" NA NA NA
"5606" NA NA NA
"5607" NA NA NA
"5608" NA NA NA
"5609" NA NA NA
"5610" NA NA NA
"5611" NA NA NA
"5612" NA NA NA
"5613" NA NA NA
"5614" NA NA NA
"5615" NA NA NA
"5616" NA NA NA
"5617" NA NA NA
"5618" NA NA NA
"5619" NA NA NA
"5620" NA NA NA
"5621" NA NA NA
"5622" NA NA NA
"5623" NA NA NA
"5624" NA NA NA
"5625" NA NA NA
"5626" NA NA NA
"5627" NA NA NA
"5628" NA NA NA
"5629" NA NA NA
"5630" NA NA NA
"5631" NA NA NA
"5632" NA NA NA
"5633" NA NA NA
"5634" NA NA NA
"5635" NA NA NA
"5636" NA NA NA
"5637" NA NA NA
"5638" NA NA NA
"5639" NA NA NA
"5640" NA NA NA
"5641" NA NA NA
"5642" NA NA NA
"5643" NA NA NA
"5644" NA NA NA
"5645" NA NA NA
"5646" NA NA NA
"5647" NA NA NA
"5648" NA NA NA
"5649" NA NA NA
"5650" NA NA NA
"5651" NA NA NA
"5652" NA NA NA
"5653" NA NA NA
"5654" NA NA NA
"5655" NA NA NA
"5656" NA NA NA
"5657" NA NA NA
"5658" NA NA NA
"5659" NA NA NA
"5660" NA NA NA
"5661" NA NA NA
"5662" NA NA NA
"5663" NA NA NA
"5664" NA NA NA
"5665" NA NA NA
"5666" NA NA NA
"5667" NA NA NA
"5668" NA NA NA
"5669" NA NA NA
"5670" NA NA NA
"5671" NA NA NA
"5672" NA NA NA
"5673" NA NA NA
"5674" NA NA NA
"5675" NA NA NA
"5676" NA NA NA
"5677" NA NA NA
"5678" NA NA NA
"5679" NA NA NA
"5680" NA NA NA
"5681" NA NA NA
"5682" NA NA NA
"5683" NA NA NA
"5684" NA NA NA
"5685" NA NA NA
"5686" NA NA NA
"5687" NA NA NA
"5688" NA NA NA
"5689" NA NA NA
"5690" NA NA NA
"5691" NA NA NA
"5692" NA NA NA
"5693" NA NA NA
"5694" NA NA NA
"5695" NA NA NA
"5696" NA NA NA
"5697" NA NA NA
"5698" NA NA NA
"5699" NA NA NA
"5700" NA NA NA
"5701" NA NA NA
"5702" NA NA NA
"5703" NA NA NA
"5704" NA NA NA
"5705" NA NA NA
"5706" NA NA NA
"5707" NA NA NA
"5708" NA NA NA
"5709" NA NA NA
"5710" NA NA NA
"5711" NA NA NA
"5712" NA NA NA
"5713" NA NA NA
"5714" NA NA NA
"5715" NA NA NA
"5716" NA NA NA
"5717" NA NA NA
"5718" NA NA NA
"5719" NA NA NA
"5720" NA NA NA
"5721" NA NA NA
"5722" NA NA NA
"5723" NA NA NA
"5724" NA NA NA
"5725" NA NA NA
"5726" NA NA NA
"5727" NA NA NA
"5728" NA NA NA
"5729" NA NA NA
"5730" NA NA NA
"5731" NA NA NA
"5732" NA NA NA
"5733" NA NA NA
"5734" NA NA NA
"5735" NA NA NA
"5736" NA NA NA
"5737" NA NA NA
"5738" NA NA NA
"5739" NA NA NA
"5740" NA NA NA
"5741" NA NA NA
"5742" NA NA NA
"5743" NA NA NA
"5744" NA NA NA
"5745" NA NA NA
"5746" NA NA NA
"5747" NA NA NA
"5748" NA NA NA
"5749" NA NA NA
"5750" NA NA NA
"5751" NA NA NA
"5752" NA NA NA
"5753" NA NA NA
"5754" NA NA NA
"5755" NA NA NA
"5756" NA NA NA
"5757" NA NA NA
"5758" NA NA NA
"5759" NA NA NA
"5760" NA NA NA
"5761" NA NA NA
"5762" NA NA NA
"5763" NA NA NA
"5764" NA NA NA
"5765" NA NA NA
"5766" NA NA NA
"5767" NA NA NA
"5768" NA NA NA
"5769" NA NA NA
"5770" NA NA NA
"5771" NA NA NA
"5772" NA NA NA
"5773" NA NA NA
"5774" NA NA NA
"5775" NA NA NA
"5776" NA NA NA
"5777" NA NA NA
"5778" NA NA NA
"5779" NA NA NA
"5780" NA NA NA
"5781" NA NA NA
"5782" NA NA NA
"5783" NA NA NA
"5784" NA NA NA
"5785" NA NA NA
"5786" NA NA NA
"5787" NA NA NA
"5788" NA NA NA
"5789" NA NA NA
"5790" NA NA NA
"5791" NA NA NA
"5792" NA NA NA
"5793" NA NA NA
"5794" NA NA NA
"5795" NA NA NA
"5796" NA NA NA
"5797" NA NA NA
"5798" NA NA NA
"5799" NA NA NA
"5800" NA NA NA
"5801" NA NA NA
"5802" NA NA NA
"5803" NA NA NA
"5804" NA NA NA
"5805" NA NA NA
"5806" NA NA NA
"5807" NA NA NA
"5808" NA NA NA
"5809" NA NA NA
"5810" NA NA NA
"5811" NA NA NA
"5812" NA NA NA
"5813" NA NA NA
"5814" NA NA NA
"5815" NA NA NA
"5816" NA NA NA
"5817" NA NA NA
"5818" NA NA NA
"5819" NA NA NA
"5820" NA NA NA
"5821" NA NA NA
"5822" NA NA NA
"5823" NA NA NA
"5824" NA NA NA
"5825" NA NA NA
"5826" NA NA NA
"5827" NA NA NA
"5828" NA NA NA
"5829" NA NA NA
"5830" NA NA NA
"5831" NA NA NA
"5832" NA NA NA
"5833" NA NA NA
"5834" NA NA NA
"5835" NA NA NA
"5836" NA NA NA
"5837" NA NA NA
"5838" NA NA NA
"5839" NA NA NA
"5840" NA NA NA
"5841" NA NA NA
"5842" NA NA NA
"5843" NA NA NA
"5844" NA NA NA
"5845" NA NA NA
"5846" NA NA NA
"5847" NA NA NA
"5848" NA NA NA
"5849" NA NA NA
"5850" NA NA NA
"5851" NA NA NA
"5852" NA NA NA
"5853" NA NA NA
"5854" NA NA NA
"5855" NA NA NA
"5856" NA NA NA
"5857" NA NA NA
"5858" NA NA NA
"5859" NA NA NA
"5860" NA NA NA
"5861" NA NA NA
"5862" NA NA NA
"5863" NA NA NA
"5864" NA NA NA
"5865" NA NA NA
"5866" NA NA NA
"5867" NA NA NA
"5868" NA NA NA
"5869" NA NA NA
"5870" NA NA NA
"5871" NA NA NA
"5872" NA NA NA
"5873" NA NA NA
"5874" NA NA NA
"5875" NA NA NA
"5876" NA NA NA
"5877" NA NA NA
"5878" NA NA NA
"5879" NA NA NA
"5880" NA NA NA
"5881" NA NA NA
"5882" NA NA NA
"5883" NA NA NA
"5884" NA NA NA
"5885" NA NA NA
"5886" NA NA NA
"5887" NA NA NA
"5888" NA NA NA
"5889" NA NA NA
"5890" NA NA NA
"5891" NA NA NA
"5892" NA NA NA
"5893" NA NA NA
"5894" NA NA NA
"5895" NA NA NA
"5896" NA NA NA
"5897" NA NA NA
"5898" NA NA NA
"5899" NA NA NA
"5900" NA NA NA
"5901" NA NA NA
"5902" NA NA NA
"5903" NA NA NA
"5904" NA NA NA
"5905" NA NA NA
"5906" NA NA NA
"5907" NA NA NA
"5908" NA NA NA
"5909" NA NA NA
"5910" NA NA NA
"5911" NA NA NA
"5912" NA NA NA
"5913" NA NA NA
"5914" NA NA NA
"5915" NA NA NA
"5916" NA NA NA
"5917" NA NA NA
"5918" NA NA NA
"5919" NA NA NA
"5920" NA NA NA
"5921" NA NA NA
"5922" NA NA NA
"5923" NA NA NA
"5924" NA NA NA
"5925" NA NA NA
"5926" NA NA NA
"5927" NA NA NA
"5928" NA NA NA
"5929" NA NA NA
"5930" NA NA NA
"5931" NA NA NA
"5932" NA NA NA
"5933" NA NA NA
"5934" NA NA NA
"5935" NA NA NA
"5936" NA NA NA
"5937" NA NA NA
"5938" NA NA NA
"5939" NA NA NA
"5940" NA NA NA
"5941" NA NA NA
"5942" NA NA NA
"5943" NA NA NA
"5944" NA NA NA
"5945" NA NA NA
"5946" NA NA NA
"5947" NA NA NA
"5948" NA NA NA
"5949" NA NA NA
"5950" NA NA NA
"5951" NA NA NA
"5952" NA NA NA
"5953" NA NA NA
"5954" NA NA NA
"5955" NA NA NA
"5956" NA NA NA
"5957" NA NA NA
"5958" NA NA NA
"5959" NA NA NA
"5960" NA NA NA
"5961" NA NA NA
"5962" NA NA NA
"5963" NA NA NA
"5964" NA NA NA
"5965" NA NA NA
"5966" NA NA NA
"5967" NA NA NA
"5968" NA NA NA
"5969" NA NA NA
"5970" NA NA NA
"5971" NA NA NA
"5972" NA NA NA
"5973" NA NA NA
"5974" NA NA NA
"5975" NA NA NA
"5976" NA NA NA
"5977" NA NA NA
"5978" NA NA NA
"5979" NA NA NA
"5980" NA NA NA
"5981" NA NA NA
"5982" NA NA NA
"5983" NA NA NA
"5984" NA NA NA
"5985" NA NA NA
"5986" NA NA NA
"5987" NA NA NA
"5988" NA NA NA
"5989" NA NA NA
"5990" NA NA NA
"5991" NA NA NA
"5992" NA NA NA
"5993" NA NA NA
"5994" NA NA NA
"5995" NA NA NA
"5996" NA NA NA
"5997" NA NA NA
"5998" NA NA NA
"5999" NA NA NA
"6000" NA NA NA
"6001" NA NA NA
"6002" NA NA NA
"6003" NA NA NA
"6004" NA NA NA
"6005" NA NA NA
"6006" NA NA NA
"6007" NA NA NA
"6008" NA NA NA
"6009" NA NA NA
"6010" NA NA NA
"6011" NA NA NA
"6012" NA NA NA
"6013" NA NA NA
"6014" NA NA NA
"6015" NA NA NA
"6016" NA NA NA
"6017" NA NA NA
"6018" NA NA NA
"6019" NA NA NA
"6020" NA NA NA
"6021" NA NA NA
"6022" NA NA NA
"6023" NA NA NA
"6024" NA NA NA
"6025" NA NA NA
"6026" NA NA NA
"6027" NA NA NA
"6028" NA NA NA
"6029" NA NA NA
"6030" NA NA NA
"6031" NA NA NA
"6032" NA NA NA
"6033" NA NA NA
"6034" NA NA NA
"6035" NA NA NA
"6036" NA NA NA
"6037" NA NA NA
"6038" NA NA NA
"6039" NA NA NA
"6040" NA NA NA
"6041" NA NA NA
"6042" NA NA NA
"6043" NA NA NA
"6044" NA NA NA
"6045" NA NA NA
"6046" NA NA NA
"6047" NA NA NA
"6048" NA NA NA
"6049" NA NA NA
"6050" NA NA NA
"6051" NA NA NA
"6052" NA NA NA
"6053" NA NA NA
"6054" NA NA NA
"6055" NA NA NA
"6056" NA NA NA
"6057" NA NA NA
"6058" NA NA NA
"6059" NA NA NA
"6060" NA NA NA
"6061" NA NA NA
"6062" NA NA NA
"6063" NA NA NA
"6064" NA NA NA
"6065" NA NA NA
"6066" NA NA NA
"6067" NA NA NA
"6068" NA NA NA
"6069" NA NA NA
"6070" NA NA NA
"6071" NA NA NA
"6072" NA NA NA
"6073" NA NA NA
"6074" NA NA NA
"6075" NA NA NA
"6076" NA NA NA
"6077" NA NA NA
"6078" NA NA NA
"6079" NA NA NA
"6080" NA NA NA
"6081" NA NA NA
"6082" NA NA NA
"6083" NA NA NA
"6084" NA NA NA
"6085" NA NA NA
"6086" NA NA NA
"6087" NA NA NA
"6088" NA NA NA
"6089" NA NA NA
"6090" NA NA NA
"6091" NA NA NA
"6092" NA NA NA
"6093" NA NA NA
"6094" NA NA NA
"6095" NA NA NA
"6096" NA NA NA
"6097" NA NA NA
"6098" NA NA NA
"6099" NA NA NA
"6100" NA NA NA
"6101" NA NA NA
"6102" NA NA NA
"6103" NA NA NA
"6104" NA NA NA
"6105" NA NA NA
"6106" NA NA NA
"6107" NA NA NA
"6108" NA NA NA
"6109" NA NA NA
"6110" NA NA NA
"6111" NA NA NA
"6112" NA NA NA
"6113" NA NA NA
"6114" NA NA NA
"6115" NA NA NA
"6116" NA NA NA
"6117" NA NA NA
"6118" NA NA NA
"6119" NA NA NA
"6120" NA NA NA
"6121" NA NA NA
"6122" NA NA NA
"6123" NA NA NA
"6124" NA NA NA
"6125" NA NA NA
"6126" NA NA NA
"6127" NA NA NA
"6128" NA NA NA
"6129" NA NA NA
"6130" NA NA NA
"6131" NA NA NA
"6132" NA NA NA
"6133" NA NA NA
"6134" NA NA NA
"6135" NA NA NA
"6136" NA NA NA
"6137" NA NA NA
"6138" NA NA NA
"6139" NA NA NA
"6140" NA NA NA
"6141" NA NA NA
"6142" NA NA NA
"6143" NA NA NA
"6144" NA NA NA
"6145" NA NA NA
"6146" NA NA NA
"6147" NA NA NA
"6148" NA NA NA
"6149" NA NA NA
"6150" NA NA NA
"6151" NA NA NA
"6152" NA NA NA
"6153" NA NA NA
"6154" NA NA NA
"6155" NA NA NA
"6156" NA NA NA
"6157" NA NA NA
"6158" NA NA NA
"6159" NA NA NA
"6160" NA NA NA
"6161" NA NA NA
"6162" NA NA NA
"6163" NA NA NA
"6164" NA NA NA
"6165" NA NA NA
"6166" NA NA NA
"6167" NA NA NA
"6168" NA NA NA
"6169" NA NA NA
"6170" NA NA NA
"6171" NA NA NA
"6172" NA NA NA
"6173" NA NA NA
"6174" NA NA NA
"6175" NA NA NA
"6176" NA NA NA
"6177" NA NA NA
"6178" NA NA NA
"6179" NA NA NA
"6180" NA NA NA
"6181" NA NA NA
"6182" NA NA NA
"6183" NA NA NA
"6184" NA NA NA
"6185" NA NA NA
"6186" NA NA NA
"6187" NA NA NA
"6188" NA NA NA
"6189" NA NA NA
"6190" NA NA NA
"6191" NA NA NA
"6192" NA NA NA
"6193" NA NA NA
"6194" NA NA NA
"6195" NA NA NA
"6196" NA NA NA
"6197" NA NA NA
"6198" NA NA NA
"6199" NA NA NA
"6200" NA NA NA
"6201" NA NA NA
"6202" NA NA NA
"6203" NA NA NA
"6204" NA NA NA
"6205" NA NA NA
"6206" NA NA NA
"6207" NA NA NA
"6208" NA NA NA
"6209" NA NA NA
"6210" NA NA NA
"6211" NA NA NA
"6212" NA NA NA
"6213" NA NA NA
"6214" NA NA NA
"6215" NA NA NA
"6216" NA NA NA
"6217" NA NA NA
"6218" NA NA NA
"6219" NA NA NA
"6220" NA NA NA
"6221" NA NA NA
"6222" NA NA NA
"6223" NA NA NA
"6224" NA NA NA
"6225" NA NA NA
"6226" NA NA NA
"6227" NA NA NA
"6228" NA NA NA
"6229" NA NA NA
"6230" NA NA NA
"6231" NA NA NA
"6232" NA NA NA
"6233" NA NA NA
"6234" NA NA NA
"6235" NA NA NA
"6236" NA NA NA
"6237" NA NA NA
"6238" NA NA NA
"6239" NA NA NA
"6240" NA NA NA
"6241" NA NA NA
"6242" NA NA NA
"6243" NA NA NA
"6244" NA NA NA
"6245" NA NA NA
"6246" NA NA NA
"6247" NA NA NA
"6248" NA NA NA
"6249" NA NA NA
"6250" NA NA NA
"6251" NA NA NA
"6252" NA NA NA
"6253" NA NA NA
"6254" NA NA NA
"6255" NA NA NA
"6256" NA NA NA
"6257" NA NA NA
"6258" NA NA NA
"6259" NA NA NA
"6260" NA NA NA
"6261" NA NA NA
"6262" NA NA NA
"6263" NA NA NA
"6264" NA NA NA
"6265" NA NA NA
"6266" NA NA NA
"6267" NA NA NA
"6268" NA NA NA
"6269" NA NA NA
"6270" NA NA NA
"6271" NA NA NA
"6272" NA NA NA
"6273" NA NA NA
"6274" NA NA NA
"6275" NA NA NA
"6276" NA NA NA
"6277" NA NA NA
"6278" NA NA NA
"6279" NA NA NA
"6280" NA NA NA
"6281" NA NA NA
"6282" NA NA NA
"6283" NA NA NA
"6284" NA NA NA
"6285" NA NA NA
"6286" NA NA NA
"6287" NA NA NA
"6288" NA NA NA
"6289" NA NA NA
"6290" NA NA NA
"6291" NA NA NA
"6292" NA NA NA
"6293" NA NA NA
"6294" NA NA NA
"6295" NA NA NA
"6296" NA NA NA
"6297" NA NA NA
"6298" NA NA NA
"6299" NA NA NA
"6300" NA NA NA
"6301" NA NA NA
"6302" NA NA NA
"6303" NA NA NA
"6304" NA NA NA
"6305" NA NA NA
"6306" NA NA NA
"6307" NA NA NA
"6308" NA NA NA
"6309" NA NA NA
"6310" NA NA NA
"6311" NA NA NA
"6312" NA NA NA
"6313" NA NA NA
"6314" NA NA NA
"6315" NA NA NA
"6316" NA NA NA
"6317" NA NA NA
"6318" NA NA NA
"6319" NA NA NA
"6320" NA NA NA
"6321" NA NA NA
"6322" NA NA NA
"6323" NA NA NA
"6324" NA NA NA
"6325" NA NA NA
"6326" NA NA NA
"6327" NA NA NA
"6328" NA NA NA
"6329" NA NA NA
"6330" NA NA NA
"6331" NA NA NA
"6332" NA NA NA
"6333" NA NA NA
"6334" NA NA NA
"6335" NA NA NA
"6336" NA NA NA
"6337" NA NA NA
"6338" NA NA NA
"6339" NA NA NA
"6340" NA NA NA
"6341" NA NA NA
"6342" NA NA NA
"6343" NA NA NA
"6344" NA NA NA
"6345" NA NA NA
"6346" NA NA NA
"6347" NA NA NA
"6348" NA NA NA
"6349" NA NA NA
"6350" NA NA NA
"6351" NA NA NA
"6352" NA NA NA
"6353" NA NA NA
"6354" NA NA NA
"6355" NA NA NA
"6356" NA NA NA
"6357" NA NA NA
"6358" NA NA NA
"6359" NA NA NA
"6360" NA NA NA
"6361" NA NA NA
"6362" NA NA NA
"6363" NA NA NA
"6364" NA NA NA
"6365" NA NA NA
"6366" NA NA NA
"6367" NA NA NA
"6368" NA NA NA
"6369" NA NA NA
"6370" NA NA NA
"6371" NA NA NA
"6372" NA NA NA
"6373" NA NA NA
"6374" NA NA NA
"6375" NA NA NA
"6376" NA NA NA
"6377" NA NA NA
"6378" NA NA NA
"6379" NA NA NA
"6380" NA NA NA
"6381" NA NA NA
"6382" NA NA NA
"6383" NA NA NA
"6384" NA NA NA
"6385" NA NA NA
"6386" NA NA NA
"6387" NA NA NA
"6388" NA NA NA
"6389" NA NA NA
"6390" NA NA NA
"6391" NA NA NA
"6392" NA NA NA
"6393" NA NA NA
"6394" NA NA NA
"6395" NA NA NA
"6396" NA NA NA
"6397" NA NA NA
"6398" NA NA NA
"6399" NA NA NA
"6400" NA NA NA
"6401" NA NA NA
"6402" NA NA NA
"6403" NA NA NA
"6404" NA NA NA
"6405" NA NA NA
"6406" NA NA NA
"6407" NA NA NA
"6408" NA NA NA
"6409" NA NA NA
"6410" NA NA NA
"6411" NA NA NA
"6412" NA NA NA
"6413" NA NA NA
"6414" NA NA NA
"6415" NA NA NA
"6416" NA NA NA
"6417" NA NA NA
"6418" NA NA NA
"6419" NA NA NA
"6420" NA NA NA
"6421" NA NA NA
"6422" NA NA NA
"6423" NA NA NA
"6424" NA NA NA
"6425" NA NA NA
"6426" NA NA NA
"6427" NA NA NA
"6428" NA NA NA
"6429" NA NA NA
"6430" NA NA NA
"6431" NA NA NA
"6432" NA NA NA
"6433" NA NA NA
"6434" NA NA NA
"6435" NA NA NA
"6436" NA NA NA
"6437" NA NA NA
"6438" NA NA NA
"6439" NA NA NA
"6440" NA NA NA
"6441" NA NA NA
"6442" NA NA NA
"6443" NA NA NA
"6444" NA NA NA
"6445" NA NA NA
"6446" NA NA NA
"6447" NA NA NA
"6448" NA NA NA
"6449" NA NA NA
"6450" NA NA NA
"6451" NA NA NA
"6452" NA NA NA
"6453" NA NA NA
"6454" NA NA NA
"6455" NA NA NA
"6456" NA NA NA
"6457" NA NA NA
"6458" NA NA NA
"6459" NA NA NA
"6460" NA NA NA
"6461" NA NA NA
"6462" NA NA NA
"6463" NA NA NA
"6464" NA NA NA
"6465" NA NA NA
"6466" NA NA NA
"6467" NA NA NA
"6468" NA NA NA
"6469" NA NA NA
"6470" NA NA NA
"6471" NA NA NA
"6472" NA NA NA
"6473" NA NA NA
"6474" NA NA NA
"6475" NA NA NA
"6476" NA NA NA
"6477" NA NA NA
"6478" NA NA NA
"6479" NA NA NA
"6480" NA NA NA
"6481" NA NA NA
"6482" NA NA NA
"6483" NA NA NA
"6484" NA NA NA
"6485" NA NA NA
"6486" NA NA NA
"6487" NA NA NA
"6488" NA NA NA
"6489" NA NA NA
"6490" NA NA NA
"6491" NA NA NA
"6492" NA NA NA
"6493" NA NA NA
"6494" NA NA NA
"6495" NA NA NA
"6496" NA NA NA
"6497" NA NA NA
"6498" NA NA NA
"6499" NA NA NA
"6500" NA NA NA
"6501" NA NA NA
"6502" NA NA NA
"6503" NA NA NA
"6504" NA NA NA
"6505" NA NA NA
"6506" NA NA NA
"6507" NA NA NA
"6508" NA NA NA
"6509" NA NA NA
"6510" NA NA NA
"6511" NA NA NA
"6512" NA NA NA
"6513" NA NA NA
"6514" NA NA NA
"6515" NA NA NA
"6516" NA NA NA
"6517" NA NA NA
"6518" NA NA NA
"6519" NA NA NA
"6520" NA NA NA
"6521" NA NA NA
"6522" NA NA NA
"6523" NA NA NA
"6524" NA NA NA
"6525" NA NA NA
"6526" NA NA NA
"6527" NA NA NA
"6528" NA NA NA
"6529" NA NA NA
"6530" NA NA NA
"6531" NA NA NA
"6532" NA NA NA
"6533" NA NA NA
"6534" NA NA NA
"6535" NA NA NA
"6536" NA NA NA
"6537" NA NA NA
"6538" NA NA NA
"6539" NA NA NA
"6540" NA NA NA
"6541" NA NA NA
"6542" NA NA NA
"6543" NA NA NA
"6544" NA NA NA
"6545" NA NA NA
"6546" NA NA NA
"6547" NA NA NA
"6548" NA NA NA
"6549" NA NA NA
"6550" NA NA NA
"6551" NA NA NA
"6552" NA NA NA
"6553" NA NA NA
"6554" NA NA NA
"6555" NA NA NA
"6556" NA NA NA
"6557" NA NA NA
"6558" NA NA NA
"6559" NA NA NA
"6560" NA NA NA
"6561" NA NA NA
"6562" NA NA NA
"6563" NA NA NA
"6564" NA NA NA
"6565" NA NA NA
"6566" NA NA NA
"6567" NA NA NA
"6568" NA NA NA
"6569" NA NA NA
"6570" NA NA NA
"6571" NA NA NA
"6572" NA NA NA
"6573" NA NA NA
"6574" NA NA NA
"6575" NA NA NA
"6576" NA NA NA
"6577" NA NA NA
"6578" NA NA NA
"6579" NA NA NA
"6580" NA NA NA
"6581" NA NA NA
"6582" NA NA NA
"6583" NA NA NA
"6584" NA NA NA
"6585" NA NA NA
"6586" NA NA NA
"6587" NA NA NA
"6588" NA NA NA
"6589" NA NA NA
"6590" NA NA NA
"6591" NA NA NA
"6592" NA NA NA
"6593" NA NA NA
"6594" NA NA NA
"6595" NA NA NA
"6596" NA NA NA
"6597" NA NA NA
"6598" NA NA NA
"6599" NA NA NA
"6600" NA NA NA
"6601" NA NA NA
"6602" NA NA NA
"6603" NA NA NA
"6604" NA NA NA
"6605" NA NA NA
"6606" NA NA NA
"6607" NA NA NA
"6608" NA NA NA
"6609" NA NA NA
"6610" NA NA NA
"6611" NA NA NA
"6612" NA NA NA
"6613" NA NA NA
"6614" NA NA NA
"6615" NA NA NA
"6616" NA NA NA
"6617" NA NA NA
"6618" NA NA NA
"6619" NA NA NA
"6620" NA NA NA
"6621" NA NA NA
"6622" NA NA NA
"6623" NA NA NA
"6624" NA NA NA
"6625" NA NA NA
"6626" NA NA NA
"6627" NA NA NA
"6628" NA NA NA
"6629" NA NA NA
"6630" NA NA NA
"6631" NA NA NA
"6632" NA NA NA
"6633" NA NA NA
"6634" NA NA NA
"6635" NA NA NA
"6636" NA NA NA
"6637" NA NA NA
"6638" NA NA NA
"6639" NA NA NA
"6640" NA NA NA
"6641" NA NA NA
"6642" NA NA NA
"6643" NA NA NA
"6644" NA NA NA
"6645" NA NA NA
"6646" NA NA NA
"6647" NA NA NA
"6648" NA NA NA
"6649" NA NA NA
"6650" NA NA NA
"6651" NA NA NA
"6652" NA NA NA
"6653" NA NA NA
"6654" NA NA NA
"6655" NA NA NA
"6656" NA NA NA
"6657" NA NA NA
"6658" NA NA NA
"6659" NA NA NA
"6660" NA NA NA
"6661" NA NA NA
"6662" NA NA NA
"6663" NA NA NA
"6664" NA NA NA
"6665" NA NA NA
"6666" NA NA NA
"6667" NA NA NA
"6668" NA NA NA
"6669" NA NA NA
"6670" NA NA NA
"6671" NA NA NA
"6672" NA NA NA
"6673" NA NA NA
"6674" NA NA NA
"6675" NA NA NA
"6676" NA NA NA
"6677" NA NA NA
"6678" NA NA NA
"6679" NA NA NA
"6680" NA NA NA
"6681" NA NA NA
"6682" NA NA NA
"6683" NA NA NA
"6684" NA NA NA
"6685" NA NA NA
"6686" NA NA NA
"6687" NA NA NA
"6688" NA NA NA
"6689" NA NA NA
"6690" NA NA NA
"6691" NA NA NA
"6692" NA NA NA
"6693" NA NA NA
"6694" NA NA NA
"6695" NA NA NA
"6696" NA NA NA
"6697" NA NA NA
"6698" NA NA NA
"6699" NA NA NA
"6700" NA NA NA
"6701" NA NA NA
"6702" NA NA NA
"6703" NA NA NA
"6704" NA NA NA
"6705" NA NA NA
"6706" NA NA NA
"6707" NA NA NA
"6708" NA NA NA
"6709" NA NA NA
"6710" NA NA NA
"6711" NA NA NA
"6712" NA NA NA
"6713" NA NA NA
"6714" NA NA NA
"6715" NA NA NA
"6716" NA NA NA
"6717" NA NA NA
"6718" NA NA NA
"6719" NA NA NA
"6720" NA NA NA
"6721" NA NA NA
"6722" NA NA NA
"6723" NA NA NA
"6724" NA NA NA
"6725" NA NA NA
"6726" NA NA NA
"6727" NA NA NA
"6728" NA NA NA
"6729" NA NA NA
"6730" NA NA NA
"6731" NA NA NA
"6732" NA NA NA
"6733" NA NA NA
"6734" NA NA NA
"6735" NA NA NA
"6736" NA NA NA
"6737" NA NA NA
"6738" NA NA NA
"6739" NA NA NA
"6740" NA NA NA
"6741" NA NA NA
"6742" NA NA NA
"6743" NA NA NA
"6744" NA NA NA
"6745" NA NA NA
"6746" NA NA NA
"6747" NA NA NA
"6748" NA NA NA
"6749" NA NA NA
"6750" NA NA NA
"6751" NA NA NA
"6752" NA NA NA
"6753" NA NA NA
"6754" NA NA NA
"6755" NA NA NA
"6756" NA NA NA
"6757" NA NA NA
"6758" NA NA NA
"6759" NA NA NA
"6760" NA NA NA
"6761" NA NA NA
"6762" NA NA NA
"6763" NA NA NA
"6764" NA NA NA
"6765" NA NA NA
"6766" NA NA NA
"6767" NA NA NA
"6768" NA NA NA
"6769" NA NA NA
"6770" NA NA NA
"6771" NA NA NA
"6772" NA NA NA
"6773" NA NA NA
"6774" NA NA NA
"6775" NA NA NA
"6776" NA NA NA
"6777" NA NA NA
"6778" NA NA NA
"6779" NA NA NA
"6780" NA NA NA
"6781" NA NA NA
"6782" NA NA NA
"6783" NA NA NA
"6784" NA NA NA
"6785" NA NA NA
"6786" NA NA NA
"6787" NA NA NA
"6788" NA NA NA
"6789" NA NA NA
"6790" NA NA NA
"6791" NA NA NA
"6792" NA NA NA
"6793" NA NA NA
"6794" NA NA NA
"6795" NA NA NA
"6796" NA NA NA
"6797" NA NA NA
"6798" NA NA NA
"6799" NA NA NA
"6800" NA NA NA
"6801" NA NA NA
"6802" NA NA NA
"6803" NA NA NA
"6804" NA NA NA
"6805" NA NA NA
"6806" NA NA NA
"6807" NA NA NA
"6808" NA NA NA
"6809" NA NA NA
"6810" NA NA NA
"6811" NA NA NA
"6812" NA NA NA
"6813" NA NA NA
"6814" NA NA NA
"6815" NA NA NA
"6816" NA NA NA
"6817" NA NA NA
"6818" NA NA NA
"6819" NA NA NA
"6820" NA NA NA
"6821" NA NA NA
"6822" NA NA NA
"6823" NA NA NA
"6824" NA NA NA
"6825" NA NA NA
"6826" NA NA NA
"6827" NA NA NA
"6828" NA NA NA
"6829" NA NA NA
"6830" NA NA NA
"6831" NA NA NA
"6832" NA NA NA
"6833" NA NA NA
"6834" NA NA NA
"6835" NA NA NA
"6836" NA NA NA
"6837" NA NA NA
"6838" NA NA NA
"6839" NA NA NA
"6840" NA NA NA
"6841" NA NA NA
"6842" NA NA NA
"6843" NA NA NA
"6844" NA NA NA
"6845" NA NA NA
"6846" NA NA NA
"6847" NA NA NA
"6848" NA NA NA
"6849" NA NA NA
"6850" NA NA NA
"6851" NA NA NA
"6852" NA NA NA
"6853" NA NA NA
"6854" NA NA NA
"6855" NA NA NA
"6856" NA NA NA
"6857" NA NA NA
"6858" NA NA NA
"6859" NA NA NA
"6860" NA NA NA
"6861" NA NA NA
"6862" NA NA NA
"6863" NA NA NA
"6864" NA NA NA
"6865" NA NA NA
"6866" NA NA NA
"6867" NA NA NA
"6868" NA NA NA
"6869" NA NA NA
"6870" NA NA NA
"6871" NA NA NA
"6872" NA NA NA
"6873" NA NA NA
"6874" NA NA NA
"6875" NA NA NA
"6876" NA NA NA
"6877" NA NA NA
"6878" NA NA NA
"6879" NA NA NA
"6880" NA NA NA
"6881" NA NA NA
"6882" NA NA NA
"6883" NA NA NA
"6884" NA NA NA
"6885" NA NA NA
"6886" NA NA NA
"6887" NA NA NA
"6888" NA NA NA
"6889" NA NA NA
"6890" NA NA NA
"6891" NA NA NA
"6892" NA NA NA
"6893" NA NA NA
"6894" NA NA NA
"6895" NA NA NA
"6896" NA NA NA
"6897" NA NA NA
"6898" NA NA NA
"6899" NA NA NA
"6900" NA NA NA
"6901" NA NA NA
"6902" NA NA NA
"6903" NA NA NA
"6904" NA NA NA
"6905" NA NA NA
"6906" NA NA NA
"6907" NA NA NA
"6908" NA NA NA
"6909" NA NA NA
"6910" NA NA NA
"6911" NA NA NA
"6912" NA NA NA
"6913" NA NA NA
"6914" NA NA NA
"6915" NA NA NA
"6916" NA NA NA
"6917" NA NA NA
"6918" NA NA NA
"6919" NA NA NA
"6920" NA NA NA
"6921" NA NA NA
"6922" NA NA NA
"6923" NA NA NA
"6924" NA NA NA
"6925" NA NA NA
"6926" NA NA NA
"6927" NA NA NA
"6928" NA NA NA
"6929" NA NA NA
"6930" NA NA NA
"6931" NA NA NA
"6932" NA NA NA
"6933" NA NA NA
"6934" NA NA NA
"6935" NA NA NA
"6936" NA NA NA
"6937" NA NA NA
"6938" NA NA NA
"6939" NA NA NA
"6940" NA NA NA
"6941" NA NA NA
"6942" NA NA NA
"6943" NA NA NA
"6944" NA NA NA
"6945" NA NA NA
"6946" NA NA NA
"6947" NA NA NA
"6948" NA NA NA
"6949" NA NA NA
"6950" NA NA NA
"6951" NA NA NA
"6952" NA NA NA
"6953" NA NA NA
"6954" NA NA NA
"6955" NA NA NA
"6956" NA NA NA
"6957" NA NA NA
"6958" NA NA NA
"6959" NA NA NA
"6960" NA NA NA
"6961" NA NA NA
"6962" NA NA NA
"6963" NA NA NA
"6964" NA NA NA
"6965" NA NA NA
"6966" NA NA NA
"6967" NA NA NA
"6968" NA NA NA
"6969" NA NA NA
"6970" NA NA NA
"6971" NA NA NA
"6972" NA NA NA
"6973" NA NA NA
"6974" NA NA NA
"6975" NA NA NA
"6976" NA NA NA
"6977" NA NA NA
"6978" NA NA NA
"6979" NA NA NA
"6980" NA NA NA
"6981" NA NA NA
"6982" NA NA NA
"6983" NA NA NA
"6984" NA NA NA
"6985" NA NA NA
"6986" NA NA NA
"6987" NA NA NA
"6988" NA NA NA
"6989" NA NA NA
"6990" NA NA NA
"6991" NA NA NA
"6992" NA NA NA
"6993" NA NA NA
"6994" NA NA NA
"6995" NA NA NA
"6996" NA NA NA
"6997" NA NA NA
"6998" NA NA NA
"6999" NA NA NA
"7000" NA NA NA
"7001" NA NA NA
"7002" NA NA NA
"7003" NA NA NA
"7004" NA NA NA
"7005" NA NA NA
"7006" NA NA NA
"7007" NA NA NA
"7008" NA NA NA
"7009" NA NA NA
"7010" NA NA NA
"7011" NA NA NA
"7012" NA NA NA
"7013" NA NA NA
"7014" NA NA NA
"7015" NA NA NA
"7016" NA NA NA
"7017" NA NA NA
"7018" NA NA NA
"7019" NA NA NA
"7020" NA NA NA
"7021" NA NA NA
"7022" NA NA NA
"7023" NA NA NA
"7024" NA NA NA
"7025" NA NA NA
"7026" NA NA NA
"7027" NA NA NA
"7028" NA NA NA
"7029" NA NA NA
"7030" NA NA NA
"7031" NA NA NA
"7032" NA NA NA
"7033" NA NA NA
"7034" NA NA NA
"7035" NA NA NA
"7036" NA NA NA
"7037" NA NA NA
"7038" NA NA NA
"7039" NA NA NA
"7040" NA NA NA
"7041" NA NA NA
"7042" NA NA NA
"7043" NA NA NA
"7044" NA NA NA
"7045" NA NA NA
"7046" NA NA NA
"7047" NA NA NA
"7048" NA NA NA
"7049" NA NA NA
"7050" NA NA NA
"7051" NA NA NA
"7052" NA NA NA
"7053" NA NA NA
"7054" NA NA NA
"7055" NA NA NA
"7056" NA NA NA
"7057" NA NA NA
"7058" NA NA NA
"7059" NA NA NA
"7060" NA NA NA
"7061" NA NA NA
"7062" NA NA NA
"7063" NA NA NA
"7064" NA NA NA
"7065" NA NA NA
"7066" NA NA NA
"7067" NA NA NA
"7068" NA NA NA
"7069" NA NA NA
"7070" NA NA NA
"7071" NA NA NA
"7072" NA NA NA
"7073" NA NA NA
"7074" NA NA NA
"7075" NA NA NA
"7076" NA NA NA
"7077" NA NA NA
"7078" NA NA NA
"7079" NA NA NA
"7080" NA NA NA
"7081" NA NA NA
"7082" NA NA NA
"7083" NA NA NA
"7084" NA NA NA
"7085" NA NA NA
"7086" NA NA NA
"7087" NA NA NA
"7088" NA NA NA
"7089" NA NA NA
"7090" NA NA NA
"7091" NA NA NA
"7092" NA NA NA
"7093" NA NA NA
"7094" NA NA NA
"7095" NA NA NA
"7096" NA NA NA
"7097" NA NA NA
"7098" NA NA NA
"7099" NA NA NA
"7100" NA NA NA
"7101" NA NA NA
"7102" NA NA NA
"7103" NA NA NA
"7104" NA NA NA
"7105" NA NA NA
"7106" NA NA NA
"7107" NA NA NA
"7108" NA NA NA
"7109" NA NA NA
"7110" NA NA NA
"7111" NA NA NA
"7112" NA NA NA
"7113" NA NA NA
"7114" NA NA NA
"7115" NA NA NA
"7116" NA NA NA
"7117" NA NA NA
"7118" NA NA NA
"7119" NA NA NA
"7120" NA NA NA
"7121" NA NA NA
"7122" NA NA NA
"7123" NA NA NA
"7124" NA NA NA
"7125" NA NA NA
"7126" NA NA NA
"7127" NA NA NA
"7128" NA NA NA
"7129" NA NA NA
"7130" NA NA NA
"7131" NA NA NA
"7132" NA NA NA
"7133" NA NA NA
"7134" NA NA NA
"7135" NA NA NA
"7136" NA NA NA
"7137" NA NA NA
"7138" NA NA NA
"7139" NA NA NA
"7140" NA NA NA
"7141" NA NA NA
"7142" NA NA NA
"7143" NA NA NA
"7144" NA NA NA
"7145" NA NA NA
"7146" NA NA NA
"7147" NA NA NA
"7148" NA NA NA
"7149" NA NA NA
"7150" NA NA NA
"7151" NA NA NA
"7152" NA NA NA
"7153" NA NA NA
"7154" NA NA NA
"7155" NA NA NA
"7156" NA NA NA
"7157" NA NA NA
"7158" NA NA NA
"7159" NA NA NA
"7160" NA NA NA
"7161" NA NA NA
"7162" NA NA NA
"7163" NA NA NA
"7164" NA NA NA
"7165" NA NA NA
"7166" NA NA NA
"7167" NA NA NA
"7168" NA NA NA
"7169" NA NA NA
"7170" NA NA NA
"7171" NA NA NA
"7172" NA NA NA
"7173" NA NA NA
"7174" NA NA NA
"7175" NA NA NA
"7176" NA NA NA
"7177" NA NA NA
"7178" NA NA NA
"7179" NA NA NA
"7180" NA NA NA
"7181" NA NA NA
"7182" NA NA NA
"7183" NA NA NA
"7184" NA NA NA
"7185" NA NA NA
"7186" NA NA NA
"7187" NA NA NA
"7188" NA NA NA
"7189" NA NA NA
"7190" NA NA NA
"7191" NA NA NA
"7192" NA NA NA
"7193" NA NA NA
"7194" NA NA NA
"7195" NA NA NA
"7196" NA NA NA
"7197" NA NA NA
"7198" NA NA NA
"7199" NA NA NA
"7200" NA NA NA
"7201" NA NA NA
"7202" NA NA NA
"7203" NA NA NA
"7204" NA NA NA
"7205" NA NA NA
"7206" NA NA NA
"7207" NA NA NA
"7208" NA NA NA
"7209" NA NA NA
"7210" NA NA NA
"7211" NA NA NA
"7212" NA NA NA
"7213" NA NA NA
"7214" NA NA NA
"7215" NA NA NA
"7216" NA NA NA
"7217" NA NA NA
"7218" NA NA NA
"7219" NA NA NA
"7220" NA NA NA
"7221" NA NA NA
"7222" NA NA NA
"7223" NA NA NA
"7224" NA NA NA
"7225" NA NA NA
"7226" NA NA NA
"7227" NA NA NA
"7228" NA NA NA
"7229" NA NA NA
"7230" NA NA NA
"7231" NA NA NA
"7232" NA NA NA
"7233" NA NA NA
"7234" NA NA NA
"7235" NA NA NA
"7236" NA NA NA
"7237" NA NA NA
"7238" NA NA NA
"7239" NA NA NA
"7240" NA NA NA
"7241" NA NA NA
"7242" NA NA NA
"7243" NA NA NA
"7244" NA NA NA
"7245" NA NA NA
"7246" NA NA NA
"7247" NA NA NA
"7248" NA NA NA
"7249" NA NA NA
"7250" NA NA NA
"7251" NA NA NA
"7252" NA NA NA
"7253" NA NA NA
"7254" NA NA NA
"7255" NA NA NA
"7256" NA NA NA
"7257" NA NA NA
"7258" NA NA NA
"7259" NA NA NA
"7260" NA NA NA
"7261" NA NA NA
"7262" NA NA NA
"7263" NA NA NA
"7264" NA NA NA
"7265" NA NA NA
"7266" NA NA NA
"7267" NA NA NA
"7268" NA NA NA
"7269" NA NA NA
"7270" NA NA NA
"7271" NA NA NA
"7272" NA NA NA
"7273" NA NA NA
"7274" NA NA NA
"7275" NA NA NA
"7276" NA NA NA
"7277" NA NA NA
"7278" NA NA NA
"7279" NA NA NA
"7280" NA NA NA
"7281" NA NA NA
"7282" NA NA NA
"7283" NA NA NA
"7284" NA NA NA
"7285" NA NA NA
"7286" NA NA NA
"7287" NA NA NA
"7288" NA NA NA
"7289" NA NA NA
"7290" NA NA NA
"7291" NA NA NA
"7292" NA NA NA
"7293" NA NA NA
"7294" NA NA NA
"7295" NA NA NA
"7296" NA NA NA
"7297" NA NA NA
"7298" NA NA NA
"7299" NA NA NA
"7300" NA NA NA
"7301" NA NA NA
"7302" NA NA NA
"7303" NA NA NA
"7304" NA NA NA
"7305" NA NA NA
"7306" NA NA NA
"7307" NA NA NA
"7308" NA NA NA
"7309" NA NA NA
"7310" NA NA NA
"7311" NA NA NA
"7312" NA NA NA
"7313" NA NA NA
"7314" NA NA NA
"7315" NA NA NA
"7316" NA NA NA
"7317" NA NA NA
"7318" NA NA NA
"7319" NA NA NA
"7320" NA NA NA
"7321" NA NA NA
"7322" NA NA NA
"7323" NA NA NA
"7324" NA NA NA
"7325" NA NA NA
"7326" NA NA NA
"7327" NA NA NA
"7328" NA NA NA
"7329" NA NA NA
"7330" NA NA NA
"7331" NA NA NA
"7332" NA NA NA
"7333" NA NA NA
"7334" NA NA NA
"7335" NA NA NA
"7336" NA NA NA
"7337" NA NA NA
"7338" NA NA NA
"7339" NA NA NA
"7340" NA NA NA
"7341" NA NA NA
"7342" NA NA NA
"7343" NA NA NA
"7344" NA NA NA
"7345" NA NA NA
"7346" NA NA NA
"7347" NA NA NA
"7348" NA NA NA
"7349" NA NA NA
"7350" NA NA NA
"7351" NA NA NA
"7352" NA NA NA
"7353" NA NA NA
"7354" NA NA NA
"7355" NA NA NA
"7356" NA NA NA
"7357" NA NA NA
"7358" NA NA NA
"7359" NA NA NA
"7360" NA NA NA
"7361" NA NA NA
"7362" NA NA NA
"7363" NA NA NA
"7364" NA NA NA
"7365" NA NA NA
"7366" NA NA NA
"7367" NA NA NA
"7368" NA NA NA
"7369" NA NA NA
"7370" NA NA NA
"7371" NA NA NA
"7372" NA NA NA
"7373" NA NA NA
"7374" NA NA NA
"7375" NA NA NA
"7376" NA NA NA
"7377" NA NA NA
"7378" NA NA NA
"7379" NA NA NA
"7380" NA NA NA
"7381" NA NA NA
"7382" NA NA NA
"7383" NA NA NA
"7384" NA NA NA
"7385" NA NA NA
"7386" NA NA NA
"7387" NA NA NA
"7388" NA NA NA
"7389" NA NA NA
"7390" NA NA NA
"7391" NA NA NA
"7392" NA NA NA
"7393" NA NA NA
"7394" NA NA NA
"7395" NA NA NA
"7396" NA NA NA
"7397" NA NA NA
"7398" NA NA NA
"7399" NA NA NA
"7400" NA NA NA
"7401" NA NA NA
"7402" NA NA NA
"7403" NA NA NA
"7404" NA NA NA
"7405" NA NA NA
"7406" NA NA NA
"7407" NA NA NA
"7408" NA NA NA
"7409" NA NA NA
"7410" NA NA NA
"7411" NA NA NA
"7412" NA NA NA
"7413" NA NA NA
"7414" NA NA NA
"7415" NA NA NA
"7416" NA NA NA
"7417" NA NA NA
"7418" NA NA NA
"7419" NA NA NA
"7420" NA NA NA
"7421" NA NA NA
"7422" NA NA NA
"7423" NA NA NA
"7424" NA NA NA
"7425" NA NA NA
"7426" NA NA NA
"7427" NA NA NA
"7428" NA NA NA
"7429" NA NA NA
"7430" NA NA NA
"7431" NA NA NA
"7432" NA NA NA
"7433" NA NA NA
"7434" NA NA NA
"7435" NA NA NA
"7436" NA NA NA
"7437" NA NA NA
"7438" NA NA NA
"7439" NA NA NA
"7440" NA NA NA
"7441" NA NA NA
"7442" NA NA NA
"7443" NA NA NA
"7444" NA NA NA
"7445" NA NA NA
"7446" NA NA NA
"7447" NA NA NA
"7448" NA NA NA
"7449" NA NA NA
"7450" NA NA NA
"7451" NA NA NA
"7452" NA NA NA
"7453" NA NA NA
"7454" NA NA NA
"7455" NA NA NA
"7456" NA NA NA
"7457" NA NA NA
"7458" NA NA NA
"7459" NA NA NA
"7460" NA NA NA
"7461" NA NA NA
"7462" NA NA NA
"7463" NA NA NA
"7464" NA NA NA
"7465" NA NA NA
"7466" NA NA NA
"7467" NA NA NA
"7468" NA NA NA
"7469" NA NA NA
"7470" NA NA NA
"7471" NA NA NA
"7472" NA NA NA
"7473" NA NA NA
"7474" NA NA NA
"7475" NA NA NA
"7476" NA NA NA
"7477" NA NA NA
"7478" NA NA NA
"7479" NA NA NA
"7480" NA NA NA
"7481" NA NA NA
"7482" NA NA NA
"7483" NA NA NA
"7484" NA NA NA
"7485" NA NA NA
"7486" NA NA NA
"7487" NA NA NA
"7488" NA NA NA
"7489" NA NA NA
"7490" NA NA NA
"7491" NA NA NA
"7492" NA NA NA
"7493" NA NA NA
"7494" NA NA NA
"7495" NA NA NA
"7496" NA NA NA
"7497" NA NA NA
"7498" NA NA NA
"7499" NA NA NA
"7500" NA NA NA
"7501" NA NA NA
"7502" NA NA NA
"7503" NA NA NA
"7504" NA NA NA
"7505" NA NA NA
"7506" NA NA NA
"7507" NA NA NA
"7508" NA NA NA
"7509" NA NA NA
"7510" NA NA NA
"7511" NA NA NA
"7512" NA NA NA
"7513" NA NA NA
"7514" NA NA NA
"7515" NA NA NA
"7516" NA NA NA
"7517" NA NA NA
"7518" NA NA NA
"7519" NA NA NA
"7520" NA NA NA
"7521" NA NA NA
"7522" NA NA NA
"7523" NA NA NA
"7524" NA NA NA
"7525" NA NA NA
"7526" NA NA NA
"7527" NA NA NA
"7528" NA NA NA
"7529" NA NA NA
"7530" NA NA NA
"7531" NA NA NA
"7532" NA NA NA
"7533" NA NA NA
"7534" NA NA NA
"7535" NA NA NA
"7536" NA NA NA
"7537" NA NA NA
"7538" NA NA NA
"7539" NA NA NA
"7540" NA NA NA
"7541" NA NA NA
"7542" NA NA NA
"7543" NA NA NA
"7544" NA NA NA
"7545" NA NA NA
"7546" NA NA NA
"7547" NA NA NA
"7548" NA NA NA
"7549" NA NA NA
"7550" NA NA NA
"7551" NA NA NA
"7552" NA NA NA
"7553" NA NA NA
"7554" NA NA NA
"7555" NA NA NA
"7556" NA NA NA
"7557" NA NA NA
"7558" NA NA NA
"7559" NA NA NA
"7560" NA NA NA
"7561" NA NA NA
"7562" NA NA NA
"7563" NA NA NA
"7564" NA NA NA
"7565" NA NA NA
"7566" NA NA NA
"7567" NA NA NA
"7568" NA NA NA
"7569" NA NA NA
"7570" NA NA NA
"7571" NA NA NA
"7572" NA NA NA
"7573" NA NA NA
"7574" NA NA NA
"7575" NA NA NA
"7576" NA NA NA
"7577" NA NA NA
"7578" NA NA NA
"7579" NA NA NA
"7580" NA NA NA
"7581" NA NA NA
"7582" NA NA NA
"7583" NA NA NA
"7584" NA NA NA
"7585" NA NA NA
"7586" NA NA NA
"7587" NA NA NA
"7588" NA NA NA
"7589" NA NA NA
"7590" NA NA NA
"7591" NA NA NA
"7592" NA NA NA
"7593" NA NA NA
"7594" NA NA NA
"7595" NA NA NA
"7596" NA NA NA
"7597" NA NA NA
"7598" NA NA NA
"7599" NA NA NA
"7600" NA NA NA
"7601" NA NA NA
"7602" NA NA NA
"7603" NA NA NA
"7604" NA NA NA
"7605" NA NA NA
"7606" NA NA NA
"7607" NA NA NA
"7608" NA NA NA
"7609" NA NA NA
"7610" NA NA NA
"7611" NA NA NA
"7612" NA NA NA
"7613" NA NA NA
"7614" NA NA NA
"7615" NA NA NA
"7616" NA NA NA
"7617" NA NA NA
"7618" NA NA NA
"7619" NA NA NA
"7620" NA NA NA
"7621" NA NA NA
"7622" NA NA NA
"7623" NA NA NA
"7624" NA NA NA
"7625" NA NA NA
"7626" NA NA NA
"7627" NA NA NA
"7628" NA NA NA
"7629" NA NA NA
"7630" NA NA NA
"7631" NA NA NA
"7632" NA NA NA
"7633" NA NA NA
"7634" NA NA NA
"7635" NA NA NA
"7636" NA NA NA
"7637" NA NA NA
"7638" NA NA NA
"7639" NA NA NA
"7640" NA NA NA
"7641" NA NA NA
"7642" NA NA NA
"7643" NA NA NA
"7644" NA NA NA
"7645" NA NA NA
"7646" NA NA NA
"7647" NA NA NA
"7648" NA NA NA
"7649" NA NA NA
"7650" NA NA NA
"7651" NA NA NA
"7652" NA NA NA
"7653" NA NA NA
"7654" NA NA NA
"7655" NA NA NA
"7656" NA NA NA
"7657" NA NA NA
"7658" NA NA NA
"7659" NA NA NA
"7660" NA NA NA
"7661" NA NA NA
"7662" NA NA NA
"7663" NA NA NA
"7664" NA NA NA
"7665" NA NA NA
"7666" NA NA NA
"7667" NA NA NA
"7668" NA NA NA
"7669" NA NA NA
"7670" NA NA NA
"7671" NA NA NA
"7672" NA NA NA
"7673" NA NA NA
"7674" NA NA NA
"7675" NA NA NA
"7676" NA NA NA
"7677" NA NA NA
"7678" NA NA NA
"7679" NA NA NA
"7680" NA NA NA
"7681" NA NA NA
"7682" NA NA NA
"7683" NA NA NA
"7684" NA NA NA
"7685" NA NA NA
"7686" NA NA NA
"7687" NA NA NA
"7688" NA NA NA
"7689" NA NA NA
"7690" NA NA NA
"7691" NA NA NA
"7692" NA NA NA
"7693" NA NA NA
"7694" NA NA NA
"7695" NA NA NA
"7696" NA NA NA
"7697" NA NA NA
"7698" NA NA NA
"7699" NA NA NA
"7700" NA NA NA
"7701" NA NA NA
"7702" NA NA NA
"7703" NA NA NA
"7704" NA NA NA
"7705" NA NA NA
"7706" NA NA NA
"7707" NA NA NA
"7708" NA NA NA
"7709" NA NA NA
"7710" NA NA NA
"7711" NA NA NA
"7712" NA NA NA
"7713" NA NA NA
"7714" NA NA NA
"7715" NA NA NA
"7716" NA NA NA
"7717" NA NA NA
"7718" NA NA NA
"7719" NA NA NA
"7720" NA NA NA
"7721" NA NA NA
"7722" NA NA NA
"7723" NA NA NA
"7724" NA NA NA
"7725" NA NA NA
"7726" NA NA NA
"7727" NA NA NA
"7728" NA NA NA
"7729" NA NA NA
"7730" NA NA NA
"7731" NA NA NA
"7732" NA NA NA
"7733" NA NA NA
"7734" NA NA NA
"7735" NA NA NA
"7736" NA NA NA
"7737" NA NA NA
"7738" NA NA NA
"7739" NA NA NA
"7740" NA NA NA
"7741" NA NA NA
"7742" NA NA NA
"7743" NA NA NA
"7744" NA NA NA
"7745" NA NA NA
"7746" NA NA NA
"7747" NA NA NA
"7748" NA NA NA
"7749" NA NA NA
"7750" NA NA NA
"7751" NA NA NA
"7752" NA NA NA
"7753" NA NA NA
"7754" NA NA NA
"7755" NA NA NA
"7756" NA NA NA
"7757" NA NA NA
"7758" NA NA NA
"7759" NA NA NA
"7760" NA NA NA
"7761" NA NA NA
"7762" NA NA NA
"7763" NA NA NA
"7764" NA NA NA
"7765" NA NA NA
"7766" NA NA NA
"7767" NA NA NA
"7768" NA NA NA
"7769" NA NA NA
"7770" NA NA NA
"7771" NA NA NA
"7772" NA NA NA
"7773" NA NA NA
"7774" NA NA NA
"7775" NA NA NA
"7776" NA NA NA
"7777" NA NA NA
"7778" NA NA NA
"7779" NA NA NA
"7780" NA NA NA
"7781" NA NA NA
"7782" NA NA NA
"7783" NA NA NA
"7784" NA NA NA
"7785" NA NA NA
"7786" NA NA NA
"7787" NA NA NA
"7788" NA NA NA
"7789" NA NA NA
"7790" NA NA NA
"7791" NA NA NA
"7792" NA NA NA
"7793" NA NA NA
"7794" NA NA NA
"7795" NA NA NA
"7796" NA NA NA
"7797" NA NA NA
"7798" NA NA NA
"7799" NA NA NA
"7800" NA NA NA
"7801" NA NA NA
"7802" NA NA NA
"7803" NA NA NA
"7804" NA NA NA
"7805" NA NA NA
"7806" NA NA NA
"7807" NA NA NA
"7808" NA NA NA
"7809" NA NA NA
"7810" NA NA NA
"7811" NA NA NA
"7812" NA NA NA
"7813" NA NA NA
"7814" NA NA NA
"7815" NA NA NA
"7816" NA NA NA
"7817" NA NA NA
"7818" NA NA NA
"7819" NA NA NA
"7820" NA NA NA
"7821" NA NA NA
"7822" NA NA NA
"7823" NA NA NA
"7824" NA NA NA
"7825" NA NA NA
"7826" NA NA NA
"7827" NA NA NA
"7828" NA NA NA
"7829" NA NA NA
"7830" NA NA NA
"7831" NA NA NA
"7832" NA NA NA
"7833" NA NA NA
"7834" NA NA NA
"7835" NA NA NA
"7836" NA NA NA
"7837" NA NA NA
"7838" NA NA NA
"7839" NA NA NA
"7840" NA NA NA
"7841" NA NA NA
"7842" NA NA NA
"7843" NA NA NA
"7844" NA NA NA
"7845" NA NA NA
"7846" NA NA NA
"7847" NA NA NA
"7848" NA NA NA
"7849" NA NA NA
"7850" NA NA NA
"7851" NA NA NA
"7852" NA NA NA
"7853" NA NA NA
"7854" NA NA NA
"7855" NA NA NA
"7856" NA NA NA
"7857" NA NA NA
"7858" NA NA NA
"7859" NA NA NA
"7860" NA NA NA
"7861" NA NA NA
"7862" NA NA NA
"7863" NA NA NA
"7864" NA NA NA
"7865" NA NA NA
"7866" NA NA NA
"7867" NA NA NA
"7868" NA NA NA
"7869" NA NA NA
"7870" NA NA NA
"7871" NA NA NA
"7872" NA NA NA
"7873" NA NA NA
"7874" NA NA NA
"7875" NA NA NA
"7876" NA NA NA
"7877" NA NA NA
"7878" NA NA NA
"7879" NA NA NA
"7880" NA NA NA
"7881" NA NA NA
"7882" NA NA NA
"7883" NA NA NA
"7884" NA NA NA
"7885" NA NA NA
"7886" NA NA NA
"7887" NA NA NA
"7888" NA NA NA
"7889" NA NA NA
"7890" NA NA NA
"7891" NA NA NA
"7892" NA NA NA
"7893" NA NA NA
"7894" NA NA NA
"7895" NA NA NA
"7896" NA NA NA
"7897" NA NA NA
"7898" NA NA NA
"7899" NA NA NA
"7900" NA NA NA
"7901" NA NA NA
"7902" NA NA NA
"7903" NA NA NA
"7904" NA NA NA
"7905" NA NA NA
"7906" NA NA NA
"7907" NA NA NA
"7908" NA NA NA
"7909" NA NA NA
"7910" NA NA NA
"7911" NA NA NA
"7912" NA NA NA
"7913" NA NA NA
"7914" NA NA NA
"7915" NA NA NA
"7916" NA NA NA
"7917" NA NA NA
"7918" NA NA NA
"7919" NA NA NA
"7920" NA NA NA
"7921" NA NA NA
"7922" NA NA NA
"7923" NA NA NA
"7924" NA NA NA
"7925" NA NA NA
"7926" NA NA NA
"7927" NA NA NA
"7928" NA NA NA
"7929" NA NA NA
"7930" NA NA NA
"7931" NA NA NA
"7932" NA NA NA
"7933" NA NA NA
"7934" NA NA NA
"7935" NA NA NA
"7936" NA NA NA
"7937" NA NA NA
"7938" NA NA NA
"7939" NA NA NA
"7940" NA NA NA
"7941" NA NA NA
"7942" NA NA NA
"7943" NA NA NA
"7944" NA NA NA
"7945" NA NA NA
"7946" NA NA NA
"7947" NA NA NA
"7948" NA NA NA
"7949" NA NA NA
"7950" NA NA NA
"7951" NA NA NA
"7952" NA NA NA
"7953" NA NA NA
"7954" NA NA NA
"7955" NA NA NA
"7956" NA NA NA
"7957" NA NA NA
"7958" NA NA NA
"7959" NA NA NA
"7960" NA NA NA
"7961" NA NA NA
"7962" NA NA NA
"7963" NA NA NA
"7964" NA NA NA
"7965" NA NA NA
"7966" NA NA NA
"7967" NA NA NA
"7968" NA NA NA
"7969" NA NA NA
"7970" NA NA NA
"7971" NA NA NA
"7972" NA NA NA
"7973" NA NA NA
"7974" NA NA NA
"7975" NA NA NA
"7976" NA NA NA
"7977" NA NA NA
"7978" NA NA NA
"7979" NA NA NA
"7980" NA NA NA
"7981" NA NA NA
"7982" NA NA NA
"7983" NA NA NA
"7984" NA NA NA
"7985" NA NA NA
"7986" NA NA NA
"7987" NA NA NA
"7988" NA NA NA
"7989" NA NA NA
"7990" NA NA NA
"7991" NA NA NA
"7992" NA NA NA
"7993" NA NA NA
"7994" NA NA NA
"7995" NA NA NA
"7996" NA NA NA
"7997" NA NA NA
"7998" NA NA NA
"7999" NA NA NA
"8000" NA NA NA
"8001" NA NA NA
"8002" NA NA NA
"8003" NA NA NA
"8004" NA NA NA
"8005" NA NA NA
"8006" NA NA NA
"8007" NA NA NA
"8008" NA NA NA
"8009" NA NA NA
"8010" NA NA NA
"8011" NA NA NA
"8012" NA NA NA
"8013" NA NA NA
"8014" NA NA NA
"8015" NA NA NA
"8016" NA NA NA
"8017" NA NA NA
"8018" NA NA NA
"8019" NA NA NA
"8020" NA NA NA
"8021" NA NA NA
"8022" NA NA NA
"8023" NA NA NA
"8024" NA NA NA
"8025" NA NA NA
"8026" NA NA NA
"8027" NA NA NA
"8028" NA NA NA
"8029" NA NA NA
"8030" NA NA NA
"8031" NA NA NA
"8032" NA NA NA
"8033" NA NA NA
"8034" NA NA NA
"8035" NA NA NA
"8036" NA NA NA
"8037" NA NA NA
"8038" NA NA NA
"8039" NA NA NA
"8040" NA NA NA
"8041" NA NA NA
"8042" NA NA NA
"8043" NA NA NA
"8044" NA NA NA
"8045" NA NA NA
"8046" NA NA NA
"8047" NA NA NA
"8048" NA NA NA
"8049" NA NA NA
"8050" NA NA NA
"8051" NA NA NA
"8052" NA NA NA
"8053" NA NA NA
"8054" NA NA NA
"8055" NA NA NA
"8056" NA NA NA
"8057" NA NA NA
"8058" NA NA NA
"8059" NA NA NA
"8060" NA NA NA
"8061" NA NA NA
"8062" NA NA NA
"8063" NA NA NA
"8064" NA NA NA
"8065" NA NA NA
"8066" NA NA NA
"8067" NA NA NA
"8068" NA NA NA
"8069" NA NA NA
"8070" NA NA NA
"8071" NA NA NA
"8072" NA NA NA
"8073" NA NA NA
"8074" NA NA NA
"8075" NA NA NA
"8076" NA NA NA
"8077" NA NA NA
"8078" NA NA NA
"8079" NA NA NA
"8080" NA NA NA
"8081" NA NA NA
"8082" NA NA NA
"8083" NA NA NA
"8084" NA NA NA
"8085" NA NA NA
"8086" NA NA NA
"8087" NA NA NA
"8088" NA NA NA
"8089" NA NA NA
"8090" NA NA NA
"8091" NA NA NA
"8092" NA NA NA
"8093" NA NA NA
"8094" NA NA NA
"8095" NA NA NA
"8096" NA NA NA
"8097" NA NA NA
"8098" NA NA NA
"8099" NA NA NA
"8100" NA NA NA
"8101" NA NA NA
"8102" NA NA NA
"8103" NA NA NA
"8104" NA NA NA
"8105" NA NA NA
"8106" NA NA NA
"8107" NA NA NA
"8108" NA NA NA
"8109" NA NA NA
"8110" NA NA NA
"8111" NA NA NA
"8112" NA NA NA
"8113" NA NA NA
"8114" NA NA NA
"8115" NA NA NA
"8116" NA NA NA
"8117" NA NA NA
"8118" NA NA NA
"8119" NA NA NA
"8120" NA NA NA
"8121" NA NA NA
"8122" NA NA NA
"8123" NA NA NA
"8124" NA NA NA
"8125" NA NA NA
"8126" NA NA NA
"8127" NA NA NA
"8128" NA NA NA
"8129" NA NA NA
"8130" NA NA NA
"8131" NA NA NA
"8132" NA NA NA
"8133" NA NA NA
"8134" NA NA NA
"8135" NA NA NA
"8136" NA NA NA
"8137" NA NA NA
"8138" NA NA NA
"8139" NA NA NA
"8140" NA NA NA
"8141" NA NA NA
"8142" NA NA NA
"8143" NA NA NA
"8144" NA NA NA
"8145" NA NA NA
"8146" NA NA NA
"8147" NA NA NA
"8148" NA NA NA
"8149" NA NA NA
"8150" NA NA NA
"8151" NA NA NA
"8152" NA NA NA
"8153" NA NA NA
"8154" NA NA NA
"8155" NA NA NA
"8156" NA NA NA
"8157" NA NA NA
"8158" NA NA NA
"8159" NA NA NA
"8160" NA NA NA
"8161" NA NA NA
"8162" NA NA NA
"8163" NA NA NA
"8164" NA NA NA
"8165" NA NA NA
"8166" NA NA NA
"8167" NA NA NA
"8168" NA NA NA
"8169" NA NA NA
"8170" NA NA NA
"8171" NA NA NA
"8172" NA NA NA
"8173" NA NA NA
"8174" NA NA NA
"8175" NA NA NA
"8176" NA NA NA
"8177" NA NA NA
"8178" NA NA NA
"8179" NA NA NA
"8180" NA NA NA
"8181" NA NA NA
"8182" NA NA NA
"8183" NA NA NA
"8184" NA NA NA
"8185" NA NA NA
"8186" NA NA NA
"8187" NA NA NA
"8188" NA NA NA
"8189" NA NA NA
"8190" NA NA NA
"8191" NA NA NA
"8192" NA NA NA
"8193" NA NA NA
"8194" NA NA NA
"8195" NA NA NA
"8196" NA NA NA
"8197" NA NA NA
"8198" NA NA NA
"8199" NA NA NA
"8200" NA NA NA
"8201" NA NA NA
"8202" NA NA NA
"8203" NA NA NA
"8204" NA NA NA
"8205" NA NA NA
"8206" NA NA NA
"8207" NA NA NA
"8208" NA NA NA
"8209" NA NA NA
"8210" NA NA NA
"8211" NA NA NA
"8212" NA NA NA
"8213" NA NA NA
"8214" NA NA NA
"8215" NA NA NA
"8216" NA NA NA
"8217" NA NA NA
"8218" NA NA NA
"8219" NA NA NA
"8220" NA NA NA
"8221" NA NA NA
"8222" NA NA NA
"8223" NA NA NA
"8224" NA NA NA
"8225" NA NA NA
"8226" NA NA NA
"8227" NA NA NA
"8228" NA NA NA
"8229" NA NA NA
"8230" NA NA NA
"8231" NA NA NA
"8232" NA NA NA
"8233" NA NA NA
"8234" NA NA NA
"8235" NA NA NA
"8236" NA NA NA
"8237" NA NA NA
"8238" NA NA NA
"8239" NA NA NA
"8240" NA NA NA
"8241" NA NA NA
"8242" NA NA NA
"8243" NA NA NA
"8244" NA NA NA
"8245" NA NA NA
"8246" NA NA NA
"8247" NA NA NA
"8248" NA NA NA
"8249" NA NA NA
"8250" NA NA NA
"8251" NA NA NA
"8252" NA NA NA
"8253" NA NA NA
"8254" NA NA NA
"8255" NA NA NA
"8256" NA NA NA
"8257" NA NA NA
"8258" NA NA NA
"8259" NA NA NA
"8260" NA NA NA
"8261" NA NA NA
"8262" NA NA NA
"8263" NA NA NA
"8264" NA NA NA
"8265" NA NA NA
"8266" NA NA NA
"8267" NA NA NA
"8268" NA NA NA
"8269" NA NA NA
"8270" NA NA NA
"8271" NA NA NA
"8272" NA NA NA
"8273" NA NA NA
"8274" NA NA NA
"8275" NA NA NA
"8276" NA NA NA
"8277" NA NA NA
"8278" NA NA NA
"8279" NA NA NA
"8280" NA NA NA
"8281" NA NA NA
"8282" NA NA NA
"8283" NA NA NA
"8284" NA NA NA
"8285" NA NA NA
"8286" NA NA NA
"8287" NA NA NA
"8288" NA NA NA
"8289" NA NA NA
"8290" NA NA NA
"8291" NA NA NA
"8292" NA NA NA
"8293" NA NA NA
"8294" NA NA NA
"8295" NA NA NA
"8296" NA NA NA
"8297" NA NA NA
"8298" NA NA NA
"8299" NA NA NA
"8300" NA NA NA
"8301" NA NA NA
"8302" NA NA NA
"8303" NA NA NA
"8304" NA NA NA
"8305" NA NA NA
"8306" NA NA NA
"8307" NA NA NA
"8308" NA NA NA
"8309" NA NA NA
"8310" NA NA NA
"8311" NA NA NA
"8312" NA NA NA
"8313" NA NA NA
"8314" NA NA NA
"8315" NA NA NA
"8316" NA NA NA
"8317" NA NA NA
"8318" NA NA NA
"8319" NA NA NA
"8320" NA NA NA
"8321" NA NA NA
"8322" NA NA NA
"8323" NA NA NA
"8324" NA NA NA
"8325" NA NA NA
"8326" NA NA NA
"8327" NA NA NA
"8328" NA NA NA
"8329" NA NA NA
"8330" NA NA NA
"8331" NA NA NA
"8332" NA NA NA
"8333" NA NA NA
"8334" NA NA NA
"8335" NA NA NA
"8336" NA NA NA
"8337" NA NA NA
"8338" NA NA NA
"8339" NA NA NA
"8340" NA NA NA
"8341" NA NA NA
"8342" NA NA NA
"8343" NA NA NA
"8344" NA NA NA
"8345" NA NA NA
"8346" NA NA NA
"8347" NA NA NA
"8348" NA NA NA
"8349" NA NA NA
"8350" NA NA NA
"8351" NA NA NA
"8352" NA NA NA
"8353" NA NA NA
"8354" NA NA NA
"8355" NA NA NA
"8356" NA NA NA
"8357" NA NA NA
"8358" NA NA NA
"8359" NA NA NA
"8360" NA NA NA
"8361" NA NA NA
"8362" NA NA NA
"8363" NA NA NA
"8364" NA NA NA
"8365" NA NA NA
"8366" NA NA NA
"8367" NA NA NA
"8368" NA NA NA
"8369" NA NA NA
"8370" NA NA NA
"8371" NA NA NA
"8372" NA NA NA
"8373" NA NA NA
"8374" NA NA NA
"8375" NA NA NA
"8376" NA NA NA
"8377" NA NA NA
"8378" NA NA NA
"8379" NA NA NA
"8380" NA NA NA
"8381" NA NA NA
"8382" NA NA NA
"8383" NA NA NA
"8384" NA NA NA
"8385" NA NA NA
"8386" NA NA NA
"8387" NA NA NA
"8388" NA NA NA
"8389" NA NA NA
"8390" NA NA NA
"8391" NA NA NA
"8392" NA NA NA
"8393" NA NA NA
"8394" NA NA NA
"8395" NA NA NA
"8396" NA NA NA
"8397" NA NA NA
"8398" NA NA NA
"8399" NA NA NA
"8400" NA NA NA
"8401" NA NA NA
"8402" NA NA NA
"8403" NA NA NA
"8404" NA NA NA
"8405" NA NA NA
"8406" NA NA NA
"8407" NA NA NA
"8408" NA NA NA
"8409" NA NA NA
"8410" NA NA NA
"8411" NA NA NA
"8412" NA NA NA
"8413" NA NA NA
"8414" NA NA NA
"8415" NA NA NA
"8416" NA NA NA
"8417" NA NA NA
"8418" NA NA NA
"8419" NA NA NA
"8420" NA NA NA
"8421" NA NA NA
"8422" NA NA NA
"8423" NA NA NA
"8424" NA NA NA
"8425" NA NA NA
"8426" NA NA NA
"8427" NA NA NA
"8428" NA NA NA
"8429" NA NA NA
"8430" NA NA NA
"8431" NA NA NA
"8432" NA NA NA
"8433" NA NA NA
"8434" NA NA NA
"8435" NA NA NA
"8436" NA NA NA
"8437" NA NA NA
"8438" NA NA NA
"8439" NA NA NA
"8440" NA NA NA
"8441" NA NA NA
"8442" NA NA NA
"8443" NA NA NA
"8444" NA NA NA
"8445" NA NA NA
"8446" NA NA NA
"8447" NA NA NA
"8448" NA NA NA
"8449" NA NA NA
"8450" NA NA NA
"8451" NA NA NA
"8452" NA NA NA
"8453" NA NA NA
"8454" NA NA NA
"8455" NA NA NA
"8456" NA NA NA
"8457" NA NA NA
"8458" NA NA NA
"8459" NA NA NA
"8460" NA NA NA
"8461" NA NA NA
"8462" NA NA NA
"8463" NA NA NA
"8464" NA NA NA
"8465" NA NA NA
"8466" NA NA NA
"8467" NA NA NA
"8468" NA NA NA
"8469" NA NA NA
"8470" NA NA NA
"8471" NA NA NA
"8472" NA NA NA
"8473" NA NA NA
"8474" NA NA NA
"8475" NA NA NA
"8476" NA NA NA
"8477" NA NA NA
"8478" NA NA NA
"8479" NA NA NA
"8480" NA NA NA
"8481" NA NA NA
"8482" NA NA NA
"8483" NA NA NA
"8484" NA NA NA
"8485" NA NA NA
"8486" NA NA NA
"8487" NA NA NA
"8488" NA NA NA
"8489" NA NA NA
"8490" NA NA NA
"8491" NA NA NA
"8492" NA NA NA
"8493" NA NA NA
"8494" NA NA NA
"8495" NA NA NA
"8496" NA NA NA
"8497" NA NA NA
"8498" NA NA NA
"8499" NA NA NA
"8500" NA NA NA
"8501" NA NA NA
"8502" NA NA NA
"8503" NA NA NA
"8504" NA NA NA
"8505" NA NA NA
"8506" NA NA NA
"8507" NA NA NA
"8508" NA NA NA
"8509" NA NA NA
"8510" NA NA NA
"8511" NA NA NA
"8512" NA NA NA
"8513" NA NA NA
"8514" NA NA NA
"8515" NA NA NA
"8516" NA NA NA
"8517" NA NA NA
"8518" NA NA NA
"8519" NA NA NA
"8520" NA NA NA
"8521" NA NA NA
"8522" NA NA NA
"8523" NA NA NA
"8524" NA NA NA
"8525" NA NA NA
"8526" NA NA NA
"8527" NA NA NA
"8528" NA NA NA
"8529" NA NA NA
"8530" NA NA NA
"8531" NA NA NA
"8532" NA NA NA
"8533" NA NA NA
"8534" NA NA NA
"8535" NA NA NA
"8536" NA NA NA
"8537" NA NA NA
"8538" NA NA NA
"8539" NA NA NA
"8540" NA NA NA
"8541" NA NA NA
"8542" NA NA NA
"8543" NA NA NA
"8544" NA NA NA
"8545" NA NA NA
"8546" NA NA NA
"8547" NA NA NA
"8548" NA NA NA
"8549" NA NA NA
"8550" NA NA NA
"8551" NA NA NA
"8552" NA NA NA
"8553" NA NA NA
"8554" NA NA NA
"8555" NA NA NA
"8556" NA NA NA
"8557" NA NA NA
"8558" NA NA NA
"8559" NA NA NA
"8560" NA NA NA
"8561" NA NA NA
"8562" NA NA NA
"8563" NA NA NA
"8564" NA NA NA
"8565" NA NA NA
"8566" NA NA NA
"8567" NA NA NA
"8568" NA NA NA
"8569" NA NA NA
"8570" NA NA NA
"8571" NA NA NA
"8572" NA NA NA
"8573" NA NA NA
"8574" NA NA NA
"8575" NA NA NA
"8576" NA NA NA
"8577" NA NA NA
"8578" NA NA NA
"8579" NA NA NA
"8580" NA NA NA
"8581" NA NA NA
"8582" NA NA NA
"8583" NA NA NA
"8584" NA NA NA
"8585" NA NA NA
"8586" NA NA NA
"8587" NA NA NA
"8588" NA NA NA
"8589" NA NA NA
"8590" NA NA NA
"8591" NA NA NA
"8592" NA NA NA
"8593" NA NA NA
"8594" NA NA NA
"8595" NA NA NA
"8596" NA NA NA
"8597" NA NA NA
"8598" NA NA NA
"8599" NA NA NA
"8600" NA NA NA
"8601" NA NA NA
"8602" NA NA NA
"8603" NA NA NA
"8604" NA NA NA
"8605" NA NA NA
"8606" NA NA NA
"8607" NA NA NA
"8608" NA NA NA
"8609" NA NA NA
"8610" NA NA NA
"8611" NA NA NA
"8612" NA NA NA
"8613" NA NA NA
"8614" NA NA NA
"8615" NA NA NA
"8616" NA NA NA
"8617" NA NA NA
"8618" NA NA NA
"8619" NA NA NA
"8620" NA NA NA
"8621" NA NA NA
"8622" NA NA NA
"8623" NA NA NA
"8624" NA NA NA
"8625" NA NA NA
"8626" NA NA NA
"8627" NA NA NA
"8628" NA NA NA
"8629" NA NA NA
"8630" NA NA NA
"8631" NA NA NA
"8632" NA NA NA
"8633" NA NA NA
"8634" NA NA NA
"8635" NA NA NA
"8636" NA NA NA
"8637" NA NA NA
"8638" NA NA NA
"8639" NA NA NA
"8640" NA NA NA
"8641" NA NA NA
"8642" NA NA NA
"8643" NA NA NA
"8644" NA NA NA
"8645" NA NA NA
"8646" NA NA NA
"8647" NA NA NA
"8648" NA NA NA
"8649" NA NA NA
"8650" NA NA NA
"8651" NA NA NA
"8652" NA NA NA
"8653" NA NA NA
"8654" NA NA NA
"8655" NA NA NA
"8656" NA NA NA
"8657" NA NA NA
"8658" NA NA NA
"8659" NA NA NA
"8660" NA NA NA
"8661" NA NA NA
"8662" NA NA NA
"8663" NA NA NA
"8664" NA NA NA
"8665" NA NA NA
"8666" NA NA NA
"8667" NA NA NA
"8668" NA NA NA
"8669" NA NA NA
"8670" NA NA NA
"8671" NA NA NA
"8672" NA NA NA
"8673" NA NA NA
"8674" NA NA NA
"8675" NA NA NA
"8676" NA NA NA
"8677" NA NA NA
"8678" NA NA NA
"8679" NA NA NA
"8680" NA NA NA
"8681" NA NA NA
"8682" NA NA NA
"8683" NA NA NA
"8684" NA NA NA
"8685" NA NA NA
"8686" NA NA NA
"8687" NA NA NA
"8688" NA NA NA
"8689" NA NA NA
"8690" NA NA NA
"8691" NA NA NA
"8692" NA NA NA
"8693" NA NA NA
"8694" NA NA NA
"8695" NA NA NA
"8696" NA NA NA
"8697" NA NA NA
"8698" NA NA NA
"8699" NA NA NA
"8700" NA NA NA
"8701" NA NA NA
"8702" NA NA NA
"8703" NA NA NA
"8704" NA NA NA
"8705" NA NA NA
"8706" NA NA NA
"8707" NA NA NA
"8708" NA NA NA
"8709" NA NA NA
"8710" NA NA NA
"8711" NA NA NA
"8712" NA NA NA
"8713" NA NA NA
"8714" NA NA NA
"8715" NA NA NA
"8716" NA NA NA
"8717" NA NA NA
"8718" NA NA NA
"8719" NA NA NA
"8720" NA NA NA
"8721" NA NA NA
"8722" NA NA NA
"8723" NA NA NA
"8724" NA NA NA
"8725" NA NA NA
"8726" NA NA NA
"8727" NA NA NA
"8728" NA NA NA
"8729" NA NA NA
"8730" NA NA NA
"8731" NA NA NA
"8732" NA NA NA
"8733" NA NA NA
"8734" NA NA NA
"8735" NA NA NA
"8736" NA NA NA
"8737" NA NA NA
"8738" NA NA NA
"8739" NA NA NA
"8740" NA NA NA
"8741" NA NA NA
"8742" NA NA NA
"8743" NA NA NA
"8744" NA NA NA
"8745" NA NA NA
"8746" NA NA NA
"8747" NA NA NA
"8748" NA NA NA
"8749" NA NA NA
"8750" NA NA NA
"8751" NA NA NA
"8752" NA NA NA
"8753" NA NA NA
"8754" NA NA NA
"8755" NA NA NA
"8756" NA NA NA
"8757" NA NA NA
"8758" NA NA NA
"8759" NA NA NA
"8760" NA NA NA
"8761" NA NA NA
"8762" NA NA NA
"8763" NA NA NA
"8764" NA NA NA
"8765" NA NA NA
"8766" NA NA NA
"8767" NA NA NA
"8768" NA NA NA
"8769" NA NA NA
"8770" NA NA NA
"8771" NA NA NA
"8772" NA NA NA
"8773" NA NA NA
"8774" NA NA NA
"8775" NA NA NA
"8776" NA NA NA
"8777" NA NA NA
"8778" NA NA NA
"8779" NA NA NA
"8780" NA NA NA
"8781" NA NA NA
"8782" NA NA NA
"8783" NA NA NA
"8784" NA NA NA
"8785" NA NA NA
"8786" NA NA NA
"8787" NA NA NA
"8788" NA NA NA
"8789" NA NA NA
"8790" NA NA NA
"8791" NA NA NA
"8792" NA NA NA
"8793" NA NA NA
"8794" NA NA NA
"8795" NA NA NA
"8796" NA NA NA
"8797" NA NA NA
"8798" NA NA NA
"8799" NA NA NA
"8800" NA NA NA
"8801" NA NA NA
"8802" NA NA NA
"8803" NA NA NA
"8804" NA NA NA
"8805" NA NA NA
"8806" NA NA NA
"8807" NA NA NA
"8808" NA NA NA
"8809" NA NA NA
"8810" NA NA NA
"8811" NA NA NA
"8812" NA NA NA
"8813" NA NA NA
"8814" NA NA NA
"8815" NA NA NA
"8816" NA NA NA
"8817" NA NA NA
"8818" NA NA NA
"8819" NA NA NA
"8820" NA NA NA
"8821" NA NA NA
"8822" NA NA NA
"8823" NA NA NA
"8824" NA NA NA
"8825" NA NA NA
"8826" NA NA NA
"8827" NA NA NA
"8828" NA NA NA
"8829" NA NA NA
"8830" NA NA NA
"8831" NA NA NA
"8832" NA NA NA
"8833" NA NA NA
"8834" NA NA NA
"8835" NA NA NA
"8836" NA NA NA
"8837" NA NA NA
"8838" NA NA NA
"8839" NA NA NA
"8840" NA NA NA
"8841" NA NA NA
"8842" NA NA NA
"8843" NA NA NA
"8844" NA NA NA
"8845" NA NA NA
"8846" NA NA NA
"8847" NA NA NA
"8848" NA NA NA
"8849" NA NA NA
"8850" NA NA NA
"8851" NA NA NA
"8852" NA NA NA
"8853" NA NA NA
"8854" NA NA NA
"8855" NA NA NA
"8856" NA NA NA
"8857" NA NA NA
"8858" NA NA NA
"8859" NA NA NA
"8860" NA NA NA
"8861" NA NA NA
"8862" NA NA NA
"8863" NA NA NA
"8864" NA NA NA
"8865" NA NA NA
"8866" NA NA NA
"8867" NA NA NA
"8868" NA NA NA
"8869" NA NA NA
"8870" NA NA NA
"8871" NA NA NA
"8872" NA NA NA
"8873" NA NA NA
"8874" NA NA NA
"8875" NA NA NA
"8876" NA NA NA
"8877" NA NA NA
"8878" NA NA NA
"8879" NA NA NA
"8880" NA NA NA
"8881" NA NA NA
"8882" NA NA NA
"8883" NA NA NA
"8884" NA NA NA
"8885" NA NA NA
"8886" NA NA NA
"8887" NA NA NA
"8888" NA NA NA
"8889" NA NA NA
"8890" NA NA NA
"8891" NA NA NA
"8892" NA NA NA
"8893" NA NA NA
"8894" NA NA NA
"8895" NA NA NA
"8896" NA NA NA
"8897" NA NA NA
"8898" NA NA NA
"8899" NA NA NA
"8900" NA NA NA
"8901" NA NA NA
"8902" NA NA NA
"8903" NA NA NA
"8904" NA NA NA
"8905" NA NA NA
"8906" NA NA NA
"8907" NA NA NA
"8908" NA NA NA
"8909" NA NA NA
"8910" NA NA NA
"8911" NA NA NA
"8912" NA NA NA
"8913" NA NA NA
"8914" NA NA NA
"8915" NA NA NA
"8916" NA NA NA
"8917" NA NA NA
"8918" NA NA NA
"8919" NA NA NA
"8920" NA NA NA
"8921" NA NA NA
"8922" NA NA NA
"8923" NA NA NA
"8924" NA NA NA
"8925" NA NA NA
"8926" NA NA NA
"8927" NA NA NA
"8928" NA NA NA
"8929" NA NA NA
"8930" NA NA NA
"8931" NA NA NA
"8932" NA NA NA
"8933" NA NA NA
"8934" NA NA NA
"8935" NA NA NA
"8936" NA NA NA
"8937" NA NA NA
"8938" NA NA NA
"8939" NA NA NA
"8940" NA NA NA
"8941" NA NA NA
"8942" NA NA NA
"8943" NA NA NA
"8944" NA NA NA
"8945" NA NA NA
"8946" NA NA NA
"8947" NA NA NA
"8948" NA NA NA
"8949" NA NA NA
"8950" NA NA NA
"8951" NA NA NA
"8952" NA NA NA
"8953" NA NA NA
"8954" NA NA NA
"8955" NA NA NA
"8956" NA NA NA
"8957" NA NA NA
"8958" NA NA NA
"8959" NA NA NA
"8960" NA NA NA
"8961" NA NA NA
"8962" NA NA NA
"8963" NA NA NA
"8964" NA NA NA
"8965" NA NA NA
"8966" NA NA NA
"8967" NA NA NA
"8968" NA NA NA
"8969" NA NA NA
"8970" NA NA NA
"8971" NA NA NA
"8972" NA NA NA
"8973" NA NA NA
"8974" NA NA NA
"8975" NA NA NA
"8976" NA NA NA
"8977" NA NA NA
"8978" NA NA NA
"8979" NA NA NA
"8980" NA NA NA
"8981" NA NA NA
"8982" NA NA NA
"8983" NA NA NA
"8984" NA NA NA
"8985" NA NA NA
"8986" NA NA NA
"8987" NA NA NA
"8988" NA NA NA
"8989" NA NA NA
"8990" NA NA NA
"8991" NA NA NA
"8992" NA NA NA
"8993" NA NA NA
"8994" NA NA NA
"8995" NA NA NA
"8996" NA NA NA
"8997" NA NA NA
"8998" NA NA NA
"8999" NA NA NA
"9000" NA NA NA
"9001" NA NA NA
