# Supplementary material for: Adaptive switch to sexually dimorphic movements by partner-seeking termites
Source: Sci Adv. 2019 Jun 19;5(6):eaau6108. doi: 10.1126/sciadv.aau6108 (PMC6584256; doi:10.1126/sciadv.aau6108)
Supplement: Data file S1 [file aau6108_Data_file_S1.zip › Dataset/CfExperimetns/170627_174_M_08_set2_after-position_5FPS.txt]

"time" "x" "y"
"1" 0 76.4798239807271 66.8987180010659
"2" 0.2 76.5075752814171 65.8346874751
"3" 0.4 76.465332616939 65.2441478850293
"4" 0.6 77.4886298464994 66.0883071436201
"5" 0.8 77.7590788020583 66.9942635993159
"6" 1 77.1576227931549 67.6678010882141
"7" 1.2 76.3540900890366 67.2389535460537
"8" 1.4 75.7081089539069 66.5842641334077
"9" 1.6 75.0946349572419 66.6498550474845
"10" 1.8 75.3465475422303 67.3431161324613
"11" 2 74.6394244966489 68.7207503397869
"12" 2.2 75.1692079910719 69.4729580274797
"13" 2.4 75.7240354266926 71.1159030272728
"14" 2.6 77.1240383720467 73.1510501831783
"15" 2.8 78.1279963997179 75.2048153422659
"16" 3 79.8535946126342 75.9499156499196
"17" 3.2 81.1085084825453 75.2213016415718
"18" 3.4 81.7990453331605 74.9867639924613
"19" 3.6 81.3646389499756 75.6376446702732
"20" 3.8 80.5327479030226 75.3021808566731
"21" 4 80.0886914666605 75.4311621238566
"22" 4.2 79.3893914777616 75.6186266229625
"23" 4.4 79.2703438587012 75.3977264549231
"24" 4.6 79.2562244715837 74.1832065037888
"25" 4.8 78.4121859165336 72.7843268532659
"26" 5 77.5342094644977 71.0493965482985
"27" 5.2 76.7695365949621 69.3205912088811
"28" 5.4 76.4303118211179 67.1237809658326
"29" 5.6 77.2794557601298 66.2480979748874
"30" 5.8 77.1880965692939 66.160118320212
"31" 6 76.0525535665172 67.0625104552088
"32" 6.2 76.3321002870094 68.2230244326241
"33" 6.4 76.3866411696444 69.3264447929637
"34" 6.6 77.0433888562788 71.2828332678935
"35" 6.8 77.4742231836647 74.0528288632907
"36" 7 78.1190757026198 77.0802287179536
"37" 7.2 78.3003980821218 79.9693558416659
"38" 7.4 78.8536096977209 80.2793959402569
"39" 7.6 80.1053651066558 78.9852361796909
"40" 7.8 81.0165940409179 77.4299661637326
"41" 8 82.1460537760029 74.8850121444452
"42" 8.2 83.0110603291754 71.599122144859
"43" 8.4 83.5270772758 68.991833199938
"44" 8.6 82.6091380923477 66.8284315839625
"45" 8.8 80.0663510407699 64.8660116470879
"46" 9 76.6585488053838 62.737653519976
"47" 9.2 73.3585896009677 61.3129753341429
"48" 9.4 69.3292719326217 60.00640598185
"49" 9.6 65.1546455901179 59.7943719622993
"50" 9.8 62.0343535474739 60.9184321469637
"51" 10 58.9912980046085 63.0468347817289
"52" 10.2 56.3636448322534 65.6303764330879
"53" 10.4 52.7213002256468 68.1366566218703
"54" 10.6 49.3081518734938 70.3505568484808
"55" 10.8 46.6111230069186 73.1881108597833
"56" 11 45.0906692019681 76.9685799289873
"57" 11.2 43.3985887791038 81.035443569508
"58" 11.4 42.5665905544947 84.9609902267616
"59" 11.6 42.4185526795762 89.3758199893784
"60" 11.8 42.3557523300719 93.5987706982383
"61" 12 43.0509613005846 97.8894636023326
"62" 12.2 43.1686321109285 102.350477933555
"63" 12.4 43.5994129376469 107.380972563946
"64" 12.6 45.3443663539825 112.020126774628
"65" 12.8 48.2100172372656 115.349201369324
"66" 13 51.423053137678 118.304219871901
"67" 13.2 54.82257736417 120.424158354035
"68" 13.4 58.9640092125812 122.548296245796
"69" 13.6 62.8539201446043 125.115235987841
"70" 13.8 66.9613388333575 126.069310783972
"71" 14 71.5967865283603 126.171732769975
"72" 14.2 75.7110657892949 124.970536404097
"73" 14.4 79.5609717542095 123.008133061286
"74" 14.6 83.6306904442846 120.705752464433
"75" 14.8 87.5217396896161 118.694931768857
"76" 15 90.9577619464512 116.455034960066
"77" 15.2 93.8548057795846 116.183260813933
"78" 15.4 97.7358309729512 116.582429091066
"79" 15.6 101.564921071238 114.785358689938
"80" 15.8 103.668816729638 111.412467269275
"81" 16 105.047123874803 107.842631730264
"82" 16.2 105.199789034037 104.5458801621
"83" 16.4 106.209856947883 100.435222986816
"84" 16.6 108.050162775935 97.7462968646374
"85" 16.8 108.257470230548 96.6883972145821
"86" 17 107.677135107387 94.8596750115176
"87" 17.2 107.898803223169 93.7761102044355
"88" 17.4 108.791896213685 92.8956136671326
"89" 17.6 108.931625606321 93.4271610630007
"90" 17.8 108.783919254636 93.5099364766215
"91" 18 108.457584151579 94.5358377925427
"92" 18.2 108.961107990713 95.0716405396
"93" 18.4 108.675388448487 95.8276770194424
"94" 18.6 107.872609089536 96.8309177592149
"95" 18.8 106.627670664872 98.2859498977607
"96" 19 104.80646912209 100.865670682025
"97" 19.2 103.090237750895 104.478673304509
"98" 19.4 101.389679725554 108.584179010757
"99" 19.6 99.5902146387354 112.462905191782
"100" 19.8 98.1830952276027 117.28116659746
"101" 20 96.6351865866387 119.289554374816
"102" 20.2 96.2310298387063 120.310657332984
"103" 20.4 95.7626567723555 120.566883826598
"104" 20.6 95.1799960567981 120.99702571225
"105" 20.8 95.0918056720816 121.422021350251
"106" 21 94.8199751668755 121.809448890278
"107" 21.2 94.1325364437453 122.281443010213
"108" 21.4 93.4609061012391 122.52362810952
"109" 21.6 92.3474244629824 122.812798310285
"110" 21.8 91.1164614475144 123.176081113455
"111" 22 89.0358309720212 123.786567199116
"112" 22.2 86.7173512863212 124.612081167996
"113" 22.4 84.1214141956112 124.975154441346
"114" 22.6 81.2923213388706 124.291828760614
"115" 22.8 78.7023374511845 123.907591623566
"116" 23 76.4003414626448 124.226076951066
"117" 23.2 73.8008789113459 124.572052591045
"118" 23.4 71.0708191216027 125.206625716945
"119" 23.6 67.5932680467879 126.109690173709
"120" 23.8 64.8020170769012 127.375259869386
"121" 24 62.5642144603757 128.642807436207
"122" 24.2 62.4031361410666 128.918835757422
"123" 24.4 62.7150901530628 128.827107701746
"124" 24.6 62.6716375329818 128.933160097505
"125" 24.8 62.2133834580395 128.752315487772
"126" 25 61.5650140184512 128.607662971824
"127" 25.2 59.9940223188512 128.395686858696
"128" 25.4 57.942389509545 127.900601417097
"129" 25.6 55.3257162557399 127.185035478313
"130" 25.8 52.8109050879366 126.667591655862
"131" 26 49.6209782115022 125.513017662188
"132" 26.2 46.1687541500726 124.422733910571
"133" 26.4 43.31873067257 123.27251296061
"134" 26.6 40.4610517195724 122.222514708975
"135" 26.8 38.2756647855774 120.62688354126
"136" 27 35.8514272966112 118.707363196146
"137" 27.2 32.6245596684812 117.144237208776
"138" 27.4 28.9735844919364 114.82287648963
"139" 27.6 25.9146827575749 112.071100843798
"140" 27.8 23.3716823924924 109.569185178282
"141" 28 21.1872482289218 106.784321662684
"142" 28.2 19.2609947915612 104.257046916816
"143" 28.4 16.7502874558149 101.800849466854
"144" 28.6 15.3613879759412 98.5739947329059
"145" 28.8 13.9760013440762 95.0209724193159
"146" 29 12.065729877669 91.9335567346105
"147" 29.2 10.280520266544 88.6673543033855
"148" 29.4 9.64864769573246 85.8764624534722
"149" 29.6 8.77587906439966 83.8014238358082
"150" 29.8 7.90482099472395 82.3983372727326
"151" 30 7.98297569280835 81.27345576227
"152" 30.2 9.50468964668833 82.0165926602515
"153" 30.4 10.4910770281765 83.1225705742418
"154" 30.6 9.83500090676156 83.1173087476866
"155" 30.8 9.45151873211401 83.2436812737869
"156" 31 9.88128053364901 84.2649179467253
"157" 31.2 10.4957812981775 86.6756510956764
"158" 31.4 11.4479783045565 89.5239156666659
"159" 31.6 12.0881107458196 92.730224795308
"160" 31.8 12.5041968326407 95.7756150216344
"161" 32 13.79061985201 98.4400060821836
"162" 32.2 16.2010450315137 100.578541384191
"163" 32.4 18.8695137954512 103.767619464556
"164" 32.6 21.6502932110532 106.680785256097
"165" 32.8 24.2742320135912 110.242023191196
"166" 33 27.7709554739912 113.012845540446
"167" 33.2 31.5311233391482 116.02652742852
"168" 33.4 35.7497072820079 117.910217404891
"169" 33.6 40.1943513650044 119.521980901055
"170" 33.8 43.6056520279614 121.546900379729
"171" 34 47.5499374751961 122.818241809505
"172" 34.2 50.4513056946265 124.261537173097
"173" 34.4 53.3376552397542 125.866758941217
"174" 34.6 56.1947872902267 126.062892329668
"175" 34.8 59.4030613413222 125.228792046679
"176" 35 63.4092443808017 124.450658357262
"177" 35.2 67.263608004492 124.475665452617
"178" 35.4 71.1616515453413 124.305873274879
"179" 35.6 75.1292388509618 123.636540281013
"180" 35.8 79.2313047738931 122.621799696729
"181" 36 82.925157998549 121.422021350251
"182" 36.2 86.460860856671 120.110266564912
"183" 36.4 89.155757912164 118.851128828236
"184" 36.6 89.7968414837777 118.181355429127
"185" 36.8 89.3803659914292 119.497094813506
"186" 37 87.9769987163523 120.45885050578
"187" 37.2 86.1353457649406 120.973460840428
"188" 37.4 83.822526824898 121.502010958406
"189" 37.6 81.1900163948534 121.804203743251
"190" 37.8 78.0817646122933 121.957120428413
"191" 38 75.0371346885354 122.701370351624
"192" 38.2 71.8463331082088 124.094822391854
"193" 38.4 69.3059489253512 125.750984699136
"194" 38.6 67.2257040966574 126.755572789272
"195" 38.8 64.590738069863 127.197357712331
"196" 39 62.202241568273 126.227804534205
"197" 39.2 59.4666632100137 125.173570800378
"198" 39.4 56.1517728248149 124.774257757187
"199" 39.6 53.115374659839 124.725253954168
"200" 39.8 51.3336042446633 123.600687580702
"201" 40 48.5871474230651 122.076773988452
"202" 40.2 46.0314221633275 120.15997149152
"203" 40.4 43.7586632773144 117.765183023087
"204" 40.6 41.6142195990828 116.341050737592
"205" 40.8 38.7809803501247 114.176239943301
"206" 41 36.4211451693354 111.766930939266
"207" 41.2 33.9392274135257 109.544580981672
"208" 41.4 31.903975287863 107.290151300478
"209" 41.6 29.3516825211354 104.95603839875
"210" 41.8 26.663045443027 102.677166671005
"211" 42 24.4388293335328 100.464471639341
"212" 42.2 23.107966474724 98.1488843781871
"213" 42.4 21.9721965464716 95.3908053812496
"214" 42.6 20.4681950727296 92.7452798369422
"215" 42.8 19.5771070026321 90.1101997206085
"216" 43 19.4656371313775 88.3532306523186
"217" 43.2 19.4234581919299 86.6055058613957
"218" 43.4 19.1474207558383 83.6325535311305
"219" 43.6 20.0220103076448 82.1736852567756
"220" 43.8 21.4788176966535 80.2665133876839
"221" 44 23.3023410449568 78.5703106322345
"222" 44.2 25.2940688208706 76.6792996713885
"223" 44.4 26.7342178995282 76.1172933047472
"224" 44.6 27.6649806069689 76.6196395736071
"225" 44.8 28.701186489897 77.9866120052105
"226" 45 30.3578430733441 79.7791746032445
"227" 45.2 32.6761905754624 81.7265360126277
"228" 45.4 35.0207205947096 83.9294525026165
"229" 45.6 37.3487718748099 86.8968271304355
"230" 45.8 39.3816300241852 89.4922026595872
"231" 46 41.0879405009299 92.915581116034
"232" 46.2 42.7224488880196 95.4215934365396
"233" 46.4 44.150873456548 98.5623237867111
"234" 46.6 45.7105018888099 102.022110749055
"235" 46.8 46.7144052452338 105.370360844251
"236" 47 48.2295667869351 108.762073242905
"237" 47.2 49.834045253545 111.064670792128
"238" 47.4 52.0672711894179 113.609899367733
"239" 47.6 54.9249735495986 115.958868344592
"240" 47.8 57.2846046065226 117.346793877066
"241" 48 60.3131378477383 119.310681619313
"242" 48.2 63.6482629051007 120.530333810509
"243" 48.4 66.5389764479912 121.978844480226
"244" 48.6 68.7711514088452 124.229937379278
"245" 48.8 71.0954212020022 125.895200055188
"246" 49 73.8060799874312 126.159919859646
"247" 49.2 76.6495533989618 125.449873762694
"248" 49.4 79.3763802900382 124.238539420403
"249" 49.6 82.0741123548316 122.950750922251
"250" 49.8 84.4289473884186 122.103303007338
"251" 50 87.2879390019344 121.409092121763
"252" 50.2 89.7562230294835 120.626165378292
"253" 50.4 92.2990539480381 120.009608158729
"254" 50.6 95.0752805139512 118.892509333199
"255" 50.8 97.3210139659028 117.145428960324
"256" 51 99.9313916100895 115.244790715566
"257" 51.2 101.914736811719 113.044286937313
"258" 51.4 104.027784931114 111.269262997077
"259" 51.6 106.111865021677 109.711364993259
"260" 51.8 108.115978590809 108.250852923666
"261" 52 109.742860641815 107.501254275577
"262" 52.2 110.603076496389 107.274695394878
"263" 52.4 110.280610353934 108.301810576066
"264" 52.6 109.890260577441 108.536269987374
"265" 52.8 109.857913459398 108.621651160279
"266" 53 111.058587406741 109.416509222316
"267" 53.2 109.994434652822 109.557143754572
"268" 53.4 109.967452563679 109.551141656214
"269" 53.6 109.667439367806 109.518219052711
"270" 53.8 109.35385268035 109.784735516695
"271" 54 109.167109109679 109.782074989533
"272" 54.2 109.17369193366 109.942534988505
"273" 54.4 108.828343368006 110.027170219827
"274" 54.6 108.088842541669 110.583827183544
"275" 54.8 108.057213744387 110.788050874614
"276" 55 108.047964518925 110.809463470487
"277" 55.2 107.968392500185 110.845446725033
"278" 55.4 107.360530624482 110.825806796503
"279" 55.6 106.991150122877 111.248138669619
"280" 55.8 106.581854734096 111.256532517647
"281" 56 106.158295202142 111.515557365313
"282" 56.2 105.874826731935 111.65926235113
"283" 56.4 105.267171790897 111.954698810609
"284" 56.6 104.79032082636 111.922892239036
"285" 56.8 104.418553812163 111.948960079025
"286" 57 103.738594663832 112.457351740533
"287" 57.2 102.840018325391 112.505816899066
"288" 57.4 101.791350897536 112.183265801428
"289" 57.6 100.736781529924 112.097035731462
"290" 57.8 99.8717076613099 111.846690743022
"291" 58 98.4353374006214 112.118213479215
"292" 58.2 97.0888431807546 112.382716952257
"293" 58.4 95.49086100166 112.890799163077
"294" 58.6 94.0257451867808 113.277419987964
"295" 58.8 92.7948086919512 113.99253351297
"296" 59 92.3727213634933 114.977263040466
"297" 59.2 91.3183493712974 116.364039152209
"298" 59.4 89.5680586139151 118.024478120324
"299" 59.6 87.8675005885749 119.218305595365
"300" 59.8 86.249227628977 120.55397395853
"301" 60 84.2710451537565 122.057694742361
"302" 60.2 82.0091077787165 123.138027077117
"303" 60.4 79.5431422352577 124.328814153485
"304" 60.6 77.0624139270964 124.863047606066
"305" 60.8 74.6197717417916 125.352295279374
"306" 61 72.3022355137012 125.639355591847
"307" 61.2 69.9320784694617 125.799059221203
"308" 61.4 67.5886845381785 126.044338638975
"309" 61.6 65.2038424812759 126.243369582159
"310" 61.8 62.5979488176451 126.55036987176
"311" 62 59.7692801682773 126.785037321588
"312" 62.2 56.53293123067 127.008842500097
"313" 62.4 53.8837684370182 126.921053825416
"314" 62.6 51.8057031829825 126.857561969535
"315" 62.8 50.530856088045 126.785902770847
"316" 63 48.5498545587812 126.545924076576
"317" 63.2 48.5118083032997 126.553915162975
"318" 63.4 48.2748055728572 126.897569717977
"319" 63.6 48.3721484042165 126.792158732637
"320" 63.8 47.8524490434206 126.523071129403
"321" 64 46.5023596517977 126.178612741046
"322" 64.2 44.8934980708412 125.043947272086
"323" 64.4 43.0409794373906 123.921103122308
"324" 64.6 40.382740320339 122.794842887484
"325" 64.8 37.8888023580573 122.098981006187
"326" 65 35.1011073520394 121.093680082948
"327" 65.2 32.7423840459512 119.564950510948
"328" 65.4 30.4858977690046 118.259579009862
"329" 65.6 28.4063849014002 116.676024779148
"330" 65.8 27.3027437510651 115.099107328135
"331" 66 25.8525271850394 113.405069588478
"332" 66.2 24.0467014431308 111.06490269892
"333" 66.4 21.7610924455689 108.725208717331
"334" 66.6 18.9578148929361 106.236481482581
"335" 66.8 15.6122398763612 104.088886663896
"336" 67 14.696485461379 103.280905804798
"337" 67.2 13.9246523362997 102.306565562642
"338" 67.4 13.8888999897637 100.666124849253
"339" 67.6 12.8911935676387 98.5402352881909
"340" 67.8 11.8517731885749 96.5946839396329
"341" 68 9.58759339713542 93.3014868985291
"342" 68.2 7.94127339758522 91.2795906596639
"343" 68.4 7.6898270182391 90.9298836215205
"344" 68.6 7.74251777960428 90.9060119940047
"345" 68.8 7.39984909348245 90.5940263670659
"346" 69 7.39771724215313 90.0538262538832
"347" 69.2 7.16002043333001 88.9494839487023
"348" 69.4 6.6834873926677 87.8044889006329
"349" 69.6 6.20022589545122 85.9576520843084
"350" 69.8 5.77619258614509 84.5181062824333
"351" 70 5.19856032085746 83.3325609000659
"352" 70.2 5.34671597376701 82.3308407331501
"353" 70.4 5.28464127504914 81.043406566736
"354" 70.6 4.64486863623845 79.4619477284063
"355" 70.8 4.30957831652815 77.2386416446483
"356" 71 3.5814571305895 75.0383898179383
"357" 71.2 3.27820289894058 73.6235018098106
"358" 71.4 3.00123070070121 71.3893611188159
"359" 71.6 2.83597911939685 68.7140843678159
"360" 71.8 2.50079382865121 66.3296908825993
"361" 72 2.56331401024468 64.3729908821094
"362" 72.2 2.57060969175971 63.4631422342042
"363" 72.4 3.02553805539307 63.645723679252
"364" 72.6 4.09712410405121 62.4144445898659
"365" 72.8 4.98572174503742 60.7662281087901
"366" 73 5.81425456640471 58.6151368318566
"367" 73.2 6.5404460986085 56.7773258628524
"368" 73.4 7.4409423656581 54.9632057966866
"369" 73.6 7.82588059003548 53.1272693004929
"370" 73.8 8.23595011029211 51.4941617741227
"371" 74 8.15604721501371 50.2164565466159
"372" 74.2 8.09592675159936 48.8229063025104
"373" 74.4 8.13924495819511 47.2536108486879
"374" 74.6 8.17100401322899 45.9588975055844
"375" 74.8 8.31646620763638 45.3030536459919
"376" 75 8.13846240794472 45.0249802614426
"377" 75.2 7.27248026162195 45.8180964944928
"378" 75.4 8.29641716617849 45.8005127147705
"379" 75.6 8.25754548739439 46.200067034725
"380" 75.8 8.85930318143959 46.923021994845
"381" 76 8.91330754818292 47.351486827383
"382" 76.2 9.34877855504379 47.4498806683993
"383" 76.4 9.53904676763413 47.3934336753952
"384" 76.6 9.79234164121592 48.099840528913
"385" 76.8 9.57526526509074 48.9761413618915
"386" 77 9.54462996268986 50.3041847777364
"387" 77.2 9.43994380130834 51.1473436609945
"388" 77.4 9.3042014309512 51.7752147352088
"389" 77.6 9.00931283327879 54.1373403957211
"390" 77.8 7.8210210026581 57.3134078685832
"391" 78 6.35170651164685 60.2520676880224
"392" 78.2 4.94481463990576 63.3201010484296
"393" 78.4 4.53569711284482 67.0572830364596
"394" 78.6 4.49675751150555 71.0653369160551
"395" 78.8 4.06756243228454 75.2345406394993
"396" 79 4.05049034220653 76.8801836905872
"397" 79.2 4.53569711284482 79.3562377048106
"398" 79.4 5.85495299444022 81.648438486956
"399" 79.6 6.66981580565774 83.8019805784246
"400" 79.8 7.31350587474908 85.6012606372361
"401" 80 8.05127553810383 87.5486361407396
"402" 80.2 9.0428973680137 89.3798010559722
"403" 80.4 9.93975417011057 91.9001661936923
"404" 80.6 10.1712558216075 93.7311068429409
"405" 80.8 10.1150358565512 94.3988644129326
"406" 81 10.3008520790846 94.6833779721659
"407" 81.2 10.4832625790641 95.525412083195
"408" 81.4 10.8758599351775 96.1497514695185
"409" 81.6 11.1360770385328 96.7128444754027
"410" 81.8 11.1425151052412 96.7433410704359
"411" 82 11.4807850921712 96.9344322669359
"412" 82.2 11.5226329256059 97.0596068507051
"413" 82.4 11.8225455971961 97.5396063867904
"414" 82.6 12.2984635454615 98.3873951645298
"415" 82.8 12.7649854828185 99.0644361384537
"416" 83 13.0915098351001 99.5712468324276
"417" 83.2 13.4844392454809 100.504280696442
"418" 83.4 13.3833282169361 100.735371280308
"419" 83.6 13.3013617634012 100.737147077286
"420" 83.8 13.0674970510431 101.104042174566
"421" 84 12.9917320454815 101.399364932793
"422" 84.2 12.8402663643038 101.327317151529
"423" 84.4 12.6408781727777 101.72021378777
"424" 84.6 12.560992088544 101.645795566705
"425" 84.8 12.3045191563603 101.472713068824
"426" 85 12.085686001724 101.476573497036
"427" 85.2 12.2891624437543 101.322156368551
"428" 85.4 12.9253973796883 101.511834727922
"429" 85.6 13.1990476656633 101.88577888752
"430" 85.8 13.0006524888336 102.340514622507
"431" 86 13.0519836372879 102.796564200709
"432" 86.2 13.4254462595983 103.352173898095
"433" 86.4 13.8017986354512 103.808272137157
"434" 86.6 14.6029447820689 104.521202394331
"435" 86.8 15.5302514846655 105.113057480729
"436" 87 16.4535683998671 105.771586548482
"437" 87.2 16.2520650375543 106.078323320571
"438" 87.4 16.972883765273 106.668390777601
"439" 87.6 16.9460855415421 106.819406142611
"440" 87.8 17.04206499533 107.051031835339
"441" 88 17.3491992474512 107.439450304681
"442" 88.2 18.0792512828769 108.219824254135
"443" 88.4 18.2034353919958 108.458215251749
"444" 88.6 18.5345930163126 108.840397644749
"445" 88.8 19.2167010119416 109.40548473021
"446" 89 19.7741009515112 109.768117023876
"447" 89.2 20.0446548874002 110.15162535579
"448" 89.4 21.0038015262974 110.724748952201
"449" 89.6 21.2779328813918 111.04267638461
"450" 89.8 20.9029345034012 111.392392194126
"451" 90 21.1077546577846 111.467361710005
"452" 90.2 20.9909731264614 111.528261934658
"453" 90.4 21.230608358633 112.13135536249
"454" 90.6 21.3139411079218 112.24728175086
"455" 90.8 21.0978179613924 112.112393847448
"456" 91 20.9188037660801 111.905619807654
"457" 91.2 20.6578838032301 112.012332265298
"458" 91.4 20.7233667391859 112.405721510423
"459" 91.6 20.8061049458798 112.502177066752
"460" 91.8 20.9426699972694 112.872557579217
"461" 92 20.8425062706647 113.044021317673
"462" 92.2 21.3795380615799 113.407666440304
"463" 92.4 22.1726714345337 113.517089897726
"464" 92.6 22.9274121845983 113.952114974537
"465" 92.8 24.01017334033 114.721702692824
"466" 93 25.2939497859075 115.439592420736
"467" 93.2 26.5559584641017 116.333825010182
"468" 93.4 28.5579333914323 117.559518039207
"469" 93.6 30.5227986075483 118.786471240988
"470" 93.8 32.4459227090912 120.125259874176
"471" 94 33.6809455781349 120.887830742821
"472" 94.2 35.1178755272012 121.892559455345
"473" 94.4 36.4529497293906 122.535209394157
"474" 94.6 37.1779017397412 122.880794927706
"475" 94.8 38.2458459261482 123.34203889049
"476" 95 39.3575622280227 123.629144451523
"477" 95.2 40.7345931628679 124.707343668177
"478" 95.4 42.4381900758212 125.093630983176
"479" 95.6 44.5807157101571 125.413839878331
"480" 95.8 46.0235854903997 126.018788175963
"481" 96 47.0580263168739 126.361570322262
"482" 96.2 47.6236261905328 126.710262505566
"483" 96.4 48.1581477733819 126.454843579551
"484" 96.6 48.6360684357482 126.636474815828
"485" 96.8 49.8496489720983 127.156141964066
"486" 97 51.2104050177812 127.845344212776
"487" 97.2 52.4162524833906 127.80083347549
"488" 97.4 54.0914402696059 127.910000017612
"489" 97.6 55.944457204633 128.275666145581
"490" 97.8 57.9118183219254 128.694064926963
"491" 98 60.0860413572828 128.945023761476
"492" 98.2 62.3771153728412 129.110367933606
"493" 98.4 65.3253109116574 129.194448060066
"494" 98.6 68.3534253207879 128.901961534811
"495" 98.8 70.4258371921482 128.688731964278
"496" 99 72.8905895654209 128.252503576308
"497" 99.2 75.0435015972254 127.986258559614
"498" 99.4 77.0411369387708 127.504177476592
"499" 99.6 79.0539657574617 127.392156354129
"500" 99.8 80.8533584539614 126.846756217352
"501" 100 82.7501531666986 126.456130914344
"502" 100.2 84.2630434982407 125.947909205845
"503" 100.4 86.5398586497093 125.109616891872
"504" 100.6 88.0362994198077 124.509875757749
"505" 100.8 88.0096186521212 124.340731668966
"506" 101 88.1718113929308 123.496810548097
"507" 101.2 89.1341523244815 122.844043651127
"508" 101.4 90.3930351772916 122.002100685417
"509" 101.6 92.2246907364512 121.245867439694
"510" 101.8 94.6892006353144 120.400230048508
"511" 102 96.0709212913099 120.146695321436
"512" 102.2 96.863284854677 119.270034306356
"513" 102.4 97.9177835119406 118.420157193577
"514" 102.6 98.6529772491903 118.401949614262
"515" 102.8 98.6818962759186 118.32717479824
"516" 103 98.7780466038828 117.777251940761
"517" 103.2 99.0584278461482 117.640186421187
"518" 103.4 99.7118311986448 117.248166162743
"519" 103.6 100.310363635156 116.791623664076
"520" 103.8 100.185458671858 116.973011097099
"521" 104 100.108119544339 117.338205508684
"522" 104.2 100.076953641281 118.021711720023
"523" 104.4 100.343170422771 117.832165516176
"524" 104.6 100.348871602326 117.98774559866
"525" 104.8 100.233216360512 118.184506799096
"526" 105 100.054310658651 118.501387001182
"527" 105.2 100.15259361933 118.995196723642
"528" 105.4 99.95691550792 119.106425311503
"529" 105.6 99.5431436754206 119.168009974321
"530" 105.8 99.2381417960407 119.507130140655
"531" 106 98.932882762678 119.691108555777
"532" 106.2 98.3942500259361 119.871513927793
"533" 106.4 98.2079905168533 120.049650800757
"534" 106.6 98.1492154698945 119.959030233344
"535" 106.8 98.3259530672407 119.873220643424
"536" 107 97.4622578880776 120.437851473198
"537" 107.2 97.357671925027 120.512345011005
"538" 107.4 97.20134538967 120.424158354035
"539" 107.6 97.1161375430599 120.570419278892
"540" 107.8 97.1500396715955 120.325452527664
"541" 108 96.8948059038448 120.566883826598
"542" 108.2 96.8624587858023 120.355463779406
"543" 108.4 96.2680804917703 120.56281805646
"544" 108.6 96.4134740483887 120.667003416253
"545" 108.8 96.3940382089967 120.53936800849
"546" 109 96.1204967657012 120.499798619316
"547" 109.2 96.0089519483208 120.641039938468
"548" 109.4 95.8519629460816 120.935985046109
"549" 109.6 95.6713129219739 121.989441355668
"550" 109.8 95.8758716855044 121.587392131311
"551" 110 95.689407574788 121.430111023329
"552" 110.2 95.9275186948533 121.759621507581
"553" 110.4 95.9334580680196 121.40999616054
"554" 110.6 95.7229655382267 121.398707206933
"555" 110.8 95.2538022979967 121.635729620733
"556" 111 94.6218203579265 122.160021638412
"557" 111.2 94.0203683786042 122.350263369097
"558" 111.4 93.55884431939 122.580352768964
"559" 111.6 93.4447431612212 122.617089076536
"560" 111.8 93.0494613787412 122.834933040546
"561" 112 92.5969327005234 122.795847995819
"562" 112.2 91.9699988662966 123.075589747396
"563" 112.4 91.7773065074825 123.107397238222
"564" 112.6 90.6968498788077 122.863842678987
"565" 112.8 89.9480197008212 123.293551912146
"566" 113 89.2357228144124 123.209397575513
"567" 113.2 87.5984810638755 123.187621762005
"568" 113.4 85.8821284815137 123.421901499128
"569" 113.6 84.4596433138706 123.741157355647
"570" 113.8 82.7150464551482 123.473293449702
"571" 114 81.1348407279846 122.973367996233
"572" 114.2 79.5003189760164 122.809509603099
"573" 114.4 78.1578220149825 122.490331916191
"574" 114.6 76.5992356597846 122.458000829914
"575" 114.8 74.7727466542012 122.51023724916
"576" 115 73.0170053903275 123.193790487499
"577" 115.2 71.1497181501451 124.194878388372
"578" 115.4 69.4890777231785 124.700909621157
"579" 115.6 67.4071070817267 125.072337964137
"580" 115.8 65.5351687635354 125.69043896214
"581" 116 63.7026194024299 126.783446368055
"582" 116.2 62.282495796367 127.496753640634
"583" 116.4 60.5130792049361 127.318279948975
"584" 116.6 58.1558238199058 126.584798588672
"585" 116.8 55.6253537500394 125.522499578301
"586" 117 54.1541336530285 124.533398875334
"587" 117.2 52.6889109157112 123.526683171876
"588" 117.4 53.6087012172512 123.814169260833
"589" 117.6 53.4006581738407 123.590447286919
"590" 117.8 53.3141402735762 123.493560697816
"591" 118 53.3101811211075 123.437825765503
"592" 118.2 53.2646712757193 123.406551819684
"593" 118.4 53.2646712757193 123.406551819684
"594" 118.6 53.2785079013575 123.425882565722
"595" 118.8 53.2785079013575 123.425882565722
"596" 119 53.2782655042675 123.453912524392
"597" 119.2 53.2881812945028 123.469592214406
"598" 119.4 53.2881812945028 123.469592214406
"599" 119.6 53.2100229873767 123.457646394928
"600" 119.8 53.2785079013575 123.477636431441
"601" 120 53.2100229873767 123.457646394928
"602" 120.2 53.2785079013575 123.477636431441
"603" 120.4 53.2100229873767 123.457646394928
"604" 120.6 53.2100229873767 123.457646394928
"605" 120.8 53.1806126471565 123.45366621995
"606" 121 53.2423701054193 123.494238326172
"607" 121.2 53.2100229873767 123.473909475481
"608" 121.4 53.1846134749144 123.47378108274
"609" 121.6 53.1655457000682 123.477975245619
"610" 121.8 53.1846134749144 123.47378108274
"611" 122 53.1886143026723 123.501941890645
"612" 122.2 53.1857626488448 123.486106785896
"613" 122.4 53.1846134749144 123.47378108274
"614" 122.6 53.1886143026723 123.501941890645
"615" 122.8 53.1655457000682 123.530830257417
"616" 123 53.1676516322325 123.505503897597
"617" 123.2 53.1846134749144 123.526079725992
"618" 123.4 53.1846134749144 123.526079725992
"619" 123.6 53.1655457000682 123.530830257417
"620" 123.8 53.1655457000682 123.530830257417
"621" 124 53.1446051973354 123.562286479013
"622" 124.2 53.1643015801435 123.566707327978
"623" 124.4 53.1615023103129 123.555224878247
"624" 124.6 53.154241599677 123.564449367485
"625" 124.8 53.149372141047 123.551159108108
"626" 125 53.1559482035062 123.583506554044
"627" 125.2 53.236624235767 123.578378369245
"628" 125.4 53.1261665998425 123.565566076207
"629" 125.6 53.2047075199456 123.629185348515
"630" 125.8 53.1261665998425 123.565566076207
"631" 126 53.184004653299 123.58218270199
"632" 126.2 53.1261665998425 123.565566076207
"633" 126.4 53.1261665998425 123.565566076207
"634" 126.6 53.1048948537385 123.530830257417
"635" 126.8 53.3758019673448 123.498304096311
"636" 127 53.3313246800363 123.14051632414
"637" 127.2 52.9472860221419 122.8510083412
"638" 127.4 52.8447431568812 122.781427505526
"639" 127.6 52.563289048678 122.571266589623
"640" 127.8 51.9286768581482 122.14144571652
"641" 128 51.5406032315955 121.747801433571
"642" 128.2 50.9052908268448 121.127960105683
"643" 128.4 50.654600662015 120.176569893321
"644" 128.6 50.5131718736846 118.629228129133
"645" 128.8 50.966941162777 117.140673035897
"646" 129 51.6020691843187 116.025271626572
"647" 129.2 51.9448014063845 114.705488894333
"648" 129.4 52.060101747428 114.120463443136
"649" 129.6 52.6026107075453 113.556443791195
"650" 129.8 52.9815714662012 112.791006033236
"651" 130 52.7051506392921 111.944124594202
"652" 130.2 52.6669508166845 110.985580269133
"653" 130.4 52.6495364771366 110.926988511504
"654" 130.6 52.0365957340996 111.651856240714
"655" 130.8 51.1297438848179 111.843367417866
"656" 131 49.7158958088196 111.770953911824
"657" 131.2 47.9320924024209 111.436478284308
"658" 131.4 46.0588505185749 110.869393319416
"659" 131.6 43.7544473512899 110.315459743485
"660" 131.8 41.4044987891932 109.522328540808
"661" 132 39.5521262922012 109.002478296566
"662" 132.2 37.5443053824821 108.170476420396
"663" 132.4 35.6945790036393 107.160308709185
"664" 132.6 34.2176377246162 106.070443271231
"665" 132.8 32.901396536941 104.352592515066
"666" 133 32.5751494456712 103.290125462526
"667" 133.2 32.1605110810595 102.059498157066
"668" 133.4 31.7689173328185 100.850553852678
"669" 133.6 31.648157654167 99.5974389516344
"670" 133.8 31.7800572841852 98.1604245944383
"671" 134 31.6841651039881 96.9905527341186
"672" 134.2 31.5749996608798 96.7245439364129
"673" 134.4 31.3712401458061 96.4870322978401
"674" 134.6 31.2530963254614 97.1574239937904
"675" 134.8 30.7622969531932 97.8431633697756
"676" 135 30.8398555877096 98.2333800428749
"677" 135.2 30.0227102434179 98.9808066578993
"678" 135.4 28.5839968078061 99.8239366324208
"679" 135.6 26.2929246743575 101.231436305566
"680" 135.8 23.916331160977 102.307719711282
"681" 136 20.6938912530512 103.648572317434
"682" 136.2 17.9840114390363 103.734595454045
"683" 136.4 15.848680461795 102.843768276035
"684" 136.6 15.509456908781 102.087958548034
"685" 136.8 14.3617811606312 100.656888774756
"686" 137 13.0860491747089 98.9862789143855
"687" 137.2 12.2313086898275 97.8138680090857
"688" 137.4 11.7682486490532 96.810339983821
"689" 137.6 11.1808397011387 95.0408777522847
"690" 137.8 11.0759425687193 93.3126433894371
"691" 138 10.9348824560182 91.8036139407876
"692" 138.2 10.6758185472828 90.1635683033712
"693" 138.4 10.4597738483565 88.5342644174238
"694" 138.6 10.3291468220612 86.9938682250059
"695" 138.8 9.8109729469512 85.3589237962847
"696" 139 9.2869251292694 83.2553523358235
"697" 139.2 8.79938908318317 81.7092707359835
"698" 139.4 8.07605617533896 79.2923470312088
"699" 139.6 7.49115965199858 76.6222426734975
"700" 139.8 7.08311689598245 73.4913642803159
"701" 140 7.80128975094572 70.9179328373407
"702" 140.2 8.423481578548 68.316491394453
"703" 140.4 9.50097973237674 65.9839197199489
"704" 140.6 10.0685818009179 63.8030406177659
"705" 140.8 10.4782221096845 62.1723957409659
"706" 141 10.8001519637589 60.5276115155604
"707" 141.2 10.0859382612644 58.3815103856374
"708" 141.4 9.31630131265346 56.0172552610435
"709" 141.6 8.30666903750617 53.4131392766374
"710" 141.8 7.73364660334775 49.9201553695142
"711" 142 7.54042285643918 46.9883967079093
"712" 142.2 7.48592400085861 44.0621404440289
"713" 142.4 7.43304506418198 42.0519626817967
"714" 142.6 7.60718365697752 41.3830145526186
"715" 142.8 8.0214360310762 39.8486975187326
"716" 143 8.02641325132265 38.8956680911088
"717" 143.2 8.14285004011788 37.9961745304409
"718" 143.4 8.05899142020834 38.3715322378516
"719" 143.6 8.12838738269778 38.1931555240933
"720" 143.8 8.05268123434312 37.2485947819713
"721" 144 9.12999872232621 36.5417582015243
"722" 144.2 10.3124655929929 35.6234588405659
"723" 144.4 11.669432573409 34.4831916539392
"724" 144.6 12.8968494997369 33.2175296808231
"725" 144.8 13.7795417783296 32.1252848649984
"726" 145 14.6469963350814 30.6699212947646
"727" 145.2 15.4868139261512 28.6859384495374
"728" 145.4 15.9390524203208 27.0077383722833
"729" 145.6 16.3409350854095 26.3502277215243
"730" 145.8 17.2811254617199 24.69323254126
"731" 146 18.2936370727239 23.0982995063387
"732" 146.2 19.3573759265258 22.0578852940062
"733" 146.4 20.0664778612273 20.9398591891107
"734" 146.6 20.6521361351836 19.9118150644885
"735" 146.8 21.3508843255798 19.2678723363231
"736" 147 22.1599088529083 18.3615540900659
"737" 147.2 23.3929848977752 16.9458643807842
"738" 147.4 24.3154166539587 15.737615272454
"739" 147.6 25.6339513096537 15.1589623917621
"740" 147.8 27.5422172397239 13.810109227975
"741" 148 29.4426104247239 12.1672212788451
"742" 148.2 31.3084510063603 10.5243333297153
"743" 148.4 33.0102707961259 9.77856637257196
"744" 148.6 35.2360707130976 8.31761437159032
"745" 148.8 37.8312146857845 6.80643457825111
"746" 149 40.6888429565623 5.02291674425111
"747" 149.2 43.8722771450898 4.02280744184906
"748" 149.4 46.4802263596223 3.65758939096067
"749" 149.6 48.6762440886343 2.88585859886875
"750" 149.8 52.0232303314798 2.15702062686593
"751" 150 54.299006201208 1.7159614868362
"752" 150.2 56.6849326159575 1.65679708969884
"753" 150.4 58.5294526376112 2.05510532206593
"754" 150.6 60.8426755143019 2.11024606533458
"755" 150.8 63.5996638364214 2.11024606533458
"756" 151 65.5284210988094 2.81756870312563
"757" 151.2 67.3295400129512 2.88316717356593
"758" 151.4 69.3273892587204 2.76557259110439
"759" 151.6 71.1142989705476 2.42961336982497
"760" 151.8 73.0261948222726 1.94591035263735
"761" 152 74.5510341159512 1.67292292906593
"762" 152.2 75.4224339178537 1.92305043017568
"763" 152.4 76.8854677197475 2.32404848751037
"764" 152.6 78.5511300151098 3.3259394581391
"765" 152.8 80.4470641114386 4.33207384069884
"766" 153 82.0175186656922 5.11409933511413
"767" 153.2 83.7090048188563 6.25266130931909
"768" 153.4 85.5455039569756 7.31555078018788
"769" 153.6 87.5813204000898 8.28667365772858
"770" 153.8 89.5641402774512 9.01719458121593
"771" 154 91.7115845765012 9.49492257246593
"772" 154.2 92.7787812795476 10.3817699085117
"773" 154.4 94.6242233363066 11.7723612661744
"774" 154.6 96.2086475339211 12.9189084451744
"775" 154.8 97.7074342931754 14.2190483820314
"776" 155 98.8829357749813 14.9357263744997
"777" 155.2 99.7613720018415 15.2807911416147
"778" 155.4 99.4417133260747 15.3400650536424
"779" 155.6 97.8172763951655 14.6191446832867
"780" 155.8 97.7586356911712 14.0250578708259
"781" 156 98.1973550321655 13.0209274034685
"782" 156.2 98.9278957889967 12.7620029683841
"783" 156.4 99.1266984489295 12.6786680724138
"784" 156.6 99.1494111091909 12.7125841990111
"785" 156.8 98.7591196110281 12.6337179693352
"786" 157 98.3155711724259 12.6481692023064
"787" 157.2 98.6437966057845 12.345720126177
"788" 157.4 98.7277435134146 12.1301167798098
"789" 157.6 98.5412357037369 11.4640718544945
"790" 157.8 98.1159096099512 11.4322233217445
"791" 158 97.5550618651098 10.7179062300659
"792" 158.2 96.8134450124268 9.87430850893178
"793" 158.4 95.457543510934 8.59613501375559
"794" 158.6 93.3074728999977 7.13161330970546
"795" 158.8 91.1109719396605 6.14060547669383
"796" 159 88.1888557356749 4.95499804088172
"797" 159.2 85.4107508345717 4.05503969186111
"798" 159.4 81.9903781694268 2.93443554335861
"799" 159.6 79.2003681406489 1.70995610668221
"800" 159.8 76.4061798441655 1.50913047492307
"801" 160 73.3489249384628 1.20778621820546
"802" 160.2 70.0158982806364 1.13503659817704
"803" 160.4 66.9094530983723 1.58575852364487
"804" 160.6 63.2340549896251 1.77816155902245
"805" 160.8 59.5667217905876 1.49341301720229
"806" 161 55.1536405783526 1.77160852350255
"807" 161.2 51.9665201856417 2.52828352292307
"808" 161.4 47.7744941393012 3.24624044691593
"809" 161.6 44.4900258613949 4.38229106723495
"810" 161.8 41.1554760379242 5.95612019836323
"811" 162 37.510135183613 6.82301801905122
"812" 162.2 34.1743704600005 8.83929136869973
"813" 162.4 31.4223812120458 10.5009918989038
"814" 162.6 28.2628858241655 12.5687609618802
"815" 162.8 24.7634092790709 14.9972724615448
"816" 163 21.331762356886 17.3036289152398
"817" 163.2 18.6571169100689 20.0420325534042
"818" 163.4 16.859704033133 23.1562059295205
"819" 163.6 15.1578083559981 25.6528775565191
"820" 163.8 14.7972426847369 25.9724434592374
"821" 164 14.2821758016595 26.7748748248576
"822" 164.2 13.4398189811655 28.5603642346945
"823" 164.4 11.7955128948691 30.1122366211107
"824" 164.6 11.3912098025863 30.9425852974713
"825" 164.8 10.1631791505712 32.9660172679059
"826" 165 9.28492207979904 35.0224908747616
"827" 165.2 7.27711536695121 37.7321669563291
"828" 165.4 7.70341978412688 38.3486603185795
"829" 165.6 7.4876994766404 40.5901084072551
"830" 165.8 6.70192969629122 43.0352493821459
"831" 166 5.8013779430438 45.2794621402511
"832" 166.2 4.90406028722043 47.9463911276813
"833" 166.4 3.77343272023994 51.5306795219814
"834" 166.6 2.97250382697447 55.2465989958799
"835" 166.8 2.67560153136132 59.1004795101895
"836" 167 2.14163424841633 63.6634996045078
"837" 167.2 1.96814461821717 67.0532172663213
"838" 167.4 2.05803555677752 70.2297392790028
"839" 167.6 2.30837901866995 72.6991320281597
"840" 167.8 2.13392359818525 74.802575149917
"841" 168 2.31062389893574 75.2752104497051
"842" 168.2 2.35984800076371 75.6809509068784
"843" 168.4 3.15826319019859 75.5843157535607
"844" 168.6 3.86267266642925 76.2642865328242
"845" 168.8 4.24888013954904 77.2093342991746
"846" 169 4.17038563842948 77.5956708486203
"847" 169.2 3.97122305554496 77.5679764723159
"848" 169.4 3.82090578324242 77.4402323574396
"849" 169.6 3.67876218404904 77.5707459099464
"850" 169.8 3.61991425981789 77.5021561712993
"851" 170 3.82801095417536 77.8370416627901
"852" 170.2 4.29849910119859 78.7182113761607
"853" 170.4 4.24275130342925 79.2461491595275
"854" 170.6 4.70443254983832 80.2751017560659
"855" 170.8 4.44740903104462 81.1318622854286
"856" 171 4.25803712150277 81.6659304646123
"857" 171.2 4.17592429033035 82.3288071426264
"858" 171.4 4.33150593020121 82.6471250865333
"859" 171.6 4.75958418888421 82.5603160647257
"860" 171.8 4.90558303816995 82.9026057079409
"861" 172 5.07465968623015 83.3526757628554
"862" 172.2 4.99468437671925 83.8250639838288
"863" 172.4 5.04019422210745 84.5587294109409
"864" 172.6 4.96101117273246 84.7657448738159
"865" 172.8 5.05865637519859 85.4043917673817
"866" 173 5.37672218195121 86.4855656423159
"867" 173.2 5.57428781009477 87.3776398913234
"868" 173.4 5.65782200723245 88.0501248136597
"869" 173.6 6.15381365264924 89.2734159199669
"870" 173.8 6.57513339453283 90.1416472080047
"871" 174 7.01866189379121 91.5915224127959
"872" 174.2 7.66495071082876 92.797424857321
"873" 174.4 8.32233161870121 93.4126215154409
"874" 174.6 8.7103285606387 94.3760396311284
"875" 174.8 8.62306394230689 94.494650790468
"876" 175 8.54469721302853 94.4749506671175
"877" 175.2 8.80518662182876 95.2855102321578
"878" 175.4 9.73226979484515 96.2070889874902
"879" 175.6 10.6410072212244 97.5284697864474
"880" 175.8 11.3669198671699 98.7870614170034
"881" 176 12.5403782314947 100.298135824109
"882" 176.2 13.8638781461612 102.262054825356
"883" 176.4 14.880607696027 104.047618686308
"884" 176.6 15.4451514601724 104.789897368595
"885" 176.8 15.9555775784512 105.263653573127
"886" 177 16.3696151314718 105.987702753159
"887" 177.2 16.51451675051 106.645686873066
"888" 177.4 16.0847792273324 107.175444645541
"889" 177.6 15.8442414120573 106.88889385043
"890" 177.8 15.7241691566043 106.988871062699
"891" 178 16.2975253489561 107.473130306454
"892" 178.2 17.5712253819364 108.136576604175
"893" 178.4 18.8210724005394 109.305976079242
"894" 178.6 19.9717418427512 110.299350550146
"895" 178.8 21.3494328230057 111.504322443482
"896" 179 22.5160108177581 112.692493447462
"897" 179.2 23.9191299727369 113.384576414943
"898" 179.4 24.0385832586512 114.293156556996
"899" 179.6 25.3647190178472 114.86450031461
"900" 179.8 26.5000449077941 116.185687368809
"901" 180 27.2388453821912 116.968433307996
"902" 180.2 28.7810790282862 117.550871853911
"903" 180.4 29.7346463704608 118.048686541133
"904" 180.6 30.290323324723 118.170526801784
"905" 180.8 31.0662372567812 118.948138103736
"906" 181 32.4032942815689 119.591178714389
"907" 181.2 33.5975609792012 120.213161824566
"908" 181.4 34.2817025258012 121.011923025936
"909" 181.6 34.5781638626612 121.524047432556
"910" 181.8 35.3626231343603 121.844192744187
"911" 182 36.6078229676058 122.46488592353
"912" 182.2 38.0025985803541 123.046135194037
"913" 182.4 39.0788378942226 123.51630964978
"914" 182.6 40.4743759260983 123.926326054595
"915" 182.8 42.1426117499361 124.909372744611
"916" 183 43.7756283257878 125.699684062537
"917" 183.2 45.6080459084012 126.114057972486
"918" 183.4 47.1383328166789 126.662962704452
"919" 183.6 48.1169375387159 127.054976036507
"920" 183.8 49.341070784027 127.557626498127
"921" 184 50.5894746076065 127.90690155161
"922" 184.2 51.5826186612037 128.278723910502
"923" 184.4 53.00206590251 128.666137105037
"924" 184.6 54.3099835651277 128.624921356772
"925" 184.8 55.0756585719801 128.738769053027
"926" 185 55.0460895171785 128.901055515945
"927" 185.2 55.2199211712141 128.694064926963
"928" 185.4 56.174807893724 128.669429823217
"929" 185.6 56.5122039030395 128.583705608507
"930" 185.8 57.3891665512136 128.75172192164
"931" 186 58.3897737385137 128.947621931253
"932" 186.2 59.6670808893541 129.04973822194
"933" 186.4 60.3891457352325 129.098902461816
"934" 186.6 61.8183997764512 129.413919137234
"935" 186.8 63.5720299234017 129.447974994036
"936" 187 65.2782908740904 129.032907048592
"937" 187.2 66.8637573695688 129.018344408389
"938" 187.4 67.9388413330904 129.190508035396
"939" 187.6 69.7010723417325 129.13473206116
"940" 187.8 70.9477395867453 129.022091294595
"941" 188 72.0724361959406 128.808199896928
"942" 188.2 72.9204967632212 128.949851328546
"943" 188.4 74.4230484524716 128.909761175484
"944" 188.6 76.0209300692471 128.710870338311
"945" 188.8 77.8365592409461 128.678304828282
"946" 189 79.6115656591007 128.272482287262
"947" 189.2 81.4808837202631 127.548414981304
"948" 189.4 83.2852411942112 127.203277792536
"949" 189.6 84.2204604305205 127.196504461016
"950" 189.8 85.2768532520912 126.580320491946
"951" 190 85.8925068423541 126.311382823551
"952" 190.2 86.6539303215983 125.930910174742
"953" 190.4 87.2721509209967 126.206476623884
"954" 190.6 87.9222005656112 125.280900355746
"955" 190.8 89.2553263848887 124.652051076597
"956" 191 90.2721298953924 124.316002220007
"957" 191.2 90.6093565292012 124.589150224416
"958" 191.4 90.8651786887205 124.409818486162
"959" 191.6 91.7088697290941 123.992087730862
"960" 191.8 92.8197633499361 123.457851736854
"961" 192 93.8286225845912 122.899904047356
"962" 192.2 94.7332097406512 122.982978430676
"963" 192.4 94.8660453046936 122.975298210339
"964" 192.6 95.5187055904512 121.917995048242
"965" 192.8 96.963796241545 120.937715944628
"966" 193 97.9724105327165 120.283358590627
"967" 193.2 98.7881992420641 119.935771378034
"968" 193.4 99.4381831839354 120.705975962908
"969" 193.6 99.8039059095688 120.554128469301
"970" 193.8 100.382944308421 119.921699494551
"971" 194 100.685241196071 119.429687918916
"972" 194.2 101.365773915209 118.60915390243
"973" 194.4 102.1028961203 118.273296647975
"974" 194.6 102.628863527057 117.732836698278
"975" 194.8 103.429558005657 116.874686215125
"976" 195 103.943782043951 116.646126156566
"977" 195.2 104.278613224165 116.059853165943
"978" 195.4 104.829979140874 115.58560284953
"979" 195.6 105.255386743914 114.937033314887
"980" 195.8 106.060336790544 113.584070317117
"981" 196 106.582355166798 113.357277672586
"982" 196.2 106.969390850173 113.272808368179
"983" 196.4 108.183906623387 114.277006268776
"984" 196.6 107.732690956545 113.584685945972
"985" 196.8 108.050851714214 113.30038854087
"986" 197 108.187993490451 113.355111105733
"987" 197.2 108.38003322283 112.84911055734
"988" 197.4 108.668909316859 112.628011269617
"989" 197.6 108.994220902269 112.139076218914
"990" 197.8 109.231346611628 112.344700792213
"991" 198 109.409097196558 111.894596121608
"992" 198.2 109.786802539571 111.825919960794
"993" 198.4 109.926061424232 111.697660380535
"994" 198.6 110.324966235217 111.333270917821
"995" 198.8 110.9713976503 111.162387881248
"996" 199 111.25165765536 110.47523165949
"997" 199.2 111.54931393642 110.63073453341
"998" 199.4 111.683149616266 110.329609939612
"999" 199.6 111.956432742409 109.751935258725
"1000" 199.8 112.125921636688 109.360363870767
"1001" 200 112.776942928756 108.592805591087
"1002" 200.2 113.033996112201 108.434300472306
"1003" 200.4 113.673664539936 107.910434792169
"1004" 200.6 114.173231816262 106.770399022361
"1005" 200.8 114.749148951391 106.32527133146
"1006" 201 115.258231809339 105.210552989148
"1007" 201.2 116.054829445857 103.958466922285
"1008" 201.4 116.859570219397 103.692081640207
"1009" 201.6 117.195448500645 102.696468812066
"1010" 201.8 117.958701886057 102.383774126884
"1011" 202 118.496656930717 101.154739838943
"1012" 202.2 118.947745420369 100.526828560396
"1013" 202.4 118.875150864161 99.6143527394853
"1014" 202.6 119.189158483618 98.1697306905326
"1015" 202.8 119.912593183995 97.5190051619681
"1016" 203 119.827390890193 96.3514191906466
"1017" 203.2 120.135131980151 95.8893757456326
"1018" 203.4 120.358863251089 95.2348125677802
"1019" 203.6 120.593931023991 94.3042015080997
"1020" 203.8 120.768178706319 92.5763350428462
"1021" 204 121.350946746555 91.7493593482039
"1022" 204.2 122.058679380968 90.6115979713418
"1023" 204.4 122.965116761946 89.4978768662637
"1024" 204.6 123.787742765582 88.2967778526203
"1025" 204.8 124.776842334514 87.1703090964409
"1026" 205 125.602134052354 85.9544143058079
"1027" 205.2 125.327539605272 85.2112890846028
"1028" 205.4 125.123088214054 84.5399098234068
"1029" 205.6 125.339542088546 83.0348609307817
"1030" 205.8 125.853563331441 80.3116936873106
"1031" 206 126.96883570569 77.9986240238485
"1032" 206.2 127.389882963889 77.0464567485347
"1033" 206.4 127.001886021951 75.5642883466964
"1034" 206.6 127.363573757161 74.4889425158079
"1035" 206.8 127.401623898796 72.7105261153073
"1036" 207 127.764131640111 70.6701442528681
"1037" 207.2 128.157068845642 69.1832239906839
"1038" 207.4 128.682006360508 67.411189846225
"1039" 207.6 129.045864469818 67.4762380615993
"1040" 207.8 128.752673786004 67.0898091975659
"1041" 208 129.034480471995 66.5663854854137
"1042" 208.2 129.017955313864 66.1468156844029
"1043" 208.4 128.869932088909 65.2886730263
"1044" 208.6 129.476667708934 64.0774389875715
"1045" 208.8 129.360852345071 63.6293968783377
"1046" 209 129.092318525451 62.9676991016374
"1047" 209.2 129.034480471995 62.5119287944572
"1048" 209.4 129.2055334386 62.0767146170446
"1049" 209.6 129.590916307322 61.5522739871627
"1050" 209.8 129.570481972 60.5084640105821
"1051" 210 129.577974561618 59.7476607809326
"1052" 210.2 129.496657500983 58.3158772391191
"1053" 210.4 129.149534664354 56.7893772830014
"1054" 210.6 129.059971407409 55.2868784860872
"1055" 210.8 129.026928652419 55.0839397228401
"1056" 211 128.695892420193 55.0346258656788
"1057" 211.2 128.666296316946 54.6310831664176
"1058" 211.4 128.914948494851 54.5329943519993
"1059" 211.6 129.504070382201 54.8002566226597
"1060" 211.8 129.885170735967 55.5524213658724
"1061" 212 130.252988771774 55.7250198659369
"1062" 212.2 130.254398036279 55.8988937243763
"1063" 212.4 130.163077696354 55.6551585682917
"1064" 212.6 130.240907813089 55.7818301519341
"1065" 212.8 129.922286161349 56.2795072241373
"1066" 213 129.528408751062 56.8171487709817
"1067" 213.2 129.836962385696 57.5235499115557
"1068" 213.4 129.898419370957 57.8145365059121
"1069" 213.6 128.881163727118 58.5640534910962
"1070" 213.8 129.023989781721 59.2207166675378
"1071" 214 129.264679767812 59.9083353942171
"1072" 214.2 128.57523479837 60.3394015816706
"1073" 214.4 128.263832507721 60.7365636869648
"1074" 214.6 127.986246986316 60.7408578711558
"1075" 214.8 127.461516001579 60.2283020488217
"1076" 215 126.790493971035 60.058082584785
"1077" 215.2 126.506899890044 59.8816715063334
"1078" 215.4 126.215723367525 59.1062201564238
"1079" 215.6 126.201294850398 58.6574019307361
"1080" 215.8 126.121921351506 58.0545189282725
"1081" 216 125.810972959351 57.2804611105659
"1082" 216.2 125.865693500707 56.9050550011298
"1083" 216.4 126.109527482908 56.0272905827942
"1084" 216.6 126.047602562387 55.4414651872595
"1085" 216.8 126.162723638013 53.9818119545041
"1086" 217 126.390001183264 52.3253893888681
"1087" 217.2 127.079154755847 51.7206172504945
"1088" 217.4 127.114274866225 51.5908748405821
"1089" 217.6 126.931654099897 51.121231820479
"1090" 217.8 126.803400511518 50.4309033337993
"1091" 218 127.563741398386 50.2696297491203
"1092" 218.2 127.563741398386 50.3028630006855
"1093" 218.4 127.588351445709 50.2306342805498
"1094" 218.6 127.723218058838 50.263510185324
"1095" 218.8 128.042204353121 50.5554956694783
"1096" 219 128.292569726764 50.7753982963784
"1097" 219.2 128.409811725677 50.8593859593563
"1098" 219.4 128.190642610015 50.9568332888
"1099" 219.6 127.820055298441 50.7746439890238
"1100" 219.8 127.280879915068 50.452677791651
"1101" 220 127.140678782653 50.2931077344255
"1102" 220.2 126.761169551851 50.3162486158993
"1103" 220.4 126.249991327016 50.2945546877942
"1104" 220.6 125.829621012328 49.9624555517176
"1105" 220.8 125.72474006429 49.1950432801627
"1106" 221 125.402566364013 48.4208434271446
"1107" 221.2 125.386551814701 47.8560648541964
"1108" 221.4 125.231065099565 47.2901554511227
"1109" 221.6 125.245588583946 47.1512277605604
"1110" 221.8 125.354878594951 47.0592053333326
"1111" 222 125.519579337651 47.1056930162238
"1112" 222.2 125.784381377056 47.1806264061758
"1113" 222.4 125.823642247251 47.3607047766993
"1114" 222.6 125.844757727085 47.6409718648993
"1115" 222.8 125.649767192624 48.0575653162728
"1116" 223 125.641716967069 48.1417214547289
"1117" 223.2 125.08654592426 48.5582573212569
"1118" 223.4 124.671173920348 48.8966094204452
"1119" 223.6 124.378469682658 48.8570733108246
"1120" 223.8 123.457431755974 48.931701548752
"1121" 224 123.230864846415 48.4296387441623
"1122" 224.2 122.451618744159 47.7767157984929
"1123" 224.4 121.472859731945 47.2680317912071
"1124" 224.6 120.216364473157 46.7689465485836
"1125" 224.8 118.311499774781 46.2383874618306
"1126" 225 116.467661071463 45.9568600573614
"1127" 225.2 114.917334486567 46.5450556866813
"1128" 225.4 113.059910564724 46.9210020033387
"1129" 225.6 111.439268578042 47.3107192080298
"1130" 225.8 110.459195101793 48.0226363955781
"1131" 226 109.515979089608 48.4618709941744
"1132" 226.2 108.705449948054 48.8900994586201
"1133" 226.4 107.771716888023 49.0771890322445
"1134" 226.6 106.994099418934 49.1249885948424
"1135" 226.8 106.186566743717 48.9458210336862
"1136" 227 105.453174792037 48.922966826859
"1137" 227.2 103.696949365899 48.3255322814797
"1138" 227.4 101.392929077744 47.9480642213342
"1139" 227.6 99.2717958177689 46.7104951237718
"1140" 227.8 98.129814925939 45.6736129068952
"1141" 228 97.0640640796489 44.7588030949496
"1142" 228.2 96.1640940211218 43.6305546625365
"1143" 228.4 95.540075473656 41.881887384572
"1144" 228.6 95.4347524778609 40.9839889913792
"1145" 228.8 95.0409360588006 40.2426472411021
"1146" 229 94.0063093473887 38.7462074767034
"1147" 229.2 93.6840050093771 36.7912383747326
"1148" 229.4 93.1628595239829 34.4809431214077
"1149" 229.6 92.5797641999644 31.7781675706449
"1150" 229.8 92.5794307976512 29.6079079747459
"1151" 230 93.1279945101006 28.3231133465724
"1152" 230.2 94.1793808695941 27.5637119682737
"1153" 230.4 95.1588978140912 27.0141634675859
"1154" 230.6 95.9304574472012 25.8040533221712
"1155" 230.8 96.9540236500082 25.1876218941545
"1156" 231 97.6677922045994 24.9294292882881
"1157" 231.2 98.0616126618083 24.3672774086373
"1158" 231.4 99.0613552194887 23.2630432802909
"1159" 231.6 100.21086685913 22.5928591554231
"1160" 231.8 101.909827088921 21.3131072697406
"1161" 232 104.061425431594 20.4453580899945
"1162" 232.2 106.268596373601 20.4826663712159
"1163" 232.4 108.38255755463 21.6419529633159
"1164" 232.6 110.39977640215 22.8464414488852
"1165" 232.8 112.698816874627 24.1404878567472
"1166" 233 114.068535997743 26.0567321603581
"1167" 233.2 115.25480442723 27.142861166438
"1168" 233.4 116.156538707555 28.3597969230314
"1169" 233.6 117.064941212385 29.7251105752659
"1170" 233.8 118.279294830125 32.0256481858637
"1171" 234 119.687582019219 34.7820650451241
"1172" 234.2 120.934931864677 38.0418925855175
"1173" 234.4 122.151924247732 40.3450038207534
"1174" 234.6 123.244011756129 41.6952275035498
"1175" 234.8 122.711748406814 42.5298131674034
"1176" 235 120.993719875528 51.8662105430659
"1177" 235.2 119.867938121856 51.5384211498187
"1178" 235.4 120.120694884637 51.7447417204845
"1179" 235.6 119.970431237451 51.5022273116374
"1180" 235.8 120.293902417877 51.6439484421723
"1181" 236 120.726317964968 51.3365944928412
"1182" 236.2 120.754848849983 51.3959364637361
"1183" 236.4 120.793238836231 51.2922369858132
"1184" 236.6 121.174013587951 51.4720849502847
"1185" 236.8 122.092892839575 51.6715408597401
"1186" 237 122.418464609096 51.8045682216143
"1187" 237.2 122.546519777118 51.4627957948993
"1188" 237.4 122.918152222185 51.2080075328993
"1189" 237.6 122.973052469751 51.1060922280993
"1190" 237.8 122.839816112385 50.7504619451868
"1191" 238 122.626805008133 50.6496665887912
"1192" 238.2 122.490053662507 50.6709959432345
"1193" 238.4 122.408913279328 50.7311145219086
"1194" 238.6 122.521181201318 50.3841921524326
"1195" 238.8 122.526132417279 49.9113695673763
"1196" 239 122.188933716462 49.6506604387181
"1197" 239.2 122.007481909912 49.726275421212
"1198" 239.4 122.071540107159 49.7820998156951
"1199" 239.6 121.858012783002 49.8379242101783
"1200" 239.8 121.435845537885 49.8406438601659
"1201" 240 121.294300647227 49.6275091848187
"1202" 240.2 120.251358925669 49.5426523711311
"1203" 240.4 120.187035191871 49.1580578872917
"1204" 240.6 119.824247146297 48.4321687480879
"1205" 240.8 118.93532346009 47.9481633864595
"1206" 241 117.986504286078 47.1722267931429
"1207" 241.2 116.669530900897 46.7718300218811
"1208" 241.4 115.029408956451 46.4477135045326
"1209" 241.6 112.744465621075 45.9955892356895
"1210" 241.8 109.847361198329 45.7481850811391
"1211" 242 106.94452634471 45.4870673907696
"1212" 242.2 104.284362312792 45.7932573805718
"1213" 242.4 101.708339618704 45.4780855644876
"1214" 242.6 99.3288766181549 44.7793222185474
"1215" 242.8 97.7453329388762 43.3897235516534
"1216" 243 96.66043200591 42.0928325636424
"1217" 243.2 94.3861017805958 40.4682729911864
"1218" 243.4 92.4358455347845 38.3671509582141
"1219" 243.6 91.5500511557762 35.9180577685034
"1220" 243.8 91.0036881150887 33.8065000471784
"1221" 244 90.3730255818358 31.0421698988352
"1222" 244.2 89.6955254853031 27.9066773127696
"1223" 244.4 89.1465230096364 23.9527409506215
"1224" 244.6 88.5332420565471 19.9897557917509
"1225" 244.8 86.788122890755 16.9731193205596
"1226" 245 85.2955648157589 14.392736931989
"1227" 245.2 83.9152215350387 11.0666476636784
"1228" 245.4 82.5570495081435 8.32191661241208
"1229" 245.6 82.095841864711 5.67508400554645
"1230" 245.8 83.5060576120975 5.56310468545617
"1231" 246 84.3000511550012 6.21293127257843
"1232" 246.2 84.9336700535122 6.39272012391959
"1233" 246.4 86.7459962372561 6.4999176243952
"1234" 246.6 89.7871197444912 7.27826469306593
"1235" 246.8 93.4259269225253 8.67488183291778
"1236" 247 96.7096186530512 10.3177387832777
"1237" 247.2 100.061550251737 12.8654072954945
"1238" 247.4 102.932585176377 16.5308532445844
"1239" 247.6 105.369849450256 19.4381898557123
"1240" 247.8 108.271425386378 21.4982461692001
"1241" 248 111.251798113098 23.7773582445293
"1242" 248.2 114.228038336271 26.7649621289213
"1243" 248.4 116.464312574788 30.9048661120097
"1244" 248.6 118.360435213305 35.3708176706614
"1245" 248.8 120.229385913209 39.7973665501978
"1246" 249 121.595162993418 43.8417802255714
"1247" 249.2 123.812086278096 47.6087808748079
"1248" 249.4 125.902963006277 50.3319420958051
"1249" 249.6 125.63856047619 50.631041359892
"1250" 249.8 125.704661108712 51.3870978330007
"1251" 250 125.43199599956 52.3300913461638
"1252" 250.2 124.670737048351 52.9618000696659
"1253" 250.4 124.61343731444 54.3605297216227
"1254" 250.6 124.503369087146 55.1878448850344
"1255" 250.8 125.032755211111 54.5509740910553
"1256" 251 125.340146864835 53.9045166390659
"1257" 251.2 124.94203455821 54.6073808101004
"1258" 251.4 124.739092276091 54.3000309760078
"1259" 251.6 124.590498224985 54.4777902285659
"1260" 251.8 124.379343426651 54.4845346237365
"1261" 252 124.258612565486 53.9584718004306
"1262" 252.2 124.02313019244 53.9845083027171
"1263" 252.4 124.14255880452 53.9176953422728
"1264" 252.6 123.923249062251 54.0488966541993
"1265" 252.8 123.811940318558 54.0046120277088
"1266" 253 123.577046999419 53.784046102142
"1267" 253.2 123.450262313985 53.8153407473659
"1268" 253.4 123.35808865419 53.8380501359355
"1269" 253.6 123.517831849451 53.8875307549326
"1270" 253.8 123.676197948201 54.1694385251227
"1271" 254 123.578942532263 54.3226691396424
"1272" 254.2 123.547641938628 54.3451504568777
"1273" 254.4 123.246971211589 54.7128104357556
"1274" 254.6 123.316775758864 54.8059685877724
"1275" 254.8 122.71304412944 54.4864761920432
"1276" 255 122.267250527709 54.3277939130337
"1277" 255.2 121.866647734133 54.6352829729341
"1278" 255.4 121.5909863051 54.6562820055165
"1279" 255.6 121.511861265285 54.7325784905659
"1280" 255.8 121.71628695466 55.2148562722088
"1281" 256 121.244321174649 55.3198514351209
"1282" 256.2 119.931996319103 54.9737685026277
"1283" 256.4 118.565421444496 54.9909452393918
"1284" 256.6 117.263426722818 55.1147608835659
"1285" 256.8 115.047507939165 55.1966571106374
"1286" 257 112.002038417556 54.7310971634613
"1287" 257.2 108.559022636094 54.1001576259588
"1288" 257.4 105.774936097405 53.4956703581822
"1289" 257.6 103.329976888796 53.2148311712383
"1290" 257.8 100.88407269509 52.2422534598732
"1291" 258 98.7043446081982 51.1095201023069
"1292" 258.2 96.1565387054167 49.3271137252039
"1293" 258.4 94.6581210343171 47.1650563917732
"1294" 258.6 93.9831268401621 44.764371457078
"1295" 258.8 93.4964923294897 41.782475096989
"1296" 259 92.6681158129512 39.1463965401429
"1297" 259.2 92.9544417194912 35.7839754456259
"1298" 259.4 93.5549659659512 32.6599528681784
"1299" 259.6 92.8307620765323 30.508756635147
"1300" 259.8 91.3538776567424 27.1420736254457
"1301" 260 89.6491578673065 23.153920149658
"1302" 260.2 87.9638091742933 18.7387077673686
"1303" 260.4 85.9255207925712 14.6059751081859
"1304" 260.6 84.268044532938 10.5620160434475
"1305" 260.8 84.8274102638387 7.09672805639093
"1306" 261 86.814435570266 6.83946268628815
"1307" 261.2 89.0667534191549 7.34903921028815
"1308" 261.4 91.1462176039637 8.37226179302843
"1309" 261.6 94.1393368703387 9.46625889299093
"1310" 261.8 96.897422214863 11.5092485967483
"1311" 262 99.643262651229 14.0679000452511
"1312" 262.2 103.001037973745 17.07112648076
"1313" 262.4 106.622963808687 20.1375781516542
"1314" 262.6 110.158286194899 22.9038137953763
"1315" 262.8 113.906065429318 26.1495819651993
"1316" 263 117.071226750568 29.5603870012287
"1317" 263.2 119.395893762916 32.7200577154496
"1318" 263.4 118.561904523863 32.9789065564542
"1319" 263.6 117.944737402891 32.5149020506154
"1320" 263.8 117.797936300963 32.6629929553955
"1321" 264 117.576840773487 32.1974666747445
"1322" 264.2 117.488471945234 32.5069072382105
"1323" 264.4 117.162600306614 34.7667333095909
"1324" 264.6 117.131020243392 34.6020576608424
"1325" 264.8 116.864910666841 34.585662749005
"1326" 265 116.906905838017 34.2612625602949
"1327" 265.2 116.80459976691 34.72795303736
"1328" 265.4 116.818767932889 34.7352784103918
"1329" 265.6 116.803109262451 34.6953016004231
"1330" 265.8 117.907147208023 35.0137869279231
"1331" 266 118.084471418413 35.2888476736988
"1332" 266.2 118.056132736463 35.4245997092489
"1333" 266.4 117.738574124835 35.4264423356473
"1334" 266.6 117.163032214156 34.9300294229637
"1335" 266.8 116.981048699249 34.9156341464142
"1336" 267 116.221473772497 34.4870452856227
"1337" 267.2 115.874028149785 34.5533481401659
"1338" 267.4 115.134731952246 34.3073086317406
"1339" 267.6 114.525804762426 34.7094059506409
"1340" 267.8 113.213477690785 34.5406087270659
"1341" 268 110.853236278303 34.3707498857326
"1342" 268.2 107.617875534951 34.4132145960659
"1343" 268.4 102.921189520594 34.7904335813646
"1344" 268.6 99.0466149902974 35.030586153989
"1345" 268.8 95.4039971729783 34.8522078853227
"1346" 269 92.3347134997933 34.2724105565396
"1347" 269.2 89.6449069878137 32.9848079022284
"1348" 269.4 87.1569755764512 30.5913906660659
"1349" 269.6 84.8999653987104 28.3030146092141
"1350" 269.8 83.3260996476887 25.8857699522534
"1351" 270 81.362443373767 23.6165619938159
"1352" 270.2 78.2531924852107 21.1964766508001
"1353" 270.4 74.8940921064902 18.9919068681309
"1354" 270.6 71.9472486481915 16.5151664251828
"1355" 270.8 68.3868010102399 14.141399215249
"1356" 271 65.7089269357429 13.3082535603993
"1357" 271.2 61.9175507252338 11.4878098913268
"1358" 271.4 58.4137517041695 10.4756779528124
"1359" 271.6 55.2303700684512 9.06178252706593
"1360" 271.8 53.712239880434 6.01310918520386
"1361" 272 54.6294838423369 3.57655522943736
"1362" 272.2 56.4972988584512 2.67272496982542
"1363" 272.4 58.6462049984127 1.717020897489
"1364" 272.6 60.0548349007712 1.46909231946593
"1365" 272.8 61.6631563895076 1.67471721260114
"1366" 273 64.1759145654107 1.54552879806593
"1367" 273.2 66.7926789381887 1.27322384305343
"1368" 273.4 68.5167268144042 1.15885014161887
"1369" 273.6 70.2578731480194 1.1242595694182
"1370" 273.8 72.6178755312098 0.992023263376272
"1371" 274 75.2605142383512 1.1463605209326
"1372" 274.2 77.7901487223846 1.18882523126593
"1373" 274.4 79.7894120364865 1.27125672779534
"1374" 274.6 80.6458665449869 1.56827775003021
"1375" 274.8 81.0679922089024 1.64806553765129
"1376" 275 81.7676554159127 1.69742180041208
"1377" 275.2 81.9672026427805 1.7972098861391
"1378" 275.4 81.7839763706681 2.10268626255991
"1379" 275.6 81.9755247637126 2.34898041971366
"1380" 275.8 82.9896848064869 2.73757388099449
"1381" 276 84.9889436845637 3.52809996175343
"1382" 276.2 87.7247473675253 4.63129774895481
"1383" 276.4 91.0020281330898 6.0948806569093
"1384" 276.6 93.5278174918798 7.07807391578021
"1385" 276.8 96.4055557434512 8.27466878910164
"1386" 277 98.6991337253478 10.0457923665142
"1387" 277.2 101.757593294695 12.1310922879031
"1388" 277.4 105.164640696133 14.2834942374864
"1389" 277.6 108.049376575781 16.9542236311365
"1390" 277.8 110.818650124069 19.4393943220097
"1391" 278 113.444308277144 22.17034907485
"1392" 278.2 116.199206539218 24.9902953730993
"1393" 278.4 118.380639949354 27.6284497482917
"1394" 278.6 119.210273963451 30.586946684752
"1395" 278.8 120.869950678351 34.1329475078659
"1396" 279 122.589668801125 37.0137165310442
"1397" 279.2 123.93410845188 41.3092968961319
"1398" 279.4 125.319537949756 45.0097243135607
"1399" 279.6 126.034797045585 47.4498806683993
"1400" 279.8 125.173576716382 49.8410831502728
"1401" 280 124.098871604865 53.6804786845487
"1402" 280.2 123.86516963008 57.8637544631783
"1403" 280.4 124.155767757828 62.3619881829836
"1404" 280.6 124.746752775751 65.7266919958659
"1405" 280.8 125.47135430629 68.7438781565176
"1406" 281 125.898040618749 72.3834419176298
"1407" 281.2 124.848107078951 75.3916600677326
"1408" 281.4 123.601834736614 77.8407660789138
"1409" 281.6 121.375930363857 80.6931137484097
"1410" 281.8 119.441626177277 84.7698990302616
"1411" 282 116.845340222118 88.7213326413659
"1412" 282.2 114.653331147209 91.7486194911817
"1413" 282.4 111.925433420951 94.0549002592326
"1414" 282.6 109.007538051482 96.0719740000659
"1415" 282.8 106.144101228217 98.5652591353516
"1416" 283 103.643397314709 101.081439990034
"1417" 283.2 101.397255176051 104.161501318566
"1418" 283.4 99.304666198015 107.605208625704
"1419" 283.6 97.5964688060512 111.304065596633
"1420" 283.8 96.3044709995682 115.724551591885
"1421" 284 92.6958298802325 118.035518397785
"1422" 284.2 88.1347140991686 118.950298265088
"1423" 284.4 83.4663569273208 119.124772835805
"1424" 284.6 79.6820957154512 119.266105455099
"1425" 284.8 75.0467036786368 119.498047346942
"1426" 285 71.2880185834087 119.530112441332
"1427" 285.2 67.2431585045421 118.471626147373
"1428" 285.4 63.7814432862315 118.363147054055
"1429" 285.6 59.889702863164 119.013759633768
"1430" 285.8 55.5411010243144 119.547359866234
"1431" 286 51.5813367073633 118.837725190418
"1432" 286.2 47.9083479201577 118.381178832033
"1433" 286.4 43.3289177987543 116.949169771217
"1434" 286.6 38.6850719015449 114.790949123878
"1435" 286.8 35.0130600267914 112.579364026241
"1436" 287 32.1800227973288 109.590051227301
"1437" 287.2 29.6614435793603 106.529874026702
"1438" 287.4 27.799318331419 102.975914002647
"1439" 287.6 25.1328930010137 99.8659304639097
"1440" 287.8 22.0170400081075 97.4135934421597
"1441" 288 19.2855998822723 94.8543543058765
"1442" 288.2 16.6650577008512 92.0020667623291
"1443" 288.4 14.3244067613262 89.5629301192847
"1444" 288.6 10.4357688818091 88.4377130760343
"1445" 288.8 7.21246281529657 86.2048388845711
"1446" 289 6.37442860407621 83.0936969044409
"1447" 289.2 7.20954583148456 79.3026598894326
"1448" 289.4 8.75519895528456 74.5678446872659
"1449" 289.6 9.88583692090576 71.2069558857932
"1450" 289.8 11.2104873079977 67.8141781517404
"1451" 290 11.1454712724179 64.6183630561659
"1452" 290.2 11.1963968414277 61.0265979392071
"1453" 290.4 11.2059717124621 57.892506826892
"1454" 290.6 10.5325715186469 53.5971090620877
"1455" 290.8 10.8507815758171 48.8056442251391
"1456" 291 10.9473928073789 43.5073137066081
"1457" 291.2 11.945472538799 38.1741108981964
"1458" 291.4 11.8939529281571 34.4694178891542
"1459" 291.6 11.9619976969295 35.2828180120225
"1460" 291.8 13.9901258880188 35.3015304284443
"1461" 292 17.5945664688056 34.7857214854457
"1462" 292.2 21.5942333749837 33.4403866866114
"1463" 292.4 24.4769077127499 32.1796811304815
"1464" 292.6 28.1528043402594 31.4499922065043
"1465" 292.8 31.9000476071945 30.2970069309173
"1466" 293 35.4029345049512 28.9218570545396
"1467" 293.2 38.7339014486595 27.4383859238159
"1468" 293.4 41.8316931650655 25.1698604339374
"1469" 293.6 44.8535384519783 22.4261154858903
"1470" 293.8 47.4731460771084 19.6664339747374
"1471" 294 50.471124526886 16.6666582602398
"1472" 294.2 54.9824140052655 15.1676012342802
"1473" 294.4 58.6040204463941 14.8946138107088
"1474" 294.6 63.707447330496 15.5493761833644
"1475" 294.8 67.12832191101 15.6581756925218
"1476" 295 70.9305414583743 15.6764777905275
"1477" 295.2 74.8489335881945 16.5900870522416
"1478" 295.4 78.8577693209187 17.7163110888971
"1479" 295.6 82.9078913269127 18.5918434807198
"1480" 295.8 87.5798336271395 19.5329183075724
"1481" 296 92.1188460527297 21.2255031616609
"1482" 296.2 96.1268314096512 21.4699708864659
"1483" 296.4 99.4609930980356 21.6423665806244
"1484" 296.6 101.763737504085 23.7354113965172
"1485" 296.8 102.876394538376 27.0609808107284
"1486" 297 105.275640934439 31.3414236123284
"1487" 297.2 107.287569100416 35.6644069541016
"1488" 297.4 108.333455684859 39.9430635416956
"1489" 297.6 109.25954049115 43.7513578852707
"1490" 297.8 108.688584866012 46.8201600858952
"1491" 298 107.663122991737 49.4866701676016
"1492" 298.2 106.933276062283 52.7257372100539
"1493" 298.4 105.173576714244 55.9032866254452
"1494" 298.6 103.867329444555 57.8537347000659
"1495" 298.8 102.352668534157 60.1498265670306
"1496" 299 101.002271494463 62.2810554409365
"1497" 299.2 99.9515166636444 65.1224384699637
"1498" 299.4 98.7535971009179 68.9072987998326
"1499" 299.6 97.3928864556581 72.7237048185142
"1500" 299.8 95.6867113647773 76.1458702490877
"1501" 300 92.6841264515062 79.1369541900989
"1502" 300.2 89.3870581852126 81.9210918350091
"1503" 300.4 85.7206484426197 84.0196303706277
"1504" 300.6 81.6559131825989 85.6951429658841
"1505" 300.8 78.0062944523149 86.5376814231796
"1506" 301 73.7824306500179 87.2393142507326
"1507" 301.2 70.5858317063501 88.4211691664142
"1508" 301.4 68.0109941348452 90.3585402461265
"1509" 301.6 65.2728922771846 91.2904476165326
"1510" 301.8 61.7329888467883 90.233314895021
"1511" 302 58.2551625545762 89.3085037724296
"1512" 302.2 55.2651758044402 87.6247631599121
"1513" 302.4 53.4566697624512 85.3764058713268
"1514" 302.6 51.4713653925895 82.8649973341617
"1515" 302.8 49.3047237821795 80.1006271853485
"1516" 303 47.9058509869238 77.0916484165714
"1517" 303.2 46.7029647511435 73.7780010750659
"1518" 303.4 45.3149852751354 70.8291621901291
"1519" 303.6 44.0785496854624 67.3624898936951
"1520" 303.8 44.291095274796 64.5529088302383
"1521" 304 44.5248217929512 60.7558351477245
"1522" 304.2 44.4555133356159 57.1867889554189
"1523" 304.4 43.6685269813571 53.60776325156
"1524" 304.6 41.8832752658012 50.1447973479284
"1525" 304.8 40.0636487911637 47.1207791633159
"1526" 305 38.9336650012933 44.0733774507107
"1527" 305.2 37.3840293183553 40.2454226207509
"1528" 305.4 35.2287317963262 36.9876376600243
"1529" 305.6 32.7783374305323 33.1788687592146
"1530" 305.8 30.9950780897429 28.7654081217326
"1531" 306 30.6193733735655 24.3181396723945
"1532" 306.2 30.2926991321361 19.0997419998331
"1533" 306.4 28.9363188059929 14.5291139824826
"1534" 306.6 29.0416183698986 14.6000747484344
"1535" 306.8 28.2019851931404 15.0097112109173
"1536" 307 27.1253202548774 14.0447726347053
"1537" 307.2 27.1241794046625 14.5935586661223
"1538" 307.4 27.5471533259187 15.1353390842218
"1539" 307.6 28.4725132821854 14.9606145675469
"1540" 307.8 29.5263340405666 14.9121130045275
"1541" 308 31.5179535001727 14.6413229480786
"1542" 308.2 34.9077616328033 13.8291938801223
"1543" 308.4 38.7924417528243 12.2124105131406
"1544" 308.6 42.6987918195382 11.1000886230659
"1545" 308.8 46.507394142708 9.62300532039026
"1546" 309 50.2310023826486 9.08357362842119
"1547" 309.2 54.3506575424371 8.23641210086875
"1548" 309.4 58.8756697233148 7.99630434052047
"1549" 309.6 63.2246907333512 7.22912695682307
"1550" 309.8 67.9946776277012 6.42897048639926
"1551" 310 72.814647466095 5.97465625666867
"1552" 310.2 77.6775713970265 6.86467004858647
"1553" 310.4 83.3623693468902 8.28964980624886
"1554" 310.6 88.7992906745994 10.1328368876956
"1555" 310.8 93.6309816933512 13.1113234662284
"1556" 311 98.0478708415993 16.2902198860289
"1557" 311.2 102.41812502515 19.3883814833069
"1558" 311.4 106.516622048259 22.673355446989
"1559" 311.6 111.079305979058 26.5921249107445
"1560" 311.8 114.237951088816 31.5850648878659
"1561" 312 118.150525293228 36.0633432811365
"1562" 312.2 120.130237028008 40.7887117883841
"1563" 312.4 120.979751173485 47.2035853484659
"1564" 312.6 121.924482582969 52.6815329814659
"1565" 312.8 122.069913232308 58.1858693987445
"1566" 313 122.652334428867 63.7081391471446
"1567" 313.2 121.935610553758 69.3742175920887
"1568" 313.4 120.71763128519 74.3425887010887
"1569" 313.6 118.97065917056 78.1274028736638
"1570" 313.8 117.085103089903 82.0134152210014
"1571" 314 114.751823435047 85.0759996816165
"1572" 314.2 111.600160130485 87.931632168639
"1573" 314.4 108.48316094259 90.2118439740659
"1574" 314.6 106.04238828158 92.940544070324
"1575" 314.8 103.416354080288 95.1926775524029
"1576" 315 100.074140848408 97.1326686125224
"1577" 315.2 96.6251567337179 99.3587425798659
"1578" 315.4 93.4630114569996 101.640330371195
"1579" 315.6 88.4501166862443 103.223616940342
"1580" 315.8 85.0486408183099 104.660000092044
"1581" 316 82.5326854929512 107.072592737587
"1582" 316.2 80.8023274876617 109.775559523108
"1583" 316.4 77.8861197384183 111.126880426154
"1584" 316.6 74.5468110199845 112.561021022499
"1585" 316.8 71.0883176914933 113.915198285182
"1586" 317 68.1347581562863 114.872458384241
"1587" 317.2 64.7417705695469 116.781651827843
"1588" 317.4 61.924194860977 119.40742677953
"1589" 317.6 58.9159810939058 122.473442542763
"1590" 317.8 55.326036119941 124.405468686556
"1591" 318 52.114517075545 125.277078531816
"1592" 318.2 50.4200840562065 124.104103846917
"1593" 318.4 48.7817025273512 122.051459134896
"1594" 318.6 46.3527257533687 119.312866187447
"1595" 318.8 43.1247362015532 115.814164484729
"1596" 319 41.2308069389512 112.147520905628
"1597" 319.2 38.8011644690964 108.375781361808
"1598" 319.4 37.3585003953222 103.801921110098
"1599" 319.6 35.5729696846617 100.14054024695
"1600" 319.8 34.3628268370319 97.5883751077756
"1601" 320 32.924160785386 95.4460810955877
"1602" 320.2 32.2223863502754 94.9786243702747
"1603" 320.4 31.853490459419 95.2048720116466
"1604" 320.6 31.4121088164512 96.2698414801298
"1605" 320.8 31.2980852253512 97.6219359272326
"1606" 321 30.6737951422788 99.2041124622383
"1607" 321.2 30.0009657918448 101.73830231614
"1608" 321.4 28.05870667542 106.01269728466
"1609" 321.6 26.0479061973481 110.160188878798
"1610" 321.8 23.6694759637502 111.283095909777
"1611" 322 22.8501223162899 110.183956124389
"1612" 322.2 20.6809524058342 109.211187830332
"1613" 322.4 19.0388557624314 107.167876677363
"1614" 322.6 16.4910835618533 104.923896092231
"1615" 322.8 14.8053065879265 103.01684613161
"1616" 323 13.3234683780022 100.121287449709
"1617" 323.2 11.8303023040737 97.3407155496169
"1618" 323.4 9.60319662539121 93.7928929964759
"1619" 323.6 8.88938442390283 91.7200261055821
"1620" 323.8 7.52654197248246 87.9824466815659
"1621" 324 6.14275696064709 84.2308865248494
"1622" 324.2 5.54275653390385 80.5164801095396
"1623" 324.4 5.32761089739502 77.3207030326502
"1624" 324.6 5.12689521268717 72.9105758684817
"1625" 324.8 5.25501160718155 68.831100887021
"1626" 325 6.22667825480287 64.0512491828901
"1627" 325.2 6.44386604737429 58.7552931656044
"1628" 325.4 6.58904197238224 53.4125117193418
"1629" 325.6 8.28684234837893 48.5815907799334
"1630" 325.8 9.72838201950184 42.4825846153571
"1631" 326 9.74227328721178 38.6172209190659
"1632" 326.2 11.3677116976637 38.9564077928534
"1633" 326.4 14.6309153246031 37.3110279303317
"1634" 326.6 19.2349740233358 34.7463992463736
"1635" 326.8 23.0357603933358 31.6644412310275
"1636" 327 26.2210348005828 27.9814872191317
"1637" 327.2 29.0195625245666 23.5553148154505
"1638" 327.4 31.3715670951712 18.6163423520659
"1639" 327.6 33.4460431441809 13.8579994049849
"1640" 327.8 35.4206715080112 9.60702940774593
"1641" 328 38.5675022869295 8.52451162676158
"1642" 328.2 43.3951436218679 7.43750735681593
"1643" 328.4 48.6676789362512 6.78436744672747
"1644" 328.6 54.2656942897798 6.9288407908945
"1645" 328.8 58.3976920434512 7.22768172928651
"1646" 329 63.1458385982124 6.76488535918533
"1647" 329.2 67.2579667631265 5.33757228185814
"1648" 329.4 72.3761396931179 4.66137691877426
"1649" 329.6 77.571118420762 6.24533930657944
"1650" 329.8 82.1886902708563 8.02811622363555
"1651" 330 87.168201527755 10.5050451504204
"1652" 330.2 91.8296089953591 12.5634448910001
"1653" 330.4 95.6311455205637 15.4139723840534
"1654" 330.6 96.2332534280112 15.4263933118259
"1655" 330.8 96.3532949308637 16.3742056464659
"1656" 331 97.2138242373246 17.6552423257875
"1657" 331.2 99.1253392367889 20.6695386711698
"1658" 331.4 101.694601836644 24.333729556584
"1659" 331.6 104.234248644585 26.6344046702489
"1660" 331.8 107.446376637768 29.9155803369806
"1661" 332 110.940129163186 33.1009015598611
"1662" 332.2 113.701369483639 37.5066438476424
"1663" 332.4 115.506717012219 42.4257129051241
"1664" 332.6 117.075986232605 47.7014024142198
"1665" 332.8 118.470773137114 52.7205820520551
"1666" 333 117.896891117818 56.8897857754993
"1667" 333.2 116.9682370598 61.0715100538637
"1668" 333.4 115.439721121394 65.118095488225
"1669" 333.6 113.750962631997 69.5566228251114
"1670" 333.8 112.027651539235 72.8746608734296
"1671" 334 110.006649334161 76.0505479925821
"1672" 334.2 107.018195907685 78.8185621916326
"1673" 334.4 104.454776655918 80.9587835924326
"1674" 334.6 101.532394246985 81.5363036529659
"1675" 334.8 99.8568445162098 80.7056060608246
"1676" 335 97.8428646121064 79.7215962213763
"1677" 335.2 95.2609003134163 80.266213793438
"1678" 335.4 93.0416413700029 82.8317701782039
"1679" 335.6 91.8446120994512 85.5836571929011
"1680" 335.8 90.7432478672353 89.8036036906341
"1681" 336 90.6585835815837 94.48031479709
"1682" 336.2 90.6866981123117 98.4332094048799
"1683" 336.4 90.6455544946298 101.499873938744
"1684" 336.6 90.7550533400512 105.426949686499
"1685" 336.8 90.5456620323413 109.37556110878
"1686" 337 90.1046965611845 113.431547584333
"1687" 337.2 89.8624815731609 115.96600587655
"1688" 337.4 88.6577989122974 120.051469273681
"1689" 337.6 87.3241023530044 122.595703125608
"1690" 337.8 84.9500673616125 122.939807176776
"1691" 338 82.6707140505986 122.262866342813
"1692" 338.2 79.624879576548 120.445347902034
"1693" 338.4 75.946575374027 119.134172139278
"1694" 338.6 72.2705622939512 117.072100282097
"1695" 338.8 67.964923997027 116.231130123763
"1696" 339 63.2335861908129 116.086405134194
"1697" 339.2 58.7102011449846 116.531471438666
"1698" 339.4 53.5495778737179 117.232139159166
"1699" 339.6 48.1395696722091 118.678397793729
"1700" 339.8 43.300341647977 119.147385151303
"1701" 340 38.5860930898262 119.852694340259
"1702" 340.2 34.6854391187777 119.058815004892
"1703" 340.4 30.6329476106012 116.505992612466
"1704" 340.6 28.3484446515421 114.293195161278
"1705" 340.8 25.8401559980312 111.438254081286
"1706" 341 23.7352729800156 107.360859865908
"1707" 341.2 22.8936453438945 103.659148173128
"1708" 341.4 22.0825496958636 99.5969827382515
"1709" 341.6 22.0461710352196 95.7635461039607
"1710" 341.8 21.8129134726838 92.3671749113334
"1711" 342 21.2738314654624 88.6530551127289
"1712" 342.2 20.5777323887096 84.9729392610322
"1713" 342.4 19.9188613367338 81.313640867479
"1714" 342.6 18.9299808513376 78.3641897910659
"1715" 342.8 18.5945632920895 76.0507665823744
"1716" 343 17.8697417285599 72.6231455831746
"1717" 343.2 16.8897635323963 69.5109976543187
"1718" 343.4 15.5384875385973 66.0441753470547
"1719" 343.6 14.0078485925062 63.0726942645495
"1720" 343.8 11.9095791845802 60.2660042128724
"1721" 344 10.0559125130179 56.4948639693993
"1722" 344.2 7.93666358998063 52.6365703469953
"1723" 344.4 5.87862089491275 48.9508448528736
"1724" 344.6 6.10824339425942 48.0408963629015
"1725" 344.8 8.17980212982621 47.8039301908034
"1726" 345 11.227697435063 46.1304771391012
"1727" 345.2 14.18336777691 44.5387998788424
"1728" 345.4 17.1339739951741 43.9677744210659
"1729" 345.6 20.1204055121601 42.9905485554204
"1730" 345.8 23.0824336272585 41.6332385987647
"1731" 346 25.2613240445122 39.9315554901147
"1732" 346.2 27.6649232798743 37.514771708489
"1733" 346.4 30.3440397352613 35.5742750304963
"1734" 346.6 33.4325268341881 33.2666674170659
"1735" 346.8 35.8545863917759 30.8048171972218
"1736" 347 38.7639155949941 28.4839277560945
"1737" 347.2 41.3410123884923 26.4292673450385
"1738" 347.4 43.9493506172118 23.7820846499392
"1739" 347.6 47.691251564578 21.4782245907279
"1740" 347.8 51.1599088560084 19.2787918332659
"1741" 348 54.3525694068083 16.8983414997231
"1742" 348.2 57.7146521740599 15.2708616945007
"1743" 348.4 61.7809272347752 14.8250212421645
"1744" 348.6 66.0763821880599 13.8196763761529
"1745" 348.8 70.1698573948566 14.0852429900119
"1746" 349 74.3455862040593 14.9787234493227
"1747" 349.2 78.2884740464512 16.7003346218259
"1748" 349.4 81.9574313396539 17.7624573659038
"1749" 349.6 85.5635689828743 19.6060967544505
"1750" 349.8 89.1983145893387 21.7343137082909
"1751" 350 93.2446485977677 24.24909804299
"1752" 350.2 96.4103668654385 26.4067353503064
"1753" 350.4 99.7970266582204 28.9744651572198
"1754" 350.6 103.156702533164 30.2856447516659
"1755" 350.8 106.250061674636 31.0301926728437
"1756" 351 108.295917054044 32.917513132103
"1757" 351.2 110.293716513831 35.5949049836177
"1758" 351.4 111.945092660796 38.1603592078935
"1759" 351.6 113.586941840126 41.3477529558009
"1760" 351.8 115.743112174818 44.2268091540993
"1761" 352 117.840320194924 47.6678039620879
"1762" 352.2 120.230702478006 50.8096700870551
"1763" 352.4 122.892813646385 52.1294917471326
"1764" 352.6 124.134403860585 52.9830324248326
"1765" 352.8 122.699310440182 54.2437571901558
"1766" 353 120.961350541058 55.9109742023159
"1767" 353.2 119.69319740811 57.2812104878071
"1768" 353.4 117.789298150122 59.6111946436341
"1769" 353.6 116.079963391305 61.6125772619311
"1770" 353.8 114.771800102485 63.0938799551993
"1771" 354 113.028535212244 64.983413134997
"1772" 354.2 110.956566298914 67.0556139308238
"1773" 354.4 109.002447712594 68.5702409946264
"1774" 354.6 106.755053341762 70.5667903936521
"1775" 354.8 104.073229115973 72.4819042640224
"1776" 355 101.056180863597 74.2675380728412
"1777" 355.2 97.9035127245689 76.4757591433012
"1778" 355.4 94.0490681940512 78.5552809875659
"1779" 355.6 90.6083123571216 80.6320853099671
"1780" 355.8 87.0957174811106 82.811784892022
"1781" 356 83.6316085086251 85.231010395729
"1782" 356.2 79.9034601963413 86.4782159809121
"1783" 356.4 76.2439131025891 86.9215610734108
"1784" 356.6 72.3140652704753 87.0162466157286
"1785" 356.8 69.8338359211845 86.9760330466659
"1786" 357 68.450558464777 87.7426880642345
"1787" 357.2 64.103563927303 90.8440963279178
"1788" 357.4 60.8048567444512 89.3788823482967
"1789" 357.6 60.5152730210226 94.3924513750455
"1790" 357.8 59.9841072239729 94.7523369691637
"1791" 358 59.6494727718316 95.333918871555
"1792" 358.2 59.1160824342644 95.3986050219231
"1793" 358.4 58.2036093351959 95.5583317059276
"1794" 358.6 56.6643663911985 95.5749968956154
"1795" 358.8 55.3445328824952 95.423803861022
"1796" 359 54.4293441238061 95.4925361784208
"1797" 359.2 53.5764771588969 96.5677033359137
"1798" 359.4 52.1897409724512 97.6261823982659
"1799" 359.6 49.8996294748751 98.5409276475985
"1800" 359.8 48.1096543919285 98.6719724009296
"1801" 360 45.8825253776986 98.0643131415814
"1802" 360.2 43.4437092254845 97.1166058742659
"1803" 360.4 42.066704521049 96.4389244860985
"1804" 360.6 42.127091668047 96.6642211835446
"1805" 360.8 40.8562366879947 97.2863724010116
"1806" 361 37.7494199849565 99.7704267716238
"1807" 361.2 35.0946484993846 102.794137645833
"1808" 361.4 31.8851854178236 105.678033580151
"1809" 361.6 28.9235939510407 107.639361094866
"1810" 361.8 26.3857627597981 108.735990573556
"1811" 362 27.3138696001034 108.282424512653
"1812" 362.2 28.0336320431179 108.144691147833
"1813" 362.4 28.5456824290762 108.413280440691
"1814" 362.6 29.8957126049151 108.229576790447
"1815" 362.8 31.6532339732577 108.223730302227
"1816" 363 34.7886213591024 108.214412276892
"1817" 363.2 39.3177444660512 107.987571719599
"1818" 363.4 42.9335287043066 107.838280123512
"1819" 363.6 47.1772854724406 107.523893222938
"1820" 363.8 51.2513783301875 106.969071974835
"1821" 364 55.2979396039179 107.664839921066
"1822" 364.2 59.8929464615391 108.119818960352
"1823" 364.4 63.8775071175611 109.131972330824
"1824" 364.6 67.982800170295 110.204760407878
"1825" 364.8 72.3655819532012 111.661830781191
"1826" 365 76.8255046963144 112.728421380603
"1827" 365.2 81.1812947836179 113.100322843733
"1828" 365.4 85.6505833228468 113.310779814725
"1829" 365.6 90.2854258726671 113.121072645373
"1830" 365.8 95.0815455464293 112.844601291396
"1831" 366 99.9718255076427 111.988108834789
"1832" 366.2 104.464950478019 110.64557305435
"1833" 366.4 107.531494026542 108.109271718986
"1834" 366.6 110.769186871396 105.074959235901
"1835" 366.8 113.773868290406 102.166852761841
"1836" 367 114.861847406806 99.9677687158079
"1837" 367.2 115.772859477177 99.5774125058242
"1838" 367.4 115.296717008847 99.4472185038132
"1839" 367.6 115.240563754785 99.0360107813326
"1840" 367.8 115.230124641159 98.7443879616053
"1841" 368 115.447077788319 97.7210980255385
"1842" 368.2 115.776460070555 95.8611147487556
"1843" 368.4 115.887788799564 93.6386029584929
"1844" 368.6 115.50343961608 90.989091312639
"1845" 368.8 115.081833596037 88.4590764475487
"1846" 369 114.136864741474 85.0416462080884
"1847" 369.2 113.142274328556 82.2571174220892
"1848" 369.4 111.630544823279 79.0231249514108
"1849" 369.6 110.696512494651 75.3202194374071
"1850" 369.8 109.887670990743 71.0511941137738
"1851" 370 110.534758097974 67.0764772536241
"1852" 370.2 111.10645445313 62.8721535033874
"1853" 370.4 113.495988248555 59.7997898736176
"1854" 370.6 116.107675524462 57.2278417955877
"1855" 370.8 118.70634947844 56.3951434698524
"1856" 371 121.983120383383 56.6492810978841
"1857" 371.2 123.006691613486 55.9867517457556
"1858" 371.4 122.751915808224 54.3822446303159
"1859" 371.6 123.493632086047 52.1224301997963
"1860" 371.8 123.320426665893 49.4249834746008
"1861" 372 122.626562177416 46.1942090593566
"1862" 372.2 121.929298058913 42.5944376901758
"1863" 372.4 121.486426710031 38.6563077547137
"1864" 372.6 120.518451597777 34.9687122603101
"1865" 372.8 118.3933233299 31.9971190081349
"1866" 373 116.618412414752 28.7265247725117
"1867" 373.2 114.414043544165 24.7722087536016
"1868" 373.4 112.066523218019 21.2930667636455
"1869" 373.6 110.223816994382 21.0500095442728
"1870" 373.8 107.328291811523 19.1532176184231
"1871" 374 103.984770916569 16.30676169476
"1872" 374.2 100.867160652781 13.1847198576114
"1873" 374.4 97.9392848315806 10.4526266866895
"1874" 374.6 93.5821144400226 8.65685118210164
"1875" 374.8 89.5878951922637 6.36580422977843
"1876" 375 85.6968401459762 4.41667402547843
"1877" 375.2 81.7308122709878 2.79461271665129
"1878" 375.4 78.5197622092768 2.26989775224035
"1879" 375.6 75.9547336275989 1.71924806761138
"1880" 375.8 73.0533432963441 1.60922586356592
"1881" 376 70.0398626744155 1.1769957762445
"1882" 376.2 66.966737677633 0.989627135520475
"1883" 376.4 64.210659432863 1.33195628433063
"1884" 376.6 61.4328127534077 1.06918552563115
"1885" 376.8 58.7220258136912 0.903462377825931
"1886" 377 56.6189240222912 1.27035747510593
"1887" 377.2 54.1141030805053 1.9225465641335
"1888" 377.4 50.8669814222139 2.43296926994728
"1889" 377.6 46.7781451408798 3.40184327835164
"1890" 377.8 43.9969347971179 4.43312910073259
"1891" 378 41.315566259409 5.08206164596734
"1892" 378.2 38.3070564848456 6.34703153829128
"1893" 378.4 35.9180410787802 7.79622240989487
"1894" 378.6 33.3233613910798 9.17279741265164
"1895" 378.8 30.3985657844512 11.1510462754659
"1896" 379 27.5099681432512 12.9702344661459
"1897" 379.2 24.7522234457348 14.4142374340062
"1898" 379.4 23.7185815674996 15.1130037495659
"1899" 379.6 23.5766415306051 16.0802191903121
"1900" 379.8 22.877107659113 17.0407767024924
"1901" 380 21.2326114081034 18.6883477304572
"1902" 380.2 18.9391056585639 21.5105216943617
"1903" 380.4 17.0641402697012 23.6390433110512
"1904" 380.6 15.1072861277556 24.7811105174138
"1905" 380.8 14.4787546157796 26.6954119433943
"1906" 381 14.2135504922012 28.6523770545218
"1907" 381.2 12.361398057282 30.8148203727429
"1908" 381.4 11.6755616226686 32.6795466394138
"1909" 381.6 10.1993141630164 35.1388072552398
"1910" 381.8 8.69953087208758 38.0960631104296
"1911" 382 7.59746736099407 40.5281328840659
"1912" 382.2 6.71713284177122 42.7040246415459
"1913" 382.4 5.451294572755 45.4771529858254
"1914" 382.6 4.46020344336261 48.32658880199
"1915" 382.8 3.90726322622587 51.1000514735307
"1916" 383 3.4129825574512 53.7629676046215
"1917" 383.2 3.53222291415709 56.74165887416
"1918" 383.4 3.28628967845121 59.9579343121004
"1919" 383.6 2.81230926054533 62.6497490435953
"1920" 383.8 3.15054730809406 65.4245859137802
"1921" 384 3.40031326955122 65.7479243510326
"1922" 384.2 3.63220394358605 66.3275915036614
"1923" 384.4 3.70480323379952 67.4827270510434
"1924" 384.6 3.46565263074334 69.8187632509536
"1925" 384.8 2.86942923787058 72.1259868601627
"1926" 385 2.89295248434656 72.7914372233683
"1927" 385.2 2.89295248434656 73.7602251498101
"1928" 385.4 3.29910131790065 74.9245482540659
"1929" 385.6 3.59294403330349 76.1883559400091
"1930" 385.8 3.95038312112156 77.3646358401429
"1931" 386 4.07123468964685 78.1897152203485
"1932" 386.2 4.16647178518806 78.7182113761607
"1933" 386.4 3.68576008264509 78.8789660755149
"1934" 386.6 3.37717804816861 79.103629638392
"1935" 386.8 3.92949967952815 79.8047234262198
"1936" 387 3.83529215411788 80.5086576628993
"1937" 387.2 3.90443954961606 80.5522889861539
"1938" 387.4 4.09791593454495 80.5856249503784
"1939" 387.6 4.25020044857493 80.7321446177979
"1940" 387.8 5.0299494048945 81.2876880962824
"1941" 388 5.21019288223473 81.9023319448185
"1942" 388.2 5.54250116191929 82.6657745973851
"1943" 388.4 5.48562111727144 83.1865586375715
"1944" 388.6 5.51978548913661 83.8865106607064
"1945" 388.8 5.50892344699468 83.9307594282398
"1946" 389 6.0519682710895 84.4506476880978
"1947" 389.2 6.06930992048456 84.8910157692993
"1948" 389.4 4.97416577609637 85.3010056984208
"1949" 389.6 4.89555880106824 85.202815163683
"1950" 389.8 4.78701254413162 85.2001325936948
"1951" 390 4.29049744568278 85.5612876971396
"1952" 390.2 4.33248551431718 85.7517360475092
"1953" 390.4 4.1493849166387 85.3668859294722
"1954" 390.6 4.12818429374155 85.1982684960014
"1955" 390.8 4.29449827344068 84.9980715390343
"1956" 391 4.28399610057621 85.0046088694409
"1957" 391.2 4.1693006532997 84.7802214796114
"1958" 391.4 4.26751309846141 84.7052976585965
"1959" 391.6 4.05032530588999 84.7169971196067
"1960" 391.8 3.74073152703818 84.5995786159898
"1961" 392 3.85444846571925 84.5894287698288
"1962" 392.2 3.917058480281 84.2026357096617
"1963" 392.4 3.82406051590866 83.8611110180446
"1964" 392.6 4.12409742667703 83.8996702574208
"1965" 392.8 4.55055124994594 84.016466234908
"1966" 393 4.56804423088737 83.9830841221936
"1967" 393.2 4.86507786291276 84.0927258795495
"1968" 393.4 5.26350726880227 84.2636222617361
"1969" 393.6 5.71636692139803 84.8856850928957
"1970" 393.8 6.28605010380607 85.1489546388401
"1971" 394 7.31589890133896 85.5632581326782
"1972" 394.2 7.5700926496387 86.0874589829409
"1973" 394.4 8.13229230020121 86.6846189720034
"1974" 394.6 8.41159251072394 86.5907623110962
"1975" 394.8 8.81764686372782 86.227389238534
"1976" 395 9.63360291635121 86.2159147316993
"1977" 395.2 10.9379826782754 86.4404177222637
"1978" 395.4 12.5940849954186 87.1253057349464
"1979" 395.6 13.9693601850964 88.2228517352272
"1980" 395.8 15.3577455556699 89.7142106498472
"1981" 396 16.9569904411852 91.496627337768
"1982" 396.2 18.1608255035449 93.4683564477534
"1983" 396.4 19.2652657783069 95.0068539975814
"1984" 396.6 20.5661534843275 96.6774244577051
"1985" 396.8 22.0394479947605 98.659256866767
"1986" 397 23.3761604913083 99.9535951752292
"1987" 397.2 24.5346859006302 100.880767197603
"1988" 397.4 26.4150749468407 102.582484589592
"1989" 397.6 28.191442471346 103.765238521613
"1990" 397.8 30.0026505375762 104.838282639503
"1991" 398 32.2301041439077 105.748389080805
"1992" 398.2 34.4816569391795 105.835626366164
"1993" 398.4 36.4575483054183 106.40209809511
"1994" 398.6 38.2284641525391 106.397898288593
"1995" 398.8 40.0977694869853 106.302591315714
"1996" 399 42.0088664675925 106.047488344892
"1997" 399.2 44.2763088379897 105.734328858989
"1998" 399.4 45.2892981423717 105.525197584498
"1999" 399.6 45.5328564389077 105.054644954381
"2000" 399.8 45.6780149302126 105.347135333214
"2001" 400 45.9611654792884 106.294612349264
"2002" 400.2 47.311353373204 107.075105292167
"2003" 400.4 49.1135239890916 107.921059577796
"2004" 400.6 51.287232149013 108.556598838066
"2005" 400.8 50.4597278661064 108.433597608135
"2006" 401 50.3767221867615 108.249095763238
"2007" 401.2 50.3762649951372 108.236632183461
"2008" 401.4 50.4867529710094 108.289959959229
"2009" 401.6 50.6546946943349 108.445499305217
"2010" 401.8 50.7064378273052 108.475009338437
"2011" 402 50.7412190558845 108.480162359466
"2012" 402.2 50.7412190558845 108.480162359466
"2013" 402.4 50.7412190558845 108.480162359466
"2014" 402.6 50.7875782104849 108.466420970055
"2015" 402.8 50.7747665710355 108.483597706819
"2016" 403 50.7747665710355 108.483597706819
"2017" 403.2 50.7747665710355 108.483597706819
"2018" 403.4 50.7747665710355 108.509362811965
"2019" 403.6 50.7747665710355 108.483597706819
"2020" 403.8 50.7961193034512 108.47842516677
"2021" 404 50.8090765297126 108.461053239816
"2022" 404.2 50.7745239263489 108.443681312861
"2023" 404.4 50.7786444235891 108.459955014549
"2024" 404.6 50.7167622253963 108.367607544824
"2025" 404.8 50.7917505834857 108.530241431652
"2026" 405 50.8263528313944 108.443681312861
"2027" 405.2 50.6301079447616 108.191988049342
"2028" 405.4 50.6606889845202 108.178809346135
"2029" 405.6 50.6944703656489 108.183304407694
"2030" 405.8 50.7790371175186 108.195887366021
"2031" 406 50.8003898499344 108.221652471167
"2032" 406.2 50.6944703656489 108.183304407694
"2033" 406.4 50.7087449041409 108.174416445066
"2034" 406.6 50.6944703656489 108.183304407694
"2035" 406.8 50.6944703656489 108.183304407694
"2036" 407 50.6944703656489 108.183304407694
"2037" 407.2 50.6619739021571 108.178912708513
"2038" 407.4 50.6944703656489 108.183304407694
"2039" 407.6 50.6944703656489 108.183304407694
"2040" 407.8 50.6944703656489 108.183304407694
"2041" 408 50.6944703656489 108.183304407694
"2042" 408.2 50.6944703656489 108.183304407694
"2043" 408.4 50.6619739021571 108.178912708513
"2044" 408.6 50.6944703656489 108.183304407694
"2045" 408.8 50.6944703656489 108.183304407694
"2046" 409 50.6944703656489 108.183304407694
"2047" 409.2 50.6619739021571 108.178912708513
"2048" 409.4 50.6944703656489 108.183304407694
"2049" 409.6 50.6619739021571 108.178912708513
"2050" 409.8 50.6944703656489 108.183304407694
"2051" 410 50.6513274417369 108.188065816245
"2052" 410.2 50.6619739021571 108.178912708513
"2053" 410.4 50.7131136241064 108.249095763238
"2054" 410.6 50.8306719068149 108.317734842441
"2055" 410.8 50.998552490549 108.556598838066
"2056" 411 51.1115037043661 108.678571942215
"2057" 411.2 51.2007191428383 108.868919933421
"2058" 411.4 51.1183598869947 108.972014482631
"2059" 411.6 51.1721545506959 109.451068268491
"2060" 411.8 51.1845513170886 109.934135375473
"2061" 412 51.2103623123164 111.012872195324
"2062" 412.2 51.2033464145226 112.692358305173
"2063" 412.4 51.2123959058798 114.753413353137
"2064" 412.6 51.4852728760336 117.250198327187
"2065" 412.8 51.3324524912179 119.648381177133
"2066" 413 51.1589216387694 122.071958008702
"2067" 413.2 50.358824527548 123.400069843614
"2068" 413.4 49.3032331106986 123.528692584458
"2069" 413.6 48.4411990886368 123.591732979179
"2070" 413.8 47.1489000595118 123.647012719248
"2071" 414 45.7230697064407 123.441597302276
"2072" 414.2 44.4852302682637 123.266639901972
"2073" 414.4 43.1613358087619 122.812373147833
"2074" 414.6 41.2749574876936 122.118283147248
"2075" 414.8 38.9407371715724 121.296011938066
"2076" 415 36.5614434273455 119.779531801739
"2077" 415.2 34.2223872233603 118.037810527036
"2078" 415.4 32.4368306318924 116.226474901507
"2079" 415.6 30.7210567491785 114.343380728036
"2080" 415.8 28.6002649194221 112.489738028163
"2081" 416 26.5307067138041 111.115722116684
"2082" 416.2 24.2056673327383 109.623682351195
"2083" 416.4 21.9553007493126 108.110088715551
"2084" 416.6 21.1195793264912 106.592181338046
"2085" 416.8 20.0450147346265 103.891609628664
"2086" 417 18.7609198991655 100.737459062913
"2087" 417.2 17.556514867633 97.9635838240053
"2088" 417.4 16.2128025146027 94.9177059646417
"2089" 417.6 15.2354966233185 92.1812532441169
"2090" 417.8 14.5123236475749 89.7311609643133
"2091" 418 13.1762525453887 86.9195019010347
"2092" 418.2 11.5098092789967 84.320830522369
"2093" 418.4 9.70060646988421 81.3349683923237
"2094" 418.6 7.6191861402512 78.2266041295859
"2095" 418.8 6.03485834812489 74.2527118368975
"2096" 419 6.269702635548 71.2753228241305
"2097" 419.2 6.41232970411413 67.6201409451558
"2098" 419.4 7.28755708774791 63.5976700791099
"2099" 419.6 8.01926891604069 59.9269065582344
"2100" 419.8 8.25414103971003 56.4134316425248
"2101" 420 8.49044332352815 52.7117715883846
"2102" 420.2 8.69913371572707 48.8131443001349
"2103" 420.4 10.0272245852443 44.5520302632383
"2104" 420.6 11.0033293461474 40.7651827227621
"2105" 420.8 12.300316812708 36.623674923147
"2106" 421 13.8660128343964 33.0886646586824
"2107" 421.2 16.4092750505458 29.8838367763227
"2108" 421.4 19.1667547807974 26.5637762167582
"2109" 421.6 22.3206278194112 23.8038313663859
"2110" 421.8 25.5696179733358 22.1245807288352
"2111" 422 29.0252149760912 19.6660699915059
"2112" 422.2 31.6432377173296 17.6126831848632
"2113" 422.4 33.9945609253827 15.3512133232851
"2114" 422.6 37.1077799854077 13.4651883594572
"2115" 422.8 40.7240354229512 11.6283995780953
"2116" 423 44.1785857743142 10.1158380767098
"2117" 423.2 47.4070847902012 8.58405453581593
"2118" 423.4 50.9002504368759 8.12116010776456
"2119" 423.6 54.4256026257892 8.20949784784058
"2120" 423.8 57.9784876644071 8.11569376008063
"2121" 424 60.6840112290974 7.6428078986967
"2122" 424.2 63.6132155622845 6.49266755189926
"2123" 424.4 67.067891675886 6.09294538723984
"2124" 424.6 70.3804415045458 7.56748380128215
"2125" 424.8 72.7089196552912 9.93825414834593
"2126" 425 74.1709554789512 11.9832398285119
"2127" 425.2 75.7497436634127 14.3780376091813
"2128" 425.4 77.6550096514512 16.7997964100289
"2129" 425.6 79.8189240247712 18.7997899007059
"2130" 425.8 81.5304233337389 20.3405259332714
"2131" 426 83.2833408010262 22.4079101759534
"2132" 426.2 85.9854777862175 24.2680092546114
"2133" 426.4 88.6933271977424 25.8068541258507
"2134" 426.6 91.2674556506734 27.9774518299918
"2135" 426.8 94.0144281157424 30.3156388128887
"2136" 427 95.7915825606051 32.7423915702582
"2137" 427.2 95.7954295103723 34.8054544204607
"2138" 427.4 95.8457101835458 37.4758383669984
"2139" 427.6 95.0318429554369 40.0094567792802
"2140" 427.8 94.5963814313312 42.1638735261059
"2141" 428 94.0680721259012 44.5219388909159
"2142" 428.2 94.1491395313879 46.6865909383571
"2143" 428.4 93.7117484037137 49.3899871217534
"2144" 428.6 93.9281757119211 51.850861852584
"2145" 428.8 95.0752805139512 53.4176890670302
"2146" 429 96.3876696899453 55.5276677434542
"2147" 429.2 97.6183909446647 57.6791045429648
"2148" 429.4 97.4608329002983 59.8215993353953
"2149" 429.6 96.9478630669756 62.620139503822
"2150" 429.8 96.4273993432788 65.4798109557901
"2151" 430 95.187576474883 68.0018353626796
"2152" 430.2 93.4802314024961 69.0887519384817
"2153" 430.4 93.0171951284938 69.220272750034
"2154" 430.6 91.6027438759058 70.4643060084864
"2155" 430.8 89.6810875503743 72.5012598940549
"2156" 431 89.5769519169007 73.4516430765491
"2157" 431.2 89.5685597964861 75.4756019369962
"2158" 431.4 89.2438492912153 77.0458752444255
"2159" 431.6 88.1647598412239 77.4912504616
"2160" 431.8 87.4801135936759 77.7114737940322
"2161" 432 87.0168047316001 77.559167303683
"2162" 432.2 87.9642743868233 76.9332278079729
"2163" 432.4 88.6614535145762 76.1379773518409
"2164" 432.6 88.9209302763743 75.8849040108352
"2165" 432.8 89.0005754018995 75.420946074859
"2166" 433 89.8929723566535 75.4527329095603
"2167" 433.2 90.2980852316581 75.4692679866177
"2168" 433.4 90.816164022863 75.2932418567247
"2169" 433.6 91.5584854850804 74.7055448603244
"2170" 433.8 92.8485154558751 74.3346580387833
"2171" 434 94.5938475737512 73.1240445359326
"2172" 434.2 96.8582336706647 71.88426584683
"2173" 434.4 99.1496399688249 69.8049841104725
"2174" 434.6 101.46453346352 66.885539297859
"2175" 434.8 104.529214523286 64.5300271257692
"2176" 435 107.172959953992 62.4294321346895
"2177" 435.2 109.297995873508 60.9227751287023
"2178" 435.4 110.936254404144 58.5915007114615
"2179" 435.6 112.762351674581 56.3235063735836
"2180" 435.8 114.585272122204 53.7327492714255
"2181" 436 115.493949512785 51.0636275177659
"2182" 436.2 116.912909757585 48.2439707516326
"2183" 436.4 118.602148144251 44.9784345269993
"2184" 436.6 121.157643159766 42.2372181920884
"2185" 436.8 122.584527640818 42.1672707029326
"2186" 437 122.713408388813 43.0008069207045
"2187" 437.2 122.24216561952 42.9486213730659
"2188" 437.4 122.126964373473 43.656212687642
"2189" 437.6 122.233017005945 44.9794336966542
"2190" 437.8 122.353396175047 45.0584972055828
"2191" 438 122.138132474847 45.1143216000659
"2192" 438.2 122.118317488405 44.8343507772869
"2193" 438.4 122.185372259968 45.0923570947211
"2194" 438.6 122.149818315568 44.8663096216298
"2195" 438.8 122.070659582111 45.4925639683958
"2196" 439 121.92338848927 45.8339629145446
"2197" 439.2 121.837039654718 46.1079958218659
"2198" 439.4 121.722097999277 46.7593675525442
"2199" 439.6 121.444802213946 47.3612180863846
"2200" 439.8 121.134672114999 48.2039645245291
"2201" 440 120.935574742642 49.1551489238075
"2202" 440.2 120.602472116957 49.9366904465715
"2203" 440.4 120.090006538979 51.5169502288637
"2204" 440.6 119.731280634395 53.4879807725378
"2205" 440.8 119.332743746485 55.6370768206659
"2206" 441 119.219011403382 58.7147433095832
"2207" 441.2 118.961111301418 61.7095303983326
"2208" 441.4 118.533258891295 64.8882793712222
"2209" 441.6 118.070038052451 68.4232934166203
"2210" 441.8 117.447711492968 71.8754887230989
"2211" 442 116.93797587558 75.2656357660982
"2212" 442.2 116.549723504451 78.5111830191429
"2213" 442.4 115.494898523114 82.211778826212
"2214" 442.6 114.542566657373 86.1581340977513
"2215" 442.8 113.39057526358 90.2365009026466
"2216" 443 111.220944230148 94.0375283322781
"2217" 443.2 108.83612758723 97.4129648526975
"2218" 443.4 105.591456275577 100.59915911855
"2219" 443.6 102.688730711357 103.106518671222
"2220" 443.8 99.3370133160576 105.840664385683
"2221" 444 96.3175375327775 109.055447435245
"2222" 444.2 93.1564964271609 112.546911780034
"2223" 444.4 90.4105009536574 116.34602761086
"2224" 444.6 87.8126438780801 120.286052280963
"2225" 444.8 85.6174651376937 122.851764507551
"2226" 445 82.5488590519725 122.660755447821
"2227" 445.2 78.3138126222512 121.993327181434
"2228" 445.4 73.7908768419512 120.977526610566
"2229" 445.6 69.4082175070595 120.56579403254
"2230" 445.8 64.5332471835941 120.123465956821
"2231" 446 60.0837855714193 120.343266468991
"2232" 446.2 55.5199537918798 120.038869854132
"2233" 446.4 51.3014985900117 119.719684558879
"2234" 446.6 47.5093029084853 119.470511947259
"2235" 446.8 44.4222005609612 117.079266201966
"2236" 447 41.1597821431482 114.16966145849
"2237" 447.2 37.7309161565762 111.399080386003
"2238" 447.4 34.2937254214614 108.907582668372
"2239" 447.6 31.0280293516933 106.722123351666
"2240" 447.8 28.3791580767542 103.812132565369
"2241" 448 25.3967826329104 101.275634269382
"2242" 448.2 22.2196914721007 98.4110353125505
"2243" 448.4 19.6878463710328 95.1178179576782
"2244" 448.6 18.6815628211106 91.0056074056813
"2245" 448.8 17.8546229668661 86.6786897238851
"2246" 449 18.1889078640791 83.1414697035659
"2247" 449.2 19.7800318489238 79.7039280698242
"2248" 449.4 21.2889390976448 75.7669933139046
"2249" 449.6 22.8010799115157 72.8245998366143
"2250" 449.8 24.6556045353129 69.5496001312361
"2251" 450 26.293441085549 66.1468156844029
"2252" 450.2 28.265411263614 63.9612463525427
"2253" 450.4 30.6213705026926 62.3696369989625
"2254" 450.6 33.9002980330907 60.0549867775776
"2255" 450.8 37.3815791740394 57.5195124505012
"2256" 451 40.4014105334047 55.135499463031
"2257" 451.2 43.0045072449512 52.7579694600659
"2258" 451.4 45.4396622331722 50.647078335938
"2259" 451.6 47.9905388382275 47.8247993609475
"2260" 451.8 50.1423840478112 45.0582681824259
"2261" 452 52.7607511313245 41.820017029418
"2262" 452.2 55.0198100723667 37.998193099418
"2263" 452.4 56.7645416500918 34.3952997963941
"2264" 452.6 58.2537228627694 31.1530829709296
"2265" 452.8 60.6676061255345 28.1390536443159
"2266" 453 63.46936635592 26.7217939369409
"2267" 453.2 67.4883399914238 25.4083691719563
"2268" 453.4 71.3860583053771 23.5328121484363
"2269" 453.6 75.8062320838216 22.1928146223622
"2270" 453.8 79.5762510317297 20.006389705509
"2271" 454 83.6095749644512 18.1633854418437
"2272" 454.2 87.4664910909702 17.181142648395
"2273" 454.4 90.8088978136262 18.3137812909409
"2274" 454.6 94.1868466999637 20.7645258860534
"2275" 454.8 97.1557109480565 22.8220249136317
"2276" 455 99.9013407380808 26.0948496718807
"2277" 455.2 101.517613411101 28.7569151796659
"2278" 455.4 103.971772331172 31.3690873960078
"2279" 455.6 106.501394538764 33.9020456454284
"2280" 455.8 109.369945349415 36.3520911264074
"2281" 456 112.520889952251 37.8033972351483
"2282" 456.2 114.547681381649 39.9770792011357
"2283" 456.4 116.729086456743 43.5855920280659
"2284" 456.6 116.852151667225 45.6855404455175
"2285" 456.8 116.996094926974 47.5407353974845
"2286" 457 117.702771054901 50.7740563638187
"2287" 457.2 118.360205614032 54.4839544607111
"2288" 457.4 118.964086664485 58.1823536516227
"2289" 457.6 119.330081359897 61.5689352812942
"2290" 457.8 119.473405327528 65.1054006185275
"2291" 458 119.836285836157 68.966999186713
"2292" 458.2 119.676176808806 73.104045027195
"2293" 458.4 117.841990870251 77.6762614836659
"2294" 458.6 115.593396611354 80.8298826491305
"2295" 458.8 113.517540600385 83.2858497186993
"2296" 459 111.321530697718 85.7488029180326
"2297" 459.2 108.468921178669 87.9312120854029
"2298" 459.4 105.131016926193 90.4255373550982
"2299" 459.6 102.156855558275 92.1101565195165
"2300" 459.8 98.6695024073208 94.1915258490007
"2301" 460 95.3593177749351 96.2815578930014
"2302" 460.2 92.0242096971545 98.8508459784725
"2303" 460.4 88.3361939117589 101.324532016681
"2304" 460.6 84.3288635678061 103.25124970513
"2305" 460.8 80.2480823814186 104.755545690294
"2306" 461 76.4844776172121 105.681922577675
"2307" 461.2 72.6506409309512 106.317508513859
"2308" 461.4 70.4114820042773 108.124566567718
"2309" 461.6 68.1448699923222 109.822321171872
"2310" 461.8 66.0196991187738 111.951036006001
"2311" 462 63.6027689564723 114.088186105171
"2312" 462.2 60.2584937037637 116.307735496097
"2313" 462.4 56.8960088011865 118.879270335272
"2314" 462.6 52.9093565251712 120.778791766206
"2315" 462.8 48.6621361227949 122.649574579941
"2316" 463 43.9930956189664 123.06794848743
"2317" 463.2 39.7994210464032 122.634875257133
"2318" 463.4 36.5849790660212 120.629740632936
"2319" 463.6 33.6778203030337 117.93676475558
"2320" 463.8 30.9598152384212 114.656229830346
"2321" 464 29.1050314898612 111.189835525836
"2322" 464.2 27.4846295674512 107.915518694969
"2323" 464.4 26.3750227041216 104.344192902033
"2324" 464.6 25.227568386136 100.896334352283
"2325" 464.8 24.2117301932845 97.8767241892326
"2326" 465 23.3819367623874 94.3386006644383
"2327" 465.2 22.0101635853986 91.0405763209922
"2328" 465.4 20.3338167548407 87.6250726193396
"2329" 465.6 18.7494889627144 83.7308351832975
"2330" 465.8 16.7346040046427 80.2263125144063
"2331" 466 15.1576820000682 76.1686739163851
"2332" 466.2 13.7467147750164 72.3614337270985
"2333" 466.4 12.2458517152324 68.9609104966284
"2334" 466.6 11.0531139997556 64.771789900892
"2335" 466.8 9.85504003529904 60.2479135315768
"2336" 467 8.41735127795121 55.3460089257072
"2337" 467.2 7.65954016837714 50.497903210103
"2338" 467.4 7.48140763433872 45.7258134288659
"2339" 467.6 8.36598929997825 42.4906911183903
"2340" 467.8 9.53043871487979 40.1558773064685
"2341" 468 11.4767166447892 35.882732811404
"2342" 468.2 13.6126515203245 32.1362687898828
"2343" 468.4 15.8392978127937 29.4081958603399
"2344" 468.6 18.7276177709712 27.1313660681059
"2345" 468.8 22.1148006190666 24.3490782470659
"2346" 469 25.6640702514101 21.4033071083262
"2347" 469.2 28.8574030411727 19.6290450643191
"2348" 469.4 30.9458790217312 18.0048505232659
"2349" 469.6 33.9545267261134 15.1698146458227
"2350" 469.8 37.6834063269512 12.6288181950659
"2351" 470 42.3998366860876 9.75996854371528
"2352" 470.2 46.6820248678161 8.19240366010647
"2353" 470.4 50.7223727022422 7.28396890788683
"2354" 470.6 56.0826676180876 6.30543678361138
"2355" 470.8 60.9763794114051 5.8847688908967
"2356" 471 66.4684243509981 5.30166512926905
"2357" 471.2 70.6253647652226 6.78142758216593
"2358" 471.4 74.9311127529512 7.90774157565416
"2359" 471.6 79.6070801949907 8.01245718488172
"2360" 471.8 84.1505877990999 9.00325008849836
"2361" 472 89.1692533818668 10.1719313829231
"2362" 472.2 93.797927626312 10.2921840707748
"2363" 472.4 95.5434261522073 10.8064606869806
"2364" 472.6 96.5468670315666 13.5989735003736
"2365" 472.8 97.2972786994897 17.3668999134121
"2366" 473 98.3947984799577 20.8234043099101
"2367" 473.2 99.0563605963743 24.7312606400659
"2368" 473.4 99.5874961275666 27.5388312963352
"2369" 473.6 99.8503190863879 30.1995327694457
"2370" 473.8 99.9497890334762 33.4386494939159
"2371" 474 100.006557188874 36.6475116628352
"2372" 474.2 99.8642713401512 38.8178666753909
"2373" 474.4 100.851032459755 41.5343852605723
"2374" 474.6 102.158350915822 44.4537594393252
"2375" 474.8 103.555505632428 47.7895983510659
"2376" 475 104.862305416701 51.5295260539945
"2377" 475.2 105.175518367562 55.9286678316215
"2378" 475.4 105.492086879172 59.7483520669148
"2379" 475.6 105.823059749118 63.9686529880659
"2380" 475.8 105.164839274313 67.7992627202039
"2381" 476 104.510953653428 71.3560312589613
"2382" 476.2 104.44908038694 75.5289297127636
"2383" 476.4 104.775923908292 80.0405807421796
"2384" 476.6 106.348762384968 83.6312781727556
"2385" 476.8 107.665907450616 88.0279445854945
"2386" 477 109.054409308129 91.539208629324
"2387" 477.2 110.662727726918 95.0485744810326
"2388" 477.4 110.962130668555 99.0679325291004
"2389" 477.6 109.027507842506 103.432834887956
"2390" 477.8 106.160907426451 107.118278004195
"2391" 478 102.637174714924 109.703146017066
"2392" 478.2 98.8340581924933 111.690494460666
"2393" 478.4 95.1059320169351 113.200320387421
"2394" 478.6 91.2124813137038 114.659448208392
"2395" 478.8 87.5769900122664 116.304100609207
"2396" 479 84.2223829117882 118.131929445294
"2397" 479.2 80.4965499375941 120.773835994516
"2398" 479.4 76.322690988419 122.006953378808
"2399" 479.6 71.5993595945682 122.636360826991
"2400" 479.8 66.4682979950682 123.770710695577
"2401" 480 61.5401978875131 124.911641243664
"2402" 480.2 56.5427430433099 125.169070464229
"2403" 480.4 52.0930886730079 125.431724500117
"2404" 480.6 47.3493277424218 125.147810957713
"2405" 480.8 45.0057376193594 124.66285682878
"2406" 481 44.5996857669058 123.056367202793
"2407" 481.2 43.2284149568472 120.665347923214
"2408" 481.4 41.0343036980533 117.631480761648
"2409" 481.6 38.9392331636368 114.699097298757
"2410" 481.8 36.8814404028812 111.743999995686
"2411" 482 34.7496743476075 108.596409504003
"2412" 482.2 32.1955362110839 105.666831968546
"2413" 482.4 29.4186351489206 102.679569590607
"2414" 482.6 26.9382665267637 99.0219443460347
"2415" 482.8 24.6667132166407 95.6187190918765
"2416" 483 22.4939750245749 92.3709774932824
"2417" 483.2 20.2789720743262 89.1090885275972
"2418" 483.4 17.888290375441 86.2184279492496
"2419" 483.6 15.5332679817845 83.2476314793993
"2420" 483.8 13.2179097148425 79.9012276759572
"2421" 484 10.4914363131932 76.5683434927756
"2422" 484.2 8.16729954308278 72.8527173867501
"2423" 484.4 6.22002165779496 68.5110499715347
"2424" 484.6 5.57902210164477 64.0713901904853
"2425" 484.8 5.69070018642948 59.7327981323159
"2426" 485 7.29871074405349 54.8339147311341
"2427" 485.2 8.81803658804158 49.9583683161623
"2428" 485.4 9.54193689213356 45.6808507943953
"2429" 485.6 10.8878624184512 41.2572966601843
"2430" 485.8 13.8988749972824 36.8651380005075
"2431" 486 16.8873315366664 32.8796472722558
"2432" 486.2 20.3569820414882 29.0862525998067
"2433" 486.4 23.9536825761006 25.2458005717672
"2434" 486.6 26.9388756271435 22.1245807288352
"2435" 486.8 31.1208797309577 18.7735169292737
"2436" 487 34.1938437684077 15.2819394450225
"2437" 487.2 37.7488296988938 12.2403705169348
"2438" 487.4 42.5513365623743 10.7296656883121
"2439" 487.6 47.3165261478174 10.0235185019392
"2440" 487.8 52.0090173068189 9.63880300277181
"2441" 488 56.2148079795999 9.89156592087674
"2442" 488.2 59.835380800799 10.0532411987616
"2443" 488.4 61.7953647075421 11.708106066475
"2444" 488.6 63.2995885824071 14.18564941361
"2445" 488.8 64.052801460633 16.8154525911114
"2446" 489 65.2504531404064 19.9986637436629
"2447" 489.2 66.3793434204512 23.5637980067226
"2448" 489.4 68.044194914916 26.8610751963617
"2449" 489.6 70.2561455178512 29.8270258800659
"2450" 489.8 72.6329039278912 31.7837997322259
"2451" 490 75.0831442077512 33.9163774851659
"2452" 490.2 77.5867904089127 36.1036367189505
"2453" 490.4 78.8079148503512 38.4834570815159
"2454" 490.6 79.0129431855216 41.4808974412631
"2455" 490.8 78.7246824399702 44.0742049608887
"2456" 491 78.9173033361219 46.433316932005
"2457" 491.2 78.2580677554912 47.7080661072259
"2458" 491.4 77.202535083594 48.7541539143516
"2459" 491.6 76.4894351646512 50.0444744697659
"2460" 491.8 75.0387253790898 52.0995106383912
"2461" 492 75.3520859268436 51.8484721197621
"2462" 492.2 77.2828493193887 51.9553864347659
"2463" 492.4 79.4015614833798 52.5259301500302
"2464" 492.6 81.5999637803133 54.0099462647211
"2465" 492.8 84.3290095273441 55.1011115123874
"2466" 493 87.4516101787768 55.428802229752
"2467" 493.2 90.408268413114 55.6776651833334
"2468" 493.4 93.7843237641409 57.1289060236866
"2469" 493.6 97.7833408025762 58.9336894924068
"2470" 493.8 101.488002633568 61.063770535845
"2471" 494 104.64876661258 63.7056457498724
"2472" 494.2 107.205767799328 67.1692516050996
"2473" 494.4 108.923090634539 70.2879618598681
"2474" 494.6 110.261900835821 74.1311043729464
"2475" 494.8 110.877780767682 77.8602130090879
"2476" 495 111.156023296238 82.1130125898187
"2477" 495.2 111.520016208151 85.9144152883326
"2478" 495.4 110.988342988348 89.9878060195487
"2479" 495.6 110.63135615688 94.2268590038242
"2480" 495.8 109.826827183322 98.8130025606143
"2481" 496 107.799373760485 103.321988309223
"2482" 496.2 105.666396511645 107.68538736155
"2483" 496.4 103.186958793083 111.183599918371
"2484" 496.6 100.429431748212 114.376572018425
"2485" 496.8 96.6692837772879 116.894414718005
"2486" 497 92.4739896273867 119.027574508647
"2487" 497.2 88.243867117346 119.587589591813
"2488" 497.4 83.946931584114 119.479904907764
"2489" 497.6 79.8969227711468 119.980529063609
"2490" 497.8 75.7476553192534 120.085067725813
"2491" 498 71.1201092152899 120.059056020937
"2492" 498.2 66.693490048992 121.02042463427
"2493" 498.4 62.1668051937012 122.402748451128
"2494" 498.6 58.4442322847165 124.573160961035
"2495" 498.8 54.2325003823069 126.211849384798
"2496" 499 52.5928546783603 126.245080906005
"2497" 499.2 51.3042679159621 124.246847733294
"2498" 499.4 49.4063368126027 121.180199091702
"2499" 499.6 46.9393213448407 118.195641086782
"2500" 499.8 43.8906905933249 115.19852653115
"2501" 500 40.9712908803545 112.374313279969
"2502" 500.2 37.9947473381108 109.361621325449
"2503" 500.4 34.5026472284209 106.47196760352
"2504" 500.6 30.9816115847471 104.329193593046
"2505" 500.8 27.6113224464512 101.558140609259
"2506" 501 24.6239043596312 98.5204891978859
"2507" 501.2 21.5528689726712 95.1955023787859
"2508" 501.4 18.8196044794815 91.6672254100356
"2509" 501.6 15.2864808112324 88.2173296105972
"2510" 501.8 12.2521446838933 84.4187634906975
"2511" 502 9.03497906307621 80.6970948150034
"2512" 502.2 6.82960342338671 76.1861610997756
"2513" 502.4 7.52562832191276 72.492860281022
"2514" 502.6 9.25525190951939 68.8400308382364
"2515" 502.8 11.7873818593512 64.9283554415993
"2516" 503 13.8128154075382 61.2906067994355
"2517" 503.2 15.7502477400719 58.3281680155142
"2518" 503.4 17.4110725139396 54.8155328084264
"2519" 503.6 19.6547311993633 51.5568247963516
"2520" 503.8 22.0495050583512 48.3458860564326
"2521" 504 24.4186618956512 45.1907580786659
"2522" 504.2 26.5443547064392 42.0983039203671
"2523" 504.4 28.0964228120959 38.8334556940528
"2524" 504.6 29.9892503292204 35.8831468768352
"2525" 504.8 32.3649820190709 32.4107941707702
"2526" 505 35.4497557863208 28.9851168404138
"2527" 505.2 38.6336029194512 25.3008943972516
"2528" 505.4 42.6138708680345 21.9710544683993
"2529" 505.6 46.3549264628896 19.1730372532851
"2530" 505.8 50.8306719068149 15.8831591778841
"2531" 506 55.3513041802239 14.3660108905205
"2532" 506.2 59.7478221271229 13.8723370260212
"2533" 506.4 64.6134395993128 14.3398193698813
"2534" 506.6 69.5076829711435 14.9758100700275
"2535" 506.8 74.5149507010461 15.9233271777621
"2536" 507 80.0917908696201 17.7560183505075
"2537" 507.2 84.7317118927369 19.8853202543646
"2538" 507.4 88.516487624182 21.9677879522198
"2539" 507.6 92.2583685903626 24.0507502187748
"2540" 507.8 95.5491760297044 24.9699230626988
"2541" 508 97.9307430944897 25.7406141395275
"2542" 508.2 99.8169932657927 27.2169997815293
"2543" 508.4 101.693810359488 28.8361826389548
"2544" 508.6 104.391786381138 30.3197188445358
"2545" 508.8 107.456342114226 32.4210888725534
"2546" 509 110.428221692063 34.6380277684189
"2547" 509.2 113.513513927486 36.5818774772752
"2548" 509.4 116.481394760721 39.3214671263918
"2549" 509.6 118.974790460092 41.4503556150007
"2550" 509.8 120.912181638018 42.9486213730659
"2551" 510 122.76045903433 45.3831092171209
"2552" 510.2 124.397943019526 48.5661604474808
"2553" 510.4 125.171956853923 51.5899513601109
"2554" 510.6 126.051689429451 55.446128763639
"2555" 510.8 125.90709429581 59.8117271047833
"2556" 511 125.844373809269 64.3320157935319
"2557" 511.2 125.057637609605 68.9398239680769
"2558" 511.4 123.505162561551 72.6059750698659
"2559" 511.6 121.499099162089 76.3650818892198
"2560" 511.8 120.198478419651 80.3175664663993
"2561" 512 118.813302942585 84.4366433687326
"2562" 512.2 117.293533310193 88.4406546043563
"2563" 512.4 115.479719515506 92.6129463996529
"2564" 512.6 113.161022393514 96.1618203871922
"2565" 512.8 110.741130421603 99.5670042896746
"2566" 513 107.339818005778 102.852023750971
"2567" 513.2 104.246743276342 105.985175998207
"2568" 513.4 101.20910277277 108.613519620002
"2569" 513.6 98.3566260800512 111.507896206233
"2570" 513.8 94.4970757789406 114.834147931598
"2571" 514 90.4888676829357 117.591075406612
"2572" 514.2 86.2987334929028 120.350829675808
"2573" 514.4 81.5743151663222 123.021996938711
"2574" 514.6 76.9406774613448 124.132564237885
"2575" 514.8 71.4787318002012 125.707033723941
"2576" 515 67.2899484882637 127.215857962972
"2577" 515.2 64.1330786757812 127.145950433586
"2578" 515.4 61.1912700254012 125.965006839216
"2579" 515.6 57.7603884702997 124.975000024217
"2580" 515.8 53.6678245607845 124.153886943499
"2581" 516 50.1182470951935 123.382911671664
"2582" 516.2 47.116456894693 123.423913906418
"2583" 516.4 44.6317189096075 123.668727627941
"2584" 516.6 42.7648924520599 122.734734787077
"2585" 516.8 41.8360476727878 121.607559961403
"2586" 517 41.0420604049308 119.959673502678
"2587" 517.2 39.4519354950328 117.736775910739
"2588" 517.4 37.3890316963336 114.960027363919
"2589" 517.6 35.1973817726961 111.83634774126
"2590" 517.8 33.2764945516302 108.528438030161
"2591" 518 31.6179847448262 105.921132753003
"2592" 518.2 29.4717073538723 103.366964238382
"2593" 518.4 27.507300924746 100.301459149266
"2594" 518.6 25.5228903568302 97.3405513466554
"2595" 518.8 23.5355855730895 94.2816798825021
"2596" 519 21.4060385939565 91.3986208786449
"2597" 519.2 19.98203563917 90.2476735734097
"2598" 519.4 19.4503081171591 91.1436819435154
"2599" 519.6 18.5023923847126 92.0402392860318
"2600" 519.8 18.0365755058555 93.8669713283957
"2601" 520 16.361778458544 96.2716019166845
"2602" 520.2 14.7614298040469 100.270559296215
"2603" 520.4 14.0831746806722 101.779527334287
"2604" 520.6 14.9332971065202 100.869021967376
"2605" 520.8 14.7299616837773 101.000188263425
"2606" 521 15.1132047127597 101.152831416225
"2607" 521.2 15.4012962328262 101.243379505347
"2608" 521.4 16.0850246504729 101.785323831653
"2609" 521.6 16.4969016978149 102.183031859854
"2610" 521.8 16.7410734282512 102.713030049096
"2611" 522 17.6201463946195 103.667691394937
"2612" 522.2 17.9193172029512 104.314374275766
"2613" 522.4 18.6262634677712 105.606150764106
"2614" 522.6 19.5940386972325 106.944266867597
"2615" 522.8 21.1048277595898 108.772285931145
"2616" 523 22.3240899218472 110.777797498373
"2617" 523.2 23.2267039433275 112.571483976901
"2618" 523.4 23.8030835541571 112.921721267919
"2619" 523.6 24.1751012996961 113.060891326994
"2620" 523.8 25.5535229572391 113.999802617157
"2621" 524 27.3126892316655 114.956204010648
"2622" 524.2 29.5991337179612 115.921253551176
"2623" 524.4 32.3211628760801 116.814890546602
"2624" 524.6 35.8780328012012 118.095234396691
"2625" 524.8 39.6092686989667 120.069350924107
"2626" 525 43.4325756088452 122.708928663702
"2627" 525.2 47.1797275197185 125.421815923224
"2628" 525.4 50.2083688338636 126.192149261447
"2629" 525.6 53.2497380600846 125.610426507933
"2630" 525.8 57.4134884150091 126.076644327697
"2631" 526 61.6903732881986 127.118594220192
"2632" 526.2 65.9297880433545 128.22049938113
"2633" 526.4 67.8268769528555 127.108707979119
"2634" 526.6 69.8666628733378 126.27882980419
"2635" 526.8 72.6671660890816 125.434936476751
"2636" 527 76.1279561205257 124.498483550332
"2637" 527.2 79.8867534430666 123.327318356538
"2638" 527.4 84.2343019195202 122.473309424549
"2639" 527.6 88.4892942394835 121.57134764055
"2640" 527.8 92.9080236051001 119.851308282257
"2641" 528 97.0706933582012 117.641738984707
"2642" 528.2 101.01194357231 115.257253184903
"2643" 528.4 104.411467458983 112.813460172864
"2644" 528.6 107.68406900544 110.265684146088
"2645" 528.8 110.430457448751 108.042775843033
"2646" 529 110.803099764592 107.800542364957
"2647" 529.2 110.554616470171 110.385978559226
"2648" 529.4 110.253832670381 109.856018974266
"2649" 529.6 109.695049481347 110.11199229795
"2650" 529.8 109.364236851272 110.089351382624
"2651" 530 108.737894497175 110.211367284353
"2652" 530.2 108.342530958242 110.459111190033
"2653" 530.4 108.480053916778 110.958313455129
"2654" 530.6 108.212781227647 110.608752122218
"2655" 530.8 107.767046182806 110.874350124647
"2656" 531 108.270420182813 112.3922365895
"2657" 531.2 108.504058883325 111.980148484834
"2658" 531.4 107.995953758072 111.972102539719
"2659" 531.6 107.759904920356 111.939918759255
"2660" 531.8 107.522855875701 111.942236341272
"2661" 532 107.333796141317 112.224761805932
"2662" 532.2 106.762698601701 112.341035360055
"2663" 532.4 106.520301511778 112.63581091029
"2664" 532.6 106.044663444688 112.53996377954
"2665" 532.8 105.40597460107 112.669984593654
"2666" 533 104.928406049223 112.503047461436
"2667" 533.2 104.1203433966 112.179200031289
"2668" 533.4 103.251014599207 112.049095386864
"2669" 533.6 102.486813935451 111.920643857769
"2670" 533.8 101.132783791139 111.219932389285
"2671" 534 100.926907862764 111.33140225391
"2672" 534.2 100.350937247092 110.650293686675
"2673" 534.4 99.6678973777012 110.511302535597
"2674" 534.6 98.6900709552065 110.215433054491
"2675" 534.8 97.3244271735611 109.278965558901
"2676" 535 95.4156806119238 108.581797677165
"2677" 535.2 92.2455741780446 107.267258237506
"2678" 535.4 89.0941505650319 104.956687265292
"2679" 535.6 85.7837882427738 102.166344847582
"2680" 535.8 82.6459004061001 99.985955386534
"2681" 536 79.9395683405157 97.3335868457756
"2682" 536.2 78.1955659351845 94.5177656018659
"2683" 536.4 76.195998109419 92.6446609273563
"2684" 536.6 73.2847721305775 91.3302303451607
"2685" 536.8 70.3485737318489 89.5647396950091
"2686" 537 66.98496322666 87.9775469072967
"2687" 537.2 64.0864777298534 85.5134930340333
"2688" 537.4 61.835106529726 82.542997274967
"2689" 537.6 58.7648134541899 79.3457036639978
"2690" 537.8 56.7270167159787 76.0122981418352
"2691" 538 54.5509621019457 72.4550620223736
"2692" 538.2 53.1368474947317 68.9075059447611
"2693" 538.4 52.0875228541671 66.7336846949977
"2694" 538.6 49.9771403356298 63.6638170317445
"2695" 538.8 47.456551953631 60.7837997130659
"2696" 539 44.4420987954865 57.1373300575012
"2697" 539.2 41.3334718581409 53.6014064653073
"2698" 539.4 37.6719581752344 50.4050152091864
"2699" 539.6 34.156630137114 46.9985696771822
"2700" 539.8 30.6988748309697 43.5289724142881
"2701" 540 27.3530638854127 39.9842579401813
"2702" 540.2 23.8738825159512 36.2016322043352
"2703" 540.4 21.4618450119128 31.8310335561813
"2704" 540.6 20.9085843209783 26.5526524049038
"2705" 540.8 22.3256955345712 22.1833780200659
"2706" 541 25.1838868848112 17.5869977735859
"2707" 541.2 28.6899239838837 14.5552240408632
"2708" 541.4 32.8244998008586 11.4681161126215
"2709" 541.6 37.6562578528798 8.06446847295164
"2710" 541.8 42.6557009008689 5.42540574978745
"2711" 542 47.7079803778262 3.20696058985759
"2712" 542.2 53.1232674492933 3.00050387317119
"2713" 542.4 58.3542544849369 3.93143888008021
"2714" 542.6 63.7049719201057 5.29091624946593
"2715" 542.8 69.0039404948701 5.78052288266052
"2716" 543 74.1843385295498 6.78842528795325
"2717" 543.2 78.9776833082112 8.36875845442593
"2718" 543.4 84.1086213049024 9.66923502976105
"2719" 543.6 88.6707086761915 11.0703081768581
"2720" 543.8 93.0974639028956 11.8927632159548
"2721" 544 97.9892167309512 13.0746976535659
"2722" 544.2 102.07858132534 15.8183897712141
"2723" 544.4 105.757367145192 19.7911993379548
"2724" 544.6 109.721265264713 23.8033102085773
"2725" 544.8 113.504515147764 28.0496475222587
"2726" 545 115.694546571201 32.7024934083516
"2727" 545.2 117.84723333421 38.5952564137211
"2728" 545.4 120.025948341732 44.380016103403
"2729" 545.6 121.28575955426 50.1685763928862
"2730" 545.8 122.659285424738 55.4169831305127
"2731" 546 124.559982950903 60.6933909749369
"2732" 546.2 126.160283325737 66.1133541824835
"2733" 546.4 127.187702244485 71.9350326465993
"2734" 546.6 126.747788506204 76.1269198275491
"2735" 546.8 125.539409527408 78.5594351440116
"2736" 547 123.211541372748 81.1780601571099
"2737" 547.2 120.170912276748 84.2649179467253
"2738" 547.4 117.801982592672 87.8986347532764
"2739" 547.6 114.769137715897 92.288922196892
"2740" 547.8 111.353967668866 95.6030551774489
"2741" 548 108.23343767531 98.977114074392
"2742" 548.2 104.627256785925 102.735357546792
"2743" 548.4 100.643028207026 106.003295191215
"2744" 548.6 96.5389876053767 110.081262639928
"2745" 548.8 91.5627560315636 113.284495632369
"2746" 549 86.7768969394512 117.242562315339
"2747" 549.2 82.8330702221932 121.554909688163
"2748" 549.4 78.3359838760762 124.660013209785
"2749" 549.6 74.1667323829845 124.175119298666
"2750" 549.8 69.5884609843997 121.629600693468
"2751" 550 64.4589460966617 118.807132915582
"2752" 550.2 59.2127495650179 116.408323778699
"2753" 550.4 54.4630143354171 115.16661704427
"2754" 550.6 49.4136354699677 114.528723704506
"2755" 550.8 44.3230274650595 113.060047035994
"2756" 551 39.3975993716027 112.158378359975
"2757" 551.2 34.3316139512095 111.236075395582
"2758" 551.4 29.3533495327012 109.647411084753
"2759" 551.6 25.3764600608912 107.757837636696
"2760" 551.8 23.7593716445474 105.642458091441
"2761" 552 23.6263742626471 103.115424768654
"2762" 552.2 23.2842733482974 99.4934163754945
"2763" 552.4 22.4982645718617 95.0876867142344
"2764" 552.6 21.8332730547546 90.5210252358187
"2765" 552.8 20.9469890726899 86.4985945875319
"2766" 553 19.2614698898575 84.5507672777534
"2767" 553.2 17.337321790045 82.3850670507534
"2768" 553.4 15.2485495762899 79.1121166246788
"2769" 553.6 13.0106420399938 75.5710057060553
"2770" 553.8 10.9202095364938 70.5213191942893
"2771" 554 9.35459064418986 65.8911462377023
"2772" 554.2 7.68434247802266 61.1239840409011
"2773" 554.4 6.33536496638455 56.0404915688326
"2774" 554.6 4.86310240222148 50.3564179364849
"2775" 554.8 5.67462165419446 48.9981210532551
"2776" 555 6.77201086251701 46.3362995145265
"2777" 555.2 7.86647781040059 42.5986906588001
"2778" 555.4 9.16723615635662 38.9890740582011
"2779" 555.6 11.3962792965162 35.3463352439101
"2780" 555.8 14.0638619879033 31.5808765876687
"2781" 556 17.6192551211091 27.931200062158
"2782" 556.2 21.180802804235 24.2234056583767
"2783" 556.4 25.0107844038196 20.7351078992238
"2784" 556.6 29.5898139815197 18.1940220821755
"2785" 556.8 33.0930199716343 16.8274416674603
"2786" 557 37.0844945353149 14.8871686991568
"2787" 557.2 41.4461848332512 12.5523817164659
"2788" 557.4 46.3882628882429 10.7338304964409
"2789" 557.6 51.2153236824953 9.28472225631593
"2790" 557.8 56.4104237414226 8.53946658996593
"2791" 558 61.8534839583281 8.01323083345055
"2792" 558.2 66.7757111418941 7.93889425810879
"2793" 558.4 71.3000948408112 8.01715065286593
"2794" 558.6 75.7477682027215 6.98388095791728
"2795" 558.8 80.7472543648216 6.93854701039926
"2796" 559 84.2622838474006 8.37643435396466
"2797" 559.2 88.7659751397512 10.0204233628409
"2798" 559.4 93.0885058205421 11.998465417001
"2799" 559.6 98.335185746682 14.2114452840275
"2800" 559.8 102.802001097841 16.4786066904074
"2801" 560 106.971741852051 20.3084361626424
"2802" 560.2 110.367984753244 24.1997196107211
"2803" 560.4 114.434697677381 28.5860571686777
"2804" 560.6 117.572316027808 33.1392732860659
"2805" 560.8 119.419530741125 38.0718595268075
"2806" 561 121.375441030406 43.8303605269536
"2807" 561.2 122.622628319814 49.293129083967
"2808" 561.4 123.745005287658 54.277913229928
"2809" 561.6 125.524483578129 59.1646614029369
"2810" 561.8 126.260946207125 64.4295620912345
"2811" 562 125.29970588958 68.443885525453
"2812" 562.2 125.693206169554 72.4620776082591
"2813" 562.4 126.460376135903 74.8711249088079
"2814" 562.6 125.981789910003 75.2891590427901
"2815" 562.8 124.633867997047 75.2809655419199
"2816" 563 122.865861753024 75.6373828297738
"2817" 563.2 120.910186109155 76.7640635082857
"2818" 563.4 119.122563508759 78.1877979173736
"2819" 563.6 116.641466623727 80.0862070101004
"2820" 563.8 113.668482223967 82.3462837568401
"2821" 564 110.261900835821 84.7034325271311
"2822" 564.2 106.884866735023 87.1879832821978
"2823" 564.4 103.192674261308 89.0778962146154
"2824" 564.6 99.1968859485157 91.3666101292595
"2825" 564.8 95.8818918435846 94.5602303121993
"2826" 565 92.6760341178887 98.0744504967222
"2827" 565.2 90.2793420137416 101.747177061711
"2828" 565.4 87.7904399714512 105.852555670389
"2829" 565.6 85.6146274842773 109.615908731707
"2830" 565.8 84.0467350084732 113.802157177154
"2831" 566 82.3669065129831 118.326644480396
"2832" 566.2 80.5414039382338 122.680730753283
"2833" 566.4 77.6887045660789 126.563894780587
"2834" 566.6 76.0515529016075 126.622679040503
"2835" 566.8 74.7982895733545 125.910967070743
"2836" 567 72.5138126216312 125.101274631036
"2837" 567.2 69.278453875015 124.217945410789
"2838" 567.4 65.1910975763565 123.123782470203
"2839" 567.6 60.502428581677 122.380916795614
"2840" 567.8 56.7744395312637 121.403500736097
"2841" 568 53.4683048227675 119.398099374188
"2842" 568.2 50.2710622172863 117.48469474052
"2843" 568.4 46.9208845406368 115.818064305066
"2844" 568.6 44.3624965417324 113.696155810597
"2845" 568.8 41.5513783146027 111.23959644549
"2846" 569 38.4831551256387 109.492149487597
"2847" 569.2 36.9171187523544 109.399043897905
"2848" 569.4 34.1902093693687 108.485678394004
"2849" 569.6 32.2962917509459 107.768096216719
"2850" 569.8 30.4305870615611 107.460449337264
"2851" 570 30.4577809344186 108.86816057149
"2852" 570.2 30.7459494849351 109.731912433743
"2853" 570.4 31.0520343182407 110.346821626329
"2854" 570.6 31.2445472668061 112.723619768195
"2855" 570.8 31.3329257670762 116.259962696972
"2856" 571 32.6609386237369 118.295950149791
"2857" 571.2 33.3047452945736 118.388045906974
"2858" 571.4 34.2454222922694 119.539517101551
"2859" 571.6 35.1800037659416 120.062493765787
"2860" 571.8 36.5105374016633 120.381090451793
"2861" 572 37.4731500596746 120.570949596736
"2862" 572.2 38.4024210680801 120.660354624623
"2863" 572.4 39.8870537436001 120.457108032864
"2864" 572.6 41.5998688038642 120.790589570512
"2865" 572.8 43.7470320048636 121.33803886788
"2866" 573 46.5954585341075 123.055643372503
"2867" 573.2 49.9506382537981 124.900745869321
"2868" 573.4 51.8619068216368 126.361570322262
"2869" 573.6 53.6387907760137 126.208648114753
"2870" 573.8 56.266825642398 126.490710918098
"2871" 574 59.5179238156617 126.857101003929
"2872" 574.2 63.6079366923262 126.634622240285
"2873" 574.4 67.7033536174732 125.851402072945
"2874" 574.6 71.9235339732121 125.351853347838
"2875" 574.8 76.0435901118108 124.24325368783
"2876" 575 80.1305030961815 123.843894558066
"2877" 575.2 84.479088197167 123.240448674382
"2878" 575.4 88.9918870487096 122.139103434234
"2879" 575.6 92.9728455271775 120.637585429424
"2880" 575.8 96.8739354779361 119.230682844581
"2881" 576 98.8740664700723 118.127250553298
"2882" 576.2 100.094797296071 116.337333860772
"2883" 576.4 101.777595035482 114.202654190324
"2884" 576.6 103.887553181923 111.480938272145
"2885" 576.8 106.496434721385 108.615396129297
"2886" 577 108.064054804473 105.731772455022
"2887" 577.2 109.818796014323 102.490564344519
"2888" 577.4 112.213371782315 99.7099450364637
"2889" 577.6 114.596905679865 96.4058344813073
"2890" 577.8 117.959003843889 92.6638231471333
"2891" 578 120.471443986224 88.7004863290205
"2892" 578.2 122.998666464853 84.6909700577942
"2893" 578.4 125.872091831748 82.7445879877583
"2894" 578.6 124.783337123957 82.0528940111446
"2895" 578.8 124.327430246963 80.2051903427123
"2896" 579 124.464302180804 76.6331283639483
"2897" 579.2 124.721414199951 72.7461086139659
"2898" 579.4 125.425677556745 68.5218691054542
"2899" 579.6 126.419374197853 64.0115792713377
"2900" 579.8 127.077901749351 59.5013654609993
"2901" 580 126.848480788945 55.1523651752467
"2902" 580.2 126.750684623934 51.4664565457901
"2903" 580.4 126.858822714766 51.250710809021
"2904" 580.6 127.134471592998 51.9936046740659
"2905" 580.8 128.132619967026 52.8869560177034
"2906" 581 128.439574779299 53.1609226352942
"2907" 581.2 128.606662489285 53.3100106943993
"2908" 581.4 128.699846019853 53.9128249519572
"2909" 581.6 128.659675821632 54.3232909633106
"2910" 581.8 128.686901312651 54.7240855484993
"2911" 582 128.538725728082 54.9762890020442
"2912" 582.2 128.603645992166 55.3114518220879
"2913" 582.4 128.574409173935 55.660035762956
"2914" 582.6 128.457414438644 56.0542925996909
"2915" 582.8 128.581178289486 56.5007211708246
"2916" 583 128.542857017614 56.7168805527725
"2917" 583.2 128.298747744902 56.7477856507253
"2918" 583.4 128.311944302675 57.1855931406723
"2919" 583.6 128.340162906967 57.4527784351291
"2920" 583.8 128.041993689871 57.8948295810337
"2921" 584 128.030577115571 58.1749894651964
"2922" 584.2 127.757999906196 58.3809295613319
"2923" 584.4 127.692028810188 58.3458783429817
"2924" 584.6 127.24448940727 58.5110342057574
"2925" 584.8 127.128578900951 58.7773421498159
"2926" 585 126.687908017473 59.0473623187833
"2927" 585.2 126.495114505951 59.2380842569326
"2928" 585.4 126.206226897242 59.5196579516044
"2929" 585.6 125.781956203193 59.8427269389046
"2930" 585.8 125.157878129253 60.5570101611758
"2931" 586 124.465274248929 61.5190854039464
"2932" 586.2 123.431572868004 62.7109747586191
"2933" 586.4 122.704405978599 64.4666482274296
"2934" 586.6 122.048733571685 66.1912739970021
"2935" 586.8 121.185798972044 68.1297008250311
"2936" 587 120.544968711986 70.3428035193799
"2937" 587.2 119.797284302818 72.3002291554659
"2938" 587.4 118.842325495717 74.5586289416191
"2939" 587.6 118.061684675814 76.7514640887363
"2940" 587.8 116.583508272185 78.4406262696659
"2941" 588 115.117427167125 80.0940679909607
"2942" 588.2 113.694910630985 81.7868454439326
"2943" 588.4 112.508220664351 83.2476314793993
"2944" 588.6 110.681992636608 84.3717534742907
"2945" 588.8 108.914365996718 85.3963458222659
"2946" 589 107.711851022122 86.364821204967
"2947" 589.2 106.872022295677 88.1201145328079
"2948" 589.4 106.672098461486 90.1274083291008
"2949" 589.6 106.863983293429 92.2319509084945
"2950" 589.8 106.954849468185 94.5092726597993
"2951" 590 107.411129463177 97.1373249197473
"2952" 590.2 108.493708915864 100.181819443631
"2953" 590.4 109.162977820147 103.289128464979
"2954" 590.6 108.968585099774 105.856665158485
"2955" 590.8 107.74944121699 107.687238889154
"2956" 591 105.875174550409 109.593370223332
"2957" 591.2 103.680756610375 111.485279132251
"2958" 591.4 100.986716336228 112.545119343736
"2959" 591.6 98.0525631704512 113.459218137518
"2960" 591.8 94.9311847669567 114.318733378681
"2961" 592 91.9467837760641 115.283830852485
"2962" 592.2 88.811819676379 116.814890546602
"2963" 592.4 85.8182106179461 118.28451974855
"2964" 592.6 82.5326854929512 119.578901682991
"2965" 592.8 79.7906896117369 121.659995169494
"2966" 593 77.15219728792 123.612992695628
"2967" 593.2 73.4465481757581 124.876922214393
"2968" 593.4 70.1361206851144 124.845614724982
"2969" 593.6 66.8089975318425 124.084835631914
"2970" 593.8 63.9398591074614 122.985934083984
"2971" 594 61.1391102975576 121.396300934811
"2972" 594.2 58.7736393909186 119.207855964718
"2973" 594.4 57.2008486758767 117.155702680566
"2974" 594.6 55.9578324059351 114.642750709389
"2975" 594.8 54.5101485932664 112.228873136022
"2976" 595 52.4810039829357 109.87650710255
"2977" 595.2 50.4320439774828 107.72786649114
"2978" 595.4 48.6796814195249 106.372124739129
"2979" 595.6 48.2226701987637 105.31202956416
"2980" 595.8 48.1355688444512 104.163601221824
"2981" 596 48.4326418021064 103.48719100448
"2982" 596.2 48.6050777489806 102.189889797031
"2983" 596.4 49.1738324382073 100.544750867737
"2984" 596.6 49.3794625655421 98.6719724009296
"2985" 596.8 49.9452614456217 96.5699692394296
"2986" 597 50.1835219708747 95.2926216692424
"2987" 597.2 50.5088505661838 94.0336679040659
"2988" 597.4 50.385807138508 93.2128443554637
"2989" 597.6 50.1246470447512 91.6216723571326
"2990" 597.8 50.3417724270374 89.8560189874797
"2991" 598 50.6888029824159 87.9322384064071
"2992" 598.2 50.8325098112491 86.0891530538319
"2993" 598.4 51.4236910064047 85.1279293509031
"2994" 598.6 51.8826970539336 83.0178224587718
"2995" 598.8 52.7097710455559 80.6128443359264
"2996" 599 53.3130844995846 78.6826751185659
"2997" 599.2 54.2430393562443 76.4269204196521
"2998" 599.4 55.5859739447353 73.8648607098387
"2999" 599.6 57.1122575520242 71.4934950854479
"3000" 599.8 58.8716724613571 69.2277824666424
"3001" 600 60.3572085719846 67.1365203789326
"3002" 600.2 61.8788668323376 64.8879174560773
"3003" 600.4 63.4744566948083 62.4353736256731
"3004" 600.6 64.7061236736581 60.0941142452383
"3005" 600.8 66.7129680018179 57.7688052793993
"3006" 601 68.8056593706024 55.326590659531
"3007" 601.2 70.6345716390382 53.2149266690877
"3008" 601.4 72.5642594225421 50.7254540063841
"3009" 601.6 74.0035398888441 48.0762351458159
"3010" 601.8 75.2508259593689 46.19342482736
"3011" 602 77.8833514682535 43.5367082336124
"3012" 602.2 79.6042482837765 41.237242384331
"3013" 602.4 81.9433230495018 38.8784595168128
"3014" 602.6 83.4496252047137 36.6728679946784
"3015" 602.8 83.9179721041223 34.3176689978159
"3016" 603 84.5981128229644 31.3004395793949
"3017" 603.2 85.0792123608512 28.4409777347859
"3018" 603.4 85.0589415002112 26.2447029163459
"3019" 603.6 85.0426853230097 23.0569377754945
"3020" 603.8 85.0762886790281 20.1548714726044
"3021" 604 85.6160734356137 16.4124238857659
"3022" 604.2 86.299362241682 14.1869464126813
"3023" 604.4 87.8139016157105 12.2607907055104
"3024" 604.6 90.5731585637726 10.3311740466731
"3025" 604.8 92.53608046315 9.85684469402979
"3026" 605 94.5643955927889 10.8916254996114
"3027" 605.2 96.3422093039512 12.2466358020659
"3028" 605.4 98.2402563245253 14.2660686934733
"3029" 605.6 100.023519477932 16.1313505055976
"3030" 605.8 102.139581600414 17.9604984924733
"3031" 606 104.890811314476 20.1625886170784
"3032" 606.2 107.633902947355 22.1189135200418
"3033" 606.4 110.482203094511 24.0988945922105
"3034" 606.6 113.288118456707 26.9473259886241
"3035" 606.8 116.042951988451 29.926110204177
"3036" 607 117.689959415451 32.9709310415302
"3037" 607.2 119.197015406347 36.4218941499729
"3038" 607.4 120.261824859151 39.9208875262993
"3039" 607.6 120.944888168483 44.0775502148
"3040" 607.8 121.741252159838 47.919887803225
"3041" 608 122.181797852724 51.6852529706227
"3042" 608.2 122.124210180451 54.9364091001659
"3043" 608.4 122.577323535934 58.4862090916189
"3044" 608.6 123.315958580715 61.5481644990659
"3045" 608.8 123.373460894312 65.1833412138799
"3046" 609 123.103968444718 68.5208699357993
"3047" 609.2 122.874402845991 72.7946328953244
"3048" 609.4 121.632753188286 76.575072215044
"3049" 609.6 120.288540531462 80.0632397773377
"3050" 609.8 118.673940775685 83.4047509076326
"3051" 610 117.019483617597 86.5274339381783
"3052" 610.2 115.162840818377 89.9760293060446
"3053" 610.4 113.033996112201 92.4301635160442
"3054" 610.6 110.443677575256 94.7232578740442
"3055" 610.8 107.841328360001 96.066374258044
"3056" 611 105.271110927428 96.5489613277636
"3057" 611.2 102.106735298451 97.4860488541659
"3058" 611.4 98.7035024453133 98.4748908847901
"3059" 611.6 95.7546164685891 99.9377269407556
"3060" 611.8 92.3959349575172 102.080497189648
"3061" 612 89.2984939182577 103.715621860066
"3062" 612.2 86.3763839671286 104.903263920034
"3063" 612.4 84.0465942212265 106.293563769403
"3064" 612.6 82.166910890677 108.388109826098
"3065" 612.8 79.8153191552244 111.066394552922
"3066" 613 78.1004781614835 113.401685304163
"3067" 613.2 76.6535967887172 115.631038878704
"3068" 613.4 74.701890069812 117.776256566107
"3069" 613.6 72.9739036892244 119.919629986643
"3070" 613.8 71.1797366057612 122.479503415056
"3071" 614 68.58529001951 124.803097426772
"3072" 614.2 65.684452175027 126.079082492884
"3073" 614.4 63.2497597498342 126.547631700034
"3074" 614.6 62.0994996017325 126.90533476866
"3075" 614.8 61.4263186561775 126.382390242098
"3076" 615 59.1198414537512 125.605755389796
"3077" 615.2 56.6949397496912 124.279582486086
"3078" 615.4 54.0888413729716 122.424359955494
"3079" 615.6 52.0180925557415 120.165902711453
"3080" 615.8 50.0320028769825 117.334850677285
"3081" 616 48.4607907709564 114.608476731344
"3082" 616.2 46.6773079514716 111.719353131158
"3083" 616.4 44.763381788515 108.678571942215
"3084" 616.6 43.3489535097325 105.992791951691
"3085" 616.8 42.0461369183222 103.423848205195
"3086" 617 41.0605633827949 101.717126430003
"3087" 617.2 40.2729319901482 99.8358915068841
"3088" 617.4 39.2809896088468 97.4607100215165
"3089" 617.6 38.7508612223555 96.928496242534
"3090" 617.8 37.4453570753565 94.9589515923817
"3091" 618 35.66027941542 92.7995372600034
"3092" 618.2 33.9513575827916 89.9922923865978
"3093" 618.4 32.8192084513023 88.4838916652893
"3094" 618.6 31.3611704424203 87.1386247313855
"3095" 618.8 29.972417009633 86.2510446284296
"3096" 619 28.7275533909038 86.2894457301186
"3097" 619.2 28.039921760515 86.3168361815766
"3098" 619.4 26.3285570465762 87.1630707935432
"3099" 619.6 24.1825279339406 88.5896016888851
"3100" 619.8 21.2160862499729 90.7061885910985
"3101" 620 18.1485398860904 92.772860009633
"3102" 620.2 15.1549308276574 95.1250547376845
"3103" 620.4 12.658867131281 96.355222653034
"3104" 620.6 13.1642473733867 96.3226527739692
"3105" 620.8 12.9824262114838 95.9736589641855
"3106" 621 12.9493758952229 95.824109332142
"3107" 621.2 12.6615627244512 95.9785516373326
"3108" 621.4 12.6276038084306 96.2400817193237
"3109" 621.6 12.3305264922254 96.5733315478724
"3110" 621.8 11.8960710134407 95.8600974453501
"3111" 622 10.5568261862254 95.4226748807756
"3112" 622.2 10.1699361041179 95.4307568740326
"3113" 622.4 10.7585573151419 95.5899776487566
"3114" 622.6 10.8878624184512 95.8114601591446
"3115" 622.8 11.3500034884399 96.5786552029068
"3116" 623 11.7248895291478 96.9580073381446
"3117" 623.2 11.6915703696075 97.2225022456597
"3118" 623.4 12.188131439767 98.121008022887
"3119" 623.6 12.1384437401932 98.4349296557111
"3120" 623.8 12.2661695636161 98.8046481067912
"3121" 624 12.7328274688887 99.5195776702534
"3122" 624.2 12.9522895415249 99.9836443171922
"3123" 624.4 13.4929847428887 100.777594713878
"3124" 624.6 13.8286728825118 101.391644076369
"3125" 624.8 14.4806057450407 102.200302196592
"3126" 625 14.6354377792712 102.491364261156
"3127" 625.2 14.8998035867846 102.572935109278
"3128" 625.4 15.2869904051146 103.259021113313
"3129" 625.6 15.2397628121012 103.366561941126
"3130" 625.8 15.0105521238696 103.486832400311
"3131" 626 14.7351890297165 104.19269988126
"3132" 626.2 15.4448469099825 104.710888508503
"3133" 626.4 15.9895364944718 105.28243833721
"3134" 626.6 16.0379279498012 105.262186610406
"3135" 626.8 16.7030655645512 105.472386926556
"3136" 627 16.8985905541007 106.03892307387
"3137" 627.2 17.3031291096331 106.456525890672
"3138" 627.4 18.0979541623412 107.035512913926
"3139" 627.6 18.1354403494806 107.402557886654
"3140" 627.8 18.4345784479564 107.804054126076
"3141" 628 18.7754737203172 108.071975803643
"3142" 628.2 18.7245353462863 108.836340589643
"3143" 628.4 18.7586575263262 109.161720960316
"3144" 628.6 19.3028034416312 109.405043750526
"3145" 628.8 19.3213053828286 109.468788889283
"3146" 629 19.7780827277084 109.32460345638
"3147" 629.2 20.4392385662612 110.031822875046
"3148" 629.4 20.5314262670394 110.343863558272
"3149" 629.6 20.4575651302433 110.857261164244
"3150" 629.8 21.3325724136571 111.059518823595
"3151" 630 21.7514692857133 111.680847138124
"3152" 630.2 22.48985879233 112.115913649642
"3153" 630.4 22.4058976353642 113.412807723033
"3154" 630.6 23.2898283437612 113.475286235976
"3155" 630.8 23.4673582779949 113.773574027949
"3156" 631 23.5320626196393 113.702817199254
"3157" 631.2 23.6186151805403 113.630921501561
"3158" 631.4 23.9790245443997 114.387835349819
"3159" 631.6 24.5744941368212 114.281691085206
"3160" 631.8 25.0134653708739 114.8251780882
"3161" 632 26.0759552791641 115.401826055264
"3162" 632.2 26.6976718767397 116.181872544556
"3163" 632.4 27.1265282666043 116.867115975648
"3164" 632.6 27.9419908606412 117.320041109556
"3165" 632.8 28.4379012298298 117.502635241202
"3166" 633 29.602031347174 117.96736726768
"3167" 633.2 30.3832090718452 118.196088083733
"3168" 633.4 31.1716509032471 118.606435845831
"3169" 633.6 31.6539770399967 118.751989746278
"3170" 633.8 32.255408292295 118.481397856285
"3171" 634 32.7796082423584 118.974024065818
"3172" 634.2 34.1705013008175 119.435553094254
"3173" 634.4 35.0000511497312 119.987674212696
"3174" 634.6 35.9805049827453 120.812663617507
"3175" 634.8 36.8906160386633 121.404103928005
"3176" 635 37.08557430417 122.689385245878
"3177" 635.2 37.0162470173236 122.689215838789
"3178" 635.4 37.4502653073481 121.976322864437
"3179" 635.6 37.881282318379 122.023603160478
"3180" 635.8 38.7468178326001 122.083416088183
"3181" 636 39.4988883270895 121.798812178502
"3182" 636.2 40.6635683670649 121.446568638339
"3183" 636.4 42.5789844230925 121.106305460381
"3184" 636.6 44.4545898708969 121.152001181283
"3185" 636.8 47.0788666998249 121.357609100308
"3186" 637 50.2583484659938 122.221652272885
"3187" 637.2 52.9041843210388 123.816314385375
"3188" 637.4 55.313512270295 125.91803025341
"3189" 637.6 56.5932783122391 126.878191132793
"3190" 637.8 58.4222132458383 127.094499642614
"3191" 638 60.722172970788 127.412271216919
"3192" 638.2 63.5107499180407 127.927211704329
"3193" 638.4 66.912237179544 128.520703841478
"3194" 638.6 70.1106530503545 128.113652690614
"3195" 638.8 73.4783677404179 127.330247276433
"3196" 639 77.0256321235157 126.823273428227
"3197" 639.2 80.4858036666075 126.001632651878
"3198" 639.4 84.1307433985194 125.32919431268
"3199" 639.6 87.2361586258262 124.747596674847
"3200" 639.8 89.5487835648452 123.315015893005
"3201" 640 90.9105890659725 122.624163516577
"3202" 640.2 90.6377644685646 122.405785553478
"3203" 640.4 91.3587383779254 121.401079262602
"3204" 640.6 92.3186886789351 120.243982985292
"3205" 640.8 93.6029978816161 118.808326544802
"3206" 641 95.1776093777589 117.015009162264
"3207" 641.2 96.9334427392846 115.440128383099
"3208" 641.4 98.9774211871512 114.200158841366
"3209" 641.6 101.473270903451 112.464722018098
"3210" 641.8 103.627049846451 110.553810053098
"3211" 642 106.081035828821 108.851543945707
"3212" 642.2 108.913598161088 107.184216608657
"3213" 642.4 111.307979664506 105.801525763253
"3214" 642.6 111.849417693551 104.467247232966
"3215" 642.8 112.882591160649 103.466433340088
"3216" 643 113.867820313035 103.686993965459
"3217" 643.2 113.648893447348 104.212019680859
"3218" 643.4 113.845485845796 104.343806712928
"3219" 643.6 113.378314662387 104.582723848485
"3220" 643.8 113.253041431946 103.741100686266
"3221" 644 113.405812170136 102.757396439936
"3222" 644.2 113.667808564561 102.227490417725
"3223" 644.4 114.169230988504 101.146283386424
"3224" 644.6 114.636071762347 100.15303017338
"3225" 644.8 115.554686173878 98.5855031465378
"3226" 645 117.108919660037 95.7293277166866
"3227" 645.2 118.552609805047 92.5693510949311
"3228" 645.4 120.499236297625 89.6177996023377
"3229" 645.6 122.618312408551 86.6023435957326
"3230" 645.8 124.040950833709 83.2709185786143
"3231" 646 125.866069629986 80.3462054570892
"3232" 646.2 126.363439322721 78.8966686307513
"3233" 646.4 125.688692978384 77.6985912414592
"3234" 646.6 125.496861993831 75.2628016363763
"3235" 646.8 125.57549895321 72.2141282945142
"3236" 647 126.129432787019 69.0180930895205
"3237" 647.2 127.014555309851 65.1279395801659
"3238" 647.4 127.865701106042 60.9792338913046
"3239" 647.6 128.067387369496 58.516470460212
"3240" 647.8 126.89390913644 56.3365864127023
"3241" 648 126.163985390383 53.7698842051682
"3242" 648.2 125.498463857818 50.2228262531659
"3243" 648.4 125.20103724188 46.5020076698874
"3244" 648.6 123.793315202626 44.2744091317287
"3245" 648.8 122.268789112957 41.5173108424189
"3246" 649 121.102220956518 38.0906585109326
"3247" 649.2 119.942955673331 33.975776917331
"3248" 649.4 118.712887105155 31.0537841785844
"3249" 649.6 117.12911167061 28.3961722867611
"3250" 649.8 115.449731213839 26.0501645845365
"3251" 650 113.643239809745 23.6266785865718
"3252" 650.2 111.681097154308 21.2097228759945
"3253" 650.4 109.471317829498 19.0000234995483
"3254" 650.6 107.881339135599 17.9359418796796
"3255" 650.8 105.844175228951 15.5952815312088
"3256" 651 103.878909184222 13.7109008740418
"3257" 651.2 101.283231584951 12.0737437671374
"3258" 651.4 99.8665070968395 10.9067492948424
"3259" 651.6 98.0027401281478 9.44253352533559
"3260" 651.8 96.8240692987995 8.52357810845919
"3261" 652 95.2034465659628 7.81154245074035
"3262" 652.2 92.952793185644 6.86845465719846
"3263" 652.4 91.2925931266655 5.85418030010164
"3264" 652.6 89.2072371670976 5.47455022854154
"3265" 652.8 86.7448227928689 4.72876948912922
"3266" 653 85.6646321835551 4.47393934183216
"3267" 653.2 84.9604377867887 4.02493707265343
"3268" 653.4 84.5113301620394 3.86560073674828
"3269" 653.6 84.7297254190244 3.782694025383
"3270" 653.8 85.0124668441098 3.84794467784642
"3271" 654 84.8530421101919 3.33848323436222
"3272" 654.2 84.6278689794137 3.10769932945343
"3273" 654.4 84.1193993209091 2.96374779859605
"3274" 654.6 83.173188381229 2.3853864024363
"3275" 654.8 82.108751628605 2.30989358406593
"3276" 655 80.7528050465122 2.43107336721227
"3277" 655.2 78.722849631594 1.86401412556593
"3278" 655.4 76.6065168597271 1.47084947989351
"3279" 655.6 74.5555588616298 0.744765688923069
"3280" 655.8 72.6483513006078 0.89167458353581
"3281" 656 70.630593360229 0.917994745362225
"3282" 656.2 68.619571622063 0.592320947289456
"3283" 656.4 67.0716295092726 0.289786649637355
"3284" 656.6 66.7006003636298 0.540025121244501
"3285" 656.8 65.2847169458912 0.485609628145931
"3286" 657 63.7982123781378 0.90665673812563
"3287" 657.2 62.4738977156251 0.775625136805059
"3288" 657.4 62.0140284866718 0.488906888007105
"3289" 657.6 62.4835373912012 0.673675214034679
"3290" 657.8 62.6509529813083 0.653769881065925
"3291" 658 62.3967803110164 0.581764502674625
"3292" 658.2 61.5092691516912 0.44484350622593
"3293" 658.4 61.202211683133 0.786954654384111
"3294" 658.6 60.90383555617 1.50372759883155
"3295" 658.8 59.7692801682773 1.51783442176158
"3296" 659 57.5386101926978 1.51935192183305
"3297" 659.2 55.7568859292304 1.82347962933866
"3298" 659.4 53.5139418858348 1.82300368613442
"3299" 659.6 51.7775163810781 1.90489433178235
"3300" 659.8 50.4694892247793 2.43529718176905
"3301" 660 48.4191195736417 2.87406759278021
"3302" 660.2 46.5175197897941 3.34724579363735
"3303" 660.4 45.3990026580512 3.35816529058021
"3304" 660.6 45.2317680577712 3.59402642454593
"3305" 660.8 44.0297193579117 3.88891031303961
"3306" 661 43.4743266712429 4.49151807744093
"3307" 661.2 42.4395254872485 4.89737167721458
"3308" 661.4 41.509197870438 5.28186456121067
"3309" 661.6 40.7857365003863 5.24823094323476
"3310" 661.8 40.6056051230164 5.31750285071811
"3311" 662 39.5446737699071 5.40107470391887
"3312" 662.2 39.2382734783149 5.4078872242932
"3313" 662.4 39.2348182179785 5.32566010337502
"3314" 662.6 39.0059248495736 5.16456207055572
"3315" 662.8 38.3909995341321 5.48119429193827
"3316" 663 36.7540359611361 6.26783727047688
"3317" 663.2 35.622210641682 7.45465656675823
"3318" 663.4 34.1086126600323 8.4506350067281
"3319" 663.6 32.1097874103964 9.70224343223031
"3320" 663.8 30.1469899247226 11.0236521444659
"3321" 664 28.3226124671226 12.2575552990088
"3322" 664.2 26.3789462598148 13.9317127166568
"3323" 664.4 24.207382888613 15.843646559713
"3324" 664.6 22.1728443023189 17.4960233765071
"3325" 664.8 20.0039023428051 19.0906405013275
"3326" 665 18.2228128310035 20.8200706778719
"3327" 665.2 17.0225691687793 22.3625260167847
"3328" 665.4 16.4585672174661 23.4554179251256
"3329" 665.6 15.5093983089295 24.3933892491529
"3330" 665.8 14.4372121516666 26.4814600090352
"3331" 666 13.0321866689885 28.4351974637674
"3332" 666.2 11.5005264900333 30.3518136435883
"3333" 666.4 10.5077837814512 32.2706769383387
"3334" 666.6 9.6264420144947 33.5879221821964
"3335" 666.8 9.39431397164839 33.912609489742
"3336" 667 9.26583668590192 33.971820846404
"3337" 667.2 9.00247233754332 34.850712861737
"3338" 667.4 8.18387440093693 36.4715397697945
"3339" 667.6 7.34227170472264 38.3824517347945
"3340" 667.8 6.65420871186787 40.4591277297743
"3341" 668 6.09783028091695 42.6694013599152
"3342" 668.2 5.28771642518538 44.8579207541292
"3343" 668.4 4.07327603271003 46.9622858768071
"3344" 668.6 3.87450661666549 48.0125380803159
"3345" 668.8 3.98643453608278 48.9562603928554
"3346" 669 3.87414463701122 50.8062913731459
"3347" 669.2 3.48107997991371 52.8296286587534
"3348" 669.4 2.80783774716886 55.3747947862542
"3349" 669.6 2.9542669610719 56.8785106627556
"3350" 669.8 2.66278989191188 59.4654851664255
"3351" 670 2.39354683340471 62.2769774345543
"3352" 670.2 2.14605376745121 65.0970010054945
"3353" 670.4 2.36515792289827 68.3375223041247
"3354" 670.6 2.78388688241673 71.2740474657556
"3355" 670.8 3.04035644274534 74.0163030377601
"3356" 671 3.6107470515 76.1736321726513
"3357" 671.2 3.86907692185122 78.6911680606326
"3358" 671.4 4.70102682728455 81.2475436226993
"3359" 671.6 5.24034102396885 83.5259002282895
"3360" 671.8 5.93810269752017 86.2318756055832
"3361" 672 6.98885347933886 89.2413583468974
"3362" 672.2 7.8962757272254 91.5433181174208
"3363" 672.4 8.65885957854495 93.6594476442534
"3364" 672.6 9.88365465121964 96.2986014541607
"3365" 672.8 9.81889125188871 96.3944403941597
"3366" 673 9.66409274107759 96.3939591663297
"3367" 673.2 9.37930287984297 96.291302040035
"3368" 673.4 9.37918293076754 96.5100538178924
"3369" 673.6 9.35515400185338 96.6632489341638
"3370" 673.8 9.15685210428818 96.8086444097616
"3371" 674 9.03341280495671 97.212921437044
"3372" 674.2 9.10501932736874 97.3354085776123
"3373" 674.4 9.22549827884516 97.7860041262478
"3374" 674.6 9.10893766383265 97.7569912173133
"3375" 674.8 8.85935283895684 97.7653139660547
"3376" 675 8.86951379438224 97.714918999859
"3377" 675.2 9.4865623931482 98.2569763681265
"3378" 675.4 10.0128897228574 98.2735038264097
"3379" 675.6 10.4879880191074 98.6158755534722
"3380" 675.8 11.2639819029825 99.6828014005972
"3381" 676 12.4319318812637 100.928875244441
"3382" 676.2 13.6505845540641 102.236206145227
"3383" 676.4 14.3461603463194 103.550429470418
"3384" 676.6 14.6620432838612 104.612476542306
"3385" 676.8 14.9343561901482 105.113096872854
"3386" 677 15.6190496186074 105.833549287941
"3387" 677.2 16.295720416636 106.280121105849
"3388" 677.4 17.1987514536387 106.828815936378
"3389" 677.6 18.2308249518327 108.087735902324
"3390" 677.8 19.1612913349664 109.32868448049
"3391" 678 21.1499856174512 110.921352394753
"3392" 678.2 23.0237732978612 112.516008429546
"3393" 678.4 24.6589944479361 114.104034178884
"3394" 678.6 26.5901010581482 115.736995312611
"3395" 678.8 28.5577927778042 117.388009625331
"3396" 679 30.39605701457 118.440365278818
"3397" 679.2 32.2829686060823 119.602783148367
"3398" 679.4 34.5607994857159 120.692763258919
"3399" 679.6 36.5170865879218 121.494596906978
"3400" 679.8 38.3865518054012 122.311343162136
"3401" 680 40.2147300493712 123.396741158256
"3402" 680.2 41.7546332655858 124.207702797556
"3403" 680.4 43.9585046238212 124.673230350876
"3404" 680.6 46.2157838922573 125.146434550535
"3405" 680.8 48.8761344361316 125.837547041138
"3406" 681 51.4166558536553 126.281282268525
"3407" 681.2 53.8561401666451 126.959851007117
"3408" 681.4 56.3188946002675 127.638419745709
"3409" 681.6 58.1997344200137 127.534343290472
"3410" 681.8 60.6536426630641 127.620514119001
"3411" 682 62.7866000938617 127.303650957855
"3412" 682.2 64.4669477521775 126.744457772308
"3413" 682.4 66.0752805108512 125.907679480266
"3414" 682.6 68.0816105074406 125.523057625183
"3415" 682.8 70.4073032286581 125.363838327928
"3416" 683 72.8744650171845 124.943730555699
"3417" 683.2 75.28347732267 124.194228418316
"3418" 683.4 77.8287225680182 123.969975347509
"3419" 683.6 80.866340731788 123.558263506455
"3420" 683.8 84.0380531282602 122.474049801133
"3421" 684 86.8388036871444 121.615944926145
"3422" 684.2 89.1376075848179 120.455210673466
"3423" 684.4 90.7615923273544 119.216610961098
"3424" 684.6 92.6130319525164 118.302249859566
"3425" 684.8 95.081410814548 117.37966978184
"3426" 685 96.8896559021565 116.131856164582
"3427" 685.2 97.5418325019825 114.942229654441
"3428" 685.4 98.9669552536686 113.076321050936
"3429" 685.6 100.975236827382 111.025409238825
"3430" 685.8 103.669280806118 109.673420719833
"3431" 686 106.09542571371 107.955413051324
"3432" 686.2 107.628797334865 106.676437180549
"3433" 686.4 107.934607732451 104.976823756966
"3434" 686.6 108.458854128313 102.248392903031
"3435" 686.8 109.440999986056 99.2078295323736
"3436" 687 111.043002786986 96.3978659630892
"3437" 687.2 112.812995331698 94.0809039301671
"3438" 687.4 114.511119905997 91.8925779069182
"3439" 687.6 116.391009348341 90.4302339129231
"3440" 687.8 118.664943745147 88.8451265034464
"3441" 688 121.140228820218 87.0737018804326
"3442" 688.2 121.761652899058 85.5158794643319
"3443" 688.4 121.726656663589 83.2798460872383
"3444" 688.6 121.572191207665 80.1477076250659
"3445" 688.8 121.870824422451 77.0309953968799
"3446" 689 122.78825561521 73.9097881071349
"3447" 689.2 123.840322814179 70.7335708762818
"3448" 689.4 125.428909976054 68.0590790014997
"3449" 689.6 127.312859452224 64.8705455291228
"3450" 689.8 128.100405984988 63.4078080942732
"3451" 690 127.728258528218 63.8794770963659
"3452" 690.2 127.783638673054 63.82822991185
"3453" 690.4 127.703065576417 63.8720091645487
"3454" 690.6 126.909076122219 63.6679435858217
"3455" 690.8 126.777294100088 63.0378072354182
"3456" 691 126.202857069167 62.538364335475
"3457" 691.2 125.945430885774 61.5810404038401
"3458" 691.4 125.971450606085 60.2317584787326
"3459" 691.6 125.988342989951 58.3178133201374
"3460" 691.8 126.064947986556 55.424358248438
"3461" 692 126.083362649201 52.4349343421731
"3462" 692.2 126.034011353312 49.8204978115427
"3463" 692.4 126.001012277851 48.0146613158326
"3464" 692.6 125.185954756285 47.2885147691326
"3465" 692.8 124.372272196195 45.5187238996357
"3466" 693 123.77539429577 43.7493844822088
"3467" 693.2 123.321239451003 41.8811464133073
"3468" 693.4 122.379019453946 39.7294146245378
"3469" 693.6 121.205686807701 36.6802510636341
"3470" 693.8 119.916773076934 33.9725807782542
"3471" 694 118.399744821897 30.9413408090539
"3472" 694.2 116.803109262451 28.2709975657088
"3473" 694.4 114.808433004707 24.8764306963217
"3474" 694.6 112.770780734279 22.4118088756521
"3475" 694.8 110.301049722344 20.3316133301731
"3476" 695 108.491151450915 17.9202244219588
"3477" 695.2 106.198170037922 15.843646559713
"3478" 695.4 104.170650687742 14.1086639726124
"3479" 695.6 102.416914416003 12.751819424997
"3480" 695.8 100.625292429235 11.8079946464637
"3481" 696 98.341721035463 10.3222350467248
"3482" 696.2 95.9410151871179 9.0098812144363
"3483" 696.4 93.4975122184977 7.36270033803104
"3484" 696.6 90.4341998079331 6.35734326415027
"3485" 696.8 87.6987543353328 4.99522776646067
"3486" 697 84.6808514602993 3.64511308366086
"3487" 697.2 82.2031236368183 2.89526155309124
"3488" 697.4 79.3340719032585 2.59077461988521
"3489" 697.6 76.627728837391 1.87706051247557
"3490" 697.8 73.5962582627645 1.18176483364424
"3491" 698 71.2925550694756 0.655323468029344
"3492" 698.2 69.1373499402204 0.815462431950545
"3493" 698.4 66.6535773737297 0.853730289217826
"3494" 698.6 64.5211811951179 0.871401521524258
"3495" 698.8 62.8301584017047 0.888821024178605
"3496" 699 60.9618046393318 0.900952523304733
"3497" 699.2 58.7038665010345 0.754623568107596
"3498" 699.4 56.4022791992012 1.39466732714487
"3499" 699.6 53.6738575550226 1.80213697622307
"3500" 699.8 50.7836577087955 2.21591430709872
"3501" 700 48.1555729832407 3.29552186075013
"3502" 700.2 45.8153873141079 3.86714423017041
"3503" 700.4 45.3464623758777 3.74307755781593
"3504" 700.6 45.2968565243575 4.02971435256593
"3505" 700.8 43.9182579407526 5.0113472112988
"3506" 701 41.8921437673312 5.57118333766593
"3507" 701.2 39.0709536798348 6.27830802097003
"3508" 701.4 36.8649703286112 7.40565882406593
"3509" 701.6 34.9559406149583 8.41942902146029
"3510" 701.8 32.9535388442845 9.50766198556593
"3511" 702 31.0580629628074 10.7754953577783
"3512" 702.2 28.5893914723312 12.2619230977859
"3513" 702.4 27.2740695713667 12.9840863350378
"3514" 702.6 26.1378669084923 14.0318987611481
"3515" 702.8 24.5489745711941 15.3969106700802
"3516" 703 23.162166636863 16.1078020372277
"3517" 703.2 22.9743630750512 16.7673075364088
"3518" 703.4 22.0478525425382 17.4476396720224
"3519" 703.6 21.7507550759351 17.5910250719208
"3520" 703.8 21.5913672604189 17.677324321953
"3521" 704 21.7955160009274 17.6396540143993
"3522" 704.2 21.9825388223083 17.6032556912564
"3523" 704.4 21.9759257324705 17.5163430286236
"3524" 704.6 21.6460204487902 17.4158146090829
"3525" 704.8 21.464281413432 17.450196075989
"3526" 705 20.8528332285239 17.6527794703205
"3527" 705.2 20.3701691036064 17.9398355874452
"3528" 705.4 20.2812344471655 17.8155792429231
"3529" 705.6 20.0527774766776 17.7774640177452
"3530" 705.8 20.0593251808425 17.7301223103268
"3531" 706 19.3940223145112 18.0787391192459
"3532" 706.2 19.1704093830762 18.3535919568784
"3533" 706.4 19.0278798942012 18.4650618215034
"3534" 706.6 18.1150293369288 19.7819035804689
"3535" 706.8 17.7576419618393 21.1737319967674
"3536" 707 17.0430247898679 22.6027170346076
"3537" 707.2 16.1635808126303 23.8490087477674
"3538" 707.4 15.1821837350035 25.1952034454988
"3539" 707.6 13.9564384730541 26.8594920050071
"3540" 707.8 12.8534119412226 28.4893875045659
"3541" 708 11.8000511472512 30.3020239970802
"3542" 708.2 10.809610934363 31.9796120053453
"3543" 708.4 9.69556094073888 33.2666674170659
"3544" 708.6 10.0564404000137 33.7742534077691
"3545" 708.8 9.61731383190835 35.3850498239802
"3546" 709 9.13527759228453 36.2604294955659
"3547" 709.2 8.2114753495762 37.5556031607326
"3548" 709.4 7.5560042369577 38.1804410413516
"3549" 709.6 7.24009472049017 39.2426102894296
"3550" 709.8 6.54640080426812 41.49704599308
"3551" 710 5.78974096749123 43.5448259061459
"3552" 710.2 5.41172942483278 44.6114500303291
"3553" 710.4 5.08216123827622 44.8563484847909
"3554" 710.6 5.13631099589699 45.17878610009
"3555" 710.8 4.85352751496972 46.1900942618437
"3556" 711 4.25006050798692 47.3619180541374
"3557" 711.2 3.89342828041225 48.8616944145465
"3558" 711.4 3.74638487060911 50.2536690427765
"3559" 711.6 3.60388963539642 51.5643039038467
"3560" 711.8 3.31669596941123 53.1146730268659
"3561" 712 2.97190364537713 54.1498682987696
"3562" 712.2 4.05138303864602 52.9316887296114
"3563" 712.4 4.04644695245121 52.9842616664475
"3564" 712.6 3.85916182697296 53.1013797262398
"3565" 712.8 3.79470655651616 53.1351884453646
"3566" 713 3.74341128241067 53.1608103607957
"3567" 713.2 3.76265490349121 53.1401518530659
"3568" 713.4 3.77049944887587 53.1244457273262
"3569" 713.6 3.74854748020798 53.1608103607957
"3570" 713.8 3.75881987580258 53.1969627493227
"3571" 714 3.78639314818806 53.195467725737
"3572" 714.2 3.71454729760614 53.3339344748687
"3573" 714.4 3.76772261865123 53.2114925664259
"3574" 714.6 3.89335972365955 53.2887783392326
"3575" 714.8 3.87921235217121 53.3745570541059
"3576" 715 3.93190270568409 53.2919777352166
"3577" 715.2 3.89120356550755 53.3662315785025
"3578" 715.4 3.8697906845498 53.4146772339533
"3579" 715.6 4.02144177896437 53.2457548827107
"3580" 715.8 3.9831005129512 53.3655414694505
"3581" 716 3.90513566433583 53.4096394378736
"3582" 716.2 3.95984675667907 53.3143109182305
"3583" 716.4 3.96746957333434 53.2989808995075
"3584" 716.6 3.87752311378454 53.4586371805659
"3585" 716.8 3.94509264925122 53.2726417493059
"3586" 717 4.00143764017488 53.2256400199212
"3587" 717.2 3.97454018328906 53.3002552879713
"3588" 717.4 3.89863859361787 53.3683996711076
"3589" 717.6 3.94231581902656 53.2762716094769
"3590" 717.8 3.96643039729332 53.3262143338686
"3591" 718 3.93190270568409 53.2919777352166
"3592" 718.2 3.87514390478924 53.3877629809251
"3593" 718.4 3.89545680898545 53.3600376134221
"3594" 718.6 3.89545680898545 53.3600376134221
"3595" 718.8 3.95522807957121 53.3134078712259
"3596" 719 3.95016036441121 53.2471629231059
"3597" 719.2 3.95522807957121 53.2981205755059
"3598" 719.4 3.93710926235531 53.3181546114495
"3599" 719.6 3.93345060091067 53.3364076764984
"3600" 719.8 3.97143143199068 53.2256400199212
"3601" 720 3.94752237569778 53.3233899866961
"3602" 720.2 3.96536350989122 53.2930248102659
"3603" 720.4 3.93345060091067 53.3364076764984
"3604" 720.6 3.97643246668806 53.2759271768949
"3605" 720.8 3.97643246668806 53.2759271768949
"3606" 721 3.94372299650527 53.3054199149038
"3607" 721.2 3.94509264925122 53.2726417493059
"3608" 721.4 3.93031181336788 53.2622378952743
"3609" 721.6 3.86696537386788 53.3524754047326
"3610" 721.8 3.69240109880736 53.3600376134221
"3611" 722 3.66636831545121 53.4379563151439
"3612" 722.2 3.77844278533582 53.8751179934505
"3613" 722.4 3.69012323026371 54.4777902285659
"3614" 722.6 3.53803007438628 55.1751490105984
"3615" 722.8 3.29512871652098 55.8198725853799
"3616" 723 3.31796289820121 56.6935381498874
"3617" 723.2 3.37468005914889 58.0551951862985
"3618" 723.4 3.58239745378842 59.4994891133334
"3619" 723.6 4.04644695245121 61.0693382825487
"3620" 723.8 4.61865325211057 62.1991345091209
"3621" 724 5.4094875816926 62.9494999400659
"3622" 724.2 6.42827307765121 63.2509993834326
"3623" 724.4 7.24755369518454 63.9983782852993
"3624" 724.6 7.66763572474791 65.0130048751648
"3625" 724.8 8.32022007071789 66.0664096785326
"3626" 725 8.91059939675459 67.7446722866951
"3627" 725.2 8.90164502509639 68.4726519421305
"3628" 725.4 9.42801492633759 68.4795633539296
"3629" 725.6 10.3177444629512 68.8747746921455
"3630" 725.8 11.5590651178342 70.1025448700446
"3631" 726 12.8141700559739 71.3719891918614
"3632" 726.2 14.0377095135891 71.8846607143418
"3633" 726.4 15.2091912695599 72.3614337270985
"3634" 726.6 15.7875718041251 72.9222448472616
"3635" 726.8 16.4962320737187 73.2180594295078
"3636" 727 17.2050314885891 73.0751369040315
"3637" 727.2 18.6794744769512 73.3745863268993
"3638" 727.4 19.969506086063 73.2339531979718
"3639" 727.6 21.5551243843633 73.4084181016154
"3640" 727.8 22.883311269704 73.5512115231758
"3641" 728 24.4614753513133 73.1058872115142
"3642" 728.2 26.3317243685512 72.8650098028993
"3643" 728.4 27.7407997843303 72.4508622158571
"3644" 728.6 29.7038902231928 71.6480857163243
"3645" 728.8 30.9789009076125 71.0575199550014
"3646" 729 32.8225211079693 70.8909123954153
"3647" 729.2 34.4362127543208 70.7330044004029
"3648" 729.4 36.22928524944 70.8364849042232
"3649" 729.6 38.2358462063117 70.8227535012869
"3650" 729.8 40.1454712755179 70.8649219461993
"3651" 730 42.1416850517616 71.1905823454453
"3652" 730.2 43.967097706049 71.3976694317072
"3653" 730.4 46.0428467106078 71.5769988599575
"3654" 730.6 47.9969519297806 71.49389924396
"3655" 730.8 50.0697467971845 71.4933996591326
"3656" 731 51.885983346897 71.6644863957045
"3657" 731.2 53.7734019599512 71.8079418349588
"3658" 731.4 55.7705550910007 71.4723072975165
"3659" 731.6 57.3812026654279 71.2671516326822
"3660" 731.8 59.2845421964512 71.5031058786374
"3661" 732 60.9162854211621 71.5539758242346
"3662" 732.2 62.8134371070242 71.7940879788187
"3663" 732.4 64.4090507160029 72.0208406474797
"3664" 732.6 66.719178437063 72.4471070947365
"3665" 732.8 68.9831005198995 72.5831319843073
"3666" 733 70.877636739671 72.9674384173846
"3667" 733.2 72.0891611262921 73.7823440568046
"3668" 733.4 72.6851935343149 74.5032790254182
"3669" 733.6 73.7827900624406 75.6116634074383
"3670" 733.8 74.8478370965299 77.0158159550884
"3671" 734 76.094320449704 78.8093692818132
"3672" 734.2 77.0424286980446 80.5396895666044
"3673" 734.4 77.4232192705535 82.3206461549637
"3674" 734.6 77.8188841362447 84.0179967135985
"3675" 734.8 77.8450489699512 85.3453881698659
"3676" 735 77.6772853224842 86.9275952781758
"3677" 735.2 77.4409423731409 88.4810409528935
"3678" 735.4 77.2029464241103 90.3204185175318
"3679" 735.6 77.2374990274739 92.1531568112364
"3680" 735.8 76.9947161761924 94.2000296516071
"3681" 736 76.2951727501845 96.2248469572659
"3682" 736.2 75.5688002439179 98.1952095167326
"3683" 736.4 75.0029053843846 99.6899673204659
"3684" 736.6 74.3134849678262 101.44279475018
"3685" 736.8 73.687594603636 102.192431163327
"3686" 737 73.4940738613726 102.935511732032
"3687" 737.2 73.6224329005535 103.158272536941
"3688" 737.4 73.6189365061655 104.106903833852
"3689" 737.6 73.5923913315179 105.460921454766
"3690" 737.8 73.5923913315179 107.061841034333
"3691" 738 73.2620717817773 109.233726338707
"3692" 738.2 72.8166752829038 111.553713393697
"3693" 738.4 72.2705622939512 113.551027837498
"3694" 738.6 71.5542602472974 115.830663724615
"3695" 738.8 71.2761705111024 117.977839223647
"3696" 739 71.1198846621545 119.959073530319
"3697" 739.2 71.3972355381478 121.984512803358
"3698" 739.4 71.8148766162577 123.827456605679
"3699" 739.6 72.7589429081609 125.91507655884
"3700" 739.8 74.0235780482777 126.273482627852
"3701" 740 75.433216636567 125.980092986308
"3702" 740.2 76.1822049330762 125.659260924816
"3703" 740.4 77.9738301931106 125.217231288956
"3704" 740.6 80.309029549678 124.734340133509
"3705" 740.8 83.3462245979905 124.24325368783
"3706" 741 85.6325741613867 123.190485950679
"3707" 741.2 87.4021876003222 121.44395350955
"3708" 741.4 88.184753763395 119.455238314852
"3709" 741.6 89.6965272184287 117.303852035156
"3710" 741.8 91.6316009951985 115.813864498549
"3711" 742 92.7845915242899 115.485195769227
"3712" 742.2 94.7101487896422 114.345159127549
"3713" 742.4 97.2137689370719 113.226252674376
"3714" 742.6 100.292166321806 112.242809660872
"3715" 742.8 103.205658314125 110.791535005827
"3716" 743 105.014565834536 110.573416767391
"3717" 743.2 105.22942682744 110.589114291748
"3718" 743.4 104.553218479141 108.92120962679
"3719" 743.6 104.119899068056 106.92707390967
"3720" 743.8 104.076233690179 104.760832798498
"3721" 744 104.430894320106 102.04192655279
"3722" 744.2 105.091216413985 100.556826475498
"3723" 744.4 106.155213364474 99.0965110652682
"3724" 744.6 107.898409767023 97.7872449781731
"3725" 744.8 109.136101738792 96.188168647022
"3726" 745 110.291383220213 94.8458054891909
"3727" 745.2 110.45982716161 93.0695259580887
"3728" 745.4 111.088823547555 90.9454584525832
"3729" 745.6 111.859302522572 88.666315176
"3730" 745.8 112.592682583685 86.1139994268993
"3731" 746 112.93033830211 83.4845652609182
"3732" 746.2 113.457265503406 80.8006025464409
"3733" 746.4 113.672616612742 78.0797749869729
"3734" 746.6 113.844457911687 75.5720101904424
"3735" 746.8 114.163183225614 73.2091714668799
"3736" 747 114.905768917909 71.047469038331
"3737" 747.2 115.664313043258 69.0007211625659
"3738" 747.4 116.316493431747 66.3428163385205
"3739" 747.6 117.168456169335 63.4457445201241
"3740" 747.8 118.002965351804 60.41060984696
"3741" 748 119.376825276294 57.4128651231221
"3742" 748.2 121.27355799288 54.9964663333517
"3743" 748.4 123.94829969969 52.6276800079068
"3744" 748.6 125.766630451701 52.2715555053387
"3745" 748.8 125.791888842135 52.4967308623191
"3746" 749 125.806028847 52.8092378298586
"3747" 749.2 126.060230522417 53.3806261677626
"3748" 749.4 126.648955859023 54.6772810380989
"3749" 749.6 127.339733699285 56.3589768963326
"3750" 749.8 127.500211346018 57.8834599972993
"3751" 750 127.543395908 59.2509606529692
"3752" 750.2 127.772260463613 61.2769382846788
"3753" 750.4 128.148123174588 63.0205724552554
"3754" 750.6 128.144165366483 65.0124629646466
"3755" 750.8 128.135856900473 66.9071176140989
"3756" 751 128.13190476529 68.6205935136143
"3757" 751.2 128.109774814909 70.5538453553957
"3758" 751.4 127.915692106653 72.0053252947681
"3759" 751.6 127.634654302231 74.4205714720879
"3760" 751.8 127.580357354089 76.2474873067583
"3761" 752 127.260662966292 77.5022465217468
"3762" 752.2 126.754630564548 79.5682698034208
"3763" 752.4 126.162545698576 81.7003235966284
"3764" 752.6 125.781411287585 83.9525456709326
"3765" 752.8 125.506359211147 85.0316108863377
"3766" 753 124.715149167473 86.1968289443077
"3767" 753.2 124.147025697968 88.1205762730435
"3768" 753.4 123.403669035407 90.4260341064066
"3769" 753.6 122.480620916979 92.3075474257912
"3770" 753.8 121.936214295483 93.5117629157756
"3771" 754 120.432247215742 95.1514486663885
"3772" 754.2 119.324297554551 96.3607340303326
"3773" 754.4 117.952779749547 97.3066128653957
"3774" 754.6 116.341293284161 98.2952070604208
"3775" 754.8 114.577537688018 99.4309325874326
"3776" 755 112.69046349799 99.7370051534506
"3777" 755.2 110.840281370386 100.181819443631
"3778" 755.4 108.789048079195 100.606316267403
"3779" 755.6 106.366957383506 100.686161426176
"3780" 755.8 103.812770089531 100.908607996327
"3781" 756 102.256340719398 101.803354638353
"3782" 756.2 100.699191335056 103.777219022308
"3783" 756.4 100.180718834552 106.035912717942
"3784" 756.6 100.149125974548 108.840153516743
"3785" 756.8 100.452766724253 110.673301322374
"3786" 757 99.472099291974 112.196017535043
"3787" 757.2 97.2637978269996 113.92769978055
"3788" 757.4 94.6176348081757 116.05205352527
"3789" 757.6 91.7637443043448 117.50535891246
"3790" 757.8 88.3090889448575 118.791921050597
"3791" 758 84.8844220593887 119.850884764535
"3792" 758.2 81.9019166911214 121.115762795268
"3793" 758.4 79.0894999910964 122.960354617259
"3794" 758.6 76.5251160162879 124.619958805076
"3795" 758.8 73.8648921554723 125.264003871003
"3796" 759 70.5193397568061 125.015098665647
"3797" 759.2 67.6424330322997 124.762676472551
"3798" 759.4 64.0123190375502 123.287648896967
"3799" 759.6 61.1797109328327 121.952682716416
"3800" 759.8 57.977179508898 120.668528080055
"3801" 760 54.7016212162982 119.780281767188
"3802" 760.2 51.1247289583575 119.627945035285
"3803" 760.4 47.224155786339 120.139065238168
"3804" 760.6 44.0101319720137 120.874018879128
"3805" 760.8 40.3168083118798 122.003179359127
"3806" 761 39.1038032951213 122.267884690025
"3807" 761.2 37.9243840194821 121.751741458241
"3808" 761.4 36.9447999035028 121.862062149004
"3809" 761.6 36.7946365848755 121.697496472127
"3810" 761.8 36.3607326701912 121.929160769136
"3811" 762 36.322104269941 121.97588061677
"3812" 762.2 36.2858255054824 122.203695121441
"3813" 762.4 36.5171650355249 122.30711904095
"3814" 762.6 36.5851791074091 122.138154193519
"3815" 762.8 36.9420441503853 122.294165953484
"3816" 763 36.9273803424838 122.265315108718
"3817" 763.2 36.8994941381387 122.259430053753
"3818" 763.4 36.3086538101427 122.290770365236
"3819" 763.6 35.7830131419512 122.464714618109
"3820" 763.8 35.7614177648489 122.775521050361
"3821" 764 35.8262038961558 122.7798640321
"3822" 764.2 35.8193127870579 122.839055457369
"3823" 764.4 35.7343984325675 122.910658482136
"3824" 764.6 36.0702818792187 122.795114967973
"3825" 764.8 36.0997453394512 122.947585850673
"3826" 765 35.6492817696734 122.853051316955
"3827" 765.2 35.1062877638781 122.655400531054
"3828" 765.4 34.6216617511179 122.857769618103
"3829" 765.6 34.6406419577096 122.285105696729
"3830" 765.8 34.655171099549 121.999449096196
"3831" 766 34.4527379124512 122.057776843841
"3832" 766.2 33.9890419753112 121.604305735086
"3833" 766.4 33.2033705116195 121.047530316214
"3834" 766.6 32.4416422118201 120.122254362153
"3835" 766.8 31.2691089332235 119.091210542145
"3836" 767 29.8727903366012 117.992682121236
"3837" 767.2 28.7401559983412 117.041047962666
"3838" 767.4 27.3381409261075 116.048966167503
"3839" 767.6 25.9381927763584 114.951258877643
"3840" 767.8 24.6885177279212 114.228185550186
"3841" 768 23.8374103235118 113.470923952096
"3842" 768.2 22.8326638550434 112.760605161066
"3843" 768.4 22.10406056339 111.914344147994
"3844" 768.6 21.3850858052863 111.137314996983
"3845" 768.8 20.4430393526312 110.203804951896
"3846" 769 19.0921861282391 108.776643246157
"3847" 769.2 17.7786881072612 107.310684236886
"3848" 769.4 16.5589367348769 105.673202962165
"3849" 769.6 15.6520164228275 104.42070422867
"3850" 769.8 14.7078446792088 103.352741608127
"3851" 770 13.5131478492759 101.968877589654
"3852" 770.2 12.5450052757712 101.039071167756
"3853" 770.4 11.5187929558712 100.190626255296
"3854" 770.6 10.8839440819873 99.6127428369319
"3855" 770.8 10.3298746322172 99.3232348539915
"3856" 771 10.3631886478099 99.633470792805
"3857" 771.2 10.4522666771703 99.5087527476052
"3858" 771.4 10.3367483948012 98.7039367465259
"3859" 771.6 10.0547607595724 98.0832570985811
"3860" 771.8 9.85452362410746 96.7368121212222
"3861" 772 9.35603033599668 95.4620263425508
"3862" 772.2 8.9154543338091 94.0940124924343
"3863" 772.4 8.46882026004495 92.7318591279097
"3864" 772.6 7.88401512603187 91.3666101292595
"3865" 772.8 7.45575232634122 89.9557817707559
"3866" 773 6.88515927254496 88.7388493343784
"3867" 773.2 6.44173419604495 87.5086997569097
"3868" 773.4 6.03604226654305 86.1287320815047
"3869" 773.6 5.32671183497752 84.3704878200028
"3870" 773.8 4.86261581506174 82.9745163424133
"3871" 774 4.55187067186611 81.4175831649276
"3872" 774.2 3.78617571189685 79.498274500729
"3873" 774.4 3.43217844820879 77.5419185818841
"3874" 774.6 3.35167955148348 75.1875554922595
"3875" 774.8 3.60658066468717 73.6448813651446
"3876" 775 3.3353320832254 71.7232570266788
"3877" 775.2 3.11922214570397 69.7377872062088
"3878" 775.4 3.0649251975611 67.5916860762857
"3879" 775.6 2.75072432631486 65.6826831142478
"3880" 775.8 2.4627859649512 64.4662863122847
"3881" 776 2.4975243349996 63.2988064282918
"3882" 776.2 3.05911624024431 61.3812342584452
"3883" 776.4 3.72188541973211 59.6286641656839
"3884" 776.6 4.68548026520947 58.2807150292418
"3885" 776.8 5.6586486434622 57.3315587565165
"3886" 777 6.6215864817883 56.7687374944704
"3887" 777.2 7.46293158948454 55.8961115536993
"3888" 777.4 7.86907692227879 55.1345289383763
"3889" 777.6 8.20665551178818 54.1745368080333
"3890" 777.8 8.89023981468377 52.3446791978683
"3891" 778 9.37659736180835 50.7105637832802
"3892" 778.2 9.40977883011787 49.2617083092882
"3893" 778.4 9.09544611896259 47.9893755110432
"3894" 778.6 9.39044417388496 46.4818899220057
"3895" 778.8 9.7789271010865 44.5522886691836
"3896" 779 9.84264616670121 42.5027419145659
"3897" 779.2 9.3228327366865 40.5618548599189
"3898" 779.4 8.77174892596473 39.6966279479443
"3899" 779.6 8.8364123392589 39.7098705811044
"3900" 779.8 8.51508578460836 39.4634819321373
"3901" 780 8.13880049604025 39.6433544673947
"3902" 780.2 7.79222194078016 39.5827343329607
"3903" 780.4 7.08707604845121 39.6310658782743
"3904" 780.6 6.7841148160599 39.4314355824138
"3905" 780.8 6.75657288584251 39.5089798360659
"3906" 781 6.76672405440835 39.5999756439231
"3907" 781.2 6.61063944714135 39.5538369244462
"3908" 781.4 6.6278143620762 39.6735305886076
"3909" 781.6 6.61485713581485 39.8158838789296
"3910" 781.8 6.8590288662512 39.9548592945659
"3911" 782 7.15996784184847 39.8422987267646
"3912" 782.2 7.49731965664168 39.5271789976374
"3913" 782.4 7.8975378479365 38.965681336213
"3914" 782.6 8.11328836835121 38.8738290972231
"3915" 782.8 8.93393703105685 38.7571750348124
"3916" 783 9.89861665091695 38.5858086675865
"3917" 783.2 11.3692953586512 38.2503258217859
"3918" 783.4 12.4281811052407 38.1294354964212
"3919" 783.6 13.6590686831601 37.6399950534204
"3920" 783.8 14.8281713260841 37.3303789375723
"3921" 784 16.4867131096435 36.2261310756813
"3922" 784.2 18.1483389457589 34.8247956346813
"3923" 784.4 19.4612817998943 33.6246610510153
"3924" 784.6 20.6529597075281 31.8163342333736
"3925" 784.8 22.3746834477845 29.9968847213993
"3926" 785 23.8782213131772 28.0051152942577
"3927" 785.2 24.7425097206019 26.6229762291618
"3928" 785.4 25.841093178232 25.0942466571618
"3929" 785.6 26.6487856384642 23.6922539612607
"3930" 785.8 27.1798818314783 22.3847984704308
"3931" 786 28.1214279855828 21.3284963515133
"3932" 786.2 29.3516825211354 19.9254846719475
"3933" 786.4 30.2268635931749 19.0706030033949
"3934" 786.6 31.3614316648512 17.4290290511459
"3935" 786.8 31.8682031808512 15.8136714700659
"3936" 787 32.9628296554112 13.9639086879459
"3937" 787.2 34.4687975731695 12.9248749783758
"3938" 787.4 36.2964029426751 11.7161438237226
"3939" 787.6 38.6766306896776 10.6746402987829
"3940" 787.8 40.5770238746776 10.2203480203112
"3941" 788 41.9872379518041 9.91981946821299
"3942" 788.2 44.1527729863104 9.91586148982649
"3943" 788.4 45.8905710285712 10.2592873584659
"3944" 788.6 47.0834671101469 10.2083297060659
"3945" 788.8 49.2019005760345 9.98008188802426
"3946" 789 50.7909831056539 9.81409651689026
"3947" 789.2 52.6595603987429 9.41742447610759
"3948" 789.4 54.2523010425712 8.51143988114593
"3949" 789.6 55.762146757938 7.47438460526329
"3950" 789.8 57.8112850035084 6.2791307227945
"3951" 790 60.3471276332254 5.52145853169496
"3952" 790.2 63.0979978543512 4.47559381106593
"3953" 790.4 65.9449678353083 4.31180135692307
"3954" 790.6 68.6651684626906 4.53301088419269
"3955" 790.8 71.1771476643208 4.84669845354419
"3956" 791 73.1672266840568 5.23816431353072
"3957" 791.2 75.2445542263214 5.77931556727372
"3958" 791.4 77.2213301810281 6.112118416989
"3959" 791.6 79.1314689721051 6.53349900414285
"3960" 791.8 81.4245341422175 7.4172401087023
"3961" 792 83.2539190511139 8.21299994341533
"3962" 792.2 85.1680500181741 8.77476201505388
"3963" 792.4 87.7768657344155 9.73970129560164
"3964" 792.6 90.3489779824252 10.6087112606374
"3965" 792.8 91.9234088900488 11.3704127547001
"3966" 793 94.1843169557889 11.7403682165335
"3967" 793.2 96.410248072303 12.9307894685474
"3968" 793.4 98.4674823491762 14.8072578351659
"3969" 793.6 99.908052550236 16.1555392646482
"3970" 793.8 101.310805917439 17.5477304061483
"3971" 794 102.317381290042 19.0982912331985
"3972" 794.2 103.801438868134 20.3713838509012
"3973" 794.4 105.439376030195 21.726623452822
"3974" 794.6 106.966312157237 23.2298298104231
"3975" 794.8 108.391291366056 24.8586547710659
"3976" 795 110.431384469817 26.4246704301879
"3977" 795.2 112.757986625808 27.9479624478159
"3978" 795.4 114.597501414406 29.7227943183387
"3979" 795.6 116.309443906348 32.0630125241694
"3980" 795.8 118.260077370951 34.0177002591241
"3981" 796 119.912977489998 35.7864048220776
"3982" 796.2 119.725491671385 37.4282090297326
"3983" 796.4 119.374974706151 39.9251339973326
"3984" 796.6 119.568757223349 42.5997351733955
"3985" 796.8 119.147672776181 44.8400495297953
"3986" 797 118.450116689451 46.0197298882445
"3987" 797.2 118.323423810451 47.5803079929945
"3988" 797.4 118.324863502258 49.4833612291341
"3989" 797.6 118.310087717925 50.424645376487
"3990" 797.8 117.895289253831 51.470849446859
"3991" 798 117.366028758917 51.8763441671227
"3992" 798.2 117.152606859693 52.621789526928
"3993" 798.4 116.679295767065 53.3833588304296
"3994" 798.6 115.996497932818 54.3971072789326
"3995" 798.8 114.881600597618 55.1827044200993
"3996" 799 113.944073293018 55.9513156771326
"3997" 799.2 113.198915290899 56.6764372135832
"3998" 799.4 112.092437670542 57.2920423952023
"3999" 799.6 111.682969462865 57.9415927214452
"4000" 799.8 110.756800830175 58.6971717053073
"4001" 800 109.787665116506 59.5532564037363
"4002" 800.2 109.114702077294 60.435970793594
"4003" 800.4 108.969746141554 61.6871399147023
"4004" 800.6 108.572391202872 62.7511704406682
"4005" 800.8 107.889055236631 63.4547822798749
"4006" 801 106.733779574973 63.733250789479
"4007" 801.2 105.700589966085 64.6693207085659
"4008" 801.4 104.184773933353 65.8726413589898
"4009" 801.6 102.842104835256 67.2061255780442
"4010" 801.8 101.977257960572 67.906671565022
"4011" 802 100.978759988645 68.5836081207434
"4012" 802.2 100.731619330878 68.9470438601783
"4013" 802.4 101.735294812292 69.3481597016569
"4014" 802.6 102.649094701811 70.5874222211446
"4015" 802.8 103.741073437551 71.7184626238993
"4016" 803 104.644961598417 72.9960646847901
"4017" 803.2 105.303059257801 74.9291528612105
"4018" 803.4 106.23208320117 77.1875833227289
"4019" 803.6 106.976753878034 79.250348966044
"4020" 803.8 108.073969899351 81.1456283178993
"4021" 804 109.095277978774 82.8805172094208
"4022" 804.2 110.422011256818 84.7381428120993
"4023" 804.4 111.70265324608 86.7722024370659
"4024" 804.6 112.267504194251 88.8699591275326
"4025" 804.8 112.22426336381 91.3002329628268
"4026" 805 112.005862046384 93.8704889048075
"4027" 805.2 111.445810379023 96.8349388505604
"4028" 805.4 110.436118194409 99.7094830171298
"4029" 805.6 108.940063984941 102.762876390991
"4030" 805.8 107.503851943851 105.454886995929
"4031" 806 105.395241766408 107.754846644055
"4032" 806.2 102.952716780806 109.333292088356
"4033" 806.4 100.369816796032 110.611342886453
"4034" 806.6 97.9795770553751 111.834228273685
"4035" 806.8 95.2360830142205 113.323379234275
"4036" 807 92.8898283512012 114.938248587847
"4037" 807.2 90.7558451705449 116.65010722316
"4038" 807.4 88.5375361239048 118.25693957586
"4039" 807.6 86.3172983039299 119.729335178108
"4040" 807.8 84.1125073022997 121.450429066551
"4041" 808 81.9703242443287 122.822141629841
"4042" 808.2 79.7016873977708 123.709933719282
"4043" 808.4 76.4392971316852 124.307392353832
"4044" 808.6 72.9134612650469 124.018722674013
"4045" 808.8 69.8911116602325 123.94342122291
"4046" 809 66.642163754547 123.282818278981
"4047" 809.2 64.0157293966075 122.649574579941
"4048" 809.4 61.2887157185044 121.432892866055
"4049" 809.6 58.9236594502088 120.276858890066
"4050" 809.8 57.1765883373448 119.871637132949
"4051" 810 54.8169512001354 119.11690180254
"4052" 810.2 51.9401560008212 117.232139159166
"4053" 810.4 49.5195508378751 115.494040102305
"4054" 810.6 47.5615725355124 113.790157729964
"4055" 810.8 45.2405017796427 111.593729131374
"4056" 811 43.1200981706368 109.348543796757
"4057" 811.2 40.9761283964716 107.28525740829
"4058" 811.4 39.2709064926027 105.12467815749
"4059" 811.6 37.5355979681179 102.368332414036
"4060" 811.8 35.7015677197369 101.127441096586
"4061" 812 33.4598794321247 99.6065111652598
"4062" 812.2 31.1389272961075 97.5370065065659
"4063" 812.4 28.8769034398661 95.6640417295234
"4064" 812.6 26.8115736477637 93.9938572381284
"4065" 812.8 24.9267670209038 92.3198815944028
"4066" 813 22.9014820168223 90.6255465644267
"4067" 813.2 20.6986422360137 89.0652967950659
"4068" 813.4 18.877515450967 87.4400158816764
"4069" 813.6 17.6263399202637 86.9394072340034
"4070" 813.8 17.4694282040532 87.138785548719
"4071" 814 16.802053077704 87.5155681904835
"4072" 814.2 15.5781945346214 87.6991980285978
"4073" 814.4 14.8321478656859 87.5326674027292
"4074" 814.6 12.7882556034512 87.7176009881712
"4075" 814.8 9.58891235134132 88.2631337504176
"4076" 815 8.34843592069298 88.3093316220989
"4077" 815.2 9.12999872232621 88.8463381324097
"4078" 815.4 9.53211800193574 89.4553592374061
"4079" 815.6 9.8109729469512 89.5828354522534
"4080" 815.8 9.71161905763016 90.5457506963712
"4081" 816 9.72019815220378 91.5120521151999
"4082" 816.2 10.0459678031609 92.7638360821627
"4083" 816.4 10.3500915809938 94.4971656998319
"4084" 816.6 10.6186400505762 95.9764284018159
"4085" 816.8 11.2873328226451 96.9078354922394
"4086" 817 12.1389545985762 98.4526518231284
"4087" 817.2 12.9576384742882 100.264902572544
"4088" 817.4 14.397772280543 101.653916842046
"4089" 817.6 15.1385377873492 102.500177855117
"4090" 817.8 15.7590743375532 103.408835993576
"4091" 818 16.8232318406937 105.024307023975
"4092" 818.2 17.78805293141 107.094849685458
"4093" 818.4 19.6692625941387 109.026364696128
"4094" 818.6 22.4131881463042 110.486245234095
"4095" 818.8 25.161508657471 112.314095038551
"4096" 819 27.9676461686387 114.341088598785
"4097" 819.2 30.39605701457 116.953259531799
"4098" 819.4 30.9234362831655 118.181355429127
"4099" 819.6 32.0330293620453 118.099806710799
"4100" 819.8 34.0649025685736 118.590836564484
"4101" 820 36.6975773622325 120.316669556003
"4102" 820.2 38.9442441131532 122.344563631681
"4103" 820.4 41.4784339297239 123.187621762005
"4104" 820.6 45.1064572829058 124.314866799945
"4105" 820.8 48.6819318851387 125.711014790535
"4106" 821 52.1187929602112 127.539598298376
"4107" 821.2 55.4624312824611 127.677070440333
"4108" 821.4 58.47063642833 128.18301586849
"4109" 821.6 62.1064593750196 128.42203732895
"4110" 821.8 65.6307036809058 128.719615389975
"4111" 822 68.7892037146214 128.531727527523
"4112" 822.2 72.2084340552108 128.382310474941
"4113" 822.4 75.4463739979564 127.543577723293
"4114" 822.6 78.6930738858383 127.139704011679
"4115" 822.8 81.4664648954723 126.173195669087
"4116" 823 83.7472846155381 124.375626583109
"4117" 823.2 86.2578648222577 122.454887581356
"4118" 823.4 87.3700499638603 120.673517888861
"4119" 823.6 89.3093622900117 119.203108357352
"4120" 823.8 92.0181262598208 117.812059398979
"4121" 824 94.0490681940512 117.193920919866
"4122" 824.2 96.7488525768706 116.565991138679
"4123" 824.4 99.5939931982846 116.756534403433
"4124" 824.6 100.988342987279 116.986575989411
"4125" 824.8 102.316991565728 115.773340833545
"4126" 825 104.349616925583 113.814756596703
"4127" 825.2 106.507201295718 111.775423881333
"4128" 825.4 108.992159869788 109.614640620792
"4129" 825.6 112.018341532218 107.312382825299
"4130" 825.8 113.990527348651 104.722035494966
"4131" 826 115.846173687026 102.059498157066
"4132" 826.2 117.475132359756 99.168205270892
"4133" 826.4 119.385022762072 96.1334746150314
"4134" 826.6 121.354088297991 93.4754239592345
"4135" 826.8 123.737053235586 90.3921997100884
"4136" 827 123.753941305769 87.4931374056796
"4137" 827.2 123.719971049653 84.3889302110547
"4138" 827.4 124.653844664485 81.1031636075659
"4139" 827.6 126.225203589821 78.5802059262398
"4140" 827.8 126.964704416158 76.7482229337072
"4141" 828 127.023983617126 74.4534862347869
"4142" 828.2 127.012807821865 71.3047977732383
"4143" 828.4 127.602237505394 67.5805661340319
"4144" 828.6 128.366325623316 64.9448641941558
"4145" 828.8 128.819653416299 62.2626794077181
"4146" 829 129.225750387377 59.4258324868744
"4147" 829.2 129.574273910513 57.4859990641896
"4148" 829.4 129.258097505419 56.6123195511723
"4149" 829.6 128.70350244852 55.2048153554797
"4150" 829.8 128.043969757462 53.3585417919231
"4151" 830 127.284923304824 50.342901997917
"4152" 830.2 126.119258964918 46.7704453030659
"4153" 830.4 124.949888436799 43.4395897655715
"4154" 830.6 123.978533227633 40.2588680162705
"4155" 830.8 122.613705394769 36.9060861140432
"4156" 831 121.024696980558 33.4486590327802
"4157" 831.2 119.568255005277 29.8581337492636
"4158" 831.4 118.126186032917 27.7206797368273
"4159" 831.6 116.773547590685 27.0158620559993
"4160" 831.8 115.089665325732 24.6162952047732
"4161" 832 113.343083049762 22.1877709211349
"4162" 832.2 111.325852005219 20.076930877252
"4163" 832.4 109.058053020933 17.8918841613189
"4164" 832.6 107.537738472933 15.8888800534274
"4165" 832.8 105.652696218644 14.2834942374864
"4166" 833 104.438822737822 13.7942385786585
"4167" 833.2 102.764047764792 12.480441501313
"4168" 833.4 101.308987829583 10.9824940406044
"4169" 833.6 100.06886686177 10.3316580669276
"4170" 833.8 98.3461925488395 9.6298104758777
"4171" 834 95.6990566299689 8.15953232868945
"4172" 834.2 93.1527897337768 6.78053878590314
"4173" 834.4 91.2877527010559 5.86507863522872
"4174" 834.6 89.4453657033887 5.55844392456593
"4175" 834.8 87.1898218784142 4.63601605010297
"4176" 835 84.5292714194142 3.49418717225111
"4177" 835.2 81.7202674063637 3.02170829102843
"4178" 835.4 78.6938912592512 2.13004304618358
"4179" 835.6 75.6569255718006 1.5731564409334
"4180" 835.8 73.1280567798658 1.24257934020008
"4181" 836 70.8800306951707 0.976915969456174
"4182" 836.2 68.157736055303 0.908558143065927
"4183" 836.4 66.0436895592045 0.761310381260736
"4184" 836.6 65.8189710710281 0.590072815565929
"4185" 836.8 63.6950380466387 0.745334412722179
"4186" 837 61.8297454074064 1.00933260490175
"4187" 837.2 60.632093727633 1.16913704738411
"4188" 837.4 59.8408031183106 1.73661999456593
"4189" 837.6 57.8633785972338 2.28219920776158
"4190" 837.8 55.3850099060542 2.21434798581593
"4191" 838 52.9830333071127 2.47452599951209
"4192" 838.2 49.9573250700719 2.94247133799696
"4193" 838.4 46.9108710141179 3.95995089987545
"4194" 838.6 44.0022136670762 4.63483647481593
"4195" 838.8 41.4817246538538 5.39713317427372
"4196" 839 38.5771047436809 6.9219054347281
"4197" 839.2 35.0912700226112 8.42481187206593
"4198" 839.4 32.3834208887845 9.45458109764926
"4199" 839.6 30.3068801483328 10.9089974265659
"4200" 839.8 28.7937893171179 12.4218027321909
"4201" 840 26.1338336603667 14.3190332852349
"4202" 840.2 23.8480086181273 16.4021964696152
"4203" 840.4 21.3201700817796 18.0649349193794
"4204" 840.6 19.1825197318041 19.9577276137718
"4205" 840.8 17.5860598473208 21.9839785106746
"4206" 841 15.9139769316154 23.7121075920659
"4207" 841.2 15.7897589574071 24.1617339367718
"4208" 841.4 15.0233449016303 25.8854134388271
"4209" 841.6 13.4723971500512 27.998430122789
"4210" 841.8 12.3213018494226 29.7505894014659
"4211" 842 10.946747841085 31.2158013363195
"4212" 842.2 10.9512088579512 31.3663716296493
"4213" 842.4 10.7058529303104 32.2331601007842
"4214" 842.6 10.1982911770369 33.7416655340802
"4215" 842.8 9.41937677549666 35.594505628975
"4216" 843 8.49653432732621 36.3559750938159
"4217" 843.2 8.26278596557122 37.3228965481059
"4218" 843.4 7.69624317898545 39.1616999447098
"4219" 843.6 6.39882554361339 40.7811996037551
"4220" 843.8 6.60115272772969 40.9441795397368
"4221" 844 6.21689601110911 42.167494201408
"4222" 844.2 5.42361500080187 43.8982867132478
"4223" 844.4 4.90983546119195 44.6849561955844
"4224" 844.6 5.17277754746342 45.3054127965659
"4225" 844.8 4.78711301429737 45.8345884176429
"4226" 845 4.37360324759044 46.3672993188887
"4227" 845.2 4.25929098917121 47.2953091227859
"4228" 845.4 3.90455092797121 49.2520829749459
"4229" 845.6 3.79653223223202 52.14019518097
"4230" 845.8 3.05100290316549 54.7416780713516
"4231" 846 3.03859798242873 57.1723908084255
"4232" 846.2 2.8033662337924 60.7748071861718
"4233" 846.4 2.27135441701166 63.9084557613297
"4234" 846.6 2.60387576201939 66.2125268863614
"4235" 846.8 2.33609308595121 69.2042748284029
"4236" 847 2.72884101085122 71.7948991024993
"4237" 847.2 2.91888032935122 72.5040597650659
"4238" 847.4 2.93154961725121 72.4573485836993
"4239" 847.6 2.93183432035009 72.5198051070996
"4240" 847.8 2.88058776255234 72.7645736059873
"4241" 848 2.90203435313255 73.5764103622747
"4242" 848.2 3.3781768214622 74.4079720525385
"4243" 848.4 3.53967543645122 76.0546574806789
"4244" 848.6 3.7859436169793 77.9562422929199
"4245" 848.8 4.2893838132141 80.6060638283546
"4246" 849 4.76015017081788 83.1542091166659
"4247" 849.2 5.27636433959727 85.7201273102682
"4248" 849.4 5.7187929552512 88.3429720722959
"4249" 849.6 6.13112068872394 90.1848209765811
"4250" 849.8 6.61989605713871 91.8759298102534
"4251" 850 7.07567368934122 92.4628982688359
"4252" 850.2 8.02882644901787 93.3372466545993
"4253" 850.4 8.83800010654109 94.7765617691109
"4254" 850.6 9.36362953398729 96.5158834462309
"4255" 850.8 9.51577853888121 96.6707264157659
"4256" 851 9.62615807706977 97.3905689229938
"4257" 851.2 10.2662754808575 98.1301854290347
"4258" 851.4 10.4814416976987 98.9187913631055
"4259" 851.6 10.8443117412949 99.8420440643472
"4260" 851.8 11.3350137560983 100.864241457389
"4261" 852 12.5322026269459 102.047429239392
"4262" 852.2 13.6656711803555 103.185716485374
"4263" 852.4 14.3706238064716 104.446188203148
"4264" 852.6 14.8747289544825 105.34387809691
"4265" 852.8 15.5147380709104 106.158209330974
"4266" 853 16.4981536037338 106.903244572696
"4267" 853.2 17.9497234939112 108.285249339036
"4268" 853.4 19.6676789331512 109.924811805006
"4269" 853.6 21.0607834883594 111.890945225974
"4270" 853.8 21.8835373868612 112.806467048226
"4271" 854 22.8046714007543 113.667805790914
"4272" 854.2 24.3582964650689 114.154446829654
"4273" 854.4 25.179594840339 114.687116407413
"4274" 854.6 27.2312438094512 116.13970295264
"4275" 854.8 29.5523065538493 118.218763414493
"4276" 855 30.9750183839012 119.028396406266
"4277" 855.2 31.9226065935983 119.82723254536
"4278" 855.4 31.7269214248755 119.636027806854
"4279" 855.6 32.8770721066357 120.459910651114
"4280" 855.8 34.40107673849 121.272512049823
"4281" 856 36.1214641187084 122.544474421866
"4282" 856.2 37.7564983725281 123.369841397518
"4283" 856.4 40.0719397222159 124.203595633831
"4284" 856.6 42.8562765765212 125.265613060026
"4285" 856.8 45.3772838787941 126.602887452295
"4286" 857 47.5635693115403 127.624094663086
"4287" 857.2 50.1626549084512 127.627114205945
"4288" 857.4 53.1968200820533 127.884108426923
"4289" 857.6 55.535224808545 127.836904351597
"4290" 857.8 57.787140190398 127.803954672768
"4291" 858 59.8199217819028 127.530105380872
"4292" 858.2 61.9767658752012 126.996899300316
"4293" 858.4 62.2569520499128 126.124389496516
"4294" 858.6 62.6357731893545 125.13838330855
"4295" 858.8 64.1887826738706 124.074025891485
"4296" 859 66.25549757244 123.032293745965
"4297" 859.2 68.5136311512974 122.592352216154
"4298" 859.4 70.7609241121591 122.662993905538
"4299" 859.6 73.4741446444512 123.116515164937
"4300" 859.8 75.5659249445363 124.136630008023
"4301" 860 77.5490013241247 125.626112451954
"4302" 860.2 78.1464244548452 125.557924684248
"4303" 860.4 79.8397879159087 124.896929023885
"4304" 860.6 81.7909191207415 123.819237629485
"4305" 860.8 83.1246470482788 122.521631336307
"4306" 861 84.3091399919729 121.110459616827
"4307" 861.2 85.9692298358262 119.775244499253
"4308" 861.4 87.0914938637096 118.832581607156
"4309" 861.6 87.8917942746512 117.291589753633
"4310" 861.8 88.9940223219512 115.544456455532
"4311" 862 90.0319293691435 113.865154274901
"4312" 862.2 90.3329357022921 112.721518325418
"4313" 862.4 91.1554585268688 111.483863980055
"4314" 862.6 91.8111985929018 109.463757045626
"4315" 862.8 92.3978376710846 107.524706376966
"4316" 863 92.4681118859905 105.804026771628
"4317" 863.2 93.0157846436954 103.95263419681
"4318" 863.4 92.880778859844 103.019503929959
"4319" 863.6 92.9401328766865 101.60987181236
"4320" 863.8 92.8980909302664 99.6791665137072
"4321" 864 93.0190123823164 98.6885635671221
"4322" 864.2 93.6154330218376 98.60682767485
"4323" 864.4 94.4291468310512 98.1909630456993
"4324" 864.6 95.8856780675547 97.6929544945142
"4325" 864.8 97.3600714113717 96.934779705475
"4326" 865 99.0307500501721 96.4600817014845
"4327" 865.2 101.08098090462 96.239274726319
"4328" 865.4 102.944740004126 96.7688045479455
"4329" 865.6 104.844936231677 97.3705722386466
"4330" 865.8 106.667678942451 98.0839226896521
"4331" 866 108.904463564796 99.252434373997
"4332" 866.2 110.612050575318 99.9829738217659
"4333" 866.4 112.731660832769 99.7577178355887
"4334" 866.6 114.341850972665 99.7535212464929
"4335" 866.8 113.897619237385 99.5795590735993
"4336" 867 114.000717862832 98.4412278929029
"4337" 867.2 114.771800102485 96.9594864460326
"4338" 867.4 116.050317853509 94.9669039799962
"4339" 867.6 118.074261148418 92.2204247728326
"4340" 867.8 120.097124116451 89.4958010998245
"4341" 868 122.377595938451 87.0821948224993
"4342" 868.2 124.013465529935 84.0591274274176
"4343" 868.4 125.567193584484 81.0436663485824
"4344" 868.6 126.942762678418 78.0924156449326
"4345" 868.8 126.852569414558 75.1383884025302
"4346" 869 127.267057164044 70.5783345290194
"4347" 869.2 127.785015081704 66.6593290296264
"4348" 869.4 128.748011995463 62.0337609513483
"4349" 869.6 128.140033588792 59.8514426664066
"4350" 869.8 126.341067482622 56.8751161482932
"4351" 870 125.453812921811 52.7493810916839
"4352" 870.2 125.701844320394 48.6668806622705
"4353" 870.4 125.199789036175 46.5332286453418
"4354" 870.6 123.622681128624 43.9809531242728
"4355" 870.8 122.2893379778 40.3821306215715
"4356" 871 121.374486437663 36.10380965216
"4357" 871.2 120.121546840114 32.9443449169455
"4358" 871.4 118.688770717335 29.6625985714496
"4359" 871.6 116.399459857265 26.5962514648217
"4360" 871.8 113.931404005118 23.7404173989548
"4361" 872 111.666154970905 20.8101877940543
"4362" 872.2 109.288453730137 18.1215790991124
"4363" 872.4 106.580672989403 16.4414329107768
"4364" 872.6 104.513899999451 14.6144094782383
"4365" 872.8 101.847387522616 12.3365610710071
"4366" 873 98.9484628148083 10.4085204833516
"4367" 873.2 97.0508055225442 8.79810630243802
"4368" 873.4 94.3357299130416 7.80779451469244
"4369" 873.6 91.9027417733453 6.76569066010122
"4370" 873.8 89.6145121450054 5.43642183523461
"4371" 874 87.3161141927561 5.19024381423666
"4372" 874.2 85.0031966334512 4.264903517489
"4373" 874.4 82.2129722865336 3.28108648863064
"4374" 874.6 80.1502413537073 2.55691391124886
"4375" 874.8 78.9086798843466 2.45210098611244
"4376" 875 77.0486937305226 1.99140825656593
"4377" 875.2 74.0862391562464 1.4672504766081
"4378" 875.4 71.0189240238305 0.970058758031443
"4379" 875.6 68.4898977341453 0.0662581239835741
"4380" 875.8 68.1768917977924 0.0572655970894592
"4381" 876 68.2028159289155 0.321635182387353
"4382" 876.2 67.643325864428 0.305658011472905
"4383" 876.4 66.2938257271262 0.49930449722843
"4384" 876.6 64.2839098822538 0.469383638829083
"4385" 876.8 62.484839030369 0.226214235928942
"4386" 877 62.7272834736251 1.00825789776158
"4387" 877.2 62.9060094146358 1.66312338052747
"4388" 877.4 63.3065042704682 1.72690349304898
"4389" 877.6 64.2128951895512 0.983174705508784
"4390" 877.8 64.5792487646595 0.728083124149258
"4391" 878 65.2791157870302 0.459326207434346
"4392" 878.2 66.0610275619637 0.351208819940929
"4393" 878.4 67.0328932718781 0.310427162151294
"4394" 878.6 67.9302390082098 0.262801685927996
"4395" 878.8 69.4505535562098 0.0167992260659286
"4396" 879 70.5333793471924 0.250604925312987
"4397" 879.2 72.5535097237179 0.394735148032597
"4398" 879.4 74.7723740280865 0.803645329301224
"4399" 879.6 77.1395006955202 1.16334640506593
"4400" 879.8 78.3802171657271 1.22045411896248
"4401" 880 78.9961001267195 1.14004260061471
"4402" 880.2 79.6535898176762 1.25411472340343
"4403" 880.4 80.0469712069712 1.23978288366593
"4404" 880.6 80.2704366193005 1.26805390999743
"4405" 880.8 79.9840760023827 1.13193415358647
"4406" 881 79.6820957154512 1.17949495688283
"4407" 881.2 79.5119112511229 1.23179698291668
"4408" 881.4 79.5278609062338 1.06918552563115
"4409" 881.6 79.5183695333589 1.12806803032747
"4410" 881.8 79.472777045799 1.17996303084854
"4411" 882 79.5137751762083 1.15242690812307
"4412" 882.2 79.4814986570345 1.13680596110759
"4413" 882.4 79.392782126093 1.19186747917041
"4414" 882.6 79.3563140265941 1.10328917188021
"4415" 882.8 79.4797957957577 1.10786831575948
"4416" 883 79.5870760562012 1.06780080681593
"4417" 883.2 79.7955520250035 0.872431449200259
"4418" 883.4 79.6575745130641 0.953762512130445
"4419" 883.6 79.6398647557845 0.835761496780213
"4420" 883.8 79.5841966725876 0.827489150611385
"4421" 884 79.5402753285109 0.866727234379362
"4422" 884.2 79.0993084720512 1.36208124942593
"4423" 884.4 79.2298502486411 1.50198903177479
"4424" 884.6 79.7214141951409 1.63338681944524
"4425" 884.8 79.7337113328216 2.08813343010296
"4426" 885 80.1747902448956 2.18721775421408
"4427" 885.2 80.9922491347571 2.3998188530071
"4428" 885.4 81.3431801290068 2.88080802299185
"4429" 885.6 82.2945349545778 3.2339041798001
"4430" 885.8 82.6288782344142 3.95186238362148
"4431" 886 83.0699571464882 4.71622716962148
"4432" 886.2 83.170159156274 5.42056799797732
"4433" 886.4 83.4258702899012 5.90240807826593
"4434" 886.6 84.2529115318408 6.49404627626074
"4435" 886.8 85.6150305369146 7.32487230196837
"4436" 887 86.6470367384762 8.12384323757843
"4437" 887.2 88.4880734869837 8.75239678035164
"4438" 887.4 90.2184528677297 9.20852766530643
"4439" 887.6 91.7162738583863 9.34304229680619
"4440" 887.8 93.5673061814382 9.6904808358971
"4441" 888 95.3394815177195 10.1679364450171
"4442" 888.2 96.8571785944747 11.0236521444659
"4443" 888.4 98.10473082651 12.2421395386189
"4444" 888.6 99.251510415622 12.955071457383
"4445" 888.8 100.631135884216 14.2834431435836
"4446" 889 101.462837372239 15.6503072314895
"4447" 889.2 102.909123532118 17.6443723155474
"4448" 889.4 104.288833826169 19.7868696027836
"4449" 889.6 105.610874927378 21.5448537781025
"4450" 889.8 107.544095564239 23.0601493922424
"4451" 890 109.676253213644 24.6882843067165
"4452" 890.2 111.762542576523 26.4874797317088
"4453" 890.4 113.852538959957 27.8102079507406
"4454" 890.6 115.674658735544 28.9782254491008
"4455" 890.8 116.409924465555 30.4859610404108
"4456" 891 116.975049598237 32.7661904738516
"4457" 891.2 117.613943688051 35.5822430923012
"4458" 891.4 118.415564086088 38.4174437590887
"4459" 891.6 118.976039454602 40.9192032396938
"4460" 891.8 119.894415510051 43.7257255721659
"4461" 892 120.682578578356 46.409718763708
"4462" 892.2 121.28575955426 49.4900952907064
"4463" 892.4 121.383332257603 52.5253366991094
"4464" 892.6 121.645283253242 55.5886390521758
"4465" 892.8 122.155883400201 57.9999484186
"4466" 893 122.529627393251 60.6266802848326
"4467" 893.2 122.558200680855 63.446879153651
"4468" 893.4 122.804128631085 66.1938038095326
"4469" 893.6 122.911039639504 69.1435366883712
"4470" 893.8 122.691632542781 72.1760876405766
"4471" 894 122.007829512533 75.0667556561124
"4472" 894.2 121.843348858331 77.7149401836804
"4473" 894.4 121.286088057836 80.7412802793956
"4474" 894.6 120.230934572923 83.9552176077625
"4475" 894.8 119.107780847856 86.7593198844929
"4476" 895 117.778913990068 89.1140860367255
"4477" 895.2 116.254556052313 91.6429950627468
"4478" 895.4 114.521303831199 93.3618314868975
"4479" 895.6 112.237942522485 94.4073573549993
"4480" 895.8 110.344526626473 94.3826170455007
"4481" 896 108.720103582251 93.5210938711012
"4482" 896.2 107.090463044283 92.2472872806052
"4483" 896.4 105.165250447957 91.2819546744659
"4484" 896.6 103.572752898308 90.585626754033
"4485" 896.8 101.561210666522 90.6210039477483
"4486" 897 99.8805604245941 90.9048120492857
"4487" 897.2 97.9711177482369 91.1582003757802
"4488" 897.4 96.6478036659347 92.2193514889451
"4489" 897.6 94.5093856544179 93.4349154883659
"4490" 897.8 92.7314622524512 94.4816021066143
"4491" 898 90.4723281784933 95.5905582839712
"4492" 898.2 88.7312019878555 96.8309177592149
"4493" 898.4 87.2216991124621 97.6228590731094
"4494" 898.6 85.4650126117415 98.2787691080337
"4495" 898.8 83.9153853620374 98.6242495211349
"4496" 899 82.6629371606872 98.3278520950772
"4497" 899.2 82.5492106510817 98.2542908528485
"4498" 899.4 83.1416751272353 98.3549347340091
"4499" 899.6 83.1202783283133 98.3738541602039
"4500" 899.8 82.9991456383603 98.3505917522705
"4501" 900 82.9533343215411 98.2934986215491
"4502" 900.2 82.9498982496581 98.228888424928
"4503" 900.4 82.8807350313276 98.2419684112569
"4504" 900.6 82.8005722431259 98.2376742270659
"4505" 900.8 82.8210981057336 98.2106966463836
"4506" 901 82.7011294343489 98.2116163366341
"4507" 901.2 82.7052499315892 98.1981381174452
"4508" 901.4 82.6829491401372 98.1887904326124
"4509" 901.6 82.7052499315892 98.1981381174452
"4510" 901.8 82.7052499315892 98.1981381174452
"4511" 902 82.7448224066256 98.2021223765543
"4512" 902.2 82.7448224066256 98.2021223765543
"4513" 902.4 82.7448224066256 98.2021223765543
"4514" 902.6 82.7271443304861 98.1799024699845
"4515" 902.8 82.7489371312443 98.1893523153073
"4516" 903 82.8051515038127 98.1870235484756
"4517" 903.2 82.8051515038127 98.1870235484756
"4518" 903.4 82.8267939620583 98.1967261135302
"4519" 903.6 82.8525077606707 98.1677628137123
"4520" 903.8 82.8051515038127 98.1870235484756
"4521" 904 82.8525077606707 98.1677628137123
"4522" 904.2 82.8267939620583 98.1967261135302
"4523" 904.4 82.8300411324865 98.1837190657012
"4524" 904.6 82.8525077606707 98.1677628137123
"4525" 904.8 82.8210981057336 98.2106966463836
"4526" 905 82.8525077606707 98.1677628137123
"4527" 905.2 82.834512645863 98.1837190657012
"4528" 905.4 82.7589227768798 98.2012759039231
"4529" 905.6 82.7845980779396 98.2243422831241
"4530" 905.8 82.8004681690194 98.22464528185
"4531" 906 82.834512645863 98.1837190657012
"4532" 906.2 82.8664130766585 98.1444590092611
"4533" 906.4 82.8692611534271 98.1317682627406
"4534" 906.6 82.8692611534271 98.1317682627406
"4535" 906.8 82.8664130766585 98.1444590092611
"4536" 907 82.8692611534271 98.1317682627406
"4537" 907.2 82.7795181710029 98.2157097217211
"4538" 907.4 82.8155347111838 98.2198983018101
"4539" 907.6 82.7838868909684 98.233281325997
"4540" 907.8 82.7838868909684 98.233281325997
"4541" 908 82.7702346410762 98.2463601905432
"4542" 908.2 82.6965124916581 98.105887194997
"4543" 908.4 82.3691632886605 98.0732469184496
"4544" 908.6 82.1120366643613 98.0186708333244
"4545" 908.8 81.7078339828661 97.7457160403319
"4546" 909 80.9081558348061 97.3582437743563
"4547" 909.2 79.9577571444842 97.0575285959341
"4548" 909.4 78.6522052151931 96.7048351669692
"4549" 909.6 77.3678391257179 96.7174375971326
"4550" 909.8 75.6194773955179 96.6410011185326
"4551" 910 73.8817652116686 96.5593950230224
"4552" 910.2 72.0567680606387 96.4621185262534
"4553" 910.4 70.2814840936512 96.1951216600326
"4554" 910.6 68.2756053159186 95.5748599454029
"4555" 910.8 65.8848325056448 94.6747480471627
"4556" 911 64.8345076700641 93.9186022373563
"4557" 911.2 63.7581114411409 93.3308037330314
"4558" 911.4 62.5618502971765 92.870321499
"4559" 911.6 61.1960732169677 92.3117472323077
"4560" 911.8 60.0882501476074 91.7166871465034
"4561" 912 58.9818128961038 91.2256330586554
"4562" 912.2 57.9542669669512 90.5643010698326
"4563" 912.4 56.6768964561545 89.5860728031099
"4564" 912.6 55.3946531423194 88.3597293002967
"4565" 912.8 53.8939645383545 87.3393117944208
"4566" 913 52.4125456906926 87.0269906990659
"4567" 913.2 50.5317167733643 86.460640703642
"4568" 913.4 48.7363383029351 85.6708596271305
"4569" 913.6 47.3503514405391 85.2014747999011
"4570" 913.8 45.677451572549 84.9152945058594
"4571" 914 43.7970116369938 84.6376731144595
"4572" 914.2 41.9457167561655 84.3615134966044
"4573" 914.4 40.2708647403743 83.8407374885604
"4574" 914.6 38.8711520675762 83.2051667690659
"4575" 914.8 37.407163606245 82.6588166814783
"4576" 915 35.707789245045 81.4534974678159
"4577" 915.2 33.9485519654104 79.9865150511476
"4578" 915.4 32.8432212353594 78.8009696687802
"4579" 915.6 30.8767292309996 77.5135257550337
"4580" 915.8 29.3432271635028 76.1932361978391
"4581" 916 27.840145299339 74.5033676576986
"4582" 916.2 26.3942621301001 73.4730683146936
"4583" 916.4 24.5952145528383 72.8451472770982
"4584" 916.6 21.8535354348767 71.7979710177149
"4585" 916.8 19.2576792119618 71.1149216344808
"4586" 917 16.7790812919512 70.4742466111326
"4587" 917.2 13.6404319158828 70.1010041571501
"4588" 917.4 10.9818603609351 69.5657757758724
"4589" 917.6 8.75295262764269 69.3178512333532
"4590" 917.8 6.32274208613255 68.4568462186813
"4591" 918 4.242616571548 67.7247251085175
"4592" 918.2 4.34970118410014 67.650885476651
"4593" 918.4 4.35358120457243 67.4044340968538
"4594" 918.6 4.57773967083832 65.9617547150014
"4595" 918.8 4.96949507087979 63.9588534395275
"4596" 919 5.45273790935121 61.6798051010993
"4597" 919.2 6.53761454061425 59.7660313838811
"4598" 919.4 7.78113268992948 57.8426569495442
"4599" 919.6 8.88189183428455 55.6837880020326
"4600" 919.8 9.14911187217536 54.2251984171004
"4601" 920 9.19108278898692 52.2665920976373
"4602" 920.2 9.57486349063304 50.2260111064409
"4603" 920.4 10.1368636658247 47.6238324938611
"4604" 920.6 11.1050502110226 45.0597241153516
"4605" 920.8 11.7870728523293 43.0729083301391
"4606" 921 12.081020671312 40.3152718044204
"4607" 921.2 11.6632228379312 37.8936222549859
"4608" 921.4 11.0409496472429 34.8166293442326
"4609" 921.6 10.8527782365743 33.3137052500505
"4610" 921.8 10.5506095433667 33.8480152824744
"4611" 922 10.3937601903512 34.1183881786088
"4612" 922.2 9.91463075704212 34.1352637647932
"4613" 922.4 9.86707979336549 34.2002844056802
"4614" 922.6 9.92089765078944 34.5256211822424
"4615" 922.8 9.676017488886 34.6347696065007
"4616" 923 9.84264616670121 34.5874448046395
"4617" 923.2 9.63652659817429 34.7307199687121
"4618" 923.4 9.87042114402045 35.0070672374967
"4619" 923.6 10.3150678528315 34.9784139096575
"4620" 923.8 11.2204312258262 35.3049735130659
"4621" 924 12.7578493124912 35.2030582082659
"4622" 924.2 14.4961414268538 35.3463352439101
"4623" 924.4 16.5646779582589 35.0158868311813
"4624" 924.6 18.6276455719058 33.9119104182348
"4625" 924.8 20.3602118262824 32.586680561988
"4626" 925 22.3046548944132 30.8526292638128
"4627" 925.2 23.6889109126112 28.6600956401059
"4628" 925.4 24.7473496183526 26.1720703188406
"4629" 925.6 25.3836393240345 23.0592126706909
"4630" 925.8 25.9744504497712 19.8953794273059
"4631" 926 26.5449907148679 16.7107384758576
"4632" 926.2 28.0111454282304 14.5347667523646
"4633" 926.4 30.4693163532434 12.9663299187542
"4634" 926.6 33.1024585441617 10.9592845835396
"4635" 926.8 36.4696885461312 9.45925221578593
"4636" 927 40.1147917254071 7.51993885334534
"4637" 927.2 43.9112662789369 6.4702219192945
"4638" 927.4 47.4617930788603 6.17804265261138
"4639" 927.6 51.5708949865666 5.22770916139285
"4640" 927.8 55.3325417450641 4.74476528140464
"4641" 928 58.3362087345247 4.45123905072769
"4642" 928.2 62.584687351048 3.91259394180786
"4643" 928.4 67.3122637112694 3.72281030970229
"4644" 928.6 71.109781591762 3.77664763287674
"4645" 928.8 75.4795119291941 4.07885208880878
"4646" 929 79.7698061701435 4.65688545902746
"4647" 929.2 84.2529115318408 6.02252254463736
"4648" 929.4 88.7012590475053 7.8308797748362
"4649" 929.6 92.5133580556917 10.030945473028
"4650" 929.8 96.9011013081474 12.4546591299014
"4651" 930 100.576548578062 15.239570645949
"4652" 930.2 104.237052597192 18.5266946302511
"4653" 930.4 107.365291630616 21.269042927952
"4654" 930.6 109.889297865594 24.0851904042802
"4655" 930.8 112.845101608873 27.2576550933912
"4656" 931 115.423740542339 30.8875820206409
"4657" 931.2 117.873291463887 35.0561802689953
"4658" 931.4 120.681546106677 38.9665274072917
"4659" 931.6 122.519436879071 43.3654217364464
"4660" 931.8 123.927472158218 48.0656189682326
"4661" 932 124.769446115616 52.5857773928901
"4662" 932.2 124.539915974417 57.0950954929873
"4663" 932.4 123.281338475318 60.7498279447993
"4664" 932.6 122.748239999355 64.5202424701617
"4665" 932.8 121.663892720085 68.6355246536993
"4666" 933 120.540549192951 72.0755522335205
"4667" 933.2 120.589660477507 75.1306690952345
"4668" 933.4 120.387691480245 78.3974230426311
"4669" 933.6 119.645252848018 81.3452124564659
"4670" 933.8 118.28208192362 84.6480729264975
"4671" 934 116.727093535051 87.5195813389326
"4672" 934.2 115.138580479845 90.2037124337893
"4673" 934.4 113.217700786751 92.6280859920326
"4674" 934.6 110.72047397394 95.3380730280007
"4675" 934.8 108.307800886897 97.9510374323159
"4676" 935 106.133951494749 100.217704284417
"4677" 935.2 103.477444425504 102.043235076513
"4678" 935.4 100.672244958806 103.982738586356
"4679" 935.6 98.0993844518208 106.724615845533
"4680" 935.8 96.0499983088383 109.288087719292
"4681" 936 93.687789145548 112.238700172776
"4682" 936.2 90.7084630555158 114.885210507098
"4683" 936.4 87.7945268385157 117.355012853259
"4684" 936.6 84.8478956849996 119.697421068421
"4685" 936.8 80.3472333302012 122.402402271425
"4686" 937 76.3853266684295 125.069370709533
"4687" 937.2 73.1082866367267 125.497418380841
"4688" 937.4 70.3777706816912 123.985302043476
"4689" 937.6 66.9274568232828 121.582983980529
"4690" 937.8 63.7187929614512 118.623445700491
"4691" 938 60.7652652197637 115.841950704628
"4692" 938.2 57.8575802961354 113.030144322445
"4693" 938.4 55.5210968855249 109.972685178445
"4694" 938.6 54.5929873369873 107.335191190334
"4695" 938.8 53.3166407909249 105.623851843361
"4696" 939 51.0016720357063 104.317494132035
"4697" 939.2 48.677383071664 102.405088618821
"4698" 939.4 46.6597315837597 102.02697199596
"4699" 939.6 44.9999200892012 102.317055856696
"4700" 939.8 42.8594234641609 102.852629359743
"4701" 940 39.6401848042534 103.101050173154
"4702" 940.2 36.8498247708035 103.588227729066
"4703" 940.4 34.1217016802254 104.155337086421
"4704" 940.6 30.4780857829725 104.568078332396
"4705" 940.8 26.4710865354512 104.734774908066
"4706" 941 22.6350351372759 104.399872811107
"4707" 941.2 18.6794744769512 104.251197186311
"4708" 941.4 17.8829266951533 104.393250216449
"4709" 941.6 17.9991337167212 103.890151819536
"4710" 941.8 18.0491460443027 103.334700795096
"4711" 942 16.3356562154512 101.422527502066
"4712" 942.2 14.4214647961047 98.2528101634224
"4713" 942.4 12.3045191563603 95.214958936975
"4714" 942.6 10.7453329295762 92.0192482076284
"4715" 942.8 9.61440306767801 88.6200740073443
"4716" 943 9.10190151125767 85.424290341324
"4717" 943.2 9.01914245320121 82.4487641162534
"4718" 943.4 8.92745681708278 79.7641842412133
"4719" 943.6 9.07835760316861 77.1304053267072
"4720" 943.8 9.46778839009957 74.8069536716044
"4721" 944 9.29072346510014 72.0825749273957
"4722" 944.2 9.00381670170928 68.6699073707756
"4723" 944.4 9.10441650637429 65.605177593989
"4724" 944.6 9.44272826018748 63.1440909753297
"4725" 944.8 9.00882196586694 59.5341921134817
"4726" 945 8.718424805013 55.0381812654929
"4727" 945.2 8.893517210822 50.7826447322008
"4728" 945.4 9.75209802082768 46.6205698548306
"4729" 945.6 10.1033411292589 42.5566394315275
"4730" 945.8 11.0377525851554 38.2834841815166
"4731" 946 12.3171722223808 33.751123971573
"4732" 946.2 13.7706126960051 29.5447988821582
"4733" 946.4 14.8933065160666 27.0694329213429
"4734" 946.6 18.1754571539729 24.2715339934138
"4735" 946.8 21.4561600750345 21.8011956270659
"4736" 947 23.9338048235863 19.3325039533632
"4737" 947.2 26.6713982495458 17.1375375070794
"4738" 947.4 29.9453951018743 14.966010521489
"4739" 947.6 32.7794046924123 13.3584391271568
"4740" 947.8 36.0695803682607 12.2102374789231
"4741" 948 39.1426368082905 10.5950618894588
"4742" 948.2 42.3840847639659 9.11611237705122
"4743" 948.4 45.7089129312974 8.52476726715824
"4744" 948.6 49.2758047554512 8.01410840496145
"4745" 948.8 53.0712379052118 7.32671034851664
"4746" 949 57.2521029122118 7.39668740638987
"4747" 949.2 61.2745949573589 6.53153909443516
"4748" 949.4 65.927655764886 5.69414636845724
"4749" 949.6 70.0737077720912 5.23486283182593
"4750" 949.8 74.4471459551712 4.73038207306593
"4751" 950 79.2630346541435 5.03416807775823
"4752" 950.2 84.0313499920082 5.8172636464077
"4753" 950.4 87.8537864109512 7.63530350757908
"4754" 950.6 91.1923783890438 9.98656955210297
"4755" 950.8 94.2548668706707 13.0762512405293
"4756" 951 97.9354925354259 15.9910557031039
"4757" 951.2 100.78573027961 19.1678657240781
"4758" 951.4 103.984232180017 22.0820766628852
"4759" 951.6 107.947277020351 24.9733094889659
"4760" 951.8 111.538316290673 28.142592370177
"4761" 952 115.08244318487 32.493414668438
"4762" 952.2 118.359416105622 36.8626562966568
"4763" 952.4 121.754209386099 41.1057494553046
"4764" 952.6 123.783886895351 45.8192357915993
"4765" 952.8 124.936792094251 51.5604646286659
"4766" 953 126.082626062695 57.0908512411706
"4767" 953.2 126.281407286979 62.7199105171648
"4768" 953.4 125.680348232382 68.1990167174797
"4769" 953.6 124.501813209685 73.1495233621326
"4770" 953.8 123.023590398407 77.0958482230879
"4771" 954 121.397747821079 79.9904978463851
"4772" 954.2 119.581906408518 83.1244838194326
"4773" 954.4 118.037343115935 85.7078450200014
"4774" 954.6 115.875390438806 89.0324208902917
"4775" 954.8 114.085477396429 91.5137839941758
"4776" 955 112.240832009199 94.411827324508
"4777" 955.2 110.183406334701 97.3386770071682
"4778" 955.4 107.543512323364 100.248285946762
"4779" 955.6 104.473964200636 103.235124431185
"4780" 955.8 100.949417201519 105.17707587974
"4781" 956 97.4972709773874 107.275881244502
"4782" 956.2 93.4503375771141 110.252801593515
"4783" 956.4 89.636921293047 112.984222518672
"4784" 956.6 85.0961047447179 115.074931874233
"4785" 956.8 81.4144541346196 117.077254715687
"4786" 957 78.5378164146959 119.952952535715
"4787" 957.2 74.2238530212141 121.988142938447
"4788" 957.4 69.7677040354087 123.246226347736
"4789" 957.6 64.7713184177589 124.028686044791
"4790" 957.8 59.5417287408212 124.077025817796
"4791" 958 53.7797366039012 123.572545059036
"4792" 958.2 51.6111332879461 121.838422000983
"4793" 958.4 48.2962206394718 119.722628753138
"4794" 958.6 44.3968361294716 117.397491541443
"4795" 958.8 40.3379555443144 114.446230662824
"4796" 959 36.8176716537846 111.062016747733
"4797" 959.2 34.4685745223262 107.625029255128
"4798" 959.4 31.5592360307738 104.060818860195
"4799" 959.6 29.3236767268302 100.309505094382
"4800" 959.8 27.039161057419 96.634973869324
"4801" 960 25.2261350816043 93.2888022197496
"4802" 960.2 22.9301498458492 90.3093394824843
"4803" 960.4 20.3075432777089 88.1827312689628
"4804" 960.6 17.7995098065056 84.9402194445333
"4805" 960.8 15.0380140002391 81.7883896152174
"4806" 961 12.4449587700319 78.4011751839369
"4807" 961.2 9.64760581350385 74.7917901596554
"4808" 961.4 7.23356468979495 70.1910600740972
"4809" 961.6 5.24269445206174 65.4987235509186
"4810" 961.8 3.7859436169793 60.831035739167
"4811" 962 3.02445772851789 56.1508998156993
"4812" 962.2 4.07702799220983 55.6397125613073
"4813" 962.4 6.41741368802264 53.0764547875659
"4814" 962.6 8.1006190804512 49.6816371114733
"4815" 962.8 10.0525733208582 46.9941256958682
"4816" 963 12.357805098897 44.119726456837
"4817" 963.2 14.0551843934512 40.6130623047326
"4818" 963.4 16.0213920610486 37.0438206777542
"4819" 963.6 18.4407071280666 33.3499635796428
"4820" 963.8 21.2550073460959 29.5605039481054
"4821" 964 24.0233801131712 26.2192240901459
"4822" 964.2 27.9133027333827 22.2357317725317
"4823" 964.4 30.3868967034907 18.8996266696844
"4824" 964.6 31.1112132288262 18.1386143608159
"4825" 964.8 34.6229223767796 16.4164168361406
"4826" 965 39.4721891185464 15.0007755865421
"4827" 965.2 43.8280109584512 13.682715096975
"4828" 965.4 48.305063371762 12.1794956519443
"4829" 965.6 52.8811221121369 11.0072728990516
"4830" 965.8 57.2735157931695 10.1957697213194
"4831" 966 61.6310370680709 9.01154258808001
"4832" 966.2 65.972498682254 9.02230828929128
"4833" 966.4 70.0328493186137 9.62390913010343
"4834" 966.6 74.3245489007526 9.55041755007962
"4835" 966.8 78.7757543502973 9.54686017971977
"4836" 967 82.621691249717 10.3744258515469
"4837" 967.2 86.7159560609449 12.3337153346482
"4838" 967.4 91.0369449958262 14.0858885683784
"4839" 967.6 94.7745853897424 16.682854211952
"4840" 967.8 99.2826066918816 19.3097534448507
"4841" 968 102.985667146514 22.1499370606784
"4842" 968.2 106.707922562839 25.55557560536
"4843" 968.4 110.394303627183 29.0393572896147
"4844" 968.6 113.884648299773 32.9208833472088
"4845" 968.8 117.271445860103 37.3375540301446
"4846" 969 120.300389614627 41.9728663257363
"4847" 969.2 122.165492129788 46.9608208022008
"4848" 969.4 123.510946366897 52.3799412235116
"4849" 969.6 124.723502544111 57.5457488888571
"4850" 969.8 125.105715932918 63.1660699627659
"4851" 970 124.655400541946 68.1780232744765
"4852" 970.2 123.915247406735 73.8061618829712
"4853" 970.4 123.002614141518 79.2304698818659
"4854" 970.6 121.275918729756 83.9266052717942
"4855" 970.8 118.330541387923 88.5972307182457
"4856" 971 115.162840818377 92.1186901689276
"4857" 971.2 111.707852172234 95.5623974760659
"4858" 971.4 108.480361672759 98.0612823533736
"4859" 971.6 105.643119138364 100.148586192066
"4860" 971.8 102.387662986669 102.557996930544
"4861" 972 99.6508425670666 104.911166781758
"4862" 972.2 96.3848992957882 107.842083929414
"4863" 972.4 93.413447324515 111.463624486949
"4864" 972.6 90.2947358796845 115.257530128666
"4865" 972.8 86.9702015383378 119.446827026231
"4866" 973 83.718930923167 123.159989223224
"4867" 973.2 79.4660510165249 125.477221416571
"4868" 973.4 76.0480785433185 125.126935448852
"4869" 973.6 72.0613270846936 123.70491914243
"4870" 973.8 68.1329735674017 121.607559961403
"4871" 974 64.565707315636 119.432180412783
"4872" 974.2 61.6625675352812 116.685618337176
"4873" 974.4 58.5017135651565 113.810600998676
"4874" 974.6 55.8749722989677 110.454911383516
"4875" 974.8 53.4897200787121 108.315657764218
"4876" 975 51.2293272122899 107.229234182808
"4877" 975.2 49.2202876511703 107.199636633706
"4878" 975.4 45.871803775726 106.746482229462
"4879" 975.6 43.0345134531354 106.641663900508
"4880" 975.8 40.5002113367179 107.019376323999
"4881" 976 37.5018132003846 107.282657528066
"4882" 976.2 33.3168210768717 107.036555229543
"4883" 976.4 29.1355961469199 106.884550868691
"4884" 976.6 25.2455268487981 105.573236280464
"4885" 976.8 21.378808470339 104.516384969209
"4886" 977 17.2987806527471 102.68736923128
"4887" 977.2 14.0068582437296 100.566228807097
"4888" 977.4 11.2483493731316 97.6033302551793
"4889" 977.6 9.43628549629163 94.8874796331085
"4890" 977.8 8.8132665248262 91.6171604816597
"4891" 978 8.30904930074155 87.5817715921305
"4892" 978.2 8.29604958529163 84.2961484228425
"4893" 978.4 8.46843711625768 81.4832912565175
"4894" 978.6 8.92136860092948 77.8864617998159
"4895" 978.8 9.5980210865044 74.339077354151
"4896" 979 10.1741592000845 70.9201260696326
"4897" 979.2 10.8697634357369 67.5083899137088
"4898" 979.4 11.3771590545891 64.1926909425832
"4899" 979.6 11.1494219105802 60.8906464035821
"4900" 979.8 11.4057717699677 56.693188166011
"4901" 980 11.3305422427218 52.7130068255953
"4902" 980.2 11.6205441283307 48.411220315584
"4903" 980.4 11.305479686266 44.2603090922511
"4904" 980.6 10.477777573267 40.2314386579212
"4905" 980.8 9.94643687142045 36.6181130172198
"4906" 981 10.4802418512338 34.4021368455442
"4907" 981.2 12.2293164313924 32.53040427761
"4908" 981.4 14.6777893988226 29.7396699045231
"4909" 981.6 17.2153687414653 26.3873843430659
"4910" 981.8 20.5928840536293 23.5864585861481
"4911" 982 25.2345640364112 20.6342653871059
"4912" 982.2 28.6045946178112 18.6112465868259
"4913" 982.4 32.3570265389929 16.4134855035243
"4914" 982.6 35.901443441886 15.4204113265442
"4915" 982.8 39.9434123761897 14.3456990990044
"4916" 983 44.4557165862239 13.2426262807932
"4917" 983.2 48.9342848207556 12.1137027958051
"4918" 983.4 52.0196601211909 11.0320287448604
"4919" 983.6 56.1606577799655 10.6360100029945
"4920" 983.8 60.286019239975 10.5177154527802
"4921" 984 64.1442541222721 11.3510740751853
"4922" 984.2 66.434427280886 13.2380944737616
"4923" 984.4 69.4867430878161 15.985825701147
"4924" 984.6 72.2515583621012 18.6577454446409
"4925" 984.8 74.4187282612993 22.2124045309267
"4926" 985 76.497132959831 25.473049250952
"4927" 985.2 78.3834937057012 29.3068331784826
"4928" 985.4 79.8879716438262 33.3622130153159
"4929" 985.6 81.2178188568431 37.8786792677281
"4930" 985.8 82.0436509800112 42.1536819956259
"4931" 986 83.1883211417762 46.8436969283909
"4932" 986.2 83.7679410632012 50.7562891767284
"4933" 986.4 84.5247447021689 54.8037693284777
"4934" 986.6 84.2023166483441 58.8091906825659
"4935" 986.8 83.9682837182464 62.8558729281262
"4936" 987 82.52150670951 66.2287747474542
"4937" 987.2 80.7655382668995 69.5827805542039
"4938" 987.4 78.4531747891512 72.7163833167326
"4939" 987.6 75.6664822897555 75.1239477634572
"4940" 987.8 73.0982891034179 77.4639379319993
"4941" 988 70.1675997254952 80.1743063996703
"4942" 988.2 66.771815926049 82.2732510064246
"4943" 988.4 63.2264183635194 84.0491528869409
"4944" 988.6 59.9056127228534 86.2653953506964
"4945" 988.8 56.419555500883 87.3411330448273
"4946" 989 52.5683464364396 87.5543431483217
"4947" 989.2 48.5744691752726 87.5820651269945
"4948" 989.4 44.5332679848846 87.2223283665993
"4949" 989.6 40.582516781515 86.4306777454489
"4950" 989.8 36.5093856482179 85.0311493133993
"4951" 990 32.7321668782899 83.3448893643563
"4952" 990.2 29.9847922328236 82.2957895148
"4953" 990.4 26.6631692874835 80.801116232453
"4954" 990.6 23.4584632337565 79.3015423970554
"4955" 990.8 19.7761597107949 76.9230436841284
"4956" 991 15.8493190347738 74.5629133015498
"4957" 991.2 12.0320166659151 72.1192506889525
"4958" 991.4 8.15208806254495 69.6138054180034
"4959" 991.6 4.12081016403818 67.3390585843051
"4960" 991.8 2.41291749130227 63.4916026251723
"4961" 992 3.06005239452263 59.8874910056731
"4962" 992.2 3.08969728000293 56.0482523607211
"4963" 992.4 4.31299560697069 53.8598459697543
"4964" 992.6 6.30691463566173 50.7816841910001
"4965" 992.8 8.5025413172788 47.5787390997556
"4966" 993 10.3985111733137 44.4407251324034
"4967" 993.2 12.0473428174006 41.4182792171292
"4968" 993.4 13.9140581484892 37.7899653595343
"4969" 993.6 15.3525836227044 34.2148667718507
"4970" 993.8 15.9538420595608 30.0835592671481
"4971" 994 17.9518953718369 24.9569302435516
"4972" 994.2 20.2988235993808 21.0583622434885
"4973" 994.4 22.7709092164218 17.8444837936542
"4974" 994.6 27.0212003521617 15.5454732995396
"4975" 994.8 31.1117997699327 12.855296650177
"4976" 995 35.3951246699443 10.2205455816413
"4977" 995.2 39.8281357785941 8.26101941792307
"4978" 995.4 44.6497047736798 7.4256779017945
"4979" 995.6 48.9999412285964 7.4262062645498
"4980" 995.8 52.8624623158738 8.12875508875607
"4981" 996 57.0227016801865 8.71706899612475
"4982" 996.2 61.3448591795332 8.96989167847577
"4983" 996.4 65.2336778146369 8.48486910525164
"4984" 996.6 69.2774430275762 8.61059497977426
"4985" 996.8 73.5326182809127 9.23817440075823
"4986" 997 77.6307123869855 9.46141617088784
"4987" 997.2 81.7182312708083 9.09363105981593
"4988" 997.4 86.0076901740941 9.56680926067307
"4989" 997.6 90.3827711879127 11.144186591489
"4990" 997.8 94.5538905888358 12.2417360277967
"4991" 998 98.2364223485122 14.446514942261
"4992" 998.2 101.179714232598 17.4993133253708
"4993" 998.4 103.993223167463 20.7105775787489
"4994" 998.6 107.214041983139 23.9366397479534
"4995" 998.8 109.960167376222 27.1655629504997
"4996" 999 113.238233770589 30.7934641152383
"4997" 999.2 116.241189081475 34.4581772305365
"4998" 999.4 119.441626177277 38.3388924372072
"4999" 999.6 121.766407214484 43.1152136982198
"5000" 999.8 122.833414883549 48.2216306214138
"5001" 1000 124.142942867814 53.9843129628791
"5002" 1000.2 124.650950182979 59.0661260366614
"5003" 1000.4 125.172205141509 64.4811921662752
"5004" 1000.6 124.645807159258 69.5205714068079
"5005" 1000.8 123.533668459326 74.6596263680091
"5006" 1001 121.233136931485 79.2856740052993
"5007" 1001.2 119.077887022474 83.4055620313131
"5008" 1001.4 116.760419270614 86.8926729739898
"5009" 1001.6 113.780579149166 89.6784685464725
"5010" 1001.8 110.607418792645 92.1350844033563
"5011" 1002 106.464970336051 94.7640609217993
"5012" 1002.2 102.435567377653 96.339644814639
"5013" 1002.4 98.4646630845611 98.5400602962527
"5014" 1002.6 95.6372247353222 100.395155477872
"5015" 1002.8 92.9725874092577 103.411519740905
"5016" 1003 90.6375491753523 107.221060365824
"5017" 1003.2 88.3825914711251 110.887080604077
"5018" 1003.4 87.1679923485381 113.749294395131
"5019" 1003.6 85.8677711154183 117.892768724209
"5020" 1003.8 84.1176942770363 121.70936523546
"5021" 1004 81.5587339856387 125.778692922628
"5022" 1004.2 80.7463158990512 125.766271994856
"5023" 1004.4 78.0570656246042 126.351479034586
"5024" 1004.6 74.4734670471757 126.948151546107
"5025" 1004.8 70.5445350815955 127.472657279231
"5026" 1005 66.4365595593544 127.415039714163
"5027" 1005.2 62.6185653280302 126.973767208108
"5028" 1005.4 58.3482818206412 126.515349485136
"5029" 1005.6 53.095041544723 125.918068904542
"5030" 1005.8 48.8918077819873 125.211083118592
"5031" 1006 44.1369864490736 123.933590425811
"5032" 1006.2 39.5417908204933 122.258843370255
"5033" 1006.4 35.32840928201 120.644053738242
"5034" 1006.6 31.3782404230552 117.819791888205
"5035" 1006.8 27.2629170292012 115.181093650066
"5036" 1007 23.8919814986655 111.984540914056
"5037" 1007.2 20.5308884561522 108.079855852983
"5038" 1007.4 18.0440904928755 104.155710676248
"5039" 1007.6 15.9816614064806 100.253499005831
"5040" 1007.8 14.0925254525249 96.2583717285817
"5041" 1008 12.8793161102325 92.0670210067534
"5042" 1008.2 12.0940303379104 87.3493758469027
"5043" 1008.4 11.0895367972675 82.8489831783108
"5044" 1008.6 9.30970981699468 78.8502260952072
"5045" 1008.8 7.51916544630384 74.2446658917817
"5046" 1009 6.04492494699962 69.664403490195
"5047" 1009.2 4.55321846845123 64.9241089705659
"5048" 1009.4 4.35134519971496 59.4524610473407
"5049" 1009.6 4.44077853833872 54.3344718311909
"5050" 1009.8 4.56155352628016 49.3887299428291
"5051" 1010 4.92473677578906 46.5914049027416
"5052" 1010.2 7.10188430703564 45.3873090236374
"5053" 1010.4 9.87126654599339 42.6554613848611
"5054" 1010.6 12.7074888930887 39.0232897116284
"5055" 1010.8 15.0734784084137 35.7747393711284
"5056" 1011 17.2579803745712 31.5646818269059
"5057" 1011.2 19.6396731388459 27.4182710610265
"5058" 1011.4 22.5252701592275 23.2796380420922
"5059" 1011.6 25.8047148991525 19.3542356303257
"5060" 1011.8 29.9954520785421 15.6267164466504
"5061" 1012 34.3480785776251 12.2577135525877
"5062" 1012.2 39.2584779667224 9.05314563682864
"5063" 1012.4 44.4931485732012 7.52243677748259
"5064" 1012.6 49.8571014943924 6.95228559315416
"5065" 1012.8 54.8428389091571 6.61506583462475
"5066" 1013 59.681897135133 5.86534796742957
"5067" 1013.2 64.4052036342423 5.42439487627488
"5068" 1013.4 68.8993168493279 4.70769544699743
"5069" 1013.6 72.4808724730912 4.01187917422593
"5070" 1013.8 76.5514479948986 4.88459602111856
"5071" 1014 80.6446325234382 6.06719321394905
"5072" 1014.2 84.8357810433441 6.19086478917307
"5073" 1014.4 89.3222720539058 6.68761917661139
"5074" 1014.6 93.0889171610583 8.06082864063735
"5075" 1014.8 96.8082581088441 11.0090928152088
"5076" 1015 100.211034442303 13.8272666866956
"5077" 1015.2 103.549202414777 16.9249166609575
"5078" 1015.4 106.869166412668 20.2033969478973
"5079" 1015.6 109.71294314378 23.8426088969928
"5080" 1015.8 112.342944044929 27.4644438142477
"5081" 1016 114.772970357993 31.0472467733792
"5082" 1016.2 117.918922449789 34.9013029533912
"5083" 1016.4 120.447551228579 39.4791641883851
"5084" 1016.6 123.112414636651 43.8701055872993
"5085" 1016.8 125.026758273496 48.5024329267738
"5086" 1017 126.415420598193 52.9059110315498
"5087" 1017.2 127.080137506039 57.5240087139483
"5088" 1017.4 127.70148131533 61.9765447637472
"5089" 1017.6 128.087512933382 66.9602186160314
"5090" 1017.8 128.261929329397 71.8920140487398
"5091" 1018 127.656465896785 77.0307978865993
"5092" 1018.2 126.355752339051 81.5915077763993
"5093" 1018.4 125.159330890408 86.1407706573268
"5094" 1018.6 123.163918046158 89.9625945873268
"5095" 1018.8 120.559344290385 93.3616988614286
"5096" 1019 117.510137264613 96.7746964646143
"5097" 1019.2 114.346995040019 99.6274283834296
"5098" 1019.4 111.495930638847 101.597519440253
"5099" 1019.6 108.964324323472 103.645148511002
"5100" 1019.8 105.555746759738 106.076479053704
"5101" 1020 102.454807313388 108.214646170645
"5102" 1020.2 98.5930296010789 110.341471928779
"5103" 1020.4 95.237016104164 113.549364567896
"5104" 1020.6 92.8553706725721 117.346793877066
"5105" 1020.8 89.5007938379512 121.495065267753
"5106" 1021 84.9993182800124 123.489010907423
"5107" 1021.2 80.1902443279621 123.370320723262
"5108" 1021.4 74.7368028879681 122.903468220234
"5109" 1021.6 69.8310779809614 123.091229233076
"5110" 1021.8 64.2374419348575 122.872514309191
"5111" 1022 59.5337512661325 122.29836576
"5112" 1022.2 54.7289329894617 121.932982593066
"5113" 1022.4 50.1359827233986 122.311142013508
"5114" 1022.6 44.5988371064723 121.679535321919
"5115" 1022.8 39.3394632453083 119.944074221331
"5116" 1023 34.7955539379806 117.399250283948
"5117" 1023.2 30.2488378365421 114.285474304854
"5118" 1023.4 27.0598357966865 110.984581099478
"5119" 1023.6 24.5559330150337 106.437898387551
"5120" 1023.8 21.4225672662088 101.908941456793
"5121" 1024 18.8885177273012 97.4312693778359
"5122" 1024.2 16.4861040092637 92.7637076606597
"5123" 1024.4 14.1347043919725 88.1464327438106
"5124" 1024.6 11.9093237553887 83.0299998389409
"5125" 1024.8 9.98618650301503 78.2666113077468
"5126" 1025 7.61271671664269 73.6235018098106
"5127" 1025.2 5.41390378774468 68.6019221437833
"5128" 1025.4 3.52278305258454 63.4803088192326
"5129" 1025.6 2.60214813185121 58.8261765666993
"5130" 1025.8 2.35103999864221 55.5534833684142
"5131" 1026 2.76101246102423 55.7767809463468
"5132" 1026.2 4.42200084377264 55.5242420189231
"5133" 1026.4 7.36878139116886 54.4710458333953
"5134" 1026.6 10.3486810961954 52.3891190110078
"5135" 1026.8 12.9412140793171 50.1712471659806
"5136" 1027 15.5724461009934 47.5133219223912
"5137" 1027.2 17.7957916459262 44.8420166450534
"5138" 1027.4 19.8289805986098 42.5415815886513
"5139" 1027.6 21.4838384742755 39.9961763100254
"5140" 1027.8 22.1751977304117 37.6416500737765
"5141" 1028 23.3164338483512 34.8288379484534
"5142" 1028.2 23.9676352464112 31.7175547841059
"5143" 1028.4 25.461014541232 28.7694800802577
"5144" 1028.6 28.0456980315941 25.4393734721179
"5145" 1028.8 31.0637033992012 22.3903934829409
"5146" 1029 34.1096113651595 19.5771064233576
"5147" 1029.2 37.7849341820402 17.0945932803947
"5148" 1029.4 41.9577827446417 13.878493956304
"5149" 1029.6 45.6837939747892 11.9613447199673
"5150" 1029.8 50.5930635932731 10.9587334914084
"5151" 1030 55.1278978869071 10.4087881180806
"5152" 1030.2 59.7279672729512 10.5268150335659
"5153" 1030.4 64.847683241496 11.2541024232301
"5154" 1030.6 69.1159096068512 12.9600429356659
"5155" 1030.8 72.8670745992429 14.6458919358993
"5156" 1031 76.597041843698 16.8080074795594
"5157" 1031.2 80.6322923079512 18.7385718561335
"5158" 1031.4 84.9131780088986 20.4132700945922
"5159" 1031.6 88.8328497353752 22.6381266902178
"5160" 1031.8 92.2444350812304 25.1366056023387
"5161" 1032 95.3745924405887 28.7999106988784
"5162" 1032.2 97.5311732453358 31.8800312988736
"5163" 1032.4 99.9636412970536 34.9289305962587
"5164" 1032.6 101.759913542189 37.7525332549034
"5165" 1032.8 101.819239919182 40.8025202431428
"5166" 1033 101.726656661451 44.5811535703252
"5167" 1033.2 101.481289440097 48.2975622911292
"5168" 1033.4 101.31842405134 52.1776184188437
"5169" 1033.6 100.970918906486 55.6643332393915
"5170" 1033.8 100.389674161887 59.6057786899365
"5171" 1034 99.4505535594167 63.5908634961349
"5172" 1034.2 98.4164369043233 67.8275100956822
"5173" 1034.4 98.0219341227809 71.7536943341209
"5174" 1034.6 96.6647002686785 75.7193139122364
"5175" 1034.8 94.9023233813838 79.4119707336727
"5176" 1035 92.8652727089231 83.6460363460098
"5177" 1035.2 90.2956894819996 87.0598666038401
"5178" 1035.4 87.5623927892512 90.7808710925326
"5179" 1035.6 84.1110120434407 93.5830949775817
"5180" 1035.8 81.3342742803696 96.2292667536475
"5181" 1036 78.0577596457459 98.5836498670449
"5182" 1036.2 74.5470749634825 100.610389916941
"5183" 1036.4 70.6092508322254 102.569074681066
"5184" 1036.6 67.9664849815501 105.058160009835
"5185" 1036.8 65.4695807255044 107.87761522497
"5186" 1037 62.4374969377502 110.321729890272
"5187" 1037.2 59.0784922393963 112.403621607165
"5188" 1037.4 55.328759219164 114.557675562194
"5189" 1037.6 51.0116278089667 116.097806056643
"5190" 1037.8 47.0111695433262 117.41447200916
"5191" 1038 42.2601865808262 117.856370401066
"5192" 1038.2 37.3625872623867 118.246771770259
"5193" 1038.4 32.9405101439618 118.131487513757
"5194" 1038.6 29.1354377808212 116.769698463636
"5195" 1038.8 26.9507974365192 115.955353125852
"5196" 1039 25.829011944791 115.012883923697
"5197" 1039.2 24.8557523282012 113.684212610816
"5198" 1039.4 23.3529656785095 111.766188837532
"5199" 1039.6 21.3908275260453 109.037164817383
"5200" 1039.8 19.2265573635421 105.81569480746
"5201" 1040 16.980875619843 102.398340278695
"5202" 1040.2 14.7739725641043 98.9396418876782
"5203" 1040.4 13.2028868438149 95.4658867707629
"5204" 1040.6 11.9810782918842 91.2638305609835
"5205" 1040.8 10.5522610687597 87.2031740717255
"5206" 1041 9.28079079026642 82.3106384144355
"5207" 1041.2 7.38039760526642 78.2271026283594
"5208" 1041.4 5.2421109980137 73.7899442748472
"5209" 1041.6 4.17575205576049 69.0972517669834
"5210" 1041.8 3.97887741698456 64.8094542526659
"5211" 1042 3.83951525008455 60.4270961462659
"5212" 1042.2 3.94570321734278 56.0732866041623
"5213" 1042.4 4.58869247457122 51.9069766649859
"5214" 1042.6 6.28130933801121 47.2290641746659
"5215" 1042.8 7.90886769601879 43.5959212819308
"5216" 1043 9.20159804302869 39.7799166498828
"5217" 1043.2 11.3461925395394 36.0936930594042
"5218" 1043.4 13.9791686660512 32.6246009968259
"5219" 1043.6 17.0821169619918 29.4190203524038
"5220" 1043.8 19.7411608029712 26.5810234221859
"5221" 1044 22.9306279990128 24.968597651244
"5222" 1044.2 26.1760254883065 23.5411312583554
"5223" 1044.4 28.4591901751435 21.7717969814505
"5224" 1044.6 31.0466485885666 19.7873884024121
"5225" 1044.8 31.8702858035197 19.1678018780385
"5226" 1045 32.3306321892012 19.0887622545243
"5227" 1045.2 33.2239905380402 19.581396522518
"5228" 1045.4 34.3207661634929 20.3149307653993
"5229" 1045.6 35.96187367701 21.0199698531395
"5230" 1045.8 38.2247304463149 21.7606611308387
"5231" 1046 41.3565543487049 22.616898346454
"5232" 1046.2 44.5163125697348 23.4725305695883
"5233" 1046.4 47.7192922420226 24.3066135367326
"5234" 1046.6 51.1060295766974 24.711661542989
"5235" 1046.8 54.1408113090512 25.0291669156352
"5236" 1047 57.5467697218094 25.4861184013644
"5237" 1047.2 61.1149706572273 25.9652724463197
"5238" 1047.4 64.5710905110876 26.1962931465659
"5239" 1047.6 67.9111755029058 25.8604358921114
"5240" 1047.8 70.3835521595498 25.4722997401082
"5241" 1048 73.0453379770666 25.1967391956429
"5242" 1048.2 76.1231775689967 24.9231790711828
"5243" 1048.4 79.1817390287677 24.3700418382431
"5244" 1048.6 81.5776777784639 23.2912231845849
"5245" 1048.8 84.7276396216262 21.9922868235659
"5246" 1049 88.5979162725476 21.3867809840539
"5247" 1049.2 92.7147921367933 21.338553782908
"5248" 1049.4 96.3691098467526 21.2671873519152
"5249" 1049.6 100.215964357426 20.7659167396988
"5250" 1049.8 104.257306826793 21.5834967956102
"5251" 1050 108.432329757094 22.3562700549945
"5252" 1050.2 112.062204142599 24.3244680172137
"5253" 1050.4 114.76728575852 27.0551053055487
"5254" 1050.6 116.947901124165 30.7551831202088
"5255" 1050.8 118.677290127658 34.4659294088935
"5256" 1051 120.530107472155 38.5962218864835
"5257" 1051.2 121.606050540496 43.1518794247738
"5258" 1051.4 122.065182816372 47.8981728945318
"5259" 1051.6 121.832389504103 51.7445419909873
"5260" 1051.8 121.474039032177 56.2354092557143
"5261" 1052 121.128984191198 60.1805961771262
"5262" 1052.2 120.826700350693 64.3552282821349
"5263" 1052.4 120.914222010227 68.5519789146052
"5264" 1052.6 120.004216005185 73.1113051228326
"5265" 1052.8 118.993717530742 77.306522238345
"5266" 1053 117.641949482356 81.4659016332028
"5267" 1053.2 116.673569352462 85.3551216540322
"5268" 1053.4 114.781531584495 90.4943266123703
"5269" 1053.6 112.264836975746 94.7980326900659
"5270" 1053.8 109.253005504545 98.4924624890659
"5271" 1054 105.514912966495 102.34088519367
"5272" 1054.2 101.845175806322 106.341584753905
"5273" 1054.4 98.7790255298236 110.016210317715
"5274" 1054.6 95.4553591509512 114.439768228183
"5275" 1054.8 92.0646576261354 118.461157275603
"5276" 1055 87.7877727529459 121.623213706108
"5277" 1055.2 82.636521409245 124.824960700922
"5278" 1055.4 78.3762809922928 126.432139675016
"5279" 1055.6 73.0757804372863 127.200795576994
"5280" 1055.8 67.9273720357324 127.132255564503
"5281" 1056 62.4273429690641 126.153426868453
"5282" 1056.2 57.2420994198452 125.171881863036
"5283" 1056.4 52.3202346378212 123.859181853786
"5284" 1056.6 46.9422036616125 123.013777962518
"5285" 1056.8 42.745362719724 121.160896950642
"5286" 1057 38.1281792000363 119.432533958013
"5287" 1057.2 33.3547329611179 117.234841458914
"5288" 1057.4 29.1582424990412 114.832033731126
"5289" 1057.6 24.8806603942182 111.807004432901
"5290" 1057.8 21.0032225794017 108.677686328917
"5291" 1058 17.2061993642235 105.029925667016
"5292" 1058.2 14.5529064180941 100.994847205137
"5293" 1058.4 12.5296453968327 96.9611062339525
"5294" 1058.6 11.0798609051832 92.5640387021175
"5295" 1058.8 9.77963312951436 88.107829326287
"5296" 1059 9.2275188989249 83.3969284609922
"5297" 1059.2 9.04793628933758 78.3294459371568
"5298" 1059.4 8.91836402672394 73.5608519881341
"5299" 1059.6 8.55482652963206 69.4642189583319
"5300" 1059.8 7.58567383032218 65.5631343696143
"5301" 1060 6.38181902201788 61.9133610079326
"5302" 1060.2 5.52357074624666 57.7567414412364
"5303" 1060.4 4.63298805893268 53.6638832805104
"5304" 1060.6 3.99708609050318 51.1746424033516
"5305" 1060.8 4.61396162961559 51.0669432554221
"5306" 1061 6.46045991718094 49.3286571769308
"5307" 1061.2 9.06795647422767 47.5782739690542
"5308" 1061.4 12.1695229385675 45.3098567778799
"5309" 1061.6 14.8169253284387 42.8021181224159
"5310" 1061.8 18.0414853362726 40.1732492334231
"5311" 1062 20.6416304404637 37.2556961440034
"5312" 1062.2 22.9476548465053 34.0930077262551
"5313" 1062.4 25.0920832755666 30.9931721561429
"5314" 1062.6 27.4264193257485 27.60623629912
"5315" 1062.8 30.1705186022512 24.3949401342259
"5316" 1063 33.5962940504112 21.5565988955459
"5317" 1063.2 37.5157245753336 19.0078919605806
"5318" 1063.4 41.7593242476154 17.3576122815883
"5319" 1063.6 45.9817899014512 16.1736983620225
"5320" 1063.8 49.7361816960428 15.0833980712349
"5321" 1064 54.1016516919058 14.6497523641114
"5322" 1064.2 56.5151150445606 14.8203953549253
"5323" 1064.4 59.3709237048603 16.1205755129296
"5324" 1064.6 62.6720190103693 17.3904348947381
"5325" 1064.8 66.6202383312259 19.0344104157702
"5326" 1065 69.8257321424377 20.2621368012011
"5327" 1065.2 73.4882216310068 22.3107721510659
"5328" 1065.4 77.1562566720968 23.48473325699
"5329" 1065.6 80.8618203160097 25.1564592331439
"5330" 1065.8 84.842394133182 26.558876442489
"5331" 1066 88.3854153905525 28.3902135924583
"5332" 1066.2 92.2100723273358 29.7731283631044
"5333" 1066.4 95.7024102650012 32.3159887144784
"5334" 1066.6 99.2793210475975 35.1775793820659
"5335" 1066.8 101.731407644414 38.1203838081659
"5336" 1067 103.418911545237 41.0650081504231
"5337" 1067.2 105.240066501037 44.4012251838586
"5338" 1067.4 106.958327311922 47.5782739690542
"5339" 1067.6 108.536398907701 50.9835512068516
"5340" 1067.8 109.855867979875 54.8037693284777
"5341" 1068 111.617339374292 58.2257834690091
"5342" 1068.2 112.600400655624 62.4618879214108
"5343" 1068.4 113.363895828024 67.1348981315715
"5344" 1068.6 113.87621581919 71.9539487448387
"5345" 1068.8 114.311957147283 76.5778091676053
"5346" 1069 115.046115709726 81.2326576418242
"5347" 1069.2 115.56647659569 86.0950749364246
"5348" 1069.4 115.103772168038 91.4497825948703
"5349" 1069.6 114.480406480785 96.4159381537659
"5350" 1069.8 114.049206155767 100.937088813413
"5351" 1070 113.17349305876 102.616508666013
"5352" 1070.2 110.781238357482 105.511082893847
"5353" 1070.4 108.055966174441 108.958896093855
"5354" 1070.6 104.666201013568 112.065358467417
"5355" 1070.8 100.762156034225 114.593436852227
"5356" 1071 96.6906147212012 116.785463487347
"5357" 1071.2 91.9673458259824 118.839693849722
"5358" 1071.4 87.8204805510079 120.431833193757
"5359" 1071.6 83.8833950577738 122.060376724066
"5360" 1071.8 79.4100394279144 123.715159436213
"5361" 1072 75.2646511486859 125.587114248586
"5362" 1072.2 71.527681321633 126.38019589343
"5363" 1072.4 66.9106361388383 125.816448844518
"5364" 1072.6 62.3278668856214 124.177287709406
"5365" 1072.8 58.3046115609206 122.771443965464
"5366" 1073 53.9757018796448 121.148070366582
"5367" 1073.2 49.9239388522301 119.293912595087
"5368" 1073.4 46.8557122096553 116.781319928239
"5369" 1073.6 43.6626434111249 114.28128878795
"5370" 1073.8 40.5035898134912 110.895555083226
"5371" 1074 37.9587694211043 107.47634860479
"5372" 1074.2 35.1965477181932 104.085475788776
"5373" 1074.4 32.3623054089512 100.817405379816
"5374" 1074.6 29.834578129548 97.2513970838401
"5375" 1074.8 27.8621743468712 93.2884122377159
"5376" 1075 25.7229317447249 90.2158669466238
"5377" 1075.2 23.3106500430056 86.7929732192942
"5378" 1075.4 21.3611404157846 83.0121453584599
"5379" 1075.6 19.1110220960449 79.4151913718159
"5380" 1075.8 17.1121609577093 76.2765698379046
"5381" 1076 14.8828193964838 72.5857581751637
"5382" 1076.2 12.2984635454615 69.3178931485092
"5383" 1076.4 9.30689702412142 66.3986282740553
"5384" 1076.6 6.77977842704695 63.0118417488532
"5385" 1076.8 4.14251078378089 59.2172718824176
"5386" 1077 3.48928622321259 56.3192144857477
"5387" 1077.2 4.12157877604424 56.5309095956124
"5388" 1077.4 5.90562679127049 55.8200332112105
"5389" 1077.6 8.24842743928454 53.7558901528993
"5390" 1077.8 10.3911687450989 51.5853643906341
"5391" 1078 13.2644987148729 49.6498596374756
"5392" 1078.2 15.1908955587726 47.9215422724588
"5393" 1078.4 17.3889749187652 45.967566012345
"5394" 1078.6 19.9822741423307 44.207213992584
"5395" 1078.8 22.1253681437283 42.1443499918129
"5396" 1079 25.032561061236 39.5218805075596
"5397" 1079.2 27.3481910823743 36.4417211435275
"5398" 1079.4 29.6317404641881 33.6689646728554
"5399" 1079.6 31.6871657248065 30.4204143323554
"5400" 1079.8 33.5000732768538 27.3552488448192
"5401" 1080 35.520082030054 24.167585238518
"5402" 1080.2 37.6504661784112 21.4699708864659
"5403" 1080.4 41.2202491990345 19.1471512312326
"5404" 1080.6 44.7148611114512 17.8353609402833
"5405" 1080.8 48.4429853890836 17.5241250230512
"5406" 1081 51.5619493929288 17.483105007648
"5407" 1081.2 54.5242435810836 18.7999397761542
"5408" 1081.4 57.7584688812239 20.4114414707023
"5409" 1081.6 60.6253751658679 22.3160802398576
"5410" 1081.8 63.049400735093 24.5335145262749
"5411" 1082 65.0870760546512 27.2063466137802
"5412" 1082.2 67.0324362896625 30.2038254224603
"5413" 1082.4 68.8445756909929 33.1870460851909
"5414" 1082.6 70.1051142699907 36.0073174721317
"5415" 1082.8 71.8125188083358 39.2296927027198
"5416" 1083 73.2110132803743 42.7624299508352
"5417" 1083.2 74.4923800053031 45.5861517148807
"5418" 1083.4 75.9971869786829 48.306942809883
"5419" 1083.6 77.2236123799196 51.9162006451039
"5420" 1083.8 77.9069049049924 55.4557275283012
"5421" 1084 78.0857654400512 58.9970970257909
"5422" 1084.2 77.7214461611707 62.5875141775903
"5423" 1084.4 77.3623054137615 65.9542442712383
"5424" 1084.6 76.8546814645975 69.3829035555659
"5425" 1084.8 75.5730233398846 72.8947351001326
"5426" 1085 74.0477431735501 75.7015124596154
"5427" 1085.2 72.4524278783222 78.8491093864853
"5428" 1085.4 70.1341862189457 82.3162077230769
"5429" 1085.6 67.9854821768061 85.2927867222272
"5430" 1085.8 65.4688253669787 87.910350003033
"5431" 1086 62.8181718433425 90.2159981305116
"5432" 1086.2 60.4458935872846 91.6811229515993
"5433" 1086.4 57.5632665300374 93.2385528105832
"5434" 1086.6 54.0061312702882 94.6318664322398
"5435" 1086.8 51.0341905376161 95.2432121808132
"5436" 1087 48.5412707603501 95.7169881069423
"5437" 1087.2 46.7582946437093 94.978850166324
"5438" 1087.4 43.3824506087096 95.0041535312345
"5439" 1087.6 39.5711302240512 95.0315885968993
"5440" 1087.8 36.085348421383 95.0368966856909
"5441" 1088 32.0524586940056 94.4698543308594
"5442" 1088.2 27.9444250721366 93.8275470628974
"5443" 1088.4 24.1906147134512 92.8035183265972
"5444" 1088.6 20.4909130873342 92.0780324675446
"5445" 1088.8 16.7769929477919 91.1610002467912
"5446" 1089 14.0107765801935 90.5506860956948
"5447" 1089.2 10.9116173332637 90.3272949052847
"5448" 1089.4 9.44277176735745 90.5024618354097
"5449" 1089.6 10.1318818327699 89.9304569374615
"5450" 1089.8 9.82612100857078 89.2813129302398
"5451" 1090 10.2530057940117 89.6322706747912
"5452" 1090.2 10.7820673339254 89.5499198294886
"5453" 1090.4 10.9532522914835 89.537887926195
"5454" 1090.6 11.6323463465955 89.2701780779113
"5455" 1090.8 12.2423979864831 89.1628752783851
"5456" 1091 13.1432741105391 89.1450931188791
"5457" 1091.2 13.9587250423944 89.0392389046341
"5458" 1091.4 14.2636146137416 89.1598150212917
"5459" 1091.6 14.2503948498696 89.8920587064537
"5460" 1091.8 14.81930081992 90.8527956956597
"5461" 1092 15.5468908719996 91.4529093792917
"5462" 1092.2 17.0878951845137 92.7716697938472
"5463" 1092.4 19.4024501451577 93.9921263396094
"5464" 1092.6 22.1291012366795 95.9362715561746
"5465" 1092.8 24.6909223070532 97.8671912950761
"5466" 1093 26.8883467782447 99.9408783697833
"5467" 1093.2 28.8619037681932 103.021118371711
"5468" 1093.4 30.9160061744723 105.35833565454
"5469" 1093.6 33.208480479746 107.892808366013
"5470" 1093.8 35.7340339361523 110.463570778396
"5471" 1094 38.2535242824512 113.377670483097
"5472" 1094.2 40.4913342166247 116.609727833423
"5473" 1094.4 42.5896902379028 119.964537794711
"5474" 1094.6 44.5406584028262 123.517447097378
"5475" 1094.8 46.3135423887296 123.568092831159
"5476" 1095 48.5316507924828 123.413436494371
"5477" 1095.2 50.5836022160964 123.531573462711
"5478" 1095.4 54.0287881318302 123.558263506455
"5479" 1095.6 57.6025850097271 123.659392713169
"5480" 1095.8 61.2562001258887 124.353471082066
"5481" 1096 64.9870553607038 125.13526874915
"5482" 1096.2 68.2718999325234 125.589325486922
"5483" 1096.4 71.9253888379002 126.144788556739
"5484" 1096.6 76.040321836441 126.979350108801
"5485" 1096.8 78.7556540377637 126.256420913878
"5486" 1097 80.7743216933565 125.038717407761
"5487" 1097.2 83.1602571959047 123.599475585798
"5488" 1097.4 86.7879137115382 122.082532225109
"5489" 1097.6 90.2609511119512 120.551552485035
"5490" 1097.8 94.0866490031029 118.914171106785
"5491" 1098 98.0678776942864 117.275397166286
"5492" 1098.2 101.705303929035 115.517471411695
"5493" 1098.4 103.786437661967 113.537298411356
"5494" 1098.6 106.588321864396 111.315871719396
"5495" 1098.8 108.770505314549 109.25034296449
"5496" 1099 109.862845506242 107.32185572222
"5497" 1099.2 111.382362259844 105.34454906319
"5498" 1099.4 113.18779081841 103.265145706117
"5499" 1099.6 115.18639795869 101.137275426131
"5500" 1099.8 116.056429954302 100.490110883683
"5501" 1100 117.343294285001 99.7286055404176
"5502" 1100.2 117.004165353038 99.3094465900442
"5503" 1100.4 116.815778550351 98.9510813606659
"5504" 1100.6 117.136366618082 98.1587452545985
"5505" 1100.8 117.449242945351 97.3374223679993
"5506" 1101 118.251814791886 95.8074927063594
"5507" 1101.2 119.741520240167 93.5298820223841
"5508" 1101.4 121.383982123373 91.6675724148187
"5509" 1101.6 122.986539131064 90.1543111407111
"5510" 1101.8 123.650093646209 88.7797099519451
"5511" 1102 124.578350892766 86.9053221469873
"5512" 1102.2 125.514621790212 84.8779070978485
"5513" 1102.4 125.385530097935 83.7517286859369
"5514" 1102.6 125.649513197277 81.412760972438
"5515" 1102.8 126.202857069167 79.5585097691909
"5516" 1103 126.503560697885 77.8461203249993
"5517" 1103.2 126.837185279251 76.3173907529993
"5518" 1103.4 127.41746650966 74.8867499954176
"5519" 1103.6 128.067387369496 72.9964595523019
"5520" 1103.8 128.212834237509 70.4183512017171
"5521" 1104 128.559382175745 67.5799996581529
"5522" 1104.2 129.013681566072 64.7505893783418
"5523" 1104.4 128.399730786918 63.5779776529993
"5524" 1104.6 128.332161251451 62.5036204815659
"5525" 1104.8 128.29911093519 60.3974631636203
"5526" 1105 128.429202605579 58.8647562077893
"5527" 1105.2 128.607111754813 58.2426933766298
"5528" 1105.4 128.319349612002 56.9619757830659
"5529" 1105.6 128.019652149918 55.2506479566326
"5530" 1105.8 128.226092794614 54.5133420790776
"5531" 1106 128.152339100613 53.7113706985175
"5532" 1106.2 128.057660013618 53.3057642233659
"5533" 1106.4 128.150208712462 52.8067587017255
"5534" 1106.6 127.467586769484 52.2455930650549
"5535" 1106.8 127.359486890096 51.627860233453
"5536" 1107 127.061145594387 50.8018531260014
"5537" 1107.2 127.023481399054 49.8742295856114
"5538" 1107.4 126.598835599198 49.2259321797033
"5539" 1107.6 126.309443907417 48.0619582173418
"5540" 1107.8 126.373930012995 47.2329413873485
"5541" 1108 126.625938674484 46.9338421232616
"5542" 1108.2 126.162034840193 46.3060731481305
"5543" 1108.4 126.003679496356 46.0798350139607
"5544" 1108.6 126.152774173334 45.8827521562042
"5545" 1108.8 125.869912690016 45.1392465387398
"5546" 1109 125.691406554795 44.8993440040034
"5547" 1109.2 124.966881653014 44.4494834789097
"5548" 1109.4 124.647050988364 43.751758285892
"5549" 1109.6 123.856128792313 42.3943213775446
"5550" 1109.8 123.598070672818 40.9485335163659
"5551" 1110 122.763368637429 39.428821731167
"5552" 1110.2 122.200225907851 37.3390331380326
"5553" 1110.4 121.831952743667 36.7627677166682
"5554" 1110.6 120.437884273762 35.8980151573763
"5555" 1110.8 118.427220386017 33.593594524331
"5556" 1111 116.70699742321 30.586997764997
"5557" 1111.2 115.296871701007 26.7648484349178
"5558" 1111.4 113.540395002087 23.7076113286189
"5559" 1111.6 110.755734049719 21.0501627850078
"5560" 1111.8 107.732783029858 17.7127328182287
"5561" 1112 104.914845698875 14.6701218000306
"5562" 1112.2 101.207524864573 12.3678155852123
"5563" 1112.4 97.8826795372467 9.97525635275911
"5564" 1112.6 93.9118690763049 8.69047524280983
"5565" 1112.8 90.0832720743293 6.41602392837081
"5566" 1113 86.289616635605 4.51479200521977
"5567" 1113.2 82.7702346410762 3.52809996175343
"5568" 1113.4 78.9997858731259 2.30989358406593
"5569" 1113.6 75.1352290580068 1.75313404858444
"5570" 1113.8 72.1828518392589 1.40343534425823
"5571" 1114 68.9272779870068 1.40397976362148
"5572" 1114.2 65.7542140832802 1.32426530738172
"5573" 1114.4 62.9348807726387 1.73661999456593
"5574" 1114.6 59.1578493174512 1.84278177039926
"5575" 1114.8 55.8110457638679 1.90117074710759
"5576" 1115 53.1660213929806 2.46726280471299
"5577" 1115.2 50.1866828682615 2.7843268995142
"5578" 1115.4 47.322986930865 3.64753195956593
"5579" 1115.6 44.8680271293467 4.36911513440921
"5580" 1115.8 42.3455397379447 5.51625495910489
"5581" 1116 39.3027554493808 7.28364754367156
"5582" 1116.2 36.3205529285655 8.48486910525164
"5583" 1116.4 33.371387424085 9.88894723679832
"5584" 1116.6 30.9678610589187 11.2688444849101
"5585" 1116.8 27.7505061726766 13.5169885449955
"5586" 1117 24.879162968886 15.641966336979
"5587" 1117.2 21.9782166771826 18.1619065713346
"5588" 1117.4 19.1191176764661 21.0710561299913
"5589" 1117.6 16.767203834545 23.4732435964409
"5590" 1117.8 14.2247292756424 25.93775799836
"5591" 1118 12.2498108677012 28.5743169252326
"5592" 1118.2 11.1430580747226 30.7442636232659
"5593" 1118.4 9.85228584227729 32.8789461488051
"5594" 1118.6 8.34706276288955 35.7639414096824
"5595" 1118.8 8.09683720346614 37.4820821697077
"5596" 1119 8.40932144759205 37.3361024749251
"5597" 1119.2 8.43720613212285 37.9726446443047
"5598" 1119.4 8.0531092508262 39.6629144110243
"5599" 1119.6 7.28514519731037 41.11486360008
"5600" 1119.8 6.75142218720446 42.5581666338971
"5601" 1120 5.44945327915491 45.5342504022511
"5602" 1120.2 5.23541089383583 46.7655455287967
"5603" 1120.4 4.00368810578871 48.7020588143534
"5604" 1120.6 3.43175187285861 49.5683978839178
"5605" 1120.8 3.550901387755 49.5747287690026
"5606" 1121 3.71843388216354 50.4701104773125
"5607" 1121.2 3.36425452706659 52.2042949676429
"5608" 1121.4 2.89100789597123 53.4051316455459
"5609" 1121.6 2.65138559164439 54.9555182198159
"5610" 1121.8 2.32587591828993 56.9085524378079
"5611" 1122 1.99483968606412 57.7345595452595
"5612" 1122.2 1.64350534741788 58.6563177253659
"5613" 1122.4 1.60898612821208 58.6485633000007
"5614" 1122.6 1.55244780629391 59.9249628748637
"5615" 1122.8 1.38589649345122 61.1155844278681
"5616" 1123 1.80356532531935 61.3591732058242
"5617" 1123.2 1.64616773400556 62.1380547143485
"5618" 1123.4 1.72510645980606 61.7166535110337
"5619" 1123.6 1.55482033211788 61.7732274638326
"5620" 1123.8 1.97329075063304 61.7783425312137
"5621" 1124 2.16373184359074 62.5747241825892
"5622" 1124.2 2.13741561661031 63.9628623457477
"5623" 1124.4 2.14605376745121 64.644271300785
"5624" 1124.6 2.32517128603742 67.5576531614108
"5625" 1124.8 2.58460604091276 69.3514050066923
"5626" 1125 2.70291316584656 72.3870349237985
"5627" 1125.2 2.67231649560507 72.4172637637253
"5628" 1125.4 2.67231649560507 72.4172637637253
"5629" 1125.6 2.64180851136425 72.4403626995659
"5630" 1125.8 2.64180851136425 72.4403626995659
"5631" 1126 2.90168629577264 72.6587526384231
"5632" 1126.2 3.15959679945122 73.2811639641659
"5633" 1126.4 3.71181250030991 74.3928162290224
"5634" 1126.6 3.79980017737674 75.9897800303
"5635" 1126.8 3.86504578479211 77.3653039911796
"5636" 1127 3.9169696145721 78.8387679274286
"5637" 1127.2 4.27027103868455 80.7082418014659
"5638" 1127.4 4.35969857635231 82.7445879877583
"5639" 1127.6 4.3545106898091 83.9118689484028
"5640" 1127.8 4.51960607198182 84.639000712872
"5641" 1128 4.5294635536387 85.3031888639722
"5642" 1128.2 4.76116004159251 85.7004300740877
"5643" 1128.4 4.97337342431854 87.0412900403006
"5644" 1128.6 5.18276452698729 88.3088120584061
"5645" 1128.8 5.80900942293475 88.8427070496923
"5646" 1129 6.56804393125768 89.792676188195
"5647" 1129.2 7.23993376115774 91.1631458001203
"5648" 1129.4 8.15453094385547 92.9318441965872
"5649" 1129.6 8.67265662502698 94.4004085842175
"5650" 1129.8 8.98359088001244 95.4844010693312
"5651" 1130 9.02747751103016 96.2945784816028
"5652" 1130.2 9.32876433606344 96.6816459127088
"5653" 1130.4 9.40593965196637 97.5620992899447
"5654" 1130.6 9.30970981699468 97.5148510055224
"5655" 1130.8 9.13569990188121 97.7179061725859
"5656" 1131 9.24624617779163 98.1563588243
"5657" 1131.2 9.65867193283419 98.6523827811723
"5658" 1131.4 10.3823970146059 98.966578791035
"5659" 1131.6 11.2481452931074 99.2289598089097
"5660" 1131.8 11.8228558654712 100.152408015996
"5661" 1132 11.8319287103544 100.312965715937
"5662" 1132.2 12.3646262892949 100.988591243347
"5663" 1132.4 12.7686639211316 102.161938798489
"5664" 1132.6 12.8842754696407 102.630760260287
"5665" 1132.8 12.8872344151699 102.863673609003
"5666" 1133 13.3407410448636 103.607927852416
"5667" 1133.2 14.1319679564815 104.379615512551
"5668" 1133.4 15.1191460201553 104.699676525035
"5669" 1133.6 16.0065301493534 105.71515582924
"5670" 1133.8 16.9239627525898 107.035437234244
"5671" 1134 17.6239095494413 108.310639872274
"5672" 1134.2 18.5431836525724 109.336405336914
"5673" 1134.4 19.5171988197267 110.182823918484
"5674" 1134.6 20.0795600683492 110.393414216668
"5675" 1134.8 20.9327978248798 111.064183314586
"5676" 1135 22.0214790578452 112.212424354945
"5677" 1135.2 23.0466887185968 113.268944848843
"5678" 1135.4 23.5559202904997 113.985073022134
"5679" 1135.6 24.4262634683912 114.870251970426
"5680" 1135.8 24.7287458529661 114.902340155502
"5681" 1136 25.075028464932 115.491004372595
"5682" 1136.2 25.8173512798112 116.055017388726
"5683" 1136.4 26.8754255109831 116.570231780651
"5684" 1136.6 27.6151616246027 116.933728058369
"5685" 1136.8 28.7995682905459 117.81748166634
"5686" 1137 30.3149746065543 119.100104855262
"5687" 1137.2 31.7107420312369 120.096167214464
"5688" 1137.4 32.2254770996312 120.778791766206
"5689" 1137.6 32.9324233644512 120.857626251978
"5690" 1137.8 34.3670339060688 121.708169420713
"5691" 1138 35.7096316229265 122.163805622502
"5692" 1138.2 36.6475057280689 122.390102710184
"5693" 1138.4 37.9674857205852 122.441245775509
"5694" 1138.6 38.4815714646512 122.568612257213
"5695" 1138.8 39.3092982741179 122.955996069278
"5696" 1139 39.5954345722675 123.344717554964
"5697" 1139.2 39.6758804188533 123.769034089334
"5698" 1139.4 39.7775289143056 123.951499309493
"5699" 1139.6 39.9316073212814 124.222471456792
"5700" 1139.8 40.590443426778 124.388788266898
"5701" 1140 41.3649523402453 125.192773592184
"5702" 1140.2 41.5237058225799 125.391544050511
"5703" 1140.4 42.1835373890312 125.968828663146
"5704" 1140.6 42.5519393833687 126.28276982886
"5705" 1140.8 43.3070188131757 126.56206933277
"5706" 1141 44.4397565741941 126.57376879378
"5707" 1141.2 45.3329687938452 126.689030150399
"5708" 1141.4 46.6760668783712 127.153594081446
"5709" 1141.6 47.6026750853584 127.354456539128
"5710" 1141.8 49.3339800570328 127.537024416954
"5711" 1142 50.9727214984209 128.132830301733
"5712" 1142.2 52.5759106132493 128.657922777585
"5713" 1142.4 54.550835535633 128.754359243884
"5714" 1142.6 56.5134724174725 128.865120678864
"5715" 1142.8 58.6807293263236 128.77973950596
"5716" 1143 60.4156353223687 128.745285247674
"5717" 1143.2 61.8068822419967 128.569058689702
"5718" 1143.4 62.8231621138671 128.422515305888
"5719" 1143.6 63.9411793979938 128.023506260236
"5720" 1143.8 64.7281128974846 127.342986689533
"5721" 1144 65.7272084959144 126.342160516519
"5722" 1144.2 66.6142234770242 125.656040286673
"5723" 1144.4 67.4982265990355 124.968970816111
"5724" 1144.6 68.5385135497916 124.970112886374
"5725" 1144.8 69.9839601713544 125.516456213453
"5726" 1145 70.8789840584835 126.338353832808
"5727" 1145.2 71.3469712060412 127.581638361606
"5728" 1145.4 71.305460656863 127.871797229389
"5729" 1145.6 71.4547369367543 127.870321183308
"5730" 1145.8 71.6364707064809 128.611714510343
"5731" 1146 71.7004443384512 129.108652012658
"5732" 1146.2 71.9252220269996 129.786214346001
"5733" 1146.4 72.3005685021354 130.075479050245
"5734" 1146.6 72.5357820021875 130.265398721769
"5735" 1146.8 72.7822066129897 130.399792530297
"5736" 1147 73.3848837524285 130.631975015555
"5737" 1147.2 73.5709436980692 130.645882316628
"5738" 1147.4 73.5792421463489 130.640660979032
"5739" 1147.6 73.6229351186256 130.68318180024
"5740" 1147.8 73.7322227313031 130.803388751584
"5741" 1148 74.3942516781887 130.794836830753
"5742" 1148.2 74.9154624561336 130.624259836231
"5743" 1148.4 75.1173128932997 130.051463123157
"5744" 1148.6 75.8489622274087 129.35301309546
"5745" 1148.8 76.9030261115803 128.701309488453
"5746" 1149 78.0006608756795 128.334537675816
"5747" 1149.2 78.3580855184292 128.245291787341
"5748" 1149.4 77.7346824928842 128.008500634365
"5749" 1149.6 78.0588432032637 128.016052348316
"5750" 1149.8 78.7794089525762 127.856809684566
"5751" 1150 80.1632590963342 127.596600395715
"5752" 1150.2 81.5746522275234 127.315056292427
"5753" 1150.4 83.2026220803906 126.893632845642
"5754" 1150.6 83.6607912346852 126.555763240311
"5755" 1150.8 84.0530000409512 126.455474243566
"5756" 1151 84.2353610031482 126.337731183096
"5757" 1151.2 82.8707554384933 126.22549431234
"5758" 1151.4 82.5084251544193 126.287422411183
"5759" 1151.6 82.4837062871522 126.487651111705
"5760" 1151.8 82.6952964562038 126.810733134654
"5761" 1152 82.7303263841912 126.855491814906
"5762" 1152.2 82.8481115782966 126.66889224653
"5763" 1152.4 82.9953064602088 126.519171309066
"5764" 1152.6 83.572084214543 126.530870770076
"5765" 1152.8 83.9389764498512 126.679687914126
"5766" 1153 83.7416590297916 126.608618252108
"5767" 1153.2 83.4222312391214 126.974537564555
"5768" 1153.4 83.2458437957093 127.078061690227
"5769" 1153.6 83.189560528636 127.217069591935
"5770" 1153.8 82.9437007631954 127.092444898566
"5771" 1154 82.5680416452303 126.92801758995
"5772" 1154.2 82.2630948318233 127.167992580903
"5773" 1154.4 82.1742022330535 127.07941595335
"5774" 1154.6 82.1628240236125 126.942448583034
"5775" 1154.8 81.6922893955846 127.253810797833
"5776" 1155 81.348898904795 127.239744362535
"5777" 1155.2 80.7107868090708 127.271073625729
"5778" 1155.4 80.4142471951459 127.178938808561
"5779" 1155.6 80.0581735246933 127.259398259719
"5780" 1155.8 79.5633211413887 126.953107567785
"5781" 1156 79.4128733475762 126.84163770316
"5782" 1156.2 79.1307728573853 126.313380789758
"5783" 1156.4 79.0935868581609 125.808229868324
"5784" 1156.6 79.4787978398466 125.390400055322
"5785" 1156.8 79.383157461631 124.475139634145
"5786" 1157 79.6732566773814 124.01720982931
"5787" 1157.2 79.7133963090865 123.789939396701
"5788" 1157.4 79.7446969027218 123.502178536089
"5789" 1157.6 79.9146144110277 123.232402729266
"5790" 1157.8 79.9110587497886 122.992042236319
"5791" 1158 79.4760289845476 123.756407022319
"5792" 1158.2 78.8039830023822 123.338710935135
"5793" 1158.4 78.0037709475748 122.349518459594
"5794" 1158.6 77.4142931813512 121.177110749133
"5795" 1158.8 76.2896917107385 120.802698494619
"5796" 1159 75.3507829146387 120.252972490503
"5797" 1159.2 74.5890419796512 119.470923387634
"5798" 1159.4 74.1645496592265 118.909876922594
"5799" 1159.6 73.9329062273565 118.86747750395
"5800" 1159.8 73.0647266038933 119.17322341835
"5801" 1160 72.0572528548185 118.90672201176
"5802" 1160.2 70.6710646965762 118.983012247097
"5803" 1160.4 69.2986708237916 118.798273816438
"5804" 1160.6 67.7625161922141 118.520921228757
"5805" 1160.8 65.8357901008706 118.345399484582
"5806" 1161 64.4314404058262 118.48031211085
"5807" 1161.2 63.1648485649725 118.558393378279
"5808" 1161.4 62.0123982474199 118.600829854097
"5809" 1161.6 60.6740325759186 118.460107804501
"5810" 1161.8 59.360282504549 118.439337022272
"5811" 1162 58.098236147633 118.04553138346
"5812" 1162.2 57.054245772075 117.766816110957
"5813" 1162.4 55.8251597951249 117.274380371024
"5814" 1162.6 54.7049280229144 117.045070935224
"5815" 1162.8 53.5652636587369 116.543430887699
"5816" 1163 52.5828807309976 116.109626130654
"5817" 1163.2 51.3108091243887 115.810102171878
"5818" 1163.4 50.3738097067846 115.381835917096
"5819" 1163.6 49.3088550717121 115.302948905805
"5820" 1163.8 48.3596151988933 115.246802201845
"5821" 1164 46.9994642229838 114.804450132327
"5822" 1164.2 45.9871243384617 113.923244230298
"5823" 1164.4 44.7148611114512 113.238333152316
"5824" 1164.6 43.6020535556986 112.15384136187
"5825" 1164.8 42.8182687128212 110.987278857546
"5826" 1165 42.0892158334002 110.783396250341
"5827" 1165.2 40.9500821912723 110.419235132371
"5828" 1165.4 39.466541209047 110.260156526013
"5829" 1165.6 37.62401903992 109.734994549816
"5830" 1165.8 36.2333237010056 109.466359099664
"5831" 1166 34.6386459414186 109.495438194783
"5832" 1166.2 32.825526247795 109.149777760535
"5833" 1166.4 31.2280707395881 108.765793411076
"5834" 1166.6 28.9749035358945 108.300497234509
"5835" 1166.8 27.4682820991931 108.19496388555
"5836" 1167 25.3878624200012 107.620251975216
"5837" 1167.2 23.4110656722573 106.918674296637
"5838" 1167.4 21.3780327996512 105.942471269946
"5839" 1167.6 19.1442240974413 105.01478973066
"5840" 1167.8 17.0161406480182 104.017690418107
"5841" 1168 15.4565627693288 103.334739407178
"5842" 1168.2 14.247143301027 102.032475159581
"5843" 1168.4 13.0847169403112 100.121833424556
"5844" 1168.6 11.6480196924512 97.9304295581836
"5845" 1168.8 10.6306374822997 95.6782103224296
"5846" 1169 9.91827405875732 93.3979971891782
"5847" 1169.2 8.9320410988887 90.9762087600659
"5848" 1169.4 7.88601685683896 88.4452253615251
"5849" 1169.6 6.89899589818317 85.7083957761381
"5850" 1169.8 6.25638871810069 83.1000994445299
"5851" 1170 6.03579471206824 81.2712154399489
"5852" 1170.2 6.29491215238804 79.7199315430765
"5853" 1170.4 6.27031131787674 77.8275081328106
"5854" 1170.6 6.47151390809251 75.8966208623485
"5855" 1170.8 6.75018816565576 73.9169764907023
"5856" 1171 6.79375449163598 72.0997218710224
"5857" 1171.2 7.0078929990762 70.6767501985347
"5858" 1171.4 7.58036959860014 69.7488228680127
"5859" 1171.6 8.31722303487057 68.1315644300982
"5860" 1171.8 8.80569249401642 66.6453144578811
"5861" 1172 9.37163473751575 64.8357549764853
"5862" 1172.2 9.87710384533035 62.5267194174066
"5863" 1172.4 9.87854248241787 60.6521591110326
"5864" 1172.6 9.64355735684407 58.6999957131374
"5865" 1172.8 9.54714546815451 56.1304140928022
"5866" 1173 9.87287969464439 53.3399290130432
"5867" 1173.2 9.9704312256926 51.1062386581349
"5868" 1173.4 9.49275024499238 49.0440558527953
"5869" 1173.6 8.93564032840576 46.5301336468614
"5870" 1173.8 8.67308320037712 44.2461541888067
"5871" 1174 7.72396457531608 42.8728735113903
"5872" 1174.2 7.73067587377121 43.3257080008259
"5873" 1174.4 7.66423249722897 42.8731285546956
"5874" 1174.6 6.66013840141011 41.7793875679974
"5875" 1174.8 6.09137708391601 41.7823370751786
"5876" 1175 5.79159675050755 41.5939373039814
"5877" 1175.2 5.71665166715544 41.4055375327842
"5878" 1175.4 5.76223051376551 41.3470951547802
"5879" 1175.6 5.79375290865955 41.4305079786493
"5880" 1175.8 5.94177242229122 41.3536468529459
"5881" 1176 5.71665166715544 41.1202464506857
"5882" 1176.2 5.53220889708759 41.0898251889296
"5883" 1176.4 5.49189752649667 41.136150327475
"5884" 1176.6 5.40150991914687 41.248186667979
"5885" 1176.8 5.39399848363304 41.4372637280205
"5886" 1177 5.43430985422395 41.4720075819296
"5887" 1177.2 5.27481704014686 41.3977363000225
"5888" 1177.4 5.37672218195121 41.5218071058659
"5889" 1177.6 5.41252669123383 41.5140526805007
"5890" 1177.8 5.51858251829628 41.6047030051927
"5891" 1178 5.52567191807285 41.5662228974848
"5892" 1178.2 5.64066567986788 41.3827351795243
"5893" 1178.4 5.60841395382107 41.4076759254906
"5894" 1178.6 5.74594142932265 41.2597391792374
"5895" 1178.8 5.56676150045121 41.6696513473686
"5896" 1179 5.08083817972969 42.405180586395
"5897" 1179.2 5.00404767424342 43.004873327014
"5898" 1179.4 4.98519539323434 43.6086150637888
"5899" 1179.6 4.90038986415252 44.25068866004
"5900" 1179.8 4.81135520941371 45.0569942411159
"5901" 1180 4.691137298755 45.8254711161545
"5902" 1180.2 4.84115682981486 46.9904897111568
"5903" 1180.4 4.62890512343823 48.122146667053
"5904" 1180.6 4.26649247913542 49.0015188341317
"5905" 1180.8 3.95016036441121 50.3476725015459
"5906" 1181 3.76529289220462 52.030252300792
"5907" 1181.2 3.41117265917978 53.0910141168231
"5908" 1181.4 3.317106865235 53.7444132041605
"5909" 1181.6 3.37288987422336 54.8091762275596
"5910" 1181.8 3.60158218414439 56.0108627823046
"5911" 1182 3.39753220635366 56.5192034984928
"5912" 1182.2 3.07815137723693 57.4351539839231
"5913" 1182.4 3.00575544637978 57.4897514686374
"5914" 1182.6 3.01850700238304 57.9825764916455
"5915" 1182.8 2.67649318392376 58.847688908967
"5916" 1183 2.57531905159239 58.9942868611365
"5917" 1183.2 2.18244427524908 59.0436500938744
"5918" 1183.4 1.96023754491788 59.3102742644993
"5919" 1183.6 2.19302977876582 59.3753072984142
"5920" 1183.8 2.41509819588942 60.0967302425041
"5921" 1184 2.07922675435232 61.0945853952857
"5922" 1184.2 1.64995112547227 61.6366698953396
"5923" 1184.4 1.72919332687058 62.4481423922595
"5924" 1184.6 1.65856160260338 62.8691862487833
"5925" 1184.8 1.39789897672489 62.9119521961922
"5926" 1185 1.03816497449376 63.1419463932787
"5927" 1185.2 1.03442592590283 63.257711547324
"5928" 1185.4 0.852078183057952 63.2228963335603
"5929" 1185.6 0.660291822814849 63.0551791623727
"5930" 1185.8 0.548818542915494 63.1314915557802
"5931" 1186 0.548818542915494 63.1815392501016
"5932" 1186.2 0.435699900951212 63.3180329618873
"5933" 1186.4 0.25891913955586 63.5346241464031
"5934" 1186.6 0.149438142704379 63.5461559966482
"5935" 1186.8 0.14712167656232 63.8035124478807
"5936" 1187 0.149496108029536 63.8228404284876
"5937" 1187.2 0.0579108942945867 63.8780957142226
"5938" 1187.4 0.136387974313714 64.0371273334784
"5939" 1187.6 0.0489139938865015 64.4392618955248
"5940" 1187.8 0.299957530594079 64.7610164841758
"5941" 1188 0.483731816616051 65.1893967488571
"5942" 1188.2 0.610382506845162 66.0996093611569
"5943" 1188.4 0.908776502323554 66.6751006434595
"5944" 1188.6 0.960862318741543 66.7096815486143
"5945" 1188.8 1.11379474196257 67.1549539236455
"5946" 1189 1.22718233734133 67.9234707910879
"5947" 1189.2 1.54654828847183 68.4826079184474
"5948" 1189.4 1.65494092188941 69.2648134903131
"5949" 1189.6 1.70685178691789 69.4933118024326
"5950" 1189.8 1.757712551386 69.4826033102616
"5951" 1190 1.80556665513871 69.4147520883159
"5952" 1190.2 1.80863701827773 69.6285922367802
"5953" 1190.4 1.91000492973542 69.722844736708
"5954" 1190.6 1.88474970451371 69.6854646166909
"5955" 1190.8 2.01936088845122 70.3723313063326
"5956" 1191 2.19562924184251 70.982253787142
"5957" 1191.2 2.24822544406413 71.6492862409369
"5958" 1191.4 2.7489371226926 72.3107721180315
"5959" 1191.6 2.82856056722541 73.0013078247756
"5960" 1191.8 3.07972520182078 73.2171899549029
"5961" 1192 3.69199159435009 73.5375267603693
"5962" 1192.2 3.82364223420983 73.1498162222039
"5963" 1192.4 4.05884082104904 73.4207436207398
"5964" 1192.6 4.82726067411425 73.4498227158594
"5965" 1192.8 5.53297673271787 73.8077263722993
"5966" 1193 6.17819235127729 74.2723456920985
"5967" 1193.2 6.72388979531789 75.0986535664326
"5968" 1193.4 6.97105204347227 75.455580631708
"5969" 1193.6 7.54564918657078 76.2621866295659
"5970" 1193.8 7.98769716655991 77.2965715845333
"5971" 1194 7.94657205712166 78.0601810693614
"5972" 1194.2 7.98618680264476 78.5244598268401
"5973" 1194.4 8.36777580355991 78.4057313555224
"5974" 1194.6 9.23340246915709 77.8561120215483
"5975" 1194.8 9.91607044884894 77.7083995485318
"5976" 1195 10.3284208291591 77.1188763756727
"5977" 1195.2 11.173989032822 76.7409881668637
"5978" 1195.4 11.4433619648358 76.3524824696703
"5979" 1195.6 11.3270643989845 75.6209695035326
"5980" 1195.8 11.8605367798061 74.7642782182918
"5981" 1196 12.1629649425803 74.2259352776143
"5982" 1196.2 12.1868124855611 73.7822008815824
"5983" 1196.4 12.1951658621985 73.0472347411978
"5984" 1196.6 12.3152688551846 72.5252921202326
"5985" 1196.8 12.5010850777179 71.7396949790659
"5986" 1197 12.7138923918642 71.1691908271964
"5987" 1197.2 12.8634359931875 70.6785438659011
"5988" 1197.4 13.176335895967 70.4308879068975
"5989" 1197.6 13.4850664379512 70.1217895153659
"5990" 1197.8 13.4380674667093 69.6233086092272
"5991" 1198 13.9073760346179 68.7629187846993
"5992" 1198.2 13.7790223875411 68.7967474134929
"5993" 1198.4 13.4579179638798 69.2691587957445
"5994" 1198.6 13.7119350817419 69.1118206954148
"5995" 1198.8 13.7675170328983 69.0883982997836
"5996" 1199 13.8063233811298 68.9916215817802
"5997" 1199.2 13.8108481268083 68.9779722106016
"5998" 1199.4 13.8401011337535 68.9029535736589
"5999" 1199.6 13.8489401718233 68.8807336670892
"6000" 1199.8 13.8489401718233 68.8807336670892
"6001" 1200 13.8658903271806 68.8725776543248
"6002" 1200.2 13.8629607149685 68.8711305810315
"6003" 1200.4 13.8489401718233 68.8807336670892
"6004" 1200.6 13.8766626094058 68.8660887286682
"6005" 1200.8 13.8585919950029 68.8843092842383
"6006" 1201 13.8489401718233 68.8807336670892
"6007" 1201.2 13.862198728928 68.8496257978915
"6008" 1201.4 13.8524757870512 68.8456000736424
"6009" 1201.6 13.8524757870512 68.8456000736424
"6010" 1201.8 13.8896198356671 68.8356878564977
"6011" 1202 13.8857860496198 68.8697485447401
"6012" 1202.2 13.8524757870512 68.8456000736424
"6013" 1202.4 13.8533596908582 68.8718457044613
"6014" 1202.6 13.8896198356671 68.8356878564977
"6015" 1202.8 13.8577792098931 68.8629577418334
"6016" 1203 13.8804355948305 68.8315944714108
"6017" 1203.2 13.7956929545356 68.9201405375358
"6018" 1203.4 13.8108481268083 68.9142751451016
"6019" 1203.6 13.8577792098931 68.8629577418334
"6020" 1203.8 13.8577792098931 68.8629577418334
"6021" 1204 13.8533596908582 68.8718457044613
"6022" 1204.2 13.8063233811298 68.9233747258874
"6023" 1204.4 13.7956929545356 68.9201405375358
"6024" 1204.6 13.8063233811298 68.9233747258874
"6025" 1204.8 13.7585740061453 68.9625029232659
"6026" 1205 13.8108481268083 68.9142751451016
"6027" 1205.2 13.7649693101605 68.9785012559962
"6028" 1205.4 13.7585740061453 68.9625029232659
"6029" 1205.6 13.7183303857571 69.0074655577365
"6030" 1205.8 13.7113037218798 68.9916215817802
"6031" 1206 13.7315833049211 68.9707912161262
"6032" 1206.2 13.7541024927689 68.9759917136071
"6033" 1206.4 13.7113037218798 68.9916215817802
"6034" 1206.6 13.7183303857571 69.0074655577365
"6035" 1206.8 13.72727341251 68.9804879770542
"6036" 1207 13.7340326769163 68.996277181252
"6037" 1207.2 13.7541024927689 68.9759917136071
"6038" 1207.4 13.6171017877524 69.0352557161503
"6039" 1207.6 13.5707704443336 68.8231187564071
"6040" 1207.8 13.4501903083389 68.2513860212345
"6041" 1208 13.4554149130789 67.541109682917
"6042" 1208.2 13.364503859548 66.7096815486143
"6043" 1208.4 13.2775522395891 65.7214205145832
"6044" 1208.6 13.4188406148376 64.4796771726455
"6045" 1208.8 13.3710428468512 63.1490840786326
"6046" 1209 13.3108637293262 61.7349127138273
"6047" 1209.2 13.4715430407546 60.2899685310996
"6048" 1209.4 13.5896262236319 58.7715863908852
"6049" 1209.6 13.8388100383051 57.8336951738412
"6050" 1209.8 14.1406284281256 57.2330586432171
"6051" 1210 14.7376911932254 56.9167714140014
"6052" 1210.2 14.880872466934 56.7291520264108
"6053" 1210.4 15.1248754059171 55.8110856223273
"6054" 1210.6 15.7295459647808 55.0336918911114
"6055" 1210.8 16.1269009034626 54.1086367807818
"6056" 1211 16.7920385182126 53.2921562139182
"6057" 1211.2 17.0432822957195 52.548235220005
"6058" 1211.4 17.3138430951721 51.6158662623799
"6059" 1211.6 17.5239480460719 50.6845201555142
"6060" 1211.8 17.7467527643133 50.0167991930314
"6061" 1212 17.90813841951 49.2328989175718
"6062" 1212.2 18.0035118377297 47.7605718402052
"6063" 1212.4 18.4231423729279 46.4341840503101
"6064" 1212.6 18.7934980680512 45.50549651996
"6065" 1212.8 19.0310472161762 44.3738432136284
"6066" 1213 19.6617258942585 43.2955017779575
"6067" 1213.2 20.3227556428042 42.2591943111836
"6068" 1213.4 21.0155675629024 41.6513762586147
"6069" 1213.6 21.7664546262439 40.9196367988464
"6070" 1213.8 22.7802024219331 39.796000348078
"6071" 1214 23.8549608522045 38.7462695192997
"6072" 1214.2 24.7514624582927 37.7549801543708
"6073" 1214.4 25.4258702837012 36.9977230287284
"6074" 1214.6 26.1299903227589 35.8047504885275
"6075" 1214.8 26.8746268167105 34.701030966103
"6076" 1215 27.9332714095571 33.6083834390424
"6077" 1215.2 28.7315542186617 32.6682502490791
"6078" 1215.4 29.8157785410512 31.3455639215859
"6079" 1215.6 30.782115459232 29.8165551295728
"6080" 1215.8 31.6535101129242 28.2879670542011
"6081" 1216 32.4864644303712 27.1262703028659
"6082" 1216.2 33.5875589098065 26.2314941564475
"6083" 1216.4 34.6527793003459 25.5123878117238
"6084" 1216.6 35.6183123992512 24.8280801796259
"6085" 1216.8 36.4240791096912 24.3185036556259
"6086" 1217 37.0978797780593 23.8618817731065
"6087" 1217.2 37.8118112718837 22.9167550444713
"6088" 1217.4 38.7693452898083 21.6428629213945
"6089" 1217.6 39.5551634502594 20.2044061768605
"6090" 1217.8 40.5808551144923 18.8746208642303
"6091" 1218 41.3116954693897 17.8500176563582
"6092" 1218.2 42.1774347179583 16.5475334359673
"6093" 1218.4 42.7662039725464 15.3465596563993
"6094" 1218.6 43.1207999622423 13.5186757071256
"6095" 1218.8 43.6549235040428 12.8495150698969
"6096" 1219 44.0617682422399 12.3327614117561
"6097" 1219.2 44.6326819466945 11.8386302744038
"6098" 1219.4 45.3260686493296 11.3944723582146
"6099" 1219.6 45.8709336323262 11.2540231980243
"6100" 1219.8 46.7774211815712 10.8860664829859
"6101" 1220 47.8105015891223 10.6324180632107
"6102" 1220.2 49.4196182937755 10.0929863712416
"6103" 1220.4 50.8846307668622 9.72318493321661
"6104" 1220.6 52.166543684747 9.232239462911
"6105" 1220.8 53.1610530447845 8.76452955473259
"6106" 1221 54.1418819530991 8.23641210086875
"6107" 1221.2 55.2553517629019 7.67659563788283
"6108" 1221.4 56.2421032021798 7.16906972363735
"6109" 1221.6 57.1922997946798 6.71591060050878
"6110" 1221.8 58.4779903470428 6.16939746830537
"6111" 1222 59.9355486823897 5.64957972597363
"6112" 1222.2 61.1092978417497 5.35594429842413
"6113" 1222.4 62.8983057450703 4.93663923754212
"6114" 1222.6 64.4246532873083 4.93057285035164
"6115" 1222.8 65.9875700561589 4.92049331471208
"6116" 1223 67.7178812290164 4.54206031419636
"6117" 1223.2 69.5791946481674 4.30343957998485
"6118" 1223.4 71.4053832913065 3.89896774443435
"6119" 1223.6 73.3207795803986 3.53690021422382
"6120" 1223.8 75.2900759101179 3.57439829176963
"6121" 1224 77.4124832830798 3.98057661632307
"6122" 1224.2 79.3308838103753 4.20145454182542
"6123" 1224.4 81.5670803070593 4.32409808771458
"6124" 1224.6 83.8942000624786 4.5453988143536
"6125" 1224.8 85.3487226670876 5.00998737357242
"6126" 1225 86.9183980770356 5.61552311313086
"6127" 1225.2 88.6115975205253 6.28742145195482
"6128" 1225.4 89.9627593357683 7.37614067176105
"6129" 1225.6 91.1689167447845 8.57579750880666
"6130" 1225.8 92.5213374775244 10.0187920965293
"6131" 1226 93.387822950885 11.1921807659575
"6132" 1226.2 94.1835575579127 12.2956335447582
"6133" 1226.4 95.0990354287637 13.0683279470159
"6134" 1226.6 96.0729869360762 13.5890514574784
"6135" 1226.8 97.532053872391 14.3693596957165
"6136" 1227 99.0839922559571 15.2141696771247
"6137" 1227.2 100.836716438232 16.1104065800781
"6138" 1227.4 102.630502200659 17.121791693261
"6139" 1227.6 104.222353735728 18.5181107329816
"6140" 1227.8 105.854487440033 19.8902836620659
"6141" 1228 107.604616977847 21.1701502804845
"6142" 1228.2 109.246783979237 22.4791143956016
"6143" 1228.4 111.070256487701 23.9577962732802
"6144" 1228.6 112.813046784066 25.6230195570659
"6145" 1228.8 114.410179716395 27.0100410507626
"6146" 1229 116.527365937569 28.149919614313
"6147" 1229.2 117.01186457444 28.3851559428387
"6148" 1229.4 117.702916641713 28.8541979706114
"6149" 1229.6 117.598216296175 29.304270652859
"6150" 1229.8 118.035485449088 29.7010794096455
"6151" 1230 118.155448982114 29.9129095638861
"6152" 1230.2 118.498731398835 30.2269841983217
"6153" 1230.4 118.821252299698 30.3351036495836
"6154" 1230.6 119.525566469144 30.912771314725
"6155" 1230.8 119.953349051519 32.0041772649086
"6156" 1231 120.609464550209 33.5774530992857
"6157" 1231.2 121.286402432225 34.8406013581304
"6158" 1231.4 121.862650688322 36.9528782398724
"6159" 1231.6 122.075810653642 38.9607556543468
"6160" 1231.8 122.728023050579 41.1949191867468
"6161" 1232 123.007059505693 43.046513705308
"6162" 1232.2 123.154645596318 45.0463780635326
"6163" 1232.4 123.134906181462 46.9221731444817
"6164" 1232.6 123.33266533399 48.528764297967
"6165" 1232.8 123.961256925951 50.4607209456203
"6166" 1233 124.985816730038 52.3757870670659
"6167" 1233.2 125.997392481308 54.2866990320659
"6168" 1233.4 126.630069964016 56.5507142949464
"6169" 1233.6 126.928793976374 59.1962728498352
"6170" 1233.8 126.755698722985 61.0878084347705
"6171" 1234 126.675514148875 63.2098270773268
"6172" 1234.2 126.427681199387 65.3987548457434
"6173" 1234.4 126.324354538603 67.8458656706746
"6174" 1234.6 125.946112030285 69.8372759561326
"6175" 1234.8 125.462776376517 71.9426856273626
"6176" 1235 125.008584725685 74.2281270045993
"6177" 1235.2 124.289506657906 76.7225426938614
"6178" 1235.4 123.379136487178 78.8791302784765
"6179" 1235.6 122.098045346745 81.0228499162833
"6180" 1235.8 120.647054745078 82.933579281
"6181" 1236 119.812065138701 84.6264075430347
"6182" 1236.2 118.874204431788 85.6457701208554
"6183" 1236.4 117.437997172946 87.0341476727176
"6184" 1236.6 116.781993782618 88.1395661097993
"6185" 1236.8 116.052697594528 89.674268739956
"6186" 1237 115.03758269058 91.2145590696788
"6187" 1237.2 114.161229332988 92.464708606487
"6188" 1237.4 113.07944029706 93.9838180267181
"6189" 1237.6 111.848750888925 95.369294793287
"6190" 1237.8 110.546959813571 96.7338695937398
"6191" 1238 109.684047699919 97.7945052819915
"6192" 1238.2 108.367591088155 99.0608363042967
"6193" 1238.4 107.015410461409 99.9574949955659
"6194" 1238.6 105.573897087085 100.917197449099
"6195" 1238.8 104.444423259354 102.121140478518
"6196" 1239 103.324621683677 103.723840836259
"6197" 1239.2 102.16674771482 105.26178431315
"6198" 1239.4 100.861371253813 106.824580759151
"6199" 1239.6 99.4837750343194 108.161817025516
"6200" 1239.8 98.3379555505144 109.775559523108
"6201" 1240 96.7977645497172 111.874267270917
"6202" 1240.2 95.3253322488196 113.480717248929
"6203" 1240.4 94.09736985417 114.922324321472
"6204" 1240.6 92.4875110705469 116.777586057704
"6205" 1240.8 90.5038951491545 118.610935638527
"6206" 1241 88.7208408016075 120.332593822378
"6207" 1241.2 86.8250953173316 122.198848605588
"6208" 1241.4 84.7605932481321 123.04700361096
"6209" 1241.6 81.8857431321001 123.673132212257
"6210" 1241.8 78.9619467190302 123.968606707361
"6211" 1242 75.9446557849512 123.831951358285
"6212" 1242.2 72.89945529641 123.772974114004
"6213" 1242.4 70.5969902310319 123.774033260421
"6214" 1242.6 67.7443570199996 123.408288819808
"6215" 1242.8 64.8830338389986 123.079529772066
"6216" 1243 62.218274175795 123.30645056791
"6217" 1243.2 59.3313634778208 123.569720232653
"6218" 1243.4 56.5429082948912 123.198006313896
"6219" 1243.6 54.0527930983775 122.194475809329
"6220" 1243.8 52.247328644724 121.180199091702
"6221" 1244 50.4317140123069 120.010250554056
"6222" 1244.2 48.8212777256368 118.780962856983
"6223" 1244.4 46.7142331081699 117.768786936003
"6224" 1244.6 44.4821599051247 116.539531067362
"6225" 1244.8 42.4539809717708 115.045819469726
"6226" 1245 39.9945296519351 113.200320387421
"6227" 1245.2 38.1191530471482 111.278200727611
"6228" 1245.4 35.8780328012012 109.449742473881
"6229" 1245.6 33.60152013167 107.895741783503
"6230" 1245.8 31.7131612021938 105.851050214353
"6231" 1246 29.9374037048912 104.180610438216
"6232" 1246.2 27.8339947792391 102.403076267945
"6233" 1246.4 25.7228067188575 100.391431254285
"6234" 1246.6 23.7585253155986 98.8572120009817
"6235" 1246.8 21.7596950976387 97.7161545032847
"6236" 1247 19.7033597847879 95.6949913675149
"6237" 1247.2 18.5364551960182 93.4229640801999
"6238" 1247.4 17.5411977341832 91.0077289574267
"6239" 1247.6 16.6170477677565 89.0129981518133
"6240" 1247.8 15.8369714789618 86.4347435155872
"6241" 1248 15.2354966233185 83.9643317946169
"6242" 1248.2 14.2925668404196 80.9670530360238
"6243" 1248.4 13.6858881291321 78.6569252410234
"6244" 1248.6 12.5802125600407 75.8739697777291
"6245" 1248.8 11.965448004671 73.3748196494835
"6246" 1249 11.5550217280789 71.1027243240659
"6247" 1249.2 10.8001519637589 68.8600276442637
"6248" 1249.4 10.1074881956746 66.4026940441936
"6249" 1249.6 9.46563267999962 64.0426237738079
"6250" 1249.8 8.41147377325533 61.4142036602824
"6251" 1250 7.60462993713206 57.9743525475021
"6252" 1250.2 7.30114332676156 55.1872437512039
"6253" 1250.4 7.21529534768014 52.2698811027406
"6254" 1250.6 7.44425838201749 48.7381474228491
"6255" 1250.8 7.89534454232463 45.0949705928254
"6256" 1251 8.62345025716953 41.7069771666997
"6257" 1251.2 9.86737731088955 38.5858086675865
"6258" 1251.4 11.5339961013512 35.0410856702802
"6259" 1251.6 12.8213059197121 31.6770102171964
"6260" 1251.8 14.8278325146766 28.5889702407702
"6261" 1252 16.9345680070876 24.9686769751114
"6262" 1252.2 18.4837623429736 21.6985197602898
"6263" 1252.4 20.0623759792666 19.7550498922352
"6264" 1252.6 21.7042669630762 18.5526452865659
"6265" 1252.8 24.0859553786251 17.0876127800659
"6266" 1253 25.9606952229083 15.2822559521802
"6267" 1253.2 27.0257958975593 14.0439259745524
"6268" 1253.4 29.2567261661221 12.8271660192811
"6269" 1253.6 31.8377968898912 11.6096651470659
"6270" 1253.8 33.8061106209317 10.4101749525854
"6271" 1254 36.0603678230053 9.22532904659296
"6272" 1254.2 38.4617865493005 7.88556822166867
"6273" 1254.4 40.3645015771404 6.47258289160647
"6274" 1254.6 42.5176941961909 5.96942088142209
"6275" 1254.8 44.9504028019864 5.60419815471382
"6276" 1255 47.2392639989885 4.762705957051
"6277" 1255.2 50.0425151093995 3.575049091928
"6278" 1255.4 53.4693390503512 2.74940333601593
"6279" 1255.6 56.3214415786452 2.50954110279727
"6280" 1255.8 59.8002357461836 2.10534526105184
"6281" 1256 63.4952172926277 1.83778592212475
"6282" 1256.2 66.8544417167012 2.26212078494093
"6283" 1256.4 69.8507283050512 3.32904663206593
"6284" 1256.6 73.000713359767 4.42698289265803
"6285" 1256.8 76.6464676541486 5.49809933619751
"6286" 1257 79.842128825767 6.5340147698554
"6287" 1257.2 83.1584247124025 7.25030012772447
"6288" 1257.4 86.898954713122 8.20575611022447
"6289" 1257.6 90.8150319941601 9.79873338614188
"6290" 1257.8 94.6700159431741 12.1775666948973
"6291" 1258 97.9112518823358 14.838616390489
"6292" 1258.2 101.121346239562 16.7243035916585
"6293" 1258.4 103.931996659858 18.4326577910892
"6294" 1258.6 106.400216197896 21.4142949329178
"6295" 1258.8 109.161365609598 23.9031987885659
"6296" 1259 112.332224411957 26.4794764859575
"6297" 1259.2 115.294580098544 29.6003828330543
"6298" 1259.4 118.587121779533 33.0400243700543
"6299" 1259.6 120.498318233285 37.0078083974326
"6300" 1259.8 121.581446369281 41.1231213822591
"6301" 1260 122.532759127339 45.8529212809199
"6302" 1260.2 123.471377793818 49.7217426712326
"6303" 1260.4 124.305035917844 54.0548130857513
"6304" 1260.6 123.892341568693 58.6334987766264
"6305" 1260.8 123.699673393428 63.2162782379248
"6306" 1261 122.751915808224 67.7238845314069
"6307" 1261.2 122.643938922713 71.9148619091909
"6308" 1261.4 122.58179504931 75.4685961311601
"6309" 1261.6 121.617438664451 79.3323851866659
"6310" 1261.8 120.143578172085 83.3155750159326
"6311" 1262 118.565792796364 87.1876180816311
"6312" 1262.2 116.571076236867 90.7700879188974
"6313" 1262.4 114.129222710925 94.222747614287
"6314" 1262.6 111.298854508506 96.9748106675877
"6315" 1262.8 108.657753603597 99.2596900645266
"6316" 1263 105.68443203369 101.307595840403
"6317" 1263.2 102.91136985976 103.763055845013
"6318" 1263.4 100.63955002229 105.860774646582
"6319" 1263.6 97.9626520950319 108.60180320713
"6320" 1263.8 96.6286453782121 111.597441356283
"6321" 1264 94.8893724849838 114.534429963359
"6322" 1264.2 91.9164047308846 117.159949151599
"6323" 1264.4 88.5999407877986 119.668049042971
"6324" 1264.6 84.5822493258061 121.369982723808
"6325" 1264.8 80.7075162048574 122.498294049378
"6326" 1265 76.1853722550512 123.654814847845
"6327" 1265.2 72.0365138701144 123.723205381329
"6328" 1265.4 68.3258067432694 123.052506774581
"6329" 1265.6 64.6340843730022 121.843286725321
"6330" 1265.8 60.9895048766108 120.351398009268
"6331" 1266 59.0747071156075 118.230590660878
"6332" 1266.2 56.9253874285459 115.882431865992
"6333" 1266.4 54.8969677552933 115.460019747413
"6334" 1266.6 52.5994711343236 114.744700988555
"6335" 1266.8 50.1256435055973 114.087508076088
"6336" 1267 46.9457574590599 112.897692323772
"6337" 1267.2 43.9821321926986 111.164895169674
"6338" 1267.4 40.8833613162391 109.197429921278
"6339" 1267.6 37.9534622006091 107.522694890687
"6340" 1267.8 36.2708460317089 106.196524060674
"6341" 1268 34.7867464116331 104.209756671217
"6342" 1268.2 33.4468732367543 101.943685310702
"6343" 1268.4 31.8892288075789 98.9857759325127
"6344" 1268.6 30.4843899928061 96.1952586429692
"6345" 1268.8 29.0596220948091 93.9009098096554
"6346" 1269 27.2743455105543 91.6420729293133
"6347" 1269.2 26.3159523979002 89.4045811643618
"6348" 1269.4 25.3267637573867 86.5954944489046
"6349" 1269.6 24.7041252123767 84.0196760534383
"6350" 1269.8 23.8226662457172 82.3323814460446
"6351" 1270 22.5302711939249 79.3055653696133
"6352" 1270.2 21.3134603000319 76.2930077902918
"6353" 1270.4 20.4018308267249 73.5124848862449
"6354" 1270.6 19.3345036173129 70.4603326422149
"6355" 1270.8 18.2439677053887 67.6153099879409
"6356" 1271 17.6892696068723 63.8895345277607
"6357" 1271.2 17.8488531859793 61.3978680523805
"6358" 1271.4 17.9990111107093 58.1044134739692
"6359" 1271.6 17.9564988087447 55.7281913187072
"6360" 1271.8 18.4309615219897 53.1443516595824
"6361" 1272 18.4246490271444 50.06966376385
"6362" 1272.2 18.4237425545253 46.5062204387696
"6363" 1272.4 18.0227563256791 43.1598698687748
"6364" 1272.6 17.8072427330666 40.3615405589121
"6365" 1272.8 18.2202127905762 37.7997752451493
"6366" 1273 18.1658546972215 34.3564036998092
"6367" 1273.2 18.9007531354786 30.3872110314495
"6368" 1273.4 20.1681158052012 26.5253946516493
"6369" 1273.6 21.7851855313416 22.8692121773673
"6370" 1273.8 24.0672125585811 19.7959789157413
"6371" 1274 27.0899325213358 16.9602186490659
"6372" 1274.2 30.3200518876061 13.920702340418
"6373" 1274.4 34.1394298468161 11.3479907158227
"6374" 1274.6 38.0785674495464 9.09818085020878
"6375" 1274.8 42.6806374204653 7.46128161365748
"6376" 1275 45.8550970224512 6.92931555163114
"6377" 1275.2 49.7494412107897 6.8784431126967
"6378" 1275.4 53.787705994677 6.39677949630786
"6379" 1275.6 57.8909205274512 6.94819808092957
"6380" 1275.8 61.5414853409226 7.02165651490878
"6381" 1276 65.4773657595109 7.47791221179727
"6382" 1276.2 69.0346150094929 7.82499783860759
"6383" 1276.4 72.8796626737589 9.13527914110439
"6384" 1276.6 76.1549659640912 11.0236521444659
"6385" 1276.8 77.8394359942993 12.5272254070533
"6386" 1277 79.7363926635941 14.2369622902867
"6387" 1277.2 82.6609620329387 16.2117781294409
"6388" 1277.4 84.9829257728112 17.9386055751459
"6389" 1277.6 87.6037346760828 20.5339592713291
"6390" 1277.8 89.7779345107637 23.1006157632659
"6391" 1278 92.2389436853387 25.7281197151409
"6392" 1278.2 94.0823250747887 28.1788643102534
"6393" 1278.4 94.8852411954512 30.3749741302707
"6394" 1278.6 95.1690332444112 32.7723781887859
"6395" 1278.8 95.8675223482175 35.8526028294426
"6396" 1279 96.2997110597297 39.1445358663697
"6397" 1279.2 96.9310965748586 42.2927775134733
"6398" 1279.4 97.2397543103733 45.4220528775465
"6399" 1279.6 97.1989698981887 48.9504773698034
"6400" 1279.8 96.5888877918865 52.5691263952895
"6401" 1280 95.3227735799047 55.5310137999729
"6402" 1280.2 93.8054723403376 58.6253377889637
"6403" 1280.4 91.9129408431815 62.0634666019873
"6404" 1280.6 90.0475011527664 64.9836518796203
"6405" 1280.8 88.2108932621985 67.6504833675165
"6406" 1281 86.135169965386 69.3496703040007
"6407" 1281.2 83.9727612175845 70.6865701627993
"6408" 1281.4 81.2024102634512 70.8494709311141
"6409" 1281.6 79.0918559497571 69.4031367410777
"6410" 1281.8 77.6579559974745 68.520771180659
"6411" 1282 76.1887886922377 68.440330125639
"6412" 1282.2 74.5147344708445 68.6078033090884
"6413" 1282.4 72.4208259411373 69.3429077237404
"6414" 1282.6 70.6088231368349 70.5738905477055
"6415" 1282.8 68.4932639296085 71.6824391898524
"6416" 1283 66.2876003011753 72.6138822917901
"6417" 1283.2 65.4498032756142 74.0729461827072
"6418" 1283.4 65.2348369629681 74.6668972026053
"6419" 1283.6 65.0344497818358 75.7435105247802
"6420" 1283.8 64.3463646644047 74.724569094938
"6421" 1284 61.8440230553501 75.5300282249985
"6422" 1284.2 58.5505497561577 76.631906553229
"6423" 1284.4 55.5682177457845 77.5828391209326
"6424" 1284.6 52.738279371638 78.5615806973407
"6425" 1284.8 51.2810472196236 78.7771224915487
"6426" 1285 49.9676332857209 79.14573131383
"6427" 1285.2 48.6726364836903 79.4941203442833
"6428" 1285.4 43.7182104633179 77.9735144559993
"6429" 1285.6 41.5255055922773 76.8396143755116
"6430" 1285.8 40.646292065383 77.634568858975
"6431" 1286 37.1010277702577 78.3436423505821
"6432" 1286.2 32.9324233644512 78.8485837542869
"6433" 1286.4 31.1320508733986 78.1389033278238
"6434" 1286.6 29.0439265397589 76.4070799543846
"6435" 1286.8 26.69675822617 74.4030285302847
"6436" 1287 24.4586701732301 73.1826011364975
"6437" 1287.2 22.3351770661609 72.2081766220982
"6438" 1287.4 20.1641566527325 70.8200685959097
"6439" 1287.6 18.081052793164 69.2893908423851
"6440" 1287.8 16.1321389311001 68.0086732488213
"6441" 1288 13.5892815480964 66.3603750603885
"6442" 1288.2 10.9976629135845 64.8731513181659
"6443" 1288.4 8.42335251958805 62.8596535529396
"6444" 1288.6 6.84447266313206 60.0113033867893
"6445" 1288.8 6.20022589545122 57.0766305009659
"6446" 1289 6.05168941662363 54.1856623074797
"6447" 1289.2 6.77188888606097 52.1567313052245
"6448" 1289.4 8.07799535205835 49.5003195387802
"6449" 1289.6 9.52045306924432 47.2536644206521
"6450" 1289.8 11.3421027407195 45.0490709476025
"6451" 1290 13.1591757190777 42.9363424206804
"6452" 1290.2 15.2216859013171 41.1526748433586
"6453" 1290.4 17.0925227653214 39.0490373890789
"6454" 1290.6 19.331381506236 37.1223556097368
"6455" 1290.8 21.2307523278137 35.0247064248659
"6456" 1291 22.826229862682 32.6051978907198
"6457" 1291.2 24.9162193840876 30.243952126975
"6458" 1291.4 27.1501603668912 27.9364969760259
"6459" 1291.6 30.0102603371265 25.0174838175075
"6460" 1291.8 32.5979541638912 22.7388164312259
"6461" 1292 35.2445684062012 20.1185314801076
"6462" 1292.2 38.3686996269967 17.6550957272477
"6463" 1292.4 41.4076096880035 16.0171217986779
"6464" 1292.6 45.0892669329736 14.7051523898719
"6465" 1292.8 48.3559042861904 13.0608504654138
"6466" 1293 51.1234092408679 11.2964879083576
"6467" 1293.2 54.2005379520084 10.0736559104374
"6468" 1293.4 58.0455603650542 9.05428875465416
"6469" 1293.6 61.2284269667796 7.93995361228981
"6470" 1293.8 64.8649676011543 7.26632149328468
"6471" 1294 68.3786611822046 6.70760879118922
"6472" 1294.2 72.0336639654101 6.12124676357278
"6473" 1294.4 75.9539714378189 6.36777134503651
"6474" 1294.6 78.9564910448149 7.34775240088411
"6475" 1294.8 82.1233700377204 8.1651238357967
"6476" 1295 85.7684216226112 8.81209003030593
"6477" 1295.2 88.6208125759813 9.810798622584
"6478" 1295.4 91.3950068825122 11.3238051457976
"6479" 1295.6 93.8747882336707 12.936428413822
"6480" 1295.8 95.8330916235253 14.4312092336585
"6481" 1296 98.1890016555281 16.2497513800275
"6482" 1296.2 100.947495455601 17.6688485027534
"6483" 1296.4 103.77720436971 19.2580313082141
"6484" 1296.6 106.278550814094 20.7911421598516
"6485" 1296.8 109.314655164415 22.9704917580302
"6486" 1297 111.379738189114 25.8348314857165
"6487" 1297.2 112.887554049122 28.9547507713365
"6488" 1297.4 114.591200645557 32.0301949691248
"6489" 1297.6 115.932095719326 35.1558644733727
"6490" 1297.8 116.741898096193 37.513615581976
"6491" 1298 118.297258976745 39.5269811806638
"6492" 1298.2 120.118239596285 42.2437071815326
"6493" 1298.4 121.382151889166 45.2907134737582
"6494" 1298.6 122.069309932885 48.3968437088326
"6495" 1298.8 122.408913279328 51.5040676762906
"6496" 1299 122.515305589538 54.9929056278268
"6497" 1299.2 122.728211115219 58.3262780464496
"6498" 1299.4 122.705249935865 61.7194876407556
"6499" 1299.6 122.19538595517 65.1252199301783
"6500" 1299.8 122.15901591644 68.6752361575385
"6501" 1300 122.229307682349 71.4458198814182
"6502" 1300.2 121.634331048318 74.3003170121659
"6503" 1300.4 120.287163434951 76.8779249293993
"6504" 1300.6 118.599585816361 78.9739639461895
"6505" 1300.8 117.162072419618 80.8781006427993
"6506" 1301 116.097852236018 81.9694436983659
"6507" 1301.2 114.393097530462 82.7141983765603
"6508" 1301.4 112.329986818667 83.4237635165773
"6509" 1301.6 109.80226006108 83.9509234235715
"6510" 1301.8 108.143278356687 83.8046685620071
"6511" 1302 106.506704460898 83.7821872447718
"6512" 1302.2 104.350573034957 83.8851137574153
"6513" 1302.4 102.630981694313 83.5565988545832
"6514" 1302.6 100.721851069382 82.3793013681004
"6515" 1302.8 99.2915016732303 81.2483336638217
"6516" 1303 97.2045846962353 81.0611814507591
"6517" 1303.2 95.056063054777 81.6792999865266
"6518" 1303.4 92.4579208091558 82.0209804149978
"6519" 1303.6 89.8146466518376 81.5345664602705
"6520" 1303.8 87.7305741055501 81.7366344238022
"6521" 1304 85.9365008420846 82.8442167312326
"6522" 1304.2 84.272276177682 84.3489140770549
"6523" 1304.4 82.3508199085803 85.6174362818724
"6524" 1304.6 80.3249946865469 87.2072398418638
"6525" 1304.8 78.4922843300599 88.9406721016964
"6526" 1305 76.4349021428208 90.1121442193703
"6527" 1305.2 74.3329890031459 91.2296560312133
"6528" 1305.4 72.4068948485273 92.3304637613485
"6529" 1305.6 70.2511334918688 93.2231052463846
"6530" 1305.8 68.0939203829179 94.1398296798993
"6531" 1306 65.6108327698139 94.8610297878132
"6532" 1306.2 63.1961848355762 95.3843352247819
"6533" 1306.4 61.0418950341932 95.4802077141305
"6534" 1306.6 59.1578493174512 95.1466166309341
"6535" 1306.8 57.0204178427093 94.7857042257756
"6536" 1307 55.7247477158534 93.9173515235877
"6537" 1307.2 54.674556147677 92.4926098677756
"6538" 1307.4 54.3492139774287 91.3111551269648
"6539" 1307.6 53.7448612564402 90.0606509394725
"6540" 1307.8 53.1566076806091 88.8842630299607
"6541" 1308 52.6551995931251 87.4534840941529
"6542" 1308.2 52.3450419209028 86.5502900798401
"6543" 1308.4 52.213151613136 85.2933227424137
"6544" 1308.6 51.6745232645179 84.0629539177993
"6545" 1308.8 51.1508593646512 82.4153231568659
"6546" 1309 50.7102950950964 80.9737147325176
"6547" 1309.2 50.702167280822 79.8328007843918
"6548" 1309.4 50.5351014443066 78.5852109340057
"6549" 1309.6 50.0743969477995 76.844048587448
"6550" 1309.8 49.8145975485611 75.4159256164945
"6551" 1310 49.7310152160442 73.3202709997287
"6552" 1310.2 49.9273681331655 71.6532489616016
"6553" 1310.4 50.4748623602726 70.0972206472445
"6554" 1310.6 51.144143115644 68.6807009660177
"6555" 1310.8 51.8983473507512 66.8796088814159
"6556" 1311 52.4629701934271 65.3055239290419
"6557" 1311.2 52.8232053674512 63.874286965103
"6558" 1311.4 53.0092354176284 61.896482629395
"6559" 1311.6 52.7522573552112 59.7238805431459
"6560" 1311.8 52.5879185921655 57.6121821919361
"6561" 1312 52.7345203521512 55.6482238071284
"6562" 1312.2 52.8006436218759 53.8678690123399
"6563" 1312.4 52.8142833337188 51.4122568086575
"6564" 1312.6 52.4979639467348 49.2726942044988
"6565" 1312.8 52.2884868928483 47.3006297011983
"6566" 1313 52.3539063931273 45.0120474385589
"6567" 1313.2 52.5299026749717 42.7112843618878
"6568" 1313.4 52.5787416431836 40.5658128383054
"6569" 1313.6 53.0177057028174 38.1542957669814
"6570" 1313.8 53.3860837298655 35.6471177506088
"6571" 1314 54.2628971742694 32.6991844698841
"6572" 1314.2 55.15584484551 30.5014653971247
"6573" 1314.4 55.9354434820164 27.8108752851094
"6574" 1314.6 57.0362163288243 24.7844999783943
"6575" 1314.8 58.456577466085 22.0488067549251
"6576" 1315 60.0371357164811 19.1943694539167
"6577" 1315.2 61.5197665616655 16.4670213704802
"6578" 1315.4 63.1727644970287 13.7915139258828
"6579" 1315.6 65.0196254796343 11.3530826015307
"6580" 1315.8 67.8446465867802 9.18414794236856
"6581" 1316 70.7152405030696 7.20786267330277
"6582" 1316.2 72.9420345526512 5.35206543234593
"6583" 1316.4 75.9438539312867 3.42741425220517
"6584" 1316.6 77.7582408861919 3.54137018373259
"6585" 1316.8 79.4704063480082 4.4336666287115
"6586" 1317 81.8846026888358 5.40165114795054
"6587" 1317.2 84.6134957524765 6.14623076949631
"6588" 1317.4 87.351024163274 7.36050647383808
"6589" 1317.6 89.5881958873879 9.45041525581276
"6590" 1317.8 91.5025413261512 11.7259122916034
"6591" 1318 93.7635457057683 13.7474008087245
"6592" 1318.2 96.3874567607369 15.8364204220302
"6593" 1318.4 99.1105309782045 17.8701767276374
"6594" 1318.6 101.455915714547 18.9688576186687
"6595" 1318.8 104.598361918785 20.3573954757326
"6596" 1319 106.899221100624 21.9725187687556
"6597" 1319.2 110.28769620461 24.3646141167001
"6598" 1319.4 113.077769213653 26.6793888680547
"6599" 1319.6 114.511952498849 29.3113098798732
"6600" 1319.8 115.811161607554 32.8497411701568
"6601" 1320 117.486345859915 36.5379667095302
"6602" 1320.2 118.646709087899 40.141557589997
"6603" 1320.4 120.027647376354 43.7910664329046
"6604" 1320.6 120.818978892149 47.3674201262403
"6605" 1320.8 120.79246177794 51.033704710252
"6606" 1321 121.260272569398 53.8516616272681
"6607" 1321.2 122.135226952538 56.3346981597725
"6608" 1321.4 123.098770788144 58.604100131011
"6609" 1321.6 123.29925182744 61.010589264956
"6610" 1321.8 123.194693832227 63.9443192776502
"6611" 1322 123.066577437732 67.1306039473805
"6612" 1322.2 122.734263934766 70.1264975593377
"6613" 1322.4 122.149818315568 73.192530175151
"6614" 1322.6 121.351383618551 76.4277989998659
"6615" 1322.8 120.530107472155 79.2545487725605
"6616" 1323 119.255229501161 82.1983421853563
"6617" 1323.2 118.146053779851 84.8230722327659
"6618" 1323.4 117.218992408734 87.6528836035442
"6619" 1323.6 115.405444203696 90.5777632865127
"6620" 1323.8 113.437829664014 92.7477833942847
"6621" 1324 111.568267325898 94.7777038393744
"6622" 1324.2 109.557947258979 96.3141628425165
"6623" 1324.4 107.35427260929 97.6089225482595
"6624" 1324.6 105.111732022232 99.0498118121909
"6625" 1324.8 102.499074536645 100.707476573227
"6626" 1325 99.487951722638 102.941457525527
"6627" 1325.2 96.5118142871286 104.479986646066
"6628" 1325.4 93.3899867773633 105.910720732681
"6629" 1325.6 90.5143368699512 107.779771582729
"6630" 1325.8 87.6100403285273 108.843235632816
"6631" 1326 84.1121233844845 109.295484797866
"6632" 1326.2 81.2499200930762 109.727032416628
"6633" 1326.4 78.2698035169144 109.908317617519
"6634" 1326.6 75.4779605878185 109.281965420699
"6635" 1326.8 72.6886487946512 108.411771825982
"6636" 1327 70.5445350815955 107.922254866179
"6637" 1327.2 68.2157233613249 106.834766583287
"6638" 1327.4 66.1479912066251 105.125265613957
"6639" 1327.6 65.1977946141251 103.314053403653
"6640" 1327.8 64.2483407253613 102.720802522482
"6641" 1328 62.9795191290446 103.302640885945
"6642" 1328.2 61.2223673684285 104.013839939452
"6643" 1328.4 58.8571277585062 104.247597352154
"6644" 1328.6 56.6351295729677 104.125802963176
"6645" 1328.8 55.9611879388933 103.889950670908
"6646" 1329 54.5274289333545 102.914271681195
"6647" 1329.2 54.616701435795 101.748974962753
"6648" 1329.4 55.4706496665546 100.456089266894
"6649" 1329.6 56.2188691592535 98.4287654235659
"6650" 1329.8 56.9265641425924 96.0659789821365
"6651" 1330 57.4540485308995 93.3527682383763
"6652" 1330.2 58.0132943310308 90.6765430201
"6653" 1330.4 58.9101576214287 88.1248704572345
"6654" 1330.6 60.0446994704512 86.0970135427659
"6655" 1330.8 61.4685546673944 83.6452555852478
"6656" 1331 63.0018264416558 81.1219831951
"6657" 1331.2 64.0433544941703 79.2573801027963
"6658" 1331.4 65.3570629485202 77.4065373580314
"6659" 1331.6 66.3167422331806 75.4326260235836
"6660" 1331.8 67.1788191741409 73.3255322649625
"6661" 1332 68.288575643521 70.9560729407055
"6662" 1332.2 69.1447431586236 68.286874738859
"6663" 1332.4 70.0116858490535 65.2657568673387
"6664" 1332.6 71.2584924349628 62.6947116780659
"6665" 1332.8 72.924651111114 59.6772483658915
"6666" 1333 74.2746132890421 57.0271205091455
"6667" 1333.2 75.5645771479512 54.7155926064326
"6668" 1333.4 76.3909602450649 52.7883703322364
"6669" 1333.6 77.6278611773798 50.7196633640659
"6670" 1333.8 78.5955179649688 48.6618734597953
"6671" 1334 79.7187298009452 46.2792872076443
"6672" 1334.2 80.9443321765993 43.7837606762881
"6673" 1334.4 82.5074995591741 40.6662710984033
"6674" 1334.6 84.3830683309775 37.7019946621449
"6675" 1334.8 86.2004443400012 35.3877796982159
"6676" 1335 88.3126618385488 33.1128623076879
"6677" 1335.2 90.4416057727475 31.0773756843252
"6678" 1335.4 93.0342088723993 28.715222554975
"6679" 1335.6 95.2178100028262 27.2520720072284
"6680" 1335.8 97.4775724119127 26.4020836658736
"6681" 1336 99.5126986009262 25.2790554033659
"6682" 1336.2 101.074422951044 23.4431644266215
"6683" 1336.4 103.181278605525 21.1689432732141
"6684" 1336.6 105.72211745528 19.5127620299562
"6685" 1336.8 108.325771996364 20.1578113371659
"6686" 1337 110.618728959637 21.7478678512985
"6687" 1337.2 112.395375611661 23.7298835173217
"6688" 1337.4 114.67495359835 25.5414300574367
"6689" 1337.6 116.628360463831 27.8062913883418
"6690" 1337.8 118.070038052451 30.314203435978
"6691" 1338 119.681240970169 32.8844850240659
"6692" 1338.2 121.143717464712 35.3769788914572
"6693" 1338.4 122.147620821136 38.2308843696203
"6694" 1338.6 123.170072824441 40.8596176126884
"6695" 1338.8 124.04763843436 44.7104242983727
"6696" 1339 124.786200331258 48.0718921640773
"6697" 1339.2 125.144404941129 51.3689624833563
"6698" 1339.4 124.830313135271 53.9904003228862
"6699" 1339.6 124.994987284825 57.1131688176593
"6700" 1339.8 125.315792493983 59.8486725812574
"6701" 1340 125.231744504687 63.5406659636951
"6702" 1340.2 124.986585342044 66.8276143000427
"6703" 1340.4 124.893978638589 70.2329299124108
"6704" 1340.6 124.287953731912 73.9712393636614
"6705" 1340.8 123.496716369618 77.7909162015659
"6706" 1341 122.664032012712 81.778906389392
"6707" 1341.2 121.687050136429 85.4618628039231
"6708" 1341.4 120.027647376354 89.1721434855821
"6709" 1341.6 118.533650455825 93.0341139531429
"6710" 1341.8 116.709111319967 96.7171636312595
"6711" 1342 114.7625452326 100.140454651789
"6712" 1342.2 112.021126978494 103.3158211298
"6713" 1342.4 109.429314145334 105.881322087066
"6714" 1342.6 106.813240973643 107.324670486162
"6715" 1342.8 103.795493787849 108.165730481589
"6716" 1343 100.933085880902 108.930381618033
"6717" 1343.2 97.9258702914512 110.064999559374
"6718" 1343.4 94.5991145810804 112.382716952257
"6719" 1343.6 91.2111477044512 115.12137765116
"6720" 1343.8 87.7957744084617 117.737022215182
"6721" 1344 84.5300375139206 120.314557153321
"6722" 1344.2 81.4788310903603 122.871066648611
"6723" 1344.4 78.4658440770512 124.869752560329
"6724" 1344.6 74.4511165361213 126.704352468561
"6725" 1344.8 70.8227369705337 127.598738068674
"6726" 1345 67.3427110548274 126.477547484086
"6727" 1345.2 64.4629469244196 125.21170522775
"6728" 1345.4 61.4910053069562 123.749294955838
"6729" 1345.6 58.2287682047846 121.083688386399
"6730" 1345.8 55.3217979192759 118.481520982056
"6731" 1346 53.4126606571144 115.347376515792
"6732" 1346.2 51.4132362301932 113.015393423066
"6733" 1346.4 48.4676375483565 110.821532388161
"6734" 1346.6 46.283696336515 108.162219134651
"6735" 1346.8 44.5369519622172 106.527779539055
"6736" 1347 42.3489783597883 106.396624189987
"6737" 1347.2 39.9489312362602 106.315034690358
"6738" 1347.4 36.4218687232916 106.283833330757
"6739" 1347.6 32.6874837983845 106.114877993899
"6740" 1347.8 28.7591599301912 105.483852398346
"6741" 1348 24.6686517620491 104.419572934458
"6742" 1348.2 20.9559029091959 103.271097658279
"6743" 1348.4 17.1512416240137 101.657410431097
"6744" 1348.6 13.2652930764206 99.4661176331373
"6745" 1348.8 11.3063328369664 97.762841556975
"6746" 1349 10.1517101109986 94.1503341082449
"6747" 1349.2 8.34608653351371 90.7293826312534
"6748" 1349.4 7.41514392459858 87.1825456379712
"6749" 1349.6 6.75147469875971 83.5480467173957
"6750" 1349.8 5.98210516562646 80.0899205965711
"6751" 1350 5.78703434689439 75.8409174009182
"6752" 1350.2 6.01440967291789 72.4106374023326
"6753" 1350.4 6.17575113473531 69.0484939616909
"6754" 1350.6 6.93994883412864 65.6206672029692
"6755" 1350.8 7.35735419031788 62.5503316629326
"6756" 1351 7.39692276339685 59.1055205090224
"6757" 1351.2 7.69437560974468 55.4249378981746
"6758" 1351.4 7.98865793156748 51.2781236825194
"6759" 1351.6 8.60269826759936 47.1101629857326
"6760" 1351.8 8.42516111295806 43.4023538944358
"6761" 1352 7.46715468545121 41.1294331823859
"6762" 1352.2 7.45613791336426 41.5251304310224
"6763" 1352.4 7.01649001586549 41.3689341486659
"6764" 1352.6 6.55891482560706 41.759057993988
"6765" 1352.8 6.45194464188542 41.7702256613159
"6766" 1353 6.26103847737123 41.7103504197459
"6767" 1353.2 5.96795561728454 41.5897506423993
"6768" 1353.4 6.04457464410836 41.6419215722374
"6769" 1353.6 6.03371525447977 41.9039894988659
"6770" 1353.8 5.93696796506161 42.3149596565335
"6771" 1354 6.17072207431423 42.0306855798331
"6772" 1354.2 6.34746356564041 42.2272951448362
"6773" 1354.4 6.48487353268498 42.2256183179101
"6774" 1354.6 6.62197982159593 42.1574367700133
"6775" 1354.8 7.03956621882621 41.9613168578159
"6776" 1355 7.63897105560188 41.229673167107
"6777" 1355.2 8.13917778275557 40.1182561147616
"6778" 1355.4 9.19862403178454 38.5535238535659
"6779" 1355.6 10.4526999210164 36.1358048021964
"6780" 1355.8 12.1855594790655 33.2284491777659
"6781" 1356 14.3349645012429 30.5648502221076
"6782" 1356.2 16.5045800541179 27.8948815598993
"6783" 1356.4 18.4405679051226 25.0333667221516
"6784" 1356.6 20.6896086768597 22.5009662057983
"6785" 1356.8 23.2609629121404 20.3654293398497
"6786" 1357 26.0447821182755 17.8915730392146
"6787" 1357.2 28.8065697391223 15.7315357803422
"6788" 1357.4 31.6828497633553 13.8696021285043
"6789" 1357.6 34.3209773182912 12.1141459058259
"6790" 1357.8 37.8347935806715 9.22804266413373
"6791" 1358 40.5014179355655 7.22912695682307
"6792" 1358.2 43.7473882172694 5.59566948232567
"6793" 1358.4 46.6409352854377 4.4222259994308
"6794" 1358.6 50.5126708284004 2.51070128208288
"6795" 1358.8 53.6729214007443 2.55369959339352
"6796" 1359 56.6610250405435 3.10953674480439
"6797" 1359.2 59.8930834021398 3.74464387909872
"6798" 1359.4 63.6427772340512 4.05403505030229
"6799" 1359.6 66.8822166940204 4.56770956732747
"6800" 1359.8 70.0812052136978 5.68671061810702
"6801" 1360 73.7064149226179 6.42897048639926
"6802" 1360.2 76.6820083407312 7.28845622354593
"6803" 1360.4 79.8138563096112 8.81718579554593
"6804" 1360.6 82.7607326751512 9.85799584581593
"6805" 1360.8 86.1934428914249 10.6475042103028
"6806" 1361 89.1792505184639 11.6128903149393
"6807" 1361.2 92.9248355940828 12.9808282938817
"6808" 1361.4 96.7661431682974 14.137948669989
"6809" 1361.6 100.163583266789 15.4808543028284
"6810" 1361.8 103.993390701391 17.4268188397165
"6811" 1362 107.414261979415 19.6309456096731
"6812" 1362.2 110.562367093357 22.0754676973365
"6813" 1362.4 113.703884709914 25.2169507645034
"6814" 1362.6 116.355159440273 28.6349807971374
"6815" 1362.8 118.481789909201 33.2666674170659
"6816" 1363 120.263135475141 37.4706737400659
"6817" 1363.2 121.403988705266 41.1678729766964
"6818" 1363.4 122.060863740951 45.0166527662993
"6819" 1363.6 122.635112985984 49.1438533523485
"6820" 1363.8 122.905482934285 53.2632995130326
"6821" 1364 122.551430353823 57.1530669795659
"6822" 1364.2 122.462057857785 60.6606520530993
"6823" 1364.4 122.759098090946 64.627094564021
"6824" 1364.6 122.772989099286 68.6122390597912
"6825" 1364.8 122.000396685065 72.4664205899978
"6826" 1365 120.836165910618 76.0456166068659
"6827" 1365.2 119.499464230734 79.4276538411529
"6828" 1365.4 117.782867526718 82.7720267236659
"6829" 1365.6 115.865581957851 86.1522176661993
"6830" 1365.8 113.948560332482 88.8622623987847
"6831" 1366 111.904317941118 91.4603064578659
"6832" 1366.2 109.170219181575 93.7116040897401
"6833" 1366.4 106.341897253594 95.3146088915934
"6834" 1366.6 103.520791302774 97.4815284172595
"6835" 1366.8 99.8385240776448 99.3266885727111
"6836" 1367 96.3053152238029 101.282533951516
"6837" 1367.2 93.1115408894512 102.915427474722
"6838" 1367.4 89.9273265305846 103.860001875199
"6839" 1367.6 87.8207360946903 103.617306824186
"6840" 1367.8 86.7135504999512 103.081613859275
"6841" 1368 85.13384866492 102.939313874285
"6842" 1368.2 83.3187572194739 103.388450569089
"6843" 1368.4 81.253656821249 104.172236779043
"6844" 1368.6 79.5622883190055 105.299740184675
"6845" 1368.8 77.5979282444293 106.313902158264
"6846" 1369 77.2051787552265 106.499684610572
"6847" 1369.2 77.0463329936469 106.599991152164
"6848" 1369.4 75.8100446010137 107.875836450535
"6849" 1369.6 74.4454567167846 109.483101608975
"6850" 1369.8 72.6348043210762 111.403061452597
"6851" 1370 70.7562489875881 112.861179475013
"6852" 1370.2 68.6481801821349 114.262035990709
"6853" 1370.4 66.4694651591213 115.621063071561
"6854" 1370.6 64.3563442235157 116.989268412647
"6855" 1370.8 62.3145024184302 118.690466711403
"6856" 1371 59.5534413682063 120.373054458372
"6857" 1371.2 56.6794198720137 121.61847833216
"6858" 1371.4 53.5981884038874 122.477795791598
"6859" 1371.6 50.7654058782391 122.739812089399
"6860" 1371.8 47.0736996627296 122.713107477746
"6861" 1372 43.6950461547483 122.458956381452
"6862" 1372.2 40.5685487078149 122.060376724066
"6863" 1372.4 37.7718404652631 121.183753743422
"6864" 1372.6 34.8635299746633 119.589702668308
"6865" 1372.8 32.9399496740948 118.096022726709
"6866" 1373 30.6556061447301 116.292117465614
"6867" 1373.2 28.6821209141532 114.315058547979
"6868" 1373.4 27.0776766833906 112.270330778127
"6869" 1373.6 25.6740284229075 110.007407727998
"6870" 1373.8 24.3003281344409 107.303670992973
"6871" 1374 23.0425421295234 104.533833649891
"6872" 1374.2 21.9331779603603 101.48429435346
"6873" 1374.4 21.3602418847278 99.0467624845872
"6874" 1374.6 20.6324317287704 96.4080776648319
"6875" 1374.8 19.4886109567502 94.0494280027464
"6876" 1375 18.4221295664824 91.7564978124409
"6877" 1375.2 17.2128666928751 89.2937753995768
"6878" 1375.4 15.684854900167 86.6676051505607
"6879" 1375.6 14.1581223576387 84.0252664873784
"6880" 1375.8 12.8402663643038 81.7716475476028
"6881" 1376 11.3568956300682 78.8642795180766
"6882" 1376.2 10.1236182773867 75.7341174091304
"6883" 1376.4 9.18559533146185 72.4444284697042
"6884" 1376.6 8.48492081341789 69.7311141802993
"6885" 1376.8 7.80354612279604 66.766930968997
"6886" 1377 6.94022748415576 64.40150350135
"6887" 1377.2 6.44785288622394 61.5872513347137
"6888" 1377.4 6.09302422860507 58.0581252838681
"6889" 1377.6 6.52763445915907 54.711823266976
"6890" 1377.8 7.31037224768872 51.1145851701659
"6891" 1378 7.88946428211787 47.888682675177
"6892" 1378.2 8.57852386452715 44.9788645493824
"6893" 1378.4 9.47996549547939 41.6854457642772
"6894" 1378.6 10.1920261445589 38.4643479618659
"6895" 1378.8 11.4445973233526 35.5543789244603
"6896" 1379 12.60105269269 32.4395562680361
"6897" 1379.2 12.4705779367049 31.2587838001107
"6898" 1379.4 12.3909006647694 31.3789180213387
"6899" 1379.6 12.2008613462694 31.3383835251114
"6900" 1379.8 11.7385146060226 31.7804025553993
"6901" 1380 11.3891255484077 32.3970640011094
"6902" 1380.2 11.350120220208 33.184033386147
"6903" 1380.4 11.4244440236277 33.1879828067424
"6904" 1380.6 11.6585774323679 33.1074247533159
"6905" 1380.8 11.7692041854077 32.8457128972398
"6906" 1381 12.3263138754051 32.2906323826352
"6907" 1381.2 12.8944540461424 30.9679527297571
"6908" 1381.4 13.5881225857945 29.6673078650809
"6909" 1381.6 14.4617361693467 28.1157614337973
"6910" 1381.8 15.5467051053148 26.3700124161114
"6911" 1382 16.8741009512012 24.2471629422659
"6912" 1382.2 18.3053345686543 22.0221448230191
"6913" 1382.4 18.7804328649043 21.3592972351597
"6914" 1382.6 20.0483084087556 20.8041980801094
"6915" 1382.8 21.3254065268358 19.7315309757429
"6916" 1383 22.5418228797047 18.5607195624744
"6917" 1383.2 24.2883492201084 16.6089748307374
"6918" 1383.4 25.8249528525512 14.9000735591802
"6919" 1383.6 27.8630628423863 13.626463143027
"6920" 1383.8 30.3261698535941 11.8644534090659
"6921" 1384 32.4650293648972 10.1497972674984
"6922" 1384.2 34.3862241509762 9.18917665806593
"6923" 1384.4 36.7582149079381 8.8120229807633
"6924" 1384.6 39.6000885963941 7.88975652186593
"6925" 1384.8 42.6655181903296 6.33830259136323
"6926" 1385 45.2902579369095 5.06479166694093
"6927" 1385.2 48.3811581175897 3.92681909291209
"6928" 1385.4 51.2695505881354 2.75242056543435
"6929" 1385.6 54.4012769632306 1.78158262903651
"6930" 1385.8 57.1878642693385 1.9869225477279
"6931" 1386 60.555369228882 2.1393814394967
"6932" 1386.2 64.3752924253603 1.5223662287932
"6933" 1386.4 67.2283502459577 1.39166315932567
"6934" 1386.6 70.4099447802651 1.40776537733337
"6935" 1386.8 74.0958236553582 1.21223019951942
"6936" 1387 77.3256081660512 2.27645262467843
"6937" 1387.2 79.9471505544117 3.82856572467119
"6938" 1387.4 83.132040266682 5.11746424033516
"6939" 1387.6 86.3480902720666 6.66089313514285
"6940" 1387.8 88.5236750086637 8.23849795547843
"6941" 1388 91.1652215358137 9.96787328380343
"6942" 1388.2 93.5749701047407 11.3414669765396
"6943" 1388.4 96.0104740023591 12.166176350908
"6944" 1388.6 98.7477903439637 13.3263010622909
"6945" 1388.8 101.099526910401 15.1130037495659
"6946" 1389 103.725423140734 17.0576376904189
"6947" 1389.2 106.024829889748 18.9749332393252
"6948" 1389.4 108.327046650329 21.5168892127611
"6949" 1389.6 111.038583267951 24.0032941772088
"6950" 1389.8 113.579806713009 27.1695250543217
"6951" 1390 115.839338432915 30.5367931813516
"6952" 1390.2 117.681120377381 33.933264614159
"6953" 1390.4 119.749455285707 37.3195783753915
"6954" 1390.6 120.722235134814 41.4688895437582
"6955" 1390.8 121.67864983071 45.3633842831446
"6956" 1391 122.457834761818 49.3183279230659
"6957" 1391.2 123.294007763218 52.4140053063659
"6958" 1391.4 123.81569489476 56.0512432720872
"6959" 1391.6 124.045718845285 59.7264284257659
"6960" 1391.8 123.33266533399 63.1944886535275
"6961" 1392 122.492028216258 66.2411999055821
"6962" 1392.2 122.956763385308 68.1796589885934
"6963" 1392.4 123.536701001643 70.1553998818425
"6964" 1392.6 123.850574685506 72.4424626028242
"6965" 1392.8 123.56500472993 75.0058636568319
"6966" 1393 122.601420024685 77.8291344408659
"6967" 1393.2 121.711018631894 80.7267718568841
"6968" 1393.4 120.755109713838 83.1188675190337
"6969" 1393.6 119.786522219548 85.3421005793885
"6970" 1393.8 118.470120828241 87.7658766588659
"6971" 1394 117.466135329218 90.0547245458326
"6972" 1394.2 115.909591063188 92.8267761366975
"6973" 1394.4 114.244991343919 94.9606634955978
"6974" 1394.6 112.172688878354 97.3171488933885
"6975" 1394.8 110.052754303232 99.8181576647847
"6976" 1395 107.634049093972 102.083892777896
"6977" 1395.2 105.176283421179 103.928868557609
"6978" 1395.4 102.81731709806 105.694385047012
"6979" 1395.6 100.352526204605 107.767035212967
"6980" 1395.8 97.4377693049881 109.747398715203
"6981" 1396 94.6062473023342 111.439229866119
"6982" 1396.2 91.7610783330776 113.20998445833
"6983" 1396.4 88.6584209722597 115.1634753128
"6984" 1396.6 85.8603127434206 117.132303758546
"6985" 1396.8 82.922559971111 118.028418144994
"6986" 1397 79.4056748885421 118.489480627854
"6987" 1397.2 76.3133987433038 119.253682869508
"6988" 1397.4 73.2411932217738 119.500165639776
"6989" 1397.6 70.1521239961459 119.305981512761
"6990" 1397.8 66.8796510140533 118.875523449066
"6991" 1398 63.5547590233775 118.231847839803
"6992" 1398.2 60.1591317482577 117.096115103163
"6993" 1398.4 57.2655429119618 115.724551591885
"6994" 1398.6 55.3050521865986 114.695654961413
"6995" 1398.8 53.5663831834409 113.052166986654
"6996" 1399 51.9444419939618 110.874087816896
"6997" 1399.2 49.9523447293112 108.361685817636
"6998" 1399.4 48.7178169692172 106.01549250163
"6999" 1399.6 47.7713268173262 103.683773327316
"7000" 1399.8 46.01742227367 101.959971492222
"7001" 1400 44.8470623764947 100.090428001827
"7002" 1400.2 44.2841053228512 97.9998718491993
"7003" 1400.4 43.6466401000933 95.4256164090975
"7004" 1400.6 42.8103810593867 92.7926024988401
"7005" 1400.8 42.6703001675891 90.6643127841694
"7006" 1401 42.4256518495202 88.0549295492039
"7007" 1401.2 41.8533495340374 84.6196809132728
"7008" 1401.4 41.8516020460512 81.8208172121993
"7009" 1401.6 42.3990331371721 79.3907494745892
"7010" 1401.8 42.7973857405186 77.3035262958861
"7011" 1402 43.1776541795846 74.5805841003659
"7012" 1402.2 43.544391672508 72.5011644439068
"7013" 1402.4 44.0583616475421 70.1298964146114
"7014" 1402.6 44.7017549515547 67.1886494716177
"7015" 1402.8 45.3483255064512 64.8208757954452
"7016" 1403 46.2212703434634 61.4130024332488
"7017" 1403.2 46.6729877602993 58.6261624057495
"7018" 1403.4 47.3898449364132 55.9170213920786
"7019" 1403.6 48.034535282717 53.9674074125976
"7020" 1403.8 48.8349135365312 51.2700060099859
"7021" 1404 49.2534471885689 48.1436790975218
"7022" 1404.2 50.355448419973 44.9813885938051
"7023" 1404.4 50.9318616738083 42.4772630883659
"7024" 1404.6 51.5898129277747 39.3366230705953
"7025" 1404.8 52.6517973546865 36.2285809628159
"7026" 1405 54.1397096318425 32.5798468847181
"7027" 1405.2 55.1375809176343 29.8862372367279
"7028" 1405.4 56.6004630599226 26.7204289998231
"7029" 1405.6 58.8592161026655 23.8158428130231
"7030" 1405.8 60.8790625735798 21.3261975100516
"7031" 1406 62.7797751523924 18.5751266038012
"7032" 1406.2 65.1757610699512 16.8328245180659
"7033" 1406.4 68.2747355707538 16.0332587221844
"7034" 1406.6 71.1714159653296 15.1749792727551
"7035" 1406.8 73.9067544751829 14.3066921155537
"7036" 1407 77.5507686750588 13.9591999428507
"7037" 1407.2 81.0459072952747 14.1485552401718
"7038" 1407.4 84.1260920865281 14.6720240653352
"7039" 1407.6 87.3698196131712 16.0225978449059
"7040" 1407.8 90.9807970153603 17.11573875704
"7041" 1408 94.4807985432589 18.9887251965275
"7042" 1408.2 97.881445515698 20.1434174548322
"7043" 1408.4 101.470103581476 20.6355393284159
"7044" 1408.6 105.412961514283 21.48347773409
"7045" 1408.8 108.991450862337 22.7300439746102
"7046" 1409 112.771560862844 24.3763769894231
"7047" 1409.2 114.522637440451 26.4093488484108
"7048" 1409.4 115.767468635277 29.4892833002055
"7049" 1409.6 117.351094124632 32.8890896312105
"7050" 1409.8 118.99308617088 35.7008052772445
"7051" 1410 120.358956066385 39.3178886395659
"7052" 1410.2 121.589896734234 42.8627688065224
"7053" 1410.4 122.589214813264 46.869840723956
"7054" 1410.6 122.835325049677 50.2922766020014
"7055" 1410.8 122.566195565144 53.7047394790887
"7056" 1411 122.349125628564 57.5331022804704
"7057" 1411.2 121.842520694164 61.0602720824702
"7058" 1411.4 121.663508802269 63.9672053274864
"7059" 1411.6 122.298958979072 66.6834658486866
"7060" 1411.8 123.11618846709 70.1838602728106
"7061" 1412 123.283725442603 73.5495224705551
"7062" 1412.2 122.985145880929 76.4967076434523
"7063" 1412.4 122.677435752085 79.9905881968326
"7064" 1412.6 122.559437482428 83.1347253083953
"7065" 1412.8 121.503557424901 86.3213130970097
"7066" 1413 120.525930783836 89.170291957978
"7067" 1413.2 119.586129504485 91.8892000322326
"7068" 1413.4 117.769316493506 94.642639848956
"7069" 1413.6 115.901862191383 96.9738665411227
"7070" 1413.8 113.766703262418 99.1082007888993
"7071" 1414 111.454961550058 100.509297664111
"7072" 1414.2 109.087104244645 101.048564085259
"7073" 1414.4 106.113734545972 101.933459282779
"7074" 1414.6 103.516015637889 103.150220941583
"7075" 1414.8 101.609709388528 105.24295149656
"7076" 1415 100.852475796351 108.000311132699
"7077" 1415.2 100.076864775572 111.782050242725
"7078" 1415.4 98.8919034938262 115.292563514691
"7079" 1415.6 96.4491064206074 118.162912528785
"7080" 1415.8 92.9886871886027 119.84835135852
"7081" 1416 89.4622635293893 120.356972725025
"7082" 1416.2 85.584236388865 120.123107352652
"7083" 1416.4 81.9409721603489 119.583429472464
"7084" 1416.6 78.5742069224938 118.473012205374
"7085" 1416.8 76.005416655492 116.921713460362
"7086" 1417 72.8206761106617 115.90656970134
"7087" 1417.2 70.0003076396125 114.918086411872
"7088" 1417.4 66.9454179861959 113.744521534534
"7089" 1417.6 64.600074196693 114.230537441835
"7090" 1417.8 61.7634995288845 115.316980723133
"7091" 1418 59.0810249121001 116.448258676502
"7092" 1418.2 56.2234787651286 116.874202745937
"7093" 1418.4 52.7361040131387 117.195513346503
"7094" 1418.6 49.1828067910789 116.980874564619
"7095" 1418.8 46.0831442046512 116.457716941771
"7096" 1419 42.7291441507981 114.886007244586
"7097" 1419.2 39.3820051840595 113.434349379654
"7098" 1419.4 36.626312617795 111.844959844503
"7099" 1419.6 33.750168310724 109.961794707278
"7100" 1419.8 30.7527887318594 108.264112312811
"7101" 1420 28.5321315154718 106.389585269509
"7102" 1420.2 26.4824888945612 103.496503954746
"7103" 1420.4 25.011422833781 100.28275660663
"7104" 1420.6 23.6407137067278 96.7943258279702
"7105" 1420.8 22.8401225351746 93.3790789118
"7106" 1421 22.4241128664853 89.768859836725
"7107" 1421.2 21.8605674170599 86.5063364245442
"7108" 1421.4 21.987793365677 82.8312033522595
"7109" 1421.6 22.0637917021533 79.5920523728319
"7110" 1421.8 22.1647955782412 76.5870416636159
"7111" 1422 22.8154987458782 73.1338734464142
"7112" 1422.2 23.134349664114 70.1339363976241
"7113" 1422.4 23.0717315348669 67.2766062098749
"7114" 1422.6 22.8869041198706 63.8905727142272
"7115" 1422.8 23.1174515030983 60.3251808414659
"7116" 1423 23.2193026411179 57.1955316898993
"7117" 1423.2 23.3354377802012 53.8002850773387
"7118" 1423.4 23.4629031767561 51.154667713822
"7119" 1423.6 22.9673731231064 48.294781973997
"7120" 1423.8 22.4612569151012 45.7114815891284
"7121" 1424 21.9742525410657 42.7107166705961
"7122" 1424.2 21.6287859783473 39.7339876518581
"7123" 1424.4 21.9491253157589 36.1575342359121
"7124" 1424.6 22.6035295940863 32.5332903926605
"7125" 1424.8 23.737644283054 28.7956569564906
"7126" 1425 25.3908630408196 25.0145449576844
"7127" 1425.2 27.5076646363603 21.2304037414166
"7128" 1425.4 29.4179299937499 17.6220063425724
"7129" 1425.6 32.3894538830227 14.673742168001
"7130" 1425.8 35.2450145078878 11.9774932717842
"7131" 1426 39.7379823552625 9.25407555499046
"7132" 1426.2 43.1068361087589 7.81919977238901
"7133" 1426.4 46.60407551301 6.99162789831593
"7134" 1426.6 50.6455221076587 5.9947087316697
"7135" 1426.8 55.3748791335606 5.70773392183155
"7136" 1427 58.9708264960703 5.5008132462564
"7137" 1427.2 63.0519883351354 5.64896080711856
"7138" 1427.4 66.3635068105762 5.48943877027426
"7139" 1427.6 69.735812510578 5.50730684381241
"7140" 1427.8 73.574071422254 5.64187810895325
"7141" 1428 77.2767409127226 5.98976405380878
"7142" 1428.2 81.3431801290068 6.47615349788074
"7143" 1428.4 85.8608099682204 7.37136040418131
"7144" 1428.6 90.0012307100012 8.76399874585343
"7145" 1428.8 93.9587995177637 10.8182291082284
"7146" 1429 97.4021033892439 12.8804992831391
"7147" 1429.2 100.563797022058 15.5770823696373
"7148" 1429.4 103.698314590889 18.1131355346159
"7149" 1429.6 106.754684895499 20.7835774481141
"7150" 1429.8 109.509429681881 23.3388131616938
"7151" 1430 112.076154259762 26.5850648911694
"7152" 1430.2 115.003196636658 29.7084175512039
"7153" 1430.4 117.603989247558 33.8126422642088
"7154" 1430.6 120.247227636136 37.0718747212833
"7155" 1430.8 122.974669825653 39.7353077070978
"7156" 1431 123.411795418114 42.700756705142
"7157" 1431.2 122.229059459624 45.7161490465142
"7158" 1431.4 121.106396601968 49.3870348701221
"7159" 1431.6 120.269369491271 52.6119671975715
"7160" 1431.8 120.287163434951 55.6516361499231
"7161" 1432 120.198478419651 57.6286717352993
"7162" 1432.2 118.656681166082 58.9518167205333
"7163" 1432.4 116.379901134728 60.2471180548106
"7164" 1432.6 114.392998215428 61.5570524616938
"7165" 1432.8 112.489792609224 62.9900344362932
"7166" 1433 111.379836667838 63.9234486190014
"7167" 1433.2 110.321616748156 64.3580736839637
"7168" 1433.4 109.087949803348 65.1635220788245
"7169" 1433.6 107.824997039384 66.1042939257289
"7170" 1433.8 105.924603854384 67.1048388422345
"7171" 1434 103.883189797473 68.2155855943377
"7172" 1434.2 101.887776953223 69.4909116231529
"7173" 1434.4 99.0789178419006 71.7726170578637
"7174" 1434.6 98.1115905345308 73.7997159837591
"7175" 1434.8 97.5064731747616 76.2995262886521
"7176" 1435 96.341497546204 79.4076765494817
"7177" 1435.2 94.8935037745164 82.0447724019137
"7178" 1435.4 92.7018107275789 84.7311858276404
"7179" 1435.6 90.1933815764846 85.9568799986659
"7180" 1435.8 87.6762771574073 86.3102237202528
"7181" 1436 84.8427189867179 87.0864412935326
"7182" 1436.2 81.2184135744828 87.2348442812238
"7183" 1436.4 78.5878033759567 86.8393993413297
"7184" 1436.6 75.6467927396427 86.4510065961404
"7185" 1436.8 72.8532103144073 85.8188463578242
"7186" 1437 70.1547912146512 84.6532133914326
"7187" 1437.2 67.3422093008512 83.5703632779326
"7188" 1437.4 64.7914593369846 82.6573720057659
"7189" 1437.6 62.2407093731179 81.2985012750993
"7190" 1437.8 59.9588752620964 80.0696273512272
"7191" 1438 58.2076527249512 78.5843600826855
"7192" 1438.2 57.5414229302098 77.0682839757211
"7193" 1438.4 56.191488460865 75.0211920775832
"7194" 1438.6 54.9976407581143 74.0646378698159
"7195" 1438.8 53.5506217850804 73.8638847588861
"7196" 1439 51.5813367073633 73.0094364825495
"7197" 1439.2 49.6558833924512 71.1451890343993
"7198" 1439.4 47.6287973284512 68.8219584303563
"7199" 1439.6 45.5630365961249 67.2245787782554
"7200" 1439.8 42.6539902797179 65.1321860511993
"7201" 1440 40.0386127124063 63.2100137809873
"7202" 1440.2 37.5736058318179 60.4398355593659
"7203" 1440.4 35.3879875922602 57.74351730583
"7204" 1440.6 33.53804317066 54.4420918731758
"7205" 1440.8 31.5912263350374 51.1369889656177
"7206" 1441 30.3314032943789 47.4350436009334
"7207" 1441.2 29.2770991888586 43.6044652326585
"7208" 1441.4 28.4547846271909 40.0045953594084
"7209" 1441.6 28.1111518868896 36.188006804655
"7210" 1441.8 28.4228416984242 32.1769311343227
"7211" 1442 28.9878234561269 27.8644676457416
"7212" 1442.2 29.6348396969583 24.2127126983899
"7213" 1442.4 30.8469918956486 19.8701687992765
"7214" 1442.6 32.9521677092305 15.8500697932088
"7215" 1442.8 35.0842531862358 11.9173709711736
"7216" 1443 38.3749382914929 7.80376548344093
"7217" 1443.2 40.7481249140287 6.87993374824903
"7218" 1443.4 45.0149231932933 5.75456383676329
"7219" 1443.6 49.0639576463037 4.40876410300036
"7220" 1443.8 54.0633337407397 3.30944753498901
"7221" 1444 57.6540599275816 3.11303049689201
"7222" 1444.2 61.6935978359437 3.27390588879727
"7223" 1444.4 66.2547274738938 3.98272471408232
"7224" 1444.6 70.1529813163798 4.58660869665164
"7225" 1444.8 74.3877608986484 5.80336362712227
"7226" 1445 78.4904978264782 6.89608230006593
"7227" 1445.2 82.5184325440637 7.32126021227843
"7228" 1445.4 86.7833117687677 7.93619893924314
"7229" 1445.6 91.1710550212234 8.93761356393935
"7230" 1445.8 95.9711801583083 10.6223606318159
"7231" 1446 99.830842737138 12.4446339092828
"7232" 1446.2 103.788024328004 14.4408123642306
"7233" 1446.4 107.264945372023 17.5289424481731
"7234" 1446.6 109.873754033381 21.1357486369012
"7235" 1446.8 113.00684763813 24.6630137841731
"7236" 1447 115.066043041945 28.9797781654635
"7237" 1447.2 116.814894646544 32.8533771548682
"7238" 1447.4 118.991169808004 37.3717559442306
"7239" 1447.6 120.367402258318 41.6364618237659
"7240" 1447.8 121.761023927318 45.8064963784993
"7241" 1448 123.651410211006 49.8999098254572
"7242" 1448.2 125.005451460935 54.4757354845176
"7243" 1448.4 126.051689429451 58.8407039676028
"7244" 1448.6 126.623850818483 63.0481276543885
"7245" 1448.8 126.852090323839 68.0272801262777
"7246" 1449 126.506131278038 72.6148372702833
"7247" 1449.2 126.051689429451 76.810535280392
"7248" 1449.4 124.749717928238 81.0110061510978
"7249" 1449.6 123.346183432742 85.0544364126143
"7250" 1449.8 121.182682048093 88.9446076183291
"7251" 1450 119.100473468318 92.9890360298659
"7252" 1450.2 116.309007034351 96.2970369648326
"7253" 1450.4 113.150368503867 98.632739172639
"7254" 1450.6 110.199931492832 100.501689489946
"7255" 1450.8 107.829030333285 102.717701167233
"7256" 1451 104.859172900462 104.713775875484
"7257" 1451.2 101.985611337209 106.696084551264
"7258" 1451.4 100.00608562729 109.427810314582
"7259" 1451.6 97.3042833538575 112.581457164347
"7260" 1451.8 94.4040778145682 115.891248167555
"7261" 1452 91.4245251848723 118.923799119761
"7262" 1452.2 87.1596427949565 121.663443431687
"7263" 1452.4 82.6767812399457 122.76454428333
"7264" 1452.6 77.9970804247512 122.633650313566
"7265" 1452.8 73.0967332259565 122.037579879571
"7266" 1453 68.4342740732424 120.85363231833
"7267" 1453.2 63.7187929614512 119.795149832222
"7268" 1453.4 58.9618087573144 118.400812687234
"7269" 1453.6 55.5811093018933 115.90656970134
"7270" 1453.8 52.3329590095816 113.649594640435
"7271" 1454 49.4873949245028 110.904853541447
"7272" 1454.2 46.7419471754512 108.166197468872
"7273" 1454.4 44.18037552817 107.593180722378
"7274" 1454.6 41.0407676204512 107.085402099421
"7275" 1454.8 37.5129586907708 105.873442037726
"7276" 1455 34.0006443758091 104.561787088076
"7277" 1455.2 29.9348959695543 102.910543485808
"7278" 1455.4 26.8713821212278 101.567539970332
"7279" 1455.6 23.1679288963687 99.4945420968288
"7280" 1455.8 19.6372726421912 97.1331671112959
"7281" 1456 16.4761473287977 94.5520737242738
"7282" 1456.2 12.7367866213575 92.0232292742222
"7283" 1456.4 9.37918293076754 89.431879906719
"7284" 1456.6 6.562967612167 85.7946201054975
"7285" 1456.8 4.55730533551574 81.4093204707756
"7286" 1457 2.99727154823246 77.5480711393472
"7287" 1457.2 2.73137486843122 74.1296088766259
"7288" 1457.4 2.31312130019848 73.6856053317033
"7289" 1457.6 1.87514665384483 70.9238304379808
"7290" 1457.8 1.68334933979903 67.1105799797942
"7291" 1458 2.12071519165121 64.4994618672326
"7292" 1458.2 2.60040064386501 61.6887373332728
"7293" 1458.4 3.25009171302263 58.3314626913159
"7294" 1458.6 3.98155547784145 54.8925979477976
"7295" 1458.8 4.19304871243693 50.5467713291373
"7296" 1459 4.86548964908501 46.3308458369392
"7297" 1459.2 5.72471625868498 42.955239250001
"7298" 1459.4 6.88402033827312 40.3867777524084
"7299" 1459.6 8.95910515606316 37.082787132245
"7300" 1459.8 11.2238739671034 34.0254933278051
"7301" 1460 13.2374394471785 30.9619917744296
"7302" 1460.2 15.2357316750421 27.9624390536114
"7303" 1460.4 17.024204470886 24.7312606400659
"7304" 1460.6 19.4776396146512 21.8129550853121
"7305" 1460.8 22.5685889809019 19.1366845772772
"7306" 1461 25.7709416778196 16.7724799296975
"7307" 1461.2 28.9339961032112 14.3715699071459
"7308" 1461.4 32.0151669204912 11.7829211652259
"7309" 1461.6 34.9759630491006 9.43734704313087
"7310" 1461.8 38.589178143698 7.09461860811788
"7311" 1462 42.0927996283499 5.23189567738239
"7312" 1462.2 45.1985975585421 3.84358656376723
"7313" 1462.4 48.9472622048241 3.08721370542186
"7314" 1462.6 53.069923079188 2.98038901038172
"7315" 1462.8 56.3404410082607 2.91653230311355
"7316" 1463 60.0521519927453 2.63025235466887
"7317" 1463.2 64.0929328697481 2.5427859798003
"7318" 1463.4 68.2848728032485 2.29439970326863
"7319" 1463.6 72.63946214751 1.9411999814071
"7320" 1463.8 76.7364862787012 1.88949295176593
"7321" 1464 79.9354814734512 3.21108910336223
"7322" 1464.2 83.4039047063343 4.53846364194905
"7323" 1464.4 87.6688832902485 5.96128482529566
"7324" 1464.6 91.529546913517 7.25312111457908
"7325" 1464.8 95.2793968190068 8.92023349262148
"7326" 1465 99.0219110121024 10.8867775199962
"7327" 1465.2 102.459984855192 12.79068367916
"7328" 1465.4 105.788460890596 15.3639548389455
"7329" 1465.6 109.210586013808 17.9611725354945
"7330" 1465.8 111.59996378352 20.9621515228935
"7331" 1466 113.828010965934 24.3534711481349
"7332" 1466.2 116.178185960418 28.2038242558637
"7333" 1466.4 118.016379891934 31.9087958560542
"7334" 1466.6 119.718518652463 36.0041599064613
"7335" 1466.8 121.545042733594 39.8477642283956
"7336" 1467 123.428729165319 44.1063680361099
"7337" 1467.2 125.323879273494 48.4929765849915
"7338" 1467.4 126.858300759085 53.1231659689326
"7339" 1467.6 128.156425967677 57.5373041166143
"7340" 1467.8 128.417072436313 61.8693603399915
"7341" 1468 128.670008928785 66.7118732755993
"7342" 1468.2 128.471960290348 71.2784403668245
"7343" 1468.4 127.931199172858 75.0925405147253
"7344" 1468.6 126.476723604161 79.7490872796788
"7345" 1468.8 124.890570076858 83.819738455978
"7346" 1469 122.986272596256 87.5365672230659
"7347" 1469.2 120.800065251548 91.7405735460659
"7348" 1469.4 118.529473767506 95.3902054088901
"7349" 1469.6 116.161382288386 98.5409276475985
"7350" 1469.8 112.982527130107 101.593713365597
"7351" 1470 109.503964685225 104.742993884259
"7352" 1470.2 106.049040309887 106.34888565297
"7353" 1470.4 102.518820557514 108.250852923666
"7354" 1470.6 100.01830320883 110.491648638413
"7355" 1470.8 97.7755095119787 113.121788521484
"7356" 1471 96.1151585825973 116.475074486291
"7357" 1471.2 94.3680207822141 119.986610406035
"7358" 1471.4 90.4430721255137 121.36369007016
"7359" 1471.6 86.0849589079897 120.803234640132
"7360" 1471.8 81.7829699397479 120.282458632088
"7361" 1472 76.9487642408555 120.497765734247
"7362" 1472.2 72.9755468625802 120.880953640292
"7363" 1472.4 68.8802608519112 122.127895613496
"7364" 1472.6 64.2730743070762 123.190999636691
"7365" 1472.8 59.719704693886 124.375626583109
"7366" 1473 55.4216763157412 125.330584066836
"7367" 1473.2 51.161292895863 124.54081539236
"7368" 1473.4 47.4452219323492 121.79648888128
"7369" 1473.6 44.7229478909618 118.489275285928
"7370" 1473.8 42.0179201446533 114.817884851045
"7371" 1474 39.8749235743342 111.244072899481
"7372" 1474.2 38.075878832549 107.667609358696
"7373" 1474.4 36.014819343638 104.398790386747
"7374" 1474.6 32.9950736892314 103.231244175165
"7375" 1474.8 30.0857927394199 101.61759976516
"7376" 1475 26.9145116119512 99.3284864737534
"7377" 1475.2 23.3104326067144 97.5658378098975
"7378" 1475.4 19.4807742838223 95.0580743182927
"7379" 1475.6 16.4583899419825 93.1180225875034
"7380" 1475.8 13.5444537249825 91.0279626257847
"7381" 1476 10.5191861405612 88.0257606861059
"7382" 1476.2 7.74639613304305 84.8612904720659
"7383" 1476.4 5.5626746333867 81.2860358278724
"7384" 1476.6 3.81583744236132 77.6599435837401
"7385" 1476.8 2.47708999967702 73.4574610035176
"7386" 1477 1.89117750499238 69.5290321175953
"7387" 1477.2 2.19847840703741 65.1723078809625
"7388" 1477.4 3.16648228200555 61.0538198820333
"7389" 1477.6 4.15202435161788 57.1403275664659
"7390" 1477.8 5.26669941860911 53.1300944216712
"7391" 1478 6.80328399949121 49.0737311915459
"7392" 1478.2 8.9968538911549 45.2369974299178
"7393" 1478.4 10.8734290524892 40.8861265180153
"7394" 1478.6 12.3606671368262 36.3718993601909
"7395" 1478.8 13.4916847226751 32.0345570157525
"7396" 1479 15.0744861926785 27.5455128067023
"7397" 1479.2 16.7139249541798 24.2908409300374
"7398" 1479.4 19.8532467382747 21.9079818839336
"7399" 1479.6 23.336739419369 18.6913827306002
"7400" 1479.8 26.8511651724512 15.448704500174
"7401" 1480 30.4347637498798 11.9190508937802
"7402" 1480.2 34.0276499631749 9.13888950109224
"7403" 1480.4 38.6700488161498 7.47720895243579
"7404" 1480.6 43.4166704422174 5.20852368162437
"7405" 1480.8 48.0052561689083 3.44552126612307
"7406" 1481 53.6847169446512 2.50392464512747
"7407" 1481.2 58.2571150133279 2.2941874583262
"7408" 1481.4 63.7187929614512 1.95666440265684
"7409" 1481.6 69.6827429321549 2.29573868062148
"7410" 1481.8 74.7039925918171 2.19803532270008
"7411" 1482 78.9961001267195 2.72470130329764
"7412" 1482.2 84.2183589284772 3.63016003261139
"7413" 1482.4 88.5271356011919 5.70707041073259
"7414" 1482.6 92.8820032027924 8.60466240994828
"7415" 1482.8 97.0452002788902 10.7924784043098
"7416" 1483 100.832081332902 13.6774893953708
"7417" 1483.2 104.973352488355 16.3539453750298
"7418" 1483.4 109.439471929354 19.7737646398098
"7419" 1483.6 113.353607693315 22.9781436782364
"7420" 1483.8 117.028024710564 26.5376807897513
"7421" 1484 119.201732870485 30.1061478524817
"7422" 1484.2 120.913920559887 35.3799112371836
"7423" 1484.4 123.002614141518 40.6173087757659
"7424" 1484.6 125.031260914897 45.8122198829355
"7425" 1484.8 125.774103908047 50.5979948119873
"7426" 1485 126.159711778914 56.3142772012449
"7427" 1485.2 126.359975435018 61.9982904285993
"7428" 1485.4 126.185121291377 67.0450857260446
"7429" 1485.6 126.297876728417 72.3925899004409
"7430" 1485.8 126.309162054516 77.5751680764853
"7431" 1486 125.529081303576 82.5508241871114
"7432" 1486.2 123.954851106226 87.931632168639
"7433" 1486.4 122.487941349193 93.0350622965498
"7434" 1486.6 120.121645318838 96.2774484049046
"7435" 1486.8 117.392506569103 100.327214919229
"7436" 1487 114.673590657983 103.750858534598
"7437" 1487.2 111.366097838132 107.300275865332
"7438" 1487.4 108.018610619614 110.093636722957
"7439" 1487.6 103.835480066742 111.967473958389
"7440" 1487.8 99.9815644249029 112.764714649163
"7441" 1488 97.0179046586179 112.569513964566
"7442" 1488.2 93.9415976828995 112.668354238618
"7443" 1488.4 90.9455013452577 113.492094042292
"7444" 1488.6 87.1569755764512 114.371524495001
"7445" 1488.8 83.0899918090018 115.775122463156
"7446" 1489 79.3428857490964 118.197457913098
"7447" 1489.2 76.186164085545 120.834208213191
"7448" 1489.4 72.5757769569967 123.65087314746
"7449" 1489.6 68.9382886992631 126.311052184165
"7450" 1489.8 65.5241664872012 128.22796758546
"7451" 1490 62.376640274545 128.326575542628
"7452" 1490.2 58.1416390669459 128.434106246624
"7453" 1490.4 54.3422529866612 128.185486542546
"7454" 1490.6 53.1678099983312 126.759946216656
"7455" 1490.8 51.1262886244815 125.430530553248
"7456" 1491 48.0463667153594 123.212123663515
"7457" 1491.2 45.033512898027 120.728528990884
"7458" 1491.4 42.5264083278828 117.640470873792
"7459" 1491.6 39.965797738027 114.891561534157
"7460" 1491.8 37.4124992133448 111.553071429991
"7461" 1492 34.5913082488575 108.469015373003
"7462" 1492.2 31.8289692570319 105.860774646582
"7463" 1492.4 28.7400408229967 103.175161910369
"7464" 1492.6 26.0986862547542 99.862914504369
"7465" 1492.8 23.3218635431655 97.0326297430149
"7466" 1493 20.45713393542 93.9221980394409
"7467" 1493.2 17.5612431186196 90.6503479828765
"7468" 1493.4 14.8688922657914 87.2292452987979
"7469" 1493.6 12.0972035361785 83.6105117313387
"7470" 1493.8 9.4546492247637 79.8371844307534
"7471" 1494 6.32691877445121 75.482222562219
"7472" 1494.2 3.79575678762142 71.4483147858213
"7473" 1494.4 2.04998993612155 67.4320934286594
"7474" 1494.6 2.24000579008042 63.2529556228974
"7475" 1494.8 2.61556267198063 59.8485769160777
"7476" 1495 3.63613478750804 56.041263654475
"7477" 1495.2 4.34772879885366 54.9904739264928
"7478" 1495.4 4.54154938749068 53.7335403053554
"7479" 1495.6 5.84654160824287 49.7482831151909
"7480" 1495.8 8.10703390976767 46.3334350562178
"7481" 1496 10.1474494892304 43.3423850507023
"7482" 1496.2 12.6859267396435 40.1655495881429
"7483" 1496.4 14.8323370536585 36.9253647159074
"7484" 1496.6 17.1741630330433 33.7494241240133
"7485" 1496.8 19.1895800160828 30.455615342237
"7486" 1497 22.1707682425369 26.8787617054945
"7487" 1497.2 24.9032621578262 23.7545723023993
"7488" 1497.4 28.0664166039117 20.423327525987
"7489" 1497.6 30.6367483969712 16.6901430913459
"7490" 1497.8 33.4408402425162 13.095378518988
"7491" 1498 36.6354752277941 9.65325527813735
"7492" 1498.2 39.8770030319226 7.2728049445945
"7493" 1498.4 43.7722660916912 5.61194945958593
"7494" 1498.6 47.5095569717453 3.77679953366887
"7495" 1498.8 52.3286944526447 2.22975856617883
"7496" 1499 56.4454699534058 1.92771119106593
"7497" 1499.2 61.3496361241512 1.50094085221593
"7498" 1499.4 66.0095371790458 1.49904715567404
"7499" 1499.6 70.4319318874637 2.57264397925343
"7500" 1499.8 75.2494903125162 3.89322064078022
"7501" 1500 79.7327728670512 5.23995859706593
"7502" 1500.2 84.2523095701098 6.77490251691959
"7503" 1500.4 87.9073872443743 7.92013512233516
"7504" 1500.6 91.7805024498368 9.16154901519846
"7505" 1500.8 95.5125999095356 11.4914802303551
"7506" 1501 98.9224179372439 13.4584336335293
"7507" 1501.2 102.638845390251 15.9155867748659
"7508" 1501.4 106.542531098561 18.1471590891147
"7509" 1501.6 110.410335638557 21.6078562988424
"7510" 1501.8 113.906065429318 24.8459153579659
"7511" 1502 117.168456169335 28.2360805696706
"7512" 1502.2 120.2046657463 31.8845892284264
"7513" 1502.4 122.538073585185 36.4642601051659
"7514" 1502.6 124.192609139777 40.8313863045985
"7515" 1502.8 125.59804718529 45.6937594217111
"7516" 1503 126.055912525418 50.7960998426659
"7517" 1503.2 126.47624535376 55.612140097151
"7518" 1503.4 126.064501068901 60.2813801627176
"7519" 1503.6 125.351999211338 64.6620824056682
"7520" 1503.8 125.216351765715 68.7340334487692
"7521" 1504 124.776586905322 73.0013078247756
"7522" 1504.2 123.849854566831 77.3713941494797
"7523" 1504.4 122.552487195332 81.8619895183051
"7524" 1504.6 121.15514443576 86.1094819045234
"7525" 1504.8 119.244058731185 90.5515616567326
"7526" 1505 117.048321286322 94.3172225827434
"7527" 1505.2 114.411259085286 97.1415247262637
"7528" 1505.4 113.100407702 98.3157545009047
"7529" 1505.6 111.520683012778 100.136517274392
"7530" 1505.8 108.495291111855 102.262786663981
"7531" 1506 105.265883539322 103.937534217292
"7532" 1506.2 102.49077308792 105.877341020472
"7533" 1506.4 99.2601889107065 108.223205686725
"7534" 1506.6 95.7805375403845 110.599151405099
"7535" 1506.8 92.4672941217704 113.195642565864
"7536" 1507 88.7839788646617 116.566337200834
"7537" 1507.2 85.13384866492 119.381118906472
"7538" 1507.4 81.1215424683448 121.778483327811
"7539" 1507.6 76.2047805258767 123.490172556034
"7540" 1507.8 71.5364104003775 124.491593139887
"7541" 1508 66.6557642473603 124.712490905793
"7542" 1508.2 62.0260716090388 124.895881144983
"7543" 1508.4 57.6151772025689 124.641981319919
"7544" 1508.6 53.1994448262997 123.998311686551
"7545" 1508.8 48.5314840913262 122.362937785191
"7546" 1509 44.7226178183288 120.353555356688
"7547" 1509.2 41.11371200533 117.636325992975
"7548" 1509.4 37.646182130544 114.600596682004
"7549" 1509.6 34.518003941027 111.158527453036
"7550" 1509.8 31.1745596683262 108.08285191341
"7551" 1510 27.9280546439512 105.355821296691
"7552" 1510.2 25.0154662235363 101.482158797428
"7553" 1510.4 22.3483968300328 97.7228979426169
"7554" 1510.6 20.0577596395459 94.0135530412765
"7555" 1510.8 17.9253184445881 90.1193156052343
"7556" 1511 15.4488060624512 86.4469408260021
"7557" 1511.2 13.3389817917573 82.2835092294843
"7558" 1511.4 11.1249007081931 78.1833723148079
"7559" 1511.6 8.95441891719034 74.0895628084898
"7560" 1511.8 7.7409747787738 69.3603013710337
"7561" 1512 6.87224899275555 63.2970643626855
"7562" 1512.2 7.00933269088304 58.1649817246682
"7563" 1512.4 7.63185542815121 53.0934406716993
"7564" 1512.6 9.03497906307621 48.0714578659034
"7565" 1512.8 10.2543980234512 43.429888090177
"7566" 1513 11.4553037638315 39.0747632205448
"7567" 1513.2 12.3806350362338 34.4852199744572
"7568" 1513.4 13.7026476866686 31.1563559426746
"7569" 1513.6 16.3866624394642 29.4845507486763
"7570" 1513.8 19.7396938327933 27.1768927075528
"7571" 1514 22.9763375095291 24.6204112014036
"7572" 1514.2 25.9448238072974 21.6591021732582
"7573" 1514.4 29.403855477708 18.7385718561335
"7574" 1514.6 32.4837194179929 16.0259950217326
"7575" 1514.8 35.7625473691897 13.0991965249121
"7576" 1515 39.6964154043957 9.64921102001037
"7577" 1515.2 43.4369155493643 7.01239868054419
"7578" 1515.4 47.6940068985247 4.96268901783063
"7579" 1515.6 52.8251544886666 2.76263272654285
"7580" 1515.8 57.5412481814112 1.43851772802593
"7581" 1516 62.2419159719655 0.398981619065929
"7582" 1516.2 67.1898725620054 0.463446119090027
"7583" 1516.4 71.5828009508083 0.799363173637353
"7584" 1516.6 75.5153076950068 1.83806346925111
"7585" 1516.8 79.4303553195162 2.8211245772997
"7586" 1517 84.0794612118816 3.73703036805327
"7587" 1517.2 88.4761651790387 5.54888936474093
"7588" 1517.4 92.7467264547404 7.46705358599364
"7589" 1517.6 97.2227248130012 9.16529025850343
"7590" 1517.8 101.122194250801 11.3303189802948
"7591" 1518 104.418143753695 13.5620542709962
"7592" 1518.2 107.349988784777 16.5657573036804
"7593" 1518.4 110.455050772322 19.6025228014542
"7594" 1518.6 113.193073968698 22.1103768888187
"7595" 1518.8 116.078944283622 25.7967388266114
"7596" 1519 118.620496768106 29.4272718827901
"7597" 1519.2 120.983974269451 33.2183455053073
"7598" 1519.4 123.027767086726 37.2396843816593
"7599" 1519.6 124.651182277897 41.7203757839681
"7600" 1519.8 126.031893667107 45.9344213183784
"7601" 1520 126.844541639967 50.8922618641304
"7602" 1520.2 127.27830684886 55.7980566771114
"7603" 1520.4 127.608011427272 60.8521902465501
"7604" 1520.6 127.469510861856 65.4859314022232
"7605" 1520.8 127.572003977451 70.5252042635326
"7606" 1521 127.161344300693 75.3901957673763
"7607" 1521.2 126.609677215685 79.730288557534
"7608" 1521.4 125.715161469607 84.8453662056909
"7609" 1521.6 124.179599972738 89.0774941054808
"7610" 1521.8 122.925236125096 92.5049383320659
"7611" 1522 120.508202074909 96.0462241225234
"7612" 1522.2 118.058035569178 99.2072106135186
"7613" 1522.4 115.405310905133 101.614318666319
"7614" 1522.6 112.364899344982 104.933828237753
"7615" 1522.8 108.845212800264 107.959438849003
"7616" 1523 105.333360323196 110.093459950343
"7617" 1523.2 101.823787868685 111.533375032433
"7618" 1523.4 98.2242115871609 112.79348106584
"7619" 1523.6 95.2529259638534 113.691136204892
"7620" 1523.8 92.2327775159618 114.716240597587
"7621" 1524 89.4001063393775 116.578406118508
"7622" 1524.2 87.0955883051832 119.064644633231
"7623" 1524.4 84.7102193507637 121.542838066878
"7624" 1524.6 82.3191361556677 123.922695051468
"7625" 1524.8 79.694489584049 124.849200417914
"7626" 1525 76.6924049934821 124.726460084169
"7627" 1525.2 72.9471022678112 123.694843424796
"7628" 1525.4 69.4434825352347 122.795847995819
"7629" 1525.6 65.6457916510412 121.772465988006
"7630" 1525.8 61.7126046919254 120.636714476602
"7631" 1526 57.7159014987296 118.942503868458
"7632" 1526.2 53.6800149408945 117.390134148437
"7633" 1526.4 49.7919115362196 115.266917064634
"7634" 1526.6 46.6152542964512 112.361984815679
"7635" 1526.8 44.1366563764406 109.947092225364
"7636" 1527 41.490193938588 106.951432787466
"7637" 1527.2 39.8425764562916 104.007002053311
"7638" 1527.4 38.6416896989618 100.343743158704
"7639" 1527.6 36.9636829505044 98.8516055179489
"7640" 1527.8 34.080660930967 97.1554946089922
"7641" 1528 31.481585556548 95.3363756307434
"7642" 1528.2 28.5260171882424 93.6514855110659
"7643" 1528.4 25.6729213977512 91.4233621598759
"7644" 1528.6 23.4304574394512 88.8050875062149
"7645" 1528.8 20.9751494444312 85.8052809827759
"7646" 1529 18.3730845552879 82.5954948564231
"7647" 1529.2 15.9103301216655 79.4054418209741
"7648" 1529.4 13.8426673060964 75.7628838258079
"7649" 1529.6 11.7146314123378 71.2169850394989
"7650" 1529.8 10.1277051444512 67.3722918358703
"7651" 1530 9.08748992739857 63.4268926836028
"7652" 1530.2 8.52385683007759 59.1542747846703
"7653" 1530.4 8.43800772561425 54.9596723762616
"7654" 1530.6 9.0689146556655 50.6286675562088
"7655" 1530.8 9.64101908487805 46.0557952998952
"7656" 1531 10.4019390977297 42.0181604415849
"7657" 1531.2 12.3489439321136 37.4309664784555
"7658" 1531.4 13.4602787007556 32.7349353920225
"7659" 1531.6 15.0687274254512 29.9346828921786
"7660" 1531.8 18.4083517158912 28.1403275856259
"7661" 1532 21.4135068057712 25.5618703741859
"7662" 1532.2 24.2471128892215 22.865108775147
"7663" 1532.4 26.8511651724512 19.9762747004909
"7664" 1532.6 30.2268635931749 16.4858431349475
"7665" 1532.8 33.495137190659 13.2492441577283
"7666" 1533 37.3874434538774 9.49617562949216
"7667" 1533.2 40.599009555517 6.48875632857908
"7668" 1533.4 44.6337776688912 5.18390517942593
"7669" 1533.6 48.8957261184512 3.62695290763516
"7670" 1533.8 53.6858348229953 2.02887711862475
"7671" 1534 57.616989978262 1.70563223297133
"7672" 1534.2 63.1011651763262 1.10363040615968
"7673" 1534.4 67.2820301833262 0.862377770578431
"7674" 1534.6 72.335348425258 0.863680665100021
"7675" 1534.8 76.4353998885476 1.1909740479334
"7676" 1535 80.3994941427887 2.46754382117843
"7677" 1535.2 85.4417489069127 4.10811074087362
"7678" 1535.4 88.0438257294512 4.94695209576593
"7679" 1535.6 92.1308441594142 6.83474438514
"7680" 1535.8 95.5458540645226 8.36111480656593
"7681" 1536 98.7262711858395 10.1603695626306
"7682" 1536.2 101.328899948312 12.6999218960892
"7683" 1536.4 104.762593428599 15.6768407367696
"7684" 1536.6 107.624744425981 18.0392315899455
"7685" 1536.8 110.726219790417 21.2960120041349
"7686" 1537 114.087658555885 25.2960412874993
"7687" 1537.2 117.326773162318 28.9012951947993
"7688" 1537.4 119.763499535085 32.1031343539326
"7689" 1537.6 122.466856830474 36.2416099080318
"7690" 1537.8 124.151296244451 40.0687008584383
"7691" 1538 125.303534638725 45.3154702279607
"7692" 1538.2 125.718064848085 49.2886026258326
"7693" 1538.4 125.951208870244 53.8430160241004
"7694" 1538.6 125.826148260242 58.5369032267473
"7695" 1538.8 125.550486831209 63.0726942645495
"7696" 1539 125.043654783495 67.4512208083377
"7697" 1539.2 125.266744418256 71.6801520700116
"7698" 1539.4 125.55309164758 76.0669859449692
"7699" 1539.6 125.321093827218 81.0479594841326
"7700" 1539.8 124.727415441588 85.4526674380765
"7701" 1540 123.889464294518 89.8551404072659
"7702" 1540.2 121.870824422451 94.4573918615224
"7703" 1540.4 119.313211927639 98.2535984934409
"7704" 1540.6 117.237865878809 101.415822547803
"7705" 1540.8 114.426943882909 104.694117206683
"7706" 1541 111.337794109845 108.353310331151
"7707" 1541.2 108.289078234334 111.231875589066
"7708" 1541.4 104.779163214857 113.262219551878
"7709" 1541.6 100.578664043574 115.50217885779
"7710" 1541.8 96.6139859637415 116.676947317292
"7711" 1542 92.8738138018894 117.655975138819
"7712" 1542.2 89.4612023132637 119.440834905378
"7713" 1542.4 86.2864728917093 120.737121556905
"7714" 1542.6 82.4448178510641 122.163113926485
"7715" 1542.8 78.5698655987565 123.85596347574
"7716" 1543 74.5529932841832 125.51446501819
"7717" 1543.2 70.0613552163887 126.758035304691
"7718" 1543.4 65.4207006360179 126.629579555933
"7719" 1543.6 59.9947901544815 126.376335465217
"7720" 1543.8 54.4568767019249 125.477221416571
"7721" 1544 49.4012307056612 124.287226133946
"7722" 1544.2 43.8097253882863 122.799788020489
"7723" 1544.4 39.3820051840595 120.699754871324
"7724" 1544.6 35.4184479187063 117.95126602926
"7725" 1544.8 31.2980852253512 115.397663672766
"7726" 1545 27.4043489312532 112.52978213163
"7727" 1545.2 24.0063341621785 109.459939039702
"7728" 1545.4 20.4968407752279 106.181873289328
"7729" 1545.6 17.087203293791 103.139256180008
"7730" 1545.8 14.0767221828812 99.4530142368059
"7731" 1546 11.5226329256059 95.1683950090556
"7732" 1546.2 8.86077635445122 90.5438408003084
"7733" 1546.4 7.05936198116996 85.8963677864409
"7734" 1546.6 6.24667995108455 80.6020800256326
"7735" 1546.8 5.81592416248455 75.8672648234659
"7736" 1547 5.67905746138304 71.3633032283841
"7737" 1547.2 5.80900942293475 66.5249352210989
"7738" 1547.4 6.03772850716861 61.8431096067072
"7739" 1547.6 5.98139274081486 57.3571871212818
"7740" 1547.8 6.38574046827263 52.8990129622445
"7741" 1548 7.51407797396972 48.2567101647326
"7742" 1548.2 8.96846530160121 44.4550569721409
"7743" 1548.4 10.6361887263837 39.8464021289848
"7744" 1548.6 11.9086450435369 35.6689567444945
"7745" 1548.8 12.8968494997369 31.3496890648755
"7746" 1549 15.0336432435743 27.3810585648659
"7747" 1549.2 18.1919823121034 24.4377002512398
"7748" 1549.4 21.6027263468189 20.9750072186689
"7749" 1549.6 25.361667811235 17.4370858691605
"7750" 1549.8 29.5750620709512 14.074251604489
"7751" 1550 33.4112237253473 11.5964293931958
"7752" 1550.2 37.809207002578 8.82314281688283
"7753" 1550.4 42.4126705101941 6.63401437343736
"7754" 1550.6 46.7736203952012 4.57644749810759
"7755" 1550.8 51.163313918858 2.99652635793034
"7756" 1551 55.0656693257512 2.99782189146593
"7757" 1551.2 59.3826845675076 2.63286462040396
"7758" 1551.4 64.5725927981903 2.09387744889202
"7759" 1551.6 69.2751806547369 1.57737733081593
"7760" 1551.8 74.4370105248512 1.49881761669926
"7761" 1552 79.2139500771951 2.38912651920008
"7762" 1552.2 84.2183589284772 3.9676717562997
"7763" 1552.4 89.0037679280281 5.63684031287362
"7764" 1552.6 93.5142432548441 7.52850316467307
"7765" 1552.8 98.1512657622303 10.3712756875776
"7766" 1553 102.694952236665 12.9882516361016
"7767" 1553.2 106.414293184451 15.9586372053418
"7768" 1553.4 109.677726998693 18.9985247450659
"7769" 1553.6 112.839637718281 22.7088788104409
"7770" 1553.8 116.324182335242 26.3663853104835
"7771" 1554 119.273620402951 30.3578347592326
"7772" 1554.2 122.33728456786 35.1732364003273
"7773" 1554.4 123.383052190941 39.1335737266298
"7774" 1554.6 124.106340706742 44.239000635453
"7775" 1554.8 125.114162124851 49.2164126182659
"7776" 1555 125.773259730254 54.5888897614148
"7777" 1555.2 126.295110578991 59.0317725631333
"7778" 1555.4 126.305075187451 64.3635747941659
"7779" 1555.6 126.152169988658 69.0863827334108
"7780" 1555.8 125.546310142891 74.0593881116703
"7781" 1556 124.547722349709 78.6970583269046
"7782" 1556.2 122.924678825042 83.2630731922477
"7783" 1556.4 121.845201143552 86.7249664109648
"7784" 1556.6 119.640472860275 91.0644046969121
"7785" 1556.8 117.393414544825 95.7387893497583
"7786" 1557 114.162354565795 99.5991990021284
"7787" 1557.2 110.080299895941 102.295312825087
"7788" 1557.4 106.71215622976 104.783564149725
"7789" 1557.6 103.927945434076 107.406070592472
"7790" 1557.8 100.841154305036 109.422607877523
"7791" 1558 97.0872185163316 110.916159699196
"7792" 1558.2 93.6439205405682 113.004551369364
"7793" 1558.4 89.9943391742754 115.099897390747
"7794" 1558.6 86.1556931456448 116.257779531421
"7795" 1558.8 81.6804473120491 118.016598070983
"7796" 1559 77.8737215688828 119.901381451329
"7797" 1559.2 73.874019043795 121.192504206628
"7798" 1559.4 68.9598773242933 120.987584041961
"7799" 1559.6 64.0907848189406 120.940934679321
"7800" 1559.8 59.3558069408887 121.65032686491
"7801" 1560 55.0640856647637 122.474407649816
"7802" 1560.2 49.970030020992 122.670048636709
"7803" 1560.4 44.7303745252063 122.541354565597
"7804" 1560.6 40.0083554362597 121.790680638225
"7805" 1560.8 35.2580530443126 120.59723620961
"7806" 1561 31.069661727669 118.60307659465
"7807" 1561.2 27.0541197844415 115.903406004474
"7808" 1561.4 23.5976920397312 113.035776484026
"7809" 1561.6 20.7661807193042 109.901730985978
"7810" 1561.8 17.8664196606883 106.062563221891
"7811" 1562 15.1877419481482 101.638711481945
"7812" 1562.2 13.4003822504091 97.4813553861817
"7813" 1562.4 11.1974109991007 92.891060749736
"7814" 1562.6 9.68493312402853 88.3009320090659
"7815" 1562.8 8.58338562990385 83.1877338879817
"7816" 1563 7.56015264982355 78.1974932153957
"7817" 1563.2 6.68634096378817 73.6326055994681
"7818" 1563.4 6.82551655632218 68.6904548112595
"7819" 1563.6 7.19265344761788 64.1130330031993
"7820" 1563.8 7.67336756297248 59.1290312667787
"7821" 1564 8.46843711625768 54.4962829250014
"7822" 1564.2 9.0199149707561 49.5653482502489
"7823" 1564.4 9.71351688618198 44.9477292749121
"7824" 1564.6 10.4453051013964 40.5909573870248
"7825" 1564.8 11.817514219762 35.9161210334038
"7826" 1565 14.3508011111179 33.0915004869409
"7827" 1565.2 17.7148445184892 30.9977618181166
"7828" 1565.4 20.9949535418328 28.408928053408
"7829" 1565.6 24.0805919501091 25.6179908413686
"7830" 1565.8 26.9727903362912 23.0496581108659
"7831" 1566 30.1926898560762 20.2087689895659
"7832" 1566.2 33.7915052152046 17.3144790407509
"7833" 1566.4 37.3983473492012 14.7945184220659
"7834" 1566.6 41.1093929299095 12.5969696623159
"7835" 1566.8 45.448985602095 10.9168504894358
"7836" 1567 49.6987091543667 9.09228534716452
"7837" 1567.2 53.5833626414512 7.31011322581593
"7838" 1567.4 57.9384303570762 5.82915645294093
"7839" 1567.6 62.7404423958401 2.56468184606593
"7840" 1567.8 63.4393233754218 2.50660510987475
"7841" 1568 63.9543346519864 2.08919670923495
"7842" 1568.2 64.7512453783766 2.24144300621518
"7843" 1568.4 66.8422597091051 1.55042857233516
"7844" 1568.6 67.7466392964123 1.70932125220879
"7845" 1568.8 69.6860275623512 1.80827919325343
"7846" 1569 72.7423069551689 1.47358858291299
"7847" 1569.2 75.3288694660907 1.60330055514732
"7848" 1569.4 78.1805504828586 2.03623211747334
"7849" 1569.6 79.4920563969512 1.92771119106593
"7850" 1569.8 81.1097081568658 2.51030630234642
"7851" 1570 83.3345587149146 3.15349130520008
"7852" 1570.2 85.4288847068912 4.13417753998593
"7853" 1570.4 88.1967842053171 5.22752990135861
"7854" 1570.6 91.6136782440588 6.18977053578745
"7855" 1570.8 93.9214703659155 6.38195598567307
"7856" 1571 94.7449740794155 7.74689310353021
"7857" 1571.2 96.5453547823478 9.23310566875558
"7858" 1571.4 99.0793647595559 10.7801219684613
"7859" 1571.6 101.766432332765 12.1088723813334
"7860" 1571.8 103.02416649121 12.4311376469625
"7861" 1572 103.859568542028 14.085607551913
"7862" 1572.2 105.391700661094 16.2641007189588
"7863" 1572.4 107.310192828808 18.9257280987802
"7864" 1572.6 108.991341518656 21.5232447957932
"7865" 1572.8 111.437202326268 25.1196573809196
"7866" 1573 114.242734568242 28.8760138788799
"7867" 1573.2 116.829321582244 32.361729796859
"7868" 1573.4 119.543376589137 36.367068402976
"7869" 1573.6 122.250903059451 40.4771752316659
"7870" 1573.8 124.118601307935 44.0129787901304
"7871" 1574 124.332889371018 47.5475495021659
"7872" 1574.2 124.076164420858 51.3314514582869
"7873" 1574.4 123.883513568383 55.7198830058159
"7874" 1574.6 123.737053235586 59.9077861380996
"7875" 1574.8 123.612503451341 64.2990377673626
"7876" 1575 122.818932670792 68.2216570537582
"7877" 1575.2 121.775804763201 71.7367996579068
"7878" 1575.4 121.188317622677 75.6848035519692
"7879" 1575.6 120.717482351555 79.8226329459625
"7880" 1575.8 120.019473642225 84.1092541503563
"7881" 1576 119.189839628129 88.0666911875498
"7882" 1576.2 117.833544678318 92.5643889265326
"7883" 1576.4 115.983648938707 96.859378150183
"7884" 1576.6 113.403966274813 100.547031665619
"7885" 1576.8 110.218918732603 104.514730499975
"7886" 1577 106.511646659893 107.747981353929
"7887" 1577.2 102.657635794777 109.089077677751
"7888" 1577.4 99.1814109574962 109.213609019291
"7889" 1577.6 95.2244511618061 109.333292088356
"7890" 1577.8 91.7677422627546 109.278021782156
"7891" 1578 87.8433446901545 109.245367106769
"7892" 1578.2 84.212805831508 110.302477496998
"7893" 1578.4 80.8348616914073 111.114281006604
"7894" 1578.6 77.4486439310182 111.984420301056
"7895" 1578.8 75.055762198419 113.726334863808
"7896" 1579 71.7169694965816 115.593739857001
"7897" 1579.2 68.5561574323603 117.342933448854
"7898" 1579.4 65.0350652937986 118.911730202087
"7899" 1579.6 61.5010145228739 120.743095142695
"7900" 1579.8 57.8236149354825 122.19175192166
"7901" 1580 53.7544633337089 123.548392707808
"7902" 1580.2 49.4952315974306 124.671299738788
"7903" 1580.4 45.1880202309818 125.072337964137
"7904" 1580.6 42.1333369037086 123.817406669442
"7905" 1580.8 38.6072608356987 121.569720120511
"7906" 1581 35.2242975455612 119.441153390706
"7907" 1581.2 32.2718983545192 116.8124806286
"7908" 1581.4 29.0970843910876 113.903291911854
"7909" 1581.6 25.7297450355601 110.615086182541
"7910" 1581.8 22.8658746097328 107.26905232961
"7911" 1582 20.2734777402879 103.638925393443
"7912" 1582.2 18.3276995682384 99.3923529463425
"7913" 1582.4 16.471783670547 95.0419788983638
"7914" 1582.6 14.4966898808755 91.1615093142478
"7915" 1582.8 12.7339586553083 86.7137051320149
"7916" 1583 10.8134140256368 82.4342352752824
"7917" 1583.2 8.5267678552694 78.7270700430053
"7918" 1583.4 6.24071537224502 74.2586840848185
"7919" 1583.6 4.83060919299858 69.7872122976344
"7920" 1583.8 3.92532299120947 65.1809971358242
"7921" 1584 3.55106356040627 60.2384383208075
"7922" 1584.2 3.46242368096342 56.3560768673342
"7923" 1584.4 3.68982995971047 53.9233898436585
"7924" 1584.6 5.65798037333122 52.0445623264659
"7925" 1584.8 8.20854264404379 49.0729762633622
"7926" 1585 10.4949721420018 46.1234548849536
"7927" 1585.2 12.5887143190262 43.0839776372534
"7928" 1585.4 14.5395040068436 40.0443577030533
"7929" 1585.6 15.785029472105 36.4515206920659
"7930" 1585.8 16.9537120170593 32.4971380041335
"7931" 1586 17.7781451377798 28.3255950504231
"7932" 1586.2 17.6357200661128 24.6763831682505
"7933" 1586.4 18.6794744769512 22.7238931187374
"7934" 1586.6 20.9196349283603 19.4907293421114
"7935" 1586.8 23.1068769782215 16.9671048183092
"7936" 1587 25.7622912394242 14.7618091181605
"7937" 1587.2 28.3868883138431 12.2776235636605
"7938" 1587.4 31.5436744984897 10.5415143563736
"7939" 1587.6 34.929038989198 8.86988503859757
"7940" 1587.8 38.2725282143012 6.80531398172843
"7941" 1588 41.6366933846364 4.84833960176963
"7942" 1588.2 45.2571684349756 3.94582065654154
"7943" 1588.4 48.6212248806179 2.58591420123259
"7944" 1588.6 52.6438862156358 1.61608554754285
"7945" 1588.8 56.1078355637475 1.04538887636222
"7946" 1589 59.9340662521695 1.01800943871381
"7947" 1589.2 64.5851486781424 1.14648541713946
"7948" 1589.4 68.9068663565012 1.18245552471593
"7949" 1589.6 73.1978625830175 1.26004315510207
"7950" 1589.8 77.3530091840675 1.79883573296128
"7951" 1590 81.7182312708083 2.63747849235164
"7952" 1590.2 85.4843088321854 3.72735486443302
"7953" 1590.4 89.5826806987683 5.38133501073666
"7954" 1590.6 93.7450052844512 7.05987475420878
"7955" 1590.8 96.9485252248798 9.12547959256593
"7956" 1591 100.441222170024 10.9712630973356
"7957" 1591.2 103.948998809557 13.09642959356
"7958" 1591.4 107.255474974091 16.0995676012636
"7959" 1591.6 110.560208431727 18.8799164162039
"7960" 1591.8 113.948296388985 22.1706386069659
"7961" 1592 116.378479283385 26.4881796994615
"7962" 1592.2 118.424493410552 29.9816165109423
"7963" 1592.4 121.127559532318 34.3282851753993
"7964" 1592.6 123.743211813146 38.5649222758133
"7965" 1592.8 124.595388125578 42.3706543155817
"7966" 1593 125.93317028458 46.8937299459692
"7967" 1593.2 127.244349980037 51.4181346340315
"7968" 1593.4 128.115557297032 56.3167861518724
"7969" 1593.6 128.315813783193 61.0057120702918
"7970" 1593.8 128.161781172796 65.8532075466521
"7971" 1594 127.867620695118 70.2916483566993
"7972" 1594.2 126.742741496724 74.3295597558728
"7973" 1594.4 125.342778713249 78.4672502116502
"7974" 1594.6 123.378608905495 81.8458293932308
"7975" 1594.8 120.686579406114 85.2635877278554
"7976" 1595 118.262165715111 88.7167128541978
"7977" 1595.2 115.88765104 92.4350770344208
"7978" 1595.4 113.802415965266 95.9238090868377
"7979" 1595.6 111.298099326548 99.1623090488401
"7980" 1595.8 108.147985212872 102.518117028666
"7981" 1596 105.013932532526 105.938242869002
"7982" 1596.2 101.674645900599 109.192228502213
"7983" 1596.4 98.5466653985512 110.781749659533
"7984" 1596.6 95.0009173023642 111.871615681696
"7985" 1596.8 92.0473207058512 113.877427042833
"7986" 1597 90.5185599659179 116.786259700666
"7987" 1597.2 88.6995657954842 120.358055149385
"7988" 1597.4 86.0270819412879 124.136381083321
"7989" 1597.6 83.8265702146533 125.551518016151
"7990" 1597.8 80.3724426275532 126.952051366443
"7991" 1598 77.4056247212091 127.778361719687
"7992" 1598.2 73.7986335488287 128.235092257229
"7993" 1598.4 72.2550488801961 129.198347880403
"7994" 1598.6 71.0097245077493 128.562377179335
"7995" 1598.8 68.3937601965512 128.514163400526
"7996" 1599 65.3389261413906 128.406920704793
"7997" 1599.2 61.8419097952347 128.694064926963
"7998" 1599.4 57.7135504968512 128.784104859161
"7999" 1599.6 54.1171947723832 127.747349678804
"8000" 1599.8 50.7231749185724 126.457404457672
"8001" 1600 47.1504670710022 125.22443095727
"8002" 1600.2 43.3356066761522 123.745393941313
"8003" 1600.4 39.7890419759312 121.642523974386
"8004" 1600.6 35.8617162940573 119.029940577551
"8005" 1600.8 31.4523094415185 116.082652115604
"8006" 1601 28.0950588935421 113.046276848763
"8007" 1601.2 24.7151232325112 110.570700049176
"8008" 1601.4 21.6918799117878 107.031653250155
"8009" 1601.6 18.6557195621387 103.14632933716
"8010" 1601.8 16.292105538295 99.6947446003784
"8011" 1602 13.8814714768842 95.2393154531175
"8012" 1602.2 11.6321830825762 91.1473946235972
"8013" 1602.4 9.72387159263871 86.7363728377222
"8014" 1602.6 8.02326974379857 82.0975083247923
"8015" 1602.8 6.43551267073695 77.4024340987912
"8016" 1603 5.3387143182512 72.5308795821186
"8017" 1603.2 4.45186416525121 67.7989698601326
"8018" 1603.4 4.46923105428267 65.8251719533131
"8019" 1603.6 5.15610182369259 64.3947643917556
"8020" 1603.8 5.98219628973027 61.4948367232985
"8021" 1604 6.94565143933492 57.4863655781124
"8022" 1604.2 7.64190348407189 53.4476549278935
"8023" 1604.4 7.75338674541416 49.5023416678437
"8024" 1604.6 8.13572674571627 44.9946018143069
"8025" 1604.8 8.79742991495121 40.4101059685806
"8026" 1605 9.45999943080258 36.5462055191605
"8027" 1605.2 11.6480196924512 33.9625816252152
"8028" 1605.4 14.2417995800863 31.3505908251335
"8029" 1605.6 17.3954250276269 28.4790582507011
"8030" 1605.8 20.540818486917 25.5968426808331
"8031" 1606 23.7287470026664 23.0106335795976
"8032" 1606.2 26.5451278283733 20.2178685703516
"8033" 1606.4 29.9668097889117 17.2099781953686
"8034" 1606.6 33.30729544478 14.5711424115454
"8035" 1606.8 37.3476701976012 12.3995087592659
"8036" 1607 41.4227093880247 9.69500629586005
"8037" 1607.2 45.3888672277312 7.80312851278593
"8038" 1607.4 49.6261897489356 6.23323471220655
"8039" 1607.6 54.5379279539167 5.02470644468662
"8040" 1607.8 58.6455694154077 4.27065542641376
"8041" 1608 63.9921828582407 4.08670646380277
"8042" 1608.2 68.3340335535941 3.95327787396593
"8043" 1608.4 73.0129825648912 3.78766550366593
"8044" 1608.6 77.8459411733245 3.76864609819269
"8045" 1608.8 82.6514600670137 4.18736458967843
"8046" 1609 86.3684791058328 6.01605705302645
"8047" 1609.2 89.6411182292487 8.09584474897732
"8048" 1609.4 93.6370817208586 10.2272029106585
"8049" 1609.6 97.7690878536887 12.3469586802284
"8050" 1609.8 101.902790663963 15.0291100535415
"8051" 1610 105.831505941051 17.7455659978189
"8052" 1610.2 109.673755435088 21.3278106175546
"8053" 1610.4 113.445747968951 24.8905033038159
"8054" 1610.6 116.818767932889 28.8221867793693
"8055" 1610.8 119.091213185596 33.1147153812949
"8056" 1611 120.363924414581 37.7404495468895
"8057" 1611.2 121.849940980858 42.5692388510769
"8058" 1611.4 123.391138970451 47.2080164486746
"8059" 1611.6 124.282212219418 51.8110064196326
"8060" 1611.8 125.038146397451 56.1806251129326
"8061" 1612 125.619600031599 60.6027659479607
"8062" 1612.2 126.073284806554 65.4351331551455
"8063" 1612.4 126.427636776919 70.2926638171638
"8064" 1612.6 126.529990635564 75.0233144904592
"8065" 1612.8 126.258253906082 80.3291057898594
"8066" 1613 124.629597450564 85.2262961283019
"8067" 1613.2 122.234377901321 89.2397713657833
"8068" 1613.4 119.784615014918 93.6005278586659
"8069" 1613.6 117.113576427473 97.6832997668901
"8070" 1613.8 114.139774344572 101.36233027533
"8071" 1614 110.755545985079 104.194027479672
"8072" 1614.2 106.849631481441 106.893698851502
"8073" 1614.4 103.513418088998 108.879680861014
"8074" 1614.6 100.681440409701 109.935778778022
"8075" 1614.8 97.5700519929831 110.894416667587
"8076" 1615 94.4101428992012 113.08307155516
"8077" 1615.2 90.9964366147775 114.856573863729
"8078" 1615.4 87.2405667543481 117.161612717571
"8079" 1615.6 83.0711302287012 119.73941489991
"8080" 1615.8 78.7495316370388 121.389259188592
"8081" 1616 73.5722294539996 122.606938640937
"8082" 1616.2 68.5501018214615 123.836014508726
"8083" 1616.4 63.3751048322491 124.09597230664
"8084" 1616.6 58.9812471224815 122.948275212854
"8085" 1616.8 55.2382883733887 120.953640211003
"8086" 1617 51.6934183536883 118.422420612004
"8087" 1617.2 48.5036449981775 115.528410280898
"8088" 1617.4 45.1701636453574 112.195293704753
"8089" 1617.6 42.2750014739351 108.647007576195
"8090" 1617.8 39.9005317094512 104.825183646195
"8091" 1618 37.3446405852773 101.257745963055
"8092" 1618.2 35.409064805548 97.4116671196143
"8093" 1618.4 33.4240468188316 93.2942280567398
"8094" 1618.6 31.9657016138208 89.327008651142
"8095" 1618.8 30.4514705031545 85.2770713171978
"8096" 1619 29.0628993686108 81.3769254635446
"8097" 1619.2 27.9496342002644 77.7384186201099
"8098" 1619.4 26.3934360612254 73.958818551324
"8099" 1619.6 25.2833407948262 70.2905867389409
"8100" 1619.8 24.7669977014293 66.4283396712198
"8101" 1620 24.4810118743051 62.6302989152008
"8102" 1620.2 23.65599860866 58.8056908438022
"8103" 1620.4 23.5321063772535 54.8244207710543
"8104" 1620.6 23.4304574394512 50.6389804144326
"8105" 1620.8 23.1046757505941 46.5520553642088
"8106" 1621 22.8531228009702 42.4196938418254
"8107" 1621.2 22.6302918878723 37.7925115446975
"8108" 1621.4 22.2121231783827 33.2719027923125
"8109" 1621.6 22.4989971177892 28.5782045395589
"8110" 1621.8 23.9879061070512 23.7885440706659
"8111" 1622 25.5639655218112 19.5233885647859
"8112" 1622.2 27.9559270773312 15.7066604000259
"8113" 1622.4 31.4121088164512 12.479915964027
"8114" 1622.6 35.1368794590512 10.0920825615284
"8115" 1622.8 39.1009969190053 7.69143484766052
"8116" 1623 43.8559821135551 6.07215662165035
"8117" 1623.2 48.1593237592637 4.4536979448003
"8118" 1623.4 53.3955856957905 3.73625287222664
"8119" 1623.6 57.1837095312423 4.34629827512563
"8120" 1623.8 61.5036471551856 5.54052912489405
"8121" 1624 66.3196167774941 6.63401437343736
"8122" 1624.2 71.3040766170083 7.78056155243736
"8123" 1624.4 75.7810108162429 8.52035747031593
"8124" 1624.6 79.9890823068743 9.53216085691208
"8125" 1624.8 84.082236859182 10.3357238370659
"8126" 1625 88.4980660517195 11.7758989521513
"8127" 1625.2 92.4997476448065 13.1266610491054
"8128" 1625.4 96.5739450130082 14.2591405550786
"8129" 1625.6 100.549339907817 15.9799052751513
"8130" 1625.8 104.497109376933 17.6524445898009
"8131" 1626 108.244141470917 20.5895037219864
"8132" 1626.2 111.774147218381 23.7570702265365
"8133" 1626.4 115.513556744058 27.3018922120302
"8134" 1626.6 117.902096329126 30.6224985352636
"8135" 1626.8 118.499888891915 35.0228865087088
"8136" 1627 119.035181557642 39.5018228624142
"8137" 1627.2 120.276241635037 43.9326312125142
"8138" 1627.4 120.626519360844 47.9488410148159
"8139" 1627.6 121.127559532318 51.8916893692659
"8140" 1627.8 122.054598708473 56.302606159978
"8141" 1628 122.857320660058 60.7880938972569
"8142" 1628.2 122.839816112385 65.1725975227912
"8143" 1628.4 122.032467061175 69.8068185087211
"8144" 1628.6 120.970203304342 74.4052786983594
"8145" 1628.8 119.858886420071 78.5054311102181
"8146" 1629 119.331208075224 82.794031164475
"8147" 1629.2 117.921311629277 87.3704009652398
"8148" 1629.4 116.300560842418 91.3201729137659
"8149" 1629.6 114.756743847299 95.4668518778159
"8150" 1629.8 112.343519921651 99.5455873053326
"8151" 1630 108.336024117493 103.411216936519
"8152" 1630.2 104.338686443387 105.714625511396
"8153" 1630.4 100.978629556717 107.389722808374
"8154" 1630.6 97.1411918150641 108.042912825969
"8155" 1630.8 93.3318763311903 109.088330863109
"8156" 1631 89.5892004073633 110.635503063725
"8157" 1631.2 85.6049878087012 112.207236904535
"8158" 1631.4 81.2567072115941 113.058791423736
"8159" 1631.6 76.6578140877093 114.556451459356
"8160" 1631.8 72.4606016124512 116.397128536884
"8161" 1632 67.9811033906655 118.399745367984
"8162" 1632.2 63.926108581633 119.859932643157
"8163" 1632.4 59.5810296555543 121.822661902303
"8164" 1632.6 55.0284532925449 122.729195911816
"8165" 1632.8 50.4434690216986 122.535806367592
"8166" 1633 45.5793536975688 121.026236131242
"8167" 1633.2 41.493988538111 118.615481820839
"8168" 1633.4 38.1281375156059 115.242820703231
"8169" 1633.6 35.8344821240449 111.614057982066
"8170" 1633.8 33.1628965805044 108.162219134651
"8171" 1634 31.0075089770641 103.929315241098
"8172" 1634.2 29.4356999040512 99.7985875795291
"8173" 1634.4 28.0874209496407 95.9848095946449
"8174" 1634.6 26.911816018781 91.3421280725127
"8175" 1634.8 25.9899231545682 87.4837122112681
"8176" 1635 24.9177216711903 83.4738022192181
"8177" 1635.2 23.8905526316091 79.470507244487
"8178" 1635.4 23.3078514275157 75.5574094209692
"8179" 1635.6 22.699536983682 71.5059057496483
"8180" 1635.8 22.0123145680641 67.6178784180014
"8181" 1636 21.7834500124512 63.4239332555142
"8182" 1636.2 21.6470115273743 59.4608606603736
"8183" 1636.4 21.5385104463846 55.3568097324659
"8184" 1636.6 21.5123861783117 51.1848000749264
"8185" 1636.8 21.5875180019047 47.3452002196706
"8186" 1637 21.3492951466098 43.4084831142367
"8187" 1637.2 21.1203691002824 39.3071345895465
"8188" 1637.4 21.1598577898408 35.4505668056374
"8189" 1637.6 22.3149019594252 31.4450967906893
"8190" 1637.8 23.8961876002822 27.3293831990518
"8191" 1638 27.2068797942589 23.9668958540659
"8192" 1638.2 30.6050925324101 20.3719381847509
"8193" 1638.4 34.2890929437429 16.6682737655243
"8194" 1638.6 38.3783262229587 14.1290266929615
"8195" 1638.8 42.7827947067012 11.4875791048576
"8196" 1639 47.0966872366512 9.39300726766593
"8197" 1639.2 51.6485813892941 7.72596406772307
"8198" 1639.4 56.4170005548597 6.37394579131945
"8199" 1639.6 61.3760131661725 5.76206569132823
"8200" 1639.8 66.4426898599512 5.39630593965684
"8201" 1640 71.6570067799369 5.42740996125164
"8202" 1640.2 76.2712601548408 5.32764546645554
"8203" 1640.4 81.3653011078798 5.71975467485814
"8204" 1640.6 85.6045868818689 7.34115546659757
"8205" 1640.8 90.0506409328112 9.69365741682593
"8206" 1641 94.4576527288262 11.8119033300284
"8207" 1641.2 98.8468300657204 14.0693518302198
"8208" 1641.4 103.094012733585 16.5298750602001
"8209" 1641.6 107.338681968266 19.1495103818067
"8210" 1641.8 111.233042105486 22.3211414407985
"8211" 1642 114.450451962881 25.525251968159
"8212" 1642.2 117.124260978986 29.338187935531
"8213" 1642.4 118.715713809283 33.3219227028009
"8214" 1642.6 120.316725106718 38.1501091053993
"8215" 1642.8 121.375069678538 42.9666227176638
"8216" 1643 122.498594755474 48.0901912444367
"8217" 1643.2 122.494324208991 52.9168542751333
"8218" 1643.4 122.716805904806 57.8496252119692
"8219" 1643.6 123.089554834571 62.4496164477724
"8220" 1643.8 123.938285140199 67.0373116161099
"8221" 1644 124.372660725341 71.6696982037912
"8222" 1644.2 124.965750466594 76.8732584777143
"8223" 1644.4 125.142805732277 81.9616892730007
"8224" 1644.6 124.798682933847 86.8981966325605
"8225" 1644.8 123.064767097375 88.5418730829138
"8226" 1645 120.674440530985 91.8404621260546
"8227" 1645.2 117.834554549092 95.1345193621638
"8228" 1645.4 114.591492265995 98.0548913434572
"8229" 1645.6 111.285838725354 100.469126263614
"8230" 1645.8 107.341079136266 102.470759645185
"8231" 1646 103.966259812806 104.545738455614
"8232" 1646.2 99.9080008177416 106.205971646711
"8233" 1646.4 95.6286917161765 107.972825732275
"8234" 1646.6 91.1942553205845 110.556686694766
"8235" 1646.8 86.5482989186469 112.557051495229
"8236" 1647 82.4786743182196 113.814623971234
"8237" 1647.2 77.9321503242637 115.91759096991
"8238" 1647.4 73.7511983029238 117.930566982857
"8239" 1647.6 69.5279948659144 119.619773372276
"8240" 1647.8 65.0167210729087 121.079170864023
"8241" 1648 60.0886541427573 121.874485288015
"8242" 1648.2 54.2245053927543 122.357629696399
"8243" 1648.4 49.3890196686001 122.270441514545
"8244" 1648.6 44.6016461983023 121.144223186236
"8245" 1648.8 40.2755426312912 119.758364776896
"8246" 1649 35.8163190018945 117.181312840922
"8247" 1649.2 31.9941042293575 114.560047261441
"8248" 1649.4 28.0835413590876 111.830241961945
"8249" 1649.6 24.3922890922675 108.361607821229
"8250" 1649.8 21.7277051456912 104.268512388606
"8251" 1650 19.2608818969166 99.5128768650956
"8252" 1650.2 17.3298074802573 94.8136319714129
"8253" 1650.4 16.0974185190708 90.2159981305116
"8254" 1650.6 14.8456377906903 85.2933227424137
"8255" 1650.8 13.5773319041795 80.4952720476855
"8256" 1651 12.515590494299 75.9049291752398
"8257" 1651.2 11.4951619797447 70.9988704129246
"8258" 1651.4 10.9078665572407 66.4079153490028
"8259" 1651.6 10.4754366634087 61.4546517858851
"8260" 1651.8 10.5120068774179 56.8685534203326
"8261" 1652 10.6273590829793 51.8733675167176
"8262" 1652.2 10.5984843652808 46.9210020033387
"8263" 1652.4 10.4327682609907 42.7457965066054
"8264" 1652.6 10.7673496798902 40.7658316894684
"8265" 1652.8 12.9640419730637 39.3768084251534
"8266" 1653 15.9714141883262 37.5471102186659
"8267" 1653.2 19.4871415805762 34.9817109056534
"8268" 1653.4 23.0455059994128 32.0956213667198
"8269" 1653.6 26.7852848753712 29.1034272159859
"8270" 1653.8 30.5516530132429 26.3714600766909
"8271" 1654 33.8034369075762 23.7492642136076
"8272" 1654.2 37.5725500578262 20.7714264014826
"8273" 1654.4 41.6466900852338 18.2009267075007
"8274" 1654.6 45.3718541839798 16.0793792290088
"8275" 1654.8 49.3721627197611 14.582792964911
"8276" 1655 53.7596309948425 13.1993223469355
"8277" 1655.2 57.6595683136251 12.0250807916311
"8278" 1655.4 61.5293258835216 11.1700656809392
"8279" 1655.6 65.4959173993161 10.5061565258362
"8280" 1655.8 69.4199725164512 10.4885967942659
"8281" 1656 73.5608292458723 10.350809984158
"8282" 1656.2 77.7480246765398 10.2196177936229
"8283" 1656.4 81.8152870656137 10.8230063881409
"8284" 1656.6 85.6272763707475 11.9446645285844
"8285" 1656.8 90.0356302322107 12.9964873326355
"8286" 1657 94.6532451442954 14.2220720671828
"8287" 1657.2 99.0271237781435 15.348192914489
"8288" 1657.4 103.340817786488 17.2102886099178
"8289" 1657.6 106.322550065175 19.8024256406866
"8290" 1657.8 108.829376190389 23.2057159213409
"8291" 1658 111.927617780934 26.6729229125487
"8292" 1658.2 114.884617094737 30.1273120459945
"8293" 1658.4 117.57408178222 34.0823005728586
"8294" 1658.6 120.296803110527 38.3555090629898
"8295" 1658.8 122.292215954777 42.3102659992507
"8296" 1659 123.539675449279 46.5551931506866
"8297" 1659.2 124.016429631322 50.6333641140337
"8298" 1659.4 125.006473177701 55.6547382797364
"8299" 1659.6 125.542133454572 60.1370295095275
"8300" 1659.8 125.964315030141 65.2118439905832
"8301" 1660 125.424964017377 70.1269394908744
"8302" 1660.2 124.495176916023 75.1247390313516
"8303" 1660.4 123.345195398946 79.1369541900989
"8304" 1660.6 121.094141990321 82.925453568392
"8305" 1660.8 118.863245642712 86.7389691855007
"8306" 1661 116.502213674826 90.2516546400034
"8307" 1661.2 113.966823519677 93.2775220942595
"8308" 1661.4 111.257541613179 95.8822675223811
"8309" 1661.6 108.568072127451 97.5370065065659
"8310" 1661.8 105.95296585331 99.0394264210768
"8311" 1662 103.226087767858 100.820555234703
"8312" 1662.2 100.565068018035 101.977908657437
"8313" 1662.4 96.9613696642254 103.444395645679
"8314" 1662.6 93.6458543356686 105.511602163403
"8315" 1662.8 90.4550772975157 107.800453028259
"8316" 1663 87.0936291369512 109.740533425077
"8317" 1663.2 83.2309695004628 111.02300846731
"8318" 1663.4 79.2721232530692 110.888340853785
"8319" 1663.6 75.5175781767093 110.134642267227
"8320" 1663.8 71.3713040754821 109.510084808231
"8321" 1664 67.3675478766512 108.637058289224
"8322" 1664.2 63.0180229744825 107.469767657972
"8323" 1664.4 58.7337615751144 106.529020668887
"8324" 1664.6 54.9320287727416 104.504643574647
"8325" 1664.8 51.3140286549677 102.954056945077
"8326" 1665 47.5021044494512 101.422527502066
"8327" 1665.2 45.3180293832121 101.307595840403
"8328" 1665.4 41.8287694832424 100.711360265275
"8329" 1665.6 38.4864757051286 99.310250620324
"8330" 1665.8 35.1077670528129 97.2781524744276
"8331" 1666 31.5657576271533 95.2168070143106
"8332" 1666.2 28.4229487025449 92.4691087327222
"8333" 1666.4 25.0667959924302 89.6888575415396
"8334" 1666.6 22.0091217031699 86.4258496434097
"8335" 1666.8 19.6606978969614 82.80218533427
"8336" 1667 17.2723748421001 78.8724110583532
"8337" 1667.2 15.3881552161214 74.6440101145234
"8338" 1667.4 13.989794520419 70.5890383119692
"8339" 1667.6 13.1104961869947 66.2672862213268
"8340" 1667.8 11.962708456419 62.1851351540659
"8341" 1668 11.9597695857209 61.2604541582682
"8342" 1668.2 12.713075213715 59.7884455686593
"8343" 1668.4 13.7553445798179 57.8961994103993
"8344" 1668.6 14.889609906865 54.4492363716177
"8345" 1668.8 16.032829333939 50.7585030381513
"8346" 1669 16.8846586911179 47.3649512477326
"8347" 1669.2 18.4106383678537 43.6368603978586
"8348" 1669.4 20.0145006894137 39.9978548137784
"8349" 1669.6 21.4632936830863 35.9729319296605
"8350" 1669.8 22.6227903358262 32.5500754301909
"8351" 1670 25.1819008883296 28.1226989923632
"8352" 1670.2 28.1763042041539 25.0497459675659
"8353" 1670.4 31.2537427177012 21.4243213228576
"8354" 1670.6 33.9268756886567 18.8955623652166
"8355" 1670.8 37.5784592406154 16.2566988211555
"8356" 1671 42.0157519501469 14.1686255175877
"8357" 1671.2 46.3413741021424 13.0615835518453
"8358" 1671.4 49.9111600889437 12.0641009277973
"8359" 1671.6 53.9491660244794 10.9009231506575
"8360" 1671.8 58.6528876997226 9.84434647463736
"8361" 1672 63.355732770884 9.54854219178235
"8362" 1672.2 67.9105173580798 9.53314081176593
"8363" 1672.4 72.4504661821312 9.30128349334593
"8364" 1672.6 76.6714728276354 9.21432023655277
"8365" 1672.8 80.5432865511854 9.22787867254694
"8366" 1673 84.7941533831012 9.05541282051593
"8367" 1673.2 88.6424495827262 9.71467744844093
"8368" 1673.4 91.6431246292344 11.8322211590539
"8369" 1673.6 93.964281421182 14.4466344489505
"8370" 1673.8 96.3057851012387 17.4777573062534
"8371" 1674 98.4209727264907 20.1014897213554
"8372" 1674.2 100.73657527371 22.6882362429178
"8373" 1674.4 103.002970109155 24.6887959297326
"8374" 1674.6 105.869983037636 26.8592144578807
"8375" 1674.8 108.799827393915 29.7151676187001
"8376" 1675 111.55375009521 32.9996002026804
"8377" 1675.2 113.911530612334 36.2297050286777
"8378" 1675.4 115.767722630624 39.8735906247901
"8379" 1675.6 117.335795230974 44.0676630010546
"8380" 1675.8 118.407885729785 48.5242378398326
"8381" 1676 119.341335562417 53.0479009306177
"8382" 1676.2 120.441210458281 57.4006169386682
"8383" 1676.4 121.313375754851 61.7902133479659
"8384" 1676.6 122.090425412718 65.9772337868326
"8385" 1676.8 122.927042950535 71.215367555687
"8386" 1677 123.25570865152 75.3550525588246
"8387" 1677.2 123.285561571285 80.4237282422326
"8388" 1677.4 122.656041826363 84.983084861044
"8389" 1677.6 120.891066158185 89.5196691956326
"8390" 1677.8 118.621360910517 93.6808841566813
"8391" 1678 115.409487593451 97.3841335493659
"8392" 1678.2 111.785303418421 100.704487854611
"8393" 1678.4 107.909269156651 103.027693552666
"8394" 1678.6 104.619255130409 105.141095136413
"8395" 1678.8 101.53448206971 106.598450846965
"8396" 1679 98.3268323700446 107.221060365824
"8397" 1679.2 94.6304632080117 108.334009092692
"8398" 1679.4 90.7952645581686 109.470513256109
"8399" 1679.6 87.1733230447093 111.26475149384
"8400" 1679.8 83.0777433185391 113.130188134516
"8401" 1680 78.6486234665299 114.723047336358
"8402" 1680.2 73.6768532508512 115.737381355433
"8403" 1680.4 68.9428525253236 116.838572609779
"8404" 1680.6 64.4748189459186 118.347945580468
"8405" 1680.8 60.4032133620895 119.904163294055
"8406" 1681 55.9993958439812 121.447610953956
"8407" 1681.2 51.0431704175012 122.701169202996
"8408" 1681.4 46.2769843095212 123.343235623236
"8409" 1681.6 41.2941533784512 123.060030670382
"8410" 1681.8 36.8928427619912 122.276946746766
"8411" 1682 33.0768532465112 119.701037417946
"8412" 1682.2 30.1865491297981 116.44593537928
"8413" 1682.4 27.2046383048612 113.223045856596
"8414" 1682.6 24.4324829369967 109.548728888581
"8415" 1682.8 22.1865637183603 105.36016427843
"8416" 1683 20.2017894388302 101.677315764066
"8417" 1683.2 18.5637983700382 97.3362222783594
"8418" 1683.4 17.1955504367491 92.7529503105021
"8419" 1683.6 15.988917809767 88.4417360485922
"8420" 1683.8 15.4242848600641 83.8380279359692
"8421" 1684 14.9489200290056 79.2241001753159
"8422" 1684.2 14.1226621224838 74.8580817509355
"8423" 1684.4 13.4766202460179 70.2958948277326
"8424" 1684.6 13.0416413614512 66.0992100065142
"8425" 1684.8 13.3256081592098 61.7458450471694
"8426" 1685 13.5710366058441 57.4442535647088
"8427" 1685.2 13.3747967099327 52.7485328577696
"8428" 1685.4 12.6770130755488 47.8455274817489
"8429" 1685.6 12.0914447689512 43.2034096350659
"8430" 1685.8 11.5310724195281 39.6461735156044
"8431" 1686 11.7380383170038 38.8384844097501
"8432" 1686.2 13.4076430118957 38.5794745098807
"8433" 1686.4 15.7056159523161 37.7960452368092
"8434" 1686.6 18.3228253449717 37.3083771074221
"8435" 1686.8 21.1499856174512 36.8672278563817
"8436" 1687 24.4744067624112 36.1508705429059
"8437" 1687.2 27.8938133253026 35.3170243092416
"8438" 1687.4 31.8617793165639 33.9987350994321
"8439" 1687.6 34.9666470554371 32.4969197804603
"8440" 1687.8 38.4707120750226 30.9135158258802
"8441" 1688 41.3864581902941 29.2155340512659
"8442" 1688.2 44.3829614566061 26.8826065987842
"8443" 1688.4 47.4450034335639 25.0739687952913
"8444" 1688.6 50.6471695673296 22.6998407133092
"8445" 1688.8 54.2113973416369 20.7529239205516
"8446" 1689 57.8468534391034 18.9320582419355
"8447" 1689.2 61.9469557860247 17.0969799955806
"8448" 1689.4 66.2187468132681 14.7388956324744
"8449" 1689.6 70.2970770633743 12.4230276757582
"8450" 1689.8 73.8431376545387 12.5476044365534
"8451" 1690 77.7447504407429 12.9526116113576
"8452" 1690.2 81.9317503506674 13.3570305925389
"8453" 1690.4 85.7886924832512 13.3065549719859
"8454" 1690.6 89.646977929105 13.1677933646813
"8455" 1690.8 92.7994437972805 13.7240970042732
"8456" 1691 96.1052466969327 15.1672642127696
"8457" 1691.2 100.181978098259 16.0782592806044
"8458" 1691.4 104.475274121707 16.5252142993098
"8459" 1691.6 108.170717188769 18.4093268891909
"8460" 1691.8 110.590789471486 21.0851527528245
"8461" 1692 112.955003865355 24.3797756280298
"8462" 1692.2 115.990784332392 27.46648757036
"8463" 1692.4 118.631106516594 31.5604960197445
"8464" 1692.6 120.467124910804 35.9202292593727
"8465" 1692.8 122.060863740951 40.2860840351659
"8466" 1693 122.921378857305 44.5389009184704
"8467" 1693.2 123.645916957891 48.8689486258022
"8468" 1693.4 123.997556571058 53.178799510785
"8469" 1693.6 123.736267847727 58.2886319058935
"8470" 1693.8 123.581178288951 63.1435537907752
"8471" 1694 123.289784667251 67.8754063387326
"8472" 1694.2 123.194693832227 72.7602794217963
"8473" 1694.4 122.630981696451 78.1730985945659
"8474" 1694.6 121.892668022279 83.0909513412728
"8475" 1694.8 120.997896563847 88.2967322025495
"8476" 1695 119.966299947919 93.3108446825224
"8477" 1695.2 118.270519091748 98.8424463654396
"8478" 1695.4 117.144629197147 100.958646698968
"8479" 1695.6 115.534788243012 101.89990550944
"8480" 1695.8 113.104494569064 104.537519479421
"8481" 1696 110.403771076366 106.865238460534
"8482" 1696.2 106.742902839357 108.743708967972
"8483" 1696.4 103.750988532429 109.44143416099
"8484" 1696.6 101.046050730079 108.885453455298
"8485" 1696.8 98.5161100571453 108.56559136496
"8486" 1697 95.2340192388159 109.060180344137
"8487" 1697.2 91.9406759307809 109.820740599527
"8488" 1697.4 88.1691263790117 111.328471138945
"8489" 1697.6 84.3967790328445 112.129360084987
"8490" 1697.8 80.7179144184842 114.133941891956
"8491" 1698 76.5543652651387 116.005174434972
"8492" 1698.2 71.5644161946828 118.400812687234
"8493" 1698.4 67.1239872806961 120.493948888811
"8494" 1698.6 62.6361447227239 122.75911423046
"8495" 1698.8 57.9576009900828 125.831243001666
"8496" 1699 54.6083080325612 127.115375842146
"8497" 1699.2 53.61899501367 126.411682511035
"8498" 1699.4 50.7657130124912 125.055412743876
"8499" 1699.6 46.9388856111245 123.991469937541
"8500" 1699.8 43.2139383306451 122.510156002903
"8501" 1700 39.4129560842088 120.39267173643
"8502" 1700.2 35.6927924553906 117.875672542127
"8503" 1700.4 32.3737077680612 115.004015807976
"8504" 1700.6 28.5864736969361 111.556151558884
"8505" 1700.8 25.0487303990491 108.485678394004
"8506" 1701 21.8161028163172 105.357298805942
"8507" 1701.2 18.5274430221512 101.807257777686
"8508" 1701.4 16.0624746951075 97.6922681037222
"8509" 1701.6 14.7366587215459 93.2773490631817
"8510" 1701.8 13.7788860935044 88.2643400778213
"8511" 1702 13.3904026575748 83.6460363460098
"8512" 1702.2 13.3098528818874 79.0106472430553
"8513" 1702.4 12.5897700930179 74.5933235134659
"8514" 1702.6 12.0521032959986 70.563646001308
"8515" 1702.8 11.5369854838894 66.0656462680098
"8516" 1703 10.5568261862254 61.7495294158079
"8517" 1703.2 9.32160429894572 57.717940956033
"8518" 1703.4 8.29284275893396 53.2939033904797
"8519" 1703.6 7.99926477725123 48.4440856990784
"8520" 1703.8 7.95046455719195 44.2461541888067
"8521" 1704 7.42492372578453 41.1863358942326
"8522" 1704.2 7.47756779879368 40.8056077721344
"8523" 1704.4 6.78301313885123 39.6873316194659
"8524" 1704.6 6.11760010479905 39.8302346011964
"8525" 1704.8 6.19277337315709 40.0391642341983
"8526" 1705 6.92256439960046 39.9862324760809
"8527" 1705.2 7.67348308839407 39.4088844474231
"8528" 1705.4 8.50823964766861 38.0301001414138
"8529" 1705.6 9.29034439731059 35.9180577685034
"8530" 1705.8 10.1334639116785 34.1526356917477
"8531" 1706 11.1729213962012 32.5918766294253
"8532" 1706.2 12.4908027571034 30.2258248988485
"8533" 1706.4 14.3495016969743 27.234065336789
"8534" 1706.6 16.5890419734512 24.1062331848472
"8535" 1706.8 18.6877370560164 21.4190132340659
"8536" 1707 21.34286134369 18.3330330159615
"8537" 1707.2 24.1597975266674 15.75858211612
"8538" 1707.4 27.5809161554912 13.3931829810659
"8539" 1707.6 30.6667598010356 11.1745397385854
"8540" 1707.8 34.042653067267 8.88242500052645
"8541" 1708 36.2631124728986 8.05268691046066
"8542" 1708.2 38.5215284495666 6.89608230006593
"8543" 1708.4 41.513429515182 5.347753630989
"8544" 1708.6 44.494815584767 4.35658087289487
"8545" 1708.8 47.5865663687845 3.45113267427426
"8546" 1709 51.7290395942694 2.26935908783865
"8547" 1709.2 55.2780855683343 1.38669975162437
"8548" 1709.4 59.1378451786617 0.891795757408032
"8549" 1709.6 63.3387143244512 0.425895872094096
"8550" 1709.8 67.4917686994756 0.767181729395199
"8551" 1710 71.7194482703012 1.21589648410343
"8552" 1710.2 76.3270805863771 1.83334516810296
"8553" 1710.4 80.2545033012946 2.42040415553581
"8554" 1710.6 84.3200173112487 3.72251711262289
"8555" 1710.8 88.2831345008957 4.89552261325111
"8556" 1711 92.3822843176463 6.47661381994398
"8557" 1711.2 96.7510817770876 8.55075834248638
"8558" 1711.4 100.930727280439 10.8123277624542
"8559" 1711.6 104.470212799796 13.8412588901004
"8560" 1711.8 107.224222660915 16.9329199067088
"8561" 1712 110.593718499644 20.5460739046
"8562" 1712.2 113.583362647865 24.340292444928
"8563" 1712.4 116.786713713404 28.5545833245483
"8564" 1712.6 120.020203439915 32.7161427795302
"8565" 1712.8 122.823156288193 36.9940192948637
"8566" 1713 124.539728258089 41.3092968961319
"8567" 1713.2 125.525426701297 45.601499155978
"8568" 1713.4 126.07731270835 50.091281077448
"8569" 1713.6 126.327698915844 54.8281240888159
"8570" 1713.8 126.102366581051 59.0639789445659
"8571" 1714 125.728404152003 63.5688989907901
"8572" 1714.2 125.492247840159 68.4875661517401
"8573" 1714.4 124.972615597968 73.2025310350314
"8574" 1714.6 124.103786414826 78.0949249232705
"8575" 1714.8 122.678491526076 83.0024942879296
[truncated: 20,186 more chars]
