# Supplementary material for: Adaptive switch to sexually dimorphic movements by partner-seeking termites
Source: Sci Adv. 2019 Jun 19;5(6):eaau6108. doi: 10.1126/sciadv.aau6108 (PMC6584256; doi:10.1126/sciadv.aau6108)
Supplement: Data file S1 [file aau6108_Data_file_S1.zip › Dataset/CfExperimetns/170627_174_M_08_set2_before-position-fixed_5FPS.txt]

"time" "x" "y"
"1" 0 73.4243693843845 78.4081308701651
"2" 0.2 70.7253842907746 70.0365945385326
"3" 0.4 67.4784691015923 62.6128483224083
"4" 0.6 62.9105688653598 55.7108577232833
"5" 0.8 58.7656958556425 47.3172108545221
"6" 1 56.9339484885311 39.3396194566172
"7" 1.2 57.0446940121325 30.0797142388077
"8" 1.4 57.665095147923 22.1239924580642
"9" 1.6 55.0638995769979 13.6948690825
"10" 1.8 52.130742859124 8.71914831209616
"11" 2 47.1808202898501 6.03935112418971
"12" 2.2 43.0838475176836 4.01830487819616
"13" 2.4 40.547819325421 4.12560993469232
"14" 2.6 35.2083505660275 6.65528710598539
"15" 2.8 29.0830113975333 10.9843053606663
"16" 3 26.8934886251459 15.3103132642415
"17" 3.2 25.3539682660314 20.6635276686332
"18" 3.4 22.9857498945018 24.8217664704962
"19" 3.6 18.138950700758 28.9248491795363
"20" 3.8 12.8923445294871 28.5102926390352
"21" 4 13.7380286622746 26.7087110650877
"22" 4.2 15.3232701431067 25.6732498516707
"23" 4.4 16.7410597998023 27.0164832424952
"24" 4.6 18.3031362498674 29.0145272075192
"25" 4.8 20.422201099914 32.3460702580808
"26" 5 24.9458364114478 35.0401044271422
"27" 5.2 30.9731134359885 39.9899891790355
"28" 5.4 36.9717441416946 43.7235125971938
"29" 5.6 43.201354122215 48.1767943685118
"30" 5.8 49.8971381300874 53.311289777189
"31" 6 56.036271552817 59.5569638600538
"32" 6.2 61.7619887849775 65.0614407518502
"33" 6.4 67.9045776156603 71.9021869351958
"34" 6.6 68.6948168909276 80.0130531497014
"35" 6.8 69.3282153162315 88.9830942659637
"36" 7 67.225382507458 98.7339736084369
"37" 7.2 64.2053125727978 107.910011337688
"38" 7.4 58.8247477294998 115.595446159327
"39" 7.6 53.0516645879398 121.309531280867
"40" 7.8 45.6741175113385 123.67051254571
"41" 8 43.4128871957185 122.88996860979
"42" 8.2 41.0830071099173 120.943806661441
"43" 8.4 37.4476435663836 116.731879459829
"44" 8.6 32.6068332480048 111.23399353273
"45" 8.8 26.5709572703938 105.43657035439
"46" 9 22.0783875610922 99.6371042002946
"47" 9.2 16.2603584334807 93.3370121040014
"48" 9.4 11.1838000891317 85.9584824382111
"49" 9.6 7.98676093951889 77.6775914223962
"50" 9.8 5.97723088875176 68.9107519740795
"51" 10 5.92021909320174 60.0477424464785
"52" 10.2 7.62022762402012 50.8492920075074
"53" 10.4 10.5776442373633 44.3160083780577
"54" 10.6 13.3385210383744 37.0599796468907
"55" 10.8 12.3895575777175 34.3396166709054
"56" 11 13.6880762368893 33.9989211824087
"57" 11.2 19.2218196347563 30.6367294864143
"58" 11.4 25.9577196238179 28.1590817538865
"59" 11.6 32.6828228531618 25.0332407279562
"60" 11.8 36.5299943302895 20.5577029143104
"61" 12 38.3058426474248 16.3461369395808
"62" 12.2 36.0771413864871 12.9216010481328
"63" 12.4 32.3248249750732 9.66732462996759
"64" 12.6 31.1623729081918 10.0499793676191
"65" 12.8 29.8164517344924 10.7151321967908
"66" 13 25.4913822255093 12.5450037019379
"67" 13.2 20.6856277484119 16.7358789843104
"68" 13.4 15.7616345595224 21.0170748546651
"69" 13.6 10.9834277279756 26.68214828018
"70" 13.8 8.8713906563469 29.4937131868767
"71" 14 10.0113855418697 31.9502324647322
"72" 14.2 11.1009236167181 35.8345991134125
"73" 14.4 10.1815852276657 41.5777345293105
"74" 14.6 8.63461402577674 48.741379502864
"75" 14.8 7.56625195959404 56.0664208870991
"76" 15 4.85158915745976 63.3054219406624
"77" 15.2 2.11544294745424 70.9701848499995
"78" 15.4 3.23591371938926 75.9362728942899
"79" 15.6 4.47547832069825 81.096790645352
"80" 15.8 5.84255084998871 82.1653266306342
"81" 16 8.14217087109223 84.5783090644692
"82" 16.2 11.7443176967635 87.8078642989791
"83" 16.4 15.7468095589837 92.8358222686945
"84" 16.6 20.6392863970666 98.9680905770577
"85" 16.8 24.6667716053202 105.27697601602
"86" 17 28.9041765830001 110.455892485858
"87" 17.2 32.0210637151851 117.186757916529
"88" 17.4 36.2630309510012 120.885011762743
"89" 17.6 35.8592369053606 121.601589036714
"90" 17.8 33.7965507156325 121.654045443596
"91" 18 33.4978231124102 120.930705886223
"92" 18.2 33.3716701352675 119.678344463402
"93" 18.4 33.2959734407831 119.183894835732
"94" 18.6 32.5742892868184 118.68363895578
"95" 18.8 32.2397300858526 118.504695451006
"96" 19 32.059855868136 118.638808354442
"97" 19.2 31.3518236643532 118.481567598465
"98" 19.4 30.6455569052 118.348502991859
"99" 19.6 29.7226968189353 117.842185300378
"100" 19.8 28.6458398671234 117.885245016769
"101" 20 28.1489719940556 117.269727427488
"102" 20.2 27.4714534817895 117.624231095637
"103" 20.4 27.3668147380206 117.479049665279
"104" 20.6 27.1228028812761 116.963682216532
"105" 20.8 25.5151732237367 116.895237680091
"106" 21 25.4335308420047 116.400910982949
"107" 21.2 24.2283436166543 115.278662917463
"108" 21.4 23.0713153363992 113.947660775365
"109" 21.6 21.823742488761 113.443926593324
"110" 21.8 21.6345703399668 113.367694192701
"111" 22 21.5185317591078 112.491910755797
"112" 22.2 20.8342400776928 111.251459015223
"113" 22.4 20.0404298577291 110.137486667053
"114" 22.6 19.2460742073135 109.596565633067
"115" 22.8 18.3514378369913 109.353856884805
"116" 23 18.4236773040552 109.271588176002
"117" 23.2 17.1436725013412 108.505426953111
"118" 23.4 16.7486594613317 107.738147543811
"119" 23.6 16.3808688035668 107.692638154975
"120" 23.8 16.079927014153 108.160308474325
"121" 24 16.5905309117299 108.317472354534
"122" 24.2 16.8415539497082 108.29820912908
"123" 24.4 17.6344061602243 108.144103325451
"124" 24.6 18.4010033459624 107.982338930369
"125" 24.8 19.0854099322723 107.132407851028
"126" 25 19.974832529516 105.656058607002
"127" 25.2 20.9359336375047 104.206669825905
"128" 25.4 21.6345315564324 102.857561390591
"129" 25.6 22.4854507321028 100.140361570971
"130" 25.8 23.5983472270782 96.3959449037245
"131" 26 24.9727165468184 91.4085555086795
"132" 26.2 27.0922251789659 86.5041653201951
"133" 26.4 28.6907514693152 81.4430487871716
"134" 26.6 30.2615409456446 75.930471911539
"135" 26.8 31.4905683365488 68.6221168400197
"136" 27 33.4715765198503 62.9100637568762
"137" 27.2 34.8508326474541 56.4104744463404
"138" 27.4 36.5004248234654 49.2339563554871
"139" 27.6 38.5723632477553 41.7178796652331
"140" 27.8 40.4326699487914 35.7034217084306
"141" 28 40.8798521244617 29.2805610554962
"142" 28.2 41.1065728577273 22.3729776745425
"143" 28.4 40.1321430635393 18.4382945143948
"144" 28.6 39.7240049298481 17.6431499383545
"145" 28.8 40.1976514049443 15.9114956867451
"146" 29 41.1404025832052 9.80726990687892
"147" 29.2 40.3553436054017 8.45701038869232
"148" 29.4 39.2868443907892 6.45600422992728
"149" 29.6 38.4062626611166 5.83488201561268
"150" 29.8 38.0813137941984 5.43605041064701
"151" 30 37.3061541797396 5.5911059333529
"152" 30.2 37.2638111205178 5.6491772445158
"153" 30.4 37.1522615435872 5.76134425444293
"154" 30.6 37.0461465468935 5.71485779301765
"155" 30.8 36.8623673991694 5.67066058577222
"156" 31 36.5706168961201 6.20625422103278
"157" 31.2 37.3000961002864 6.32494043054022
"158" 31.4 35.87696876875 6.87105483238236
"159" 31.6 33.4985195460099 7.35138294615698
"160" 31.8 30.7916149018893 8.96836308086491
"161" 32 28.7551353418949 9.95120662012355
"162" 32.2 27.375082275129 10.4852942191416
"163" 32.4 27.1240073600291 10.9631513011439
"164" 32.6 26.6168914094505 11.6546508794681
"165" 32.8 25.6928906380372 12.1937204979187
"166" 33 24.1443344293569 13.1256673743755
"167" 33.2 23.0789304635727 14.4029812987445
"168" 33.4 21.0233986851141 15.1630226780893
"169" 33.6 21.6088409031571 15.1959201424047
"170" 33.8 21.0569846422328 15.346334549399
"171" 34 20.2535412975705 16.1092250514751
"172" 34.2 19.9573471043073 17.0019939972185
"173" 34.4 20.0836152059565 17.1184353326852
"174" 34.6 19.1795338296875 17.5657607519676
"175" 34.8 18.0396971609532 18.2043907422873
"176" 35 17.768724200593 18.3998197768445
"177" 35.2 17.7135162298303 18.8726259997195
"178" 35.4 17.4345611036333 18.8512566974351
"179" 35.6 17.0421418034693 19.1680493675624
"180" 35.8 17.5583296820977 19.3281528024678
"181" 36 18.0968223078038 19.1293868981136
"182" 36.2 18.4619818252156 18.9241621125305
"183" 36.4 18.6733399407953 18.8225871057664
"184" 36.6 18.7569619289235 18.7472819719005
"185" 36.8 18.7745849122444 18.8915251290437
"186" 37 18.9211738479613 19.262910909265
"187" 37.2 18.9939619816043 19.2646409662038
"188" 37.4 19.0825749937181 18.9249781333309
"189" 37.6 19.6813311219613 18.665592732126
"190" 37.8 20.4821351307792 17.9289220857768
"191" 38 21.7542951106218 17.4125238115362
"192" 38.2 21.9540364364346 17.2520407312475
"193" 38.4 23.8430383757351 17.257209133492
"194" 38.6 27.2576337329939 16.7215112251751
"195" 38.8 31.1194327263017 16.3755355851962
"196" 39 34.5987359158392 15.075584640117
"197" 39.2 38.3880351674088 12.964423156406
"198" 39.4 42.9515950468641 12.5634817314082
"199" 39.6 47.9933622421004 11.184137490692
"200" 39.8 51.7463758686037 10.654948534477
"201" 40 55.5317050203783 8.65801622909952
"202" 40.2 59.1008219822418 8.28091250145616
"203" 40.4 61.3638837505469 11.3751104690413
"204" 40.6 64.6963151549534 16.1117064493833
"205" 40.8 67.6698410374979 20.3610119757885
"206" 41 70.7817008288458 24.8352971514906
"207" 41.2 73.2592941799732 30.5937132863364
"208" 41.4 76.467449225731 34.6182197856998
"209" 41.6 79.9751878776194 38.9647631432197
"210" 41.8 84.2607962119241 42.8276814139984
"211" 42 87.2613204846355 48.2576883247973
"212" 42.2 90.4531243991883 54.3133646575231
"213" 42.4 93.7190073199345 59.8428307680716
"214" 42.6 96.944483403328 65.7530830751208
"215" 42.8 100.233107837289 72.0358723747464
"216" 43 103.052393627846 78.165674634909
"217" 43.2 106.102946564765 82.3321706718804
"218" 43.4 108.043239896864 84.2449310296772
"219" 43.6 109.911777609934 85.3857582455155
"220" 43.8 108.385100552981 86.3579090234087
"221" 44 104.77427860422 86.9785411970123
"222" 44.2 98.7480915365017 87.0792782901962
"223" 44.4 92.2178701960455 85.3139160269614
"224" 44.6 85.9692515587782 82.8213168058314
"225" 44.8 78.9908506762315 79.7579031507799
"226" 45 72.1916025521476 76.6525907749404
"227" 45.2 66.2988430968908 72.5933056535412
"228" 45.4 59.5493147739017 68.1803589563462
"229" 45.6 53.6626206460803 62.993597908489
"230" 45.8 48.9231403503054 57.0521746396865
"231" 46 44.7139077154148 50.1867651872131
"232" 46.2 42.2066537876104 42.943033219914
"233" 46.4 40.9629341025778 35.9788009207933
"234" 46.6 39.5862583097272 29.8601616018378
"235" 46.8 39.116718543689 24.2165088225749
"236" 47 37.812051449306 17.3399362620004
"237" 47.2 38.9919071525393 15.8963968535693
"238" 47.4 42.5705347454743 16.4537225175046
"239" 47.6 48.8266583359091 17.5851289107786
"240" 47.8 55.9976339970707 20.2603679637718
"241" 48 63.3929269058172 23.1703079046877
"242" 48.2 70.846494890015 27.0314537276339
"243" 48.4 77.9520313253745 31.9430983933962
"244" 48.6 83.5950126400102 37.0014128286203
"245" 48.8 88.9472794675076 43.076596065555
"246" 49 93.177435110332 49.8800439054857
"247" 49.2 97.1388796387676 56.7698659184118
"248" 49.4 100.613186474289 63.2456773357464
"249" 49.6 104.776629143369 68.8142474952736
"250" 49.8 108.534260406286 72.2154819786556
"251" 50 110.603697979913 73.2721878608377
"252" 50.2 112.034524070817 72.961417508325
"253" 50.4 110.492592197946 72.4628301002554
"254" 50.6 107.59936852902 74.2705856852479
"255" 50.8 106.033340765708 74.8202643487091
"256" 51 105.724598622919 74.3972641188827
"257" 51.2 105.79778452666 74.1787326135137
"258" 51.4 105.579311599221 74.2302610088506
"259" 51.6 104.470386571335 73.9428201485795
"260" 51.8 103.505746490854 72.7716358994719
"261" 52 103.736234677761 72.9380827522453
"262" 52.2 103.958727652138 72.8041217840175
"263" 52.4 104.559312906405 71.7592240793676
"264" 52.6 103.614815959648 70.4351271139182
"265" 52.8 101.788163740726 67.4653418969148
"266" 53 98.95735322285 64.0609159789237
"267" 53.2 94.7543639440694 61.53540279649
"268" 53.4 89.1825644383085 59.3388823815623
"269" 53.6 83.1897338479266 57.9118776736148
"270" 53.8 76.7857643733128 57.0425558131054
"271" 54 70.1365919513757 56.3111655922378
"272" 54.2 63.0594527744312 55.9511468613805
"273" 54.4 56.1025742575456 55.671738648466
"274" 54.6 48.8998962549207 54.7301994862417
"275" 54.8 42.0963870512868 53.7387307984968
"276" 55 36.0557040243392 53.5284414647087
"277" 55.2 28.966722277462 53.0093295667468
"278" 55.4 22.938019088925 52.4575530675787
"279" 55.6 18.7492532657733 51.8506020442666
"280" 55.8 15.7679739520811 49.4347279953407
"281" 56 12.0542659847851 46.1793925326461
"282" 56.2 12.2478415101487 43.9889041705178
"283" 56.4 14.647113266041 40.216944055862
"284" 56.6 18.2248124915089 35.3422467958997
"285" 56.8 23.4920433241659 31.6969633176528
"286" 57 29.2516177101875 29.8184762739431
"287" 57.2 36.3077529256615 27.8762475698754
"288" 57.4 43.4447665804761 25.326866984488
"289" 57.6 50.858006081664 24.3409649844773
"290" 57.8 58.5818418797199 24.0496511324703
"291" 58 66.5767261686464 23.8126423221706
"292" 58.2 74.1799367374081 22.8155507948367
"293" 58.4 82.1415666750819 21.2437321787639
"294" 58.6 86.3436783139638 20.1304182513291
"295" 58.8 87.309767996334 22.5422334232155
"296" 59 88.3719447464017 26.2641511314851
"297" 59.2 90.4940504696517 32.3091115313077
"298" 59.4 91.6775946607181 39.0350516697594
"299" 59.6 92.9791800192671 45.5532013810385
"300" 59.8 94.2807174525343 52.804424548813
"301" 60 95.2332690933875 59.8220300214362
"302" 60.2 96.472563826853 66.6726028083523
"303" 60.4 98.1843082249517 72.7899032630295
"304" 60.6 99.8635647484245 78.5904861838575
"305" 60.8 101.981629789697 84.9905776097785
"306" 61 103.181437352366 91.1749996018462
"307" 61.2 104.267606387037 96.911514136325
"308" 61.4 105.090584936614 97.7143342067103
"309" 61.6 107.176737789355 97.0303787417453
"310" 61.8 110.669891450402 95.5582018862227
"311" 62 115.235058190368 92.4298317921962
"312" 62.2 118.550811603935 87.8590974461863
"313" 62.4 122.629906921246 82.8113660588584
"314" 62.6 122.327747866385 81.9495412819295
"315" 62.8 122.456552293368 81.2446270903962
"316" 63 122.389690539349 80.4310127297303
"317" 63.2 123.054476251525 80.3812097890568
"318" 63.4 122.840494613912 80.5260699812876
"319" 63.6 123.100941654021 79.874309350857
"320" 63.8 123.595581605521 79.4158135653739
"321" 64 124.062247776404 79.1354291308241
"322" 64.2 123.959572257886 78.9466796226438
"323" 64.4 123.788939070852 78.4334632663295
"324" 64.6 123.856967638489 77.1948784434114
"325" 64.8 124.39996972678 76.9816393962481
"326" 65 124.343059366207 75.509300128325
"327" 65.2 124.709829233649 74.3971225523709
"328" 65.4 125.215051333015 72.8271626217736
"329" 65.6 125.437311421134 71.3101371443254
"330" 65.8 125.747783743209 70.5668274217268
"331" 66 125.825005014737 69.6828397376182
"332" 66.2 126.158095908152 69.3095342083916
"333" 66.4 126.048295413018 68.4224078052462
"334" 66.6 126.228631974221 67.9101349023999
"335" 66.8 126.290274093365 67.3599478696967
"336" 67 126.048537721803 66.5926312826945
"337" 67.2 125.780128819135 65.4477548463962
"338" 67.4 126.137393300829 65.2077699247582
"339" 67.6 126.139922749279 65.3541932551044
"340" 67.8 126.434661508539 65.3529565321548
"341" 68 126.408003104445 65.0638051359719
"342" 68.2 126.740344032918 65.612825114011
"343" 68.4 126.495943585485 66.2460914006628
"344" 68.6 126.210130483455 66.0920051660247
"345" 68.8 125.950378513512 65.042908148695
"346" 69 125.311092709031 64.6348981008542
"347" 69.2 125.042758196634 64.343717794532
"348" 69.4 124.720270954446 63.9018060676786
"349" 69.6 124.431325032462 63.6216833707323
"350" 69.8 123.766256958644 63.4821866897091
"351" 70 123.387826616095 63.7023848681984
"352" 70.2 123.369475473641 63.4155415131831
"353" 70.4 122.567211723275 63.4543605796301
"354" 70.6 121.583893707047 63.227541781945
"355" 70.8 119.87105228269 63.5848886679447
"356" 71 116.863807681513 63.7171780464764
"357" 71.2 113.567157551744 63.9467390853505
"358" 71.4 109.366604053115 64.1442641284956
"359" 71.6 104.990555495229 64.7549943478203
"360" 71.8 100.003096290831 65.9108699814432
"361" 72 95.0189521739362 67.2084295948375
"362" 72.2 90.0277994414884 69.3306425553895
"363" 72.4 84.7882938597746 69.6676670262146
"364" 72.6 78.4843434791824 69.0112145387891
"365" 72.8 73.1091790880488 69.4381886556609
"366" 73 66.5382901813253 69.3347745963785
"367" 73.2 60.5636210160162 69.1853144656504
"368" 73.4 54.0313056463716 69.5674968586504
"369" 73.6 47.2308123596879 68.7508711123707
"370" 73.8 39.7050885878837 67.6565848936504
"371" 74 32.4064576281431 65.81807640651
"372" 74.2 25.127221529256 64.3055754661733
"373" 74.4 19.1063709927831 63.1477509762063
"374" 74.6 15.7826191413793 62.1244857009726
"375" 74.8 13.5265687778198 59.5671582223011
"376" 75 12.3519942504351 55.0014361043962
"377" 75.2 11.0517226446052 49.2312226336485
"378" 75.4 11.3020870747221 45.4227705635902
"379" 75.6 12.9247614773179 42.3112398674285
"380" 75.8 16.2494007523604 38.2538953006535
"381" 76 20.2353626667563 34.2894666607234
"382" 76.2 25.0601665057508 30.9662498115396
"383" 76.4 30.5761865725259 26.9661261519847
"384" 76.6 36.5207465591042 21.1854065115778
"385" 76.8 42.4507771435991 16.2789842438067
"386" 77 49.6620990739834 12.8360586475758
"387" 77.2 57.3999968477679 12.1004756342018
"388" 77.4 65.0438743987205 10.7664318468579
"389" 77.6 70.7918956033795 12.3750353007618
"390" 77.8 74.8211196205856 16.6048450209962
"391" 78 80.6027845905093 21.8987968268177
"392" 78.2 85.7724648069198 27.9179015572608
"393" 78.4 90.3601338738667 34.4002406323681
"394" 78.6 95.0407957737638 39.3552403670617
"395" 78.8 100.277392439873 44.2784054592473
"396" 79 106.164464910683 48.8618978270343
"397" 79.2 111.710884606185 53.2816153358962
"398" 79.4 114.394458842394 55.0671088008047
"399" 79.6 113.31532514543 56.2762460107439
"400" 79.8 110.605080353341 59.9275388716655
"401" 80 107.180175026326 65.1287713295571
"402" 80.2 103.139583454839 70.5603129491189
"403" 80.4 99.4143809046972 76.7859772714541
"404" 80.6 94.9676317163194 82.3515560945907
"405" 80.8 90.116485580251 88.456752608247
"406" 81 84.638658680787 94.2559535650879
"407" 81.2 78.4935484086661 99.2706965314025
"408" 81.4 72.6780310614333 104.253348139849
"409" 81.6 66.0476322270423 108.809962571099
"410" 81.8 59.5831437625352 113.575523377251
"411" 82 52.9633619983444 116.859013889891
"412" 82.2 45.3483878227509 117.571027960093
"413" 82.4 37.5089535918465 117.818144814038
"414" 82.6 33.4134361437551 115.572476404549
"415" 82.8 31.3158066887518 111.05273050888
"416" 83 27.5818405952566 105.031166092145
"417" 83.2 23.773912962807 98.7539446532067
"418" 83.4 20.1197515236099 92.3595928659151
"419" 83.6 16.742458178307 86.3792810651225
"420" 83.8 14.3901888929561 79.361271029819
"421" 84 12.0563775327684 72.2909429166128
"422" 84.2 10.8036987425666 64.4668912076017
"423" 84.4 10.8145329151969 56.4973194787649
"424" 84.6 11.9714463805499 48.7586518552814
"425" 84.8 14.0557559671335 42.6254069951389
"426" 85 16.5658761895381 37.5623376989598
"427" 85.2 18.4157694157759 30.9770410811136
"428" 85.4 22.1859322409887 26.1480105883166
"429" 85.6 26.073157899671 21.6472027214615
"430" 85.8 29.2327318151812 15.7127695968384
"431" 86 30.6821076773092 12.536253940948
"432" 86.2 33.8555020778822 9.86694445316479
"433" 86.4 38.6717558400989 8.66890837311025
"434" 86.6 44.5189323107199 8.40479915768058
"435" 86.8 51.3470583138877 8.07015093843533
"436" 87 58.1451353649851 7.87250814982532
"437" 87.2 63.7503163974316 7.47346993844384
"438" 87.4 69.6213986544018 6.15389376514162
"439" 87.6 72.4693305393353 5.99621012047728
"440" 87.8 75.3392066497705 4.81212955698991
"441" 88 78.4719719468074 4.80959068810559
"442" 88.2 80.2591289770253 7.13346606976674
"443" 88.4 85.0347052630959 10.6607847439844
"444" 88.6 89.3351159108475 14.8164156060419
"445" 88.8 93.7449439521849 19.1654670540962
"446" 89 97.5636941076789 23.8510231922762
"447" 89.2 101.943733096219 29.2011270679314
"448" 89.4 105.870009481972 34.8829973393155
"449" 89.6 109.90643869689 41.4833724025499
"450" 89.8 112.88486949597 48.3700317802063
"451" 90 115.38612436609 55.3668752687505
"452" 90.2 115.488083440176 62.655026920962
"453" 90.4 112.822950547498 70.2302463369825
"454" 90.6 109.814714517152 77.5687525235201
"455" 90.8 105.999147311268 84.5462583188128
"456" 91 101.025918122567 90.5075803496017
"457" 91.2 95.9825669777589 96.2520601480089
"458" 91.4 90.508809195085 101.89795036391
"459" 91.6 84.7300219602787 107.460605089251
"460" 91.8 78.4899001844017 112.688683474471
"461" 92 72.0557118294731 116.568390848914
"462" 92.2 65.1596059591843 118.431112401178
"463" 92.4 57.9029848489285 119.559876680527
"464" 92.6 50.0732633014245 119.63600659571
"465" 92.8 44.0120342284072 116.185197391382
"466" 93 37.8767456853911 111.862993322218
"467" 93.2 31.4938805686795 107.175601348993
"468" 93.4 25.7954862997894 102.273787482698
"469" 93.6 20.7199269366361 96.4857424379087
"470" 93.8 16.1337001039432 90.7672393716635
"471" 94 13.2219520195685 84.1577062192628
"472" 94.2 10.2829055022261 76.8781071732556
"473" 94.4 8.39559170464013 69.8379639864508
"474" 94.6 6.91168136629032 62.3902957023962
"475" 94.8 6.31607877302456 54.8883458758242
"476" 95 8.17731962013156 48.0036210998135
"477" 95.2 11.1616261034437 41.3899896302607
"478" 95.4 13.7020226707469 36.9813308000413
"479" 95.6 17.8585371925916 32.5031487946152
"480" 95.8 22.5125056403835 27.4313264929437
"481" 96 27.8838675931656 23.3448542658906
"482" 96.2 34.3116091004941 18.923255919679
"483" 96.4 41.3942252132018 15.2060574626162
"484" 96.6 47.6047101417818 11.3765898847562
"485" 96.8 53.7298325967892 8.75669161560278
"486" 97 59.1153060600301 7.33847137882589
"487" 97.2 65.3338664170179 5.1295104595639
"488" 97.4 71.8505084984288 5.95176904746778
"489" 97.6 78.1969229017142 8.42614181079616
"490" 97.8 85.2172920593018 11.5299260933416
"491" 98 90.3548078243357 15.1549555904452
"492" 98.2 95.8821807596808 18.5366436981717
"493" 98.4 101.455194262669 22.4762331329915
"494" 98.6 107.078803638747 26.7739717055444
"495" 98.8 112.460932401852 31.1529701015738
"496" 99 114.892741888233 36.4903282065438
"497" 99.2 116.150450647143 42.3204485886134
"498" 99.4 117.293033184867 49.5817257884247
"499" 99.6 117.982560486555 57.108667579943
"500" 99.8 117.350678444812 64.394933349489
"501" 100 116.735313032527 70.5621742270069
"502" 100.2 115.291958851814 77.117504242947
"503" 100.4 113.584539425149 83.6039950244108
"504" 100.6 109.774572522068 90.7919656437994
"505" 100.8 106.550972961587 97.3492159867343
"506" 101 102.454875728922 103.206979230866
"507" 101.2 97.9212537998702 108.173734897517
"508" 101.4 92.3395544623101 113.233360082994
"509" 101.6 85.6802238171716 116.517837622326
"510" 101.8 78.8987726575381 119.756077267307
"511" 102 71.6848310361476 121.518297599088
"512" 102.2 63.3374318560018 122.567036715763
"513" 102.4 55.9343910340831 122.50590619869
"514" 102.6 48.4196674542916 120.939342776461
"515" 102.8 40.6256217472684 118.662406600613
"516" 103 33.9228609137656 114.696058142067
"517" 103.2 29.5211331315391 109.377343669145
"518" 103.4 24.7208390373779 103.74000407012
"519" 103.6 21.6897235092149 97.4078624561841
"520" 103.8 17.3769335351598 91.1821912060155
"521" 104 13.1297107129281 85.7959500442277
"522" 104.2 7.94219764323158 80.7038356693763
"523" 104.4 4.51935783111604 74.8675008822171
"524" 104.6 3.58870813994747 68.1732612833333
"525" 104.8 3.83303116343225 60.8419909346572
"526" 105 4.81570141555838 53.4352557276203
"527" 105.2 6.92529094453487 46.805847518253
"528" 105.4 8.87857800321821 40.0960002606088
"529" 105.6 11.2225628836615 34.050726750291
"530" 105.8 10.5025248211791 30.5179579176983
"531" 106 10.8359027984017 30.6760575988253
"532" 106.2 10.5445091767017 29.1659063375962
"533" 106.4 10.3015893521844 28.7477212554005
"534" 106.6 9.60365271615721 28.8860112030633
"535" 106.8 9.93031637456373 28.2571017270116
"536" 107 10.9731534173184 27.4699719686587
"537" 107.2 13.1943394690171 26.5910749591154
"538" 107.4 17.4856752385726 24.051596382324
"539" 107.6 22.1254743453896 21.2698005960413
"540" 107.8 27.1398420666942 16.9793356928792
"541" 108 30.783120720229 12.8362950003234
"542" 108.2 35.752567407015 8.91745049714334
"543" 108.4 41.8889730101119 5.62963777844967
"544" 108.6 48.8328118509694 3.35662167748337
"545" 108.8 55.5257236856604 3.34443385421685
"546" 109 63.3442084518552 3.88261531541011
"547" 109.2 70.3775125386464 4.6682859976387
"548" 109.4 77.6361536546243 6.14291022422842
"549" 109.6 84.7879981116133 7.74654311965384
"550" 109.8 91.7134694300267 10.6687334954354
"551" 110 97.9639292959544 15.273241104333
"552" 110.2 103.625330506005 20.325192936303
"553" 110.4 108.959537583902 25.9885468350079
"554" 110.6 113.604703198601 32.5961380808291
"555" 110.8 117.850885370771 39.4472392378093
"556" 111 120.32109729219 47.3120127261385
"557" 111.2 120.798199981345 55.256827415537
"558" 111.4 120.797542383095 62.1565162970874
"559" 111.6 120.131051386767 70.1680591015348
"560" 111.8 118.63959749881 77.6295456358476
"561" 112 116.427569181172 84.7138791551421
"562" 112.2 112.806822936088 91.6073264932185
"563" 112.4 108.277450516421 98.5778036925637
"564" 112.6 103.309170680907 105.298546528901
"565" 112.8 98.2954464023154 110.422018396266
"566" 113 92.342974672558 114.760828636518
"567" 113.2 85.9996040042892 117.973622329156
"568" 113.4 79.3588480827604 122.545804360596
"569" 113.6 74.0331023816136 124.212724176393
"570" 113.8 69.7774309369596 120.516214705138
"571" 114 65.2261042559392 114.9859505012
"572" 114.2 60.2647569141371 109.676272121446
"573" 114.4 55.68242777138 103.756554756911
"574" 114.6 50.7887110254677 98.1827267584753
"575" 114.8 46.555245128841 91.3588764898227
"576" 115 42.3726058900141 85.0101796021042
"577" 115.2 37.4332336542727 80.6495732139833
"578" 115.4 32.3996538839345 75.8067772822355
"579" 115.6 27.4077956910536 71.7075422718475
"580" 115.8 24.4002145855308 66.9731968279188
"581" 116 25.6486038603927 62.244371515978
"582" 116.2 27.0660058505312 56.032579188255
"583" 116.4 28.21053274797 49.3851748434533
"584" 116.6 29.8257128306788 42.679421354628
"585" 116.8 31.0020478955548 35.8891965981268
"586" 117 32.0939121206101 31.3369146533878
"587" 117.2 34.1996105453409 25.6289976600353
"588" 117.4 36.8506048812283 19.5229505849635
"589" 117.6 38.9818776216972 13.9567842888916
"590" 117.8 40.4786123525369 9.77359297746778
"591" 118 43.7859235107914 8.50654901555721
"592" 118.2 48.5795451652241 7.7402249896751
"593" 118.4 55.4721075769926 7.01714490457518
"594" 118.6 63.188365553689 6.90174906027701
"595" 118.8 69.2457395364367 4.29146159629383
"596" 119 69.9977016758024 4.61089850478159
"597" 119.2 72.1850416463521 4.33248749001338
"598" 119.4 75.0398367843164 6.23651634455958
"599" 119.6 79.5515254536126 8.37687251434918
"600" 119.8 84.9385677255018 10.7980612873524
"601" 120 90.9302859195827 13.7762263773446
"602" 120.2 96.30515472849 17.6682113262256
"603" 120.4 101.206399743258 21.7528184079336
"604" 120.6 106.799999873674 26.0469216189655
"605" 120.8 110.966964408057 30.716600414941
"606" 121 113.394538010908 36.6474847409985
"607" 121.2 115.534898004002 43.3733494530609
"608" 121.4 116.629057342807 48.7312250824062
"609" 121.6 116.66291710167 51.4530545770069
"610" 121.8 115.529139236774 56.4745755101416
"611" 122 114.338946020078 62.5171107691643
"612" 122.2 112.141338745073 69.0795795295904
"613" 122.4 109.280036326453 75.0498292391746
"614" 122.6 105.573755995923 81.2370523042286
"615" 122.8 101.445983054575 86.8861756074172
"616" 123 97.9915540590446 92.9476679356786
"617" 123.2 94.6905853853702 99.1884256894593
"618" 123.4 90.764805412676 105.361979883935
"619" 123.6 85.6392871700986 110.342395290495
"620" 123.8 79.6111974691595 114.228412282009
"621" 124 72.7968601160414 116.550451513982
"622" 124.2 67.311767360251 120.230466582898
"623" 124.4 64.8683158099294 119.992994895751
"624" 124.6 63.0690855559071 116.412590106974
"625" 124.8 61.5888624325575 112.189288038809
"626" 125 60.4318702530374 106.923829143901
"627" 125.2 58.4068818765607 100.838728096908
"628" 125.4 56.2581310456895 95.178128866328
"629" 125.6 53.5835500903824 89.6105504047177
"630" 125.8 50.9483587942606 83.8397204765903
"631" 126 48.2922798486371 77.3718455079962
"632" 126.2 46.7296744813536 70.7209509483672
"633" 126.4 44.6959349107729 64.3298127299397
"634" 126.6 43.3452168585725 58.0400630725092
"635" 126.8 42.5852986465346 51.7090234808177
"636" 127 42.7681212820537 45.415108375843
"637" 127.2 43.9260823793228 39.5041076921027
"638" 127.4 46.244110358663 33.1052616271639
"639" 127.6 49.7693047453245 26.9617313730458
"640" 127.8 54.6608033572241 21.6873679763264
"641" 128 59.2661189267253 16.0568004652824
"642" 128.2 64.6006067829203 11.2528760286517
"643" 128.4 70.0256641137563 7.89571897445071
"644" 128.6 74.2684934561218 7.76624021221617
"645" 128.8 79.1439420852266 9.58047869462164
"646" 129 84.6549880957401 11.6373893189255
"647" 129.2 90.8946235429605 13.6113327349099
"648" 129.4 97.973570356475 15.8414539480993
"649" 129.6 103.351167928634 20.1764728030206
"650" 129.8 107.065851668966 24.9184361346079
"651" 130 110.891780934013 29.9615858820543
"652" 130.2 115.11637959576 35.5428511904939
"653" 130.4 119.006282888602 41.5125208670128
"654" 130.6 120.893142970618 47.8161175838802
"655" 130.8 123.262155838737 54.6975721487496
"656" 131 123.87481285363 61.3581770978683
"657" 131.2 122.414321333702 68.3457893350305
"658" 131.4 120.315699290509 75.2290903012757
"659" 131.6 117.621989156847 81.694286374761
"660" 131.8 113.514250430574 87.633547181465
"661" 132 108.782298841259 93.1177600995962
"662" 132.2 104.343123003691 97.9931679238124
"663" 132.4 101.201824430864 103.622611280164
"664" 132.6 96.6495589964755 108.622252370809
"665" 132.8 90.8417559262443 112.518267430447
"666" 133 84.8384011680424 116.042732079706
"667" 133.2 78.581252418207 119.130300658944
"668" 133.4 71.7327145994952 120.769286204124
"669" 133.6 66.9720269788429 124.626348082917
"670" 133.8 64.9611807395435 126.050093665566
"671" 134 62.500635774869 123.813480385465
"672" 134.2 59.5430839765739 120.474083410563
"673" 134.4 55.3390622434224 116.696837737828
"674" 134.6 50.6974287034427 112.366804450858
"675" 134.8 46.0928694781477 107.49658947558
"676" 135 40.5799355272654 103.522522467313
"677" 135.2 34.2189127080308 99.9415650842897
"678" 135.4 28.1379269738351 97.1009499288628
"679" 135.6 21.7831315115594 95.0452886903788
"680" 135.8 16.038573416467 93.5082508054874
"681" 136 10.4310080304636 89.8219294630549
"682" 136.2 5.10898875235488 85.4482353067368
"683" 136.4 4.30759973335889 82.1502173701905
"684" 136.6 6.21016479628461 77.428626892099
"685" 136.8 8.82706909832547 71.6119034087487
"686" 137 11.2390842545135 65.4072884753726
"687" 137.2 13.8219228948328 59.5516030316306
"688" 137.4 16.8682114689699 53.8506907097155
"689" 137.6 20.4012151629017 48.291041249779
"690" 137.8 23.2574947403569 43.3081805568117
"691" 138 27.4990692273596 38.5853976863552
"692" 138.2 32.3302191816861 34.0393563293805
"693" 138.4 38.3890701233218 30.4067251735362
"694" 138.6 44.7412510349939 27.2063834541883
"695" 138.8 51.1777762789469 23.8885017237187
"696" 139 58.0011277925218 20.6610741520362
"697" 139.2 64.459064761984 17.4649972928367
"698" 139.4 71.5794166650114 15.3818613633962
"699" 139.6 79.1208965363043 14.0060047485962
"700" 139.8 85.7388842517131 14.8184427915773
"701" 140 91.9409854464297 16.7477480027266
"702" 140.2 96.6680659480625 20.0003535911855
"703" 140.4 101.353493330525 24.1091087141373
"704" 140.6 106.586363655316 28.2283166051754
"705" 140.8 111.131415509616 32.8486886731905
"706" 141 114.740512653852 38.0370423990547
"707" 141.2 119.012826366968 43.5873419474478
"708" 141.4 121.048149788485 49.7995090885628
"709" 141.6 121.852974423671 57.1066806550281
"710" 141.8 121.773312306581 64.3274021909613
"711" 142 120.899568912097 71.3333636985962
"712" 142.2 120.619727816077 78.1880619402979
"713" 142.4 118.956691675965 85.1159527398704
"714" 142.6 115.877799550279 91.073188718465
"715" 142.8 113.608965143394 96.0397365963422
"716" 143 112.091551707377 96.2441373800388
"717" 143.2 107.904666928271 98.1454001358528
"718" 143.4 102.542055982248 101.149890062371
"719" 143.6 96.9217345026674 104.836029618299
"720" 143.8 91.1739689202851 107.755345751496
"721" 144 84.5584890885018 110.052686580529
"722" 144.2 78.3786158987937 111.528622188331
"723" 144.4 72.4162160232115 114.019398255895
"724" 144.6 66.9088262590526 116.5162899593
"725" 144.8 60.8018466458336 117.53400343421
"726" 145 54.8730663748568 118.711097878023
"727" 145.2 48.1748710440204 118.078372885359
"728" 145.4 41.9773548697883 115.216165818088
"729" 145.6 36.9223752712082 111.312518648064
"730" 145.8 31.6125077148423 106.750309350445
"731" 146 27.120605382286 101.487554506296
"732" 146.2 23.0735815380779 96.1415555094977
"733" 146.4 18.0494785964643 90.7549970762055
"734" 146.6 13.2153534321205 85.3367654421118
"735" 146.8 8.20108683044861 80.730671393143
"736" 147 4.29282862811143 74.9250562951768
"737" 147.2 2.98570443747399 68.790635754417
"738" 147.4 3.71488925460865 62.242254936372
"739" 147.6 4.74427882539266 55.619876703978
"740" 147.8 6.38757504684619 49.256432626411
"741" 148 8.3499413068042 43.2359666717608
"742" 148.2 11.4853946058054 37.1948063286926
"743" 148.4 14.8157117148148 31.667104151826
"744" 148.6 19.7503304970393 24.8360983102337
"745" 148.8 23.5966911110129 18.9578618035776
"746" 149 27.035087688961 13.9934329593527
"747" 149.2 29.9149847722806 11.31885897918
"748" 149.4 35.1462526168487 9.11862593480146
"749" 149.6 40.9414089163003 7.36191083951923
"750" 149.8 47.1045341080121 6.00546597748586
"751" 150 53.724388685925 5.04693841966593
"752" 150.2 59.7350020469399 4.5593895689473
"753" 150.4 66.6056712622052 5.47411229245133
"754" 150.6 73.1171219078623 5.7035951322409
"755" 150.8 79.7591751388277 6.48031441729986
"756" 151 85.5800663030725 9.14949190096202
"757" 151.2 91.5272192390429 12.3319051866207
"758" 151.4 96.2726958512692 15.6337333742046
"759" 151.6 100.871197466691 19.2135192263155
"760" 151.8 106.283783979422 22.5035572695276
"761" 152 111.270242933845 26.5094491741303
"762" 152.2 115.43173380253 31.306855704859
"763" 152.4 118.282512987989 37.4657821049566
"764" 152.6 119.251071629812 43.454523066364
"765" 152.8 119.411700101402 50.3133320835962
"766" 153 119.372747942951 56.4092599421303
"767" 153.2 118.667011144024 62.2587538555031
"768" 153.4 117.081329687393 68.6410061702554
"769" 153.6 114.646257625538 74.6940762631288
"770" 153.8 111.859474587753 80.5331906947343
"771" 154 108.066352786952 85.6864357912629
"772" 154.2 105.262217065085 90.7291201433462
"773" 154.4 101.281161388757 95.8068983881661
"774" 154.6 97.1051930677396 101.00724420158
"775" 154.8 92.5468710246986 106.143809994346
"776" 155 87.1213634246598 110.470073588225
"777" 155.2 81.3103576014909 114.15431852078
"778" 155.4 76.076605182805 118.132214144661
"779" 155.6 70.0403251078907 121.232448291834
"780" 155.8 65.3896488025575 119.799521044776
"781" 156 61.6968629195739 116.157301955203
"782" 156.2 59.3913045540253 111.921992672034
"783" 156.4 57.6792470120667 110.505026096027
"784" 156.6 53.491544587559 110.786180953512
"785" 156.8 48.2552338802564 109.656036559474
"786" 157 42.7292942273126 108.281104773218
"787" 157.2 37.0145977714427 105.717248498334
"788" 157.4 31.6602659343608 103.064944459481
"789" 157.6 26.3225495568198 101.54456860099
"790" 157.8 22.0942927277199 99.5310667799919
"791" 158 18.2571818259787 95.8479143224116
"792" 158.2 13.5320856296205 92.2140579828149
"793" 158.4 11.6169509194709 89.7899272413993
"794" 158.6 13.7039674557638 87.1741649532858
"795" 158.8 16.0665088028303 83.6496462920605
"796" 159 19.0104728775154 79.1637597733575
"797" 159.2 21.6947782513279 74.1867027008803
"798" 159.4 24.7251434770871 69.8089283107872
"799" 159.6 27.7773175250204 65.2206046331555
"800" 159.8 30.7567291127075 59.8198461220476
"801" 160 34.6828909241285 54.9572925566776
"802" 160.2 39.1930100992274 50.7532862336776
"803" 160.4 42.7397992054489 47.2630839281433
"804" 160.6 46.2136223303618 43.2811760523962
"805" 160.8 49.4541180033139 38.8426956666637
"806" 161 53.2708005804207 34.7285146272734
"807" 161.2 57.1663217406057 30.4297902162014
"808" 161.4 62.699903727147 26.9617475050113
"809" 161.6 68.9370239307238 24.2264529147741
"810" 161.8 74.7133006367563 21.4110781450871
"811" 162 80.3407679712472 18.5157569859962
"812" 162.2 86.2823140965663 16.6957947550265
"813" 162.4 88.9772968161798 14.8676112085547
"814" 162.6 91.0754802893482 13.2370901722033
"815" 162.8 92.7599038825363 14.9492112954231
"816" 163 95.1347495706126 18.8891906254215
"817" 163.2 97.0268891180874 23.8580718256321
"818" 163.4 99.7989596562072 29.0507176323207
"819" 163.6 102.334334516195 33.7742173877219
"820" 163.8 105.094253020956 39.6168575934507
"821" 164 107.750799127861 45.167201722038
"822" 164.2 109.899613739322 50.8153704933358
"823" 164.4 112.03775687477 55.5819893585247
"824" 164.6 113.071499446182 60.1226801705961
"825" 164.8 112.335902809252 65.8044584131962
"826" 165 111.048884148439 71.3006052077676
"827" 165.2 109.18803724067 77.070649383989
"828" 165.4 106.623293353212 83.0584702664494
"829" 165.6 104.082573500149 88.8149875402029
"830" 165.8 104.250785581068 91.4085555086795
"831" 166 103.421555635749 92.1115623869521
"832" 166.2 101.746681631743 93.2523925334939
"833" 166.4 99.5171515533504 95.4335788160989
"834" 166.6 95.652826136433 98.295137204768
"835" 166.8 90.9538342420666 101.66436636064
"836" 167 85.9627796315228 104.935241988412
"837" 167.2 80.1066114881626 108.419595367156
"838" 167.4 74.827684150808 112.037779086393
"839" 167.6 70.0479762735879 114.292290979851
"840" 167.8 64.185438807638 116.10330116431
"841" 168 58.3010783758854 116.83186432099
"842" 168.2 52.7285557555648 118.524580921205
"843" 168.4 47.3910214858684 119.26965195838
"844" 168.6 41.5814037247566 117.15210123358
"845" 168.8 37.0596349963349 113.894584737233
"846" 169 34.3462393792493 109.363577436265
"847" 169.2 32.0341137740329 104.09245122099
"848" 169.4 29.8841771560517 98.2687294630295
"849" 169.6 27.276999441822 93.170615111394
"850" 169.8 27.7382887344632 90.8939502689821
"851" 170 28.0744598744503 86.5223839461105
"852" 170.2 27.2963140522068 82.0409483702741
"853" 170.4 27.0050814807768 79.014398966607
"854" 170.6 25.7568686842654 74.0672707030678
"855" 170.8 24.6105352550247 70.2236041296175
"856" 171 24.5697532951883 67.7015980397097
"857" 171.2 23.9946859127199 62.5800840043746
"858" 171.4 23.4288129913475 57.2122702520933
"859" 171.6 22.6477513923125 50.9434780530069
"860" 171.8 22.261723552661 43.8728510163739
"861" 172 22.1861414202055 37.694056486881
"862" 172.2 21.6934825287018 31.5991342396962
"863" 172.4 23.4020974733331 27.939425586204
"864" 172.6 27.3012847395499 24.6269006330776
"865" 172.8 32.1640359479921 20.1948938223381
"866" 173 36.4575983994324 16.2289023405349
"867" 173.2 41.5205846898886 12.2886983379448
"868" 173.4 46.1564156226902 8.64810158519232
"869" 173.6 51.0127485868818 7.17513144437616
"870" 173.8 56.5137874045729 4.6925532789116
"871" 174 61.3026702380185 3.60618021499032
"872" 174.2 66.2458081696787 5.70522313372566
"873" 174.4 71.7244165432329 7.07103947164251
"874" 174.6 77.6616156075433 8.9414871256339
"875" 174.8 83.1974027505586 11.7830148532175
"876" 175 88.2757520049388 15.2917418114665
"877" 175.2 93.1987917083029 18.5212494275722
"878" 175.4 98.2279054803723 21.9059396250785
"879" 175.6 102.791594790481 25.6927400292804
"880" 175.8 107.722634273896 29.4103852479546
"881" 176 112.578156086464 33.8071232876968
"882" 176.2 117.00076885535 38.5607070361529
"883" 176.4 119.680233921021 44.3271926454114
"884" 176.6 121.220748420603 50.6173887940492
"885" 176.8 121.769273589765 56.7514674811047
"886" 177 122.091686399794 62.897121671295
"887" 177.2 122.121919927737 69.2747903544825
"888" 177.4 120.831155793215 75.1957544747805
"889" 177.6 119.105401435113 81.6950028123432
"890" 177.8 116.143233811399 87.8432207752094
"891" 178 111.840778864386 92.920504670951
"892" 178.2 107.073296263045 97.8828427016812
"893" 178.4 102.186859743742 102.523919314548
"894" 178.6 97.5888516936517 107.371969038518
"895" 178.8 93.245598591743 111.569687803961
"896" 179 88.1083418207405 114.926813429177
"897" 179.2 82.9504640858094 118.716140791765
"898" 179.4 77.8912415253908 120.473199844712
"899" 179.6 73.2235563581729 120.170659545342
"900" 179.8 67.22913899799 120.347131534984
"901" 180 61.7763701388099 121.957036890299
"902" 180.2 56.0309332012258 123.096659429836
"903" 180.4 50.271657552705 122.556246502481
"904" 180.6 44.5547994152985 121.351484382471
"905" 180.8 38.1542288614567 119.282554697288
"906" 181 32.5879918854337 117.022455627718
"907" 181.2 26.9239188551674 114.040255583049
"908" 181.4 23.8740148918357 109.706803970373
"909" 181.6 20.7547291639824 104.462001990741
"910" 181.8 17.4318508113393 99.4317317172836
"911" 182 14.0907342877626 93.9609253789982
"912" 182.2 11.5299743274099 88.1225329305475
"913" 182.4 9.26430779937795 82.1861303823581
"914" 182.6 6.85875418206653 76.1519019376132
"915" 182.8 5.89640693763068 69.8644940194757
"916" 183 5.34634211821494 63.4755257062555
"917" 183.2 5.59133023794798 57.9172153015499
"918" 183.4 6.93620707549823 51.5381037289997
"919" 183.6 9.07203889605081 45.4660249624409
"920" 183.8 11.2007782899217 40.1778550212362
"921" 184 12.760858888514 34.4956607978002
"922" 184.2 15.1385878813633 29.6338347803077
"923" 184.4 18.0177542908759 24.4654738525058
"924" 184.6 20.3104867140695 20.1381828866026
"925" 184.8 23.0323401790372 15.5692540206091
"926" 185 26.2601632087319 12.3042114514641
"927" 185.2 31.0103666826409 10.1556951743974
"928" 185.4 35.9214963209081 7.67443529513756
"929" 185.6 41.222235291162 5.72625879613725
"930" 185.8 46.5269041686039 4.00149969495787
"931" 186 53.0679738061123 2.71869317187436
"932" 186.2 58.997496900924 2.56601178479616
"933" 186.4 65.2257065917061 3.38798087350921
"934" 186.6 71.382252479664 3.70311576247728
"935" 186.8 76.8428927574018 4.51933258551063
"936" 187 82.9899337904209 6.10021896519231
"937" 187.2 89.4206802447906 8.16238877661468
"938" 187.4 94.6066258178844 10.9816828063014
"939" 187.6 99.0886064323404 14.8597689247716
"940" 187.8 102.92552080441 19.2874631286978
"941" 188 106.152803033748 23.5040287166435
"942" 188.2 110.192633616441 28.0468647096075
"943" 188.4 113.50501291128 33.3084375857531
"944" 188.6 117.236113367754 38.8812751476289
"945" 188.8 120.194662093622 44.3665740485162
"946" 189 122.084768120303 50.8946154837279
"947" 189.2 123.223284159953 57.2295305023746
"948" 189.4 123.802608565691 64.0495483840523
"949" 189.6 123.470632366474 70.9799002137407
"950" 189.8 122.786755931075 77.4867137356129
"951" 190 120.857746409988 83.6159150874238
"952" 190.2 118.397814656215 89.5521016654448
"953" 190.4 114.796611176712 95.2870188218755
"954" 190.6 111.692102942544 100.528075551238
"955" 190.8 107.359309066071 104.863498977796
"956" 191 102.508473150496 109.103313380861
"957" 191.2 97.7533480929985 113.147405083274
"958" 191.4 93.6337860919663 116.64252470958
"959" 191.6 89.6017394166948 117.428074615251
"960" 191.8 85.093220412281 116.345224501751
"961" 192 79.6716389350742 115.954256306613
"962" 192.2 73.4159880901028 116.343648787237
"963" 192.4 67.2535524330914 115.464447837424
"964" 192.6 61.5112849447844 113.930687289339
"965" 192.8 54.8402048815797 113.271943468308
"966" 193 48.6544349613487 111.76996895573
"967" 193.2 43.0063390148683 110.706690566267
"968" 193.4 37.9020111603594 110.471431808867
"969" 193.6 31.7663926671083 108.905631671297
"970" 193.8 25.6937080114501 107.172209390564
"971" 194 21.0898522632727 104.15789987158
"972" 194.2 16.6101246764987 100.661962541009
"973" 194.4 12.1887306869908 97.5938962940517
"974" 194.6 8.55216569601517 93.340371493457
"975" 194.8 7.7935238007581 89.0235520331486
"976" 195 8.69479314330175 83.6592918476933
"977" 195.2 9.69864789631939 77.1942431018373
"978" 195.4 10.8168225455403 70.5482781804456
"979" 195.6 11.7736632800797 65.1012115477128
"980" 195.8 12.9807387146488 59.1102715177667
"981" 196 15.1290132508316 53.4400757549821
"982" 196.2 17.1682291957371 47.7289401699559
"983" 196.4 19.378287473198 43.0801764234851
"984" 196.6 21.5782328774824 38.0193874932865
"985" 196.8 24.8300583050176 34.0612588593157
"986" 197 28.8142441340429 30.0037376776698
"987" 197.2 33.5756606568763 26.0727443798127
"988" 197.4 38.5580436454704 22.1942000705177
"989" 197.6 44.1221494350077 18.6023175014968
"990" 197.8 49.6151025558429 15.1275726862236
"991" 198 54.7922796038062 11.5765905561503
"992" 198.2 60.1267419339595 8.80244447467309
"993" 198.4 65.0412105224524 6.5510292091911
"994" 198.6 70.167925522088 6.63120243401686
"995" 198.8 75.6988812308024 6.97992313953655
"996" 199 81.9385433037651 8.19255952836633
"997" 199.2 88.0552125489017 9.75300068290384
"998" 199.4 94.1433812615745 11.5438236349053
"999" 199.6 100.045788597116 13.787614809739
"1000" 199.8 104.358818268588 16.8101569577008
"1001" 200 109.200999306231 20.986453750155
"1002" 200.2 113.414412771065 24.9737506314334
"1003" 200.4 114.028025261457 27.0654567630596
"1004" 200.6 113.786999784335 28.9786991085047
"1005" 200.8 113.95921397555 30.7559738245221
"1006" 201 114.886460814211 35.7927174065234
"1007" 201.2 115.626204251281 41.0421143775444
"1008" 201.4 116.169918276463 46.4021087634207
"1009" 201.6 116.281640737872 51.0597118158079
"1010" 201.8 116.338625268097 54.8995207995962
"1011" 202 116.476407084799 60.643176191539
"1012" 202.2 117.263289500732 65.9806509740368
"1013" 202.4 117.34175087774 69.7314015722488
"1014" 202.6 115.086993179294 74.1902298738945
"1015" 202.8 111.949206415723 78.6503416919537
"1016" 203 107.500457927418 83.9581220806962
"1017" 203.2 103.925561288418 88.3757905168842
"1018" 203.4 99.5173809875667 92.7801979859819
"1019" 203.6 95.4027327262754 96.7967685037909
"1020" 203.8 90.7240707376722 101.070495359399
"1021" 204 85.6290110940624 104.953532964679
"1022" 204.2 80.7710459046943 108.840093224394
"1023" 204.4 76.1869505935469 112.105649850741
"1024" 204.6 71.0547460566475 113.274102690867
"1025" 204.8 67.4826688655371 111.935492068745
"1026" 205 63.1832888532184 110.175834240496
"1027" 205.2 58.5434713091338 106.996682028817
"1028" 205.4 54.2547784918211 103.847633520274
"1029" 205.6 48.7316920285172 101.227586482926
"1030" 205.8 43.7823163708798 98.5124115700192
"1031" 206 38.71390509616 95.9904277568709
"1032" 206.2 33.3057898381875 92.8326399016438
"1033" 206.4 28.429063943294 89.5049751580326
"1034" 206.6 23.6482310456598 86.0453310850478
"1035" 206.8 19.1032870514443 82.249956519926
"1036" 207 14.1791871053462 79.6018494392152
"1037" 207.2 9.88835945991224 75.7174559659417
"1038" 207.4 6.52834491240175 71.033652243033
"1039" 207.6 5.88053132392382 66.514909439889
"1040" 207.8 6.09460811488413 61.8057814542785
"1041" 208 7.18473838672998 55.813944930087
"1042" 208.2 8.7304255155205 50.4972573602274
"1043" 208.4 10.1707651836517 45.238040900364
"1044" 208.6 12.6238560532893 40.6465061806524
"1045" 208.8 15.585340725792 35.7857403887059
"1046" 209 18.720370507349 30.7104612674843
"1047" 209.2 21.9725469776131 25.9639531792405
"1048" 209.4 24.5021910296406 20.5006711468382
"1049" 209.6 26.3374433486781 15.0092335302212
"1050" 209.8 28.8247651961729 12.0168144621383
"1051" 210 32.5455241870455 8.90489963484167
"1052" 210.2 36.4395652910865 7.455349846921
"1053" 210.4 41.7002372440172 5.86502980026923
"1054" 210.6 46.910996244324 4.59865591941839
"1055" 210.8 53.2947854385635 3.06322358431674
"1056" 211 58.617341129751 1.98034780721259
"1057" 211.2 64.1003862455122 1.67441831471954
"1058" 211.4 69.7139819121325 1.15389684040384
"1059" 211.6 74.8412211332011 2.26133384514706
"1060" 211.8 80.1003615886133 2.69487584807693
"1061" 212 84.304311500008 5.31374394780241
"1062" 212.2 88.2730353934982 7.88661649108738
"1063" 212.4 92.13991308148 10.6216184973311
"1064" 212.6 96.1017008698605 13.2955951239609
"1065" 212.8 100.061225964725 15.4785310275079
"1066" 213 104.804884896695 18.3110477961824
"1067" 213.2 109.365980056994 21.8219660574632
"1068" 213.4 113.340328347936 26.5848865158909
"1069" 213.6 115.917393325977 31.2638593966655
"1070" 213.8 118.895570588657 35.8664033300223
"1071" 214 119.790640778411 40.2163936529614
"1072" 214.2 120.192257076258 45.0210775906979
"1073" 214.4 121.737522215317 49.5315953706416
"1074" 214.6 123.229568657334 53.9333293566186
"1075" 214.8 123.411521733973 58.3843910221583
"1076" 215 123.513013765774 63.7541535676485
"1077" 215.2 123.458750440345 69.3636544423654
"1078" 215.4 122.45558701429 74.5742703912362
"1079" 215.6 120.855332117375 80.3939918928769
"1080" 215.8 119.119331919094 85.5056107884698
"1081" 216 116.430395448743 91.0612548420247
"1082" 216.2 112.504861263459 96.2838175192027
"1083" 216.4 109.035966440255 99.664710657944
"1084" 216.6 105.499582600342 104.510534151797
"1085" 216.8 102.621469502037 109.216935173375
"1086" 217 98.5917240687306 112.848181607735
"1087" 217.2 93.9749865531608 116.840791540736
"1088" 217.4 89.0984071057741 120.498689095963
"1089" 217.6 84.2862763440135 121.444094222116
"1090" 217.8 79.5118894083351 121.178440687863
"1091" 218 73.69047582699 121.493678713984
"1092" 218.2 68.0128144775903 122.276397099957
"1093" 218.4 62.0350697100033 122.110484308676
"1094" 218.6 56.0758793687168 121.432394383301
"1095" 218.8 50.1940096273094 120.985918615254
"1096" 219 44.3100724401084 119.646342406998
"1097" 219.2 38.5479044348854 117.645976832949
"1098" 219.4 31.7996356341764 114.264525772379
"1099" 219.6 26.5983262014739 111.591271598671
"1100" 219.8 21.7196129349955 107.871592896034
"1101" 220 16.9688127026095 104.504835501288
"1102" 220.2 13.7792265388811 100.111303889029
"1103" 220.4 10.1077452721904 94.9341114725137
"1104" 220.6 6.84033459571458 89.6208933914518
"1105" 220.8 4.21986729609648 84.601127194533
"1106" 221 3.38164735956454 79.0969990540729
"1107" 221.2 3.63080424444881 73.3027270884079
"1108" 221.4 4.06413341781885 67.2771627209553
"1109" 221.6 4.72585077026536 61.8598728660507
"1110" 221.8 5.84145580938974 56.0230449428733
"1111" 222 7.22897179747408 50.2926113514456
"1112" 222.2 8.90956046951019 45.494610706795
"1113" 222.4 10.8841467755044 40.0905858231525
"1114" 222.6 12.8952596900716 35.1702561345395
"1115" 222.8 14.4303852235437 29.6599889807989
"1116" 223 16.339733830344 25.4273785701731
"1117" 223.2 19.3699351278418 20.8598089963962
"1118" 223.4 23.0592975788044 15.5024721705377
"1119" 223.6 26.0881417690143 14.0060047485962
"1120" 223.8 29.9829506783832 10.276187690985
"1121" 224 35.3662390871909 6.89418901379495
"1122" 224.2 41.6833153280108 3.77046538697798
"1123" 224.4 42.1298071215162 4.10379708418051
"1124" 224.6 45.1401691862647 3.79440533015095
"1125" 224.8 50.4659861882061 2.62915496277007
"1126" 225 55.4124044392078 1.70857128675943
"1127" 225.2 60.5575789359434 0.698626147887827
"1128" 225.4 64.8507987299921 1.54932442965422
"1129" 225.6 69.7854698672682 2.57139240647815
"1130" 225.8 74.9685834004312 3.14003475153734
"1131" 226 79.9560368565136 3.18169421001063
"1132" 226.2 84.465844920733 4.29618332643991
"1133" 226.4 88.1404423038654 6.28360415306889
"1134" 226.6 92.2496517929375 8.9853110500783
"1135" 226.8 96.1250964666339 11.6105401067569
"1136" 227 100.528089003351 14.661820689247
"1137" 227.2 105.083645854495 17.8415597825363
"1138" 227.4 109.134783422519 20.6724557115243
"1139" 227.6 112.502569475936 24.788380422372
"1140" 227.8 115.794399969953 29.4580342586824
"1141" 228 118.508217084399 34.0118652089872
"1142" 228.2 119.700035619126 38.9203431612341
"1143" 228.4 120.394851489017 44.1917863552551
"1144" 228.6 120.877558938253 49.218189553947
"1145" 228.8 121.186163617516 54.8764977638733
"1146" 229 121.398474794811 60.5697177575598
"1147" 229.2 121.287906464047 66.0036565089416
"1148" 229.4 120.752960262607 70.7810770035094
"1149" 229.6 118.549846111015 75.9773962362394
"1150" 229.8 115.874448918935 80.357935785237
"1151" 230 113.681283728171 85.776498308783
"1152" 230.2 111.172439870435 90.8883628070962
"1153" 230.4 108.371956555891 96.3012361407475
"1154" 230.6 105.265009757579 100.779900656032
"1155" 230.8 103.021071366023 105.609423287375
"1156" 231 101.131111626006 109.873756743481
"1157" 231.2 97.1087710931714 112.13884897368
"1158" 231.4 92.3772496210732 113.480437998636
"1159" 231.6 86.9632739232664 115.147091072906
"1160" 231.8 81.2117314381354 117.062317852335
"1161" 232 75.2022199743517 118.377893041379
"1162" 232.2 69.4334946091433 118.915071627096
"1163" 232.4 63.362985165495 120.054061527139
"1164" 232.6 57.9324056551725 120.484975545303
"1165" 232.8 52.6647085536972 119.959558735238
"1166" 233 46.5132474893935 119.070267239723
"1167" 233.2 40.8823174994045 117.116748529223
"1168" 233.4 36.313557652723 114.250951864479
"1169" 233.6 31.6292083002574 111.111852767957
"1170" 233.8 27.492057234433 106.78476171594
"1171" 234 24.356471994998 101.464460062227
"1172" 234.2 22.6733336082644 96.8408885764588
"1173" 234.4 21.27476606341 92.0683421475464
"1174" 234.6 20.2186915236645 86.4975837327148
"1175" 234.8 18.5380035836952 81.5089699122212
"1176" 235 16.9022559458135 76.9604374025903
"1177" 235.2 16.3564010316461 71.3572500981587
"1178" 235.4 15.3415556194856 66.1860517003881
"1179" 235.6 13.8695747709885 61.1315238669545
"1180" 235.8 13.1210669492536 56.135715700411
"1181" 236 12.6189877621054 50.1741421997258
"1182" 236.2 11.8638791963638 44.9095633116848
"1183" 236.4 11.9262166809216 39.7792716884571
"1184" 236.6 13.0132813953331 37.9885743903805
"1185" 236.8 15.4328818421173 37.5479824539315
"1186" 237 18.9989374586906 35.1850812103726
"1187" 237.2 22.4002363486423 32.4426768969886
"1188" 237.4 26.602127740624 29.8642149075221
"1189" 237.6 30.7665695966425 27.344642094411
"1190" 237.8 34.6891712932833 24.8001429929975
"1191" 238 38.7010269738441 22.5242623156539
"1192" 238.2 43.2860860206364 20.0325271089635
"1193" 238.4 47.8983507692603 16.9937576699735
"1194" 238.6 52.3789851028056 14.8585654714423
"1195" 238.8 57.407956701392 12.0651176939491
"1196" 239 61.7617478275499 9.20985163150356
"1197" 239.2 66.0731961887372 6.08418615951389
"1198" 239.4 71.099880648015 4.7591137682754
"1199" 239.6 76.2580620804695 5.04567690238971
"1200" 239.8 81.1455778403633 6.20066433771155
"1201" 240 87.5501080444675 7.80056957804353
"1202" 240.2 92.9291621292547 10.247128506855
"1203" 240.4 98.4000587453665 13.1359777715903
"1204" 240.6 102.750813995347 16.7628448151754
"1205" 240.8 106.672397715639 20.9858621365435
"1206" 241 110.563337612861 24.79547762381
"1207" 241.2 113.680755351938 29.8389464152287
"1208" 241.4 115.853933708393 35.9177952805962
"1209" 241.6 117.866408957256 41.7306074865105
"1210" 241.8 118.810096341653 47.1292326200222
"1211" 242 119.540162434019 52.5893456642554
"1212" 242.2 121.099564107724 57.7896338070163
"1213" 242.4 121.88007596866 63.6188617994445
"1214" 242.6 122.471765036794 69.394222352295
"1215" 242.8 122.126706271551 75.5239601130698
"1216" 243 120.046914398045 81.4939254395685
"1217" 243.2 117.168829641886 86.0913265855106
"1218" 243.4 113.963210189682 92.4961887351566
"1219" 243.6 110.229205679394 96.3177629469313
"1220" 243.8 105.963150445648 100.223521628707
"1221" 244 101.705867511632 105.028100283564
"1222" 244.2 97.274715661705 108.816476209875
"1223" 244.4 92.5823272042682 112.318923676706
"1224" 244.6 87.6180236503836 116.173457517726
"1225" 244.8 82.411249132805 119.151367192661
"1226" 245 77.6533847698153 122.351614387937
"1227" 245.2 72.9232047817092 123.633082612339
"1228" 245.4 67.8861586866696 122.215944557114
"1229" 245.6 63.4774788492748 119.965556745153
"1230" 245.8 58.7372341888362 116.359879507776
"1231" 246 54.5802866985965 112.876589817696
"1232" 246.2 51.4325243259684 108.373207286846
"1233" 246.4 48.5729778724072 103.440884517113
"1234" 246.6 45.830981991193 98.1617277258929
"1235" 246.8 43.2590169914213 92.5583646416855
"1236" 247 41.3013171019351 87.2937250773795
"1237" 247.2 39.6247480031684 82.0748121774128
"1238" 247.4 37.6235284019643 77.1290728288064
"1239" 247.6 36.2608601068109 71.7915482720223
"1240" 247.8 35.6432843587391 66.0242516608974
"1241" 248 35.3711835649876 60.1187723751667
"1242" 248.2 35.0773804468159 54.2969387443753
"1243" 248.4 35.1030299253864 48.990934110271
"1244" 248.6 35.6342239643803 43.7479845467033
"1245" 248.8 35.6211288180635 38.3195493385668
"1246" 249 36.3874756869219 34.3642708777304
"1247" 249.2 37.6567852827017 30.0813869203686
"1248" 249.4 39.8633239999703 25.597125544514
"1249" 249.6 42.5708019763359 20.8827734647475
"1250" 249.8 45.930255425291 16.1990647889653
"1251" 250 50.2037103134904 12.0709040245455
"1252" 250.2 54.5352972579812 8.45550151780809
"1253" 250.4 59.6294674116364 7.41790825973902
"1254" 250.6 65.0835679004896 6.95628898582589
"1255" 250.8 71.1648260924896 6.53278957736643
"1256" 251 77.2402476960836 6.6910871986591
"1257" 251.2 83.1141902679017 7.67669145964495
"1258" 251.4 89.4161392813856 9.16338397535745
"1259" 251.6 94.0321808709932 10.0653314158949
"1260" 251.8 96.8964603781867 12.1195346808229
"1261" 252 97.8512869430089 14.3085658097212
"1262" 252.2 100.312748592152 18.2418596043462
"1263" 252.4 102.954744916505 20.9938366679453
"1264" 252.6 104.184799706589 20.6798647863587
"1265" 252.8 103.949192784204 21.9525141275773
"1266" 253 103.492446196061 24.4793209223313
"1267" 253.2 103.848746845042 28.7021917007562
"1268" 253.4 103.870841437571 33.4242783088573
"1269" 253.6 105.184881620196 37.8446315119712
"1270" 253.8 106.803496268062 42.5058917694533
"1271" 254 108.608019769335 47.0084485001973
"1272" 254.2 110.967907654413 50.7498017483291
"1273" 254.4 112.592333396112 54.8551791959884
"1274" 254.6 113.576311988139 59.3863852778673
"1275" 254.8 114.051727504618 62.808090545653
"1276" 255 113.012989865998 64.6625437480507
"1277" 255.2 111.113316526902 66.3952217054267
"1278" 255.4 108.511661135977 69.2675129256232
"1279" 255.6 105.311608926608 72.2098907086288
"1280" 255.8 102.21836263755 75.1803864676951
"1281" 256 98.7701954004975 78.3935735437504
"1282" 256.2 95.5502023906954 82.4914718709454
"1283" 256.4 91.8297168854922 86.8015861897504
"1284" 256.6 87.7418498428645 91.013724053027
"1285" 256.8 83.370201785052 94.9950083304977
"1286" 257 78.7483134376001 99.5602632958818
"1287" 257.2 77.5291458519851 99.5426707730295
"1288" 257.4 77.0616589496285 98.3661020313752
"1289" 257.6 76.2062073570035 97.3930207670538
"1290" 257.8 73.0184798775342 96.2227338113745
"1291" 258 68.6292044224542 94.5831445235851
"1292" 258.2 64.0718234995534 92.5809870757197
"1293" 258.4 59.0936523170438 90.9310687941928
"1294" 258.6 55.8969013477574 89.6106746108903
"1295" 258.8 52.8113651590851 87.8988471996295
"1296" 259 48.8699313321082 85.1127006288244
"1297" 259.2 44.5445619890391 82.3116579326841
"1298" 259.4 40.4618054225719 78.9409943697271
"1299" 259.6 37.1002851179392 75.8337146578796
"1300" 259.8 32.2391238461126 72.8992785845097
"1301" 260 27.5775107252855 71.0317494857421
"1302" 260.2 22.6731936075386 68.1648795018811
"1303" 260.4 19.317287198124 65.0222988914374
"1304" 260.6 15.8111838681109 61.4824175280043
"1305" 260.8 13.1091053568525 57.6771305410716
"1306" 261 10.2408616535903 53.6569059152519
"1307" 261.2 9.87508524598558 49.6427965078537
"1308" 261.4 11.9439098191298 46.8401657752804
"1309" 261.6 14.4398627313839 43.2702565554533
"1310" 261.8 16.387094332134 39.0919638865445
"1311" 262 18.3831202064437 34.4194759205123
"1312" 262.2 20.8269994587815 29.9875178533493
"1313" 262.4 23.4905722892864 25.0084478701538
"1314" 262.6 25.8839063996263 21.6267674353626
"1315" 262.8 27.8151541453954 17.8737873207924
"1316" 263 28.462360111039 14.4930999553609
"1317" 263.2 30.159003247421 10.6815079069231
"1318" 263.4 32.2928970690395 9.79970990827281
"1319" 263.6 35.7554478029514 7.3142521655713
"1320" 263.8 39.1218585878086 5.75228934200609
"1321" 264 43.0681548769893 4.36545388517116
"1322" 264.2 47.7068646105333 3.09512846122022
"1323" 264.4 52.5609355682617 2.01057337363616
"1324" 264.6 56.9071129387569 1.62065947475478
"1325" 264.8 61.7884174925548 0.754415244371674
"1326" 265 65.0865388384312 1.61130517953734
"1327" 265.2 70.3515497202175 2.36704226703695
"1328" 265.4 75.3575854522833 2.90260048880669
"1329" 265.6 79.9821498541422 3.95557536305819
"1330" 265.8 84.8959601840291 5.29127247509297
"1331" 266 89.9829167736862 7.46999927309915
"1332" 266.2 94.0645031883337 10.7631079937914
"1333" 266.4 97.6861748597927 14.6290778620325
"1334" 266.6 100.84558035225 18.4881818006785
"1335" 266.8 103.699159288381 22.8685656844956
"1336" 267 106.419011957639 27.0002061105962
"1337" 267.2 109.285640556476 30.627546692679
"1338" 267.4 112.293050806061 35.4913996303668
"1339" 267.6 115.199161874652 39.8394112798795
"1340" 267.8 119.204768399035 44.1962905600795
"1341" 268 121.610423166282 48.4920941996353
"1342" 268.2 121.920444004204 54.0107771283003
"1343" 268.4 122.178067908203 59.8570344542496
"1344" 268.6 122.460108584709 65.553693123754
"1345" 268.8 122.662141392971 71.6448533946251
"1346" 269 121.262423919067 77.1659881735848
"1347" 269.2 118.959022174188 81.4783738498602
"1348" 269.4 116.337286237668 86.4911420520795
"1349" 269.6 113.60178147111 92.0161755550668
"1350" 269.8 110.662777679121 97.4341730087726
"1351" 270 106.955297776771 102.442592803121
"1352" 270.2 102.587508849935 106.506674424858
"1353" 270.4 98.6070173036693 109.842887957585
"1354" 270.6 93.5747989773351 112.188661510296
"1355" 270.8 88.4813007051175 113.988941729954
"1356" 271 83.5897860492787 116.622977746565
"1357" 271.2 79.8947006368429 119.660020730029
"1358" 271.4 75.0978005208534 121.202001752951
"1359" 271.6 69.0745077267184 121.987393419713
"1360" 271.8 62.6109426896255 122.778069903303
"1361" 272 56.9424477382068 123.269143917969
"1362" 272.2 50.9455235050526 123.192738802378
"1363" 272.4 45.0042483053932 121.720290391716
"1364" 272.6 39.1461923371435 119.822229834657
"1365" 272.8 34.4261168682017 116.475138770733
"1366" 273 30.4398855368523 113.09413979525
"1367" 273.2 26.9941176739402 108.934231440673
"1368" 273.4 23.2489109406276 104.07300869488
"1369" 273.6 19.8634443254443 99.3566843768142
"1370" 273.8 17.9327044362807 94.1697674234856
"1371" 274 15.7065008254325 88.3714390960263
"1372" 274.2 14.6957409340373 82.7923578209182
"1373" 274.4 14.0740237351959 77.2661833169903
"1374" 274.6 13.8437407963076 71.434529626155
"1375" 274.8 14.8012399787006 66.4396199207737
"1376" 275 15.1397777518727 61.796579798852
"1377" 275.2 16.8990620076875 56.5556445025961
"1378" 275.4 18.7327343665797 51.9046791098165
"1379" 275.6 20.28533752967 47.0461386995352
"1380" 275.8 22.3880933072191 42.8321689535543
"1381" 276 24.9621588069018 38.9338513320212
"1382" 276.2 27.7812696788833 36.1913409606575
"1383" 276.4 30.7312994426898 32.317856492669
"1384" 276.6 34.5466418044083 28.8658596343198
"1385" 276.8 38.2078993063518 25.4810310984212
"1386" 277 42.6703680307654 21.5131588968104
"1387" 277.2 46.7216607751518 17.7976563844119
"1388" 277.4 51.9094790838682 14.5677359168311
"1389" 277.6 56.6419600051615 11.5243008979468
"1390" 277.8 61.2966892868628 9.88637635651824
"1391" 278 66.8261845723587 8.40235032407961
"1392" 278.2 71.7166729239782 7.50160121932228
"1393" 278.4 74.5746029429979 9.40021693551923
"1394" 278.6 77.5926842503927 11.8588345770143
"1395" 278.8 82.2505938711739 14.4099570247417
"1396" 279 86.3917819709202 17.1601890661332
"1397" 279.2 90.0224074337381 20.9455105027052
"1398" 279.4 93.9657767422491 24.3157752903028
"1399" 279.6 97.9125182647065 27.5203359945607
"1400" 279.8 102.090311485926 31.9312911324742
"1401" 280 106.357627828896 36.4040768777847
"1402" 280.2 109.590020969984 40.6733432531021
"1403" 280.4 113.221089675852 44.6617298809649
"1404" 280.6 115.717172275079 48.5051573210155
"1405" 280.8 116.759887082333 53.8056884334238
"1406" 281 117.305888693514 59.8192906794285
"1407" 281.2 115.917568086254 65.2510177736359
"1408" 281.4 114.383710674648 70.6251386991385
"1409" 281.6 112.088707726021 75.5677708937666
"1410" 281.8 108.757104396804 80.2149501794005
"1411" 282 105.503521999377 83.9077909568093
"1412" 282.2 101.611350601902 86.9812495860029
"1413" 282.4 97.2454737716002 90.3090228304057
"1414" 282.6 92.5314647574832 94.1812241496831
"1415" 282.8 87.8406520280147 97.9936677264188
"1416" 283 83.422631046619 102.062028668759
"1417" 283.2 78.8229113551811 105.400974104786
"1418" 283.4 73.9095915666686 108.066438258959
"1419" 283.6 68.5004715511638 110.538737200837
"1420" 283.8 63.4252579365289 111.812309018206
"1421" 284 58.3898614037276 111.348719082534
"1422" 284.2 54.1996057864501 108.528340462499
"1423" 284.4 50.7232724790261 104.721643891385
"1424" 284.6 47.1563251738486 100.265384002724
"1425" 284.8 43.7326727983094 95.3983919882592
"1426" 285 40.6243063567214 90.4278643499568
"1427" 285.2 37.343018237689 85.526967251394
"1428" 285.4 34.408653795691 80.6854701478448
"1429" 285.6 31.2573410404919 76.2056671022519
"1430" 285.8 27.921647519722 71.2710980278265
"1431" 286 24.9270428458746 66.4522298749549
"1432" 286.2 22.2496850368362 61.1648059307437
"1433" 286.4 20.399091818561 56.0353924927582
"1434" 286.6 19.8877756006386 51.0754618848418
"1435" 286.8 19.1961423079429 45.8103242413668
"1436" 287 17.9193921582053 41.9690165030961
"1437" 287.2 16.5517007625172 37.6033176292115
"1438" 287.4 17.5922778387716 33.6308088603838
"1439" 287.6 20.3764763167065 30.2951158537973
"1440" 287.8 23.3875473107589 26.8165600256481
"1441" 288 26.9828300415853 22.6559049851025
"1442" 288.2 30.1936870524878 18.5921934645962
"1443" 288.4 32.2182055132654 14.8746010963234
"1444" 288.6 34.4293083682071 10.458418566245
"1445" 288.8 36.6945862069281 7.33792773388563
"1446" 289 38.5457335343349 7.21679013664075
"1447" 289.2 41.9237693732752 5.90760821844426
"1448" 289.4 45.571422794757 4.24023886430669
"1449" 289.6 49.6334275935388 2.60335746155507
"1450" 289.8 54.2133088113135 2.16334641387067
"1451" 290 58.7548278165598 0.960023836576792
"1452" 290.2 63.1664389837406 0.978458614052532
"1453" 290.4 67.5239708385644 0.976633227731129
"1454" 290.6 72.7808023244642 1.09062850515241
"1455" 290.8 77.4251927204979 2.14365124278845
"1456" 291 81.4383890047654 2.88052638613513
"1457" 291.2 85.8918718791848 4.69181120850182
"1458" 291.4 90.9767808670463 6.64093562084314
"1459" 291.6 95.0144301655509 8.86777479826283
"1460" 291.8 99.3721101902272 11.7355247333772
"1461" 292 103.753546195965 14.827150918699
"1462" 292.2 107.46257982365 18.4875737033839
"1463" 292.4 110.243407863535 22.3518016562008
"1464" 292.6 112.98656123783 25.1962142198283
"1465" 292.8 115.634668646214 30.0164069280791
"1466" 293 117.416287257152 35.1921037129354
"1467" 293.2 117.942424684656 40.3896932619276
"1468" 293.4 118.420780797795 45.269889433114
"1469" 293.6 119.390104724299 50.1873856131757
"1470" 293.8 119.743991073516 54.7967115008944
"1471" 294 120.177414080621 59.4745345918242
"1472" 294.2 120.874075832786 64.6265287775352
"1473" 294.4 120.694733918393 69.4267701787148
"1474" 294.6 119.866437042098 74.809403558739
"1475" 294.8 119.612918203343 80.0471222589962
"1476" 295 117.799498410391 85.2998202691621
"1477" 295.2 113.925081067289 89.6431879137736
"1478" 295.4 109.975124049434 92.9759827602575
"1479" 295.6 105.862831311951 96.0561788261043
"1480" 295.8 101.468378749622 97.9879167388867
"1481" 296 96.6462637517062 100.046150408451
"1482" 296.2 91.402495999754 102.179391497261
"1483" 296.4 86.2291364158291 104.433775087864
"1484" 296.6 81.2116855349184 106.585442981813
"1485" 296.8 75.871697345178 109.260215317745
"1486" 297 70.7540329926618 110.842287537242
"1487" 297.2 65.9980523110675 113.491671204883
"1488" 297.4 60.8837212929344 116.202407468085
"1489" 297.6 56.7640205571171 118.704381333519
"1490" 297.8 52.3151513830018 119.885390258213
"1491" 298 47.4615329533568 120.493184317293
"1492" 298.2 42.3845412173851 119.732517301013
"1493" 298.4 37.3188457989344 117.531737530694
"1494" 298.6 33.1248000110446 114.046795906739
"1495" 298.8 30.9082779279684 110.307474842529
"1496" 299 28.8753340211759 105.676355723338
"1497" 299.2 27.0675382230928 100.246105856675
"1498" 299.4 25.7620917522157 94.473174400352
"1499" 299.6 25.648967572007 88.9338686393856
"1500" 299.8 25.0837839707417 82.8949270616933
"1501" 300 25.3013429070093 77.6224410517607
"1502" 300.2 26.1353495130174 72.4578194097927
"1503" 300.4 26.5525437181476 67.3172459263448
"1504" 300.6 26.7936488471824 62.2101559311927
"1505" 300.8 26.7350865953469 57.3161253211876
"1506" 301 27.1628610384203 51.7948786441147
"1507" 301.2 28.1256181941274 46.2188536415169
"1508" 301.4 29.1430238139018 41.1781802093559
"1509" 301.6 30.1225553347608 37.2216613864686
"1510" 301.8 32.0686291118623 33.6582256939119
"1511" 302 33.9500440113441 30.0086675119039
"1512" 302.2 36.1902143381502 26.1019557729083
"1513" 302.4 38.8750373349807 21.7250833440567
"1514" 302.6 42.4685808271217 16.9105909353962
"1515" 302.8 47.1381934952603 13.0421359461245
"1516" 303 52.2746096617218 10.9358061914962
"1517" 303.2 58.2401550242351 9.42777816578365
"1518" 303.4 64.3774151410104 7.79692558116138
"1519" 303.6 69.7472355004356 7.60961429277859
"1520" 303.8 74.1309803204288 9.25971259769075
"1521" 304 77.7017717552979 11.5540813441546
"1522" 304.2 81.1898927661093 14.3160772561245
"1523" 304.4 85.2210459223832 17.5730404165962
"1524" 304.6 88.5197531052351 20.7720485950406
"1525" 304.8 91.4452307025167 25.5142050048943
"1526" 305 93.6437762114573 30.1827002350221
"1527" 305.2 95.8881375027278 34.6082469153477
"1528" 305.4 97.6945562945042 39.8033162760962
"1529" 305.6 99.4768161468511 44.9240765671152
"1530" 305.8 100.725287361194 50.0973159484222
"1531" 306 102.005003475937 55.1861575943462
"1532" 306.2 102.774210241295 60.5935834762569
"1533" 306.4 103.695334665453 65.9759446446261
"1534" 306.6 103.748636980772 71.3197950929275
"1535" 306.8 104.129281077113 77.2539149410133
"1536" 307 105.301839641949 82.0884258639608
"1537" 307.2 105.626204250212 87.143414645803
"1538" 307.4 104.610682019112 92.0577846228779
"1539" 307.6 103.059479672332 97.6683969650846
"1540" 307.8 101.587682701429 103.004104639398
"1541" 308 98.4118526576319 106.744887858469
"1542" 308.2 93.7157419822975 110.246480076778
"1543" 308.4 88.9266635674377 112.860331229707
"1544" 308.6 83.2423066623961 114.285941069186
"1545" 308.8 77.4865065819349 114.982393688077
"1546" 309 71.7694835354242 116.048703679596
"1547" 309.2 66.4481839873552 116.146471268503
"1548" 309.4 61.4763801439544 116.573925096877
"1549" 309.6 56.7705176278351 118.186801844879
"1550" 309.8 52.3196469367727 119.769845151225
"1551" 310 47.2686948586306 120.248391557477
"1552" 310.2 42.045901709558 118.755828963346
"1553" 310.4 36.9541534240315 116.125140158196
"1554" 310.6 31.9248759655613 113.342933652559
"1555" 310.8 27.2308147127256 109.959528247083
"1556" 311 22.6576820183544 105.846445272775
"1557" 311.2 18.9809213088491 101.093303195622
"1558" 311.4 15.6022002847369 95.9253307558654
"1559" 311.6 13.1115547826137 90.7041952046722
"1560" 311.8 10.3700789808631 85.4867812691984
"1561" 312 8.31343334235684 80.454210920304
"1562" 312.2 7.05205791803546 74.6441297774915
"1563" 312.4 7.29714033724265 68.7080312375905
"1564" 312.6 8.20702555915174 63.3325572927569
"1565" 312.8 9.63968631295987 57.9414260089973
"1566" 313 10.8503502319719 53.01095868214
"1567" 313.2 12.016588845468 47.8429603505299
"1568" 313.4 13.8171200163614 42.8144862482732
"1569" 313.6 16.3026601792011 38.7626603970675
"1570" 313.8 18.3976218181865 33.8567101015697
"1571" 314 21.4219294899395 29.543281404898
"1572" 314.2 25.6147466553357 26.1180618449924
"1573" 314.4 30.4149209520978 22.7712205462236
"1574" 314.6 36.2845013617439 19.8317718839975
"1575" 314.8 41.2028162419558 17.7451946476772
"1576" 315 45.7229576433143 15.4037767174004
"1577" 315.2 50.8704330495574 12.7278450898876
"1578" 315.4 56.3971959443818 10.4873788503762
"1579" 315.6 61.9823351644936 9.33921974563698
"1580" 315.8 67.3201006057168 8.25494504023315
"1581" 316 73.0446402449818 7.45030276733616
"1582" 316.2 78.7218907873388 7.51649709527166
"1583" 316.4 84.5069784311189 8.56493436404353
"1584" 316.6 89.8158348802953 9.72063056128003
"1585" 316.8 94.7721975087411 10.7096816089712
"1586" 317 100.084248935384 13.325811084864
"1587" 317.2 104.134955578977 16.3013082533765
"1588" 317.4 106.08384827377 18.3470198539924
"1589" 317.6 106.182727777113 19.2441516644197
"1590" 317.8 106.952911239492 22.3641675172483
"1591" 318 108.26759955244 26.5273778936154
"1592" 318.2 109.469456749069 30.5585378317577
"1593" 318.4 110.857598998123 34.8548749237863
"1594" 318.6 111.922262363001 39.7427842821738
"1595" 318.8 112.656666143811 45.1527116496325
"1596" 319 113.671122151103 50.1129193653157
"1597" 319.2 113.990519305612 55.3020561010991
"1598" 319.4 114.141201368801 61.0370534303772
"1599" 319.6 114.370597942612 66.0031631050991
"1600" 319.8 114.613488432529 71.7562519086021
"1601" 320 115.12034711853 77.0461016776834
"1602" 320.2 113.342252262529 81.611263080969
"1603" 320.4 110.224354825918 84.3912621260962
"1604" 320.6 105.41365425189 85.9318157042668
"1605" 320.8 100.474010528136 87.1862893602362
"1606" 321 95.4935750506606 88.1448927271491
"1607" 321.2 90.5718914334441 89.3261652854267
"1608" 321.4 85.4171519500793 90.673149644963
"1609" 321.6 80.1776303225089 91.6481778027033
"1610" 321.8 74.3921544939711 92.5853557255326
"1611" 322 68.8008759498194 92.7288333114256
"1612" 322.2 63.01026612729 92.607434198355
"1613" 322.4 56.9018704747983 92.1139822053375
"1614" 322.6 51.2560873049425 91.3557215086136
"1615" 322.8 46.5723441677589 89.4509930261847
"1616" 323 41.4945295754156 86.6776700518061
"1617" 323.2 39.1019148762788 83.9412058108421
"1618" 323.4 39.1600689846722 83.7971042528257
"1619" 323.6 39.1609624137118 81.8038802084956
"1620" 323.8 38.6879748228482 77.9419342442211
"1621" 324 37.8180307650654 73.3508234822507
"1622" 324.2 37.9026139216035 68.5686875574207
"1623" 324.4 38.511125564864 63.7401927584263
"1624" 324.6 38.8919198087998 58.8406245847363
"1625" 324.8 39.808687294161 53.7907200297814
"1626" 325 40.9453349536861 48.6472166840471
"1627" 325.2 42.1092733665897 43.4949060785452
"1628" 325.4 43.7724656908829 40.2804433516339
"1629" 325.6 45.9477585189961 37.609973926332
"1630" 325.8 48.8725603345381 34.6785978245053
"1631" 326 52.3675674564704 31.7137889575962
"1632" 326.2 56.0820167563663 28.5166072183058
"1633" 326.4 59.6792771465533 25.2692897242349
"1634" 326.6 63.8429773118824 22.5742874303703
"1635" 326.8 68.0710778982175 19.0020337939317
"1636" 327 72.1399920321126 15.836336088566
"1637" 327.2 76.7856519988174 14.1533521772227
"1638" 327.4 81.3632946801218 15.1805786364162
"1639" 327.6 85.6039458963511 17.0223430022101
"1640" 327.8 89.612835429368 19.7035704847311
"1641" 328 93.7421391550142 22.8081429873774
"1642" 328.2 97.6846438704566 25.3130106683279
"1643" 328.4 101.008199227031 28.0881363581544
"1644" 328.6 104.316354702656 31.4031260767365
"1645" 328.8 107.459344846096 35.8600932330256
"1646" 329 109.672185028277 40.7610471537926
"1647" 329.2 110.722356292932 45.8115517488722
"1648" 329.4 111.911119684947 50.7653992570305
"1649" 329.6 113.365798061681 55.4683504077822
"1650" 329.8 114.893947211606 60.317390518545
"1651" 330 116.750075973936 64.9787717065114
"1652" 330.2 117.521080367067 70.1453224312133
"1653" 330.4 117.11480512842 75.1599059297443
"1654" 330.6 115.705933390652 79.9650399041359
"1655" 330.8 113.28949421094 85.2904113103641
"1656" 331 110.182583924192 89.4945002061827
"1657" 331.2 106.461290975296 92.8553970514287
"1658" 331.4 102.29881524041 96.3130555164814
"1659" 331.6 97.4212844360917 99.6383468494398
"1660" 331.8 91.6648979282314 102.317893794775
"1661" 332 86.0689258866136 104.470952316511
"1662" 332.2 80.347716254328 106.878414675973
"1663" 332.4 75.1716326935646 109.127926517213
"1664" 332.6 69.6514048625859 110.68474026907
"1665" 332.8 64.1841625973184 112.12921091583
"1666" 333 58.5350477825932 112.93883095027
"1667" 333.2 52.7538428794072 113.827006032376
"1668" 333.4 47.4321486818165 115.321254238375
"1669" 333.6 42.0791120120312 116.138628948537
"1670" 333.8 36.9883426363257 116.260565658324
"1671" 334 31.4277187318684 115.624056576263
"1672" 334.2 26.2500936701038 114.514033448638
"1673" 334.4 24.1634148692469 112.576081936094
"1674" 334.6 23.0315106060212 110.02125001885
"1675" 334.8 20.9754199854663 106.946187545241
"1676" 335 18.3680961046636 102.017150108025
"1677" 335.2 16.3581808704182 97.0235801599258
"1678" 335.4 15.6233788184398 92.0127544850527
"1679" 335.6 14.6278419003152 87.8825018446464
"1680" 335.8 13.7169271781196 83.0465067600375
"1681" 336 12.3790820375822 76.532401103963
"1682" 336.2 11.4060207539017 71.070221723088
"1683" 336.4 11.0561421636401 67.1671312167648
"1684" 336.6 10.6939193995224 62.2049152772858
"1685" 336.8 10.1457992339665 57.7299186395197
"1686" 337 9.54438068483114 51.8263247335315
"1687" 337.2 8.96349990062271 47.4669620520089
"1688" 337.4 9.31089592154989 43.0518666165962
"1689" 337.6 10.9856307463109 38.9496101514728
"1690" 337.8 11.550812615616 37.6665692606871
"1691" 338 12.1262145023112 34.5592095479854
"1692" 338.2 12.451458496699 30.5814956673794
"1693" 338.4 12.7507751695732 28.8401413454676
"1694" 338.6 14.3070291261058 27.4109871860655
"1695" 338.8 16.7539704939415 23.9528710034968
"1696" 339 18.9822549181017 20.0801569146762
"1697" 339.2 20.8968582503409 17.4740517337245
"1698" 339.4 23.3699374897396 14.7393817730016
"1699" 339.6 25.9269738085171 11.9578991040577
"1700" 339.8 29.2098255137381 9.74177574548707
"1701" 340 32.7396938788462 8.08925510881838
"1702" 340.2 35.9281313336795 6.29865982309615
"1703" 340.4 39.3727012755969 4.43513226048031
"1704" 340.6 43.118586118498 3.05090075049057
"1705" 340.8 46.7293650718477 2.34685944862994
"1706" 341 51.4462493878601 2.09199945570032
"1707" 341.2 55.1995259282351 2.78735908740865
"1708" 341.4 58.8726596246972 3.58284857586888
"1709" 341.6 63.5538232933337 4.87948920375616
"1710" 341.8 67.3789346961018 5.83784450096168
"1711" 342 71.7621726992262 7.53927617829815
"1712" 342.2 76.0802349660531 9.24381098318826
"1713" 342.4 80.4276717032682 9.83285787347815
"1714" 342.6 84.5920254388253 11.1778550403962
"1715" 342.8 88.9526885562695 12.3391963765445
"1716" 343 93.369274973624 13.7936811969295
"1717" 343.2 97.8551413559944 15.4049810390221
"1718" 343.4 101.284616335007 18.770992244947
"1719" 343.6 103.353377688152 22.6750200044498
"1720" 343.8 105.770585117365 26.3383780641815
"1721" 344 107.722595274138 30.3426059736376
"1722" 344.2 110.288701472358 34.2236768367716
"1723" 344.4 112.023201748811 39.3713343591598
"1724" 344.6 113.019778831854 44.489055495662
"1725" 344.8 114.528897958439 48.9480793733418
"1726" 345 115.305493398098 53.9053915987569
"1727" 345.2 114.634504819109 58.7850417950961
"1728" 345.4 114.593388923205 64.0893694267047
"1729" 345.6 113.775357490361 69.4067148115314
"1730" 345.8 111.370996958766 74.2720656018334
"1731" 346 108.635231355592 78.6571415122809
"1732" 346.2 105.233520781836 83.5068127084158
"1733" 346.4 102.048826012813 87.9952491304359
"1734" 346.6 98.203526890495 92.3771467617487
"1735" 346.8 93.700921167691 96.6317722644232
"1736" 347 88.7452994596559 100.45608906463
"1737" 347.2 83.3270343046217 103.213926972962
"1738" 347.4 78.1710796427424 104.791122312162
"1739" 347.6 73.6061268246611 107.636603521372
"1740" 347.8 68.9637344959973 110.191436443057
"1741" 348 64.1252897764272 111.006919003579
"1742" 348.2 59.1604481915376 110.450725738197
"1743" 348.4 53.8014588950596 109.301284706105
"1744" 348.6 48.9843481689499 106.796619759216
"1745" 348.8 44.5193162285351 103.54921619298
"1746" 349 40.569262209996 99.8229600940622
"1747" 349.2 37.8275021677006 95.7161733525626
"1748" 349.4 34.8710567508637 90.8599760713842
"1749" 349.6 32.0555365154074 85.9035306586973
"1750" 349.8 29.0957707941666 81.0118745699745
"1751" 350 26.0079000291448 76.2742852434581
"1752" 350.2 22.6193460444414 71.616461767485
"1753" 350.4 19.6724045806131 67.3302986337714
"1754" 350.6 17.3289128471518 63.1780160790795
"1755" 350.8 14.9658829605575 59.2852203913995
"1756" 351 12.4675957015666 55.3132017414698
"1757" 351.2 10.4275045766841 51.1878553240491
"1758" 351.4 8.91741063068746 46.7371968348105
"1759" 351.6 10.3105908610847 43.4806566184986
"1760" 351.8 13.0916540586456 41.4835205770291
"1761" 352 16.6470190774373 39.1412777437058
"1762" 352.2 19.5207798392182 36.8837330586848
"1763" 352.4 22.5690710924573 34.5872343568184
"1764" 352.6 27.0056984915511 32.330905981791
"1765" 352.8 31.406656708946 29.3440968626025
"1766" 353 36.0566061097119 26.3954871343304
"1767" 353.2 41.4330665826846 23.1683247492014
"1768" 353.4 46.3884585033817 20.1234709192162
"1769" 353.6 51.7887020368592 18.2642213401068
"1770" 353.8 57.4269964787071 16.6607616395693
"1771" 354 62.3731384502046 15.5751057001384
"1772" 354.2 67.8712980023331 15.5497218654197
"1773" 354.4 73.5362086155017 15.7837692992607
"1774" 354.6 78.880402919041 16.4418127849949
"1775" 354.8 84.7233543674083 18.0983343983169
"1776" 355 90.0228147611762 20.7128396696571
"1777" 355.2 95.5430037861056 23.8064271321503
"1778" 355.4 100.460619422819 27.2399181440754
"1779" 355.6 104.959327237698 30.2558339028184
"1780" 355.8 109.203235062919 33.7490975446314
"1781" 356 112.409310153849 37.6518542166785
"1782" 356.2 116.017557004321 42.3696915925316
"1783" 356.4 118.852318830563 46.6426537327487
"1784" 356.6 120.882903364846 51.8678267607422
"1785" 356.8 122.050897827986 57.4330894722928
"1786" 357 122.563731556522 62.8133320753375
"1787" 357.2 122.740233075129 68.1477475844884
"1788" 357.4 122.817117314522 73.1761856970272
"1789" 357.6 121.846855089623 78.6992627264741
"1790" 357.8 120.649639842817 84.0144777894945
"1791" 358 119.279638880071 89.3088915049521
"1792" 358.2 117.218195425156 94.4715926442911
"1793" 358.4 114.015610695561 99.701626513061
"1794" 358.6 110.204767593521 103.675284768104
"1795" 358.8 106.506302745084 107.375002738997
"1796" 359 102.731618613494 109.763464977324
"1797" 359.2 98.3904277934787 111.680904902453
"1798" 359.4 94.2104319891829 113.803123889375
"1799" 359.6 90.5838989909834 117.000259841759
"1800" 359.8 87.0472692021614 119.796624936917
"1801" 360 82.6751689545755 122.006252746949
"1802" 360.2 77.9723309798506 123.429601144409
"1803" 360.4 72.8799824490204 123.444040945274
"1804" 360.6 67.5526849301589 123.312353045985
"1805" 360.8 61.702397602182 122.562603586662
"1806" 361 56.1034084572332 121.456267814806
"1807" 361.2 50.7124864636518 119.874681766042
"1808" 361.4 45.0216233287989 118.223867470613
"1809" 361.6 39.6855328926559 116.508157922547
"1810" 361.8 34.2352601762889 113.883003452596
"1811" 362 28.9619392276871 110.904248536125
"1812" 362.2 23.4713840493422 107.33771742671
"1813" 362.4 18.773146362144 102.625039628555
"1814" 362.6 15.5875388169791 97.3237364349312
"1815" 362.8 13.488403709841 91.9944394748669
"1816" 363 12.1647624650079 86.1359923615515
"1817" 363.2 10.1075937343161 80.7295606535685
"1818" 363.4 8.21969484705175 75.1658038061795
"1819" 363.6 7.01538557019682 69.4725740146453
"1820" 363.8 7.14785161734243 64.1021273474267
"1821" 364 7.26166047474921 59.1013679000368
"1822" 364.2 7.32745434485206 53.7244879763974
"1823" 364.4 8.73056525031352 49.3398910473079
"1824" 364.6 11.1394216281533 44.3578518491176
"1825" 364.8 13.2862399135833 39.9530246657108
"1826" 365 15.7808842318705 36.1176448236024
"1827" 365.2 19.796866522703 32.9869389997017
"1828" 365.4 24.0753086539018 29.6322169303131
"1829" 365.6 28.4737029437131 26.7694544770867
"1830" 365.8 33.0159770137119 24.0782040172797
"1831" 366 38.4278019463303 21.2575434001936
"1832" 366.2 43.3584649411715 18.9869476468396
"1833" 366.4 48.402731853581 16.6259972540679
"1834" 366.6 53.4629548552306 14.2625029989317
"1835" 366.8 57.6898161257941 11.4371585374189
"1836" 367 63.0967153859018 9.89442161867459
"1837" 367.2 68.1049104014051 10.9357206920794
"1838" 367.4 73.3749940526937 12.4772751765962
"1839" 367.6 77.7636639070372 13.4758807841123
"1840" 367.8 82.6010841079517 15.0832813688649
"1841" 368 86.9556139764489 17.5514074509547
"1842" 368.2 91.1338495086018 20.4171143911712
"1843" 368.4 94.3617868191233 24.2105034934285
"1844" 368.6 97.7979736352309 28.2559482590247
"1845" 368.8 101.339424422585 31.5560998808096
"1846" 369 104.818680854481 34.706433543719
"1847" 369.2 107.896682952291 37.9805122280453
"1848" 369.4 110.32601077883 42.419445751989
"1849" 369.6 111.221692363155 47.2904074931805
"1850" 369.8 110.227211626131 51.3272394909079
"1851" 370 107.711985351867 56.228166648202
"1852" 370.2 104.980522248529 60.6063460238843
"1853" 370.4 102.559435646418 65.0337239206462
"1854" 370.6 99.140489481073 68.6496409278614
"1855" 370.8 94.7699351359018 71.9849533522355
"1856" 371 90.433300195705 74.850277085547
"1857" 371.2 85.5213549689018 77.8601896768295
"1858" 371.4 80.9541805275739 80.9108962357437
"1859" 371.6 76.0447276197017 83.8731926600295
"1860" 371.8 70.5673721509351 86.3340226238462
"1861" 372 65.8396162162518 88.2003466429962
"1862" 372.2 61.4144001073772 91.1525489967929
"1863" 372.4 57.2184457845648 93.2127778216127
"1864" 372.6 52.1649298264732 94.458674324179
"1865" 372.8 46.993979686857 96.0300326361995
"1866" 373 42.1657181658491 96.6445660420172
"1867" 373.2 39.1572696409452 94.7773455996342
"1868" 373.4 36.6511012742119 91.3396922818956
"1869" 373.6 34.3649737831191 87.482646881069
"1870" 373.8 32.9040345125878 83.6809657794159
"1871" 374 31.0371862015739 79.946042325547
"1872" 374.2 29.7152770426433 75.2367771282254
"1873" 374.4 28.6701352771692 68.9891635554857
"1874" 374.6 29.4493902303927 66.7379099548871
"1875" 374.8 30.0808509833041 62.9072595783713
"1876" 375 30.9688003339692 58.3297836275655
"1877" 375.2 31.7704278801401 55.2705932393113
"1878" 375.4 33.4063155132632 52.7376577452167
"1879" 375.6 35.9331403227607 49.1761636136268
"1880" 375.8 38.7639100486379 45.1292506668906
"1881" 376 42.3327147421992 41.0659694985392
"1882" 376.2 45.8149893168888 38.4286925077252
"1883" 376.4 49.1351601201018 35.6868420495574
"1884" 376.6 52.7150706029395 33.2978027751245
"1885" 376.8 56.3343820991502 30.3181335096981
"1886" 377 60.5687309857229 27.5165319925299
"1887" 377.2 65.214861956683 24.3129861598149
"1888" 377.4 70.2185044421147 21.4393392207323
"1889" 377.6 75.2414638661395 18.3544946591937
"1890" 377.8 80.19564703712 16.1184310662689
"1891" 378 85.5602178152208 14.3858424643385
"1892" 378.2 91.0530827982393 13.1628148440399
"1893" 378.4 95.7223941012411 14.2562432202033
"1894" 378.6 99.8120008173312 17.7739011016698
"1895" 378.8 103.51027061389 20.7630783364624
"1896" 379 106.878991518936 24.6452556427465
"1897" 379.2 110.906906780216 28.8037634708209
"1898" 379.4 114.435728060678 33.8728998329927
"1899" 379.6 117.739566433036 39.3517432251492
"1900" 379.8 120.591614551429 44.7170899003819
"1901" 380 121.528804789954 50.7156293393856
"1902" 380.2 121.264583456777 56.4760231707212
"1903" 380.4 121.011197698777 61.7788038735962
"1904" 380.6 119.139598349913 66.9187227612723
"1905" 380.8 117.293033184867 71.2263526285562
"1906" 381 115.757265850247 76.6290059372341
"1907" 381.2 113.197414386452 81.4272253448295
"1908" 381.4 109.452153470963 85.7367291912107
"1909" 381.6 105.519825919052 89.7948965160128
"1910" 381.8 101.126520310757 93.4102684115571
"1911" 382 97.0477537038913 96.9475878493449
"1912" 382.2 92.1142045146898 100.960807468987
"1913" 382.4 86.9748803361246 103.92479809296
"1914" 382.6 82.1661052233851 106.056757338163
"1915" 382.8 76.5240490119184 108.082324021063
"1916" 383 71.0115775821246 110.199651404118
"1917" 383.2 66.0385669830204 110.933505436562
"1918" 383.4 60.3647160358378 111.091442523881
"1919" 383.6 54.4663090940224 111.403210799165
"1920" 383.8 48.7854877740618 110.977689299333
"1921" 384 43.2232096845836 111.028216789733
"1922" 384.2 37.9448448812702 111.551914353772
"1923" 384.4 32.5343331992885 110.649585564121
"1924" 384.6 27.3714350558851 108.719294676063
"1925" 384.8 23.0188535177243 106.013333747274
"1926" 385 19.3883460291943 102.674352809665
"1927" 385.2 18.1790508590779 98.7506074146075
"1928" 385.4 18.109821540988 94.1083592906479
"1929" 385.6 19.0097778538845 89.9416926267341
"1930" 385.8 19.8246185942711 85.1071302826814
"1931" 386 21.3181280329526 79.3721492869521
"1932" 386.2 22.6091864356474 74.4946527412724
"1933" 386.4 24.0832269588393 68.9208373427837
"1934" 386.6 25.7358903179375 63.949053890989
"1935" 386.8 28.4714075860211 58.6605429852553
"1936" 387 31.9008036916692 54.5017844719973
"1937" 387.2 35.6570883150867 51.2058273828563
"1938" 387.4 39.7987998869375 48.6685828565783
"1939" 387.6 44.072987773558 46.6467697507524
"1940" 387.8 47.629558293534 43.7989715525897
"1941" 388 51.1343737507218 40.9676986334362
"1942" 388.2 55.1645665245375 38.4859259743975
"1943" 388.4 58.9304687880172 35.9912918946346
"1944" 388.6 63.396016683942 33.7691949369519
"1945" 388.8 67.7915232039395 31.4830373240867
"1946" 389 72.5758608544359 29.0511724929067
"1947" 389.2 77.1517066499643 27.3083406649524
"1948" 389.4 81.9534710770634 24.919943863668
"1949" 389.6 86.0273539673469 22.6656984826693
"1950" 389.8 91.2184476568372 21.0578863226607
"1951" 390 95.5611525995921 22.0343006944542
"1952" 390.2 99.1334555206012 24.0341893796452
"1953" 390.4 103.482741802552 26.7101158604877
"1954" 390.6 107.088731358668 30.1354748435902
"1955" 390.8 110.244020206534 34.0843942025299
"1956" 391 113.848730959856 37.8554889663178
"1957" 391.2 117.414221612385 42.1483375896668
"1958" 391.4 120.662970220964 47.0454579142366
"1959" 391.6 122.759808544188 52.2349795090737
"1960" 391.8 124.020431410288 57.7468913766839
"1961" 392 123.644798137463 63.6919508233505
"1962" 392.2 122.290686558678 69.2071995812169
"1963" 392.4 120.261990309319 74.646339071059
"1964" 392.6 118.124130336733 79.889525699186
"1965" 392.8 115.112191762962 84.9694625604414
"1966" 393 112.680199268264 89.5996162332232
"1967" 393.2 109.082691555667 94.5098434528699
"1968" 393.4 105.551090452095 99.1545981137575
"1969" 393.6 101.495042385115 103.098359313514
"1970" 393.8 97.2833583805792 106.570169384387
"1971" 394 94.1880068272746 110.458476473511
"1972" 394.2 90.4527896806801 114.177042879283
"1973" 394.4 86.3994444440986 116.219466025405
"1974" 394.6 81.7643974867721 118.548383114893
"1975" 394.8 76.5146430254472 120.05076135175
"1976" 395 71.4034244924503 120.866385730785
"1977" 395.2 66.0543388025569 121.045628645544
"1978" 395.4 60.9904462725267 120.293658116132
"1979" 395.6 55.0255052496086 118.96119708832
"1980" 395.8 49.5226750782604 117.176557154591
"1981" 396 45.1462243253769 114.29404307969
"1982" 396.2 40.8096087143296 110.438593151334
"1983" 396.4 36.4877302223029 106.624337856607
"1984" 396.6 33.3547060076856 102.267413173093
"1985" 396.8 30.5824705667954 97.8869084718196
"1986" 397 27.2038053917889 93.2636469270317
"1987" 397.2 23.9520032850354 88.7788658731844
"1988" 397.4 20.584140710121 84.2233334988689
"1989" 397.6 17.3316670401735 79.6188287294494
"1990" 397.8 14.5189510216871 74.8030195596537
"1991" 398 10.8308753032033 70.4598039431676
"1992" 398.2 8.20219405105429 65.8921228491046
"1993" 398.4 6.84025727211371 60.3456198998462
"1994" 398.6 6.47631033709818 54.7835011445783
"1995" 398.8 7.47854150490175 49.6568224514489
"1996" 399 9.22509333683031 45.046949703864
"1997" 399.2 11.4646162104393 40.8232655374149
"1998" 399.4 13.8507240857165 36.9275117262999
"1999" 399.6 16.2595840797211 32.6022602841187
"2000" 399.8 18.7460340017727 28.2626408539252
"2001" 400 21.2515192931133 24.2489828584231
"2002" 400.2 23.5203938438818 19.8686826572162
"2003" 400.4 25.9049512701095 14.7753329422975
"2004" 400.6 28.5843540101186 11.791188712054
"2005" 400.8 32.08748843548 8.72682265733712
"2006" 401 34.5298173358277 7.24232005272579
"2007" 401.2 37.9129864380129 4.93742994185541
"2008" 401.4 41.3077891839195 3.70743304609911
"2009" 401.6 45.0695447643211 2.53067018716389
"2010" 401.8 49.8871728518803 1.99728798568901
"2011" 402 54.0229713919217 1.39143789697616
"2012" 402.2 58.8414871673148 1.10042539077007
"2013" 402.4 62.8617881930541 0.880190906887549
"2014" 402.6 67.6771502420556 1.82516591528847
"2015" 402.8 72.4624864659768 2.65041039658366
"2016" 403 76.9253626503357 3.41786989850182
"2017" 403.2 81.6871465510674 4.55226604567591
"2018" 403.4 86.7439412512518 5.97539721568366
"2019" 403.6 91.1421926981944 7.98896243929129
"2020" 403.8 95.6018341606608 10.9301271760179
"2021" 404 99.5102331567994 14.307606516566
"2022" 404.2 103.056235285526 17.6113322941222
"2023" 404.4 106.347886130832 20.6282645758418
"2024" 404.6 109.568552475937 24.2623497864734
"2025" 404.8 113.33267766609 27.1665678581373
"2026" 405 116.425828097173 31.0940920830707
"2027" 405.2 118.157877471298 35.5290235359927
"2028" 405.4 120.179546827595 40.8736478911742
"2029" 405.6 121.508723563925 46.2661751820008
"2030" 405.8 121.203499390116 51.0412985464533
"2031" 406 121.304127566465 56.6159087921111
"2032" 406.2 121.549083495355 61.7338412391256
"2033" 406.4 122.230989285266 66.9899732087373
"2034" 406.6 123.252666213027 72.7922084901619
"2035" 406.8 122.798743726553 78.5424155802705
"2036" 407 122.206141898436 84.2928212066871
"2037" 407.2 120.847430675272 88.2068268068852
"2038" 407.4 117.971910688359 90.8289841867148
"2039" 407.6 114.492019134244 93.5203800537192
"2040" 407.8 110.373346579775 97.1243755163214
"2041" 408 106.991197379997 100.095257643306
"2042" 408.2 103.50970035337 102.865465865145
"2043" 408.4 99.7496320852281 105.343573703038
"2044" 408.6 97.1989891824881 108.925304103261
"2045" 408.8 93.441703339934 111.501555100516
"2046" 409 89.1254339741386 114.238366028543
"2047" 409.2 85.4665688590639 117.577433251596
"2048" 409.4 81.6286140899501 120.168465496612
"2049" 409.6 77.468783121592 122.508416952585
"2050" 409.8 72.8961645903216 123.362956769939
"2051" 410 68.7597431080211 121.885671136323
"2052" 410.2 64.8876919935836 119.173479040545
"2053" 410.4 61.081824358383 116.500373780414
"2054" 410.6 57.4806900610493 113.200087373301
"2055" 410.8 54.6929839283202 109.464365713237
"2056" 411 51.9753455103319 105.206680262535
"2057" 411.2 48.9601965464213 100.970647482021
"2058" 411.4 45.8664838419018 96.2811502329603
"2059" 411.6 43.6886769390914 92.0612673925099
"2060" 411.8 41.8262259607284 87.2436388106539
"2061" 412 40.4317962047983 82.2277583496306
"2062" 412.2 38.768020974 76.9954068966251
"2063" 412.4 37.2295244700742 72.0032811116134
"2064" 412.6 35.7092099220742 66.6527276096134
"2065" 412.8 34.2210511849831 62.0943265468869
"2066" 413 32.6964217219491 57.4187585854068
"2067" 413.2 31.2367903405333 52.5282019751927
"2068" 413.4 30.4155655795537 47.9186449375835
"2069" 413.6 29.4475588708769 43.7331482736831
"2070" 413.8 28.3390113125556 40.2271467503846
"2071" 414 26.4873775953792 37.5385773859639
"2072" 414.2 25.0343256367119 35.3719356180202
"2073" 414.4 23.9009002750186 31.7948579500507
"2074" 414.6 23.6870562827727 27.7744336680284
"2075" 414.8 25.8302396444943 24.416936231985
"2076" 415 28.4294568244373 21.1540483441252
"2077" 415.2 32.0361223863294 17.5437062416948
"2078" 415.4 35.7370055363514 14.0162646786096
"2079" 415.6 39.3923065184085 10.0421535779543
"2080" 415.8 42.5457968028491 6.33972766795799
"2081" 416 44.588929197534 4.41199383786712
"2082" 416.2 48.5194327281618 2.49976683667617
"2083" 416.4 52.1106328783303 2.03355631482065
"2084" 416.6 56.4453392384017 1.61692550884615
"2085" 416.8 60.8769505684226 0.934836099116983
"2086" 417 65.4514276210737 0.963117731436921
"2087" 417.2 69.8303238679079 0.843263325086846
"2088" 417.4 74.377016722231 1.94395556464494
"2089" 417.6 79.0234721171133 2.82471986621154
"2090" 417.8 83.3713692258718 4.165380258177
"2091" 418 87.9724895514371 6.5871700609491
"2092" 418.2 92.2952514754347 8.8934570482249
"2093" 418.4 95.94069945148 11.4366339619215
"2094" 418.6 99.1910531024689 15.0127291008888
"2095" 418.8 101.856238666798 18.072518625334
"2096" 419 104.300220645619 21.5822086568903
"2097" 419.2 105.825681652411 25.041220888615
"2098" 419.4 106.433853738031 28.75331373268
"2099" 419.6 107.80130978476 32.2897008870873
"2100" 419.8 108.849899515536 35.8663476507692
"2101" 420 109.555148618713 40.3113392131327
"2102" 420.2 110.629647830014 44.4457082851844
"2103" 420.4 111.262768605722 48.7365436478057
"2104" 420.6 111.509818314883 52.9744539311517
"2105" 420.8 112.172527922262 57.1926151575962
"2106" 421 112.114190271002 61.3336737923373
"2107" 421.2 111.235564041726 65.4195940384909
"2108" 421.4 109.622465439134 69.2891322941776
"2109" 421.6 106.974682479568 71.2372593541575
"2110" 421.8 102.696502652467 71.7464055394781
"2111" 422 97.9418641246836 71.4074839202689
"2112" 422.2 93.2134226224732 70.637245768489
"2113" 422.4 89.1840003081849 69.2474766621022
"2114" 422.6 84.3593558639631 69.3521114158661
"2115" 422.8 79.6229290154586 70.6239233283567
"2116" 423 75.5635777920805 73.0585222100151
"2117" 423.2 70.8684614012449 74.4179600539334
"2118" 423.4 65.6688057282035 76.7042701090991
"2119" 423.6 60.4158940662617 79.9597662834533
"2120" 423.8 56.2029240928291 82.6685945613727
"2121" 424 51.5036051996546 85.5599959234164
"2122" 424.2 47.4823488852369 88.0084725775347
"2123" 424.4 42.8867513231007 89.8977150757011
"2124" 424.6 37.7967916506814 91.1010462291894
"2125" 424.8 32.7710471670836 91.6433177993291
"2126" 425 27.9615222223131 90.713286872779
"2127" 425.2 23.6041481092964 88.9612683443746
"2128" 425.4 19.758316191806 86.5800017172132
"2129" 425.6 16.2084105128547 84.0074122706485
"2130" 425.8 12.7996424229018 80.6228615413542
"2131" 426 10.3311316962807 76.5330557296751
"2132" 426.2 8.18292637021152 72.4175985309114
"2133" 426.4 6.74762104913253 68.2255068763984
"2134" 426.6 7.25792114664311 64.6012428104065
"2135" 426.8 7.76749017630523 60.752945871333
"2136" 427 7.76075558267422 56.1902445699674
"2137" 427.2 8.29332085847062 51.5422658862369
"2138" 427.4 10.6780735338848 48.434808456986
"2139" 427.6 13.4294238853727 45.4827243953287
"2140" 427.8 16.1187012180994 42.780783756445
"2141" 428 18.6656753626247 39.0780906508251
"2142" 428.2 21.8592946124456 35.5177330095611
"2143" 428.4 24.149079191041 31.8307012930076
"2144" 428.6 27.1106272699437 27.9270556265542
"2145" 428.8 30.2471763099967 24.4047522644632
"2146" 429 33.7695762702411 20.0049033815783
"2147" 429.2 37.380451380581 15.8448068281245
"2148" 429.4 41.3031647064205 12.1118132632899
"2149" 429.6 45.9597546730674 9.18065895231395
"2150" 429.8 50.2918580357616 7.25573866076814
"2151" 430 55.0317358066064 6.59577029640153
"2152" 430.2 60.5924503031864 5.89369526798303
"2153" 430.4 66.1688051297071 5.22606963960957
"2154" 430.6 71.8815996157618 4.38010421023617
"2155" 430.8 77.9506829310969 3.42374714729737
"2156" 431 82.964534304583 4.16719676880241
"2157" 431.2 86.6548037613839 6.20766401523901
"2158" 431.4 90.7613724443417 9.16211590474473
"2159" 431.6 94.9943625215589 12.1322190732019
"2160" 431.8 97.8462203116203 15.2189189299734
"2161" 432 100.971178936837 18.7090963142197
"2162" 432.2 104.708773057453 21.8956550684582
"2163" 432.4 108.008255052439 25.7553834591104
"2164" 432.6 111.313018861597 29.9345895687148
"2165" 432.8 114.669454578833 33.2864475402858
"2166" 433 117.807269789476 36.3918685221863
"2167" 433.2 119.70915294775 40.2685817980092
"2168" 433.4 121.693233595572 44.5592452169202
"2169" 433.6 122.559442267829 49.6230875192689
"2170" 433.8 122.172731119609 54.5019632528548
"2171" 434 121.213719992119 59.357566007355
"2172" 434.2 119.882273651973 63.7170145809533
"2173" 434.4 119.470521795223 68.2508807074354
"2174" 434.6 119.241901657061 72.5364467345488
"2175" 434.8 117.971831645282 77.703851807682
"2176" 435 117.66659618809 82.3161937237219
"2177" 435.2 117.429532421774 86.6669845571416
"2178" 435.4 115.263383264974 89.9800637681155
"2179" 435.6 112.333531741405 93.1882183061269
"2180" 435.8 109.214338904796 96.5872929969425
"2181" 436 106.032728828394 100.279081517093
"2182" 436.2 102.351689995388 102.706481479278
"2183" 436.4 98.4551664624183 105.108207704157
"2184" 436.6 94.240492262607 107.870000469396
"2185" 436.8 90.1335148831358 111.041707754282
"2186" 437 86.0928500209126 114.389118179558
"2187" 437.2 82.2817354270811 117.436191932444
"2188" 437.4 77.8567782025882 119.88705441578
"2189" 437.6 73.4631327228631 122.16573347253
"2190" 437.8 68.7992499449552 123.21615636543
"2191" 438 64.3158747297214 124.765803725399
"2192" 438.2 59.89754324579 125.814638124188
"2193" 438.4 55.8022351678257 124.27601052021
"2194" 438.6 53.1724398642351 121.172070981313
"2195" 438.8 50.6542147389183 117.604882815734
"2196" 439 48.8169247867492 114.114040266444
"2197" 439.2 46.6245295679185 110.04631687398
"2198" 439.4 44.2797074557378 106.237267164219
"2199" 439.6 42.1501593912351 102.04596544718
"2200" 439.8 39.7852256499018 97.2086062727135
"2201" 440 37.8003705455684 92.6442785793795
"2202" 440.2 35.242772317972 88.5274396820503
"2203" 440.4 33.1197322958846 84.1834277009505
"2204" 440.6 31.4484188252132 79.5241797933831
"2205" 440.8 29.8177196192272 75.0602073889157
"2206" 441 28.7495306367723 70.4071334285021
"2207" 441.2 27.0536898035723 65.1300795393823
"2208" 441.4 26.019468469829 60.3450408356143
"2209" 441.6 26.0460867716795 54.7839224214665
"2210" 441.8 26.2429086382472 49.9427309752325
"2211" 442 27.213393810671 45.8221236072766
"2212" 442.2 27.7742438858822 42.8770119269883
"2213" 442.4 28.8591988577005 38.8329700704923
"2214" 442.6 29.2185361258885 35.1500558156293
"2215" 442.8 29.4053316056341 31.4168350325187
"2216" 443 29.7896853837976 26.7905366033253
"2217" 443.2 31.0486958688601 22.018564779617
"2218" 443.4 32.7986412600476 17.3341764209712
"2219" 443.6 35.9453901048675 13.3463474675277
"2220" 443.8 40.1311946656325 9.41001648405769
"2221" 444 44.2777551392418 6.53561290675617
"2222" 444.2 49.4643903989085 3.05957796530563
"2223" 444.4 53.7985597445104 1.10675553392534
"2224" 444.6 59.2861834098248 0.391759224526222
"2225" 444.8 64.7571003218645 0.207083937981253
"2226" 445 69.6728210582312 1.4434446775138
"2227" 445.2 74.5985043503068 3.24684472287464
"2228" 445.4 78.9672176234368 5.70023197843055
"2229" 445.6 82.7610994631147 7.99511243738905
"2230" 445.8 87.2760513430518 9.96203730266491
"2231" 446 92.0554228951055 11.6728048308369
"2232" 446.2 97.1657879727053 13.930933207114
"2233" 446.4 101.421690603399 16.9810772689554
"2234" 446.6 105.666267982131 20.532331142002
"2235" 446.8 109.297385261235 24.1506005487541
"2236" 447 111.878914599386 29.2206154736084
"2237" 447.2 112.89937711378 33.513619454712
"2238" 447.4 113.71401820257 37.462156034314
"2239" 447.6 114.640476264742 41.2743792740044
"2240" 447.8 115.869856194621 44.6856404720523
"2241" 448 116.270991127612 48.7438966945903
"2242" 448.2 116.883858663701 53.3878720049369
"2243" 448.4 117.529623959149 57.7129357649335
"2244" 448.6 117.220063227103 62.1451562266494
"2245" 448.8 116.231271966505 66.7845146416824
"2246" 449 115.432322564619 71.7086391808793
"2247" 449.2 113.73306758419 76.4766318349012
"2248" 449.4 111.529899891749 80.8728089656809
"2249" 449.6 109.137898508527 85.7516748713839
"2250" 449.8 105.848676565847 89.8982888542157
"2251" 450 102.181118577073 93.1811052476072
"2252" 450.2 97.8315667947306 97.33402895927
"2253" 450.4 93.2878295514097 101.153700997914
"2254" 450.6 88.9227366695119 104.831542483918
"2255" 450.8 84.1621527525781 107.905788647238
"2256" 451 78.6633830471234 109.998930117676
"2257" 451.2 73.1382182266431 111.216512503734
"2258" 451.4 67.8144146259526 111.708666335359
"2259" 451.6 63.1699482639364 110.742333113203
"2260" 451.8 60.7913203745903 107.62398360658
"2261" 452 59.2915602959362 103.919903828182
"2262" 452.2 57.7450334281431 99.1799635747686
"2263" 452.4 56.4136660186518 94.6123662436497
"2264" 452.6 54.3226842685665 89.6427722141106
"2265" 452.8 52.7319272677121 83.9344004149238
"2266" 453 51.8685589845267 78.6426019647212
"2267" 453.2 51.8095316204472 73.0705563940507
"2268" 453.4 51.3347119742244 67.1909996970478
"2269" 453.6 50.9358770532792 61.8496721319008
"2270" 453.8 50.9090339779908 56.3444843676509
"2271" 454 50.5778752797142 51.2502097553253
"2272" 454.2 50.4274274859018 46.2477976421179
"2273" 454.4 51.089418754319 42.2672537567948
"2274" 454.6 52.9140857580391 38.1084747489687
"2275" 454.8 54.4968027593818 33.9839523720162
"2276" 455 57.1413165671189 29.4290757924251
"2277" 455.2 59.4921787696468 25.6638166971648
"2278" 455.4 62.2468858793628 20.9920010881741
"2279" 455.6 65.2026856953168 17.438435297049
"2280" 455.8 69.1682279718248 13.5944237099808
"2281" 456 73.3394071617423 11.0681241447373
"2282" 456.2 78.2849558213135 9.05786682510792
"2283" 456.4 82.8793646131948 7.65982959858979
"2284" 456.6 88.5863480800941 7.16102009448078
"2285" 456.8 93.5470074655544 8.23665257642252
"2286" 457 96.5932440993415 11.0406377474877
"2287" 457.2 100.442531541371 14.9055316004132
"2288" 457.4 103.719551009164 19.2400392283401
"2289" 457.6 105.455687649058 23.5104031345149
"2290" 457.8 106.58661420155 27.2636020841502
"2291" 458 107.755163402908 31.0823917958274
"2292" 458.2 109.961349793772 34.9387477923554
"2293" 458.4 111.466298999029 40.1380020133187
"2294" 458.6 112.984814844761 44.7281051823856
"2295" 458.8 114.734933677488 49.2097521558802
"2296" 459 115.700812570692 53.8422257962069
"2297" 459.2 115.827625234954 58.3592771993856
"2298" 459.4 116.260123195179 63.4290365185152
"2299" 459.6 115.592239347503 68.6669235347175
"2300" 459.8 114.302111871224 73.6307765017148
"2301" 460 112.840811194678 78.7971610207138
"2302" 460.2 110.646403444744 83.4601398540119
"2303" 460.4 108.662992713275 87.5740154978379
"2304" 460.6 105.83790812264 91.8626146449896
"2305" 460.8 102.565634061466 95.4129092016446
"2306" 461 98.5882428615081 98.4967739925642
"2307" 461.2 94.3285757041681 101.654551595411
"2308" 461.4 89.524280539104 103.567657328422
"2309" 461.6 84.8955478358193 105.442092322217
"2310" 461.8 79.3200719441649 106.657297741666
"2311" 462 74.1175561670949 108.040245353551
"2312" 462.2 68.7420641806645 109.400457419444
"2313" 462.4 63.8740513553594 109.815028150833
"2314" 462.6 59.1473925370742 110.476308673613
"2315" 462.8 54.2951595249188 111.775209648778
"2316" 463 49.3549067343672 112.468489308389
"2317" 463.2 44.4144468933628 113.059900055297
"2318" 463.4 39.205334243736 113.484805797413
"2319" 463.6 33.7147651464529 112.967358136034
"2320" 463.8 28.3522855001431 111.690945819182
"2321" 464 23.9937669605028 109.443860089931
"2322" 464.2 21.0762506588236 105.437170673956
"2323" 464.4 19.6246220559504 101.054758769358
"2324" 464.6 18.1124356111313 96.4258306488421
"2325" 464.8 16.9036609295247 90.9249103036945
"2326" 465 16.1617094519075 85.5702038126933
"2327" 465.2 16.4759585959895 80.2062531735084
"2328" 465.4 17.5517498784106 74.6237505732411
"2329" 465.6 19.1410734914196 69.5316467030247
"2330" 465.8 21.0543387977466 65.1854986525789
"2331" 466 23.4729618081298 61.1306582948242
"2332" 466.2 25.7311040262659 57.0423931765326
"2333" 466.4 29.3049891421688 52.8300900011359
"2334" 466.6 33.0416081957614 49.1332601332804
"2335" 466.8 36.4266691405621 45.2464107977848
"2336" 467 39.7133815172981 41.7375320455474
"2337" 467.2 42.9252217098233 39.9869137001844
"2338" 467.4 46.6783524950854 38.1276934714125
"2339" 467.6 50.2255926234949 37.2321512804306
"2340" 467.8 53.8077013213486 36.9017116540642
"2341" 468 58.8556048140626 36.0496437518409
"2342" 468.2 63.958758541615 35.2585529243724
"2343" 468.4 68.8030660788201 35.1352313330247
"2344" 468.6 73.3621080785533 34.3800248347833
"2345" 468.8 78.2340780248825 33.5610038570961
"2346" 469 83.6150886040806 33.2619229336558
"2347" 469.2 88.9942303579605 33.3324437985373
"2348" 469.4 93.4193412371282 33.8458379047094
"2349" 469.6 98.1621557126769 35.32002281975
"2350" 469.8 101.459169214701 38.0902798104305
"2351" 470 104.598753695482 41.0844187946435
"2352" 470.2 107.277632717177 42.7909756417339
"2353" 470.4 110.857758890976 45.0872608467447
"2354" 470.6 113.902731742827 48.5247184843562
"2355" 470.8 116.649795339202 52.4769090750795
"2356" 471 118.167107339202 56.9032169293707
"2357" 471.2 119.189082614016 62.5584559553162
"2358" 471.4 119.851505381359 67.7692398964476
"2359" 471.6 120.028768947355 73.1858242387844
"2360" 471.8 119.269716702522 78.2609686843548
"2361" 472 116.288720634052 82.6374695893295
"2362" 472.2 112.287385195362 85.4979986391587
"2363" 472.4 107.973839140693 88.9536519385028
"2364" 472.6 103.5397422132 91.8740836936459
"2365" 472.8 98.7101544509465 93.6558045858308
"2366" 473 93.7772755454952 95.9484296917061
"2367" 473.2 88.6253305044017 98.2925975588375
"2368" 473.4 82.7708237719756 99.6908629610223
"2369" 473.6 76.7341419335202 100.679669528723
"2370" 473.8 71.0534806616696 100.845579081864
"2371" 474 65.2638304214281 99.9143487376839
"2372" 474.2 60.1549345801105 97.7795453328929
"2373" 474.4 56.8743829610693 94.4006534296124
"2374" 474.6 53.9658769705811 90.3386294374548
"2375" 474.8 51.5287917181177 86.0995016099598
"2376" 475 51.0585883740109 81.4252951307234
"2377" 475.2 51.4251339080268 75.9912116132837
"2378" 475.4 51.7909595961392 70.9774563451149
"2379" 475.6 53.1043003403557 65.4482237818477
"2380" 475.8 54.8945245528647 60.8068338370777
"2381" 476 56.4659268312393 55.8454222222712
"2382" 476.2 58.7075455226318 51.1222457374919
"2383" 476.4 61.7958942333667 46.6765136432013
"2384" 476.6 65.0215028519514 42.513013180503
"2385" 476.8 68.2293034056307 38.2078199004998
"2386" 477 71.8904223246849 34.3514614169154
"2387" 477.2 75.3402562855413 30.6709346759217
"2388" 477.4 79.3415578710129 27.0709806278184
"2389" 477.6 83.3132790777589 24.3431285211676
"2390" 477.8 88.2277635865582 21.480835846044
"2391" 478 92.9540038702351 19.8472615700036
"2392" 478.2 98.1322325155966 19.9472037670507
"2393" 478.4 102.49359374112 21.4620357974871
"2394" 478.6 107.581752524777 23.3717482722926
"2395" 478.8 111.907258568635 26.6987066672295
"2396" 479 115.482390030451 30.8485398019603
"2397" 479.2 118.019152100868 34.9569412416978
"2398" 479.4 119.480114256062 40.4923365331905
"2399" 479.6 119.843201142231 45.4865932731785
"2400" 479.8 119.471487752166 49.5983504157928
"2401" 480 118.452766068971 54.1241737609237
"2402" 480.2 117.798628266991 59.4288371356854
"2403" 480.4 117.748856064527 64.410857615864
"2404" 480.6 117.084823329536 70.1890385102531
"2405" 480.8 115.500325879393 75.5308923539182
"2406" 481 113.264248438913 80.7505096294838
"2407" 481.2 110.910891033081 86.0612639606855
"2408" 481.4 107.69742863169 89.9585241226777
"2409" 481.6 102.704765231532 94.8625058067701
"2410" 481.8 98.6271824628474 99.1620577280201
"2411" 482 93.7729172620322 102.686859472156
"2412" 482.2 88.5897616479979 106.185536681639
"2413" 482.4 83.1371620536545 108.913232408091
"2414" 482.6 77.6949371744128 111.145429571602
"2415" 482.8 72.3093879454846 113.541014929805
"2416" 483 66.4162103719912 114.750564601697
"2417" 483.2 60.4105334195896 115.215855343405
"2418" 483.4 54.6961719465434 115.189345582041
"2419" 483.6 49.4804887102903 113.447679507808
"2420" 483.8 44.9501861548639 110.165160678169
"2421" 484 42.1776095150184 105.88689849683
"2422" 484.2 39.7626263795936 101.265475548202
"2423" 484.4 37.2260294941018 96.3004901390795
"2424" 484.6 35.2599799994321 90.6472993271652
"2425" 484.8 33.9118557731669 85.5015618037343
"2426" 485 32.9974683444194 79.9324675410962
"2427" 485.2 32.6564336534871 74.7660140942608
"2428" 485.4 33.1083564230908 69.4597378207181
"2429" 485.6 34.2485923340908 64.2932843738827
"2430" 485.8 35.8954335231359 59.4566830047354
"2431" 486 38.4394821037796 54.9795124632473
"2432" 486.2 41.9444453913864 51.3778155585778
"2433" 486.4 45.127840453015 47.5298905043886
"2434" 486.6 48.5057876690198 44.4357941639192
"2435" 486.8 51.190101836968 41.3788695187617
"2436" 487 54.7489709494537 38.6691776163494
"2437" 487.2 59.2795815476437 35.9851908853833
"2438" 487.4 63.1397909647618 33.4845673784962
"2439" 487.6 68.1425029322287 31.2532101762885
"2440" 487.8 72.4180266501055 29.0809769169295
"2441" 488 77.1874156509405 27.5870410108155
"2442" 488.2 82.4903370568259 27.4535535009134
"2443" 488.4 87.8811120119534 28.0431941895574
"2444" 488.6 92.9729171221104 29.06821145186
"2445" 488.8 97.8122648074588 30.3603331899921
"2446" 489 102.53405723009 31.5479362210113
"2447" 489.2 105.978438876829 33.7966062559938
"2448" 489.4 109.332986942349 37.4724480769276
"2449" 489.6 112.454562368829 40.9786872668587
"2450" 489.8 115.830189868133 44.4966000582665
"2451" 490 119.450947351962 47.7979903557538
"2452" 490.2 122.857195571597 50.8014454659603
"2453" 490.4 125.013135262714 54.6419171976845
"2454" 490.6 125.883834618953 59.9048072533746
"2455" 490.8 125.755498161156 65.1808899153302
"2456" 491 125.112879656402 69.7313084349159
"2457" 491.2 123.235458257155 74.7247074606566
"2458" 491.4 120.979524479027 79.5481136572268
"2459" 491.6 118.404049761448 83.8165072094915
"2460" 491.8 115.431036943303 87.677281328655
"2461" 492 111.883690968563 91.8027239086284
"2462" 492.2 107.874179337068 95.2371351880507
"2463" 492.4 103.53965916702 98.0969273213928
"2464" 492.6 99.1015209817121 100.319921402165
"2465" 492.8 94.742424682176 101.790024571613
"2466" 493 89.7812167122194 102.98031397072
"2467" 493.2 84.8573095341431 103.480613721286
"2468" 493.4 79.3701972574535 103.030341361717
"2469" 493.6 74.415112351239 102.586385422028
"2470" 493.8 68.309551480029 101.935750221723
"2471" 494 63.2226630126723 100.927769707137
"2472" 494.2 57.8154729017444 98.8891436523153
"2473" 494.4 53.5926379129184 96.6402078217462
"2474" 494.6 48.8437664984018 94.2133496261962
"2475" 494.8 45.1527806235351 91.5869072920795
"2476" 495 41.8824452719196 90.4652323005604
"2477" 495.2 37.5221288513075 90.5582300161905
"2478" 495.4 32.7471415868494 89.3581519079915
"2479" 495.6 28.5861171479231 87.5669184985908
"2480" 495.8 25.4570528654955 84.8769522505337
"2481" 496 22.6491668876183 81.7319947979758
"2482" 496.2 20.1451193967948 78.4946851160935
"2483" 496.4 17.8632037180165 74.4910674046945
"2484" 496.6 15.3102729750851 70.2738691757795
"2485" 496.8 13.5724689848018 66.2163661034295
"2486" 497 11.7953005497118 62.2634709306409
"2487" 497.2 11.2565686750814 58.3689130617998
"2488" 497.4 11.6287169325166 54.3939006150682
"2489" 497.6 11.956053252975 49.9311496905962
"2490" 497.8 12.361976113629 45.4769876194507
"2491" 498 12.7731812519714 41.5739334386025
"2492" 498.2 14.9526195122372 38.2044393028493
"2493" 498.4 17.4071763514373 34.9126144921252
"2494" 498.6 21.2458343562351 31.7468170656332
"2495" 498.8 25.2637695962631 28.6892057183703
"2496" 499 28.9030991742955 26.0304182883587
"2497" 499.2 33.3140166485122 23.4042172310053
"2498" 499.4 37.5947724524544 20.8852878225962
"2499" 499.6 42.4725422100989 19.1547013528849
"2500" 499.8 47.2389900310684 17.7004345475962
"2501" 500 52.2819051308615 16.2862741940794
"2502" 500.2 57.0567700892279 15.7424421428788
"2503" 500.4 62.3383425186482 15.6666141604342
"2504" 500.6 67.6814670877004 16.168284998925
"2505" 500.8 73.1390652233711 17.3312515557186
"2506" 501 77.8339838867941 19.1074140323746
"2507" 501.2 82.727073137624 21.6496526085962
"2508" 501.4 87.2633820551517 23.6561101718462
"2509" 501.6 91.4735447904205 25.9969773289712
"2510" 501.8 95.1515588080115 28.6384635635169
"2511" 502 98.8402318121381 30.6228319448507
"2512" 502.2 102.144951198161 33.6704129343079
"2513" 502.4 104.27495390136 37.0014128286203
"2514" 502.6 106.579521356973 41.7711006210069
"2515" 502.8 109.332788460956 46.0681324487758
"2516" 503 112.352171326669 50.0809825605791
"2517" 503.2 114.357485002279 54.9809695063011
"2518" 503.4 114.543599884477 59.4568236370555
"2519" 503.6 114.125875943123 64.8065122923926
"2520" 503.8 113.771682625919 69.5564352161996
"2521" 504 112.716384227081 74.4924435944921
"2522" 504.2 111.375593013253 79.6095122440874
"2523" 504.4 110.354649757361 84.6670329508491
"2524" 504.6 108.709771622445 89.796049129579
"2525" 504.8 106.460361294801 94.5482752018867
"2526" 505 103.416390725339 98.3898656367172
"2527" 505.2 99.9527011265612 101.608406776515
"2528" 505.4 95.4677959113879 104.165153912723
"2529" 505.6 89.9404025884217 105.55506711751
"2530" 505.8 84.3371491763664 106.35026342429
"2531" 506 79.7879399476473 106.595908397111
"2532" 506.2 74.0600181393672 106.419464536424
"2533" 506.4 69.1435541252254 105.877791902879
"2534" 506.6 64.2668842298523 103.988959267514
"2535" 506.8 59.9273164784591 101.774295722465
"2536" 507 56.8694382825119 98.7598086471046
"2537" 507.2 53.3661360535442 95.3895034859202
"2538" 507.4 50.3900427019345 91.3363306939732
"2539" 507.6 48.0846476906231 87.1365012277273
"2540" 507.8 46.0162795400135 83.4642824787609
"2541" 508 44.8218105596332 79.3308032595447
"2542" 508.2 44.0015017100384 75.1219543770309
"2543" 508.4 43.2738045680803 69.9638767903461
"2544" 508.6 43.2618273001076 65.2251898057667
"2545" 508.8 43.8881258082864 60.4411654980962
"2546" 509 44.6629014914017 55.6614356984615
"2547" 509.2 45.5575166918244 50.7842794194865
"2548" 509.4 46.0286152884542 46.6625548189948
"2549" 509.6 46.6317088310618 43.0569623818362
"2550" 509.8 47.8714624236601 38.6477916583344
"2551" 510 49.8356271920494 34.6515489181062
"2552" 510.2 51.7212050979415 30.4499716844968
"2553" 510.4 54.3496278649434 26.0367879949087
"2554" 510.6 57.4006035460618 22.0063561753962
"2555" 510.8 60.0715997036568 17.6588364640043
"2556" 511 63.4688757179643 13.6118791558149
"2557" 511.2 67.2996139370757 11.1028428440061
"2558" 511.4 71.820081402617 9.76087753521009
"2559" 511.6 77.2276637232536 8.3062969616332
"2560" 511.8 81.9550684618955 7.83648897588187
"2561" 512 87.3493522230446 8.21392376151541
"2562" 512.2 92.5135582786195 8.79144252754095
"2563" 512.4 96.2917947190115 10.8366873432303
"2564" 512.6 99.8485720958156 14.4628664597686
"2565" 512.8 103.341789924829 18.4803352032303
"2566" 513 105.183490060097 23.0720947695252
"2567" 513.2 106.838380160644 27.5746239587578
"2568" 513.4 107.877194445425 32.0546315332518
"2569" 513.6 108.823099098825 36.6086634525577
"2570" 513.8 109.393913169045 41.2848934749338
"2571" 514 110.374274732735 45.4534819010036
"2572" 514.2 110.217416882545 49.8947513674533
"2573" 514.4 110.615759038465 54.0355569657234
"2574" 514.6 109.768593863832 58.1849483885435
"2575" 514.8 109.084626755573 62.8624602790645
"2576" 515 108.096535502243 67.961166113302
"2577" 515.2 107.220456843675 72.8154314667997
"2578" 515.4 106.448382196092 77.7089613066771
"2579" 515.6 104.633780720808 83.2169134654691
"2580" 515.8 103.236514429074 88.1427996389927
"2581" 516 102.978637234256 93.6652685839501
"2582" 516.2 102.375953240077 98.49066344914
"2583" 516.4 99.4660178508351 103.568325312629
"2584" 516.6 95.9891053537132 107.624683394099
"2585" 516.8 92.1482099140147 110.270763415532
"2586" 517 88.0167522106339 110.37056526931
"2587" 517.2 82.4101809743676 109.386569692528
"2588" 517.4 77.8934471922557 107.526895152534
"2589" 517.6 73.9473474421921 105.04965878858
"2590" 517.8 70.1042854473116 101.726261869793
"2591" 518 66.9305227722368 97.9824540700696
"2592" 518.2 63.4381419581221 93.9987229037995
"2593" 518.4 60.6085503196395 89.8013358368421
"2594" 518.6 57.9705265894402 85.1507271378269
"2595" 518.8 55.7045886770809 80.2185520491511
"2596" 519 54.0103910113053 75.0389684213681
"2597" 519.2 52.9959843894495 69.7389084921312
"2598" 519.4 52.4350223377479 63.9347045520577
"2599" 519.6 52.4328423995465 58.8143759699975
"2600" 519.8 52.9497675314472 53.775308955252
"2601" 520 53.7099248054472 49.1742300161481
"2602" 520.2 55.0381745375087 44.0824412073755
"2603" 520.4 56.6845043671262 39.5004302299431
"2604" 520.6 58.9391885408228 34.9355194810435
"2605" 520.8 61.4523473938809 29.9196549460128
"2606" 521 63.5676461532373 25.4915914013856
"2607" 521.2 66.504511742698 21.2455616707745
"2608" 521.4 69.5659213378211 17.6497934023539
"2609" 521.6 73.960053883429 14.4136659677962
"2610" 521.8 78.2836559627739 11.7084664092822
"2611" 522 82.6918806712351 9.25442716077159
"2612" 522.2 87.4918817119196 7.29961370952473
"2613" 522.4 89.4090874323331 8.09092039157655
"2614" 522.6 91.3809006226518 10.0360851413087
"2615" 522.8 94.3084110766874 13.2416399625962
"2616" 523 97.9463607908299 16.2762139333626
"2617" 523.2 101.59203766303 19.4497734684011
"2618" 523.4 105.429585691764 22.2721293205483
"2619" 523.6 108.640271528822 25.5915910049676
"2620" 523.8 111.744596561919 29.3284436771479
"2621" 524 114.716547899139 33.8190309529351
"2622" 524.2 116.768827718541 38.2390348535845
"2623" 524.4 117.829487032519 42.6325579339905
"2624" 524.6 119.128308135218 47.474901445526
"2625" 524.8 119.795112761533 52.9372041852453
"2626" 525 119.972979018832 58.3058324767415
"2627" 525.2 119.420539139472 63.6586079693985
"2628" 525.4 118.857418755777 68.2554304978283
"2629" 525.6 116.654501074707 73.2835858525904
"2630" 525.8 114.970896256453 78.0918419931996
"2631" 526 112.813112653485 82.9899266850962
"2632" 526.2 109.563924924705 86.7919105455142
"2633" 526.4 105.629226932134 90.0437741494124
"2634" 526.6 101.978545217309 93.143670770308
"2635" 526.8 97.9474742785631 96.1608360352575
"2636" 527 93.6113083231114 98.6450215897575
"2637" 527.2 88.700510894138 101.380879420777
"2638" 527.4 83.3604982114325 103.833812783769
"2639" 527.6 77.9532348430198 105.472128017135
"2640" 527.8 72.5178599915397 106.296463306493
"2641" 528 67.2213515308736 107.479659126433
"2642" 528.2 62.7437329137746 107.642900180377
"2643" 528.4 57.5909434917322 106.615060317918
"2644" 528.6 53.3193301587278 104.782631398987
"2645" 528.8 48.0582706486018 101.827272188963
"2646" 529 44.0822257959851 98.9736436545628
"2647" 529.2 41.0868928099501 95.3122267432736
"2648" 529.4 39.1147498520478 91.2970260026074
"2649" 529.6 37.0029646161321 87.4408485990793
"2650" 529.8 35.0449190536096 82.8718366198434
"2651" 530 32.960796938628 78.7805826191772
"2652" 530.2 31.9131263506253 74.0940694550903
"2653" 530.4 31.6224779811547 69.5505952418373
"2654" 530.6 30.6768322780082 64.9041060459393
"2655" 530.8 30.7379107527055 59.7759746242038
"2656" 531 31.3916180727985 54.7269222995316
"2657" 531.2 32.3261823987768 50.5378642394837
"2658" 531.4 33.8501515490556 46.3053167313654
"2659" 531.6 35.0089041116017 42.1779428779362
"2660" 531.8 37.1503561798883 38.1222302095894
"2661" 532 39.2943956219878 34.4160631403312
"2662" 532.2 42.008185572882 30.9829489429119
"2663" 532.4 45.9873035410806 27.3444233652187
"2664" 532.6 49.7783321512849 24.0941309014858
"2665" 532.8 53.4042849985125 20.336381566878
"2666" 533 55.4309627006189 18.1496664832277
"2667" 533.2 56.6379124144817 17.7921583219162
"2668" 533.4 60.556276357642 15.0383935504663
"2669" 533.6 64.8399155543647 12.0526280732628
"2670" 533.8 69.6959710452056 10.3486643801405
"2671" 534 74.5456147371671 9.96319099951452
"2672" 534.2 79.8017168487494 10.4347507318875
"2673" 534.4 84.6588688310941 11.3184785619231
"2674" 534.6 89.6461827409594 12.7002149058462
"2675" 534.8 93.8173923789758 14.9968479897073
"2676" 535 97.9044108089388 17.0351540857073
"2677" 535.2 102.326930751809 18.8941647380776
"2678" 535.4 106.359709747381 21.1611828045252
"2679" 535.6 110.07546614021 24.0960643219276
"2680" 535.8 113.255310085809 28.2356329158752
"2681" 536 115.974703283959 32.6019080422819
"2682" 536.2 117.715001754794 37.1154526798177
"2683" 536.4 118.35165419185 41.8942737036944
"2684" 536.6 118.694527911348 46.9169135553283
"2685" 536.8 118.714116749347 51.609023611084
"2686" 537 118.463726190989 56.3544958747014
"2687" 537.2 118.250348710568 61.4122663738769
"2688" 537.4 116.912792281126 65.9322918343031
"2689" 537.6 114.805915719329 70.0429613491973
"2690" 537.8 112.473636067708 74.8123154245905
"2691" 538 109.658117872019 78.6802330523001
"2692" 538.2 105.830867673681 81.3327233708165
"2693" 538.4 102.190205997333 84.536227861372
"2694" 538.6 97.81613314966 87.9141998256731
"2695" 538.8 93.1256670143937 90.8680486078286
"2696" 539 88.5228373888062 93.435529729731
"2697" 539.2 83.2786063075029 95.7994781268827
"2698" 539.4 78.1365339014078 96.8797241367166
"2699" 539.6 72.6125023522472 97.4723231228689
"2700" 539.8 67.2112529444841 97.5735571756315
"2701" 540 61.5149285534165 97.4122237937204
"2702" 540.2 55.8503351816696 97.2648940426855
"2703" 540.4 50.8434024386184 96.2367930735795
"2704" 540.6 46.152092066237 94.0168828391973
"2705" 540.8 41.8410101008576 90.9133489488117
"2706" 541 38.5737249944642 87.6915663323149
"2707" 541.2 34.9991267263746 84.6412038722429
"2708" 541.4 31.40723558726 81.3395936244143
"2709" 541.6 28.943535026526 77.5432997086127
"2710" 541.8 26.9993803012218 73.1547357886647
"2711" 542 24.9410433270684 68.1378942460128
"2712" 542.2 23.7038193646306 63.0700189640707
"2713" 542.4 23.8153319368786 58.3877635657638
"2714" 542.6 24.9826420867401 54.4349517829555
"2715" 542.8 26.7304514900176 49.7237458309803
"2716" 543 28.5186089102589 45.1857183108461
"2717" 543.2 30.8734439438458 41.0934785779316
"2718" 543.4 33.4457088968633 37.453874514
"2719" 543.6 36.075167728734 33.6871651416671
"2720" 543.8 39.2319466213574 30.739788259824
"2721" 544 42.4246606290684 28.014640857448
"2722" 544.2 46.3361351513157 25.2377853938318
"2723" 544.4 50.5814462799802 22.5913700083413
"2724" 544.6 54.9250246904017 20.1111234880577
"2725" 544.8 59.1642019827693 18.0910536380134
"2726" 545 63.8238978009839 16.060889532877
"2727" 545.2 68.4661596393096 14.9438602261554
"2728" 545.4 73.37374362949 14.9702034655765
"2729" 545.6 78.5507624498037 15.5247426240471
"2730" 545.8 83.4676391914814 16.311270520386
"2731" 546 88.3110347084209 17.5656907551923
"2732" 546.2 93.0277063093986 19.8044662780611
"2733" 546.4 96.8553154693803 22.683655279228
"2734" 546.6 100.57350021521 26.3736047453287
"2735" 546.8 104.259801179199 30.184343688231
"2736" 547 107.823773186278 34.3448524513668
"2737" 547.2 110.126921968973 38.7272908481855
"2738" 547.4 111.50913340974 43.5598606048073
"2739" 547.6 112.656666143811 48.4788565971962
"2740" 547.8 112.92821145 52.9628173847618
"2741" 548 113.087421932411 57.4775147596507
"2742" 548.2 113.070503071453 62.051163739872
"2743" 548.4 112.053850103207 66.7838817661046
"2744" 548.6 110.599305417816 71.4840527564076
"2745" 548.8 108.51646248773 76.1856020362426
"2746" 549 105.464512798974 80.9477062442889
"2747" 549.2 102.263507388885 85.5242345206454
"2748" 549.4 99.5168312313373 89.6740090744994
"2749" 549.6 96.7290741809967 94.3091443191157
"2750" 549.8 93.8159719983504 98.4538526461853
"2751" 550 89.6301128585986 102.306400612149
"2752" 550.2 85.3270925544351 105.407047270063
"2753" 550.4 80.8455343620779 108.575354709741
"2754" 550.6 76.1687532801965 111.140677158965
"2755" 550.8 70.8458565361006 112.891355955608
"2756" 551 65.3541521389926 114.059618043301
"2757" 551.2 60.2745222881776 113.797341881751
"2758" 551.4 55.0750557313228 112.372153758631
"2759" 551.6 50.7605071516599 110.075562730935
"2760" 551.8 47.4032342228531 106.202858895607
"2761" 552 44.4067312745227 102.25023936969
"2762" 552.2 42.0575237377727 98.5587223397252
"2763" 552.4 40.4179822634548 94.195984169233
"2764" 552.6 39.1305237202717 90.0271637538909
"2765" 552.8 37.3096332442012 85.3392243361844
"2766" 553 35.5732430936737 80.3895219233681
"2767" 553.2 34.2773808929133 75.3893571873129
"2768" 553.4 33.6860814043959 70.7938120849491
"2769" 553.6 33.0808152739831 65.7339472430148
"2770" 553.8 32.9904455994846 60.6205333083078
"2771" 554 32.4826172036396 56.0833540657181
"2772" 554.2 33.0122715532993 50.68364545818
"2773" 554.4 34.4782017184573 46.3004169570962
"2774" 554.6 35.9194891330726 42.0988295100012
"2775" 554.8 37.9175544667627 38.3973406515167
"2776" 555 40.2398766777056 35.5533513109
"2777" 555.2 42.9827904411792 33.3666250701187
"2778" 555.4 46.565338109934 30.7924417262994
"2779" 555.6 50.1573716122439 28.2825286134251
"2780" 555.8 54.4371312523984 25.927058199126
"2781" 556 58.6179962593984 23.6086537488743
"2782" 556.2 63.067478567671 21.9950866945769
"2783" 556.4 68.0860810023096 21.0235775042738
"2784" 556.6 73.4479322869082 19.6277844649833
"2785" 556.8 79.1157630066618 18.7654494827562
"2786" 557 84.5981915703285 18.8064103472968
"2787" 557.2 90.2517709055901 20.1730388174598
"2788" 557.4 94.6807808877165 22.5815170853554
"2789" 557.6 99.5171020478295 25.3770820921323
"2790" 557.8 104.054930022614 28.4259524030453
"2791" 558 107.807642819006 32.2851086493814
"2792" 558.2 111.374665837296 36.5678693319276
"2793" 558.4 114.924536428113 39.6976540850903
"2794" 558.6 119.444093167055 43.023637235295
"2795" 558.8 123.105072943554 46.7303721492212
"2796" 559 124.1449016072 51.2229708786313
"2797" 559.2 123.739166868387 55.9739992987733
"2798" 559.4 122.714967806115 59.5565635547479
"2799" 559.6 121.809381802477 63.5935981110153
"2800" 559.8 120.610243530578 67.7243458737893
"2801" 560 118.654727843913 72.0059193063895
"2802" 560.2 116.912628138468 76.5204403388505
"2803" 560.4 114.954414267493 81.535027802653
"2804" 560.6 112.871726313022 85.9287775002341
"2805" 560.8 110.496838886628 90.2588649921828
"2806" 561 106.603908969275 93.538808498664
"2807" 561.2 102.284673430744 95.3936777208321
"2808" 561.4 97.3931445358281 98.4522217113646
"2809" 561.6 92.7022513537691 101.006342531906
"2810" 561.8 87.7486297809349 103.664727243436
"2811" 562 82.2370857209787 105.765477423986
"2812" 562.2 76.7394269062184 107.031322440313
"2813" 562.4 70.9259058407153 108.227999569732
"2814" 562.6 65.3339798098613 108.840257735324
"2815" 562.8 60.3544517682568 108.429931596655
"2816" 563 55.2237607403165 107.529944999261
"2817" 563.2 50.0560862888328 106.707199556441
"2818" 563.4 44.8005161703156 105.865959001734
"2819" 563.6 39.9267442913379 103.696893999447
"2820" 563.8 36.258594362328 99.6044186387109
"2821" 564 34.5340242513501 95.0352614161996
"2822" 564.2 32.713591123776 90.3594951718304
"2823" 564.4 31.1902655631972 85.3894240956928
"2824" 564.6 29.6056338120789 80.4445919477161
"2825" 564.8 28.3941784040982 75.0391679735783
"2826" 565 28.8657899845606 69.9395220300079
"2827" 565.2 30.0698822444807 64.9055475449821
"2828" 565.4 31.3834873583228 59.4924144698593
"2829" 565.6 32.7199601891042 54.5149937293385
"2830" 565.8 34.9244684226782 49.9026640463974
"2831" 566 37.6088517985451 45.3108810159847
"2832" 566.2 39.9135021898892 41.6903418415337
"2833" 566.4 43.3885685721095 38.4135621197325
"2834" 566.6 46.1386691883985 36.1676521568801
"2835" 566.8 48.7848498798458 35.9534300025542
"2836" 567 52.3847031880038 35.7202043835349
"2837" 567.2 57.0136852655241 35.0233637594493
"2838" 567.4 61.2075837901462 34.7910649664184
"2839" 567.6 65.6961037653845 34.4988882353203
"2840" 567.8 71.4286353107253 33.8045514604785
"2841" 568 76.4378089469149 33.7411995029185
"2842" 568.2 81.7443235137142 33.9962671380128
"2843" 568.4 87.2560728505941 33.6883979880962
"2844" 568.6 92.2555687680556 34.2469722547885
"2845" 568.8 96.5989196072835 35.9038977390325
"2846" 569 100.791142367913 38.4700961941568
"2847" 569.2 105.221377807498 41.7945734032609
"2848" 569.4 109.157266354595 44.8677852700412
"2849" 569.6 113.855209572987 47.8617188921359
"2850" 569.8 117.482387889673 50.8180620917429
"2851" 570 120.951532201031 54.9594304720124
"2852" 570.2 123.121689908118 59.1247594777628
"2853" 570.4 123.732073741058 63.1948669597985
"2854" 570.6 123.973729684365 67.9330323505905
"2855" 570.8 124.466745973502 73.2966892489219
"2856" 571 124.440096781712 78.5509001549065
"2857" 571.2 122.453379138388 83.4745170673807
"2858" 571.4 119.915994382338 87.4832386743056
"2859" 571.6 117.269058993918 90.6734727070028
"2860" 571.8 114.166829644495 93.9037171111894
"2861" 572 110.450615313671 97.5926539429094
"2862" 572.2 107.255314017999 100.917568507274
"2863" 572.4 103.094883346321 103.57229781779
"2864" 572.6 99.4038648949778 105.640464705015
"2865" 572.8 96.2614558477654 106.659177160664
"2866" 573 92.3796628187684 107.959176361096
"2867" 573.2 87.7815559302617 108.70425003583
"2868" 573.4 82.8856906111339 108.452828618721
"2869" 573.6 78.0651911013904 108.441971164375
"2870" 573.8 72.8105642292293 107.963569262165
"2871" 574 67.9733175589357 108.26470635324
"2872" 574.2 63.7826044204879 109.933785391596
"2873" 574.4 59.0035041730936 111.455848991625
"2874" 574.6 54.6977227604312 112.845115973567
"2875" 574.8 50.4054576224914 113.923504476903
"2876" 575 45.592107547736 114.176236097324
"2877" 575.2 40.5283961691755 113.465236106803
"2878" 575.4 36.2524947396807 111.991535854959
"2879" 575.6 31.8015738590228 108.881778067707
"2880" 575.8 28.0067677839175 106.175992019586
"2881" 576 24.0916561221598 103.241484025999
"2882" 576.2 20.3526944858379 99.6514527118408
"2883" 576.4 18.2508789611789 95.5604040896396
"2884" 576.6 16.8188165180288 91.2638587678061
"2885" 576.8 14.8943940018222 85.697775799136
"2886" 577 14.1869294479518 80.5418361343795
"2887" 577.2 14.2496534079885 75.6168993056886
"2888" 577.4 14.3176810509197 70.321839041674
"2889" 577.6 14.8083138242564 64.8162651016834
"2890" 577.8 15.4126830522768 59.9702621924355
"2891" 578 15.6891843588521 54.918511229062
"2892" 578.2 17.0318063870429 49.6779245467679
"2893" 578.4 18.607719094558 44.4253345914399
"2894" 578.6 19.7130989377449 39.3624326658707
"2895" 578.8 21.2558019119328 35.5387779591738
"2896" 579 23.6057997493723 31.1717394198118
"2897" 579.2 25.8407821495771 26.1862072475832
"2898" 579.4 28.5161408671615 21.6645428317001
"2899" 579.6 32.3871788897147 17.3790725784284
"2900" 579.8 36.2522799301367 14.1111690312337
"2901" 580 40.3984191842617 10.2529736493362
"2902" 580.2 44.6252480133773 6.72315844842134
"2903" 580.4 48.9969963993545 2.96661468052184
"2904" 580.6 52.7209156995798 1.81805117456876
"2905" 580.8 56.9248477298068 0.919886102203753
"2906" 581 62.4037829048406 0.426830336085958
"2907" 581.2 67.4279327854499 0.753945386499776
"2908" 581.4 72.0206450504643 0.868484989221159
"2909" 581.6 76.967711481387 2.04980172024705
"2910" 581.8 81.8237998336425 3.59507326520726
"2911" 582 86.6071828950552 5.29318405909923
"2912" 582.2 91.2870189233928 8.37625213314706
"2913" 582.4 95.2789556379195 12.2059030632234
"2914" 582.6 99.1046414959732 15.4892364166676
"2915" 582.8 102.255499938504 18.8247261253974
"2916" 583 103.571922904427 22.7173746690399
"2917" 583.2 105.676207671504 26.783789574801
"2918" 583.4 107.206952757735 30.4256927441517
"2919" 583.6 108.329959473534 34.0014124019949
"2920" 583.8 109.700808962896 37.4971659978384
"2921" 584 111.724937322074 41.1870801128203
"2922" 584.2 113.353510265983 45.4421634329314
"2923" 584.4 115.440310252294 49.9007488184257
"2924" 584.6 116.356790594185 54.9680043497869
"2925" 584.8 116.711867772097 59.5113306816073
"2926" 585 117.220063227103 63.4047751195547
"2927" 585.2 117.435291189002 68.2129568663373
"2928" 585.4 116.314392612165 73.1437013496488
"2929" 585.6 113.553531544163 76.9913247775744
"2930" 585.8 109.732652084163 80.3037924797496
"2931" 586 105.580596734089 84.2582682530742
"2932" 586.2 101.021264746994 87.4286428472755
"2933" 586.4 96.1383621982825 89.9473834303916
"2934" 586.6 90.9676755928901 92.1689700890671
"2935" 586.8 85.0874128923269 92.4746867317339
"2936" 587 79.3867524067965 92.9099065174383
"2937" 587.2 74.0945463559368 93.6027517912979
"2938" 587.4 68.5517487759875 93.7336197271733
"2939" 587.6 63.4388620232011 93.9210296800932
"2940" 587.8 57.2241278181371 93.1447376802785
"2941" 588 51.8224888467086 91.3870818767496
"2942" 588.2 47.290711094031 88.8149875402029
"2943" 588.4 44.2924858705967 84.9839687186301
"2944" 588.6 43.1819054230914 80.5364914380789
"2945" 588.8 42.226747741817 75.7792029482402
"2946" 589 41.0850007418647 70.4203724264295
"2947" 589.2 40.3754098688458 65.1021290301179
"2948" 589.4 40.3634058795199 59.4625469463234
"2949" 589.6 41.4360491274741 54.9041254067408
"2950" 589.8 42.6564221004921 49.627245619054
"2951" 590 43.6265537411818 45.6379674758962
"2952" 590.2 44.23438145949 43.2591943199883
"2953" 590.4 46.0765272991912 40.4444775275106
"2954" 590.6 49.1921719156517 37.3392455843856
"2955" 590.8 52.0866169204979 34.2151237220385
"2956" 591 55.8378239872933 31.3515598622227
"2957" 591.2 59.4177490918633 28.4652386170962
"2958" 591.4 63.8264663689418 25.7874139834762
"2959" 591.6 68.5588517729772 24.0605264461999
"2960" 591.8 72.7570474096517 21.9223071206754
"2961" 592 78.2540879547791 20.6066645296349
"2962" 592.2 83.654691706233 20.0688072557325
"2963" 592.4 89.3979903651452 19.9801189970698
"2964" 592.6 95.0012134116601 20.9032427001197
"2965" 592.8 99.329324266049 22.7000680200317
"2966" 593 104.540551021191 24.8774822169456
"2967" 593.2 109.410742047709 27.1588900281576
"2968" 593.4 114.338768175796 30.3431779834844
"2969" 593.6 118.514000558211 34.1729883703807
"2970" 593.8 120.238865458804 38.9428536051511
"2971" 594 121.08928856816 44.1808421913203
"2972" 594.2 120.555231491913 49.4959477748678
"2973" 594.4 119.991145140018 54.74477210059
"2974" 594.6 118.69879017178 59.0718545485906
"2975" 594.8 117.284133478195 63.6875193880617
"2976" 595 116.12423832735 68.6866408045444
"2977" 595.2 114.893235834478 73.6197136614256
"2978" 595.4 113.059262207722 78.2491473382197
"2979" 595.6 110.594902962561 82.4373116033259
"2980" 595.8 107.013200827396 86.4610667709698
"2981" 596 102.382065615818 89.3426473509628
"2982" 596.2 97.8480766485889 92.0801028761436
"2983" 596.4 91.1471406020428 92.7637138336882
"2984" 596.6 85.0278420100064 90.1025187780787
"2985" 596.8 79.3834742611475 87.5857233383504
"2986" 597 74.4288504429703 84.0960717254076
"2987" 597.2 68.9499263957018 83.7160732317962
"2988" 597.4 62.832407827988 83.8509352946134
"2989" 597.6 57.0299957210001 81.1719497828749
"2990" 597.8 51.7272544268023 76.9372977926404
"2991" 598 47.9641070223179 72.9096078383746
"2992" 598.2 43.8192420926063 68.6646014202041
"2993" 598.4 39.6066094598362 65.8554160655962
"2994" 598.6 35.7892076302952 62.580760370383
"2995" 598.8 31.9946635323879 58.99161736111
"2996" 599 28.8009530406018 55.3093052543128
"2997" 599.2 25.1574478303327 50.9383375439719
"2998" 599.4 22.6709503002407 47.1047273604436
"2999" 599.6 20.0478087109544 43.299949924333
"3000" 599.8 18.5970147193647 39.0884936521517
"3001" 600 19.5207798392182 37.0022579780329
"3002" 600.2 22.6056712575018 35.3938869168587
"3003" 600.4 26.2345959829452 33.3216453190371
"3004" 600.6 31.2048883152743 30.8020466474981
"3005" 600.8 35.8994216900465 29.0644939043659
"3006" 601 41.5597649815905 27.4785668541525
"3007" 601.2 46.6471859070909 25.4947173597921
"3008" 601.4 52.0977050335344 24.0909401393921
"3009" 601.6 57.8025703996039 23.3383024727026
"3010" 601.8 62.1630863237325 22.9520126093577
"3011" 602 68.3997173211875 22.5570108069431
"3012" 602.2 73.0318339918072 23.1732175536637
"3013" 602.4 78.4379969726824 24.5961555739833
"3014" 602.6 82.5488834343891 26.231003572786
"3015" 602.8 87.3600054217308 28.6740682369
"3016" 603 92.7343513787981 31.4349200976632
"3017" 603.2 96.6499669653482 34.9691639836854
"3018" 603.4 99.9264111752012 37.7333523571231
"3019" 603.6 103.827351491393 40.6570077160814
"3020" 603.8 107.307403855439 43.7190289442609
"3021" 604 111.40015489902 48.0159435414052
"3022" 604.2 113.192527661119 51.3812588846076
"3023" 604.4 115.259500243002 55.5549956300487
"3024" 604.6 117.125798584587 59.6669731648476
"3025" 604.8 117.410174881411 64.8161481548067
"3026" 605 117.686314876376 69.8240671296301
"3027" 605.2 116.994492672188 74.7287280071388
"3028" 605.4 114.479124012335 79.2848807085128
"3029" 605.6 111.354032997002 81.1129864883628
"3030" 605.8 107.340849741619 82.1266441032609
"3031" 606 102.354817796034 83.0322642555782
"3032" 606.2 97.2615617562351 83.7889337347892
"3033" 606.4 92.4228213948902 84.8931066363649
"3034" 606.6 86.9149766379017 85.6629285408997
"3035" 606.8 81.4955024256194 87.0972633439844
"3036" 607 76.0287737016055 88.1989311526517
"3037" 607.2 70.6300688833633 88.6061987147737
"3038" 607.4 64.8982263238774 88.202987740834
"3039" 607.6 59.9923778707475 86.9504282262705
"3040" 607.8 56.1472994328853 83.9683553797437
"3041" 608 52.2548112152068 80.4539197891724
"3042" 608.2 49.0548006368503 76.7319629871447
"3043" 608.4 46.5559288113436 71.7666518767066
"3044" 608.6 45.8169083675104 67.1863286639936
"3045" 608.8 46.106408481508 61.8050789131149
"3046" 609 46.4765463675323 56.0509365441121
"3047" 609.2 46.8756581539362 50.1920880140927
"3048" 609.4 47.0226671083003 45.294181495806
"3049" 609.6 47.2756189246569 40.1400007651676
"3050" 609.8 48.4389001242061 34.9872642367701
"3051" 610 50.6909486742218 30.5825290743161
"3052" 610.2 53.7469454519082 26.5162738597195
"3053" 610.4 57.0685312378072 22.4269289619272
"3054" 610.6 60.9144951843507 18.3036067596778
"3055" 610.8 65.0956474767906 14.3952645933184
"3056" 611 69.5488381873381 11.5229773225598
"3057" 611.2 74.5479875694397 10.0124406293367
"3058" 611.4 81.1290661765642 8.9524337430675
"3059" 611.6 87.5181982166243 9.54556636835745
"3060" 611.8 93.1496827268272 11.3259803902297
"3061" 612 98.205815668782 13.2851217917399
"3062" 612.2 103.086635753149 16.7825828567769
"3063" 612.4 105.579400042492 19.6507098676804
"3064" 612.6 108.840900321486 23.0635065480181
"3065" 612.8 112.024194639712 27.4900145797858
"3066" 613 113.534136747794 31.8861905959554
"3067" 613.2 114.535514764361 36.3097195777314
"3068" 613.4 116.153273134761 40.9198041657591
"3069" 613.6 117.893569913384 45.4679622045272
"3070" 613.8 119.043566792993 49.7389665444019
"3071" 614 121.099576199047 53.337915322822
"3072" 614.2 123.418961622853 57.4777025642664
"3073" 614.4 125.57205573948 62.0783522356773
"3074" 614.6 126.194137847867 66.3254564799755
"3075" 614.8 125.024194641102 68.2928904387295
"3076" 615 123.902510187384 71.2287185195604
"3077" 615.2 121.882211241902 74.6641038010316
"3078" 615.4 119.136727009271 78.6716926636297
"3079" 615.6 116.757484286352 83.4867637959962
"3080" 615.8 113.645734415095 87.9821841936587
"3081" 616 110.23142084403 91.1043634705515
"3082" 616.2 105.823888828652 93.9012340052462
"3083" 616.4 101.830997495385 97.3820016910581
"3084" 616.6 97.4969474330657 101.442235610514
"3085" 616.8 93.5902375084919 104.428688189695
"3086" 617 89.1093532990343 106.28510486616
"3087" 617.2 84.5166194632493 108.194548940029
"3088" 617.4 80.2992328626205 111.468486563487
"3089" 617.6 76.9545031508065 115.741340061945
"3090" 617.8 73.7678005725546 119.795279262788
"3091" 618 70.3403304677747 121.941187770612
"3092" 618.2 66.8223449632746 121.783598797155
"3093" 618.4 63.2674753532496 120.19662889058
"3094" 618.6 58.7475863989799 118.421419369471
"3095" 618.8 53.9748280979017 115.815474424381
"3096" 619 50.3575751958585 112.326040586699
"3097" 619.2 47.895717242834 108.569156734105
"3098" 619.4 44.8729087093094 104.068116490335
"3099" 619.6 41.4280792120165 99.7380780548421
"3100" 619.8 37.866241662005 95.126294741069
"3101" 620 34.5963259969452 90.6771931877755
"3102" 620.2 32.1878526738465 85.6937087527011
"3103" 620.4 29.7391034249345 81.4601528989076
"3104" 620.6 25.7579484531205 77.6453447829868
"3105" 620.8 21.4814386575333 74.3224323091119
"3106" 621 17.5231865533189 70.8530810122058
"3107" 621.2 14.037438625752 67.0557821555534
"3108" 621.4 9.43787736622794 63.3259272506069
"3109" 621.6 6.3464793280308 59.5637897894349
"3110" 621.8 5.87299720193811 54.6146211975416
"3111" 622 6.18721843385206 49.6154338007266
"3112" 622.2 7.29899515490789 44.8478893959704
"3113" 622.4 9.35024950975082 40.157856546332
"3114" 622.6 11.2172235224508 35.7904011495962
"3115" 622.8 13.363630077805 31.2510605978994
"3116" 623 16.3470430349017 26.3866343776166
"3117" 623.2 19.3810040846386 21.292613794083
"3118" 623.4 22.6394560252351 16.8811154305765
"3119" 623.6 26.5084414605353 12.9045598395775
"3120" 623.8 30.9630157487671 9.94409187940384
"3121" 624 35.7460467620201 7.08601585759025
"3122" 624.2 41.9688146820782 4.41397606153733
"3123" 624.4 47.3535068304565 3.08730484931149
"3124" 624.6 52.8599307627017 2.34944176209616
"3125" 624.8 57.7782000368609 1.75276925057575
"3126" 625 62.9570061152237 0.839036003459167
"3127" 625.2 67.4992929311517 1.22004379303846
"3128" 625.4 72.7787988979138 1.88667874406605
"3129" 625.6 77.5339448246745 2.58520362790785
"3130" 625.8 82.904330897779 3.9168585088477
"3131" 626 87.3549464540654 5.66979606734162
"3132" 626.2 91.8834744830223 8.14433985354797
"3133" 626.4 95.5555809181029 11.538779951182
"3134" 626.6 98.5409114167253 15.4358165247609
"3135" 626.8 101.035339954355 18.2944467165613
"3136" 627 103.747709274039 22.4546242738524
"3137" 627.2 106.095533266272 26.1998712170197
"3138" 627.4 108.76620278589 29.6047901646251
"3139" 627.6 111.116315174925 33.7234502194068
"3140" 627.8 113.554216018168 38.058619730537
"3141" 628 115.553459983948 42.2141761389159
"3142" 628.2 115.998593941142 46.8016218667733
"3143" 628.4 117.142025967953 51.6878858038746
"3144" 628.6 119.06220250416 56.5841983595444
"3145" 628.8 119.685948459237 62.0580029870453
"3146" 629 120.686144570664 67.1790194944606
"3147" 629.2 122.309240769355 72.6170469127315
"3148" 629.4 122.471445578553 77.8417715509867
"3149" 629.6 120.89886825664 83.4676546763462
"3150" 629.8 118.190618734465 89.1164582502315
"3151" 630 114.914102896902 93.7338464708257
"3152" 630.2 110.41685567273 97.0367132565464
"3153" 630.4 105.536775371783 100.01356997978
"3154" 630.6 101.086773600204 102.802468523293
"3155" 630.8 95.9460673626184 105.050343703263
"3156" 631 90.6796661541084 107.311886069786
"3157" 631.2 85.4033002407427 109.102104388647
"3158" 631.4 79.7213979150204 110.695990955037
"3159" 631.6 73.9966220553222 112.237737203943
"3160" 631.8 68.3314669673766 112.826842053691
"3161" 632 63.0355533063845 112.769403031613
"3162" 632.2 58.367336122422 111.698893669093
"3163" 632.4 53.5466203225107 110.305292298758
"3164" 632.6 50.4458183876921 107.683840658612
"3165" 632.8 48.5099521149692 104.875236414585
"3166" 633 46.1205695605592 101.375855895303
"3167" 633.2 43.2632636801029 98.2313178159928
"3168" 633.4 40.8382303983116 93.9802810193175
"3169" 633.6 37.9265993480886 89.7663144994423
"3170" 633.8 35.6363897415253 85.3388454375793
"3171" 634 34.245096364817 80.3869838898334
"3172" 634.2 33.4542014964446 75.5679446130362
"3173" 634.4 32.8263313324654 70.2979968521052
"3174" 634.6 32.5900953829942 64.9268380355904
"3175" 634.8 32.461585413208 60.1951355826024
"3176" 635 32.153339889773 54.8033890320317
"3177" 635.2 32.6966424813128 49.9663198494612
"3178" 635.4 33.6989664232044 45.5637101074317
"3179" 635.6 34.0120050460586 41.7204730514393
"3180" 635.8 34.7618086993423 37.8536515509668
"3181" 636 34.8188647931017 34.4711641485739
"3182" 636.2 34.3088813449581 31.075024019061
"3183" 636.4 34.4295721285381 26.8786026219143
"3184" 636.6 33.8168893717931 22.0872237542049
"3185" 636.8 35.1019279241278 17.2179074623701
"3186" 637 38.1481549192939 13.5214074659687
"3187" 637.2 41.5981007276978 9.96794604360931
"3188" 637.4 45.8418034109277 6.77680143165461
"3189" 637.6 50.99617825206 3.55510348389832
"3190" 637.8 55.6835782570726 1.54879383752021
"3191" 638 58.5657328957193 1.28294630054887
"3192" 638.2 62.723928425391 2.79073869789832
"3193" 638.4 67.3319988107272 3.53831115240153
"3194" 638.6 72.2781734978024 4.30464638853655
"3195" 638.8 77.247534299514 5.03381809388187
"3196" 639 82.5307574556916 6.18952281278088
"3197" 639.2 87.5819533428308 7.41027635327357
"3198" 639.4 92.7908507217092 8.82873891547193
"3199" 639.6 97.3560903578145 10.7085706136427
"3200" 639.8 100.807506128247 12.8023498556996
"3201" 640 103.677530468565 15.622090296139
"3202" 640.2 106.176662965867 18.8184278696479
"3203" 640.4 109.18982052279 22.7332520993373
"3204" 640.6 111.717317461669 26.6513535774508
"3205" 640.8 112.322511853054 29.823034291805
"3206" 641 111.413209797446 32.0798455112291
"3207" 641.2 110.274077073653 33.5435581639974
"3208" 641.4 109.478039922031 36.4627590632073
"3209" 641.6 108.478715211793 39.0988113829757
"3210" 641.8 107.634013337364 42.8392776604899
"3211" 642 107.029379204438 46.6802970465239
"3212" 642.2 105.290483014226 50.2091005218689
"3213" 642.4 103.141742992549 54.1851003035905
"3214" 642.6 100.186971124127 57.2279615060817
"3215" 642.8 97.8077797730226 60.5041625958434
"3216" 643 94.3870720400227 63.4860252225467
"3217" 643.2 91.0283720643692 65.8471241399098
"3218" 643.4 87.3622514980178 68.7172090857398
"3219" 643.6 85.0487478247669 72.7032084555287
"3220" 643.8 83.2522076500526 76.9166427918643
"3221" 644 81.4291749772018 81.2594897390128
"3222" 644.2 79.4057987046863 85.7169353069719
"3223" 644.4 77.2144303014355 89.9851527322534
"3224" 644.6 74.1293805211148 94.2956337042519
"3225" 644.8 70.7759386001276 97.426558369064
"3226" 645 67.0833179784351 100.084095829779
"3227" 645.2 62.8816799047882 102.502920161212
"3228" 645.4 59.4446863850647 103.318594645343
"3229" 645.6 56.817902196139 101.668281434511
"3230" 645.8 55.2388275727803 99.0714106726308
"3231" 646 54.0579053956067 96.7432717621535
"3232" 646.2 53.0471785431899 92.9450222948504
"3233" 646.4 51.5789752610981 88.7840847503997
"3234" 646.6 51.0849868456195 84.0321357261299
"3235" 646.8 50.5308808427183 79.4428670198861
"3236" 647 49.3833560493235 74.8581904677709
"3237" 647.2 48.827832731411 69.565477046314
"3238" 647.4 48.1878502007941 64.7612778645392
"3239" 647.6 47.7668770269018 59.8020856687419
"3240" 647.8 48.1265487572172 55.5279415129183
"3241" 648 48.5677570120089 51.5144767473105
"3242" 648.2 48.7170736194018 46.2115999221032
"3243" 648.4 49.4887097784118 41.7950251899519
"3244" 648.6 50.5725964097559 38.0941116851795
"3245" 648.8 52.297003484118 33.9311354539205
"3246" 649 54.2957278243162 29.9897775926817
"3247" 649.2 57.0371511800319 24.9374682634455
"3248" 649.4 60.3409268316535 19.8441702692513
"3249" 649.6 63.3196948529418 15.0073226182562
"3250" 649.8 67.6951976607166 11.5147417423739
"3251" 650 73.0637564363448 8.71592314422275
"3252" 650.2 78.4850273813633 6.30845937163462
"3253" 650.4 83.6242958070333 6.05309087320799
"3254" 650.6 88.8581286695643 6.58450040452741
"3255" 650.8 92.8290918148355 8.17657210356001
"3256" 651 96.84874787831 10.47816727475
"3257" 651.2 101.08549883304 13.423521944807
"3258" 651.4 105.357527972333 16.5692625223375
"3259" 651.6 109.478026360387 20.8698237951337
"3260" 651.8 112.833672462796 25.3574923161225
"3261" 652 116.148076891786 30.2034689420991
"3262" 652.2 118.525216112792 35.3507809403071
"3263" 652.4 120.389500170332 40.9338502263392
"3264" 652.6 120.766714177097 46.4100965195843
"3265" 652.8 120.337303370331 50.9630421516962
"3266" 653 120.618228797925 55.5016802676368
"3267" 653.2 121.78664861317 61.3398400964933
"3268" 653.4 123.098912677505 67.2017232724956
"3269" 653.6 123.485248787367 72.4619258238079
"3270" 653.8 122.199305419056 77.7365567058876
"3271" 654 118.944075261497 81.8605562428602
"3272" 654.2 116.008074554334 86.156887525967
"3273" 654.4 113.161171915328 90.3902726391699
"3274" 654.6 109.779598556125 95.0639823943842
"3275" 654.8 105.947671195567 99.1479785059043
"3276" 655 102.446559635744 102.931954702449
"3277" 655.2 98.6789240728315 107.151084400402
"3278" 655.4 94.9911340543721 111.094793526007
"3279" 655.6 91.1136578310111 115.075332897424
"3280" 655.8 86.7122680315018 117.965985351146
"3281" 656 81.2095503942202 119.456318759082
"3282" 656.2 75.5826878911475 120.282601362943
"3283" 656.4 70.1500137702293 119.411469447889
"3284" 656.6 64.9712100265758 117.172024304325
"3285" 656.8 60.4741050403991 113.63502771097
"3286" 657 57.2197316673455 109.115743303209
"3287" 657.2 54.7636837588575 104.279175179143
"3288" 657.4 52.4730192513287 99.3013853346524
"3289" 657.6 50.7767483141272 93.8997980598389
"3290" 657.8 49.7583070111832 88.6482857670872
"3291" 658 49.59349024119 82.904497679602
"3292" 658.2 49.2963500962753 77.0891226293191
"3293" 658.4 49.3442033704517 71.7322665712899
"3294" 658.6 49.5296957359324 66.7776557869459
"3295" 658.8 49.7674260689491 61.6677643945489
"3296" 659 49.9365974579878 56.2789208273114
"3297" 659.2 50.2950129930114 51.5363157411962
"3298" 659.4 50.1335000066218 46.5653967495762
"3299" 659.6 50.1786995543356 42.4420608865888
"3300" 659.8 51.4490572974124 37.7663654368089
"3301" 660 52.5524125927654 32.7850577864598
"3302" 660.2 53.7602258742895 28.1649524511676
"3303" 660.4 56.596396132594 23.3057763115962
"3304" 660.6 59.9017055631733 18.4631119941127
"3305" 660.8 63.0860205324797 14.0035230447455
"3306" 661 67.0558678546518 10.3388736919533
"3307" 661.2 71.2754445746796 7.48767171242949
"3308" 661.4 76.501766278852 4.92383185655888
"3309" 661.6 81.754298521233 4.39932914273252
"3310" 661.8 85.8989972043825 4.90467404350001
"3311" 662 90.382089320768 7.06228394554383
"3312" 662.2 94.6126869154959 9.71656942010204
"3313" 662.4 99.2049182296821 12.5148306718621
"3314" 662.6 103.450659720241 15.650753975614
"3315" 662.8 106.721296721568 19.1218848513856
"3316" 663 109.799352057273 22.697793542692
"3317" 663.2 112.173916913959 26.6180237175962
"3318" 663.4 114.892860977069 30.5794472043207
"3319" 663.6 117.330263541973 35.0373435349867
"3320" 663.8 120.097122811947 40.0609673275568
"3321" 664 122.34818335619 45.2413182917487
"3322" 664.2 124.192081411515 50.4484683993531
"3323" 664.4 125.774884754913 56.2140602392555
"3324" 664.6 126.306941732757 61.7920587542782
"3325" 664.8 125.311914918973 67.8733692530932
"3326" 665 123.482764613268 73.4544759797462
"3327" 665.2 121.049970088471 78.4762208367341
"3328" 665.4 118.316611652808 83.2169134654691
"3329" 665.6 114.768694024413 87.6477745997837
"3330" 665.8 110.890164296845 92.0884734275393
"3331" 666 106.817463961244 95.8948136835146
"3332" 666.2 102.266848541076 98.9377332799548
"3333" 666.4 97.6222748150454 101.354740845966
"3334" 666.6 92.5254556090722 103.695092124045
"3335" 666.8 87.3263804372919 105.515588936256
"3336" 667 81.8155882581518 106.901805073796
"3337" 667.2 76.8883369422604 108.978329409096
"3338" 667.4 71.7097542254591 111.184753989449
"3339" 667.6 66.2702681582296 113.022570961252
"3340" 667.8 61.1363097845333 113.793604062421
"3341" 668 56.1459820643075 112.941014849659
"3342" 668.2 51.1441472013875 112.063087295453
"3343" 668.4 46.0655726517589 110.930189487632
"3344" 668.6 41.3158125934963 108.636431106169
"3345" 668.8 36.9031320281584 105.243365113869
"3346" 669 32.3433668052369 102.170197312516
"3347" 669.2 28.131524215434 98.4231092325317
"3348" 669.4 25.5759756431264 94.0558441551416
"3349" 669.6 23.4607431966532 89.1375732995685
"3350" 669.8 22.2155131870343 84.0657384488171
"3351" 670 20.9661407872952 78.9937189856125
"3352" 670.2 20.3608716204269 73.7139970404677
"3353" 670.4 19.8377264859541 68.4247779286136
"3354" 670.6 19.932229242393 62.9678157629295
"3355" 670.8 20.3061955036518 57.4911951521274
"3356" 671 21.1961224837132 51.8879235427562
"3357" 671.2 22.0657764225343 46.9565734751986
"3358" 671.4 22.8789429863828 42.1351126485772
"3359" 671.6 23.8798156684249 37.8152085297286
"3360" 671.8 24.2381994983303 33.7494951733717
"3361" 672 25.0108868372864 29.5970864732885
"3362" 672.2 27.7309595106169 25.6214468447101
"3363" 672.4 31.4113912207107 21.2942473259337
"3364" 672.6 35.369073867616 17.8278286785962
"3365" 672.8 40.3750028452466 14.4514449169893
"3366" 673 45.8842208449618 11.9320282959162
"3367" 673.2 51.502132597419 9.95750712343754
"3368" 673.4 57.0585327727618 8.51022193725616
"3369" 673.6 62.8298516620507 7.22158964448977
"3370" 673.8 68.8704156923293 6.54158725220994
"3371" 674 74.9703397273413 5.46654083366622
"3372" 674.2 80.233339452424 4.53907910288279
"3373" 674.4 85.5995096669862 5.15624881718058
"3374" 674.6 90.7852631015246 7.6508575278533
"3375" 674.8 95.6901255202175 10.4926087147014
"3376" 675 100.491118829691 13.7065167915084
"3377" 675.2 104.577185106685 16.7894897674938
"3378" 675.4 108.805334251176 20.376439265059
"3379" 675.6 111.486727117639 23.6432590095084
"3380" 675.8 114.673601160495 28.3022173138673
"3381" 676 117.546663068681 33.0440206975729
"3382" 676.2 119.486434664857 38.5537086765119
"3383" 676.4 120.352953667149 44.0343001797785
"3384" 676.6 120.867904999787 49.4246429046926
"3385" 676.8 121.215366687165 55.0917562547579
"3386" 677 122.391813883689 60.1860213865682
"3387" 677.2 122.74191292083 65.6233767555604
"3388" 677.4 121.939863619424 70.5775872809782
"3389" 677.6 120.468318712262 75.1944978175904
"3390" 677.8 119.519016422437 79.7863389790668
"3391" 678 118.270390521936 84.1332350302572
"3392" 678.2 115.874448918935 89.1143467452978
"3393" 678.4 114.167051782798 93.7217839965789
"3394" 678.6 111.462596894974 98.4873171459995
"3395" 678.8 108.093689993731 102.183862213757
"3396" 679 104.093695692638 106.204357204959
"3397" 679.2 99.9045959649188 108.413741783073
"3398" 679.4 94.8260123118526 109.641405418809
"3399" 679.6 90.2777062737322 111.237955817427
"3400" 679.8 85.5712868682723 112.521385005379
"3401" 680 80.3701543279422 113.494930001515
"3402" 680.2 75.20243841035 114.082880451234
"3403" 680.4 69.861809840456 114.425579661132
"3404" 680.6 64.8746623805833 113.546369799172
"3405" 680.8 59.7817057119532 111.357687792945
"3406" 681 55.5891405883856 109.309143200887
"3407" 681.2 51.9349303944523 106.371759605152
"3408" 681.4 48.6353362781115 102.294247019693
"3409" 681.6 45.7916811314284 98.8057725230749
"3410" 681.8 43.1625548428094 95.3381567197972
"3411" 682 41.0592322543711 90.9271504056409
"3412" 682.2 38.7885750017684 86.7331909009795
"3413" 682.4 36.6746970344534 82.5264756223203
"3414" 682.6 34.8230878890684 77.7519046654795
"3415" 682.8 33.5883879893403 73.168286181947
"3416" 683 32.7076666520379 68.6580869475962
"3417" 683.2 31.8420346111696 63.885356825489
"3418" 683.4 30.7854242271199 59.3953754954325
"3419" 683.6 31.2014014925945 55.0261474960721
"3420" 683.8 31.8107909558828 50.4536268860898
"3421" 684 31.976774664446 45.7997096447481
"3422" 684.2 31.7726928836455 41.6354031225399
"3423" 684.4 31.9125478681255 37.8242529053514
"3424" 684.6 32.5923676085935 33.7459871158085
"3425" 684.8 33.4429801271617 29.4436255431762
"3426" 685 35.1944719167253 25.1117754628315
"3427" 685.2 36.9027500807071 19.910594471321
"3428" 685.4 39.4970614545292 15.6746180722824
"3429" 685.6 43.9096918914114 11.5008608048026
"3430" 685.8 48.3945068814215 8.4266446823659
"3431" 686 53.3767389872979 6.51870423118707
"3432" 686.2 58.1292987551101 4.41163425765865
"3433" 686.4 62.5341990031418 2.66537920697617
"3434" 686.6 63.2153214853911 2.32640239797913
"3435" 686.8 64.6145935323825 2.47193611882692
"3436" 687 66.808117209368 1.30254336654707
"3437" 687.2 70.2435511852053 0.593222670453305
"3438" 687.4 73.8359415153131 0.917467226298689
"3439" 687.6 77.2045804926114 1.74411416544132
"3440" 687.8 80.6041904378433 2.55294147784941
"3441" 688 83.7107693943321 3.4210037880392
"3442" 688.2 87.5702042268404 5.52530710760843
"3443" 688.4 91.3247778999368 7.23623592756106
"3444" 688.6 94.0067968529841 8.77909849139028
"3445" 688.8 97.8400276921343 10.681906725759
"3446" 689 100.855562047867 12.3323094413203
"3447" 689.2 104.045503135115 15.0960160706435
"3448" 689.4 107.35134358226 17.6643518168505
"3449" 689.6 110.732492637672 21.7530666678785
"3450" 689.8 112.215829277301 24.0973375974726
"3451" 690 113.828715732298 28.3867824754437
"3452" 690.2 115.423164043245 32.9079170770901
"3453" 690.4 116.536517000331 36.9369483285962
"3454" 690.6 117.010950229718 40.8724594261341
"3455" 690.8 118.029595966856 45.371018865028
"3456" 691 119.012947080503 49.9333588373765
"3457" 691.2 118.490914355812 54.9017956947926
"3458" 691.4 118.21264249658 59.4606856684355
"3459" 691.6 118.517728159345 64.3477932135252
"3460" 691.8 117.619585132756 69.4668915467357
"3461" 692 116.185350762322 74.3604219704257
"3462" 692.2 113.431940181782 77.8999520874143
"3463" 692.4 109.711387128131 80.4660609914322
"3464" 692.6 105.390293372074 82.2167760969582
"3465" 692.8 100.581876130027 82.7873929019794
"3466" 693 96.4632936161944 82.9456494566388
"3467" 693.2 91.1914589120716 82.5680838550867
"3468" 693.4 86.1525836072135 82.1940880549668
"3469" 693.6 80.5095337261076 81.1104885642256
"3470" 693.8 76.0827354834017 79.3867960133128
"3471" 694 71.3472208375239 77.1505352385613
"3472" 694.2 66.3487448090703 75.266287161445
"3473" 694.4 61.6812501170742 73.8175492530962
"3474" 694.6 56.7106703249932 71.3377314973733
"3475" 694.8 52.1304317654984 68.8840179755022
"3476" 695 47.7119523683758 66.230234635995
"3477" 695.2 43.09414554849 63.8853032985432
"3478" 695.4 37.9814998639076 62.4923582836482
"3479" 695.6 33.6839633191123 60.3350037222628
"3480" 695.8 29.1902652264102 57.4236519714436
"3481" 696 25.1511481844156 54.426543694447
"3482" 696.2 21.5197322946446 50.553561016339
"3483" 696.4 19.4510185704018 46.9140320214128
"3484" 696.6 19.4846964243131 43.5936948193303
"3485" 696.8 20.2859655116824 39.6640046296155
"3486" 697 20.9248199984892 35.5659024012605
"3487" 697.2 22.0390540262899 31.7246845082738
"3488" 697.4 23.9287423821174 28.7187779170275
"3489" 697.6 26.0263789905018 25.2643583385187
"3490" 697.8 29.0596517257856 21.412946094222
"3491" 698 32.6121492076661 17.9446742509783
"3492" 698.2 36.4220298159215 14.5239624654251
"3493" 698.4 40.6441046477979 11.7526176522066
"3494" 698.6 45.6225144465301 9.59024872136643
"3495" 698.8 50.9503544696937 8.46307755884447
"3496" 699 56.6623344886039 8.07269086010679
"3497" 699.2 61.6410950739869 8.01305956474509
"3498" 699.4 66.9274629097193 8.51600631942048
"3499" 699.6 71.603237261616 9.7422011804329
"3500" 699.8 76.1715850349083 11.0229967201156
"3501" 700 80.4796079145353 12.6553104528384
"3502" 700.2 84.2776017055481 15.0849708946876
"3503" 700.4 87.7605953805763 17.5134893139393
"3504" 700.6 91.2624193191425 20.2719086733369
"3505" 700.8 94.2367368844048 23.8325471354857
"3506" 701 95.759383203184 27.652026388228
"3507" 701.2 97.3877166612266 31.8760744747936
"3508" 701.4 98.347341956086 36.3863039597343
"3509" 701.6 98.4415922253825 41.18015284575
"3510" 701.8 98.943074967353 46.1139865214864
"3511" 702 99.3805937071043 50.9785229574886
"3512" 702.2 99.9452629220403 55.136658067542
"3513" 702.4 100.273350196853 59.634853864084
"3514" 702.6 100.651151940007 64.024963551754
"3515" 702.8 100.606750596655 68.3321078476844
"3516" 703 99.5658498752564 73.2487196449101
"3517" 703.2 98.0274452620543 78.6228990588674
"3518" 703.4 96.6232709658446 83.3688332290133
"3519" 703.6 93.7960706429292 88.0926916026236
"3520" 703.8 90.5505114265974 92.1623041170962
"3521" 704 86.3406819940831 96.2424161478599
"3522" 704.2 81.8716254930941 99.4174698743214
"3523" 704.4 76.7380076690493 102.67649678135
"3524" 704.6 71.7273899325158 103.724997743912
"3525" 704.8 67.2887182284183 102.380433371701
"3526" 705 62.8027879066218 100.573592612179
"3527" 705.2 58.8364105196369 98.17909449338
"3528" 705.4 56.400091781616 94.8291812550632
"3529" 705.6 54.7740244567099 90.364713675602
"3530" 705.8 52.8236703869879 85.7947940176307
"3531" 706 51.6867241747572 80.726762273536
"3532" 706.2 51.2712925549553 75.2962311307747
"3533" 706.4 51.6804609278824 70.2977726982091
"3534" 706.6 51.9812080774112 65.3554541929924
"3535" 706.8 52.923357898303 60.6760737842395
"3536" 707 54.1226364567351 55.9611385579295
"3537" 707.2 55.4748717852617 51.1999952353562
"3538" 707.4 58.1761274402244 47.3002554110413
"3539" 707.6 62.0623347093294 43.1876419404251
"3540" 707.8 65.7336063313536 39.5293421509938
"3541" 708 69.3703590608277 36.9180751240036
"3542" 708.2 73.4727872098011 34.7433570788328
"3543" 708.4 77.5731696354112 32.3315303098037
"3544" 708.6 81.9567895152308 30.8269614263123
"3545" 708.8 86.2613382175833 30.1769451097363
"3546" 709 90.6766033907563 29.3859507456871
"3547" 709.2 93.1577061462743 30.1700718407726
"3548" 709.4 93.036618185083 31.0943349956087
"3549" 709.6 93.4373137419758 31.4306908887073
"3550" 709.8 95.8952197133551 32.6308684472173
"3551" 710 98.2689621031927 34.6554352552325
"3552" 710.2 101.213395055595 37.0190120326146
"3553" 710.4 103.970141658193 39.2161451450325
"3554" 710.6 106.959705220617 41.7719999981776
"3555" 710.8 110.164193602868 44.7036718744775
"3556" 711 112.042164319349 47.9695616071873
"3557" 711.2 112.442168240907 51.7840901690175
"3558" 711.4 113.012261793285 55.9718153993847
"3559" 711.6 112.159624958643 59.9118209192858
"3560" 711.8 111.309535985841 64.0579159489255
"3561" 712 109.930605546642 68.6094857184285
"3562" 712.2 108.970849448098 72.8871171177568
"3563" 712.4 107.242554438849 77.7793585944857
"3564" 712.6 105.62011834552 82.6596592414343
"3565" 712.8 103.896890139062 87.9746770395105
"3566" 713 101.744413513924 92.8444676621436
"3567" 713.2 98.9535543359235 97.514934697319
"3568" 713.4 96.0736457294824 101.887407698112
"3569" 713.6 92.7161768868491 106.701326941328
"3570" 713.8 89.2016118972585 110.689886774504
"3571" 714 84.4434492443616 114.235892007987
"3572" 714.2 79.5932420152534 116.418286653047
"3573" 714.4 74.0728631257876 118.223404578895
"3574" 714.6 68.6882842478343 118.84636468004
"3575" 714.8 63.1959581411184 118.265361558996
"3576" 715 56.6789941381968 116.057057393104
"3577" 715.2 52.2759917658563 115.190964786215
"3578" 715.4 52.0174231173517 114.67072382928
"3579" 715.6 52.1420518988849 113.826463360748
"3580" 715.8 51.3537393553116 112.433634158924
"3581" 716 49.2057461526875 110.756947468827
"3582" 716.2 46.7429493326886 108.35284511017
"3583" 716.4 45.864299481919 105.345400225062
"3584" 716.6 45.8242528822351 101.887840275807
"3585" 716.8 45.3108133199719 98.1241259494207
"3586" 717 44.8853506161576 93.9221207174217
"3587" 717.2 44.7332005888957 89.3984729091815
"3588" 717.4 45.3447190857834 84.7821133504956
"3589" 717.6 45.6283333035283 80.232408153324
"3590" 717.8 45.6082252808633 75.5986171999616
"3591" 718 45.3371718750367 71.0848279092833
"3592" 718.2 45.0510825799657 66.2361171314915
"3593" 718.4 45.2124524210901 61.8681452122195
"3594" 718.6 44.9910769166824 57.1950808504542
"3595" 718.8 45.3532566377998 51.9296958348828
"3596" 719 45.3630030500316 46.8860990658494
"3597" 719.2 45.7884544528487 42.0394629265299
"3598" 719.4 47.8443930647109 38.0357227084712
"3599" 719.6 49.9172548187877 34.4078755802874
"3600" 719.8 52.5982612395364 30.7950812821154
"3601" 720 55.7894229407941 27.3291732336848
"3602" 720.2 59.9197711669271 23.6234553471278
"3603" 720.4 64.3227247367216 20.5102268406458
"3604" 720.6 68.9688540065403 17.6137144463733
"3605" 720.8 73.9757778217713 15.316344381739
"3606" 721 79.2594572526501 14.0158675200284
"3607" 721.2 84.9717931427759 14.1148381452783
"3608" 721.4 90.5931569959663 13.4906749412607
"3609" 721.6 96.0897862677625 13.2488965903113
"3610" 721.8 100.511322610584 14.8756413314704
"3611" 722 104.336720673413 18.0655816788927
"3612" 722.2 108.186198391855 22.1533380745152
"3613" 722.4 111.521791843678 26.4291289716306
"3614" 722.6 114.150129572329 30.5687766476444
"3615" 722.8 117.000312304435 35.7543061458129
"3616" 723 118.72712664726 40.8630038203234
"3617" 723.2 119.465358261919 46.2352211371138
"3618" 723.4 119.300375293523 52.2445969570991
"3619" 723.6 119.139129421725 57.1685922643219
"3620" 723.8 118.995917107593 62.0961310726325
"3621" 724 118.860586077752 67.3268182786462
"3622" 724.2 118.285744601619 72.0756370167927
"3623" 724.4 117.553921793884 76.4963003894871
"3624" 724.6 118.04865947216 79.8160556627686
"3625" 724.8 116.997982320453 84.5559959161824
"3626" 725 114.433896016821 88.6445823062575
"3627" 725.2 110.954950428152 91.8310793764962
"3628" 725.4 106.617096418913 94.5426357604548
"3629" 725.6 101.866113456413 97.3736933781668
"3630" 725.8 97.4297657489983 100.346653203556
"3631" 726 92.7301797840017 102.935601128663
"3632" 726.2 87.2782562191228 105.436279882812
"3633" 726.4 82.0608872366411 107.358120008984
"3634" 726.6 76.4852918892566 109.732420474854
"3635" 726.8 70.9474507879351 111.961475310013
"3636" 727 65.8071122235247 113.216794800317
"3637" 727.2 60.1283757561547 112.179668983402
"3638" 727.4 56.7557367919517 109.165174134563
"3639" 727.6 55.9830912198789 105.531044224236
"3640" 727.8 56.4553413077965 100.844102395508
"3641" 728 56.729606385658 96.2110488429399
"3642" 728.2 58.174121160029 91.162839252978
"3643" 728.4 59.3330631356087 86.1088864440617
"3644" 728.6 60.6669269565089 81.0653653489176
"3645" 728.8 63.1041679081959 75.753190667055
"3646" 729 65.6551662894723 71.4412740213256
"3647" 729.2 68.4491336447781 66.5732605228602
"3648" 729.4 70.8708525645397 61.9720915206306
"3649" 729.6 74.4706778161259 57.210186761872
"3650" 729.8 78.2041046201459 53.286355582631
"3651" 730 82.1628951822313 49.5931502332031
"3652" 730.2 85.042817865936 45.7904764498647
"3653" 730.4 87.8569106513365 42.1640640390682
"3654" 730.6 90.3101912915908 38.5122855094986
"3655" 730.8 93.9250660552331 36.1997207539334
"3656" 731 97.7255965525724 34.0946098129914
"3657" 731.2 101.083209202697 32.0929016124998
"3658" 731.4 103.631441353564 32.3062107447005
"3659" 731.6 106.238264502422 34.3182074345488
"3660" 731.8 109.499996223798 37.2837843731106
"3661" 732 112.27226843139 40.6632266603462
"3662" 732.2 115.289886860037 44.8893650145792
"3663" 732.4 118.675803165934 49.246067422293
"3664" 732.6 121.342881779343 54.088183875909
"3665" 732.8 123.493910817377 59.1912411144322
"3666" 733 123.872563867612 65.1777395935902
"3667" 733.2 122.465286423663 71.305134317295
"3668" 733.4 119.996122091628 76.6387128315317
"3669" 733.6 117.201574325476 81.6839608836017
"3670" 733.8 113.606499024696 86.4778438927909
"3671" 734 109.216347473767 89.9714693723584
"3672" 734.2 104.848742940148 92.5839858076967
"3673" 734.4 99.5586330305896 94.3902286450759
"3674" 734.6 94.2823148690529 95.6863812990613
"3675" 734.8 89.621932046768 96.8195965341194
"3676" 735 82.4784635000624 96.6051744357212
"3677" 735.2 76.3514893125231 96.6478590077204
"3678" 735.4 69.5948815401925 95.1042197469334
"3679" 735.6 64.1989434332018 92.8820809572462
"3680" 735.8 58.6796433163594 90.025753394647
"3681" 736 54.1616464110035 85.7634480625453
"3682" 736.2 50.850943681416 81.1390719532819
"3683" 736.4 47.7373153551351 77.8601896768295
"3684" 736.6 45.1898120488613 72.8024463075268
"3685" 736.8 45.7860825917672 68.0946129066346
"3686" 737 47.854770211708 62.1562089866837
"3687" 737.2 49.9260967683864 58.3063368549888
"3688" 737.4 52.945145845647 53.7067222481949
"3689" 737.6 56.6893403386981 49.544248996448
"3690" 737.8 60.5689269258539 45.8644544069974
"3691" 738 65.1805412055275 41.75057073859
"3692" 738.2 69.2311995803219 37.7555875372707
"3693" 738.4 72.6384133972154 33.8161690248092
"3694" 738.6 76.9977396095128 30.0317145982813
"3695" 738.8 81.5737539097076 26.8585738120138
"3696" 739 86.8354830667645 24.6246802560667
"3697" 739.2 92.4442734971884 23.0128509530548
"3698" 739.4 97.6890424908201 22.5388116453717
"3699" 739.6 103.562893085877 22.3760365356645
"3700" 739.8 109.098412470498 22.8231485460769
"3701" 740 113.069690286344 25.489252463852
"3702" 740.2 115.899175619014 29.1966813242984
"3703" 740.4 118.750881562072 34.4809921553973
"3704" 740.6 120.949096835334 40.1704690244276
"3705" 740.8 122.201393301703 46.060761147121
"3706" 741 122.671433352849 51.7296550694197
"3707" 741.2 121.702058361936 57.2765627352493
"3708" 741.4 120.048110842425 62.3409675098113
"3709" 741.6 117.846544815329 66.9855022051973
"3710" 741.8 115.116391526907 70.6133405162039
"3711" 742 112.261085528004 74.2214230792124
"3712" 742.2 109.112373437933 77.2885337905803
"3713" 742.4 105.438923466319 80.1694206247562
"3714" 742.6 101.441042141607 82.834338771006
"3715" 742.8 97.0283734137278 85.3287167639983
"3716" 743 91.3344465670184 87.8245339565462
"3717" 743.2 85.7509858120893 89.8170939782325
"3718" 743.4 80.4250789864682 91.5404292984285
"3719" 743.6 74.4631781801851 93.1687177519962
"3720" 743.8 68.7587482648062 92.5809870757197
"3721" 744 63.6773910813185 91.1346581270295
"3722" 744.2 58.5653334136685 89.0262852589795
"3723" 744.4 54.9543976204492 85.3524117010431
"3724" 744.6 53.9328384580046 81.2395313251562
"3725" 744.8 53.5753729029371 76.7446167571314
"3726" 745 53.7230460472308 71.4131866034633
"3727" 745.2 54.1031246842308 66.4762608812291
"3728" 745.4 55.0691378402642 61.0741550865024
"3729" 745.6 56.1332140546836 55.670834356378
"3730" 745.8 57.8046164522511 51.3769963339938
"3731" 746 60.2879581627885 45.9963536066905
"3732" 746.2 63.0370952075488 41.0435356102432
"3733" 746.4 66.1357407745726 35.9863300979063
"3734" 746.6 69.3265940705748 31.3242569031923
"3735" 746.8 72.4292576975645 26.8170299340695
"3736" 747 76.2120521794225 21.8893646420754
"3737" 747.2 80.4103973292431 17.5921113942908
"3738" 747.4 84.9356992074866 13.4074926991811
"3739" 747.6 89.7067447215803 9.95669129895331
"3740" 747.8 93.3271268197606 10.1841808185962
"3741" 748 97.1006205989688 12.3048270236572
"3742" 748.2 101.60985127789 15.6071002174956
"3743" 748.4 105.214581974139 19.6243018479521
"3744" 748.6 108.599005848233 23.9034367776019
"3745" 748.8 112.395448462382 28.279971152299
"3746" 749 115.569410891729 33.0799811900444
"3747" 749.2 118.242475141817 38.8910447447826
"3748" 749.4 120.340781214068 44.8162753309462
"3749" 749.6 120.947131413373 50.5912829148689
"3750" 749.8 121.323015086316 55.9032986938548
"3751" 750 120.84151973583 60.397942489364
"3752" 750.2 120.029046763275 65.7001309118329
"3753" 750.4 118.564397725548 71.3016911245906
"3754" 750.6 117.160887595006 77.0837727678389
"3755" 750.8 115.178626490418 82.7463379071401
"3756" 751 111.802858097853 87.4831803383175
"3757" 751.2 108.402773742675 91.7646278432989
"3758" 751.4 104.402637329657 95.5734852631281
"3759" 751.6 99.6762190468533 99.3867841912252
"3760" 751.8 96.2669655872207 102.860312344937
"3761" 752 92.0269337556478 107.193800510564
"3762" 752.2 87.2279825742547 110.17699236896
"3763" 752.4 81.6694595397597 111.61017634271
"3764" 752.6 75.6488306810462 112.191533401111
"3765" 752.8 69.6422820959952 111.783800162107
"3766" 753 64.5484667287959 111.145528390578
"3767" 753.2 59.673160621913 109.521543709259
"3768" 753.4 55.6712931728536 106.571806586864
"3769" 753.6 52.2250967149558 102.781810015564
"3770" 753.8 50.1710430798781 98.3529804534127
"3771" 754 48.9998702243125 93.5772889292747
"3772" 754.2 49.1135754073832 88.5315713835962
"3773" 754.4 49.6672702119018 83.6300821933712
"3774" 754.6 50.8666800424347 78.5559243710992
"3775" 754.8 52.5679930611533 73.0215313241176
"3776" 755 54.3204222826295 68.0248853497263
"3777" 755.2 57.0107648650499 62.9229919020221
"3778" 755.4 59.5734816236532 58.5843776292147
"3779" 755.6 63.7501839196912 53.9652971722628
"3780" 755.8 68.1724861624856 50.4259985693939
"3781" 756 72.8108013883132 47.5179408662247
"3782" 756.2 77.4262692700064 44.8316811328345
"3783" 756.4 81.7689422436109 42.4959649540507
"3784" 756.6 86.7214820590654 40.6568569537961
"3785" 756.8 91.3854253683303 39.4802811582033
"3786" 757 96.0888001371688 38.3517353238011
"3787" 757.2 101.317581488721 38.2745867040962
"3788" 757.4 105.890223307751 38.0474405648603
"3789" 757.6 110.47757621192 38.5892578360572
"3790" 757.8 114.688871112013 39.5154999060591
"3791" 758 119.239977825649 38.9468593472046
"3792" 758.2 122.313250143081 41.2946816476632
"3793" 758.4 122.465978430222 41.573813163005
"3794" 758.6 122.1476292845 42.086802696842
"3795" 758.8 121.724201022025 42.2832076464052
"3796" 759 121.644936717069 42.7138671592031
"3797" 759.2 121.352273028027 43.5497956771905
"3798" 759.4 120.927645929436 43.9150716766479
"3799" 759.6 120.703103652118 44.7456294946643
"3800" 759.8 120.442897059164 44.6453374682847
"3801" 760 120.127836968292 44.5158195118165
"3802" 760.2 119.544727624352 44.8927118095461
"3803" 760.4 119.09898990006 45.5896385912787
"3804" 760.6 118.772666788643 46.0547282758819
"3805" 760.8 117.931504965085 47.0881373337795
"3806" 761 116.292325431438 48.8669512040105
"3807" 761.2 114.381432836576 50.6955144765962
"3808" 761.4 112.084628599235 52.6892326267462
"3809" 761.6 108.813840773052 55.4239599722128
"3810" 761.8 105.580827490349 57.9759834879995
"3811" 762 102.010755271292 60.658167365308
"3812" 762.2 98.5377004895666 63.687682953527
"3813" 762.4 95.0613287576017 66.8193649901628
"3814" 762.6 91.2619962403116 69.8902596900552
"3815" 762.8 87.7540573447214 72.6052165802191
"3816" 763 83.3198798832194 73.5725028952315
"3817" 763.2 78.6113762977959 74.2334536219491
"3818" 763.4 73.72848369069 73.8872413365256
"3819" 763.6 69.37456597635 72.4821073281307
"3820" 763.8 64.5415836126995 70.8180615956748
"3821" 764 59.9988935045246 68.4309614111847
"3822" 764.2 55.833462177533 66.0062962654397
"3823" 764.4 53.9576872966253 63.0737277463491
"3824" 764.6 52.8831451465185 59.7191382825782
"3825" 764.8 51.459069500616 55.507214542503
"3826" 765 49.5050710483413 51.6813989935707
"3827" 765.2 46.7124653242566 48.3802288828736
"3828" 765.4 44.1681577803701 45.1732207853367
"3829" 765.6 41.6377943706434 41.0574313471657
"3830" 765.8 38.8677109784177 36.8298398872459
"3831" 766 36.3113069077218 32.6055478745962
"3832" 766.2 34.6659595943087 27.6011549768306
"3833" 766.4 34.5812722570045 23.2700012474112
"3834" 766.6 35.0089927080206 18.7124606512045
"3835" 766.8 35.7511496337431 17.4772751732927
"3836" 767 38.7970211937017 15.8826520852582
"3837" 767.2 42.3513941654856 13.7392465682472
"3838" 767.4 46.8079858250586 11.3731927079295
"3839" 767.6 51.7211566926133 9.39041738698077
"3840" 767.8 56.9151586646934 7.18511065130449
"3841" 768 62.2691682826464 5.21580970959616
"3842" 768.2 67.8777879071643 3.46493662166491
"3843" 768.4 73.2162142660275 2.26819939711711
"3844" 768.6 77.8460116917625 2.54537071040628
"3845" 768.8 83.316107043808 3.87578269413991
"3846" 769 88.8341391383092 6.13351928291097
"3847" 769.2 93.6039186971983 8.71988897564849
"3848" 769.4 97.7539250624665 11.0946741666256
"3849" 769.6 101.531334046744 14.7748395041049
"3850" 769.8 104.287073860782 19.0750706198237
"3851" 770 106.49557952335 23.132256719372
"3852" 770.2 108.888984064459 27.4624866099135
"3853" 770.4 111.455314067324 32.2800669156251
"3854" 770.6 114.404435543667 36.6355702129733
"3855" 770.8 117.369833201518 41.4700561566795
"3856" 771 119.844167955934 46.2126182992448
"3857" 771.2 122.47462431298 51.3467191127135
"3858" 771.4 125.166741067527 56.5897071044678
"3859" 771.6 126.139091976302 59.1120200646628
"3860" 771.8 125.281920155178 60.2479627966625
"3861" 772 124.183339511565 60.9604350538027
"3862" 772.2 123.697912991483 62.0363615732266
"3863" 772.4 123.382091454579 62.8205591061284
"3864" 772.6 122.743722819102 63.9147788033628
"3865" 772.8 122.644401021982 63.4138087634357
"3866" 773 122.453356436961 63.092684965207
"3867" 773.2 122.274616753615 62.9067583956394
"3868" 773.4 122.424570645261 62.4809029888265
"3869" 773.6 122.397085209466 61.9165672943287
"3870" 773.8 122.210460973856 61.8092047457666
"3871" 774 122.363084213576 62.0110694163033
"3872" 774.2 122.651006666743 62.7038589839257
"3873" 774.4 122.945211921854 63.3443210556175
"3874" 774.6 123.549723874751 63.8664475810239
"3875" 774.8 123.896847716636 64.7766160545268
"3876" 775 123.969422740003 65.7971170564945
"3877" 775.2 124.080332692552 67.2694909196962
"3878" 775.4 124.196847435767 68.8427368678096
"3879" 775.6 124.03671414421 70.6083091015905
"3880" 775.8 123.475617835479 73.3324716004423
"3881" 776 122.786240090359 76.8005152187995
"3882" 776.2 121.628088897396 80.1835524853345
"3883" 776.4 120.575690927214 84.1429883367041
"3884" 776.6 118.581196781327 88.4302191467785
"3885" 776.8 116.127324922978 92.6691112034657
"3886" 777 113.838636940896 96.6540207808939
"3887" 777.2 110.972319613176 100.83332400129
"3888" 777.4 107.695276012407 105.005644008175
"3889" 777.6 104.139901673881 109.061369038989
"3890" 777.8 99.8417371629663 112.919328493903
"3891" 778 94.9386256543493 116.226070094027
"3892" 778.2 89.8076832373396 118.335600485277
"3893" 778.4 84.2241007557368 120.899167454586
"3894" 778.6 78.935368694434 123.264964777532
"3895" 778.8 73.4756335827299 125.660988970205
"3896" 779 68.6629394828365 126.658419241792
"3897" 779.2 63.8969920715851 126.741317741529
"3898" 779.4 57.890000038656 125.937400111048
"3899" 779.6 52.8018972503857 123.44578225379
"3900" 779.8 47.2434900513608 120.977394649432
"3901" 780 42.1565858416191 118.051007086401
"3902" 780.2 36.825596919164 115.021196918088
"3903" 780.4 31.730793257306 111.147417777878
"3904" 780.6 27.0817507825525 107.143247283977
"3905" 780.8 22.3073671151291 102.929038400702
"3906" 781 17.7820204105183 98.2940542721454
"3907" 781.2 14.0859085470649 93.4134485826014
"3908" 781.4 10.8610402743938 88.58010248112
"3909" 781.6 8.1826216029509 82.7194752102683
"3910" 781.8 7.73690956713208 76.7010939373602
"3911" 782 8.28263850572255 71.0130374154459
"3912" 782.2 10.0764653703052 65.2770756640677
"3913" 782.4 11.9621038695126 60.456040860698
"3914" 782.6 13.4573832977101 55.0597170122309
"3915" 782.8 15.2060439137873 50.3087274764516
"3916" 783 17.9069491075893 46.0984683062496
"3917" 783.2 20.4615805934841 42.1863359030373
"3918" 783.4 23.1498326231579 38.6288045317547
"3919" 783.6 24.1595082691378 35.7714107201303
"3920" 783.8 26.2983358785912 33.3596261779688
"3921" 784 29.6988888205143 30.2917519703087
"3922" 784.2 33.6848440044678 27.0170317505395
"3923" 784.4 38.0140592014818 23.9325554361162
"3924" 784.6 43.0040166069955 20.3502324723962
"3925" 784.8 47.5134912689017 17.5558912066539
"3926" 785 52.8953353480661 15.4012322518085
"3927" 785.2 58.4065450053217 13.4913324593562
"3928" 785.4 63.9054108408173 12.2266230876806
"3929" 785.6 69.8577296017671 11.4066744987692
"3930" 785.8 75.8329353729206 11.5614796311056
"3931" 786 81.5938757199017 12.0455506215406
"3932" 786.2 87.6678712627871 12.8010347834051
"3933" 786.4 93.5627214608444 14.1593645623477
"3934" 786.6 99.1563772673169 16.7005108023886
"3935" 786.8 104.051470098017 19.8823351843187
"3936" 787 108.711278127364 23.9780933150817
"3937" 787.2 112.75598019805 29.0770944291276
"3938" 787.4 116.028100637695 34.3770047257796
"3939" 787.6 117.995043363493 39.2843299583291
"3940" 787.8 118.517728159345 43.7099439915252
"3941" 788 117.485443577198 47.3146702308269
"3942" 788.2 117.42307437567 52.1059494983819
"3943" 788.4 117.191593709984 56.4237541081491
"3944" 788.6 117.023615653263 61.3943191770239
"3945" 788.8 116.426171162837 66.7200377712589
"3946" 789 115.530426490625 72.0909840894256
"3947" 789.2 113.930793392845 77.1247298470678
"3948" 789.4 112.072765970115 82.7816587518321
"3949" 789.6 109.354075734266 88.103693269694
"3950" 789.8 106.053519671839 93.3765294281899
"3951" 790 102.458081343218 98.1646909227129
"3952" 790.2 98.4293589251228 102.491286159491
"3953" 790.4 93.4250936128269 106.351080926735
"3954" 790.6 88.1246892889986 109.785843820112
"3955" 790.8 82.8014172228705 112.847926138221
"3956" 791 76.166851247328 115.691582427121
"3957" 791.2 70.2286982156952 117.400881602656
"3958" 791.4 64.2488506280785 118.335463522795
"3959" 791.6 57.8841083698078 119.095605298928
"3960" 791.8 51.98798565429 119.171358643578
"3961" 792 46.5820508847453 116.928363712646
"3962" 792.2 43.4705185114211 112.970129486259
"3963" 792.4 40.3001709000308 108.289990152887
"3964" 792.6 36.6643577305351 103.02690025588
"3965" 792.8 33.8950567173879 98.1663683960768
"3966" 793 31.3921704735116 92.6368822534588
"3967" 793.2 29.560888046393 86.4798553790698
"3968" 793.4 28.912804753776 80.5756259110305
"3969" 793.6 29.0531870451563 74.7174150693416
"3970" 793.8 29.9398151733957 68.7018307154697
"3971" 794 31.124531342164 63.4496866527486
"3972" 794.2 32.8194208117927 57.7577818478507
"3973" 794.4 33.5708188907998 52.7257062967363
"3974" 794.6 35.4576214222878 47.326020340843
"3975" 794.8 38.5287303911135 43.1507844124314
"3976" 795 41.9867200927849 39.2126707596416
"3977" 795.2 45.0769011250372 35.7977982281704
"3978" 795.4 48.1370189675096 32.3757388539687
"3979" 795.6 52.2885867470824 29.2735749257316
"3980" 795.8 56.0792461789537 25.8412504123429
"3981" 796 60.4550865906485 22.6224805180507
"3982" 796.2 65.0805212738458 19.7980857356769
"3983" 796.4 69.653453479209 16.7986989817829
"3984" 796.6 73.9297017926312 13.7587102590079
"3985" 796.8 77.8649334825054 12.3467738716693
"3986" 797 82.7170568202671 12.7320634385962
"3987" 797.2 88.4473956010929 13.9670562244688
"3988" 797.4 93.9559333883267 15.8930303140337
"3989" 797.6 98.9813002804388 18.0543071337073
"3990" 797.8 104.819885923082 21.1845872869938
"3991" 798 109.253933753601 24.5966544135788
"3992" 798.2 111.799078563815 29.2555266274276
"3993" 798.4 112.910921149694 33.6992144709169
"3994" 798.6 112.897898429871 38.3601674240011
"3995" 798.8 112.969607760351 42.9889758430645
"3996" 799 113.02991461503 47.9935738377124
"3997" 799.2 112.640299121165 52.9841388650874
"3998" 799.4 112.691821408861 58.2991665047706
"3999" 799.6 113.522678214243 63.1860303726771
"4000" 799.8 113.447056945754 68.5929422215166
"4001" 800 112.865016273075 73.7179987495303
"4002" 800.2 111.751819843226 79.0334703211985
"4003" 800.4 109.982826221979 83.9768812164698
"4004" 800.6 108.092013463292 88.369629691647
"4005" 800.8 105.312837147821 93.9936808273367
"4006" 801 102.289770534611 98.5320106670962
"4007" 801.2 98.2612585719509 102.58460593276
"4008" 801.4 93.674212939145 107.06638451871
"4009" 801.6 89.4825291325294 110.596505924139
"4010" 801.8 84.5364200063534 114.343266119435
"4011" 802 79.3845416107092 117.604002081056
"4012" 802.2 73.9059214714926 119.562175906153
"4013" 802.4 67.7003490217387 120.007614772303
"4014" 802.6 61.897893172474 120.122370342556
"4015" 802.8 56.2015291049774 119.239482263015
"4016" 803 50.9815421303702 116.354449593996
"4017" 803.2 45.7557180676903 113.120094599522
"4018" 803.4 41.2752147747368 109.27919639933
"4019" 803.6 37.3378409873144 105.252556609612
"4020" 803.8 33.346127464556 101.196445364394
"4021" 804 29.7903452425424 96.5036572375805
"4022" 804.2 26.6262336683784 91.2919975796687
"4023" 804.4 23.8828980783082 85.8951259987298
"4024" 804.6 21.3681185086765 80.8795239105632
"4025" 804.8 19.0183758665826 75.4153969174472
"4026" 805 16.9411889502121 69.8880992469065
"4027" 805.2 15.3313884549184 64.8872206699962
"4028" 805.4 13.5024693997006 59.3981705317247
"4029" 805.6 12.5760667540782 54.5937748851962
"4030" 805.8 12.8267908969732 48.8096263587569
"4031" 806 12.8217115050502 43.9814328240865
"4032" 806.2 13.1992122720556 39.6097751924615
"4033" 806.4 16.0928703646098 37.2099357521676
"4034" 806.6 19.9432890942271 34.4251351312287
"4035" 806.8 24.2604751693633 31.561519049537
"4036" 807 28.8466102856753 29.0769708121811
"4037" 807.2 34.2204845799787 26.0961977579231
"4038" 807.4 38.5015163461269 23.6592739333776
"4039" 807.6 43.5514594165381 20.8828061187455
"4040" 807.8 48.1864443534602 18.6393458377585
"4041" 808 53.2574397575769 15.7270426584751
"4042" 808.2 58.5203876065946 13.5883339905319
"4043" 808.4 63.5463508976469 12.0651176939491
"4044" 808.6 69.5809386704631 11.4219586333445
"4045" 808.8 75.1588336393735 11.5446539911622
"4046" 809 80.2573077977362 11.9305771839604
"4047" 809.2 85.772288606663 11.8929059692349
"4048" 809.4 91.5278564931688 12.7716268333166
"4049" 809.6 97.1071467135275 14.6461016399397
"4050" 809.8 102.18979408945 17.869322766979
"4051" 810 106.022566297993 21.4889622842666
"4052" 810.2 109.762400322733 25.3190329998153
"4053" 810.4 112.768865046868 30.0684007150737
"4054" 810.6 115.14287403841 35.4715518388647
"4055" 810.8 116.06112592642 40.1309011843819
"4056" 811 116.967401280695 44.9254389225099
"4057" 811.2 117.692242554974 49.5558328495662
"4058" 811.4 118.026473743661 54.9386599603251
"4059" 811.6 118.331190833359 60.2020285150476
"4060" 811.8 118.692187074711 65.5564448679892
"4061" 812 119.476537045361 70.8837373538903
"4062" 812.2 120.458603092665 76.6816557663181
"4063" 812.4 121.234349928834 82.2841921525678
"4064" 812.6 120.748643377165 87.8946007285962
"4065" 812.8 117.816397065561 92.057978653061
"4066" 813 114.206677253621 95.6608224011259
"4067" 813.2 109.823160709085 99.0861751369462
"4068" 813.4 105.643608285967 101.585682418012
"4069" 813.6 100.830198507953 103.283811753396
"4070" 813.8 96.1414923147388 105.272448452253
"4071" 814 91.3575351326722 107.302365636514
"4072" 814.2 85.8648171668844 108.356454590429
"4073" 814.4 78.6305507534611 109.087370148342
"4074" 814.6 72.5055247822253 109.021043911843
"4075" 814.8 66.4830036662254 109.348361494804
"4076" 815 60.514801886281 108.811399168475
"4077" 815.2 55.0990533703468 107.046418411514
"4078" 815.4 49.9517983535666 104.173293233417
"4079" 815.6 46.08544218713 100.582779232433
"4080" 815.8 44.4569350681132 96.4503905665562
"4081" 816 43.6222099853303 91.4752857677747
"4082" 816.2 42.7421086055458 86.3680303791555
"4083" 816.4 42.3933514693155 80.7363684367169
"4084" 816.6 42.4434726020108 74.9258781927961
"4085" 816.8 42.9502852520625 69.1153408820783
"4086" 817 43.4378052557885 63.7401927584263
"4087" 817.2 43.3028161727253 58.4765481641452
"4088" 817.4 43.8241625582752 53.4336820011278
"4089" 817.6 44.45129742754 47.7762915172983
"4090" 817.8 44.8980643010524 43.7743484006235
"4091" 818 46.0102315315363 39.6367239509423
"4092" 818.2 48.0642174572079 35.3978192356982
"4093" 818.4 51.1161605865058 30.9887539033143
"4094" 818.6 53.974021136889 26.7908577934115
"4095" 818.8 56.6839167378173 22.9724007609923
"4096" 819 60.3854877753018 18.5692625210162
"4097" 819.2 64.2273895701848 14.551636215332
"4098" 819.4 68.6432208125521 10.9438562500808
"4099" 819.6 73.5976990446725 8.49478858457068
"4100" 819.8 78.707653570183 7.64505654510241
"4101" 820 84.1990982760473 7.04931764563413
"4102" 820.2 89.3097052280797 7.77150792045506
"4103" 820.4 94.914835374758 9.58001224523089
"4104" 820.6 98.3109657148794 11.480184799328
"4105" 820.8 101.163454012025 15.8382321032726
"4106" 821 104.363031026498 19.9443592409997
"4107" 821.2 107.374765255358 23.7773580947716
"4108" 821.4 110.763263369896 27.9744398407291
"4109" 821.6 113.547469060115 31.900734191253
"4110" 821.8 116.674697043005 36.6623920117858
"4111" 822 119.465247091697 41.3837777189718
"4112" 822.2 121.609226585493 46.9412587044746
"4113" 822.4 123.393984696935 52.2285382327872
"4114" 822.6 124.457571661574 57.9174438339755
"4115" 822.8 124.10588970435 63.7226625966134
"4116" 823 122.624161156045 68.7587817098237
"4117" 823.2 120.022161599377 74.1218005994788
"4118" 823.4 117.818293507825 79.2520988854259
"4119" 823.6 115.108229082466 83.96593010808
"4120" 823.8 111.775857976098 88.6652307997273
"4121" 824 108.347652745215 92.777575771761
"4122" 824.2 103.843884577794 96.2826434837908
"4123" 824.4 98.8141983236448 99.185706249909
"4124" 824.6 94.0193654311234 101.755082181396
"4125" 824.8 88.4604897695702 104.025794587099
"4126" 825 83.3391793461259 105.951620572579
"4127" 825.2 77.5389670053959 107.214068827457
"4128" 825.4 71.7361385125936 107.702906771991
"4129" 825.6 65.9888080030742 107.234347684717
"4130" 825.8 59.9896244517378 105.894764910383
"4131" 826 54.6997552665113 103.385590807789
"4132" 826.2 50.0576770727332 100.078049224286
"4133" 826.4 45.549055529682 95.7573384952061
"4134" 826.6 42.2611051327323 90.8548948574267
"4135" 826.8 40.1780443529465 85.655595498842
"4136" 827 38.2039359194953 80.1807839087405
"4137" 827.2 36.2534837083399 74.6978570122534
"4138" 827.4 34.0432466931899 68.9819703314945
"4139" 827.6 32.6639976904048 63.2137463552894
"4140" 827.8 32.0892091273745 57.3686506840689
"4141" 828 32.312608161741 52.260642371739
"4142" 828.2 32.8871524988831 47.006623552857
"4143" 828.4 32.689617464889 42.0026907479146
"4144" 828.6 32.2895319587803 37.253613739939
"4145" 828.8 31.5339238885437 33.7529558247516
"4146" 829 30.5643037874722 29.5759001253919
"4147" 829.2 29.5493147706948 25.2500743247203
"4148" 829.4 29.5653334105685 19.9510641952628
"4149" 829.6 30.4162872478518 16.0752494192676
"4150" 829.8 31.9207217980045 12.047974406377
"4151" 830 33.6254178729217 9.88098278681616
"4152" 830.2 36.6764445224397 8.73979494712029
"4153" 830.4 40.4649816737672 7.06057472196155
"4154" 830.6 44.2275460250291 4.72895315800379
"4155" 830.8 49.3735730833109 2.26258212732343
"4156" 831 53.817930294107 1.56103238845708
"4157" 831.2 58.5060644461362 0.935366907996158
"4158" 831.4 63.7614191209291 1.12698164202081
"4159" 831.6 68.6254094550343 1.36175352958411
"4160" 831.8 73.9126457805305 1.42602502212311
"4161" 832 79.1233645794018 2.49941206821009
"4162" 832.2 83.5567818386189 4.73305300264879
"4163" 832.4 88.3461369377166 6.64545495748504
"4164" 832.6 92.8935699107121 8.92781111287202
"4165" 832.8 97.3880105256416 12.342517222995
"4166" 833 101.766770354629 15.9680224987066
"4167" 833.2 105.793631171796 19.8433604048085
"4168" 833.4 109.940870561919 23.7117101527487
"4169" 833.6 113.283746533999 28.5027288899333
"4170" 833.8 116.651298475054 32.9704564871216
"4171" 834 119.796001834368 37.7395313538962
"4172" 834.2 121.096139515379 43.0149512718178
"4173" 834.4 120.83418375763 48.4295573299334
"4174" 834.6 119.96227115557 52.5583806550476
"4175" 834.8 119.423783526277 57.230170652862
"4176" 835 119.311497551647 61.785752644378
"4177" 835.2 118.741561451954 66.6667155314383
"4178" 835.4 117.895805072437 71.6933261850264
"4179" 835.6 117.348096678161 76.3466974420668
"4180" 835.8 115.681259777476 80.9005925531984
"4181" 836 113.416231087468 86.0725006720647
"4182" 836.2 111.011144850289 91.3054758489188
"4183" 836.4 107.984553254206 96.2936127022972
"4184" 836.6 104.265162077976 101.32655000882
"4185" 836.8 100.267036431756 104.564639232639
"4186" 837 95.5937776004151 108.619650211388
"4187" 837.2 90.4342993686099 111.481107620553
"4188" 837.4 85.289667991283 113.396653482867
"4189" 837.6 79.7336019465851 115.142082113979
"4190" 837.8 74.0560155837919 116.665055631313
"4191" 838 68.3328661653815 116.90143433681
"4192" 838.2 61.1276074190712 116.763406346732
"4193" 838.4 55.4885895659534 116.013560471044
"4194" 838.6 50.5422864146655 114.207088522118
"4195" 838.8 46.5837290117244 111.17690554087
"4196" 839 44.1106857905431 106.801551431574
"4197" 839.2 42.5355749077534 102.021349914541
"4198" 839.4 41.5433671812877 97.3619961481751
"4199" 839.6 41.1926683602472 92.1009233085234
"4200" 839.8 41.0818230254904 86.7174144547987
"4201" 840 40.7903733706427 81.4888247559636
"4202" 840.2 41.2341314842836 76.4013338554689
"4203" 840.4 41.7385994933926 71.4283302326143
"4204" 840.6 41.7916872917389 65.4673083641776
"4205" 840.8 42.2805245275974 59.886882338062
"4206" 841 42.5846072278059 54.8926552476261
"4207" 841.2 42.6163242152479 49.1863840016731
"4208" 841.4 42.5223020089689 44.6678055937102
"4209" 841.6 43.0895827797385 40.1114020826982
"4210" 841.8 45.1823422953018 36.4426591003162
"4211" 842 47.5781131400696 32.4507939302271
"4212" 842.2 50.4098079464382 28.7693815589869
"4213" 842.4 53.1655996383736 24.459500624737
"4214" 842.6 55.5757653870836 20.1804839290117
"4215" 842.8 57.9991901367253 16.0967672514785
"4216" 843 60.9974624920916 12.3684257608683
"4217" 843.2 64.6944533599573 8.88900715342948
"4218" 843.4 68.8791696179961 7.1579692916339
"4219" 843.6 72.9787599479018 6.96365718691616
"4220" 843.8 78.3581395902418 7.50635618497616
"4221" 844 83.42816827238 8.33736155304337
"4222" 844.2 88.7865030909777 9.27710235419742
"4223" 844.4 94.0368159763225 11.2281912580108
"4224" 844.6 99.333141152741 13.6579457835426
"4225" 844.8 103.718796149153 16.4235813717447
"4226" 845 107.556663064188 20.0414806290624
"4227" 845.2 110.347266560855 24.629342079602
"4228" 845.4 112.402602883784 29.585557592655
"4229" 845.6 113.441684437304 34.5226741874498
"4230" 845.8 114.861678257316 39.0279692374237
"4231" 846 115.756649405098 43.1433090296452
"4232" 846.2 116.162714644155 47.8245419219516
"4233" 846.4 115.38612436609 52.6238976367047
"4234" 846.6 114.944089377138 57.8099867155192
"4235" 846.8 114.206421963316 62.5929202137145
"4236" 847 112.959100712333 67.8497931509065
"4237" 847.2 111.515670834935 72.9019914325028
"4238" 847.4 110.266744456821 77.9387125718332
"4239" 847.6 108.333772756134 82.7228213109829
"4240" 847.8 105.635390369491 87.7837334037799
"4241" 848 103.481681069851 93.3142493524945
"4242" 848.2 101.499136909073 99.2850919729219
"4243" 848.4 99.8819928035518 104.63206630648
"4244" 848.6 97.4667813926693 109.74166126971
"4245" 848.8 93.7177744883777 114.01721010397
"4246" 849 89.4779668050514 115.987390996227
"4247" 849.2 84.0696365653327 117.968061664331
"4248" 849.4 78.81220129966 119.488345216596
"4249" 849.6 73.2572058358139 120.315707100343
"4250" 849.8 67.9368128310882 119.31560741185
"4251" 850 63.4675411721883 117.102925898489
"4252" 850.2 58.8763886624919 115.008666347826
"4253" 850.4 54.9986993537332 111.468746198265
"4254" 850.6 52.2277999769544 107.570289013833
"4255" 850.8 49.1109539946168 103.496467431289
"4256" 851 46.5070658143737 98.9106145732703
"4257" 851.2 44.7262479309017 94.3129085077638
"4258" 851.4 42.7012734148851 88.9328628962462
"4259" 851.6 41.1560710709916 83.5782299192647
"4260" 851.8 40.8698945087088 78.6194139978944
"4261" 852 40.77566586279 73.6646762958962
"4262" 852.2 40.2282758953988 68.4613421654009
"4263" 852.4 39.5779100297199 63.0457964128143
"4264" 852.6 39.5101687415465 57.2856463979975
"4265" 852.8 39.0151316795096 52.0393976624393
"4266" 853 37.811192228983 46.5536127924587
"4267" 853.2 36.8206122813017 41.7721720232607
"4268" 853.4 35.6604796362843 36.9112985035626
"4269" 853.6 33.4900159072726 32.7557210886226
"4270" 853.8 31.9092915096832 28.8225327527154
"4271" 854 30.6408337057636 24.1765822465238
"4272" 854.2 29.484580967422 19.5657256413597
"4273" 854.4 30.1935189356101 15.266675836617
"4274" 854.6 31.7265313059423 10.7574544080962
"4275" 854.8 34.1478012211082 8.17217544641551
"4276" 855 37.3636467890155 6.10833146570394
"4277" 855.2 41.0962563914524 4.46353930312146
"4278" 855.4 45.6335324192244 2.72299423009294
"4279" 855.6 50.6838297410208 2.48896866747711
"4280" 855.8 54.0550134643574 2.11481079930502
"4281" 856 57.6810409103384 1.64697975806096
"4282" 856.2 62.4234860726754 1.41909265212901
"4283" 856.4 66.8064412491205 1.63284977522116
"4284" 856.6 70.9565156499782 1.5570827243796
"4285" 856.8 73.2610405730421 1.14813745661371
"4286" 857 76.7316502294993 2.64540007862664
"4287" 857.2 78.8824867170992 2.932452482628
"4288" 857.4 81.7252609277536 4.72274723961468
"4289" 857.6 85.2577393511067 6.77539872947815
"4290" 857.8 88.4496337759772 8.09299413991691
"4291" 858 90.7457085974836 9.68618557923253
"4292" 858.2 93.8278008175199 11.5530886626143
"4293" 858.4 97.7505912714284 13.3569731107796
"4294" 858.6 101.634812246161 15.0345943988924
"4295" 858.8 105.562584765714 17.1394660730223
"4296" 859 106.925253060868 18.1644097633405
"4297" 859.2 107.365006497316 18.6713436643299
"4298" 859.4 108.162031542104 20.4014846777002
"4299" 859.6 108.939764706832 21.8506849656077
"4300" 859.8 110.303387050437 23.3148758923819
"4301" 860 111.624431798753 24.8687203073504
"4302" 860.2 113.37231497958 27.2096506988504
"4303" 860.4 115.031956737832 30.2931962642357
"4304" 860.6 117.148906355541 34.2638935682531
"4305" 860.8 119.148651327207 38.9428660862063
"4306" 861 120.004307917079 44.5217988973654
"4307" 861.2 120.561709463067 49.544599498819
"4308" 861.4 121.788283762643 54.5063561539237
"4309" 861.6 122.60922212314 59.690132656038
"4310" 861.8 122.906490958563 65.1601464014945
"4311" 862 122.791601845767 70.1680591015348
"4312" 862.2 121.094755502261 75.6746178422868
"4313" 862.4 118.741561451954 80.3314123197541
"4314" 862.6 115.888510432247 84.9558649108684
"4315" 862.8 112.998643531696 89.5107846499854
"4316" 863 109.625188818431 93.4090450585853
"4317" 863.2 105.881726882108 97.6042490609005
"4318" 863.4 102.142254094854 101.323559839247
"4319" 863.6 98.5115517547205 105.122907026964
"4320" 863.8 94.3905340009285 108.631912748061
"4321" 864 89.7815697264333 111.872858164501
"4322" 864.2 85.3270041126347 115.014209977078
"4323" 864.4 79.9296895974441 117.061379059918
"4324" 864.6 74.0725418032684 118.010573296996
"4325" 864.8 68.3530463489074 118.947278008529
"4326" 865 62.788524281368 119.146957573411
"4327" 865.2 56.5259619795836 119.134392204897
"4328" 865.4 50.6998171757518 118.271731265546
"4329" 865.6 46.4281556054684 115.696246583829
"4330" 865.8 42.4656755139803 111.280428064313
"4331" 866 39.1606639977504 106.382587912856
"4332" 866.2 36.7718950195426 101.042238115778
"4333" 866.4 34.5727186281875 95.3562569728819
"4334" 866.6 32.7640990892333 89.3997900807375
"4335" 866.8 31.8435825504807 83.4313361740874
"4336" 867 32.2974489090036 77.9426017284405
"4337" 867.2 33.9738457800319 72.5884597229453
"4338" 867.4 36.2754709219475 67.3106210248476
"4339" 867.6 38.6170743587831 62.7677278057656
"4340" 867.8 41.0918865262154 58.1130189087855
"4341" 868 43.1717945831712 53.7781473111531
"4342" 868.2 45.9655346382108 49.9033546074689
"4343" 868.4 48.9046765363825 46.9447372735
"4344" 868.6 52.59611147349 43.9511193060079
"4345" 868.8 55.5230150792818 40.7893468500362
"4346" 869 60.2924172372671 36.9369483285962
"4347" 869.2 64.0590939859979 33.85499031325
"4348" 869.4 68.2297442661316 30.8315252553291
"4349" 869.6 71.0346001319745 28.4802942871234
"4350" 869.8 73.4337727877249 25.4738069190413
"4351" 870 77.9672920585267 21.9795124120783
"4352" 870.2 82.219614939353 20.0556723841328
"4353" 870.4 86.4381507114836 18.1845322453962
"4354" 870.6 91.4662980379271 17.7988021677354
"4355" 870.8 95.7182351284167 19.2146701765483
"4356" 871 101.18366126515 21.3891843534943
"4357" 871.2 105.341481327844 22.7961997875962
"4358" 871.4 110.831696355867 24.5455031978419
"4359" 871.6 114.732113125962 27.6315460857729
"4360" 871.8 117.169236143102 32.331104518099
"4361" 872 119.29237308746 37.2124751700613
"4362" 872.2 120.435740543376 42.0276178033562
"4363" 872.4 121.113214929832 46.7114852286369
"4364" 872.6 120.982616834801 51.4824936053772
"4365" 872.8 121.195402476796 56.4260153868418
"4366" 873 120.932014649402 61.3966214805962
"4367" 873.2 120.548678195513 65.9587873033219
"4368" 873.4 119.827614724176 70.8922160221047
"4369" 873.6 118.99847507164 75.9662142183927
"4370" 873.8 117.382783215451 80.7332832489719
"4371" 874 115.247541847677 86.2258776060467
"4372" 874.2 112.67950263454 91.4462612428548
"4373" 874.4 109.736130690853 96.1483631835475
"4374" 874.6 106.031904839442 100.009438278234
"4375" 874.8 101.624234623495 103.084731433427
"4376" 875 97.4706050065851 106.165042349513
"4377" 875.2 92.7517518147504 108.923584363612
"4378" 875.4 88.0763280287351 110.878625196513
"4379" 875.6 82.7549950724952 112.76025517719
"4380" 875.8 77.5676189720204 114.239275174884
"4381" 876 71.4740165917342 115.388958654808
"4382" 876.2 65.2902700002157 115.730959015648
"4383" 876.4 59.5020733613933 114.792036150071
"4384" 876.6 53.894332622294 113.027140119469
"4385" 876.8 48.4497655670062 110.903940696904
"4386" 877 43.3741649107542 108.379994679072
"4387" 877.2 39.1517612549017 105.272777900247
"4388" 877.4 34.7440751258211 100.97304659658
"4389" 877.6 30.524746151725 96.1899997781321
"4390" 877.8 27.372019101072 90.2940827385483
"4391" 878 24.922911556342 84.6370497157972
"4392" 878.2 22.4966751616002 79.1974236265168
"4393" 878.4 20.0482849999732 73.8490478019698
"4394" 878.6 18.3950046301006 68.3453922624144
"4395" 878.8 17.4556057261518 62.8554396392425
"4396" 879 17.2957491229429 57.2150964748314
"4397" 879.2 17.581506774658 51.8850571748087
"4398" 879.4 17.9578524964732 46.6825993500962
"4399" 879.6 18.3444605133131 42.6962918585518
"4400" 879.8 19.6482745718828 39.4719302771025
"4401" 880 21.9144475002744 36.6212324387266
"4402" 880.2 24.470155172503 33.4386898601545
"4403" 880.4 28.0484935617815 30.5390215597038
"4404" 880.6 32.159597299965 27.0243948696468
"4405" 880.8 36.5002602872589 23.7293204354403
"4406" 881 41.4833975088056 20.3585620886538
"4407" 881.2 46.3547967927494 17.8050495955697
"4408" 881.4 51.8533275954113 15.4495344240675
"4409" 881.6 58.0341019525729 12.8722824821129
"4410" 881.8 63.5984191867418 11.5447501376762
"4411" 882 69.3363396766517 10.7043735201795
"4412" 882.2 75.2653060860182 11.0296939209181
"4413" 882.4 80.836093937383 11.5385396737899
"4414" 882.6 86.2364313411717 12.5945090394796
"4415" 882.8 92.1006745414705 14.3141393029524
"4416" 883 97.5666214214048 16.493751008621
"4417" 883.2 103.076008162595 19.6304924513592
"4418" 883.4 108.243575500251 22.8361956194217
"4419" 883.6 112.570284635402 27.3801920530617
"4420" 883.8 115.94864074885 32.713286911099
"4421" 884 118.566352788074 38.3338908685272
"4422" 884.2 120.611128587016 44.1608220848093
"4423" 884.4 121.149041800115 49.9628097704897
"4424" 884.6 120.977262106187 55.3704241052569
"4425" 884.8 121.108232926556 60.9611651782689
"4426" 885 120.523539332626 66.3298493810444
"4427" 885.2 118.877678999695 72.0464861525738
"4428" 885.4 116.114204673803 77.4734808256951
"4429" 885.6 113.009622844837 83.4378608876445
"4430" 885.8 109.145445612869 88.7081230325364
"4431" 886 104.790933178095 93.77527819508
"4432" 886.2 100.468419097732 98.5719907401228
"4433" 886.4 96.0513234392659 103.388911911471
"4434" 886.6 91.3438929658912 107.324887687801
"4435" 886.8 86.3427930376354 110.829006105634
"4436" 887 81.6965996758477 114.203898939331
"4437" 887.2 76.8479202526001 118.287200552882
"4438" 887.4 71.8073483022787 121.687394692549
"4439" 887.6 66.1873368071288 124.07040223105
"4440" 887.8 60.2904681160517 125.178616401263
"4441" 888 54.653491033518 126.039158017693
"4442" 888.2 48.9237283974427 125.789133630154
"4443" 888.4 44.1083547277342 123.794836203641
"4444" 888.6 40.8621151214017 120.413943199643
"4445" 888.8 38.4278019463303 116.65332026958
"4446" 889 35.9316505803185 111.774630584546
"4447" 889.2 33.8061391345147 107.188647342951
"4448" 889.4 31.7845703410517 102.591636974963
"4449" 889.6 29.7499235729824 97.6094305893704
"4450" 889.8 27.9046357274127 92.6410820599753
"4451" 890 26.3102830331669 87.0471834152039
"4452" 890.2 25.3511281722526 81.842262013719
"4453" 890.4 24.9088144367965 75.9664870944382
"4454" 890.6 24.8705735931668 70.6541841447709
"4455" 890.8 24.5271290416608 64.5691958032106
"4456" 891 24.5442945744105 58.7660444246839
"4457" 891.2 25.2005513247834 53.0360989544364
"4458" 891.4 26.6483258510472 47.339258188978
"4459" 891.6 28.0003198598044 42.3693980576676
"4460" 891.8 29.1632946745418 37.3216786042162
"4461" 892 30.6389743467094 34.7075510360961
"4462" 892.2 32.7937154355323 32.3166796539847
"4463" 892.4 35.5717158519938 29.8513336559213
"4464" 892.6 38.9454573100437 26.7677978986367
"4465" 892.8 42.3315193407238 23.7200026271176
"4466" 893 46.9342047497899 20.6967109839448
"4467" 893.2 50.7241340347856 17.7883775928671
"4468" 893.4 55.1199368119402 14.9296121983462
"4469" 893.6 60.4180659441875 12.6254683493921
"4470" 893.8 66.0392876645935 11.1736667401989
"4471" 894 71.3609893391325 10.2356284484231
"4472" 894.2 76.8591156260542 9.01666021559006
"4473" 894.4 82.0870157236043 8.59739822487464
"4474" 894.6 87.6315580172139 8.67005694314394
"4475" 894.8 92.8168188273427 9.96104327237256
"4476" 895 97.7912512930298 12.0065383266815
"4477" 895.2 102.127336145465 14.1449801642325
"4478" 895.4 106.241197390621 17.4836410264207
"4479" 895.6 108.675021575633 20.9508048042533
"4480" 895.8 111.086220362029 25.0495295035499
"4481" 896 113.281009716728 29.6025810178447
"4482" 896.2 115.604206461337 34.0593397224785
"4483" 896.4 117.532178286642 38.2889461581684
"4484" 896.6 118.689550691102 43.582554168019
"4485" 896.8 120.009116522543 48.134258992016
"4486" 897 121.72275296316 53.1467532730789
"4487" 897.2 123.377187214102 58.1777964373295
"4488" 897.4 124.538392980936 63.8654318813548
"4489" 897.6 124.73066574616 69.345156418158
"4490" 897.8 123.643389577303 74.4374846463927
"4491" 898 122.017641560833 79.4975703352686
"4492" 898.2 119.593521503426 84.263523686634
"4493" 898.4 117.176183817111 88.4041772525962
"4494" 898.6 114.545858210138 93.1450588419533
"4495" 898.8 112.045935311582 97.5758876996171
"4496" 899 108.625227578582 101.357692530874
"4497" 899.2 104.116075594752 105.347596675596
"4498" 899.4 99.9766037760953 109.270103063967
"4499" 899.6 95.7621331719832 112.274652548721
"4500" 899.8 90.8404124533695 114.959689333951
"4501" 900 86.0857141571745 118.601355063858
"4502" 900.2 81.7070906330507 121.096357306293
"4503" 900.4 76.1756435946684 123.339894443829
"4504" 900.6 71.1716070277838 124.677866811433
"4505" 900.8 65.6477516613594 124.9554967368
"4506" 901 59.9584582478488 124.092518986384
"4507" 901.2 54.848128210367 121.818227184618
"4508" 901.4 51.5005906962547 118.443985843211
"4509" 901.6 48.2349964781221 114.312688741901
"4510" 901.8 45.6624868333424 109.583991336986
"4511" 902 43.4964532606087 104.697447317389
"4512" 902.2 41.622634375056 100.095318646082
"4513" 902.4 39.8878905690914 95.3910864027858
"4514" 902.6 38.5842671164225 89.9743664530281
"4515" 902.8 37.8001161421969 84.8847225250902
"4516" 903 37.448529177458 79.7481606474305
"4517" 903.2 38.0250995809375 74.1132856286319
"4518" 903.4 39.2013699123415 68.3081368046082
"4519" 903.6 40.6172270565054 63.3797752393949
"4520" 903.8 41.9924293009138 57.9730960686022
"4521" 904 43.319248752939 53.3328103686645
"4522" 904.2 44.6369677141568 48.387030223576
"4523" 904.4 45.5522855019818 43.9206945900162
"4524" 904.6 47.019560247395 39.7206822451773
"4525" 904.8 49.5337290691721 35.9298460767718
"4526" 905 52.0370222506467 31.873672866972
"4527" 905.2 54.7552562325418 28.1747799984162
"4528" 905.4 57.7525793989927 24.1313564592455
"4529" 905.6 60.8386011307841 20.1259188848707
"4530" 905.8 64.4781550473056 16.3603462849615
"4531" 906 68.8393580649381 13.4732656553234
"4532" 906.2 73.1640391293295 12.2651970856829
"4533" 906.4 78.6963626538832 10.9579822068925
"4534" 906.6 83.9149848804489 9.99429145352069
"4535" 906.8 89.4151042955706 10.3752720150962
"4536" 907 95.2339478052393 10.7717862478337
"4537" 907.2 99.6687264572351 12.2493067316488
"4538" 907.4 104.107056349021 15.2719839254087
"4539" 907.6 107.611413357637 18.7547793444912
"4540" 907.8 111.27955516004 22.9000296862725
"4541" 908 114.405915818008 26.5069986648811
"4542" 908.2 117.284345673165 31.0644428727276
"4543" 908.4 118.183073809704 35.6881895793752
"4544" 908.6 118.741675761319 40.265210996779
"4545" 908.8 119.089928982578 44.845518074653
"4546" 909 119.442636734646 49.7889422885496
"4547" 909.2 119.275005153007 54.1038662270348
"4548" 909.4 119.494087089191 58.0210452002262
"4549" 909.6 119.82235977816 63.1098528974927
"4550" 909.8 118.833088768539 67.4901887969202
"4551" 910 118.026500213376 72.1573754476655
"4552" 910.2 116.63669414376 76.6708882553803
"4553" 910.4 114.810637045718 81.1703138473128
"4554" 910.6 112.538611415652 85.7841046250295
"4555" 910.8 109.631499815062 90.4847134472702
"4556" 911 106.144516662805 94.010881520671
"4557" 911.2 102.023102458652 97.2199895896777
"4558" 911.4 98.319401392668 100.325221532803
"4559" 911.6 93.4183111063493 103.233980236961
"4560" 911.8 88.084610896515 105.535520614696
"4561" 912 82.5715346416648 107.627436152914
"4562" 912.2 76.498650106176 108.828732300979
"4563" 912.4 70.9293163170194 109.169420605596
"4564" 912.6 65.3044827716574 108.554888689579
"4565" 912.8 60.6325388893518 106.107714990563
"4566" 913 56.9647800423018 103.033843809866
"4567" 913.2 53.615518785328 99.5835343549404
"4568" 913.4 50.9964837692314 95.0863196881213
"4569" 913.6 49.1058896963328 90.2931247122513
"4570" 913.8 48.4260007391676 85.4136403419696
"4571" 914 48.0617259089381 80.5659638107053
"4572" 914.2 48.3827006412815 75.264037044324
"4573" 914.4 49.6605232538485 70.0488690286317
"4574" 914.6 51.774772115267 65.0628262326082
"4575" 914.8 54.1480767938837 60.6322566945962
"4576" 915 57.9167042649699 55.6182842773405
"4577" 915.2 61.1925959397547 51.6239928784138
"4578" 915.4 64.9397241492371 47.6380553325962
"4579" 915.6 68.2128719408135 44.3805124652021
"4580" 915.8 72.434639664104 40.8095826345441
"4581" 916 76.0223700528194 37.3663414877903
"4582" 916.2 79.6793181136471 34.2759143996955
"4583" 916.4 83.3435868417124 30.8853502003832
"4584" 916.6 86.8489749584228 27.5654698894644
"4585" 916.8 90.9776464590054 24.2433660440169
"4586" 917 94.6828337815893 22.8176975472024
"4587" 917.2 99.0347341752393 23.0326751432649
"4588" 917.4 103.618563273117 22.9235939185962
"4589" 917.6 108.96198970414 23.70850614508
"4590" 917.8 108.367798388572 22.7298327852189
"4591" 918 108.816733471734 21.6651166360586
"4592" 918.2 108.803842720552 22.0571603408913
"4593" 918.4 108.403852994364 22.5591499489
"4594" 918.6 107.828192401253 23.1113326379646
"4595" 918.8 107.661872651659 24.0920016289512
"4596" 919 107.974889419042 25.1138789778944
"4597" 919.2 108.65901028953 26.6980153812473
"4598" 919.4 109.491208278434 28.5046350680123
"4599" 919.6 111.00798465657 31.1953244709683
"4600" 919.8 112.884120995667 33.9471900656419
"4601" 920 114.749764133856 37.406486697139
"4602" 920.2 116.928727366246 40.7253574045634
"4603" 920.4 118.886932437817 44.3156743025393
"4604" 920.6 120.357602020037 48.0116008353589
"4605" 920.8 121.968499364896 52.465948589034
"4606" 921 123.805831454718 56.9951542545462
"4607" 921.2 125.08781952649 61.8103024224698
"4608" 921.4 125.148775972118 66.4860170140462
"4609" 921.6 126.350294764362 69.3073627175223
"4610" 921.8 125.790686559052 69.0593784602462
"4611" 922 125.582203277228 69.0212657961928
"4612" 922.2 124.918663649583 69.5400463160577
"4613" 922.4 123.964642089886 70.5327921595751
"4614" 922.6 122.986945302193 71.62735015475
"4615" 922.8 121.77686335882 72.7270831861125
"4616" 923 120.818821831279 73.6243696282191
"4617" 923.2 119.660862763435 74.7454031738795
"4618" 923.4 118.22092181846 76.2122878645536
"4619" 923.6 116.475542882064 78.5868253458475
"4620" 923.8 114.716794314853 80.8628623830716
"4621" 924 113.243296807548 83.83347290611
"4622" 924.2 111.248227322377 87.3333779352719
"4623" 924.4 109.253792012547 91.0773992595478
"4624" 924.6 106.41701154376 94.9019484290225
"4625" 924.8 103.684446185118 99.0073919243541
"4626" 925 100.712239847708 103.107925662854
"4627" 925.2 97.3526796420376 107.74662202296
"4628" 925.4 93.9186959542964 112.334303989791
"4629" 925.6 89.7061791283705 116.705579667565
"4630" 925.8 85.1610720942455 120.179060270612
"4631" 926 79.411019722705 122.36619952017
"4632" 926.2 73.6122243429018 122.427873793613
"4633" 926.4 68.7359407308413 120.989776046239
"4634" 926.6 63.5957873346697 119.665711631027
"4635" 926.8 58.4005854855386 118.346068231931
"4636" 927 53.3271285479579 116.199000126282
"4637" 927.2 48.2793426048793 113.725550032259
"4638" 927.4 42.5549476322954 111.179943938984
"4639" 927.6 37.4237534626395 107.981104859055
"4640" 927.8 32.3170847718273 104.497850716692
"4641" 928 27.9765058694922 100.070227036086
"4642" 928.2 24.1465733983392 94.9211832665649
"4643" 928.4 20.6552784229285 90.2667203229384
"4644" 928.6 17.7002308063486 85.6204799645749
"4645" 928.8 15.1332435167405 82.7536311195317
"4646" 929 11.4693671934018 77.9072948606632
"4647" 929.2 8.38751263677478 73.1229479197866
"4648" 929.4 6.79862305426842 67.4414729965462
"4649" 929.6 6.15045063538452 61.9040015540617
"4650" 929.8 6.40346193167318 56.7645708774362
"4651" 930 7.32203853672525 51.068704342702
"4652" 930.2 8.90495427199587 46.6376367156256
"4653" 930.4 10.7947276127268 42.8392776604899
"4654" 930.6 13.4181554843551 38.4087066121986
"4655" 930.8 15.8144637102166 33.8535385282813
"4656" 931 18.5510210431659 29.3846396568603
"4657" 931.2 22.0451135621963 24.8665498061176
"4658" 931.4 25.7126325487489 20.1184887538382
"4659" 931.6 29.9557705848451 15.9649899705773
"4660" 931.8 34.1810316781362 11.8684190884375
"4661" 932 39.1991689128501 8.04395941779616
"4662" 932.2 43.968481088581 4.87689324787918
"4663" 932.4 48.9394072011763 2.10839208285107
"4664" 932.6 53.9722942403218 1.56724179775615
"4665" 932.8 59.1611493573911 1.45903810180892
"4666" 933 64.7412386388037 1.57633424161577
"4667" 933.2 69.9218662255437 1.87687839777859
"4668" 933.4 75.9206774142514 2.64838811244892
"4669" 933.6 82.5685559055827 4.09505398043052
"4670" 933.8 87.7664515065057 6.25068021531694
"4671" 934 92.720406333336 8.70349703314473
"4672" 934.2 98.0137097102983 12.1324324426824
"4673" 934.4 102.847342758658 15.2858713670148
"4674" 934.6 107.392247024587 19.0237589757928
"4675" 934.8 111.002182422516 23.6365540552453
"4676" 935 114.167051782798 29.1900672934755
"4677" 935.2 117.392129716664 34.5725996261385
"4678" 935.4 119.580623940068 39.7842071564462
"4679" 935.6 121.485333549123 45.4991008347564
"4680" 935.8 123.159275462222 51.2458571225162
"4681" 936 124.016664152512 57.164545264325
"4682" 936.2 123.921435545806 63.1038554038177
"4683" 936.4 122.807713459681 69.0877722369012
"4684" 936.6 120.757354235289 74.6625478965788
"4685" 936.8 118.564397725548 79.9588613527674
"4686" 937 115.868025750549 85.4618497029223
"4687" 937.2 112.881538221918 90.837060846234
"4688" 937.4 109.241001223194 95.2063352310718
"4689" 937.6 105.497291202049 99.1742023930388
"4690" 937.8 101.435572523708 103.29261595512
"4691" 938 97.4350103405803 107.131764479652
"4692" 938.2 92.3986780423188 110.79011920265
"4693" 938.4 87.1902768398369 113.280463643812
"4694" 938.6 81.6795581872024 114.767398546995
"4695" 938.8 75.4073980182238 115.264905890562
"4696" 939 68.7301797814362 115.174516366872
"4697" 939.2 63.133520021142 113.576261159518
"4698" 939.4 57.6091459175878 111.686936019951
"4699" 939.6 52.1034125394815 109.435728549655
"4700" 939.8 46.9883288511114 105.836625759112
"4701" 940 42.8648898491612 101.955469706375
"4702" 940.2 39.3677299450106 97.6425620063578
"4703" 940.4 35.7923565278695 92.6513332006123
"4704" 940.6 32.2518191871898 87.7962856927157
"4705" 940.8 29.8401846287305 82.7819434491266
"4706" 941 27.0800414341851 77.1276734235795
"4707" 941.2 25.2621127582639 71.7630606593746
"4708" 941.4 24.150754975104 66.0665467883209
"4709" 941.6 22.9966692807581 59.9249025418061
"4710" 941.8 22.2196752285485 54.2427163277938
"4711" 942 21.9810600998295 48.8145324580359
"4712" 942.2 20.7954582211564 43.7260268626334
"4713" 942.4 19.5520521321359 39.452579269862
"4714" 942.6 19.0456013576018 35.0540630724162
"4715" 942.8 19.2883051669802 30.8320217371452
"4716" 943 21.7278122120437 28.5289356825962
"4717" 943.2 24.9899694388774 25.7464614311206
"4718" 943.4 28.654005440182 22.3969774152904
"4719" 943.6 32.7748863452351 18.2737081370962
"4720" 943.8 36.1719780810531 14.1493231459712
"4721" 944 39.5051677068491 9.52793342008958
"4722" 944.2 43.455359988433 5.15848235064616
"4723" 944.4 47.994348332379 3.29042113880071
"4724" 944.6 53.3895069969218 1.72011475495616
"4725" 944.8 58.5687118904418 1.08569198257616
"4726" 945 64.6842026684051 1.39911574460287
"4727" 945.2 70.3124507216745 1.82083884190785
"4728" 945.4 75.3591242321902 3.44209142413462
"4729" 945.6 80.3521281232433 5.54814222524833
"4730" 945.8 85.3922865984205 7.63072470536491
"4731" 946 90.0139000033803 10.8360010962281
"4732" 946.2 93.6497846813286 14.4534377940596
"4733" 946.4 97.3509162867493 18.3847896049803
"4734" 946.6 100.809730203865 21.783995510378
"4735" 946.8 103.472294507213 26.331959052177
"4736" 947 106.336553036698 30.8820237883345
"4737" 947.2 109.612378536867 34.1357762010785
"4738" 947.4 112.81205063231 38.3955734379749
"4739" 947.6 114.891326648992 43.0024834983995
"4740" 947.8 117.586041479857 47.8592058184332
"4741" 948 119.834130357953 52.7658510969619
"4742" 948.2 121.591931403753 58.4525571125412
"4743" 948.4 123.392084069105 63.7884112917335
"4744" 948.6 124.606108140402 69.5454529635272
"4745" 948.8 124.709732662821 75.5550431958389
"4746" 949 123.125705510931 80.7288649554112
"4747" 949.2 120.515636367295 86.0817393026242
"4748" 949.4 116.716985270537 90.7258995052029
"4749" 949.6 112.873320305442 95.0782524831476
"4750" 949.8 108.482327739668 98.1455818030629
"4751" 950 103.290031248652 100.897295032663
"4752" 950.2 98.2249409411172 102.769449151546
"4753" 950.4 93.0764736532684 103.869824755996
"4754" 950.6 87.3452955545052 104.838020151596
"4755" 950.8 81.6707455565984 105.72333779231
"4756" 951 75.77255636585 106.103175659458
"4757" 951.2 70.0712657416983 105.809670303291
"4758" 951.4 64.4797793149851 105.03335781913
"4759" 951.6 58.7060802021969 102.947992470367
"4760" 951.8 53.8063683357149 100.324628081882
"4761" 952 49.5778399443723 97.068340664671
"4762" 952.2 45.3783828554386 92.7235087889225
"4763" 952.4 42.1487747696067 88.0762939973994
"4764" 952.6 39.200803659676 83.0659522148865
"4765" 952.8 37.498623527305 77.569511885451
"4766" 953 35.7792831974302 72.362650370653
"4767" 953.2 34.3516754310142 66.6951619941997
"4768" 953.4 33.801249489991 61.1259089522211
"4769" 953.6 34.1441851197435 55.7630594977038
"4770" 953.8 34.6705872013832 51.072978568448
"4771" 954 34.7046808312689 46.522953540362
"4772" 954.2 35.4905956086977 41.8143236297391
"4773" 954.4 36.3542455213072 36.8026680283529
"4774" 954.6 37.5148892582218 31.8284436754962
"4775" 954.8 39.089270848368 27.0673462607178
"4776" 955 41.3775812467449 21.9918682154001
"4777" 955.2 43.6968682890267 17.6048889493462
"4778" 955.4 46.7826998940077 13.2720120732981
"4779" 955.6 50.5597333405537 9.58188071823541
"4780" 955.8 55.0883918238491 7.05883401268169
"4781" 956 59.8244463245659 5.09316909094691
"4782" 956.2 66.0008431219469 3.62790350900261
"4783" 956.4 71.8487538966967 2.67346596485703
"4784" 956.6 77.4057480637871 2.80343549645603
"4785" 956.8 82.9725460553552 4.7339275619005
"4786" 957 88.2827755544941 6.87112198501017
"4787" 957.2 92.8298098645881 9.10321523366125
"4788" 957.4 97.1494577542109 11.4743359270871
"4789" 957.6 102.229256222288 15.5459092443681
"4790" 957.8 105.391269909478 20.0916973241903
"4791" 958 108.312967029005 24.9597035640617
"4792" 958.2 110.912191581489 29.4461734257962
"4793" 958.4 112.521616029444 34.3805209802974
"4794" 958.6 113.474076278035 39.6122250795962
"4795" 958.8 115.242780422993 44.7705954354019
"4796" 959 116.805138085157 49.66405631367
"4797" 959.2 117.754073907087 54.6388414795152
"4798" 959.4 119.169535712685 58.8305396990247
"4799" 959.6 119.912712850175 63.3515423272143
"4800" 959.8 119.630466293629 68.6447550036543
"4801" 960 118.731381831032 73.6829939135488
"4802" 960.2 116.299806260964 79.4069667507212
"4803" 960.4 113.166825169945 85.0490109682379
"4804" 960.6 109.418045145997 89.9430174699136
"4805" 960.8 104.501317895848 93.5453912096016
"4806" 961 99.5479687401342 96.6544966229259
"4807" 961.2 94.3539601831851 98.8207706973628
"4808" 961.4 88.6872534284074 100.780731788456
"4809" 961.6 83.2277769870052 102.351638146562
"4810" 961.8 77.6546792104162 103.116358427446
"4811" 962 71.7380434776948 102.995198153165
"4812" 962.2 66.3314116086937 102.126660669851
"4813" 962.4 60.5306477519187 101.141431130037
"4814" 962.6 55.1236533566305 99.4874666495962
"4815" 962.8 50.8783682416645 96.7322986639012
"4816" 963 47.5819739061991 92.2294442672178
"4817" 963.2 44.668722515572 87.5626873710718
"4818" 963.4 42.4308291962108 82.34794614854
"4819" 963.6 41.3100649435803 77.2753899516676
"4820" 963.8 40.6076556949357 71.6637247501724
"4821" 964 40.4748294044586 66.0079838871531
"4822" 964.2 40.570121770097 60.501093506466
"4823" 964.4 40.7905949477727 55.2052667139962
"4824" 964.6 40.9532721928774 50.3412966489376
"4825" 964.8 41.3332280456302 45.6360270354902
"4826" 965 41.4676716444542 41.6941837099948
"4827" 965.2 42.0980445899443 37.3570779095536
"4828" 965.4 42.6398022662514 32.5832761733724
"4829" 965.6 43.9137609894887 27.3823885035962
"4830" 965.8 45.4789526826077 22.6588139600471
"4831" 966 47.8219228984673 17.5563473925341
"4832" 966.2 50.4035064528038 12.8594575695962
"4833" 966.4 53.9072014935707 8.23969877853536
"4834" 966.6 58.1129136912135 4.26531713479747
"4835" 966.8 62.5359972246501 1.12275956520906
"4836" 967 66.2892185542434 0.942963079782492
"4837" 967.2 70.895449233458 1.19497956312278
"4838" 967.4 76.021825445421 1.83986523809616
"4839" 967.6 80.7489875395642 3.72846294448151
"4840" 967.8 85.5748292360121 5.23069993270006
"4841" 968 90.7090949616386 7.09990185754353
"4842" 968.2 94.772830973136 8.96119716099616
"4843" 968.4 98.7237782209942 12.5700593413707
"4844" 968.6 102.522367604653 16.4183930327349
"4845" 968.8 106.364143462673 20.192991716419
"4846" 969 109.76096053849 24.0432063384704
"4847" 969.2 111.555196568292 28.4054255190047
"4848" 969.4 112.373538046837 32.337270822255
"4849" 969.6 112.755878589726 36.8654288164558
"4850" 969.8 112.92821145 41.1151632017618
"4851" 970 112.877967341545 45.3199371274355
"4852" 970.2 112.433549028188 49.9031851252547
"4853" 970.4 111.075235430324 54.9260305609603
"4854" 970.6 109.559661747586 59.8768318476137
"4855" 970.8 108.366081466481 64.8921376364558
"4856" 971 107.953165846939 70.1026883198792
"4857" 971.2 107.308847224373 74.9107686563287
"4858" 971.4 106.134213149324 80.5918978550297
"4859" 971.6 104.537594127147 85.9239955136419
"4860" 971.8 103.097045584129 91.5357027518287
"4861" 972 101.345153204452 97.25305947554
"4862" 972.2 99.494956442869 102.482272942285
"4863" 972.4 96.9023690829832 107.686386754498
"4864" 972.6 93.2904892585469 112.093321386451
"4865" 972.8 88.5186239351905 115.026825623446
"4866" 973 83.2575342109989 115.99629009427
"4867" 973.2 77.4898805495984 115.608549800018
"4868" 973.4 72.0218394316559 114.519974107596
"4869" 973.6 66.3701854487126 112.774330204434
"4870" 973.8 60.9331369936973 110.717153721999
"4871" 974 56.2954193315851 107.723497218746
"4872" 974.2 52.67604914279 103.323524560714
"4873" 974.4 50.2639299716615 98.5110155449481
"4874" 974.6 48.318742618478 93.344478468325
"4875" 974.8 46.7817306746776 88.0549416176134
"4876" 975 45.8981570616517 82.9808271043104
"4877" 975.2 46.4760439201093 77.1526314561622
"4878" 975.4 47.0159899635603 72.1466664739437
"4879" 975.6 47.1103775629927 66.7893639480572
"4880" 975.8 47.7043324410663 61.7473584868303
"4881" 976 48.8404757742719 56.4208052600442
"4882" 976.2 49.5184282281815 51.7217944689878
"4883" 976.4 50.464935246132 47.4871938616751
"4884" 976.6 52.3753305005268 43.363646989833
"4885" 976.8 54.4285255699963 38.94082357838
"4886" 977 57.2033989481799 34.8438036993842
"4887" 977.2 59.8399631433723 30.4123704820864
"4888" 977.4 62.7981398111884 26.0191901591376
"4889" 977.6 65.9283415796024 22.0513092636599
"4890" 977.8 69.6123491630445 18.2646085563104
"4891" 978 73.1706958663868 14.3309742085123
"4892" 978.2 76.8593701549596 10.6679839634921
"4893" 978.4 81.3293765514631 8.59287167347335
"4894" 978.6 86.0603755813745 7.99300176539616
"4895" 978.8 91.0530827982393 7.73104758352741
"4896" 979 95.2854440918328 9.38467282404444
"4897" 979.2 99.9465617182 11.8671243386488
"4898" 979.4 103.662603515653 14.9139640753187
"4899" 979.6 107.283635289761 19.0928300495786
"4900" 979.8 110.134523541713 23.2984966469676
"4901" 980 113.18764400341 27.3089749365792
"4902" 980.2 115.714077932873 31.7938652685104
"4903" 980.4 117.2830348356 36.7696021920163
"4904" 980.6 118.702219979002 41.8692244338129
"4905" 980.8 119.127190370237 47.5717809291857
"4906" 981 118.806430364445 52.5931715609141
"4907" 981.2 118.828246053375 57.9122802485084
"4908" 981.4 118.711908257984 63.3839699241962
"4909" 981.6 118.566195828075 68.3674452475303
"4910" 981.8 117.721234070559 73.8153272624392
"4911" 982 115.931204717638 78.7601552569501
"4912" 982.2 113.020709318476 83.5779808091321
"4913" 982.4 109.879500648459 88.0104135749598
"4914" 982.6 106.149816477047 92.3020267123865
"4915" 982.8 101.822277124777 96.2082728559637
"4916" 983 97.5020057685308 99.4895213936446
"4917" 983.2 92.4353620304369 102.808666075612
"4918" 983.4 87.2156981968468 105.087208671574
"4919" 983.6 81.6090788653818 106.858855052488
"4920" 983.8 75.9011895422649 107.860606041859
"4921" 984 70.0469214762604 107.081956991656
"4922" 984.2 64.6266696094778 105.054728646178
"4923" 984.4 59.4821185507857 102.587859727248
"4924" 984.6 54.1405034012095 99.9613448182061
"4925" 984.8 50.1237667759176 96.7009728001041
"4926" 985 46.7471031975739 92.2072053272027
"4927" 985.2 43.1977154664261 87.1102660517908
"4928" 985.4 40.3091178252261 81.9456391193584
"4929" 985.6 38.3769574052948 76.5778781551395
"4930" 985.8 37.0307231682725 71.4364241191804
"4931" 986 36.3876934435481 65.6495657929437
"4932" 986.2 36.2706430728235 60.678302766042
"4933" 986.4 36.0212953901563 54.9412134242871
"4934" 986.6 36.5082061821091 49.9730965386084
"4935" 986.8 37.4114411086383 45.7088352290093
"4936" 987 39.651494277624 42.2214456145221
"4937" 987.2 41.8599224136533 39.0815514383605
"4938" 987.4 44.6971973344431 35.4471672807236
"4939" 987.6 47.6452518630618 32.0985192332162
"4940" 987.8 51.514804778511 28.3821371475366
"4941" 988 55.2871915755431 24.8441702659479
"4942" 988.2 59.1124711456615 21.629798977791
"4943" 988.4 63.675543476833 18.5683070650337
"4944" 988.6 67.9884682139573 16.039592543448
"4945" 988.8 72.9001782887752 14.8888944539443
"4946" 989 77.700506092171 14.3024410918846
"4947" 989.2 83.4325061263892 13.9940615488149
"4948" 989.4 88.4377433061405 14.1687404772284
"4949" 989.6 94.2572904400806 14.1528032836558
"4950" 989.8 99.0333548576049 13.6903960627639
"4951" 990 102.250222619786 15.5557077446023
"4952" 990.2 104.890460411313 18.5921934645962
"4953" 990.4 107.474374817358 22.1577563680759
"4954" 990.6 110.675513915446 26.1499068220281
"4955" 990.8 113.502803151762 29.9021259086078
"4956" 991 116.517672765387 34.3927055409105
"4957" 991.2 119.048146622532 39.0264890207592
"4958" 991.4 120.629037678765 44.3600223503505
"4959" 991.6 121.803716740782 49.4741924815744
"4960" 991.8 122.543125760685 55.2477314243295
"4961" 992 122.43721243343 60.5909983680791
"4962" 992.2 122.297441660358 66.4224304058852
"4963" 992.4 121.953475986339 72.1976170645848
"4964" 992.6 120.691150862001 77.9348979404741
"4965" 992.8 118.911885708815 83.3798410918274
"4966" 993 116.691957067787 88.4208846796126
"4967" 993.2 113.402456809044 92.0054081873383
"4968" 993.4 109.684387006377 96.1042126787765
"4969" 993.6 105.476860507913 99.4445403663244
"4970" 993.8 100.365537291735 101.421734205279
"4971" 994 95.3544500094699 102.776551486323
"4972" 994.2 89.6715909282314 104.085554817393
"4973" 994.4 83.949527931638 105.538687872096
"4974" 994.6 78.307824418296 106.749660083059
"4975" 994.8 72.7437650916921 107.392067003741
"4976" 995 66.8272777029703 107.555518957442
"4977" 995.2 61.2822156781899 106.250151705393
"4978" 995.4 56.3105595798911 103.709091309862
"4979" 995.6 51.9730806097017 101.054414460896
"4980" 995.8 49.1330485721184 96.9183516744295
"4981" 996 48.7384389865704 92.7717606550459
"4982" 996.2 49.6694545718845 88.5183926803893
"4983" 996.4 51.5471801170634 83.7851864549614
"4984" 996.6 53.621796255295 78.6420651916973
"4985" 996.8 55.4808990677893 74.2212152717382
"4986" 997 57.8756351618491 69.3107024958769
"4987" 997.2 60.2068071287121 64.5924570082686
"4988" 997.4 62.793720970462 60.1326568194094
"4989" 997.6 65.339541323856 56.0002060914362
"4990" 997.8 68.1074899261264 52.0997127070568
"4991" 998 70.7881516796111 48.0780094826776
"4992" 998.2 73.9719416243482 44.0641949790069
"4993" 998.4 77.7754112737622 40.7232204080845
"4994" 998.6 81.9275494070355 36.9436143005671
"4995" 998.8 85.8961859718603 33.8568748418151
"4996" 999 89.8981519864483 31.1597726204566
"4997" 999.2 94.496308503742 28.397772494466
"4998" 999.4 99.0566350479201 27.1190555132974
"4999" 999.6 103.964914469479 26.7895158170193
"5000" 999.8 108.61959147379 27.7075996081986
"5001" 1000 113.852477627691 29.4176248614998
"5002" 1000.2 116.664768133993 32.3594455760734
"5003" 1000.4 118.002861131293 36.0658286842163
"5004" 1000.6 119.079936545376 40.5666014508165
"5005" 1000.8 120.248503067393 45.3006193709884
"5006" 1001 120.638317520811 49.8812054006018
"5007" 1001.2 121.088319177635 54.0446986424719
"5008" 1001.4 121.043866362576 58.6187014583333
"5009" 1001.6 120.53551286142 63.3122517467443
"5010" 1001.8 120.277434774568 67.1137124823154
"5011" 1002 119.752826579951 72.4229395891986
"5012" 1002.2 118.869224228593 77.811934324178
"5013" 1002.4 117.342740967224 82.8225869367487
"5014" 1002.6 115.306643128557 87.3704052059568
"5015" 1002.8 112.486503860579 91.9897056170316
"5016" 1003 107.672174458579 96.041660880451
"5017" 1003.2 103.426158703747 99.2042179966281
"5018" 1003.4 99.6198755092964 101.211763428104
"5019" 1003.6 94.8775179158348 103.524223694468
"5020" 1003.8 90.229760816328 105.406072670154
"5021" 1004 83.7675838798231 107.121094746484
"5022" 1004.2 78.8942314582389 107.84816147551
"5023" 1004.4 72.991643969495 108.23231801485
"5024" 1004.6 67.4123288884856 108.120075884931
"5025" 1004.8 61.9865421919526 106.979968930444
"5026" 1005 56.6603127937262 104.560870153836
"5027" 1005.2 51.6753523440518 100.901541503696
"5028" 1005.4 48.1388256395809 97.3953416426389
"5029" 1005.6 45.8249810022293 93.2100110220444
"5030" 1005.8 44.2259184256983 88.2055287771385
"5031" 1006 43.8761312161917 83.2058936586553
"5032" 1006.2 43.8224023916944 77.9586353040779
"5033" 1006.4 44.2589747830606 72.6395282299668
"5034" 1006.6 45.5737524693054 67.2860284186893
"5035" 1006.8 46.8098115433716 62.5638893917468
"5036" 1007 47.8951535668892 57.2141129172024
"5037" 1007.2 48.8454118604667 52.777664007291
"5038" 1007.4 49.6184029585732 48.7136257814676
"5039" 1007.6 50.0292498661874 44.8431840912696
"5040" 1007.8 50.4012151661087 41.2806489055893
"5041" 1008 51.8494904134528 37.6701145519023
"5042" 1008.2 53.2930203674939 33.8794891845962
"5043" 1008.4 55.8225034406333 30.3269884174485
"5044" 1008.6 58.6756275174213 26.5758347521351
"5045" 1008.8 62.3226627638824 23.3731719163833
"5046" 1009 65.7564431638693 20.5006237257455
"5047" 1009.2 69.7244320198536 18.4747759824094
"5048" 1009.4 73.8607372978633 16.943419423
"5049" 1009.6 78.1069607404566 16.178280156551
"5050" 1009.8 82.6787837280473 15.8419315605392
"5051" 1010 86.8489749584228 13.9808310580393
"5052" 1010.2 90.9921838348109 12.0696139573962
"5053" 1010.4 94.9735764506134 12.231084064541
"5054" 1010.6 98.1147788695006 14.8893724354105
"5055" 1010.8 101.746934209253 17.9038181602453
"5056" 1011 105.270943100727 20.7448473046865
"5057" 1011.2 108.842590310979 24.6664059355903
"5058" 1011.4 112.460484140268 28.4694850881295
"5059" 1011.6 116.546246913516 32.6774294792386
"5060" 1011.8 119.547130420333 36.7919825933203
"5061" 1012 121.570847386732 41.810313644986
"5062" 1012.2 122.984661557411 47.092719052526
"5063" 1012.4 123.955561559469 52.5849555206411
"5064" 1012.6 124.740402592142 57.845601074779
"5065" 1012.8 124.189200178111 63.3586392307066
"5066" 1013 123.483971212116 69.044819130989
"5067" 1013.2 122.168862727907 73.8783995223727
"5068" 1013.4 120.195345381059 78.5454460473995
"5069" 1013.6 117.776115802836 82.3811498131863
"5070" 1013.8 115.130594574753 86.0620851519039
"5071" 1014 112.137997394418 90.1274978598599
"5072" 1014.2 108.155764728607 93.2263583752027
"5073" 1014.4 103.564532486485 95.8312550898962
"5074" 1014.6 98.8895420475611 98.2415240497061
"5075" 1014.8 94.115471921178 100.729735385591
"5076" 1015 89.0766738858393 102.922041374568
"5077" 1015.2 83.6216695653487 104.433775087864
"5078" 1015.4 78.3173357457639 105.323435719717
"5079" 1015.6 73.1020100856246 105.671620878357
"5080" 1015.8 68.1136016663029 104.828103243195
"5081" 1016 63.3564357878518 103.309290579596
"5082" 1016.2 59.165036372957 101.029569086176
"5083" 1016.4 54.9623085947932 98.3918771229962
"5084" 1016.6 51.490012922676 95.9635806066123
"5085" 1016.8 48.421110746328 92.8692371227273
"5086" 1017 45.6101517378785 89.1937245993752
"5087" 1017.2 43.2416313764321 84.519712009563
"5088" 1017.4 40.718715489127 80.173956415794
"5089" 1017.6 38.8088167376087 75.3924042863203
"5090" 1017.8 37.5243007292332 70.2108394128704
"5091" 1018 36.7672202822946 65.270768000114
"5092" 1018.2 36.014567464542 60.4062097914193
"5093" 1018.4 35.6185250641564 55.7944447881738
"5094" 1018.6 35.4612446129203 51.2074501511702
"5095" 1018.8 34.9443592259491 46.3804686745489
"5096" 1019 35.7655332294777 41.9149949412164
"5097" 1019.2 37.2832510460739 37.8810147695829
"5098" 1019.4 38.579976287836 34.1007526752804
"5099" 1019.6 39.4284171335344 30.6426383051064
"5100" 1019.8 40.5081724279717 26.4737030936661
"5101" 1020 41.0379848415925 22.972204837004
"5102" 1020.2 42.9887455903303 19.3540765467455
"5103" 1020.4 45.1960673571934 14.9269581539503
"5104" 1020.6 47.8343909953162 11.6249078658922
"5105" 1020.8 51.1009845641296 9.31338549277337
"5106" 1021 55.4280699452547 8.08592454330205
"5107" 1021.2 60.0115725756585 7.31781287109616
"5108" 1021.4 64.6882946783392 7.24084558361698
"5109" 1021.6 68.8612413804018 7.90399802792725
"5110" 1021.8 73.4921995101649 8.74093941345142
"5111" 1022 77.6671737278281 10.0669469557127
"5112" 1022.2 81.5024644021423 11.5943854712481
"5113" 1022.4 85.6412607293839 13.1597437355247
"5114" 1022.6 89.2234297092514 15.4198451349704
"5115" 1022.8 93.077680252116 17.5002437703104
"5116" 1023 96.4641712692745 20.2724391332293
"5117" 1023.2 100.440039079072 22.7288972278226
"5118" 1023.4 104.455153260884 25.3349828268104
"5119" 1023.6 107.737702869478 28.1834600731046
"5120" 1023.8 111.257790862603 31.6981440643154
"5121" 1024 114.737611660838 35.4634474261048
"5122" 1024.2 117.949693071578 39.0628378896587
"5123" 1024.4 119.95675792699 43.5936416572225
"5124" 1024.6 120.373555547797 47.781080645314
"5125" 1024.8 119.283176400451 51.8398525088158
"5126" 1025 118.652628766365 56.3671011887162
"5127" 1025.2 117.160217327986 60.858975063325
"5128" 1025.4 115.649785410186 65.0490691227893
"5129" 1025.6 113.692671549637 69.3464375559829
"5130" 1025.8 111.300660252232 74.0269364152185
"5131" 1026 109.267944249353 78.5249443851619
"5132" 1026.2 106.766463523351 82.4759220228528
"5133" 1026.4 103.20878255451 86.4295682220962
"5134" 1026.6 99.5424828437634 90.3001813937557
"5135" 1026.8 95.6039401308162 93.9802251789865
"5136" 1027 91.0086104823116 96.3945042231863
"5137" 1027.2 86.0418230123612 98.6542401711637
"5138" 1027.4 81.0963570546153 100.209605291051
"5139" 1027.6 76.0200968253487 101.269561085484
"5140" 1027.8 71.3509699800759 102.66587864831
"5141" 1028 66.3678839830329 104.718979734104
"5142" 1028.2 61.8920945691804 105.395630528268
"5143" 1028.4 57.494718256176 103.272892256453
"5144" 1028.6 55.431100091682 100.039041238761
"5145" 1028.8 53.9215595010495 96.3293950953178
"5146" 1029 52.7680247420034 92.0597410455284
"5147" 1029.2 51.9153489682484 87.3654807867723
"5148" 1029.4 50.9206247648661 82.5121986938462
"5149" 1029.6 50.656418962852 77.2061540109067
"5150" 1029.8 50.5638659709787 72.1295770173462
"5151" 1030 50.4250957151226 67.2700380110563
"5152" 1030.2 50.6743575557998 62.2486204458828
"5153" 1030.4 50.6913037370674 57.2364322472395
"5154" 1030.6 50.9256386722396 52.353359721907
"5155" 1030.8 51.0399108945705 48.412157249628
"5156" 1031 51.7136538667428 44.3274952660796
"5157" 1031.2 53.2280069164281 40.5978533562804
"5158" 1031.4 54.3727508023665 36.4955545789342
"5159" 1031.6 55.5430804920099 32.1080221467718
"5160" 1031.8 57.3011372151763 27.7121144897138
"5161" 1032 59.1793044451667 23.5934676935233
"5162" 1032.2 60.8010404184218 18.7858325437162
"5163" 1032.4 62.7934698497146 14.4079126844607
"5164" 1032.6 65.2809944664388 10.2195680772073
"5165" 1032.8 68.1801687917403 6.53564455747193
"5166" 1033 71.9621823559257 4.14936063691353
"5167" 1033.2 75.4100196136195 2.96726421949187
"5168" 1033.4 78.9168001027713 3.78915369597503
"5169" 1033.6 82.7494168109152 5.0516508293814
"5170" 1033.8 87.0498432510308 6.78152467446712
"5171" 1034 87.6556426997479 6.91603138101923
"5172" 1034.2 90.1809218121233 8.20919036854227
"5173" 1034.4 93.4602572149508 10.2638998453569
"5174" 1034.6 97.1702720769556 12.3651378277519
"5175" 1034.8 101.05115437789 15.8248245707046
"5176" 1035 104.267455696726 19.2872737232102
"5177" 1035.2 107.184319997914 22.2995915284285
"5178" 1035.4 109.321188165775 26.624972488378
"5179" 1035.6 111.220236528832 30.5591415737349
"5180" 1035.8 112.93308697072 35.3734749026871
"5181" 1036 114.651878100832 39.9966294632532
"5182" 1036.2 116.373230543112 44.3851620103575
"5183" 1036.4 117.325661570584 49.471647160284
"5184" 1036.6 118.285038427437 54.6788559655426
"5185" 1036.8 119.882953671555 59.618258322417
"5186" 1037 120.979802314288 64.8407329871049
"5187" 1037.2 121.924941976239 70.6006589924897
"5188" 1037.4 121.908423561695 76.2885561043893
"5189" 1037.6 121.593169404183 81.0183690110273
"5190" 1037.8 119.356317214296 85.5702038126933
"5191" 1038 116.486793271974 90.066706247099
"5192" 1038.2 112.696977514402 93.9358692846118
"5193" 1038.4 108.665081057435 96.790490898261
"5194" 1038.6 104.811722893163 100.071817989618
"5195" 1038.8 101.269142118951 102.946494250009
"5196" 1039 96.931677631296 105.46334334319
"5197" 1039.2 92.069526243059 107.009445957518
"5198" 1039.4 86.9062391979707 108.202982370424
"5199" 1039.6 81.1701098832466 109.316582791407
"5200" 1039.8 75.7617801899351 110.112137174996
"5201" 1040 70.257340284466 109.36157935068
"5202" 1040.2 64.6959533667214 107.373372201334
"5203" 1040.4 60.2545718003351 104.84226662263
"5204" 1040.6 55.4958165441943 101.458687538314
"5205" 1040.8 52.2744388398624 98.0775428402141
"5206" 1041 49.8531782408691 93.0159832666777
"5207" 1041.2 47.7752765547913 88.383766038237
"5208" 1041.4 45.8907911965936 83.1454660310845
"5209" 1041.6 44.81252344973 77.7648134163814
"5210" 1041.8 43.6037934766035 71.4607578295961
"5211" 1042 42.6663155649388 65.3552761438924
"5212" 1042.2 43.122791181058 59.1083044025087
"5213" 1042.4 43.9708416398643 54.1638196930712
"5214" 1042.6 44.7665211639614 48.8529397606756
"5215" 1042.8 46.5501152158346 44.1701989880592
"5216" 1043 48.6479684126745 40.3765898655962
"5217" 1043.2 50.3576171240038 36.9473478494941
"5218" 1043.4 51.7111367896766 32.5203372306823
"5219" 1043.6 53.7321371933238 28.6282038366221
"5220" 1043.8 56.4860319843057 24.8741583614571
"5221" 1044 58.9659996435059 20.7180830256587
"5222" 1044.2 61.8146841335044 17.2988477505365
"5223" 1044.4 65.0360909952094 14.2215948164423
"5224" 1044.6 68.8094124753563 13.3180764411962
"5225" 1044.8 72.6229785753675 13.3751420313838
"5226" 1045 76.8478288435965 13.8496574060053
"5227" 1045.2 81.6198438255353 14.8938073261241
"5228" 1045.4 86.08871873138 16.5388532786024
"5229" 1045.6 90.3451863368267 18.3987136281399
"5230" 1045.8 94.7138053793828 20.9046388298367
"5231" 1046 99.11773664229 24.2619816713373
"5232" 1046.2 102.76598343097 28.2118980156757
"5233" 1046.4 105.75023453657 32.2761322814186
"5234" 1046.6 108.447549302296 36.8267898741432
"5235" 1046.8 110.239802466428 41.3644531270347
"5236" 1047 111.629246564275 45.5521682961022
"5237" 1047.2 112.846705462311 49.8204036562609
"5238" 1047.4 113.178188186393 54.0569315471927
"5239" 1047.6 113.250602905772 58.6218416213595
"5240" 1047.8 112.942300998284 63.3306960148689
"5241" 1048 112.678428556979 68.0373044970879
"5242" 1048.2 111.649981868284 72.415498114731
"5243" 1048.4 109.870886359913 76.2236091250492
"5244" 1048.6 107.451549910615 80.0347271543584
"5245" 1048.8 104.478832763268 83.3997111398128
"5246" 1049 101.276964478639 87.2618069303503
"5247" 1049.2 97.5799005663311 91.1694607265853
"5248" 1049.4 93.4235664866369 95.3963935021853
"5249" 1049.6 88.8649452972931 98.1152103037157
"5250" 1049.8 83.7028990262985 100.584856310656
"5251" 1050 78.3494055671867 102.247435588244
"5252" 1050.2 72.8765165718667 102.743839436737
"5253" 1050.4 67.2030125841189 101.735427086899
"5254" 1050.6 62.1712131681221 100.36627023124
"5255" 1050.8 57.0567548726918 98.2064869898172
"5256" 1051 53.4803834566153 95.4459739207367
"5257" 1051.2 50.2425243651991 91.144872611407
"5258" 1051.4 46.823949697951 86.8295022563011
"5259" 1051.6 43.3402002927115 82.3127991844548
"5260" 1051.8 40.847273955576 77.948394946579
"5261" 1052 39.2678963939851 72.4820341131128
"5262" 1052.2 37.5258693077351 67.6856450809629
"5263" 1052.4 35.3509748849017 61.5283340567148
"5264" 1052.6 34.4499603106471 56.1077868743601
"5265" 1052.8 34.0840460949018 50.7222915869338
"5266" 1053 33.7776796784108 46.2297711208143
"5267" 1053.2 32.0616523597536 42.8890852269851
"5268" 1053.4 30.7287823656236 39.4249303969339
"5269" 1053.6 29.2814630525441 35.6714437160134
"5270" 1053.8 27.3586286544797 31.6707727575183
"5271" 1054 25.3131868474431 28.1637932689019
"5272" 1054.2 24.390765419734 24.5070431173344
"5273" 1054.4 24.5820801699018 20.834508343806
"5274" 1054.6 25.5981073759998 18.1325754233413
"5275" 1054.8 26.9612737157979 14.9118266540832
"5276" 1055 29.1052520238893 11.670181924298
"5277" 1055.2 32.1240327315488 11.1159065217922
"5278" 1055.4 35.798501529427 9.15861223881918
"5279" 1055.6 39.6988441414926 7.16146552850525
"5280" 1055.8 43.9315380535381 5.40193749839487
"5281" 1056 48.5214449091812 3.65335816174322
"5282" 1056.2 53.0384024705104 2.85624884846572
"5283" 1056.4 58.1608642428201 2.49633499477983
"5284" 1056.6 63.6777551413155 2.19261519393409
"5285" 1056.8 69.2092354571355 2.76636800900525
"5286" 1057 75.023235230588 4.1117272409295
"5287" 1057.2 80.4393868600142 5.52633290390866
"5288" 1057.4 85.6417132039517 7.05506247590866
"5289" 1057.6 90.31482639692 9.37553880413884
"5290" 1057.8 94.4455708372572 12.4979959087468
"5291" 1058 98.0073906689196 15.2594720018283
"5292" 1058.2 101.448564984117 18.603303417881
"5293" 1058.4 104.672970234067 22.7374024963654
"5294" 1058.6 107.839423483096 27.101372038155
"5295" 1058.8 110.55810361599 31.2469269363432
"5296" 1059 113.018155076077 35.6741819423681
"5297" 1059.2 116.120564631015 39.8945188926075
"5298" 1059.4 118.807608636449 44.7535390591716
"5299" 1059.6 120.33697350459 50.1295503864158
"5300" 1059.8 120.696995610547 55.7317286139394
"5301" 1060 120.373075477343 60.9582357945079
"5302" 1060.2 120.155634506749 66.3673229700413
"5303" 1060.4 119.758932436439 70.9558996067443
"5304" 1060.6 119.17170759061 76.2842636124876
"5305" 1060.8 117.615935305239 81.1477216671523
"5306" 1061 115.67982908866 85.9024925042775
"5307" 1061.2 112.521242230628 90.1589286699188
"5308" 1061.4 108.449378557768 92.9828721961844
"5309" 1061.6 103.83474101688 95.765738108239
"5310" 1061.8 99.133265430592 97.3736933781668
"5311" 1062 93.8062384825247 98.7105712933339
"5312" 1062.2 88.9283074750389 99.472907320339
"5313" 1062.4 83.4789783850224 100.21449177651
"5314" 1062.6 78.1927148882332 100.63255789567
"5315" 1062.8 72.9787599479017 100.825105025096
"5316" 1063 68.1870795522034 99.7621824851604
"5317" 1063.2 62.8961786574275 98.5010720924247
"5318" 1063.4 58.1843914918575 96.969145098668
"5319" 1063.6 54.0030585763746 93.7263440188842
"5320" 1063.8 50.4130461320693 90.1718568973367
"5321" 1064 47.4731798983109 86.0452143382268
"5322" 1064.2 45.4927398488518 81.4739365261962
"5323" 1064.4 43.404513794368 76.7590654239389
"5324" 1064.6 41.6222723954017 72.1614255500962
"5325" 1064.8 40.4932578536846 67.614183039859
"5326" 1065 40.1073654702859 62.6154104533949
"5327" 1065.2 40.1515665048415 57.6991219434998
"5328" 1065.4 40.414494916458 53.261957830914
"5329" 1065.6 40.8459679897645 49.2367267804393
"5330" 1065.8 40.7865866743056 45.3939587172885
"5331" 1066 40.2814394259851 42.6272195132628
"5332" 1066.2 40.5303798198096 38.8956330927212
"5333" 1066.4 41.5812835227841 34.808716963655
"5334" 1066.6 42.7773883425259 30.7450805654955
"5335" 1066.8 44.4025680593921 26.9262353248542
"5336" 1067 46.1680128939218 22.9898388667162
"5337" 1067.2 47.846370598039 18.9618862369099
"5338" 1067.4 50.4248766225662 14.6600752869519
"5339" 1067.6 53.2180048470333 10.543733990958
"5340" 1067.8 56.2552999199018 7.3515348469491
"5341" 1068 60.68679649188 5.24350408590051
"5342" 1068.2 65.2604310252939 3.49224205489028
"5343" 1068.4 69.8438837102066 2.07678725001691
"5344" 1068.6 74.3677465115725 1.85074034684006
"5345" 1068.8 78.7808096294941 2.50888728274265
"5346" 1069 83.1046285411848 3.72073141748296
"5347" 1069.2 87.0912781743415 5.37466865608411
"5348" 1069.4 90.67999090089 7.47743022346674
"5349" 1069.6 94.5099584188787 9.96768443412217
"5350" 1069.8 98.4766501466443 12.6351828719075
"5351" 1070 102.124751396454 15.9902424052764
"5352" 1070.2 105.294334821253 18.9989606898944
"5353" 1070.4 108.250916396275 21.9951282180877
"5354" 1070.6 110.364944636995 25.7314494454624
"5355" 1070.8 112.981088192159 29.7624465198836
"5356" 1071 115.103767384399 34.1621684693595
"5357" 1071.2 117.630730531853 38.4364399033175
"5358" 1071.4 120.058270656298 42.1513218974582
"5359" 1071.6 121.203652771325 47.0377914611046
"5360" 1071.8 121.873215297831 51.9008589468269
"5361" 1072 122.287028725097 56.7968641589275
"5362" 1072.2 123.159452242983 62.1232124254276
"5363" 1072.4 123.632290841648 67.0581030311385
"5364" 1072.6 124.171573792253 72.1021984541049
"5365" 1072.8 123.776051346954 77.0045989786306
"5366" 1073 122.419936131748 82.5295706208007
"5367" 1073.2 120.050923263629 86.6717533214036
"5368" 1073.4 116.839167853075 90.8367346592699
"5369" 1073.6 113.493772999356 93.8139518100881
"5370" 1073.8 109.405074208385 96.6784260610462
"5371" 1074 105.381840848663 99.4632340703298
"5372" 1074.2 101.339474531831 102.573159087493
"5373" 1074.4 96.7526786922517 105.825324666846
"5374" 1074.6 91.8433296310018 109.264966203846
"5375" 1074.8 86.6186441412577 111.892200252901
"5376" 1075 81.4431182717062 114.210385018295
"5377" 1075.2 76.3822539745159 115.670675443042
"5378" 1075.4 71.0302376245107 116.714853995887
"5379" 1075.6 65.6664692816184 117.038131430363
"5380" 1075.8 59.6358882412184 117.915027698746
"5381" 1076 54.2747128380879 119.557463308947
"5382" 1076.2 49.0073534575501 120.361904972025
"5383" 1076.4 42.6401345028222 119.957387244369
"5384" 1076.6 37.3299583050033 118.599311307746
"5385" 1076.8 32.2861460254973 116.952629451804
"5386" 1077 27.5539716400613 114.772051856171
"5387" 1077.2 22.8341143549486 111.765076024721
"5388" 1077.4 20.3701883353915 108.26856210781
"5389" 1077.6 18.2254588837487 103.963160456055
"5390" 1077.8 15.5084568358065 99.1962800644533
"5391" 1078 12.936552469563 94.5663546537091
"5392" 1078.2 10.5909632323351 89.4488091267962
"5393" 1078.4 8.75585495711484 84.7974614454322
"5394" 1078.6 6.6816024273211 79.8153471303381
"5395" 1078.8 4.77204747439626 75.0921905308489
"5396" 1079 3.8397204631688 69.9892108504882
"5397" 1079.2 3.82568993373409 64.7355682553686
"5398" 1079.4 4.90041773826323 59.5754993549154
"5399" 1079.6 6.22781761802966 55.0417282016427
"5400" 1079.8 7.99877413929551 50.0553589683212
"5401" 1080 9.94242336684943 45.9071246108113
"5402" 1080.2 11.861963390303 42.1135745140213
"5403" 1080.4 13.0474152052498 38.2455601932354
"5404" 1080.6 14.5666305233918 34.9146719576889
"5405" 1080.8 16.311078604734 30.8417555834607
"5406" 1081 17.9385138574086 26.6494359690756
"5407" 1081.2 19.5177891417666 23.0673427015489
"5408" 1081.4 22.1299599311921 19.4428575006284
"5409" 1081.6 25.2923521227955 15.8476461548649
"5410" 1081.8 28.9385511294397 11.9717301124379
"5411" 1082 32.2485443845115 8.76264874707177
"5412" 1082.2 35.850575105864 7.246904817049
"5413" 1082.4 40.5310403338263 5.43935035455842
"5414" 1082.6 44.7185436342058 3.76196722811643
"5415" 1082.8 49.9465704224245 2.02806111343707
"5416" 1083 54.3883727784112 1.50215060780371
"5417" 1083.2 59.1578905059465 1.04317656811108
"5418" 1083.4 64.0431857172547 1.1092224279491
"5419" 1083.6 68.6210029966376 1.64156305304899
"5420" 1083.8 73.3856874069415 1.93815276300675
"5421" 1084 77.8353203095684 2.07578029550357
"5422" 1084.2 82.2322129179402 3.42249232705769
"5423" 1084.4 86.9756026781594 4.98368666108695
"5424" 1084.6 90.2121005196073 7.02824522977408
"5425" 1084.8 93.7971148150089 9.69507835136401
"5426" 1085 97.9880815798029 12.5194929990787
"5427" 1085.2 101.782758614666 15.7235773853726
"5428" 1085.4 104.701330993791 19.6343070827183
"5429" 1085.6 106.809574691474 23.0540577876925
"5430" 1085.8 109.155133607621 26.2425462788593
"5431" 1086 112.601957855152 28.9854313186795
"5432" 1086.2 115.526197408697 32.5786876662528
"5433" 1086.4 118.536660301529 36.9909288925792
"5434" 1086.6 121.248746846902 41.1940355395128
"5435" 1086.8 123.443557006396 46.0615529614712
"5436" 1087 125.001763770721 50.7372830441372
"5437" 1087.2 126.498055133468 56.1649691675295
"5438" 1087.4 126.032318440127 59.8678919085962
"5439" 1087.6 124.302823790393 64.8811000581157
"5440" 1087.8 122.68824007554 69.5981677763548
"5441" 1088 120.967850635176 73.7509403217447
"5442" 1088.2 118.712009883288 77.9650968134939
"5443" 1088.4 116.964287662598 81.8296547240271
"5444" 1088.6 115.288581848642 85.9259742954083
"5445" 1088.8 113.378756990376 90.2762232115284
"5446" 1089 110.707899314102 94.4564314004826
"5447" 1089.2 106.844488588368 98.311876249021
"5448" 1089.4 102.948349755148 101.340019292015
"5449" 1089.6 99.0754160894591 104.14883878717
"5450" 1089.8 94.5310088912659 107.231506623699
"5451" 1090 90.0696293250018 109.81700743818
"5452" 1090.2 84.7135099258399 112.022906000523
"5453" 1090.4 79.207480343328 114.025016582235
"5454" 1090.6 74.095585218217 115.583438157683
"5455" 1090.8 68.3824272315554 116.52483034797
"5456" 1091 63.4077535214242 116.568299966709
"5457" 1091.2 58.0376383767426 116.042189206988
"5458" 1091.4 53.1604784941561 114.703333290365
"5459" 1091.6 49.0005748978198 112.01177162676
"5460" 1091.8 46.3509796868688 108.371457367464
"5461" 1092 44.6540542233152 103.769759868741
"5462" 1092.2 43.3857310614826 98.8184567520692
"5463" 1092.4 42.7695467996796 93.5754353109665
"5464" 1092.6 42.4938320285224 88.549142987872
"5465" 1092.8 44.5759842837157 83.2210137134217
"5466" 1093 45.9331643045333 82.1417499708067
"5467" 1093.2 47.4501448294018 79.3328365451824
"5468" 1093.4 49.0263091968426 75.3564552793476
"5469" 1093.6 50.5861662107665 71.1737463462256
"5470" 1093.8 52.6400281227232 67.1066084236318
"5471" 1094 55.1456450486604 63.707287442872
"5472" 1094.2 57.1091649446414 59.3997750130281
"5473" 1094.4 58.9050351331335 55.0719689525352
"5474" 1094.6 60.9801990543723 50.9068388586079
"5475" 1094.8 63.4721016940499 47.4375275337999
"5476" 1095 66.1492685175723 43.4048232971903
"5477" 1095.2 68.5118876631593 39.6740150473267
"5478" 1095.4 71.1381275548829 35.8216487666339
"5479" 1095.6 73.8360743376993 31.8583773884857
"5480" 1095.8 76.9919655162251 29.0987764961111
"5481" 1096 80.4103973292431 26.3845949506141
"5482" 1096.2 84.4201014822094 23.9329474180577
"5483" 1096.4 88.8322087498574 23.2291785746025
"5484" 1096.6 93.1487833984936 23.3213755929431
"5485" 1096.8 97.7126651890381 23.1064127689273
"5486" 1097 100.544503858615 21.2977651613827
"5487" 1097.2 103.807110617233 19.9626226371287
"5488" 1097.4 107.075567549883 20.8664146180036
"5489" 1097.6 110.059765217323 23.5203348480172
"5490" 1097.8 111.966027880171 26.6798136853267
"5491" 1098 114.518733740022 30.72099331601
"5492" 1098.2 116.709276572224 35.0346732538334
"5493" 1098.4 118.214452394852 39.3468206400128
"5494" 1098.6 119.410626432936 44.3409224845114
"5495" 1098.8 119.845436898919 48.5597893392432
"5496" 1099 119.814847094983 52.5202697171626
"5497" 1099.2 119.84481296682 57.1459533537996
"5498" 1099.4 119.388361939481 61.4413211756839
"5499" 1099.6 118.723779995253 66.2666532604032
"5500" 1099.8 117.96963703749 71.2906491958491
"5501" 1100 117.649810148529 76.072857216308
"5502" 1100.2 116.512495614518 80.9679151872473
"5503" 1100.4 114.580156993016 86.6455843572701
"5504" 1100.6 112.073258725479 91.370640588739
"5505" 1100.8 108.686041845108 95.2126858093739
"5506" 1101 104.637386800844 98.8324874001616
"5507" 1101.2 99.9237454567691 101.770707317906
"5508" 1101.4 95.1471343892881 103.249936495835
"5509" 1101.6 89.8187774245817 104.751392142516
"5510" 1101.8 84.3864295378599 105.448291437824
"5511" 1102 78.6531530084846 105.60092900467
"5512" 1102.2 72.9146682561723 105.462251393496
"5513" 1102.4 67.4858720753255 105.198610319003
"5514" 1102.6 61.5519513349368 103.982020990666
"5515" 1102.8 56.3109569072081 102.360830228567
"5516" 1103 50.9796964446365 100.123733469618
"5517" 1103.2 46.7540188212747 96.9065304172286
"5518" 1103.4 42.9799406798207 92.9917432024448
"5519" 1103.6 40.0872340803828 88.3291180078448
"5520" 1103.8 37.3946174046802 83.9432111767268
"5521" 1104 34.9092997100454 78.7827531046956
"5522" 1104.2 33.1621979090288 73.6264580565962
"5523" 1104.4 31.8952402971194 68.0848133580962
"5524" 1104.6 31.1384366581518 62.4732572462425
"5525" 1104.8 31.0389454855253 57.4893685451021
"5526" 1105 31.5125013926676 52.5120902812987
"5527" 1105.2 31.4593521110904 47.3664414306528
"5528" 1105.4 31.4307123188828 43.1462027768936
"5529" 1105.6 31.4409992573425 39.6197681531422
"5530" 1105.8 31.9013087795589 36.2845083862605
"5531" 1106 32.2711530277723 31.765113211812
"5532" 1106.2 33.326510052881 27.2084296212651
"5533" 1106.4 35.0706885841004 22.3459575163907
"5534" 1106.6 37.3789346928948 18.1625677400513
"5535" 1106.8 41.2339669480771 14.750515903791
"5536" 1107 45.1916006210748 11.49732032275
"5537" 1107.2 48.8531662926501 8.29546008931875
"5538" 1107.4 53.6180876228228 5.63570747032642
"5539" 1107.6 58.4090788629018 3.55619575643177
"5540" 1107.8 63.7470187078574 1.59233360381135
"5541" 1108 68.4867852084462 0.80827430156657
"5542" 1108.2 72.0778328083462 1.32321126237393
"5543" 1108.4 76.6204077015969 1.9392948037547
"5544" 1108.6 81.586704424864 3.28086111610559
"5545" 1108.8 86.4551284104202 5.07897897629985
"5546" 1109 91.0935657249198 6.87727328635065
"5547" 1109.2 95.2854945972659 9.90141003071176
"5548" 1109.4 99.5842645379017 13.5746526909997
"5549" 1109.6 103.516726091132 16.7757535517984
"5550" 1109.8 106.714217543358 19.9331455602667
"5551" 1110 109.75589282333 23.867675425114
"5552" 1110.2 112.056391330346 28.0766488269749
"5553" 1110.4 114.509574756937 32.6077828593505
"5554" 1110.6 116.823748932615 37.5703404967703
"5555" 1110.8 118.53919914188 42.0066716744138
"5556" 1111 119.529238870647 47.2669186734979
"5557" 1111.2 119.851505381359 52.5758518501562
"5558" 1111.4 120.62264831696 57.8303264761485
"5559" 1111.6 121.497687240726 62.3576649249821
"5560" 1111.8 121.083182289118 67.8133769994314
"5561" 1112 120.546106585454 72.9746377789643
"5562" 1112.2 120.462505744872 78.5768441118079
"5563" 1112.4 120.128666621197 83.5327994024257
"5564" 1112.6 118.650481155231 89.0610754811604
"5565" 1112.8 116.523312448399 93.9370240138724
"5566" 1113 113.578954864363 98.9974892226731
"5567" 1113.2 110.157298910232 103.035909660639
"5568" 1113.4 105.603524086987 106.166849358463
"5569" 1113.6 100.770383815891 108.148890323748
"5570" 1113.8 96.714842035145 110.902669404121
"5571" 1114 92.5631219644831 112.317981366532
"5572" 1114.2 87.9558738142313 113.199707659051
"5573" 1114.4 83.1963694326585 114.738954289531
"5574" 1114.6 77.9271055167052 115.266665719353
"5575" 1114.8 72.35184863285 115.3546253107
"5576" 1115 66.5390026752149 115.194043053492
"5577" 1115.2 61.1775806507538 115.383842001833
"5578" 1115.4 55.7334116399302 114.85872668321
"5579" 1115.6 49.7767843954441 114.165861607867
"5580" 1115.8 44.4766104829313 114.237294822833
"5581" 1116 38.8509541399576 114.519974107596
"5582" 1116.2 32.9631362162916 113.544005510783
"5583" 1116.4 27.9035451476851 111.583539388046
"5584" 1116.6 24.3131014421787 108.122828821688
"5585" 1116.8 23.3633497577822 104.076424803227
"5586" 1117 22.3496642675224 99.2480535413375
"5587" 1117.2 22.5262002697654 93.949441102545
"5588" 1117.4 22.9743912225914 89.1927029944755
"5589" 1117.6 23.4329012321488 84.3410538509373
"5590" 1117.8 24.4182531711948 78.6365617257513
"5591" 1118 25.9308958207188 73.9200859926815
"5592" 1118.2 27.1054424818189 68.7281914102175
"5593" 1118.4 28.3584170369368 63.9154492987892
"5594" 1118.6 30.4598845032723 59.2474075529021
"5595" 1118.8 32.8471037851384 54.110280236537
"5596" 1119 35.080856105147 49.3326376411811
"5597" 1119.2 37.2377365576043 44.9990617201721
"5598" 1119.4 40.2379307780483 41.3210915756853
"5599" 1119.6 42.9092866418286 38.5076247486084
"5600" 1119.8 46.1631903907856 36.1355981497252
"5601" 1120 49.3754679034953 34.3997503776478
"5602" 1120.2 52.5598167220576 32.1919305661546
"5603" 1120.4 56.4231050576501 30.8853052712253
"5604" 1120.6 60.5545227480728 29.3511306991159
"5605" 1120.8 65.3637627968819 28.2808967785299
"5606" 1121 69.7310367227672 27.3333907609038
"5607" 1121.2 73.9200180857484 26.3202497058722
"5608" 1121.4 78.3298220197193 26.3881978191029
"5609" 1121.6 82.7316595106631 26.5021361532671
"5610" 1121.8 86.532445880663 26.4158369032349
"5611" 1122 90.8811218954277 26.9902792951936
"5612" 1122.2 92.9593787196472 28.5127218841052
"5613" 1122.4 94.206423864276 30.7235535957741
"5614" 1122.6 94.7833126448645 32.9442105334036
"5615" 1122.8 94.5840633463162 36.6427684603001
"5616" 1123 93.3457031068749 39.704564449717
"5617" 1123.2 91.1973533305601 41.7747602350185
"5618" 1123.4 88.8265486063429 45.1381328560314
"5619" 1123.6 85.5382964585355 49.0534633810904
"5620" 1123.8 83.2793434851696 53.1546761839355
"5621" 1124 81.4784947050982 57.7272155287569
"5622" 1124.2 79.7471406954194 62.5184392106373
"5623" 1124.4 78.5710280806035 67.5271846618769
"5624" 1124.6 76.8955025122407 72.4863885452741
"5625" 1124.8 75.4840567054682 77.7398893616019
"5626" 1125 73.8728496939875 83.0041220311219
"5627" 1125.2 71.6635338725371 88.5991395414746
"5628" 1125.4 69.2805672679615 92.9536709199929
"5629" 1125.6 66.2575953501051 97.287218861647
"5630" 1125.8 64.6919257242498 101.403305459441
"5631" 1126 63.2027672902332 106.041107422444
"5632" 1126.2 60.656679018999 109.419388549126
"5633" 1126.4 57.5342609944995 110.059756124484
"5634" 1126.6 53.7904828413793 109.386276907242
"5635" 1126.8 49.629472336399 108.19601683116
"5636" 1127 45.7630179907184 105.343350204563
"5637" 1127.2 41.4138421751115 102.230549954193
"5638" 1127.4 38.2080009316557 99.0303465324785
"5639" 1127.6 35.3227479740365 95.5494698332957
"5640" 1127.8 32.718269014693 92.4373914439258
"5641" 1128 31.3353005930619 88.5146793441266
"5642" 1128.2 29.6363173640507 84.9496278917557
"5643" 1128.4 28.3578064099897 80.41754519375
"5644" 1128.6 27.6079284300184 76.3739248151628
"5645" 1128.8 26.4448831600336 73.5193629904258
"5646" 1129 24.1724398611351 70.0700385661795
"5647" 1129.2 22.9400550471321 65.5018615672029
"5648" 1129.4 21.1461692914217 60.6912219780876
"5649" 1129.6 20.029677618868 56.4540154767422
"5650" 1129.8 19.819013782526 52.2662178374228
"5651" 1130 20.7769747244813 48.6564845503064
"5652" 1130.2 22.4268107224429 45.5180671173079
"5653" 1130.4 24.4865048401298 42.0505934466313
"5654" 1130.6 26.5117101731325 38.3970810608269
"5655" 1130.8 28.5642112490586 34.6213726533609
"5656" 1131 30.2279318220473 31.5259229289696
"5657" 1131.2 31.8760892760136 30.7566567365304
"5658" 1131.4 34.5702505850901 29.6283304884338
"5659" 1131.6 38.1964969472418 27.5174262824562
"5660" 1131.8 41.7689909230179 25.5602414814865
"5661" 1132 45.4030331167856 23.1389310948671
"5662" 1132.2 49.390391734617 20.8270746104174
"5663" 1132.4 53.7767110455058 19.1564896153344
"5664" 1132.6 58.9442916374528 17.6172383804125
"5665" 1132.8 63.4818617380618 16.2303062758562
"5666" 1133 68.5090351767818 15.5245427901162
"5667" 1133.2 73.2176204076725 15.544471451628
"5668" 1133.4 78.1134071949206 16.1476683471056
"5669" 1133.6 83.1311364491693 16.5449616651503
"5670" 1133.8 88.4157999737479 17.0512144569231
"5671" 1134 92.2079235827906 18.9271928461147
"5672" 1134.2 93.8478034216613 22.0705370160772
"5673" 1134.4 95.28137019346 25.4363063797311
"5674" 1134.6 96.2206928091567 29.4706530823412
"5675" 1134.8 96.2533325535971 33.6036091790531
"5676" 1135 96.1874611216942 38.0714771933509
"5677" 1135.2 95.7876732963455 42.3963352272783
"5678" 1135.4 94.7274466703835 46.6779385892059
"5679" 1135.6 93.6366097455745 51.0730643557416
"5680" 1135.8 92.7436077118958 54.4395288176022
"5681" 1136 91.0488656335871 59.9709523291804
"5682" 1136.2 89.6314210141076 64.4383437025314
"5683" 1136.4 87.5301328133931 69.1352626521511
"5684" 1136.6 85.5111023659769 72.8974396190817
"5685" 1136.8 83.2301464622407 77.2949771848843
"5686" 1137 80.6993259996697 82.4208761054635
"5687" 1137.2 77.2629796719807 85.8321567972488
"5688" 1137.4 74.0365449376478 88.4061993816597
"5689" 1137.6 69.5601995518339 89.7148253461046
"5690" 1137.8 66.5639021632686 88.6446430975015
"5691" 1138 63.1786526282985 86.1387772709005
"5692" 1138.2 60.8294697435776 84.3149656410467
"5693" 1138.4 58.2450011999345 82.2704631092027
"5694" 1138.6 55.0313178685458 82.006400809325
"5695" 1138.8 51.6875691573839 81.3747510956319
"5696" 1139 47.8411940788291 79.1563597206744
"5697" 1139.2 44.2828228544017 76.7783645735789
"5698" 1139.4 40.716831439505 74.2703523056722
"5699" 1139.6 37.3187578991571 71.0487597889153
"5700" 1139.8 34.1886744837388 68.0461657003771
"5701" 1140 30.937493444328 63.8922933911699
"5702" 1140.2 28.169855435649 60.4663643371951
"5703" 1140.4 25.3529138101096 56.6730188704838
"5704" 1140.6 23.4134475791259 52.3252807731824
"5705" 1140.8 21.9779985369703 48.2342598656762
"5706" 1141 20.5502232649074 45.4318206093689
"5707" 1141.2 20.3107202493303 44.1142426733283
"5708" 1141.4 21.5073122741712 43.1937546906441
"5709" 1141.6 23.8288755538956 41.6280041646267
"5710" 1141.8 26.5473648295115 40.1016049730718
"5711" 1142 30.2024930145393 37.7156449543337
"5712" 1142.2 33.6186934047287 35.3420718039616
"5713" 1142.4 37.8823960633825 33.1665720284231
"5714" 1142.6 42.4049622955327 31.3581113837975
"5715" 1142.8 46.9077951761483 29.9974584392605
"5716" 1143 51.4188214131815 28.4327219333094
"5717" 1143.2 55.6698914445225 26.9659414822582
"5718" 1143.4 60.1959763437976 25.5643680924503
"5719" 1143.6 64.9846877004115 24.8045307939491
"5720" 1143.8 69.2314478450122 24.1909173516611
"5721" 1144 72.9933783570171 23.2102307133462
"5722" 1144.2 77.1352609397095 22.5022133314423
"5723" 1144.4 81.368449769681 22.5036325764031
"5724" 1144.6 85.9711572037406 22.1934288993076
"5725" 1144.8 90.5257236894017 22.2380123451883
"5726" 1145 94.9221210942127 23.1317745716937
"5727" 1145.2 98.9259140416696 25.9719534818105
"5728" 1145.4 101.300175109621 29.1055617492277
"5729" 1145.6 103.158703264322 32.8378091256266
"5730" 1145.8 105.267345110187 37.2008361713819
"5731" 1146 107.31705490258 42.005414826239
"5732" 1146.2 108.854845264728 47.1300044868117
"5733" 1146.4 109.692052775211 52.6458028093598
"5734" 1146.6 109.680376378212 57.9767479984065
"5735" 1146.8 108.809383060643 63.1400337548369
"5736" 1147 107.567415238914 68.1718785778033
"5737" 1147.2 106.038361773816 72.567266853139
"5738" 1147.4 104.150807867161 76.8718411396956
"5739" 1147.6 102.135300813359 81.0153176545962
"5740" 1147.8 99.1596721866585 85.8748872895529
"5741" 1148 95.97076329338 89.2045447277918
"5742" 1148.2 92.146769460869 92.5664150080552
"5743" 1148.4 87.880255715997 95.7465278821359
"5744" 1148.6 82.5856785537302 97.7446546326021
"5745" 1148.8 77.8818502292011 98.2051341094106
"5746" 1149 72.493583809004 98.4270552750791
"5747" 1149.2 67.699652736986 97.2272943703939
"5748" 1149.4 63.396814719399 94.5354646188811
"5749" 1149.6 59.3870340075422 92.3748662345512
"5750" 1149.8 55.6328522969887 89.8276681946396
"5751" 1150 52.7951304704919 86.1695588891535
"5752" 1150.2 50.300038492182 82.1625648013489
"5753" 1150.4 49.0457298525723 78.2531131436197
"5754" 1150.6 49.4237467738239 74.0475452440932
"5755" 1150.8 49.7864664708426 69.4699418534364
"5756" 1151 50.752869818833 64.4970761438087
"5757" 1151.2 52.0043997189204 60.0720390253539
"5758" 1151.4 53.2246075202939 55.838740275204
"5759" 1151.6 55.0146658783734 51.327677805898
"5760" 1151.8 56.8403466541374 47.2071872844369
"5761" 1152 58.9073526857981 43.4037540638096
"5762" 1152.2 61.7172633152109 38.9861499752738
"5763" 1152.4 63.9264295346469 34.2591736534589
"5764" 1152.6 66.1612022318433 29.6531475269403
"5765" 1152.8 68.0890563014334 25.1183206564569
"5766" 1153 70.1025108531359 21.069122391381
"5767" 1153.2 72.4342166418893 16.6504220517142
"5768" 1153.4 75.1008656711517 12.7252387530069
"5769" 1153.6 78.7626312622491 10.0674664351051
"5770" 1153.8 83.3992492456517 7.85013834706044
"5771" 1154 87.8001920440759 7.02809396027357
"5772" 1154.2 92.0218514150472 8.50257828939616
"5773" 1154.4 94.4887387459261 10.3170125039681
"5774" 1154.6 97.7551835123389 12.9693064011171
"5775" 1154.8 101.167925525402 15.8658109284857
"5776" 1155 104.108196779048 19.2084088960063
"5777" 1155.2 107.297536916783 22.5180433713891
"5778" 1155.4 109.593751640908 25.9712535140577
"5779" 1155.6 110.948538058509 29.5887298030624
"5780" 1155.8 111.274148205632 33.2295502647638
"5781" 1156 112.204824407517 36.9324254600399
"5782" 1156.2 112.506938195902 40.6714836873554
"5783" 1156.4 112.955919977621 44.8957290389646
"5784" 1156.6 113.518232241884 48.6240406778506
"5785" 1156.8 113.777593247049 53.1257448697314
"5786" 1157 114.514020121112 57.34235913614
"5787" 1157.2 113.814379243722 61.8654615092182
"5788" 1157.4 112.725172172445 66.1396596180008
"5789" 1157.6 111.198506566229 70.8830913390272
"5790" 1157.8 109.651979698436 75.5263877689238
"5791" 1158 107.925807225028 80.3608478057775
"5792" 1158.2 105.265009757579 84.3152365963058
"5793" 1158.4 101.692844940286 88.4262129941745
"5794" 1158.6 98.4061584728528 92.4634804594059
"5795" 1158.8 94.8432115578099 96.8135671324448
"5796" 1159 90.8293734700485 100.788409976493
"5797" 1159.2 86.2472141706863 103.28465635537
"5798" 1159.4 81.4059247455611 105.706680132756
"5799" 1159.6 76.3361212414018 107.65767691773
"5800" 1159.8 71.0545186915606 108.362341316849
"5801" 1160 65.4470122605324 108.507115890454
"5802" 1160.2 60.108510929488 106.957594917372
"5803" 1160.4 55.4767517441115 104.523644312193
"5804" 1160.6 51.5840992298531 100.877095602883
"5805" 1160.8 49.8131143400529 97.2262208243462
"5806" 1161 49.2322669163758 92.7996429632262
"5807" 1161.2 47.9558426769356 87.7974357134267
"5808" 1161.4 46.9215297135742 82.9547834765444
"5809" 1161.6 46.4852704033591 77.5717921501876
"5810" 1161.8 46.2622127757194 72.2888196810962
"5811" 1162 46.2349747155786 66.9009800919742
"5812" 1162.2 46.2371778211981 61.9038388540221
"5813" 1162.4 46.7178599887818 57.0040718437162
"5814" 1162.6 47.9954378288815 52.102875315684
"5815" 1162.8 49.2047969053423 47.4135565842605
"5816" 1163 49.8518798355875 42.8935339109247
"5817" 1163.2 50.2346733199946 38.6431197259176
"5818" 1163.4 49.7055515134701 34.2341764414091
"5819" 1163.6 49.409260626201 29.5471588464283
"5820" 1163.8 49.543272926072 24.3113767924685
"5821" 1164 49.771176601873 18.8973894762724
"5822" 1164.2 50.7623219492724 14.1476527683794
"5823" 1164.4 52.7888192757791 9.32365401113164
"5824" 1164.6 55.768272748681 6.052143907265
"5825" 1164.8 59.6242207826536 4.25895890084433
"5826" 1165 64.6257075283538 2.64785815115095
"5827" 1165.2 69.7008696421381 1.87808347739616
"5828" 1165.4 74.8185608864235 2.35537627130423
"5829" 1165.6 79.8176415563218 2.99150818233616
"5830" 1165.8 84.1285402609145 4.57802762701017
"5831" 1166 88.7500059808699 6.44512250236686
"5832" 1166.2 93.6043606491018 8.17135354879616
"5833" 1166.4 97.6505692247075 11.081763467299
"5834" 1166.6 102.000018586631 14.9064005558335
"5835" 1166.8 105.966702807525 18.493787219692
"5836" 1167 109.724088830584 22.5001741190297
"5837" 1167.2 113.170296416284 26.5471696784445
"5838" 1167.4 116.058065069049 31.305378361155
"5839" 1167.6 117.14789839506 36.136823786526
"5840" 1167.8 117.909271606908 40.5294628227962
"5841" 1168 118.004530349965 44.9185956459892
"5842" 1168.2 118.740838410793 48.9388568509395
"5843" 1168.4 118.978959966504 53.5641847276685
"5844" 1168.6 119.648690310355 57.828836435355
"5845" 1168.8 119.338431930414 62.4234488738371
"5846" 1169 119.671047877237 66.5875576302256
"5847" 1169.2 120.124347545777 70.6549899510212
"5848" 1169.4 120.045530660792 75.6655005348563
"5849" 1169.6 119.094235575121 81.2921973843996
"5850" 1169.8 117.273486283536 86.5267517448876
"5851" 1170 114.472789368385 91.1176722428962
"5852" 1170.2 110.953882791531 94.4790164881467
"5853" 1170.4 106.728373260756 97.2990420640934
"5854" 1170.6 102.321810669222 99.6064147608614
"5855" 1170.8 97.9708552224597 100.590376059966
"5856" 1171 93.1221780468959 101.435315374472
"5857" 1171.2 88.0899625957132 102.740020805642
"5858" 1171.4 82.4235330875246 103.703120436002
"5859" 1171.6 75.9268605367669 104.587526073787
"5860" 1171.8 69.8983130899303 105.644606992442
"5861" 1172 63.8590953419895 106.438269235736
"5862" 1172.2 58.0223709473494 107.396272061329
"5863" 1172.4 52.3986827896645 108.253910240444
"5864" 1172.6 47.4002129300312 108.818712056726
"5865" 1172.8 42.3000792980518 107.995271364879
"5866" 1173 37.082932450422 106.730522560093
"5867" 1173.2 32.1128935891837 104.690974798261
"5868" 1173.4 28.1013268087906 101.495440809644
"5869" 1173.6 25.6943102865965 97.0341238847067
"5870" 1173.8 23.5853845952156 92.2903758764525
"5871" 1174 21.6158142854887 87.3850242045962
"5872" 1174.2 20.1800394588848 81.9200319069521
"5873" 1174.4 19.0667168374351 76.9174731074295
"5874" 1174.6 17.5005051255776 71.4152599256676
"5875" 1174.8 16.1226763162258 66.8923615899928
"5876" 1175 16.1384170365485 61.8955182570872
"5877" 1175.2 15.6268940384807 56.6562188165435
"5878" 1175.4 14.5288890871474 51.9828656951225
"5879" 1175.6 13.4528314577461 46.775284301692
"5880" 1175.8 11.6706514419905 43.1197096449394
"5881" 1176 10.7467006693099 39.6070253191472
"5882" 1176.2 12.3498025170853 37.5368295530518
"5883" 1176.4 15.5172046774518 35.1168046819337
"5884" 1176.6 19.3699189886215 32.5649764952968
"5885" 1176.8 23.2249895764416 30.2968223348784
"5886" 1177 26.9419355046929 27.566223072381
"5887" 1177.2 31.3629735599463 24.6754660767427
"5888" 1177.4 35.3875209076902 21.4855101705769
"5889" 1177.6 39.4561642796132 18.4716392869384
"5890" 1177.8 43.7445878750739 15.1373658722452
"5891" 1178 47.8023510330218 11.9727944178362
"5892" 1178.2 52.7150706029395 8.74679043486032
"5893" 1178.4 57.6697478155867 6.80474609693177
"5894" 1178.6 62.8769420243711 4.92202324422881
"5895" 1178.8 68.4147634634439 3.09078351237327
"5896" 1179 73.7314646996077 2.49557032412558
"5897" 1179.2 78.8878068612611 2.68013251532071
"5898" 1179.4 83.653035930484 4.19504407765945
"5899" 1179.6 88.6886769439018 6.2905529238507
"5900" 1179.8 93.7844660941347 9.45238839563594
"5901" 1180 98.1383452269889 12.7550240087183
"5902" 1180.2 102.52878179466 16.7449785650962
"5903" 1180.4 105.769988788025 20.7757735696312
"5904" 1180.6 107.767686055531 24.9406676594295
"5905" 1180.8 109.033249804411 29.0385122065962
"5906" 1181 110.491439895225 33.6347992378584
"5907" 1181.2 111.469405979712 37.5452741494068
"5908" 1181.4 112.778531313758 42.0151682691171
"5909" 1181.6 113.104418814618 46.6385013816731
"5910" 1181.8 114.304529159085 50.3155159829847
"5911" 1182 114.372223715637 54.6761973530841
"5912" 1182.2 114.750553907647 59.4347518631962
"5913" 1182.4 114.578185777725 64.4060348380476
"5914" 1182.6 112.952547632384 69.1874315264065
"5915" 1182.8 110.379723888821 74.2346622949187
"5916" 1183 107.320837886672 79.137820543629
"5917" 1183.2 103.577201774385 82.8731487316795
"5918" 1183.4 98.8477751643743 85.8940928912446
"5919" 1183.6 94.0233012590984 88.5444539361692
"5920" 1183.8 88.7024321707646 90.6761605831733
"5921" 1184 83.2064636942254 92.008768415862
"5922" 1184.2 77.8722723992767 92.4466660166497
"5923" 1184.4 72.865098336456 90.9098378177505
"5924" 1184.6 68.3106703262332 88.5839849689219
"5925" 1184.8 63.727995420919 86.3373172996479
"5926" 1185 59.1521539509692 83.0758103689164
"5927" 1185.2 55.1250286173624 79.8272600284164
"5928" 1185.4 51.2269032395914 76.191912280872
"5929" 1185.6 49.3743860857429 72.0977284845962
"5930" 1185.8 49.2485009352072 67.685467085171
"5931" 1186 49.9229594767927 63.7314084632871
"5932" 1186.2 51.5533208068263 59.3871593387848
"5933" 1186.4 53.5886803409497 55.3640898162369
"5934" 1186.6 55.972503314991 51.5053771665247
"5935" 1186.8 58.522394232939 47.8232120198881
"5936" 1187 60.6475939522459 43.6598840600053
"5937" 1187.2 62.9510185750518 39.6886615581962
"5938" 1187.4 65.0964755348233 35.5006419496746
"5939" 1187.6 67.3268498458462 31.8010775288369
"5940" 1187.8 70.4891685545403 27.635641896548
"5941" 1188 73.1952895956472 23.9566445081598
"5942" 1188.2 75.6619341352946 20.475806687239
"5943" 1188.4 79.4818219765724 17.4616659068596
"5944" 1188.6 83.6588151440908 14.6352074687791
"5945" 1188.8 87.363944527858 13.7002588341962
"5946" 1189 92.0065961146942 12.9700260606528
"5947" 1189.2 97.1517612611017 12.2919746224143
"5948" 1189.4 100.609466423797 14.0974471616452
"5949" 1189.6 103.946014753647 17.317515772336
"5950" 1189.8 106.762341418323 20.7865215862029
"5951" 1190 109.001280324381 24.4530598728563
"5952" 1190.2 111.169875847884 27.8373675428819
"5953" 1190.4 113.133655632849 31.9550086139275
"5954" 1190.6 114.589591312095 35.8082810276313
"5955" 1190.8 115.960055735158 39.8255361826659
"5956" 1191 117.316948522481 43.9899506721416
"5957" 1191.2 118.971154408515 48.2482442668746
"5958" 1191.4 120.424169464936 52.9432651608504
"5959" 1191.6 121.412573845609 57.8801041748893
"5960" 1191.8 122.089526862084 62.4867098969939
"5961" 1192 121.832822492461 67.8354231524945
"5962" 1192.2 121.667688330221 73.2278629227925
"5963" 1192.4 121.186163617516 78.2632974511865
"5964" 1192.6 119.922499425694 83.2826386334921
"5965" 1192.8 118.045328018108 87.6433709618755
"5966" 1193 115.914976641002 91.7567661334128
"5967" 1193.2 113.360335734784 96.1752192435962
"5968" 1193.4 110.530664783907 99.9193804413287
"5969" 1193.6 106.605104513621 103.275548350304
"5970" 1193.8 102.587631022431 105.825835605874
"5971" 1194 98.9254615671018 107.51184096967
"5972" 1194.2 94.946297382237 107.88172652009
"5973" 1194.4 90.4184073683664 108.48374042992
"5974" 1194.6 85.5084580890036 108.576694618848
"5975" 1194.8 80.8379889923849 109.394865275624
"5976" 1195 75.1238014509707 109.946964094803
"5977" 1195.2 69.5683644259831 110.138208532038
"5978" 1195.4 64.7563921008017 109.857348912996
"5979" 1195.6 59.646493970862 108.889298283454
"5980" 1195.8 54.6988926331168 107.811784314183
"5981" 1196 50.219135803478 106.334361385206
"5982" 1196.2 45.6963934021393 103.816755598662
"5983" 1196.4 42.846624070328 100.406375135498
"5984" 1196.6 41.1605390993931 96.365205866706
"5985" 1196.8 39.9162132027662 92.2562302984267
"5986" 1197 38.6318078208555 87.7937163589603
"5987" 1197.2 37.7967916506814 83.286819787003
"5988" 1197.4 37.0733762337607 79.0028030084305
"5989" 1197.6 37.0202091327789 74.4712822937541
"5990" 1197.8 37.0063273518359 69.5528972210273
"5991" 1198 36.990811016864 64.5045575444263
"5992" 1198.2 37.4406441782873 59.5778016584877
"5993" 1198.4 37.9401603677562 54.3891379836278
"5994" 1198.6 38.0308229347428 49.822316293914
"5995" 1198.8 38.5541533350904 45.3209243461056
"5996" 1199 39.5268715437057 41.6805062652432
"5997" 1199.2 40.9609355670218 37.8771170153762
"5998" 1199.4 42.3139120919834 34.1992744522084
"5999" 1199.6 43.2395457793711 30.359251360637
"6000" 1199.8 43.3023301386626 26.0059780012701
"6001" 1200 43.6837465265589 21.3793950592604
"6002" 1200.2 44.153453365282 16.8535327189764
"6003" 1200.4 45.5900630149927 12.4345135102465
"6004" 1200.6 47.9304870362064 8.36438518570212
"6005" 1200.8 49.8424837679656 4.01234174865999
"6006" 1201 52.2972103108749 2.57644271364314
"6007" 1201.2 56.0245090702585 1.16272891758979
"6008" 1201.4 60.0944275559149 0.705051729056691
"6009" 1201.6 64.4856447260499 0.577719680966532
"6010" 1201.8 69.4290275651226 1.09621176787223
"6011" 1202 73.7531806586104 1.26237329988755
"6012" 1202.2 78.539672386866 2.32669281013188
"6013" 1202.4 82.6203301281056 3.41930903422037
"6014" 1202.6 85.663220647782 4.51552340865006
"6015" 1202.8 88.770515822262 6.23417148970175
"6016" 1203 93.0333156725359 8.77197026885226
"6017" 1203.2 97.2651668381579 10.9974835939437
"6018" 1203.4 100.824521142849 13.3466842460523
"6019" 1203.6 104.10057773589 16.755112189153
"6020" 1203.8 107.483418226251 19.8587281390729
"6021" 1204 110.807805698685 23.7287248265162
"6022" 1204.2 113.254858089544 27.4214753392439
"6023" 1204.4 115.850906242193 31.3898438816247
"6024" 1204.6 117.9426321112 35.734576755113
"6025" 1204.8 119.865682917818 40.1048157194628
"6026" 1205 120.29521623127 44.9158439017541
"6027" 1205.2 119.777873422414 49.1201772956937
"6028" 1205.4 119.899286695725 52.9405630480476
"6029" 1205.6 119.574751587689 56.7606812104778
"6030" 1205.8 119.462302286801 60.6299952603181
"6031" 1206 119.074100841478 64.2697338232667
"6032" 1206.2 117.350665945515 68.4152638802205
"6033" 1206.4 115.881440290678 72.6822427327138
"6034" 1206.6 114.249152697653 76.8241261258388
"6035" 1206.8 112.487078231086 81.2969619766448
"6036" 1207 109.827973074256 84.7630752293636
"6037" 1207.2 106.405154341941 87.2782693462163
"6038" 1207.4 102.627724759689 90.3122424213727
"6039" 1207.6 98.4406044950369 93.5164692987799
"6040" 1207.8 93.9007000355969 96.4122949526229
"6041" 1208 89.1747920122387 99.1911368231396
"6042" 1208.2 84.3436066412146 101.032565299881
"6043" 1208.4 79.0261351606343 101.867959306771
"6044" 1208.6 73.9750266782199 102.229335787255
"6045" 1208.8 68.369760384281 102.549318694665
"6046" 1209 63.0667289056651 102.396424942667
"6047" 1209.2 58.5572451112238 101.037788447189
"6048" 1209.4 55.1835466461991 98.3175064951691
"6049" 1209.6 52.0070016063372 95.2012705646607
"6050" 1209.8 49.3730850521899 90.977970543308
"6051" 1210 47.6394518191214 86.7752996932204
"6052" 1210.2 45.7810729122388 82.34794614854
"6053" 1210.4 44.4713716684429 77.4932446210668
"6054" 1210.6 43.4224630306472 71.8869491042143
"6055" 1210.8 42.746574539411 66.890200295314
"6056" 1211 42.4480936615664 61.3826391979255
"6057" 1211.2 42.3577091076457 56.5237959698462
"6058" 1211.4 41.5979083802095 51.7391663959423
"6059" 1211.6 41.1976166343092 47.0152395810406
"6060" 1211.8 41.3999388136273 42.7596094925374
"6061" 1212 41.5828948789558 38.7342385010826
"6062" 1212.2 41.8664838414742 34.3776441658168
"6063" 1212.4 42.3356843657707 30.6849715272444
"6064" 1212.6 43.0039335478528 26.4336140314633
"6065" 1212.8 43.8066171029158 22.1173583342954
"6066" 1213 46.0090133307768 17.4481606434448
"6067" 1213.2 48.2891619566568 13.0726477480043
"6068" 1213.4 50.5764779317841 9.0800983499295
"6069" 1213.6 54.6203202978701 5.66330175203287
"6070" 1213.8 58.6183975325539 4.47913929990051
"6071" 1214 63.8122111414054 3.09868422319329
"6072" 1214.2 68.9181321317998 3.13449795153884
"6073" 1214.4 74.2304535182752 2.58891047669742
"6074" 1214.6 78.4334642655745 2.48262653541434
"6075" 1214.8 83.2854602709943 3.54553110315172
"6076" 1215 87.4480137507676 4.87324378416323
"6077" 1215.2 92.3604669280108 7.09892659146889
"6078" 1215.4 96.2224837253668 10.1930687812241
"6079" 1215.6 99.7041702983839 13.3462851416319
"6080" 1215.8 101.164511645429 14.5392292849375
"6081" 1216 103.093504644179 17.5446453392046
"6082" 1216.2 104.760132155585 20.8666447790352
"6083" 1216.4 106.577711458702 24.8275571128143
"6084" 1216.6 108.110619430602 28.6845548605842
"6085" 1216.8 109.433462797939 32.4191749792443
"6086" 1217 109.910900061791 35.9029456579643
"6087" 1217.2 110.862248321566 39.4397769266572
"6088" 1217.4 111.649498889812 43.565992930989
"6089" 1217.6 112.572468995384 47.6248766293893
"6090" 1217.8 112.908258752734 52.4530957809315
"6091" 1218 113.457880040631 57.0802085714197
"6092" 1218.2 113.222829283263 62.1817069987468
"6093" 1218.4 112.674862485227 66.7042077313121
"6094" 1218.6 111.447325026084 71.8869491042143
"6095" 1218.8 108.626172522399 78.4282915865235
"6096" 1219 106.205035102273 85.1091065833602
"6097" 1219.2 104.115646510135 90.2683780362295
"6098" 1219.4 101.77647839925 94.7967861182815
"6099" 1219.6 98.4808104304824 99.3045944292897
"6100" 1219.8 94.8230644077405 103.249703002193
"6101" 1220 90.4523222595049 106.397081659549
"6102" 1220.2 85.6999711589673 109.839806114629
"6103" 1220.4 80.7875210425095 113.101042792149
"6104" 1220.6 75.753541691246 114.971074637039
"6105" 1220.8 70.0469214762604 116.457888089493
"6106" 1221 64.9548776112351 117.19312762308
"6107" 1221.2 59.6366891732121 117.223804715544
"6108" 1221.4 54.2682221334807 116.694614273614
"6109" 1221.6 49.8940216714756 114.913013954943
"6110" 1221.8 45.6268690490104 112.700453584401
"6111" 1222 41.5109881097937 109.62390777565
"6112" 1222.2 38.2281292983211 105.836625759112
"6113" 1222.4 35.3523748062167 102.038868444486
"6114" 1222.6 32.3385762673746 97.6000949044548
"6115" 1222.8 30.3081829142132 92.9339784024158
"6116" 1223 28.5675375160712 87.5944687928504
"6117" 1223.2 27.7306861514131 82.4991697486303
"6118" 1223.4 27.9569952960343 77.4966303616142
"6119" 1223.6 29.307148679879 72.1541872471985
"6120" 1223.8 31.0321051347053 67.723105021864
"6121" 1224 32.7481484003574 62.7466977446257
"6122" 1224.2 35.4820364838673 58.5082890277513
"6123" 1224.4 38.3713331202617 54.864578409379
"6124" 1224.6 41.0674186421909 50.9234425302528
"6125" 1224.8 44.2604198453103 47.0857551671023
"6126" 1225 47.0620476557562 43.9395940737544
"6127" 1225.2 49.2137097050818 41.6352438798762
"6128" 1225.4 51.2143851766133 38.5073259818846
"6129" 1225.6 52.5812064289017 35.3285974247211
"6130" 1225.8 54.8683462971649 32.1169243326685
"6131" 1226 57.5424027352202 28.8137467652777
"6132" 1226.2 60.6650294825146 25.5528444029123
"6133" 1226.4 63.822173336354 22.616062863507
"6134" 1226.6 67.675871131258 19.5046539278837
"6135" 1226.8 71.4435403553135 16.6880258947667
"6136" 1227 75.4586557461054 13.6426955601887
"6137" 1227.2 79.4809385602636 12.7840268341356
"6138" 1227.4 84.2520206179081 13.4472444145265
"6139" 1227.6 88.9764627551401 13.98828768402
"6140" 1227.8 93.9980470397721 15.9027618101517
"6141" 1228 98.4353725916906 17.4931223592607
"6142" 1228.2 102.991839472469 18.9720454771511
"6143" 1228.4 107.484202756257 21.0956012104601
"6144" 1228.6 111.144470513541 24.402201209547
"6145" 1228.8 115.032349583968 28.5013336208795
"6146" 1229 117.808998565613 32.4015699885441
"6147" 1229.2 120.597083474808 37.6231874320492
"6148" 1229.4 121.672441065197 42.237379549547
"6149" 1229.6 122.070040800884 47.1536613693752
"6150" 1229.8 121.379734399766 51.8528577683928
"6151" 1230 120.909862827 56.1140636190685
"6152" 1230.2 120.901133260146 60.5510429360837
"6153" 1230.4 120.128515074691 64.7222787951225
"6154" 1230.6 118.796488070325 68.569558822664
"6155" 1230.8 117.00349693418 73.0312559691372
"6156" 1231 115.315654903224 76.8998394565284
"6157" 1231.2 113.068609959468 80.9749761797795
"6158" 1231.4 110.436940027724 85.377539269322
"6159" 1231.6 107.734839753568 89.7354459215462
"6160" 1231.8 104.797162888972 93.4297035663151
"6161" 1232 101.071905659212 97.213146163533
"6162" 1232.2 96.7014934141316 100.95147727804
"6163" 1232.4 92.6938066671276 104.044888948919
"6164" 1232.6 88.0552125489017 107.260585718819
"6165" 1232.8 83.4364308514452 109.871473044911
"6166" 1233 78.5760928807706 111.660915659416
"6167" 1233.2 73.1901602750703 112.262431600108
"6168" 1233.4 67.889692055486 112.473795340579
"6169" 1233.6 62.6186707436285 112.873479030776
"6170" 1233.8 57.9734331737088 112.644821898666
"6171" 1234 52.8990245653646 111.095619866316
"6172" 1234.2 48.1957925837397 109.515306346747
"6173" 1234.4 43.8132329441952 107.717542927841
"6174" 1234.6 39.706379549673 104.69300768333
"6175" 1234.8 36.1517565059724 101.328450314428
"6176" 1235 32.6679466570469 97.9916129823704
"6177" 1235.2 29.257684408304 94.0273114929928
"6178" 1235.4 26.4458882454579 90.4772272025052
"6179" 1235.6 23.4093241616183 87.0416731777298
"6180" 1235.8 20.24837930887 83.8099000203422
"6181" 1236 16.9424995662017 80.7913721822067
"6182" 1236.2 14.0611800265613 77.3629008136919
"6183" 1236.4 11.3091769825195 73.4303644727532
"6184" 1236.6 7.19348252715175 68.2322859119168
"6185" 1236.8 3.63888345611765 62.6235138217609
"6186" 1237 2.51248410409937 56.4396929582129
"6187" 1237.2 3.10896612568498 50.8131090590577
"6188" 1237.4 5.04701278870944 46.3861630068077
"6189" 1237.6 8.34635110961273 42.6586384896944
"6190" 1237.8 11.0218552498373 39.2349740723123
"6191" 1238 13.8599891936406 36.3064690942841
"6192" 1238.2 17.0137643106393 33.2417223162774
"6193" 1238.4 20.1793058965788 30.2808028008198
"6194" 1238.6 22.9733196497697 27.3271042580679
"6195" 1238.8 26.0186869228482 24.5228452416854
"6196" 1239 29.9316869856768 22.0843850806337
"6197" 1239.2 33.2841420353331 19.5663838781256
"6198" 1239.4 37.0569899541757 17.471823161829
"6199" 1239.6 41.0696293197639 15.3449609944168
"6200" 1239.8 45.428893305882 13.8224566256422
"6201" 1240 49.9156876217057 12.1975076732236
"6202" 1240.2 54.2254191600414 11.47966672428
"6203" 1240.4 58.8894560291101 10.9591617821795
"6204" 1240.6 63.0983607479667 9.75980946013513
"6205" 1240.8 68.0754031174153 9.60832491562995
"6206" 1241 72.8422585879469 10.0485677114026
"6207" 1241.2 77.2217293073527 10.5513756667726
"6208" 1241.4 82.3517012231226 11.8887611849213
"6209" 1241.6 87.0802282192061 13.528870208267
"6210" 1241.8 91.317935788209 14.9453446060901
"6211" 1242 95.8262179343114 17.9544553750721
"6212" 1242.2 99.5486084581832 21.1232936242249
"6213" 1242.4 103.502055507919 24.2260115637609
"6214" 1242.6 107.452716952008 27.8572897019985
"6215" 1242.8 110.895286921181 31.699716350102
"6216" 1243 114.87330349519 37.2435579320199
"6217" 1243.2 116.794836842057 41.7032459884237
"6218" 1243.4 118.439145942019 47.1142406410138
"6219" 1243.6 119.45194372179 52.0016790079668
"6220" 1243.8 119.147392543488 57.1970080586651
"6221" 1244 118.767313906488 62.1434146623203
"6222" 1244.2 118.386805973306 66.8068219456655
"6223" 1244.4 117.505877221587 71.3399153967619
"6224" 1244.6 116.206799730088 75.9260300822741
"6225" 1244.8 114.710837398726 80.5183405501456
"6226" 1245 112.899324141148 86.0135353885733
"6227" 1245.2 110.908496372518 90.7163807302462
"6228" 1245.4 107.367430404468 95.1093550142295
"6229" 1245.6 105.631224657686 95.6367854855022
"6230" 1245.8 103.743430764521 95.7170226729829
"6231" 1246 101.608369592984 95.4400801700021
"6232" 1246.2 98.8376815009374 95.3266833353283
"6233" 1246.4 95.32277678972 95.4803421654143
"6234" 1246.6 91.1633112254343 95.8631413132174
"6235" 1246.8 86.9742952691098 95.8460563733245
"6236" 1247 82.5065196326982 96.3056647310273
"6237" 1247.2 77.7381646913757 96.2039381517407
"6238" 1247.4 72.8930982853961 95.7517785240791
"6239" 1247.6 68.091634637526 95.3538438243862
"6240" 1247.8 63.2727198645126 94.7517614684704
"6241" 1248 58.0336072396836 93.940031308778
"6242" 1248.2 53.4324936684982 93.0060108618769
"6243" 1248.4 48.9308678527143 91.60857394542
"6244" 1248.6 44.7663673425851 89.8309915197962
"6245" 1248.8 40.4557014477557 87.4064951255512
"6246" 1249 36.1806755327007 84.603816464232
"6247" 1249.2 32.1034140865351 81.9580342239962
"6248" 1249.4 28.0559171747405 79.0181064395639
"6249" 1249.6 24.0129894539612 76.1819154627637
"6250" 1249.8 19.6450377699175 73.0942040433082
"6251" 1250 15.8639033512541 69.6085923809641
"6252" 1250.2 12.0760702583456 66.3915614190561
"6253" 1250.4 7.8093126430477 63.0472362482016
"6254" 1250.6 4.46636749402474 60.1581052765427
"6255" 1250.8 1.90268517615582 56.6823500166718
"6256" 1251 2.20549650652244 56.4370361737341
"6257" 1251.2 2.82093046189599 56.6955571320181
"6258" 1251.4 4.25879489031554 56.441429074803
"6259" 1251.6 5.75974144646841 55.7127200024795
"6260" 1251.8 7.57778426011842 54.2667966156295
"6261" 1252 9.34904086451973 52.5935438890231
"6262" 1252.2 11.5931137263785 50.8688297478404
"6263" 1252.4 14.0487897562 48.4024201185962
"6264" 1252.6 16.1247748261298 46.1942551812628
"6265" 1252.8 18.6640322161429 43.5194780150903
"6266" 1253 20.8902187751396 40.5047607900779
"6267" 1253.2 23.3894980993149 37.4495762090273
"6268" 1253.4 25.9954976012455 34.5626402120837
"6269" 1253.6 28.8254897627372 30.9961891057607
"6270" 1253.8 31.779518662965 27.7790841520265
"6271" 1254 35.2555542988195 24.4482920307544
"6272" 1254.2 38.9207330637841 22.1792125256942
"6273" 1254.4 43.1060409206133 19.6480948196154
"6274" 1254.6 47.3722730916725 17.1097152649974
"6275" 1254.8 52.0154272706278 15.2624948077742
"6276" 1255 57.0762697758217 13.6594927122762
"6277" 1255.2 61.5722333089873 12.4370454510172
"6278" 1255.4 66.380728170507 11.3055844191093
"6279" 1255.6 71.0992044074741 10.8580287220435
"6280" 1255.8 75.8217481526618 10.6861136947362
"6281" 1256 80.755250598263 10.7315646330865
"6282" 1256.2 86.0850580950853 10.5083101898746
"6283" 1256.4 91.2631718624489 9.56403580353956
"6284" 1256.6 96.2304888919206 10.1697588415018
"6285" 1256.8 99.509996298488 12.4970432314065
"6286" 1257 103.06618343716 15.7000604119501
"6287" 1257.2 106.481424870662 19.306328564659
"6288" 1257.4 109.021053201451 22.4537820366424
"6289" 1257.6 111.993688066771 25.7798282420393
"6290" 1257.8 115.289142612578 29.5082780646587
"6291" 1258 117.822077096066 34.0975579617785
"6292" 1258.2 119.39975477281 38.6338381535162
"6293" 1258.4 120.40796683172 43.5846057098689
"6294" 1258.6 120.09629957407 48.4714892257649
"6295" 1258.8 119.90145857365 52.9711376394876
"6296" 1259 119.423645429993 57.0725006912247
"6297" 1259.2 118.994947209954 61.3765066178067
"6298" 1259.4 118.774253930205 65.5023523311105
"6299" 1259.6 118.27801727035 69.7738838191134
"6300" 1259.8 118.022447152367 73.9822830431824
"6301" 1260 117.576143860361 79.3007425267844
"6302" 1260.2 116.019066358635 84.2211620079996
"6303" 1260.4 112.925575535206 88.2283179630636
"6304" 1260.6 108.485506924273 91.2605254369838
"6305" 1260.8 104.26975372397 93.8626918825623
"6306" 1261 100.222023606766 96.0327105546809
"6307" 1261.2 95.687272880105 98.6522516517031
"6308" 1261.4 91.0388298493518 101.604332459713
"6309" 1261.6 86.3149648570197 104.467288916439
"6310" 1261.8 81.9499263970914 106.428250338562
"6311" 1262 76.5184609926697 108.493739026812
"6312" 1262.2 71.4808441409404 110.70026168253
"6313" 1262.4 66.0912117487876 112.850003216444
"6314" 1262.6 61.3476868510754 115.121408505001
"6315" 1262.8 56.014996578755 116.85253295183
"6316" 1263 50.5314713586001 118.375959592278
"6317" 1263.2 45.450903354193 119.122962049662
"6318" 1263.4 40.2453208420596 119.211207107052
"6319" 1263.6 34.8291720103764 118.095646665833
"6320" 1263.8 30.103437574063 116.061032143887
"6321" 1264 26.6785777580347 113.239256514032
"6322" 1264.2 23.6036213197787 110.000422321658
"6323" 1264.4 20.2141607551635 106.328064594811
"6324" 1264.6 16.5602088313145 102.813868959041
"6325" 1264.8 14.0016169957494 98.9843568327535
"6326" 1265 11.5913924400175 94.3447667297541
"6327" 1265.2 9.25023081282238 89.4738835271835
"6328" 1265.4 6.96712679438344 84.8738257584444
"6329" 1265.6 4.64336032079366 79.5616473273475
"6330" 1265.8 2.73070836536031 74.4161609018006
"6331" 1266 1.18348907958925 69.2291890462268
"6332" 1266.2 1.47507718597192 64.8630828346488
"6333" 1266.4 3.35357041510763 59.1102715177667
"6334" 1266.6 4.82262615123099 54.1351560135962
"6335" 1266.8 6.14710039001219 49.7717116370747
"6336" 1267 7.02825725979348 45.5567435745388
"6337" 1267.2 7.54931476834312 41.7524464803962
"6338" 1267.4 8.57712496253187 37.5206926685893
"6339" 1267.6 10.3717931702283 33.8040926580859
"6340" 1267.8 13.0474152052498 30.0044499846848
"6341" 1268 15.7769250794017 26.3534359070577
"6342" 1268.2 18.7466061631618 21.8432916877162
"6343" 1268.4 21.7948368319018 17.9501270443562
"6344" 1268.6 25.6266833915921 13.7791610056542
"6345" 1268.8 28.4668102879509 10.9016520594428
"6346" 1269 33.8163177468263 8.06174652287919
"6347" 1269.2 38.4584915257154 5.45556388160237
"6348" 1269.4 42.7654448963123 4.08191757672198
"6349" 1269.6 46.5875153738576 3.04074226708146
"6350" 1269.8 51.4570434950883 2.71736361804393
"6351" 1270 57.0424131256039 2.72213735810679
"6352" 1270.2 61.6661030952959 2.9310843091071
"6353" 1270.4 65.4499682234975 3.19647720757488
"6354" 1270.6 70.0606286024581 4.54256125570212
"6355" 1270.8 74.6759509178823 6.07199753807019
"6356" 1271 79.9956568550011 7.69406075488809
"6357" 1271.2 82.9759798544472 9.59585155906888
"6358" 1271.4 87.1444143517005 12.1906383818462
"6359" 1271.6 91.3607449373563 13.6724637510689
"6360" 1271.8 95.2210853879505 15.9239078549315
"6361" 1272 99.4646981333456 19.1176942549712
"6362" 1272.2 103.318249208065 21.147024855378
"6363" 1272.4 106.917458279783 23.2665781174423
"6364" 1272.6 109.230398221764 26.3676283566651
"6365" 1272.8 110.884380271867 30.9449542020874
"6366" 1273 112.555491155519 34.4699266540213
"6367" 1273.2 113.374115541604 38.6199751400061
"6368" 1273.4 114.785147645062 42.7242817083105
"6369" 1273.6 115.520895106849 46.9474450434909
"6370" 1273.8 116.967861145954 51.2520256804383
"6371" 1274 117.385350623908 56.3882545397706
"6372" 1274.2 117.659374360877 60.8831371611667
"6373" 1274.4 118.679005156665 65.5564448679892
"6374" 1274.6 118.694022204478 70.9399406469785
"6375" 1274.8 118.225059240536 75.9084424613113
"6376" 1275 116.95186532711 81.2164286142085
"6377" 1275.2 114.267898435857 85.9139422561213
"6378" 1275.4 110.579649315919 89.5500127325403
"6379" 1275.6 106.636610169471 92.4794341878834
"6380" 1275.8 102.22553564575 95.8595033537266
"6381" 1276 98.3986359911102 98.8852398485052
"6382" 1276.2 94.9129754831598 102.304520739935
"6383" 1276.4 90.8908777725929 105.633733231612
"6384" 1276.6 86.7608907039828 107.832815155483
"6385" 1276.8 81.6158455833122 108.678990020359
"6386" 1277 76.6615908788328 108.202982370424
"6387" 1277.2 72.7174106375075 106.358742092505
"6388" 1277.4 69.9585651872244 103.272305186725
"6389" 1277.6 66.1597432229404 99.7246590371487
"6390" 1277.8 62.5052524344832 96.6965658775255
"6391" 1278 58.9720061414856 93.435901118634
"6392" 1278.2 55.6087293650052 89.3662225866996
"6393" 1278.4 52.4552096646215 85.0079337162665
"6394" 1278.6 48.870813292795 80.4005336179164
"6395" 1278.8 46.1558618950722 75.8717796154712
"6396" 1279 43.496703924869 71.3981049782847
"6397" 1279.2 41.4566825798666 67.0265480768944
"6398" 1279.4 40.8363073127166 61.8991205528739
"6399" 1279.6 41.0326632277479 56.9182277985192
"6400" 1279.8 40.8956514717253 52.5314887174785
"6401" 1280 41.851602543465 47.8267276531911
"6402" 1280.2 42.7926935225393 43.2545002343613
"6403" 1280.4 44.3130080705393 39.6378749046297
"6404" 1280.6 46.4291002453557 36.2605860673001
"6405" 1280.8 48.4920270580202 33.283586374458
"6406" 1281 50.6111741117362 30.085506356073
"6407" 1281.2 53.8992996508056 27.0957517088462
"6408" 1281.4 57.0154571939017 24.1387379373654
"6409" 1281.6 59.871881511882 20.7092827731883
"6410" 1281.8 62.1225498703477 16.8594611287651
"6411" 1282 65.4724035952247 13.8873145644347
"6412" 1282.2 69.344012071498 11.6488176911489
"6413" 1282.4 73.4010695445684 9.62270298196653
"6414" 1282.6 77.9763415498839 8.15269940818544
"6415" 1282.8 82.6750932090073 6.84423903629181
"6416" 1283 87.3792499096802 6.41557215850755
"6417" 1283.2 91.3492274029017 7.8387638710783
"6418" 1283.4 95.2922654265158 9.72153897443826
"6419" 1283.6 99.2597529530947 12.8147578745084
"6420" 1283.8 102.711994988214 16.4337315404939
"6421" 1284 106.37853846753 19.7654045314799
"6422" 1284.2 109.507557944227 23.8671992842589
"6423" 1284.4 111.526775323638 27.8561115895303
"6424" 1284.6 113.397449992803 32.2292565396771
"6425" 1284.8 115.287628453954 36.5437836829237
"6426" 1285 116.690837762878 40.7747918798596
"6427" 1285.2 118.139077249424 44.9971320551243
"6428" 1285.4 120.137209322858 48.7297033833199
"6429" 1285.6 121.773312306581 52.9435199005905
"6430" 1285.8 123.054657206885 57.097609364986
"6431" 1286 123.665989390549 61.7484030014257
"6432" 1286.2 123.09441470547 66.2202607957973
"6433" 1286.4 122.319877551174 71.3773725802143
"6434" 1286.6 120.686408278709 76.335259578912
"6435" 1286.8 118.769910174353 81.2002211361619
"6436" 1287 115.989965128842 85.6125242413854
"6437" 1287.2 112.824708859623 90.0728315258584
"6438" 1287.4 109.575307442729 93.877854691261
"6439" 1287.6 105.04621396384 97.7359752731101
"6440" 1287.8 100.624660951864 100.352223549699
"6441" 1288 95.9861867743018 103.154294386879
"6442" 1288.2 92.0121393319396 105.80208384565
"6443" 1288.4 88.1616345672617 107.723679210362
"6444" 1288.6 83.9019510183319 109.705329994663
"6445" 1288.8 78.8134074021691 112.055204236163
"6446" 1289 73.7281805372407 113.829022888613
"6447" 1289.2 68.8644623858001 115.010117628562
"6448" 1289.4 63.1363069105892 116.5155742165
"6449" 1289.6 58.4597560145017 117.110321437929
"6450" 1289.8 53.4296216635534 116.770126623686
"6451" 1290 48.7074106032068 116.044385234477
"6452" 1290.2 44.2581284796814 115.038187521833
"6453" 1290.4 39.5482103200871 112.866713194057
"6454" 1290.6 34.4761907203779 109.949962424104
"6455" 1290.8 30.6087526002049 107.372350204468
"6456" 1291 26.4824733549017 104.820520957777
"6457" 1291.2 22.7860609111245 101.26438375142
"6458" 1291.4 20.011340684742 97.5345277547817
"6459" 1291.6 16.9168185772152 93.5619180157854
"6460" 1291.8 14.1240401477059 89.0516546400498
"6461" 1292 11.6347527624747 84.2160091188556
"6462" 1292.2 9.66762829942634 79.2777452448912
"6463" 1292.4 7.9342039617597 74.362593461295
"6464" 1292.6 6.99710856470176 69.9107959024295
"6465" 1292.8 6.52186629927108 65.2249598832041
"6466" 1293 7.02661873529809 60.2733781060474
"6467" 1293.2 8.4913522081214 55.6351666774516
"6468" 1293.4 9.94788676001219 51.3074752408477
"6469" 1293.6 10.664075581258 46.7542585487837
"6470" 1293.8 11.7401732222643 42.4284315880149
"6471" 1294 13.077392196094 38.2010900900577
"6472" 1294.2 14.8831222684079 34.1544740771205
"6473" 1294.4 18.0339352571425 30.402101238411
"6474" 1294.6 21.618967111711 26.5903657812606
"6475" 1294.8 24.4982007465638 22.7645708998996
"6476" 1295 27.7856001103303 18.7536121150558
"6477" 1295.2 31.5303151221174 15.1250747620864
"6478" 1295.4 35.6888225622351 11.9623905638045
"6479" 1295.6 40.1426505933057 9.20468024845708
"6480" 1295.8 44.6318835796466 7.07664260240995
"6481" 1296 50.0191948757906 6.52089180717394
"6482" 1296.2 54.5666780435952 6.5213670813042
"6483" 1296.4 58.6382042823698 6.59817155661743
"6484" 1296.6 63.5360388943766 7.23120319210696
"6485" 1296.8 67.5545572387155 7.6169694338927
"6486" 1297 71.5477684368945 7.89933500145228
"6487" 1297.2 75.7334740331856 8.04602526856914
"6488" 1297.4 80.11369369879 8.98066235119864
"6489" 1297.6 84.1084357090607 9.7766883333445
"6490" 1297.8 88.2405008844393 10.6953497692337
"6491" 1298 92.534367119117 12.203942199324
"6492" 1298.2 97.0071267818458 13.9158002086334
"6493" 1298.4 101.552639267731 16.6346738906937
"6494" 1298.6 105.62583580395 19.9620640901082
"6495" 1298.8 109.366927260686 23.1211692475123
"6496" 1299 113.190933276746 26.6599975064227
"6497" 1299.2 116.829527440427 31.4719560309521
"6498" 1299.4 119.78964346516 36.5633543039782
"6499" 1299.6 121.388963123098 41.6326387414669
"6500" 1299.8 121.458890125243 44.7339268492608
"6501" 1300 120.551936012402 46.8299467787227
"6502" 1300.2 119.288733483549 50.1919329705256
"6503" 1300.4 118.270326230411 53.9154583505543
"6504" 1300.6 117.905502759919 57.5485907579333
"6505" 1300.8 117.419640892184 61.7360893708491
"6506" 1301 117.705898074866 65.5548574571291
"6507" 1301.2 117.106744686221 70.1704037787925
"6508" 1301.4 117.323543517884 75.5282159523028
"6509" 1301.6 117.542095409343 80.0829918914118
"6510" 1301.8 116.765266848919 85.1290561362019
"6511" 1302 114.839958768851 89.8692097590962
"6512" 1302.2 112.367646025067 94.3719940302149
"6513" 1302.4 108.864517924652 98.3644596904549
"6514" 1302.6 105.575334578749 101.342238828054
"6515" 1302.8 102.049748183203 104.314288724152
"6516" 1303 98.051917705304 107.555287146892
"6517" 1303.2 94.1509302542659 110.633760752689
"6518" 1303.4 89.6756553399824 113.498766315548
"6519" 1303.6 85.2996424306517 115.76604795144
"6520" 1303.8 80.0434984548509 117.85165451663
"6521" 1304 75.1935140733082 118.944706090725
"6522" 1304.2 69.9360193039184 120.000044976113
"6523" 1304.4 64.9262464521391 120.939342776461
"6524" 1304.6 59.1954484566948 120.927020316682
"6525" 1304.8 54.5127419975666 119.221458070646
"6526" 1305 49.1218466311221 117.104563511105
"6527" 1305.2 44.6731643223822 114.633134257479
"6528" 1305.4 40.3248953168023 111.553309675745
"6529" 1305.6 36.4498831722707 108.368268209575
"6530" 1305.8 32.0753509326921 104.749666157515
"6531" 1306 28.1630372741774 100.705629988726
"6532" 1306.2 24.5820801699018 96.6140212503739
"6533" 1306.4 21.1409381015792 92.4520230279188
"6534" 1306.6 18.2117196103964 88.515308303043
"6535" 1306.8 15.5480605237889 84.2741417153381
"6536" 1307 13.8861715699778 79.2574171186777
"6537" 1307.2 12.1648302313166 74.3278034054525
"6538" 1307.4 10.3846483866827 69.7681335609726
"6539" 1307.6 9.15173684543805 65.0924746777079
"6540" 1307.8 8.75678215909818 60.1340546465783
"6541" 1308 8.67903378518225 54.9764233542852
"6542" 1308.2 8.56480175147571 50.3811751119394
"6543" 1308.4 9.21604384547317 45.3586103457747
"6544" 1308.6 10.7931233847135 40.6868028469274
"6545" 1308.8 12.2689665901093 36.6629307638037
"6546" 1309 14.1831286615818 32.6616012922362
"6547" 1309.2 16.0944963025905 28.4555364150664
"6548" 1309.4 18.6013589076888 24.317532281022
"6549" 1309.6 21.6778895589787 20.5031054295962
"6550" 1309.8 24.8576371817268 17.0252456532962
"6551" 1310 29.2204472399573 13.3666749430221
"6552" 1310.2 33.264358431974 10.0069034435299
"6553" 1310.4 37.7342352691093 6.57147555646408
"6554" 1310.6 42.1286552829386 4.17242832993359
"6555" 1310.8 46.8661427227785 2.71853571697973
"6556" 1311 51.6360228639881 2.16110007921487
"6557" 1311.2 55.8190065617561 1.55343936078159
"6558" 1311.4 61.2993171313118 1.47922070177602
"6559" 1311.6 66.054418233829 1.02338467123253
"6560" 1311.8 70.6392165994969 1.22516901704401
"6561" 1312 75.1036721589777 1.61894123876704
"6562" 1312.2 79.5351164361517 2.44498736034616
"6563" 1312.4 83.7265391830684 3.93950924902209
"6564" 1312.6 87.8129124178143 5.43078730565866
"6565" 1312.8 91.7159699473754 7.22059103428037
"6566" 1313 95.8227966475914 9.76685521704444
"6567" 1313.2 99.5155104755176 12.5751511552913
"6568" 1313.4 102.900769252079 15.8807337651465
"6569" 1313.6 105.873928767547 19.1507677312885
"6570" 1313.8 107.339678630973 22.0750580103283
"6571" 1314 109.625251075374 25.1448843118507
"6572" 1314.2 111.095008307393 28.8360070850644
"6573" 1314.4 112.791997173652 32.6806194160783
"6574" 1314.6 114.603819139351 37.181819682195
"6575" 1314.8 115.552693593364 40.6549423599199
"6576" 1315 116.774487804323 44.2989881095435
"6577" 1315.2 118.034183459393 47.4437253022572
"6578" 1315.4 118.91802254217 51.052075703585
"6579" 1315.6 119.177894151974 55.2585406233234
"6580" 1315.8 119.311620223612 59.8271860915902
"6581" 1316 120.153971321896 64.5462540252609
"6582" 1316.2 121.54167835904 69.1904913216597
"6583" 1316.4 121.953337068709 73.9460608764733
"6584" 1316.6 121.436223014671 78.9725932650355
"6585" 1316.8 120.636894766555 84.2241510013138
"6586" 1317 119.404912982884 89.8077875887926
"6587" 1317.2 117.572430673814 95.4689640612102
"6588" 1317.4 114.910603093614 100.353887507392
"6589" 1317.6 111.109929016768 104.765126183591
"6590" 1317.8 106.806454755622 108.673843436651
"6591" 1318 102.174199293853 111.272467981285
"6592" 1318.2 96.8894160066863 113.578242907165
"6593" 1318.4 92.9759097690996 115.592946066553
"6594" 1318.6 88.2980405669851 117.063610256563
"6595" 1318.8 83.1246319886985 118.495090975448
"6596" 1319 78.6110846773582 120.121854074558
"6597" 1319.2 73.6605216282664 121.063527897138
"6598" 1319.4 68.3713622482684 122.163621967596
"6599" 1319.6 63.1199994825829 123.120110875483
"6600" 1319.8 57.7777988278845 123.648422528907
"6601" 1320 52.4516177126675 123.598443865888
"6602" 1320.2 47.3301015766476 122.146729928127
"6603" 1320.4 42.0061175774531 120.103968746942
"6604" 1320.6 37.3535397465147 117.252783691951
"6605" 1320.8 32.5377261664754 113.860206608101
"6606" 1321 28.8212641212034 110.677928886961
"6607" 1321.2 25.135630595071 107.311426202704
"6608" 1321.4 22.0775619934596 102.611975336228
"6609" 1321.6 19.596342755137 98.1617501847512
"6610" 1321.8 16.9057378619673 93.4289359277765
"6611" 1322 14.5152459943327 88.6139200760105
"6612" 1322.2 12.9021355384973 83.4751694986804
"6613" 1322.4 11.3829856849927 77.7501192174314
"6614" 1322.6 10.4621588053518 72.6094282441128
"6615" 1322.8 8.76316483107494 67.9428293964509
"6616" 1323 6.91355974719906 63.8735765573908
"6617" 1323.2 5.81680234778546 59.0501993468287
"6618" 1323.4 5.70329616379199 53.9277521539803
"6619" 1323.6 6.33369858011994 49.2594351816871
"6620" 1323.8 7.14597269752675 44.4420550711337
"6621" 1324 9.22594706243006 40.8597260982566
"6622" 1324.2 11.7666679677423 37.4152624891606
"6623" 1324.4 15.6089193050757 34.0385340313726
"6624" 1324.6 19.3224290914167 30.6641223452848
"6625" 1324.8 22.3112305918764 27.4622114084632
"6626" 1325 25.6553839938829 24.3441586623886
"6627" 1325.2 28.8495453726739 20.6796833706658
"6628" 1325.4 33.0876237222261 17.0169822502043
"6629" 1325.6 37.4720318260408 14.1831753943577
"6630" 1325.8 41.4701602445005 11.1311168114433
"6631" 1326 45.2283271180499 8.67196530061467
"6632" 1326.2 48.3549716746923 6.4966371888394
"6633" 1326.4 53.1395600456375 5.18851096723902
"6634" 1326.6 57.350706042948 5.1805313348577
"6635" 1326.8 61.7627138952547 5.53335831554468
"6636" 1327 65.8441938056754 5.89090561547937
"6637" 1327.2 70.0483363014428 5.41998934421259
"6638" 1327.4 75.5052133986095 5.36967534833642
"6639" 1327.6 80.3030891799602 5.77171137214162
"6640" 1327.8 85.3652366470372 5.76072783122842
"6641" 1328 90.405402937452 7.02043426352515
"6642" 1328.2 95.1674886527638 9.28583254999271
"6643" 1328.4 99.3673835077492 12.5075042924267
"6644" 1328.6 103.251842395125 15.5063436285447
"6645" 1328.8 106.187325604427 19.0283564215792
"6646" 1329 108.550732073175 22.9672930681834
"6647" 1329.2 111.081270681037 27.1238533553903
"6648" 1329.4 113.167390423115 31.4439244670755
"6649" 1329.6 115.495979772309 35.3326976849255
"6650" 1329.8 117.756913287095 39.4803609790874
"6651" 1330 119.124481585942 44.1962423047268
"6652" 1330.2 120.009892047135 49.1537559593803
"6653" 1330.4 119.44228114116 54.0736553986306
"6654" 1330.6 118.874536941017 57.3936475146077
"6655" 1330.8 118.444128485496 61.407540977539
"6656" 1331 118.506218642666 66.2953005061668
"6657" 1331.2 118.269279830419 70.5118911986996
"6658" 1331.4 116.151470015135 74.1317881095628
"6659" 1331.6 113.546395680424 77.6893174730905
"6660" 1331.8 109.603559718818 80.9346347049628
"6661" 1332 105.666218844622 83.0781226219423
"6662" 1332.2 101.621784133113 85.6921810167785
"6663" 1332.4 96.5846867658235 87.7608013060934
"6664" 1332.6 91.7398637798184 89.3617564706128
"6665" 1332.8 86.6425869480518 91.8565582026962
"6666" 1333 82.5790220721259 93.7217839965789
"6667" 1333.2 77.5019179964105 94.2531323548242
"6668" 1333.4 72.2126406560664 94.140660033802
"6669" 1333.6 67.2818750667662 92.6643233621385
"6670" 1333.8 62.7018559130184 90.1749556734962
"6671" 1334 58.6695821983736 87.3785829283096
"6672" 1334.2 54.7074434416844 83.947459745819
"6673" 1334.4 51.6680212392557 80.6517433930906
"6674" 1334.6 48.9361899920985 76.3622992305306
"6675" 1334.8 46.955759488723 72.0016491120543
"6676" 1335 44.3079490957676 67.2126261651325
"6677" 1335.2 41.839358508295 62.6397878038939
"6678" 1335.4 39.8308350863418 57.8084747851733
"6679" 1335.6 37.624207113816 53.5061929896876
"6680" 1335.8 35.36766496477 49.075244211662
"6681" 1336 33.430785937558 44.3154571534524
"6682" 1336.2 31.7716967097985 40.2902906155639
"6683" 1336.4 30.2462390784407 36.4381258546156
"6684" 1336.6 29.864659604422 32.1984031180894
"6685" 1336.8 29.7351191055548 28.0843561642084
"6686" 1337 30.3945684685946 23.3585538801533
"6687" 1337.2 32.2729331266467 19.6746160810123
"6688" 1337.4 34.7225782050618 16.0137362531562
"6689" 1337.6 37.6923251033043 12.6187322960832
"6690" 1337.8 41.7836265337508 9.16022044489805
"6691" 1338 45.3323864108233 5.99266411628244
"6692" 1338.2 49.3282072551536 2.74124745276164
"6693" 1338.4 53.1162270327869 1.83297906885292
"6694" 1338.6 57.3563430697723 1.50671583796308
"6695" 1338.8 62.0694540166852 1.03127764865986
"6696" 1339 66.5830591887452 0.169160279138325
"6697" 1339.2 70.843409060029 1.00717087274161
"6698" 1339.4 75.8424970996376 1.64156305304899
"6699" 1339.6 80.635206036768 3.09554942741146
"6700" 1339.8 85.52456238356 4.61109073333034
"6701" 1340 90.1214582300472 6.35772437474161
"6702" 1340.2 94.0586768678316 8.40066298459615
"6703" 1340.4 98.3799096698469 11.0324393006205
"6704" 1340.6 101.850235367727 13.8655642306865
"6705" 1340.8 105.051098883191 17.3506529740412
"6706" 1341 107.927253001754 20.5890399321642
"6707" 1341.2 110.543564735792 24.017857957128
"6708" 1341.4 111.94385873368 27.9910493517073
"6709" 1341.6 113.549347959826 31.9516450882607
"6710" 1341.8 114.614647001084 36.3625166106325
"6711" 1342 116.136836496553 39.6366669768229
"6712" 1342.2 118.379324344145 43.0539324673691
"6713" 1342.4 120.194925731983 47.0217033808794
"6714" 1342.6 121.213797087178 51.3236993294582
"6715" 1342.8 122.304520838568 55.8158645488944
"6716" 1343 122.919602345243 60.5917903235726
"6717" 1343.2 123.899044702977 65.7552680782204
"6718" 1343.4 124.010196425105 70.8504865433686
"6719" 1343.6 123.156969367121 75.6296949817029
"6720" 1343.8 121.409272483362 80.3363648427894
"6721" 1344 118.997568176116 84.8003224715904
"6722" 1344.2 116.90933879579 88.5913541042889
"6723" 1344.4 113.615500887152 92.9691336134295
"6724" 1344.6 110.557502606128 96.6128797259026
"6725" 1344.8 106.990605628295 99.9364787506617
"6726" 1345 103.140918000615 102.680908292978
"6727" 1345.2 99.4596715408741 105.250467448646
"6728" 1345.4 95.9587937193828 108.274907220899
"6729" 1345.6 92.3356703538323 110.745156568179
"6730" 1345.8 88.1635145261115 113.441233482193
"6731" 1346 83.9161362925667 116.270809677622
"6732" 1346.2 79.0122486937214 118.92655798317
"6733" 1346.4 73.9044353380147 120.926666050467
"6734" 1346.6 68.6999647695666 122.341285134072
"6735" 1346.8 63.5897159367931 123.794128372515
"6736" 1347 58.5459071722218 124.753726642442
"6737" 1347.2 53.4999067470135 124.409744187909
"6738" 1347.4 49.0570328447184 122.758127912263
"6739" 1347.6 44.760616743822 119.943711472086
"6740" 1347.8 41.2115647107314 116.351089748783
"6741" 1348 38.6246646780996 111.965278967222
"6742" 1348.2 36.3102209687589 107.768785132349
"6743" 1348.4 33.8644451046351 103.158540857913
"6744" 1348.6 31.9175978640018 98.5723521419128
"6745" 1348.8 29.9093445252585 94.2147268600448
"6746" 1349 28.3327462800776 89.1909410066841
"6747" 1349.2 27.2532473506057 84.4279146274732
"6748" 1349.4 26.4695161286404 79.7413763445962
"6749" 1349.6 25.8540478812256 74.5080833495393
"6750" 1349.8 25.6845304854105 69.4783263524558
"6751" 1350 25.9598652290268 64.1077278309399
"6752" 1350.2 26.7366087749076 58.8118021007204
"6753" 1350.4 28.0729214609196 53.6801769743104
"6754" 1350.6 29.2657821314421 48.9602639841552
"6755" 1350.8 30.7548387745128 44.5617229840036
"6756" 1351 33.0418949934501 40.3790555584542
"6757" 1351.2 34.678726955514 36.7939549162492
"6758" 1351.4 36.4324789976898 33.7807798248147
"6759" 1351.6 38.6786675928131 30.4979006693177
"6760" 1351.8 41.286173133596 27.4456798553032
"6761" 1352 44.5707612157654 24.6500325640312
"6762" 1352.2 48.4940941523618 22.2484050242962
"6763" 1352.4 52.4317088316818 19.7158097000162
"6764" 1352.6 56.970742060137 18.1675463612628
"6765" 1352.8 60.9277689855567 17.5048576422581
"6766" 1353 65.288002089132 15.8138280418001
"6767" 1353.2 69.4998207052992 14.6469317430682
"6768" 1353.4 74.0778836001534 13.9477915364174
"6769" 1353.6 77.9956312551452 14.3856727837475
"6770" 1353.8 82.1219044303648 15.0037829424015
"6771" 1354 86.637495915184 16.3389586199765
"6772" 1354.2 91.1333802757166 17.9481453578739
"6773" 1354.4 95.902999751864 19.604135524049
"6774" 1354.6 100.252281536265 21.9970911476871
"6775" 1354.8 104.627990513712 24.300053582537
"6776" 1355 109.063787724336 27.0941137843047
"6777" 1355.2 113.227776990212 29.7413763776307
"6778" 1355.4 117.220909755548 33.5423957256018
"6779" 1355.6 119.606009966385 37.840874100804
"6780" 1355.8 120.926392184357 42.2965475677086
"6781" 1356 121.626602801814 46.6054923760699
"6782" 1356.2 122.141666119854 51.1669490452069
"6783" 1356.4 123.102806636153 55.5874491069962
"6784" 1356.6 124.013287992711 60.2036822192089
"6785" 1356.8 124.556335937937 65.5210064717212
"6786" 1357 124.121651847407 70.5125401499939
"6787" 1357.2 123.081087856896 75.5766802105905
"6788" 1357.4 121.266441383075 80.4053915637191
"6789" 1357.6 119.126132997132 84.9100355526015
"6790" 1357.8 116.634534606049 89.3067936239428
"6791" 1358 113.553352893804 93.4544937755908
"6792" 1358.2 110.043696318951 97.2465830010224
"6793" 1358.4 105.769737840047 100.59086420358
"6794" 1358.6 101.454559414631 102.934146536375
"6795" 1358.8 97.0626675590953 105.594165961403
"6796" 1359 93.4494055124787 108.774638793047
"6797" 1359.2 89.2981724158477 111.448054008185
"6798" 1359.4 84.5098888693444 113.837058028301
"6799" 1359.6 79.3978658172351 115.547620097663
"6800" 1359.8 74.0438390662746 116.845456803986
"6801" 1360 69.001210459297 117.511066249219
"6802" 1360.2 63.94251421498 117.594514028937
"6803" 1360.4 58.8513925983579 117.648952763737
"6804" 1360.6 53.8655102423075 116.762838779659
"6805" 1360.8 48.9635817639703 115.603188204328
"6806" 1361 43.8587238102916 114.250071287681
"6807" 1361.2 39.5466207277851 112.526255957446
"6808" 1361.4 34.7784600370964 109.878007420726
"6809" 1361.6 30.6429040265792 107.005775122645
"6810" 1361.8 26.30254251079 103.349270652623
"6811" 1362 22.4723388586397 99.9214241974411
"6812" 1362.2 19.5583464756686 96.4346280181195
"6813" 1362.4 17.5023451261072 92.0662420561529
"6814" 1362.6 15.2074919502748 87.8746308377908
"6815" 1362.8 13.5025835579985 83.8036053282575
"6816" 1363 12.1512729833135 79.248831121532
"6817" 1363.2 10.1053071961684 74.6647202242462
"6818" 1363.4 9.00105303924279 70.0608951531164
"6819" 1363.6 7.9984191807983 65.877380570941
"6820" 1363.8 4.68773937816579 62.9210568684052
"6821" 1364 1.6870670250896 60.4232177061597
"6822" 1364.2 2.98350745113299 59.7552254227985
"6823" 1364.4 3.00689344429331 57.6622850863432
"6824" 1364.6 2.18911380665174 54.0126616568654
"6825" 1364.8 1.57839460972725 50.5390505438915
"6826" 1365 2.8475833751386 50.8840913152475
"6827" 1365.2 5.18363631693973 49.350619473381
"6828" 1365.4 7.88410027399117 47.3177907574565
"6829" 1365.6 10.5259983608479 46.1367879684764
"6830" 1365.8 12.2585893043488 45.0684407726021
"6831" 1366 14.9721906813092 42.9928878522443
"6832" 1366.2 17.3402247113482 40.8998157607747
"6833" 1366.4 20.1017592670836 38.4656779005962
"6834" 1366.6 22.6432266466339 36.0360898308105
"6835" 1366.8 25.2163218218281 33.0400947263508
"6836" 1367 27.8623766866852 30.3546477510675
"6837" 1367.2 30.8976006664678 27.3126822809735
"6838" 1367.4 33.5629319888263 24.613368901483
"6839" 1367.6 37.022346327094 22.0097860173846
"6840" 1367.8 40.5228782677636 19.5375920157014
"6841" 1368 44.6629014914018 17.2902254457762
"6842" 1368.2 48.1959980686759 15.1895373204671
"6843" 1368.4 52.3744109554372 13.3821844555058
"6844" 1368.6 55.982992498155 11.0602222778754
"6845" 1368.8 59.983024138822 8.9672933218661
"6846" 1369 63.5092590731455 6.93085319818366
"6847" 1369.2 67.884071465276 5.36375128108003
"6848" 1369.4 72.0969775100618 4.05652311749617
"6849" 1369.6 76.804403781503 3.46454355433034
"6850" 1369.8 80.0102147324018 4.28838043591616
"6851" 1370 83.5622299856898 6.09153890150346
"6852" 1370.2 87.658400890147 7.70119709552069
"6853" 1370.4 91.8793166266931 9.90516422493359
"6854" 1370.6 96.2474807502266 11.8516645078
"6855" 1370.8 100.4840115708 13.797749672171
"6856" 1371 104.097152262281 16.3342423151479
"6857" 1371.2 107.202488341999 19.3871328420362
"6858" 1371.4 109.788800064629 23.2587273427609
"6859" 1371.6 112.678562851756 27.4557141952764
"6860" 1371.8 115.201175778798 31.5952314137176
"6861" 1372 117.898987126142 36.1332733536019
"6862" 1372.2 120.203349605325 40.5207272252419
"6863" 1372.4 121.440209680896 44.6600385961299
"6864" 1372.6 122.345502361559 49.7117905656198
"6865" 1372.8 123.275832910902 54.6900762113419
"6866" 1373 123.990321821541 59.401273870631
"6867" 1373.2 124.205413798239 64.8679230974897
"6868" 1373.4 124.140325497019 70.1126281727197
"6869" 1373.6 123.934169527546 75.4740637356391
"6870" 1373.8 122.931847012687 80.6101746914741
"6871" 1374 120.633684769522 85.7196484138699
"6872" 1374.2 117.797976396851 90.474871686986
"6873" 1374.4 114.542470451835 94.3067719889295
"6874" 1374.6 110.667731912692 97.6040602356075
"6875" 1374.8 106.609960555174 100.191200004265
"6876" 1375 102.82197144568 103.129321092945
"6877" 1375.2 99.0734061548372 106.037990675854
"6878" 1375.4 95.4187140547369 109.219818283794
"6879" 1375.6 91.809989399686 112.327454063543
"6880" 1375.8 87.9183025022405 114.390525232548
"6881" 1376 83.5664626124884 116.24086242468
"6882" 1376.2 78.9144263231504 118.071525406082
"6883" 1376.4 74.4450742523936 118.999652976367
"6884" 1376.6 69.5320288127288 120.046124925299
"6885" 1376.8 64.2058210466331 120.779029755242
"6886" 1377 59.561914065736 120.132354221375
"6887" 1377.2 54.7765240207542 117.738242236629
"6888" 1377.4 50.0618083622659 115.523202889221
"6889" 1377.6 45.1870136528515 112.940002203574
"6890" 1377.8 40.6850036476977 110.03713063052
"6891" 1378 36.6923879499183 106.418547337299
"6892" 1378.2 32.9761573019443 102.35315696874
"6893" 1378.4 30.1650130378351 98.0330503206795
"6894" 1378.6 28.4742515673772 92.8838561213667
"6895" 1378.8 27.4163808629589 87.7519193018762
"6896" 1379 26.6857712305064 82.8543852550206
"6897" 1379.2 26.006307422031 78.330736837849
"6898" 1379.4 25.1296510876136 73.6825978431385
"6899" 1379.6 24.7446571591387 68.6934332960817
"6900" 1379.8 25.0970979679668 63.3346706569334
"6901" 1380 26.1788739558347 58.5139408699803
"6902" 1380.2 26.7988120962558 53.7862068721614
"6903" 1380.4 28.1318269463277 48.7963982644665
"6904" 1380.6 29.7059250864207 44.575758436786
"6905" 1380.8 30.982506960921 40.9449636808269
"6906" 1381 32.4303264623918 37.8481116496558
"6907" 1381.2 32.6619831673507 35.4186182774941
"6908" 1381.4 33.0768377068518 32.1432891706819
"6909" 1381.6 33.8449237736104 28.6757342176558
"6910" 1381.8 34.4953640719291 25.288238404966
"6911" 1382 35.3657711335441 21.4153217982896
"6912" 1382.2 36.3955447444119 17.2194567060656
"6913" 1382.4 38.53751922775 12.7144918343203
"6914" 1382.6 40.6434677334501 8.2708031607381
"6915" 1382.8 43.2985166406325 4.82137788092309
"6916" 1383 46.2516642055729 3.57678588995186
"6917" 1383.2 50.6418308195941 3.06970857967309
"6918" 1383.4 54.5247291046252 2.45379652897914
"6919" 1383.6 59.3366833685871 2.07282723289686
"6920" 1383.8 63.7550215218821 1.80364533810596
"6921" 1384 68.0725782086268 1.71884081364616
"6922" 1384.2 70.7399522270494 1.81464291014649
"6923" 1384.4 74.7352954122308 2.35560599424133
"6924" 1384.6 79.2843533014431 2.7036299033796
"6925" 1384.8 83.778744939957 3.94264995868205
"6926" 1385 87.9561617525927 5.73928377515979
"6927" 1385.2 91.8846840990527 7.4295831935773
"6928" 1385.4 94.5231786564541 8.94653202266011
"6929" 1385.6 97.40738277579 11.8073319229844
"6930" 1385.8 101.034784206453 14.6559436684285
"6931" 1386 103.88889310878 17.6908615782147
"6932" 1386.2 107.079266209096 20.5615568544079
"6933" 1386.4 110.101970481243 24.0509951588331
"6934" 1386.6 113.206226265466 27.6877073985626
"6935" 1386.8 116.111723229566 31.8336893161844
"6936" 1387 118.334078301121 36.6387135132493
"6937" 1387.2 119.601739419902 41.6894987921373
"6938" 1387.4 119.877959359582 46.1382116391368
"6939" 1387.6 119.155751192671 50.7087693572782
"6940" 1387.8 119.066480747677 55.2907489297086
"6941" 1388 119.064467766365 59.5847938397073
"6942" 1388.2 119.036040983437 63.3430852961078
"6943" 1388.4 118.524849948402 67.4933406070247
"6944" 1388.6 119.116811503729 71.987905957872
"6945" 1388.8 118.642805387471 77.0045989786306
"6946" 1389 117.238736236725 81.5430933401676
"6947" 1389.2 115.546843332593 86.3673270895219
"6948" 1389.4 112.827520177018 91.0569312843033
"6949" 1389.6 109.775413192122 95.292798116303
"6950" 1389.8 106.296921480135 99.4902360872266
"6951" 1390 102.35017012786 102.688411814828
"6952" 1390.2 98.4256377251115 105.242804729128
"6953" 1390.4 94.3698885994941 108.272122813335
"6954" 1390.6 90.0863854799663 110.753628266903
"6955" 1390.8 85.8744334841476 112.487933296727
"6956" 1391 80.727794891328 114.522062535973
"6957" 1391.2 76.0172417069695 115.480828146494
"6958" 1391.4 70.5824546365303 115.566061914722
"6959" 1391.6 65.6075378969927 115.085140797851
"6960" 1391.8 60.768187644281 114.816494929751
"6961" 1392 55.7588566277332 113.429508040612
"6962" 1392.2 51.2052628360413 111.955796889445
"6963" 1392.4 46.2221129759368 110.555111153315
"6964" 1392.6 41.7930323627496 108.504755574292
"6965" 1392.8 37.7410189265774 106.492078003823
"6966" 1393 33.4548047958684 103.961123883213
"6967" 1393.2 29.6734632303743 100.860103412734
"6968" 1393.4 26.3347744026997 98.0663290120677
"6969" 1393.6 22.9908701248448 95.3237247928708
"6970" 1393.8 19.4010082234281 92.3171885605751
"6971" 1394 16.0065559225892 89.0152709747368
"6972" 1394.2 13.4053292348055 85.28199916504
"6973" 1394.4 10.5964058319499 81.3089372827298
"6974" 1394.6 7.64027709511451 77.3181773421706
"6975" 1394.8 6.04656955901528 72.95505655538
"6976" 1395 5.16549151401604 67.7954466891105
"6977" 1395.2 4.98593276922734 62.7187059214973
"6978" 1395.4 5.19584700081402 58.008384592947
"6979" 1395.6 5.78502656535746 53.1797000310962
"6980" 1395.8 6.18111257736472 48.397701817448
"6981" 1396 6.81878236143007 44.3498445550868
"6982" 1396.2 8.24605513961787 40.6527474656994
"6983" 1396.4 10.2063009911761 37.7642333866145
"6984" 1396.6 12.3749866618091 35.4129370577443
"6985" 1396.8 15.7240691330674 32.8765646883159
"6986" 1397 18.4214384651106 30.0262198678304
"6987" 1397.2 21.8440614536788 27.1657373381376
"6988" 1397.4 25.1270985927697 24.1422509830679
"6989" 1397.6 28.4593603536376 21.0415259077849
"6990" 1397.8 31.5310650614678 18.414322413766
"6991" 1398 34.9404570497005 15.6811548477845
"6992" 1398.2 39.6951329359462 14.5410600987962
"6993" 1398.4 44.0651252313313 13.919879138906
"6994" 1398.6 48.3034586320782 13.3737177013535
"6995" 1398.8 51.978817645732 12.1816246461622
"6996" 1399 54.5485317009206 10.179373492898
"6997" 1399.2 57.4380560437168 8.80204175350027
"6998" 1399.4 61.7897783183228 8.57750615328695
"6999" 1399.6 65.7715292816104 8.24289674289417
"7000" 1399.8 69.53648746954 8.02119110502169
"7001" 1400 73.9718960732172 7.98086084821361
"7002" 1400.2 78.0986427639606 8.94021459824321
"7003" 1400.4 81.7728804973276 9.82665535417681
"7004" 1400.6 85.2083490325488 10.2666123151256
"7005" 1400.8 89.438208363534 11.4959294190865
"7006" 1401 93.5385126304623 13.0493316247172
"7007" 1401.2 97.8873717897955 13.5736609165149
"7008" 1401.4 102.353630966595 15.0306287101974
"7009" 1401.6 105.30643891285 18.3869069220704
"7010" 1401.8 107.92359154281 23.0572023974498
"7011" 1402 110.347266560855 27.3068408212589
"7012" 1402.2 112.177381259116 31.5840501493385
"7013" 1402.4 114.665085858867 35.999063950372
"7014" 1402.6 117.406678527565 40.4753561019894
"7015" 1402.8 119.364724090087 44.2714149268433
"7016" 1403 122.260166534561 49.6663976418141
"7017" 1403.2 124.758139595202 54.4239160438629
"7018" 1403.4 125.571595252781 59.1101164741996
"7019" 1403.6 125.559903962419 63.6419430394712
"7020" 1403.8 125.474283909503 68.6492503604748
"7021" 1404 123.528469006896 74.6780249959157
"7022" 1404.2 120.952186420639 79.7456465389314
"7023" 1404.4 117.972537478599 83.3669444511637
"7024" 1404.6 114.65856980197 87.0719369334945
"7025" 1404.8 110.933892017183 90.4776028117367
"7026" 1405 106.555797014767 94.4502338481637
"7027" 1405.2 102.850980926261 96.6524193586128
"7028" 1405.4 98.5956446952132 99.0927536863339
"7029" 1405.6 93.6510442208202 102.069967239977
"7030" 1405.8 89.8043702553049 105.353599540408
"7031" 1406 85.5317396311148 108.879129061186
"7032" 1406.2 80.8624811535666 111.852960759688
"7033" 1406.4 75.5961512942754 114.015997325618
"7034" 1406.6 70.3609230881075 115.572613612888
"7035" 1406.8 64.9412778106645 116.245192932494
"7036" 1407 59.5664934693594 116.562598648715
"7037" 1407.2 54.5449460534017 116.703245938872
"7038" 1407.4 49.2069527515351 115.655905109013
"7039" 1407.6 44.4913678743287 113.652548901012
"7040" 1407.8 40.1029633464414 111.149084958755
"7041" 1408 36.1285350268963 108.117369073217
"7042" 1408.2 32.5473840786437 104.295567722822
"7043" 1408.4 29.07692318138 100.154901118531
"7044" 1408.6 25.6505234494684 96.8525313734128
"7045" 1408.8 22.1617866731505 93.1237007585547
"7046" 1409 19.0953039485941 89.7369158538269
"7047" 1409.2 15.3447763324463 85.7862612097951
"7048" 1409.4 11.7795349930261 82.1810069569071
"7049" 1409.6 8.9825085846437 77.9105993974833
"7050" 1409.8 7.1790230137876 73.377208669857
"7051" 1410 5.64804783935004 68.6646762991996
"7052" 1410.2 5.25453850897032 64.5239654050305
"7053" 1410.4 5.20706562697276 60.1912770103654
"7054" 1410.6 5.13246087056247 55.8003792973819
"7055" 1410.8 6.27534778286494 51.1128670284612
"7056" 1411 7.2023352904359 46.303977662621
"7057" 1411.2 8.94587539441085 42.3106643998689
"7058" 1411.4 10.9519107357993 38.5646769542046
"7059" 1411.6 12.7321284544873 34.9958640694119
"7060" 1411.8 15.0969531718575 31.0421477479569
"7061" 1412 17.4574213884304 26.9831661312904
"7062" 1412.2 19.9403698155393 22.7388724286462
"7063" 1412.4 22.5630637160291 18.1954053750484
"7064" 1412.6 25.2035924065055 13.9843717829547
"7065" 1412.8 28.2925978636143 11.7081331106837
"7066" 1413 32.0680734413403 9.16949774010493
"7067" 1413.2 35.7611430806643 6.58927768443991
"7068" 1413.4 39.904880035624 4.96338059817023
"7069" 1413.6 43.2915140031534 4.16037886270212
"7070" 1413.8 48.1441192561629 3.71560121170063
"7071" 1414 52.7994510963762 2.87808091153777
"7072" 1414.2 57.4097112579227 2.70088920740734
"7073" 1414.4 61.7204114485636 2.40305727766091
"7074" 1414.6 66.2509593862953 2.81915625155745
"7075" 1414.8 70.8862298801799 3.6035568331657
"7076" 1415 76.0313735054288 4.1880489500421
"7077" 1415.2 80.3376417833238 4.98997465918707
"7078" 1415.4 84.5939630946218 6.52032561103616
"7079" 1415.6 88.8779144087372 7.77014266534299
"7080" 1415.8 93.2412252766427 9.3691653540058
"7081" 1416 97.4575237093225 10.773767071212
"7082" 1416.2 101.259425938013 13.1213232833184
"7083" 1416.4 104.304666460643 16.1695085250617
"7084" 1416.6 107.722122475942 18.8918592045621
"7085" 1416.8 110.702439620974 22.0888456348061
"7086" 1417 113.337957588664 25.430451309969
"7087" 1417.2 116.150273878127 29.4435224496597
"7088" 1417.4 118.463615056885 33.6565494553462
"7089" 1417.6 120.771869156284 37.4200440500849
"7090" 1417.8 121.82541788235 42.3072698854065
"7091" 1418 122.868304150118 47.3535417733628
"7092" 1418.2 123.640074938027 51.9694557865961
"7093" 1418.4 124.358090724732 56.7650890908504
"7094" 1418.6 125.046586870879 61.9254552569566
"7095" 1418.8 125.678526098525 66.6684903722726
"7096" 1419 125.215544575591 71.9857095073375
"7097" 1419.2 124.455228439047 76.6816009436689
"7098" 1419.4 124.156313030879 81.8572576376855
"7099" 1419.6 123.072567412726 86.6290590316292
"7100" 1419.8 121.248035089155 90.8998139649389
"7101" 1420 118.80973198079 94.7617849186464
"7102" 1420.2 114.748114900351 98.8607147751576
"7103" 1420.4 111.102178691385 102.260738885981
"7104" 1420.6 107.087599484025 105.703210239136
"7105" 1420.8 102.871837381105 108.534609173155
"7106" 1421 98.3602478520792 110.743354546661
"7107" 1421.2 94.5880695515308 112.989189791548
"7108" 1421.4 90.2484532083116 114.611864956186
"7109" 1421.6 85.7041250238526 116.119710244416
"7110" 1421.8 81.8684875099855 118.751993799717
"7111" 1422 78.737155641805 121.158852127935
"7112" 1422.2 75.2207339337415 123.552992213972
"7113" 1422.4 70.6391647823684 124.09788952328
"7114" 1422.6 66.0298690620759 124.30212569472
"7115" 1422.8 61.1744786010742 123.606689968751
"7116" 1423 56.8768246718547 121.82145867334
"7117" 1423.2 52.1588968322351 120.036139979896
"7118" 1423.4 47.7004151887378 117.483453974629
"7119" 1423.6 43.4219343569345 114.964809351908
"7120" 1423.8 38.2876331943311 112.798076260873
"7121" 1424 33.4742496003743 110.427262657283
"7122" 1424.2 28.5128934420333 107.570289013833
"7123" 1424.4 24.2020015329018 104.653265312397
"7124" 1424.6 20.175543472183 101.054016354237
"7125" 1424.8 16.596448911886 96.9916088579626
"7126" 1425 13.1271569930826 92.8636494659525
"7127" 1425.2 9.59359050043543 88.1691911871247
"7128" 1425.4 6.98304631844626 83.7853062726224
"7129" 1425.6 4.41961985417982 79.0689805836497
"7130" 1425.8 2.49598057504929 74.3072857075142
"7131" 1426 1.68127465403096 68.6967346053153
"7132" 1426.2 1.55237287167762 63.0307806782513
"7133" 1426.4 1.85989331107889 57.5988204438705
"7134" 1426.6 2.42425075592161 52.1179416611392
"7135" 1426.8 3.46797147162255 46.9903306275767
"7136" 1427 5.20519615734551 42.9396005386524
"7137" 1427.2 6.44873384654366 39.0389514900962
"7138" 1427.4 7.62386568963704 35.2255580540594
"7139" 1427.6 9.04343317699436 34.5777977545221
"7140" 1427.8 11.9420290881325 34.3376180787693
"7141" 1428 15.0212633591727 33.3296396772478
"7142" 1428.2 18.5099256578299 32.0486753259135
"7143" 1428.4 21.3134038917018 30.6258430788562
"7144" 1428.6 24.4675692984979 29.3839462925769
"7145" 1428.8 28.087805492757 27.7293698867146
"7146" 1429 31.6720085908633 25.7801623175577
"7147" 1429.2 35.204145389372 24.1680067876359
"7148" 1429.4 38.7989456424967 22.6655804887227
"7149" 1429.6 42.593449974233 20.3424427675707
"7150" 1429.8 46.5443310926024 18.2100110715962
"7151" 1430 50.1783218927328 15.8781820116029
"7152" 1430.2 54.6056892145661 14.3986578920893
"7153" 1430.4 59.1071317844508 12.9818558523217
"7154" 1430.6 63.0190649116759 11.2049776618349
"7155" 1430.8 67.0896667938481 10.3149949262673
"7156" 1431 70.7251369479415 10.0626923757882
"7157" 1431.2 74.8552488161093 10.5086753032188
"7158" 1431.4 78.8772880259594 11.4287234829808
"7159" 1431.6 82.736628707968 12.6544458223577
"7160" 1431.8 86.8001877878011 13.9085354134687
"7161" 1432 90.6343175856875 14.1449801642325
"7162" 1432.2 94.1478503408119 14.795543225153
"7163" 1432.4 97.198613722015 16.3808236434641
"7164" 1432.6 100.658807844976 18.6747637346887
"7165" 1432.8 105.106405054315 21.2033917305423
"7166" 1433 109.246303501638 23.6086234373866
"7167" 1433.2 113.597785357461 27.8444621312911
"7168" 1433.4 116.953788252736 32.2620764053807
"7169" 1433.6 119.354047723879 36.5826781328377
"7170" 1433.8 122.070162216242 41.4622398501072
"7171" 1434 123.833281578502 46.6422578752795
"7172" 1434.2 125.001404078511 51.8228457810878
"7173" 1434.4 124.98471360439 57.1881711762822
"7174" 1434.6 123.938590457116 61.7213660573071
"7175" 1434.8 122.868112191211 66.5271305745053
"7176" 1435 120.872891305868 70.0849012147962
"7177" 1435.2 119.35514078042 73.9221944321319
"7178" 1435.4 117.474558981885 77.7502271921155
"7179" 1435.6 115.868522585368 81.9007068650462
"7180" 1435.8 113.953348564485 86.4550470482962
"7181" 1436 111.223661937644 90.7609686760962
"7182" 1436.2 107.990436556577 94.1862700360464
"7183" 1436.4 105.187054942189 97.4823643430589
"7184" 1436.6 101.298061145679 101.043890597901
"7185" 1436.8 97.6700143192611 104.42797029244
"7186" 1437 93.7883987259649 107.867988983117
"7187" 1437.2 90.194687457176 111.281697487338
"7188" 1437.4 85.6802238171716 114.604903528263
"7189" 1437.6 81.5413116530826 117.414802446064
"7190" 1437.8 77.2137262383666 120.029598119115
"7191" 1438 72.9264302804887 122.566575142824
"7192" 1438.2 67.8186499811172 124.004854269784
"7193" 1438.4 62.2368653546558 124.905728426662
"7194" 1438.6 56.5299191213096 125.47515767454
"7195" 1438.8 51.1939905796264 125.148079980349
"7196" 1439 45.845485022178 123.933063102038
"7197" 1439.2 41.4955795164017 121.65873891158
"7198" 1439.4 37.2779006100065 117.893584131669
"7199" 1439.6 33.5471096077113 114.414823396295
"7200" 1439.8 29.8686284845381 110.432461882997
"7201" 1440 26.3853421476684 106.436816495646
"7202" 1440.2 23.1377813493017 102.241861860901
"7203" 1440.4 20.365582790683 97.7576932146118
"7204" 1440.6 17.9106998836123 93.353103994233
"7205" 1440.8 15.4193242112566 88.6301990979188
"7206" 1441 13.305736436875 84.5871220868582
"7207" 1441.2 11.2897695956984 79.5334859220303
"7208" 1441.4 9.48428257298328 75.0534107956777
"7209" 1441.6 7.5929970035438 70.9120944699484
"7210" 1441.8 6.88798921407919 66.422525422951
"7211" 1442 5.99062002255515 62.132756885295
"7212" 1442.2 5.27772688227301 57.4924109269555
"7213" 1442.4 5.069822290049 52.7940006222097
"7214" 1442.6 4.90030106920111 47.6648324429338
"7215" 1442.8 5.80158848831995 43.8208639164507
"7216" 1443 8.26668002825145 40.0811605311299
"7217" 1443.2 11.170083715764 37.0078923656201
"7218" 1443.4 14.5874197154573 33.8039963662258
"7219" 1443.6 17.12210535349 30.4223621786354
"7220" 1443.8 19.570672956124 26.9836920565776
"7221" 1444 22.2531906871374 23.9719583596917
"7222" 1444.2 26.1166476667893 21.3367407743274
"7223" 1444.4 30.2927616908268 19.0508123361962
"7224" 1444.6 34.1933497552155 16.9760365477922
"7225" 1444.8 37.4042168981146 14.7605067631639
"7226" 1445 40.6160385679594 12.5532216777692
"7227" 1445.2 44.2625041851282 10.8788393819735
"7228" 1445.4 48.0879372420073 9.06137167642845
"7229" 1445.6 52.6782477830294 7.67695589997913
"7230" 1445.8 56.9689169526364 6.86673365214717
"7231" 1446 60.9809443066018 5.71774258573617
"7232" 1446.2 65.2748583440941 3.86347201128845
"7233" 1446.4 69.2919971690018 3.28961044887616
"7234" 1446.6 74.1373329861254 2.90511484665537
"7235" 1446.8 78.1148737174232 2.82892826128941
"7236" 1447 82.5065486253094 4.23966232365348
"7237" 1447.2 86.9592802827054 5.37290308585997
"7238" 1447.4 91.2917103903496 7.45732116792745
"7239" 1447.6 95.1371297513085 9.78040620000294
"7240" 1447.8 99.4234328591712 12.0928042662728
"7241" 1448 103.098212535784 15.670001122613
"7242" 1448.2 106.080220932675 18.9277140537996
"7243" 1448.4 109.376964988699 22.1599655148563
"7244" 1448.6 112.898734093387 26.2203772971337
"7245" 1448.8 115.449108825936 30.2454806020133
"7246" 1449 117.375243262328 34.2119200234778
"7247" 1449.2 118.819612282491 38.8478602935962
"7248" 1449.4 119.632497228676 43.5003234130066
"7249" 1449.6 119.66961060508 48.3409979482926
"7250" 1449.8 118.768660081826 52.3397875627589
"7251" 1450 118.225899207603 54.4502888639646
"7252" 1450.2 117.921044869006 57.1992425979372
"7253" 1450.4 117.332316395489 61.1744224148985
"7254" 1450.6 116.128304014717 64.8185898433534
"7255" 1450.8 114.651878100832 68.4469978351834
"7256" 1451 113.176907318749 72.4863885452741
"7257" 1451.2 111.88571118126 76.1410444832666
"7258" 1451.4 110.261147664801 79.6431618748866
"7259" 1451.6 107.694720341885 83.5207355642628
"7260" 1451.8 105.057956879228 87.0260683658669
"7261" 1452 102.157583834312 90.8518153104978
"7262" 1452.2 99.1530887729073 94.8534171550989
"7263" 1452.4 95.7247323078068 98.6860935126911
"7264" 1452.6 92.3586835678372 102.805878287741
"7265" 1452.8 88.4739088014258 106.909026345393
"7266" 1453 84.2807082123113 110.480631475197
"7267" 1453.2 80.5180247146231 114.532504677858
"7268" 1453.4 77.1488882702407 118.633293083105
"7269" 1453.6 72.7870268743349 121.707864354553
"7270" 1453.8 68.0076053064909 123.913397572304
"7271" 1454 62.9518272530028 125.767927195197
"7272" 1454.2 57.3546671602566 127.01281792179
"7273" 1454.4 52.5966055633658 126.90606204869
"7274" 1454.6 47.8798733784423 124.225341039023
"7275" 1454.8 44.2817843881804 120.591035399678
"7276" 1455 40.6590146813554 116.547116800364
"7277" 1455.2 37.7546397826144 112.522490440314
"7278" 1455.4 35.3024696112275 107.23666964671
"7279" 1455.6 33.9396586797286 102.640293467082
"7280" 1455.8 31.7254469975184 98.3855074164462
"7281" 1456 29.8616424390493 93.7735266099896
"7282" 1456.2 28.5218200200953 88.9959435385316
"7283" 1456.4 26.8076273333758 84.5794077935557
"7284" 1456.6 25.7750437530867 79.8474153900528
"7285" 1456.8 24.6173880214263 75.359853609547
"7286" 1457 22.9786883241968 71.2038811392191
"7287" 1457.2 21.4692573663152 66.0020260711045
"7288" 1457.4 20.5860621502952 61.4154173359896
"7289" 1457.6 18.5428196173493 56.9772416543586
"7290" 1457.8 17.2446298725628 51.995366457308
"7291" 1458 16.1860057007512 47.4722894753913
"7292" 1458.2 15.0777966922371 43.3245211286754
"7293" 1458.4 13.910261816733 38.9148662975637
"7294" 1458.6 12.8887966710869 36.0428302610221
"7295" 1458.8 12.7151805035684 33.1875641985765
"7296" 1459 14.4203551014301 29.6394279188603
"7297" 1459.2 16.9922382520314 26.6699250302258
"7298" 1459.4 20.1731679807018 23.3527528974024
"7299" 1459.6 22.9935463793633 19.2904112979616
"7300" 1459.8 26.0367021139758 15.1100872172628
"7301" 1460 28.8779072337721 11.9181564905406
"7302" 1460.2 32.4386734147276 9.15845258964132
"7303" 1460.4 36.9918766309861 6.11601040636122
"7304" 1460.6 41.4195637890018 5.09876635173991
"7305" 1460.8 45.7013462272052 3.99546179263754
"7306" 1461 50.5386069511466 2.75112325677984
"7307" 1461.2 54.7132221779631 1.56749189666365
"7308" 1461.4 57.7270937908379 1.9930092466387
"7309" 1461.6 62.4092071753842 1.89643535920455
"7310" 1461.8 66.884124246939 1.83788706836012
"7311" 1462 71.3429974509905 1.17914952317604
"7312" 1462.2 75.5891113416376 1.92519526923767
"7313" 1462.4 79.6432834696376 2.78811023204899
"7314" 1462.6 84.1228604968633 3.97616681948077
"7315" 1462.8 88.0946109442005 5.73082378796811
"7316" 1463 91.7537555428667 7.99166077454353
"7317" 1463.2 96.0414157658658 10.3008952020872
"7318" 1463.4 98.9197245310716 12.1023037721433
"7319" 1463.6 98.6587237452072 12.4543900033626
"7320" 1463.8 99.3255682999436 14.0906798895602
"7321" 1464 100.95989431876 16.8599348075666
"7322" 1464.2 102.391967595492 19.6461622999502
"7323" 1464.4 103.402046294109 22.6377339173279
"7324" 1464.6 104.900996735936 24.9377390587168
"7325" 1464.8 105.797463242943 26.1860897704778
"7326" 1465 106.757253367227 26.8691721472819
"7327" 1465.2 109.046732094743 29.356248156855
"7328" 1465.4 111.680555098788 31.8469737309143
"7329" 1465.6 114.487570204268 35.1598002011462
"7330" 1465.8 117.160789951168 38.9816241311462
"7331" 1466 119.446735283025 43.0646771996018
"7332" 1466.2 121.214914089442 47.5707391156473
"7333" 1466.4 122.311678628342 52.1789003748504
"7334" 1466.6 122.731275799411 57.1322705692277
"7335" 1466.8 122.459930770142 61.697999596219
"7336" 1467 120.802871908101 65.7801057229608
"7337" 1467.2 119.49914150562 69.6381620413017
"7338" 1467.4 118.303320492347 73.982130688232
"7339" 1467.6 117.520145954472 78.5526113431136
"7340" 1467.8 115.874301558796 83.3732265704733
"7341" 1468 114.293450141351 88.1665657273602
"7342" 1468.2 112.835455777495 93.3466251372648
"7343" 1468.4 110.362746822123 97.5242197983475
"7344" 1468.6 106.509460778724 101.244272810967
"7345" 1468.8 102.372207836559 103.837870647999
"7346" 1469 97.3979276483431 105.712698291255
"7347" 1469.2 92.6688838650867 107.636272740035
"7348" 1469.4 87.5441463590373 109.033389584359
"7349" 1469.6 82.4747638550664 109.234616425578
"7350" 1469.8 77.0329320759018 109.021043911843
"7351" 1470 72.2311246445006 109.144978708369
"7352" 1470.2 66.7600111883506 108.270423385698
"7353" 1470.4 61.8657703721858 107.713056930496
"7354" 1470.6 56.5921711588613 107.693710556324
"7355" 1470.8 51.6819066866359 107.852769124509
"7356" 1471 46.5050159520618 107.920230155333
"7357" 1471.2 41.7658576582684 107.21816716578
"7358" 1471.4 36.9027914460585 105.413703900331
"7359" 1471.6 32.4008407024732 102.892731992517
"7360" 1471.8 28.3466685744732 99.770564718485
"7361" 1472 24.6045579387566 96.588222797322
"7362" 1472.2 20.7278452415736 93.4163400941274
"7363" 1472.4 16.8384780444965 89.4789814209803
"7364" 1472.6 13.9338453396637 85.5509531440088
"7365" 1472.8 10.613676640372 81.2267230503637
"7366" 1473 7.57778426011842 76.8580225129629
"7367" 1473.2 5.85853419965586 71.9703343535962
"7368" 1473.4 4.24250474807125 67.3344835187318
"7369" 1473.6 2.05764340288502 62.4257383153783
"7370" 1473.8 0.91776549761689 57.108179512631
"7371" 1474 1.1847393382636 52.7623166282146
"7372" 1474.2 2.01946683511408 48.4050378062194
"7373" 1474.4 3.51998664407157 44.4075324634641
"7374" 1474.6 4.49504841315665 40.2042331001256
"7375" 1474.8 6.3929574240586 39.5297935830667
"7376" 1475 9.61264764060361 37.9363196792359
"7377" 1475.2 13.1517398105521 36.5102170677005
"7378" 1475.4 16.1613317340073 35.0497744004285
"7379" 1475.6 19.760579472864 34.1895616921245
"7380" 1475.8 23.030493328984 32.8780745599
"7381" 1476 26.2086278773117 30.9834486910558
"7382" 1476.2 29.8124526390695 29.0491968756478
"7383" 1476.4 33.6402123316953 27.22458416068
"7384" 1476.6 37.5947724524544 25.7656564068922
"7385" 1476.8 41.5430893460268 24.0458356383922
"7386" 1477 45.6946011461884 22.3166460842777
"7387" 1477.2 49.7272826282702 20.392473684254
"7388" 1477.4 53.9574729089976 18.7047540323975
"7389" 1477.6 58.3720582164407 17.0262383348364
"7390" 1477.8 62.9527462052199 16.2866905873429
"7391" 1478 67.8719956128675 16.2074800397811
"7392" 1478.2 72.2363396769618 16.9054951701562
"7393" 1478.4 76.8580959028818 17.8252807959762
"7394" 1478.6 81.4483136887102 18.2967475012132
"7395" 1478.8 85.5834259767339 18.5793685520794
"7396" 1479 88.974136848484 19.8040502930329
"7397" 1479.2 92.0483844018277 22.1898980900591
"7398" 1479.4 95.712406552853 24.569619306334
"7399" 1479.6 99.5148124174861 26.5834891640118
"7400" 1479.8 102.922583036705 29.1619985421667
"7401" 1480 106.153471303879 32.117082378019
"7402" 1480.2 109.24350438166 35.2764317245272
"7403" 1480.4 114.079677383488 38.4019808350962
"7404" 1480.6 117.975356415065 41.5942407456194
"7405" 1480.8 121.314252824112 44.9388921820337
"7406" 1481 123.540923989244 48.9133813614114
"7407" 1481.2 124.420363495766 53.1462320814267
"7408" 1481.4 124.075308664591 57.6143336602169
"7409" 1481.6 122.762619384105 62.260310504325
"7410" 1481.8 121.192357530815 66.9592530735094
"7411" 1482 119.575824967379 72.0260692859087
"7412" 1482.2 117.917634078056 76.7409278338061
"7413" 1482.4 115.730882686656 82.1156043949649
"7414" 1482.6 113.755044043879 86.8630722507276
"7415" 1482.8 111.100304825815 91.754298589434
"7416" 1483 107.231720644891 95.8880659861529
"7417" 1483.2 102.934356567853 99.2640048132519
"7418" 1483.4 98.2146117919558 102.488459205802
"7419" 1483.6 92.7724107436685 105.31362490733
"7420" 1483.8 87.2131598779791 107.385198936618
"7421" 1484 81.6589720610454 108.50429655148
"7422" 1484.2 75.5553229927332 109.227392092175
"7423" 1484.4 69.8005785832732 109.466430922442
"7424" 1484.6 64.1491300966859 108.93272810084
"7425" 1484.8 58.7213596889775 107.555991151904
"7426" 1485 53.5557670365941 105.097708187865
"7427" 1485.2 49.1895757500985 102.396647378826
"7428" 1485.4 45.1022397008373 98.8484412505478
"7429" 1485.6 41.4371058799402 95.1756652926731
"7430" 1485.8 38.3405288412002 91.3569197548842
"7431" 1486 35.1719960558382 87.3364931070723
"7432" 1486.2 32.0630903314985 83.376218566193
"7433" 1486.4 29.3320576333621 79.403680790993
"7434" 1486.6 26.8479335827864 74.9787957549039
"7435" 1486.8 24.561081350178 70.8730556230492
"7436" 1487 22.9795263846561 65.8956457911751
"7437" 1487.2 21.6947782513279 60.9036930532609
"7438" 1487.4 20.2816398613737 55.812034940186
"7439" 1487.6 19.5781000778649 50.9510842976821
"7440" 1487.8 20.0006532460635 45.7866448180034
"7441" 1488 20.2616926252688 41.2038454251278
"7442" 1488.2 20.5409860165082 37.1169439072349
"7443" 1488.4 22.0800901238833 33.2136008434183
"7444" 1488.6 24.0974799077268 29.2574708692524
"7445" 1488.8 26.9150628562241 25.3935314452869
"7446" 1489 29.4985812485147 21.4819854942478
"7447" 1489.2 32.4756338495839 17.9771582228809
"7448" 1489.4 36.8248948574933 14.9372379033708
"7449" 1489.6 41.3594702747734 12.3765649514137
"7450" 1489.8 46.2389609061618 10.6020335682762
"7451" 1490 51.5351566713689 8.87671473728037
"7452" 1490.2 56.487272796944 7.66231530985672
"7453" 1490.4 62.0488596991726 6.79496612511699
"7454" 1490.6 66.9152387589618 6.30885135357616
"7455" 1490.8 71.6368860745496 5.26156393974405
"7456" 1491 76.7497362287253 4.69624148904714
"7457" 1491.2 81.8047580604308 5.03334843809938
"7458" 1491.4 86.6099752625313 5.48475287504061
"7459" 1491.6 90.0105856625244 6.67483305897352
"7460" 1491.8 93.6183873607053 9.47441351731044
"7461" 1492 97.0642279992472 11.8333557508143
"7462" 1492.2 99.7764882163845 15.0603010051479
"7463" 1492.4 102.37000855189 18.142168043253
"7464" 1492.6 105.178873024096 21.215763185955
"7465" 1492.8 108.043276583991 23.8881494818819
"7466" 1493 110.510258422862 27.943650646459
"7467" 1493.2 113.237739802816 31.8404062951145
"7468" 1493.4 115.676444530885 35.3269500868203
"7469" 1493.6 118.37887771825 38.5819942810744
"7470" 1493.8 121.153904133013 43.1650267664789
"7471" 1494 123.657988480344 47.9534080175306
"7472" 1494.2 125.331315654678 53.1160029655962
"7473" 1494.4 126.091971116042 58.5157261321926
"7474" 1494.6 126.496499256007 64.0026137042102
"7475" 1494.8 126.04160287958 68.0945298596131
"7476" 1495 124.51286787552 71.9731971430568
"7477" 1495.2 122.195217178255 75.7560519256122
"7478" 1495.4 119.441593926784 79.6490513844894
"7479" 1495.6 116.411571188033 82.9972361844158
"7480" 1495.8 113.356403564935 86.4577620051863
"7481" 1496 110.738544397923 90.1123257839627
"7482" 1496.2 107.297463976696 93.6610788528881
"7483" 1496.4 103.734478041918 96.997116862951
"7484" 1496.6 100.034880291318 100.478386403699
"7485" 1496.8 95.7759450777991 104.587363591142
"7486" 1497 91.725284043743 108.037028330041
"7487" 1497.2 87.0613170756772 111.155951546751
"7488" 1497.4 82.4878036873711 114.417489443551
"7489" 1497.6 77.5080303721518 117.386342055096
"7490" 1497.8 72.1345924225863 119.445426338238
"7491" 1498 67.2687728665542 120.916930739093
"7492" 1498.2 61.9070907254611 121.597905657054
"7493" 1498.4 56.4975722674632 121.80378942214
"7494" 1498.6 50.8075061229017 121.09912524585
"7495" 1498.8 45.5286361645685 119.532933162446
"7496" 1499 40.4636455826115 117.162374953822
"7497" 1499.2 35.6286209814337 114.227238657639
"7498" 1499.4 31.5501885149017 110.639508434755
"7499" 1499.6 27.6552293631852 106.161011608291
"7500" 1499.8 24.5514286669179 102.025075549354
"7501" 1500 21.6661005193695 98.0470910716768
"7502" 1500.2 18.9459408094686 93.546948883179
"7503" 1500.4 16.6421956760886 88.2816828958654
"7504" 1500.6 14.9512740289695 82.9823694061385
"7505" 1500.8 13.5101303295665 77.5394846031075
"7506" 1501 12.1731391750996 72.5408080720852
"7507" 1501.2 11.1526349959018 67.1675756148962
"7508" 1501.4 9.71836320529747 62.6453564652112
"7509" 1501.6 8.17718316135259 57.4842225326019
"7510" 1501.8 7.08550564164038 52.3045892107609
"7511" 1502 6.46120527293171 47.3748758404105
"7512" 1502.2 7.08384445878636 42.6427354651154
"7513" 1502.4 8.71444346739155 38.0704961064737
"7514" 1502.6 11.398849458864 33.8602598818037
"7515" 1502.8 14.6315742385042 30.0125629846148
"7516" 1503 18.037817092829 26.0065318887962
"7517" 1503.2 21.8425523317849 22.1832189364858
"7518" 1503.4 25.3099431806272 18.7720440024785
"7519" 1503.6 28.7906330246302 16.1674866268876
"7520" 1503.8 32.0648783358393 13.6078980892212
"7521" 1504 36.4067488765685 9.78501254146282
"7522" 1504.2 39.4390393754368 7.95924637781909
"7523" 1504.4 44.0421063843018 4.76483448585616
"7524" 1504.6 47.6777551396052 2.98597312698926
"7525" 1504.8 51.6232133515402 2.71692483228847
"7526" 1505 55.5430804920099 3.94531148421778
"7527" 1505.2 59.7928026507299 4.41561532425241
"7528" 1505.4 64.2234115999094 5.2829104350847
"7529" 1505.6 68.0439394162234 5.68618803944232
"7530" 1505.8 72.3083049312959 6.3707258461071
"7531" 1506 77.0107196880252 6.76439291240136
"7532" 1506.2 81.322047327617 7.77739929305819
"7533" 1506.4 85.6427373679437 9.55026152002731
"7534" 1506.6 90.4992625184714 11.0912592829949
"7535" 1506.8 95.554639155208 12.5465457353274
"7536" 1507 99.6636383898054 14.0014001414516
"7537" 1507.2 104.216520341339 16.0885555128477
"7538" 1507.4 107.182890931879 19.0432575679624
"7539" 1507.6 109.171198142231 23.2882310121171
"7540" 1507.8 111.187663246315 27.0825927342369
"7541" 1508 112.888516156914 31.4167872557382
"7542" 1508.2 114.853046087745 35.6016122566685
"7543" 1508.4 117.703469579243 40.5025605984844
"7544" 1508.6 119.755882422685 44.9224371067795
"7545" 1508.8 121.84746119509 49.9529886844819
"7546" 1509 123.495952940896 54.6689303054956
"7547" 1509.2 124.629818818874 59.831595256747
"7548" 1509.4 125.003661657264 65.2228383116651
"7549" 1509.6 124.551499140833 71.291631138441
"7550" 1509.8 123.134108673376 76.7918783285622
"7551" 1510 121.082735488212 81.5798054419582
"7552" 1510.2 118.605088771768 86.5420997044795
"7553" 1510.4 116.093321232209 90.8435648709203
"7554" 1510.6 112.939805532485 95.3514038631295
"7555" 1510.8 109.175858935811 98.8281342588355
"7556" 1511 105.057125909891 101.799636064644
"7557" 1511.2 101.138135578177 104.366317558434
"7558" 1511.4 97.3942876294732 107.388702642607
"7559" 1511.6 93.8524119700912 110.505047494817
"7560" 1511.8 90.2438676215141 113.45286933613
"7561" 1512 85.8174233545863 116.009872313462
"7562" 1512.2 81.438205214322 118.132410875474
"7563" 1512.4 76.5050450800685 120.276065593279
"7564" 1512.6 71.7974532684347 122.42191006836
"7565" 1512.8 66.7949408538541 124.402118840882
"7566" 1513 62.0979531897851 125.84955882453
"7567" 1513.2 57.0284688949883 127.018371284083
"7568" 1513.4 52.3645328119756 126.660779557954
"7569" 1513.6 48.510327547627 125.147584497558
"7570" 1513.8 43.092322920755 122.080538838683
"7571" 1514 39.1359246450267 118.270138838909
"7572" 1514.2 35.9051715427734 114.303335959692
"7573" 1514.4 32.7621242420391 110.385264592118
"7574" 1514.6 29.9153112571677 106.931214144463
"7575" 1514.8 26.7609266878911 102.841951681917
"7576" 1515 23.7090870505424 98.7967515955805
"7577" 1515.2 20.6877985202119 94.8059026483555
"7578" 1515.4 18.1287873332192 90.0764779881041
"7579" 1515.6 15.8422719327807 85.7396284284172
"7580" 1515.8 13.6248960380454 81.0526209084249
"7581" 1516 11.7030220931968 76.4896933615306
"7582" 1516.2 10.4378821062833 71.631598513943
"7583" 1516.4 9.66399366765175 66.4902634850795
"7584" 1516.6 8.00934098071209 62.1038785526996
"7585" 1516.8 6.82636111641312 57.1057555228234
"7586" 1517 5.90423851414608 52.2850457929371
"7587" 1517.2 5.29495247272528 47.4607027188511
"7588" 1517.4 6.85969551901715 42.8901740657115
"7589" 1517.6 8.74303389338253 38.4681277877308
"7590" 1517.8 10.7775247070979 34.0568417983412
"7591" 1518 12.9197963145985 29.7297281044736
"7592" 1518.2 15.7544473105469 25.6218838029381
"7593" 1518.4 18.9909233782439 21.2372979214119
"7594" 1518.6 22.6056712575018 17.1127777497574
"7595" 1518.8 26.9701214174678 13.4555659561622
"7596" 1519 31.2809661470267 10.1125216199087
"7597" 1519.2 35.7071492051093 7.09307039470937
"7598" 1519.4 40.386440948429 4.74792581028707
"7599" 1519.6 45.0176415526018 3.64376613305617
"7600" 1519.8 50.8046907255907 2.5575188427295
"7601" 1520 55.4853970398248 1.90356230359615
"7602" 1520.2 59.9918720909565 1.29713133753452
"7603" 1520.4 64.7760170761763 1.68874082779224
"7604" 1520.6 68.8433131428074 2.25930440525654
"7605" 1520.8 73.4546917499346 3.3451274701751
"7606" 1521 78.3092772285301 4.11574417298806
"7607" 1521.2 82.9418879524618 5.04510157405616
"7608" 1521.4 87.4827770407371 6.32274042102909
"7609" 1521.6 92.5937986260194 7.93829722679028
"7610" 1521.8 97.2282215249193 10.1126613064558
"7611" 1522 101.42786436335 13.2965512259582
"7612" 1522.2 105.291886103698 16.3206913321894
"7613" 1522.4 108.080473026818 19.0832658131436
"7614" 1522.6 111.406293809589 23.4889053749087
"7615" 1522.8 114.499666868986 27.3240894944945
"7616" 1523 117.549314780102 31.551452436379
"7617" 1523.2 120.437912421302 36.6439418272962
"7618" 1523.4 121.573397349339 41.2842730489712
"7619" 1523.6 121.493189578149 46.4690268363609
"7620" 1523.8 121.763716137425 51.2305698267962
"7621" 1524 121.443154885367 56.0878005387513
"7622" 1524.2 120.893567388433 59.516637570521
"7623" 1524.4 120.426733637861 63.2670670745726
"7624" 1524.6 120.771040167849 67.3991331824197
"7625" 1524.8 120.425979719908 71.7155460915962
"7626" 1525 120.409406523527 75.876329405864
"7627" 1525.2 119.844629909819 80.4243294965843
"7628" 1525.4 119.545591439436 85.4371968948178
"7629" 1525.6 119.55975398907 90.3736016382299
"7630" 1525.8 118.699598747022 94.3323972451651
"7631" 1526 116.178966042135 96.846115509569
"7632" 1526.2 113.001449110708 99.8532110902091
"7633" 1526.4 109.219053642499 103.303126347451
"7634" 1526.6 104.85997282011 106.15079282773
"7635" 1526.8 100.622867699814 108.199265300288
"7636" 1527 97.0950828678649 110.406484667149
"7637" 1527.2 93.0127599880322 112.206108967368
"7638" 1527.4 88.6641557415146 114.676134655274
"7639" 1527.6 83.9154371242801 116.313132578537
"7640" 1527.8 79.2029899921811 117.430111547032
"7641" 1528 74.0324223915851 119.70279200378
"7642" 1528.2 69.1366459542707 121.848883526302
"7643" 1528.4 62.6301638314891 123.773236702136
"7644" 1528.6 57.4459476571007 125.785350403879
"7645" 1528.8 52.3378227402965 127.357279539838
"7646" 1529 49.5795597572095 125.853151992327
"7647" 1529.2 48.2750720583961 125.330582808467
"7648" 1529.4 46.9568733742788 124.045295935317
"7649" 1529.6 44.7181611513911 122.291693726953
"7650" 1529.8 41.6557697272839 119.96657344658
"7651" 1530 38.6449897389017 117.233070991237
"7652" 1530.2 35.2791596700675 114.129616690147
"7653" 1530.4 31.5973613953805 110.612769004692
"7654" 1530.6 28.4068715064491 107.27057755827
"7655" 1530.8 25.1195031888856 103.757224782145
"7656" 1531 22.2208662540313 99.9019926302594
"7657" 1531.2 18.8056978899339 95.9156622173341
"7658" 1531.4 15.4168678559225 91.9038854523993
"7659" 1531.6 12.5151026782624 87.1009979453175
"7660" 1531.8 10.0144760173444 82.3895035266945
"7661" 1532 7.72923166973154 77.651570493511
"7662" 1532.2 6.24549569416919 72.777657625631
"7663" 1532.4 5.09671537970176 67.6177015444295
"7664" 1532.6 4.49803784300344 62.6014676686978
"7665" 1532.8 4.43100188822903 57.5377374397598
"7666" 1533 4.32898743366398 52.7345973660779
"7667" 1533.2 4.6797806324472 47.8291465290962
"7668" 1533.4 6.14236443321231 44.3028611576583
"7669" 1533.6 9.10810021203947 40.7175789467758
"7670" 1533.8 11.5264955774907 37.6497302149274
"7671" 1534 14.760758230381 35.0215134950399
"7672" 1534.2 17.1283157887351 31.7656902702258
"7673" 1534.4 19.827599551233 28.7446459903017
"7674" 1534.6 22.5612894042372 25.0085848203663
"7675" 1534.8 26.1932311217131 21.8227163337282
"7676" 1535 29.5908871759718 18.7187761680102
"7677" 1535.2 32.7841771563618 15.6162665644362
"7678" 1535.4 36.8169924847589 11.9339002096778
"7679" 1535.6 40.6529523494678 8.76361607480371
"7680" 1535.8 44.0798556911058 6.89013257416759
"7681" 1536 49.6729430273794 4.05214988613347
"7682" 1536.2 54.1927398497818 2.57620331527615
"7683" 1536.4 59.33063939371 2.09814375026054
"7684" 1536.6 63.5812300447801 2.05764034041373
"7685" 1536.8 68.6828609157975 2.20524411074954
"7686" 1537 74.3418814793647 2.13239990928134
"7687" 1537.2 78.6650344583135 3.29740397218441
"7688" 1537.4 82.1505070140888 4.97417180950584
"7689" 1537.6 87.0177652001093 6.25899938608673
"7690" 1537.8 91.8977416593815 8.18269383560194
"7691" 1538 97.1659210534606 10.5686113433197
"7692" 1538.2 100.675995175227 12.9599169414704
"7693" 1538.4 104.296100824306 16.3570705931748
"7694" 1538.6 107.52511651319 19.771128981986
"7695" 1538.8 110.484171207322 23.3173575962325
"7696" 1539 113.14950627083 26.9818979720093
"7697" 1539.2 114.905365456971 31.4502148934582
"7698" 1539.4 116.823233521833 35.7684366442513
"7699" 1539.6 118.209590923913 40.0277373324508
"7700" 1539.8 118.812517308955 44.8436276002491
"7701" 1540 119.721764252639 50.0004342179821
"7702" 1540.2 119.763051864675 54.5573342384217
"7703" 1540.4 119.395477232749 58.7236751100413
"7704" 1540.6 119.028363647513 63.3446597352019
"7705" 1540.8 118.326564347837 67.8349248703654
"7706" 1541 117.598501427243 72.9115521685138
"7707" 1541.2 115.977034678342 77.547606224325
"7708" 1541.4 113.645781877462 81.7362844399259
"7709" 1541.6 110.060526244342 86.0993127846668
"7710" 1541.8 106.741716086682 89.7264163375357
"7711" 1542 102.253575674705 93.4247257450376
"7712" 1542.2 97.7578941586097 95.7887426664052
"7713" 1542.4 92.6844849366321 98.2922520497647
"7714" 1542.6 88.3134181446898 101.342989861987
"7715" 1542.8 84.2195000338802 104.469610097083
"7716" 1543 80.1121787874258 107.984042060462
"7717" 1543.2 75.9762736662316 111.732643880114
"7718" 1543.4 72.3764495395411 115.88998312294
"7719" 1543.6 69.3309240484044 120.26261110086
"7720" 1543.8 65.4213377566442 124.169114423793
"7721" 1544 60.8404066387626 127.474775222895
"7722" 1544.2 58.4236173900001 127.265652492727
"7723" 1544.4 55.5125455138963 125.179083046431
"7724" 1544.6 52.6711175043211 122.471833574854
"7725" 1544.8 50.1817412951338 119.566470899143
"7726" 1545 48.1658546016532 116.663151615303
"7727" 1545.2 46.1760984619298 112.909655035967
"7728" 1545.4 43.6500470076572 109.539140529259
"7729" 1545.6 41.486130047526 105.38982677427
"7730" 1545.8 39.6179084238311 101.392839739335
"7731" 1546 38.2830100846161 96.7439430427033
"7732" 1546.2 37.2549878664446 92.2616715392762
"7733" 1546.4 35.7117274895119 87.3353620857318
"7734" 1546.6 34.0819691624591 82.834338771006
"7735" 1546.8 31.8434720303769 78.3604521179553
"7736" 1547 30.2166922800034 73.725782294325
"7737" 1547.2 28.3459446151646 69.525095004859
"7738" 1547.4 26.8009750060191 65.4725219735403
"7739" 1547.6 25.4223621295396 61.2871313896286
"7740" 1547.8 23.2234565337747 56.9012274767453
"7741" 1548 20.9713331184018 52.6300444546467
"7742" 1548.2 19.5281202367646 48.6994304354419
"7743" 1548.4 18.4415033466937 44.3397991895383
"7744" 1548.6 17.9681947723099 39.9918075923717
"7745" 1548.8 17.8822112307845 35.6217137485479
"7746" 1549 18.5110943734963 31.4211267647583
"7747" 1549.2 20.5863816783633 27.8405173977693
"7748" 1549.4 23.824298387383 25.1155691851149
"7749" 1549.6 27.1050561529325 22.1607922507679
"7750" 1549.8 31.3532900277935 18.9987186851758
"7751" 1550 34.9619051403598 16.0796524422284
"7752" 1550.2 38.8498373159862 13.0902560277066
"7753" 1550.4 43.22083842749 10.4039981426746
"7754" 1550.6 47.8834344755818 8.06943824399617
"7755" 1550.8 53.1057149479618 6.32923441453616
"7756" 1551 58.3374698443365 5.01917963783528
"7757" 1551.2 64.0519981888726 3.69823874761075
"7758" 1551.4 68.5468553473277 2.599511722948
"7759" 1551.6 73.1988888251643 2.23000976428366
"7760" 1551.8 78.1253593533168 3.32893437308673
"7761" 1552 84.0729692812372 4.40213106643487
"7762" 1552.2 88.9827854130089 6.13486736895331
"7763" 1552.4 93.6781406198135 8.29575017083146
"7764" 1552.6 99.3242107336386 12.2493067316488
"7765" 1552.8 103.562852846044 15.7735983162212
"7766" 1553 107.043853879022 20.2373349149237
"7767" 1553.2 109.410742047709 23.994151615947
"7768" 1553.4 111.617839056884 28.4656155228092
"7769" 1553.6 113.163437659811 32.8742336781598
"7770" 1553.8 113.902849495245 37.1119234000901
"7771" 1554 115.192387833434 40.9818960834112
"7772" 1554.2 116.799764351785 44.7494674785264
"7773" 1554.4 117.784272482974 48.6525758667416
"7774" 1554.6 118.531456632276 52.5337414466084
"7775" 1554.8 119.577146096331 56.9812907755844
"7776" 1555 120.248959041765 61.7329419864362
"7777" 1555.2 120.68315363708 66.7403502970069
"7778" 1555.4 120.458564092908 71.8591406323187
"7779" 1555.6 119.858851439049 77.3448679273138
"7780" 1555.8 118.150139653732 82.4814297723758
"7781" 1556 116.047896797105 87.5815134574945
"7782" 1556.2 113.806607842273 92.7527544433602
"7783" 1556.4 110.788138137468 97.3960796656795
"7784" 1556.6 106.809912505787 101.588425596908
"7785" 1556.8 102.547508253756 104.597692845007
"7786" 1557 97.6114754220446 106.880694046373
"7787" 1557.2 92.8609526031729 108.342438365376
"7788" 1557.4 87.3218843551606 109.21663137179
"7789" 1557.6 82.0672670761652 109.116784707159
"7790" 1557.8 76.3655847016343 109.182752549538
"7791" 1558 70.6694598061293 108.881067422854
"7792" 1558.2 65.259035421868 108.186052425855
"7793" 1558.4 59.688891674495 106.459596293647
"7794" 1558.6 54.5545857289778 104.101349741901
"7795" 1558.8 49.9951402449183 101.443876518525
"7796" 1559 46.1660023330159 98.2585287010907
"7797" 1559.2 42.6080799592964 94.1176318737151
"7798" 1559.4 39.5715598215342 90.0251814924556
"7799" 1559.6 36.8110583920657 86.2405654539732
"7800" 1559.8 34.1086998443288 81.6936053250556
"7801" 1560 31.5452887902996 77.2054589192205
"7802" 1560.2 28.8209232740712 72.3028546277318
"7803" 1560.4 26.4363366417399 67.2574878888563
"7804" 1560.6 24.6231113863961 62.1284139035564
"7805" 1560.8 23.4264653545145 57.4356213034343
"7806" 1561 22.4237764812232 52.754294629364
"7807" 1561.2 22.094730102446 47.7057838579379
"7808" 1561.4 22.903810863668 43.3223723363169
"7809" 1561.6 23.8219228959017 39.0976527073217
"7810" 1561.8 25.1333200474051 34.8438036993842
"7811" 1562 27.171974984844 31.0180210113654
"7812" 1562.2 29.9781966083623 27.2943859788922
"7813" 1562.4 32.8053709452594 23.2948086049538
"7814" 1562.6 36.2899455260979 19.6976197532101
"7815" 1562.8 40.0959656166383 16.0873494023664
"7816" 1563 44.302804617197 13.0184864848042
"7817" 1563.2 48.7411292293385 10.406717401862
"7818" 1563.4 53.6105860707767 8.25818270650406
"7819" 1563.6 58.3461692953983 6.34654244474789
"7820" 1563.8 63.1247688091089 4.15934838037473
"7821" 1564 68.0544706886565 3.01405453986032
"7822" 1564.2 73.0026176978433 2.50578910468707
"7823" 1564.4 77.064007687732 2.78811023204899
"7824" 1564.6 82.106481776382 4.47910285993169
"7825" 1564.8 86.5937488866307 5.23306955960261
"7826" 1565 90.8585951071565 6.74453928159616
"7827" 1565.2 94.2790002297768 8.80559432956044
"7828" 1565.4 97.3362025221576 11.6218087736601
"7829" 1565.6 100.660779178399 14.4515073013832
"7830" 1565.8 104.107945570431 16.9150871988432
"7831" 1566 107.313969848709 19.6497095179541
"7832" 1566.2 109.956188232035 22.9044847989462
"7833" 1566.4 112.399355415969 26.5368900252274
"7834" 1566.6 115.241883891989 30.3420800586892
"7835" 1566.8 117.201814311987 34.5979920834362
"7836" 1567 119.171420503298 39.1817207748375
"7837" 1567.2 120.264032134674 43.7361332962788
"7838" 1567.4 120.812953871546 49.0240420831142
"7839" 1567.6 121.640149987053 53.6867856084006
"7840" 1567.8 121.83607452874 58.3259074559141
"7841" 1568 120.92871916989 62.56746927418
"7842" 1568.2 120.918109333414 67.0827497666937
"7843" 1568.4 121.177621020095 71.2931339730172
"7844" 1568.6 120.556304732367 75.9612849747513
"7845" 1568.8 119.594992461849 81.2294000995902
"7846" 1569 117.384614037402 86.3892267472795
"7847" 1569.2 114.237726397724 91.110275164322
"7848" 1569.4 111.288575009518 95.6019456540962
"7849" 1569.6 107.740737932293 99.6618329182833
"7850" 1569.8 102.996798536773 102.750400198435
"7851" 1570 98.7394120243492 105.166007251298
"7852" 1570.2 94.7180118248362 108.258865833203
"7853" 1570.4 90.385353738237 110.289909894164
"7854" 1570.6 85.8146384843769 111.690557496436
"7855" 1570.8 81.1236089317492 113.282739581105
"7856" 1571 75.6108400970141 114.567210133697
"7857" 1571.2 70.8460964847351 115.494539209746
"7858" 1571.4 65.6390663432649 116.319861019881
"7859" 1571.6 60.7557441553905 117.085749161725
"7860" 1571.8 55.0839216252369 117.49416446206
"7861" 1572 50.2966477398372 117.813728817161
"7862" 1572.2 45.1666919984841 117.676351047431
"7863" 1572.4 40.1233066474542 116.68426666464
"7864" 1572.6 35.232823098868 115.4260469719
"7865" 1572.8 30.2097638558686 113.457887125944
"7866" 1573 25.5989397694148 111.234406100759
"7867" 1573.2 21.1888007921492 108.028783463601
"7868" 1573.4 17.4982676139783 104.314144286361
"7869" 1573.6 13.8983072329799 100.275717835159
"7870" 1573.8 10.6141902601518 96.0471474842398
"7871" 1574 8.48675009989122 91.7318460534015
"7872" 1574.2 6.63988972978221 86.8636775706668
"7873" 1574.4 5.09365247493472 81.5682921792665
"7874" 1574.6 4.01222433546175 75.7710472561733
"7875" 1574.8 3.78382359173896 70.8311938101194
"7876" 1575 3.52355180217604 65.580972709099
"7877" 1575.2 4.48370501576922 60.3352595337709
"7878" 1575.4 5.85415780629461 55.5000931314533
"7879" 1575.6 7.24627122673509 50.5162190329665
"7880" 1575.8 8.71544481490752 46.3103581176077
"7881" 1576 10.6511739598599 41.7222380517279
"7882" 1576.2 12.1958466134904 38.0375368654
"7883" 1576.4 15.1129605468647 34.0304748213369
"7884" 1576.6 17.6026743707234 30.5615617854942
"7885" 1576.8 20.5135654518263 26.7454178485962
"7886" 1577 23.7517172877935 22.869228270335
"7887" 1577.2 26.5954697064423 18.7445499591029
"7888" 1577.4 29.4383715445642 14.5342441070739
"7889" 1577.6 33.4321231347494 10.136091643318
"7890" 1577.8 37.4490735180228 6.72263073677451
"7891" 1578 42.1203337759705 4.38217436486491
"7892" 1578.2 46.9915166074217 2.30867564017617
"7893" 1578.4 52.4843236390782 1.2141352417138
"7894" 1578.6 57.8646418963882 2.09895735587319
"7895" 1578.8 63.1159947370539 3.36582537246573
"7896" 1579 67.6522678435613 4.89867963880892
"7897" 1579.2 72.0997734908397 6.5231370677203
"7898" 1579.4 76.6284894237094 8.09687697990385
"7899" 1579.6 80.5131701978295 10.1012978899938
"7900" 1579.8 84.2250007360372 12.0852300121639
"7901" 1580 88.1699532695055 13.2704839167848
"7902" 1580.2 91.8306603431017 15.4930416959053
"7903" 1580.4 95.041419876616 18.230485128364
"7904" 1580.6 97.9101086368303 21.1196020278283
"7905" 1580.8 100.539513300423 24.0130872843262
"7906" 1581 103.041489630143 27.7533302379785
"7907" 1581.2 105.616623723972 31.3114917018067
"7908" 1581.4 108.147551404856 35.0738091627212
"7909" 1581.6 111.094165277751 39.1544950042589
"7910" 1581.8 114.041731930073 43.4122100157105
"7911" 1582 117.263113489508 47.2120159436781
"7912" 1582.2 120.294700470786 51.0776968695962
"7913" 1582.4 123.047100902329 55.5791857039043
"7914" 1582.6 124.90136696858 60.7056702616131
"7915" 1582.8 125.912318800706 65.6774913016297
"7916" 1583 126.432041475463 70.8841317629646
"7917" 1583.2 126.284788787152 75.8467557683104
"7918" 1583.4 125.063447463728 80.810603386284
"7919" 1583.6 123.40037845297 86.0506246629351
"7920" 1583.8 121.274934760438 91.6680291227973
"7921" 1584 119.120991306075 92.9400969331205
"7922" 1584.2 116.530293137118 95.6938760134935
"7923" 1584.4 113.746866864148 98.3283889003339
"7924" 1584.6 110.374723998263 101.15782054808
"7925" 1584.8 106.61367588887 103.664761299967
"7926" 1585 102.900518035556 106.122125886942
"7927" 1585.2 99.1973004183474 108.081031616835
"7928" 1585.4 95.6141026612173 109.81320378097
"7929" 1585.6 91.9072454766995 111.67078289686
"7930" 1585.8 87.8914552638113 113.926371667405
"7931" 1586 84.4097271273534 116.574718155983
"7932" 1586.2 80.7497010629859 118.573118959675
"7933" 1586.4 76.7334135847876 119.369951757895
"7934" 1586.6 72.4120847336789 120.406413791085
"7935" 1586.8 67.7927981008351 121.626443381879
"7936" 1587 62.4358008671184 123.112708243546
"7937" 1587.2 56.9097631346255 124.606633175889
"7938" 1587.4 51.5591223039355 125.474437978866
"7939" 1587.6 46.4417379951991 125.409073531937
"7940" 1587.8 43.9287058729346 124.68017816194
"7941" 1588 41.5575709518483 123.671913978473
"7942" 1588.2 38.7617847367299 122.016322503627
"7943" 1588.4 35.1731961675953 119.790392591709
"7944" 1588.6 32.5034016045208 116.879798724691
"7945" 1588.8 30.5258631102209 113.544189274405
"7946" 1589 28.56115084901 109.983035699972
"7947" 1589.2 26.4726267580883 106.030772455829
"7948" 1589.4 24.4616180882296 101.943458421006
"7949" 1589.6 22.6073237733148 98.0092793143516
"7950" 1589.8 21.0987458433052 93.5824591456303
"7951" 1590 19.428046784649 88.9704511645687
"7952" 1590.2 17.5154329190129 84.2143258330406
"7953" 1590.4 15.6948862479181 79.2840105300224
"7954" 1590.6 13.4940563650964 74.4218106041908
"7955" 1590.8 10.9421613420792 70.9244696329671
"7956" 1591 8.36202216643899 66.6617938096919
"7957" 1591.2 5.73871630023863 62.4450683662058
"7958" 1591.4 3.90369076911841 57.8826667005128
"7959" 1591.6 3.36938944827911 52.5775824874075
"7960" 1591.8 3.62673786819034 47.2148332195425
"7961" 1592 4.68242159576163 43.0883808579656
"7962" 1592.2 5.84231645058259 39.1758324180855
"7963" 1592.4 8.12491727610557 36.1312007357108
"7964" 1592.6 7.92484596501539 32.5881759476416
"7965" 1592.8 9.15037388792202 29.4508215900353
"7966" 1593 11.3678393383127 26.3431665171509
"7967" 1593.2 13.7032730896766 23.5782816381723
"7968" 1593.4 16.0765366175774 21.3655981273124
"7969" 1593.6 19.0179357697385 18.5765941832492
"7970" 1593.8 22.1283752276364 15.2331482145553
"7971" 1594 25.3203098302287 12.4895246122692
"7972" 1594.2 28.8767266796979 10.1501008599847
"7973" 1594.4 32.1403528120157 7.90318084012146
"7974" 1594.6 35.7326371828893 6.17843161196491
"7975" 1594.8 39.1400921739412 4.96437392472773
"7976" 1595 43.0433696285223 3.59038338756001
"7977" 1595.2 46.6966556016649 2.02257524176722
"7978" 1595.4 50.8805013578223 1.44460596409946
"7979" 1595.6 54.7484464902955 0.770550751014912
"7980" 1595.8 58.7101801207849 0.535316247271491
"7981" 1596 63.1995505149602 0.838084117050711
"7982" 1596.2 67.3812382029927 0.819554061632524
"7983" 1596.4 71.3749950005604 0.60215878571592
"7984" 1596.6 75.9193683499544 1.44539042894703
"7985" 1596.8 80.2672786707598 2.58491543004132
"7986" 1597 84.589370477758 3.74440749654616
"7987" 1597.2 88.5020928857381 5.3478363544507
"7988" 1597.4 92.4027787124807 7.73016755828037
"7989" 1597.6 96.5569715344281 9.96291732791195
"7990" 1597.8 100.242036287594 11.9839932507473
"7991" 1598 103.809359603251 15.2656236415015
"7992" 1598.2 107.46980407566 18.7064088923893
"7993" 1598.4 110.888995605849 21.9868723671256
"7994" 1598.6 114.125050755761 26.3542955165786
"7995" 1598.8 117.282615533122 30.660088348647
"7996" 1599 120.024284943717 35.8672646476297
"7997" 1599.2 122.136296960559 40.3744783606625
"7998" 1599.4 123.100574428285 45.6995413058795
"7999" 1599.6 123.467023982847 51.212039771378
"8000" 1599.8 122.824718382208 56.4967339217869
"8001" 1600 121.506451680322 61.3966214805962
"8002" 1600.2 120.469213014937 64.3169445894608
"8003" 1600.4 119.134785665873 67.3630346101733
"8004" 1600.6 117.621550719951 70.2184890936017
"8005" 1600.8 115.998593941142 73.8404801966762
"8006" 1601 114.270021780198 77.5016594157861
"8007" 1601.2 111.622187924874 80.089774658657
"8008" 1601.4 108.841652231249 83.0113861242753
"8009" 1601.6 105.635871205029 86.1104052662398
"8010" 1601.8 102.166154033567 89.0061495199588
"8011" 1602 98.3340425011765 91.5197337200742
"8012" 1602.2 94.4336598879177 94.6647856372185
"8013" 1602.4 90.795558522852 98.157922376342
"8014" 1602.6 87.1676990823992 101.935968507717
"8015" 1602.8 83.5187901072889 105.678410467387
"8016" 1603 79.1703635506437 108.548887902983
"8017" 1603.2 74.4357280564018 110.778285195483
"8018" 1603.4 69.6626241150288 113.929512421056
"8019" 1603.6 65.0980452052699 116.456084911695
"8020" 1603.8 60.3955672087691 118.968915002906
"8021" 1604 55.7695272236255 120.102793152303
"8022" 1604.2 51.0456013610224 119.57839968851
"8023" 1604.4 46.4775494958631 119.289863752828
"8024" 1604.6 42.0037281289126 118.003234287276
"8025" 1604.8 38.7384850185916 115.272076356922
"8026" 1605 35.8131084953474 111.579347923114
"8027" 1605.2 33.4106459010865 106.80570558802
"8028" 1605.4 32.3253771474272 101.791357120393
"8029" 1605.6 30.797994793296 96.5355626427104
"8030" 1605.8 29.7876875794211 91.6988287841486
"8031" 1606 29.7817358429432 86.2791828426021
"8032" 1606.2 30.1094432750542 81.6080110811388
"8033" 1606.4 30.4220908438059 76.7068023738297
"8034" 1606.6 31.5886488531696 71.560853218239
"8035" 1606.8 32.9907610743547 66.7921376170668
"8036" 1607 34.7742502455275 61.9593440224367
"8037" 1607.2 36.389256763097 57.6946535673358
"8038" 1607.4 37.7501210492562 53.6586374602987
"8039" 1607.6 39.07679505431 49.3318696068979
"8040" 1607.8 41.6081505776788 45.5226636159274
"8041" 1608 43.510964645717 41.8663709134688
"8042" 1608.2 45.4328043714787 38.4999763204808
"8043" 1608.4 47.8625430783916 34.9948378009023
"8044" 1608.6 51.2314399872479 32.1106706734039
"8045" 1608.8 54.7496037810172 29.7857277826538
"8046" 1609 58.4817053540483 27.5527882966535
"8047" 1609.2 61.8297865959018 25.1017026648494
"8048" 1609.4 65.3138407684017 22.5340618641923
"8049" 1609.6 68.3008690309787 20.3316133301731
"8050" 1609.8 71.9018704764018 18.6405709826974
"8051" 1610 75.4481193349563 16.4473395499416
"8052" 1610.2 79.9514753066835 14.6800355144325
"8053" 1610.4 84.3836529154817 14.1767128841362
"8054" 1610.6 89.1042295870218 14.0926327576762
"8055" 1610.8 94.1169795287479 14.1774968480192
"8056" 1611 98.7136372535542 14.9404873070901
"8057" 1611.2 102.778840213617 16.9345884344915
"8058" 1611.4 107.083451753594 19.6276411107473
"8059" 1611.6 110.734677581709 23.0654646553916
"8060" 1611.8 113.399035982943 26.7039582201642
"8061" 1612 115.888663504594 31.4484473356317
"8062" 1612.2 117.947944874384 36.4728697085247
"8063" 1612.4 119.417068443732 42.004643675325
"8064" 1612.6 120.457983989773 46.4249482986355
"8065" 1612.8 120.52978419 51.5278749030685
"8066" 1613 120.107761273896 56.1116495726612
"8067" 1613.2 120.035121768188 60.9701618591388
"8068" 1613.4 118.797386955553 65.7450571962996
"8069" 1613.6 117.68191039551 70.0825849578689
"8070" 1613.8 116.021780861343 74.0299914212721
"8071" 1614 113.027406239361 77.7003157808989
"8072" 1614.2 110.365608842168 81.4777657139488
"8073" 1614.4 107.924649555983 85.1750129755092
"8074" 1614.6 104.698978669144 88.7308815562897
"8075" 1614.8 101.748260648563 92.4705157243542
"8076" 1615 98.2053125706807 96.6117117661277
"8077" 1615.2 94.594157057708 100.205142487062
"8078" 1615.4 90.4889418858211 103.594900002322
"8079" 1615.6 86.1065220785371 106.988236009082
"8080" 1615.8 80.8154258911798 109.463721485767
"8081" 1616 75.6008125707415 111.677888466834
"8082" 1616.2 70.6801891431875 112.519522267665
"8083" 1616.4 64.6315091200732 112.971589441099
"8084" 1616.6 59.1692361369018 112.907034855783
"8085" 1616.8 53.6645745135324 112.711122213454
"8086" 1617 48.1865014180405 112.664290812105
"8087" 1617.2 42.4457761089018 112.460685448843
"8088" 1617.4 36.9215297125052 111.947930531717
"8089" 1617.6 31.7860993930397 110.61688150782
"8090" 1617.8 26.2638259669501 108.479026605338
"8091" 1618 21.5590835879894 105.408667057983
"8092" 1618.2 17.7703583474174 101.981604870581
"8093" 1618.4 13.7488335163621 98.003223916993
"8094" 1618.6 10.4608516566001 94.3350817958184
"8095" 1618.8 6.94562701387 89.5365695281517
"8096" 1619 4.77576008623509 85.1768592672628
"8097" 1619.2 3.94617225142718 80.0048014968335
"8098" 1619.4 3.7776615194846 74.7620857386533
"8099" 1619.6 5.1737623282099 69.2957982661485
"8100" 1619.8 7.1983692524846 65.0066071699047
"8101" 1620 9.41503154369505 61.8663428574677
"8102" 1620.2 11.3895281897716 58.5404299873476
"8103" 1620.4 13.4910849150712 54.7613305557996
"8104" 1620.6 15.204584441814 51.0553470220523
"8105" 1620.8 17.8036491637475 47.5659866527733
"8106" 1621 19.4697878858092 43.8681327152258
"8107" 1621.2 21.670534384581 40.0160404382377
"8108" 1621.4 23.5087763459206 36.1148956342188
"8109" 1621.6 25.8186026689418 32.4883452740762
"8110" 1621.8 28.0493781874373 29.1798785971252
"8111" 1622 31.6830615343408 26.0074640409742
"8112" 1622.2 34.9572647356043 22.5736632043304
"8113" 1622.4 38.2088738669594 19.3541083634615
"8114" 1622.6 42.7387533915892 16.5936980345337
"8115" 1622.8 47.4726225982566 14.1465492415058
"8116" 1623 51.7841320245971 11.3509760713975
"8117" 1623.2 56.4326699505018 9.73065771223617
"8118" 1623.4 60.9931199858823 8.40976256538188
"8119" 1623.6 65.9954484574217 6.79804481661616
"8120" 1623.8 71.8299637072396 6.36235688859616
"8121" 1624 76.8315659106037 5.74225962843059
"8122" 1624.2 82.5985421807616 4.98942141310571
"8123" 1624.4 86.4873881712767 6.23575897091491
"8124" 1624.6 90.3781776346657 8.73853437550919
"8125" 1624.8 94.5120246322232 11.2966045696497
"8126" 1625 99.1730956238465 14.0482089392342
"8127" 1625.2 103.67689700417 16.5379631022212
"8128" 1625.4 107.701499522253 19.9667090885435
"8129" 1625.6 110.716586825805 23.8248163996133
"8130" 1625.8 114.240294959427 28.2044009131213
"8131" 1626 118.113817937555 32.4875635373632
"8132" 1626.2 119.110140703782 35.730899699189
"8133" 1626.4 118.694527911348 40.0376304813283
"8134" 1626.6 118.254625263446 44.0073225990962
"8135" 1626.8 117.926662313123 48.0293917948896
"8136" 1627 117.259032499446 51.5559836070348
"8137" 1627.2 117.122389241332 54.0818282378287
"8138" 1627.4 117.377492248345 57.5160002593654
"8139" 1627.6 116.790021321186 61.7657749283802
"8140" 1627.8 116.119516069353 65.8966534721626
"8141" 1628 115.229736601231 70.5292342705499
"8142" 1628.2 113.952095951275 74.8701702507657
"8143" 1628.4 111.746069164155 79.281898636158
"8144" 1628.6 109.261546014383 83.0467375813529
"8145" 1628.8 106.483890245604 87.5420288633421
"8146" 1629 103.233019453102 92.0879908740128
"8147" 1629.2 99.3495711718853 96.421653792088
"8148" 1629.4 94.7107199859343 100.850722323178
"8149" 1629.6 89.8246897589351 104.232898029346
"8150" 1629.8 84.6830704195184 107.08440332823
"8151" 1630 79.3361259903311 109.676227691966
"8152" 1630.2 73.7046759032531 111.350959021856
"8153" 1630.4 68.0573969067466 112.220290397993
"8154" 1630.6 62.6007415584529 112.220365276988
"8155" 1630.8 56.9506375813901 112.289095487992
"8156" 1631 51.9648242198343 111.533369002748
"8157" 1631.2 46.4255413079652 109.486894868564
"8158" 1631.4 41.9108506197906 106.71657805158
"8159" 1631.6 37.6048820709824 103.416137270112
"8160" 1631.8 33.9173805963242 99.4799728771844
"8161" 1632 30.6777197157342 95.499686040834
"8162" 1632.2 27.72325916987 91.3301980074692
"8163" 1632.4 25.1440243912727 86.7850389424671
"8164" 1632.6 22.6494769309187 81.7235426540538
"8165" 1632.8 20.751444692284 77.1441368361459
"8166" 1633 18.6561229263534 72.4388159966284
"8167" 1633.2 16.9062391904879 67.8014712391479
"8168" 1633.4 15.7819640007256 62.5453401504655
"8169" 1633.6 15.2177289238155 57.6450839676996
"8170" 1633.8 14.499074489488 52.5668903319755
"8171" 1634 14.0013939514509 47.7087480295673
"8172" 1634.2 13.6186505826308 43.5499365739252
"8173" 1634.4 13.2688429471983 39.1219773202996
"8174" 1634.6 14.5040202102037 35.4635030021245
"8175" 1634.8 16.6835709947455 32.1907207355274
"8176" 1635 20.1394843649676 29.3138971245063
"8177" 1635.2 23.570927569581 26.0771995765584
"8178" 1635.4 26.950262446594 22.9799413226923
"8179" 1635.6 30.2175671209758 19.7057125355591
"8180" 1635.8 33.5177544344051 16.3273139141331
"8181" 1636 37.6922592888217 13.9856216876362
"8182" 1636.2 42.2569788774508 12.0925948594589
"8183" 1636.4 46.2489680398954 9.88424020636831
"8184" 1636.6 50.8568669848498 8.12436662255721
"8185" 1636.8 56.0435544787759 6.74988448988986
"8186" 1637 60.6360581359906 5.21014774821839
"8187" 1637.2 65.7305936598491 3.36524233296458
"8188" 1637.4 70.1196724772981 2.22826197894982
"8189" 1637.6 74.965961216661 2.19373782420727
"8190" 1637.8 79.0648909429402 4.41714650371154
"8191" 1638 82.8343777744048 6.64840751403175
"8192" 1638.2 86.0636893983053 9.67683927935055
"8193" 1638.4 88.9226861439371 12.1378072863432
"8194" 1638.6 91.7067655890367 14.8922927519949
"8195" 1638.8 94.940394645829 17.3483634946507
"8196" 1639 97.8405507121384 19.9377468600695
"8197" 1639.2 100.658173000484 22.9468246130726
"8198" 1639.4 104.041005163079 25.8174759831465
"8199" 1639.6 107.312530156902 28.9861896170783
"8200" 1639.8 109.968857519935 32.8242411328128
"8201" 1640 112.822925141172 36.6469393362609
"8202" 1640.2 115.092920846119 41.0623342736076
"8203" 1640.4 116.955888134708 45.091580382552
"8204" 1640.6 118.4232707466 49.7638035540163
"8205" 1640.8 119.03385722109 54.694940812755
"8206" 1641 119.655727862657 59.4140503169087
"8207" 1641.2 120.806395438868 64.3914631703758
"8208" 1641.4 121.366081729157 69.3334206079541
"8209" 1641.6 121.039522606725 75.1071418420476
"8210" 1641.8 120.512983853951 80.4487698421987
"8211" 1642 119.103414095835 85.3339786954962
"8212" 1642.2 116.650290786215 90.3335933930487
"8213" 1642.4 114.382967365709 94.9089775788764
"8214" 1642.6 110.702725468781 99.5928502762873
"8215" 1642.8 106.372550732063 103.804483895257
"8216" 1643 101.504148935056 106.748232148843
"8217" 1643.2 96.1482662850225 108.143678205993
"8218" 1643.4 90.5801794005509 108.84534781621
"8219" 1643.6 84.3344427340596 108.858757724737
"8220" 1643.8 78.1865040794281 108.159207496614
"8221" 1644 72.1614098885246 107.072877192568
"8222" 1644.2 67.0205117023727 105.672007311515
"8223" 1644.4 61.9131193451905 103.436684710596
"8224" 1644.6 57.2229713922639 100.862444684182
"8225" 1644.8 52.4021377228291 97.4989794875068
"8226" 1645 48.8598599181666 93.9585613641962
"8227" 1645.2 45.3686634532224 89.8255911164168
"8228" 1645.4 41.6041734126875 85.9423906661841
"8229" 1645.6 38.1218707546437 81.0769599760478
"8230" 1645.8 34.643242250488 76.1721442260617
"8231" 1646 32.3125684709895 71.4272330582804
"8232" 1646.2 30.3788483641473 66.493149559704
"8233" 1646.4 29.2227934043832 61.2597907472999
"8234" 1646.6 28.7073239129505 56.3163921102303
"8235" 1646.8 28.7121066330992 51.7300846487299
"8236" 1647 29.3041964004777 46.409266372824
"8237" 1647.2 30.6323115343915 41.3177465068615
"8238" 1647.4 32.2861741211978 37.2462143439843
"8239" 1647.6 35.1834681925326 34.0898177498713
"8240" 1647.8 37.7673081495136 30.5228214566027
"8241" 1648 40.6619403725818 26.9416048103362
"8242" 1648.2 43.6553506901653 23.1809644940624
"8243" 1648.4 46.8727176693441 19.6995424494423
"8244" 1648.6 50.4903370534052 17.493089617141
"8245" 1648.8 54.3648434312939 15.5447260171452
"8246" 1649 58.8828388540919 13.9521762425398
"8247" 1649.2 63.6247565093251 12.7757679944867
"8248" 1649.4 69.1524704658953 12.1422451567585
"8249" 1649.6 74.1661951667645 11.6679477561256
"8250" 1649.8 79.7406818427645 11.2208193355569
"8251" 1650 84.5541035657672 10.8358507964039
"8252" 1650.2 90.0871714159402 10.0028891706346
"8253" 1650.4 95.0739980455017 9.80663093945071
"8254" 1650.6 98.0655045037545 12.1208842334305
"8255" 1650.8 101.045507559497 16.1677971801667
"8256" 1651 103.894125930793 19.8313909206871
"8257" 1651.2 107.005486238384 22.9490727447962
"8258" 1651.4 109.361713816076 26.7557871383287
"8259" 1651.6 111.441227507843 30.1858087628374
"8260" 1651.8 113.037171356161 34.1507915006147
"8261" 1652 115.302099838839 38.3353884484371
"8262" 1652.2 117.531478687639 42.9685978270599
"8263" 1652.4 119.714908901705 47.2666084000737
"8264" 1652.6 121.930776845518 51.9354840183295
"8265" 1652.8 123.100634758227 57.3302008190762
"8266" 1653 123.867066346235 62.4497462968628
"8267" 1653.2 123.89184858604 67.4085564890453
"8268" 1653.4 123.206864006357 72.2922118325133
"8269" 1653.6 122.145674842549 77.5177696944143
"8270" 1653.8 121.029244068169 82.7877255353113
"8271" 1654 119.415970647885 87.9733274387647
"8272" 1654.2 117.132289951572 93.5148881727693
"8273" 1654.4 114.403850807303 98.7203019925852
"8274" 1654.6 111.198011766454 103.896992786143
"8275" 1654.8 107.610871452611 108.507793022016
"8276" 1655 103.887599327935 112.254481811313
"8277" 1655.2 99.6718713159336 115.792560160883
"8278" 1655.4 95.3042771229795 118.908140858311
"8279" 1655.6 90.3027295757862 120.765232055637
"8280" 1655.8 85.7978394285979 121.490051893745
"8281" 1656 81.3147219187153 121.632453218003
"8282" 1656.2 77.3306603415518 120.549962974929
"8283" 1656.4 73.0874566793165 119.972587680454
"8284" 1656.6 68.3559095562086 119.69897983092
"8285" 1656.8 63.9455576752017 119.456496683846
"8286" 1657 59.0172046821018 119.343965201463
"8287" 1657.2 53.8814754502176 119.508460079386
"8288" 1657.4 48.8639221836972 118.813011556238
"8289" 1657.6 43.978689948736 117.571098736795
"8290" 1657.8 38.8196204640099 115.730562660558
"8291" 1658 33.7525330615184 113.81718315158
"8292" 1658.2 28.8962711909279 111.002295328046
"8293" 1658.4 24.3114482608337 107.23449718135
"8294" 1658.6 21.363289212808 102.954975652752
"8295" 1658.8 18.3483946078549 98.4842378679711
"8296" 1659 15.4352696925903 93.746377041088
"8297" 1659.2 12.7413234786001 88.6771646761676
"8298" 1659.4 10.6981494299652 83.8746081503739
"8299" 1659.6 8.71581877002941 78.4606587510324
"8300" 1659.8 6.78276913662306 73.3946425067437
"8301" 1660 5.79381091730065 68.4433777380456
"8302" 1660.2 5.36313240525603 63.3774182260305
"8303" 1660.4 5.49522207182903 57.8203207848871
"8304" 1660.6 6.08039509022317 53.0614054808819
"8305" 1660.8 7.17447859530175 47.5106612015961
"8306" 1661 8.57040377119268 42.8387709792871
"8307" 1661.2 10.8898645801981 39.2772256980776
"8308" 1661.4 14.2249373116518 35.7624365842547
"8309" 1661.6 17.6600419627199 32.1492452599234
"8310" 1661.8 19.709947141858 28.5743198417649
"8311" 1662 22.6167368380726 25.1376716636974
"8312" 1662.2 26.1529114987688 21.7899474110898
"8313" 1662.4 30.5621485949082 19.1034244578299
"8314" 1662.6 34.3826793096875 16.3015808104468
"8315" 1662.8 37.6897921117044 12.6859668780369
"8316" 1663 42.0003336298699 10.6856430667363
"8317" 1663.2 46.5852720125548 9.56800920539207
"8318" 1663.4 50.7210054675845 8.39187718245823
"8319" 1663.6 55.8949100411248 7.21452033244751
"8320" 1663.8 61.2033121528466 6.62856669337547
"8321" 1664 66.2494848004761 5.5411812063394
"8322" 1664.2 71.8258547490017 4.78012178157616
"8323" 1664.4 77.2142767850586 4.78117090971381
"8324" 1664.6 82.2426723741438 6.11406004728406
"8325" 1664.8 87.4258615590641 8.10947639945331
"8326" 1665 92.2292904373839 10.8871234342926
"8327" 1665.2 96.7657206062665 13.7721990493491
"8328" 1665.4 100.858432920987 17.0154181060476
"8329" 1665.6 104.466871539363 20.0156512397219
"8330" 1665.8 107.611163371687 23.9131733290426
"8331" 1666 109.982333466615 27.1247374521355
"8332" 1666.2 112.269389047777 30.5604170930069
"8333" 1666.4 114.162683062833 34.5559959492168
"8334" 1666.6 116.55078210007 39.1137263061179
"8335" 1666.8 118.354136662292 43.4880295735792
"8336" 1667 119.818620450054 48.5103812465623
"8337" 1667.2 121.094603844118 53.2051788572961
"8338" 1667.4 121.829786602316 58.6027364007341
"8339" 1667.6 121.445984624436 63.7201167107666
"8340" 1667.8 120.798199981345 69.6847781098565
"8341" 1668 119.719541570551 75.1596575981049
"8342" 1668.2 118.345244161113 80.5484556333432
"8343" 1668.4 115.794653403985 85.5226768530713
"8344" 1668.6 112.559842914605 89.8272116939313
"8345" 1668.8 109.046594701874 94.4906275783615
"8346" 1669 105.431416323054 98.6697901892103
"8347" 1669.2 101.133101566514 102.540256898743
"8348" 1669.4 96.6264994330315 106.30201973271
"8349" 1669.6 92.3924640784173 109.111695139987
"8350" 1669.8 88.3051555656246 111.688916489884
"8351" 1670 81.4456032845886 114.198688909085
"8352" 1670.2 75.6220967005159 115.961466394237
"8353" 1670.4 70.2082233631765 116.894964692668
"8354" 1670.6 65.1977056293184 117.176141738946
"8355" 1670.8 59.4852565766546 117.631110553984
"8356" 1671 52.7186359925628 117.052742169681
"8357" 1671.2 46.1977255590637 115.681466966769
"8358" 1671.4 41.7153456556727 114.203979726792
"8359" 1671.6 36.8950020038376 111.773165892666
"8360" 1671.8 32.1836529099018 108.823830143841
"8361" 1672 27.0536297766231 105.028067133908
"8362" 1672.2 23.6643773468862 101.502010109762
"8363" 1672.4 20.3096778995405 97.1016613795072
"8364" 1672.6 17.1230369187768 92.4530950682918
"8365" 1672.8 13.9723984311852 88.1269076733609
"8366" 1673 11.5519929840539 83.1145513784657
"8367" 1673.2 9.85403298615175 77.9613203076342
"8368" 1673.4 8.66518236576802 72.7154418872357
"8369" 1673.6 7.89934285300888 67.8527740480604
"8370" 1673.8 7.78806662245865 62.9734099163866
"8371" 1674 7.08334610393015 58.0177816879371
"8372" 1674.2 7.12994867215028 52.9908702688743
"8373" 1674.4 8.9237242293087 49.082349259631
"8374" 1674.6 12.1736305501959 46.0823481799138
"8375" 1674.8 15.5031779658482 42.9631457039355
"8376" 1675 18.8011310244203 39.5980701761517
"8377" 1675.2 21.2732974343005 36.3601577232097
"8378" 1675.4 24.0896512439772 33.0093632332377
"8379" 1675.6 27.461817082141 30.193656535541
"8380" 1675.8 31.3352193073082 27.3626629607316
"8381" 1676 35.2586116892437 24.8106708526349
"8382" 1676.2 39.7027085773952 22.9143746064843
"8383" 1676.4 44.082441260065 21.054280037188
"8384" 1676.6 48.5841703051567 19.6263340574197
"8385" 1676.8 53.3769418401552 18.56339890074
"8386" 1677 57.599238106941 16.8836133547138
"8387" 1677.2 62.3885777046037 15.577761477424
"8388" 1677.4 66.9683497474478 14.9740325203396
"8389" 1677.6 71.286618182758 13.4088447595337
"8390" 1677.8 75.9194965816133 12.5213731450192
"8391" 1678 80.1810834178952 12.5325910492672
"8392" 1678.2 84.8478392766695 13.0764385411058
"8393" 1678.4 89.4729291826195 13.5839628422158
"8394" 1678.6 94.642403231213 13.5630781341922
"8395" 1678.8 99.5044949474202 14.3056168715036
"8396" 1679 103.311085701087 16.7873205450528
"8397" 1679.2 107.162802208993 20.3467580870053
"8398" 1679.4 110.880052579096 24.2439966175491
"8399" 1679.6 114.51792516478 28.7126366118282
"8400" 1679.8 116.851112520919 33.4663787366713
"8401" 1680 119.262460184614 38.4095381140538
"8402" 1680.2 120.340301316799 42.6675127327268
"8403" 1680.4 119.869120321512 47.4825159866078
"8404" 1680.6 119.307343250202 50.5430833487522
"8405" 1680.8 118.153508751333 51.8530439082686
"8406" 1681 117.3034861412 54.2804300226313
"8407" 1681.2 117.214936074455 56.671664157614
"8408" 1681.4 117.345434447653 58.7809916926655
"8409" 1681.6 117.692658723199 60.184557319939
"8410" 1681.8 117.781833475678 62.1182717638491
"8411" 1682 118.695071386388 64.056952551423
"8412" 1682.2 118.855319927962 65.8838111429877
"8413" 1682.4 117.37773642397 67.5639533539219
"8414" 1682.6 115.625373244766 69.985339931982
"8415" 1682.8 113.751925761047 72.8001754527358
"8416" 1683 111.517193826255 74.6505379494414
"8417" 1683.2 108.459651550456 76.577986211232
"8418" 1683.4 105.057102276099 78.8525800818055
"8419" 1683.6 101.451317491586 80.5124460848593
"8420" 1683.8 97.464842985817 82.4317676535114
"8421" 1684 93.277449081555 83.7796966590701
"8422" 1684.2 89.2461256115017 84.4178990807598
"8423" 1684.4 84.77788777477 84.8081536985003
"8424" 1684.6 80.0968788796932 84.8762195388906
"8425" 1684.8 75.2398003467423 84.6933347127925
"8426" 1685 70.61183886729 84.3927608805785
"8427" 1685.2 65.9971576867952 83.9476441018742
"8428" 1685.4 61.22389653339 82.5133227597079
"8429" 1685.6 57.0374907380757 80.4247350799059
"8430" 1685.8 53.5039528976184 77.8219714375295
"8431" 1686 49.9821925111303 74.7293272478247
"8432" 1686.2 47.1383671020303 70.8764529047303
"8433" 1686.4 44.4851694811475 66.8607377508019
"8434" 1686.6 41.8200112811338 62.8831209539221
"8435" 1686.8 39.3478167157006 59.24230843849
"8436" 1687 37.9665935670471 54.8839668649973
"8437" 1687.2 36.9847689441533 50.6017273862894
"8438" 1687.4 35.8687631729887 46.396556006267
"8439" 1687.6 35.3363564757864 41.6015334329038
"8440" 1687.8 34.5712609919957 38.0270658925223
"8441" 1688 34.4136247731395 35.2451899036381
"8442" 1688.2 35.4462071160964 32.2302054349385
"8443" 1688.4 37.3747914552501 29.0615253399381
"8444" 1688.6 39.7565404697508 25.5099351441811
"8445" 1688.8 42.3262545249395 22.3346965205773
"8446" 1689 45.3736076739211 19.2973816220026
"8447" 1689.2 48.164344882588 15.6496388309099
"8448" 1689.4 51.0981544923723 11.8702796112432
"8449" 1689.6 53.7164739917057 9.51223922567459
"8450" 1689.8 57.0162745673146 7.86889522487357
"8451" 1690 60.8431441067031 5.95399761936328
"8452" 1690.2 65.3080062279215 4.10697789832642
"8453" 1690.4 69.6169271410253 2.73162415509616
"8454" 1690.6 73.382300229161 1.89176655072579
"8455" 1690.8 77.3990200882269 2.99305566932622
"8456" 1691 81.4062419623954 3.87091470638097
"8457" 1691.2 86.3298555783096 5.21078099389879
"8458" 1691.4 90.4301281534291 7.18926061163252
"8459" 1691.6 93.9639063022638 9.3385473628203
"8460" 1691.8 97.4348543148673 11.985270256872
"8461" 1692 101.237130595144 15.0222122675557
"8462" 1692.2 104.433950092181 18.701071006788
"8463" 1692.4 106.832907114973 22.2524998356497
"8464" 1692.6 109.092123154948 25.8203290717415
"8465" 1692.8 111.026794560755 29.4540967193096
"8466" 1693 113.085158602966 33.0440206975729
"8467" 1693.2 114.894776864512 36.8894454322911
"8468" 1693.4 117.147153361958 40.7246107039146
"8469" 1693.6 119.059969871029 44.9099909582536
"8470" 1693.8 120.573288744817 48.902692576849
"8471" 1694 121.628825483902 53.2964779845128
"8472" 1694.2 121.864533165762 58.3413843272531
"8473" 1694.4 121.810802528284 63.2033018838689
"8474" 1694.6 121.678913366297 68.6647529195671
"8475" 1694.8 120.811475424525 73.0608281149562
"8476" 1695 118.87306795015 76.891969154182
"8477" 1695.2 117.739998299681 81.2873796970707
"8478" 1695.4 116.070426792537 85.3184083017072
"8479" 1695.6 114.025860514462 88.8360573560412
"8480" 1695.8 112.064201667657 92.7231152372592
"8481" 1696 109.051000357511 96.6146268077405
"8482" 1696.2 105.741826395663 99.5280011458234
"8483" 1696.4 102.109859538837 102.21951687202
"8484" 1696.6 98.5207291806747 104.285749378288
"8485" 1696.8 94.9895361261684 106.710713877296
"8486" 1697 90.5593877972503 108.232527767899
"8487" 1697.2 86.0836935370947 109.649942327789
"8488" 1697.4 82.0721065323908 110.954338375102
"8489" 1697.6 77.4645467992746 112.239835084952
"8490" 1697.8 72.5378980221329 113.026590884082
"8491" 1698 67.60086567035 112.949511975441
"8492" 1698.2 62.6887213687831 112.706227157766
"8493" 1698.4 57.981771519529 112.34221289778
"8494" 1698.6 53.2620921808459 110.920200283026
"8495" 1698.8 48.5786754200594 109.381282584324
"8496" 1699 43.9175699798379 107.382514629814
"8497" 1699.2 39.5609169460985 105.464548664711
"8498" 1699.4 34.9842323404281 102.93180165458
"8499" 1699.6 30.9637230911437 100.184024881999
"8500" 1699.8 26.9972888632192 96.7717473173263
"8501" 1700 23.6670760437906 93.162246938993
"8502" 1700.2 19.8565035334044 89.1835295834197
"8503" 1700.4 16.6908258741342 85.8418336771853
"8504" 1700.6 12.4774018393583 82.8424541312755
"8505" 1700.8 8.87085029432664 79.7750400786946
"8506" 1701 5.98683502635338 75.2476511107736
"8507" 1701.2 4.03934345983149 70.8602838715854
"8508" 1701.4 2.67417671136242 65.9892514728827
"8509" 1701.6 1.99943036702533 61.1862064552366
"8510" 1701.8 1.93425487564013 56.5193519885322
"8511" 1702 1.94966426534177 52.8459274078762
"8512" 1702.2 2.33630112196056 49.9236559181844
"8513" 1702.4 2.57347260848285 50.0266952888462
"8514" 1702.6 4.55561418035982 48.7870682044542
"8515" 1702.8 7.2280850620231 47.2161082975499
"8516" 1703 10.1808347043815 45.3096146261106
"8517" 1703.2 14.2769292006753 44.0181390819169
"8518" 1703.4 17.4809836475663 42.0857285175216
"8519" 1703.6 20.5724851659944 39.8504992875776
"8520" 1703.8 23.0708151132589 37.1849119050069
"8521" 1704 25.889459095968 34.2386485418733
"8522" 1704.2 29.6539087350641 31.5814314188949
"8523" 1704.4 32.8857089909846 28.5703184894815
"8524" 1704.6 36.6940797730346 26.267286711362
"8525" 1704.8 40.2202842155244 23.6446927733132
"8526" 1705 43.9803436057893 20.9402265415899
"8527" 1705.2 47.4389660459606 17.5580528717726
"8528" 1705.4 51.0157020641884 14.6462211139401
"8529" 1705.6 55.8693481030806 12.4544960935697
"8530" 1705.8 60.6500619953433 10.6854849964273
"8531" 1706 65.0073384306967 9.13733339429181
"8532" 1706.2 69.9451693451796 8.03971294676282
"8533" 1706.4 73.9272210215113 7.44607956463725
"8534" 1706.6 78.5051033298817 7.62865455073617
"8535" 1706.8 83.4597163015381 7.64539777938188
"8536" 1707 88.8153698229017 7.74595390629236
"8537" 1707.2 92.5035403004573 8.75689472128134
"8538" 1707.4 94.974009294291 11.5847534204884
"8539" 1707.6 97.7574594323209 15.0724538212788
"8540" 1707.8 100.786735547358 18.5318488762277
"8541" 1708 103.748924641774 21.6940924217357
"8542" 1708.2 106.727680471285 25.6092399593287
"8543" 1708.4 109.790248377345 29.5953847552788
"8544" 1708.6 112.123066358932 33.703273350698
"8545" 1708.8 113.767198939639 38.6243618181576
"8546" 1709 114.598565915241 42.8523626001245
"8547" 1709.2 115.113191706759 46.7644955771676
"8548" 1709.4 115.351769206174 50.626026768778
"8549" 1709.6 115.590552375848 54.3103229437211
"8550" 1709.8 116.223762421239 57.9886400234897
"8551" 1710 115.602176291471 61.7524464671824
"8552" 1710.2 114.752020945555 65.6646807186241
"8553" 1710.4 112.924739993503 69.9678131258546
"8554" 1710.6 110.764380273567 73.622187862261
"8555" 1710.8 108.054488453808 76.876064149563
"8556" 1711 104.899886844918 80.5553215491475
"8557" 1711.2 102.590652315253 84.0300825492881
"8558" 1711.4 100.802963652373 87.5153136567553
"8559" 1711.6 99.2299421455336 91.4210382669368
"8560" 1711.8 96.4765224573504 95.4108544575962
"8561" 1712 93.4560073746598 99.2696637804671
"8562" 1712.2 90.6207433486518 103.094312983534
"8563" 1712.4 86.8532884821583 106.153981515277
"8564" 1712.6 82.602624967291 108.969033080618
"8565" 1712.8 78.6206799304663 111.563197421967
"8566" 1713 73.2674535574263 113.617773048711
"8567" 1713.2 68.7192339775666 115.469130380321
"8568" 1713.4 63.8676550325826 118.067358553261
"8569" 1713.6 59.6360718540865 119.465497356145
"8570" 1713.8 55.0125379796532 119.5104366844
"8571" 1714 50.7276032276234 120.550204251693
"8572" 1714.2 48.2224992439266 118.018960736677
"8573" 1714.4 47.8362156971653 118.253999379745
"8574" 1714.6 47.0616708811427 122.812871574982
"8575" 1714.8 47.2725551001676 123.173202046215
"8576" 1715 47.2502431909796 123.41544094347
"8577" 1715.2 46.8836885178035 122.956705661741
"8578" 1715.4 47.0438538726087 122.745681359234
"8579" 1715.6 47.3015686349381 122.615292068414
"8580" 1715.8 47.4035051431765 122.68439797564
"8581" 1716 47.1231600289769 122.011190839752
[truncated: 19,914 more chars]
