# Supplementary material for: Adaptive switch to sexually dimorphic movements by partner-seeking termites
Source: Sci Adv. 2019 Jun 19;5(6):eaau6108. doi: 10.1126/sciadv.aau6108 (PMC6584256; doi:10.1126/sciadv.aau6108)
Supplement: Data file S1 [file aau6108_Data_file_S1.zip › Dataset/CfExperimetns/170627_174_M_08_set2_tandem-position_5FPS.txt]

"time" "x" "y"
"1" 0 12.4906132516529 96.807025102713
"2" 0.2 14.257318842285 101.210370502458
"3" 0.4 16.8714417624508 104.621889164017
"4" 0.6 18.7890707888991 107.562021553501
"5" 0.8 20.7970812460017 109.748664822062
"6" 1 23.9465974516467 111.22243782154
"7" 1.2 27.9571042565523 114.005890290213
"8" 1.4 31.4313040699049 117.663755734221
"9" 1.6 34.2696359704258 118.798446378143
"10" 1.8 37.9102114584733 120.050317137061
"11" 2 42.8488337716585 121.846187981866
"12" 2.2 48.4573450838298 124.03116178771
"13" 2.4 53.8582522486782 125.714081785919
"14" 2.6 57.7859575750181 126.772248100314
"15" 2.8 61.4469692491822 126.233869784365
"16" 3 66.6603688916065 124.013312522024
"17" 3.2 71.1871164589589 121.033403663087
"18" 3.4 74.2800165469699 116.557540190188
"19" 3.6 77.4620742131712 113.289243124146
"20" 3.8 80.2522000131565 110.080710846395
"21" 4 82.9630125447725 106.506787469391
"22" 4.2 84.3291052044905 101.658315895835
"23" 4.4 84.9442070136099 96.7155685346673
"24" 4.6 84.0884609642738 92.2550694384888
"25" 4.8 82.7174319351098 87.7078869731046
"26" 5 80.691593395069 84.3493417521219
"27" 5.2 77.7382577666738 81.8137445832534
"28" 5.4 74.0554200433674 79.5696577447222
"29" 5.6 69.6992159492096 77.48981150183
"30" 5.8 66.5071444299196 74.6570062089252
"31" 6 63.8692850780074 71.1576272897979
"32" 6.2 62.1447161724721 66.503959139558
"33" 6.4 59.855326178992 62.0235064597927
"34" 6.6 56.9410075406273 56.9138572774083
"35" 6.8 54.9693262976894 52.6995552195062
"36" 7 52.3867942022224 47.8340272219652
"37" 7.2 51.9001810395867 43.3838068319862
"38" 7.4 52.4903161277211 38.2405469190555
"39" 7.6 54.3129141607244 33.0189813729313
"40" 7.8 57.1250047720512 28.3660278731402
"41" 8 60.7566553955499 23.499643280828
"42" 8.2 63.5676525787564 18.1184873544902
"43" 8.4 64.3396539624304 12.7275868817682
"44" 8.6 62.791066798073 11.5901626148401
"45" 8.8 59.1464935399515 9.91912171616386
"46" 9 55.8441079684073 9.60107403537108
"47" 9.2 52.8328958213229 9.82028658484824
"48" 9.4 48.1848761254407 11.8034780389032
"49" 9.6 44.3516671177646 13.2013931401146
"50" 9.8 41.5482626701831 13.7012279434469
"51" 10 36.2968801750182 15.6122760569783
"52" 10.2 31.455171203276 18.3768261719068
"53" 10.4 26.5520975875745 21.440780471468
"54" 10.6 21.3037547771082 24.5747067936377
"55" 10.8 15.7482088614816 28.0941305592295
"56" 11 12.6244098166552 29.6960385553968
"57" 11.2 9.30785515517793 33.345729885873
"58" 11.4 8.16942887777673 36.6332899419882
"59" 11.6 6.39924471652424 41.9926197148297
"60" 11.8 3.88182329514157 47.1368934350463
"61" 12 3.4029238008211 53.009428487335
"62" 12.2 2.06544654796544 58.2844449940334
"63" 12.4 1.4057730015952 64.7119000725767
"64" 12.6 1.77943690699407 69.6872680044418
"65" 12.8 2.83553465425175 75.55512630386
"66" 13 4.0665211199163 81.712127680214
"67" 13.2 5.32769950368743 86.5763579563413
"68" 13.4 7.32377174168909 90.886432715947
"69" 13.6 8.50518812084194 92.9877352120142
"70" 13.8 9.34010025164545 95.6317768600852
"71" 14 11.0687589052645 97.7538674074741
"72" 14.2 13.4655982111278 101.360975226283
"73" 14.4 15.9009964149575 104.959356017057
"74" 14.6 19.2793550480356 108.931952709468
"75" 14.8 23.0510893509482 111.823634268472
"76" 15 26.3715697849819 114.214791823517
"77" 15.2 29.026449616438 116.226348255801
"78" 15.4 32.143428422581 118.35023128183
"79" 15.6 36.5811118695703 121.197056165657
"80" 15.8 42.0127145823207 123.381546351798
"81" 16 46.7607333587555 125.462630520817
"82" 16.2 51.0629573003739 126.867699568519
"83" 16.4 55.9957380276148 127.672384994623
"84" 16.6 59.5614181630875 127.409549928403
"85" 16.8 62.2999706239731 127.359910132998
"86" 17 63.3965137747734 127.683371430221
"87" 17.2 65.0329273170391 127.644251544572
"88" 17.4 66.4247430573743 127.623577935685
"89" 17.6 67.2424122304066 128.332626849017
"90" 17.8 66.5301786647651 128.283345435183
"91" 18 66.5066614144719 128.427605831414
"92" 18.2 66.5003384079572 128.89372948893
"93" 18.4 66.0298042030004 128.938515251754
"94" 18.6 66.0305374099644 128.882004862466
"95" 18.8 65.7586563411614 128.907111734999
"96" 19 66.2689861941302 129.015584744669
"97" 19.2 66.7834342906792 129.090536333305
"98" 19.4 67.1787879555969 128.846533655962
"99" 19.6 67.7939424240768 128.399336455156
"100" 19.8 69.1055754904373 127.837996785562
"101" 20 69.5437216969789 127.808463483029
"102" 20.2 69.9351590058893 127.619138793555
"103" 20.4 70.6348317977544 127.78832824044
"104" 20.6 71.783651797699 127.664209958523
"105" 20.8 72.8908105948844 127.711104771069
"106" 21 73.4436952551424 127.661293303418
"107" 21.2 73.5699226698737 127.690714555647
"108" 21.4 73.6071231075551 127.86775372041
"109" 21.6 73.9823411819445 128.246445066203
"110" 21.8 74.3888193695932 128.357052039547
"111" 22 74.4078233014432 128.428028769675
"112" 22.2 74.4428104194367 128.489508613378
"113" 22.4 74.8656616406677 128.23981207651
"114" 22.6 75.3874307408539 127.710602654562
"115" 22.8 76.4438689611909 127.25524948792
"116" 23 77.444289631419 126.843791754883
"117" 23.2 79.0177278141996 126.638643274962
"118" 23.4 79.7168174674925 125.895738404319
"119" 23.6 80.4108680324279 125.248245261113
"120" 23.8 80.7164499637914 124.477976580437
"121" 24 81.4769418140564 123.696080149061
"122" 24.2 82.0346053387953 123.22553844646
"123" 24.4 82.0385899484926 123.256861660946
"124" 24.6 82.3073739482341 123.030314336914
"125" 24.8 82.3449813459373 122.797966477874
"126" 25 82.4186685854926 122.746412574405
"127" 25.2 81.5277974063311 123.103966582442
"128" 25.4 81.4916924756651 123.207851670042
"129" 25.6 81.7738076164456 123.278171577227
"130" 25.8 81.8220715703504 123.287675583825
"131" 26 81.9137987550853 123.273774522115
"132" 26.2 81.9981825412833 123.232998972322
"133" 26.4 81.9805874088854 123.252285415676
"134" 26.6 82.0363533290775 123.230463571674
"135" 26.8 82.0577662100353 123.219697870463
"136" 27 82.0684726505142 123.227772146371
"137" 27.2 82.0535360429929 123.211811806114
"138" 27.4 81.9795327199646 123.260376841468
"139" 27.6 81.9833217875689 123.268782497388
"140" 27.8 81.9938401639643 123.283172287641
"141" 28 81.9761489971094 123.28284884967
"142" 28.2 81.9838445364348 123.314412293252
"143" 28.4 82.0298062251876 123.318273742525
"144" 28.6 82.0034074074569 123.342513939796
"145" 28.8 82.0132602403074 123.347334295225
"146" 29 82.0132602403074 123.347334295225
"147" 29.2 82.0132602403074 123.347334295225
"148" 29.4 82.0229702784789 123.353754598413
"149" 29.6 82.0188088335483 123.386389430276
"150" 29.8 82.0147076994137 123.357623665691
"151" 30 81.9335400109495 123.435249373391
"152" 30.2 81.8948697008234 123.425382573049
"153" 30.4 81.852351036322 123.414285955313
"154" 30.6 81.8495767397016 123.456130742867
"155" 30.8 81.8465051970147 123.443278415261
"156" 31 81.8191599948703 123.449015107496
"157" 31.2 81.804984001376 123.477401843208
"158" 31.4 81.8110559305113 123.463997964316
"159" 31.6 81.802852794461 123.466747477935
"160" 31.8 81.807962290395 123.486816920407
"161" 32 81.8301566633585 123.472868657889
"162" 32.2 81.8551253329424 123.467289352882
"163" 32.4 81.8520716107631 123.469496991554
"164" 32.6 81.8137903091948 123.428254287273
"165" 32.8 81.6539084135659 123.227460097061
"166" 33 81.7100483931293 122.968423975838
"167" 33.2 81.6093552911554 122.578149153796
"168" 33.4 81.2891261408866 122.321300104383
"169" 33.6 81.2851705713613 121.892468978119
"170" 33.8 81.3405563620471 121.194441109264
"171" 34 81.1493566949267 121.045267248948
"172" 34.2 81.0784891542045 120.931075730447
"173" 34.4 81.1442170387985 120.16383739262
"174" 34.6 80.8430246591357 119.741854162374
"175" 34.8 80.5998514124598 119.305851849384
"176" 35 80.4998610346186 118.733843906561
"177" 35.2 80.3181650052198 118.669087046605
"178" 35.4 80.2139700481774 118.591083251789
"179" 35.6 80.1269291389408 118.547321909079
"180" 35.8 79.9668305843323 118.327637775124
"181" 36 79.6627109563454 118.004681259476
"182" 36.2 79.6652949833383 117.834239946567
"183" 36.4 79.7204008613045 117.372482513164
"184" 36.6 79.8468057515955 117.097757593139
"185" 36.8 79.9183557362849 116.601683903471
"186" 37 79.9354391386202 116.540134990117
"187" 37.2 79.9586500477499 116.102521563018
"188" 37.4 80.181160642791 115.540292502868
"189" 37.6 80.2643974804192 115.061545901829
"190" 37.8 80.2632932300782 114.372489814552
"191" 38 80.5054921382178 113.703942774456
"192" 38.2 80.8337848460471 113.073065258014
"193" 38.4 81.385937069986 112.779659120836
"194" 38.6 81.7569152325789 112.579895553916
"195" 38.8 82.3589818271311 112.310336957887
"196" 39 83.1257742025017 112.271061296946
"197" 39.2 83.9651451576172 112.29619514871
"198" 39.4 84.4283250812075 111.994185870675
"199" 39.6 84.8816468354896 112.011591239029
"200" 39.8 85.4338241208901 112.070319029916
"201" 40 86.3470533226094 111.917076814365
"202" 40.2 87.5802629209004 111.41818240694
"203" 40.4 88.4628942265212 110.879512857047
"204" 40.6 89.5061127185442 110.537896874409
"205" 40.8 90.0154810451075 110.27163522794
"206" 41 90.4696114773406 109.406787837093
"207" 41.2 90.9466151119286 108.42415847
"208" 41.4 91.2501311457919 107.560811193727
"209" 41.6 91.830651628892 106.358815490083
"210" 41.8 91.5892142082668 105.618805464416
"211" 42 91.5331987555179 104.569758997915
"212" 42.2 91.7405615727497 103.667518114187
"213" 42.4 91.9326731572316 103.343501733931
"214" 42.6 91.8542427879842 102.174559114363
"215" 42.8 91.5323904457576 100.929011903806
"216" 43 90.9714788330968 99.6174025243775
"217" 43.2 90.0325981617726 97.5776866056264
"218" 43.4 86.8087108700677 92.3558936326438
"219" 43.6 82.8989781939674 92.1794948348526
"220" 43.8 80.7975501563508 92.1456104364169
"221" 44 77.5100328290843 92.2063306842051
"222" 44.2 73.4851200460663 92.0713942590692
"223" 44.4 70.1619914683508 93.2454006991061
"224" 44.6 65.4961605173665 95.7034969676882
"225" 44.8 61.0477136028863 97.6474917959333
"226" 45 57.065033330547 99.9618701527738
"227" 45.2 52.8894006272054 102.133921989124
"228" 45.4 48.2288046601052 100.432363224019
"229" 45.6 45.8131634390484 97.9583741943975
"230" 45.8 45.5708228308656 95.1855305267469
"231" 46 44.819968583564 92.3576201871535
"232" 46.2 44.8555026761415 90.5775136410259
"233" 46.4 45.0692309232836 89.122787672442
"234" 46.6 44.8990773478653 88.3006974208326
"235" 46.8 44.9369390935909 87.0909285275677
"236" 47 44.6351618731468 86.1975319041228
"237" 47.2 44.1586614593602 84.5116385281222
"238" 47.4 43.5000724834137 84.1368479434739
"239" 47.6 41.3039701138351 82.4632508821869
"240" 47.8 39.6133850661952 80.9454078978934
"241" 48 39.2209941252555 80.0736115459869
"242" 48.2 38.6478532545575 79.1183104499683
"243" 48.4 37.6270706294718 78.6105538421255
"244" 48.6 36.4108189910718 78.4822497530469
"245" 48.8 34.3621505100132 77.5206235068634
"246" 49 33.0624179685916 76.606903050977
"247" 49.2 32.3249736433218 74.8624365164898
"248" 49.4 32.4441210309367 73.6732494709066
"249" 49.6 32.9729712513073 72.3712021822468
"250" 49.8 33.0130430542555 71.3728634500294
"251" 50 32.9874728852395 70.6965330859911
"252" 50.2 32.3629815070218 69.9568525149112
"253" 50.4 31.1514106400134 69.3218272875274
"254" 50.6 29.3629384031948 69.0593719909999
"255" 50.8 27.824026201596 68.5024297323911
"256" 51 26.3986046402346 68.7186390326277
"257" 51.2 24.2024672636213 69.1136999717724
"258" 51.4 22.3114985274348 69.8903720482297
"259" 51.6 20.0005605843663 70.9145385355192
"260" 51.8 18.1791938385747 72.5302526827315
"261" 52 16.055405725881 73.4185239460931
"262" 52.2 14.6964874626598 74.4980854296677
"263" 52.4 12.7011453070419 76.4278762154497
"264" 52.6 10.9614623343748 78.6187434648326
"265" 52.8 8.72766873919812 80.77440922261
"266" 53 6.9834722543351 81.8057781461853
"267" 53.2 6.15074195571363 82.3944195208479
"268" 53.4 8.12775354749693 82.2790334697337
"269" 53.6 9.68857596256465 81.6297947468255
"270" 53.8 12.2147315667089 80.4759546191374
"271" 54 15.228934988425 81.1077406681653
"272" 54.2 18.00432935213 81.8253637226474
"273" 54.4 20.6898458773702 82.4281049254956
"274" 54.6 22.2655320373148 82.570338282008
"275" 54.8 24.2258651917363 83.3482505782076
"276" 55 26.0737889460071 84.2155623820403
"277" 55.2 28.1386789415075 85.3151249650397
"278" 55.4 29.3545371237616 86.5462586819522
"279" 55.6 30.1611054801704 87.5329444930507
"280" 55.8 31.0055578034504 89.4126661928469
"281" 56 31.6018438714581 91.0635576368951
"282" 56.2 32.1363108671691 92.0314614614206
"283" 56.4 33.0688418328789 94.179026608404
"284" 56.6 34.1136702492851 95.4250192059908
"285" 56.8 35.7721511385414 96.7697530879368
"286" 57 37.3220779776091 98.0773244125415
"287" 57.2 39.1338868802237 98.3084863657365
"288" 57.4 41.4332866942861 97.8588970781469
"289" 57.6 44.2712465295007 97.3442960030174
"290" 57.8 47.0655895650678 96.5112491637826
"291" 58 49.4657797590926 95.5621628878326
"292" 58.2 51.9637076392181 94.7908745077565
"293" 58.4 54.1800985702456 94.3342250140271
"294" 58.6 56.0579685767567 93.8557892776048
"295" 58.8 57.6050611518135 93.7214134799435
"296" 59 59.302555214806 93.7903787237931
"297" 59.2 61.1737291039137 93.5695525127348
"298" 59.4 62.7870786720745 93.3271452660238
"299" 59.6 64.4864848953925 93.1811857364548
"300" 59.8 66.3195742394863 93.7402394702223
"301" 60 67.9495029695623 95.0578944526243
"302" 60.2 69.458341713305 96.5023869633652
"303" 60.4 70.5429894750071 98.420905130308
"304" 60.6 70.867533004081 99.821416665603
"305" 60.8 71.2915663133871 101.103157616276
"306" 61 72.1569853771973 101.847089540794
"307" 61.2 73.2064565160686 102.497894740569
"308" 61.4 75.2072358014654 103.886680731758
"309" 61.6 76.7643480405337 105.524645700795
"310" 61.8 78.0165249199652 106.723546632261
"311" 62 79.2769658977373 107.743478544811
"312" 62.2 80.5000524521433 109.390970320391
"313" 62.4 81.7857487843513 110.942807755548
"314" 62.6 83.2368949048157 112.774019944011
"315" 62.8 85.0610312755803 113.800182128562
"316" 63 87.7095314243636 114.282641351478
"317" 63.2 89.9713979983985 114.320057809534
"318" 63.4 92.5848738108874 114.055394714371
"319" 63.6 95.1356832549789 113.492886826083
"320" 63.8 97.6321709929718 112.578673547863
"321" 64 100.335482480319 111.081885134072
"322" 64.2 102.508130575511 108.824027450604
"323" 64.4 104.54728083272 106.018949329408
"324" 64.6 106.031270848979 103.389448032412
"325" 64.8 107.756529760067 100.931450820862
"326" 65 109.778281104871 98.7871132364387
"327" 65.2 111.773140087745 97.4872555863928
"328" 65.4 113.450551676749 95.2869823998272
"329" 65.6 114.117581560805 92.7193351601913
"330" 65.8 115.207719303848 90.3066900419987
"331" 66 116.889595831508 88.2632285587738
"332" 66.2 119.045344369686 85.599031885554
"333" 66.4 120.873617043131 83.3558665316913
"334" 66.6 122.099072109015 80.1914100637651
"335" 66.8 121.812631197798 76.5117115876352
"336" 67 122.176350342414 73.8650037721913
"337" 67.2 122.540470861023 71.6045724874208
"338" 67.4 122.951808688757 68.5326670154937
"339" 67.6 123.706335168135 65.1524760729604
"340" 67.8 124.270387598545 61.9572772288252
"341" 68 123.77691205982 56.9791131217872
"342" 68.2 123.085645113173 53.8125392624632
"343" 68.4 122.453835289354 50.0618502467002
"344" 68.6 122.085461972696 46.6386624273869
"345" 68.8 121.590858234822 42.2871732168438
"346" 69 120.384556797585 36.3520209689111
"347" 69.2 118.691985546641 32.2733812099285
"348" 69.4 115.919208103025 29.0913123843733
"349" 69.6 112.423322509776 26.1343520261295
"350" 69.8 109.198592823979 24.936876324485
"351" 70 105.944748882833 23.5417552313387
"352" 70.2 104.491698983371 22.5319485625106
"353" 70.4 101.817401814676 21.21510861707
"354" 70.6 100.003857130554 19.8327217148826
"355" 70.8 98.0789368324087 18.0215140821611
"356" 71 95.4721463106839 15.8922750530662
"357" 71.2 92.5156329786101 14.0878729352957
"358" 71.4 90.0605155726848 11.8660922639355
"359" 71.6 89.2900109950037 9.03864858057434
"360" 71.8 87.6346271793095 6.59710321041731
"361" 72 84.3708754070435 6.33695733067131
"362" 72.2 80.2309466222103 6.06331127308673
"363" 72.4 76.0476632109524 5.88825032615782
"364" 72.6 72.4543238908474 5.64704998031944
"365" 72.8 69.1910361148979 4.83430079463665
"366" 73 65.5827764044695 3.83898948354486
"367" 73.2 60.8073042323194 2.8388867421677
"368" 73.4 55.5739606868795 1.55714765818851
"369" 73.6 53.9477647735848 1.93874339124803
"370" 73.8 54.1428889519468 2.21687199347292
"371" 74 53.9400181757015 2.13598856046658
"372" 74.2 53.5866312953409 2.5222226227309
"373" 74.4 53.2148832545119 3.18024911372348
"374" 74.6 51.7621681730518 4.34491591879978
"375" 74.8 50.3519642370392 4.76294911701238
"376" 75 49.1300701860176 4.73115274903113
"377" 75.2 48.2057080029898 3.51001941042466
"378" 75.4 48.9107831384173 3.58717097163031
"379" 75.6 49.035533217432 3.43596581914481
"380" 75.8 48.7974908283853 2.98658810363909
"381" 76 48.8654592154478 2.53115692582247
"382" 76.2 48.729715723436 1.8793255117706
"383" 76.4 49.2068790863923 0.726194765731846
"384" 76.6 50.7093884265572 0.111761628594582
"385" 76.8 51.7720472801767 0.178338480529878
"386" 77 49.5993735990489 1.13134006620328
"387" 77.2 48.7732020918712 1.6612486599913
"388" 77.4 48.4267335786214 2.63269413370975
"389" 77.6 51.6166793193765 5.33526960659215
"390" 77.8 52.7442459415811 3.36066057658939
"391" 78 52.313490152979 3.87023710058264
"392" 78.2 52.3198247969289 4.74925660448273
"393" 78.4 51.6678437503828 4.73259737196721
"394" 78.6 52.4107721850682 3.80654003508259
"395" 78.8 52.486859355821 2.66334533321418
"396" 79 52.3584456906886 2.28397469522776
"397" 79.2 53.7125415167932 0.825517369682598
"398" 79.4 55.4277380840735 0.805891787339358
"399" 79.6 56.6228579372504 1.92292681243974
"400" 79.8 57.1821165031218 3.84475827438259
"401" 80 56.3735096446251 5.77918915587491
"402" 80.2 54.6049787470659 6.37380871849564
"403" 80.4 54.1188636787289 5.86395525073259
"404" 80.6 55.2732979296169 4.9399085108757
"405" 80.8 56.4874130844173 3.2751494475552
"406" 81 59.1030767139335 2.10409119353714
"407" 81.2 64.1095717484866 0.934292358459524
"408" 81.4 68.4717050285174 2.23371249465952
"409" 81.6 73.8262744094921 3.80151131938523
"410" 81.8 78.3742153632789 5.28613187083974
"411" 82 83.1869611042914 5.0247464127701
"412" 82.2 87.8800795307097 7.39807457442875
"413" 82.4 92.5173637559881 10.5371966232523
"414" 82.6 96.83653515555 11.9804659653563
"415" 82.8 101.664092784626 12.5000654099708
"416" 83 105.707172786421 15.6408622741407
"417" 83.2 106.193344255394 19.6422457308321
"418" 83.4 105.022717683744 22.3817277162513
"419" 83.6 106.848503860112 24.4665830853427
"420" 83.8 107.321448545826 27.8081644053552
"421" 84 107.520190699474 30.9854277407538
"422" 84.2 107.487001237077 33.0157848822753
"423" 84.4 107.13762915975 35.295101602232
"424" 84.6 106.265217895269 39.0788403858623
"425" 84.8 105.484331358616 43.0203521728766
"426" 85 103.767497831007 47.1247334780569
"427" 85.2 102.399400605431 51.6275548138744
"428" 85.4 101.465374059916 56.7371700415109
"429" 85.6 101.631806142738 62.7326992478067
"430" 85.8 102.008469248008 69.0166102899478
"431" 86 101.908473990409 75.6960282022772
"432" 86.2 101.200050479949 81.929692709386
"433" 86.4 99.6852962888805 87.8219572622949
"434" 86.6 97.4973729482992 94.23673238512
"435" 86.8 94.5943564243835 100.191618509033
"436" 87 91.5059962021011 106.511321201157
"437" 87.2 87.5370238566062 111.781261760417
"438" 87.4 83.0108893331929 116.622323031313
"439" 87.6 81.3923802229924 118.113466818597
"440" 87.8 81.3078865771933 117.842489857639
"441" 88 81.6992855549121 118.484983046034
"442" 88.2 81.8462995995288 118.265429922256
"443" 88.4 80.8951254470892 117.767511807513
"444" 88.6 80.8323118493067 117.548697271864
"445" 88.8 81.3705326150787 117.773709173958
"446" 89 82.7248622741015 116.739300686202
"447" 89.2 84.8609359029352 116.177119195396
"448" 89.4 88.3341772414164 115.083329861021
"449" 89.6 91.0300789431202 112.399637720679
"450" 89.8 94.1981198202589 108.888384808075
"451" 90 97.972458433258 105.41022552834
"452" 90.2 101.62631586055 102.675470747243
"453" 90.4 104.968173637826 98.2507160013894
"454" 90.6 107.108210830132 92.7545814221086
"455" 90.8 108.928653930499 87.4032734697807
"456" 91 109.192136733691 81.7808341800147
"457" 91.2 110.036169566478 75.9088181534906
"458" 91.4 110.600519803524 72.5313162938654
"459" 91.6 112.645830559889 69.2902259988323
"460" 91.8 116.374681203065 65.1355528321054
"461" 92 118.406512214975 63.676723691726
"462" 92.2 118.267887681912 63.922441230564
"463" 92.4 119.000304402068 63.7635257806939
"464" 92.6 120.405012496687 63.0061344922549
"465" 92.8 121.880842482774 61.6216977580842
"466" 93 122.318884738439 58.8421849134395
"467" 93.2 121.57378720173 54.9647838634355
"468" 93.4 119.090236382257 51.235333983849
"469" 93.6 116.770588978738 48.3338198907715
"470" 93.8 112.777193384976 45.5757304900894
"471" 94 108.581646298318 42.8381684580635
"472" 94.2 104.313368389777 40.4742170102896
"473" 94.4 99.4693683880016 37.3423244510232
"474" 94.6 94.9310596531538 33.8182257232312
"475" 94.8 89.6985977657456 30.9757181904771
"476" 95 83.4755491872973 28.1301872006764
"477" 95.2 78.7512031760766 26.3278104826478
"478" 95.4 72.9216953596528 23.789512589624
"479" 95.6 66.7200453497592 21.9010818706975
"480" 95.8 60.4186795979779 20.1917118164062
"481" 96 54.7532964099271 18.8071648865086
"482" 96.2 48.8967966026341 16.2633057702357
"483" 96.4 44.3199399004333 15.0107440183773
"484" 96.6 37.9279906507958 17.9558445726436
"485" 96.8 34.4937715254363 23.0555796209846
"486" 97 32.0929936420253 28.8309661965377
"487" 97.2 31.016306102185 34.5557827377632
"488" 97.4 30.3234919684548 40.7437880438962
"489" 97.6 30.8162943688465 45.9246123263395
"490" 97.8 30.5187685747836 52.0816510039184
"491" 98 30.3177855248068 58.227239840868
"492" 98.2 29.1883037386024 64.2308359391429
"493" 98.4 27.0551141178643 70.2286346019755
"494" 98.6 23.9559595170262 75.7975277173999
"495" 98.8 20.1750953251859 79.8453333448239
"496" 99 16.3327323120028 82.2364872763933
"497" 99.2 14.4164691330976 82.5637623735138
"498" 99.4 13.2337098253654 82.4578109362581
"499" 99.6 12.2897074412952 82.9531632337715
"500" 99.8 10.9089456306627 86.5205380903069
"501" 100 11.6649319484414 91.8783687591793
"502" 100.2 13.9881396476842 96.9353594268941
"503" 100.4 16.9855711635813 101.433485580447
"504" 100.6 20.2971673168551 105.799016087198
"505" 100.8 22.972643982314 109.396095832581
"506" 101 26.5718353655531 113.23132166266
"507" 101.2 30.419886225574 116.293996530669
"508" 101.4 34.622775609762 118.780594273707
"509" 101.6 39.7426567808562 120.942069526022
"510" 101.8 45.0972536555614 122.343473604308
"511" 102 50.6277363183709 123.454209588415
"512" 102.2 54.3114508487982 124.761241888641
"513" 102.4 58.4565224480433 125.532172522999
"514" 102.6 63.6837633089541 124.165434535068
"515" 102.8 66.3650065753461 122.969356206308
"516" 103 70.0515589661123 119.343195336017
"517" 103.2 74.2568559202308 116.518908215653
"518" 103.4 78.9125038666155 113.271808001722
"519" 103.6 84.1591115989368 110.244885890801
"520" 103.8 89.5056394392793 107.04233812606
"521" 104 93.9887578907353 105.174518192064
"522" 104.2 97.2834641197471 104.657018391441
"523" 104.4 97.7256800644042 104.656600853459
"524" 104.6 97.8142474602809 105.065355966621
"525" 104.8 97.6251044142496 105.008214299399
"526" 105 98.5511807287657 104.232088043375
"527" 105.2 100.482859238137 101.650572114633
"528" 105.4 101.496261821696 98.4674353543969
"529" 105.6 102.311053864647 95.0975687907493
"530" 105.8 103.511864929494 90.5735651230905
"531" 106 105.206876672014 86.3691306408619
"532" 106.2 107.636302272118 82.2677842777846
"533" 106.4 109.076763781043 77.589343121758
"534" 106.6 110.037082171995 71.9508633059705
"535" 106.8 109.452815487835 66.0190593468969
"536" 107 109.202252898156 60.3535765298136
"537" 107.2 108.310113232628 53.5582820861319
"538" 107.4 108.581755814133 49.3804776561779
"539" 107.6 110.158587970726 45.4139461643099
"540" 107.8 112.2094732592 42.7565206696234
"541" 108 113.599638123843 41.7895632237593
"542" 108.2 115.648703326535 41.1806324920961
"543" 108.4 117.930270481603 42.8000246673689
"544" 108.6 121.303702724443 46.0031287470352
"545" 108.8 123.393661446817 49.7573313171914
"546" 109 124.967305910709 53.1158189624711
"547" 109.2 125.839510396141 57.898354313659
"548" 109.4 126.459015015761 63.5687689203923
"549" 109.6 126.597222918501 68.3993552635859
"550" 109.8 126.19916977271 74.5935373828741
"551" 110 124.540944355946 80.7963508075161
"552" 110.2 122.901961352445 85.9568636232912
"553" 110.4 120.369643464628 90.4513731163204
"554" 110.6 117.908290474475 95.4007302134234
"555" 110.8 115.416584880707 99.9270731878561
"556" 111 111.987335401701 104.555248465143
"557" 111.2 108.405566149867 108.521270214704
"558" 111.4 104.285623742732 112.771201161382
"559" 111.6 99.4983496820924 116.173962649209
"560" 111.8 95.3156056186644 118.961614514848
"561" 112 90.3648901893446 121.447535862961
"562" 112.2 84.8004602310543 123.332486746527
"563" 112.4 79.7074225891232 125.092714171027
"564" 112.6 74.4731336158264 126.34332144507
"565" 112.8 68.8921451469074 127.12870750177
"566" 113 63.9682950891282 127.499103895986
"567" 113.2 58.1622871883324 127.507055660905
"568" 113.4 53.7894962504253 126.908539661386
"569" 113.6 49.7494461398728 126.113377988205
"570" 113.8 43.8911693644127 124.00881656622
"571" 114 39.0594549993717 121.587634591968
"572" 114.2 34.3466296694116 119.702102566883
"573" 114.4 29.9379256322416 117.184222678398
"574" 114.6 25.4270618193623 113.887877667363
"575" 114.8 20.85881245618 109.639364927494
"576" 115 16.5640237722439 105.600811726565
"577" 115.2 13.6227950871383 101.386071085825
"578" 115.4 10.3466496049019 96.3823613539069
"579" 115.6 8.37039736804298 92.2862922961473
"580" 115.8 6.25314844679373 86.4698970729519
"581" 116 5.12249946266817 82.5411624570592
"582" 116.2 4.29697384201907 77.4555283017406
"583" 116.4 3.07872374407835 72.0796653731982
"584" 116.6 2.01673388711352 67.1467682637301
"585" 116.8 2.02423085925905 61.2889984172091
"586" 117 2.38007127571756 56.2957162874486
"587" 117.2 3.89314549098847 50.8336621373654
"588" 117.4 6.034340306088 44.6130731342241
"589" 117.6 7.28939932571083 40.7570320085073
"590" 117.8 8.25934468040076 37.7041159225546
"591" 118 8.90269324532999 35.7741653645262
"592" 118.2 11.2678650836856 30.4689550159821
"593" 118.4 15.4590927852123 25.3291680427614
"594" 118.6 19.361380513711 20.6251481692239
"595" 118.8 22.5683878302832 16.749119064345
"596" 119 27.5201178620068 13.1012130832919
"597" 119.2 31.5378724890397 10.7219571561317
"598" 119.4 36.5781230669515 8.19939758904015
"599" 119.6 41.1970413501689 6.05980020811048
"600" 119.8 44.9821527730119 4.20423537996482
"601" 120 51.2688282267092 2.00715996141483
"602" 120.2 55.1620327127054 1.7766798802664
"603" 120.4 60.7725235178304 2.05357105217028
"604" 120.6 67.2428955206399 1.57888681863716
"605" 120.8 72.3533014519951 0.84733474245056
"606" 121 78.842216645187 2.77354156814637
"607" 121.2 83.7877853615942 4.49690354716579
"608" 121.4 89.6165556816216 6.35639294241548
"609" 121.6 95.278891169014 8.94701915367092
"610" 121.8 101.108968672847 12.0934129797977
"611" 122 105.858861025597 15.8400071662295
"612" 122.2 109.914913398107 19.6896880203129
"613" 122.4 114.304477255593 25.0146571838971
"614" 122.6 117.998479299827 30.8471276672233
"615" 122.8 119.830652597363 34.1967082641191
"616" 123 121.418014803725 37.9976265518311
"617" 123.2 122.4483138047 43.6159576249384
"618" 123.4 123.711972502573 48.6730944171275
"619" 123.6 124.422666230385 53.7008930560849
"620" 123.8 125.74622299979 57.0545063101225
"621" 124 126.087618426481 62.910842343296
"622" 124.2 124.673986420313 69.2667905983916
"623" 124.4 123.244368754414 74.5064003819142
"624" 124.6 122.386293883857 80.223768661329
"625" 124.8 122.301434330094 82.5989972338832
"626" 125 121.161942600061 88.0630718558492
"627" 125.2 119.075016788986 92.5843966548682
"628" 125.4 117.04854018194 96.3169770058865
"629" 125.6 115.341778192568 99.8045309309146
"630" 125.8 112.525133901373 103.793197300524
"631" 126 110.426767426124 106.302615107653
"632" 126.2 105.685899489315 109.527873669168
"633" 126.4 101.814556813209 112.347640407857
"634" 126.6 96.9551384608806 115.700376828731
"635" 126.8 94.7836297021873 117.422315694605
"636" 127 92.2780563490999 119.169996450156
"637" 127.2 87.4617863198911 121.823810046748
"638" 127.4 83.0685046095082 123.386312963987
"639" 127.6 78.8369555984535 123.417917233
"640" 127.8 73.3797522196351 122.760708730076
"641" 128 68.3335312201435 122.509858779587
"642" 128.2 63.0358797474358 122.971151190636
"643" 128.4 59.6045437618432 124.009342876246
"644" 128.6 54.8176998873878 124.282042810218
"645" 128.8 48.4286575985937 122.633753971291
"646" 129 43.6113343425627 119.485035378918
"647" 129.2 37.2629818920972 116.138524089296
"648" 129.4 30.9886818512265 113.692031143494
"649" 129.6 27.9973796199272 112.331861577725
"650" 129.8 24.1590312927875 108.825082589785
"651" 130 21.0863062846589 102.51062833508
"652" 130.2 18.908038916993 97.2663318063251
"653" 130.4 17.3195244755773 91.0125986537448
"654" 130.6 15.191383113422 84.8707512504294
"655" 130.8 13.8049194005119 78.8202738034489
"656" 131 10.7422560351415 73.132155525362
"657" 131.2 7.79948462610507 69.3373398491233
"658" 131.4 6.14639606896745 67.4920992314974
"659" 131.6 5.59063496018769 62.0223875675262
"660" 131.8 8.98942819763495 57.555178057085
"661" 132 11.3070699762828 54.1298599119627
"662" 132.2 12.7248750512845 48.9688912107472
"663" 132.4 14.4661453389407 43.4994520609484
"664" 132.6 16.8394388700407 37.7145349635969
"665" 132.8 18.0875476601484 34.6147233175057
"666" 133 20.7693780833113 30.5768607218497
"667" 133.2 25.6963866876326 28.0270422027117
"668" 133.4 30.7484359001144 27.8279280432575
"669" 133.6 35.0584525111957 25.8216074454391
"670" 133.8 39.3519301371673 22.1832444156779
"671" 134 42.3209267995718 18.3615009507219
"672" 134.2 46.4599530580292 15.036681588792
"673" 134.4 52.4548975264586 13.1737321037109
"674" 134.6 57.4586229144425 12.4498709273736
"675" 134.8 63.3971300750689 13.5445255532539
"676" 135 70.4040768511529 15.2827712008405
"677" 135.2 75.8785043507631 16.8791980736
"678" 135.4 81.8130000213504 16.85572405904
"679" 135.6 87.2537738968041 17.2261188141073
"680" 135.8 92.2308459768273 19.5363347899675
"681" 136 96.354448613616 24.1559639965044
"682" 136.2 97.6072688545932 27.9574558729865
"683" 136.4 98.6116203252186 33.272210801566
"684" 136.6 99.6343659338671 36.2715674478368
"685" 136.8 101.444298712108 39.5414714272116
"686" 137 103.467994667243 42.7371055002827
"687" 137.2 105.537486429657 45.7429855331716
"688" 137.4 107.181223499812 49.4369978064076
"689" 137.6 106.270874199531 54.9436371699182
"690" 137.8 104.578859375489 59.1745478585355
"691" 138 103.080115864207 62.7257934414158
"692" 138.2 102.303152984068 66.9234367256847
"693" 138.4 102.083606823903 72.3758189541969
"694" 138.6 102.835007471663 76.9903381899953
"695" 138.8 103.560453023102 81.4362847692284
"696" 139 103.384676720767 86.6212960422899
"697" 139.2 102.680761748275 92.657620389026
"698" 139.4 101.939449480009 97.1691540612602
"699" 139.6 100.294250524474 100.864020791352
"700" 139.8 96.396275777783 104.794230550301
"701" 140 91.2771952531281 107.409909375529
"702" 140.2 85.5677218135739 108.345362370454
"703" 140.4 79.7045799889175 108.528414529449
"704" 140.6 72.9749582573525 107.859530794503
"705" 140.8 67.4586837395274 106.757019960721
"706" 141 62.2606150252622 105.336584913889
"707" 141.2 57.2847080878509 104.412795245777
"708" 141.4 53.79826664178 103.228714919916
"709" 141.6 50.3630606823344 99.6863720842886
"710" 141.8 48.0444741170364 94.4886952258828
"711" 142 46.8363805274721 88.7573404526118
"712" 142.2 47.2852027933981 82.2022916756411
"713" 142.4 47.7208070894127 75.952533974235
"714" 142.6 48.6088189297654 70.0269312839435
"715" 142.8 49.2307251580167 64.3486227161008
"716" 143 49.2741462392883 58.3530499266743
"717" 143.2 49.4193309244511 51.8085863644035
"718" 143.4 49.5012543078153 45.4469271780114
"719" 143.6 49.4395889078986 40.1784238711669
"720" 143.8 48.9843897402102 34.140666281677
"721" 144 50.6827705157167 28.3531925681373
"722" 144.2 49.6732231980305 23.2977717806532
"723" 144.4 48.1547665905651 21.6155902319277
"724" 144.6 45.8586459517723 19.84596120663
"725" 144.8 42.5548657974868 19.9885496030587
"726" 145 38.9038745703645 20.5276070124652
"727" 145.2 35.3767347636766 22.6981517616766
"728" 145.4 31.7494462709532 25.0427848070579
"729" 145.6 27.1674901218827 27.9573553672105
"730" 145.8 21.9310880105243 30.8946609244172
"731" 146 17.9409268477443 32.7974352248972
"732" 146.2 17.8315606109205 33.0364278519711
"733" 146.4 17.8352544988719 33.0796509799914
"734" 146.6 17.7539528053639 33.3981881438453
"735" 146.8 17.1598053667823 34.1483441631217
"736" 147 15.9151476563889 37.1848482420617
"737" 147.2 15.5447853381908 40.7359360930626
"738" 147.4 15.7795043364595 44.3775904493106
"739" 147.6 16.9428048421664 48.664899145727
"740" 147.8 17.579882779151 52.439059407853
"741" 148 16.966013856394 57.5616551121192
"742" 148.2 15.8293544074517 61.7174016814916
"743" 148.4 13.9676033131016 65.1603187409827
"744" 148.6 13.7535230457299 65.2663949982237
"745" 148.8 13.7348653871453 66.2993800699991
"746" 149 13.995032299051 70.2519760697519
"747" 149.2 15.9537798133543 73.1319242492946
"748" 149.4 18.7494016746288 75.5853209840253
"749" 149.6 22.2823612139681 76.6959176111228
"750" 149.8 27.172756686994 76.3656002812609
"751" 150 31.1549571409185 75.2642017004983
"752" 150.2 35.4617341413749 73.5604682670368
"753" 150.4 39.5063919963128 71.3687051465778
"754" 150.6 44.3540090510213 69.3073770723661
"755" 150.8 48.3741373908694 67.4580561531887
"756" 151 53.3014681720938 65.1613449448249
"757" 151.2 57.9374733183977 64.2323911347467
"758" 151.4 63.4984411334843 64.4732830517817
"759" 151.6 68.1127394774257 65.4065517560252
"760" 151.8 73.3055919686888 67.2892036083287
"761" 152 78.227735045925 69.019209327883
"762" 152.2 83.3410399215119 71.0372544598277
"763" 152.4 88.2574241091308 73.2522432022952
"764" 152.6 92.7382628831788 76.0559927239559
"765" 152.8 96.4752390237306 79.5554049926771
"766" 153 99.1544024822204 81.325778151318
"767" 153.2 102.353590619451 81.7157322358123
"768" 153.4 105.79656194886 80.9237576106529
"769" 153.6 110.554909814807 78.0652364891805
"770" 153.8 113.72514327339 74.4127483415969
"771" 154 116.635711186766 69.6354376053345
"772" 154.2 118.377618979903 66.5572239708081
"773" 154.4 119.120002667556 61.2053827854026
"774" 154.6 119.035054611761 56.5723648918521
"775" 154.8 118.709618729926 51.7179809125544
"776" 155 117.211643177965 46.7511710643925
"777" 155.2 114.770647669118 42.5793884156204
"778" 155.4 111.713087794613 38.9246208558874
"779" 155.6 108.326789355104 35.712148302158
"780" 155.8 104.360813213051 32.9853946933253
"781" 156 99.1133256595468 30.5602069846533
"782" 156.2 95.2515347860611 28.6553732422773
"783" 156.4 89.1766713669311 26.8819879290913
"784" 156.6 83.8143535152179 25.9463734693157
"785" 156.8 78.1055154068289 23.5006827000245
"786" 157 72.5424238761944 20.3771661664918
"787" 157.2 68.4735742775154 16.7935757725919
"788" 157.4 65.0696229387976 14.0832949981254
"789" 157.6 64.4098181425787 12.9106719189748
"790" 157.8 64.4664004193387 13.2005560184175
"791" 158 64.7777963933671 12.07806814594
"792" 158.2 66.7502885652382 9.65419924156842
"793" 158.4 70.878911552233 8.52238974145158
"794" 158.6 76.3363549940623 7.60480001346968
"795" 158.8 81.9081152562382 6.87864492626057
"796" 159 86.1396697440113 6.39804098419869
"797" 159.2 91.5613212338287 7.70645335034591
"798" 159.4 96.4072629369492 10.5535486326781
"799" 159.6 101.581830980526 13.0998789506639
"800" 159.8 105.713340690779 17.6284579206459
"801" 160 109.843966687376 22.2488636411702
"802" 160.2 112.628007392644 25.676678161344
"803" 160.4 116.515294258707 29.7625813011374
"804" 160.6 119.306741480563 34.8965096901613
"805" 160.8 120.952030743494 39.4001233731528
"806" 161 122.91074591022 45.2255845546822
"807" 161.2 124.559030533007 50.0998261747564
"808" 161.4 125.481549779287 56.1235895223875
"809" 161.6 125.790530767427 60.7439277160287
"810" 161.8 125.656704432328 66.089154683856
"811" 162 125.770097701531 70.0630940565501
"812" 162.2 123.887696172265 76.1591974486518
"813" 162.4 121.197959761097 81.7731545479156
"814" 162.6 119.428718287453 87.7119456640238
"815" 162.8 117.707190034598 93.2792730220097
"816" 163 114.738259202693 98.8652019720423
"817" 163.2 111.653627772301 103.264815062639
"818" 163.4 109.34789068687 106.137387936423
"819" 163.6 105.987237558011 109.609772349166
"820" 163.8 100.719989908755 112.500260344446
"821" 164 95.8132292383463 114.294602105581
"822" 164.2 91.4757446295374 116.745648894629
"823" 164.4 86.0949627047381 119.601355639337
"824" 164.6 81.1545178151666 122.487835755985
"825" 164.8 76.7762209999238 124.48969110162
"826" 165 70.4034786197353 125.347389405542
"827" 165.2 63.9119292462806 124.131067225178
"828" 165.4 58.3655913596705 123.087181861493
"829" 165.6 52.8818594648495 121.554137681576
"830" 165.8 48.9233513411728 118.417943329955
"831" 166 44.5176690125134 114.362547673855
"832" 166.2 41.7516138625133 109.449309876216
"833" 166.4 39.4551953683797 105.99107219688
"834" 166.6 37.4189010881526 100.163746391564
"835" 166.8 35.8403525131352 95.6499401916646
"836" 167 34.0603364577503 90.2977973315764
"837" 167.2 31.8382454135158 85.6032957669068
"838" 167.4 29.818399090587 81.0262897710533
"839" 167.6 26.7244733240753 76.6936120400133
"840" 167.8 24.3208469965033 71.9789150460956
"841" 168 22.5360701388361 65.8750107997441
"842" 168.2 21.4607148583701 61.2795779590531
"843" 168.4 21.8741543441133 55.9553331597274
"844" 168.6 23.9079308392095 50.4582418833072
"845" 168.8 26.3033740951965 46.7589448858065
"846" 169 28.5402124230029 42.8786187302941
"847" 169.2 32.215887644419 38.5424435875412
"848" 169.4 35.9827427632201 35.6865913324893
"849" 169.6 41.1502676183713 32.5810627360918
"850" 169.8 45.8169714998184 30.8502220648455
"851" 170 50.2130606734133 28.0655146277228
"852" 170.2 55.5479444633563 27.4499175884439
"853" 170.4 60.4018433463505 26.9823664363255
"854" 170.6 65.9251126780639 26.2845860648022
"855" 170.8 71.2461442102384 25.8776099635508
"856" 171 75.7480138390042 24.6089146956866
"857" 171.2 80.173465092851 22.5143367947695
"858" 171.4 83.7997780886686 20.0631095143052
"859" 171.6 84.9155347078609 18.9849701234117
"860" 171.8 85.3114393642119 17.9178572001769
"861" 172 84.7484272878656 15.7765886475545
"862" 172.2 82.6450246763564 13.8317229801186
"863" 172.4 80.6809792633273 13.1425319385737
"864" 172.6 78.8818289517234 13.8664797056312
"865" 172.8 76.0315310482736 14.4677927686823
"866" 173 70.5746738963704 13.8553358442638
"867" 173.2 66.9886457331329 14.4609131293271
"868" 173.4 60.9541374292295 14.9845165328983
"869" 173.6 56.0070773760307 16.3025934038701
"870" 173.8 50.2684565490785 18.1798843702721
"871" 174 45.4087709772698 19.3612594391653
"872" 174.2 39.8473123434711 21.3178749440807
"873" 174.4 34.4495450398215 22.5029973802095
"874" 174.6 33.7022653129924 22.6964228106937
"875" 174.8 33.3088025047212 22.5143671217634
"876" 175 32.8671473325596 22.2334290878845
"877" 175.2 28.9165881361174 23.0012327440926
"878" 175.4 25.919999393468 26.4711492951747
"879" 175.6 22.4989952191662 30.34770624794
"880" 175.8 19.1064828431353 34.5549774113934
"881" 176 15.1614835077744 39.0478619270105
"882" 176.2 11.7207965853066 42.2940774758163
"883" 176.4 11.0959791233993 42.9327265458839
"884" 176.6 8.69888447870239 45.186342369435
"885" 176.8 6.52276052447683 48.4649779379165
"886" 177 6.40966409579835 48.8732398024085
"887" 177.2 5.25933450247103 51.7083107496296
"888" 177.4 4.78656697068094 56.7165265405137
"889" 177.6 5.39125790529873 60.598618026448
"890" 177.8 6.19080128906813 65.7475828143293
"891" 178 6.86684787001781 70.3098397883405
"892" 178.2 6.96784424380356 74.8521045896681
"893" 178.4 6.8181124158906 76.9291616979504
"894" 178.6 6.43416523190149 80.2435451695137
"895" 178.8 6.87416066411695 84.1390354015725
"896" 179 7.22073730449413 86.1709888736775
"897" 179.2 9.05312725405885 89.4935837497732
"898" 179.4 10.7341804667578 92.7835743408744
"899" 179.6 12.4862624929535 96.8170182599644
"900" 179.8 14.1465633770823 99.7745122271051
"901" 180 16.2822647195003 103.252297948664
"902" 180.2 19.0004946391859 106.418187544786
"903" 180.4 21.582254838031 109.392885340484
"904" 180.6 24.0557646081998 111.564241353835
"905" 180.8 26.8637004044599 113.833508906833
"906" 181 28.9373459086804 115.611155458047
"907" 181.2 32.6623618361369 118.162425182214
"908" 181.4 36.4931294174819 120.585336830559
"909" 181.6 40.7021571533349 122.629673261704
"910" 181.8 45.1693340136694 124.511796367506
"911" 182 49.2906083979902 125.600297507549
"912" 182.2 53.5871209128268 126.216206937973
"913" 182.4 58.0753503685595 126.578454647992
"914" 182.6 60.8800241768449 126.762986072733
"915" 182.8 63.8516823911979 126.918662674314
"916" 183 66.8124177655538 126.871070599062
"917" 183.2 71.5696473324245 125.623156460842
"918" 183.4 75.1828390915357 123.812905907287
"919" 183.6 78.5632652118363 121.057316559724
"920" 183.8 80.8737416222453 118.468316961545
"921" 184 82.6930163855762 115.80060651376
"922" 184.2 84.889777890175 112.265492436543
"923" 184.4 86.2047050263225 109.166265513112
"924" 184.6 87.7160633444847 106.766985201259
"925" 184.8 89.8238748729682 104.045297326384
"926" 185 92.7509691135575 102.311781423238
"927" 185.2 95.6041758797272 101.285481749853
"928" 185.4 95.8159552746903 101.355864215999
"929" 185.6 96.52416137492 101.491134145417
"930" 185.8 98.5223890296419 101.260328797562
"931" 186 100.687167987518 98.8978011174313
"932" 186.2 101.313057600647 94.7896542685402
"933" 186.4 101.495748980469 92.2645484514711
"934" 186.6 101.818634452379 88.4842576795591
"935" 186.8 102.474026996836 83.8103805042352
"936" 187 103.832595752016 79.6598940192506
"937" 187.2 105.096449128544 74.9685096544837
"938" 187.4 106.094318368096 70.0809824310689
"939" 187.6 105.766170673921 65.5982666252251
"940" 187.8 103.991033593187 60.5352375945354
"941" 188 102.386581246487 56.22624281287
"942" 188.2 98.9481799076085 51.3438297971008
"943" 188.4 95.9482432441971 47.3073740267302
"944" 188.6 92.2976927679178 44.5168340616959
"945" 188.8 87.8744589783676 41.7036312601087
"946" 189 83.4235655331637 39.3519308716964
"947" 189.2 78.9689434895129 36.5513587143685
"948" 189.4 73.9238279325449 33.6947562593499
"949" 189.6 69.2240396060612 30.7213158422238
"950" 189.8 65.4630990565919 27.9856537290351
"951" 190 63.0489819254518 23.9575029588978
"952" 190.2 61.5773387590626 19.977796733196
"953" 190.4 61.7354969862996 19.0494661736922
"954" 190.6 62.3270733857814 17.2059333095913
"955" 190.8 62.9828452253277 15.2653529386667
"956" 191 63.0073652949091 14.7402315639571
"957" 191.2 61.2297483051081 12.6972997641849
"958" 191.4 57.7046234011226 12.8459315455936
"959" 191.6 52.615065786716 12.9714149607181
"960" 191.8 47.7645155023795 13.8818078040693
"961" 192 42.2863699280944 16.0991485498001
"962" 192.2 36.9996395136888 18.714537282701
"963" 192.4 31.8017982284954 21.7810955179615
"964" 192.6 26.8684193198576 25.2796079554754
"965" 192.8 22.2834133478215 28.7952008791254
"966" 193 19.4952651919689 31.6024611955956
"967" 193.2 15.9703718714626 36.5393783478398
"968" 193.4 12.0215779132851 40.9807433261362
"969" 193.6 9.58591002363484 43.0501681673999
"970" 193.8 8.43461248642969 45.1832854218653
"971" 194 7.34334437888932 50.9170313088804
"972" 194.2 6.91930388306713 54.223221288713
"973" 194.4 6.59913725551679 59.0974482855408
"974" 194.6 6.50530045633986 64.2755096545847
"975" 194.8 5.79777663607323 67.599049938725
"976" 195 5.29620813925442 71.2986829136732
"977" 195.2 4.97837028538261 76.6217629938449
"978" 195.4 5.49197132915965 81.1538373622643
"979" 195.6 6.98825705353481 85.9059674047955
"980" 195.8 9.1651844627511 91.0358796365352
"981" 196 10.4718977628675 93.7631295280435
"982" 196.2 12.5142297289582 97.3156607927519
"983" 196.4 14.6693159881306 100.928508719762
"984" 196.6 16.5934844034182 103.756240552653
"985" 196.8 20.0213996585807 106.989938111461
"986" 197 23.867914854389 110.410930308814
"987" 197.2 27.060383218852 113.188042814736
"988" 197.4 30.5495669706578 115.862746182758
"989" 197.6 35.5888382431423 118.124569902123
"990" 197.8 41.242355556802 119.654698167279
"991" 198 45.4376711987224 119.942997435771
"992" 198.2 51.1218201952096 118.825295790284
"993" 198.4 55.4489200338081 116.556822279044
"994" 198.6 59.4563558014642 113.658275046892
"995" 198.8 61.9085190478908 111.816905017191
"996" 199 66.0644122766089 108.74195737239
"997" 199.2 70.4126775756886 106.651757940727
"998" 199.4 73.7965409098529 103.503790295947
"999" 199.6 76.013312312937 99.7499588479394
"1000" 199.8 77.3387938313681 95.7043359278121
"1001" 200 79.003255632164 92.4243176544634
"1002" 200.2 80.4890263846022 89.8955052852056
"1003" 200.4 81.6653914498453 85.4200537717761
"1004" 200.6 81.8995454673723 82.6838835050304
"1005" 200.8 81.7800828301892 80.2589643790983
"1006" 201 80.2470316571559 75.3848500339426
"1007" 201.2 80.112089381858 71.862084379151
"1008" 201.4 80.8263914768381 68.0856923356449
"1009" 201.6 81.819860224921 65.4838574695443
"1010" 201.8 85.3673987605637 63.4468883144468
"1011" 202 89.0061374487007 63.3482640863325
"1012" 202.2 92.5301654728809 64.9097785259266
"1013" 202.4 95.9655735520855 65.9184944155652
"1014" 202.6 99.0072747890942 66.8797602369469
"1015" 202.8 102.83764813149 67.1492684477171
"1016" 203 107.169015166453 66.6435446915775
"1017" 203.2 109.408900783283 66.1793189153957
"1018" 203.4 113.965596880517 64.4773737138985
"1019" 203.6 116.58272883965 64.4002950330295
"1020" 203.8 119.058113452047 63.312362127932
"1021" 204 119.107885344533 61.7273973201388
"1022" 204.2 118.495419023036 58.3200346864509
"1023" 204.4 117.588741758654 53.8213669731894
"1024" 204.6 116.143091013349 51.4525219194893
"1025" 204.8 113.76608402905 48.2742576480697
"1026" 205 111.046015763688 44.9396865288343
"1027" 205.2 107.623739156926 42.3844607391574
"1028" 205.4 103.766697711485 39.5643520932372
"1029" 205.6 99.3721974557068 36.6833126062239
"1030" 205.8 94.8649869588577 33.4899488296663
"1031" 206 91.0542147533282 30.0396621109623
"1032" 206.2 87.8796120661832 26.2962794441887
"1033" 206.4 84.9740011968511 23.2717218818304
"1034" 206.6 81.2185948155819 21.4596148579365
"1035" 206.8 76.1697895517958 22.0239830001905
"1036" 207 72.2235582918862 23.4030422075678
"1037" 207.2 66.7584395474306 25.3858802888486
"1038" 207.4 61.2610552133066 28.1589206514496
"1039" 207.6 56.7152667032668 31.4659386023339
"1040" 207.8 53.1134256143548 35.0614243985345
"1041" 208 48.8621360808663 39.1183065398985
"1042" 208.2 45.4600656782372 41.6414902050656
"1043" 208.4 40.6738199466835 44.4150725122316
"1044" 208.6 35.2077236311876 47.2011075147617
"1045" 208.8 31.0939068723809 50.4339175703518
"1046" 209 27.0195362742041 55.3382364517444
"1047" 209.2 24.0884934074826 59.3651269335059
"1048" 209.4 21.8409140660903 64.5105891678851
"1049" 209.6 20.7861118979908 69.2057189908589
"1050" 209.8 20.3001327869886 75.1478829550915
"1051" 210 19.9681077359189 81.3026300607502
"1052" 210.2 20.7429739882056 87.3553228180733
"1053" 210.4 21.9806075652527 93.244259702001
"1054" 210.6 23.4001665815206 99.1106352568902
"1055" 210.8 25.2562915603754 104.669968417527
"1056" 211 26.4750612034897 108.646991464907
"1057" 211.2 27.2591333891476 110.48864650936
"1058" 211.4 30.1631420485161 114.585741550892
"1059" 211.6 34.1718416950186 118.086205405528
"1060" 211.8 38.0870450604867 120.556284240175
"1061" 212 43.0719849298775 123.154197597171
"1062" 212.2 48.5484918328238 124.768774937656
"1063" 212.4 54.2523564441073 126.193815715058
"1064" 212.6 58.8875388298363 126.498945434806
"1065" 212.8 64.2692107362778 125.938317285992
"1066" 213 69.7314812356219 124.679868024744
"1067" 213.2 73.288699275636 123.717474051632
"1068" 213.4 77.91452570121 121.601896990456
"1069" 213.6 81.6113822516889 118.395619408681
"1070" 213.8 85.4454796718318 113.975485284149
"1071" 214 87.6477826960186 109.054762199087
"1072" 214.2 88.6507860563278 103.289238233474
"1073" 214.4 88.5412422855029 98.1758774702415
"1074" 214.6 87.520612113184 92.8692284745494
"1075" 214.8 86.1588845700869 87.9204830176565
"1076" 215 84.7250306222272 83.4689350302683
"1077" 215.2 84.7522018056157 80.031670783636
"1078" 215.4 86.9777700827796 75.3510107726022
"1079" 215.6 89.4418318608532 71.7495294955354
"1080" 215.8 92.8219094541519 68.5417128497492
"1081" 216 97.3987780113687 65.9386270659086
"1082" 216.2 99.5458494747488 64.0727377145628
"1083" 216.4 100.978054529483 61.9024216722409
"1084" 216.6 100.362407694081 58.7089314809406
"1085" 216.8 97.6291051327306 56.0157846396826
"1086" 217 93.3659582559478 53.7410425338009
"1087" 217.2 88.6145561236939 52.688760094053
"1088" 217.4 83.6477241127198 51.8258769485103
"1089" 217.6 78.1641686760725 52.5545418300654
"1090" 217.8 72.020797165838 53.1840649704028
"1091" 218 65.9804413914928 54.0040806361392
"1092" 218.2 60.0599107266979 55.1050240078218
"1093" 218.4 53.5234078498915 55.9907471395127
"1094" 218.6 48.0771995473549 57.32873143265
"1095" 218.8 41.5584795971207 57.2073052644181
"1096" 219 35.2936648307544 59.1493563982339
"1097" 219.2 29.2777054125728 61.0171116607654
"1098" 219.4 24.6428560344563 64.4776954613259
"1099" 219.6 21.0350413384297 68.5890134177062
"1100" 219.8 17.135535982254 73.4970703932232
"1101" 220 13.9156685306591 78.3049865371161
"1102" 220.2 11.7907464645721 82.4645960557537
"1103" 220.4 12.0928144500089 82.4807243537214
"1104" 220.6 12.1821524182628 82.6067887976283
"1105" 220.8 12.2419567942665 82.5006798047518
"1106" 221 12.1323245723516 82.496118121983
"1107" 221.2 11.9480491990749 82.3289668116535
"1108" 221.4 11.7369763773425 82.0224967389119
"1109" 221.6 10.8468914114871 81.813485496568
"1110" 221.8 8.67579907899256 80.8913958827582
"1111" 222 6.84300170499856 79.1386588766598
"1112" 222.2 5.5430210804841 77.3396230824033
"1113" 222.4 4.31314116872989 74.3255641147561
"1114" 222.6 3.9439576919383 72.3087831801887
"1115" 222.8 3.1712221845383 69.3289078740902
"1116" 223 2.88283959667043 66.136514992621
"1117" 223.2 2.72280388811419 63.4830936096343
"1118" 223.4 2.80272253324033 60.4729214451319
"1119" 223.6 3.42025443061574 57.1665685324823
"1120" 223.8 3.94967707734924 54.1000142998033
"1121" 224 4.3493563667514 50.2975003079909
"1122" 224.2 4.75963277245346 47.0541821516066
"1123" 224.4 5.55662067426716 44.1121214879307
"1124" 224.6 7.2864771034545 40.2589943124275
"1125" 224.8 8.59724526266795 37.1631898454961
"1126" 225 9.90365486947178 33.7877049347096
"1127" 225.2 13.3729454629578 29.5721428484407
"1128" 225.4 15.421588345458 26.5948610504371
"1129" 225.6 18.3018544139837 22.3680336688665
"1130" 225.8 21.0573202878786 18.5922628530612
"1131" 226 24.0020728154206 15.5739975902916
"1132" 226.2 27.3845720245371 12.4023029904437
"1133" 226.4 31.4843763526028 9.48776408859966
"1134" 226.6 35.6407977821279 7.29699396963479
"1135" 226.8 40.1844756558729 4.81172780463871
"1136" 227 44.1681281338212 3.03472538767241
"1137" 227.2 50.1095566168352 1.55831095069806
"1138" 227.4 53.3645175214512 1.02746941434165
"1139" 227.6 56.4287900871125 1.00515801562235
"1140" 227.8 60.3978524274433 0.664944072889169
"1141" 228 64.4721270648804 0.44281600149029
"1142" 228.2 68.5500972815417 0.488614786769132
"1143" 228.4 73.2763484053352 1.05453222630761
"1144" 228.6 77.8270163154152 1.82469566036532
"1145" 228.8 80.9838961337974 2.60023220970944
"1146" 229 85.1741867612792 3.95612960417549
"1147" 229.2 89.6349311484511 5.03356383931857
"1148" 229.4 94.2433584881888 7.90320048468617
"1149" 229.6 97.888745368417 10.1460366305486
"1150" 229.8 101.643743947862 12.3733927645368
"1151" 230 105.554340413152 14.8366320824071
"1152" 230.2 108.892855650854 17.861358677756
"1153" 230.4 111.662587644102 20.6188641754697
"1154" 230.6 114.851171796769 24.691123497691
"1155" 230.8 116.59074386112 27.8921755533946
"1156" 231 119.132412544506 31.5493631384289
"1157" 231.2 121.220627805677 35.3859468914826
"1158" 231.4 123.530623110608 40.0014856063818
"1159" 231.6 124.49732828979 43.5950210141197
"1160" 231.8 126.01169386705 47.6065488972872
"1161" 232 126.163669865459 48.5302549929766
"1162" 232.2 126.244296359184 48.799563844529
"1163" 232.4 126.315212369161 48.7781592664826
"1164" 232.6 126.260725723174 48.7842648771192
"1165" 232.8 126.201613204497 48.9649562636863
"1166" 233 126.530673284178 49.5316083182341
"1167" 233.2 126.335422000938 49.1876577185744
"1168" 233.4 126.06972117296 49.0453787763527
"1169" 233.6 126.029255733846 48.8662922314458
"1170" 233.8 126.015069263713 48.9615474507664
"1171" 234 125.949226146956 48.7795996566738
"1172" 234.2 125.804637887367 48.7550770428994
"1173" 234.4 125.680707651366 48.6697785872948
"1174" 234.6 125.546960193842 48.5262572602466
"1175" 234.8 125.396360039862 48.2289060161828
"1176" 235 125.223330166699 48.2876570098141
"1177" 235.2 125.468593027497 48.5277571465655
"1178" 235.4 125.84463331695 50.1860142662126
"1179" 235.6 125.910005955244 51.46281165695
"1180" 235.8 126.275517795015 54.2912557752974
"1181" 236 126.477335184763 57.0420937787855
"1182" 236.2 126.778798134415 61.163881964114
"1183" 236.4 126.682403934175 63.476048142726
"1184" 236.6 126.587955698532 66.0586664663775
"1185" 236.8 126.558471678467 69.2506715745964
"1186" 237 126.046160011766 73.1877711058603
"1187" 237.2 125.626672671721 76.8214973125976
"1188" 237.4 124.971228681407 80.3895431856828
"1189" 237.6 123.525595254375 84.4826923197644
"1190" 237.8 121.720796889585 88.2726821497452
"1191" 238 120.040794510787 91.5787629682306
"1192" 238.2 117.813731355408 95.4369063569279
"1193" 238.4 115.955990280889 98.2594103812615
"1194" 238.6 113.499014547121 102.249481289878
"1195" 238.8 110.664581210838 105.767707840007
"1196" 239 107.592673772125 108.711718775807
"1197" 239.2 104.444263709739 111.487080757761
"1198" 239.4 100.658452763795 114.528830542887
"1199" 239.6 97.5965371445099 117.035060900954
"1200" 239.8 93.3509418053888 119.621709407119
"1201" 240 89.0931771640963 121.733238901231
"1202" 240.2 85.6208892552176 122.956827769617
"1203" 240.4 81.0770974767153 124.693449136691
"1204" 240.6 76.3432588755669 125.814955352702
"1205" 240.8 72.1223624202825 126.587313650155
"1206" 241 67.8125097095604 126.977990841043
"1207" 241.2 63.8685957293256 127.437202285638
"1208" 241.4 58.5815532178121 126.630479981504
"1209" 241.6 54.0472743695109 125.486555017515
"1210" 241.8 51.7675878465276 125.2445309698
"1211" 242 47.9871238716975 125.098183525203
"1212" 242.2 43.5359939872969 123.952519442199
"1213" 242.4 39.4582072706364 120.88804390553
"1214" 242.6 35.4670573661252 118.48911958901
"1215" 242.8 30.6524742405238 116.282139289088
"1216" 243 28.2774634457418 114.473195794352
"1217" 243.2 25.0695931992519 112.01011146159
"1218" 243.4 21.5297160669801 108.46219360892
"1219" 243.6 18.6099406371793 104.673600158386
"1220" 243.8 16.156291787724 101.032027436195
"1221" 244 15.1921184438842 99.7528993244776
"1222" 244.2 13.1711797116258 97.1622919310682
"1223" 244.4 11.8203098422953 92.7482054621845
"1224" 244.6 11.8395889044285 88.1411512770974
"1225" 244.8 11.9228120944563 85.6633854285542
"1226" 245 11.4480165358895 82.8848853097548
"1227" 245.2 10.4036924447051 78.5190629895869
"1228" 245.4 9.85034200309909 74.7000589422276
"1229" 245.6 8.85802611126147 70.360480756292
"1230" 245.8 9.40318885099218 66.2684931806448
"1231" 246 10.8872585622817 62.0354691437807
"1232" 246.2 13.4625045728271 57.709439483011
"1233" 246.4 15.5236572785506 54.3266091910159
"1234" 246.6 18.1617096087977 50.0200796677402
"1235" 246.8 22.3610140190415 46.5642339723422
"1236" 247 25.6033429130782 44.2202273698226
"1237" 247.2 30.0767528280287 41.9543711097797
"1238" 247.4 34.6661035659506 39.7350619486659
"1239" 247.6 40.0404862952519 37.944997425894
"1240" 247.8 45.3196830595983 35.8140742055111
"1241" 248 51.144467785624 33.7859727635715
"1242" 248.2 55.7610427840977 32.1466225669103
"1243" 248.4 61.2082920163963 30.2645734290323
"1244" 248.6 66.3016882346908 29.6898698595067
"1245" 248.8 71.1544742142268 29.0862007137868
"1246" 249 77.0560126899268 31.074108974383
"1247" 249.2 82.3498110534272 32.5128151852293
"1248" 249.4 87.8630440424267 33.3966818430115
"1249" 249.6 89.6321861576117 33.578880182575
"1250" 249.8 91.0541578488811 33.3887421555828
"1251" 250 94.0002981883532 34.094684591873
"1252" 250.2 96.7577635062388 38.010150743859
"1253" 250.4 98.8621053107169 41.9790684994248
"1254" 250.6 100.612154900299 46.9015303521891
"1255" 250.8 103.117569304641 51.8155654113933
"1256" 251 105.155358269672 56.2275758488057
"1257" 251.2 106.763015797357 58.1719047742482
"1258" 251.4 108.994195593384 59.7672617061778
"1259" 251.6 111.037036410733 59.8585313032536
"1260" 251.8 112.057487443754 59.3680597179073
"1261" 252 112.668551447079 59.1920699475674
"1262" 252.2 115.494332921533 57.1985684071402
"1263" 252.4 118.927772297382 53.7517494648236
"1264" 252.6 120.776606843343 50.074538665937
"1265" 252.8 120.860815159917 48.7178104115691
"1266" 253 120.97122671958 45.4479812923772
"1267" 253.2 119.826034557212 40.7453568937469
"1268" 253.4 117.793859527794 36.1609549219743
"1269" 253.6 115.096328653605 32.2254852403092
"1270" 253.8 111.989767668023 28.132501050226
"1271" 254 109.398960604377 24.0564521700931
"1272" 254.2 105.697901934883 18.2252092860738
"1273" 254.4 102.467057431473 15.6347894145523
"1274" 254.6 98.3646753328659 11.8111198561993
"1275" 254.8 93.1338742639719 8.30394198105533
"1276" 255 89.8580937210482 6.31704803507278
"1277" 255.2 87.2919753299822 4.90538070280172
"1278" 255.4 84.2626759088882 4.71350262228885
"1279" 255.6 78.9359123794808 3.96021368177513
"1280" 255.8 77.1286871765951 4.05577940929469
"1281" 256 72.9081536411913 3.48694036558678
"1282" 256.2 66.7989812709818 3.45096683208276
"1283" 256.4 61.5699855354339 2.40349436220844
"1284" 256.6 57.0037037118304 1.97502359382852
"1285" 256.8 51.6574821765629 2.78007362341482
"1286" 257 44.9856282072768 4.15737189366628
"1287" 257.2 41.1295972451343 5.59741903543664
"1288" 257.4 36.942914630569 7.09603034020427
"1289" 257.6 31.5879000168999 10.13273282742
"1290" 257.8 27.2615090892901 12.7404368852751
"1291" 258 23.1340183118795 16.7616266208907
"1292" 258.2 19.280770888976 20.8111521226712
"1293" 258.4 15.9031073587614 25.7031016027252
"1294" 258.6 12.8866428923931 30.8895353258333
"1295" 258.8 9.73504485744172 36.6339785731438
"1296" 259 7.37967482393779 41.7085231812382
"1297" 259.2 5.53395645824308 45.891203207048
"1298" 259.4 3.23333082084476 50.9726271535163
"1299" 259.6 2.44851587521485 55.7869759027631
"1300" 259.8 2.12540951417469 60.6013617554044
"1301" 260 2.16572672647832 61.3596562243759
"1302" 260.2 2.22832847174471 65.7248307825913
"1303" 260.4 4.2365821269063 70.83023343396
"1304" 260.6 6.77744606400193 74.3058457167285
"1305" 260.8 9.85316036320713 79.2835059079138
"1306" 261 12.6881664713589 84.1999725414898
"1307" 261.2 14.6474088817862 89.3890357737525
"1308" 261.4 15.5984455904453 94.6536266265593
"1309" 261.6 15.573419165754 95.7926682298406
"1310" 261.8 16.0775621232231 98.9311141967516
"1311" 262 16.4211773134317 99.9676710340867
"1312" 262.2 16.94016281762 100.59999645017
"1313" 262.4 18.3355975945822 102.887141121786
"1314" 262.6 21.6434622604915 106.315706787253
"1315" 262.8 24.9525745947881 109.616343526408
"1316" 263 29.4134833832607 113.623050580066
"1317" 263.2 32.5360526905022 115.472158947086
"1318" 263.4 38.2207761296871 118.195267128809
"1319" 263.6 42.1889842867086 119.795078785094
"1320" 263.8 46.6413409871878 120.440913333975
"1321" 264 51.585564965824 119.335551218421
"1322" 264.2 56.0710647586717 117.682820636365
"1323" 264.4 60.2939693653088 114.396362871938
"1324" 264.6 63.5120049578154 110.837497689095
"1325" 264.8 66.5358016552212 106.335715819486
"1326" 265 68.6378802602817 101.505341781193
"1327" 265.2 69.60381071829 96.4695356603446
"1328" 265.4 70.0180998630838 91.4402844992538
"1329" 265.6 70.3151556775693 87.1953977342593
"1330" 265.8 69.5845604441913 81.8268290674224
"1331" 266 68.5944723710127 76.9573262744942
"1332" 266.2 67.1024698102468 71.160127643428
"1333" 266.4 65.6116173289553 66.7851196557121
"1334" 266.6 63.7125582682787 61.6151982699562
"1335" 266.8 62.5827554262155 57.0286101285365
"1336" 267 62.8550775040204 51.8392671990777
"1337" 267.2 64.1316996815999 46.3405042005457
"1338" 267.4 64.8484999321233 41.8274322147126
"1339" 267.6 66.4080089269807 39.2074648745981
"1340" 267.8 69.3267155461605 35.5658051633331
"1341" 268 74.0288423027664 33.4931221208801
"1342" 268.2 79.5891929129629 32.1021036578558
"1343" 268.4 84.8279431295948 32.0365160533273
"1344" 268.6 90.2460611510507 32.4178733322318
"1345" 268.8 94.2432837478549 32.2014655892797
"1346" 269 98.2200799125219 31.0376129788913
"1347" 269.2 100.738587751436 28.8770492031433
"1348" 269.4 102.311545297004 26.8297626323558
"1349" 269.6 103.505951955264 23.6684412764398
"1350" 269.8 102.672225316343 19.902850437716
"1351" 270 100.944894517396 15.8768844905439
"1352" 270.2 97.8636148521514 13.1308315650765
"1353" 270.4 93.2988376938851 10.2195749550103
"1354" 270.6 87.3339660410854 8.39306622898986
"1355" 270.8 82.7862100266776 7.22602362185205
"1356" 271 77.4452827849959 5.89474636127818
"1357" 271.2 71.109443962489 5.98585949187787
"1358" 271.4 67.132719375147 6.05907737350881
"1359" 271.6 61.7321642211698 7.00219438714285
"1360" 271.8 55.4566736956851 8.5908836772813
"1361" 272 49.6132439555067 9.99748551957058
"1362" 272.2 44.0227794450585 12.0890338051679
"1363" 272.4 39.1250750543371 13.9423528843669
"1364" 272.6 33.8611061273835 16.9961414248009
"1365" 272.8 29.3556339983712 19.76827196342
"1366" 273 28.3371307603277 20.2776083415598
"1367" 273.2 28.3419262825 20.2302403767654
"1368" 273.4 27.9669914818211 19.7964132322337
"1369" 273.6 27.8045010434137 17.8646313214881
"1370" 273.8 29.0794595828787 14.5562091367484
"1371" 274 31.0212002302687 11.6825267097541
"1372" 274.2 34.5001313809759 8.66567909605342
"1373" 274.4 39.0333309398221 6.06067183009552
"1374" 274.6 43.1952878699262 4.15489129465092
"1375" 274.8 48.349630575574 2.71079622837432
"1376" 275 53.5955579777101 1.46542306949182
"1377" 275.2 58.0419536848404 0.85121263513458
"1378" 275.4 63.4307797258823 0.880848590823567
"1379" 275.6 68.0667393914772 0.397930191874972
"1380" 275.8 73.6516130164398 1.0352104043122
"1381" 276 78.3830123030628 1.82279236797909
"1382" 276.2 83.2012592156166 3.04101087064983
"1383" 276.4 87.6651223537337 4.56902781968178
"1384" 276.6 92.7858114299413 6.84309899604204
"1385" 276.8 97.367747548785 9.23760279989262
"1386" 277 101.165322960986 11.6165565180084
"1387" 277.2 105.705554821282 15.1688929758783
"1388" 277.4 109.401052041842 18.0137164722238
"1389" 277.6 112.363877473885 21.564174673726
"1390" 277.8 115.378512152602 25.1150534719633
"1391" 278 118.387477305658 28.5911916151985
"1392" 278.2 119.837652515108 30.7260612679458
"1393" 278.4 120.065672539638 31.6008469528288
"1394" 278.6 120.294140927552 33.7722271173735
"1395" 278.8 120.685228180479 34.6946145112266
"1396" 279 120.971350140471 35.6007118620251
"1397" 279.2 121.293590488277 36.5940329392554
"1398" 279.4 121.450098112654 36.5611441740149
"1399" 279.6 121.580194167982 36.9931691144503
"1400" 279.8 121.704449069361 37.579528935905
"1401" 280 121.637347925973 37.2983914000746
"1402" 280.2 121.306159875766 36.4714826111337
"1403" 280.4 121.290083804384 36.4683619687893
"1404" 280.6 121.531085007925 36.545271787424
"1405" 280.8 121.982128013411 39.4325727582403
"1406" 281 121.19717555886 43.3359139507576
"1407" 281.2 120.700704320108 45.5061627140714
"1408" 281.4 121.286029727087 50.3963640345258
"1409" 281.6 122.398978247516 54.3322311116676
"1410" 281.8 123.295945212702 59.5712796707837
"1411" 282 123.895688088863 65.1924282503435
"1412" 282.2 123.674854863797 71.0908960377695
"1413" 282.4 121.982777780435 76.4075215018056
"1414" 282.6 119.942389304961 81.7791382683581
"1415" 282.8 118.138389145332 87.1953096154261
"1416" 283 116.584983458126 92.3591601252572
"1417" 283.2 114.144618048024 97.4207661378856
"1418" 283.4 110.408751520172 101.965896909079
"1419" 283.6 105.539072613612 105.373434124412
"1420" 283.8 100.908063208131 109.380581271751
"1421" 284 97.3760318939191 113.161812703737
"1422" 284.2 94.2627259318845 116.77421736925
"1423" 284.4 89.3838324090999 119.691172305106
"1424" 284.6 83.2598559589529 120.867121346627
"1425" 284.8 78.2325478644878 121.517934289867
"1426" 285 72.4449209536373 123.082250530361
"1427" 285.2 67.3730220396116 124.499006998244
"1428" 285.4 66.2625895745603 124.4665237412
"1429" 285.6 61.8217985145079 125.437733282856
"1430" 285.8 55.5138735087349 123.882816304926
"1431" 286 50.1987402556459 121.513354034455
"1432" 286.2 45.1675419336569 119.088138074674
"1433" 286.4 40.21377622516 117.510840480299
"1434" 286.6 35.8908774853462 116.658061822176
"1435" 286.8 33.8810890109597 115.840625491937
"1436" 287 29.9191370238878 114.368472928937
"1437" 287.2 26.5775548293291 111.407115774556
"1438" 287.4 24.0378323124752 105.812903376113
"1439" 287.6 19.4631562974893 101.277449244459
"1440" 287.8 15.1482408141922 97.9816098703891
"1441" 288 11.8987584732941 94.3215063111092
"1442" 288.2 9.1210013503664 89.546328957927
"1443" 288.4 7.50966970662407 83.7492914566682
"1444" 288.6 6.1084606996292 77.9074467474991
"1445" 288.8 5.61312958342254 71.6362687915311
"1446" 289 6.59906779041316 65.694239195369
"1447" 289.2 8.42786470698887 59.7873174042134
"1448" 289.4 9.32098426996892 53.9606235017749
"1449" 289.6 11.2182379464702 48.1675226929961
"1450" 289.8 13.1598051305735 43.0759979768234
"1451" 290 15.2657632958703 37.7825228947442
"1452" 290.2 17.7026567643345 33.7645872682111
"1453" 290.4 19.7679133040633 30.7033361185772
"1454" 290.6 23.9421266933972 27.2097495470134
"1455" 290.8 29.2481642507752 24.9437708885568
"1456" 291 34.9306292769185 23.765841631852
"1457" 291.2 39.8216995881828 22.4790085616385
"1458" 291.4 45.5442112884981 20.5822877842707
"1459" 291.6 51.0717020958887 19.3230666635551
"1460" 291.8 57.0460548660597 17.9162903662134
"1461" 292 63.216463711315 17.0298924996092
"1462" 292.2 68.5408808252438 16.1137328779798
"1463" 292.4 74.3249221493387 15.8707412552928
"1464" 292.6 79.5928742610652 15.2257227113329
"1465" 292.8 84.8451545387173 16.9279928842222
"1466" 293 89.0990704908499 21.2140630500388
"1467" 293.2 92.2164275568221 26.1075946003151
"1468" 293.4 94.3014583485246 30.5838781639126
"1469" 293.6 96.4751067290583 35.0845494533384
"1470" 293.8 98.8060540122089 39.9003817108276
"1471" 294 100.149887048052 45.274296925478
"1472" 294.2 101.407664573356 50.4658561545837
"1473" 294.4 102.222989755762 55.8542192687852
"1474" 294.6 103.836007614561 61.8307980060799
"1475" 294.8 105.210472654982 68.2015220982311
"1476" 295 106.452086074993 73.6087333028336
"1477" 295.2 108.321148069381 79.7871714577632
"1478" 295.4 108.845536796784 85.1211008731595
"1479" 295.6 107.28915070882 91.1975454538099
"1480" 295.8 104.220691170518 96.4032945840876
"1481" 296 99.8915849841628 100.927492899498
"1482" 296.2 96.7493001627843 104.463242037396
"1483" 296.4 93.0930795900551 107.144464956699
"1484" 296.6 87.3713729511139 109.175861906192
"1485" 296.8 82.1068080122972 111.12866854253
"1486" 297 78.1433310063627 109.872321081212
"1487" 297.2 72.8893244758959 108.356428052476
"1488" 297.4 66.8488467595291 107.644947884903
"1489" 297.6 62.1349417634639 106.758624788506
"1490" 297.8 56.6560563533513 104.752187470632
"1491" 298 50.8453171322068 101.65757214663
"1492" 298.2 45.4938532513265 100.26009201034
"1493" 298.4 40.3998936609215 99.1527399661459
"1494" 298.6 34.4880106842027 98.5683823828028
"1495" 298.8 30.1025799557676 98.5543823634736
"1496" 299 27.3233258813359 98.9974110384915
"1497" 299.2 26.3495023747316 99.8576485802757
"1498" 299.4 25.7687245821886 101.141543861694
"1499" 299.6 26.9544750574157 103.199759812272
"1500" 299.8 29.5580433380382 104.180915166282
"1501" 300 32.5629325031481 105.001545169369
"1502" 300.2 37.2289797997156 106.018290082427
"1503" 300.4 40.2129173630037 106.463433691264
"1504" 300.6 44.9482435957127 106.804377753664
"1505" 300.8 50.0334754768835 107.528701256484
"1506" 301 54.4084683476624 108.898217688905
"1507" 301.2 59.1405482394721 110.620937803528
"1508" 301.4 63.4997757274089 111.279593352382
"1509" 301.6 68.0968257521994 111.123322748978
"1510" 301.8 73.5330616009136 110.420490265425
"1511" 302 78.8776755379494 110.75532472791
"1512" 302.2 84.3480350521019 110.716890695878
"1513" 302.4 87.9924092542043 110.594028013201
"1514" 302.6 91.56722696939 108.583967833087
"1515" 302.8 94.4145047976099 104.078222452344
"1516" 303 95.6351866200665 99.5581226208566
"1517" 303.2 96.9920211028298 94.2738505757331
"1518" 303.4 97.3632111631362 89.5060007040665
"1519" 303.6 97.0961007661444 83.5652904658936
"1520" 303.8 97.7051488346106 77.3776530762921
"1521" 304 96.9334140798108 72.2973374204515
"1522" 304.2 96.3131375290785 66.5619326408266
"1523" 304.4 95.3925494030608 60.6447977844705
"1524" 304.6 95.6049317653744 55.2827711004932
"1525" 304.8 96.4580209917322 51.3314712319635
"1526" 305 97.0903654247113 49.1764605785638
"1527" 305.2 96.5917188978481 45.6619592068569
"1528" 305.4 93.6798509192761 42.7611009059022
"1529" 305.6 89.1789864140204 41.0583350762736
"1530" 305.8 84.3073260552583 40.2137436322372
"1531" 306 81.1950977274064 39.5939711375497
"1532" 306.2 76.0549504823534 38.2336248306305
"1533" 306.4 71.0622307778353 36.0757760420563
"1534" 306.6 66.1233495413146 33.0409120164962
"1535" 306.8 61.2617514492544 28.7944663309264
"1536" 307 58.6103637832475 24.2850570261727
"1537" 307.2 58.0644326720038 22.0023464604341
"1538" 307.4 58.6295444369231 20.0624455855364
"1539" 307.6 60.7098868881055 18.0148949494485
"1540" 307.8 64.3790856698748 17.860961430041
"1541" 308 69.2440002008047 17.6616378341877
"1542" 308.2 72.592950051452 18.6267969385031
"1543" 308.4 77.8559843809525 19.7573239901642
"1544" 308.6 83.5063560201107 20.2457107801146
"1545" 308.8 89.2767404196106 20.2019816556321
"1546" 309 92.3692709554169 20.0397053040797
"1547" 309.2 96.1519645662756 20.4737308090648
"1548" 309.4 100.386761392284 22.4479824279826
"1549" 309.6 104.66626736723 24.7645901000349
"1550" 309.8 107.178086663148 29.2674216095107
"1551" 310 111.610577388443 32.7083662737059
"1552" 310.2 115.773028956262 37.1242102166333
"1553" 310.4 118.153532269689 39.9404878015262
"1554" 310.6 120.505449476412 44.13034182595
"1555" 310.8 121.87072339188 50.1559352422044
"1556" 311 122.918459232934 56.7314539118394
"1557" 311.2 123.585667729036 61.4291237267411
"1558" 311.4 124.063350586122 67.0905046766167
"1559" 311.6 125.297189591951 73.284411578123
"1560" 311.8 123.34192983664 78.8999863609029
"1561" 312 122.079641372559 85.416657331543
"1562" 312.2 119.440371332456 90.8723289141896
"1563" 312.4 116.177927793288 96.616438484028
"1564" 312.6 113.223343704901 101.840557030955
"1565" 312.8 111.108227922311 104.87911301732
"1566" 313 107.104665483701 108.899337814984
"1567" 313.2 102.679524004837 111.864314011988
"1568" 313.4 99.1420862706065 114.628090343588
"1569" 313.6 95.2711921879141 116.910251177322
"1570" 313.8 92.7796680669069 118.614472122899
"1571" 314 91.4558508301033 118.856112176035
"1572" 314.2 88.4797036846066 120.174111812851
"1573" 314.4 87.6388102807567 120.227095427633
"1574" 314.6 88.6427455382406 120.057452860802
"1575" 314.8 88.6102572823116 120.118536580299
"1576" 315 88.686456823991 120.216848523393
"1577" 315.2 88.1496535042082 119.958033736231
"1578" 315.4 86.5937747255733 119.83520888142
"1579" 315.6 83.7128206869645 118.045777975534
"1580" 315.8 82.1550943066157 116.151649244028
"1581" 316 80.3877127483633 112.435494193586
"1582" 316.2 79.283022864022 108.502630175156
"1583" 316.4 78.6403384928053 103.897662620557
"1584" 316.6 77.8615724684661 98.99176113824
"1585" 316.8 77.6651278894639 94.2082073142488
"1586" 317 78.0618062276864 88.8473008966799
"1587" 317.2 77.8013214298746 84.2762549577095
"1588" 317.4 78.7746562572533 79.9881647748808
"1589" 317.6 81.2323213430112 74.7821270613264
"1590" 317.8 84.356806068867 70.04401172799
"1591" 318 87.0874426872028 66.7113769709878
"1592" 318.2 90.7972754470201 62.8672143339352
"1593" 318.4 94.6577082918452 59.7332086305838
"1594" 318.6 98.5452068567594 57.730566967584
"1595" 318.8 100.201960707257 57.1678917721931
"1596" 319 100.785103776819 56.8240289081349
"1597" 319.2 103.564466013175 56.878886312257
"1598" 319.4 106.963688992448 58.6292598308983
"1599" 319.6 107.974619880881 59.2033871301475
"1600" 319.8 110.451713715684 58.7331490319294
"1601" 320 112.315780652961 56.2896507155401
"1602" 320.2 113.816941254533 52.9673379423353
"1603" 320.4 113.734141607145 48.249279965012
"1604" 320.6 113.365614954356 44.2130573407678
"1605" 320.8 111.475090356582 39.434665325826
"1606" 321 108.877452414849 36.0395231775696
"1607" 321.2 105.540575270021 31.5357721284626
"1608" 321.4 102.185930380846 27.7822153270472
"1609" 321.6 98.1541606133916 24.453370665199
"1610" 321.8 93.7987844202 20.6675065501092
"1611" 322 90.2085335380062 17.1108391958671
"1612" 322.2 87.9295582034694 13.18247190086
"1613" 322.4 87.5727213574885 12.4834094119684
"1614" 322.6 87.9665989602235 11.644499627739
"1615" 322.8 89.8505254963749 10.4431165004946
"1616" 323 93.0775165591317 10.4055143972171
"1617" 323.2 97.4754012252145 11.8503598263912
"1618" 323.4 100.965937166553 13.3272997964906
"1619" 323.6 104.463090113896 16.1407652110635
"1620" 323.8 107.101874723103 18.7269506496867
"1621" 324 110.540016232557 22.7547551985644
"1622" 324.2 114.02795321391 26.8527196160923
"1623" 324.4 116.553924331201 30.1432578473009
"1624" 324.6 119.254167723565 34.303225794001
"1625" 324.8 120.88798019359 40.0368367869592
"1626" 325 122.37664868483 44.5657365969473
"1627" 325.2 123.340274892565 47.2182556383403
"1628" 325.4 124.362841931694 52.2945958452407
"1629" 325.6 124.996727111083 57.9509907010719
"1630" 325.8 125.745297236852 62.9483212805084
"1631" 326 126.181940858527 66.6174361317878
"1632" 326.2 125.869371091524 72.3888047596296
"1633" 326.4 124.041442681486 78.2457466609386
"1634" 326.6 122.895260909245 84.414586867342
"1635" 326.8 120.772479481495 89.6205242378027
"1636" 327 117.37954507126 94.9155321354725
"1637" 327.2 113.713755910715 99.2813348637
"1638" 327.4 110.382878990852 103.411909137862
"1639" 327.6 108.405427943234 106.153174049543
"1640" 327.8 104.902725030388 110.123661515105
"1641" 328 100.205417791897 112.883101301036
"1642" 328.2 94.9922050344496 114.745782763522
"1643" 328.4 90.2466666361914 116.173296463601
"1644" 328.6 85.7151357245115 118.527187057841
"1645" 328.8 81.9623371554066 121.185051714734
"1646" 329 78.9755469412537 122.954570683104
"1647" 329.2 74.8616264172864 123.390368155174
"1648" 329.4 70.3759901149229 122.843329320083
"1649" 329.6 65.7023507223508 121.680798119315
"1650" 329.8 61.2103430358579 120.071401597676
"1651" 330 56.4287825624639 116.760239720112
"1652" 330.2 52.3126771736415 113.599669614262
"1653" 330.4 48.094902271354 110.547817722834
"1654" 330.6 43.0488918273205 108.323979583584
"1655" 330.8 37.7786771522606 106.575407362226
"1656" 331 32.3759712358007 105.408017406841
"1657" 331.2 28.7245383422377 105.165715273261
"1658" 331.4 25.4330969725823 104.413223904118
"1659" 331.6 22.7146790337782 101.253741878471
"1660" 331.8 21.5301669490174 96.7652276218364
"1661" 332 20.8156801301237 91.3172974555275
"1662" 332.2 20.9909225866937 87.5282718855424
"1663" 332.4 20.1905924215094 82.2560528636818
"1664" 332.6 20.0658970972458 76.739417559967
"1665" 332.8 19.7066986399232 71.4505917107554
"1666" 333 19.9338030275149 66.7058701816433
"1667" 333.2 20.6396764314679 62.5827443571173
"1668" 333.4 23.7719559053485 57.5502802644802
"1669" 333.6 26.9277460216818 53.0197090437868
"1670" 333.8 31.3915129278026 49.8727373171119
"1671" 334 35.597603877788 46.8665388739741
"1672" 334.2 40.1853297639597 43.8063651509324
"1673" 334.4 44.2087295008427 40.5374676808838
"1674" 334.6 49.3585274254006 35.6539652884962
"1675" 334.8 52.2342750995769 32.4641431048335
"1676" 335 55.5280167297283 27.7945416424933
"1677" 335.2 57.3105053492084 25.7391180695597
"1678" 335.4 60.6948543441072 25.0800523432861
"1679" 335.6 64.8369089188654 25.0471136036433
"1680" 335.8 69.2322620793112 26.6792437999718
"1681" 336 71.0640068777803 30.8757049248077
"1682" 336.2 73.7137898039323 34.924970169143
"1683" 336.4 76.6964964691664 38.2308679435691
"1684" 336.6 79.8512748568783 41.6070280911307
"1685" 336.8 83.21705158963 45.9431287127354
"1686" 337 86.5886719740176 50.6437821979601
"1687" 337.2 89.0709184696925 53.6396832973729
"1688" 337.4 90.3025624581044 57.6547199665854
"1689" 337.6 90.9541803131854 62.2666514798369
"1690" 337.8 89.9152933119818 68.0495054005085
"1691" 338 87.9895475030577 73.3440168400801
"1692" 338.2 86.8856355700973 78.8007918582654
"1693" 338.4 86.7447078732775 84.0167135555148
"1694" 338.6 86.3055598560144 88.9822898321339
"1695" 338.8 84.9704802439898 92.6892104962263
"1696" 339 81.8952732012393 96.7175934137095
"1697" 339.2 76.7371483733756 98.8279982333666
"1698" 339.4 71.9342319961414 99.8085968780702
"1699" 339.6 67.2656596088198 99.3523139429358
"1700" 339.8 61.4474620884225 98.6391831319548
"1701" 340 57.0960576616625 97.6890408128267
"1702" 340.2 52.2427095874112 98.3466267508706
"1703" 340.4 48.5289794139394 100.218462324672
"1704" 340.6 45.7996777728133 103.506756935118
"1705" 340.8 44.4605129272281 106.863049883825
"1706" 341 45.083159713267 111.00180291987
"1707" 341.2 45.7255932519051 113.86797180321
"1708" 341.4 47.439836966351 117.087496426552
"1709" 341.6 50.6680263584387 119.684621986597
"1710" 341.8 55.2874186138885 121.765660943069
"1711" 342 58.9366241341724 123.349113830118
"1712" 342.2 63.8680041223781 123.450614582173
"1713" 342.4 68.9110311342258 122.648846950071
"1714" 342.6 73.5696674958923 120.901920939032
"1715" 342.8 77.664617176502 119.062649936368
"1716" 343 82.6520145989594 116.949507092171
"1717" 343.2 87.6504912232606 115.134547469745
"1718" 343.4 92.0836675895452 114.04447136809
"1719" 343.6 96.19985498408 111.628894495615
"1720" 343.8 100.155460060093 107.859545517448
"1721" 344 103.318475656466 103.794652571585
"1722" 344.2 105.710057930812 99.0586173662501
"1723" 344.4 108.899893505205 94.2558063879248
"1724" 344.6 111.87407356762 89.2894300630873
"1725" 344.8 115.097164314417 84.9059610995909
"1726" 345 117.677651031108 82.0276753599392
"1727" 345.2 119.366126291861 80.5399085804703
"1728" 345.4 121.636881758088 77.679400086506
"1729" 345.6 121.84506104236 73.5956354750768
"1730" 345.8 121.377009255115 69.2168676662063
"1731" 346 120.205088980345 63.6689310159943
"1732" 346.2 119.202113616434 59.4852947037911
"1733" 346.4 118.06226373876 54.2688242615643
"1734" 346.6 117.621318798972 48.3294746063771
"1735" 346.8 118.050653676915 44.2939992638761
"1736" 347 118.213785761929 38.9784879689824
"1737" 347.2 117.167172076825 34.8831587754881
"1738" 347.4 114.621059210593 31.3853151490003
"1739" 347.6 111.680639916515 27.5209714520104
"1740" 347.8 107.827007506348 24.8134653502988
"1741" 348 104.147840625753 22.6956738882521
"1742" 348.2 99.1873383230159 21.0329602944008
"1743" 348.4 94.4935662186263 19.4816127070918
"1744" 348.6 89.8576115509279 19.0148010407529
"1745" 348.8 84.5917279623764 18.9498509142609
"1746" 349 79.9154669286197 17.891091095507
"1747" 349.2 74.8957704267693 16.3809937027213
"1748" 349.4 70.9432527356422 14.2069333519235
"1749" 349.6 69.0426986994225 12.1278275107481
"1750" 349.8 68.3806884851014 11.223386076523
"1751" 350 65.557816131778 9.98673080573825
"1752" 350.2 61.2634204325374 11.6496889878866
"1753" 350.4 57.5958487660175 14.0220365075615
"1754" 350.6 53.3009318418074 17.1496212908762
"1755" 350.8 49.0619627245138 19.4775763168248
"1756" 351 44.0413444964391 21.6586843634978
"1757" 351.2 38.600784316097 23.7018410273513
"1758" 351.4 33.6663776924864 25.1107919051118
"1759" 351.6 28.9648583613323 25.3756884131458
"1760" 351.8 27.5263077702059 25.4059385824625
"1761" 352 26.4621192959292 25.2642881937606
"1762" 352.2 23.6476265310436 27.0547777761872
"1763" 352.4 22.1809630100735 29.989823165973
"1764" 352.6 21.640880644413 32.4246694372265
"1765" 352.8 22.3474667572183 36.82318122114
"1766" 353 23.6683745208902 41.1936002470218
"1767" 353.2 24.9875301788929 45.8936798364354
"1768" 353.4 26.6897441693304 50.2713247175501
"1769" 353.6 28.4885800868607 54.0522486918982
"1770" 353.8 31.7898120932834 57.88508314298
"1771" 354 34.7042978213873 60.5890516724992
"1772" 354.2 38.75671995441 62.0648305368053
"1773" 354.4 42.1124071958624 63.130776878057
"1774" 354.6 46.5303485139646 63.4966282940054
"1775" 354.8 51.1055407785751 62.7292684366527
"1776" 355 56.5152841887262 62.1627511241478
"1777" 355.2 61.7050351995327 61.3081866213842
"1778" 355.4 66.6071377233897 59.4082791134264
"1779" 355.6 71.5360459653825 58.6915920596183
"1780" 355.8 76.5240833696664 57.3370436856375
"1781" 356 81.9171382574026 55.0174494538022
"1782" 356.2 85.2298272029916 52.9069100043536
"1783" 356.4 88.4150569948707 49.6820483560931
"1784" 356.6 90.0886011490717 46.1662661760972
"1785" 356.8 91.2417360155225 43.074549239371
"1786" 357 91.3858116798323 42.1434077899604
"1787" 357.2 92.4519094795739 39.8951789411412
"1788" 357.4 92.9889073015093 39.4240373833938
"1789" 357.6 94.8131014703695 39.2372427408285
"1790" 357.8 96.8117622494627 40.4479260858128
"1791" 358 98.4328662588844 41.5613827151125
"1792" 358.2 99.5617498632888 44.7636538406536
"1793" 358.4 100.45357361612 48.8394851780279
"1794" 358.6 102.060777289853 54.2596986221186
"1795" 358.8 103.197909138917 60.0466512707937
"1796" 359 104.270489176935 65.6320001617276
"1797" 359.2 105.521610816906 72.0061009971928
"1798" 359.4 106.780046691722 77.9242238046041
"1799" 359.6 108.576395241839 84.0487637918372
"1800" 359.8 109.858855887192 88.6983807885571
"1801" 360 110.804233637468 90.0126555828147
"1802" 360.2 112.486774786552 91.0678105525978
"1803" 360.4 114.899007200985 90.1946427081176
"1804" 360.6 117.981976826329 88.8784432938935
"1805" 360.8 120.240047978023 85.85123117979
"1806" 361 121.442284774703 81.7013210047553
"1807" 361.2 121.981792825482 77.1258961289078
"1808" 361.4 122.400648669856 72.252784595569
"1809" 361.6 123.475336611904 67.5670286330008
"1810" 361.8 123.185358040448 64.8206463625109
"1811" 362 122.607437919755 60.6016928712181
"1812" 362.2 121.568024517098 54.1873477136839
"1813" 362.4 122.133184424087 48.3425504474669
"1814" 362.6 121.576328584175 43.6376434959331
"1815" 362.8 120.148400408727 38.3615090686443
"1816" 363 118.741008747129 34.3562222491496
"1817" 363.2 116.26758184641 30.1729587742074
"1818" 363.4 112.921305724091 25.4658370061622
"1819" 363.6 110.213155660867 22.0156066733907
"1820" 363.8 106.295968814332 18.0057147844075
"1821" 364 103.10870547718 15.5086129268194
"1822" 364.2 99.0070217173307 12.6223748069309
"1823" 364.4 94.05244469126 10.3442898924528
"1824" 364.6 88.9646604918087 7.85191671997925
"1825" 364.8 82.8871547780989 6.19056894750944
"1826" 365 77.2866251595261 3.60802581152559
"1827" 365.2 71.2601467568996 2.27241955916683
"1828" 365.4 67.8317786184214 1.38993601365102
"1829" 365.6 64.2395407348968 1.85874165078354
"1830" 365.8 59.0040223466554 3.48074761051586
"1831" 366 53.9830534380625 5.82825404172565
"1832" 366.2 49.5889117370985 7.50781476837858
"1833" 366.4 44.7388612483384 8.98273992102948
"1834" 366.6 39.3298720887745 11.380676050026
"1835" 366.8 34.2747601504325 14.4408079699691
"1836" 367 29.5562927715229 17.1497293720502
"1837" 367.2 27.750521289124 17.7086883199894
"1838" 367.4 27.9210747707361 17.8283664067011
"1839" 367.6 28.2657208715329 17.6524818103141
"1840" 367.8 26.8896280981953 18.8571364575635
"1841" 368 25.1509078585361 21.9073476225211
"1842" 368.2 23.855572358237 26.3990311587647
"1843" 368.4 22.5913185218052 30.3957619021899
"1844" 368.6 21.4335413250418 34.6959602589022
"1845" 368.8 21.0410364723915 39.3299327889324
"1846" 369 20.992944180549 43.795790967838
"1847" 369.2 20.8290710063367 48.091980732251
"1848" 369.4 20.6777996778317 52.7754811748039
"1849" 369.6 21.7508096624053 57.5641135891982
"1850" 369.8 23.2376572756179 60.9955152153598
"1851" 370 26.0860922864376 65.3538210515862
"1852" 370.2 29.400290974616 68.6118509938995
"1853" 370.4 33.4028428454001 72.0799140941897
"1854" 370.6 37.908201618499 74.5836500376016
"1855" 370.8 42.8963470092035 75.9855784863884
"1856" 371 46.1887246239978 75.7808701378643
"1857" 371.2 50.8692653973186 74.2184999903452
"1858" 371.4 55.5422881964149 71.815267294434
"1859" 371.6 58.9025045769407 69.3132511586835
"1860" 371.8 62.4879951397678 65.9844354185666
"1861" 372 65.238804567612 62.9737473120849
"1862" 372.2 67.2811944115373 60.8274581974138
"1863" 372.4 68.4157541114341 59.5767581337913
"1864" 372.6 70.6914001609887 56.6094641553016
"1865" 372.8 73.1603645549775 52.5573036107054
"1866" 373 75.0070885958749 47.8768467582077
"1867" 373.2 76.3018624560587 43.6260372145947
"1868" 373.4 76.3160535860082 38.8872099301179
"1869" 373.6 75.8007922499145 33.5487132500365
"1870" 373.8 75.5479341733204 29.1734606350792
"1871" 374 74.9162671109154 26.8338037482577
"1872" 374.2 74.1831224068883 25.2401217744098
"1873" 374.4 73.6730834324551 21.6787643141502
"1874" 374.6 75.4115763255591 18.8726182759504
"1875" 374.8 78.9486246953036 17.1916970970946
"1876" 375 83.8862635992378 18.1746498658374
"1877" 375.2 88.6340533174184 19.8060300513908
"1878" 375.4 93.0049616847346 23.4407267495288
"1879" 375.6 96.7502409519808 27.2449221373625
"1880" 375.8 101.045392112925 31.5197479939134
"1881" 376 104.622153525425 34.3968983801552
"1882" 376.2 109.325581312525 37.1356949539806
"1883" 376.4 110.896058529671 37.5993320432561
"1884" 376.6 113.539145756835 39.9353401076891
"1885" 376.8 114.380908694766 43.8289158182723
"1886" 377 115.09966094741 48.4881724390687
"1887" 377.2 115.469533939684 53.8544859251023
"1888" 377.4 116.240772811432 59.2904322484182
"1889" 377.6 116.261717480423 64.7379373561286
"1890" 377.8 115.561500428195 69.410004374131
"1891" 378 115.010927738782 75.035119434264
"1892" 378.2 114.779286826967 80.3742616625657
"1893" 378.4 115.209128464811 85.6920167498514
"1894" 378.6 114.587103412345 90.488742155922
"1895" 378.8 111.351330895272 95.4374363561216
"1896" 379 106.225149087611 98.9101801324998
"1897" 379.2 101.810011816991 101.999652092373
"1898" 379.4 97.8686905030263 105.546326392624
"1899" 379.6 93.9654663082849 108.626091688326
"1900" 379.8 90.2111976131294 112.319908216512
"1901" 380 86.4230258916351 115.376434771782
"1902" 380.2 81.8165986119903 115.891773183634
"1903" 380.4 76.2808850105098 116.044675008704
"1904" 380.6 70.6842759818529 115.195156131883
"1905" 380.8 66.0379491230969 113.588567905193
"1906" 381 60.7356207400383 111.848694845591
"1907" 381.2 56.0924197628114 109.549473914337
"1908" 381.4 52.267685557843 106.680992943179
"1909" 381.6 48.630764102363 102.293037519616
"1910" 381.8 45.2493539136841 97.7241107660959
"1911" 382 42.2030401707173 92.2985956907872
"1912" 382.2 41.3321080866093 87.7851068588002
"1913" 382.4 41.252560534787 82.0999613336349
"1914" 382.6 41.1414835116357 77.8684409767642
"1915" 382.8 40.5101009494672 73.0402536443585
"1916" 383 39.6812612480072 69.2626911958823
"1917" 383.2 37.1521946084011 64.7004637341389
"1918" 383.4 35.4808940235081 60.5352513544319
"1919" 383.6 34.3676769581073 56.9682812656188
"1920" 383.8 34.3683972304241 52.7908773812055
"1921" 384 35.7479817667771 48.7141472021969
"1922" 384.2 38.5343715171984 44.5541337158819
"1923" 384.4 41.4563140010009 41.5495193912088
"1924" 384.6 45.3661440117478 38.3086517280112
"1925" 384.8 49.4754575937945 35.5341316698211
"1926" 385 53.8948726600938 33.4989160955273
"1927" 385.2 57.8518154869594 31.9410566213065
"1928" 385.4 59.6986348088891 31.2758671464095
"1929" 385.6 62.4900863699209 30.5843116397264
"1930" 385.8 64.9124521406425 29.5175252201305
"1931" 386 68.2577391407576 27.1349889023563
"1932" 386.2 70.9606166553718 25.2378127516311
"1933" 386.4 72.6892272375068 23.4911578082066
"1934" 386.6 72.8470301462766 23.0745481476344
"1935" 386.8 73.6544292269226 22.1605209706545
"1936" 387 76.5142538084663 21.0568792763668
"1937" 387.2 79.5556861337146 21.0339587273393
"1938" 387.4 81.8184150850164 23.7614287732111
"1939" 387.6 83.6191514258209 26.8499239005062
"1940" 387.8 85.0665635680368 30.6576040550507
"1941" 388 86.9491832272894 33.9122860195813
"1942" 388.2 88.9390302756069 38.8606641389455
"1943" 388.4 90.1728741688936 43.5284846637029
"1944" 388.6 91.6620120159579 47.4562809118224
"1945" 388.8 93.4308235271748 52.7077959505797
"1946" 389 94.2740037654171 57.0590318269825
"1947" 389.2 95.4630183441186 62.1998575270441
"1948" 389.4 95.9751927855532 67.6069476301685
"1949" 389.6 97.9193920554893 72.4501912350042
"1950" 389.8 99.7621054280504 77.343476420507
"1951" 390 102.269713134292 82.4915345697601
"1952" 390.2 103.529269341681 84.9733854036492
"1953" 390.4 105.138098281375 86.7865661739221
"1954" 390.6 106.328747768615 87.4287337045394
"1955" 390.8 109.005753420762 87.8348121999164
"1956" 391 111.983641878973 87.5153051704284
"1957" 391.2 112.268647661564 87.1414945540999
"1958" 391.4 112.813928328022 86.6877597308949
"1959" 391.6 113.03187309945 86.9608957542775
"1960" 391.8 114.05115599611 88.4526539282475
"1961" 392 113.83780873837 91.1634651605519
"1962" 392.2 112.642885939914 94.5902801166274
"1963" 392.4 110.31033454675 97.7890444027824
"1964" 392.6 106.114324319605 101.251945203703
"1965" 392.8 102.762039353636 105.645197137774
"1966" 393 98.0505786701754 109.393809124991
"1967" 393.2 94.1227797354123 112.996779124577
"1968" 393.4 90.5690873999587 115.966687288018
"1969" 393.6 85.4511415831375 117.78539317068
"1970" 393.8 79.5040551504173 117.245931030271
"1971" 394 73.6551789499229 115.572345140602
"1972" 394.2 68.6369783859928 114.326430560649
"1973" 394.4 63.4831113812956 113.478552225251
"1974" 394.6 57.6432385235228 112.056167934313
"1975" 394.8 52.7348712917489 110.477059712056
"1976" 395 48.5634093742254 108.665190924181
"1977" 395.2 45.1295826773291 105.880508385269
"1978" 395.4 42.9220393526893 101.76179738818
"1979" 395.6 42.768792145884 97.0584957114186
"1980" 395.8 42.5913970174105 92.7542347845359
"1981" 396 42.4198412704476 88.4091890555515
"1982" 396.2 43.5925179809912 83.546831697334
"1983" 396.4 46.052126425205 79.0210485186412
"1984" 396.6 49.6990070600729 75.0388913594919
"1985" 396.8 52.999250382166 71.5802168620811
"1986" 397 56.7489723584939 68.3468269690875
"1987" 397.2 60.9016075389006 65.6025095639354
"1988" 397.4 65.880762049019 63.2615814215471
"1989" 397.6 70.2179485313003 61.8787513362592
"1990" 397.8 74.2300828301361 59.6311896346364
"1991" 398 78.4690132420466 57.2733012357013
"1992" 398.2 82.0838168353369 55.0849168061052
"1993" 398.4 85.388226821832 53.4241258170859
"1994" 398.6 89.7112154904942 52.3448281855215
"1995" 398.8 94.2555631476425 51.8806309779705
"1996" 399 96.4697054608681 51.523740957085
"1997" 399.2 98.3389856629663 51.8200907308299
"1998" 399.4 101.907142749023 53.5747279211136
"1999" 399.6 104.956574590347 56.5011738994926
"2000" 399.8 106.680552299581 60.8895712412403
"2001" 400 107.515702226079 65.2824311527524
"2002" 400.2 107.587264140203 69.7977172794907
"2003" 400.4 106.173992147643 74.7540412212712
"2004" 400.6 105.39735514763 79.1492520711089
"2005" 400.8 103.550400704695 84.2340357469826
"2006" 401 101.542115503091 87.9049163226611
"2007" 401.2 98.4628805171991 91.9728138604133
"2008" 401.4 94.8375878500512 95.6156175435552
"2009" 401.6 90.4331223574562 99.1247641488858
"2010" 401.8 86.9373535458424 102.199679346444
"2011" 402 84.4747235607019 106.729082866354
"2012" 402.2 83.3132936352163 111.288620719311
"2013" 402.4 83.2474232866026 114.626440334049
"2014" 402.6 83.3427126100403 116.338460664741
"2015" 402.8 81.4817064473919 120.391379290222
"2016" 403 78.0250883867331 123.05774177681
"2017" 403.2 74.0062061458657 123.302728204596
"2018" 403.4 68.7961507970395 122.010205191479
"2019" 403.6 63.5304557425992 121.333235056688
"2020" 403.8 58.0772699980722 119.64834816546
"2021" 404 53.7106683365662 117.501767021975
"2022" 404.2 48.842960409513 115.411935549705
"2023" 404.4 44.3825310751665 112.331656035142
"2024" 404.6 41.5167771133613 108.33444484553
"2025" 404.8 39.1676603320239 104.119794374611
"2026" 405 37.8476106460694 98.921768055577
"2027" 405.2 37.9748029411008 94.9185789025052
"2028" 405.4 39.0442662155033 90.1868061971154
"2029" 405.6 42.0263842156594 85.4521127897425
"2030" 405.8 46.2105572998433 80.610185941458
"2031" 406 49.6895467932556 76.0343844674131
"2032" 406.2 52.2832356893 70.858218869736
"2033" 406.4 54.772849522226 65.4700380509362
"2034" 406.6 55.5137745009777 60.9758065268539
"2035" 406.8 55.1633466584619 56.1532393737784
"2036" 407 56.2695839726192 51.1435732704116
"2037" 407.2 58.3470035521202 46.3375571909878
"2038" 407.4 60.5298306177681 41.7986134616394
"2039" 407.6 64.002120978111 37.6686688819853
"2040" 407.8 68.3953952197089 33.4827471172295
"2041" 408 71.8032722151007 30.6015827819755
"2042" 408.2 75.7529576278245 27.7042925333617
"2043" 408.4 80.6252493285276 25.4346681852482
"2044" 408.6 85.4973310655873 25.392110976261
"2045" 408.8 88.8812970014154 25.3445726580587
"2046" 409 91.0867434791236 24.9026449206567
"2047" 409.2 92.6526121977474 23.5157498215601
"2048" 409.4 92.9687595329469 20.7281820970398
"2049" 409.6 91.8285842178618 17.7374878117703
"2050" 409.8 90.4822040831704 14.6575963919483
"2051" 410 88.6531144103254 11.2727380626011
"2052" 410.2 84.7395743906866 10.6302767820359
"2053" 410.4 80.9301540999913 9.97962500293445
"2054" 410.6 77.2837969482518 9.57714212160146
"2055" 410.8 71.7889904260839 9.02021146269961
"2056" 411 66.4498142086413 8.34859005701654
"2057" 411.2 60.5876747045768 8.24354202949787
"2058" 411.4 55.322986871504 8.37373122541984
"2059" 411.6 49.5565060950764 9.47714737308828
"2060" 411.8 45.1831782810838 12.2953146439464
"2061" 412 41.4695658400681 15.1322468402149
"2062" 412.2 36.9967034652345 18.6664336195517
"2063" 412.4 32.1645402209679 21.0583680222407
"2064" 412.6 26.9646460627501 22.9951262682438
"2065" 412.8 26.2224765261147 22.8309770867568
"2066" 413 25.9476834023042 22.7462246360645
"2067" 413.2 25.7828309394482 22.8523113786882
"2068" 413.4 25.1763730696323 23.2187053766832
"2069" 413.6 22.4187057484233 25.5988904738795
"2070" 413.8 21.2282588263989 27.2411303166324
"2071" 414 19.1064651272696 31.2750196697346
"2072" 414.2 17.3930019707235 35.2308536500106
"2073" 414.4 15.2999753855033 38.6782680746408
"2074" 414.6 12.9216339216034 41.3021321558261
"2075" 414.8 10.4731738328265 44.6031590319749
"2076" 415 9.2473268226241 48.5976177546265
"2077" 415.2 9.338801496374 53.0860005182608
"2078" 415.4 9.63557982721795 57.9592503994771
"2079" 415.6 10.1082009758606 63.6522124096974
"2080" 415.8 10.0622157909405 67.9845113738718
"2081" 416 9.82641516809146 72.8909334861427
"2082" 416.2 8.64667857216202 77.883665044241
"2083" 416.4 8.54135946066038 81.6429729625846
"2084" 416.6 8.59112506491384 83.0709287032883
"2085" 416.8 9.16030284486862 86.0256263777528
"2086" 417 10.7675249270528 89.1133674488824
"2087" 417.2 13.7904211688045 91.3157987249162
"2088" 417.4 17.4283184306267 93.220461549795
"2089" 417.6 21.2202044267591 94.2608139771648
"2090" 417.8 25.0004545364662 94.7327028472869
"2091" 418 29.6572573755026 94.1625028598464
"2092" 418.2 32.7725043825297 93.4214970155526
"2093" 418.4 36.5235134319039 91.5773694311661
"2094" 418.6 40.397755635428 90.4723121322674
"2095" 418.8 44.5614772329475 88.9901028381719
"2096" 419 49.0111692087611 87.0364031978245
"2097" 419.2 52.5195901152346 84.4442406987433
"2098" 419.4 56.0953680966025 80.8278483596714
"2099" 419.6 59.6510665709251 77.4008330354281
"2100" 419.8 61.5579051110842 73.6540187987858
"2101" 420 62.6810676792635 69.409073713683
"2102" 420.2 63.5724694285151 64.7080778497502
"2103" 420.4 63.4016337428248 59.8064136597114
"2104" 420.6 62.2384571354971 54.8389447636817
"2105" 420.8 60.8859739220207 50.8292727988628
"2106" 421 60.3722807122755 46.4074043638162
"2107" 421.2 61.4109087914087 41.9353898024614
"2108" 421.4 63.6609180769248 38.8812593468904
"2109" 421.6 67.3986204903317 37.2144745896645
"2110" 421.8 72.1924974779656 35.6232961464672
"2111" 422 76.4203065657372 33.4496137303233
"2112" 422.2 80.4993778044317 33.9384774525103
"2113" 422.4 85.0939730877754 34.6375405232135
"2114" 422.6 89.5281730157477 36.2050541892759
"2115" 422.8 93.4451544966095 39.8034948730135
"2116" 423 95.6162470214209 43.1068940086819
"2117" 423.2 97.7089789134649 46.6163524029031
"2118" 423.4 99.8136011322011 51.3320008707388
"2119" 423.6 102.28839381839 55.0693828210326
"2120" 423.8 104.990542895547 57.8770714268415
"2121" 424 108.223153611952 60.5702655385793
"2122" 424.2 110.27275362074 61.854025889963
"2123" 424.4 113.324036784402 63.402876148795
"2124" 424.6 115.010360110007 63.683815913906
"2125" 424.8 115.587788831281 63.6719350860392
"2126" 425 117.025840269821 64.3705845523686
"2127" 425.2 119.328395193599 67.1488309746658
"2128" 425.4 122.334277676619 70.169782755683
"2129" 425.6 123.167550370353 73.5805918627345
"2130" 425.8 121.378995146872 76.2525849687088
"2131" 426 117.715395040334 77.6602805160271
"2132" 426.2 114.908021036619 80.9655200539184
"2133" 426.4 113.48386049919 85.3065904858414
"2134" 426.6 112.227316269091 90.838763825644
"2135" 426.8 111.075893834988 95.7868556279623
"2136" 427 110.037053891583 100.414359009516
"2137" 427.2 109.111761718859 103.707343362456
"2138" 427.4 107.527546120745 106.061483082666
"2139" 427.6 103.991182277347 108.875322237211
"2140" 427.8 99.6065211763504 112.590054381665
"2141" 428 95.3787853621571 115.871554798769
"2142" 428.2 90.9560706409249 119.044147928743
"2143" 428.4 85.4027521573812 120.940624261204
"2144" 428.6 79.7214728953659 123.37049839496
"2145" 428.8 73.5286686743629 124.321457257578
"2146" 429 67.5817258424267 124.750614743146
"2147" 429.2 62.2799256029724 125.531748547931
"2148" 429.4 56.1314708000288 125.4119019676
"2149" 429.6 52.9202755283506 125.264752695323
"2150" 429.8 48.1578734040263 123.985890885226
"2151" 430 43.1676639213754 120.360042832577
"2152" 430.2 39.4721258806565 117.046121883263
"2153" 430.4 35.2587119407491 114.183006617779
"2154" 430.6 31.9595350750626 111.434960510787
"2155" 430.8 29.0144388858221 107.044278323233
"2156" 431 26.7160735892301 102.324817747735
"2157" 431.2 25.2064054455221 97.215159779154
"2158" 431.4 24.6773235463493 92.7305844916502
"2159" 431.6 24.2868405025061 87.9815787509548
"2160" 431.8 24.1374680729791 81.8621910741347
"2161" 432 22.7356082839886 76.8964172902397
"2162" 432.2 21.0602676949904 72.5678589404433
"2163" 432.4 19.6795772628015 67.1900404272712
"2164" 432.6 17.3790985663998 63.7502384479097
"2165" 432.8 14.1602083221733 60.6444057420095
"2166" 433 12.663930996054 59.730848773654
"2167" 433.2 11.0308884053127 56.6267105572446
"2168" 433.4 11.6865312073452 52.2977258947924
"2169" 433.6 14.2487846398498 48.798509085027
"2170" 433.8 16.9700186265638 45.0880702066202
"2171" 434 20.0698564502536 42.946086566932
"2172" 434.2 24.2580297875432 40.1205859356385
"2173" 434.4 29.0709850396705 36.4261690105515
"2174" 434.6 33.284532840459 33.4505579499369
"2175" 434.8 37.9372631101981 29.9869219778404
"2176" 435 41.6837973355983 26.2631563864183
"2177" 435.2 44.669003947818 21.3009768334034
"2178" 435.4 44.9367441710267 18.9681168565839
"2179" 435.6 44.4221860472158 17.399947670184
"2180" 435.8 44.0372380710305 16.733984458657
"2181" 436 45.2499822019258 16.2388682278986
"2182" 436.2 45.3415962024186 14.1590049298594
"2183" 436.4 45.571382954547 14.793713936586
"2184" 436.6 44.8785310716978 14.3538361687442
"2185" 436.8 44.6553473073579 14.0701460842435
"2186" 437 44.8510605152863 13.8474080205586
"2187" 437.2 45.3517728327424 14.1676851680675
"2188" 437.4 46.0477507431653 14.2579424919674
"2189" 437.6 47.2237737812076 12.9035589125959
"2190" 437.8 47.9366428337793 12.2378582224922
"2191" 438 48.2965806495148 10.674582283145
"2192" 438.2 49.7152152596372 10.8743163236717
"2193" 438.4 50.7838618276317 10.9120975777014
"2194" 438.6 50.7577385206149 10.7938713827232
"2195" 438.8 50.8131828348209 10.700255655116
"2196" 439 50.7743214672519 10.7305819770056
"2197" 439.2 51.0027549707918 10.6125811611739
"2198" 439.4 50.8985359487836 10.6580660620338
"2199" 439.6 50.6927689078701 10.7424090096346
"2200" 439.8 50.4757819031767 10.753255808982
"2201" 440 50.5315659417193 10.6946273053079
"2202" 440.2 50.5257185409247 10.7073385619299
"2203" 440.4 50.7367515882791 10.6556278458583
"2204" 440.6 50.8684004207008 10.6534267575743
"2205" 440.8 50.8994567635613 10.6446124261732
"2206" 441 50.9929100930387 10.6479269427923
"2207" 441.2 51.1419661915412 10.7078818769951
"2208" 441.4 51.5283773369636 10.6073716247358
"2209" 441.6 51.8574226053186 10.4315638377908
"2210" 441.8 52.3980946838232 10.735032317752
"2211" 442 53.5979047236168 10.5083703944376
"2212" 442.2 53.5233017167148 10.4661926185637
"2213" 442.4 53.7040920066932 10.5572754432282
"2214" 442.6 53.9012746062411 10.6910819526901
"2215" 442.8 54.6247561740568 10.9372390987957
"2216" 443 55.4439672261309 11.2763223666604
"2217" 443.2 57.1507097063358 12.3172036941501
"2218" 443.4 57.6824814572136 13.0734466145406
"2219" 443.6 57.9465704998104 13.45375351027
"2220" 443.8 58.5297788201115 13.9342028354525
"2221" 444 59.377611082128 14.8662765728916
"2222" 444.2 61.6578225325041 17.5286570519715
"2223" 444.4 63.9242577866589 20.5349874310922
"2224" 444.6 66.7727458260097 24.5048950906961
"2225" 444.8 69.116066158457 28.8053641626565
"2226" 445 71.3012065812981 32.5156264648255
"2227" 445.2 73.3415931622518 37.0649374046454
"2228" 445.4 75.1520426726584 42.192464801329
"2229" 445.6 76.353893867386 46.0197960288835
"2230" 445.8 77.7762109598477 50.720766044021
"2231" 446 78.5630285763134 55.6665808383737
"2232" 446.2 80.3790199990675 61.5285574841666
"2233" 446.4 82.3377665196983 65.6483379086036
"2234" 446.6 86.1680820076922 69.922705309962
"2235" 446.8 89.4692810267514 72.4989992010335
"2236" 447 94.0420966662424 74.9909892417049
"2237" 447.2 98.3320884072228 75.8504840640215
"2238" 447.4 101.300708411054 76.1550699138254
"2239" 447.6 101.947916624819 75.8227461279823
"2240" 447.8 102.318541573121 75.9341937692592
"2241" 448 103.889020853818 76.9335627671848
"2242" 448.2 105.392491651624 79.9186050440863
"2243" 448.4 106.062499858787 84.1794466901773
"2244" 448.6 105.999540801341 89.8459396233507
"2245" 448.8 105.366551516342 94.9732753843499
"2246" 449 104.202706244334 99.1046255253293
"2247" 449.2 101.754765720512 102.610574502643
"2248" 449.4 98.0793247230462 106.27959583033
"2249" 449.6 93.2983329796954 109.002312595701
"2250" 449.8 88.9741286590861 112.657777570693
"2251" 450 84.2988957079027 115.717525065067
"2252" 450.2 78.9886530319487 118.268784914455
"2253" 450.4 73.4388478965654 119.991788702545
"2254" 450.6 67.7277008923029 120.663253194333
"2255" 450.8 62.6574775106025 119.905771152879
"2256" 451 57.0212114150351 117.76906049989
"2257" 451.2 51.8460847271137 116.182255006903
"2258" 451.4 47.8024087916223 115.412466788911
"2259" 451.6 44.829354470651 115.342070695296
"2260" 451.8 42.356568702308 115.739484874851
"2261" 452 41.617549635893 115.874885172779
"2262" 452.2 39.245121809696 116.598640671547
"2263" 452.4 38.5091602113546 116.790342902437
"2264" 452.6 38.8597158935824 116.739844818289
"2265" 452.8 35.8069401342162 116.532293368429
"2266" 453 31.754735206683 114.649517168497
"2267" 453.2 27.6058277760437 112.509483282107
"2268" 453.4 23.6685768805594 110.355392193163
"2269" 453.6 24.1909682635929 110.826291520601
"2270" 453.8 23.1452847848969 109.717468430086
"2271" 454 22.3583570085327 106.422880669211
"2272" 454.2 22.8519389983199 102.712541976168
"2273" 454.4 24.9636409137496 98.277386254859
"2274" 454.6 26.6994407598442 93.9096119916112
"2275" 454.8 28.2178194301152 89.1539583590854
"2276" 455 29.2566581148819 83.9815078947413
"2277" 455.2 28.8970270044758 79.5725966813872
"2278" 455.4 27.745184689544 74.7367453315071
"2279" 455.6 26.0153860823993 70.202852200809
"2280" 455.8 24.8603112113295 65.06426587874
"2281" 456 24.5158726653603 60.5907366959491
"2282" 456.2 24.763139982673 54.8526753067299
"2283" 456.4 27.0508645581585 49.5088259987056
"2284" 456.6 29.8606167603716 45.0938168498388
"2285" 456.8 34.0600150889689 40.8048909948174
"2286" 457 38.8941571395161 37.2444252304199
"2287" 457.2 43.776668557835 33.8500520665158
"2288" 457.4 49.072610842997 30.6281160107724
"2289" 457.6 54.0620231038002 26.841919403545
"2290" 457.8 58.8472025542003 23.2867044450691
"2291" 458 63.0424564206596 18.9450934770536
"2292" 458.2 67.0549458506922 15.0515574477724
"2293" 458.4 70.5932685870639 12.4268132840399
"2294" 458.6 75.0610122899621 11.3568013896937
"2295" 458.8 81.0571082383304 11.8001433129907
"2296" 459 85.4399139471144 12.5800327054994
"2297" 459.2 88.170779138522 13.6150692954153
"2298" 459.4 89.0917476345555 13.7841105365479
"2299" 459.6 89.094181165835 13.7702212506603
"2300" 459.8 90.6080941834772 14.7020163093866
"2301" 460 91.7061857071813 18.0750769378307
"2302" 460.2 91.4488636649153 22.1320140815428
"2303" 460.4 91.3991384845077 26.2904345779515
"2304" 460.6 92.4370392014157 30.9270114651871
"2305" 460.8 93.965102744495 35.9857786305897
"2306" 461 96.0833309142026 40.6083143976584
"2307" 461.2 98.9342004665453 44.6215091620433
"2308" 461.4 101.93524794035 49.261683535218
"2309" 461.6 104.483378181492 53.2092235958686
"2310" 461.8 106.792581513977 56.6616838444888
"2311" 462 108.178219713865 61.7690794589742
"2312" 462.2 108.539847346355 67.4969561693128
"2313" 462.4 109.259796331599 73.3886295154731
"2314" 462.6 110.134977942503 79.630802226871
"2315" 462.8 112.077753795347 82.9016387029812
"2316" 463 112.558665022456 84.6578315371381
"2317" 463.2 112.066580970886 88.8941298052873
"2318" 463.4 109.488801192698 92.8577436920962
"2319" 463.6 104.042012331244 95.3685443506286
"2320" 463.8 98.4800475006237 97.597608556735
"2321" 464 92.596365313804 99.4152942465313
"2322" 464.2 86.6207534741443 101.353307592615
"2323" 464.4 80.8043806032959 102.298662938254
"2324" 464.6 75.917541031642 101.638931040275
"2325" 464.8 70.9557058276259 99.6078567859147
"2326" 465 66.1833481068277 96.9201462316461
"2327" 465.2 63.503788556845 93.8187076835377
"2328" 465.4 62.6576898227498 88.8577635552891
"2329" 465.6 63.7087731551503 83.9204132119331
"2330" 465.8 66.1910017600073 79.331184846757
"2331" 466 69.5904322181895 75.3421407868967
"2332" 466.2 74.0985701997276 71.985851135751
"2333" 466.4 78.3170478740869 68.814343855257
"2334" 466.6 83.2633932466896 65.9778347291556
"2335" 466.8 88.4933578437959 63.246319218303
"2336" 467 93.2727535858288 61.8278682746166
"2337" 467.2 98.0750981033296 60.6487784510305
"2338" 467.4 102.635490453528 61.0539865467324
"2339" 467.6 105.514344356489 61.8813550398566
"2340" 467.8 107.765073631385 62.5846671315416
"2341" 468 112.095770209051 62.635211567475
"2342" 468.2 114.244228310179 62.2122886257183
"2343" 468.4 116.491663363436 63.6046067653492
"2344" 468.6 119.217642491092 64.1158104500788
"2345" 468.8 122.983396073223 64.0561960632655
"2346" 469 121.983056068497 64.7950325907238
"2347" 469.2 120.638133539743 65.425142593388
"2348" 469.4 119.076268666013 65.0369915848584
"2349" 469.6 118.296725197265 64.377672045686
"2350" 469.8 118.125805018344 62.59737698966
"2351" 470 118.967518744015 60.610673089904
"2352" 470.2 119.460716022979 58.4923442099355
"2353" 470.4 121.177777159544 56.4150704973944
"2354" 470.6 123.075882593514 56.5521542503966
"2355" 470.8 123.005170288956 56.7876852600361
"2356" 471 122.470408485735 56.7787972974082
"2357" 471.2 122.561812174865 57.4901373063667
"2358" 471.4 122.281072267717 57.8679767134411
"2359" 471.6 122.811038638424 58.8997833030618
"2360" 471.8 122.552960736349 59.26781088099
"2361" 472 122.965885675312 59.2583742786937
"2362" 472.2 123.5629440706 59.9456192459274
"2363" 472.4 123.850011250269 60.408574336002
"2364" 472.6 124.811378612746 62.0511367282826
"2365" 472.8 125.174707217428 62.5445384918298
"2366" 473 125.608267000502 63.004815118257
"2367" 473.2 125.429678254047 63.1968153109349
"2368" 473.4 125.165982445043 63.3427488370987
"2369" 473.6 124.591777622479 63.7344009200609
"2370" 473.8 124.298456065664 65.1883556760391
"2371" 474 123.862945510869 66.7007425226815
"2372" 474.2 123.505248475403 67.6933120127674
"2373" 474.4 123.592538625205 68.5001563985504
"2374" 474.6 123.29073921121 69.9597923794727
"2375" 474.8 122.738894267104 71.8567208977758
"2376" 475 121.636770637012 74.2729936719013
"2377" 475.2 120.016831081326 76.9622845141194
"2378" 475.4 118.867626281726 78.2502104430112
"2379" 475.6 119.254151546348 78.8098346613326
"2380" 475.8 119.871375699738 80.3638234144791
"2381" 476 119.94877154549 83.0616137834576
"2382" 476.2 119.933702771246 85.3897415274826
"2383" 476.4 119.111218425738 86.6500648441688
"2384" 476.6 117.347805750624 87.4818819175504
"2385" 476.8 115.806113744133 88.1407547893299
"2386" 477 115.2753262703 87.4089385038326
"2387" 477.2 114.139615104979 87.3179426959755
"2388" 477.4 112.433896343808 87.4625372540704
"2389" 477.6 110.515293816443 86.8493142855112
"2390" 477.8 108.425478323718 86.6793175717417
"2391" 478 106.402612046048 86.2503108468929
"2392" 478.2 105.216606173549 85.8291031467221
"2393" 478.4 105.715283903708 85.4519398385003
"2394" 478.6 107.152355510828 85.7713313896407
"2395" 478.8 107.933209069089 85.7660202900216
"2396" 479 109.291294930564 85.8592355078265
"2397" 479.2 111.299701693687 85.4883646244028
"2398" 479.4 114.406107022875 85.345373226686
"2399" 479.6 117.783898506802 86.3961551623826
"2400" 479.8 121.136331519431 88.1517284773246
"2401" 480 121.733186189463 89.6024642910247
"2402" 480.2 120.596583214013 88.2007589215136
"2403" 480.4 120.335305574785 88.8462319656794
"2404" 480.6 120.449737852592 89.7215529302923
"2405" 480.8 119.945211867946 90.9882236075057
"2406" 481 119.793818648664 92.5308266976612
"2407" 481.2 118.984573554649 94.0624819775716
"2408" 481.4 118.214221568302 95.3351136704858
"2409" 481.6 117.754493446012 95.908342591637
"2410" 481.8 116.997961589356 96.7977559645214
"2411" 482 116.134048365113 97.8096186267372
"2412" 482.2 115.489282101673 99.0635515801642
"2413" 482.4 115.429456436926 99.8197018509869
"2414" 482.6 114.980640174085 100.24254194537
"2415" 482.8 113.879561300716 101.047821218235
"2416" 483 112.944522483484 101.426561273892
"2417" 483.2 111.158998425347 102.532298092098
"2418" 483.4 108.885125906866 103.975757235449
"2419" 483.6 106.838104446821 105.267919431467
"2420" 483.8 105.475456928205 106.011563745905
"2421" 484 103.987205326969 107.289317983005
"2422" 484.2 102.666725938628 109.097789306583
"2423" 484.4 100.912086706885 111.235622067426
"2424" 484.6 98.7076467720912 113.648879639552
"2425" 484.8 95.9265539541911 115.776330113552
"2426" 485 93.1073044064993 117.638395844032
"2427" 485.2 90.0340091789583 118.999071302552
"2428" 485.4 87.5916981872517 120.910699635674
"2429" 485.6 85.5691039616889 123.001584763923
"2430" 485.8 84.3499823417442 123.948305148868
"2431" 486 84.0153179724306 124.405632467066
"2432" 486.2 84.0634934660093 124.226807469886
"2433" 486.4 84.2294267869579 123.994856688467
"2434" 486.6 84.2440548134477 123.791906104114
"2435" 486.8 83.9621887005919 123.854961062099
"2436" 487 84.0357523077531 123.859070550196
"2437" 487.2 84.4684212890669 123.414929721275
"2438" 487.4 84.4934814189789 123.242784318616
"2439" 487.6 84.6269132809045 123.238537847583
"2440" 487.8 84.9139939535321 122.876684305274
"2441" 488 84.4301349794789 122.541851193676
"2442" 488.2 84.0453887100947 122.450035226235
"2443" 488.4 83.4276939007934 122.344152247469
"2444" 488.6 82.6479884815456 121.896653001049
"2445" 488.8 81.6817168785919 121.516662335034
"2446" 489 80.3510081934941 121.63259971134
"2447" 489.2 79.7772368265273 121.516662335034
"2448" 489.4 78.3836151575273 121.734465204163
"2449" 489.6 76.9450379508177 122.018019882841
"2450" 489.8 75.3392470129364 122.047267197061
"2451" 490 73.1355995962874 122.258687244253
"2452" 490.2 70.7949771411233 122.7617948625
"2453" 490.4 68.0246740777689 124.102270055763
"2454" 490.6 66.130692320282 125.095403817613
"2455" 490.8 63.8210043525489 125.925280070373
"2456" 491 61.2510968897062 126.809433943795
"2457" 491.2 59.845381809529 126.609386553843
"2458" 491.4 59.1664231534335 125.716932759764
"2459" 491.6 59.1368066362647 124.82966454497
"2460" 491.8 58.0799753157109 123.841361622108
"2461" 492 57.8365078468852 122.987730652176
"2462" 492.2 57.2765459781528 122.449248122909
"2463" 492.4 57.0663927045547 122.21552437137
"2464" 492.6 58.0603380713394 123.189654053129
"2465" 492.8 58.7024310511218 123.620720240583
"2466" 493 59.8737809436419 124.20472929056
"2467" 493.2 61.2335041722427 124.632873611055
"2468" 493.4 63.3611092017789 125.366690330709
"2469" 493.6 66.6569339540504 125.613528432654
"2470" 493.8 69.8506580533192 125.295230725376
"2471" 494 72.9919713601963 124.152452265626
"2472" 494.2 76.7187617443456 123.026214295916
"2473" 494.4 80.0803461338123 122.032540074116
"2474" 494.6 83.1885447652789 121.026126439216
"2475" 494.8 85.5124156373194 119.432976998136
"2476" 495 88.1085475458994 117.392884427378
"2477" 495.2 89.9273529215834 115.473095598605
"2478" 495.4 91.4135338443583 113.473118771272
"2479" 495.6 92.1890521014628 111.189518747841
"2480" 495.8 92.7083628686835 109.249793667435
"2481" 496 94.1278342849565 108.174539705515
"2482" 496.2 95.8415435808361 107.275073278429
"2483" 496.4 97.568186531779 106.184710177716
"2484" 496.6 99.547900475805 105.525214763322
"2485" 496.8 101.43412923955 104.56199826878
"2486" 497 103.021314765789 103.501834478551
"2487" 497.2 104.536294876779 102.829998061383
"2488" 497.4 105.3299352688 103.214910328618
"2489" 497.6 106.116196844792 102.907274501286
"2490" 497.8 106.827232632262 102.131268947224
"2491" 498 107.201068431746 100.451974282716
"2492" 498.2 108.05418022466 98.5772739827914
"2493" 498.4 108.762997082698 96.7691864941894
"2494" 498.6 109.276243298205 95.6803106706149
"2495" 498.8 109.177477344146 94.6597877932493
"2496" 499 108.278629759422 92.9201823301621
"2497" 499.2 107.369992270412 91.7594480774826
"2498" 499.4 107.214228777316 89.9131219742454
"2499" 499.6 107.494792037427 88.279831140755
"2500" 499.8 108.092521284844 86.5619106721556
"2501" 500 108.485411561294 85.6171901501332
"2502" 500.2 108.380597496522 84.8707489155391
"2503" 500.4 108.287267910263 83.3004777790826
"2504" 500.6 108.32048011091 82.6964538820998
"2505" 500.8 108.198155951876 82.2395921709274
"2506" 501 106.878345330665 82.4783412360012
"2507" 501.2 106.278897839752 82.9704111669462
"2508" 501.4 105.908946689944 82.9819924515826
"2509" 501.6 105.924733655274 83.3873374138553
"2510" 501.8 105.804097410772 84.4975433203757
"2511" 502 105.747651563036 85.4241958492758
"2512" 502.2 105.485516908671 86.3894354719562
"2513" 502.4 105.030397104879 87.6955752985826
"2514" 502.6 104.537408660331 89.9676706240002
"2515" 502.8 104.265744277108 92.7461361695181
"2516" 503 103.549242174024 96.0297572550258
"2517" 503.2 102.797043645743 99.294166798504
"2518" 503.4 102.697480323665 103.209514065594
"2519" 503.6 102.292391226672 106.791666003367
"2520" 503.8 101.942148961255 110.969165161962
"2521" 504 100.792853704642 114.098344196046
"2522" 504.2 99.1808058916218 115.684585855327
"2523" 504.4 97.3926450581954 116.930558350748
"2524" 504.6 95.2201451743123 118.339654446401
"2525" 504.8 92.8206588296153 119.578851902492
"2526" 505 89.7832356452676 120.283519345005
"2527" 505.2 86.7739532409789 120.009892840051
"2528" 505.4 83.724685994138 120.055132233162
"2529" 505.6 80.7250421670215 120.09163176054
"2530" 505.8 77.4975284851878 120.139080638418
"2531" 506 73.5604030750708 121.00784061497
"2532" 506.2 70.1025039738316 122.059806888119
"2533" 506.4 67.2334397858025 124.074093471494
"2534" 506.6 63.604669797734 125.753921964776
"2535" 506.8 59.5336781438243 126.646659187222
"2536" 507 56.2092961822289 127.008607911864
"2537" 507.2 55.9638287291664 127.096191376926
"2538" 507.4 56.0034202538539 127.060361777583
"2539" 507.6 56.1257940574335 126.461995404704
"2540" 507.8 55.3034420973789 125.547724095814
"2541" 508 53.7585808040727 124.13825889777
"2542" 508.2 51.2572980329987 122.882843343206
"2543" 508.4 48.5741306334032 121.729110416643
"2544" 508.6 46.2678643331977 120.957386689364
"2545" 508.8 44.2971649354105 119.617862545477
"2546" 509 42.0286955966842 117.622468156762
"2547" 509.2 38.8840449789789 117.420420779678
"2548" 509.4 35.0755019021014 118.547053982491
"2549" 509.6 32.7029681550396 118.053982758704
"2550" 509.8 31.7662086860699 116.749158023007
"2551" 510 30.1648152569096 114.505102569919
"2552" 510.2 27.2709491989592 111.659546534909
"2553" 510.4 23.2598319893613 109.678556668494
"2554" 510.6 19.620455446276 107.769610891305
"2555" 510.8 17.9265089347989 106.346076076983
"2556" 511 17.3512730887413 104.065090468068
"2557" 511.2 16.0832859114477 100.896792123458
"2558" 511.4 14.0888118353088 97.0688939887579
"2559" 511.6 11.0660895369489 93.7608098754926
"2560" 511.8 7.91351356817482 91.2534175756857
"2561" 512 7.55131234129144 90.9441256390826
"2562" 512.2 7.58126419040285 91.0604420195609
"2563" 512.4 8.19876012586192 90.7774290634124
"2564" 512.6 8.44574739691578 90.2662547630773
"2565" 512.8 8.98861240204347 90.01743607326
"2566" 513 9.05787404387369 88.8340765324668
"2567" 513.2 9.14086993885129 86.9556051334124
"2568" 513.4 9.08426248227681 84.0282506338379
"2569" 513.6 8.02489436638321 81.2594611696571
"2570" 513.8 6.41107643029144 79.3950514506138
"2571" 514 4.44733680579144 77.0342789605201
"2572" 514.2 2.76090111812327 73.7321278677372
"2573" 514.4 2.9686572160112 70.9699587447116
"2574" 514.6 3.91258727901227 67.5630561295493
"2575" 514.8 4.59931717475314 64.41121574226
"2576" 515 4.94383137283 61.3697136531039
"2577" 515.2 4.68580668704871 58.0275560466291
"2578" 515.4 3.78015288751828 54.4199420024365
"2579" 515.6 3.57674001555789 51.5893965914773
"2580" 515.8 5.01374618809286 51.1511981248864
"2581" 516 7.05466888974639 51.2104887110245
"2582" 516.2 9.55011874480037 50.8377233260469
"2583" 516.4 11.4867098952289 50.514688208154
"2584" 516.6 11.480375251279 51.1637158076951
"2585" 516.8 12.2785403889789 51.8086485958826
"2586" 517 12.6802144030812 52.3958197269462
"2587" 517.2 12.0838659651497 53.9097196052045
"2588" 517.4 11.8389313630513 56.4118743583175
"2589" 517.6 12.0732105505996 59.8665470266861
"2590" 517.8 11.5455315890504 63.9911673517969
"2591" 518 10.9333182467879 67.5086154166388
"2592" 518.2 10.4581637591368 70.8513891986773
"2593" 518.4 10.0430241046886 74.384943353131
"2594" 518.6 8.85365596766028 77.7588330805826
"2595" 518.8 7.63268556011723 81.0439753523273
"2596" 519 6.40753846425555 84.9227200642635
"2597" 519.2 7.58694471351019 88.5833531489888
"2598" 519.4 9.93472212747894 91.8956005549888
"2599" 519.6 12.7971893623852 94.4395021083951
"2600" 519.8 14.6025628881352 96.7604639325514
"2601" 520 15.9086792076728 100.420689057348
"2602" 520.2 17.8478559270606 103.684838679195
"2603" 520.4 20.1900801727459 106.786142405233
"2604" 520.6 22.8067186338789 109.911837803673
"2605" 520.8 25.9157618845389 113.068664369853
"2606" 521 29.2479336526848 115.471242742788
"2607" 521.2 31.5655920400096 115.996571482266
"2608" 521.4 35.0597485901954 117.300920669737
"2609" 521.6 39.2161136828842 117.614422211646
"2610" 521.8 43.2202109344306 117.875655881292
"2611" 522 47.2165381747482 117.669594406725
"2612" 522.2 51.0754803897072 117.318864912528
"2613" 522.4 54.283494809957 116.985025944539
"2614" 522.6 55.5197945522866 117.980380088945
"2615" 522.8 56.6210480389789 120.041356108292
"2616" 523 58.1985787258822 122.926216752228
"2617" 523.2 58.4240877485368 125.044852526077
"2618" 523.4 57.5036276454958 125.939579703729
"2619" 523.6 56.5356970468105 125.595999766509
"2620" 523.8 54.8913568383158 124.847726870741
"2621" 524 54.2829885447062 124.728663137461
"2622" 524.2 53.5270745728737 124.316694493098
"2623" 524.4 51.994798787247 124.022602756933
"2624" 524.6 50.0568516448502 122.890411311385
"2625" 524.8 46.4433867593123 120.984047771704
"2626" 525 42.9698903267289 118.927520454543
"2627" 525.2 39.6103338595829 117.252275018612
"2628" 525.4 36.8450814575727 116.721531833614
"2629" 525.6 33.9962337071589 116.531236850433
"2630" 525.8 31.1139837710305 115.425468926768
"2631" 526 28.0708077563289 113.527283241453
"2632" 526.2 25.0111747284789 111.181058037053
"2633" 526.4 22.3700160366728 108.715606913583
"2634" 526.6 20.2675009705366 105.683871584496
"2635" 526.8 17.2310802044335 102.531200917764
"2636" 527 14.5233798387602 98.8584860274576
"2637" 527.2 12.3212022768055 94.8361463351438
"2638" 527.4 9.13630611279082 91.0595371538004
"2639" 527.6 6.35009731907171 86.2101859979537
"2640" 527.8 4.49280583517482 81.671277577995
"2641" 528 2.71460512098981 77.4306547213761
"2642" 528.2 3.29151971410798 75.0958847938729
"2643" 528.4 3.83536495276466 70.8113031506897
"2644" 528.6 4.12412599516077 65.3596202167758
"2645" 528.8 4.5134929663983 60.5976107884536
"2646" 529 5.25752732527565 56.1760273923738
"2647" 529.2 4.94777367784146 52.4201404246826
"2648" 529.4 4.13942786236466 48.4782020283112
"2649" 529.6 4.63353009046466 45.4644208720826
"2650" 529.8 5.04717411358935 42.8760037558553
"2651" 530 4.99203283491315 43.0154363274642
"2652" 530.2 5.81720355997894 42.7700350014326
"2653" 530.4 7.92065245515701 40.5248443269388
"2654" 530.6 9.96883174874817 38.1441581138518
"2655" 530.8 12.2988112496189 36.0245157649826
"2656" 531 14.80406291115 33.9888916506879
"2657" 531.2 16.2161550682989 31.7950306157826
"2658" 531.4 17.4577452824989 29.3439675353426
"2659" 531.6 18.4882035259114 26.6083679417718
"2660" 531.8 20.1471954144384 25.1622724006907
"2661" 532 21.6335425743389 24.2074361734226
"2662" 532.2 23.5679031474384 23.1067508815826
"2663" 532.4 25.211349477299 21.9194375806626
"2664" 532.6 26.612190904883 20.8293626493223
"2665" 532.8 28.4002092417289 19.1416085542076
"2666" 533 30.1833259103573 17.4876367790961
"2667" 533.2 31.2564394556228 17.3268966093634
"2668" 533.4 32.0761658633025 16.5984095419649
"2669" 533.6 33.3058320418319 17.1323408263032
"2670" 533.8 34.9043980739201 17.8124006726708
"2671" 534 36.9895905226821 19.4939329477545
"2672" 534.2 39.1620129373819 20.2147139673886
"2673" 534.4 41.6655295497517 20.6051934001281
"2674" 534.6 43.8591041528446 19.9865453745527
"2675" 534.8 45.7146010553504 20.0383722406397
"2676" 535 47.8382505153613 19.4422961722297
"2677" 535.2 49.2886976668539 18.4369597671138
"2678" 535.4 50.9033433258485 18.0885298952348
"2679" 535.6 51.3346854910273 18.2739928797761
"2680" 535.8 50.9990515333539 19.2072961530045
"2681" 536 50.0166708627209 20.3081894876794
"2682" 536.2 48.9888942592203 21.0047477200826
"2683" 536.4 47.2060652846357 21.4582327983438
"2684" 536.6 45.4272448990251 22.4599806780441
"2685" 536.8 43.0208428976311 23.8988100438869
"2686" 537 39.8918292437517 25.7472837786735
"2687" 537.2 36.6296059403351 28.0751219905826
"2688" 537.4 33.218339430099 30.1389069127826
"2689" 537.6 29.3983681384218 32.5248169947969
"2690" 537.8 26.2927219275943 35.4737811371211
"2691" 538 23.6715148412752 39.0593270634715
"2692" 538.2 21.2521043064424 42.2298528142533
"2693" 538.4 18.6521667632866 44.7567534740551
"2694" 538.6 16.1305733167767 47.7467797696051
"2695" 538.8 13.5248447568162 50.2550327285245
"2696" 539 10.4393092834962 52.2536494741688
"2697" 539.2 7.50987935033941 53.3613756669779
"2698" 539.4 4.38135093131228 52.7938298756159
"2699" 539.6 3.64205473377413 52.0835436424139
"2700" 539.8 3.34909798047261 51.9204006626965
"2701" 540 3.09013933950394 51.9185260338701
"2702" 540.2 2.84647398342723 52.6270460650309
"2703" 540.4 2.50381214801423 53.3441225630532
"2704" 540.6 2.78573298535244 54.3444057504019
"2705" 540.8 1.86788071115135 56.4488699950309
"2706" 541 1.16230789334974 58.1730589853803
"2707" 541.2 0.657745280703079 60.3541590453412
"2708" 541.4 0.500421717399406 62.228330383219
"2709" 541.6 0.0210043457289442 63.8382548312022
"2710" 541.8 0.49192595366027 64.907425140143
"2711" 542 0.880312568511547 64.9058730377348
"2712" 542.2 1.23034546345622 65.1641860385372
"2713" 542.4 1.65793393008122 66.0240964227872
"2714" 542.6 1.86956862568349 67.2618462182985
"2715" 542.8 1.95729384644561 68.8242580264493
"2716" 543 2.00360555052951 69.874710905886
"2717" 543.2 1.96836115279665 71.204622591155
"2718" 543.4 1.74356527597257 71.3605793689378
"2719" 543.6 1.49751203747129 71.3767224172252
"2720" 543.8 0.668377139268136 71.9954125969372
"2721" 544 0.787294563874513 71.4515148304151
"2722" 544.2 0.623841063486859 70.865371603657
"2723" 544.4 1.20900160671552 70.9900615647035
"2724" 544.6 2.15624445320844 70.8930849896746
"2725" 544.8 1.7079844860525 70.3797432514338
"2726" 545 1.79608102494895 70.4072763995998
"2727" 545.2 2.08280175256812 70.5014002553542
"2728" 545.4 2.26172000437036 70.468256789914
"2729" 545.6 1.49832899287148 70.7427452558014
"2730" 545.8 1.58216058804419 71.0940950669553
"2731" 546 1.90942373106081 72.1131851953643
"2732" 546.2 2.09801854018 74.6749670957936
"2733" 546.4 2.10526827079722 78.2603689988275
"2734" 546.6 3.32436195434714 81.4797484694212
"2735" 546.8 3.93333517820887 84.4110195774467
"2736" 547 4.58596290490566 88.0643005650301
"2737" 547.2 6.06438756865725 91.255484022191
"2738" 547.4 7.41781641157049 94.0069676336882
"2739" 547.6 8.46999731210139 95.1442321417459
"2740" 547.8 10.2569627110224 97.9258779054087
"2741" 548 11.3189092203832 100.044674465306
"2742" 548.2 12.1422363260548 101.522670703258
"2743" 548.4 14.2047892635708 104.360807537562
"2744" 548.6 16.728304567734 106.237921059644
"2745" 548.8 18.3181461276091 107.011492270822
"2746" 549 19.5408483053481 108.792556388683
"2747" 549.2 19.6965377328769 109.453972897338
"2748" 549.4 19.7953658653235 109.733038419272
"2749" 549.6 19.99020487211 110.207436116603
"2750" 549.8 20.9201931829317 111.039689033177
"2751" 550 21.6529631472004 111.793585917609
"2752" 550.2 23.0566643865551 112.213461662761
"2753" 550.4 24.6260283763189 112.682660152923
"2754" 550.6 25.5237807849592 113.067960349655
"2755" 550.8 26.138741351579 113.638116135423
"2756" 551 27.3694478822138 114.153369820697
"2757" 551.2 28.6244556375589 114.501848343603
"2758" 551.4 29.4978645990253 114.258517116695
"2759" 551.6 29.5265089360389 114.249607964223
"2760" 551.8 29.8237920645465 114.306315567941
"2761" 552 30.4344056203667 114.541938496664
"2762" 552.2 30.7123542834789 114.793877574857
"2763" 552.4 30.7598641130998 114.859719689933
"2764" 552.6 30.7888978855686 114.934032922809
"2765" 552.8 30.6572703387588 115.281943474616
"2766" 553 30.1527486950351 115.836002472957
"2767" 553.2 30.3276803203261 116.401851719947
"2768" 553.4 30.5378078182693 116.943924117426
"2769" 553.6 30.638773124512 117.392367488867
"2770" 553.8 32.0610744543141 118.415280872078
"2771" 554 34.865883950405 119.878302092965
"2772" 554.2 37.3310122601157 121.468724860747
"2773" 554.4 40.8659991686836 122.685662882193
"2774" 554.6 44.1961846471153 124.500233753301
"2775" 554.8 47.9453765035007 124.964934886791
"2776" 555 52.5602037898143 126.285104279754
"2777" 555.2 56.7963698804574 127.346231401239
"2778" 555.4 61.2141631982075 127.353286273676
"2779" 555.6 66.7137192496887 127.524925403686
"2780" 555.8 71.4458584737024 126.908898378503
"2781" 556 76.5932275304864 126.323447455079
"2782" 556.2 80.7289309312996 124.455867990756
"2783" 556.4 85.7835585328108 121.830052997882
"2784" 556.6 89.1926190555508 118.808117366817
"2785" 556.8 91.0207022869408 115.118709759249
"2786" 557 91.9469660354325 112.124547192815
"2787" 557.2 94.8944627534205 109.812919689078
"2788" 557.4 99.3537106259221 109.877658886124
"2789" 557.6 103.780177529118 110.320824981123
"2790" 557.8 105.460422672757 110.121588443597
"2791" 558 104.838960232082 108.786190177183
"2792" 558.2 103.602264169772 106.245409931501
"2793" 558.4 102.580785821218 103.65651853964
"2794" 558.6 101.437318008078 100.701458092615
"2795" 558.8 100.713631237904 97.0261164340877
"2796" 559 102.263324240714 93.0548112936011
"2797" 559.2 104.770975215674 90.2649747557995
"2798" 559.4 108.489579753148 88.5569528439195
"2799" 559.6 111.030001150361 86.2357976417108
"2800" 559.8 110.412133372206 83.1120393859835
"2801" 560 108.373660197387 79.0342095566031
"2802" 560.2 106.242232358685 74.588721234578
"2803" 560.4 103.778849354223 69.8750719682822
"2804" 560.6 102.640876598363 64.7018571801482
"2805" 560.8 103.664280164004 60.2055885291091
"2806" 561 104.406192574539 55.1665006061606
"2807" 561.2 101.390049654888 50.8227465516005
"2808" 561.4 96.5722036537884 47.9419568798387
"2809" 561.6 90.2215538397542 45.447417743968
"2810" 561.8 84.9433074493513 42.7081090140002
"2811" 562 81.0740103580193 38.9604370216403
"2812" 562.2 77.4603174882481 34.0586562170271
"2813" 562.4 74.2258838649466 29.4521276163192
"2814" 562.6 69.4032061578921 24.4798226843525
"2815" 562.8 64.1873435817697 21.7436963459258
"2816" 563 57.4188336355527 21.9231111545226
"2817" 563.2 51.2628699247066 24.5061516168395
"2818" 563.4 47.0001298992502 27.4928210133349
"2819" 563.6 41.8818715036179 31.5285368567107
"2820" 563.8 37.4586853965939 36.5259902630764
"2821" 564 32.5079820032762 41.4759439089262
"2822" 564.2 28.6490620104574 46.1409627604127
"2823" 564.4 25.7191981118142 51.0258118163192
"2824" 564.6 23.0477757781794 56.6467562105634
"2825" 564.8 19.9432444310697 60.1780067040061
"2826" 565 16.9794661217506 65.2667714976966
"2827" 565.2 14.7321952288702 71.2099785236312
"2828" 565.4 12.5333202621004 76.5245700785547
"2829" 565.6 10.767836729609 82.5700878886374
"2830" 565.8 8.59323994984307 87.8782920067276
"2831" 566 8.85528541135004 89.3958025699244
"2832" 566.2 10.3468315997532 89.7851084442567
"2833" 566.4 13.7092537850095 89.9165324566921
"2834" 566.6 18.1369074862534 91.0679990046986
"2835" 566.8 22.6266190768419 91.5179445444805
"2836" 567 28.5052789495533 92.1969937105552
"2837" 567.2 34.0413928906718 92.8697929289045
"2838" 567.4 40.1833301803082 92.9930230347984
"2839" 567.6 46.0037325304295 92.816217190118
"2840" 567.8 52.5653922927774 93.0832821500199
"2841" 568 59.046397015969 93.0035322141686
"2842" 568.2 65.7651847167549 91.9239543020055
"2843" 568.4 73.1018813969304 91.3666974595474
"2844" 568.6 79.1459886407955 90.4753227759443
"2845" 568.8 85.6968657240604 89.4238004494471
"2846" 569 92.8913595911811 87.7609421732297
"2847" 569.2 99.1832626459165 85.2878360690696
"2848" 569.4 102.518545241838 83.7025047453838
"2849" 569.6 103.879664726975 80.7552125866753
"2850" 569.8 106.675244249312 76.6885283679936
"2851" 570 111.22949676925 75.3718821072214
"2852" 570.2 114.629030778102 76.6922835338008
"2853" 570.4 119.081777100465 80.1104757300644
"2854" 570.6 120.711027220049 77.7784620773659
"2855" 570.8 121.138265539847 73.1630369049976
"2856" 571 121.051560040244 68.0077241069747
"2857" 571.2 120.967128452721 62.1610999776349
"2858" 571.4 119.921736185517 58.0550617535598
"2859" 571.6 117.757241409995 53.4918668090452
"2860" 571.8 115.062949622992 47.4692032197892
"2861" 572 111.453354386953 44.5600595487955
"2862" 572.2 106.777516792544 40.9900861776344
"2863" 572.4 100.947703253809 38.8785320641584
"2864" 572.6 95.0432890385496 36.9542146103241
"2865" 572.8 87.3734334574933 35.2166060857862
"2866" 573 80.7848610122405 33.7659089556774
"2867" 573.2 74.4661773269348 32.1810492524175
"2868" 573.4 68.664245033318 31.398504824102
"2869" 573.6 61.656963704094 29.7927627974019
"2870" 573.8 55.9378874795874 28.0197642265818
"2871" 574 49.6905808765972 24.5876231101247
"2872" 574.2 43.0865573124531 22.8243255950568
"2873" 574.4 35.9839129435622 22.7694850353673
"2874" 574.6 29.7246169135173 25.1627916439383
"2875" 574.8 24.3603821314605 29.0954025654129
"2876" 575 18.9526040165134 33.0874846260017
"2877" 575.2 17.4649517670346 35.3475342991545
"2878" 575.4 14.1571263824197 40.7290327224551
"2879" 575.6 11.1068096465707 45.8377806241117
"2880" 575.8 7.86651232883843 52.1813883873237
"2881" 576 4.85042898704432 59.413109399852
"2882" 576.2 3.6626455372235 65.8659118170807
"2883" 576.4 3.45995534883343 72.0951676329407
"2884" 576.6 4.70207506703098 78.0423460082753
"2885" 576.8 6.78330509407031 85.0132182128891
"2886" 577 9.0187977839392 90.5326615099795
"2887" 577.2 11.8025529847313 96.7065457799071
"2888" 577.4 14.4679022203696 102.740125957443
"2889" 577.6 18.5520143584791 106.837055563686
"2890" 577.8 22.1763062719355 109.89940411862
"2891" 578 27.2421523151775 113.010486837325
"2892" 578.2 33.0377882659633 116.331782951204
"2893" 578.4 37.1059429066344 119.455960736413
"2894" 578.6 40.4590954596249 120.95245820011
"2895" 578.8 45.565710057625 123.053752442921
"2896" 579 50.848328808588 124.090960502936
"2897" 579.2 57.1800926585074 125.57553233589
"2898" 579.4 63.7305242404872 126.162947150766
"2899" 579.6 70.2123926760742 124.74813745123
"2900" 579.8 75.5859359361401 121.680369673254
"2901" 580 80.4027063950466 118.054475452597
"2902" 580.2 82.6743827280357 114.005685528828
"2903" 580.4 85.5091837606885 108.883571521034
"2904" 580.6 86.5931946337044 104.075909210679
"2905" 580.8 87.9674759099848 98.6687507152234
"2906" 581 89.2943499742213 93.4374589788004
"2907" 581.2 91.6214790900234 87.7877048211689
"2908" 581.4 93.531370271484 81.5515104102636
"2909" 581.6 95.4427783134167 75.9904509280134
"2910" 581.8 98.3362645628382 70.8899075653542
"2911" 582 100.656577725203 65.331288935276
"2912" 582.2 99.2861260341684 60.4782050398742
"2913" 582.4 97.6848685729019 58.5799473923229
"2914" 582.6 95.8186384807899 57.1415746401146
"2915" 582.8 93.0563896136136 54.8156387621826
"2916" 583 89.3120368367028 52.6953230905778
"2917" 583.2 84.6705153625882 51.3440583909432
"2918" 583.4 81.4435877437899 51.6451149341925
"2919" 583.6 78.2494916803633 52.2773247404522
"2920" 583.8 75.345337666886 52.5924895798129
"2921" 584 72.3593987591237 50.5583866552156
"2922" 584.2 70.0758970241221 47.5615564838786
"2923" 584.4 69.8522505833945 46.8280654430989
"2924" 584.6 70.132133095211 43.3840840519694
"2925" 584.8 70.7732966374826 40.6810177634103
"2926" 585 70.9741001380931 36.910156031823
"2927" 585.2 71.1386269134965 31.6149663116399
"2928" 585.4 70.3262805474781 26.1841130466605
"2929" 585.6 69.0304614377014 21.2290788351894
"2930" 585.8 68.3814171760836 16.5137521462505
"2931" 586 69.9829433106929 13.7491518059973
"2932" 586.2 70.2607279802792 13.9514198587232
"2933" 586.4 67.4745809488767 13.6738916873863
"2934" 586.6 63.3406988839786 14.2594069506706
"2935" 586.8 58.8601979901362 14.6861248054327
"2936" 587 54.5592234009254 16.1806848076088
"2937" 587.2 49.0644708297758 18.012380875327
"2938" 587.4 44.7444966613282 20.1206410892385
"2939" 587.6 39.732252616744 22.61028450966
"2940" 587.8 35.5631725626242 26.1180532656835
"2941" 588 31.2039182703963 30.3966549811861
"2942" 588.2 28.2447471286083 33.9748710652585
"2943" 588.4 24.5027213421901 38.1976428794884
"2944" 588.6 19.5653768507175 42.5869355361969
"2945" 588.8 15.0892443977357 45.6980128695574
"2946" 589 10.3871852720762 48.8215442790864
"2947" 589.2 5.69107450790757 52.5815781011791
"2948" 589.4 3.60738420127647 53.4137796892383
"2949" 589.6 4.07218602742106 52.3289027940506
"2950" 589.8 4.26045785251381 50.1962531571047
"2951" 590 5.40095456224601 47.6855121536743
"2952" 590.2 6.8222626087309 44.6694534701596
"2953" 590.4 7.25536354633816 40.7247255302008
"2954" 590.6 8.62549047036492 38.7682365152022
"2955" 590.8 9.50913258768623 38.023299280064
"2956" 591 9.54847691036617 38.2798394427988
"2957" 591.2 10.2307535209008 35.5148587616104
"2958" 591.4 10.5323365254655 33.1862408680281
"2959" 591.6 12.4740712382589 29.8439307415717
"2960" 591.8 14.8348276163769 26.30767812666
"2961" 592 17.4738380863789 21.6794860708305
"2962" 592.2 21.5875071949192 18.8591098059239
"2963" 592.4 26.2565803338932 15.5092538010869
"2964" 592.6 28.521789028277 12.7812531428724
"2965" 592.8 31.6613317304879 10.8349041024874
"2966" 593 37.5129656632145 10.0652136116481
"2967" 593.2 41.9610114307981 8.40990655521668
"2968" 593.4 45.8239582915066 5.4457638564072
"2969" 593.6 49.1941821316648 2.27507547819762
"2970" 593.8 54.5902737842399 2.40520334976761
"2971" 594 59.9271321834572 1.85110094103762
"2972" 594.2 65.8913117898678 0.473439346658117
"2973" 594.4 71.5134043428424 1.41252283516456
"2974" 594.6 77.2762761592501 1.87935960733094
"2975" 594.8 83.1758324184814 2.79946218696879
"2976" 595 88.7607544684425 5.04468455463714
"2977" 595.2 94.683942929869 7.8709574156439
"2978" 595.4 99.7219040458108 10.2305592062533
"2979" 595.6 103.853498853965 13.2676007386656
"2980" 595.8 106.95008444337 16.1601743040498
"2981" 596 111.053101423108 19.5469851227354
"2982" 596.2 114.380249973864 23.3365655340272
"2983" 596.4 117.570655035568 29.048826196498
"2984" 596.6 120.193539840956 34.1065916967742
"2985" 596.8 122.931346281554 39.9461084657756
"2986" 597 124.187332441618 46.0235667245151
"2987" 597.2 125.967386871951 51.2931887533375
"2988" 597.4 126.572524120487 56.9274307905992
"2989" 597.6 127.444846659342 62.60595241692
"2990" 597.8 126.189760703766 67.9169784172498
"2991" 598 124.041927747746 72.9992682929671
"2992" 598.2 122.489978376408 76.6507654203357
"2993" 598.4 121.373353766826 81.6072555845811
"2994" 598.6 121.581940465789 87.1152320435285
"2995" 598.8 120.67947735435 89.9634851171399
"2996" 599 119.681841382885 94.1248251493767
"2997" 599.2 118.886823214046 94.9390703480357
"2998" 599.4 117.187180094555 96.0301433865481
"2999" 599.6 115.59423279719 99.1486048630262
"3000" 599.8 114.133080208022 102.787421633485
"3001" 600 112.24461168812 105.612146508802
"3002" 600.2 110.394774429354 107.364989709809
"3003" 600.4 108.006521699679 109.937330117939
"3004" NA NA NA
"3005" NA NA NA
"3006" NA NA NA
"3007" NA NA NA
"3008" NA NA NA
"3009" NA NA NA
"3010" NA NA NA
"3011" NA NA NA
"3012" NA NA NA
"3013" NA NA NA
"3014" NA NA NA
"3015" NA NA NA
"3016" NA NA NA
"3017" NA NA NA
"3018" NA NA NA
"3019" NA NA NA
"3020" NA NA NA
"3021" NA NA NA
"3022" NA NA NA
"3023" NA NA NA
"3024" NA NA NA
"3025" NA NA NA
"3026" NA NA NA
"3027" NA NA NA
"3028" NA NA NA
"3029" NA NA NA
"3030" NA NA NA
"3031" NA NA NA
"3032" NA NA NA
"3033" NA NA NA
"3034" NA NA NA
"3035" NA NA NA
"3036" NA NA NA
"3037" NA NA NA
"3038" NA NA NA
"3039" NA NA NA
"3040" NA NA NA
"3041" NA NA NA
"3042" NA NA NA
"3043" NA NA NA
"3044" NA NA NA
"3045" NA NA NA
"3046" NA NA NA
"3047" NA NA NA
"3048" NA NA NA
"3049" NA NA NA
"3050" NA NA NA
"3051" NA NA NA
"3052" NA NA NA
"3053" NA NA NA
"3054" NA NA NA
"3055" NA NA NA
"3056" NA NA NA
"3057" NA NA NA
"3058" NA NA NA
"3059" NA NA NA
"3060" NA NA NA
"3061" NA NA NA
"3062" NA NA NA
"3063" NA NA NA
"3064" NA NA NA
"3065" NA NA NA
"3066" NA NA NA
"3067" NA NA NA
"3068" NA NA NA
"3069" NA NA NA
"3070" NA NA NA
"3071" NA NA NA
"3072" NA NA NA
"3073" NA NA NA
"3074" NA NA NA
"3075" NA NA NA
"3076" NA NA NA
"3077" NA NA NA
"3078" NA NA NA
"3079" NA NA NA
"3080" NA NA NA
"3081" NA NA NA
"3082" NA NA NA
"3083" NA NA NA
"3084" NA NA NA
"3085" NA NA NA
"3086" NA NA NA
"3087" NA NA NA
"3088" NA NA NA
"3089" NA NA NA
"3090" NA NA NA
"3091" NA NA NA
"3092" NA NA NA
"3093" NA NA NA
"3094" NA NA NA
"3095" NA NA NA
"3096" NA NA NA
"3097" NA NA NA
"3098" NA NA NA
"3099" NA NA NA
"3100" NA NA NA
"3101" NA NA NA
"3102" NA NA NA
"3103" NA NA NA
"3104" NA NA NA
"3105" NA NA NA
"3106" NA NA NA
"3107" NA NA NA
"3108" NA NA NA
"3109" NA NA NA
"3110" NA NA NA
"3111" NA NA NA
"3112" NA NA NA
"3113" NA NA NA
"3114" NA NA NA
"3115" NA NA NA
"3116" NA NA NA
"3117" NA NA NA
"3118" NA NA NA
"3119" NA NA NA
"3120" NA NA NA
"3121" NA NA NA
"3122" NA NA NA
"3123" NA NA NA
"3124" NA NA NA
"3125" NA NA NA
"3126" NA NA NA
"3127" NA NA NA
"3128" NA NA NA
"3129" NA NA NA
"3130" NA NA NA
"3131" NA NA NA
"3132" NA NA NA
"3133" NA NA NA
"3134" NA NA NA
"3135" NA NA NA
"3136" NA NA NA
"3137" NA NA NA
"3138" NA NA NA
"3139" NA NA NA
"3140" NA NA NA
"3141" NA NA NA
"3142" NA NA NA
"3143" NA NA NA
"3144" NA NA NA
"3145" NA NA NA
"3146" NA NA NA
"3147" NA NA NA
"3148" NA NA NA
"3149" NA NA NA
"3150" NA NA NA
"3151" NA NA NA
"3152" NA NA NA
"3153" NA NA NA
"3154" NA NA NA
"3155" NA NA NA
"3156" NA NA NA
"3157" NA NA NA
"3158" NA NA NA
"3159" NA NA NA
"3160" NA NA NA
"3161" NA NA NA
"3162" NA NA NA
"3163" NA NA NA
"3164" NA NA NA
"3165" NA NA NA
"3166" NA NA NA
"3167" NA NA NA
"3168" NA NA NA
"3169" NA NA NA
"3170" NA NA NA
"3171" NA NA NA
"3172" NA NA NA
"3173" NA NA NA
"3174" NA NA NA
"3175" NA NA NA
"3176" NA NA NA
"3177" NA NA NA
"3178" NA NA NA
"3179" NA NA NA
"3180" NA NA NA
"3181" NA NA NA
"3182" NA NA NA
"3183" NA NA NA
"3184" NA NA NA
"3185" NA NA NA
"3186" NA NA NA
"3187" NA NA NA
"3188" NA NA NA
"3189" NA NA NA
"3190" NA NA NA
"3191" NA NA NA
"3192" NA NA NA
"3193" NA NA NA
"3194" NA NA NA
"3195" NA NA NA
"3196" NA NA NA
"3197" NA NA NA
"3198" NA NA NA
"3199" NA NA NA
"3200" NA NA NA
"3201" NA NA NA
"3202" NA NA NA
"3203" NA NA NA
"3204" NA NA NA
"3205" NA NA NA
"3206" NA NA NA
"3207" NA NA NA
"3208" NA NA NA
"3209" NA NA NA
"3210" NA NA NA
"3211" NA NA NA
"3212" NA NA NA
"3213" NA NA NA
"3214" NA NA NA
"3215" NA NA NA
"3216" NA NA NA
"3217" NA NA NA
"3218" NA NA NA
"3219" NA NA NA
"3220" NA NA NA
"3221" NA NA NA
"3222" NA NA NA
"3223" NA NA NA
"3224" NA NA NA
"3225" NA NA NA
"3226" NA NA NA
"3227" NA NA NA
"3228" NA NA NA
"3229" NA NA NA
"3230" NA NA NA
"3231" NA NA NA
"3232" NA NA NA
"3233" NA NA NA
"3234" NA NA NA
"3235" NA NA NA
"3236" NA NA NA
"3237" NA NA NA
"3238" NA NA NA
"3239" NA NA NA
"3240" NA NA NA
"3241" NA NA NA
"3242" NA NA NA
"3243" NA NA NA
"3244" NA NA NA
"3245" NA NA NA
"3246" NA NA NA
"3247" NA NA NA
"3248" NA NA NA
"3249" NA NA NA
"3250" NA NA NA
"3251" NA NA NA
"3252" NA NA NA
"3253" NA NA NA
"3254" NA NA NA
"3255" NA NA NA
"3256" NA NA NA
"3257" NA NA NA
"3258" NA NA NA
"3259" NA NA NA
"3260" NA NA NA
"3261" NA NA NA
"3262" NA NA NA
"3263" NA NA NA
"3264" NA NA NA
"3265" NA NA NA
"3266" NA NA NA
"3267" NA NA NA
"3268" NA NA NA
"3269" NA NA NA
"3270" NA NA NA
"3271" NA NA NA
"3272" NA NA NA
"3273" NA NA NA
"3274" NA NA NA
"3275" NA NA NA
"3276" NA NA NA
"3277" NA NA NA
"3278" NA NA NA
"3279" NA NA NA
"3280" NA NA NA
"3281" NA NA NA
"3282" NA NA NA
"3283" NA NA NA
"3284" NA NA NA
"3285" NA NA NA
"3286" NA NA NA
"3287" NA NA NA
"3288" NA NA NA
"3289" NA NA NA
"3290" NA NA NA
"3291" NA NA NA
"3292" NA NA NA
"3293" NA NA NA
"3294" NA NA NA
"3295" NA NA NA
"3296" NA NA NA
"3297" NA NA NA
"3298" NA NA NA
"3299" NA NA NA
"3300" NA NA NA
"3301" NA NA NA
"3302" NA NA NA
"3303" NA NA NA
"3304" NA NA NA
"3305" NA NA NA
"3306" NA NA NA
"3307" NA NA NA
"3308" NA NA NA
"3309" NA NA NA
"3310" NA NA NA
"3311" NA NA NA
"3312" NA NA NA
"3313" NA NA NA
"3314" NA NA NA
"3315" NA NA NA
"3316" NA NA NA
"3317" NA NA NA
"3318" NA NA NA
"3319" NA NA NA
"3320" NA NA NA
"3321" NA NA NA
"3322" NA NA NA
"3323" NA NA NA
"3324" NA NA NA
"3325" NA NA NA
"3326" NA NA NA
"3327" NA NA NA
"3328" NA NA NA
"3329" NA NA NA
"3330" NA NA NA
"3331" NA NA NA
"3332" NA NA NA
"3333" NA NA NA
"3334" NA NA NA
"3335" NA NA NA
"3336" NA NA NA
"3337" NA NA NA
"3338" NA NA NA
"3339" NA NA NA
"3340" NA NA NA
"3341" NA NA NA
"3342" NA NA NA
"3343" NA NA NA
"3344" NA NA NA
"3345" NA NA NA
"3346" NA NA NA
"3347" NA NA NA
"3348" NA NA NA
"3349" NA NA NA
"3350" NA NA NA
"3351" NA NA NA
"3352" NA NA NA
"3353" NA NA NA
"3354" NA NA NA
"3355" NA NA NA
"3356" NA NA NA
"3357" NA NA NA
"3358" NA NA NA
"3359" NA NA NA
"3360" NA NA NA
"3361" NA NA NA
"3362" NA NA NA
"3363" NA NA NA
"3364" NA NA NA
"3365" NA NA NA
"3366" NA NA NA
"3367" NA NA NA
"3368" NA NA NA
"3369" NA NA NA
"3370" NA NA NA
"3371" NA NA NA
"3372" NA NA NA
"3373" NA NA NA
"3374" NA NA NA
"3375" NA NA NA
"3376" NA NA NA
"3377" NA NA NA
"3378" NA NA NA
"3379" NA NA NA
"3380" NA NA NA
"3381" NA NA NA
"3382" NA NA NA
"3383" NA NA NA
"3384" NA NA NA
"3385" NA NA NA
"3386" NA NA NA
"3387" NA NA NA
"3388" NA NA NA
"3389" NA NA NA
"3390" NA NA NA
"3391" NA NA NA
"3392" NA NA NA
"3393" NA NA NA
"3394" NA NA NA
"3395" NA NA NA
"3396" NA NA NA
"3397" NA NA NA
"3398" NA NA NA
"3399" NA NA NA
"3400" NA NA NA
"3401" NA NA NA
"3402" NA NA NA
"3403" NA NA NA
"3404" NA NA NA
"3405" NA NA NA
"3406" NA NA NA
"3407" NA NA NA
"3408" NA NA NA
"3409" NA NA NA
"3410" NA NA NA
"3411" NA NA NA
"3412" NA NA NA
"3413" NA NA NA
"3414" NA NA NA
"3415" NA NA NA
"3416" NA NA NA
"3417" NA NA NA
"3418" NA NA NA
"3419" NA NA NA
"3420" NA NA NA
"3421" NA NA NA
"3422" NA NA NA
"3423" NA NA NA
"3424" NA NA NA
"3425" NA NA NA
"3426" NA NA NA
"3427" NA NA NA
"3428" NA NA NA
"3429" NA NA NA
"3430" NA NA NA
"3431" NA NA NA
"3432" NA NA NA
"3433" NA NA NA
"3434" NA NA NA
"3435" NA NA NA
"3436" NA NA NA
"3437" NA NA NA
"3438" NA NA NA
"3439" NA NA NA
"3440" NA NA NA
"3441" NA NA NA
"3442" NA NA NA
"3443" NA NA NA
"3444" NA NA NA
"3445" NA NA NA
"3446" NA NA NA
"3447" NA NA NA
"3448" NA NA NA
"3449" NA NA NA
"3450" NA NA NA
"3451" NA NA NA
"3452" NA NA NA
"3453" NA NA NA
"3454" NA NA NA
"3455" NA NA NA
"3456" NA NA NA
"3457" NA NA NA
"3458" NA NA NA
"3459" NA NA NA
"3460" NA NA NA
"3461" NA NA NA
"3462" NA NA NA
"3463" NA NA NA
"3464" NA NA NA
"3465" NA NA NA
"3466" NA NA NA
"3467" NA NA NA
"3468" NA NA NA
"3469" NA NA NA
"3470" NA NA NA
"3471" NA NA NA
"3472" NA NA NA
"3473" NA NA NA
"3474" NA NA NA
"3475" NA NA NA
"3476" NA NA NA
"3477" NA NA NA
"3478" NA NA NA
"3479" NA NA NA
"3480" NA NA NA
"3481" NA NA NA
"3482" NA NA NA
"3483" NA NA NA
"3484" NA NA NA
"3485" NA NA NA
"3486" NA NA NA
"3487" NA NA NA
"3488" NA NA NA
"3489" NA NA NA
"3490" NA NA NA
"3491" NA NA NA
"3492" NA NA NA
"3493" NA NA NA
"3494" NA NA NA
"3495" NA NA NA
"3496" NA NA NA
"3497" NA NA NA
"3498" NA NA NA
"3499" NA NA NA
"3500" NA NA NA
"3501" NA NA NA
"3502" NA NA NA
"3503" NA NA NA
"3504" NA NA NA
"3505" NA NA NA
"3506" NA NA NA
"3507" NA NA NA
"3508" NA NA NA
"3509" NA NA NA
"3510" NA NA NA
"3511" NA NA NA
"3512" NA NA NA
"3513" NA NA NA
"3514" NA NA NA
"3515" NA NA NA
"3516" NA NA NA
"3517" NA NA NA
"3518" NA NA NA
"3519" NA NA NA
"3520" NA NA NA
"3521" NA NA NA
"3522" NA NA NA
"3523" NA NA NA
"3524" NA NA NA
"3525" NA NA NA
"3526" NA NA NA
"3527" NA NA NA
"3528" NA NA NA
"3529" NA NA NA
"3530" NA NA NA
"3531" NA NA NA
"3532" NA NA NA
"3533" NA NA NA
"3534" NA NA NA
"3535" NA NA NA
"3536" NA NA NA
"3537" NA NA NA
"3538" NA NA NA
"3539" NA NA NA
"3540" NA NA NA
"3541" NA NA NA
"3542" NA NA NA
"3543" NA NA NA
"3544" NA NA NA
"3545" NA NA NA
"3546" NA NA NA
"3547" NA NA NA
"3548" NA NA NA
"3549" NA NA NA
"3550" NA NA NA
"3551" NA NA NA
"3552" NA NA NA
"3553" NA NA NA
"3554" NA NA NA
"3555" NA NA NA
"3556" NA NA NA
"3557" NA NA NA
"3558" NA NA NA
"3559" NA NA NA
"3560" NA NA NA
"3561" NA NA NA
"3562" NA NA NA
"3563" NA NA NA
"3564" NA NA NA
"3565" NA NA NA
"3566" NA NA NA
"3567" NA NA NA
"3568" NA NA NA
"3569" NA NA NA
"3570" NA NA NA
"3571" NA NA NA
"3572" NA NA NA
"3573" NA NA NA
"3574" NA NA NA
"3575" NA NA NA
"3576" NA NA NA
"3577" NA NA NA
"3578" NA NA NA
"3579" NA NA NA
"3580" NA NA NA
"3581" NA NA NA
"3582" NA NA NA
"3583" NA NA NA
"3584" NA NA NA
"3585" NA NA NA
"3586" NA NA NA
"3587" NA NA NA
"3588" NA NA NA
"3589" NA NA NA
"3590" NA NA NA
"3591" NA NA NA
"3592" NA NA NA
"3593" NA NA NA
"3594" NA NA NA
"3595" NA NA NA
"3596" NA NA NA
"3597" NA NA NA
"3598" NA NA NA
"3599" NA NA NA
"3600" NA NA NA
"3601" NA NA NA
"3602" NA NA NA
"3603" NA NA NA
"3604" NA NA NA
"3605" NA NA NA
"3606" NA NA NA
"3607" NA NA NA
"3608" NA NA NA
"3609" NA NA NA
"3610" NA NA NA
"3611" NA NA NA
"3612" NA NA NA
"3613" NA NA NA
"3614" NA NA NA
"3615" NA NA NA
"3616" NA NA NA
"3617" NA NA NA
"3618" NA NA NA
"3619" NA NA NA
"3620" NA NA NA
"3621" NA NA NA
"3622" NA NA NA
"3623" NA NA NA
"3624" NA NA NA
"3625" NA NA NA
"3626" NA NA NA
"3627" NA NA NA
"3628" NA NA NA
"3629" NA NA NA
"3630" NA NA NA
"3631" NA NA NA
"3632" NA NA NA
"3633" NA NA NA
"3634" NA NA NA
"3635" NA NA NA
"3636" NA NA NA
"3637" NA NA NA
"3638" NA NA NA
"3639" NA NA NA
"3640" NA NA NA
"3641" NA NA NA
"3642" NA NA NA
"3643" NA NA NA
"3644" NA NA NA
"3645" NA NA NA
"3646" NA NA NA
"3647" NA NA NA
"3648" NA NA NA
"3649" NA NA NA
"3650" NA NA NA
"3651" NA NA NA
"3652" NA NA NA
"3653" NA NA NA
"3654" NA NA NA
"3655" NA NA NA
"3656" NA NA NA
"3657" NA NA NA
"3658" NA NA NA
"3659" NA NA NA
"3660" NA NA NA
"3661" NA NA NA
"3662" NA NA NA
"3663" NA NA NA
"3664" NA NA NA
"3665" NA NA NA
"3666" NA NA NA
"3667" NA NA NA
"3668" NA NA NA
"3669" NA NA NA
"3670" NA NA NA
"3671" NA NA NA
"3672" NA NA NA
"3673" NA NA NA
"3674" NA NA NA
"3675" NA NA NA
"3676" NA NA NA
"3677" NA NA NA
"3678" NA NA NA
"3679" NA NA NA
"3680" NA NA NA
"3681" NA NA NA
"3682" NA NA NA
"3683" NA NA NA
"3684" NA NA NA
"3685" NA NA NA
"3686" NA NA NA
"3687" NA NA NA
"3688" NA NA NA
"3689" NA NA NA
"3690" NA NA NA
"3691" NA NA NA
"3692" NA NA NA
"3693" NA NA NA
"3694" NA NA NA
"3695" NA NA NA
"3696" NA NA NA
"3697" NA NA NA
"3698" NA NA NA
"3699" NA NA NA
"3700" NA NA NA
"3701" NA NA NA
"3702" NA NA NA
"3703" NA NA NA
"3704" NA NA NA
"3705" NA NA NA
"3706" NA NA NA
"3707" NA NA NA
"3708" NA NA NA
"3709" NA NA NA
"3710" NA NA NA
"3711" NA NA NA
"3712" NA NA NA
"3713" NA NA NA
"3714" NA NA NA
"3715" NA NA NA
"3716" NA NA NA
"3717" NA NA NA
"3718" NA NA NA
"3719" NA NA NA
"3720" NA NA NA
"3721" NA NA NA
"3722" NA NA NA
"3723" NA NA NA
"3724" NA NA NA
"3725" NA NA NA
"3726" NA NA NA
"3727" NA NA NA
"3728" NA NA NA
"3729" NA NA NA
"3730" NA NA NA
"3731" NA NA NA
"3732" NA NA NA
"3733" NA NA NA
"3734" NA NA NA
"3735" NA NA NA
"3736" NA NA NA
"3737" NA NA NA
"3738" NA NA NA
"3739" NA NA NA
"3740" NA NA NA
"3741" NA NA NA
"3742" NA NA NA
"3743" NA NA NA
"3744" NA NA NA
"3745" NA NA NA
"3746" NA NA NA
"3747" NA NA NA
"3748" NA NA NA
"3749" NA NA NA
"3750" NA NA NA
"3751" NA NA NA
"3752" NA NA NA
"3753" NA NA NA
"3754" NA NA NA
"3755" NA NA NA
"3756" NA NA NA
"3757" NA NA NA
"3758" NA NA NA
"3759" NA NA NA
"3760" NA NA NA
"3761" NA NA NA
"3762" NA NA NA
"3763" NA NA NA
"3764" NA NA NA
"3765" NA NA NA
"3766" NA NA NA
"3767" NA NA NA
"3768" NA NA NA
"3769" NA NA NA
"3770" NA NA NA
"3771" NA NA NA
"3772" NA NA NA
"3773" NA NA NA
"3774" NA NA NA
"3775" NA NA NA
"3776" NA NA NA
"3777" NA NA NA
"3778" NA NA NA
"3779" NA NA NA
"3780" NA NA NA
"3781" NA NA NA
"3782" NA NA NA
"3783" NA NA NA
"3784" NA NA NA
"3785" NA NA NA
"3786" NA NA NA
"3787" NA NA NA
"3788" NA NA NA
"3789" NA NA NA
"3790" NA NA NA
"3791" NA NA NA
"3792" NA NA NA
"3793" NA NA NA
"3794" NA NA NA
"3795" NA NA NA
"3796" NA NA NA
"3797" NA NA NA
"3798" NA NA NA
"3799" NA NA NA
"3800" NA NA NA
"3801" NA NA NA
"3802" NA NA NA
"3803" NA NA NA
"3804" NA NA NA
"3805" NA NA NA
"3806" NA NA NA
"3807" NA NA NA
"3808" NA NA NA
"3809" NA NA NA
"3810" NA NA NA
"3811" NA NA NA
"3812" NA NA NA
"3813" NA NA NA
"3814" NA NA NA
"3815" NA NA NA
"3816" NA NA NA
"3817" NA NA NA
"3818" NA NA NA
"3819" NA NA NA
"3820" NA NA NA
"3821" NA NA NA
"3822" NA NA NA
"3823" NA NA NA
"3824" NA NA NA
"3825" NA NA NA
"3826" NA NA NA
"3827" NA NA NA
"3828" NA NA NA
"3829" NA NA NA
"3830" NA NA NA
"3831" NA NA NA
"3832" NA NA NA
"3833" NA NA NA
"3834" NA NA NA
"3835" NA NA NA
"3836" NA NA NA
"3837" NA NA NA
"3838" NA NA NA
"3839" NA NA NA
"3840" NA NA NA
"3841" NA NA NA
"3842" NA NA NA
"3843" NA NA NA
"3844" NA NA NA
"3845" NA NA NA
"3846" NA NA NA
"3847" NA NA NA
"3848" NA NA NA
"3849" NA NA NA
"3850" NA NA NA
"3851" NA NA NA
"3852" NA NA NA
"3853" NA NA NA
"3854" NA NA NA
"3855" NA NA NA
"3856" NA NA NA
"3857" NA NA NA
"3858" NA NA NA
"3859" NA NA NA
"3860" NA NA NA
"3861" NA NA NA
"3862" NA NA NA
"3863" NA NA NA
"3864" NA NA NA
"3865" NA NA NA
"3866" NA NA NA
"3867" NA NA NA
"3868" NA NA NA
"3869" NA NA NA
"3870" NA NA NA
"3871" NA NA NA
"3872" NA NA NA
"3873" NA NA NA
"3874" NA NA NA
"3875" NA NA NA
"3876" NA NA NA
"3877" NA NA NA
"3878" NA NA NA
"3879" NA NA NA
"3880" NA NA NA
"3881" NA NA NA
"3882" NA NA NA
"3883" NA NA NA
"3884" NA NA NA
"3885" NA NA NA
"3886" NA NA NA
"3887" NA NA NA
"3888" NA NA NA
"3889" NA NA NA
"3890" NA NA NA
"3891" NA NA NA
"3892" NA NA NA
"3893" NA NA NA
"3894" NA NA NA
"3895" NA NA NA
"3896" NA NA NA
"3897" NA NA NA
"3898" NA NA NA
"3899" NA NA NA
"3900" NA NA NA
"3901" NA NA NA
"3902" NA NA NA
"3903" NA NA NA
"3904" NA NA NA
"3905" NA NA NA
"3906" NA NA NA
"3907" NA NA NA
"3908" NA NA NA
"3909" NA NA NA
"3910" NA NA NA
"3911" NA NA NA
"3912" NA NA NA
"3913" NA NA NA
"3914" NA NA NA
"3915" NA NA NA
"3916" NA NA NA
"3917" NA NA NA
"3918" NA NA NA
"3919" NA NA NA
"3920" NA NA NA
"3921" NA NA NA
"3922" NA NA NA
"3923" NA NA NA
"3924" NA NA NA
"3925" NA NA NA
"3926" NA NA NA
"3927" NA NA NA
"3928" NA NA NA
"3929" NA NA NA
"3930" NA NA NA
"3931" NA NA NA
"3932" NA NA NA
"3933" NA NA NA
"3934" NA NA NA
"3935" NA NA NA
"3936" NA NA NA
"3937" NA NA NA
"3938" NA NA NA
"3939" NA NA NA
"3940" NA NA NA
"3941" NA NA NA
"3942" NA NA NA
"3943" NA NA NA
"3944" NA NA NA
"3945" NA NA NA
"3946" NA NA NA
"3947" NA NA NA
"3948" NA NA NA
"3949" NA NA NA
"3950" NA NA NA
"3951" NA NA NA
"3952" NA NA NA
"3953" NA NA NA
"3954" NA NA NA
"3955" NA NA NA
"3956" NA NA NA
"3957" NA NA NA
"3958" NA NA NA
"3959" NA NA NA
"3960" NA NA NA
"3961" NA NA NA
"3962" NA NA NA
"3963" NA NA NA
"3964" NA NA NA
"3965" NA NA NA
"3966" NA NA NA
"3967" NA NA NA
"3968" NA NA NA
"3969" NA NA NA
"3970" NA NA NA
"3971" NA NA NA
"3972" NA NA NA
"3973" NA NA NA
"3974" NA NA NA
"3975" NA NA NA
"3976" NA NA NA
"3977" NA NA NA
"3978" NA NA NA
"3979" NA NA NA
"3980" NA NA NA
"3981" NA NA NA
"3982" NA NA NA
"3983" NA NA NA
"3984" NA NA NA
"3985" NA NA NA
"3986" NA NA NA
"3987" NA NA NA
"3988" NA NA NA
"3989" NA NA NA
"3990" NA NA NA
"3991" NA NA NA
"3992" NA NA NA
"3993" NA NA NA
"3994" NA NA NA
"3995" NA NA NA
"3996" NA NA NA
"3997" NA NA NA
"3998" NA NA NA
"3999" NA NA NA
"4000" NA NA NA
"4001" NA NA NA
"4002" NA NA NA
"4003" NA NA NA
"4004" NA NA NA
"4005" NA NA NA
"4006" NA NA NA
"4007" NA NA NA
"4008" NA NA NA
"4009" NA NA NA
"4010" NA NA NA
"4011" NA NA NA
"4012" NA NA NA
"4013" NA NA NA
"4014" NA NA NA
"4015" NA NA NA
"4016" NA NA NA
"4017" NA NA NA
"4018" NA NA NA
"4019" NA NA NA
"4020" NA NA NA
"4021" NA NA NA
"4022" NA NA NA
"4023" NA NA NA
"4024" NA NA NA
"4025" NA NA NA
"4026" NA NA NA
"4027" NA NA NA
"4028" NA NA NA
"4029" NA NA NA
"4030" NA NA NA
"4031" NA NA NA
"4032" NA NA NA
"4033" NA NA NA
"4034" NA NA NA
"4035" NA NA NA
"4036" NA NA NA
"4037" NA NA NA
"4038" NA NA NA
"4039" NA NA NA
"4040" NA NA NA
"4041" NA NA NA
"4042" NA NA NA
"4043" NA NA NA
"4044" NA NA NA
"4045" NA NA NA
"4046" NA NA NA
"4047" NA NA NA
"4048" NA NA NA
"4049" NA NA NA
"4050" NA NA NA
"4051" NA NA NA
"4052" NA NA NA
"4053" NA NA NA
"4054" NA NA NA
"4055" NA NA NA
"4056" NA NA NA
"4057" NA NA NA
"4058" NA NA NA
"4059" NA NA NA
"4060" NA NA NA
"4061" NA NA NA
"4062" NA NA NA
"4063" NA NA NA
"4064" NA NA NA
"4065" NA NA NA
"4066" NA NA NA
"4067" NA NA NA
"4068" NA NA NA
"4069" NA NA NA
"4070" NA NA NA
"4071" NA NA NA
"4072" NA NA NA
"4073" NA NA NA
"4074" NA NA NA
"4075" NA NA NA
"4076" NA NA NA
"4077" NA NA NA
"4078" NA NA NA
"4079" NA NA NA
"4080" NA NA NA
"4081" NA NA NA
"4082" NA NA NA
"4083" NA NA NA
"4084" NA NA NA
"4085" NA NA NA
"4086" NA NA NA
"4087" NA NA NA
"4088" NA NA NA
"4089" NA NA NA
"4090" NA NA NA
"4091" NA NA NA
"4092" NA NA NA
"4093" NA NA NA
"4094" NA NA NA
"4095" NA NA NA
"4096" NA NA NA
"4097" NA NA NA
"4098" NA NA NA
"4099" NA NA NA
"4100" NA NA NA
"4101" NA NA NA
"4102" NA NA NA
"4103" NA NA NA
"4104" NA NA NA
"4105" NA NA NA
"4106" NA NA NA
"4107" NA NA NA
"4108" NA NA NA
"4109" NA NA NA
"4110" NA NA NA
"4111" NA NA NA
"4112" NA NA NA
"4113" NA NA NA
"4114" NA NA NA
"4115" NA NA NA
"4116" NA NA NA
"4117" NA NA NA
"4118" NA NA NA
"4119" NA NA NA
"4120" NA NA NA
"4121" NA NA NA
"4122" NA NA NA
"4123" NA NA NA
"4124" NA NA NA
"4125" NA NA NA
"4126" NA NA NA
"4127" NA NA NA
"4128" NA NA NA
"4129" NA NA NA
"4130" NA NA NA
"4131" NA NA NA
"4132" NA NA NA
"4133" NA NA NA
"4134" NA NA NA
"4135" NA NA NA
"4136" NA NA NA
"4137" NA NA NA
"4138" NA NA NA
"4139" NA NA NA
"4140" NA NA NA
"4141" NA NA NA
"4142" NA NA NA
"4143" NA NA NA
"4144" NA NA NA
"4145" NA NA NA
"4146" NA NA NA
"4147" NA NA NA
"4148" NA NA NA
"4149" NA NA NA
"4150" NA NA NA
"4151" NA NA NA
"4152" NA NA NA
"4153" NA NA NA
"4154" NA NA NA
"4155" NA NA NA
"4156" NA NA NA
"4157" NA NA NA
"4158" NA NA NA
"4159" NA NA NA
"4160" NA NA NA
"4161" NA NA NA
"4162" NA NA NA
"4163" NA NA NA
"4164" NA NA NA
"4165" NA NA NA
"4166" NA NA NA
"4167" NA NA NA
"4168" NA NA NA
"4169" NA NA NA
"4170" NA NA NA
"4171" NA NA NA
"4172" NA NA NA
"4173" NA NA NA
"4174" NA NA NA
"4175" NA NA NA
"4176" NA NA NA
"4177" NA NA NA
"4178" NA NA NA
"4179" NA NA NA
"4180" NA NA NA
"4181" NA NA NA
"4182" NA NA NA
"4183" NA NA NA
"4184" NA NA NA
"4185" NA NA NA
"4186" NA NA NA
"4187" NA NA NA
"4188" NA NA NA
"4189" NA NA NA
"4190" NA NA NA
"4191" NA NA NA
"4192" NA NA NA
"4193" NA NA NA
"4194" NA NA NA
"4195" NA NA NA
"4196" NA NA NA
"4197" NA NA NA
"4198" NA NA NA
"4199" NA NA NA
"4200" NA NA NA
"4201" NA NA NA
"4202" NA NA NA
"4203" NA NA NA
"4204" NA NA NA
"4205" NA NA NA
"4206" NA NA NA
"4207" NA NA NA
"4208" NA NA NA
"4209" NA NA NA
"4210" NA NA NA
"4211" NA NA NA
"4212" NA NA NA
"4213" NA NA NA
"4214" NA NA NA
"4215" NA NA NA
"4216" NA NA NA
"4217" NA NA NA
"4218" NA NA NA
"4219" NA NA NA
"4220" NA NA NA
"4221" NA NA NA
"4222" NA NA NA
"4223" NA NA NA
"4224" NA NA NA
"4225" NA NA NA
"4226" NA NA NA
"4227" NA NA NA
"4228" NA NA NA
"4229" NA NA NA
"4230" NA NA NA
"4231" NA NA NA
"4232" NA NA NA
"4233" NA NA NA
"4234" NA NA NA
"4235" NA NA NA
"4236" NA NA NA
"4237" NA NA NA
"4238" NA NA NA
"4239" NA NA NA
"4240" NA NA NA
"4241" NA NA NA
"4242" NA NA NA
"4243" NA NA NA
"4244" NA NA NA
"4245" NA NA NA
"4246" NA NA NA
"4247" NA NA NA
"4248" NA NA NA
"4249" NA NA NA
"4250" NA NA NA
"4251" NA NA NA
"4252" NA NA NA
"4253" NA NA NA
"4254" NA NA NA
"4255" NA NA NA
"4256" NA NA NA
"4257" NA NA NA
"4258" NA NA NA
"4259" NA NA NA
"4260" NA NA NA
"4261" NA NA NA
"4262" NA NA NA
"4263" NA NA NA
"4264" NA NA NA
"4265" NA NA NA
"4266" NA NA NA
"4267" NA NA NA
"4268" NA NA NA
"4269" NA NA NA
"4270" NA NA NA
"4271" NA NA NA
"4272" NA NA NA
"4273" NA NA NA
"4274" NA NA NA
"4275" NA NA NA
"4276" NA NA NA
"4277" NA NA NA
"4278" NA NA NA
"4279" NA NA NA
"4280" NA NA NA
"4281" NA NA NA
"4282" NA NA NA
"4283" NA NA NA
"4284" NA NA NA
"4285" NA NA NA
"4286" NA NA NA
"4287" NA NA NA
"4288" NA NA NA
"4289" NA NA NA
"4290" NA NA NA
"4291" NA NA NA
"4292" NA NA NA
"4293" NA NA NA
"4294" NA NA NA
"4295" NA NA NA
"4296" NA NA NA
"4297" NA NA NA
"4298" NA NA NA
"4299" NA NA NA
"4300" NA NA NA
"4301" NA NA NA
"4302" NA NA NA
"4303" NA NA NA
"4304" NA NA NA
"4305" NA NA NA
"4306" NA NA NA
"4307" NA NA NA
"4308" NA NA NA
"4309" NA NA NA
"4310" NA NA NA
"4311" NA NA NA
"4312" NA NA NA
"4313" NA NA NA
"4314" NA NA NA
"4315" NA NA NA
"4316" NA NA NA
"4317" NA NA NA
"4318" NA NA NA
"4319" NA NA NA
"4320" NA NA NA
"4321" NA NA NA
"4322" NA NA NA
"4323" NA NA NA
"4324" NA NA NA
"4325" NA NA NA
"4326" NA NA NA
"4327" NA NA NA
"4328" NA NA NA
"4329" NA NA NA
"4330" NA NA NA
"4331" NA NA NA
"4332" NA NA NA
"4333" NA NA NA
"4334" NA NA NA
"4335" NA NA NA
"4336" NA NA NA
"4337" NA NA NA
"4338" NA NA NA
"4339" NA NA NA
"4340" NA NA NA
"4341" NA NA NA
"4342" NA NA NA
"4343" NA NA NA
"4344" NA NA NA
"4345" NA NA NA
"4346" NA NA NA
"4347" NA NA NA
"4348" NA NA NA
"4349" NA NA NA
"4350" NA NA NA
"4351" NA NA NA
"4352" NA NA NA
"4353" NA NA NA
"4354" NA NA NA
"4355" NA NA NA
"4356" NA NA NA
"4357" NA NA NA
"4358" NA NA NA
"4359" NA NA NA
"4360" NA NA NA
"4361" NA NA NA
"4362" NA NA NA
"4363" NA NA NA
"4364" NA NA NA
"4365" NA NA NA
"4366" NA NA NA
"4367" NA NA NA
"4368" NA NA NA
"4369" NA NA NA
"4370" NA NA NA
"4371" NA NA NA
"4372" NA NA NA
"4373" NA NA NA
"4374" NA NA NA
"4375" NA NA NA
"4376" NA NA NA
"4377" NA NA NA
"4378" NA NA NA
"4379" NA NA NA
"4380" NA NA NA
"4381" NA NA NA
"4382" NA NA NA
"4383" NA NA NA
"4384" NA NA NA
"4385" NA NA NA
"4386" NA NA NA
"4387" NA NA NA
"4388" NA NA NA
"4389" NA NA NA
"4390" NA NA NA
"4391" NA NA NA
"4392" NA NA NA
"4393" NA NA NA
"4394" NA NA NA
"4395" NA NA NA
"4396" NA NA NA
"4397" NA NA NA
"4398" NA NA NA
"4399" NA NA NA
"4400" NA NA NA
"4401" NA NA NA
"4402" NA NA NA
"4403" NA NA NA
"4404" NA NA NA
"4405" NA NA NA
"4406" NA NA NA
"4407" NA NA NA
"4408" NA NA NA
"4409" NA NA NA
"4410" NA NA NA
"4411" NA NA NA
"4412" NA NA NA
"4413" NA NA NA
"4414" NA NA NA
"4415" NA NA NA
"4416" NA NA NA
"4417" NA NA NA
"4418" NA NA NA
"4419" NA NA NA
"4420" NA NA NA
"4421" NA NA NA
"4422" NA NA NA
"4423" NA NA NA
"4424" NA NA NA
"4425" NA NA NA
"4426" NA NA NA
"4427" NA NA NA
"4428" NA NA NA
"4429" NA NA NA
"4430" NA NA NA
"4431" NA NA NA
"4432" NA NA NA
"4433" NA NA NA
"4434" NA NA NA
"4435" NA NA NA
"4436" NA NA NA
"4437" NA NA NA
"4438" NA NA NA
"4439" NA NA NA
"4440" NA NA NA
"4441" NA NA NA
"4442" NA NA NA
"4443" NA NA NA
"4444" NA NA NA
"4445" NA NA NA
"4446" NA NA NA
"4447" NA NA NA
"4448" NA NA NA
"4449" NA NA NA
"4450" NA NA NA
"4451" NA NA NA
"4452" NA NA NA
"4453" NA NA NA
"4454" NA NA NA
"4455" NA NA NA
"4456" NA NA NA
"4457" NA NA NA
"4458" NA NA NA
"4459" NA NA NA
"4460" NA NA NA
"4461" NA NA NA
"4462" NA NA NA
"4463" NA NA NA
"4464" NA NA NA
"4465" NA NA NA
"4466" NA NA NA
"4467" NA NA NA
"4468" NA NA NA
"4469" NA NA NA
"4470" NA NA NA
"4471" NA NA NA
"4472" NA NA NA
"4473" NA NA NA
"4474" NA NA NA
"4475" NA NA NA
"4476" NA NA NA
"4477" NA NA NA
"4478" NA NA NA
"4479" NA NA NA
"4480" NA NA NA
"4481" NA NA NA
"4482" NA NA NA
"4483" NA NA NA
"4484" NA NA NA
"4485" NA NA NA
"4486" NA NA NA
"4487" NA NA NA
"4488" NA NA NA
"4489" NA NA NA
"4490" NA NA NA
"4491" NA NA NA
"4492" NA NA NA
"4493" NA NA NA
"4494" NA NA NA
"4495" NA NA NA
"4496" NA NA NA
"4497" NA NA NA
"4498" NA NA NA
"4499" NA NA NA
"4500" NA NA NA
"4501" NA NA NA
"4502" NA NA NA
"4503" NA NA NA
"4504" NA NA NA
"4505" NA NA NA
"4506" NA NA NA
"4507" NA NA NA
"4508" NA NA NA
"4509" NA NA NA
"4510" NA NA NA
"4511" NA NA NA
"4512" NA NA NA
"4513" NA NA NA
"4514" NA NA NA
"4515" NA NA NA
"4516" NA NA NA
"4517" NA NA NA
"4518" NA NA NA
"4519" NA NA NA
"4520" NA NA NA
"4521" NA NA NA
"4522" NA NA NA
"4523" NA NA NA
"4524" NA NA NA
"4525" NA NA NA
"4526" NA NA NA
"4527" NA NA NA
"4528" NA NA NA
"4529" NA NA NA
"4530" NA NA NA
"4531" NA NA NA
"4532" NA NA NA
"4533" NA NA NA
"4534" NA NA NA
"4535" NA NA NA
"4536" NA NA NA
"4537" NA NA NA
"4538" NA NA NA
"4539" NA NA NA
"4540" NA NA NA
"4541" NA NA NA
"4542" NA NA NA
"4543" NA NA NA
"4544" NA NA NA
"4545" NA NA NA
"4546" NA NA NA
"4547" NA NA NA
"4548" NA NA NA
"4549" NA NA NA
"4550" NA NA NA
"4551" NA NA NA
"4552" NA NA NA
"4553" NA NA NA
"4554" NA NA NA
"4555" NA NA NA
"4556" NA NA NA
"4557" NA NA NA
"4558" NA NA NA
"4559" NA NA NA
"4560" NA NA NA
"4561" NA NA NA
"4562" NA NA NA
"4563" NA NA NA
"4564" NA NA NA
"4565" NA NA NA
"4566" NA NA NA
"4567" NA NA NA
"4568" NA NA NA
"4569" NA NA NA
"4570" NA NA NA
"4571" NA NA NA
"4572" NA NA NA
"4573" NA NA NA
"4574" NA NA NA
"4575" NA NA NA
"4576" NA NA NA
"4577" NA NA NA
"4578" NA NA NA
"4579" NA NA NA
"4580" NA NA NA
"4581" NA NA NA
"4582" NA NA NA
"4583" NA NA NA
"4584" NA NA NA
"4585" NA NA NA
"4586" NA NA NA
"4587" NA NA NA
"4588" NA NA NA
"4589" NA NA NA
"4590" NA NA NA
"4591" NA NA NA
"4592" NA NA NA
"4593" NA NA NA
"4594" NA NA NA
"4595" NA NA NA
"4596" NA NA NA
"4597" NA NA NA
"4598" NA NA NA
"4599" NA NA NA
"4600" NA NA NA
"4601" NA NA NA
"4602" NA NA NA
"4603" NA NA NA
"4604" NA NA NA
"4605" NA NA NA
"4606" NA NA NA
"4607" NA NA NA
"4608" NA NA NA
"4609" NA NA NA
"4610" NA NA NA
"4611" NA NA NA
"4612" NA NA NA
"4613" NA NA NA
"4614" NA NA NA
"4615" NA NA NA
"4616" NA NA NA
"4617" NA NA NA
"4618" NA NA NA
"4619" NA NA NA
"4620" NA NA NA
"4621" NA NA NA
"4622" NA NA NA
"4623" NA NA NA
"4624" NA NA NA
"4625" NA NA NA
"4626" NA NA NA
"4627" NA NA NA
"4628" NA NA NA
"4629" NA NA NA
"4630" NA NA NA
"4631" NA NA NA
"4632" NA NA NA
"4633" NA NA NA
"4634" NA NA NA
"4635" NA NA NA
"4636" NA NA NA
"4637" NA NA NA
"4638" NA NA NA
"4639" NA NA NA
"4640" NA NA NA
"4641" NA NA NA
"4642" NA NA NA
"4643" NA NA NA
"4644" NA NA NA
"4645" NA NA NA
"4646" NA NA NA
"4647" NA NA NA
"4648" NA NA NA
"4649" NA NA NA
"4650" NA NA NA
"4651" NA NA NA
"4652" NA NA NA
"4653" NA NA NA
"4654" NA NA NA
"4655" NA NA NA
"4656" NA NA NA
"4657" NA NA NA
"4658" NA NA NA
"4659" NA NA NA
"4660" NA NA NA
"4661" NA NA NA
"4662" NA NA NA
"4663" NA NA NA
"4664" NA NA NA
"4665" NA NA NA
"4666" NA NA NA
"4667" NA NA NA
"4668" NA NA NA
"4669" NA NA NA
"4670" NA NA NA
"4671" NA NA NA
"4672" NA NA NA
"4673" NA NA NA
"4674" NA NA NA
"4675" NA NA NA
"4676" NA NA NA
"4677" NA NA NA
"4678" NA NA NA
"4679" NA NA NA
"4680" NA NA NA
"4681" NA NA NA
"4682" NA NA NA
"4683" NA NA NA
"4684" NA NA NA
"4685" NA NA NA
"4686" NA NA NA
"4687" NA NA NA
"4688" NA NA NA
"4689" NA NA NA
"4690" NA NA NA
"4691" NA NA NA
"4692" NA NA NA
"4693" NA NA NA
"4694" NA NA NA
"4695" NA NA NA
"4696" NA NA NA
"4697" NA NA NA
"4698" NA NA NA
"4699" NA NA NA
"4700" NA NA NA
"4701" NA NA NA
"4702" NA NA NA
"4703" NA NA NA
"4704" NA NA NA
"4705" NA NA NA
"4706" NA NA NA
"4707" NA NA NA
"4708" NA NA NA
"4709" NA NA NA
"4710" NA NA NA
"4711" NA NA NA
"4712" NA NA NA
"4713" NA NA NA
"4714" NA NA NA
"4715" NA NA NA
"4716" NA NA NA
"4717" NA NA NA
"4718" NA NA NA
"4719" NA NA NA
"4720" NA NA NA
"4721" NA NA NA
"4722" NA NA NA
"4723" NA NA NA
"4724" NA NA NA
"4725" NA NA NA
"4726" NA NA NA
"4727" NA NA NA
"4728" NA NA NA
"4729" NA NA NA
"4730" NA NA NA
"4731" NA NA NA
"4732" NA NA NA
"4733" NA NA NA
"4734" NA NA NA
"4735" NA NA NA
"4736" NA NA NA
"4737" NA NA NA
"4738" NA NA NA
"4739" NA NA NA
"4740" NA NA NA
"4741" NA NA NA
"4742" NA NA NA
"4743" NA NA NA
"4744" NA NA NA
"4745" NA NA NA
"4746" NA NA NA
"4747" NA NA NA
"4748" NA NA NA
"4749" NA NA NA
"4750" NA NA NA
"4751" NA NA NA
"4752" NA NA NA
"4753" NA NA NA
"4754" NA NA NA
"4755" NA NA NA
"4756" NA NA NA
"4757" NA NA NA
"4758" NA NA NA
"4759" NA NA NA
"4760" NA NA NA
"4761" NA NA NA
"4762" NA NA NA
"4763" NA NA NA
"4764" NA NA NA
"4765" NA NA NA
"4766" NA NA NA
"4767" NA NA NA
"4768" NA NA NA
"4769" NA NA NA
"4770" NA NA NA
"4771" NA NA NA
"4772" NA NA NA
"4773" NA NA NA
"4774" NA NA NA
"4775" NA NA NA
"4776" NA NA NA
"4777" NA NA NA
"4778" NA NA NA
"4779" NA NA NA
"4780" NA NA NA
"4781" NA NA NA
"4782" NA NA NA
"4783" NA NA NA
"4784" NA NA NA
"4785" NA NA NA
"4786" NA NA NA
"4787" NA NA NA
"4788" NA NA NA
"4789" NA NA NA
"4790" NA NA NA
"4791" NA NA NA
"4792" NA NA NA
"4793" NA NA NA
"4794" NA NA NA
"4795" NA NA NA
"4796" NA NA NA
"4797" NA NA NA
"4798" NA NA NA
"4799" NA NA NA
"4800" NA NA NA
"4801" NA NA NA
"4802" NA NA NA
"4803" NA NA NA
"4804" NA NA NA
"4805" NA NA NA
"4806" NA NA NA
"4807" NA NA NA
"4808" NA NA NA
"4809" NA NA NA
"4810" NA NA NA
"4811" NA NA NA
"4812" NA NA NA
"4813" NA NA NA
"4814" NA NA NA
"4815" NA NA NA
"4816" NA NA NA
"4817" NA NA NA
"4818" NA NA NA
"4819" NA NA NA
"4820" NA NA NA
"4821" NA NA NA
"4822" NA NA NA
"4823" NA NA NA
"4824" NA NA NA
"4825" NA NA NA
"4826" NA NA NA
"4827" NA NA NA
"4828" NA NA NA
"4829" NA NA NA
"4830" NA NA NA
"4831" NA NA NA
"4832" NA NA NA
"4833" NA NA NA
"4834" NA NA NA
"4835" NA NA NA
"4836" NA NA NA
"4837" NA NA NA
"4838" NA NA NA
"4839" NA NA NA
"4840" NA NA NA
"4841" NA NA NA
"4842" NA NA NA
"4843" NA NA NA
"4844" NA NA NA
"4845" NA NA NA
"4846" NA NA NA
"4847" NA NA NA
"4848" NA NA NA
"4849" NA NA NA
"4850" NA NA NA
"4851" NA NA NA
"4852" NA NA NA
"4853" NA NA NA
"4854" NA NA NA
"4855" NA NA NA
"4856" NA NA NA
"4857" NA NA NA
"4858" NA NA NA
"4859" NA NA NA
"4860" NA NA NA
"4861" NA NA NA
"4862" NA NA NA
"4863" NA NA NA
"4864" NA NA NA
"4865" NA NA NA
"4866" NA NA NA
"4867" NA NA NA
"4868" NA NA NA
"4869" NA NA NA
"4870" NA NA NA
"4871" NA NA NA
"4872" NA NA NA
"4873" NA NA NA
"4874" NA NA NA
"4875" NA NA NA
"4876" NA NA NA
"4877" NA NA NA
"4878" NA NA NA
"4879" NA NA NA
"4880" NA NA NA
"4881" NA NA NA
"4882" NA NA NA
"4883" NA NA NA
"4884" NA NA NA
"4885" NA NA NA
"4886" NA NA NA
"4887" NA NA NA
"4888" NA NA NA
"4889" NA NA NA
"4890" NA NA NA
"4891" NA NA NA
"4892" NA NA NA
"4893" NA NA NA
"4894" NA NA NA
"4895" NA NA NA
"4896" NA NA NA
"4897" NA NA NA
"4898" NA NA NA
"4899" NA NA NA
"4900" NA NA NA
"4901" NA NA NA
"4902" NA NA NA
"4903" NA NA NA
"4904" NA NA NA
"4905" NA NA NA
"4906" NA NA NA
"4907" NA NA NA
"4908" NA NA NA
"4909" NA NA NA
"4910" NA NA NA
"4911" NA NA NA
"4912" NA NA NA
"4913" NA NA NA
"4914" NA NA NA
"4915" NA NA NA
"4916" NA NA NA
"4917" NA NA NA
"4918" NA NA NA
"4919" NA NA NA
"4920" NA NA NA
"4921" NA NA NA
"4922" NA NA NA
"4923" NA NA NA
"4924" NA NA NA
"4925" NA NA NA
"4926" NA NA NA
"4927" NA NA NA
"4928" NA NA NA
"4929" NA NA NA
"4930" NA NA NA
"4931" NA NA NA
"4932" NA NA NA
"4933" NA NA NA
"4934" NA NA NA
"4935" NA NA NA
"4936" NA NA NA
"4937" NA NA NA
"4938" NA NA NA
"4939" NA NA NA
"4940" NA NA NA
"4941" NA NA NA
"4942" NA NA NA
"4943" NA NA NA
"4944" NA NA NA
"4945" NA NA NA
"4946" NA NA NA
"4947" NA NA NA
"4948" NA NA NA
"4949" NA NA NA
"4950" NA NA NA
"4951" NA NA NA
"4952" NA NA NA
"4953" NA NA NA
"4954" NA NA NA
"4955" NA NA NA
"4956" NA NA NA
"4957" NA NA NA
"4958" NA NA NA
"4959" NA NA NA
"4960" NA NA NA
"4961" NA NA NA
"4962" NA NA NA
"4963" NA NA NA
"4964" NA NA NA
"4965" NA NA NA
"4966" NA NA NA
"4967" NA NA NA
"4968" NA NA NA
"4969" NA NA NA
"4970" NA NA NA
"4971" NA NA NA
"4972" NA NA NA
"4973" NA NA NA
"4974" NA NA NA
"4975" NA NA NA
"4976" NA NA NA
"4977" NA NA NA
"4978" NA NA NA
"4979" NA NA NA
"4980" NA NA NA
"4981" NA NA NA
"4982" NA NA NA
"4983" NA NA NA
"4984" NA NA NA
"4985" NA NA NA
"4986" NA NA NA
"4987" NA NA NA
"4988" NA NA NA
"4989" NA NA NA
"4990" NA NA NA
"4991" NA NA NA
"4992" NA NA NA
"4993" NA NA NA
"4994" NA NA NA
"4995" NA NA NA
"4996" NA NA NA
"4997" NA NA NA
"4998" NA NA NA
"4999" NA NA NA
"5000" NA NA NA
"5001" NA NA NA
"5002" NA NA NA
"5003" NA NA NA
"5004" NA NA NA
"5005" NA NA NA
"5006" NA NA NA
"5007" NA NA NA
"5008" NA NA NA
"5009" NA NA NA
"5010" NA NA NA
"5011" NA NA NA
"5012" NA NA NA
"5013" NA NA NA
"5014" NA NA NA
"5015" NA NA NA
"5016" NA NA NA
"5017" NA NA NA
"5018" NA NA NA
"5019" NA NA NA
"5020" NA NA NA
"5021" NA NA NA
"5022" NA NA NA
"5023" NA NA NA
"5024" NA NA NA
"5025" NA NA NA
"5026" NA NA NA
"5027" NA NA NA
"5028" NA NA NA
"5029" NA NA NA
"5030" NA NA NA
"5031" NA NA NA
"5032" NA NA NA
"5033" NA NA NA
"5034" NA NA NA
"5035" NA NA NA
"5036" NA NA NA
"5037" NA NA NA
"5038" NA NA NA
"5039" NA NA NA
"5040" NA NA NA
"5041" NA NA NA
"5042" NA NA NA
"5043" NA NA NA
"5044" NA NA NA
"5045" NA NA NA
"5046" NA NA NA
"5047" NA NA NA
"5048" NA NA NA
"5049" NA NA NA
"5050" NA NA NA
"5051" NA NA NA
"5052" NA NA NA
"5053" NA NA NA
"5054" NA NA NA
"5055" NA NA NA
"5056" NA NA NA
"5057" NA NA NA
"5058" NA NA NA
"5059" NA NA NA
"5060" NA NA NA
"5061" NA NA NA
"5062" NA NA NA
"5063" NA NA NA
"5064" NA NA NA
"5065" NA NA NA
"5066" NA NA NA
"5067" NA NA NA
"5068" NA NA NA
"5069" NA NA NA
"5070" NA NA NA
"5071" NA NA NA
"5072" NA NA NA
"5073" NA NA NA
"5074" NA NA NA
"5075" NA NA NA
"5076" NA NA NA
"5077" NA NA NA
"5078" NA NA NA
"5079" NA NA NA
"5080" NA NA NA
"5081" NA NA NA
"5082" NA NA NA
"5083" NA NA NA
"5084" NA NA NA
"5085" NA NA NA
"5086" NA NA NA
"5087" NA NA NA
"5088" NA NA NA
"5089" NA NA NA
"5090" NA NA NA
"5091" NA NA NA
"5092" NA NA NA
"5093" NA NA NA
"5094" NA NA NA
"5095" NA NA NA
"5096" NA NA NA
"5097" NA NA NA
"5098" NA NA NA
"5099" NA NA NA
"5100" NA NA NA
"5101" NA NA NA
"5102" NA NA NA
"5103" NA NA NA
"5104" NA NA NA
"5105" NA NA NA
"5106" NA NA NA
"5107" NA NA NA
"5108" NA NA NA
"5109" NA NA NA
"5110" NA NA NA
"5111" NA NA NA
"5112" NA NA NA
"5113" NA NA NA
"5114" NA NA NA
"5115" NA NA NA
"5116" NA NA NA
"5117" NA NA NA
"5118" NA NA NA
"5119" NA NA NA
"5120" NA NA NA
"5121" NA NA NA
"5122" NA NA NA
"5123" NA NA NA
"5124" NA NA NA
"5125" NA NA NA
"5126" NA NA NA
"5127" NA NA NA
"5128" NA NA NA
"5129" NA NA NA
"5130" NA NA NA
"5131" NA NA NA
"5132" NA NA NA
"5133" NA NA NA
"5134" NA NA NA
"5135" NA NA NA
"5136" NA NA NA
"5137" NA NA NA
"5138" NA NA NA
"5139" NA NA NA
"5140" NA NA NA
"5141" NA NA NA
"5142" NA NA NA
"5143" NA NA NA
"5144" NA NA NA
"5145" NA NA NA
"5146" NA NA NA
"5147" NA NA NA
"5148" NA NA NA
"5149" NA NA NA
"5150" NA NA NA
"5151" NA NA NA
"5152" NA NA NA
"5153" NA NA NA
"5154" NA NA NA
"5155" NA NA NA
"5156" NA NA NA
"5157" NA NA NA
"5158" NA NA NA
"5159" NA NA NA
"5160" NA NA NA
"5161" NA NA NA
"5162" NA NA NA
"5163" NA NA NA
"5164" NA NA NA
"5165" NA NA NA
"5166" NA NA NA
"5167" NA NA NA
"5168" NA NA NA
"5169" NA NA NA
"5170" NA NA NA
"5171" NA NA NA
"5172" NA NA NA
"5173" NA NA NA
"5174" NA NA NA
"5175" NA NA NA
"5176" NA NA NA
"5177" NA NA NA
"5178" NA NA NA
"5179" NA NA NA
"5180" NA NA NA
"5181" NA NA NA
"5182" NA NA NA
"5183" NA NA NA
"5184" NA NA NA
"5185" NA NA NA
"5186" NA NA NA
"5187" NA NA NA
"5188" NA NA NA
"5189" NA NA NA
"5190" NA NA NA
"5191" NA NA NA
"5192" NA NA NA
"5193" NA NA NA
"5194" NA NA NA
"5195" NA NA NA
"5196" NA NA NA
"5197" NA NA NA
"5198" NA NA NA
"5199" NA NA NA
"5200" NA NA NA
"5201" NA NA NA
"5202" NA NA NA
"5203" NA NA NA
"5204" NA NA NA
"5205" NA NA NA
"5206" NA NA NA
"5207" NA NA NA
"5208" NA NA NA
"5209" NA NA NA
"5210" NA NA NA
"5211" NA NA NA
"5212" NA NA NA
"5213" NA NA NA
"5214" NA NA NA
"5215" NA NA NA
"5216" NA NA NA
"5217" NA NA NA
"5218" NA NA NA
"5219" NA NA NA
"5220" NA NA NA
"5221" NA NA NA
"5222" NA NA NA
"5223" NA NA NA
"5224" NA NA NA
"5225" NA NA NA
"5226" NA NA NA
"5227" NA NA NA
"5228" NA NA NA
"5229" NA NA NA
"5230" NA NA NA
"5231" NA NA NA
"5232" NA NA NA
"5233" NA NA NA
"5234" NA NA NA
"5235" NA NA NA
"5236" NA NA NA
"5237" NA NA NA
"5238" NA NA NA
"5239" NA NA NA
"5240" NA NA NA
"5241" NA NA NA
"5242" NA NA NA
"5243" NA NA NA
"5244" NA NA NA
"5245" NA NA NA
"5246" NA NA NA
"5247" NA NA NA
"5248" NA NA NA
"5249" NA NA NA
"5250" NA NA NA
"5251" NA NA NA
"5252" NA NA NA
"5253" NA NA NA
"5254" NA NA NA
"5255" NA NA NA
"5256" NA NA NA
"5257" NA NA NA
"5258" NA NA NA
"5259" NA NA NA
"5260" NA NA NA
"5261" NA NA NA
"5262" NA NA NA
"5263" NA NA NA
"5264" NA NA NA
"5265" NA NA NA
"5266" NA NA NA
"5267" NA NA NA
"5268" NA NA NA
"5269" NA NA NA
"5270" NA NA NA
"5271" NA NA NA
"5272" NA NA NA
"5273" NA NA NA
"5274" NA NA NA
"5275" NA NA NA
"5276" NA NA NA
"5277" NA NA NA
"5278" NA NA NA
"5279" NA NA NA
"5280" NA NA NA
"5281" NA NA NA
"5282" NA NA NA
"5283" NA NA NA
"5284" NA NA NA
"5285" NA NA NA
"5286" NA NA NA
"5287" NA NA NA
"5288" NA NA NA
"5289" NA NA NA
"5290" NA NA NA
"5291" NA NA NA
"5292" NA NA NA
"5293" NA NA NA
"5294" NA NA NA
"5295" NA NA NA
"5296" NA NA NA
"5297" NA NA NA
"5298" NA NA NA
"5299" NA NA NA
"5300" NA NA NA
"5301" NA NA NA
"5302" NA NA NA
"5303" NA NA NA
"5304" NA NA NA
"5305" NA NA NA
"5306" NA NA NA
"5307" NA NA NA
"5308" NA NA NA
"5309" NA NA NA
"5310" NA NA NA
"5311" NA NA NA
"5312" NA NA NA
"5313" NA NA NA
"5314" NA NA NA
"5315" NA NA NA
"5316" NA NA NA
"5317" NA NA NA
"5318" NA NA NA
"5319" NA NA NA
"5320" NA NA NA
"5321" NA NA NA
"5322" NA NA NA
"5323" NA NA NA
"5324" NA NA NA
"5325" NA NA NA
"5326" NA NA NA
"5327" NA NA NA
"5328" NA NA NA
"5329" NA NA NA
"5330" NA NA NA
"5331" NA NA NA
"5332" NA NA NA
"5333" NA NA NA
"5334" NA NA NA
"5335" NA NA NA
"5336" NA NA NA
"5337" NA NA NA
"5338" NA NA NA
"5339" NA NA NA
"5340" NA NA NA
"5341" NA NA NA
"5342" NA NA NA
"5343" NA NA NA
"5344" NA NA NA
"5345" NA NA NA
"5346" NA NA NA
"5347" NA NA NA
"5348" NA NA NA
"5349" NA NA NA
"5350" NA NA NA
"5351" NA NA NA
"5352" NA NA NA
"5353" NA NA NA
"5354" NA NA NA
"5355" NA NA NA
"5356" NA NA NA
"5357" NA NA NA
"5358" NA NA NA
"5359" NA NA NA
"5360" NA NA NA
"5361" NA NA NA
"5362" NA NA NA
"5363" NA NA NA
"5364" NA NA NA
"5365" NA NA NA
"5366" NA NA NA
"5367" NA NA NA
"5368" NA NA NA
"5369" NA NA NA
"5370" NA NA NA
"5371" NA NA NA
"5372" NA NA NA
"5373" NA NA NA
"5374" NA NA NA
"5375" NA NA NA
"5376" NA NA NA
"5377" NA NA NA
"5378" NA NA NA
"5379" NA NA NA
"5380" NA NA NA
"5381" NA NA NA
"5382" NA NA NA
"5383" NA NA NA
"5384" NA NA NA
"5385" NA NA NA
"5386" NA NA NA
"5387" NA NA NA
"5388" NA NA NA
"5389" NA NA NA
"5390" NA NA NA
"5391" NA NA NA
"5392" NA NA NA
"5393" NA NA NA
"5394" NA NA NA
"5395" NA NA NA
"5396" NA NA NA
"5397" NA NA NA
"5398" NA NA NA
"5399" NA NA NA
"5400" NA NA NA
"5401" NA NA NA
"5402" NA NA NA
"5403" NA NA NA
"5404" NA NA NA
"5405" NA NA NA
"5406" NA NA NA
"5407" NA NA NA
"5408" NA NA NA
"5409" NA NA NA
"5410" NA NA NA
"5411" NA NA NA
"5412" NA NA NA
"5413" NA NA NA
"5414" NA NA NA
"5415" NA NA NA
"5416" NA NA NA
"5417" NA NA NA
"5418" NA NA NA
"5419" NA NA NA
"5420" NA NA NA
"5421" NA NA NA
"5422" NA NA NA
"5423" NA NA NA
"5424" NA NA NA
"5425" NA NA NA
"5426" NA NA NA
"5427" NA NA NA
"5428" NA NA NA
"5429" NA NA NA
"5430" NA NA NA
"5431" NA NA NA
"5432" NA NA NA
"5433" NA NA NA
"5434" NA NA NA
"5435" NA NA NA
"5436" NA NA NA
"5437" NA NA NA
"5438" NA NA NA
"5439" NA NA NA
"5440" NA NA NA
"5441" NA NA NA
"5442" NA NA NA
"5443" NA NA NA
"5444" NA NA NA
"5445" NA NA NA
"5446" NA NA NA
"5447" NA NA NA
"5448" NA NA NA
"5449" NA NA NA
"5450" NA NA NA
"5451" NA NA NA
"5452" NA NA NA
"5453" NA NA NA
"5454" NA NA NA
"5455" NA NA NA
"5456" NA NA NA
"5457" NA NA NA
"5458" NA NA NA
"5459" NA NA NA
"5460" NA NA NA
"5461" NA NA NA
"5462" NA NA NA
"5463" NA NA NA
"5464" NA NA NA
"5465" NA NA NA
"5466" NA NA NA
"5467" NA NA NA
"5468" NA NA NA
"5469" NA NA NA
"5470" NA NA NA
"5471" NA NA NA
"5472" NA NA NA
"5473" NA NA NA
"5474" NA NA NA
"5475" NA NA NA
"5476" NA NA NA
"5477" NA NA NA
"5478" NA NA NA
"5479" NA NA NA
"5480" NA NA NA
"5481" NA NA NA
"5482" NA NA NA
"5483" NA NA NA
"5484" NA NA NA
"5485" NA NA NA
"5486" NA NA NA
"5487" NA NA NA
"5488" NA NA NA
"5489" NA NA NA
"5490" NA NA NA
"5491" NA NA NA
"5492" NA NA NA
"5493" NA NA NA
"5494" NA NA NA
"5495" NA NA NA
"5496" NA NA NA
"5497" NA NA NA
"5498" NA NA NA
"5499" NA NA NA
"5500" NA NA NA
"5501" NA NA NA
"5502" NA NA NA
"5503" NA NA NA
"5504" NA NA NA
"5505" NA NA NA
"5506" NA NA NA
"5507" NA NA NA
"5508" NA NA NA
"5509" NA NA NA
"5510" NA NA NA
"5511" NA NA NA
"5512" NA NA NA
"5513" NA NA NA
"5514" NA NA NA
"5515" NA NA NA
"5516" NA NA NA
"5517" NA NA NA
"5518" NA NA NA
"5519" NA NA NA
"5520" NA NA NA
"5521" NA NA NA
"5522" NA NA NA
"5523" NA NA NA
"5524" NA NA NA
"5525" NA NA NA
"5526" NA NA NA
"5527" NA NA NA
"5528" NA NA NA
"5529" NA NA NA
"5530" NA NA NA
"5531" NA NA NA
"5532" NA NA NA
"5533" NA NA NA
"5534" NA NA NA
"5535" NA NA NA
"5536" NA NA NA
"5537" NA NA NA
"5538" NA NA NA
"5539" NA NA NA
"5540" NA NA NA
"5541" NA NA NA
"5542" NA NA NA
"5543" NA NA NA
"5544" NA NA NA
"5545" NA NA NA
"5546" NA NA NA
"5547" NA NA NA
"5548" NA NA NA
"5549" NA NA NA
"5550" NA NA NA
"5551" NA NA NA
"5552" NA NA NA
"5553" NA NA NA
"5554" NA NA NA
"5555" NA NA NA
"5556" NA NA NA
"5557" NA NA NA
"5558" NA NA NA
"5559" NA NA NA
"5560" NA NA NA
"5561" NA NA NA
"5562" NA NA NA
"5563" NA NA NA
"5564" NA NA NA
"5565" NA NA NA
"5566" NA NA NA
"5567" NA NA NA
"5568" NA NA NA
"5569" NA NA NA
"5570" NA NA NA
"5571" NA NA NA
"5572" NA NA NA
"5573" NA NA NA
"5574" NA NA NA
"5575" NA NA NA
"5576" NA NA NA
"5577" NA NA NA
"5578" NA NA NA
"5579" NA NA NA
"5580" NA NA NA
"5581" NA NA NA
"5582" NA NA NA
"5583" NA NA NA
"5584" NA NA NA
"5585" NA NA NA
"5586" NA NA NA
"5587" NA NA NA
"5588" NA NA NA
"5589" NA NA NA
"5590" NA NA NA
"5591" NA NA NA
"5592" NA NA NA
"5593" NA NA NA
"5594" NA NA NA
"5595" NA NA NA
"5596" NA NA NA
"5597" NA NA NA
"5598" NA NA NA
"5599" NA NA NA
"5600" NA NA NA
"5601" NA NA NA
"5602" NA NA NA
"5603" NA NA NA
"5604" NA NA NA
"5605" NA NA NA
"5606" NA NA NA
"5607" NA NA NA
"5608" NA NA NA
"5609" NA NA NA
"5610" NA NA NA
"5611" NA NA NA
"5612" NA NA NA
"5613" NA NA NA
"5614" NA NA NA
"5615" NA NA NA
"5616" NA NA NA
"5617" NA NA NA
"5618" NA NA NA
"5619" NA NA NA
"5620" NA NA NA
"5621" NA NA NA
"5622" NA NA NA
"5623" NA NA NA
"5624" NA NA NA
"5625" NA NA NA
"5626" NA NA NA
"5627" NA NA NA
"5628" NA NA NA
"5629" NA NA NA
"5630" NA NA NA
"5631" NA NA NA
"5632" NA NA NA
"5633" NA NA NA
"5634" NA NA NA
"5635" NA NA NA
"5636" NA NA NA
"5637" NA NA NA
"5638" NA NA NA
"5639" NA NA NA
"5640" NA NA NA
"5641" NA NA NA
"5642" NA NA NA
"5643" NA NA NA
"5644" NA NA NA
"5645" NA NA NA
"5646" NA NA NA
"5647" NA NA NA
"5648" NA NA NA
"5649" NA NA NA
"5650" NA NA NA
"5651" NA NA NA
"5652" NA NA NA
"5653" NA NA NA
"5654" NA NA NA
"5655" NA NA NA
"5656" NA NA NA
"5657" NA NA NA
"5658" NA NA NA
"5659" NA NA NA
"5660" NA NA NA
"5661" NA NA NA
"5662" NA NA NA
"5663" NA NA NA
"5664" NA NA NA
"5665" NA NA NA
"5666" NA NA NA
"5667" NA NA NA
"5668" NA NA NA
"5669" NA NA NA
"5670" NA NA NA
"5671" NA NA NA
"5672" NA NA NA
"5673" NA NA NA
"5674" NA NA NA
"5675" NA NA NA
"5676" NA NA NA
"5677" NA NA NA
"5678" NA NA NA
"5679" NA NA NA
"5680" NA NA NA
"5681" NA NA NA
"5682" NA NA NA
"5683" NA NA NA
"5684" NA NA NA
"5685" NA NA NA
"5686" NA NA NA
"5687" NA NA NA
"5688" NA NA NA
"5689" NA NA NA
"5690" NA NA NA
"5691" NA NA NA
"5692" NA NA NA
"5693" NA NA NA
"5694" NA NA NA
"5695" NA NA NA
"5696" NA NA NA
"5697" NA NA NA
"5698" NA NA NA
"5699" NA NA NA
"5700" NA NA NA
"5701" NA NA NA
"5702" NA NA NA
"5703" NA NA NA
"5704" NA NA NA
"5705" NA NA NA
"5706" NA NA NA
"5707" NA NA NA
"5708" NA NA NA
"5709" NA NA NA
"5710" NA NA NA
"5711" NA NA NA
"5712" NA NA NA
"5713" NA NA NA
"5714" NA NA NA
"5715" NA NA NA
"5716" NA NA NA
"5717" NA NA NA
"5718" NA NA NA
"5719" NA NA NA
"5720" NA NA NA
"5721" NA NA NA
"5722" NA NA NA
"5723" NA NA NA
"5724" NA NA NA
"5725" NA NA NA
"5726" NA NA NA
"5727" NA NA NA
"5728" NA NA NA
"5729" NA NA NA
"5730" NA NA NA
"5731" NA NA NA
"5732" NA NA NA
"5733" NA NA NA
"5734" NA NA NA
"5735" NA NA NA
"5736" NA NA NA
"5737" NA NA NA
"5738" NA NA NA
"5739" NA NA NA
"5740" NA NA NA
"5741" NA NA NA
"5742" NA NA NA
"5743" NA NA NA
"5744" NA NA NA
"5745" NA NA NA
"5746" NA NA NA
"5747" NA NA NA
"5748" NA NA NA
"5749" NA NA NA
"5750" NA NA NA
"5751" NA NA NA
"5752" NA NA NA
"5753" NA NA NA
"5754" NA NA NA
"5755" NA NA NA
"5756" NA NA NA
"5757" NA NA NA
"5758" NA NA NA
"5759" NA NA NA
"5760" NA NA NA
"5761" NA NA NA
"5762" NA NA NA
"5763" NA NA NA
"5764" NA NA NA
"5765" NA NA NA
"5766" NA NA NA
"5767" NA NA NA
"5768" NA NA NA
"5769" NA NA NA
"5770" NA NA NA
"5771" NA NA NA
"5772" NA NA NA
"5773" NA NA NA
"5774" NA NA NA
"5775" NA NA NA
"5776" NA NA NA
"5777" NA NA NA
"5778" NA NA NA
"5779" NA NA NA
"5780" NA NA NA
"5781" NA NA NA
"5782" NA NA NA
"5783" NA NA NA
"5784" NA NA NA
"5785" NA NA NA
"5786" NA NA NA
"5787" NA NA NA
"5788" NA NA NA
"5789" NA NA NA
"5790" NA NA NA
"5791" NA NA NA
"5792" NA NA NA
"5793" NA NA NA
"5794" NA NA NA
"5795" NA NA NA
"5796" NA NA NA
"5797" NA NA NA
"5798" NA NA NA
"5799" NA NA NA
"5800" NA NA NA
"5801" NA NA NA
"5802" NA NA NA
"5803" NA NA NA
"5804" NA NA NA
"5805" NA NA NA
"5806" NA NA NA
"5807" NA NA NA
"5808" NA NA NA
"5809" NA NA NA
"5810" NA NA NA
"5811" NA NA NA
"5812" NA NA NA
"5813" NA NA NA
"5814" NA NA NA
"5815" NA NA NA
"5816" NA NA NA
"5817" NA NA NA
"5818" NA NA NA
"5819" NA NA NA
"5820" NA NA NA
"5821" NA NA NA
"5822" NA NA NA
"5823" NA NA NA
"5824" NA NA NA
"5825" NA NA NA
"5826" NA NA NA
"5827" NA NA NA
"5828" NA NA NA
"5829" NA NA NA
"5830" NA NA NA
"5831" NA NA NA
"5832" NA NA NA
"5833" NA NA NA
"5834" NA NA NA
"5835" NA NA NA
"5836" NA NA NA
"5837" NA NA NA
"5838" NA NA NA
"5839" NA NA NA
"5840" NA NA NA
"5841" NA NA NA
"5842" NA NA NA
"5843" NA NA NA
"5844" NA NA NA
"5845" NA NA NA
"5846" NA NA NA
"5847" NA NA NA
"5848" NA NA NA
"5849" NA NA NA
"5850" NA NA NA
"5851" NA NA NA
"5852" NA NA NA
"5853" NA NA NA
"5854" NA NA NA
"5855" NA NA NA
"5856" NA NA NA
"5857" NA NA NA
"5858" NA NA NA
"5859" NA NA NA
"5860" NA NA NA
"5861" NA NA NA
"5862" NA NA NA
"5863" NA NA NA
"5864" NA NA NA
"5865" NA NA NA
"5866" NA NA NA
"5867" NA NA NA
"5868" NA NA NA
"5869" NA NA NA
"5870" NA NA NA
"5871" NA NA NA
"5872" NA NA NA
"5873" NA NA NA
"5874" NA NA NA
"5875" NA NA NA
"5876" NA NA NA
"5877" NA NA NA
"5878" NA NA NA
"5879" NA NA NA
"5880" NA NA NA
"5881" NA NA NA
"5882" NA NA NA
"5883" NA NA NA
"5884" NA NA NA
"5885" NA NA NA
"5886" NA NA NA
"5887" NA NA NA
"5888" NA NA NA
"5889" NA NA NA
"5890" NA NA NA
"5891" NA NA NA
"5892" NA NA NA
"5893" NA NA NA
"5894" NA NA NA
"5895" NA NA NA
"5896" NA NA NA
"5897" NA NA NA
"5898" NA NA NA
"5899" NA NA NA
"5900" NA NA NA
"5901" NA NA NA
"5902" NA NA NA
"5903" NA NA NA
"5904" NA NA NA
"5905" NA NA NA
"5906" NA NA NA
"5907" NA NA NA
"5908" NA NA NA
"5909" NA NA NA
"5910" NA NA NA
"5911" NA NA NA
"5912" NA NA NA
"5913" NA NA NA
"5914" NA NA NA
"5915" NA NA NA
"5916" NA NA NA
"5917" NA NA NA
"5918" NA NA NA
"5919" NA NA NA
"5920" NA NA NA
"5921" NA NA NA
"5922" NA NA NA
"5923" NA NA NA
"5924" NA NA NA
"5925" NA NA NA
"5926" NA NA NA
"5927" NA NA NA
"5928" NA NA NA
"5929" NA NA NA
"5930" NA NA NA
"5931" NA NA NA
"5932" NA NA NA
"5933" NA NA NA
"5934" NA NA NA
"5935" NA NA NA
"5936" NA NA NA
"5937" NA NA NA
"5938" NA NA NA
"5939" NA NA NA
"5940" NA NA NA
"5941" NA NA NA
"5942" NA NA NA
"5943" NA NA NA
"5944" NA NA NA
"5945" NA NA NA
"5946" NA NA NA
"5947" NA NA NA
"5948" NA NA NA
"5949" NA NA NA
"5950" NA NA NA
"5951" NA NA NA
"5952" NA NA NA
"5953" NA NA NA
"5954" NA NA NA
"5955" NA NA NA
"5956" NA NA NA
"5957" NA NA NA
"5958" NA NA NA
"5959" NA NA NA
"5960" NA NA NA
"5961" NA NA NA
"5962" NA NA NA
"5963" NA NA NA
"5964" NA NA NA
"5965" NA NA NA
"5966" NA NA NA
"5967" NA NA NA
"5968" NA NA NA
"5969" NA NA NA
"5970" NA NA NA
"5971" NA NA NA
"5972" NA NA NA
"5973" NA NA NA
"5974" NA NA NA
"5975" NA NA NA
"5976" NA NA NA
"5977" NA NA NA
"5978" NA NA NA
"5979" NA NA NA
"5980" NA NA NA
"5981" NA NA NA
"5982" NA NA NA
"5983" NA NA NA
"5984" NA NA NA
"5985" NA NA NA
"5986" NA NA NA
"5987" NA NA NA
"5988" NA NA NA
"5989" NA NA NA
"5990" NA NA NA
"5991" NA NA NA
"5992" NA NA NA
"5993" NA NA NA
"5994" NA NA NA
"5995" NA NA NA
"5996" NA NA NA
"5997" NA NA NA
"5998" NA NA NA
"5999" NA NA NA
"6000" NA NA NA
"6001" NA NA NA
"6002" NA NA NA
"6003" NA NA NA
"6004" NA NA NA
"6005" NA NA NA
"6006" NA NA NA
"6007" NA NA NA
"6008" NA NA NA
"6009" NA NA NA
"6010" NA NA NA
"6011" NA NA NA
"6012" NA NA NA
"6013" NA NA NA
"6014" NA NA NA
"6015" NA NA NA
"6016" NA NA NA
"6017" NA NA NA
"6018" NA NA NA
"6019" NA NA NA
"6020" NA NA NA
"6021" NA NA NA
"6022" NA NA NA
"6023" NA NA NA
"6024" NA NA NA
"6025" NA NA NA
"6026" NA NA NA
"6027" NA NA NA
"6028" NA NA NA
"6029" NA NA NA
"6030" NA NA NA
"6031" NA NA NA
"6032" NA NA NA
"6033" NA NA NA
"6034" NA NA NA
"6035" NA NA NA
"6036" NA NA NA
"6037" NA NA NA
"6038" NA NA NA
"6039" NA NA NA
"6040" NA NA NA
"6041" NA NA NA
"6042" NA NA NA
"6043" NA NA NA
"6044" NA NA NA
"6045" NA NA NA
"6046" NA NA NA
"6047" NA NA NA
"6048" NA NA NA
"6049" NA NA NA
"6050" NA NA NA
"6051" NA NA NA
"6052" NA NA NA
"6053" NA NA NA
"6054" NA NA NA
"6055" NA NA NA
"6056" NA NA NA
"6057" NA NA NA
"6058" NA NA NA
"6059" NA NA NA
"6060" NA NA NA
"6061" NA NA NA
"6062" NA NA NA
"6063" NA NA NA
"6064" NA NA NA
"6065" NA NA NA
"6066" NA NA NA
"6067" NA NA NA
"6068" NA NA NA
"6069" NA NA NA
"6070" NA NA NA
"6071" NA NA NA
"6072" NA NA NA
"6073" NA NA NA
"6074" NA NA NA
"6075" NA NA NA
"6076" NA NA NA
"6077" NA NA NA
"6078" NA NA NA
"6079" NA NA NA
"6080" NA NA NA
"6081" NA NA NA
"6082" NA NA NA
"6083" NA NA NA
"6084" NA NA NA
"6085" NA NA NA
"6086" NA NA NA
"6087" NA NA NA
"6088" NA NA NA
"6089" NA NA NA
"6090" NA NA NA
"6091" NA NA NA
"6092" NA NA NA
"6093" NA NA NA
"6094" NA NA NA
"6095" NA NA NA
"6096" NA NA NA
"6097" NA NA NA
"6098" NA NA NA
"6099" NA NA NA
"6100" NA NA NA
"6101" NA NA NA
"6102" NA NA NA
"6103" NA NA NA
"6104" NA NA NA
"6105" NA NA NA
"6106" NA NA NA
"6107" NA NA NA
"6108" NA NA NA
"6109" NA NA NA
"6110" NA NA NA
"6111" NA NA NA
"6112" NA NA NA
"6113" NA NA NA
"6114" NA NA NA
"6115" NA NA NA
"6116" NA NA NA
"6117" NA NA NA
"6118" NA NA NA
"6119" NA NA NA
"6120" NA NA NA
"6121" NA NA NA
"6122" NA NA NA
"6123" NA NA NA
"6124" NA NA NA
"6125" NA NA NA
"6126" NA NA NA
"6127" NA NA NA
"6128" NA NA NA
"6129" NA NA NA
"6130" NA NA NA
"6131" NA NA NA
"6132" NA NA NA
"6133" NA NA NA
"6134" NA NA NA
"6135" NA NA NA
"6136" NA NA NA
"6137" NA NA NA
"6138" NA NA NA
"6139" NA NA NA
"6140" NA NA NA
"6141" NA NA NA
"6142" NA NA NA
"6143" NA NA NA
"6144" NA NA NA
"6145" NA NA NA
"6146" NA NA NA
"6147" NA NA NA
"6148" NA NA NA
"6149" NA NA NA
"6150" NA NA NA
"6151" NA NA NA
"6152" NA NA NA
"6153" NA NA NA
"6154" NA NA NA
"6155" NA NA NA
"6156" NA NA NA
"6157" NA NA NA
"6158" NA NA NA
"6159" NA NA NA
"6160" NA NA NA
"6161" NA NA NA
"6162" NA NA NA
"6163" NA NA NA
"6164" NA NA NA
"6165" NA NA NA
"6166" NA NA NA
"6167" NA NA NA
"6168" NA NA NA
"6169" NA NA NA
"6170" NA NA NA
"6171" NA NA NA
"6172" NA NA NA
"6173" NA NA NA
"6174" NA NA NA
"6175" NA NA NA
"6176" NA NA NA
"6177" NA NA NA
"6178" NA NA NA
"6179" NA NA NA
"6180" NA NA NA
"6181" NA NA NA
"6182" NA NA NA
"6183" NA NA NA
"6184" NA NA NA
"6185" NA NA NA
"6186" NA NA NA
"6187" NA NA NA
"6188" NA NA NA
"6189" NA NA NA
"6190" NA NA NA
"6191" NA NA NA
"6192" NA NA NA
"6193" NA NA NA
"6194" NA NA NA
"6195" NA NA NA
"6196" NA NA NA
"6197" NA NA NA
"6198" NA NA NA
"6199" NA NA NA
"6200" NA NA NA
"6201" NA NA NA
"6202" NA NA NA
"6203" NA NA NA
"6204" NA NA NA
"6205" NA NA NA
"6206" NA NA NA
"6207" NA NA NA
"6208" NA NA NA
"6209" NA NA NA
"6210" NA NA NA
"6211" NA NA NA
"6212" NA NA NA
"6213" NA NA NA
"6214" NA NA NA
"6215" NA NA NA
"6216" NA NA NA
"6217" NA NA NA
"6218" NA NA NA
"6219" NA NA NA
"6220" NA NA NA
"6221" NA NA NA
"6222" NA NA NA
"6223" NA NA NA
"6224" NA NA NA
"6225" NA NA NA
"6226" NA NA NA
"6227" NA NA NA
"6228" NA NA NA
"6229" NA NA NA
"6230" NA NA NA
"6231" NA NA NA
"6232" NA NA NA
"6233" NA NA NA
"6234" NA NA NA
"6235" NA NA NA
"6236" NA NA NA
"6237" NA NA NA
"6238" NA NA NA
"6239" NA NA NA
"6240" NA NA NA
"6241" NA NA NA
"6242" NA NA NA
"6243" NA NA NA
"6244" NA NA NA
"6245" NA NA NA
"6246" NA NA NA
"6247" NA NA NA
"6248" NA NA NA
"6249" NA NA NA
"6250" NA NA NA
"6251" NA NA NA
"6252" NA NA NA
"6253" NA NA NA
"6254" NA NA NA
"6255" NA NA NA
"6256" NA NA NA
"6257" NA NA NA
"6258" NA NA NA
"6259" NA NA NA
"6260" NA NA NA
"6261" NA NA NA
"6262" NA NA NA
"6263" NA NA NA
"6264" NA NA NA
"6265" NA NA NA
"6266" NA NA NA
"6267" NA NA NA
"6268" NA NA NA
"6269" NA NA NA
"6270" NA NA NA
"6271" NA NA NA
"6272" NA NA NA
"6273" NA NA NA
"6274" NA NA NA
"6275" NA NA NA
"6276" NA NA NA
"6277" NA NA NA
"6278" NA NA NA
"6279" NA NA NA
"6280" NA NA NA
"6281" NA NA NA
"6282" NA NA NA
"6283" NA NA NA
"6284" NA NA NA
"6285" NA NA NA
"6286" NA NA NA
"6287" NA NA NA
"6288" NA NA NA
"6289" NA NA NA
"6290" NA NA NA
"6291" NA NA NA
"6292" NA NA NA
"6293" NA NA NA
"6294" NA NA NA
"6295" NA NA NA
"6296" NA NA NA
"6297" NA NA NA
"6298" NA NA NA
"6299" NA NA NA
"6300" NA NA NA
"6301" NA NA NA
"6302" NA NA NA
"6303" NA NA NA
"6304" NA NA NA
"6305" NA NA NA
"6306" NA NA NA
"6307" NA NA NA
"6308" NA NA NA
"6309" NA NA NA
"6310" NA NA NA
"6311" NA NA NA
"6312" NA NA NA
"6313" NA NA NA
"6314" NA NA NA
"6315" NA NA NA
"6316" NA NA NA
"6317" NA NA NA
"6318" NA NA NA
"6319" NA NA NA
"6320" NA NA NA
"6321" NA NA NA
"6322" NA NA NA
"6323" NA NA NA
"6324" NA NA NA
"6325" NA NA NA
"6326" NA NA NA
"6327" NA NA NA
"6328" NA NA NA
"6329" NA NA NA
"6330" NA NA NA
"6331" NA NA NA
"6332" NA NA NA
"6333" NA NA NA
"6334" NA NA NA
"6335" NA NA NA
"6336" NA NA NA
"6337" NA NA NA
"6338" NA NA NA
"6339" NA NA NA
"6340" NA NA NA
"6341" NA NA NA
"6342" NA NA NA
"6343" NA NA NA
"6344" NA NA NA
"6345" NA NA NA
"6346" NA NA NA
"6347" NA NA NA
"6348" NA NA NA
"6349" NA NA NA
"6350" NA NA NA
"6351" NA NA NA
"6352" NA NA NA
"6353" NA NA NA
"6354" NA NA NA
"6355" NA NA NA
"6356" NA NA NA
"6357" NA NA NA
"6358" NA NA NA
"6359" NA NA NA
"6360" NA NA NA
"6361" NA NA NA
"6362" NA NA NA
"6363" NA NA NA
"6364" NA NA NA
"6365" NA NA NA
"6366" NA NA NA
"6367" NA NA NA
"6368" NA NA NA
"6369" NA NA NA
"6370" NA NA NA
"6371" NA NA NA
"6372" NA NA NA
"6373" NA NA NA
"6374" NA NA NA
"6375" NA NA NA
"6376" NA NA NA
"6377" NA NA NA
"6378" NA NA NA
"6379" NA NA NA
"6380" NA NA NA
"6381" NA NA NA
"6382" NA NA NA
"6383" NA NA NA
"6384" NA NA NA
"6385" NA NA NA
"6386" NA NA NA
"6387" NA NA NA
"6388" NA NA NA
"6389" NA NA NA
"6390" NA NA NA
"6391" NA NA NA
"6392" NA NA NA
"6393" NA NA NA
"6394" NA NA NA
"6395" NA NA NA
"6396" NA NA NA
"6397" NA NA NA
"6398" NA NA NA
"6399" NA NA NA
"6400" NA NA NA
"6401" NA NA NA
"6402" NA NA NA
"6403" NA NA NA
"6404" NA NA NA
"6405" NA NA NA
"6406" NA NA NA
"6407" NA NA NA
"6408" NA NA NA
"6409" NA NA NA
"6410" NA NA NA
"6411" NA NA NA
"6412" NA NA NA
"6413" NA NA NA
"6414" NA NA NA
"6415" NA NA NA
"6416" NA NA NA
"6417" NA NA NA
"6418" NA NA NA
"6419" NA NA NA
"6420" NA NA NA
"6421" NA NA NA
"6422" NA NA NA
"6423" NA NA NA
"6424" NA NA NA
"6425" NA NA NA
"6426" NA NA NA
"6427" NA NA NA
"6428" NA NA NA
"6429" NA NA NA
"6430" NA NA NA
"6431" NA NA NA
"6432" NA NA NA
"6433" NA NA NA
"6434" NA NA NA
"6435" NA NA NA
"6436" NA NA NA
"6437" NA NA NA
"6438" NA NA NA
"6439" NA NA NA
"6440" NA NA NA
"6441" NA NA NA
"6442" NA NA NA
"6443" NA NA NA
"6444" NA NA NA
"6445" NA NA NA
"6446" NA NA NA
"6447" NA NA NA
"6448" NA NA NA
"6449" NA NA NA
"6450" NA NA NA
"6451" NA NA NA
"6452" NA NA NA
"6453" NA NA NA
"6454" NA NA NA
"6455" NA NA NA
"6456" NA NA NA
"6457" NA NA NA
"6458" NA NA NA
"6459" NA NA NA
"6460" NA NA NA
"6461" NA NA NA
"6462" NA NA NA
"6463" NA NA NA
"6464" NA NA NA
"6465" NA NA NA
"6466" NA NA NA
"6467" NA NA NA
"6468" NA NA NA
"6469" NA NA NA
"6470" NA NA NA
"6471" NA NA NA
"6472" NA NA NA
"6473" NA NA NA
"6474" NA NA NA
"6475" NA NA NA
"6476" NA NA NA
"6477" NA NA NA
"6478" NA NA NA
"6479" NA NA NA
"6480" NA NA NA
"6481" NA NA NA
"6482" NA NA NA
"6483" NA NA NA
"6484" NA NA NA
"6485" NA NA NA
"6486" NA NA NA
"6487" NA NA NA
"6488" NA NA NA
"6489" NA NA NA
"6490" NA NA NA
"6491" NA NA NA
"6492" NA NA NA
"6493" NA NA NA
"6494" NA NA NA
"6495" NA NA NA
"6496" NA NA NA
"6497" NA NA NA
"6498" NA NA NA
"6499" NA NA NA
"6500" NA NA NA
"6501" NA NA NA
"6502" NA NA NA
"6503" NA NA NA
"6504" NA NA NA
"6505" NA NA NA
"6506" NA NA NA
"6507" NA NA NA
"6508" NA NA NA
"6509" NA NA NA
"6510" NA NA NA
"6511" NA NA NA
"6512" NA NA NA
"6513" NA NA NA
"6514" NA NA NA
"6515" NA NA NA
"6516" NA NA NA
"6517" NA NA NA
"6518" NA NA NA
"6519" NA NA NA
"6520" NA NA NA
"6521" NA NA NA
"6522" NA NA NA
"6523" NA NA NA
"6524" NA NA NA
"6525" NA NA NA
"6526" NA NA NA
"6527" NA NA NA
"6528" NA NA NA
"6529" NA NA NA
"6530" NA NA NA
"6531" NA NA NA
"6532" NA NA NA
"6533" NA NA NA
"6534" NA NA NA
"6535" NA NA NA
"6536" NA NA NA
"6537" NA NA NA
"6538" NA NA NA
"6539" NA NA NA
"6540" NA NA NA
"6541" NA NA NA
"6542" NA NA NA
"6543" NA NA NA
"6544" NA NA NA
"6545" NA NA NA
"6546" NA NA NA
"6547" NA NA NA
"6548" NA NA NA
"6549" NA NA NA
"6550" NA NA NA
"6551" NA NA NA
"6552" NA NA NA
"6553" NA NA NA
"6554" NA NA NA
"6555" NA NA NA
"6556" NA NA NA
"6557" NA NA NA
"6558" NA NA NA
"6559" NA NA NA
"6560" NA NA NA
"6561" NA NA NA
"6562" NA NA NA
"6563" NA NA NA
"6564" NA NA NA
"6565" NA NA NA
"6566" NA NA NA
"6567" NA NA NA
"6568" NA NA NA
"6569" NA NA NA
"6570" NA NA NA
"6571" NA NA NA
"6572" NA NA NA
"6573" NA NA NA
"6574" NA NA NA
"6575" NA NA NA
"6576" NA NA NA
"6577" NA NA NA
"6578" NA NA NA
"6579" NA NA NA
"6580" NA NA NA
"6581" NA NA NA
"6582" NA NA NA
"6583" NA NA NA
"6584" NA NA NA
"6585" NA NA NA
"6586" NA NA NA
"6587" NA NA NA
"6588" NA NA NA
"6589" NA NA NA
"6590" NA NA NA
"6591" NA NA NA
"6592" NA NA NA
"6593" NA NA NA
"6594" NA NA NA
"6595" NA NA NA
"6596" NA NA NA
"6597" NA NA NA
"6598" NA NA NA
"6599" NA NA NA
"6600" NA NA NA
"6601" NA NA NA
"6602" NA NA NA
"6603" NA NA NA
"6604" NA NA NA
"6605" NA NA NA
"6606" NA NA NA
"6607" NA NA NA
"6608" NA NA NA
"6609" NA NA NA
"6610" NA NA NA
"6611" NA NA NA
"6612" NA NA NA
"6613" NA NA NA
"6614" NA NA NA
"6615" NA NA NA
"6616" NA NA NA
"6617" NA NA NA
"6618" NA NA NA
"6619" NA NA NA
"6620" NA NA NA
"6621" NA NA NA
"6622" NA NA NA
"6623" NA NA NA
"6624" NA NA NA
"6625" NA NA NA
"6626" NA NA NA
"6627" NA NA NA
"6628" NA NA NA
"6629" NA NA NA
"6630" NA NA NA
"6631" NA NA NA
"6632" NA NA NA
"6633" NA NA NA
"6634" NA NA NA
"6635" NA NA NA
"6636" NA NA NA
"6637" NA NA NA
"6638" NA NA NA
"6639" NA NA NA
"6640" NA NA NA
"6641" NA NA NA
"6642" NA NA NA
"6643" NA NA NA
"6644" NA NA NA
"6645" NA NA NA
"6646" NA NA NA
"6647" NA NA NA
"6648" NA NA NA
"6649" NA NA NA
"6650" NA NA NA
"6651" NA NA NA
"6652" NA NA NA
"6653" NA NA NA
"6654" NA NA NA
"6655" NA NA NA
"6656" NA NA NA
"6657" NA NA NA
"6658" NA NA NA
"6659" NA NA NA
"6660" NA NA NA
"6661" NA NA NA
"6662" NA NA NA
"6663" NA NA NA
"6664" NA NA NA
"6665" NA NA NA
"6666" NA NA NA
"6667" NA NA NA
"6668" NA NA NA
"6669" NA NA NA
"6670" NA NA NA
"6671" NA NA NA
"6672" NA NA NA
"6673" NA NA NA
"6674" NA NA NA
"6675" NA NA NA
"6676" NA NA NA
"6677" NA NA NA
"6678" NA NA NA
"6679" NA NA NA
"6680" NA NA NA
"6681" NA NA NA
"6682" NA NA NA
"6683" NA NA NA
"6684" NA NA NA
"6685" NA NA NA
"6686" NA NA NA
"6687" NA NA NA
"6688" NA NA NA
"6689" NA NA NA
"6690" NA NA NA
"6691" NA NA NA
"6692" NA NA NA
"6693" NA NA NA
"6694" NA NA NA
"6695" NA NA NA
"6696" NA NA NA
"6697" NA NA NA
"6698" NA NA NA
"6699" NA NA NA
"6700" NA NA NA
"6701" NA NA NA
"6702" NA NA NA
"6703" NA NA NA
"6704" NA NA NA
"6705" NA NA NA
"6706" NA NA NA
"6707" NA NA NA
"6708" NA NA NA
"6709" NA NA NA
"6710" NA NA NA
"6711" NA NA NA
"6712" NA NA NA
"6713" NA NA NA
"6714" NA NA NA
"6715" NA NA NA
"6716" NA NA NA
"6717" NA NA NA
"6718" NA NA NA
"6719" NA NA NA
"6720" NA NA NA
"6721" NA NA NA
"6722" NA NA NA
"6723" NA NA NA
"6724" NA NA NA
"6725" NA NA NA
"6726" NA NA NA
"6727" NA NA NA
"6728" NA NA NA
"6729" NA NA NA
"6730" NA NA NA
"6731" NA NA NA
"6732" NA NA NA
"6733" NA NA NA
"6734" NA NA NA
"6735" NA NA NA
"6736" NA NA NA
"6737" NA NA NA
"6738" NA NA NA
"6739" NA NA NA
"6740" NA NA NA
"6741" NA NA NA
"6742" NA NA NA
"6743" NA NA NA
"6744" NA NA NA
"6745" NA NA NA
"6746" NA NA NA
"6747" NA NA NA
"6748" NA NA NA
"6749" NA NA NA
"6750" NA NA NA
"6751" NA NA NA
"6752" NA NA NA
"6753" NA NA NA
"6754" NA NA NA
"6755" NA NA NA
"6756" NA NA NA
"6757" NA NA NA
"6758" NA NA NA
"6759" NA NA NA
"6760" NA NA NA
"6761" NA NA NA
"6762" NA NA NA
"6763" NA NA NA
"6764" NA NA NA
"6765" NA NA NA
"6766" NA NA NA
"6767" NA NA NA
"6768" NA NA NA
"6769" NA NA NA
"6770" NA NA NA
"6771" NA NA NA
"6772" NA NA NA
"6773" NA NA NA
"6774" NA NA NA
"6775" NA NA NA
"6776" NA NA NA
"6777" NA NA NA
"6778" NA NA NA
"6779" NA NA NA
"6780" NA NA NA
"6781" NA NA NA
"6782" NA NA NA
"6783" NA NA NA
"6784" NA NA NA
"6785" NA NA NA
"6786" NA NA NA
"6787" NA NA NA
"6788" NA NA NA
"6789" NA NA NA
"6790" NA NA NA
"6791" NA NA NA
"6792" NA NA NA
"6793" NA NA NA
"6794" NA NA NA
"6795" NA NA NA
"6796" NA NA NA
"6797" NA NA NA
"6798" NA NA NA
"6799" NA NA NA
"6800" NA NA NA
"6801" NA NA NA
"6802" NA NA NA
"6803" NA NA NA
"6804" NA NA NA
"6805" NA NA NA
"6806" NA NA NA
"6807" NA NA NA
"6808" NA NA NA
"6809" NA NA NA
"6810" NA NA NA
"6811" NA NA NA
"6812" NA NA NA
"6813" NA NA NA
"6814" NA NA NA
"6815" NA NA NA
"6816" NA NA NA
"6817" NA NA NA
"6818" NA NA NA
"6819" NA NA NA
"6820" NA NA NA
"6821" NA NA NA
"6822" NA NA NA
"6823" NA NA NA
"6824" NA NA NA
"6825" NA NA NA
"6826" NA NA NA
"6827" NA NA NA
"6828" NA NA NA
"6829" NA NA NA
"6830" NA NA NA
"6831" NA NA NA
"6832" NA NA NA
"6833" NA NA NA
"6834" NA NA NA
"6835" NA NA NA
"6836" NA NA NA
"6837" NA NA NA
"6838" NA NA NA
"6839" NA NA NA
"6840" NA NA NA
"6841" NA NA NA
"6842" NA NA NA
"6843" NA NA NA
"6844" NA NA NA
"6845" NA NA NA
"6846" NA NA NA
"6847" NA NA NA
"6848" NA NA NA
"6849" NA NA NA
"6850" NA NA NA
"6851" NA NA NA
"6852" NA NA NA
"6853" NA NA NA
"6854" NA NA NA
"6855" NA NA NA
"6856" NA NA NA
"6857" NA NA NA
"6858" NA NA NA
"6859" NA NA NA
"6860" NA NA NA
"6861" NA NA NA
"6862" NA NA NA
"6863" NA NA NA
"6864" NA NA NA
"6865" NA NA NA
"6866" NA NA NA
"6867" NA NA NA
"6868" NA NA NA
"6869" NA NA NA
"6870" NA NA NA
"6871" NA NA NA
"6872" NA NA NA
"6873" NA NA NA
"6874" NA NA NA
"6875" NA NA NA
"6876" NA NA NA
"6877" NA NA NA
"6878" NA NA NA
"6879" NA NA NA
"6880" NA NA NA
"6881" NA NA NA
"6882" NA NA NA
"6883" NA NA NA
"6884" NA NA NA
"6885" NA NA NA
"6886" NA NA NA
"6887" NA NA NA
"6888" NA NA NA
"6889" NA NA NA
"6890" NA NA NA
"6891" NA NA NA
"6892" NA NA NA
"6893" NA NA NA
"6894" NA NA NA
"6895" NA NA NA
"6896" NA NA NA
"6897" NA NA NA
"6898" NA NA NA
"6899" NA NA NA
"6900" NA NA NA
"6901" NA NA NA
"6902" NA NA NA
"6903" NA NA NA
"6904" NA NA NA
"6905" NA NA NA
"6906" NA NA NA
"6907" NA NA NA
"6908" NA NA NA
"6909" NA NA NA
"6910" NA NA NA
"6911" NA NA NA
"6912" NA NA NA
"6913" NA NA NA
"6914" NA NA NA
"6915" NA NA NA
"6916" NA NA NA
"6917" NA NA NA
"6918" NA NA NA
"6919" NA NA NA
"6920" NA NA NA
"6921" NA NA NA
"6922" NA NA NA
"6923" NA NA NA
"6924" NA NA NA
"6925" NA NA NA
"6926" NA NA NA
"6927" NA NA NA
"6928" NA NA NA
"6929" NA NA NA
"6930" NA NA NA
"6931" NA NA NA
"6932" NA NA NA
"6933" NA NA NA
"6934" NA NA NA
"6935" NA NA NA
"6936" NA NA NA
"6937" NA NA NA
"6938" NA NA NA
"6939" NA NA NA
"6940" NA NA NA
"6941" NA NA NA
"6942" NA NA NA
"6943" NA NA NA
"6944" NA NA NA
"6945" NA NA NA
"6946" NA NA NA
"6947" NA NA NA
"6948" NA NA NA
"6949" NA NA NA
"6950" NA NA NA
"6951" NA NA NA
"6952" NA NA NA
"6953" NA NA NA
"6954" NA NA NA
"6955" NA NA NA
"6956" NA NA NA
"6957" NA NA NA
"6958" NA NA NA
"6959" NA NA NA
"6960" NA NA NA
"6961" NA NA NA
"6962" NA NA NA
"6963" NA NA NA
"6964" NA NA NA
"6965" NA NA NA
"6966" NA NA NA
"6967" NA NA NA
"6968" NA NA NA
"6969" NA NA NA
"6970" NA NA NA
"6971" NA NA NA
"6972" NA NA NA
"6973" NA NA NA
"6974" NA NA NA
"6975" NA NA NA
"6976" NA NA NA
"6977" NA NA NA
"6978" NA NA NA
"6979" NA NA NA
"6980" NA NA NA
"6981" NA NA NA
"6982" NA NA NA
"6983" NA NA NA
"6984" NA NA NA
"6985" NA NA NA
"6986" NA NA NA
"6987" NA NA NA
"6988" NA NA NA
"6989" NA NA NA
"6990" NA NA NA
"6991" NA NA NA
"6992" NA NA NA
"6993" NA NA NA
"6994" NA NA NA
"6995" NA NA NA
"6996" NA NA NA
"6997" NA NA NA
"6998" NA NA NA
"6999" NA NA NA
"7000" NA NA NA
"7001" NA NA NA
"7002" NA NA NA
"7003" NA NA NA
"7004" NA NA NA
"7005" NA NA NA
"7006" NA NA NA
"7007" NA NA NA
"7008" NA NA NA
"7009" NA NA NA
"7010" NA NA NA
"7011" NA NA NA
"7012" NA NA NA
"7013" NA NA NA
"7014" NA NA NA
"7015" NA NA NA
"7016" NA NA NA
"7017" NA NA NA
"7018" NA NA NA
"7019" NA NA NA
"7020" NA NA NA
"7021" NA NA NA
"7022" NA NA NA
"7023" NA NA NA
"7024" NA NA NA
"7025" NA NA NA
"7026" NA NA NA
"7027" NA NA NA
"7028" NA NA NA
"7029" NA NA NA
"7030" NA NA NA
"7031" NA NA NA
"7032" NA NA NA
"7033" NA NA NA
"7034" NA NA NA
"7035" NA NA NA
"7036" NA NA NA
"7037" NA NA NA
"7038" NA NA NA
"7039" NA NA NA
"7040" NA NA NA
"7041" NA NA NA
"7042" NA NA NA
"7043" NA NA NA
"7044" NA NA NA
"7045" NA NA NA
"7046" NA NA NA
"7047" NA NA NA
"7048" NA NA NA
"7049" NA NA NA
"7050" NA NA NA
"7051" NA NA NA
"7052" NA NA NA
"7053" NA NA NA
"7054" NA NA NA
"7055" NA NA NA
"7056" NA NA NA
"7057" NA NA NA
"7058" NA NA NA
"7059" NA NA NA
"7060" NA NA NA
"7061" NA NA NA
"7062" NA NA NA
"7063" NA NA NA
"7064" NA NA NA
"7065" NA NA NA
"7066" NA NA NA
"7067" NA NA NA
"7068" NA NA NA
"7069" NA NA NA
"7070" NA NA NA
"7071" NA NA NA
"7072" NA NA NA
"7073" NA NA NA
"7074" NA NA NA
"7075" NA NA NA
"7076" NA NA NA
"7077" NA NA NA
"7078" NA NA NA
"7079" NA NA NA
"7080" NA NA NA
"7081" NA NA NA
"7082" NA NA NA
"7083" NA NA NA
"7084" NA NA NA
"7085" NA NA NA
"7086" NA NA NA
"7087" NA NA NA
"7088" NA NA NA
"7089" NA NA NA
"7090" NA NA NA
"7091" NA NA NA
"7092" NA NA NA
"7093" NA NA NA
"7094" NA NA NA
"7095" NA NA NA
"7096" NA NA NA
"7097" NA NA NA
"7098" NA NA NA
"7099" NA NA NA
"7100" NA NA NA
"7101" NA NA NA
"7102" NA NA NA
"7103" NA NA NA
"7104" NA NA NA
"7105" NA NA NA
"7106" NA NA NA
"7107" NA NA NA
"7108" NA NA NA
"7109" NA NA NA
"7110" NA NA NA
"7111" NA NA NA
"7112" NA NA NA
"7113" NA NA NA
"7114" NA NA NA
"7115" NA NA NA
"7116" NA NA NA
"7117" NA NA NA
"7118" NA NA NA
"7119" NA NA NA
"7120" NA NA NA
"7121" NA NA NA
"7122" NA NA NA
"7123" NA NA NA
"7124" NA NA NA
"7125" NA NA NA
"7126" NA NA NA
"7127" NA NA NA
"7128" NA NA NA
"7129" NA NA NA
"7130" NA NA NA
"7131" NA NA NA
"7132" NA NA NA
"7133" NA NA NA
"7134" NA NA NA
"7135" NA NA NA
"7136" NA NA NA
"7137" NA NA NA
"7138" NA NA NA
"7139" NA NA NA
"7140" NA NA NA
"7141" NA NA NA
"7142" NA NA NA
"7143" NA NA NA
"7144" NA NA NA
"7145" NA NA NA
"7146" NA NA NA
"7147" NA NA NA
"7148" NA NA NA
"7149" NA NA NA
"7150" NA NA NA
"7151" NA NA NA
"7152" NA NA NA
"7153" NA NA NA
"7154" NA NA NA
"7155" NA NA NA
"7156" NA NA NA
"7157" NA NA NA
"7158" NA NA NA
"7159" NA NA NA
"7160" NA NA NA
"7161" NA NA NA
"7162" NA NA NA
"7163" NA NA NA
"7164" NA NA NA
"7165" NA NA NA
"7166" NA NA NA
"7167" NA NA NA
"7168" NA NA NA
"7169" NA NA NA
"7170" NA NA NA
"7171" NA NA NA
"7172" NA NA NA
"7173" NA NA NA
"7174" NA NA NA
"7175" NA NA NA
"7176" NA NA NA
"7177" NA NA NA
"7178" NA NA NA
"7179" NA NA NA
"7180" NA NA NA
"7181" NA NA NA
"7182" NA NA NA
"7183" NA NA NA
"7184" NA NA NA
"7185" NA NA NA
"7186" NA NA NA
"7187" NA NA NA
"7188" NA NA NA
"7189" NA NA NA
"7190" NA NA NA
"7191" NA NA NA
"7192" NA NA NA
"7193" NA NA NA
"7194" NA NA NA
"7195" NA NA NA
"7196" NA NA NA
"7197" NA NA NA
"7198" NA NA NA
"7199" NA NA NA
"7200" NA NA NA
"7201" NA NA NA
"7202" NA NA NA
"7203" NA NA NA
"7204" NA NA NA
"7205" NA NA NA
"7206" NA NA NA
"7207" NA NA NA
"7208" NA NA NA
"7209" NA NA NA
"7210" NA NA NA
"7211" NA NA NA
"7212" NA NA NA
"7213" NA NA NA
"7214" NA NA NA
"7215" NA NA NA
"7216" NA NA NA
"7217" NA NA NA
"7218" NA NA NA
"7219" NA NA NA
"7220" NA NA NA
"7221" NA NA NA
"7222" NA NA NA
"7223" NA NA NA
"7224" NA NA NA
"7225" NA NA NA
"7226" NA NA NA
"7227" NA NA NA
"7228" NA NA NA
"7229" NA NA NA
"7230" NA NA NA
"7231" NA NA NA
"7232" NA NA NA
"7233" NA NA NA
"7234" NA NA NA
"7235" NA NA NA
"7236" NA NA NA
"7237" NA NA NA
"7238" NA NA NA
"7239" NA NA NA
"7240" NA NA NA
"7241" NA NA NA
"7242" NA NA NA
"7243" NA NA NA
"7244" NA NA NA
"7245" NA NA NA
"7246" NA NA NA
"7247" NA NA NA
"7248" NA NA NA
"7249" NA NA NA
"7250" NA NA NA
"7251" NA NA NA
"7252" NA NA NA
"7253" NA NA NA
"7254" NA NA NA
"7255" NA NA NA
"7256" NA NA NA
"7257" NA NA NA
"7258" NA NA NA
"7259" NA NA NA
"7260" NA NA NA
"7261" NA NA NA
"7262" NA NA NA
"7263" NA NA NA
"7264" NA NA NA
"7265" NA NA NA
"7266" NA NA NA
"7267" NA NA NA
"7268" NA NA NA
"7269" NA NA NA
"7270" NA NA NA
"7271" NA NA NA
"7272" NA NA NA
"7273" NA NA NA
"7274" NA NA NA
"7275" NA NA NA
"7276" NA NA NA
"7277" NA NA NA
"7278" NA NA NA
"7279" NA NA NA
"7280" NA NA NA
"7281" NA NA NA
"7282" NA NA NA
"7283" NA NA NA
"7284" NA NA NA
"7285" NA NA NA
"7286" NA NA NA
"7287" NA NA NA
"7288" NA NA NA
"7289" NA NA NA
"7290" NA NA NA
"7291" NA NA NA
"7292" NA NA NA
"7293" NA NA NA
"7294" NA NA NA
"7295" NA NA NA
"7296" NA NA NA
"7297" NA NA NA
"7298" NA NA NA
"7299" NA NA NA
"7300" NA NA NA
"7301" NA NA NA
"7302" NA NA NA
"7303" NA NA NA
"7304" NA NA NA
"7305" NA NA NA
"7306" NA NA NA
"7307" NA NA NA
"7308" NA NA NA
"7309" NA NA NA
"7310" NA NA NA
"7311" NA NA NA
"7312" NA NA NA
"7313" NA NA NA
"7314" NA NA NA
"7315" NA NA NA
"7316" NA NA NA
"7317" NA NA NA
"7318" NA NA NA
"7319" NA NA NA
"7320" NA NA NA
"7321" NA NA NA
"7322" NA NA NA
"7323" NA NA NA
"7324" NA NA NA
"7325" NA NA NA
"7326" NA NA NA
"7327" NA NA NA
"7328" NA NA NA
"7329" NA NA NA
"7330" NA NA NA
"7331" NA NA NA
"7332" NA NA NA
"7333" NA NA NA
"7334" NA NA NA
"7335" NA NA NA
"7336" NA NA NA
"7337" NA NA NA
"7338" NA NA NA
"7339" NA NA NA
"7340" NA NA NA
"7341" NA NA NA
"7342" NA NA NA
"7343" NA NA NA
"7344" NA NA NA
"7345" NA NA NA
"7346" NA NA NA
"7347" NA NA NA
"7348" NA NA NA
"7349" NA NA NA
"7350" NA NA NA
"7351" NA NA NA
"7352" NA NA NA
"7353" NA NA NA
"7354" NA NA NA
"7355" NA NA NA
"7356" NA NA NA
"7357" NA NA NA
"7358" NA NA NA
"7359" NA NA NA
"7360" NA NA NA
"7361" NA NA NA
"7362" NA NA NA
"7363" NA NA NA
"7364" NA NA NA
"7365" NA NA NA
"7366" NA NA NA
"7367" NA NA NA
"7368" NA NA NA
"7369" NA NA NA
"7370" NA NA NA
"7371" NA NA NA
"7372" NA NA NA
"7373" NA NA NA
"7374" NA NA NA
"7375" NA NA NA
"7376" NA NA NA
"7377" NA NA NA
"7378" NA NA NA
"7379" NA NA NA
"7380" NA NA NA
"7381" NA NA NA
"7382" NA NA NA
"7383" NA NA NA
"7384" NA NA NA
"7385" NA NA NA
"7386" NA NA NA
"7387" NA NA NA
"7388" NA NA NA
"7389" NA NA NA
"7390" NA NA NA
"7391" NA NA NA
"7392" NA NA NA
"7393" NA NA NA
"7394" NA NA NA
"7395" NA NA NA
"7396" NA NA NA
"7397" NA NA NA
"7398" NA NA NA
"7399" NA NA NA
"7400" NA NA NA
"7401" NA NA NA
"7402" NA NA NA
"7403" NA NA NA
"7404" NA NA NA
"7405" NA NA NA
"7406" NA NA NA
"7407" NA NA NA
"7408" NA NA NA
"7409" NA NA NA
"7410" NA NA NA
"7411" NA NA NA
"7412" NA NA NA
"7413" NA NA NA
"7414" NA NA NA
"7415" NA NA NA
"7416" NA NA NA
"7417" NA NA NA
"7418" NA NA NA
"7419" NA NA NA
"7420" NA NA NA
"7421" NA NA NA
"7422" NA NA NA
"7423" NA NA NA
"7424" NA NA NA
"7425" NA NA NA
"7426" NA NA NA
"7427" NA NA NA
"7428" NA NA NA
"7429" NA NA NA
"7430" NA NA NA
"7431" NA NA NA
"7432" NA NA NA
"7433" NA NA NA
"7434" NA NA NA
"7435" NA NA NA
"7436" NA NA NA
"7437" NA NA NA
"7438" NA NA NA
"7439" NA NA NA
"7440" NA NA NA
"7441" NA NA NA
"7442" NA NA NA
"7443" NA NA NA
"7444" NA NA NA
"7445" NA NA NA
"7446" NA NA NA
"7447" NA NA NA
"7448" NA NA NA
"7449" NA NA NA
"7450" NA NA NA
"7451" NA NA NA
"7452" NA NA NA
"7453" NA NA NA
"7454" NA NA NA
"7455" NA NA NA
"7456" NA NA NA
"7457" NA NA NA
"7458" NA NA NA
"7459" NA NA NA
"7460" NA NA NA
"7461" NA NA NA
"7462" NA NA NA
"7463" NA NA NA
"7464" NA NA NA
"7465" NA NA NA
"7466" NA NA NA
"7467" NA NA NA
"7468" NA NA NA
"7469" NA NA NA
"7470" NA NA NA
"7471" NA NA NA
"7472" NA NA NA
"7473" NA NA NA
"7474" NA NA NA
"7475" NA NA NA
"7476" NA NA NA
"7477" NA NA NA
"7478" NA NA NA
"7479" NA NA NA
"7480" NA NA NA
"7481" NA NA NA
"7482" NA NA NA
"7483" NA NA NA
"7484" NA NA NA
"7485" NA NA NA
"7486" NA NA NA
"7487" NA NA NA
"7488" NA NA NA
"7489" NA NA NA
"7490" NA NA NA
"7491" NA NA NA
"7492" NA NA NA
"7493" NA NA NA
"7494" NA NA NA
"7495" NA NA NA
"7496" NA NA NA
"7497" NA NA NA
"7498" NA NA NA
"7499" NA NA NA
"7500" NA NA NA
"7501" NA NA NA
"7502" NA NA NA
"7503" NA NA NA
"7504" NA NA NA
"7505" NA NA NA
"7506" NA NA NA
"7507" NA NA NA
"7508" NA NA NA
"7509" NA NA NA
"7510" NA NA NA
"7511" NA NA NA
"7512" NA NA NA
"7513" NA NA NA
"7514" NA NA NA
"7515" NA NA NA
"7516" NA NA NA
"7517" NA NA NA
"7518" NA NA NA
"7519" NA NA NA
"7520" NA NA NA
"7521" NA NA NA
"7522" NA NA NA
"7523" NA NA NA
"7524" NA NA NA
"7525" NA NA NA
"7526" NA NA NA
"7527" NA NA NA
"7528" NA NA NA
"7529" NA NA NA
"7530" NA NA NA
"7531" NA NA NA
"7532" NA NA NA
"7533" NA NA NA
"7534" NA NA NA
"7535" NA NA NA
"7536" NA NA NA
"7537" NA NA NA
"7538" NA NA NA
"7539" NA NA NA
"7540" NA NA NA
"7541" NA NA NA
"7542" NA NA NA
"7543" NA NA NA
"7544" NA NA NA
"7545" NA NA NA
"7546" NA NA NA
"7547" NA NA NA
"7548" NA NA NA
"7549" NA NA NA
"7550" NA NA NA
"7551" NA NA NA
"7552" NA NA NA
"7553" NA NA NA
"7554" NA NA NA
"7555" NA NA NA
"7556" NA NA NA
"7557" NA NA NA
"7558" NA NA NA
"7559" NA NA NA
"7560" NA NA NA
"7561" NA NA NA
"7562" NA NA NA
"7563" NA NA NA
"7564" NA NA NA
"7565" NA NA NA
"7566" NA NA NA
"7567" NA NA NA
"7568" NA NA NA
"7569" NA NA NA
"7570" NA NA NA
"7571" NA NA NA
"7572" NA NA NA
"7573" NA NA NA
"7574" NA NA NA
"7575" NA NA NA
"7576" NA NA NA
"7577" NA NA NA
"7578" NA NA NA
"7579" NA NA NA
"7580" NA NA NA
"7581" NA NA NA
"7582" NA NA NA
"7583" NA NA NA
"7584" NA NA NA
"7585" NA NA NA
"7586" NA NA NA
"7587" NA NA NA
"7588" NA NA NA
"7589" NA NA NA
"7590" NA NA NA
"7591" NA NA NA
"7592" NA NA NA
"7593" NA NA NA
"7594" NA NA NA
"7595" NA NA NA
"7596" NA NA NA
"7597" NA NA NA
"7598" NA NA NA
"7599" NA NA NA
"7600" NA NA NA
"7601" NA NA NA
"7602" NA NA NA
"7603" NA NA NA
"7604" NA NA NA
"7605" NA NA NA
"7606" NA NA NA
"7607" NA NA NA
"7608" NA NA NA
"7609" NA NA NA
"7610" NA NA NA
"7611" NA NA NA
"7612" NA NA NA
"7613" NA NA NA
"7614" NA NA NA
"7615" NA NA NA
"7616" NA NA NA
"7617" NA NA NA
"7618" NA NA NA
"7619" NA NA NA
"7620" NA NA NA
"7621" NA NA NA
"7622" NA NA NA
"7623" NA NA NA
"7624" NA NA NA
"7625" NA NA NA
"7626" NA NA NA
"7627" NA NA NA
"7628" NA NA NA
"7629" NA NA NA
"7630" NA NA NA
"7631" NA NA NA
"7632" NA NA NA
"7633" NA NA NA
"7634" NA NA NA
"7635" NA NA NA
"7636" NA NA NA
"7637" NA NA NA
"7638" NA NA NA
"7639" NA NA NA
"7640" NA NA NA
"7641" NA NA NA
"7642" NA NA NA
"7643" NA NA NA
"7644" NA NA NA
"7645" NA NA NA
"7646" NA NA NA
"7647" NA NA NA
"7648" NA NA NA
"7649" NA NA NA
"7650" NA NA NA
"7651" NA NA NA
"7652" NA NA NA
"7653" NA NA NA
"7654" NA NA NA
"7655" NA NA NA
"7656" NA NA NA
"7657" NA NA NA
"7658" NA NA NA
"7659" NA NA NA
"7660" NA NA NA
"7661" NA NA NA
"7662" NA NA NA
"7663" NA NA NA
"7664" NA NA NA
"7665" NA NA NA
"7666" NA NA NA
"7667" NA NA NA
"7668" NA NA NA
"7669" NA NA NA
"7670" NA NA NA
"7671" NA NA NA
"7672" NA NA NA
"7673" NA NA NA
"7674" NA NA NA
"7675" NA NA NA
"7676" NA NA NA
"7677" NA NA NA
"7678" NA NA NA
"7679" NA NA NA
"7680" NA NA NA
"7681" NA NA NA
"7682" NA NA NA
"7683" NA NA NA
"7684" NA NA NA
"7685" NA NA NA
"7686" NA NA NA
"7687" NA NA NA
"7688" NA NA NA
"7689" NA NA NA
"7690" NA NA NA
"7691" NA NA NA
"7692" NA NA NA
"7693" NA NA NA
"7694" NA NA NA
"7695" NA NA NA
"7696" NA NA NA
"7697" NA NA NA
"7698" NA NA NA
"7699" NA NA NA
"7700" NA NA NA
"7701" NA NA NA
"7702" NA NA NA
"7703" NA NA NA
"7704" NA NA NA
"7705" NA NA NA
"7706" NA NA NA
"7707" NA NA NA
"7708" NA NA NA
"7709" NA NA NA
"7710" NA NA NA
"7711" NA NA NA
"7712" NA NA NA
"7713" NA NA NA
"7714" NA NA NA
"7715" NA NA NA
"7716" NA NA NA
"7717" NA NA NA
"7718" NA NA NA
"7719" NA NA NA
"7720" NA NA NA
"7721" NA NA NA
"7722" NA NA NA
"7723" NA NA NA
"7724" NA NA NA
"7725" NA NA NA
"7726" NA NA NA
"7727" NA NA NA
"7728" NA NA NA
"7729" NA NA NA
"7730" NA NA NA
"7731" NA NA NA
"7732" NA NA NA
"7733" NA NA NA
"7734" NA NA NA
"7735" NA NA NA
"7736" NA NA NA
"7737" NA NA NA
"7738" NA NA NA
"7739" NA NA NA
"7740" NA NA NA
"7741" NA NA NA
"7742" NA NA NA
"7743" NA NA NA
"7744" NA NA NA
"7745" NA NA NA
"7746" NA NA NA
"7747" NA NA NA
"7748" NA NA NA
"7749" NA NA NA
"7750" NA NA NA
"7751" NA NA NA
"7752" NA NA NA
"7753" NA NA NA
"7754" NA NA NA
"7755" NA NA NA
"7756" NA NA NA
"7757" NA NA NA
"7758" NA NA NA
"7759" NA NA NA
"7760" NA NA NA
"7761" NA NA NA
"7762" NA NA NA
"7763" NA NA NA
"7764" NA NA NA
"7765" NA NA NA
"7766" NA NA NA
"7767" NA NA NA
"7768" NA NA NA
"7769" NA NA NA
"7770" NA NA NA
"7771" NA NA NA
"7772" NA NA NA
"7773" NA NA NA
"7774" NA NA NA
"7775" NA NA NA
"7776" NA NA NA
"7777" NA NA NA
"7778" NA NA NA
"7779" NA NA NA
"7780" NA NA NA
"7781" NA NA NA
"7782" NA NA NA
"7783" NA NA NA
"7784" NA NA NA
"7785" NA NA NA
"7786" NA NA NA
"7787" NA NA NA
"7788" NA NA NA
"7789" NA NA NA
"7790" NA NA NA
"7791" NA NA NA
"7792" NA NA NA
"7793" NA NA NA
"7794" NA NA NA
"7795" NA NA NA
"7796" NA NA NA
"7797" NA NA NA
"7798" NA NA NA
"7799" NA NA NA
"7800" NA NA NA
"7801" NA NA NA
"7802" NA NA NA
"7803" NA NA NA
"7804" NA NA NA
"7805" NA NA NA
"7806" NA NA NA
"7807" NA NA NA
"7808" NA NA NA
"7809" NA NA NA
"7810" NA NA NA
"7811" NA NA NA
"7812" NA NA NA
"7813" NA NA NA
"7814" NA NA NA
"7815" NA NA NA
"7816" NA NA NA
"7817" NA NA NA
"7818" NA NA NA
"7819" NA NA NA
"7820" NA NA NA
"7821" NA NA NA
"7822" NA NA NA
"7823" NA NA NA
"7824" NA NA NA
"7825" NA NA NA
"7826" NA NA NA
"7827" NA NA NA
"7828" NA NA NA
"7829" NA NA NA
"7830" NA NA NA
"7831" NA NA NA
"7832" NA NA NA
"7833" NA NA NA
"7834" NA NA NA
"7835" NA NA NA
"7836" NA NA NA
"7837" NA NA NA
"7838" NA NA NA
"7839" NA NA NA
"7840" NA NA NA
"7841" NA NA NA
"7842" NA NA NA
"7843" NA NA NA
"7844" NA NA NA
"7845" NA NA NA
"7846" NA NA NA
"7847" NA NA NA
"7848" NA NA NA
"7849" NA NA NA
"7850" NA NA NA
"7851" NA NA NA
"7852" NA NA NA
"7853" NA NA NA
"7854" NA NA NA
"7855" NA NA NA
"7856" NA NA NA
"7857" NA NA NA
"7858" NA NA NA
"7859" NA NA NA
"7860" NA NA NA
"7861" NA NA NA
"7862" NA NA NA
"7863" NA NA NA
"7864" NA NA NA
"7865" NA NA NA
"7866" NA NA NA
"7867" NA NA NA
"7868" NA NA NA
"7869" NA NA NA
"7870" NA NA NA
"7871" NA NA NA
"7872" NA NA NA
"7873" NA NA NA
"7874" NA NA NA
"7875" NA NA NA
"7876" NA NA NA
"7877" NA NA NA
"7878" NA NA NA
"7879" NA NA NA
"7880" NA NA NA
"7881" NA NA NA
"7882" NA NA NA
"7883" NA NA NA
"7884" NA NA NA
"7885" NA NA NA
"7886" NA NA NA
"7887" NA NA NA
"7888" NA NA NA
"7889" NA NA NA
"7890" NA NA NA
"7891" NA NA NA
"7892" NA NA NA
"7893" NA NA NA
"7894" NA NA NA
"7895" NA NA NA
"7896" NA NA NA
"7897" NA NA NA
"7898" NA NA NA
"7899" NA NA NA
"7900" NA NA NA
"7901" NA NA NA
"7902" NA NA NA
"7903" NA NA NA
"7904" NA NA NA
"7905" NA NA NA
"7906" NA NA NA
"7907" NA NA NA
"7908" NA NA NA
"7909" NA NA NA
"7910" NA NA NA
"7911" NA NA NA
"7912" NA NA NA
"7913" NA NA NA
"7914" NA NA NA
"7915" NA NA NA
"7916" NA NA NA
"7917" NA NA NA
"7918" NA NA NA
"7919" NA NA NA
"7920" NA NA NA
"7921" NA NA NA
"7922" NA NA NA
"7923" NA NA NA
"7924" NA NA NA
"7925" NA NA NA
"7926" NA NA NA
"7927" NA NA NA
"7928" NA NA NA
"7929" NA NA NA
"7930" NA NA NA
"7931" NA NA NA
"7932" NA NA NA
"7933" NA NA NA
"7934" NA NA NA
"7935" NA NA NA
"7936" NA NA NA
"7937" NA NA NA
"7938" NA NA NA
"7939" NA NA NA
"7940" NA NA NA
"7941" NA NA NA
"7942" NA NA NA
"7943" NA NA NA
"7944" NA NA NA
"7945" NA NA NA
"7946" NA NA NA
"7947" NA NA NA
"7948" NA NA NA
"7949" NA NA NA
"7950" NA NA NA
"7951" NA NA NA
"7952" NA NA NA
"7953" NA NA NA
"7954" NA NA NA
"7955" NA NA NA
"7956" NA NA NA
"7957" NA NA NA
"7958" NA NA NA
"7959" NA NA NA
"7960" NA NA NA
"7961" NA NA NA
"7962" NA NA NA
"7963" NA NA NA
"7964" NA NA NA
"7965" NA NA NA
"7966" NA NA NA
"7967" NA NA NA
"7968" NA NA NA
"7969" NA NA NA
"7970" NA NA NA
"7971" NA NA NA
"7972" NA NA NA
"7973" NA NA NA
"7974" NA NA NA
"7975" NA NA NA
"7976" NA NA NA
"7977" NA NA NA
"7978" NA NA NA
"7979" NA NA NA
"7980" NA NA NA
"7981" NA NA NA
"7982" NA NA NA
"7983" NA NA NA
"7984" NA NA NA
"7985" NA NA NA
"7986" NA NA NA
"7987" NA NA NA
"7988" NA NA NA
"7989" NA NA NA
"7990" NA NA NA
"7991" NA NA NA
"7992" NA NA NA
"7993" NA NA NA
"7994" NA NA NA
"7995" NA NA NA
"7996" NA NA NA
"7997" NA NA NA
"7998" NA NA NA
"7999" NA NA NA
"8000" NA NA NA
"8001" NA NA NA
"8002" NA NA NA
"8003" NA NA NA
"8004" NA NA NA
"8005" NA NA NA
"8006" NA NA NA
"8007" NA NA NA
"8008" NA NA NA
"8009" NA NA NA
"8010" NA NA NA
"8011" NA NA NA
"8012" NA NA NA
"8013" NA NA NA
"8014" NA NA NA
"8015" NA NA NA
"8016" NA NA NA
"8017" NA NA NA
"8018" NA NA NA
"8019" NA NA NA
"8020" NA NA NA
"8021" NA NA NA
"8022" NA NA NA
"8023" NA NA NA
"8024" NA NA NA
"8025" NA NA NA
"8026" NA NA NA
"8027" NA NA NA
"8028" NA NA NA
"8029" NA NA NA
"8030" NA NA NA
"8031" NA NA NA
"8032" NA NA NA
"8033" NA NA NA
"8034" NA NA NA
"8035" NA NA NA
"8036" NA NA NA
"8037" NA NA NA
"8038" NA NA NA
"8039" NA NA NA
"8040" NA NA NA
"8041" NA NA NA
"8042" NA NA NA
"8043" NA NA NA
"8044" NA NA NA
"8045" NA NA NA
"8046" NA NA NA
"8047" NA NA NA
"8048" NA NA NA
"8049" NA NA NA
"8050" NA NA NA
"8051" NA NA NA
"8052" NA NA NA
"8053" NA NA NA
"8054" NA NA NA
"8055" NA NA NA
"8056" NA NA NA
"8057" NA NA NA
"8058" NA NA NA
"8059" NA NA NA
"8060" NA NA NA
"8061" NA NA NA
"8062" NA NA NA
"8063" NA NA NA
"8064" NA NA NA
"8065" NA NA NA
"8066" NA NA NA
"8067" NA NA NA
"8068" NA NA NA
"8069" NA NA NA
"8070" NA NA NA
"8071" NA NA NA
"8072" NA NA NA
"8073" NA NA NA
"8074" NA NA NA
"8075" NA NA NA
"8076" NA NA NA
"8077" NA NA NA
"8078" NA NA NA
"8079" NA NA NA
"8080" NA NA NA
"8081" NA NA NA
"8082" NA NA NA
"8083" NA NA NA
"8084" NA NA NA
"8085" NA NA NA
"8086" NA NA NA
"8087" NA NA NA
"8088" NA NA NA
"8089" NA NA NA
"8090" NA NA NA
"8091" NA NA NA
"8092" NA NA NA
"8093" NA NA NA
"8094" NA NA NA
"8095" NA NA NA
"8096" NA NA NA
"8097" NA NA NA
"8098" NA NA NA
"8099" NA NA NA
"8100" NA NA NA
"8101" NA NA NA
"8102" NA NA NA
"8103" NA NA NA
"8104" NA NA NA
"8105" NA NA NA
"8106" NA NA NA
"8107" NA NA NA
"8108" NA NA NA
"8109" NA NA NA
"8110" NA NA NA
"8111" NA NA NA
"8112" NA NA NA
"8113" NA NA NA
"8114" NA NA NA
"8115" NA NA NA
"8116" NA NA NA
"8117" NA NA NA
"8118" NA NA NA
"8119" NA NA NA
"8120" NA NA NA
"8121" NA NA NA
"8122" NA NA NA
"8123" NA NA NA
"8124" NA NA NA
"8125" NA NA NA
"8126" NA NA NA
"8127" NA NA NA
"8128" NA NA NA
"8129" NA NA NA
"8130" NA NA NA
"8131" NA NA NA
"8132" NA NA NA
"8133" NA NA NA
"8134" NA NA NA
"8135" NA NA NA
"8136" NA NA NA
"8137" NA NA NA
"8138" NA NA NA
"8139" NA NA NA
"8140" NA NA NA
"8141" NA NA NA
"8142" NA NA NA
"8143" NA NA NA
"8144" NA NA NA
"8145" NA NA NA
"8146" NA NA NA
"8147" NA NA NA
"8148" NA NA NA
"8149" NA NA NA
"8150" NA NA NA
"8151" NA NA NA
"8152" NA NA NA
"8153" NA NA NA
"8154" NA NA NA
"8155" NA NA NA
"8156" NA NA NA
"8157" NA NA NA
"8158" NA NA NA
"8159" NA NA NA
"8160" NA NA NA
"8161" NA NA NA
"8162" NA NA NA
"8163" NA NA NA
"8164" NA NA NA
"8165" NA NA NA
"8166" NA NA NA
"8167" NA NA NA
"8168" NA NA NA
"8169" NA NA NA
"8170" NA NA NA
"8171" NA NA NA
"8172" NA NA NA
"8173" NA NA NA
"8174" NA NA NA
"8175" NA NA NA
"8176" NA NA NA
"8177" NA NA NA
"8178" NA NA NA
"8179" NA NA NA
"8180" NA NA NA
"8181" NA NA NA
"8182" NA NA NA
"8183" NA NA NA
"8184" NA NA NA
"8185" NA NA NA
"8186" NA NA NA
"8187" NA NA NA
"8188" NA NA NA
"8189" NA NA NA
"8190" NA NA NA
"8191" NA NA NA
"8192" NA NA NA
"8193" NA NA NA
"8194" NA NA NA
"8195" NA NA NA
"8196" NA NA NA
"8197" NA NA NA
"8198" NA NA NA
"8199" NA NA NA
"8200" NA NA NA
"8201" NA NA NA
"8202" NA NA NA
"8203" NA NA NA
"8204" NA NA NA
"8205" NA NA NA
"8206" NA NA NA
"8207" NA NA NA
"8208" NA NA NA
"8209" NA NA NA
"8210" NA NA NA
"8211" NA NA NA
"8212" NA NA NA
"8213" NA NA NA
"8214" NA NA NA
"8215" NA NA NA
"8216" NA NA NA
"8217" NA NA NA
"8218" NA NA NA
"8219" NA NA NA
"8220" NA NA NA
"8221" NA NA NA
"8222" NA NA NA
"8223" NA NA NA
"8224" NA NA NA
"8225" NA NA NA
"8226" NA NA NA
"8227" NA NA NA
"8228" NA NA NA
"8229" NA NA NA
"8230" NA NA NA
"8231" NA NA NA
"8232" NA NA NA
"8233" NA NA NA
"8234" NA NA NA
"8235" NA NA NA
"8236" NA NA NA
"8237" NA NA NA
"8238" NA NA NA
"8239" NA NA NA
"8240" NA NA NA
"8241" NA NA NA
"8242" NA NA NA
"8243" NA NA NA
"8244" NA NA NA
"8245" NA NA NA
"8246" NA NA NA
"8247" NA NA NA
"8248" NA NA NA
"8249" NA NA NA
"8250" NA NA NA
"8251" NA NA NA
"8252" NA NA NA
"8253" NA NA NA
"8254" NA NA NA
"8255" NA NA NA
"8256" NA NA NA
"8257" NA NA NA
"8258" NA NA NA
"8259" NA NA NA
"8260" NA NA NA
"8261" NA NA NA
"8262" NA NA NA
"8263" NA NA NA
"8264" NA NA NA
"8265" NA NA NA
"8266" NA NA NA
"8267" NA NA NA
"8268" NA NA NA
"8269" NA NA NA
"8270" NA NA NA
"8271" NA NA NA
"8272" NA NA NA
"8273" NA NA NA
"8274" NA NA NA
"8275" NA NA NA
"8276" NA NA NA
"8277" NA NA NA
"8278" NA NA NA
"8279" NA NA NA
"8280" NA NA NA
"8281" NA NA NA
"8282" NA NA NA
"8283" NA NA NA
"8284" NA NA NA
"8285" NA NA NA
"8286" NA NA NA
"8287" NA NA NA
"8288" NA NA NA
"8289" NA NA NA
"8290" NA NA NA
"8291" NA NA NA
"8292" NA NA NA
"8293" NA NA NA
"8294" NA NA NA
"8295" NA NA NA
"8296" NA NA NA
"8297" NA NA NA
"8298" NA NA NA
"8299" NA NA NA
"8300" NA NA NA
"8301" NA NA NA
"8302" NA NA NA
"8303" NA NA NA
"8304" NA NA NA
"8305" NA NA NA
"8306" NA NA NA
"8307" NA NA NA
"8308" NA NA NA
"8309" NA NA NA
"8310" NA NA NA
"8311" NA NA NA
"8312" NA NA NA
"8313" NA NA NA
"8314" NA NA NA
"8315" NA NA NA
"8316" NA NA NA
"8317" NA NA NA
"8318" NA NA NA
"8319" NA NA NA
"8320" NA NA NA
"8321" NA NA NA
"8322" NA NA NA
"8323" NA NA NA
"8324" NA NA NA
"8325" NA NA NA
"8326" NA NA NA
"8327" NA NA NA
"8328" NA NA NA
"8329" NA NA NA
"8330" NA NA NA
"8331" NA NA NA
"8332" NA NA NA
"8333" NA NA NA
"8334" NA NA NA
"8335" NA NA NA
"8336" NA NA NA
"8337" NA NA NA
"8338" NA NA NA
"8339" NA NA NA
"8340" NA NA NA
"8341" NA NA NA
"8342" NA NA NA
"8343" NA NA NA
"8344" NA NA NA
"8345" NA NA NA
"8346" NA NA NA
"8347" NA NA NA
"8348" NA NA NA
"8349" NA NA NA
"8350" NA NA NA
"8351" NA NA NA
"8352" NA NA NA
"8353" NA NA NA
"8354" NA NA NA
"8355" NA NA NA
"8356" NA NA NA
"8357" NA NA NA
"8358" NA NA NA
"8359" NA NA NA
"8360" NA NA NA
"8361" NA NA NA
"8362" NA NA NA
"8363" NA NA NA
"8364" NA NA NA
"8365" NA NA NA
"8366" NA NA NA
"8367" NA NA NA
"8368" NA NA NA
"8369" NA NA NA
"8370" NA NA NA
"8371" NA NA NA
"8372" NA NA NA
"8373" NA NA NA
"8374" NA NA NA
"8375" NA NA NA
"8376" NA NA NA
"8377" NA NA NA
"8378" NA NA NA
"8379" NA NA NA
"8380" NA NA NA
"8381" NA NA NA
"8382" NA NA NA
"8383" NA NA NA
"8384" NA NA NA
"8385" NA NA NA
"8386" NA NA NA
"8387" NA NA NA
"8388" NA NA NA
"8389" NA NA NA
"8390" NA NA NA
"8391" NA NA NA
"8392" NA NA NA
"8393" NA NA NA
"8394" NA NA NA
"8395" NA NA NA
"8396" NA NA NA
"8397" NA NA NA
"8398" NA NA NA
"8399" NA NA NA
"8400" NA NA NA
"8401" NA NA NA
"8402" NA NA NA
"8403" NA NA NA
"8404" NA NA NA
"8405" NA NA NA
"8406" NA NA NA
"8407" NA NA NA
"8408" NA NA NA
"8409" NA NA NA
"8410" NA NA NA
"8411" NA NA NA
"8412" NA NA NA
"8413" NA NA NA
"8414" NA NA NA
"8415" NA NA NA
"8416" NA NA NA
"8417" NA NA NA
"8418" NA NA NA
"8419" NA NA NA
"8420" NA NA NA
"8421" NA NA NA
"8422" NA NA NA
"8423" NA NA NA
"8424" NA NA NA
"8425" NA NA NA
"8426" NA NA NA
"8427" NA NA NA
"8428" NA NA NA
"8429" NA NA NA
"8430" NA NA NA
"8431" NA NA NA
"8432" NA NA NA
"8433" NA NA NA
"8434" NA NA NA
"8435" NA NA NA
"8436" NA NA NA
"8437" NA NA NA
"8438" NA NA NA
"8439" NA NA NA
"8440" NA NA NA
"8441" NA NA NA
"8442" NA NA NA
"8443" NA NA NA
"8444" NA NA NA
"8445" NA NA NA
"8446" NA NA NA
"8447" NA NA NA
"8448" NA NA NA
"8449" NA NA NA
"8450" NA NA NA
"8451" NA NA NA
"8452" NA NA NA
"8453" NA NA NA
"8454" NA NA NA
"8455" NA NA NA
"8456" NA NA NA
"8457" NA NA NA
"8458" NA NA NA
"8459" NA NA NA
"8460" NA NA NA
"8461" NA NA NA
"8462" NA NA NA
"8463" NA NA NA
"8464" NA NA NA
"8465" NA NA NA
"8466" NA NA NA
"8467" NA NA NA
"8468" NA NA NA
"8469" NA NA NA
"8470" NA NA NA
"8471" NA NA NA
"8472" NA NA NA
"8473" NA NA NA
"8474" NA NA NA
"8475" NA NA NA
"8476" NA NA NA
"8477" NA NA NA
"8478" NA NA NA
"8479" NA NA NA
"8480" NA NA NA
"8481" NA NA NA
"8482" NA NA NA
"8483" NA NA NA
"8484" NA NA NA
"8485" NA NA NA
"8486" NA NA NA
"8487" NA NA NA
"8488" NA NA NA
"8489" NA NA NA
"8490" NA NA NA
"8491" NA NA NA
"8492" NA NA NA
"8493" NA NA NA
"8494" NA NA NA
"8495" NA NA NA
"8496" NA NA NA
"8497" NA NA NA
"8498" NA NA NA
"8499" NA NA NA
"8500" NA NA NA
"8501" NA NA NA
"8502" NA NA NA
"8503" NA NA NA
"8504" NA NA NA
"8505" NA NA NA
"8506" NA NA NA
"8507" NA NA NA
"8508" NA NA NA
"8509" NA NA NA
"8510" NA NA NA
"8511" NA NA NA
"8512" NA NA NA
"8513" NA NA NA
"8514" NA NA NA
"8515" NA NA NA
"8516" NA NA NA
"8517" NA NA NA
"8518" NA NA NA
"8519" NA NA NA
"8520" NA NA NA
"8521" NA NA NA
"8522" NA NA NA
"8523" NA NA NA
"8524" NA NA NA
"8525" NA NA NA
"8526" NA NA NA
"8527" NA NA NA
"8528" NA NA NA
"8529" NA NA NA
"8530" NA NA NA
"8531" NA NA NA
"8532" NA NA NA
"8533" NA NA NA
"8534" NA NA NA
"8535" NA NA NA
"8536" NA NA NA
"8537" NA NA NA
"8538" NA NA NA
"8539" NA NA NA
"8540" NA NA NA
"8541" NA NA NA
"8542" NA NA NA
"8543" NA NA NA
"8544" NA NA NA
"8545" NA NA NA
"8546" NA NA NA
"8547" NA NA NA
"8548" NA NA NA
"8549" NA NA NA
"8550" NA NA NA
"8551" NA NA NA
"8552" NA NA NA
"8553" NA NA NA
"8554" NA NA NA
"8555" NA NA NA
"8556" NA NA NA
"8557" NA NA NA
"8558" NA NA NA
"8559" NA NA NA
"8560" NA NA NA
"8561" NA NA NA
"8562" NA NA NA
"8563" NA NA NA
"8564" NA NA NA
"8565" NA NA NA
"8566" NA NA NA
"8567" NA NA NA
"8568" NA NA NA
"8569" NA NA NA
"8570" NA NA NA
"8571" NA NA NA
"8572" NA NA NA
"8573" NA NA NA
"8574" NA NA NA
"8575" NA NA NA
"8576" NA NA NA
"8577" NA NA NA
"8578" NA NA NA
"8579" NA NA NA
"8580" NA NA NA
"8581" NA NA NA
"8582" NA NA NA
"8583" NA NA NA
"8584" NA NA NA
"8585" NA NA NA
"8586" NA NA NA
"8587" NA NA NA
"8588" NA NA NA
"8589" NA NA NA
"8590" NA NA NA
"8591" NA NA NA
"8592" NA NA NA
"8593" NA NA NA
"8594" NA NA NA
"8595" NA NA NA
"8596" NA NA NA
"8597" NA NA NA
"8598" NA NA NA
"8599" NA NA NA
"8600" NA NA NA
"8601" NA NA NA
"8602" NA NA NA
"8603" NA NA NA
"8604" NA NA NA
"8605" NA NA NA
"8606" NA NA NA
"8607" NA NA NA
"8608" NA NA NA
"8609" NA NA NA
"8610" NA NA NA
"8611" NA NA NA
"8612" NA NA NA
"8613" NA NA NA
"8614" NA NA NA
"8615" NA NA NA
"8616" NA NA NA
"8617" NA NA NA
"8618" NA NA NA
"8619" NA NA NA
"8620" NA NA NA
"8621" NA NA NA
"8622" NA NA NA
"8623" NA NA NA
"8624" NA NA NA
"8625" NA NA NA
"8626" NA NA NA
"8627" NA NA NA
"8628" NA NA NA
"8629" NA NA NA
"8630" NA NA NA
"8631" NA NA NA
"8632" NA NA NA
"8633" NA NA NA
"8634" NA NA NA
"8635" NA NA NA
"8636" NA NA NA
"8637" NA NA NA
"8638" NA NA NA
"8639" NA NA NA
"8640" NA NA NA
"8641" NA NA NA
"8642" NA NA NA
"8643" NA NA NA
"8644" NA NA NA
"8645" NA NA NA
"8646" NA NA NA
"8647" NA NA NA
"8648" NA NA NA
"8649" NA NA NA
"8650" NA NA NA
"8651" NA NA NA
"8652" NA NA NA
"8653" NA NA NA
"8654" NA NA NA
"8655" NA NA NA
"8656" NA NA NA
"8657" NA NA NA
"8658" NA NA NA
"8659" NA NA NA
"8660" NA NA NA
"8661" NA NA NA
"8662" NA NA NA
"8663" NA NA NA
"8664" NA NA NA
"8665" NA NA NA
"8666" NA NA NA
"8667" NA NA NA
"8668" NA NA NA
"8669" NA NA NA
"8670" NA NA NA
"8671" NA NA NA
"8672" NA NA NA
"8673" NA NA NA
"8674" NA NA NA
"8675" NA NA NA
"8676" NA NA NA
"8677" NA NA NA
"8678" NA NA NA
"8679" NA NA NA
"8680" NA NA NA
"8681" NA NA NA
"8682" NA NA NA
"8683" NA NA NA
"8684" NA NA NA
"8685" NA NA NA
"8686" NA NA NA
"8687" NA NA NA
"8688" NA NA NA
"8689" NA NA NA
"8690" NA NA NA
"8691" NA NA NA
"8692" NA NA NA
"8693" NA NA NA
"8694" NA NA NA
"8695" NA NA NA
"8696" NA NA NA
"8697" NA NA NA
"8698" NA NA NA
"8699" NA NA NA
"8700" NA NA NA
"8701" NA NA NA
"8702" NA NA NA
"8703" NA NA NA
"8704" NA NA NA
"8705" NA NA NA
"8706" NA NA NA
"8707" NA NA NA
"8708" NA NA NA
"8709" NA NA NA
"8710" NA NA NA
"8711" NA NA NA
"8712" NA NA NA
"8713" NA NA NA
"8714" NA NA NA
"8715" NA NA NA
"8716" NA NA NA
"8717" NA NA NA
"8718" NA NA NA
"8719" NA NA NA
"8720" NA NA NA
"8721" NA NA NA
"8722" NA NA NA
"8723" NA NA NA
"8724" NA NA NA
"8725" NA NA NA
"8726" NA NA NA
"8727" NA NA NA
"8728" NA NA NA
"8729" NA NA NA
"8730" NA NA NA
"8731" NA NA NA
"8732" NA NA NA
"8733" NA NA NA
"8734" NA NA NA
"8735" NA NA NA
"8736" NA NA NA
"8737" NA NA NA
"8738" NA NA NA
"8739" NA NA NA
"8740" NA NA NA
"8741" NA NA NA
"8742" NA NA NA
"8743" NA NA NA
"8744" NA NA NA
"8745" NA NA NA
"8746" NA NA NA
"8747" NA NA NA
"8748" NA NA NA
"8749" NA NA NA
"8750" NA NA NA
"8751" NA NA NA
"8752" NA NA NA
"8753" NA NA NA
"8754" NA NA NA
"8755" NA NA NA
"8756" NA NA NA
"8757" NA NA NA
"8758" NA NA NA
"8759" NA NA NA
"8760" NA NA NA
"8761" NA NA NA
"8762" NA NA NA
"8763" NA NA NA
"8764" NA NA NA
"8765" NA NA NA
"8766" NA NA NA
"8767" NA NA NA
"8768" NA NA NA
"8769" NA NA NA
"8770" NA NA NA
"8771" NA NA NA
"8772" NA NA NA
"8773" NA NA NA
"8774" NA NA NA
"8775" NA NA NA
"8776" NA NA NA
"8777" NA NA NA
"8778" NA NA NA
"8779" NA NA NA
"8780" NA NA NA
"8781" NA NA NA
"8782" NA NA NA
"8783" NA NA NA
"8784" NA NA NA
"8785" NA NA NA
"8786" NA NA NA
"8787" NA NA NA
"8788" NA NA NA
"8789" NA NA NA
"8790" NA NA NA
"8791" NA NA NA
"8792" NA NA NA
"8793" NA NA NA
"8794" NA NA NA
"8795" NA NA NA
"8796" NA NA NA
"8797" NA NA NA
"8798" NA NA NA
"8799" NA NA NA
"8800" NA NA NA
"8801" NA NA NA
"8802" NA NA NA
"8803" NA NA NA
"8804" NA NA NA
"8805" NA NA NA
"8806" NA NA NA
"8807" NA NA NA
"8808" NA NA NA
"8809" NA NA NA
"8810" NA NA NA
"8811" NA NA NA
"8812" NA NA NA
"8813" NA NA NA
"8814" NA NA NA
"8815" NA NA NA
"8816" NA NA NA
"8817" NA NA NA
"8818" NA NA NA
"8819" NA NA NA
"8820" NA NA NA
"8821" NA NA NA
"8822" NA NA NA
"8823" NA NA NA
"8824" NA NA NA
"8825" NA NA NA
"8826" NA NA NA
"8827" NA NA NA
"8828" NA NA NA
"8829" NA NA NA
"8830" NA NA NA
"8831" NA NA NA
"8832" NA NA NA
"8833" NA NA NA
"8834" NA NA NA
"8835" NA NA NA
"8836" NA NA NA
"8837" NA NA NA
"8838" NA NA NA
"8839" NA NA NA
"8840" NA NA NA
"8841" NA NA NA
"8842" NA NA NA
"8843" NA NA NA
"8844" NA NA NA
"8845" NA NA NA
"8846" NA NA NA
"8847" NA NA NA
"8848" NA NA NA
"8849" NA NA NA
"8850" NA NA NA
"8851" NA NA NA
"8852" NA NA NA
"8853" NA NA NA
"8854" NA NA NA
"8855" NA NA NA
"8856" NA NA NA
"8857" NA NA NA
"8858" NA NA NA
"8859" NA NA NA
"8860" NA NA NA
"8861" NA NA NA
"8862" NA NA NA
"8863" NA NA NA
"8864" NA NA NA
"8865" NA NA NA
"8866" NA NA NA
"8867" NA NA NA
"8868" NA NA NA
"8869" NA NA NA
"8870" NA NA NA
"8871" NA NA NA
"8872" NA NA NA
"8873" NA NA NA
"8874" NA NA NA
"8875" NA NA NA
"8876" NA NA NA
"8877" NA NA NA
"8878" NA NA NA
"8879" NA NA NA
"8880" NA NA NA
"8881" NA NA NA
"8882" NA NA NA
"8883" NA NA NA
"8884" NA NA NA
"8885" NA NA NA
"8886" NA NA NA
"8887" NA NA NA
"8888" NA NA NA
"8889" NA NA NA
"8890" NA NA NA
"8891" NA NA NA
"8892" NA NA NA
"8893" NA NA NA
"8894" NA NA NA
"8895" NA NA NA
"8896" NA NA NA
"8897" NA NA NA
"8898" NA NA NA
"8899" NA NA NA
"8900" NA NA NA
"8901" NA NA NA
"8902" NA NA NA
"8903" NA NA NA
"8904" NA NA NA
"8905" NA NA NA
"8906" NA NA NA
"8907" NA NA NA
"8908" NA NA NA
"8909" NA NA NA
"8910" NA NA NA
"8911" NA NA NA
"8912" NA NA NA
"8913" NA NA NA
"8914" NA NA NA
"8915" NA NA NA
"8916" NA NA NA
"8917" NA NA NA
"8918" NA NA NA
"8919" NA NA NA
"8920" NA NA NA
"8921" NA NA NA
"8922" NA NA NA
"8923" NA NA NA
"8924" NA NA NA
"8925" NA NA NA
"8926" NA NA NA
"8927" NA NA NA
"8928" NA NA NA
"8929" NA NA NA
"8930" NA NA NA
"8931" NA NA NA
"8932" NA NA NA
"8933" NA NA NA
"8934" NA NA NA
"8935" NA NA NA
"8936" NA NA NA
"8937" NA NA NA
"8938" NA NA NA
"8939" NA NA NA
"8940" NA NA NA
"8941" NA NA NA
"8942" NA NA NA
"8943" NA NA NA
"8944" NA NA NA
"8945" NA NA NA
"8946" NA NA NA
"8947" NA NA NA
"8948" NA NA NA
"8949" NA NA NA
"8950" NA NA NA
"8951" NA NA NA
"8952" NA NA NA
"8953" NA NA NA
"8954" NA NA NA
"8955" NA NA NA
"8956" NA NA NA
"8957" NA NA NA
"8958" NA NA NA
"8959" NA NA NA
"8960" NA NA NA
"8961" NA NA NA
"8962" NA NA NA
"8963" NA NA NA
"8964" NA NA NA
"8965" NA NA NA
"8966" NA NA NA
"8967" NA NA NA
"8968" NA NA NA
"8969" NA NA NA
"8970" NA NA NA
"8971" NA NA NA
"8972" NA NA NA
"8973" NA NA NA
"8974" NA NA NA
"8975" NA NA NA
"8976" NA NA NA
"8977" NA NA NA
"8978" NA NA NA
"8979" NA NA NA
"8980" NA NA NA
"8981" NA NA NA
"8982" NA NA NA
"8983" NA NA NA
"8984" NA NA NA
"8985" NA NA NA
"8986" NA NA NA
"8987" NA NA NA
"8988" NA NA NA
"8989" NA NA NA
"8990" NA NA NA
"8991" NA NA NA
"8992" NA NA NA
"8993" NA NA NA
"8994" NA NA NA
"8995" NA NA NA
"8996" NA NA NA
"8997" NA NA NA
"8998" NA NA NA
"8999" NA NA NA
"9000" NA NA NA
"9001" NA NA NA
