# Supplementary material for: Adaptive switch to sexually dimorphic movements by partner-seeking termites
Source: Sci Adv. 2019 Jun 19;5(6):eaau6108. doi: 10.1126/sciadv.aau6108 (PMC6584256; doi:10.1126/sciadv.aau6108)
Supplement: Data file S1 [file aau6108_Data_file_S1.zip › Dataset/CfExperimetns/170627_174_M_09_set2_after-position_5FPS.txt]

"time" "x" "y"
"1" 0 57.6078447965234 117.666239046548
"2" 0.2 58.4831925697194 122.310760864638
"3" 0.4 62.2496174887133 123.433542079703
"4" 0.6 63.6760858025575 120.446375451829
"5" 0.8 63.2212074403595 116.449669373498
"6" 1 60.0616858213655 115.379849642812
"7" 1.2 57.2511043214444 117.886843033535
"8" 1.4 56.175839117624 121.846262263915
"9" 1.6 58.1337662800973 124.213460645987
"10" 1.8 59.1418344902495 123.402895635143
"11" 2 59.4939859485763 124.487940562783
"12" 2.2 57.1335542275269 124.46122632958
"13" 2.4 57.6702564631827 124.567422882371
"14" 2.6 57.8360949192618 124.25822940636
"15" 2.8 58.1062812546944 124.453618006079
"16" 3 56.7341973751244 123.044551059198
"17" 3.2 56.9796195807302 122.879939642784
"18" 3.4 57.2833143754275 122.327602800601
"19" 3.6 57.2415225070663 122.392978253384
"20" 3.8 57.5860888828682 122.10736209955
"21" 4 56.7975651075453 122.540712623787
"22" 4.2 56.8364730810808 122.102297741183
"23" 4.4 56.6927587131082 122.223501521811
"24" 4.6 57.5570998342834 122.641769682982
"25" 4.8 58.2646473534444 123.231183461113
"26" 5 58.6468029228871 122.820755074313
"27" 5.2 59.420333615542 121.733447949033
"28" 5.4 61.5779195250524 120.782031292638
"29" 5.6 63.7094246533254 120.334331917981
"30" 5.8 66.3297306263713 120.711187727106
"31" 6 68.7081717201036 121.647153254974
"32" 6.2 71.1923887266044 121.18867335879
"33" 6.4 75.0031898670397 120.243336110124
"34" 6.6 77.1789671670786 117.691014670228
"35" 6.8 79.1195312649322 114.792021396496
"36" 7 78.9221397103927 112.424756653984
"37" 7.2 78.8571129939829 109.809150142505
"38" 7.4 78.5191252935738 108.349242687252
"39" 7.6 76.8599946686694 106.058454602313
"40" 7.8 75.1623100900694 103.985115120288
"41" 8 72.9477389994848 103.369924752201
"42" 8.2 71.0923013521945 103.708032885363
"43" 8.4 70.2964805315468 105.259407516476
"44" 8.6 70.3699475985412 106.470533521217
"45" 8.8 70.2788403669079 106.542474620765
"46" 9 70.4636684652919 106.084851098101
"47" 9.2 71.2437472516713 106.113292958283
"48" 9.4 71.8668555442626 106.203510192383
"49" 9.6 72.2427277773749 106.395356690055
"50" 9.8 72.8971513536511 106.585692585383
"51" 10 75.3273866167326 106.467033491101
"52" 10.2 77.4910642592493 107.772915495789
"53" 10.4 78.8478206719095 109.996784909094
"54" 10.6 80.9366397002063 111.744327656266
"55" 10.8 83.1370707284215 113.434210109357
"56" 11 85.6906391598254 113.89486191529
"57" 11.2 88.129428427396 113.500840282773
"58" 11.4 89.7297288022301 112.490493280695
"59" 11.6 90.6030047181944 110.344753424451
"60" 11.8 91.7177475498835 107.28198201535
"61" 12 92.5481592302791 104.772695117763
"62" 12.2 91.8829754222091 102.024904838208
"63" 12.4 91.9349469592602 97.9939032384431
"64" 12.6 93.2526512818707 95.9740082873461
"65" 12.8 93.649223205915 93.350328002132
"66" 13 94.256942523899 90.2244959263751
"67" 13.2 94.4454663773392 87.0648277894957
"68" 13.4 94.47006530431 83.827884344611
"69" 13.6 95.5915368288194 81.5000509987878
"70" 13.8 96.447519013419 79.4843087785328
"71" 14 97.7540003643315 77.4863139746685
"72" 14.2 98.568433226542 75.7565953537403
"73" 14.4 98.0981879251881 74.1714586242994
"74" 14.6 97.2850070368577 72.7767641996643
"75" 14.8 96.3777478803557 71.5501584188782
"76" 15 95.5144307118871 69.0990677172887
"77" 15.2 95.2246986361412 66.223301842092
"78" 15.4 94.2975926455033 63.2574790743168
"79" 15.6 94.050512867906 60.4488241542738
"80" 15.8 94.5051453913944 57.7888183664128
"81" 16 94.2454249894445 55.2681294936071
"82" 16.2 92.6849395285908 53.5682663422525
"83" 16.4 90.3243877512411 53.1590673352785
"84" 16.6 87.8424770525053 53.9366690943596
"85" 16.8 85.1427678705784 54.2474890141325
"86" 17 83.2768279397495 56.1031672949141
"87" 17.2 82.2552939981822 58.9962954433133
"88" 17.4 82.5931042533093 62.2544130435406
"89" 17.6 85.3290143875537 65.7753866046698
"90" 17.8 88.8478895246097 69.3655494522263
"91" 18 92.7916242029194 73.1525505650129
"92" 18.2 96.9836946095117 76.4347425909471
"93" 18.4 100.878050590852 80.8485574128539
"94" 18.6 102.657832155044 85.3250597820628
"95" 18.8 102.41282101108 90.5384486709819
"96" 19 100.969649542369 95.8605544157628
"97" 19.2 98.7952196600924 99.9546196037098
"98" 19.4 97.6359677512539 104.419165123766
"99" 19.6 99.0662514621624 106.493636220325
"100" 19.8 102.172629839932 106.478302491482
"101" 20 103.342825418478 103.878007701745
"102" 20.2 102.186314309723 101.839077900464
"103" 20.4 100.038043752766 98.2665033572031
"104" 20.6 97.7358138058944 95.3732718646879
"105" 20.8 94.9874832807301 92.4350172289807
"106" 21 91.6336025608291 89.6612783474276
"107" 21.2 88.4242206017076 87.4134854111799
"108" 21.4 84.0125386086752 87.0382658552994
"109" 21.6 80.957247981409 87.299471520767
"110" 21.8 79.6177658072749 90.1238779395921
"111" 22 80.0293822884357 91.7727260013596
"112" 22.2 79.838634748873 93.7068174611488
"113" 22.4 80.9052156693488 95.9767323243596
"114" 22.6 83.2787657803957 98.8428976300818
"115" 22.8 86.2719473465735 102.19872064462
"116" 23 89.4483258189884 105.464160981198
"117" 23.2 93.3372904327724 107.359785650478
"118" 23.4 95.3404134436587 108.73539960979
"119" 23.6 96.94722429277 110.441183040489
"120" 23.8 97.1181860207694 109.612750857213
"121" 24 98.3372908665684 107.027887089681
"122" 24.2 100.20318424057 102.898464593636
"123" 24.4 102.763084700675 98.7323937778635
"124" 24.6 104.898273285865 93.6104689587118
"125" 24.8 107.949007341281 90.3800808646482
"126" 25 112.061611098819 88.3028975941879
"127" 25.2 114.79061235918 86.3647696102924
"128" 25.4 113.792005984896 83.1563438090414
"129" 25.6 110.762871379418 81.9290368877422
"130" 25.8 106.094485715919 80.9507187201137
"131" 26 102.235889784114 79.5927393027074
"132" 26.2 97.4565135953717 78.3702088258106
"133" 26.4 93.5900772789808 78.9295848737469
"134" 26.6 90.3179457404444 79.5395661002031
"135" 26.8 86.8768766518909 80.78527892807
"136" 27 83.2564847477602 83.4441524873905
"137" 27.2 80.7329374241671 85.0675684093
"138" 27.4 79.2802149163469 86.3831301834964
"139" 27.6 78.6258545546985 86.8642837066575
"140" 27.8 77.323804304547 87.0872635979917
"141" 28 75.360337787002 84.8440341993688
"142" 28.2 73.8257002166195 82.8090256948128
"143" 28.4 71.4829377291111 82.1450246184276
"144" 28.6 67.8610961034614 81.4826692571853
"145" 28.8 63.4297380320147 81.2542645534825
"146" 29 60.5816239032919 83.066459004448
"147" 29.2 58.6866079339155 86.0331237320692
"148" 29.4 57.3081161169944 89.8220726063628
"149" 29.6 58.1563825295717 93.1502442787378
"150" 29.8 60.9875225351783 96.922137928362
"151" 30 64.5698985555164 101.030845222398
"152" 30.2 68.0040377288539 105.322603030279
"153" 30.4 71.0464385299964 110.386670203038
"154" 30.6 73.9866303379206 115.026243126314
"155" 30.8 76.1998634660735 119.101045186652
"156" 31 79.2013821947003 123.30206496307
"157" 31.2 81.9299025900368 124.077619466122
"158" 31.4 83.6573741420493 122.845816214838
"159" 31.6 85.3800646052048 122.173048861871
"160" 31.8 85.617441971921 120.991634448799
"161" 32 87.3563730009405 120.048241098078
"162" 32.2 90.5018547583476 118.096275346991
"163" 32.4 92.5740925296764 116.675863662246
"164" 32.6 95.9758643123713 114.512375743082
"165" 32.8 98.5659514378617 112.626198839814
"166" 33 100.071253989912 111.204663808701
"167" 33.2 101.610842202988 108.662263245822
"168" 33.4 103.934812611477 105.135926317722
"169" 33.6 105.42220897342 101.80403438235
"170" 33.8 107.193437223244 98.6887041239629
"171" 34 109.859013515461 95.8024637448709
"172" 34.2 112.669021716283 94.3085034988136
"173" 34.4 115.754944107601 93.5883326912097
"174" 34.6 117.221178596094 91.5801116141628
"175" 34.8 117.21770475909 89.5558805148943
"176" 35 116.920229325046 86.7587295808887
"177" 35.2 116.707198692151 83.2438130781137
"178" 35.4 116.700070780629 79.665910760101
"179" 35.6 115.98151631701 75.2059500960987
"180" 35.8 115.409577793241 71.034191292626
"181" 36 113.873475038453 66.3235464041903
"182" 36.2 112.719845575932 61.3830477816071
"183" 36.4 112.861566461984 55.907400912177
"184" 36.6 113.390954763033 51.4483642922916
"185" 36.8 112.569541391152 47.1954526183257
"186" 37 113.003682821905 42.6705968137509
"187" 37.2 114.82335481075 39.3519186796938
"188" 37.4 116.578802752826 34.9665376617107
"189" 37.6 116.914180119786 31.3115795043744
"190" 37.8 114.527996735907 27.8012301775101
"191" 38 111.402808128019 24.0007099719378
"192" 38.2 107.475300849621 20.2010954612361
"193" 38.4 102.714843950594 16.8156809835378
"194" 38.6 98.7292512288358 13.2791091294726
"195" 38.8 94.6597449450931 8.93480459310811
"196" 39 92.4235141188692 7.81568021197943
"197" 39.2 91.2116441571742 7.64020477537838
"198" 39.4 89.9793302274808 8.06602044076511
"199" 39.6 89.0153125936353 9.04232273561056
"200" 39.8 86.8057375948333 8.48127383544895
"201" 40 82.9827832600239 6.89096381902475
"202" 40.2 79.4924917044623 4.59107666648962
"203" 40.4 75.2072518207958 2.55132570462162
"204" 40.6 70.5021954424833 1.59381389975046
"205" 40.8 65.7747196808333 2.17880307681006
"206" 41 61.2509795013016 3.2591255289807
"207" 41.2 54.8601445235724 4.59147345053551
"208" 41.4 50.0998421404988 5.37042608824001
"209" 41.6 44.5743638991503 7.73772508392607
"210" 41.8 39.2524271842575 11.4950115253519
"211" 42 34.3739901705873 16.2642463879236
"212" 42.2 30.6854174934159 20.8540749362378
"213" 42.4 27.3068697436797 23.4446720589849
"214" 42.6 22.4322813757016 24.1881613361236
"215" 42.8 17.3133267656095 25.1889385316631
"216" 43 15.8114626368813 27.485743398333
"217" 43.2 14.3208496461797 32.4596802703378
"218" 43.4 12.0252657650833 37.6403749310045
"219" 43.6 9.84647503347123 43.0652416760878
"220" 43.8 7.26580600850532 47.8350441069857
"221" 44 5.29469099632055 53.352881445183
"222" 44.2 4.48296937934009 58.9548900807074
"223" 44.4 5.65929193646885 64.4154105208135
"224" 44.6 6.84278883054202 69.0419924978623
"225" 44.8 9.87506237666845 71.7954208874698
"226" 45 12.8722503536986 75.2954347119936
"227" 45.2 14.9712823873949 79.1633162545899
"228" 45.4 16.1106570164928 83.4471264590395
"229" 45.6 15.4669754538315 87.3059357819104
"230" 45.8 14.180717792551 90.8709335480264
"231" 46 14.219459282388 96.0005852226604
"232" 46.2 15.8009023969079 101.937642861204
"233" 46.4 19.1489811194684 104.060787234102
"234" 46.6 23.4977642790258 105.366156379954
"235" 46.8 29.5933159017337 106.516204877565
"236" 47 35.0767604262249 106.989907666228
"237" 47.2 40.0665652911822 107.201399242362
"238" 47.4 45.2849618998944 107.580814467763
"239" 47.6 50.4158689958835 109.068607023277
"240" 47.8 53.5810650025724 111.349769833398
"241" 48 58.3794627750382 111.484847422924
"242" 48.2 63.238851102754 112.020348273433
"243" 48.4 68.0772151753477 111.586846201701
"244" 48.6 73.5369948261755 109.739208266661
"245" 48.8 77.3409751343016 107.330495705737
"246" 49 81.5317945817944 105.507474985738
"247" 49.2 85.5808680939323 102.944367213496
"248" 49.4 89.6017645070891 100.99193210602
"249" 49.6 92.8827283539011 98.5185527108063
"250" 49.8 95.9038555448789 96.5347513065838
"251" 50 99.128293162051 94.3231056552887
"252" 50.2 102.753741805593 91.9016765105321
"253" 50.4 102.782012117436 89.0400463612924
"254" 50.6 102.876783438239 85.6532629951968
"255" 50.8 104.293624146854 82.7323281626657
"256" 51 104.575685535133 77.7771983915689
"257" 51.2 105.322789322879 72.4741768174378
"258" 51.4 105.048471697914 67.1136533399683
"259" 51.6 104.643986673521 63.0914357434789
"260" 51.8 102.46349432815 58.7244827607039
"261" 52 100.651536717342 53.4127483036584
"262" 52.2 98.2776090971221 48.5223956389453
"263" 52.4 96.0368859794164 43.4054554418191
"264" 52.6 94.0487176246813 39.1646345334957
"265" 52.8 91.6033025855717 34.8396342631106
"266" 53 89.0410148810497 30.1498235266799
"267" 53.2 90.0434445026111 25.9802732186434
"268" 53.4 93.8975954489172 24.4477475589015
"269" 53.6 97.3509974940075 23.950501696779
"270" 53.8 99.5951695148705 20.3744083386465
"271" 54 98.7696943789971 15.9017957174694
"272" 54.2 95.3582678455255 12.3503445377568
"273" 54.4 91.273470538136 11.6843168228191
"274" 54.6 85.6878968897172 9.37586373313784
"275" 54.8 80.2585311478445 5.84704630443784
"276" 55 74.7655388102282 2.69937834335135
"277" 55.2 70.0646464896128 1.95887652007546
"278" 55.4 65.8380661203333 4.16048955903228
"279" 55.6 60.7685593438626 6.55466279571966
"280" 55.8 55.2314707797386 10.7090058451908
"281" 56 52.295602854273 14.2732581120093
"282" 56.2 49.4383767831111 18.0197485428985
"283" 56.4 45.355771929791 21.6128898789071
"284" 56.6 42.4844848007712 26.5396371629269
"285" 56.8 39.1508288226791 31.648517640297
"286" 57 35.0367995181435 35.3483112698572
"287" 57.2 29.412207291768 38.3198102963378
"288" 57.4 23.5836029136141 41.8163242132485
"289" 57.6 18.4927463636394 46.8789685214904
"290" 57.8 14.8491607692981 53.6148739511549
"291" 58 11.0943546441644 60.2535126188698
"292" 58.2 9.46839772629061 66.4428813436327
"293" 58.4 8.48670618732251 73.2801777340574
"294" 58.6 5.61790057571335 78.9879779055269
"295" 58.8 4.36544245471644 83.3770761249419
"296" 59 6.28889374369445 89.0895563531129
"297" 59.2 9.34265563812738 93.6477028244232
"298" 59.4 13.1649751746177 96.3548586905938
"299" 59.6 17.7259667025404 97.4780776970698
"300" 59.8 22.0815697977509 100.488146224338
"301" 60 23.9175948264848 105.622951601257
"302" 60.2 25.7972795570298 110.824160291935
"303" 60.4 28.9878721377598 116.06648853593
"304" 60.6 33.9999445278254 116.912889542552
"305" 60.8 38.8915245357335 118.528349493916
"306" 61 43.8452299156305 120.638638828908
"307" 61.2 49.4933752422119 123.192446757326
"308" 61.4 55.9255408105849 124.930447449383
"309" 61.6 62.2554730419444 125.463462287528
"310" 61.8 68.3311567472684 125.33153049891
"311" 62 73.0515162310159 123.38572467479
"312" 62.2 77.790801070542 122.566170561423
"313" 62.4 82.6973690685944 122.594212806113
"314" 62.6 86.0367399732764 120.800376047502
"315" 62.8 90.4176384976903 118.413126984551
"316" 63 93.8612594853799 116.601449051789
"317" 63.2 97.297027484413 114.200068064531
"318" 63.4 99.4366657064694 109.399365687788
"319" 63.6 102.842000340127 105.293390702179
"320" 63.8 108.360865752176 100.412020463131
"321" 64 114.499251292772 96.1155300220731
"322" 64.2 117.278808405688 91.8952567296915
"323" 64.4 118.862495580224 86.5903102212616
"324" 64.6 120.762244564144 81.2388930302378
"325" 64.8 121.45540492586 76.1450710905412
"326" 65 123.041789365079 71.2636218555452
"327" 65.2 123.610143519436 66.9355760495016
"328" 65.4 122.159740312916 64.5487878875569
"329" 65.6 120.540639392741 60.5047424820921
"330" 65.8 119.250653132403 54.4132393698788
"331" 66 119.568031098814 48.442291016258
"332" 66.2 120.915900286624 42.286994196325
"333" 66.4 119.513734150671 36.9190101247958
"334" 66.6 116.50567794432 30.221860225375
"335" 66.8 111.346779294462 24.3976085835189
"336" 67 105.318167880351 18.8015179713463
"337" 67.2 99.3038415895178 13.3137448852323
"338" 67.4 91.9223161408579 10.7818539596936
"339" 67.6 84.549275586351 8.38397541037055
"340" 67.8 79.0339129985671 6.27658085556425
"341" 68 69.5557061772201 5.5265369580341
"342" 68.2 61.715235482435 4.48825569586614
"343" 68.4 53.0309208347548 4.63284844897577
"344" 68.6 47.4165695890694 5.01236975767438
"345" 68.8 40.7651934415694 7.65089820165515
"346" 69 32.2391404388665 11.1468759047369
"347" 69.2 27.0527809175388 15.9609384744133
"348" 69.4 24.1558458080893 20.8531224567537
"349" 69.6 20.3451199727472 26.4972843134892
"350" 69.8 15.7202040246367 29.6410851219628
"351" 70 9.47521965054444 36.1706713063678
"352" 70.2 5.72330053387302 41.5246826490664
"353" 70.4 5.50659324526744 49.713693349006
"354" 70.6 6.56061662891811 57.6133161885747
"355" 70.8 5.38174024470086 64.5711675727866
"356" 71 4.86413117796544 69.972969694174
"357" 71.2 5.05259970722313 76.7646440752477
"358" 71.4 4.35936119652445 81.5120260471019
"359" 71.6 6.82531139338045 84.4074398564699
"360" 71.8 9.37031794673244 88.7520893000939
"361" 72 11.5388597255346 94.8180631806493
"362" 72.2 13.0729014988976 100.729996019908
"363" 72.4 16.7921823245704 105.692748182554
"364" 72.6 18.9859566210137 108.616871736992
"365" 72.8 20.5450847717988 109.971987260082
"366" 73 21.6127933739913 111.380344424838
"367" 73.2 22.7199289288863 111.549215714768
"368" 73.4 23.4788369521724 112.166111424846
"369" 73.6 22.897178427149 112.61664655977
"370" 73.8 22.9680112640444 113.33100335871
"371" 74 23.2812189228053 113.54412895062
"372" 74.2 24.4088548243081 114.854729815747
"373" 74.4 25.4405533590933 116.01904675209
"374" 74.6 27.1919718015389 116.616544139956
"375" 74.8 28.5640753209991 117.760998907971
"376" 75 29.3328665928829 118.956375399922
"377" 75.2 30.553549436546 119.785371270893
"378" 75.4 31.5434232834129 120.456423931043
"379" 75.6 31.5898575952413 120.609452055799
"380" 75.8 31.9211666722854 120.497710754815
"381" 76 32.5519784067909 120.706196676074
"382" 76.2 34.0453582482318 121.001109073822
"383" 76.4 35.4292457018116 121.52609263901
"384" 76.6 35.3490728643194 122.511406620963
"385" 76.8 36.6775347415437 122.732036723792
"386" 77 37.7050448031654 123.331691505163
"387" 77.2 38.8876199385153 124.203015106515
"388" 77.4 39.8678277796124 124.325626440534
"389" 77.6 41.4045186292003 125.343543665153
"390" 77.8 41.8656446984932 125.073659920374
"391" 78 42.5486973632063 125.6727526456
"392" 78.2 44.1804611177421 126.317549403158
"393" 78.4 46.1720956936683 127.101160471226
"394" 78.6 47.638406825035 127.248437009791
"395" 78.8 49.9117563775142 127.671979921791
"396" 79 52.1638979492906 128.096414321746
"397" 79.2 54.3976351603308 129.091023954997
"398" 79.4 56.3129737174206 129.045663923504
"399" 79.6 58.4329113333663 129.719127688947
"400" 79.8 59.5287184093317 129.500962246327
"401" 80 60.4979776390723 129.230336035884
"402" 80.2 62.6958816213254 128.981966858005
"403" 80.4 64.822512090254 129.776663579957
"404" 80.6 65.262219158677 129.719173980419
"405" 80.8 67.0788519353016 129.40900858786
"406" 81 68.6325142152319 129.324861034751
"407" 81.2 70.9219642727515 128.83133416505
"408" 81.4 72.5056890154745 129.38027306959
"409" 81.6 73.0301265241717 129.253161939906
"410" 81.8 74.6367325998429 129.008507301963
"411" 82 75.6034727937301 128.891769258988
"412" 82.2 77.5104474269899 128.248485497701
"413" 82.4 78.8766809431925 127.73895456931
"414" 82.6 80.0443050069899 128.425100088406
"415" 82.8 81.0060191339444 127.731871116115
"416" 83 83.13770048177 126.95501760314
"417" 83.2 83.1406468277933 126.863175322652
"418" 83.4 84.0304433268165 125.995117639326
"419" 83.6 85.4945668470873 125.697018194362
"420" 83.8 86.9930058529877 126.077815349342
"421" 84 88.0086800823081 125.335792411656
"422" 84.2 89.1634211588805 124.345810268567
"423" 84.4 91.1184143850354 123.077441907565
"424" 84.6 92.9875456908016 122.054152686481
"425" 84.8 94.0067709615607 121.290422754954
"426" 85 94.7741433033814 120.507582204121
"427" 85.2 95.9210404858961 119.507884508233
"428" 85.4 97.0168317175694 117.958061704361
"429" 85.6 97.6835019074686 116.672337721459
"430" 85.8 98.6982161757615 115.602993791399
"431" 86 99.9232930547085 114.758836778958
"432" 86.2 101.619346462491 113.243483590713
"433" 86.4 102.17881241254 112.945472319981
"434" 86.6 103.890431261703 111.059804353289
"435" 86.8 105.042000501537 109.051922282611
"436" 87 105.227979729199 108.222481431829
"437" 87.2 105.616110879694 107.115825889613
"438" 87.4 105.836801701178 106.230128467556
"439" 87.6 106.338739380713 105.548048410653
"440" 87.8 107.041405768444 103.153868415513
"441" 88 107.732457835717 101.238297615557
"442" 88.2 108.078569506699 99.7270202721768
"443" 88.4 108.571066512436 98.2545720750838
"444" 88.6 109.169223055912 96.8010259246575
"445" 88.8 110.331366450316 95.7292110667019
"446" 89 111.358233865103 93.852776303594
"447" 89.2 113.582436505203 91.4020680423701
"448" 89.4 116.110331279158 88.5402474792395
"449" 89.6 117.895102975033 85.2470822454266
"450" 89.8 119.476311842294 80.4076463254628
"451" 90 121.584910638775 74.2265304673254
"452" 90.2 122.896556064762 71.8974853366184
"453" 90.4 123.593830409794 68.6905711267379
"454" 90.6 124.547194324269 66.8146925477628
"455" 90.8 125.076750124154 65.6910557649024
"456" 91 124.316291359961 65.0422955948706
"457" 91.2 124.138609789494 62.9196169924378
"458" 91.4 124.105625953755 60.6522211056913
"459" 91.6 123.971900501152 58.1575622321793
"460" 91.8 124.236037660494 55.8470317494164
"461" 92 124.027753520369 53.8268608923128
"462" 92.2 124.29571942994 52.2810489254742
"463" 92.4 123.798856568859 51.119813287911
"464" 92.6 124.227294804794 51.0560385430628
"465" 92.8 123.959466058588 50.9099174748059
"466" 93 123.902205135865 50.6101323210899
"467" 93.2 123.329165895493 50.5449861114476
"468" 93.4 122.736417719856 49.8008049006193
"469" 93.6 122.084352814668 49.2014800562593
"470" 93.8 121.295899691054 48.3078208841305
"471" 94 120.645180343948 47.8983202179658
"472" 94.2 119.930632506388 47.8402284942298
"473" 94.4 119.917348446485 47.6686599261985
"474" 94.6 118.511405991809 49.4862297618717
"475" 94.8 117.500355404462 49.3439524182307
"476" 95 116.166686615703 49.4087869313289
"477" 95.2 113.528954917238 49.417376621812
"478" 95.4 110.121017288752 49.4177990161455
"479" 95.6 106.657933572186 48.7740911715253
"480" 95.8 103.178985024877 48.3064772413513
"481" 96 99.9803118241784 48.0081923965626
"482" 96.2 96.3170247676877 48.1067783332973
"483" 96.4 93.1721211654633 48.3346715569322
"484" 96.6 90.1590037649717 49.4424760611015
"485" 96.8 87.4779137028611 50.1002286879767
"486" 97 84.019499755873 51.2787507827932
"487" 97.2 81.2130262487391 52.8279544115611
"488" 97.4 78.0263460457652 52.7586130306209
"489" 97.6 75.7927783696877 50.2621493064324
"490" 97.8 73.9846549327276 47.8907171558467
"491" 98 70.7874829346004 47.1561710984067
"492" 98.2 66.9996077407147 47.5317832014865
"493" 98.4 64.1201618701353 47.0208294436378
"494" 98.6 61.7179690948999 48.2521378662339
"495" 98.8 58.8638704297958 51.5636352934054
"496" 99 55.3207049282602 55.0956058627589
"497" 99.2 53.850757943998 57.9669426602932
"498" 99.4 52.5985345774534 60.5466738130432
"499" 99.6 52.6937463249633 59.688373024451
"500" 99.8 51.9084895183312 57.4709940461963
"501" 100 50.955821265891 53.8229339373039
"502" 100.2 49.9355701433104 49.0609742178172
"503" 100.4 48.4382919690269 44.1624411285192
"504" 100.6 49.2983719711727 38.8986227610987
"505" 100.8 51.1612079786035 33.9493230066901
"506" 101 52.6986068693778 28.7779898844378
"507" 101.2 55.6801126218444 26.8883102746045
"508" 101.4 59.229992007564 27.7654834867509
"509" 101.6 61.4276987819613 29.8552575584895
"510" 101.8 62.9716756436383 36.5700909052562
"511" 102 60.3669138071807 42.7345069129148
"512" 102.2 60.0914769312832 42.5340903395798
"513" 102.4 58.7594163861708 41.0748760030694
"514" 102.6 56.05426095387 43.449456954157
"515" 102.8 56.5142171680771 46.7876201875011
"516" 103 54.982893100638 49.0846143658378
"517" 103.2 50.3193731397217 50.2425134971052
"518" 103.4 45.4149180803232 54.8289315454742
"519" 103.6 41.7109819055475 54.9710112229719
"520" 103.8 42.435794185322 56.7867595308889
"521" 104 46.6657366741547 60.4607912042023
"522" 104.2 53.9751884501587 61.2998916125807
"523" 104.4 59.4104891440462 61.5410546615812
"524" 104.6 64.4188137116614 61.2423410563661
"525" 104.8 70.8227801803595 62.2302464873284
"526" 105 71.6318978413899 62.5374345994378
"527" 105.2 76.4433937260639 63.5737238491299
"528" 105.4 84.4078941416877 65.9832736887568
"529" 105.6 84.7748519902143 68.83972372436
"530" 105.8 86.6370039857147 70.2561417041892
"531" 106 89.7851859415727 71.5027149056584
"532" 106.2 94.4758749676255 74.4371446601051
"533" 106.4 99.7042355585314 77.4525179019074
"534" 106.6 104.567560604813 78.096951462522
"535" 106.8 106.165572387531 76.9008459259248
"536" 107 107.71232718854 75.1926567954726
"537" 107.2 109.282895166137 76.5298833058891
"538" 107.4 109.95191785358 76.9116242777838
"539" 107.6 110.514538141031 74.8259164047086
"540" 107.8 109.270048685399 70.6431757164287
"541" 108 107.629701397888 65.6115103692205
"542" 108.2 105.757806862787 60.8316942348905
"543" 108.4 104.784902869498 56.2668888865405
"544" 108.6 104.927635103023 51.6090296459168
"545" 108.8 106.898042773787 46.885389367522
"546" 109 108.981117433134 42.0570708807603
"547" 109.2 108.049292868346 38.219714907695
"548" 109.4 104.893282757543 33.5038571654985
"549" 109.6 101.421925359715 28.0145775779219
"550" 109.8 98.0534509525302 22.6594317641236
"551" 110 94.3467792926444 18.499103428895
"552" 110.2 89.996340739906 17.4296226994725
"553" 110.4 85.6266894209016 15.874784330295
"554" 110.6 80.3598854510445 11.9656044247521
"555" 110.8 76.0852923141435 7.54918031494463
"556" 111 72.7715970129202 2.38786275510968
"557" 111.2 68.7349088536587 1.92408703370518
"558" 111.4 64.6398330247244 3.32973827587784
"559" 111.6 59.1130625880961 4.81157535651199
"560" 111.8 52.7272415200786 6.74626243886223
"561" 112 47.0788921978638 7.34865325499914
"562" 112.2 40.7323020210598 6.41038035184883
"563" 112.4 36.5882875870382 8.48171617618159
"564" 112.6 33.5181940616129 12.7571721680484
"565" 112.8 29.8731818562509 16.7141766275475
"566" 113 24.9828119579596 20.648700155353
"567" 113.2 19.4019547775543 22.4830398904313
"568" 113.4 16.5000643717923 24.3798459835444
"569" 113.6 15.7605635454553 28.2764447295661
"570" 113.8 15.1534361212257 32.9055597288378
"571" 114 12.8936916268562 37.6116488034261
"572" 114.2 9.70220119170611 41.5945538226509
"573" 114.4 5.69291416839858 45.3855095528562
"574" 114.6 5.37037037094444 49.0498705119287
"575" 114.8 7.6613999328611 52.1491509615601
"576" 115 8.03770794846229 56.8647559376235
"577" 115.2 6.04033949379189 61.7452158424226
"578" 115.4 3.99258531181944 65.5503057975878
"579" 115.6 5.56371472107053 69.9982995758292
"580" 115.8 8.05668887313087 75.0211957484141
"581" 116 9.64701519446844 81.2766016930139
"582" 116.2 9.36423668854043 88.1283676347179
"583" 116.4 11.6325459941564 93.8274714791338
"584" 116.6 15.2904227966444 98.5023265103099
"585" 116.8 20.0155604118284 101.281556872206
"586" 117 25.9539090363164 104.696738736054
"587" 117.2 30.7007724368154 108.926980031064
"588" 117.4 36.9402866965291 113.044307766669
"589" 117.6 43.1761287639682 116.925022316933
"590" 117.8 48.3984394013194 121.307532083013
"591" 118 53.3293838396717 124.490358633201
"592" 118.2 58.0049793039238 122.39414611402
"593" 118.4 63.9180574622641 119.766428572879
"594" 118.6 70.0409049600054 119.810107288326
"595" 118.8 75.9175263417884 121.28039713311
"596" 119 82.6940154335621 120.9927133513
"597" 119.2 89.6824044130018 120.336569519813
"598" 119.4 91.7136967015284 116.078939727014
"599" 119.6 93.0493583182071 111.347956086448
"600" 119.8 94.0307800291552 107.435337740069
"601" 120 93.4982618568804 104.007817407735
"602" 120.2 94.0349859700885 100.16426284044
"603" 120.4 95.7267571131368 95.8937912178891
"604" 120.6 97.2664742768717 90.8849450038651
"605" 120.8 99.3961071675506 86.6568639573157
"606" 121 103.48655263415 84.1201414686698
"607" 121.2 105.091437109053 80.1277946529074
"608" 121.4 104.304839582044 77.6827768591807
"609" 121.6 103.143736608621 78.8498783853673
"610" 121.8 101.171302374778 79.2027101697545
"611" 122 97.9914252496066 80.0069573526216
"612" 122.2 91.4581816514444 80.5389464085926
"613" 122.4 85.0439342110993 79.7944916086697
"614" 122.6 79.6190655112076 77.0912083230484
"615" 122.8 75.5782294757339 73.6850915573642
"616" 123 71.8922531843419 69.6473337157096
"617" 123.2 70.1948934592778 65.4972249096712
"618" 123.4 68.2210803948573 60.3537355686085
"619" 123.6 65.0527184493392 54.6731937441799
"620" 123.8 62.9624645542212 49.1050884226057
"621" 124 60.9568710321944 43.7708091708571
"622" 124.2 60.7831482208384 37.7967222735954
"623" 124.4 62.3544902920367 31.7194337906922
"624" 124.6 63.8875754243562 28.345599216279
"625" 124.8 66.4726238735124 25.574831433333
"626" 125 69.4458915331142 21.8559216117246
"627" 125.2 70.9073297488544 16.5838236651178
"628" 125.4 68.9618291180671 14.6413275702812
"629" 125.6 66.2245799511873 12.6316937382664
"630" 125.8 62.5647527171503 12.3838639792202
"631" 126 60.6756904078832 12.3678058954807
"632" 126.2 56.3781764628401 12.6554926418598
"633" 126.4 50.9966991948111 12.7050970232712
"634" 126.6 45.5463170486703 11.9636083876766
"635" 126.8 39.5425425199955 11.7204357195827
"636" 127 35.8835584476007 14.4572971334003
"637" 127.2 31.9283651313194 17.6142829422441
"638" 127.4 27.7815728304141 20.2047509109591
"639" 127.6 25.6016394862569 20.9703220807753
"640" 127.8 26.1242476121319 20.1342980960878
"641" 128 26.5969359894879 20.8321963789574
"642" 128.2 27.417066590186 21.3957147021974
"643" 128.4 29.0372669727708 22.0341468865536
"644" 128.6 31.4859958288111 22.0388403545378
"645" 128.8 34.289883133268 23.2400920721437
"646" 129 38.2471724714444 24.1627671571867
"647" 129.2 43.2050871363111 24.6164482717712
"648" 129.4 47.5720563042058 26.1927576214856
"649" 129.6 53.3498373922375 28.9914848763896
"650" 129.8 59.7604406990573 31.6192899545475
"651" 130 65.5512977942159 33.9938695908093
"652" 130.2 72.0257297695327 36.7760931795143
"653" 130.4 78.5029298245587 39.9449954246664
"654" 130.6 84.9651716026944 43.5854343776712
"655" 130.8 91.0089978077171 47.0312525998106
"656" 131 97.669466745576 50.3987854014168
"657" 131.2 99.881546039012 54.8621103609189
"658" 131.4 100.633885383621 61.0540257713865
"659" 131.6 99.9966148914181 67.436074184101
"660" 131.8 99.4669815025159 75.6121672513914
"661" 132 98.2261365405453 83.3943160836446
"662" 132.2 97.0261712567265 90.8992879794532
"663" 132.4 96.0925858723436 98.3154874943841
"664" 132.6 95.2114581918194 106.074378868688
"665" 132.8 92.0712117111219 109.512582084854
"666" 133 87.5121619811274 111.265378989545
"667" 133.2 82.0765739614944 115.915575488438
"668" 133.4 76.022084748767 119.104127302725
"669" 133.6 71.0242818146986 123.450416229994
"670" 133.8 71.7939436947919 124.931625207143
"671" 134 71.9582149701055 124.261186602473
"672" 134.2 71.4879481819529 123.519493653346
"673" 134.4 71.043875355056 123.032169613078
"674" 134.6 71.8240339418034 121.271355416325
"675" 134.8 70.9372987812055 118.235952483342
"676" 135 70.1904480951023 115.001019726943
"677" 135.2 70.6938855879708 111.323352313601
"678" 135.4 71.3913750289489 107.135752360988
"679" 135.6 72.949709453248 102.392233503749
"680" 135.8 73.9483520296513 97.7700386879154
"681" 136 75.9329356316139 93.2072477543039
"682" 136.2 78.087210113906 88.4265352315814
"683" 136.4 80.6242879811314 84.1257548162031
"684" 136.6 83.6807047488659 80.1614124214329
"685" 136.8 87.9432663930342 77.2354508006584
"686" 137 92.4695773465122 74.3701901467785
"687" 137.2 97.2707635655651 72.5888315353378
"688" 137.4 102.883476541263 72.407624366243
"689" 137.6 106.667824202162 71.9273620089917
"690" 137.8 108.444529403369 68.5440678760879
"691" 138 112.036272523019 65.1553839914879
"692" 138.2 116.705768929254 64.5317318138196
"693" 138.4 118.092675290029 64.2164460615667
"694" 138.6 120.599673113528 61.2052559724093
"695" 138.8 121.635781228165 56.310452660609
"696" 139 123.422171943412 51.3714434387067
"697" 139.2 122.389972639992 46.8646331612813
"698" 139.4 121.050018389302 41.8263605155857
"699" 139.6 119.276168504932 36.3146687881602
"700" 139.8 117.974255973915 31.2922575824765
"701" 140 114.571510730547 29.4822507727353
"702" 140.2 109.927948930526 25.8919963545946
"703" 140.4 105.438912055688 21.0682347997027
"704" 140.6 101.662388105759 15.3943264648093
"705" 140.8 98.034899495248 11.6819249937575
"706" 141 92.6247596461969 10.2949934683824
"707" 141.2 86.3955342066044 8.32104032845784
"708" 141.4 79.8621286206656 5.986199893684
"709" 141.6 73.859389004899 2.85598652568633
"710" 141.8 68.1061501941644 1.46851002196784
"711" 142 62.2786791633454 2.41295461076853
"712" 142.2 54.880363823157 3.10329520802534
"713" 142.4 48.223295903989 3.0789358104517
"714" 142.6 42.4834656130069 5.14956343721284
"715" 142.8 36.8902917373544 8.40512045491784
"716" 143 31.3107373461944 10.8783182656191
"717" 143.2 27.7278243362929 14.5878278623227
"718" 143.4 23.6471952632053 19.0085216993161
"719" 143.6 19.2804222272379 22.4481632363161
"720" 143.8 16.5576300325324 24.7929334744972
"721" 144 15.7634095449111 28.4255327886712
"722" 144.2 13.5064286942257 33.6340949154941
"723" 144.4 10.3608028747544 38.2382780524978
"724" 144.6 6.28530193526917 41.4212663824873
"725" 144.8 4.76370639265599 43.1571124436359
"726" 145 3.95989506207747 47.4191406348745
"727" 145.2 3.46820111754725 52.5492584892958
"728" 145.4 2.50922285352778 58.2534530719767
"729" 145.6 1.7029449262076 61.5290094782589
"730" 145.8 2.32270278166666 64.9664160305045
"731" 146 4.73317971479738 68.3832194039639
"732" 146.2 6.81562737298225 72.9854662037034
"733" 146.4 7.70034823389822 76.5599956441151
"734" 146.6 7.41445182115178 80.3738558090086
"735" 146.8 7.40740339651882 84.4033211305155
"736" 147 9.64704032363452 84.9750154539288
"737" 147.2 13.86316198391 85.6917571987947
"738" 147.4 18.466558189314 87.2762670645857
"739" 147.6 22.305677508092 89.7400495818543
"740" 147.8 26.4892559268315 92.3359492123621
"741" 148 31.5108193929079 95.2323615271062
"742" 148.2 36.6870109695654 99.0518801345153
"743" 148.4 42.2458510243453 102.362735069342
"744" 148.6 46.4469017549199 106.603064512338
"745" 148.8 49.2227219644854 111.652884328043
"746" 149 53.673538738254 115.393259551338
"747" 149.2 59.6824009993968 116.76122986279
"748" 149.4 66.5465708294917 118.058003716704
"749" 149.6 73.4461623419079 119.356459895009
"750" 149.8 80.5186602365009 120.207524856709
"751" 150 86.3714625595944 118.584482532888
"752" 150.2 91.4296757536694 114.526979460538
"753" 150.4 96.8962298423675 108.933723806402
"754" 150.6 100.583402962576 102.761125719548
"755" 150.8 103.86256625899 96.5826211917387
"756" 151 105.664818436117 89.9267445488715
"757" 151.2 107.434938516489 83.2848653217316
"758" 151.4 107.491751044218 76.5503607938715
"759" 151.6 106.258508746932 69.8890559129917
"760" 151.8 105.193437223031 63.5713038660189
"761" 152 101.130182756155 57.6669558226799
"762" 152.2 98.6763417313129 51.9778021303905
"763" 152.4 97.6751822138015 45.7848788834182
"764" 152.6 99.0388326316096 43.2291593538195
"765" 152.8 101.119325809034 43.2114182751199
"766" 153 99.0775150754164 42.7125266171276
"767" 153.2 95.8079704971111 42.0673209832545
"768" 153.4 91.3480654108183 41.3373843619406
"769" 153.6 88.7798705084725 39.3478928395014
"770" 153.8 87.4859872686797 36.5250518037202
"771" 154 86.8227127845033 32.8418626633378
"772" 154.2 87.2334614170983 29.4132456184436
"773" 154.4 86.2292210090808 28.8057849675651
"774" 154.6 83.3695178426677 27.4709013636534
"775" 154.8 78.923112940088 26.7477562878279
"776" 155 74.3546429864444 24.6359657059436
"777" 155.2 69.2881578543959 22.4617146592844
"778" 155.4 63.4017999567425 18.5761698784725
"779" 155.6 59.5635827655076 14.4106138893431
"780" 155.8 59.1050434508111 10.0595455695045
"781" 156 61.6274383417587 8.2784542903807
"782" 156.2 63.9526795342086 8.39300599415859
"783" 156.4 67.986532992935 7.68993461080953
"784" 156.6 72.9891752905556 5.57244117761561
"785" 156.8 77.9294366533634 3.76673457605406
"786" 157 82.2841267073856 5.9054977292496
"787" 157.2 87.5914632729853 8.45238627739906
"788" 157.4 93.6798784264857 10.6339136103018
"789" 157.6 99.635200552136 12.4486816088191
"790" 157.8 99.3327199580172 15.3031652100287
"791" 158 99.3203797425302 18.4408661118664
"792" 158.2 101.107955935278 23.2306832245601
"793" 158.4 103.557351595944 28.2910612059489
"794" 158.6 105.612591633056 32.6543101926989
"795" 158.8 109.247161277188 37.2761583769917
"796" 159 113.398220972269 41.5779151966628
"797" 159.2 117.523409170668 46.450398533094
"798" 159.4 122.959614446868 50.4870294181175
"799" 159.6 124.422817050411 52.7972433264093
"800" 159.8 123.076176300342 55.6797105322225
"801" 160 122.164534693287 59.688499533022
"802" 160.2 121.629339217368 64.4464032641345
"803" 160.4 121.703023278913 69.3774847906166
"804" 160.6 123.065907625012 74.5062211680158
"805" 160.8 124.639355668566 78.4411936265208
"806" 161 123.824878212813 80.2157170096799
"807" 161.2 122.225547316594 82.5606071393628
"808" 161.4 121.208268468932 84.5459140103507
"809" 161.6 120.045079791707 86.8517531363952
"810" 161.8 118.950536394444 89.8348120194628
"811" 162 117.795761956346 93.3425885322641
"812" 162.2 116.810715141504 96.0250331942192
"813" 162.4 115.380200002625 97.5954208704241
"814" 162.6 114.158378246269 98.6759647108628
"815" 162.8 112.134459504244 100.529421922782
"816" 163 109.950233401614 102.140160439241
"817" 163.2 107.58942612877 103.505609536512
"818" 163.4 105.679457319194 103.758990537763
"819" 163.6 103.86663127115 104.603833086771
"820" 163.8 101.743240630263 104.319854181743
"821" 164 100.157759342778 104.243006572658
"822" 164.2 99.3860165842674 103.939625269086
"823" 164.4 98.2647565757194 103.122019882763
"824" 164.6 96.5342732001386 102.340625344127
"825" 164.8 94.6137925199823 100.974706161645
"826" 165 92.0916460464444 99.0708865169629
"827" 165.2 89.7510487903427 97.5019414247955
"828" 165.4 87.2643225030086 95.3907477262481
"829" 165.6 85.1353480545716 91.859892877287
"830" 165.8 82.8589024893194 88.1277306640628
"831" 166 79.1940925282462 83.6556475533292
"832" 166.2 74.9838487972764 78.8819945528463
"833" 166.4 70.4884332445018 74.8349362548543
"834" 166.6 67.7709079523088 70.2924983434989
"835" 166.8 67.0898065827339 65.0591678978115
"836" 167 64.4459262393918 58.6224118051799
"837" 167.2 60.615626516801 53.4248770202552
"838" 167.4 55.6065332959637 49.8306049983282
"839" 167.6 50.6630746134445 46.4440814687469
"840" 167.8 45.2548723411319 41.9425808966503
"841" 168 40.4037056074662 36.5930659337617
"842" 168.2 37.427002781076 32.7875525338063
"843" 168.4 39.2257657437203 28.8289475368378
"844" 168.6 42.0196551131572 25.6698441393804
"845" 168.8 46.3784292693913 23.6247617598166
"846" 169 50.7693331571219 20.272993319354
"847" 169.2 53.5453376106944 16.2925688331191
"848" 169.4 51.1433290152351 15.8880739506053
"849" 169.6 48.775787588341 17.4864769767689
"850" 169.8 47.136108336767 20.4497013075153
"851" 170 44.5912509975402 24.2712192118059
"852" 170.2 41.5332690205069 28.1123555499628
"853" 170.4 38.0791377056129 30.7961811176484
"854" 170.6 33.5972742528274 33.4639254944974
"855" 170.8 29.3811073429637 36.3072280152513
"856" 171 25.2585668049853 38.6408955040623
"857" 171.2 21.8674005726466 38.6030589493059
"858" 171.4 20.6703283339539 40.4566665691492
"859" 171.6 21.4958167636646 44.2424686343424
"860" 171.8 23.8615546257463 47.9849386123944
"861" 172 27.520914783031 51.8848353607032
"862" 172.2 31.9300034013065 55.7497435127258
"863" 172.4 35.7899974234708 59.8695332981273
"864" 172.6 40.1046002453053 64.5380763436639
"865" 172.8 44.793699339772 68.1673766094241
"866" 173 48.9693908626023 72.5787741039431
"867" 173.2 53.1539854548004 77.2883794357023
"868" 173.4 56.6637100642626 83.2567739515155
"869" 173.6 60.0263336795393 89.9320049556137
"870" 173.8 63.544209622592 96.7133119328215
"871" 174 67.3446442540332 103.320610895039
"872" 174.2 69.9790269423039 110.126407151937
"873" 174.4 70.2687976386944 117.37924305782
"874" 174.6 69.7705641210618 121.79232214022
"875" 174.8 71.1662055316111 125.302703026981
"876" 175 71.9583659547335 124.353645187221
"877" 175.2 71.1254948864924 124.233902666214
"878" 175.4 70.8498194895182 123.616446285969
"879" 175.6 71.1968229773694 122.212030413113
"880" 175.8 72.3708179055176 120.095967289594
"881" 176 74.84999137401 116.862468914592
"882" 176.2 78.0432750045428 114.353222219567
"883" 176.4 82.0839732514864 112.070842025636
"884" 176.6 86.7850836555428 108.974474934477
"885" 176.8 91.7126410779105 105.006319429719
"886" 177 95.9149101852993 100.614512983314
"887" 177.2 100.640248056969 95.4911114358628
"888" 177.4 104.916132723219 90.0609366019878
"889" 177.6 108.252906423882 89.4185061985164
"890" 177.8 109.371025690056 90.6304762255792
"891" 178 111.06827339666 88.518589036674
"892" 178.2 111.745284968239 84.2551940703763
"893" 178.4 111.911565930682 79.4810699446938
"894" 178.6 111.666769520411 73.3823458258887
"895" 178.8 110.736792180285 66.8705479157034
"896" 179 110.007318551188 58.8090330321712
"897" 179.2 109.188687640727 52.0016133141199
"898" 179.4 109.244573460885 44.4239324715412
"899" 179.6 108.244988118944 37.1307984070045
"900" 179.8 109.211654785714 30.6787103189578
"901" 180 112.137764535871 26.6255829580639
"902" 180.2 114.656926348334 27.4439746447736
"903" 180.4 114.696794952621 28.1931042635281
"904" 180.6 115.69397856554 28.9120306657509
"905" 180.8 115.579839008418 28.9999238705484
"906" 181 114.269341882241 28.5277359898124
"907" 181.2 113.175544466462 26.479356651177
"908" 181.4 111.225634303205 23.3735475376431
"909" 181.6 108.765095727471 20.7662400353905
"910" 181.8 104.452762078607 18.3619702871081
"911" 182 100.81095783108 14.5381834770902
"912" 182.2 97.5188950522552 10.8216149657568
"913" 182.4 93.2854827908675 8.84521817978015
"914" 182.6 87.8720693264166 6.51374225667117
"915" 182.8 82.4903802973634 3.64278352967567
"916" 183 77.9044340301237 2.57734373086614
"917" 183.2 74.0242942645659 1.47254615378176
"918" 183.4 68.9168842689692 1.49344647711507
"919" 183.6 63.3174574688562 1.21064931327902
"920" 183.8 58.2445771943949 1.34587109763982
"921" 184 52.1980588632234 1.73825033197468
"922" 184.2 46.3973123163929 3.6915901415801
"923" 184.4 39.9043153287644 6.02412414652784
"924" 184.6 33.7891667916319 8.74048550477534
"925" 184.8 28.8310307547993 11.7252580780636
"926" 185 29.0646343371147 14.7695143986038
"927" 185.2 28.193092315855 19.266341766722
"928" 185.4 27.9648323236678 22.4334911092953
"929" 185.6 28.7708298253433 25.445130394321
"930" 185.8 28.0761097792257 29.4261075259003
"931" 186 25.4538039167537 32.1425082843945
"932" 186.2 22.5620716063826 33.1393345259306
"933" 186.4 18.7534485634548 33.0881142052193
"934" 186.6 15.6240473780111 32.8715879605712
"935" 186.8 14.4162419315444 32.5913208723712
"936" 187 14.3630309223644 34.6037234950678
"937" 187.2 15.8301344611844 38.1236233345978
"938" 187.4 17.8419405961414 41.9968681683833
"939" 187.6 20.1324812061237 44.7904706859982
"940" 187.8 23.3473589805887 47.1479785859244
"941" 188 26.9997968833279 50.2831086662165
"942" 188.2 31.5940528439582 52.9835760265351
"943" 188.4 36.0128784277715 55.8067383249593
"944" 188.6 40.5710818519587 58.4826614013236
"945" 188.8 45.0563171097746 61.7074498176586
"946" 189 49.4214843992444 65.5149828794469
"947" 189.2 53.8808495048604 69.1238239103069
"948" 189.4 58.2625000165122 73.8552155663802
"949" 189.6 62.4475892928871 78.3247000729034
"950" 189.8 66.9462768869194 83.2740142729628
"951" 190 72.3655647861444 88.5003584972378
"952" 190.2 77.4266835400477 94.3558560093833
"953" 190.4 83.1154555692944 98.6027130855378
"954" 190.6 88.249321027592 102.57448617301
"955" 190.8 94.1867136552737 105.858896356862
"956" 191 97.7687434839486 107.517459576582
"957" 191.2 96.707814791547 110.785838480171
"958" 191.4 94.5826076122948 111.922020257436
"959" 191.6 91.9733295561386 111.93308755521
"960" 191.8 87.7964484413225 111.911671166326
"961" 192 82.8856517211251 114.180874229006
"962" 192.2 77.6628474428924 117.12225269727
"963" 192.4 72.3157715383514 119.764655837163
"964" 192.6 68.0010449836807 124.723625767846
"965" 192.8 67.0085329368871 125.361328194994
"966" 193 65.2477194243106 123.158784473672
"967" 193.2 62.5691400891461 121.384893196435
"968" 193.4 58.9551235439944 117.982545263913
"969" 193.6 54.5353811570735 115.072719479789
"970" 193.8 50.2119243613957 112.763036822277
"971" 194 48.1655723813314 109.356439404516
"972" 194.2 47.4437180631409 104.156414728579
"973" 194.4 47.9991000225796 99.1849386950541
"974" 194.6 48.0368614767902 93.928539077193
"975" 194.8 48.0989452835949 88.4866044406166
"976" 195 49.2412989713333 82.8759076135878
"977" 195.2 51.1995914140792 77.3428481717422
"978" 195.4 52.1960584493444 71.3484759507833
"979" 195.6 54.1701128923117 64.9164354422361
"980" 195.8 56.7777988489539 58.4264500286963
"981" 196 58.5117611867415 51.6577235464319
"982" 196.2 58.9465531433562 44.3373095429849
"983" 196.4 59.5398387225096 37.2909642166313
"984" 196.6 59.5315761434444 30.4893177108712
"985" 196.8 59.9351647992279 23.7463157124048
"986" 197 62.7909297380954 19.6024876907341
"987" 197.2 67.3807230414903 19.7827954823424
"988" 197.4 72.6641980009302 20.5810875126664
"989" 197.6 78.5574356071175 22.6699312804148
"990" 197.8 83.5120516423884 25.178569913978
"991" 198 89.1888886128856 27.8397695784849
"992" 198.2 95.7729791305302 28.3448498390378
"993" 198.4 102.103969134963 26.881980629102
"994" 198.6 103.638458719416 25.314298240464
"995" 198.8 104.507548188444 21.8859673973378
"996" 199 104.747237418985 20.8685358916487
"997" 199.2 104.309812573557 21.6924950021276
"998" 199.4 104.026115248244 23.7077034706378
"999" 199.6 101.974852928435 24.891417010792
"1000" 199.8 100.779904099104 27.7690809005801
"1001" 200 99.8774993377172 31.9674756732924
"1002" 200.2 100.011910152176 36.8035574691265
"1003" 200.4 101.378582773142 41.9949556626635
"1004" 200.6 102.241651653409 47.6708777262449
"1005" 200.8 102.780340682077 52.2402488034525
"1006" 201 104.171489958555 58.988968245448
"1007" 201.2 105.436629301111 65.0186802893763
"1008" 201.4 106.106345050869 71.4879433147936
"1009" 201.6 106.664603671419 77.0366438676654
"1010" 201.8 107.110510975172 83.6958099236395
"1011" 202 108.623521720835 90.9382471602281
"1012" 202.2 107.242623870386 96.7225255874261
"1013" 202.4 105.287436320649 99.3071399771165
"1014" 202.6 102.248706857981 104.392310263399
"1015" 202.8 97.4691732046713 108.249018095636
"1016" 203 91.8195678964608 110.772611767117
"1017" 203.2 88.5964130905032 113.108194235208
"1018" 203.4 82.7672496683893 117.305676171428
"1019" 203.6 76.3531209809928 120.44792991037
"1020" 203.8 70.3295479126412 124.11140381133
"1021" 204 65.6844885047149 123.290651459149
"1022" 204.2 60.3243964253116 120.119780864768
"1023" 204.4 55.118955869981 116.547574665155
"1024" 204.6 50.7232537309694 112.396312619563
"1025" 204.8 47.9485239109362 107.937570245272
"1026" 205 43.8289884875519 104.327342081292
"1027" 205.2 38.8044064053512 101.667081741728
"1028" 205.4 33.025083635352 99.0734290468883
"1029" 205.6 26.7022838725694 97.6791056357878
"1030" 205.8 21.0725621913957 94.8843580473013
"1031" 206 16.8422560608835 89.9998806343257
"1032" 206.2 14.464219070969 84.0637012530346
"1033" 206.4 12.2071507316152 78.6027666707159
"1034" 206.6 11.2267487027194 72.2002794357878
"1035" 206.8 10.7904173803949 65.234189369218
"1036" 207 12.6818830984971 58.8168554788115
"1037" 207.2 15.5558110379181 52.4840261772589
"1038" 207.4 17.0620686235255 45.86188716
"1039" 207.6 20.3011914667022 40.337759598209
"1040" 207.8 24.7486220907172 35.8549268828984
"1041" 208 29.2232435950424 32.2646490491677
"1042" 208.2 34.8704738437813 28.7766488935852
"1043" 208.4 40.7756956144339 25.6548221886589
"1044" 208.6 47.0227658901778 21.8647350421712
"1045" 208.8 53.0449007386444 17.2275886737712
"1046" 209 57.7188934131368 13.3988583952774
"1047" 209.2 61.2439734434767 14.1950604242249
"1048" 209.4 67.398834920959 15.3078539437116
"1049" 209.6 74.4727256697842 15.1705651229252
"1050" 209.8 81.3698086865016 13.9238342098378
"1051" 210 88.5135320092323 12.5533821945348
"1052" 210.2 92.8213483014541 15.3680426756936
"1053" 210.4 95.6284889185278 19.4902499893656
"1054" 210.6 98.4061612212762 25.1428519333238
"1055" 210.8 101.333187720167 31.1998938637823
"1056" 211 104.058147032746 35.9714316928095
"1057" 211.2 107.848239366287 41.5784180682326
"1058" 211.4 111.434857131733 48.5113407763378
"1059" 211.6 114.845687114844 55.0657688162878
"1060" 211.8 118.466504625957 60.8767377737866
"1061" 212 118.677146497655 63.78187411068
"1062" 212.2 117.165914288531 67.1295537318809
"1063" 212.4 117.544245437544 71.6524846724878
"1064" 212.6 116.91023020394 76.163067741177
"1065" 212.8 116.621900337453 81.8764953916726
"1066" 213 116.781726092919 86.7101470733039
"1067" 213.2 116.433857509902 92.3424791192955
"1068" 213.4 116.569139736631 97.5213744278294
"1069" 213.6 116.57941363316 97.5031699479758
"1070" 213.8 117.016742359526 96.3397300675924
"1071" 214 117.449713058598 95.4397454689404
"1072" 214.2 117.959733109957 95.4201463718635
"1073" 214.4 118.544281542775 94.6780262910858
"1074" 214.6 118.810959493851 94.5999463050667
"1075" 214.8 119.450269417167 95.3923809843378
"1076" 215 119.479731428851 95.21030884136
"1077" 215.2 119.15560707147 95.1732198945667
"1078" 215.4 118.134950985882 95.6460317987396
"1079" 215.6 117.584595522537 96.3660361284093
"1080" 215.8 116.672211909377 97.1035648626005
"1081" 216 115.740983459778 98.8075236499917
"1082" 216.2 115.095905550869 100.953134802488
"1083" 216.4 114.454651255877 102.097788284946
"1084" 216.6 114.316716315621 102.393984971732
"1085" 216.8 113.458400089794 102.943668099363
"1086" 217 112.679762408238 104.592658783871
"1087" 217.2 112.065778627734 105.791765046496
"1088" 217.4 110.780390734054 106.306329402326
"1089" 217.6 109.950106742511 107.122643054887
"1090" 217.8 108.981327131692 107.937645428694
"1091" 218 107.248168546972 109.276812533766
"1092" 218.2 105.983520228794 110.017227223138
"1093" 218.4 104.471043460597 110.910713518185
"1094" 218.6 102.758334741411 110.782983709729
"1095" 218.8 100.927382176703 110.108599565372
"1096" 219 100.739247172034 109.025186259428
"1097" 219.2 100.534589444419 108.349017410274
"1098" 219.4 100.123974575044 107.262329140263
"1099" 219.6 99.7835563175575 106.019820947368
"1100" 219.8 100.145693354302 105.837093917964
"1101" 220 100.314350246321 104.531500656475
"1102" 220.2 100.789112189794 103.456429476638
"1103" 220.4 101.14052387875 103.885682921431
"1104" 220.6 101.805115785973 102.732283333648
"1105" 220.8 102.699490491529 103.176378310694
"1106" 221 103.569595025428 103.961509737191
"1107" 221.2 103.844273704268 103.919758719468
"1108" 221.4 104.872336305565 104.4285784832
"1109" 221.6 104.424831350089 104.311549420425
"1110" 221.8 103.85671460842 103.45314188616
"1111" 222 103.253725558341 102.853723449976
"1112" 222.2 103.177272958944 101.749348121238
"1113" 222.4 102.965940719604 101.784033582115
"1114" 222.6 102.645713705749 100.636034193803
"1115" 222.8 102.922262933265 99.8724079245045
"1116" 223 103.098089909569 99.1791715283128
"1117" 223.2 102.819365575769 98.0612880287878
"1118" 223.4 102.606081334978 96.7181436357616
"1119" 223.6 103.105337171716 95.6072236289904
"1120" 223.8 104.040095152134 94.1162432238034
"1121" 224 104.880111146182 92.3327626177785
"1122" 224.2 105.806962332034 89.7266086710173
"1123" 224.4 107.241108103139 87.9700534366684
"1124" 224.6 109.641271403049 87.0009616915353
"1125" 224.8 112.211119432724 85.2267611750497
"1126" 225 112.611633860276 82.4725820769975
"1127" 225.2 112.831821177349 78.7054114859161
"1128" 225.4 112.919518482048 74.1142664315361
"1129" 225.6 112.830295778137 68.7817069281455
"1130" 225.8 112.832773474597 63.2966172512955
"1131" 226 112.758421933319 57.8302214589878
"1132" 226.2 112.896582702229 52.7878299669758
"1133" 226.4 114.65597264988 49.1564777217866
"1134" 226.6 117.956997501234 46.0874998102063
"1135" 226.8 121.494056990639 42.1956147903209
"1136" 227 121.47473095825 41.3178908199565
"1137" 227.2 119.338067553739 40.7793734557706
"1138" 227.4 116.257500581855 40.2846197782994
"1139" 227.6 112.393604029472 40.0303660371288
"1140" 227.8 107.863757728499 39.2590524803469
"1141" 228 103.491614724765 37.1540338145454
"1142" 228.2 100.331290195226 34.4956701094106
"1143" 228.4 96.594571456136 31.1399008851649
"1144" 228.6 92.4456756802855 29.246847910492
"1145" 228.8 88.2633697121331 26.1500652915643
"1146" 229 83.5218607540866 22.1530275710397
"1147" 229.2 80.4986326039687 17.1074506486145
"1148" 229.4 77.380792896273 10.9792098675807
"1149" 229.6 75.8632025250527 5.33064040434299
"1150" 229.8 77.4902917416944 4.34538798527534
"1151" 230 78.0322557240833 5.24687839839339
"1152" 230.2 77.2396208311016 5.72693183806641
"1153" 230.4 74.8690928587475 6.26860506520148
"1154" 230.6 72.6055432394735 8.17625628015822
"1155" 230.8 69.3882821296445 10.2366840754664
"1156" 231 66.29204893675 12.6286605446712
"1157" 231.2 63.248675474105 14.6671614329204
"1158" 231.4 60.1571222335069 16.3443226988378
"1159" 231.6 57.5713953076804 16.4616970667255
"1160" 231.8 53.9431671730489 15.1207790670356
"1161" 232 50.5772504050896 12.5183892807411
"1162" 232.2 47.139341901917 9.32084626777191
"1163" 232.4 43.4574171203194 8.60512924058784
"1164" 232.6 39.8114961247813 10.2387913468063
"1165" 232.8 37.5470276138129 13.5255599266063
"1166" 233 34.9545347139553 17.3053175565987
"1167" 233.2 33.025222502227 21.7461107970009
"1168" 233.4 30.1362159911352 24.975603409477
"1169" 233.6 26.2075097882929 27.3349618187469
"1170" 233.8 21.3756818164023 29.7984839232905
"1171" 234 16.0023550392832 31.3603922044507
"1172" 234.2 10.5986613892119 34.2061649267216
"1173" 234.4 8.56060488789126 39.2291875506038
"1174" 234.6 8.61511577199999 44.4559609395045
"1175" 234.8 9.00669963839638 50.5655711387128
"1176" 235 11.2299160246944 56.3556343926628
"1177" 235.2 12.7348144037896 61.5545832418644
"1178" 235.4 13.650186885591 66.3487155668723
"1179" 235.6 15.5052771666511 71.731290050218
"1180" 235.8 18.7890002991762 75.8249531801305
"1181" 236 22.5572596142339 80.430275546101
"1182" 236.2 26.0149750039944 85.6403602562878
"1183" 236.4 30.1490453831057 89.7500538274669
"1184" 236.6 34.820479248098 93.7728705552079
"1185" 236.8 39.9112142351167 97.3809070207454
"1186" 237 45.5512923650966 98.8115286828726
"1187" 237.2 50.4065215334694 101.144225998988
"1188" 237.4 55.7868669493953 103.937185689035
"1189" 237.6 61.5982537321319 107.256954700361
"1190" 237.8 67.8540916948968 110.039672855743
"1191" 238 75.2243144439868 111.937423845143
"1192" 238.2 82.6082205427615 113.673438782838
"1193" 238.4 88.8942085510264 113.388368309371
"1194" 238.6 92.4738539755285 111.592311130199
"1195" 238.8 93.6911436438194 113.418650520838
"1196" 239 92.3375161251818 115.888801128702
"1197" 239.2 92.7079317459868 115.211884856355
"1198" 239.4 91.7572599231821 114.187192163592
"1199" 239.6 90.2123683412778 113.518745909481
"1200" 239.8 88.6772729573944 113.530120385463
"1201" 240 86.6321411429822 113.413297826258
"1202" 240.2 84.153336970155 113.217501892943
"1203" 240.4 81.1696181994357 113.39427946969
"1204" 240.6 77.7850137356394 114.27262304305
"1205" 240.8 73.7161108762844 117.012184168086
"1206" 241 69.7480899060044 119.348082954102
"1207" 241.2 66.7501008820929 121.508177839338
"1208" 241.4 65.0248494354701 119.863486942966
"1209" 241.6 63.4558880704694 116.823258671813
"1210" 241.8 61.9920852145497 112.560416375154
"1211" 242 60.8992095295727 107.947235920197
"1212" 242.2 58.950088314188 103.66156669271
"1213" 242.4 57.8801999964789 98.9824793829499
"1214" 242.6 56.0175157627602 93.9742831576799
"1215" 242.8 54.7356747965717 88.7620955300197
"1216" 243 53.2916764333923 83.3048935025422
"1217" 243.2 51.9645560068081 77.6822805184106
"1218" 243.4 50.9141568645535 72.2031747569469
"1219" 243.6 50.8148670250765 66.5099681900737
"1220" 243.8 51.6708588782172 61.0156537982197
"1221" 244 52.796144143531 55.3208020670013
"1222" 244.2 52.8821195850202 49.3857277663833
"1223" 244.4 53.8023907941392 42.7484325871536
"1224" 244.6 56.2048663529283 36.8383398374507
"1225" 244.8 58.3218634923477 30.3453486445475
"1226" 245 59.2495823159928 24.1893354755798
"1227" 245.2 57.2315126391248 20.5745958529719
"1228" 245.4 56.8750265122023 18.119794587722
"1229" 245.6 59.7314113031042 17.6826177451162
"1230" 245.8 62.9104752263744 19.2858531836278
"1231" 246 67.4283555917939 20.4023823474883
"1232" 246.2 73.2144070754445 21.7489221958075
"1233" 246.4 79.3526770629945 23.6274451681078
"1234" 246.6 85.4064441302794 26.109144681799
"1235" 246.8 91.0379023893772 28.6415311710398
"1236" 247 97.0211507929899 29.1339213655954
"1237" 247.2 102.920367954306 29.5508476125045
"1238" 247.4 107.120160801336 32.2892475815676
"1239" 247.6 110.557931645226 36.6106949169975
"1240" 247.8 113.99141513073 41.2097300999891
"1241" 248 114.380855310513 43.206912735562
"1242" 248.2 111.575441190356 44.1230075469794
"1243" 248.4 109.295665270651 45.0387524813206
"1244" 248.6 106.471287812944 48.1641917693628
"1245" 248.8 104.827614409076 51.471578083522
"1246" 249 102.342557486241 54.9966039495901
"1247" 249.2 100.863460905629 57.2512486583642
"1248" 249.4 99.4665052134971 60.0907967888115
"1249" 249.6 98.5606946159053 63.1356331276118
"1250" 249.8 98.3971394225152 66.54662936636
"1251" 250 99.2104752302548 69.2084941627689
"1252" 250.2 101.531918047757 71.6234055773683
"1253" 250.4 104.294170708023 73.0179486081799
"1254" 250.6 104.364330151314 72.8630058607509
"1255" 250.8 103.078222162635 73.0578735631106
"1256" 251 101.461313212843 75.1237492658998
"1257" 251.2 99.9599406369707 78.0064345799694
"1258" 251.4 99.2083305859081 81.8167991335924
"1259" 251.6 98.5912091751427 85.8927324226999
"1260" 251.8 96.840916943012 89.6338219546757
"1261" 252 96.3218998028851 94.2339580812616
"1262" 252.2 96.8259588932865 99.7841260267063
"1263" 252.4 96.3897019665195 103.204826067913
"1264" 252.6 93.1190294769906 104.337268896695
"1265" 252.8 88.8781563274021 106.275942294601
"1266" 253 84.3348745296694 108.071281872113
"1267" 253.2 79.0944471655033 109.26710060472
"1268" 253.4 73.6573086276511 111.582490483945
"1269" 253.6 68.4780425220599 111.566535847069
"1270" 253.8 63.5320648481394 109.155265577456
"1271" 254 60.5089212100159 105.602645895367
"1272" 254.2 58.8926508484875 100.58698649839
"1273" 254.4 58.5088190838808 95.5857884377651
"1274" 254.6 57.9089327316367 89.5518500554148
"1275" 254.8 57.0962574693333 83.2050091186712
"1276" 255 58.4639006995081 76.7268245359106
"1277" 255.2 59.9116547804444 70.9305486097785
"1278" 255.4 62.0004055200639 65.5421322803334
"1279" 255.6 65.7199474058717 61.3630923373106
"1280" 255.8 69.5273194430086 58.2145270875045
"1281" 256 74.1332058674966 56.1200937221944
"1282" 256.2 78.2121077496813 54.505569887601
"1283" 256.4 81.4793898000263 53.9209588299833
"1284" 256.6 84.0113311884533 54.4013464171299
"1285" 256.8 87.2323982600717 54.0807805579651
"1286" 257 91.3657300910931 55.2442927539189
"1287" 257.2 95.6739162581692 56.2198544553332
"1288" 257.4 99.0109369518298 57.3208202480122
"1289" 257.6 100.221303123211 57.281890925978
"1290" 257.8 99.7466855060224 56.4582801683975
"1291" 258 98.9999271985833 57.6766407566156
"1292" 258.2 97.9644368648172 59.6293740272469
"1293" 258.4 97.3237195359579 62.705457128973
"1294" 258.6 96.9974758610555 66.8419407368934
"1295" 258.8 97.0246060533263 71.0878970464651
"1296" 259 96.3636825645005 74.0586264392584
"1297" 259.2 92.4337168197444 77.5508329377878
"1298" 259.4 90.8096070965637 84.8379525440122
"1299" 259.6 90.5778285691624 92.5815438118891
"1300" 259.8 91.4456170684031 97.5838758907552
"1301" 260 90.4346365500497 101.339675415759
"1302" 260.2 86.7515411965944 102.921374126438
"1303" 260.4 83.578736294478 103.242107585661
"1304" 260.6 82.1989550240243 103.736696564838
"1305" 260.8 83.4153311718766 104.824944734736
"1306" 261 85.5766257941394 106.748812035092
"1307" 261.2 88.6698998472231 109.754502933305
"1308" 261.4 90.0406752593543 111.11720244933
"1309" 261.6 89.0589352553819 109.530854630141
"1310" 261.8 87.0935081232723 110.221266675576
"1311" 262 84.5660890338444 111.727493431813
"1312" 262.2 80.8901415007128 112.713322039448
"1313" 262.4 76.5539014244701 113.608108459248
"1314" 262.6 71.4705168586209 113.663803932594
"1315" 262.8 66.1797312855461 113.006239012007
"1316" 263 61.0518906914444 110.868662212722
"1317" 263.2 56.1357915997559 107.536591996879
"1318" 263.4 53.3969735813392 103.622712342364
"1319" 263.6 53.2255758008705 98.7683254558379
"1320" 263.8 53.8694700931827 93.8928210965388
"1321" 264 54.9427368196646 88.6001700457461
"1322" 264.2 54.3936040232717 82.2198278389378
"1323" 264.4 52.5934133880263 76.0145755307742
"1324" 264.6 51.7472732895021 69.6416173123955
"1325" 264.8 52.3029107454067 63.5498573914605
"1326" 265 54.044896413286 56.9931411120755
"1327" 265.2 56.4048915069916 51.2082504929793
"1328" 265.4 60.5155180354912 45.4878137139593
"1329" 265.6 64.8734086234626 40.8190515208651
"1330" 265.8 69.6359308516142 35.2214888839039
"1331" 266 72.6645845811435 29.9458106464786
"1332" 266.2 75.2995113737528 24.5285026660715
"1333" 266.4 78.8973136190502 24.6433153673475
"1334" 266.6 81.9336367975138 27.4591452965804
"1335" 266.8 85.489137152273 31.314953007495
"1336" 267 90.8649748067809 35.2117506797444
"1337" 267.2 95.2237755550555 39.0594040013101
"1338" 267.4 97.226041669076 44.186645276601
"1339" 267.6 99.9217184432123 50.0707814334896
"1340" 267.8 102.066447894855 56.3699662324003
"1341" 268 104.098318977515 62.8228876434131
"1342" 268.2 106.901376796918 69.7157586335747
"1343" 268.4 107.958836961203 74.6512985872171
"1344" 268.6 105.370370381634 77.1717255755361
"1345" 268.8 102.619824291344 80.9044834363628
"1346" 269 100.369269023125 85.6167548731908
"1347" 269.2 99.2820037639275 90.9562582362107
"1348" 269.4 97.1296159218097 95.1326077346031
"1349" 269.6 93.5973019142296 100.363384203482
"1350" 269.8 90.033685247226 105.047036197981
"1351" 270 85.6564854321139 109.854773385011
"1352" 270.2 81.2895204123625 113.773683344936
"1353" 270.4 77.0780410940822 116.041765895365
"1354" 270.6 73.6227560242874 117.012007290284
"1355" 270.8 69.2268579269186 117.024124073191
"1356" 271 64.2273864005735 117.371978069935
"1357" 271.2 61.7390728671404 120.054356016366
"1358" 271.4 62.9719431162893 122.443865767028
"1359" 271.6 64.0050680656568 121.861611999236
"1360" 271.8 63.8677776368705 120.639128310907
"1361" 272 64.0094773961671 118.76063971151
"1362" 272.2 63.5239221464924 116.74007030427
"1363" 272.4 61.7113433693163 113.519912522402
"1364" 272.6 60.7887593273675 109.417168200966
"1365" 272.8 59.5738071031111 105.036770004274
"1366" 273 57.946290888265 100.434248707376
"1367" 273.2 56.2603010369573 95.5181418572481
"1368" 273.4 54.4310565772748 90.9062876569807
"1369" 273.6 51.3298792397602 85.995387584522
"1370" 273.8 49.9956746258552 80.6999703582039
"1371" 274 49.8447070977417 74.7769118123784
"1372" 274.2 50.2818119308463 68.8866628405294
"1373" 274.4 51.5089358938268 62.5734047070143
"1374" 274.6 50.8192881632794 55.6485042028961
"1375" 274.8 49.0458772756209 49.5454813691614
"1376" 275 46.2407013058507 43.1687494075253
"1377" 275.2 43.7335249707488 36.5930659337617
"1378" 275.4 42.9094704186445 30.4638388846712
"1379" 275.6 45.7355302982955 27.62954534604
"1380" 275.8 49.7230951886057 26.0139481905475
"1381" 276 54.9375821831836 25.6717886381422
"1382" 276.2 60.9421772704548 25.050463878209
"1383" 276.4 67.0727625579398 24.6463720022304
"1384" 276.6 73.1094329757016 24.2718774793521
"1385" 276.8 79.6167025627745 25.2557276877213
"1386" 277 85.2892130047521 27.9028901999532
"1387" 277.2 90.7226591039167 30.6124653708378
"1388" 277.4 96.6575098022503 32.643350449498
"1389" 277.6 102.58905602073 34.3432934929807
"1390" 277.8 106.2742745745 36.3183199354433
"1391" 278 109.788640828865 37.2403126599694
"1392" 278.2 112.129872348281 35.8828484283292
"1393" 278.4 111.952156299595 34.3689011628024
"1394" 278.6 110.180573770333 33.5389916579767
"1395" 278.8 108.102757434029 31.6484440587812
"1396" 279 106.155750831284 29.2075244355643
"1397" 279.2 103.548302104587 24.9925642775807
"1398" 279.4 100.739915095192 20.3995041024453
"1399" 279.6 97.8863077257551 16.5434533307893
"1400" 279.8 96.2240696585327 12.6498928998378
"1401" 280 95.5014943898159 10.3349595479521
"1402" 280.2 92.6773018078595 9.95057952034727
"1403" 280.4 89.2727294886944 10.7469430680253
"1404" 280.6 84.907414554915 11.244810572632
"1405" 280.8 80.9809196013124 10.1705146710359
"1406" 281 77.1359660964538 7.7160491721369
"1407" 281.2 74.6522517305105 3.79239530106425
"1408" 281.4 73.2845186686774 3.02978075500289
"1409" 281.6 69.456282593271 2.77424786711335
"1410" 281.8 65.908857120031 1.85936501542438
"1411" 282 62.1761232914129 3.29916368443784
"1412" 282.2 57.4278850828398 3.9337642160704
"1413" 282.4 52.6179938476343 2.52609094517961
"1414" 282.6 49.6338582355888 2.97450565162134
"1415" 282.8 47.7449617081258 3.93249450712355
"1416" 283 43.6662318010424 6.4890076573533
"1417" 283.2 39.0760673712849 7.3128919649655
"1418" 283.4 35.0069061115657 8.58486199247421
"1419" 283.6 31.7858356424444 11.2939652679071
"1420" 283.8 29.3709925851414 14.885080834656
"1421" 284 25.2967847461632 17.9287872031503
"1422" 284.2 21.6804459020011 20.4209348908378
"1423" 284.4 18.4531895220624 22.2030213301075
"1424" 284.6 16.5624732136678 23.9947468424017
"1425" 284.8 15.2186301652111 27.8692450833045
"1426" 285 13.6603077535111 33.0032285626045
"1427" 285.2 11.7659243589252 36.7959804986071
"1428" 285.4 9.12411730567217 40.7409294493527
"1429" 285.6 6.06843559038504 43.9648838932735
"1430" 285.8 3.83623478159898 46.9443929650378
"1431" 286 3.07791408741741 51.9561469402703
"1432" 286.2 2.8301200309949 55.8797471881681
"1433" 286.4 3.44518944874878 60.7395156897596
"1434" 286.6 3.30661005249707 65.3541858853905
"1435" 286.8 3.89592738258236 70.6581515155275
"1436" 287 4.3218775792203 75.9955263143206
"1437" 287.2 5.13880985680577 81.3806323827118
"1438" 287.4 5.35900049718804 86.7279468182481
"1439" 287.6 7.53048395789444 90.1023396945628
"1440" 287.8 10.2946691919164 92.4393850277579
"1441" 288 14.0383620965767 95.7045492474907
"1442" 288.2 18.6520071861111 97.5695140179661
"1443" 288.4 22.7940653653093 96.9056166755405
"1444" 288.6 27.3849251087602 97.1390215698905
"1445" 288.8 31.0350245644362 99.6047410208461
"1446" 289 34.147977254213 102.359576537168
"1447" 289.2 35.2838475050038 105.718862874295
"1448" 289.4 35.5671308002906 109.132981293351
"1449" 289.6 36.2651094966758 112.507940410797
"1450" 289.8 38.9982802540873 115.250699452362
"1451" 290 43.1304227996204 117.27512565447
"1452" 290.2 47.3896841816072 119.782431762419
"1453" 290.4 51.8304589985159 121.508177839338
"1454" 290.6 57.4521376501056 122.78580410354
"1455" 290.8 63.050272900046 122.675625617955
"1456" 291 69.1874582107006 122.659462816598
"1457" 291.2 75.0587230844936 122.971121917461
"1458" 291.4 80.6800167257859 119.608140983082
"1459" 291.6 85.9007293121167 115.38201889272
"1460" 291.8 90.8507055393163 111.076558420146
"1461" 292 94.9517377898694 107.526671962088
"1462" 292.2 98.5181423337195 103.768545097588
"1463" 292.4 101.757385693079 98.4700367588622
"1464" 292.6 103.257002098315 95.2693797544068
"1465" 292.8 104.696513838478 92.2258811010921
"1466" 293 107.182296987332 92.8412036885361
"1467" 293.2 109.050864997105 95.0162913541248
"1468" 293.4 109.013266731342 96.6385569068122
"1469" 293.6 110.201398403337 98.8599228888709
"1470" 293.8 110.326831274716 100.115680332855
"1471" 294 108.61826094013 100.938237059069
"1472" 294.2 106.967945191545 103.216414651678
"1473" 294.4 105.170001632029 106.732617865897
"1474" 294.6 102.816198253794 109.740144988213
"1475" 294.8 99.0130234114854 111.505650127461
"1476" 295 95.1700786627912 113.66419243462
"1477" 295.2 90.8487993739403 114.42201090797
"1478" 295.4 86.4797745864772 115.982196353666
"1479" 295.6 82.3100820436513 117.9960534347
"1480" 295.8 79.0246255836822 121.473718771117
"1481" 296 75.7090501928968 124.08639239529
"1482" 296.2 71.4448606343297 122.717377869649
"1483" 296.4 67.5345119241164 119.821989121422
"1484" 296.6 62.4835202241444 118.211854699713
"1485" 296.8 57.6189223572509 117.735667766499
"1486" 297 52.1727427010243 118.346341151031
"1487" 297.2 47.7985795199567 119.813214462253
"1488" 297.4 45.9476274584689 121.345051208179
"1489" 297.6 45.2630502626248 119.753898002617
"1490" 297.8 42.9443109603694 116.829628378363
"1491" 298 39.4061007744281 112.78690093678
"1492" 298.2 37.3156682709281 108.003355739149
"1493" 298.4 35.6600825893436 103.990414287922
"1494" 298.6 33.508450110138 98.5094277057411
"1495" 298.8 30.8514756598194 94.0324486359129
"1496" 299 26.9661830102343 90.9351922077118
"1497" 299.2 22.0431532473444 89.0768169400128
"1498" 299.4 16.3041842646427 87.444524725312
"1499" 299.6 12.291093584035 83.4780204256568
"1500" 299.8 9.90372766225896 77.9578777337733
"1501" 300 9.08971131873015 71.980230161611
"1502" 300.2 10.2403344719836 65.6347736453161
"1503" 300.4 13.1893754843633 59.692758085054
"1504" 300.6 17.0090392422097 54.378671340177
"1505" 300.8 21.281538444648 50.3799759279529
"1506" 301 26.5451359745791 48.2688019500109
"1507" 301.2 31.391414415369 45.7351101856775
"1508" 301.4 35.6167272510187 42.0501879441844
"1509" 301.6 39.1933256741891 37.0092770550932
"1510" 301.8 42.8728103515295 33.3053604591038
"1511" 302 46.4465772342257 32.0735168107441
"1512" 302.2 50.7647073625324 32.6969693385192
"1513" 302.4 56.1025150338071 33.6167269656291
"1514" 302.6 61.640012371855 34.7990388127536
"1515" 302.8 67.4980243749645 34.7833492197778
"1516" 303 73.0949537895302 32.7308477777521
"1517" 303.2 76.4610601055192 29.9862101100341
"1518" 303.4 79.8491778455998 29.318734681265
"1519" 303.6 82.3096888588544 31.5118679356978
"1520" 303.8 84.8677615117652 34.7852240768001
"1521" 304 86.4354602241734 37.7655862965201
"1522" 304.2 88.5291352745637 41.3813600775718
"1523" 304.4 90.5620329385178 45.4135596367461
"1524" 304.6 93.9321480522808 48.3862629022651
"1525" 304.8 96.7159361299444 51.8068257966799
"1526" 305 97.1093508594708 55.5448377983905
"1527" 305.2 98.2679238976944 60.3165302490045
"1528" 305.4 99.9963767469087 64.9588330465164
"1529" 305.6 101.584562480087 69.60644393282
"1530" 305.8 101.265509900188 73.9754676535302
"1531" 306 100.639559508714 78.5691551544987
"1532" 306.2 98.8631619929962 82.5189844017344
"1533" 306.4 96.1028714358004 86.6065043904565
"1534" 306.6 92.4068076710643 90.3950566637469
"1535" 306.8 89.0256783746444 94.1853215931128
"1536" 307 86.7485115842705 99.1571544991509
"1537" 307.2 84.1543371770944 103.698478325538
"1538" 307.4 82.876069906747 106.572554153233
"1539" 307.6 81.0523312367722 106.900139061519
"1540" 307.8 78.9030220474031 105.944510554152
"1541" 308 76.9097934872848 104.279459795233
"1542" 308.2 74.4174385873401 102.390749876447
"1543" 308.4 73.8845457248918 100.531728427048
"1544" 308.6 73.9158249237262 100.286631871665
"1545" 308.8 73.6845043369971 100.052324197233
"1546" 309 71.7989418066169 98.9989527619585
"1547" 309.2 69.7330145180495 96.9666084602664
"1548" 309.4 66.7277316706444 93.9560121573128
"1549" 309.6 65.0141263939754 90.2892877633511
"1550" 309.8 64.0726895976879 86.2992094685683
"1551" 310 61.9872146416271 82.0852331700987
"1552" 310.2 59.9520171135772 77.1327434379529
"1553" 310.4 58.6686949134985 70.6348810125676
"1554" 310.6 56.896856271425 64.442409750566
"1555" 310.8 56.8636455167357 58.8395416590126
"1556" 311 57.0877060289024 53.2064693333332
"1557" 311.2 57.6159798129645 47.3839027169878
"1558" 311.4 57.8845687164444 40.8117167072621
"1559" 311.6 56.5703041254994 33.9275126478488
"1560" 311.8 54.7008992731864 27.9289696436443
"1561" 312 51.9260025756865 24.6490790491852
"1562" 312.2 48.1829237973683 23.4950106606204
"1563" 312.4 44.7293927420379 21.6598778132005
"1564" 312.6 41.4876367271042 19.9954122264667
"1565" 312.8 39.4878889416513 20.0958602117344
"1566" 313 37.9964823066147 22.2708603037634
"1567" 313.2 36.4022074210069 23.9959326920253
"1568" 313.4 35.1360133190939 27.4144786802708
"1569" 313.6 33.9910835675382 31.9381605465566
"1570" 313.8 32.333949045276 37.0358115549431
"1571" 314 29.8239059162159 41.6265979538664
"1572" 314.2 26.0165287845859 45.0392497908756
"1573" 314.4 21.9952914930555 47.7009725541434
"1574" 314.6 17.5448712164715 49.0777281965946
"1575" 314.8 13.680271479899 49.3625651971106
"1576" 315 6.25431472396739 48.9408576859021
"1577" 315.2 5.65266178580366 49.2849818340126
"1578" 315.4 5.30237465148113 52.0544169976819
"1579" 315.6 6.8569396193977 55.6460074120154
"1580" 315.8 7.94018133552552 59.9957495317568
"1581" 316 7.18467736893164 64.708361252325
"1582" 316.2 6.34350274326341 69.422648089881
"1583" 316.4 4.11217902087547 73.2576507230878
"1584" 316.6 3.95341054002337 76.9135270350747
"1585" 316.8 6.252347720906 80.6881584023763
"1586" 317 8.40149750101945 84.7931892851378
"1587" 317.2 9.49003627537664 90.0914896012023
"1588" 317.4 10.9600392514527 95.9919756752841
"1589" 317.6 13.1037445737751 101.03984500133
"1590" 317.8 16.0809863616044 104.898531039558
"1591" 318 19.3323215519913 108.194495883189
"1592" 318.2 20.6624052095977 109.977981611814
"1593" 318.4 22.1843253125159 109.712087947457
"1594" 318.6 25.6197665149155 109.64946879373
"1595" 318.8 28.4983178591624 109.188512068402
"1596" 319 32.1143781930716 109.466193625999
"1597" 319.2 36.2605429570411 110.680211973796
"1598" 319.4 39.4792607197194 113.501456705988
"1599" 319.6 42.8496373110831 116.432217569283
"1600" 319.8 44.7957404630346 120.872251398526
"1601" 320 46.8711272815142 123.930147655442
"1602" 320.2 46.9857325870855 123.962964748222
"1603" 320.4 46.1346163230342 123.734308615658
"1604" 320.6 45.9485963787919 124.183454590338
"1605" 320.8 45.7853987719444 124.287381381417
"1606" 321 45.9374302267444 124.565636983338
"1607" 321.2 46.0749077061882 124.854642677218
"1608" 321.4 45.81999976831 125.697731886972
"1609" 321.6 45.8902664070831 125.646346019006
"1610" 321.8 46.1148002573444 125.180313665413
"1611" 322 47.3542129376866 125.341944969119
"1612" 322.2 48.6860764318398 125.72255345207
"1613" 322.4 49.9910084818741 126.040622156322
"1614" 322.6 51.7820338577421 126.80767644151
"1615" 322.8 53.3345127417335 127.06773733751
"1616" 323 55.1101926239679 127.106552736799
"1617" 323.2 57.4797453765147 127.784329324385
"1618" 323.4 58.8097213677468 127.879365716443
"1619" 323.6 59.6748365527752 128.158151477538
"1620" 323.8 61.1087528497358 127.62761009261
"1621" 324 63.6101122866368 127.426125201715
"1622" 324.2 65.5421220308863 127.971207996931
"1623" 324.4 66.4064385295004 127.483981736286
"1624" 324.6 68.1281514941274 127.621542540374
"1625" 324.8 68.6742489819054 127.676840526353
"1626" 325 70.2327048999096 127.612726837605
"1627" 325.2 72.0507817098598 128.187550123153
"1628" 325.4 72.1187116297179 128.694998307705
"1629" 325.6 72.2583631192983 128.719665608792
"1630" 325.8 72.1849027358539 128.759110720704
"1631" 326 71.4367164425468 128.569524179295
"1632" 326.2 71.2993954813291 128.534454141415
"1633" 326.4 71.4157672263342 128.590589350562
"1634" 326.6 71.5643095782249 128.559909066277
"1635" 326.8 71.2896888576765 128.58772448727
"1636" 327 71.3510947330786 128.783625589009
"1637" 327.2 71.3049643990873 128.809074823076
"1638" 327.4 70.9806662334035 128.879285796133
"1639" 327.6 70.6130491910592 128.766510663772
"1640" 327.8 70.4239152020855 128.235567910992
"1641" 328 69.5017989492284 128.040439300494
"1642" 328.2 68.9532002427371 127.981974715887
"1643" 328.4 68.5267705524444 127.718641725588
"1644" 328.6 67.7542529975664 127.369861452301
"1645" 328.8 67.3642366947404 127.386143043678
"1646" 329 66.5269077517006 127.381468416061
"1647" 329.2 66.1335719955862 127.134083222909
"1648" 329.4 65.7235659068539 126.694723936468
"1649" 329.6 65.3921435139605 126.026560001741
"1650" 329.8 65.4851029902232 125.445909544264
"1651" 330 64.924331230715 124.753595537272
"1652" 330.2 64.3927499712932 123.619815851082
"1653" 330.4 63.8214801036821 123.168478399092
"1654" 330.6 63.2771898080735 123.006086250612
"1655" 330.8 62.6421397086525 122.77855211367
"1656" 331 61.7783313121622 122.115354705636
"1657" 331.2 60.2768865956866 121.167796645572
"1658" 331.4 59.377734790373 120.031012558457
"1659" 331.6 57.9509316530635 118.338490532314
"1660" 331.8 56.2746421320786 116.845863362131
"1661" 332 54.9329387503205 114.981071102689
"1662" 332.2 52.7316818730831 112.742069925947
"1663" 332.4 50.2445727262559 110.355970305895
"1664" 332.6 47.3597895487859 108.823140283057
"1665" 332.8 43.7233454733404 107.922358132974
"1666" 333 39.9620872815884 106.806385545414
"1667" 333.2 36.0975473933297 105.754118377067
"1668" 333.4 32.4182615712231 104.767335968912
"1669" 333.6 28.3342272072493 103.83301895657
"1670" 333.8 23.6722561435106 101.917382032871
"1671" 334 20.0033978954444 100.761788817726
"1672" 334.2 18.2033454706124 98.8569917710139
"1673" 334.4 18.3574375170312 95.5687323640279
"1674" 334.6 18.8176824894188 91.1769418547097
"1675" 334.8 18.8695498606965 87.3478163003084
"1676" 335 18.2382869371733 80.9547393414311
"1677" 335.2 17.694887485469 75.5648419726329
"1678" 335.4 18.3211367977662 70.2143157110031
"1679" 335.6 19.4332799399444 65.8637624093905
"1680" 335.8 21.1629598388343 60.7768045245666
"1681" 336 23.6274810394708 55.2263524708905
"1682" 336.2 26.3023374886353 50.6585109479196
"1683" 336.4 29.1892236457435 47.9559261771649
"1684" 336.6 29.5198430066159 48.4986013632379
"1685" 336.8 29.2954156209587 48.691512475895
"1686" 337 29.6320566994444 48.6904887730566
"1687" 337.2 29.6819660154141 48.6831298317772
"1688" 337.4 29.6804980943562 48.6462286797496
"1689" 337.6 29.6013432742323 48.6406651214439
"1690" 337.8 29.6294711304852 48.597136823746
"1691" 338 29.6573952752445 48.5380935438478
"1692" 338.2 29.6483637036722 48.4943128479369
"1693" 338.4 29.5591123145657 48.5248522750803
"1694" 338.6 29.5395708977745 48.5036971284778
"1695" 338.8 29.5399164238081 48.4901084211712
"1696" 339 29.5243677522944 48.4349042977378
"1697" 339.2 29.4538948383507 48.4317194444628
"1698" 339.4 29.5336675487317 48.1982764756889
"1699" 339.6 29.3884165475214 47.8939692184148
"1700" 339.8 29.3209692341771 47.63156447562
"1701" 340 29.1403378027316 47.5937246347289
"1702" 340.2 29.1905512120202 47.497978370656
"1703" 340.4 29.3039221428345 47.3877245409178
"1704" 340.6 29.3989418020845 47.3495063016178
"1705" 340.8 29.3172440910202 46.6178007382924
"1706" 341 29.1485553040771 46.1051516285725
"1707" 341.2 28.7899216802091 45.5587944461025
"1708" 341.4 28.3613271230744 44.8920735146278
"1709" 341.6 28.1484830863544 44.4754947062578
"1710" 341.8 28.0683045929302 44.2618365494093
"1711" 342 27.8410194731602 43.9030257112694
"1712" 342.2 27.7667862927811 42.6329214939071
"1713" 342.4 28.0432245740261 40.1189274116848
"1714" 342.6 28.9019400050011 37.5285220084255
"1715" 342.8 30.6376814265069 34.5497402320566
"1716" 343 33.3511057281541 31.7343556212572
"1717" 343.2 36.836029446838 29.1501433777634
"1718" 343.4 40.3478221426057 26.3920210954507
"1719" 343.6 44.6465399574553 24.1970630999357
"1720" 343.8 49.3301037907742 22.5676615238591
"1721" 344 53.6851980080175 21.8852516999727
"1722" 344.2 59.0332508193778 21.4443344098712
"1723" 344.4 64.0298264040218 21.0513388380543
"1724" 344.6 69.3502742659444 20.6270136321614
"1725" 344.8 74.4191846417841 19.7755514158661
"1726" 345 76.8602099235609 20.2910670873912
"1727" 345.2 78.4558724695016 23.0962116418379
"1728" 345.4 80.9928480920682 25.8585200268873
"1729" 345.6 83.4423231971144 28.8327693607678
"1730" 345.8 84.383450586494 32.1399336148081
"1731" 346 85.9546429876845 36.2585732567578
"1732" 346.2 86.8898578397357 39.255476899265
"1733" 346.4 87.2553890307714 42.3192510435975
"1734" 346.6 88.5179506859727 45.6017068975548
"1735" 346.8 88.5454294800426 48.559560050221
"1736" 347 87.4184887096159 51.4796240286378
"1737" 347.2 86.2891121882444 55.3802006941651
"1738" 347.4 85.7140366853053 58.8286037247596
"1739" 347.6 86.2891121882445 62.3945316177074
"1740" 347.8 87.2318371494188 65.0480789349917
"1741" 348 86.6308581080086 66.893660576402
"1742" 348.2 84.5134114683655 67.3455573015484
"1743" 348.4 82.5463378207339 68.032815113522
"1744" 348.6 81.8572036445369 69.0255427535437
"1745" 348.8 83.0680345430893 70.92973133395
"1746" 349 85.3994704972326 73.5572428531938
"1747" 349.2 88.2822703287156 76.4333273022107
"1748" 349.4 90.6948570554694 79.5349965281129
"1749" 349.6 93.6659427776705 82.7731614774987
"1750" 349.8 96.8964734825194 86.0957942746128
"1751" 350 100.33967732288 89.3378932456584
"1752" 350.2 101.578580612919 92.4655548051768
"1753" 350.4 99.651355052514 95.4715869005683
"1754" 350.6 97.1435245965694 98.6409313248379
"1755" 350.8 95.0035053310018 103.583197079125
"1756" 351 92.825187169394 108.868860127981
"1757" 351.2 90.1339394161825 112.36613234329
"1758" 351.4 87.5782122320694 114.112948534788
"1759" 351.6 86.072110026265 116.551239536966
"1760" 351.8 88.0440839816966 117.44541283549
"1761" 352 90.2480112712365 116.394577420998
"1762" 352.2 91.8769123532241 114.93982281388
"1763" 352.4 92.5629865030631 113.414332075719
"1764" 352.6 93.655302895155 110.414831010943
"1765" 352.8 94.5354850018918 107.048943970838
"1766" 353 96.002600137314 103.766606491247
"1767" 353.2 98.1324935787634 101.413950124622
"1768" 353.4 100.241511498083 99.1633543158294
"1769" 353.6 101.872336305244 96.1885943030879
"1770" 353.8 101.892166495001 92.5038575357944
"1771" 354 101.819455799227 88.2533246606031
"1772" 354.2 101.884663179958 83.4293834665135
"1773" 354.4 103.032402406001 79.5694760266118
"1774" 354.6 103.442431064108 75.6276888814485
"1775" 354.8 105.27207418241 72.0814514618723
"1776" 355 106.715624079587 69.208604908174
"1777" 355.2 107.274040106608 68.6582833038809
"1778" 355.4 107.53007830173 69.1692090760664
"1779" 355.6 106.552230485639 69.6481503447545
"1780" 355.8 104.575939919586 68.7923736933688
"1781" 356 102.680867223954 68.5550700964924
"1782" 356.2 101.262734452503 68.8987306631194
"1783" 356.4 100.865127917194 68.9580988018378
"1784" 356.6 100.673225468121 68.8981486225437
"1785" 356.8 100.196335700166 68.8184552351648
"1786" 357 98.8310033599167 68.8554757518656
"1787" 357.2 96.922247928316 69.2596372036544
"1788" 357.4 95.7297076177289 68.6530541395351
"1789" 357.6 95.2007577797417 67.1435932062433
"1790" 357.8 94.9541879823407 64.761303467385
"1791" 358 95.5414117792151 62.3733416086819
"1792" 358.2 96.8532801801878 59.3156032049971
"1793" 358.4 98.9008124159717 57.1764579412651
"1794" 358.6 101.553603693865 56.1918658847852
"1795" 358.8 101.485347147572 55.8075500972469
"1796" 359 100.417671703635 55.4392652458106
"1797" 359.2 99.2166675902059 53.9267600973333
"1798" 359.4 97.4348310442701 51.7844349402415
"1799" 359.6 95.929288526699 48.6746368897106
"1800" 359.8 95.3300107573323 45.5092445023518
"1801" 360 95.5304527621587 42.500157709295
"1802" 360.2 96.6229885504912 40.9659173631369
"1803" 360.4 97.0221105875278 40.4465845388656
"1804" 360.6 97.8538685340535 40.1241744426833
"1805" 360.8 99.251475473825 39.6247546028201
"1806" 361 101.538982931876 38.9515215606085
"1807" 361.2 104.692451309147 37.7465367068378
"1808" 361.4 108.428530366727 36.5901899792994
"1809" 361.6 112.15733149302 35.8942485897316
"1810" 361.8 115.86117926806 35.3521803472737
"1811" 362 118.131905483983 33.7319883222481
"1812" 362.2 116.7769980116 34.0076942750122
"1813" 362.4 115.371166551295 32.7472100146042
"1814" 362.6 113.294203876259 32.4038748766697
"1815" 362.8 110.527896342464 33.0219293677321
"1816" 363 107.008195013755 33.2630053973718
"1817" 363.2 103.389031056702 32.1957924275521
"1818" 363.4 100.096006524397 29.8132474735265
"1819" 363.6 98.1418286266142 27.1704201709888
"1820" 363.8 96.5600064327137 23.2542293620205
"1821" 364 95.4645207536995 19.2470889694807
"1822" 364.2 94.6477075330733 15.0152210434564
"1823" 364.4 94.8134995114122 12.9252286023217
"1824" 364.6 95.3633033335621 11.2560512312496
"1825" 364.8 93.5951543962097 11.6892371568889
"1826" 365 90.1397838793507 12.4309342371816
"1827" 365.2 86.1529173433194 12.5822147677441
"1828" 365.4 82.1739306738522 11.5565296784398
"1829" 365.6 78.8653875651803 9.3232235167435
"1830" 365.8 76.4587896675682 5.3385204536832
"1831" 366 75.0206855503302 2.50568023992355
"1832" 366.2 72.5482898765785 2.63566352999248
"1833" 366.4 69.5582158390857 3.23934383162045
"1834" 366.6 66.3993336931969 4.5206337484022
"1835" 366.8 63.9043255108716 7.000025031799
"1836" 367 60.5268336052795 9.09730398896155
"1837" 367.2 56.6260861183778 9.83448260473784
"1838" 367.4 52.9215128912705 8.34480210332697
"1839" 367.6 50.0463169717192 5.26803297936532
"1840" 367.8 49.8334405993477 3.9459971108701
"1841" 368 49.1294239729181 4.31697574158521
"1842" 368.2 48.2622445563944 3.91829916109784
"1843" 368.4 48.1201675420873 4.95619734551641
"1844" 368.6 47.326354294613 7.19914176671424
"1845" 368.8 47.1005259398249 10.0480062460444
"1846" 369 45.9538733450827 13.1269432627315
"1847" 369.2 44.6880749651219 15.432016341354
"1848" 369.4 42.6439912494672 16.9943222990537
"1849" 369.6 40.1650405363065 16.9373643431482
"1850" 369.8 37.5468028482085 15.7746275961637
"1851" 370 35.1125454329606 13.4101481977411
"1852" 370.2 34.9544912266971 12.0531519704168
"1853" 370.4 34.3461455817961 13.2686643932664
"1854" 370.6 32.7441190144551 15.3509195283804
"1855" 370.8 31.9418679250023 18.0715189170273
"1856" 371 29.9474118004336 20.9402044465444
"1857" 371.2 27.5273201612186 23.2647006538056
"1858" 371.4 24.7660159182608 24.6873383392256
"1859" 371.6 21.081580151424 25.2138140846848
"1860" 371.8 17.7105322048466 24.6332495267291
"1861" 372 17.6754162438194 25.6520563950253
"1862" 372.2 18.7782507995827 28.2394108667846
"1863" 372.4 20.2823917885615 31.7359731857208
"1864" 372.6 21.8207854010996 34.7461852767344
"1865" 372.8 23.8000529759118 38.3959698311748
"1866" 373 25.1423777998819 42.2371798245878
"1867" 373.2 25.9605487774036 45.6527724695113
"1868" 373.4 26.4501163153291 49.5990906641071
"1869" 373.6 27.0778804501708 53.4905283681586
"1870" 373.8 27.5476002751426 57.734195128168
"1871" 374 30.2586105737717 61.307502171056
"1872" 374.2 33.6622599043904 64.8091818327838
"1873" 374.4 38.3585748305651 66.5925215761999
"1874" 374.6 43.4606405010905 67.875812379183
"1875" 374.8 48.3692666989181 69.601774411101
"1876" 375 52.8819120618769 70.731287381973
"1877" 375.2 57.7786272572806 71.2511931598378
"1878" 375.4 62.5947522772326 73.4762720072192
"1879" 375.6 68.2031181556713 74.9702453539051
"1880" 375.8 73.786206794825 76.3142643308202
"1881" 376 79.0547225600605 77.5503779587486
"1882" 376.2 84.9663027891141 77.4480076749093
"1883" 376.4 90.3078551571613 78.2759084718821
"1884" 376.6 93.9673448567241 81.1393528702531
"1885" 376.8 96.3960885337805 84.5586587783952
"1886" 377 98.6669000019402 87.9933512666362
"1887" 377.2 100.364691045144 89.8125180465378
"1888" 377.4 102.048406921701 90.1349231934532
"1889" 377.6 104.665058254228 88.6697582606216
"1890" 377.8 105.993710742975 87.7947057890031
"1891" 378 109.613723686712 86.9547947007843
"1892" 378.2 111.858983705803 87.4139152159404
"1893" 378.4 112.301821862049 89.8625122139135
"1894" 378.6 113.9665673748 91.1894542726175
"1895" 378.8 113.726891537214 91.1410101767353
"1896" 379 111.797179638133 91.8505029808631
"1897" 379.2 111.318848134026 94.5893802733625
"1898" 379.4 111.180749579806 98.2287738421908
"1899" 379.6 112.589327808525 101.893591153435
"1900" 379.8 112.867035850604 101.426691481484
"1901" 380 112.132367328261 100.959738259737
"1902" 380.2 110.571152454682 101.274439508297
"1903" 380.4 108.66141307369 101.368418785264
"1904" 380.6 106.698001385892 101.29944569018
"1905" 380.8 104.574061949919 101.857633132588
"1906" 381 102.023079357885 102.379625186304
"1907" 381.2 99.6538268828898 102.683286271527
"1908" 381.4 97.4219609920081 103.125204736038
"1909" 381.6 94.5880466013488 103.082001509003
"1910" 381.8 91.9201737877979 101.5622105357
"1911" 382 87.9776467255833 100.328903560588
"1912" 382.2 84.2399360838034 99.9736699260686
"1913" 382.4 80.8286491033444 98.1472790672128
"1914" 382.6 78.5685583097053 94.813568519577
"1915" 382.8 77.3123458343717 91.4200003540651
"1916" 383 77.381575554985 87.7297961589189
"1917" 383.2 76.9718511447339 83.5681941412589
"1918" 383.4 75.1659032704612 80.7158277158967
"1919" 383.6 73.4093191969829 78.6923170167097
"1920" 383.8 70.6005329402865 76.7827804269431
"1921" 384 67.6048536204355 75.7111251924361
"1922" 384.2 63.6613381404276 75.0633822395941
"1923" 384.4 59.5486968027688 74.1881443420811
"1924" 384.6 54.9437242773559 73.3075373628821
"1925" 384.8 51.2095065089575 71.1215834787335
"1926" 385 48.6001109199931 67.6525908045104
"1927" 385.2 47.5283308073302 63.1270874343521
"1928" 385.4 47.3578809760033 58.1108632358084
"1929" 385.6 47.3380329319342 52.8167424280929
"1930" 385.8 48.6003561772257 47.3130397316191
"1931" 386 52.4444532757475 43.5757833071409
"1932" 386.2 57.4711498481286 41.2639557132905
"1933" 386.4 63.8018714179739 39.9684402269261
"1934" 386.6 70.0760434727873 37.557265426495
"1935" 386.8 76.2876143403302 34.678158065895
"1936" 387 81.3790592776667 30.3399834795323
"1937" 387.2 84.0737967040159 28.6542355857521
"1938" 387.4 84.5124308733268 30.6012247122202
"1939" 387.6 86.7886441111587 33.0365936921521
"1940" 387.8 90.7129294220327 36.2477822244849
"1941" 388 95.05133246975 39.8131526097267
"1942" 388.2 98.6796757544444 44.5187185202626
"1943" 388.4 102.840359594878 48.8580106460945
"1944" 388.6 107.149531587591 50.5507450976051
"1945" 388.8 108.717056802871 49.9420322562205
"1946" 389 109.492738629096 50.3153117965076
"1947" 389.2 111.992608727221 49.7568458963825
"1948" 389.4 116.336949675074 49.035194228812
"1949" 389.6 120.780028060004 48.1203927321223
"1950" 389.8 122.523057146246 46.3072026649844
"1951" 390 121.633120397618 45.7081160068117
"1952" 390.2 120.298407857139 46.0342326735601
"1953" 390.4 119.809993492526 46.1545493528378
"1954" 390.6 118.991335796156 46.9081180260412
"1955" 390.8 119.081754019123 46.6311398964896
"1956" 391 118.155312341436 46.3274413877664
"1957" 391.2 117.723615882023 45.993630450522
"1958" 391.4 116.688492627572 45.5928570479742
"1959" 391.6 115.694186990958 45.5279079517027
"1960" 391.8 114.611305288694 45.2804840651434
"1961" 392 113.993523750075 44.3351632683621
"1962" 392.2 112.712043290114 43.3621154992218
"1963" 392.4 110.359389545498 41.5993483984324
"1964" 392.6 107.438154521102 39.0472978338905
"1965" 392.8 104.281555485363 35.7151167800811
"1966" 393 100.5730950195 31.6444747072874
"1967" 393.2 95.8878254026626 26.8277015516742
"1968" 393.4 91.6376632300278 23.7614921037267
"1969" 393.6 87.310852994768 21.4550754836614
"1970" 393.8 82.4266100791672 19.7625216593329
"1971" 394 77.5038659787302 18.6883747092378
"1972" 394.2 74.0513109973002 15.8016726985205
"1973" 394.4 70.9697917286331 11.7713541285076
"1974" 394.6 69.6111125462385 7.44921484607313
"1975" 394.8 67.5236884003619 7.09363878264518
"1976" 395 64.357423079899 7.68924264726208
"1977" 395.2 61.4547740466644 9.15419794519784
"1978" 395.4 57.3213362434988 10.7832919369248
"1979" 395.6 52.863674837814 12.7232829970444
"1980" 395.8 48.024367754272 13.778868474562
"1981" 396 44.0485925460928 14.3102164093543
"1982" 396.2 39.8294563624336 12.9766865402291
"1983" 396.4 35.6403287763683 10.7916002498161
"1984" 396.6 33.3061501904444 10.7376399439852
"1985" 396.8 32.1577405453154 11.0102071492249
"1986" 397 31.1587058913944 12.5900176582678
"1987" 397.2 28.3416178906609 15.4289236338172
"1988" 397.4 25.720580761476 18.6870337183852
"1989" 397.6 23.1875260686791 22.2967484728072
"1990" 397.8 19.7396698616077 24.8979286374093
"1991" 398 16.0018958407366 25.9990801549614
"1992" 398.2 14.0658279686518 27.5565598138013
"1993" 398.4 10.0218089285159 31.021946506195
"1994" 398.6 9.27857026879227 34.683538687577
"1995" 398.8 7.89029173425444 37.2484256546278
"1996" 399 6.10897679439289 41.3227657657348
"1997" 399.2 4.8673251160915 46.117080490779
"1998" 399.4 3.16380272836111 50.9530616205045
"1999" 399.6 3.214879362012 54.6933992144595
"2000" 399.8 3.35595359484446 59.5600517663521
"2001" 400 2.24972471978654 64.1070643924431
"2002" 400.2 1.61580978112011 67.4465846529459
"2003" 400.4 2.79173341129789 72.5492954257171
"2004" 400.6 3.63802848412214 77.8272571451767
"2005" 400.8 4.63457711213676 82.9551206309404
"2006" 401 5.56679756569654 88.3016664744345
"2007" 401.2 7.74817940485909 93.1008402133013
"2008" 401.4 11.0071817696783 96.8943988837088
"2009" 401.6 13.5545226611002 101.459265419666
"2010" 401.8 16.6212918990148 105.889458325408
"2011" 402 19.1244660473819 109.326114062463
"2012" 402.2 22.9066139457598 112.465154448046
"2013" 402.4 22.6998612965232 112.752589867421
"2014" 402.6 23.6969040050009 112.742639728918
"2015" 402.8 25.5282209628764 113.058889494894
"2016" 403 26.2384974405159 113.179028226814
"2017" 403.2 26.6057316381702 112.976880550435
"2018" 403.4 27.4701040223154 113.648781854257
"2019" 403.6 28.9606841989169 113.426675347987
"2020" 403.8 30.3223832527358 113.998444282397
"2021" 404 31.503746029046 114.906574160252
"2022" 404.2 32.3227721296349 116.600470602243
"2023" 404.4 33.810987464017 118.621387931907
"2024" 404.6 33.7138151801299 119.165769624177
"2025" 404.8 33.0373140813469 118.881062284204
"2026" 405 32.9079725707301 118.932996476981
"2027" 405.2 32.7076011557988 119.186495034617
"2028" 405.4 32.2004668828081 119.327211373499
"2029" 405.6 31.5788009377371 118.728810761789
"2030" 405.8 31.0956928542076 118.437308786812
"2031" 406 30.5085221902313 117.601772560067
"2032" 406.2 30.1705014351944 117.447489913713
"2033" 406.4 28.9996140212106 117.137737248418
"2034" 406.6 27.7046633926904 116.953315548994
"2035" 406.8 27.1379248526902 116.954377461728
"2036" 407 26.1496267946239 116.211521854299
"2037" 407.2 25.1743064488235 115.38401320312
"2038" 407.4 24.8684044490444 114.826355668388
"2039" 407.6 23.7712640685389 113.158846741869
"2040" 407.8 22.7453937766587 112.36613234329
"2041" 408 21.2703266854445 111.17216377174
"2042" 408.2 19.8846233213819 110.11137944808
"2043" 408.4 17.9456283998116 108.510990677393
"2044" 408.6 16.0865569797956 106.619110337998
"2045" 408.8 14.3943586160808 105.045381728747
"2046" 409 12.5727132247933 102.759020675768
"2047" 409.2 10.9308337893452 100.623806386739
"2048" 409.4 9.46809317610069 98.1144352678144
"2049" 409.6 7.8797871986964 95.214330131956
"2050" 409.8 5.92564150468663 92.0890909781738
"2051" 410 4.79105696454927 89.2939006487249
"2052" 410.2 3.91442397921058 86.0823357010959
"2053" 410.4 2.81117421514443 82.5542374328128
"2054" 410.6 1.84940567464129 79.4184609913496
"2055" 410.8 1.88851955286182 76.2527975204031
"2056" 411 1.60696878491167 73.0493299924772
"2057" 411.2 0.690459023493243 70.5862579394964
"2058" 411.4 0.745006618978341 70.0593023070921
"2059" 411.6 0.652437724705308 70.4103918952379
"2060" 411.8 0.419167412167652 70.5448382013468
"2061" 412 0.360242883217166 70.3582761143742
"2062" 412.2 0.196683129911721 70.5582643351462
"2063" 412.4 0.0459354298128452 70.1549331378115
"2064" 412.6 0.728453452105304 69.3436045199944
"2065" 412.8 1.0709338233419 68.3831919542481
"2066" 413 0.877965497551008 66.5616272391739
"2067" 413.2 0.841380240674536 64.0911920449617
"2068" 413.4 0.632493568340995 60.6752838363034
"2069" 413.6 1.05189068503064 56.9391214771482
"2070" 413.8 1.97039419996263 53.090580721556
"2071" 414 2.61924042368742 48.9738886258098
"2072" 414.2 3.23432843100444 45.8628167928478
"2073" 414.4 3.35362658278116 43.8822540366338
"2074" 414.6 3.29803685015872 42.3964224883378
"2075" 414.8 3.221116173623 42.137084435945
"2076" 415 4.09439208958729 41.6320577023378
"2077" 415.2 5.41303225877096 40.1618254353889
"2078" 415.4 6.89723799889272 37.5532490598034
"2079" 415.6 8.58836949754445 35.5128929433045
"2080" 415.8 10.8294450407321 32.5670054628926
"2081" 416 13.6581962055278 26.9074193942545
"2082" 416.2 15.477461494326 25.7161725201668
"2083" 416.4 18.0189873275286 23.7237953608694
"2084" 416.6 21.1713478737257 21.4321258056503
"2085" 416.8 24.3158285844829 18.7452120907609
"2086" 417 26.9448340553918 15.7542867236799
"2087" 417.2 28.8907685776359 13.7612034043059
"2088" 417.4 32.1104861448819 14.1308496727128
"2089" 417.6 36.4608028775444 13.7752077236712
"2090" 417.8 40.1057987732576 12.0465206969697
"2091" 418 42.9427272993819 8.35830311177534
"2092" 418.2 45.3600726781587 5.14923845218477
"2093" 418.4 47.1617441392626 4.18783425886815
"2094" 418.6 50.8307563650621 2.97168583004372
"2095" 418.8 54.1012572263065 3.51705157745853
"2096" 419 58.7714188694444 5.35845234319078
"2097" 419.2 61.9310624881414 6.9094361484136
"2098" 419.4 65.6956237415237 7.42294954474873
"2099" 419.6 69.4024419220032 6.96961341172019
"2100" 419.8 73.2466779031142 6.27297536129067
"2101" 420 76.3103203368263 4.39012069718329
"2102" 420.2 77.3645586572323 5.26489373004996
"2103" 420.4 79.0262891460755 8.00186237267279
"2104" 420.6 81.9034270268611 10.4664990435323
"2105" 420.8 86.1291624285069 12.0646761105566
"2106" 421 91.3122928816869 12.0476660987469
"2107" 421.2 95.7340663176944 11.6785126509628
"2108" 421.4 97.9122092758868 13.1116966247128
"2109" 421.6 98.7361230767712 17.1440046696695
"2110" 421.8 100.540626816737 21.7513622777907
"2111" 422 103.016834780398 26.3144016987818
"2112" 422.2 104.495924988536 30.1402889586911
"2113" 422.4 106.636918411637 35.3611108227002
"2114" 422.6 109.031817577997 39.9558191365484
"2115" 422.8 109.561065008556 45.0420471571223
"2116" 423 111.129646569789 50.863850044174
"2117" 423.2 112.782245702957 56.8611952320987
"2118" 423.4 112.007527582077 63.4164541033378
"2119" 423.6 112.007979554453 69.3691857455689
"2120" 423.8 111.870056974157 75.8672918022465
"2121" 424 111.732209613419 81.6465542494378
"2122" 424.2 110.181886031792 86.8526557622192
"2123" 424.4 107.517276582249 90.9320328123745
"2124" 424.6 103.536582271518 93.3488538173952
"2125" 424.8 100.844191382105 94.2566299181345
"2126" 425 98.2209601580651 95.8492426955102
"2127" 425.2 96.5743706086271 98.33629318549
"2128" 425.4 94.9175414492241 101.657365240211
"2129" 425.6 94.8854424643927 104.583428245881
"2130" 425.8 94.3808553083755 105.855173105346
"2131" 426 92.5825809525695 105.360971735088
"2132" 426.2 89.5641763426965 105.824247450972
"2133" 426.4 86.4555249968769 104.669772497297
"2134" 426.6 83.3145837247662 103.171731288229
"2135" 426.8 80.519989372471 101.382723595564
"2136" 427 79.0526641716576 99.2194259852805
"2137" 427.2 77.13759165058 96.7634873095073
"2138" 427.4 77.3002524231944 94.2264971961682
"2139" 427.6 77.0186175773093 91.5619493427838
"2140" 427.8 77.0690098896214 88.8045260772715
"2141" 428 77.3473342363363 86.018583101973
"2142" 428.2 76.5476630866568 84.3198017133954
"2143" 428.4 77.4752886376023 80.8962698673905
"2144" 428.6 79.3650709315923 77.7881737427161
"2145" 428.8 81.0043666181314 74.9567007093596
"2146" 429 83.2523813346752 71.2675257407353
"2147" 429.2 84.5225874081347 66.712354474829
"2148" 429.4 84.1771969791749 62.5839611516291
"2149" 429.6 83.9464456801899 58.4585061505106
"2150" 429.8 83.5339006347463 54.6442865357058
"2151" 430 83.606557176576 50.428957695601
"2152" 430.2 83.6958064111752 46.2990926937802
"2153" 430.4 82.5884257365038 42.0047801351151
"2154" 430.6 83.1821556438268 38.1961630515437
"2155" 430.8 86.2039464195833 36.5787571726712
"2156" 431 87.8239059224159 36.9057354422378
"2157" 431.2 87.2986294652108 37.3548295189967
"2158" 431.4 86.0130550729497 36.3760440554484
"2159" 431.6 84.0391957076503 35.6857492936025
"2160" 431.8 80.9229922472211 34.1683695128281
"2161" 432 77.9836630493387 31.6512175159148
"2162" 432.2 74.7027523922949 28.6503576335668
"2163" 432.4 71.6294791591544 25.0491636700678
"2164" 432.6 67.9946604606445 23.0488938217521
"2165" 432.8 65.7809460402714 20.8031172838378
"2166" 433 62.8464887919187 17.8480987812605
"2167" 433.2 62.2833454753244 15.0359849734678
"2168" 433.4 63.7345816535706 13.7123352156534
"2169" 433.6 66.4363380489444 13.0356140186989
"2170" 433.8 69.3648032658298 11.3572515339112
"2171" 434 71.0900389793552 10.129309022195
"2172" 434.2 71.701618837088 11.5285722814319
"2173" 434.4 71.9500638544036 13.8302385217562
"2174" 434.6 71.5914712954544 16.2589686310678
"2175" 434.8 71.5487683427092 19.3118565738967
"2176" 435 73.9709445529016 22.448321489895
"2177" 435.2 77.6374790570033 24.7635760034555
"2178" 435.4 81.5234529219395 27.1791304739864
"2179" 435.6 86.2625783966048 29.4923584831775
"2180" 435.8 90.7442021557715 32.5936226977911
"2181" 436 94.9067850642243 35.7362806947278
"2182" 436.2 99.8665250831897 37.4100239079699
"2183" 436.4 105.234169112121 37.9376279033378
"2184" 436.6 109.954190231999 37.4072050669924
"2185" 436.8 112.124957538319 39.7211457373378
"2186" 437 112.57104540763 42.0903383594308
"2187" 437.2 111.462662392009 45.1484623695558
"2188" 437.4 111.418540891272 48.9185843098624
"2189" 437.6 111.700645611669 53.5357213739671
"2190" 437.8 113.080068940781 58.135088793174
"2191" 438 115.422626994598 61.9742872100943
"2192" 438.2 117.909077982326 64.8350633248124
"2193" 438.4 119.705232768488 66.8626849919413
"2194" 438.6 121.104315337444 66.9584659241771
"2195" 438.8 122.247718570419 68.2988341739128
"2196" 439 124.104936155865 69.9772518498378
"2197" 439.2 124.518525999726 70.5652247621455
"2198" 439.4 124.691503795742 71.4754489441602
"2199" 439.6 125.014615890987 72.4009791726768
"2200" 439.8 125.380972521249 73.5877879528135
"2201" 440 125.434719480313 74.7033652671001
"2202" 440.2 125.481450460272 75.8154533778788
"2203" 440.4 125.314169393029 76.3458787885582
"2204" 440.6 124.825085152287 77.5437927358115
"2205" 440.8 124.3153245121 79.3890423900965
"2206" 441 124.320365342829 81.269598282325
"2207" 441.2 124.160270184936 82.7474861105636
"2208" 441.4 124.032209244504 83.8988393010667
"2209" 441.6 123.924253611961 85.5645402009024
"2210" 441.8 123.639219966031 86.0994529077139
"2211" 442 122.920962382089 87.3093313335158
"2212" 442.2 122.136862301294 88.7647013190628
"2213" 442.4 121.468943623347 90.0837743303501
"2214" 442.6 121.559163542379 90.5670672191657
"2215" 442.8 121.101274708348 91.8370655763899
"2216" 443 120.559965425131 93.4631156275836
"2217" 443.2 119.590283080965 95.0570501519122
"2218" 443.4 118.404236700196 97.0897803857819
"2219" 443.6 117.25526501354 98.7743918430283
"2220" 443.8 115.552126608148 101.088936946134
"2221" 444 114.034852689244 103.663317545382
"2222" 444.2 112.28106126423 105.881164436671
"2223" 444.4 109.671549936484 107.427049751646
"2224" 444.6 107.609978688835 109.112107458252
"2225" 444.8 106.137596726129 110.573849296302
"2226" 445 104.582960616421 112.2326718251
"2227" 445.2 103.620698035444 113.403484552862
"2228" 445.4 102.869590252802 114.161782951671
"2229" 445.6 101.074774466968 115.881603720171
"2230" 445.8 99.6192301451084 116.639174152518
"2231" 446 97.8229905726349 118.053370334362
"2232" 446.2 95.8758648861137 119.12394767993
"2233" 446.4 93.3615913335635 120.064377688004
"2234" 446.6 92.4800324132149 120.023305263256
"2235" 446.8 92.3872627641111 119.339444418743
"2236" 447 92.2023692348142 119.287344858166
"2237" 447.2 91.2508660312626 119.219821279598
"2238" 447.4 89.5000165136205 120.185826759558
"2239" 447.6 88.0404904155635 119.718593618147
"2240" 447.8 87.4905314895908 119.424817721399
"2241" 448 86.0635171262831 119.168851740249
"2242" 448.2 85.0789418080364 118.730476207014
"2243" 448.4 83.7812214131965 118.158554469284
"2244" 448.6 82.9759388988835 117.548084669594
"2245" 448.8 82.4053995701717 117.997469328433
"2246" 449 82.1370595940493 118.065454186265
"2247" 449.2 81.3765958050194 118.329694270888
"2248" 449.4 80.4269229429248 117.865407865113
"2249" 449.6 78.2626310232906 118.272693563556
"2250" 449.8 76.5274258612944 118.294660884863
"2251" 450 74.6261277271587 118.728523544031
"2252" 450.2 72.5728343361884 119.684403459942
"2253" 450.4 71.0738041918604 120.580238989134
"2254" 450.6 69.9255008052751 121.899606580556
"2255" 450.8 68.3557351657944 121.540026372088
"2256" 451 66.3349837457444 120.240606235888
"2257" 451.2 62.3147326143799 118.53701794537
"2258" 451.4 57.5044900794444 116.3092840171
"2259" 451.6 52.9064655928103 114.726770744033
"2260" 451.8 50.0811463048173 112.319606238143
"2261" 452 48.7502383778284 107.449325525409
"2262" 452.2 47.1125066794694 103.064692523813
"2263" 452.4 46.8682084714351 98.4147174473612
"2264" 452.6 46.629263840998 93.1993820149807
"2265" 452.8 45.6155877282428 88.3562639591488
"2266" 453 44.0276727854705 83.7003691961683
"2267" 453.2 44.8476452300605 78.77882136482
"2268" 453.4 45.5374427087587 73.1839441187236
"2269" 453.6 47.5678164778756 68.3024280909112
"2270" 453.8 50.8474579998462 65.97571119932
"2271" 454 55.5373568956855 64.6073617386682
"2272" 454.2 58.7648088061923 65.0565150680813
"2273" 454.4 63.8205369095912 65.4272944921956
"2274" 454.6 69.1888785548705 64.4284066134987
"2275" 454.8 74.3652993968276 63.8682865586135
"2276" 455 80.2720741797375 62.375336549993
"2277" 455.2 85.0790239872012 61.2834631802432
"2278" 455.4 89.6999048263662 62.1652221819074
"2279" 455.6 94.7424508993676 62.6145243812737
"2280" 455.8 99.5904948304985 63.1014118604595
"2281" 456 103.256862075239 65.747113397402
"2282" 456.2 106.071883143555 67.7079089399904
"2283" 456.4 108.856608914117 65.9204077126482
"2284" 456.6 110.660713149607 65.380733879973
"2285" 456.8 110.034125792554 67.3811949786193
"2286" 457 108.699624954648 69.0595631539617
"2287" 457.2 108.042830351149 72.1651075778813
"2288" 457.4 106.581310576287 75.94801362118
"2289" 457.6 105.157682699102 80.3263487550221
"2290" 457.8 103.755036174384 84.4529590973465
"2291" 458 102.824806872496 89.7527408004533
"2292" 458.2 101.446519391589 95.6072236289904
"2293" 458.4 99.7879722841839 100.61500508588
"2294" 458.6 98.1292170387893 106.026496247036
"2295" 458.8 94.7168403531654 108.364362439768
"2296" 459 90.5966700742444 112.272103341838
"2297" 459.2 86.0629190481762 116.771291187887
"2298" 459.4 80.9882029478351 121.152867645846
"2299" 459.6 76.7458463798539 124.512974055169
"2300" 459.8 74.0719398680147 122.539438594003
"2301" 460 71.7883520294204 119.800586907414
"2302" 460.2 69.5682289645631 117.064497812253
"2303" 460.4 68.8097574503977 113.941323637744
"2304" 460.6 67.8015630381686 111.696633301803
"2305" 460.8 64.6304276889614 110.473470949923
"2306" 461 60.3809692713488 111.283967995299
"2307" 461.2 55.8789560217665 111.325284249575
"2308" 461.4 51.8720253062749 110.146348732185
"2309" 461.6 46.7730964566284 108.481873156326
"2310" 461.8 42.9401773367749 105.446800831821
"2311" 462 39.4640628974696 101.337618854157
"2312" 462.2 36.2897674908944 96.5134493371379
"2313" 462.4 32.6705565033604 91.4233579533925
"2314" 462.6 29.1772617491881 86.2118372618891
"2315" 462.8 26.4260826596648 81.1069645318633
"2316" 463 25.8403198208016 75.6394659937485
"2317" 463.2 27.7111187232552 72.1291797383514
"2318" 463.4 31.4250830378343 69.4763122160751
"2319" 463.6 35.0787293205241 66.3403185170414
"2320" 463.8 38.7551280330426 61.7180641232303
"2321" 464 42.22859027289 56.6487985599666
"2322" 464.2 45.5576211490615 51.3655114134229
"2323" 464.4 49.9928284148638 45.1888196500959
"2324" 464.6 54.1457809893593 40.3025508671144
"2325" 464.8 59.7253417230915 35.6183053418967
"2326" 465 64.7200081032463 31.2302067230454
"2327" 465.2 68.8381745447528 26.1322399974453
"2328" 465.4 74.1865312816175 23.7356321839725
"2329" 465.6 79.1360322399044 24.4147408976878
"2330" 465.8 85.0639175230915 24.7073727103673
"2331" 466 88.7159320461734 21.4424691375481
"2332" 466.2 93.4184020293055 18.1667665173101
"2333" 466.4 96.5394271189105 15.5156424292262
"2334" 466.6 95.5476816014733 12.7956611843475
"2335" 466.8 95.8141809323562 13.4367390030731
"2336" 467 95.7311869340808 14.5955487187469
"2337" 467.2 95.3319124063233 16.1049761496863
"2338" 467.4 94.8560846662245 16.6258637283478
"2339" 467.6 94.0129370259187 17.0128135511987
"2340" 467.8 93.188752466721 17.8310393127421
"2341" 468 91.5570020970644 20.7496117488178
"2342" 468.2 89.9747679419881 24.2279167861582
"2343" 468.4 87.5256848626821 27.7088882464616
"2344" 468.6 85.593114977738 31.2657985747736
"2345" 468.8 83.6757948025804 34.7509193740029
"2346" 469 82.5524175099738 38.9455402927202
"2347" 469.2 82.0512353856944 43.2181146332878
"2348" 469.4 81.7339055802746 47.1412529523756
"2349" 469.6 82.5837040422463 51.3957361952058
"2350" 469.8 81.9275305462935 56.1982545676209
"2351" 470 79.0808382117488 60.9787951010291
"2352" 470.2 76.9112403139573 65.224470808684
"2353" 470.4 74.8437876671053 71.3508929145335
"2354" 470.6 71.713922717201 75.9636682317857
"2355" 470.8 67.1589169266309 78.865691515287
"2356" 471 63.0873531441387 83.1999203723916
"2357" 471.2 59.6030439213419 85.5944657039661
"2358" 471.4 56.0463907845248 84.7094731419093
"2359" 471.6 52.7439771216214 82.5915255822184
"2360" 471.8 49.5325843085214 80.3288416226327
"2361" 472 47.8628371340086 79.116964120043
"2362" 472.2 47.5282379920342 80.9788783423507
"2363" 472.4 46.73996408441 84.7000597824758
"2364" 472.6 46.2161545605444 89.3602688814878
"2365" 472.8 44.9017696243427 94.1886144075158
"2366" 473 42.6227119022737 98.8335761083013
"2367" 473.2 40.0035035924202 102.969249662765
"2368" 473.4 36.4674391712063 107.212736424981
"2369" 473.6 32.0708946201944 111.16767841583
"2370" 473.8 27.0823625095694 113.59580798426
"2371" 474 26.0785257868477 112.160119791201
"2372" 474.2 23.6546451295756 110.553326787526
"2373" 474.4 19.8635289570284 107.983507315854
"2374" 474.6 17.0261152389444 105.313957234362
"2375" 474.8 14.4239622788585 101.309241209299
"2376" 475 11.6781554305964 96.5363802807179
"2377" 475.2 9.65404353385429 91.4128807118706
"2378" 475.4 8.3796016664966 85.9369670265074
"2379" 475.6 8.21779282646944 79.9968002529878
"2380" 475.8 8.85016595927637 74.494926075216
"2381" 476 9.83372625679579 68.438193023973
"2382" 476.2 11.0179490925214 61.4712437184532
"2383" 476.4 12.1969131946271 54.9768698683509
"2384" 476.6 13.7187642924181 48.8566459208905
"2385" 476.8 16.5718307728159 43.213564842895
"2386" 477 20.6815774242091 39.462610589132
"2387" 477.2 26.2727758168687 36.9358467822924
"2388" 477.4 32.1495668111864 34.1096397411927
"2389" 477.6 37.9422742241807 32.1089964262115
"2390" 477.8 44.7948908088535 30.4011069262242
"2391" 478 51.5906474775516 31.0628946197307
"2392" 478.2 58.8013126948265 31.7833462602536
"2393" 478.4 66.3729916094444 32.1639917873326
"2394" 478.6 73.1833802479342 33.2630432597052
"2395" 478.8 78.8553761532959 35.9995973856992
"2396" 479 84.6465762746209 38.7469553238084
"2397" 479.2 90.5642930051666 41.1437135335045
"2398" 479.4 93.3306791566646 45.9465112306544
"2399" 479.6 97.5188950522552 49.1500329736487
"2400" 479.8 98.1420870516607 48.1480953487568
"2401" 480 97.2664742768717 48.0492475193469
"2402" 480.2 96.4933518517013 49.4387466749479
"2403" 480.4 95.6064684895587 50.3439963465807
"2404" 480.6 95.0689287029444 51.9370847717742
"2405" 480.8 94.5929586667013 54.245829801581
"2406" 481 94.9773026029534 57.4414418699182
"2407" 481.2 94.8954145425749 61.5936102549857
"2408" 481.4 95.6787070379575 66.8079074255683
"2409" 481.6 95.0835471120598 72.4434715653507
"2410" 481.8 92.697568511227 76.4521970297944
"2411" 482 91.050954540373 82.31400850007
"2412" 482.2 89.4765750824701 88.6682574288635
"2413" 482.4 87.5443989299039 95.2150621263243
"2414" 482.6 85.9117243734533 102.241788443546
"2415" 482.8 84.9571844429314 109.928051331438
"2416" 483 83.1494134147313 114.957822234723
"2417" 483.2 79.0059331916985 116.088706200895
"2418" 483.4 74.8358715832912 116.536724614265
"2419" 483.6 69.955700072969 118.05287308951
"2420" 483.8 65.6216733735142 121.432630157001
"2421" 484 64.9639195893469 124.244044481911
"2422" 484.2 66.4046648291944 125.247195584188
"2423" 484.4 67.6263087678163 124.004997522532
"2424" 484.6 67.6868841390737 123.063264817752
"2425" 484.8 67.6250153548562 122.415459570619
"2426" 485 67.7352203526745 121.844701273882
"2427" 485.2 67.6347280683379 120.725017197944
"2428" 485.4 67.233665547775 120.258978364697
"2429" 485.6 66.9937867165444 119.415729237663
"2430" 485.8 66.1319661323225 117.684800322374
"2431" 486 64.8863937147267 116.213102426644
"2432" 486.2 62.9860005297267 113.824462470394
"2433" 486.4 60.6564863029525 111.118364558668
"2434" 486.6 58.1812154575176 107.316160928545
"2435" 486.8 55.4880504758646 103.396265189561
"2436" 487 53.7199463862393 99.111309654684
"2437" 487.2 52.0872773222031 94.1689580366309
"2438" 487.4 50.0003734002137 88.7335877524532
"2439" 487.6 47.4902917384875 83.0955526670361
"2440" 487.8 44.7382545850792 77.6253308100465
"2441" 488 43.5264298697747 72.0891894160489
"2442" 488.2 44.2772662315406 66.6503051210301
"2443" 488.4 45.1417989466244 60.4277877900779
"2444" 488.6 45.4059731910218 54.3209071524048
"2445" 488.8 47.4970862476971 47.2863456324589
"2446" 489 50.7570725559283 41.4697329225153
"2447" 489.2 53.9849340562357 36.5229930750357
"2448" 489.4 58.4233468545076 31.5524999585326
"2449" 489.6 62.6755275873668 26.5173006354883
"2450" 489.8 65.1789709856614 24.4699049600737
"2451" 490 66.431465245906 24.9556759770109
"2452" 490.2 70.2176332067906 23.2468797006167
"2453" 490.4 74.0077751041337 20.2799355613815
"2454" 490.6 72.3782340740444 18.5444193412078
"2455" 490.8 69.6958573170781 16.776958213026
"2456" 491 66.3583732003291 14.3243907563475
"2457" 491.2 62.6939780066386 12.2652368343912
"2458" 491.4 60.0423068119132 11.2246710592753
"2459" 491.6 57.1979750496057 12.0088127567411
"2460" 491.8 54.5588806426944 13.4142576858378
"2461" 492 50.500389439274 14.8749472105992
"2462" 492.2 46.0289886887846 17.2728551794255
"2463" 492.4 41.3390481252422 19.3130353695569
"2464" 492.6 35.867361914774 20.8986628820878
"2465" 492.8 30.5837264649561 21.6963575279425
"2466" 493 25.3922356002365 22.5891577738972
"2467" 493.2 20.1608041996566 25.1345177378378
"2468" 493.4 15.6540889470467 27.2828460378833
"2469" 493.6 14.3635213464122 30.3576771088378
"2470" 493.8 15.1632128038526 33.3371398461031
"2471" 494 14.6435134430567 37.7946344909909
"2472" 494.2 13.9718696185659 42.6625214442117
"2473" 494.4 12.3530971250598 47.9315341544789
"2474" 494.6 9.55451191791858 51.9509823133378
"2475" 494.8 6.67325254552553 54.9895044919189
"2476" 495 5.26203019871547 55.2173916441649
"2477" 495.2 5.41183349498079 55.2620715908742
"2478" 495.4 7.51216485241742 57.255054172946
"2479" 495.6 11.0236269673662 58.5793543380205
"2480" 495.8 15.4835438338228 59.520603853973
"2481" 496 20.3107658366705 60.7328690394466
"2482" 496.2 25.1344594949444 62.5691629490454
"2483" 496.4 30.3968209872262 63.9341375265833
"2484" 496.6 35.7832144108927 65.3075980135275
"2485" 496.8 40.7660572566535 67.307765741156
"2486" 497 45.9601475705651 70.0321631131999
"2487" 497.2 51.146301435117 72.3673010332007
"2488" 497.4 56.7898123004701 75.2559419958891
"2489" 497.6 61.5911475610342 78.7151826299661
"2490" 497.8 67.3811662991139 81.7838808042107
"2491" 498 74.0460321273419 83.7227519331199
"2492" 498.2 81.0607762257156 85.5830328973378
"2493" 498.4 87.2439764131286 87.3564932999431
"2494" 498.6 92.5257068666705 86.4554057509248
"2495" 498.8 97.477717671624 83.3797677342738
"2496" 499 102.110046503639 78.5903906389734
"2497" 499.2 105.018507898792 73.4969095352346
"2498" 499.4 104.698679686936 71.738805178493
"2499" 499.6 105.774476978444 71.9283935404168
"2500" 499.8 107.210713524926 73.728429943556
"2501" 500 107.265554708214 76.0399058789661
"2502" 500.2 108.764643656538 78.2632684212361
"2503" 500.4 111.033828426007 81.3196116645017
"2504" 500.6 112.154900708251 85.0322406250731
"2505" 500.8 112.375071269486 87.8240114744742
"2506" 501 110.896489086587 89.0090250631593
"2507" 501.2 108.568273396393 89.1907029002258
"2508" 501.4 105.65990254874 89.3267586861596
"2509" 501.6 102.127291709533 89.5080122519971
"2510" 501.8 98.8017193534811 89.774767308636
"2511" 502 95.9854900178338 89.2002370505547
"2512" 502.2 93.2888356369949 86.8961274494342
"2513" 502.4 89.6178008828129 84.7482660915747
"2514" 502.6 86.5964801294705 81.6997274519422
"2515" 502.8 84.2203048485737 77.3035126076051
"2516" 503 84.5730403245506 73.6153125643246
"2517" 503.2 87.0048708957984 69.4924777230237
"2518" 503.4 89.7039725575983 65.5053912001199
"2519" 503.6 92.5184010072865 61.5893540666273
"2520" 503.8 94.9822441015234 57.5362092145484
"2521" 504 99.2325174082626 56.1167703970378
"2522" 504.2 101.752575678114 57.7846720479982
"2523" 504.4 103.067250195602 60.4830366132063
"2524" 504.6 105.334272907343 63.6496501397446
"2525" 504.8 108.6543445221 66.3502660025437
"2526" 505 112.606146838368 68.7065770560173
"2527" 505.2 114.586437884758 71.5607293128461
"2528" 505.4 116.871914244072 74.6778793614819
"2529" 505.6 117.651122250855 75.027285863325
"2530" 505.8 118.673122676634 74.9577034367775
"2531" 506 117.50714252298 73.5954726597575
"2532" 506.2 118.173709004787 71.8144093179431
"2533" 506.4 119.077229273444 69.1894197239168
"2534" 506.6 120.191476901573 64.9076187392737
"2535" 506.8 121.190246159723 60.9289452236813
"2536" 507 121.004294643497 57.1473218672852
"2537" 507.2 121.288020011994 52.6771288600378
"2538" 507.4 121.814897137053 47.805134180577
"2539" 507.6 119.846888513369 43.2021903669128
"2540" 507.8 117.079953298621 40.002162202779
"2541" 508 113.229352700655 36.4591854883115
"2542" 508.2 109.196347031435 32.6262276434342
"2543" 508.4 105.219159592921 29.203986333707
"2544" 508.6 100.004622778753 26.6537225149967
"2545" 508.8 95.8091770959588 23.4055973885521
"2546" 509 93.1027526769252 18.7084637837417
"2547" 509.2 90.4609456236722 13.6362514190656
"2548" 509.4 89.3715499343144 8.26371296950784
"2549" 509.6 87.9980317957369 6.67679071993218
"2550" 509.8 84.147257280915 6.30641455327901
"2551" 510 79.8565580133085 5.76813615339123
"2552" 510.2 74.9423571751389 6.78268542211562
"2553" 510.4 69.7670938378544 7.44966447241784
"2554" 510.6 64.8726812002339 7.05259708095363
"2555" 510.8 60.2875567291258 5.81400782650817
"2556" 511 53.9736146255749 4.46343526427262
"2557" 511.2 48.6686834859606 3.5638147178701
"2558" 511.4 48.4862606015354 3.22272720583784
"2559" 511.6 48.3714240080033 3.26019606789666
"2560" 511.8 48.4473263274553 4.02032524340305
"2561" 512 48.3368888660321 5.75616306871413
"2562" 512.2 48.6111724185063 7.21003217198217
"2563" 512.4 47.6931268078339 9.07615227757468
"2564" 512.6 46.2733011357529 11.4762405865825
"2565" 512.8 44.3524356299918 13.4813072284694
"2566" 513 41.6853550843065 14.3060166028378
"2567" 513.2 38.8987358491587 14.0557781312307
"2568" 513.4 35.6397512842832 12.8635862808701
"2569" 513.6 34.183857558362 11.0870164473636
"2570" 513.8 34.1718848636111 11.8473098745378
"2571" 514 33.3268066381075 14.0401505903161
"2572" 514.2 33.170122046676 16.9973852440694
"2573" 514.4 32.7318091389778 20.3827166515378
"2574" 514.6 32.3329818121917 23.2600040959807
"2575" 514.8 30.6498702779276 26.1493766016468
"2576" 515 28.3609966199118 27.6865545142835
"2577" 515.2 26.2594048860651 27.8405447963206
"2578" 515.4 23.1168080070402 27.6458084265932
"2579" 515.6 19.4530757022882 27.0613539692128
"2580" 515.8 17.0853748113799 27.370079262483
"2581" 516 16.4816054185615 30.0852705095719
"2582" 516.2 17.5661926148877 33.3954361294873
"2583" 516.4 18.4004575567923 37.2203435570552
"2584" 516.6 18.4101389625657 41.4872916443833
"2585" 516.8 17.6903479045587 45.3465065790664
"2586" 517 15.9903153498228 48.8022814268649
"2587" 517.2 13.3028736483324 51.829079308674
"2588" 517.4 9.7536349773225 54.9851376528866
"2589" 517.6 6.33093274445352 56.6483513618469
"2590" 517.8 4.35106857171717 57.3432284400287
"2591" 518 3.28993993683916 60.1645512857063
"2592" 518.2 4.12344571973391 63.3359946521799
"2593" 518.4 7.07080914256618 65.0299284668292
"2594" 518.6 11.1227779161488 68.0541543592639
"2595" 518.8 15.0497063265444 70.9645563650878
"2596" 519 18.8306766308547 73.7435450047866
"2597" 519.2 23.3730026184276 76.6980951642748
"2598" 519.4 27.8013445978944 79.8184484695878
"2599" 519.6 32.6788659358835 84.1117860429842
"2600" 519.8 37.2206352980086 88.0933505812738
"2601" 520 43.1334376606733 91.3481571307277
"2602" 520.2 49.4247894308705 93.2216957696031
"2603" 520.4 54.9316500751368 94.8746381698891
"2604" 520.6 60.7894554420873 98.1131556392664
"2605" 520.8 66.29822204151 101.446734849403
"2606" 521 70.5569720151084 105.475313188731
"2607" 521.2 72.0298286567944 110.533173453688
"2608" 521.4 74.7772904307885 116.93880514863
"2609" 521.6 74.4758749654875 119.995921646346
"2610" 521.8 74.3961641820831 121.06979215325
"2611" 522 77.1328368330873 120.674049600647
"2612" 522.2 80.4359011784444 119.023992284838
"2613" 522.4 84.3982209691694 116.214951696288
"2614" 522.6 87.3667469119738 113.564243813409
"2615" 522.8 91.0938087432461 110.552808995367
"2616" 523 93.5201082571694 107.297362526288
"2617" 523.2 96.0518906951858 104.329738209148
"2618" 523.4 98.9330615124445 100.777232906222
"2619" 523.6 101.928211113419 98.0823570581455
"2620" 523.8 102.549867788592 98.3495864861161
"2621" 524 103.428976953064 99.5935688531122
"2622" 524.2 104.795486549808 101.509931382482
"2623" 524.4 107.37676927168 103.383418722569
"2624" 524.6 108.845953036288 102.789548895229
"2625" 524.8 110.712250724085 100.747834260607
"2626" 525 113.866984624569 98.2141609859878
"2627" 525.2 116.402838415898 95.832907748258
"2628" 525.4 118.852113827287 92.0027495400858
"2629" 525.6 121.195408564494 88.073535516185
"2630" 525.8 122.142978509246 83.5535126034758
"2631" 526 124.541128097436 80.0251940296429
"2632" 526.2 124.288307428102 77.7918760435484
"2633" 526.4 124.188670294338 74.0042592474662
"2634" 526.6 124.11493822526 69.3570435804957
"2635" 526.8 124.574171170057 64.7705658578465
"2636" 527 124.963079804614 61.4861091353039
"2637" 527.2 124.974782790894 59.2188174868878
"2638" 527.4 125.120367484152 58.3144882640414
"2639" 527.6 125.855298299944 57.9816909215243
"2640" 527.8 125.379387869855 57.7506817900173
"2641" 528 124.867093843744 56.5403558826128
"2642" 528.2 123.833085038983 55.1995326538378
"2643" 528.4 123.3408111188 53.9866562991932
"2644" 528.6 122.968666582729 52.6791056655189
"2645" 528.8 123.111910189291 52.1878047363507
"2646" 529 123.6585726183 51.3291262162531
"2647" 529.2 124.47670798947 51.6076659264056
"2648" 529.4 124.665556347991 52.2865962634933
"2649" 529.6 124.930440283244 52.3140555866878
"2650" 529.8 125.46555664675 52.5080617336429
"2651" 530 125.395120446056 53.1559623375486
"2652" 530.2 125.650055835964 53.7136075098538
"2653" 530.4 125.994660466844 54.1294219534378
"2654" 530.6 126.065167808201 54.6611539784813
"2655" 530.8 125.644714190255 54.8380087685676
"2656" 531 125.375198968997 55.038613751522
"2657" 531.2 125.180331065272 55.0216201605447
"2658" 531.4 125.349600452411 54.791439590126
"2659" 531.6 125.158487465444 55.1492454968642
"2660" 531.8 124.884920540878 55.3923149228732
"2661" 532 124.674455696957 55.6535784027866
"2662" 532.2 124.42923089364 56.4952241813256
"2663" 532.4 124.187856537622 56.9285997705556
"2664" 532.6 124.088403809758 57.4515660935816
"2665" 532.8 123.945403149019 57.6327605559378
"2666" 533 124.021418876419 57.6837182083378
"2667" 533.2 123.953334542064 58.5065158395486
"2668" 533.4 123.866015756291 59.7209969323136
"2669" 533.6 123.693398018547 60.9877993238891
"2670" 533.8 123.103004721669 61.8877245313378
"2671" 534 122.912084316789 62.8239108133504
"2672" 534.2 122.595393067214 64.332711891684
"2673" 534.4 122.189794156673 65.0520651920243
"2674" 534.6 122.21480596381 66.2662054250552
"2675" 534.8 121.490728618394 67.2064295005879
"2676" 535 120.692026646461 67.7208642753463
"2677" 535.2 119.505363830065 69.2480302723896
"2678" 535.4 118.540395040394 71.5297328699904
"2679" 535.6 116.742757207936 73.0524626350428
"2680" 535.8 116.386868725268 74.1031088319723
"2681" 536 115.054730365194 76.1845308828128
"2682" 536.2 114.115978717646 78.2396712032664
"2683" 536.4 112.804893296723 80.2700711061247
"2684" 536.6 111.771971283502 81.4311423552015
"2685" 536.8 110.810518918694 82.4013644756129
"2686" 537 110.237804797641 83.0675209171821
"2687" 537.2 108.715029346495 83.9948884155017
"2688" 537.4 106.744369522722 84.9230456556446
"2689" 537.6 104.733785472373 85.5489094693914
"2690" 537.8 103.373646921394 86.1817853130378
"2691" 538 102.017757696792 86.4620524012379
"2692" 538.2 100.609057988029 86.8558945960582
"2693" 538.4 98.7325562604618 86.4952856528031
"2694" 538.6 97.1491805286676 85.7604747226593
"2695" 538.8 95.7849697065784 84.3818882336236
"2696" 539 94.7424508993676 82.8277264999404
"2697" 539.2 93.8126510841878 80.7922244045547
"2698" 539.4 92.7038175206041 78.5447747943168
"2699" 539.6 91.6566297893471 76.0639855955812
"2700" 539.8 90.9741498829573 73.3025653205558
"2701" 540 89.9514413404801 71.660674295195
"2702" 540.2 87.6407251657865 71.1372089373642
"2703" 540.4 84.7647614069312 70.7540178344308
"2704" 540.6 82.0922071653711 71.3143058485902
"2705" 540.8 79.805770806576 73.1520476934431
"2706" 541 77.2547388048982 75.2689257114597
"2707" 541.2 75.149933579831 77.7611403078294
"2708" 541.4 72.8729805032241 80.0381493649989
"2709" 541.6 70.4076725252906 82.5010748819917
"2710" 541.8 67.6162996931902 84.2356780203209
"2711" 542 65.3879544752194 85.5448146580378
"2712" 542.2 61.8717297348907 86.5479644763585
"2713" 542.4 58.8039042230342 86.512356750402
"2714" 542.6 55.1986796816444 86.0100801799509
"2715" 542.8 51.1010387899875 85.8136602034585
"2716" 543 46.8752823848804 84.7876362076327
"2717" 543.2 44.8407105654879 82.0819098449422
"2718" 543.4 43.0361632976444 77.8579635710031
"2719" 543.6 42.7908398137626 73.4539534976742
"2720" 543.8 44.529226924501 68.9797317674793
"2721" 544 46.7664125512282 65.5046849263514
"2722" 544.2 49.9557060390278 64.3223679237823
"2723" 544.4 54.0656833637302 65.6130929050093
"2724" 544.6 58.6637859810905 66.5567758015724
"2725" 544.8 63.4723914849707 67.8920110739957
"2726" 545 68.3717980129534 67.5624505988289
"2727" 545.2 73.3205551632552 66.4067730972162
"2728" 545.4 77.6153176091287 64.2746882490221
"2729" 545.6 81.5261267424708 61.9413641654431
"2730" 545.8 85.1982540147009 59.5897303990686
"2731" 546 88.7576229148655 56.8321890169168
"2732" 546.2 92.6796309464188 54.3731040604276
"2733" 546.4 95.5957043577339 51.1799125730747
"2734" 546.6 96.2550361735824 49.1439185302689
"2735" 546.8 96.2478451831967 49.5412039503954
"2736" 547 96.9361957682059 50.6659378451314
"2737" 547.2 97.6430976535353 52.402652414156
"2738" 547.4 99.0164120907339 54.2071994228905
"2739" 547.6 101.031009695207 56.6246195429904
"2740" 547.8 104.073487368218 59.7823980446813
"2741" 548 104.565849336303 62.4542338306963
"2742" 548.2 104.51191690841 65.6996644339327
"2743" 548.4 104.347515078129 69.7492834048905
"2744" 548.6 105.242585322643 74.1999280023809
"2745" 548.8 107.364806012208 78.5428309210221
"2746" 549 108.631734802208 79.3708927725221
"2747" 549.2 108.390513723201 78.9671457968919
"2748" 549.4 108.116583174012 80.0517174527027
"2749" 549.6 106.698656283293 80.0618622556057
"2750" 549.8 106.376268153694 79.6933292337843
"2751" 550 105.455441274053 78.5717231784833
"2752" 550.2 104.295252012823 78.5057724575946
"2753" 550.4 103.111664146605 77.9462097229271
"2754" 550.6 102.699091428913 77.6738866492803
"2755" 550.8 101.857270125039 77.128538608946
"2756" 551 101.723760110781 76.6434392865287
"2757" 551.2 100.136643862944 75.4987816855484
"2758" 551.4 97.4553516494179 74.1260164700148
"2759" 551.6 93.6280851426808 73.1829514371833
"2760" 551.8 89.6415346068004 73.0487459404734
"2761" 552 85.6789502334891 73.4453295767932
"2762" 552.2 81.6983052227659 72.3021947405879
"2763" 552.4 77.3335499106239 70.9049424448122
"2764" 552.6 75.2370864306097 68.5493298075857
"2765" 552.8 73.7592985727365 64.9604033281564
"2766" 553 72.330890945576 60.3824622992589
"2767" 553.2 72.0124489926239 55.3987901407866
"2768" 553.4 72.2833887627931 50.5116623837369
"2769" 553.6 72.5116201617463 45.0680937450643
"2770" 553.8 73.0938052002425 40.1217022838475
"2771" 554 72.9901606796144 34.7145563890378
"2772" 554.2 74.4291682093856 30.3464364502202
"2773" 554.4 77.380792896273 28.3776083298664
"2774" 554.6 80.7384880545027 29.1406302651097
"2775" 554.8 84.3931905166209 29.8630881296614
"2776" 555 86.8533827800983 31.6475426852128
"2777" 555.2 90.3144264938055 33.8397833561712
"2778" 555.4 93.9533275184166 36.2779654744767
"2779" 555.6 97.2811339736386 37.7935364833233
"2780" 555.8 101.701673544709 38.2411256860143
"2781" 556 105.401066387708 39.4563000439431
"2782" 556.2 109.131838271944 41.4969759944671
"2783" 556.4 112.583407090855 43.8908536404532
"2784" 556.6 116.123632676931 46.0038919457422
"2785" 556.8 115.868404458772 47.2659533232861
"2786" 557 115.856674996344 50.099485258174
"2787" 557.2 116.832357103395 52.884328570623
"2788" 557.4 118.269562169819 55.4797997420378
"2789" 557.6 118.74263013147 57.8454107592225
"2790" 557.8 119.072744569763 60.9694721446166
"2791" 558 117.554711371027 63.3582959130987
"2792" 558.2 114.787923751368 63.5622016260921
"2793" 558.4 112.081727873525 63.6109883844595
"2794" 558.6 108.741578957168 64.8632874482664
"2795" 558.8 106.051200898365 66.3599290248641
"2796" 559 104.037450926892 68.1635617216536
"2797" 559.2 102.053707163602 69.9537845099168
"2798" 559.4 99.6760981271201 71.777985106946
"2799" 559.6 97.3213077561227 74.3717954818118
"2800" 559.8 95.0609438576293 76.7141532480143
"2801" 560 91.2400495641227 78.5658318293422
"2802" 560.2 87.5242053317265 79.7800669044789
"2803" 560.4 83.8324220890899 79.6731033474015
"2804" 560.6 80.0834646241353 78.9817006546106
"2805" 560.8 77.9602538401471 76.4330355153784
"2806" 561 77.1552224169707 73.1084654907326
"2807" 561.2 76.4837560591966 69.1982311018644
"2808" 561.4 76.3651524120706 65.1362748718378
"2809" 561.6 76.9875513627535 61.0608208083015
"2810" 561.8 78.6666855761259 56.4509263300325
"2811" 562 79.9981320340427 52.360463448695
"2812" 562.2 80.2661573211435 47.5967003892068
"2813" 562.4 79.7999280135632 42.8864484278774
"2814" 562.6 80.9206953582914 38.5161012532868
"2815" 562.8 83.3647424400327 35.0825006144555
"2816" 563 85.9061918418089 34.1973600291649
"2817" 563.2 86.9314450847745 35.1349570213378
"2818" 563.4 86.2451423067091 35.352276421279
"2819" 563.6 85.1926429081717 35.2913043639288
"2820" 563.8 84.404722314276 34.4892699257957
"2821" 564 82.5165378407846 32.7768522562811
"2822" 564.2 79.5047085177944 29.9525637722578
"2823" 564.4 76.1536818682444 27.722438513295
"2824" 564.6 71.9828061074733 25.3378583700109
"2825" 564.8 68.4060537526425 22.8834874796963
"2826" 565 65.7480546197618 19.2302897434148
"2827" 565.2 64.8450754887045 15.9646881884578
"2828" 565.4 65.7517092220406 13.1704939159436
"2829" 565.6 68.0692684893889 10.9725368416712
"2830" 565.8 69.1191453650661 10.3567985418378
"2831" 566 68.2212171383856 11.0874413519849
"2832" 566.2 66.4595441703454 11.2031496497685
"2833" 566.4 64.8047059713376 11.9312910541
"2834" 566.6 62.4268810547091 12.739818168779
"2835" 566.8 59.3515388943392 14.0163625786694
"2836" 567 56.0517450669111 15.2105149329378
"2837" 567.2 52.8388871006183 15.6976590121313
"2838" 567.4 49.3518796368059 15.9820936034643
"2839" 567.6 45.6914712926858 15.2109542230447
"2840" 567.8 43.5596352386035 13.2159281864401
"2841" 568 41.0977622489444 11.4728819069031
"2842" 568.2 38.7925026897488 12.3161756653704
"2843" 568.4 35.9834074027192 14.2178206659917
"2844" 568.6 33.398169228876 17.0979595580168
"2845" 568.8 29.9541800832849 20.2583040853059
"2846" 569 26.0694529419644 22.5879090591478
"2847" 569.2 22.0917420547851 23.5329915195521
"2848" 569.4 18.4873064434111 23.0155286922045
"2849" 569.6 19.0638776691523 24.2169937156918
"2850" 569.8 18.6219582340406 26.5505525016455
"2851" 570 19.1205068949132 30.0352107147441
"2852" 570.2 19.1663707847478 34.2181486965569
"2853" 570.4 19.3685857038593 38.0419826702208
"2854" 570.6 19.3992729040023 41.9076313225536
"2855" 570.8 19.3382602806944 45.4906299393571
"2856" 571 19.6452468721175 49.5366185421744
"2857" 571.2 19.2230594548781 53.9785782832803
"2858" 571.4 17.3492894472411 58.4480829943378
"2859" 571.6 15.0016907900495 62.3164753671824
"2860" 571.8 11.7461895066194 65.8337577390628
"2861" 572 9.00583798420056 69.8498577188379
"2862" 572.2 5.28428418393164 71.1237990288379
"2863" 572.4 3.73732063400376 71.1378339754734
"2864" 572.6 4.23839703900967 71.7330753075335
"2865" 572.8 4.54353263431286 73.7588460542589
"2866" 573 5.80143516656641 77.2853249257403
"2867" 573.2 7.25994831017616 80.8896466808622
"2868" 573.4 9.8981325466349 83.9299423879331
"2869" 573.6 13.2866482223805 87.1622105452139
"2870" 573.8 17.0601443180147 89.8960085803254
"2871" 574 20.7697859667723 92.4748465416001
"2872" 574.2 24.1904936997723 95.7453253800592
"2873" 574.4 26.9086921239654 99.272549285258
"2874" 574.6 30.1190973572395 102.599547313535
"2875" 574.8 33.2810210243618 106.235095514119
"2876" 575 35.4321185014688 109.907543983521
"2877" 575.2 35.5766199430497 114.055621175838
"2878" 575.4 34.5326224308478 118.009121392502
"2879" 575.6 35.7340663112806 117.877445105838
"2880" 575.8 37.8860977662944 119.543123368663
"2881" 576 37.4575263376772 120.282558441096
"2882" 576.2 36.8326189354792 119.668717365203
"2883" 576.4 36.4909470453065 119.88719734489
"2884" 576.6 35.8732386895264 120.662364346633
"2885" 576.8 35.7444512769614 120.870127573058
"2886" 577 35.2888937467944 120.979492195688
"2887" 577.2 35.2329836284531 120.924934274368
"2888" 577.4 35.3321625859783 120.730857717982
"2889" 577.6 34.5928098386494 120.552721856838
"2890" 577.8 33.6862288274444 119.581341607963
"2891" 578 32.5058220035908 118.604523804716
"2892" 578.2 31.5375584682751 118.256545382765
"2893" 578.4 29.6580183549772 117.379354937912
"2894" 578.6 27.4395929078948 116.264110271265
"2895" 578.8 25.1136739444835 114.390030769713
"2896" 579 22.2403492628261 112.436451495571
"2897" 579.2 20.2356681736111 110.088203953266
"2898" 579.4 18.0566536571518 108.176848106277
"2899" 579.6 15.4840253523663 105.677466529291
"2900" 579.8 13.3210851147003 103.21823207821
"2901" 580 10.8458782352257 100.261225428494
"2902" 580.2 9.33667485705734 96.6971434550637
"2903" 580.4 7.70491842178592 93.5140943455696
"2904" 580.6 6.57086265122494 90.3509912880574
"2905" 580.8 5.50339789389445 86.9302258326628
"2906" 581 4.46414981908907 82.7924697220031
"2907" 581.2 3.11793713691986 79.9599394921329
"2908" 581.4 2.81466919111686 76.4600756023637
"2909" 581.6 1.98509369732579 72.2649481514395
"2910" 581.8 1.17513264237721 67.8982652750311
"2911" 582 0.797222367040775 63.5093700062232
"2912" 582.2 1.2186104847958 59.4896160923784
"2913" 582.4 2.09542095019201 57.0213924107602
"2914" 582.6 3.1919567014722 53.3204692215878
"2915" 582.8 4.24050024095352 48.6120979526742
"2916" 583 4.73752098992016 44.5986093839252
"2917" 583.2 5.78279612598699 40.4692474427846
"2918" 583.4 8.01597391725342 35.9959409516356
"2919" 583.6 10.2941163502626 31.2668079527924
"2920" 583.8 13.0775205101111 31.3131330913378
"2921" 584 17.1029919859105 29.0293150050126
"2922" 584.2 19.8095577905744 25.6224372595678
"2923" 584.4 22.0499751715983 21.143301611673
"2924" 584.6 22.434230496917 18.9342033840027
"2925" 584.8 24.5483382284129 18.2002540388799
"2926" 585 28.1362633538316 16.9525269371604
"2927" 585.2 32.0155534999719 16.5823117347719
"2928" 585.4 35.3145657249076 15.1548638125536
"2929" 585.6 39.5220195663819 12.4826881029003
"2930" 585.8 42.6082809557846 8.81362221271413
"2931" 586 44.111242870873 5.91360323818477
"2932" 586.2 45.7302260665735 6.46922280228945
"2933" 586.4 47.5270699793208 8.12239136778166
"2934" 586.6 51.5294904311219 9.60476222012816
"2935" 586.8 55.9963868932758 10.5624709942957
"2936" 587 60.3460303655873 12.2481114097609
"2937" 587.2 64.0925197874444 14.8615600813224
"2938" 587.4 68.2733847944444 17.0009934771884
"2939" 587.6 71.4156190706326 19.210059982323
"2940" 587.8 74.613253193063 21.0198186406935
"2941" 588 78.3617577593873 21.9824229536664
"2942" 588.2 80.9777954727811 22.6875413602141
"2943" 588.4 82.1255576934246 24.6060212933923
"2944" 588.6 83.9000464699587 27.8061546565236
"2945" 588.8 83.9624039959702 31.9258069275389
"2946" 589 84.1637431635657 35.7931600315045
"2947" 589.2 84.1269741274548 38.7775098288481
"2948" 589.4 82.9809375418856 42.3664473986908
"2949" 589.6 82.9362224081209 46.0758647425143
"2950" 589.8 84.1265713078183 49.7096790272864
"2951" 590 85.898270262409 52.7035095915901
"2952" 590.2 85.5024211226048 55.2139546309322
"2953" 590.4 83.3936040263717 57.4752550848833
"2954" 590.6 79.9870152019875 58.589754053812
"2955" 590.8 77.2289876787569 60.6319823829093
"2956" 591 77.5747536610278 62.6096246070045
"2957" 591.2 79.5885699051325 65.4939134414342
"2958" 591.4 82.7716571658263 67.7073200611106
"2959" 591.6 85.6527327358515 68.1768232904839
"2960" 591.8 88.232558528586 69.1508810708732
"2961" 592 91.2128581675626 69.2117289353742
"2962" 592.2 94.5761718859489 69.969360178006
"2963" 592.4 98.859885453022 70.6054367026999
"2964" 592.6 103.518891257677 71.3501511008825
"2965" 592.8 106.55671833227 72.0646455926452
"2966" 593 107.549269464436 73.8869338012172
"2967" 593.2 109.983022782537 76.9742942045941
"2968" 593.4 112.943803425386 80.0542346658294
"2969" 593.6 112.8263314638 82.8948008109819
"2970" 593.8 113.317748570586 86.934199853121
"2971" 594 114.217805795868 91.2607086170751
"2972" 594.2 115.247937005669 95.0197531511628
"2973" 594.4 115.6769212413 97.2946560591006
"2974" 594.6 115.543525188904 96.6542714981622
"2975" 594.8 114.131599978663 95.8915343521651
"2976" 595 111.836731238594 96.9529590890878
"2977" 595.2 109.052655222569 98.9403075326878
"2978" 595.4 105.530437416436 100.788879910633
"2979" 595.6 102.635798610871 101.380459028864
"2980" 595.8 99.8231326708427 102.165862152931
"2981" 596 97.9162419404703 103.77952735026
"2982" 596.2 96.6285617306341 105.351087707683
"2983" 596.4 95.9148559348515 107.027523718723
"2984" 596.6 94.5365044965684 108.506080146904
"2985" 596.8 92.8174459295292 111.428926932423
"2986" 597 91.9047740499194 113.549229505113
"2987" 597.2 91.0228779133419 111.785392431094
"2988" 597.4 87.4949685134957 111.223551648222
"2989" 597.6 83.4998684363655 111.521148464364
"2990" 597.8 79.4438315157665 111.791676322389
"2991" 598 75.0537161937837 110.93332751874
"2992" 598.2 72.3212222784944 108.771949592613
"2993" 598.4 69.6877757878707 105.747853091936
"2994" 598.6 68.5495102999573 101.561196789299
"2995" 598.8 68.3494005218444 97.5210211005015
"2996" 599 69.6841271227688 94.1029457935406
"2997" 599.2 70.8442940654727 89.4913886899039
"2998" 599.4 71.5823046930327 84.5697678133757
"2999" 599.6 71.4889173340197 80.0210953284131
"3000" 599.8 71.4055143030555 75.3915024173378
"3001" 600 71.5568419085278 70.6673033927545
"3002" 600.2 72.810783744117 65.9885754296785
"3003" 600.4 74.8763872972354 61.6549407101469
"3004" 600.6 76.2195148035005 56.4603773709313
"3005" 600.8 77.8542349648595 51.6264878287152
"3006" 601 79.4874806543416 46.3986222206416
"3007" 601.2 81.0894943486126 41.4373947077724
"3008" 601.4 83.6150636094257 39.0871515807257
"3009" 601.6 86.4819669040555 38.9213936927267
"3010" 601.8 86.8204913595887 37.8690310635686
"3011" 602 85.3769234594444 34.7350445173224
"3012" 602.2 83.0158288962626 32.0215216682621
"3013" 602.4 79.5076321996175 29.2295040833475
"3014" 602.6 77.0441518177873 26.4557768679236
"3015" 602.8 73.5907956285901 22.6101350060806
"3016" 603 71.0403572718045 18.3647936164978
"3017" 603.2 71.3540221680234 15.5893448488063
"3018" 603.4 72.6263608823501 15.1028308373001
"3019" 603.6 73.4026013520172 16.3134017932553
"3020" 603.8 74.6719901979202 17.4451069375757
"3021" 604 75.9053638254044 18.0743349978178
"3022" 604.2 77.8237921143562 19.0345869946614
"3023" 604.4 80.669216777395 20.5079665248873
"3024" 604.6 85.2075814924642 21.1625957723032
"3025" 604.8 90.1375043673233 21.6138072083833
"3026" 605 94.7729059183579 23.0374143506071
"3027" 605.2 99.2018398632201 25.0785595681462
"3028" 605.4 103.452915574066 27.489587619027
"3029" 605.6 108.730245749831 29.7086881395926
"3030" 605.8 113.132666029839 31.7590125498378
"3031" 606 116.894944432669 35.3260482178378
"3032" 606.2 120.011589256069 37.5076727112128
"3033" 606.4 119.348867395368 39.2806643352361
"3034" 606.6 119.197587508494 42.2180707049378
"3035" 606.8 120.011988498335 46.1299269577706
"3036" 607 121.563577023819 50.0496249081628
"3037" 607.2 123.688211281419 53.8731349369555
"3038" 607.4 126.232311786646 57.8963842173459
"3039" 607.6 124.44380968647 57.4207636558891
"3040" 607.8 122.244551248444 58.8864686804261
"3041" 608 119.184430940291 59.4166050415558
"3042" 608.2 115.460315754383 61.0810829319529
"3043" 608.4 112.049500750091 62.9170476990395
"3044" 608.6 108.648687462199 63.8990403453463
"3045" 608.8 106.934292698017 64.3719100858378
"3046" 609 105.999708763333 64.4002198927267
"3047" 609.2 103.607361942918 65.1061025776536
"3048" 609.4 101.178776880913 66.4248721438113
"3049" 609.6 98.6457401618551 68.3745881839539
"3050" 609.8 97.3199116651772 71.1358795067775
"3051" 610 97.416080987576 73.8460104596799
"3052" 610.2 97.3371961650408 73.3339118886635
"3053" 610.4 96.4300211192282 72.4493866081622
"3054" 610.6 93.3755426327391 71.9438987471503
"3055" 610.8 88.2634666215255 72.3564233233784
"3056" 611 82.9148211383471 73.6558983051741
"3057" 611.2 78.3885868396461 76.9068502528883
"3058" 611.4 75.0647899134707 81.2315175805484
"3059" 611.6 72.8943408548129 86.4546769515484
"3060" 611.8 72.4806900544531 92.0219753880987
"3061" 612 73.0210912169703 96.1161114354499
"3062" 612.2 73.0357376307009 99.9508043128122
"3063" 612.4 71.7263025814275 104.701869048855
"3064" 612.6 70.2828169326822 110.243195173535
"3065" 612.8 69.1544761802172 115.570453206274
"3066" 613 67.2889188166412 120.151743608444
"3067" 613.2 64.4178671007164 122.494208413278
"3068" 613.4 60.9471446103815 122.427522099665
"3069" 613.6 57.4210581835176 121.683733166204
"3070" 613.8 53.2904436041349 120.294900401243
"3071" 614 49.606619477267 117.248693427031
"3072" 614.2 45.5141460694701 114.013156465505
"3073" 614.4 42.3171812093194 110.389855056313
"3074" 614.6 39.4349182120694 106.169924466938
"3075" 614.8 36.5288337596293 101.128863765544
"3076" 615 34.7231100213655 95.3622086901536
"3077" 615.2 33.3330584125329 89.4640443660768
"3078" 615.4 33.0424920368498 83.0265425657838
"3079" 615.6 35.3386045967749 77.8486976898463
"3080" 615.8 39.1091365232123 73.6705442012396
"3081" 616 43.5403777096646 69.7960950580489
"3082" 616.2 48.4001990246389 67.3161300022823
"3083" 616.4 53.8902237813055 64.5240752978656
"3084" 616.6 59.703437788001 61.4274439971596
"3085" 616.8 65.2122109072552 58.8801901143514
"3086" 617 70.3924072839135 55.9537510046255
"3087" 617.2 75.1448064686286 52.0515566272852
"3088" 617.4 80.7706493358022 49.5193906661314
"3089" 617.6 86.3904664914444 49.0190973841807
"3090" 617.8 90.6980243774444 50.6542920513736
"3091" 618 95.6390466584444 53.3025182304015
"3092" 618.2 100.114059480166 56.1300636976639
"3093" 618.4 101.372991613186 59.4957898992861
"3094" 618.6 102.60274829461 62.8897070660291
"3095" 618.8 104.898548625358 67.0966069738637
"3096" 619 104.492257668565 69.9827429761741
"3097" 619.2 103.86408172405 73.4940003608641
"3098" 619.4 104.577336638741 78.66488381727
"3099" 619.6 104.895272085384 84.7890160291223
"3100" 619.8 104.468565764137 88.2272777446327
"3101" 620 102.088023206566 91.9884719474964
"3102" 620.2 99.7909226168597 97.7578092980751
"3103" 620.4 99.678187427919 103.435485017812
"3104" 620.6 100.291083529494 104.071500975235
"3105" 620.8 101.886389632999 102.949850461603
"3106" 621 103.348252286798 100.963337606785
"3107" 621.2 104.667524789894 98.1788576971429
"3108" 621.4 106.467894253686 94.7212869013914
"3109" 621.6 109.253896045615 91.1122489001305
"3110" 621.8 112.942454261867 88.0836918308465
"3111" 622 116.440299520699 86.120679314609
"3112" 622.2 118.945213164234 84.0141581159891
"3113" 622.4 119.473978026102 80.4772102259431
"3114" 622.6 120.810921301865 76.2866138114694
"3115" 622.8 122.009417854368 72.0479462842277
"3116" 623 122.362506687513 68.7340608473206
"3117" 623.2 121.365412835905 64.2555937053596
"3118" 623.4 122.211785848703 59.5320313331051
"3119" 623.6 122.875921546271 54.6594236521602
"3120" 623.8 123.927756640873 49.6402240632244
"3121" 624 123.958126120343 47.3485994281429
"3122" 624.2 121.651497513125 44.7158742527516
"3123" 624.4 119.107235481629 42.7786048813378
"3124" 624.6 115.468106489624 40.127827001684
"3125" 624.8 110.971147390284 37.3802785802128
"3126" 625 106.901016361985 34.551354177973
"3127" 625.2 103.391947003917 30.7787854863101
"3128" 625.4 101.663470661734 27.5431002332864
"3129" 625.6 100.718279352899 23.451371037353
"3130" 625.8 101.828366423709 19.3043628014849
"3131" 626 102.870813157039 15.9724695597027
"3132" 626.2 103.494005156444 17.3125180944378
"3133" 626.4 102.130193576621 17.3971977226908
"3134" 626.6 99.1613595716326 16.5839750244814
"3135" 626.8 95.1183389257544 16.4080197643378
"3136" 627 90.8841045434757 16.4677357632441
"3137" 627.2 85.8530219626339 16.0037110222694
"3138" 627.4 80.8505324188081 15.5452140589288
"3139" 627.6 77.3952720824444 13.8347820017602
"3140" 627.8 74.5518535999822 10.9240629742152
"3141" 628 71.9462600846848 7.6435485402513
"3142" 628.2 70.7781030122745 3.88008092179784
"3143" 628.4 71.5080123614132 3.15903014033784
"3144" 628.6 71.0308940894138 4.43557133056232
"3145" 628.8 68.7249633730583 5.48176570703586
"3146" 629 66.3905878426389 7.71337032358784
"3147" 629.2 63.2683888814741 9.76145171181804
"3148" 629.4 60.4976093458194 11.1729171935566
"3149" 629.6 57.6311829584444 10.7941850582712
"3150" 629.8 54.1335545489087 9.65158103094498
"3151" 630 50.5451191743755 6.95230021338956
"3152" 630.2 47.8862801726816 5.27942008363165
"3153" 630.4 44.6093583516618 6.54189820591393
"3154" 630.6 40.9926341153061 9.03271273346549
"3155" 630.8 38.0116889680857 12.9268366628813
"3156" 631 34.3850830954767 15.3005127222572
"3157" 631.2 30.8596670097548 16.322358193493
"3158" 631.4 25.3550798532031 16.0499983272171
"3159" 631.6 23.3322184854335 18.1320403393543
"3160" 631.8 20.2322207483322 21.8092709307154
"3161" 632 17.9436168949283 25.8660066190636
"3162" 632.2 15.5108684061044 30.0366438987178
"3163" 632.4 11.6819115018327 33.734370957579
"3164" 632.6 8.98938000150965 36.148571194077
"3165" 632.8 7.20074907018129 40.4834990370589
"3166" 633 5.26889306494928 45.1922907711097
"3167" 633.2 3.17436046827778 50.5708792275045
"3168" 633.4 2.73646093790238 53.9886931096603
"3169" 633.6 3.82190184983333 58.1083653116712
"3170" 633.8 4.61021309694444 62.757518942993
"3171" 634 4.13678181226023 67.2550404189957
"3172" 634.2 3.59061084029662 71.6234055773683
"3173" 634.4 2.68220736139317 75.3964021916071
"3174" 634.6 3.51257220560822 79.8997171393637
"3175" 634.8 5.18967724843624 84.9095147457395
"3176" 635 8.4906933747025 90.3017526044588
"3177" 635.2 11.0457045786284 95.6802917203978
"3178" 635.4 14.0416805650815 101.206279269249
"3179" 635.6 16.9084718513016 106.254247248885
"3180" 635.8 21.0229739216825 107.628283947528
"3181" 636 25.4833841453051 110.446816940297
"3182" 636.2 28.9895428130873 113.964625367981
"3183" 636.4 31.7156672786906 118.236108582346
"3184" 636.6 34.8145872810382 119.824186670182
"3185" 636.8 39.1605872603638 121.387975312507
"3186" 637 43.7294267315325 122.246554222614
"3187" 637.2 48.4674226002665 121.142189615533
"3188" 637.4 52.8383269257665 120.51385585077
"3189" 637.6 57.3187454348088 119.597265874338
"3190" 637.8 61.2307512265033 118.185760313636
"3191" 638 65.1872762034188 116.711298829761
"3192" 638.2 69.5650079591648 115.571395412482
"3193" 638.4 75.1566733306224 114.771403454253
"3194" 638.6 80.3179457393755 113.511999668553
"3195" 638.8 86.228173960494 111.819380396962
"3196" 639 90.633053670265 108.620138253171
"3197" 639.2 92.7759952862887 106.217749476772
"3198" 639.4 93.6184576651624 102.531352094607
"3199" 639.6 94.4920836919223 98.2373286797228
"3200" 639.8 95.7063172136657 94.7198978060945
"3201" 640 97.1980132712241 92.1805374273463
"3202" 640.2 98.0237878410373 89.5655087182007
"3203" 640.4 99.0630029268034 86.4470264268122
"3204" 640.6 101.127251115125 82.5519311597516
"3205" 640.8 102.54325772534 79.2404668361161
"3206" 641 102.035905861525 77.0692376247039
"3207" 641.2 101.421168886139 75.4127347725045
"3208" 641.4 101.282309468759 75.2040510531521
"3209" 641.6 101.305033747056 75.0163974760601
"3210" 641.8 100.514418993054 73.7006348604287
"3211" 642 98.9353038642852 72.1339330233157
"3212" 642.2 98.1314207293914 69.7968707793954
"3213" 642.4 98.4007189566463 67.829082925269
"3214" 642.6 99.0386389116111 65.8263264147545
"3215" 642.8 98.2362506779444 63.3192322665221
"3216" 643 96.385507404985 61.0906504414324
"3217" 643.2 93.8824670117687 58.728694391
"3218" 643.4 91.137593583714 56.52553939129
"3219" 643.6 88.2648423887926 53.8653066211325
"3220" 643.8 85.572290983136 51.302700964464
"3221" 644 84.3191574413784 48.1580023375265
"3222" 644.2 83.9960873103435 45.0138459413149
"3223" 644.4 82.7269307403611 44.6258197808378
"3224" 644.6 82.2449293064733 44.3404079296552
"3225" 644.8 82.3631686105051 44.5756342140803
"3226" 645 82.7908982233856 44.6033384636025
"3227" 645.2 83.6454541131111 44.0467555490197
"3228" 645.4 84.4462636193136 43.8269276135388
"3229" 645.6 85.4080208024717 43.9876909973742
"3230" 645.8 86.6392029694812 43.7375671243241
"3231" 646 88.2874355445796 43.4861587710811
"3232" 646.2 90.9795641085556 43.8402226396712
"3233" 646.4 94.115245150472 44.3266188860122
"3234" 646.6 96.9178159044257 44.6127231879313
"3235" 646.8 99.9823089012535 44.6860424609469
"3236" 647 103.835372080417 43.1112451122823
"3237" 647.2 107.993314426877 40.9727069972973
"3238" 647.4 111.709982300798 39.9020904986254
"3239" 647.6 115.396225261772 40.2179828482378
"3240" 647.8 118.724692566662 39.3705349333248
"3241" 648 119.127906425044 37.6318819889378
"3242" 648.2 118.331029689504 35.7341412815497
"3243" 648.4 116.526701577787 33.7637938745221
"3244" 648.6 114.694955074188 30.5634676281455
"3245" 648.8 112.641012584246 27.5934441111913
"3246" 649 111.072331496628 24.4566407104984
"3247" 649.2 110.048399586834 23.8538121376962
"3248" 649.4 109.158986746016 25.6550137587807
"3249" 649.6 106.632368759102 26.7760821115807
"3250" 649.8 103.089325960415 27.6861108665077
"3251" 650 99.6575479758522 27.0107982885854
"3252" 650.2 95.792539954156 25.5987713498475
"3253" 650.4 91.9296253454156 23.3314008067609
"3254" 650.6 87.3796455082521 21.3984398575494
"3255" 650.8 82.8113926596944 18.789310059184
"3256" 651 79.230508929673 15.4525637818378
"3257" 651.2 76.4897906237092 10.956300334779
"3258" 651.4 75.8822667390021 9.05468352978976
"3259" 651.6 75.7733523542563 10.6771758613824
"3260" 651.8 75.2439531953473 12.3839731118281
"3261" 652 76.1308520623256 14.2114170006101
"3262" 652.2 75.8519224655354 17.5101720188984
"3263" 652.4 74.7955342053644 20.6158479112678
"3264" 652.6 73.2803390839036 24.1725620547766
"3265" 652.8 70.8977372880159 26.6304888190093
"3266" 653 68.1153322919296 28.8213795686596
"3267" 653.2 64.5524149382145 30.4990845942478
"3268" 653.4 61.2439734434767 30.8343777280636
"3269" 653.6 58.0279683487192 30.1266877504313
"3270" 653.8 54.6682972200126 28.2513309655992
"3271" 654 53.0232633031298 25.9990801549614
"3272" 654.2 52.2241118725516 26.7451435369093
"3273" 654.4 49.8654853524672 28.8246045550992
"3274" 654.6 48.6095361900928 32.738967403684
"3275" 654.8 47.4227665233683 37.3075808424139
"3276" 655 47.1170975169388 42.1795661866918
"3277" 655.2 47.5149038875956 46.7693001012681
"3278" 655.4 49.1166378223516 52.5597161248688
"3279" 655.6 51.1259909020983 57.2317140320013
"3280" 655.8 52.701020067073 62.0314979077521
"3281" 656 56.1895053698237 66.8824530467516
"3282" 656.2 60.4350964121023 70.3594342428378
"3283" 656.4 64.4192540543392 72.2234115279957
"3284" 656.6 67.8769234575738 74.1669812443637
"3285" 656.8 70.8828322434276 76.8554643849219
"3286" 657 73.4112335124623 80.5566519608289
"3287" 657.2 77.0925545839489 83.4404439949883
"3288" 657.4 81.3909705739829 86.0550444852738
"3289" 657.6 85.6128343375824 87.7344561958637
"3290" 657.8 88.2370152028694 90.3571279565628
"3291" 658 91.8254845359402 93.411348720342
"3292" 658.2 96.1213313154781 95.1616798479471
"3293" 658.4 97.0305742302709 97.868143786375
"3294" 658.6 94.6265682724865 102.814962558191
"3295" 658.8 92.6782660155957 104.231285544014
"3296" 659 90.9398926009899 105.309645587268
"3297" 659.2 89.7098199212444 108.256003362063
"3298" 659.4 88.4431040604528 112.603970405787
"3299" 659.6 86.8392599102749 115.798113781211
"3300" 659.8 88.3922139796444 116.762746459588
"3301" 660 90.9156500486299 117.146983596636
"3302" 660.2 93.5957439059325 116.54133545991
"3303" 660.4 96.462026847651 115.893886900846
"3304" 660.6 97.9459587334531 113.407572770316
"3305" 660.8 99.8576054145684 110.518065141458
"3306" 661 103.05856492526 107.230935586552
"3307" 661.2 107.041405768444 103.348090938342
"3308" 661.4 111.049507758626 99.8580190557139
"3309" 661.6 114.707949215624 96.7528849730943
"3310" 661.8 117.809253434858 94.6401239050032
"3311" 662 117.919518482582 92.2547513958292
"3312" 662.2 118.211681462931 88.4899865856874
"3313" 662.4 119.640186327088 83.8465955030552
"3314" 662.6 121.302763475347 79.0943875790148
"3315" 662.8 123.425149492577 73.8723555897051
"3316" 663 125.32122228416 69.2117888385706
"3317" 663.2 126.019125298651 65.1659269540534
"3318" 663.4 126.220504294627 61.6534301078031
"3319" 663.6 124.835696043297 60.1413171615857
"3320" 663.8 123.661511079365 55.906905328601
"3321" 664 122.166499385489 50.6440550229896
"3322" 664.2 120.687881352558 44.8506981164291
"3323" 664.4 119.04722306526 39.600456560601
"3324" 664.6 116.996798839339 34.400764529522
"3325" 664.8 115.428687287453 29.0023748412244
"3326" 665 114.188738186176 27.5860779661061
"3327" 665.2 111.840311689523 27.2237814862378
"3328" 665.4 108.70156056968 25.3929114941114
"3329" 665.6 105.284925853765 21.5340874918087
"3330" 665.8 102.709943565652 16.9704768710171
"3331" 666 101.135844304869 13.696688070602
"3332" 666.2 99.5689163391237 14.2663561658284
"3333" 666.4 97.7792952939784 16.0685082210417
"3334" 666.6 94.1724806045657 17.463846880353
"3335" 666.8 90.4520911417386 18.9783837015731
"3336" 667 86.8545761196179 19.2509887898174
"3337" 667.2 83.9683967458562 18.4875416086025
"3338" 667.4 82.1520138121717 16.954270356353
"3339" 667.6 80.3547193336483 14.146464730032
"3340" 667.8 78.1074582663376 10.8032964184495
"3341" 668 76.5871437183376 8.74767461532327
"3342" 668.2 74.3431254519899 9.12146151395906
"3343" 668.4 71.6301188954741 10.5750082909765
"3344" 668.6 69.3248172855846 12.9380179437818
"3345" 668.8 66.168609700869 15.9645439686869
"3346" 669 63.2226490924548 16.8394524657141
"3347" 669.2 59.9671718847253 16.65064117113
"3348" 669.4 57.0049170224785 15.2527866218606
"3349" 669.6 54.1815561987162 13.77843873424
"3350" 669.8 50.8035052745047 13.550861031127
"3351" 670 47.4148523663119 12.5102198164523
"3352" 670.2 45.6164749332778 10.4247420783712
"3353" 670.4 45.0928110334111 11.0999309726712
"3354" 670.6 42.9053455342119 13.2527930314309
"3355" 670.8 40.1475656564444 16.0852879658045
"3356" 671 37.7404009554444 19.6480771627712
"3357" 671.2 36.1587834014767 23.1907298680636
"3358" 671.4 34.6818696048031 25.7839508621748
"3359" 671.6 32.9345177453778 28.1622515846045
"3360" 671.8 30.0414747400023 30.4944581758063
"3361" 672 26.3459601503819 32.3083997397753
"3362" 672.2 22.3666591235237 34.7698025567388
"3363" 672.4 19.890503250791 37.9937570006596
"3364" 672.6 18.1066245069873 41.9833015206664
"3365" 672.8 16.2892961268655 46.2283038497326
"3366" 673 13.6544321417314 50.3109213485944
"3367" 673.2 12.7323283180531 55.7113247279422
"3368" 673.4 12.6691686035038 61.9039187005328
"3369" 673.6 14.8330178162548 67.7160060245878
"3370" 673.8 17.3493445071624 71.5974438748635
"3371" 674 19.5774476988065 75.1125531994585
"3372" 674.2 22.0422943125716 79.5134582830836
"3373" 674.4 23.2125836043749 85.3553851241161
"3374" 674.6 24.0054023673856 90.7296487358462
"3375" 674.8 24.7088342444196 96.0898901726643
"3376" 675 23.6857991162149 100.907920328125
"3377" 675.2 21.0283640558789 104.150205383494
"3378" 675.4 20.6271166843675 106.996679711966
"3379" 675.6 23.300502819664 108.792068543789
"3380" 675.8 27.3009077258444 110.674071362574
"3381" 676 31.5615269386412 112.811962077305
"3382" 676.2 37.5779741874957 113.34025413253
"3383" 676.4 41.9139966988953 113.573194220739
"3384" 676.6 45.6816416727634 112.909073996838
"3385" 676.8 50.2796619533129 111.816166451943
"3386" 677 54.5776698408512 111.014356201033
"3387" 677.2 58.8573496917227 108.778180827281
"3388" 677.4 64.0131990284184 106.159400603942
"3389" 677.6 68.3055948484275 102.26626600194
"3390" 677.8 73.2144070754444 100.3477872039
"3391" 678 77.1618904632339 98.9225394038905
"3392" 678.2 81.0355079937117 96.2083623578982
"3393" 678.4 85.5923013537444 94.1311790874378
"3394" 678.6 90.9306587156082 95.4011667864758
"3395" 678.8 97.1788524185983 96.9325433629661
"3396" 679 101.012124142188 96.3478369668379
"3397" 679.2 101.340226213444 93.5196872586378
"3398" 679.4 102.587663791291 89.5044855708122
"3399" 679.6 104.207783787239 84.3102290349361
"3400" 679.8 105.189740613829 78.7478477917609
"3401" 680 105.937525205331 74.1624259969509
"3402" 680.2 107.870370381901 70.0025110309844
"3403" 680.4 108.47475317069 67.205889694948
"3404" 680.6 110.96675572536 67.4165227628463
"3405" 680.8 115.399887247085 68.2492647908891
"3406" 681 120.258227241166 70.28410553929
"3407" 681.2 122.750221087236 71.8925949150465
"3408" 681.4 123.221447579907 74.0275429403916
"3409" 681.6 124.671207161598 76.4155552396071
"3410" 681.8 123.693398018547 76.8532684076584
"3411" 682 122.038129230074 79.0134493486999
"3412" 682.2 120.41951848285 81.388910601743
"3413" 682.4 118.882317151906 85.5944657039661
"3414" 682.6 117.854642991094 90.1978852928128
"3415" 682.8 116.594907779817 94.7424549939819
"3416" 683 115.134053561559 99.4041687291476
"3417" 683.2 112.840881522669 101.792837841821
"3418" 683.4 109.195184711444 105.12496594112
"3419" 683.6 105.888708262789 108.733261456928
"3420" 683.8 102.80134818683 112.520626318707
"3421" 684 98.9543544332848 113.866135787712
"3422" 684.2 94.5496874153893 115.301475590814
"3423" 684.4 92.9275928105605 115.055437614668
"3424" 684.6 92.0464772808879 114.218464108507
"3425" 684.8 90.9896364351427 113.597661239398
"3426" 685 90.5273110913343 112.543085773033
"3427" 685.2 89.0005545325376 111.995722854245
"3428" 685.4 87.7982865003324 110.23709192164
"3429" 685.6 86.6938625964181 108.098269313022
"3430" 685.8 84.6907637961878 105.512322727006
"3431" 686 83.192297554601 102.24452356956
"3432" 686.2 83.6458380309263 99.2408418690015
"3433" 686.4 84.2467781317276 96.1133415752626
"3434" 686.6 85.1335397708392 93.5988057189431
"3435" 686.8 85.558841439547 90.3929779716327
"3436" 687 86.1337757018184 87.4424333224117
"3437" 687.2 87.9827168266733 84.601666244126
"3438" 687.4 90.1710245866461 82.4340426760227
"3439" 687.6 92.0979806903944 79.5891390337878
"3440" 687.8 92.5744486393904 79.4147467977027
"3441" 688 92.0509648467656 79.7153059736177
"3442" 688.2 91.9931071405556 80.5297323676712
"3443" 688.4 92.7953674016172 80.4409425187924
"3444" 688.6 92.6493209513284 80.7545678429182
"3445" 688.8 92.7307663735426 79.7206279761414
"3446" 689 91.7228792736409 78.1850737185521
"3447" 689.2 91.4364628721873 74.0902623649807
"3448" 689.4 90.7991462166463 70.7462916498195
"3449" 689.6 91.8849366122865 68.2172013557589
"3450" 689.8 93.7683987580792 65.614833694377
"3451" 690 95.6958808471547 66.2792502527724
"3452" 690.2 98.8545791980197 67.243351250944
"3453" 690.4 99.9455028672357 66.2761754005248
"3454" 690.6 99.255121915136 63.3396604449313
"3455" 690.8 99.696552809576 59.2660874144431
"3456" 691 100.668301480177 56.7726226821682
"3457" 691.2 101.112179031244 57.512566962777
"3458" 691.4 101.733758961489 58.3178704091122
"3459" 691.6 102.421722698726 59.4591291430924
"3460" 691.8 104.25073829858 60.3056271477027
"3461" 692 107.051963508361 60.521776348949
"3462" 692.2 111.067662516326 61.5508858120836
"3463" 692.4 114.519709761309 62.805306583
"3464" 692.6 117.00417499671 63.7191560871741
"3465" 692.8 120.081558277881 64.1877676601197
"3466" 693 122.071182045602 63.956202921522
"3467" 693.2 121.689841886336 63.1392857912973
"3468" 693.4 121.999754838173 61.6804391656429
"3469" 693.6 122.763133117572 59.3322846323802
"3470" 693.8 123.445986262012 56.2553924853463
"3471" 694 123.836949675875 52.1783149436568
"3472" 694.2 123.069679229624 48.8657577818122
"3473" 694.4 121.818202168679 45.3325802641248
"3474" 694.6 120.601838495309 40.8644540824989
"3475" 694.8 118.845651306092 36.4162078306575
"3476" 695 115.863062872596 32.0566223684765
"3477" 695.2 113.271980567837 26.9862824277307
"3478" 695.4 110.465537633309 22.4110378021351
"3479" 695.6 106.336532659826 18.6351007999106
"3480" 695.8 102.587575194872 14.1983106557197
"3481" 696 100.020508723861 13.3647155237823
"3482" 696.2 96.5341851306313 11.5700192847257
"3483" 696.4 93.2164893646687 8.24467528581914
"3484" 696.6 89.5677905358392 6.45451516067994
"3485" 696.8 85.3078182527172 4.50477541508329
"3486" 697 80.3293370746126 2.70838828441727
"3487" 697.2 75.9509732618445 2.42560392900927
"3488" 697.4 70.2949019406862 2.63055448701367
"3489" 697.6 64.3117959241752 2.01738273560707
"3490" 697.8 60.2400722434833 1.53815626970192
"3491" 698 56.4378177756057 1.71865456241849
"3492" 698.2 53.0982451087497 1.73020438685889
"3493" 698.4 52.2111032287257 2.67732108249409
"3494" 698.6 50.6361186817423 5.19055995277401
"3495" 698.8 49.7405920882257 7.71337032358784
"3496" 699 47.2859175576007 9.95869188246284
"3497" 699.2 43.2572999591717 10.8576891023606
"3498" 699.4 40.0124265855111 9.55846198757117
"3499" 699.6 38.837507375721 8.17483523428465
"3500" 699.8 39.2996979277521 9.35024491338729
"3501" 700 39.6422338322513 11.2659293857924
"3502" 700.2 40.943920895873 13.3642099915164
"3503" 700.4 42.3352275787119 15.9280697824309
"3504" 700.6 44.6466360339561 17.9500812802797
"3505" 700.8 47.2938793697082 19.9505565609917
"3506" 701 50.8027247187058 21.7021145037356
"3507" 701.2 53.9128232808059 23.6165322491752
"3508" 701.4 56.4429371143497 25.4737884235536
"3509" 701.6 57.7198679737444 28.1580051135712
"3510" 701.8 59.8833510521572 32.21573406204
"3511" 702 62.5265958030044 35.7044087869078
"3512" 702.2 64.9607386347091 39.0317186754555
"3513" 702.4 68.1539315085302 42.7695053005521
"3514" 702.6 72.6263608823501 45.2736069186586
"3515" 702.8 77.1335198135671 46.5535573857812
"3516" 703 81.590214076 46.1687042562823
"3517" 703.2 85.5829473935192 44.8413182641182
"3518" 703.4 89.4566666272426 43.6148480073057
"3519" 703.6 92.9081112666667 43.9570005930878
"3520" 703.8 95.9145164962701 45.8904110628745
"3521" 704 99.3364783113655 47.8240829643642
"3522" 704.2 102.337932635569 47.6173069641414
"3523" 704.4 106.097877222208 47.4419005713642
"3524" 704.6 109.905101705841 47.6843771501051
"3525" 704.8 114.539025376957 46.7882534916584
"3526" 705 118.299133184719 45.7667300513865
"3527" 705.2 119.47636790109 47.1770845459086
"3528" 705.4 121.582690173669 49.0055421465965
"3529" 705.6 124.401664214576 49.4701492359694
"3530" 705.8 123.445871226105 48.3202495798378
"3531" 706 123.129097894554 46.7289810708015
"3532" 706.2 123.108977883037 43.9944860342892
"3533" 706.4 122.727085865853 41.1285739411248
"3534" 706.6 121.423709150049 37.7508188625017
"3535" 706.8 120.179457320744 34.5648682851128
"3536" 707 118.540395040394 31.0637428857361
"3537" 707.2 116.172956072639 27.07026076227
"3538" 707.4 113.601754679352 25.2062438452076
"3539" 707.6 110.786967037342 22.0966576909148
"3540" 707.8 107.497500132844 18.3538266434813
"3541" 708 105.102300870417 15.8064363679489
"3542" 708.2 102.915359795627 14.9086888379532
"3543" 708.4 100.061456967463 11.7486091879967
"3544" 708.6 98.6092908216666 11.3405643312267
"3545" 708.8 96.8492970552076 10.2863965220747
"3546" 709 93.4148827826667 8.61220669231006
"3547" 709.2 89.8952414619117 6.34805051308082
"3548" 709.4 85.2007051822899 4.65417398689238
"3549" 709.6 81.7602989032486 4.29047389143578
"3550" 709.8 77.7282933643873 2.74590917266641
"3551" 710 73.8576170765214 1.495556775934
"3552" 710.2 70.3382350819925 0.595223253962839
"3553" 710.4 66.3209808485918 1.3399760487431
"3554" 710.6 61.8376301813964 1.45145880751092
"3555" 710.8 57.4660982979293 1.07246869168633
"3556" 711 53.1182492475392 1.73825033197468
"3557" 711.2 49.1773126688081 2.75175496395905
"3558" 711.4 44.7579195232544 4.05206299864784
"3559" 711.6 40.0723417595382 5.77060982583784
"3560" 711.8 36.409380473715 7.26486804474372
"3561" 712 35.4559699809757 8.05972311724409
"3562" 712.2 34.5270088426263 9.94373272314088
"3563" 712.4 33.1200700244132 13.5336896836503
"3564" 712.6 31.7486540366509 17.2222344276857
"3565" 712.8 31.3635260457778 20.4761390142712
"3566" 713 30.9038582924829 23.885075299184
"3567" 713.2 30.4868855753346 26.9180355718378
"3568" 713.4 28.0387560363683 29.9048740562618
"3569" 713.6 25.1509846530749 31.0098796708052
"3570" 713.8 22.2165641254757 31.6037509526816
"3571" 714 19.7336646691864 30.7439689899346
"3572" 714.2 18.9040306550896 29.5850933466443
"3573" 714.4 19.7688812896359 30.4796502129868
"3574" 714.6 20.5073223804557 32.9513643602086
"3575" 714.8 21.6067181227893 37.4346407309413
"3576" 715 23.2855352920382 40.9035225156816
"3577" 715.2 26.0477552489007 43.4297991529058
"3578" 715.4 29.461082814192 46.3685220194689
"3579" 715.6 33.1596978716004 48.6989257123516
"3580" 715.8 36.6066289668424 49.1938093352664
"3581" 716 40.4009514144444 49.3311836516443
"3582" 716.2 43.8245061784332 48.1141287386693
"3583" 716.4 47.765141707476 46.3369241087957
"3584" 716.6 51.6619479436655 44.454172951701
"3585" 716.8 54.5824670829338 43.7625212548059
"3586" 717 58.3725244583355 44.0973233363923
"3587" 717.2 62.7427078055753 43.3340194805107
"3588" 717.4 67.4474446794252 43.2195845655686
"3589" 717.6 72.7125556712503 43.804560528566
"3590" 717.8 77.0715013916666 46.2182464183378
"3591" 718 81.8585808472151 49.0495517609754
"3592" 718.2 87.0961576679304 51.7563193187724
"3593" 718.4 92.2392606852793 53.8005347198287
"3594" 718.6 96.2408378336944 53.6318770973656
"3595" 718.8 98.0838768099579 52.2281506253784
"3596" 719 97.7125113656498 53.9301411342307
"3597" 719.2 98.3129332099707 57.1137970959694
"3598" 719.4 100.229996510629 61.0462527713115
"3599" 719.6 102.137057741892 64.5127141253642
"3600" 719.8 104.144139667102 68.4217024607852
"3601" 720 104.449337946742 72.0086717765946
"3602" 720.2 103.835963812152 76.3819072322361
"3603" 720.4 104.273653642598 81.798773903402
"3604" 720.6 105.982383241419 86.2281698427866
"3605" 720.8 106.955169439041 87.010596541779
"3606" 721 107.082926964083 89.3968277854681
"3607" 721.2 108.827466355322 92.7310865160086
"3608" 721.4 111.347916605858 96.3046703604659
"3609" 721.6 114.209938094158 98.326622854092
"3610" 721.8 114.662982647234 97.7458199307063
"3611" 722 115.026362177071 97.6550115284031
"3612" 722.2 113.840948164266 97.6638831167446
"3613" 722.4 112.490291745436 98.6793692091913
"3614" 722.6 110.985555133102 100.866976140206
"3615" 722.8 109.74557180874 104.360092435387
"3616" 723 108.872693746717 106.904704334912
"3617" 723.2 106.692738589048 106.933131124474
"3618" 723.4 103.446763743936 107.474310815024
"3619" 723.6 100.933475391392 107.742906737075
"3620" 723.8 98.3467143038494 108.670323819929
"3621" 724 95.462113499841 109.676997035346
"3622" 724.2 93.3875638850292 109.692911994728
"3623" 724.4 92.5139556431111 108.662602963505
"3624" 724.6 90.28920029731 107.333707322485
"3625" 724.8 87.320658945155 106.763983414654
"3626" 725 84.1678802089876 104.741572684364
"3627" 725.2 82.3261136856677 101.501612034347
"3628" 725.4 82.2177377243802 97.9724043254617
"3629" 725.6 83.503202459497 95.2985116246536
"3630" 725.8 84.4729526471201 92.6465209985946
"3631" 726 85.8447125511368 90.3701123583763
"3632" 726.2 88.479274727265 89.5404172487866
"3633" 726.4 91.3107373526082 89.8957635217947
"3634" 726.6 95.3547861652259 90.1900971221992
"3635" 726.8 98.4606473873597 91.5781143332955
"3636" 727 101.453924951009 92.5880768442481
"3637" 727.2 103.82923675663 91.0130668085016
"3638" 727.4 105.765206767786 89.7513067201793
"3639" 727.6 109.055497691009 89.1582348557866
"3640" 727.8 113.914760615705 89.6666035922916
"3641" 728 116.485880807176 88.7834089866193
"3642" 728.2 119.658162474713 85.4292277879598
"3643" 728.4 123.162537786961 82.2373175416684
"3644" 728.6 124.106617175932 77.8992398279891
"3645" 728.8 125.450431925749 73.5143775914292
"3646" 729 124.742210863016 69.1355406271593
"3647" 729.2 124.379326259594 63.6585029522378
"3648" 729.4 123.97969285214 57.8083429017074
"3649" 729.6 124.5053638306 51.8752047698982
"3650" 729.8 124.410999479344 46.2660192174628
"3651" 730 123.226421060694 42.1511887861628
"3652" 730.2 120.836971889385 39.1834993200667
"3653" 730.4 118.009841767869 34.8992778789878
"3654" 730.6 115.559834869629 29.8112233363905
"3655" 730.8 111.568714134834 25.203288020944
"3656" 731 107.287943262715 21.4814049542973
"3657" 731.2 103.79475273837 16.1597797987911
"3658" 731.4 99.350402760915 11.3160014105437
"3659" 731.6 90.6786326102505 9.54823579202151
"3660" 731.8 86.2587058972844 9.85741354831784
"3661" 732 82.2602786360445 8.36945009823785
"3662" 732.2 77.542283630718 4.43056778748878
"3663" 732.4 73.3021175301368 1.87038950753015
"3664" 732.6 68.9404615859138 2.30626942670518
"3665" 732.8 64.4619420140613 1.32610243309952
"3666" 733 63.4125625928114 1.34687784570022
"3667" 733.2 64.486675411 0.947326477143392
"3668" 733.4 65.624351869899 1.05702697883784
"3669" 733.6 66.7302655282244 0.960207439277838
"3670" 733.8 68.0999508532891 1.0149745472456
"3671" 734 69.21417349989 1.44047069986754
"3672" 734.2 71.7206980320344 1.64813574667784
"3673" 734.4 75.6461723354735 2.00939087077958
"3674" 734.6 79.3660502002222 2.52205948533784
"3675" 734.8 82.1884860046111 3.34658261097672
"3676" 735 86.5171593704445 4.75145677783784
"3677" 735.2 91.0920508543344 5.68762832766353
"3678" 735.4 93.1807398778481 7.56347768780114
"3679" 735.6 95.7715511373986 8.82573146284702
"3680" 735.8 99.7501724659949 10.7261246463883
"3681" 736 104.17483137537 12.9630205302397
"3682" 736.2 106.847972890686 16.0701978276682
"3683" 736.4 109.187122437326 17.700491129756
"3684" 736.6 110.868404458238 20.3781041054154
"3685" 736.8 112.761748952201 23.1797136772832
"3686" 737 116.15051730394 27.0143840742748
"3687" 737.2 118.070020885394 30.1761404721628
"3688" 737.4 119.800739846907 33.7278309380197
"3689" 737.6 122.544104750487 37.8167114400158
"3690" 737.8 123.98294370292 42.1176173000018
"3691" 738 124.316291359961 45.9739002982231
"3692" 738.2 126.201660283662 49.7873368303862
"3693" 738.4 126.44049874104 53.8012304064331
"3694" 738.6 125.934887416239 57.2933695248891
"3695" 738.8 126.837168112194 61.6074574431378
"3696" 739 126.799052881648 65.4763524249311
"3697" 739.2 126.441385946075 68.1295016808799
"3698" 739.4 126.330396596194 70.0091003825878
"3699" 739.6 126.488762694944 73.8818819649878
"3700" 739.8 125.732331682091 76.6531325298042
"3701" 740 124.911769753708 79.7966573682326
"3702" 740.2 124.023574784655 83.1341751270647
"3703" 740.4 123.88155660605 84.8454879283905
"3704" 740.6 123.420218218826 86.7166247409819
"3705" 740.8 122.134611146833 89.5580456377552
"3706" 741 120.840192894783 93.009678890126
"3707" 741.2 119.135702909906 94.410792872402
"3708" 741.4 117.587789460663 96.0802022378462
"3709" 741.6 115.989090347819 99.3161202191378
"3710" 741.8 114.794365762165 102.483267869151
"3711" 742 112.109120928444 105.18702974853
"3712" 742.2 109.470741723269 108.109500111413
"3713" 742.4 106.111626623387 111.279271395284
"3714" 742.6 102.408215771957 113.682914379359
"3715" 742.8 99.5021410017231 115.991594281362
"3716" 743 97.0306248939122 117.519919641418
"3717" 743.2 95.0782748989363 117.886843033535
"3718" 743.4 94.2369078211083 117.488839479342
"3719" 743.6 93.7635766627559 117.172600528584
"3720" 743.8 92.9282378672791 117.469994455449
"3721" 744 90.8513334074948 117.970581991527
"3722" 744.2 90.1754162515694 119.268827880353
"3723" 744.4 89.7297288022301 120.176605851028
"3724" 744.6 89.2386384659101 120.727767227678
"3725" 744.8 88.3526610808347 120.692544683545
"3726" 745 86.6923260466271 121.785675489907
"3727" 745.2 86.9387592030831 121.522630114703
"3728" 745.4 86.6871132325176 121.99134338496
"3729" 745.6 86.4094205442082 122.656229673428
"3730" 745.8 85.7005841737648 122.857759414619
"3731" 746 85.4244332890694 123.102595010135
"3732" 746.2 85.5179203731702 122.312610134281
"3733" 746.4 84.4718209425207 121.559999180762
"3734" 746.6 83.402871623863 120.828248698303
"3735" 746.8 83.5677491473244 120.497687592246
"3736" 747 82.6221134984684 120.243918483294
"3737" 747.2 80.364433400547 119.471505001428
"3738" 747.4 78.8841751728411 118.427029704036
"3739" 747.6 77.6151522856676 117.409982344152
"3740" 747.8 75.6111012905767 116.604556639896
"3741" 748 73.0804449328953 116.08557355833
"3742" 748.2 69.7569175388638 115.581268631765
"3743" 748.4 66.3133098399982 113.904011631507
"3744" 748.6 63.6269234571194 111.045934830963
"3745" 748.8 59.9435941617049 107.812238217922
"3746" 749 56.8710256844444 103.840339247685
"3747" 749.2 53.5445523242544 99.5042634522759
"3748" 749.4 50.7540336034957 95.5018092763507
"3749" 749.6 49.0448610225808 91.576347696656
"3750" 749.8 48.722423878108 86.7313659753706
"3751" 750 49.06181739275 81.4887270760323
"3752" 750.2 50.1219657750986 75.0015811285294
"3753" 750.4 51.7207858050958 69.5962382103333
"3754" 750.6 53.9167780968535 64.1078567961288
"3755" 750.8 57.2336695215821 59.6033958245534
"3756" 751 60.5726611056618 55.2028559789944
"3757" 751.2 63.6190885027602 50.4691874211799
"3758" 751.4 66.6777716485482 45.9947057733756
"3759" 751.6 70.0182912643081 43.0496069418287
"3760" 751.8 73.5625164812949 41.8767258698191
"3761" 752 77.084932644894 39.487979415003
"3762" 752.2 78.4125413755915 37.5854205999849
"3763" 752.4 79.1019713466656 33.9553363660205
"3764" 752.6 81.0023645316656 31.3939793667802
"3765" 752.8 81.0060191339444 28.0454736311878
"3766" 753 80.2150935893302 27.391213772695
"3767" 753.2 80.9388335162929 27.3272409623227
"3768" 753.4 81.289285287935 28.7027552372624
"3769" 753.6 81.4100833159978 29.4745760454009
"3770" 753.8 82.0911969246313 31.5327986723612
"3771" 754 83.0778203317091 33.8310406216908
"3772" 754.2 84.8796243082295 35.9153948986322
"3773" 754.4 86.94298821375 38.3304264739212
"3774" 754.6 89.6246541525833 40.7332213336156
"3775" 754.8 92.0711012552552 43.7134023561081
"3776" 755 93.4671687327301 46.8768285777039
"3777" 755.2 96.2023774954265 50.2140998308646
"3778" 755.4 98.1962424003655 53.2785632574431
"3779" 755.6 98.8130366797076 57.2244288413115
"3780" 755.8 100.334531412887 61.8285369925989
"3781" 756 102.658933832253 65.5915704182813
"3782" 756.2 104.556276218829 67.5208316828635
"3783" 756.4 104.977645449997 68.0864547476273
"3784" 756.6 105.550836505079 68.3432836478813
"3785" 756.8 106.174046827598 69.059360803402
"3786" 757 107.622702507386 69.9858161611656
"3787" 757.2 107.775574759573 71.7444371029404
"3788" 757.4 107.03140369905 74.5936128600221
"3789" 757.6 107.018270547062 78.3165824426031
"3790" 757.8 106.542345992905 81.6598475500639
"3791" 758 105.2336367891 84.5504981128882
"3792" 758.2 104.542304641975 88.6151259533069
"3793" 758.4 103.822304964636 92.7531069225335
"3794" 758.6 104.036207731826 97.00963868127
"3795" 758.8 104.697587506944 99.0899956366128
"3796" 759 102.745558988907 99.2243750340395
"3797" 759.2 99.8392376978343 99.2379563624904
"3798" 759.4 97.2487914739739 100.778797540023
"3799" 759.6 95.1987889039194 103.440505210263
"3800" 759.8 93.7321564027265 107.03261138994
"3801" 760 91.159772804213 109.917944028482
"3802" 760.2 88.2804750142313 110.744417984026
"3803" 760.4 85.5352895581944 111.036380271138
"3804" 760.6 83.0690585825255 109.789639329649
"3805" 760.8 82.0604850870374 107.555138349767
"3806" 761 81.0816985085683 104.947504500183
"3807" 761.2 80.1859395523093 101.323094245081
"3808" 761.4 80.9403691875535 98.9628910377288
"3809" 761.6 82.5029955200234 95.8952525540747
"3810" 761.8 84.7901353882865 92.4220862457589
"3811" 762 87.2052327650134 89.4905183981827
"3812" 762.2 89.5833399714528 85.7227382258715
"3813" 762.4 92.6084196318392 82.2372607200221
"3814" 762.6 95.5026081733676 81.2859308632225
"3815" 762.8 99.0154118837944 80.5668889892128
"3816" 763 100.101803321219 79.5859541805128
"3817" 763.2 101.365564789244 76.6335951945878
"3818" 763.4 103.325081317778 73.0902417688891
"3819" 763.6 104.64723520888 69.3206820977609
"3820" 763.8 103.933506117223 65.6605073578113
"3821" 764 103.045534788303 62.2005729503865
"3822" 764.2 102.704246742491 57.3104653105014
"3823" 764.4 101.499723498614 54.1690051298557
"3824" 764.6 98.492970459076 52.2024180982063
"3825" 764.8 95.118578614985 49.373833474054
"3826" 765 92.5101850217123 45.6859209423735
"3827" 765.2 90.3038687538889 41.2357204058934
"3828" 765.4 86.8268530746666 36.5256762847545
"3829" 765.6 86.2116059563856 32.0700041049261
"3830" 765.8 87.6721556168619 28.7398953287602
"3831" 766 91.2166363494257 27.1537742441556
"3832" 766.2 95.6529944983344 25.9432951566635
"3833" 766.4 101.231632317159 25.6622934234093
"3834" 766.6 107.678389410083 25.3149927567545
"3835" 766.8 111.720072884082 25.5212096575989
"3836" 767 113.239611233368 27.8947239095045
"3837" 767.2 115.307289865288 30.2978572560205
"3838" 767.4 117.332274410579 32.0630456019723
"3839" 767.6 115.463148198813 31.725487778522
"3840" 767.8 114.509247136167 31.2742071068656
"3841" 768 113.223785799646 30.8205034930213
"3842" 768.2 112.498498125371 30.1473014796635
"3843" 768.4 111.433823979058 28.9046629165831
"3844" 768.6 109.208209213024 27.5466720313519
"3845" 768.8 106.046807466014 26.078663026464
"3846" 769 101.589992174902 25.2182338810664
"3847" 769.2 97.3298637725753 23.4962530251649
"3848" 769.4 93.5522687572233 21.1191527242032
"3849" 769.6 90.0610407358055 17.1263811141434
"3850" 769.8 85.7280437241016 12.944719317295
"3851" 770 82.1352912381079 8.30869289729938
"3852" 770.2 80.0163804187369 3.87532166935671
"3853" 770.4 76.2404177623291 4.04221445236669
"3854" 770.6 71.5777419242812 4.15478426631743
"3855" 770.8 66.4745967896326 3.52544593296655
"3856" 771 61.632972453781 1.79689289349169
"3857" 771.2 58.0112615954445 1.88701904444391
"3858" 771.4 53.7064579024662 2.61622036477262
"3859" 771.6 49.0376049758744 3.47496758521784
"3860" 771.8 45.2374847230733 5.3424604783533
"3861" 772 40.0921375218819 6.95696767077534
"3862" 772.2 37.0018084268062 8.43097875299741
"3863" 772.4 33.4695840043544 11.5925216125378
"3864" 772.6 28.9740293993322 14.6609002534807
"3865" 772.8 24.6554020462257 18.1477458658066
"3866" 773 20.3663943465119 20.3865814173098
"3867" 773.2 17.4009771103385 21.4685642740025
"3868" 773.4 17.0472307187778 21.6335382859119
"3869" 773.6 17.2142914268709 21.3033265923231
"3870" 773.8 16.692857883314 21.7281094524031
"3871" 774 16.1537442721159 21.747653769395
"3872" 774.2 15.7401825170944 21.8159006252878
"3873" 774.4 14.7435999834122 22.1592483557733
"3874" 774.6 12.8032565248602 25.3420699737367
"3875" 774.8 12.7270035448778 25.7502560376712
"3876" 775 12.3843502755824 25.9735618420102
"3877" 775.2 12.2780786224677 25.9225837575123
"3878" 775.4 12.1968389242534 25.844489524085
"3879" 775.6 12.2865204003995 26.1536707858378
"3880" 775.8 11.8412091658695 27.6489593984503
"3881" 776 10.115844947401 29.9034893374465
"3882" 776.2 8.76163539262753 32.7799598813731
"3883" 776.4 7.81636030905734 35.1739971582572
"3884" 776.6 6.0405090203918 38.5927019348484
"3885" 776.8 4.85293658294939 42.1637074668576
"3886" 777 3.45777282604078 45.8763860209296
"3887" 777.2 2.06165009348907 49.9035766365521
"3888" 777.4 1.62608217671471 53.3471531274054
"3889" 777.6 1.61545556058236 55.5520629646223
"3890" 777.8 1.28536590513471 57.9018665654042
"3891" 778 0.80942672694444 61.86725047457
"3892" 778.2 1.06887170959226 66.4788982350726
"3893" 778.4 1.95949225786686 70.8887788216482
"3894" 778.6 4.16353948508548 74.0015997829661
"3895" 778.8 6.12895707206429 76.8196853818131
"3896" 779 8.07572684812737 80.4235705918379
"3897" 779.2 10.0928474356694 84.1944368694379
"3898" 779.4 12.8657006572948 87.4894308970662
"3899" 779.6 14.5950658148543 91.2844423666821
"3900" 779.8 15.0656806460705 94.8534484214552
"3901" 780 13.7769064031274 98.6253954552037
"3902" 780.2 14.5926849410786 99.8589435041549
"3903" 780.4 17.5009601494364 101.572015490886
"3904" 780.6 21.1085004870579 102.596572619334
"3905" 780.8 25.7013009104703 103.183191030148
"3906" 781 29.7630442523088 104.640331205914
"3907" 781.2 32.9070676215944 106.644467604913
"3908" 781.4 36.8675169465862 108.855533182893
"3909" 781.6 41.81551405518 110.837076890987
"3910" 781.8 46.7989418039444 113.081056073688
"3911" 782 51.29224433458 114.875046137101
"3912" 782.2 55.8242517333625 116.273532112264
"3913" 782.4 61.4775787648844 117.651193129182
"3914" 782.6 66.8787160768577 117.981676667565
"3915" 782.8 72.5422018827337 119.153492103954
"3916" 783 76.4064496122005 121.596732296252
"3917" 783.2 76.9482996053325 123.616295919126
"3918" 783.4 76.7796075134196 122.450999693144
"3919" 783.6 79.3743022268237 120.770170459752
"3920" 783.8 82.8235746672906 117.371135098017
"3921" 784 85.5716744965849 114.371474393193
"3922" 784.2 88.6539039767722 111.8203359193
"3923" 784.4 91.9324678138547 108.829195288658
"3924" 784.6 94.8626467076496 104.628455481838
"3925" 784.8 98.2768573699316 101.286809430222
"3926" 785 100.665999761723 97.0734296260118
"3927" 785.2 101.300565833931 92.5105041861074
"3928" 785.4 101.616647040354 88.2617840337288
"3929" 785.6 102.080202320878 83.3728010935724
"3930" 785.8 103.495136342864 78.7412855940789
"3931" 786 105.802756638936 75.8749176465789
"3932" 786.2 106.921561153174 76.4743525308378
"3933" 786.4 107.628193839602 77.1280855714957
"3934" 786.6 109.893707611877 77.5348225942973
"3935" 786.8 113.648163988992 77.2431484170466
"3936" 787 117.024572169646 76.9979540967828
"3937" 787.2 120.249138404194 78.7822337076146
"3938" 787.4 122.57754049679 78.7527909268644
"3939" 787.6 122.905696440537 76.7269997150059
"3940" 787.8 124.043137655677 74.0424895658557
"3941" 788 124.872336307703 70.3781040723809
"3942" 788.2 125.638350759356 65.4034643324308
"3943" 788.4 125.408539200313 61.9212493026536
"3944" 788.6 124.252146100291 58.1328641830173
"3945" 788.8 123.23467206752 52.8582640446193
"3946" 789 122.730390897479 47.3332220083509
"3947" 789.2 121.940488338844 41.2817238420878
"3948" 789.4 120.242803760244 35.7464488501378
"3949" 789.6 117.98224081923 29.7434554058021
"3950" 789.8 114.740354027015 24.9818553494494
"3951" 790 110.215395789708 20.4175824137063
"3952" 790.2 105.856656143201 16.5440216068919
"3953" 790.4 102.055053007802 12.794818333269
"3954" 790.6 98.1397509616968 11.5164423137444
"3955" 790.8 93.6155803909873 9.2211708597807
"3956" 791 89.2537255568444 6.32187897452875
"3957" 791.2 85.0146055064164 4.69787980685653
"3958" 791.4 80.0412041323291 3.06470948565515
"3959" 791.6 75.9251565997086 2.15910639513029
"3960" 791.8 70.4807645708675 1.05825192240515
"3961" 792 65.6304305686389 0.211271498032282
"3962" 792.2 62.108439563105 0.273962136911238
"3963" 792.4 58.9018380095915 0.408815665220193
"3964" 792.6 56.4669420808971 1.09859769526942
"3965" 792.8 53.1222500752971 0.821012588774681
"3966" 793 50.9177939806971 1.78652600266942
"3967" 793.2 47.4490763146023 2.98134885236415
"3968" 793.4 43.3355721831179 4.29127797810314
"3969" 793.6 39.6634654977392 5.6204188503431
"3970" 793.8 36.2536988039138 7.08354933920518
"3971" 794 32.9039310503182 9.22261972507085
"3972" 794.2 28.8212222738444 11.1721209802378
"3973" 794.4 25.8822229003466 13.0431530433596
"3974" 794.6 23.030612451315 16.3742977884849
"3975" 794.8 20.5884627636354 18.8750285820738
"3976" 795 18.3095691870749 20.6535676517944
"3977" 795.2 17.7062193201697 21.265096000651
"3978" 795.4 17.8749575282444 21.3606539512731
"3979" 795.6 16.1943489463792 22.7015667795009
"3980" 795.8 14.661413535851 25.1961149000796
"3981" 796 13.2464443487778 27.8003578865415
"3982" 796.2 10.0368914141111 31.7929843181045
"3983" 796.4 8.6059115884829 33.5474301581071
"3984" 796.6 7.24075734776023 35.3421401080694
"3985" 796.8 6.37717442001891 36.7815939273485
"3986" 797 6.16220086469443 38.1366812330253
"3987" 797.2 7.06805494954445 39.5088221856712
"3988" 797.4 9.29650182335934 41.8638066002208
"3989" 797.6 10.3338704207993 43.7463893281282
"3990" 797.8 12.2100423569582 45.515241190847
"3991" 798 14.0382748425278 47.3470999680323
"3992" 798.2 16.0647398630033 49.2307429278673
"3993" 798.4 17.0551243560986 52.270658240193
"3994" 798.6 17.1387311313889 55.1747615728101
"3995" 798.8 16.4319693236341 58.0856686561482
"3996" 799 16.3358014751624 61.4451115890173
"3997" 799.2 17.1313254123749 65.5184572648378
"3998" 799.4 18.2864909489962 69.8740186747171
"3999" 799.6 20.3081161130393 74.1570972169585
"4000" 799.8 24.0564778434531 77.5242558863206
"4001" 800 27.1243753341139 81.2384718926147
"4002" 800.2 29.940667558547 83.2523736032738
"4003" 800.4 33.5077571196358 85.7475374925857
"4004" 800.6 37.4097110678851 88.1611446331684
"4005" 800.8 42.4505845162326 90.0202352567446
"4006" 801 48.1093868436879 91.7527860504205
"4007" 801.2 53.7025825335241 92.5485606706432
"4008" 801.4 58.4847493889953 91.856654043448
"4009" 801.6 63.0952194322393 93.3622411787866
"4010" 801.8 68.0533392677602 93.6021581960747
"4011" 802 71.5302655287375 92.2942875054499
"4012" 802.2 74.146425994001 89.8917239627683
"4013" 802.4 76.553201309091 87.8991899859499
"4014" 802.6 79.4341684995716 87.8113505785582
"4015" 802.8 81.6131358948161 89.8969589351387
"4016" 803 82.3813884390207 93.8193873498717
"4017" 803.2 82.7132056784694 98.5581251396878
"4018" 803.4 82.3804106338105 103.661625023356
"4019" 803.6 81.9720523363195 109.335668622288
"4020" 803.8 83.5937211875194 115.240386594138
"4021" 804 83.268313282001 115.175581753586
"4022" 804.2 81.063857187401 115.720607079255
"4023" 804.4 78.8382825008851 118.055580966982
"4024" 804.6 77.5262235456125 121.538688198443
"4025" 804.8 78.5818590467372 123.305677956009
"4026" 805 80.7482138569095 122.75101128014
"4027" 805.2 80.36113161051 121.9028908026
"4028" 805.4 80.0874957611944 121.791629780813
"4029" 805.6 80.6165943009526 120.40235501369
"4030" 805.8 82.0037255560694 119.132277296188
"4031" 806 83.9037260978494 117.346811700681
"4032" 806.2 85.5101134091624 115.50922087571
"4033" 806.4 88.0341973784703 113.327497823657
"4034" 806.6 91.1611454057217 111.094510534275
"4035" 806.8 94.1465427424201 108.450279411838
"4036" 807 96.7159361299444 105.75824027518
"4037" 807.2 97.9856191129662 101.446925531994
"4038" 807.4 99.5612026772343 96.9280690592916
"4039" 807.6 101.513882832074 93.463897415062
"4040" 807.8 103.573188205819 89.4717387461128
"4041" 808 104.904296941102 85.7942389566273
"4042" 808.2 104.803164906111 82.5925373350173
"4043" 808.4 105.15483362479 79.2943953397924
"4044" 808.6 105.373095998958 76.5577787759175
"4045" 808.8 106.641835919291 75.5009307093507
"4046" 809 108.311583093803 74.7528985042481
"4047" 809.2 110.328752576181 74.6908346968378
"4048" 809.4 113.133124840362 74.4909778491222
"4049" 809.6 115.582418158388 75.2208423550548
"4050" 809.8 118.604699076093 74.9387367895946
"4051" 810 122.024872770178 75.3184553238746
"4052" 810.2 124.435995641958 74.3809570808919
"4053" 810.4 124.586745242265 72.613330406684
"4054" 810.6 125.223458172624 70.9114754771712
"4055" 810.8 125.167004633781 69.333857961342
"4056" 811 124.91809584888 66.9851230294276
"4057" 811.2 125.008456424523 63.6578324568115
"4058" 811.4 125.149437974087 60.577384898195
"4059" 811.6 125.462335641351 57.6804793744988
"4060" 811.8 126.20537072876 54.8642849406799
"4061" 812 126.383185295778 53.2069577843507
"4062" 812.2 125.862085418462 51.1251953570343
"4063" 812.4 125.426531903659 48.0580914094329
"4064" 812.6 124.49627762731 45.3045414535605
"4065" 812.8 123.586005261386 42.3659121292328
"4066" 813 122.887761249521 39.0858083404276
"4067" 813.2 122.244551248444 36.9864540765017
"4068" 813.4 122.461739041016 38.3192750268799
"4069" 813.6 122.744988120494 38.9440415382378
"4070" 813.8 122.872780400511 39.6974567460362
"4071" 814 122.781903804203 40.7622632906827
"4072" 814.2 123.248348674368 41.4703651514532
"4073" 814.4 123.487243139853 42.2817677704378
"4074" 814.6 123.910287187992 43.0627491822205
"4075" 814.8 123.727200345931 43.8407964871081
"4076" 815 123.467412950097 44.7742616378291
"4077" 815.2 123.692017391019 46.1513644995628
"4078" 815.4 124.613708085744 47.7820093763628
"4079" 815.6 125.388838154535 49.4573211623172
"4080" 815.8 125.730789780927 51.1470814177171
"4081" 816 126.197369073244 52.9478413884128
"4082" 816.2 125.633847523841 54.3530460313254
"4083" 816.4 125.526447653149 56.3859597347161
"4084" 816.6 125.841392983957 59.2202157151549
"4085" 816.8 126.385245342591 61.4853455078135
"4086" 817 126.858026086176 63.6137596476915
"4087" 817.2 126.554256471377 65.877967820965
"4088" 817.4 126.666991660317 68.5240950674141
"4089" 817.6 126.7615188518 71.1311689372428
"4090" 817.8 126.447963293233 72.0997676256514
"4091" 818 126.365237137919 73.4519267728628
"4092" 818.2 126.058221640038 75.3645121353463
"4093" 818.4 125.992375841158 77.5885290699936
"4094" 818.6 125.583589191676 78.9201092772263
"4095" 818.8 125.099931933133 80.6580186144345
"4096" 819 124.641970343368 82.5272070114276
"4097" 819.2 123.701519356944 85.0224987209378
"4098" 819.4 122.728899246037 87.7797361208201
"4099" 819.6 121.573078989744 90.6023616587378
"4100" 819.8 119.762670234188 92.7808012988379
"4101" 820 118.013009089844 95.0101985913379
"4102" 820.2 117.411681425127 95.707759137911
"4103" 820.4 115.810580081308 96.6800808604858
"4104" 820.6 113.632525546664 98.9019339346915
"4105" 820.8 110.934146647396 101.51757299258
"4106" 821 107.942914601659 104.188366665656
"4107" 821.2 105.948679687069 104.606161508913
"4108" 821.4 104.550533272391 104.163239414168
"4109" 821.6 103.440321733139 103.69783055877
"4110" 821.8 102.549867788592 103.583823607638
"4111" 822 101.395451314547 102.923334036146
"4112" 822.2 99.8327956870377 101.566677892719
"4113" 822.4 98.5846560951944 100.555028143113
"4114" 822.6 96.8949586763575 98.5888658973857
"4115" 822.8 95.0815979908444 96.4593068314628
"4116" 823 92.9057855036705 94.2585732184378
"4117" 823.2 90.1227702241471 93.3867841922432
"4118" 823.4 86.7818569926409 92.766014480061
"4119" 823.6 83.8268636268097 91.1778507983422
"4120" 823.8 82.2478277841427 88.6339026897344
"4121" 824 81.8917956184783 85.6283765710836
"4122" 824.2 83.3747234966766 83.317237281695
"4123" 824.4 84.6934207004696 80.6580186144345
"4124" 824.6 85.7069917494707 76.6755011587326
"4125" 824.8 88.2128948278291 73.4920232589661
"4126" 825 90.9880843898918 70.2823272688115
"4127" 825.2 94.0663074708582 68.9185626922172
"4128" 825.4 95.8490901157339 68.7871224681273
"4129" 825.6 96.4057010031624 68.6739118942225
"4130" 825.8 97.9426537018271 68.6955561144726
"4131" 826 99.1329805508665 70.1747711905626
"4132" 826.2 101.093337526162 71.2969243863507
"4133" 826.4 102.853630240772 70.2922627919469
"4134" 826.6 103.247593318389 70.444753248003
"4135" 826.8 102.300424875339 72.2435263907852
"4136" 827 102.55842697306 73.8578730710686
"4137" 827.2 103.36301760358 76.4268496345328
"4138" 827.4 105.30206285336 79.5523242891514
"4139" 827.6 105.527818275967 80.1191775354662
"4140" 827.8 105.497546526117 79.1011518691564
"4141" 828 105.707736979686 77.7824172687843
"4142" 828.2 105.598452358949 75.8407640209086
"4143" 828.4 104.835592250141 73.7114923147753
"4144" 828.6 104.055562782282 71.440562814027
"4145" 828.8 103.624032058576 69.4307980773905
"4146" 829 103.062564541471 66.5169518051081
"4147" 829.2 102.131200674228 63.6006591305946
"4148" 829.4 100.102447997374 60.414800353006
"4149" 829.6 98.643001499997 57.4691596719168
"4150" 829.8 96.7366875497807 55.304962279493
"4151" 830 94.1893661934267 53.5321351339352
"4152" 830.2 91.3040957175255 51.9458176864054
"4153" 830.4 88.4323128908619 50.798869371333
"4154" 830.6 85.439118145499 49.115883834356
"4155" 830.8 83.1177644582108 46.7093686523332
"4156" 831 80.2735039426353 44.0432811636287
"4157" 831.2 76.8032265132714 41.6467570251455
"4158" 831.4 73.0723216036687 39.1014387729874
"4159" 831.6 69.4171728422388 35.5546432940247
"4160" 831.8 67.5093091839805 31.6184850032708
"4161" 832 67.5442543479546 28.1152804152154
"4162" 832.2 68.7249633730583 26.5926129401745
"4163" 832.4 68.104896326496 26.9219755965079
"4164" 832.6 65.7235368510755 26.4393799534204
"4165" 832.8 63.5061127475016 27.1473450076378
"4166" 833 60.4939029052104 28.353252430657
"4167" 833.2 56.949520185564 31.1428126770661
"4168" 833.4 54.0568264147423 34.8544188817953
"4169" 833.6 50.4096888554444 38.728302346827
"4170" 833.8 47.309047343076 43.2030284861957
"4171" 834 43.1881947524444 46.6496791197141
"4172" 834.2 38.9113502916566 49.9532107135651
"4173" 834.4 34.3196932224444 52.8100319264324
"4174" 834.6 29.041934605155 55.0319087972589
"4175" 834.8 23.8007601335796 56.690388295
"4176" 835 17.8735878754985 58.4119306058108
"4177" 835.2 12.4985118262602 58.327393817601
"4178" 835.4 8.53769234594443 57.1607317758115
"4179" 835.6 3.84133842301324 56.1777793294984
"4180" 835.8 4.45750293029265 55.7147964158289
"4181" 836 4.88434060947099 53.4069957663157
"4182" 836.2 5.15137268010159 50.7006999133807
"4183" 836.4 6.0318533834156 47.2471990148763
"4184" 836.6 7.66811849462626 43.5526207378681
"4185" 836.8 10.3759691193959 40.5578654424009
"4186" 837 13.3833874607066 37.3408544255951
"4187" 837.2 17.2388636583973 33.9162999568661
"4188" 837.4 21.0937244904748 30.8826953456863
"4189" 837.6 24.5643415394444 26.9059666541642
"4190" 837.8 26.4771285930423 21.8001148307944
"4191" 838 28.6818601069444 18.7090762555253
"4192" 838.2 32.4542497971686 18.5100229258378
"4193" 838.4 37.61807679641 19.0459568562516
"4194" 838.6 43.098764484915 18.7932875230025
"4195" 838.8 48.9144344373565 17.8380538832005
"4196" 839 55.2102472923357 15.7392005765878
"4197" 839.2 61.2531087933856 15.0703813888378
"4198" 839.4 67.6709960112746 14.1077144177907
"4199" 839.6 73.0116984690444 11.0192480230378
"4200" 839.8 76.417927015873 7.46085695678426
"4201" 840 77.0912091728445 9.08649706415213
"4202" 840.2 77.8405070572159 10.7244216055807
"4203" 840.4 78.5570218785576 12.9936166872529
"4204" 840.6 81.6506623123856 17.4384134709555
"4205" 840.8 85.6601193066209 21.2040341078672
"4206" 841 90.860915221873 24.2209198269521
"4207" 841.2 96.4026908924169 27.258142839003
"4208" 841.4 102.075044911644 30.6670628555521
"4209" 841.6 106.8949534496 34.3688391050947
"4210" 841.8 111.787515927906 38.0209240659148
"4211" 842 113.555623103462 42.0591049849509
"4212" 842.2 115.883731083775 46.9052271660858
"4213" 842.4 120.166788032844 50.6643015902378
"4214" 842.6 120.862739932572 53.8197894384311
"4215" 842.8 119.221198454126 56.5093759462106
"4216" 843 118.134548360207 60.4464434729904
"4217" 843.2 117.232894884462 65.000989069006
"4218" 843.4 117.793121787987 70.3669915217955
"4219" 843.6 118.427928268569 76.1303883771378
"4220" 843.8 119.348089911307 80.3082569387775
"4221" 844 119.327366496085 84.4903832352994
"4222" 844.2 118.737912693166 88.6055971271944
"4223" 844.4 118.881821612614 92.9027973734395
"4224" 844.6 118.347946734663 93.2186517154681
"4225" 844.8 116.207269097089 93.2219429590775
"4226" 845 113.125831282419 94.2522035118878
"4227" 845.2 109.935850773291 95.1914902392994
"4228" 845.4 107.279760167919 95.0663383778802
"4229" 845.6 105.684458353892 95.2348145591536
"4230" 845.8 104.338624349778 95.6194038588122
"4231" 846 102.15083640386 96.2249523625989
"4232" 846.2 99.5557892227834 97.1748192070582
"4233" 846.4 97.175466233436 98.9561778184989
"4234" 846.6 95.2078650114276 101.530315859031
"4235" 846.8 93.7951940971304 104.908512001226
"4236" 847 93.8198668574188 108.603805672274
"4237" 847.2 93.7743873623932 108.649536898787
"4238" 847.4 92.3637603169923 108.100222495351
"4239" 847.6 89.7902332527089 108.540824000813
"4240" 847.8 85.9916593418966 109.977901208786
"4241" 848 82.7352198750064 112.564793989921
"4242" 848.2 79.899319573268 116.300541282619
"4243" 848.4 76.8107814053772 117.880656722586
"4244" 848.6 73.7306805573694 116.399673186238
"4245" 848.8 69.4928037548194 115.208538061388
"4246" 849 65.4425591060684 112.588040786718
"4247" 849.2 61.2130440335325 110.57929012911
"4248" 849.4 58.0984927580346 107.085491467436
"4249" 849.6 56.4421296078298 102.712868502856
"4250" 849.8 56.2291947785671 97.6506222310265
"4251" 850 56.4738263881201 92.6706225909459
"4252" 850.2 56.6381847176336 87.137585604
"4253" 850.4 55.0215358883284 81.7646213101325
"4254" 850.6 51.6259404938444 78.2467926143161
"4255" 850.8 48.3680275044798 73.7844198178644
"4256" 851 46.3808553032444 69.3298580386651
"4257" 851.2 45.1631828101267 63.9718687025107
"4258" 851.4 44.9867111893826 58.7928351529719
"4259" 851.6 46.4454278028638 52.5817887361927
"4260" 851.8 49.720061637795 48.5802912080646
"4261" 852 53.3378457017199 44.1201430771746
"4262" 852.2 57.1085748325694 39.9361233334003
"4263" 852.4 61.0740311945706 35.9902292697505
"4264" 852.6 64.3075137639293 31.0255311895348
"4265" 852.8 65.9929129724445 26.3775756221409
"4266" 853 67.2915149821944 23.5951719882545
"4267" 853.2 70.5575112187233 23.4636947120302
"4268" 853.4 73.4955069007257 26.0700683873691
"4269" 853.6 78.1930609046623 28.1478304007982
"4270" 853.8 82.170715551286 30.9782504994517
"4271" 854 85.4121159258333 34.7704682576434
"4272" 854.2 89.8952414619117 38.6692512070715
"4273" 854.4 94.7956340639587 42.6129925110379
"4274" 854.6 97.7769889915694 46.378626529686
"4275" 854.8 98.1377117720555 49.7003526656712
"4276" 855 98.3306944604717 54.4455910240106
"4277" 855.2 99.8030940266391 59.3088389148555
"4278" 855.4 101.631838271143 64.0457371814671
"4279" 855.6 104.189134227064 68.5150377975635
"4280" 855.8 105.86347610832 73.083141820499
"4281" 856 106.547303540344 78.5265561684015
"4282" 856.2 108.767864661936 82.5806339286005
"4283" 856.4 110.326371131087 82.4914503253914
"4284" 856.6 109.345422284772 82.8012185766078
"4285" 856.8 106.909204503401 83.7336024477335
"4286" 857 104.344813369729 85.2799227235792
"4287" 857.2 101.968322266114 88.3587134973463
"4288" 857.4 99.1532163513625 91.1904630897149
"4289" 857.6 96.7374094992665 94.9821286980666
"4290" 857.8 95.1176164622296 99.2294711531767
"4291" 858 93.0719053559953 103.956937265889
"4292" 858.2 92.1489332612966 108.917760483855
"4293" 858.4 91.7084000874694 110.807070835338
"4294" 858.6 88.6890372961587 111.373921191342
"4295" 858.8 85.6783651370651 110.421593766536
"4296" 859 82.5414695568692 109.499871765475
"4297" 859.2 80.2214978447521 109.894079563171
"4298" 859.4 76.7085753853436 111.104145384519
"4299" 859.6 72.930146582226 113.519281178939
"4300" 859.8 70.4097945524203 116.72165157862
"4301" 860 68.3372635569654 118.041237559981
"4302" 860.2 65.1307833812006 117.184545320155
"4303" 860.4 61.0218844832602 115.922950938127
"4304" 860.6 57.7245921149953 113.427287411075
"4305" 860.8 56.3137917505377 109.900197360423
"4306" 861 56.3356105610184 105.14910975636
"4307" 861.2 57.351306871199 100.748725128656
"4308" 861.4 58.5372632805784 95.8712464231861
"4309" 861.6 60.433001583409 92.0818246508732
"4310" 861.8 62.7222362803655 87.7420281700747
"4311" 862 65.3021613625923 83.0722607415857
"4312" 862.2 67.4521434537837 78.2226094892932
"4313" 862.4 69.5359068756097 73.4711743643944
"4314" 862.6 73.0212004349694 69.7065393214628
"4315" 862.8 76.183568393547 65.8843070769404
"4316" 863 80.3995458305575 63.5311088212379
"4317" 863.2 85.1258000742837 61.0517005466503
"4318" 863.4 89.7932354097188 58.9537136824219
"4319" 863.6 94.1696354993284 56.51669697257
"4320" 863.8 97.4613879804891 55.264367166936
"4321" 864 99.7850420657197 56.5529492015259
"4322" 864.2 101.243413730435 56.5696204778001
"4323" 864.4 100.780288935721 54.9504316298289
"4324" 864.6 100.029129263793 53.2255080000856
"4325" 864.8 99.7896399155949 53.2378885127759
"4326" 865 99.9322827407314 51.9858772274813
"4327" 865.2 99.152981226935 50.2636109933001
"4328" 865.4 97.8054948893444 48.160427851856
"4329" 865.6 95.9503491611302 44.3710315188378
"4330" 865.8 93.8250349818535 39.7350432789015
"4331" 866 91.9171445338595 35.7406800593001
"4332" 866.2 89.3297412842444 32.1782550536742
"4333" 866.4 89.0557978138029 31.0607484921869
"4334" 866.6 90.5390118864546 30.7866573458786
"4335" 866.8 92.324322391531 31.5189236106455
"4336" 867 93.3813795546645 33.5183254989478
"4337" 867.2 93.7825087007906 36.274154538934
"4338" 867.4 93.3770252557163 40.2721562748184
"4339" 867.6 94.2137517696944 44.3587820831648
"4340" 867.8 96.2348456029309 48.2858187336216
"4341" 868 99.0930946227602 52.6080678311273
"4342" 868.2 102.422971238176 57.0173077331488
"4343" 868.4 104.737595784523 61.4150252557852
"4344" 868.6 107.244114374844 65.8019092063128
"4345" 868.8 109.998992473167 69.0159079033
"4346" 869 108.999777050614 73.0973284480582
"4347" 869.2 107.129872347746 76.5589158764154
"4348" 869.4 105.329339836012 82.4377750954865
"4349" 869.6 104.358497742562 86.756878818695
"4350" 869.8 102.296757449894 91.2457020202879
"4351" 870 100.937211796625 97.9446565054068
"4352" 870.2 99.8913794433419 103.981685278299
"4353" 870.4 99.9745199245631 108.491304640465
"4354" 870.6 100.900657007175 110.363406926942
"4355" 870.8 98.4959710798944 111.138295575938
"4356" 871 95.2589680214444 110.88184565136
"4357" 871.2 92.0071841271111 111.243150745299
"4358" 871.4 87.5773787262865 111.66195250389
"4359" 871.6 83.1673137562072 113.880724148533
"4360" 871.8 78.7782472910243 116.245943797905
"4361" 872 74.2321383017916 118.559688055325
"4362" 872.2 69.6751148077004 119.488726074726
"4363" 872.4 65.5131415781986 118.168780864436
"4364" 872.6 61.9584717026494 115.487238828305
"4365" 872.8 59.0298723426044 112.190571097998
"4366" 873 57.3944673161023 108.698362719575
"4367" 873.2 57.0033744955427 104.19395049932
"4368" 873.4 57.363318014273 99.9512709579807
"4369" 873.6 57.9907168042552 96.2307720897027
"4370" 873.8 59.3946108688499 91.7306604892432
"4371" 874 59.6156319958579 86.8912726272225
"4372" 874.2 60.3636401866066 81.7904751866216
"4373" 874.4 59.9042022581503 76.5455433687496
"4374" 874.6 61.2102567901944 71.4705941632267
"4375" 874.8 63.5480828209309 67.4087107221081
"4376" 875 66.9745073653923 64.4317299386552
"4377" 875.2 70.4418691608998 61.4816557387753
"4378" 875.4 73.4858918161587 60.4170047868468
"4379" 875.6 77.1918966714181 58.0424332614168
"4380" 875.8 81.407580476514 56.2297634523596
"4381" 876 85.760336119576 54.7503007182063
"4382" 876.2 90.0185917697099 54.7361787791387
"4383" 876.4 94.0071493913252 55.1855076118929
"4384" 876.6 97.7807071521488 56.7349088761509
"4385" 876.8 100.912209730336 55.7125522624595
"4386" 877 100.442164301241 53.8804960762272
"4387" 877.2 99.892472132508 52.1316503536651
"4388" 877.4 99.0665415099623 49.5145695579628
"4389" 877.6 97.6842317051587 46.5913292305521
"4390" 877.8 95.6144119319722 42.8175308658101
"4391" 878 94.8190621915833 39.6680648494212
"4392" 878.2 96.0118160908868 37.7220378354917
"4393" 878.4 98.3538940655873 37.8136461151325
"4394" 878.6 100.339468701344 39.3827916004158
"4395" 878.8 101.579534984889 42.0956307901434
"4396" 879 103.865034302087 45.4504692895432
"4397" 879.2 106.163072783781 49.1360002338042
"4398" 879.4 107.731296403671 53.2083302701403
"4399" 879.6 108.746886831906 56.1598884106071
"4400" 879.8 106.730732795592 57.4826570363683
"4401" 880 103.717445324863 57.4961013972287
"4402" 880.2 100.234231621093 58.2604348824595
"4403" 880.4 96.8978392085087 59.8593528400488
"4404" 880.6 93.9171251812531 62.1419589058118
"4405" 880.8 91.5687499822081 65.2196601212196
"4406" 881 90.7014485093093 69.6673742338919
"4407" 881.2 90.9788031903634 73.5649460255676
"4408" 881.4 90.8212931245796 74.780354897
"4409" 881.6 90.9401983762409 75.0019920433511
"4410" 881.8 91.2881464717339 76.7928378583378
"4411" 882 91.5281961372076 80.3933982976536
"4412" 882.2 92.5464409967009 84.3303239425045
"4413" 882.4 94.3808553083755 88.1561746984844
"4414" 882.6 95.9437648760393 92.6863539258551
"4415" 882.8 96.0932084196054 97.0517435211768
"4416" 883 94.4435856463419 101.375005367069
"4417" 883.2 92.4100025116239 107.03261138994
"4418" 883.4 91.9021390509654 111.380344424838
"4419" 883.6 90.629805134906 110.47551944312
"4420" 883.8 88.1551973900816 109.594571827457
"4421" 884 83.7905082789227 109.682125269855
"4422" 884.2 79.1404664906694 111.466335463263
"4423" 884.4 74.7504273522461 113.840840988036
"4424" 884.6 70.4941748469982 117.034117015499
"4425" 884.8 66.2857604468543 119.039655497666
"4426" 885 62.3502393154364 118.54397119923
"4427" 885.2 57.427008484023 116.47505682078
"4428" 885.4 53.4848705548081 113.597634010673
"4429" 885.6 51.3095331498804 109.195045100761
"4430" 885.8 50.2381489396303 104.578850687466
"4431" 886 52.2019562212979 100.573807795183
"4432" 886.2 54.9265162290784 96.3421497288468
"4433" 886.4 58.4146783943655 91.6074343027852
"4434" 886.6 62.5345397889309 86.9723175421622
"4435" 886.8 66.5630309279444 83.1798181888124
"4436" 887 70.8083735608641 79.5568355219986
"4437" 887.2 75.0643473440285 75.7257710885016
"4438" 887.4 79.2689930823918 72.236821436522
"4439" 887.6 83.4732537344703 68.4869601621913
"4440" 887.8 87.6931291703932 65.8843070769404
"4441" 888 92.4992666136618 64.9534919882292
"4442" 888.2 96.4487794068358 62.6637209553857
"4443" 888.4 97.1771218904164 59.6999982162677
"4444" 888.6 96.9831429292899 58.020733591256
"4445" 888.8 97.0573030539166 55.5958699502823
"4446" 889 95.1569098689166 52.2305416563656
"4447" 889.2 93.0796180386463 48.5762065953333
"4448" 889.4 91.7271052153595 44.5272696040265
"4449" 889.6 91.5298946018218 39.623797391951
"4450" 889.8 89.4981682880915 35.8655998314849
"4451" 890 88.7939765901656 34.6204807230686
"4452" 890.2 86.4080278806128 30.4030849179071
"4453" 890.4 86.3101858552464 29.8960310499666
"4454" 890.6 87.6954031451445 31.1793692537878
"4455" 890.8 87.9880636956344 32.7119206497178
"4456" 891 88.1119991413856 34.494239480132
"4457" 891.2 88.2750230665694 36.2006579248955
"4458" 891.4 89.012131017286 38.3456675209468
"4459" 891.6 89.893586097192 41.7044126214009
"4460" 891.8 91.3183413982086 45.2483684587435
"4461" 892 93.615294617576 49.4835591444957
"4462" 892.2 96.0325794064887 53.352881445183
"4463" 892.4 99.2366875500479 57.5453418246654
"4464" 892.6 102.813864437602 61.7804452631273
"4465" 892.8 105.131430769066 65.7882330716614
"4466" 893 104.760933946444 69.9671944184431
"4467" 893.2 103.931969332988 75.6034598939154
"4468" 893.4 103.947432302339 81.6237574049431
"4469" 893.6 105.060287917179 87.4956359348732
"4470" 893.8 104.614749855291 92.0556347069917
"4471" 894 102.350520710086 96.1093812857353
"4472" 894.2 99.9339352565444 101.083713786763
"4473" 894.4 96.6580505904013 106.408678640036
"4474" 894.6 94.6036600266168 112.668562663312
"4475" 894.8 91.9363450979928 116.283991096314
"4476" 895 88.6939733823535 115.641204326962
"4477" 895.2 84.3480899075651 114.994603779329
"4478" 895.4 79.4763583899526 116.245338329174
"4479" 895.6 74.9077655557371 118.327985325228
"4480" 895.8 70.4018251616444 121.517732399163
"4481" 896 64.9181004333871 123.603915715707
"4482" 896.2 59.1514975064445 125.064338398594
"4483" 896.4 54.3518267846593 124.573533313772
"4484" 896.6 51.6357489747993 121.428042821451
"4485" 896.8 49.282559104341 117.264635406717
"4486" 897 48.4436457240535 112.231568845611
"4487" 897.2 49.2764268643894 107.421776335875
"4488" 897.4 51.4132298180497 102.55327213739
"4489" 897.6 53.8269724565796 98.1657856470541
"4490" 897.8 56.1283032103068 93.4914034240489
"4491" 898 57.9479151559444 88.3998586827823
"4492" 898.2 58.7648657894962 83.4250202472086
"4493" 898.4 60.8143415433194 78.58773016832
"4494" 898.6 63.0756427323129 74.0538640418378
"4495" 898.8 66.5887989711309 70.7815622531853
"4496" 899 70.1271016556023 67.8383714398905
"4497" 899.2 74.222441721401 64.5978961964813
"4498" 899.4 77.9930025884957 61.4843097831712
"4499" 899.6 82.3535706651262 57.8991301025742
"4500" 899.8 85.6279845774628 57.0473319300856
"4501" 900 89.8618513760444 57.9964128935197
"4502" 900.2 94.9341735498263 58.5523145560651
"4503" 900.4 99.4824586699771 59.371392794249
"4504" 900.6 101.693864597436 57.7551696992031
"4505" 900.8 100.926512298834 55.9368402792715
"4506" 901 99.7632332722076 54.5625619988378
"4507" 901.2 97.9520966493302 51.7416919552664
"4508" 901.4 96.6200115215588 46.9261938034664
"4509" 901.6 94.6764175871641 42.062459369221
"4510" 901.8 93.3237052367197 39.1864410131865
"4511" 902 93.571703044108 37.3584013170621
"4512" 902.2 94.7521965054445 36.6036293601521
"4513" 902.4 95.4051521125983 33.7679200002225
"4514" 902.6 95.9978124746781 29.8361945912864
"4515" 902.8 97.4462130079539 25.5227092879605
"4516" 903 99.5194685523873 22.5393172977521
"4517" 903.2 102.093074282887 21.3543418891263
"4518" 903.4 105.123577783582 19.5864448951131
"4519" 903.6 105.856888851192 20.3133301394106
"4520" 903.8 106.197561455105 22.524691182581
"4521" 904 107.715507501992 24.7511335134133
"4522" 904.2 110.703056208828 28.3341578316146
"4523" 904.4 114.324622043265 31.6381514511968
"4524" 904.6 118.151396696137 35.2901165398635
"4525" 904.8 120.283473239049 37.4938895226698
"4526" 905 119.967327961803 39.993899838325
"4527" 905.2 120.253199073393 43.7765255741712
"4528" 905.4 121.554075057894 48.9444808217378
"4529" 905.6 124.138662141924 53.9298027200692
"4530" 905.8 125.083962242503 59.0181449670899
"4531" 906 126.048453017108 64.0962375400673
"4532" 906.2 125.275434738368 66.8185307042737
"4533" 906.4 124.720019936384 68.8484290716726
"4534" 906.6 123.481417321394 70.6941137395328
"4535" 906.8 122.335644475494 74.8929807559453
"4536" 907 121.419916348525 79.8946574586682
"4537" 907.2 121.01096268976 84.8689552683115
"4538" 907.4 120.231786988157 90.38689941109
"4539" 907.6 117.498203391274 93.8372404339598
"4540" 907.8 115.591630065835 97.8952095823988
"4541" 908 113.669606389298 102.733079386472
"4542" 908.2 111.222270775444 106.411973315838
"4543" 908.4 109.228415630526 107.173205459272
"4544" 908.6 106.719305228614 108.06053973988
"4545" 908.8 103.831154801387 108.692433545144
"4546" 909 100.37216267647 109.204844649299
"4547" 909.2 99.2644121190598 109.051318388864
"4548" 909.4 96.6206410513923 108.376058483342
"4549" 909.6 94.1472380082195 108.084021285213
"4550" 909.8 92.2892010442071 107.458116645829
"4551" 910 91.0466915568411 106.402497719317
"4552" 910.2 89.8111742244444 105.392820267838
"4553" 910.4 88.0539990765749 103.22822781589
"4554" 910.6 86.2111638576055 100.656565583965
"4555" 910.8 84.6921266048496 97.7766280395189
"4556" 911 82.1560846648669 95.1672448045534
"4557" 911.2 79.6824119507076 92.1471831209694
"4558" 911.4 76.5062185750271 88.9312829925335
"4559" 911.6 73.4158162677009 85.231882408043
"4560" 911.8 69.0868864385497 82.8440590808378
"4561" 912 66.1101038855194 81.2165990573128
"4562" 912.2 65.6353813732326 79.4940252800497
"4563" 912.4 67.4589305723016 78.3352168015164
"4564" 912.6 69.4002846129181 77.2822995195484
"4565" 912.8 72.5719732730816 76.1214820617847
"4566" 913 76.7530702475134 74.4766807697258
"4567" 913.2 81.1493821286023 73.2861467787063
"4568" 913.4 86.0937384327339 73.3230240271536
"4569" 913.6 91.6048786692339 72.9207267713642
"4570" 913.8 96.9140377225626 72.8911030643469
"4571" 914 102.15366553936 72.501322482735
"4572" 914.2 103.141468449662 71.1647867057683
"4573" 914.4 102.95722743226 69.0653780700484
"4574" 914.6 102.426165176302 68.1630229306861
"4575" 914.8 101.485347147572 65.2127113504378
"4576" 915 100.877968411688 60.4158058555946
"4577" 915.2 100.97372181348 55.7728062433378
"4578" 915.4 101.676578989551 54.1815069875281
"4579" 915.6 102.319911665712 55.2258900602516
"4580" 915.8 101.649040106007 57.2503506734182
"4581" 916 101.364860939917 59.0390502131434
"4582" 916.2 101.090264587309 60.6292771021351
"4583" 916.4 101.948352032644 62.7401574339857
"4584" 916.6 103.702143457659 65.8426298303289
"4585" 916.8 104.957641311208 70.5974601191799
"4586" 917 106.815243273701 73.8127627525899
"4587" 917.2 108.583891570269 77.7769575203128
"4588" 917.4 109.184262911531 81.3987946291482
"4589" 917.6 108.299365151082 81.7595178948024
"4590" 917.8 106.274806483648 84.3328430354904
"4591" 918 103.502312886215 87.2934557381411
"4592" 918.2 102.061401063137 91.1704088223507
"4593" 918.4 102.080202320878 94.777394272298
"4594" 918.6 101.809540704349 98.9976348916379
"4595" 918.8 102.739308782401 101.720354974183
"4596" 919 101.937492643016 104.340480513443
"4597" 919.2 99.7819038017444 106.370570223263
"4598" 919.4 96.1998184179527 107.101154680264
"4599" 919.6 92.2153695610929 109.191753064924
"4600" 919.8 88.6585780325664 112.949467257887
"4601" 920 85.2041604426263 116.888824535516
"4602" 920.2 81.6719292662493 121.661982948716
"4603" 920.4 77.4688356896057 123.13553512566
"4604" 920.6 72.5904446463694 122.272542625338
"4605" 920.8 68.4458574532512 120.552721856838
"4606" 921 64.3137130925838 117.770935258608
"4607" 921.2 60.2477573767998 115.32850964178
"4608" 921.4 56.3601003035592 112.02253615078
"4609" 921.6 54.5572136311286 108.071449495969
"4610" 921.8 54.4193472692012 103.33729874873
"4611" 922 55.9581265282856 99.4683978766603
"4612" 922.2 58.2714956171742 95.6626631271351
"4613" 922.4 61.6658638742906 93.0617216902738
"4614" 922.6 65.4719431165565 90.310892672812
"4615" 922.8 70.0997803687011 88.6083616631653
"4616" 923 74.0957963284876 87.8893059585447
"4617" 923.2 79.0138828296686 87.1611826063637
"4618" 923.4 83.8700630224887 86.5215781544839
"4619" 923.6 88.6721006334353 86.0230685883608
"4620" 923.8 93.188896873498 86.0778226025611
"4621" 924 98.2434115798009 86.03002013089
"4622" 924.2 100.624044980089 83.9200657079618
"4623" 924.4 100.68314111219 83.4032977237023
"4624" 924.6 101.925480043869 84.0120265119529
"4625" 924.8 103.270625606629 85.8948132705747
"4626" 925 102.93590118085 88.5119996850706
"4627" 925.2 103.877332328803 92.2679582586584
"4628" 925.4 104.681750897069 96.0771244384628
"4629" 925.6 103.263957560365 97.2228334981799
"4630" 925.8 100.699246139182 98.6841157760243
"4631" 926 97.3338235316248 102.048202221994
"4632" 926.2 94.7990409312932 106.299566729661
"4633" 926.4 91.7168906396545 110.644884189569
"4634" 926.6 88.2067526391251 112.536526454082
"4635" 926.8 83.1597980769444 114.243527519063
"4636" 927 77.9364009893597 117.339798688567
"4637" 927.2 72.9191393739734 120.372685522945
"4638" 927.4 67.2128427912025 121.085927937394
"4639" 927.6 60.791175593337 121.841402983648
"4640" 927.8 54.3361463876783 123.227998607838
"4641" 928 48.6359885494444 122.706289309457
"4642" 928.2 44.419523890494 119.368272291755
"4643" 928.4 41.4287984811702 114.705947667152
"4644" 928.6 40.3965826944789 110.52372871639
"4645" 928.8 39.4815871597542 105.650990674909
"4646" 929 39.9379895855753 100.622088651791
"4647" 929.2 42.034137800099 96.2111778081288
"4648" 929.4 44.2791612105 92.1402919179767
"4649" 929.6 46.5584495690285 87.5429859658644
"4650" 929.8 48.8345881976066 82.878489927054
"4651" 930 51.5978338383352 79.9867907141236
"4652" 930.2 55.7241797101923 77.3727580981509
"4653" 930.4 60.5919636012932 74.5559467934261
"4654" 930.6 64.7135411318284 74.2301684195611
"4655" 930.8 68.468469404586 74.5859881996432
"4656" 931 72.2996415423258 76.2487137733887
"4657" 931.2 76.648220968341 78.5324266816482
"4658" 931.4 81.1101276301662 80.902129414377
"4659" 931.6 85.5493961182512 83.1084821930815
"4660" 931.8 89.4844399575497 82.9848631203642
"4661" 932 91.2395523469754 81.5667356257671
"4662" 932.2 91.2767026626066 82.3757995722973
"4663" 932.4 93.9151185549087 82.3003591288914
"4664" 932.6 97.3622845465377 83.1668628534565
"4665" 932.8 101.333891569494 85.1053049060879
"4666" 933 103.476530276582 87.6982147620447
"4667" 933.2 102.741559622905 89.7521443061944
"4668" 933.4 103.260278638289 92.1789738523896
"4669" 933.6 103.770130661957 93.8391525409917
"4670" 933.8 104.724578598557 92.2114049220205
"4671" 934 106.264865794574 90.333955403424
"4672" 934.2 107.927182252978 87.7660069048124
"4673" 934.4 108.825842759105 85.2300000088887
"4674" 934.6 109.094480115316 83.2066423767609
"4675" 934.8 109.05224915565 81.2630652499661
"4676" 935 110.563467804644 78.1495853534879
"4677" 935.2 112.211147937197 73.5645803882626
"4678" 935.4 114.148539927568 68.3594591243069
"4679" 935.6 114.871025690644 61.9328915414197
"4680" 935.8 115.530920841436 56.1582833121396
"4681" 936 115.909907298444 50.1775219107326
"4682" 936.2 116.540037670313 44.8437307943905
"4683" 936.4 115.793395097221 39.3935608290521
"4684" 936.6 114.110868416644 34.0752694771106
"4685" 936.8 112.918006232829 29.7109069052994
"4686" 937 111.889136020363 26.1710427127924
"4687" 937.2 110.673635525514 25.0137702571509
"4688" 937.4 108.446339301641 24.0892033950789
"4689" 937.6 105.055761300379 22.7783216140154
"4690" 937.8 100.738742545182 20.9478271219641
"4691" 938 96.3885475220612 18.6350358581276
"4692" 938.2 91.2133232987618 15.7649243915013
"4693" 938.4 87.0226639576544 12.3377772788878
"4694" 938.6 83.7567902795051 8.2374234533833
"4695" 938.8 81.2846204649493 4.61045744838153
"4696" 939 79.181272667959 4.5733523616825
"4697" 939.2 76.6807242448844 6.01265867473784
"4698" 939.4 72.7262668651797 7.65904047360255
"4699" 939.6 68.4559715906503 8.69318106642607
"4700" 939.8 64.5030047154044 8.55417158818784
"4701" 940 60.2999959965096 6.77037681042479
"4702" 940.2 56.5226202671944 4.56036558133784
"4703" 940.4 55.1784088210044 2.29529793215784
"4704" 940.6 54.6349786381977 3.47586099860407
"4705" 940.8 52.0454703311406 5.62708985547075
"4706" 941 49.7817328464879 7.80060760894654
"4707" 941.2 46.2165632472509 10.6567911729024
"4708" 941.4 43.3410524651509 13.2508608656422
"4709" 941.6 40.421385749767 16.0196731391927
"4710" 941.8 38.089162251568 17.419300141321
"4711" 942 35.5254599329272 17.2492603190447
"4712" 942.2 32.8091242805214 16.1791303091895
"4713" 942.4 31.1785360811509 14.2893999770552
"4714" 942.6 31.2733700644669 15.9807484373322
"4715" 942.8 30.5877616779879 18.8631262237183
"4716" 943 29.1652934610234 21.8732279842378
"4717" 943.2 28.1131192479553 24.9032696956965
"4718" 943.4 26.6447719735497 27.791020616901
"4719" 943.6 25.2690706788819 30.6960677693066
"4720" 943.8 23.5547576599132 33.6420570486816
"4721" 944 21.1722418758961 35.1246833010959
"4722" 944.2 17.5936993368645 36.6483992976178
"4723" 944.4 14.372748396795 36.6459564823224
"4724" 944.6 12.5115385764341 36.2558940399822
"4725" 944.8 12.7036523083562 37.836461975779
"4726" 945 12.89100043825 41.4692763127267
"4727" 945.2 12.9895393441389 44.9973859962545
"4728" 945.4 13.8737660587354 48.7580221390924
"4729" 945.6 14.2887642294002 52.2029521211122
"4730" 945.8 13.8426687157081 55.6164589007469
"4731" 946 12.9141050574879 58.8851002524204
"4732" 946.2 10.6624822403597 62.2634292566599
"4733" 946.4 8.01803680835122 64.5176576085921
"4734" 946.6 4.91333366281634 67.6567835463337
"4735" 946.8 2.87364691065133 68.1047777691913
"4736" 947 3.06511081174878 68.9647454521509
"4737" 947.2 5.16699495991812 70.9997573749694
"4738" 947.4 8.38249356916944 73.6876059152128
"4739" 947.6 11.7578902745767 76.1279668358048
"4740" 947.8 15.2327556930996 78.3347461335447
"4741" 948 19.0178842614533 79.7640523030325
"4742" 948.2 22.4371787474949 82.0261673490395
"4743" 948.4 25.1508421948151 84.4727271521568
"4744" 948.6 27.6235110567615 87.2935321440574
"4745" 948.8 30.2000977225018 90.6203221427805
"4746" 949 32.2905302260018 94.1915346675346
"4747" 949.2 35.1934372155479 98.1621051083206
"4748" 949.4 39.5867938969362 100.585258143871
"4749" 949.6 42.7950099555479 100.346475164864
"4750" 949.8 46.0774650991966 98.6905361192095
"4751" 950 48.833188769801 97.8942909396726
"4752" 950.2 52.0309092362763 96.4211167767051
"4753" 950.4 55.4948788953065 94.0898858173896
"4754" 950.6 59.4720855741749 93.4078019783683
"4755" 950.8 63.3984631459662 94.0226171323248
"4756" 951 67.3952720813755 96.102932732243
"4757" 951.2 70.8899592127998 98.5598623323833
"4758" 951.4 75.0477275597974 101.141710232535
"4759" 951.6 77.6128977536299 104.072647216749
"4760" 951.8 79.4148424671817 104.996602928202
"4761" 952 78.9684671364618 105.335215965125
"4762" 952.2 78.0027191897927 106.988659248132
"4763" 952.4 76.823529859265 110.566981896146
"4764" 952.6 76.7378387643904 115.952760802351
"4765" 952.8 77.1070457827194 120.912610276913
"4766" 953 76.212124067267 123.597852536548
"4767" 953.2 76.5159376087072 125.138910572838
"4768" 953.4 76.989641940436 123.443176929947
"4769" 953.6 77.7070553393585 123.216055408057
"4770" 953.8 77.5491882247006 122.766852910499
"4771" 954 78.1316744416319 122.332258624244
"4772" 954.2 79.5877918231552 122.046707574929
"4773" 954.4 82.3423756216364 121.292626969686
"4774" 954.6 85.1744225462887 120.596578852756
"4775" 954.8 88.9652249221452 119.770301209751
"4776" 955 90.6823186486428 117.855335380623
"4777" 955.2 92.4390297469283 115.470312453152
"4778" 955.4 94.7429262947859 112.337353994301
"4779" 955.6 96.5594023662213 109.251493739863
"4780" 955.8 98.8555799170229 106.380387994102
"4781" 956 101.409631877592 103.537297055447
"4782" 956.2 104.458159439004 102.39258052166
"4783" 956.4 108.492039232994 101.363980874963
"4784" 956.6 112.240108481309 99.0533428336684
"4785" 956.8 115.830331605849 96.5384017413089
"4786" 957 117.779425748226 93.3278466848967
"4787" 957.2 119.464637250552 89.7254478429535
"4788" 957.4 120.821612219015 85.4077343617056
"4789" 957.6 121.997833536708 80.9197372073115
"4790" 957.8 123.785046963011 76.4799894392892
"4791" 958 125.142650855569 71.7425705222664
"4792" 958.2 125.919718407911 66.7880801297192
"4793" 958.4 126.048586153803 63.0783696787609
"4794" 958.6 125.42967304942 58.2190894117552
"4795" 958.8 125.668426303419 53.8746336914378
"4796" 959 125.02966529436 49.6145311292412
"4797" 959.2 124.627479050853 44.9703378220639
"4798" 959.4 123.443498493615 42.82055172935
"4799" 959.6 122.067618089841 42.3437076755103
"4800" 959.8 119.616486143034 40.7125333978122
"4801" 960 116.630338839199 38.5033442138802
"4802" 960.2 114.017159373384 35.9388579169585
"4803" 960.4 112.177424915384 33.8405218728726
"4804" 960.6 109.658230366551 31.8728781005547
"4805" 960.8 106.995655562139 28.9634191195601
"4806" 961 105.105820117056 25.5343937601434
"4807" 961.2 103.124198915039 21.9324490397297
"4808" 961.4 102.67972665258 17.8681049259446
"4809" 961.6 103.201545893706 16.1347772123332
"4810" 961.8 102.726169526141 16.5219023965954
"4811" 962 100.715050137631 16.3490850962584
"4812" 962.2 97.4175278278029 15.4092978505548
"4813" 962.4 93.5543729221718 13.9006716405651
"4814" 962.6 89.2410562689444 12.1852790103084
"4815" 962.8 85.4802458073667 9.41556617590579
"4816" 963 82.3055809382323 6.09874622386815
"4817" 963.2 80.9800137535181 4.72731894249047
"4818" 963.4 78.3548765619989 5.72394068873883
"4819" 963.6 75.5099315167316 7.29429408571903
"4820" 963.8 72.1810682811007 8.79223937049409
"4821" 964 68.623653342268 9.3676205834849
"4822" 964.2 65.6128343354444 8.57706469192695
"4823" 964.4 62.9126923517569 6.69819834218159
"4824" 964.6 59.4007963973799 4.01996789661204
"4825" 964.8 57.4371002501891 2.42583625873146
"4826" 965 56.8616410267407 3.85497955968969
"4827" 965.2 54.4736065895214 5.85880576268399
"4828" 965.4 52.4937155392197 9.06711188980413
"4829" 965.6 50.5669627742031 12.2237814961482
"4830" 965.8 48.3422281376972 14.898189321662
"4831" 966 46.5841147482488 17.4964087530987
"4832" 966.2 44.4193190331618 19.5402537243596
"4833" 966.4 41.5820559960896 21.5222777007733
"4834" 966.6 37.7277316675444 23.0410075184045
"4835" 966.8 33.9807897711195 23.3398529173753
"4836" 967 29.8854424574444 22.0712679515197
"4837" 967.2 27.8910513299606 19.726431402483
"4838" 967.4 27.2675974632759 19.6050398945457
"4839" 967.6 26.155659788862 21.6430785871345
"4840" 967.8 24.2955990688384 25.0495883171712
"4841" 968 22.1545646141352 28.8801678575492
"4842" 968.2 20.0181582308619 32.4244304379738
"4843" 968.4 16.8025395701209 34.9738409144849
"4844" 968.6 12.9658128103477 36.2958874086766
"4845" 968.8 9.25493751576703 38.1533760284185
"4846" 969 8.00765070931177 41.9596426106235
"4847" 969.2 8.05859645885219 46.3536799847893
"4848" 969.4 8.95188060421369 50.3267071430878
"4849" 969.6 8.61461302248015 54.2747877564896
"4850" 969.8 9.38495097425694 58.762018531445
"4851" 970 8.90236238955255 62.7949773291352
"4852" 970.2 7.51368338046183 66.4755749099161
"4853" 970.4 5.74557620490599 70.6566872151712
"4854" 970.6 3.79207772577494 74.3669513129395
"4855" 970.8 3.66001650444444 78.7476068192559
"4856" 971 4.89445994085471 81.6093159649917
"4857" 971.2 6.40851904473369 85.0255519687056
"4858" 971.4 9.61562886603122 88.2662059787717
"4859" 971.6 13.4760970054775 90.458227307218
"4860" 971.8 16.6889833405885 92.2550306056429
"4861" 972 19.1691574972834 94.5092589575751
"4862" 972.2 21.3258202605436 97.8618267220279
"4863" 972.4 23.4756417148173 101.608782732626
"4864" 972.6 26.5358063394932 105.560607659887
"4865" 972.8 30.9528299630194 107.998030246788
"4866" 973 36.0227778253953 110.678632490149
"4867" 973.2 40.5791803798173 113.200569042346
"4868" 973.4 43.5682733894444 116.921989123338
"4869" 973.6 47.6204020839122 121.428042821451
"4870" 973.8 52.5859455672993 124.812206269144
"4871" 974 57.7047465656057 126.501205876918
"4872" 974.2 61.2529240201056 124.504045605954
"4873" 974.4 64.1672361007009 121.013300638146
"4874" 974.6 66.3761855475705 117.848540555107
"4875" 974.8 68.9549051090651 116.355304885441
"4876" 975 72.5605429795885 115.027271327533
"4877" 975.2 76.0617203129703 114.105041312864
"4878" 975.4 79.8013897348577 112.144709210838
"4879" 975.6 82.5407064035117 109.691034015443
"4880" 975.8 84.7939214823512 106.735856699736
"4881" 976 84.9859854328159 104.515620680095
"4882" 976.2 85.0742682485 103.750851468282
"4883" 976.4 85.6446310211575 104.208608737064
"4884" 976.6 87.2069317116667 105.318507024754
"4885" 976.8 89.0415149845194 106.832373948138
"4886" 977 92.6554293579944 107.889745235438
"4887" 977.2 93.3177399415601 109.314664383334
"4888" 977.4 94.835977280267 112.113888050112
"4889" 977.6 96.9262037232428 114.12948836104
"4890" 977.8 95.2969758851444 114.593861379313
"4891" 978 93.7225484464529 115.519574071058
"4892" 978.2 92.8021397118765 116.061314374302
"4893" 978.4 90.7814562733713 117.765586844472
"4894" 978.6 88.5020144747778 120.634618083909
"4895" 978.8 85.9960838197186 122.972182973814
"4896" 979 84.0834300335251 122.580754232596
"4897" 979.2 80.8440184034199 122.726775797346
"4898" 979.4 77.9414355019991 122.508596456308
"4899" 979.6 74.3516264893254 123.009608668981
"4900" 979.8 70.2726602264688 123.750003827545
"4901" 980 66.1027794534523 126.267542952166
"4902" 980.2 63.1974959003154 127.24399585041
"4903" 980.4 61.1889682326576 126.197743760002
"4904" 980.6 58.6200316157241 123.972930390804
"4905" 980.8 55.702751185469 121.893492874903
"4906" 981 51.725828929023 120.325307540342
"4907" 981.2 47.7584845924362 120.15487625101
"4908" 981.4 43.675553649888 121.948920437717
"4909" 981.6 42.2766240376884 122.385954473667
"4910" 981.8 42.2333630546152 122.556849039643
"4911" 982 41.8610868449194 122.791673709163
"4912" 982.2 41.5235092493049 123.225035953629
"4913" 982.4 41.2260001630542 123.513858609106
"4914" 982.6 40.8697150667444 123.734390278563
"4915" 982.8 40.7476898201286 123.871674217101
"4916" 983 40.7788266970271 123.842813761794
"4917" 983.2 40.697679473155 123.895141557022
"4918" 983.4 40.3376049749444 123.294880526613
"4919" 983.6 38.6743682948494 122.432048500102
"4920" 983.8 36.7965390068944 121.562320345013
"4921" 984 34.9206991112544 120.818038559416
"4922" 984.2 32.5044218155226 119.52560667565
"4923" 984.4 29.25098048072 117.988789582539
"4924" 984.6 27.6139488709641 117.353825134326
"4925" 984.8 27.4370289121189 117.142706861931
"4926" 985 26.9040059360592 115.534228466789
"4927" 985.2 26.106286578981 113.533615956131
"4928" 985.4 24.5207259581494 110.51573507674
"4929" 985.6 23.2493920614364 106.960589976757
"4930" 985.8 21.5891358153871 102.987994991666
"4931" 986 19.4125193421251 99.6097690437874
"4932" 986.2 18.496189507341 96.2742558739327
"4933" 986.4 17.3795216908918 92.3852089973115
"4934" 986.6 15.0261776490159 89.483719860814
"4935" 986.8 11.6631239335332 86.640198710233
"4936" 987 8.69605844469444 83.1913108250153
"4937" 987.2 7.17960648446885 80.1501392862769
"4938" 987.4 8.65391929146183 76.3757605511944
"4939" 987.6 11.2341961895255 72.3288786464054
"4940" 987.8 14.2282207297011 67.7844944622715
"4941" 988 18.1750885898755 62.2896749791482
"4942" 988.2 21.1949957844174 56.8040100875135
"4943" 988.4 24.0356867079808 52.3991780287651
"4944" 988.6 27.3660640636159 48.9353812409521
"4945" 988.8 32.1197365011173 47.3201461215201
"4946" 989 37.7299520582073 45.9719948764564
"4947" 989.2 43.1369481946467 44.8720196744558
"4948" 989.4 48.1211302539338 46.3239564419336
"4949" 989.6 53.112901202271 47.9341673665011
"4950" 989.8 57.5836731288194 50.2385112062417
"4951" 990 62.0108046838756 50.3538806618562
"4952" 990.2 66.6204012882463 50.6097384435643
"4953" 990.4 69.6247755037778 52.018218104699
"4954" 990.6 73.409774599136 54.4244524736416
"4955" 990.8 78.7085795156498 55.0630389420521
"4956" 991 83.500717096799 54.4699117217469
"4957" 991.2 86.2995075013932 52.4099278365558
"4958" 991.4 85.9722678731524 51.8579733238909
"4959" 991.6 85.4212044656968 53.4889881570126
"4960" 991.8 85.173063099599 55.7206904624742
"4961" 992 85.2248920046444 58.8684836266378
"4962" 992.2 86.4730431000784 63.3652689614182
"4963" 992.4 87.4930369519309 66.6512321053514
"4964" 992.6 89.620553745949 70.0134832081957
"4965" 992.8 92.5550752617339 73.3565487984694
"4966" 993 92.8384672279181 72.8939069543115
"4967" 993.2 93.2866680672823 72.8487844242703
"4968" 993.4 94.9018251642634 72.5163486676999
"4969" 993.6 95.573988153012 72.7627073087297
"4970" 993.8 96.1215812758531 74.25880242649
"4971" 994 95.8664441335727 76.5462158867866
"4972" 994.2 96.1544075221732 79.5393689537955
"4973" 994.4 95.8530405128898 83.5934363220143
"4974" 994.6 96.8442532766239 87.8189632221968
"4975" 994.8 97.7608769623923 92.3975111307857
"4976" 995 99.1706106605694 97.1504199921378
"4977" 995.2 99.1314085607149 97.1048922535182
"4978" 995.4 96.8719067750999 97.6217782768378
"4979" 995.6 93.9660509485727 98.7748584881968
"4980" 995.8 90.9752948585346 102.007477868641
"4981" 996 89.5416834394529 105.760967714202
"4982" 996.2 87.2740956390461 109.848376018999
"4983" 996.4 85.9985775013173 114.722820946668
"4984" 996.6 84.6769453029694 117.842411719813
"4985" 996.8 83.7320453245285 119.566755515233
"4986" 997 82.3854424630565 118.055357599131
"4987" 997.2 80.3006189517156 116.303371860092
"4988" 997.4 77.2020654419694 114.784952575813
"4989" 997.6 73.7748620147495 112.760087640245
"4990" 997.8 69.8903295043936 110.654845644906
"4991" 998 65.4386316268194 108.654110021438
"4992" 998.2 61.5994616091563 105.981208415253
"4993" 998.4 59.4840663138194 102.057823909874
"4994" 998.6 59.4128015693819 97.8435805584896
"4995" 998.8 60.3228307604717 93.3830280999287
"4996" 999 62.1615845691141 88.6712031264896
"4997" 999.2 65.064199085514 84.1756046935509
"4998" 999.4 67.4673559608065 79.9623159795965
"4999" 999.6 70.7323283242531 76.0700146367944
"5000" 999.8 73.4556743841488 71.5137358472031
"5001" 1000 77.2314450837376 67.8972131936827
"5002" 1000.2 81.0985161473736 64.3144136196343
"5003" 1000.4 83.6245254959312 62.8262697884839
"5004" 1000.6 85.0968655163918 62.9705746448378
"5005" 1000.8 85.9522718549032 63.8564897943608
"5006" 1001 88.5689113046922 63.854441890006
"5007" 1001.2 91.621072495873 65.5321066360164
"5008" 1001.4 95.8571787457662 67.4825424323422
"5009" 1001.6 99.7445512460393 69.8081251586827
"5010" 1001.8 103.497253691803 72.0710887208892
"5011" 1002 104.615813012317 71.8974288425469
"5012" 1002.2 104.889889198284 70.6949812843111
"5013" 1002.4 104.655733609418 70.3946951183825
"5014" 1002.6 105.364987494534 70.0500484961236
"5015" 1002.8 106.305003409257 69.5347847341325
"5016" 1003 108.171896073368 66.9426583190942
"5017" 1003.2 110.517338602547 64.1399874370943
"5018" 1003.4 113.32096585801 61.7498065373422
"5019" 1003.6 117.004663714419 59.7857213698378
"5020" 1003.8 120.986591865807 58.720345672537
"5021" 1004 124.165489224634 58.6908204601622
"5022" 1004.2 123.932648257823 59.9200016700811
"5023" 1004.4 124.713465419881 62.0242182431235
"5024" 1004.6 124.477513240819 62.0822280706325
"5025" 1004.8 124.440184088971 61.1335967737218
"5026" 1005 124.562021875816 59.9751214938024
"5027" 1005.2 124.658213020162 58.5019805112994
"5028" 1005.4 125.235604870053 56.136710347977
"5029" 1005.6 125.781481374577 53.209657384499
"5030" 1005.8 125.839193272953 49.9137558286175
"5031" 1006 125.179780386285 46.6180927034513
"5032" 1006.2 124.132060411851 42.7721272136599
"5033" 1006.4 122.706980256794 39.8803884010878
"5034" 1006.6 120.870420791598 37.955593742325
"5035" 1006.8 117.706543384263 35.3985310854758
"5036" 1007 114.163600047363 33.6423798378649
"5037" 1007.2 110.56968292701 31.5402792305737
"5038" 1007.4 106.495474635299 28.1861862395197
"5039" 1007.6 102.793675075306 24.6072475845323
"5040" 1007.8 98.2447780832618 21.1044534013955
"5041" 1008 92.9226022822386 19.236918849779
"5042" 1008.2 87.8118022277257 18.6015874574941
"5043" 1008.4 82.6626245063233 17.49473030605
"5044" 1008.6 77.8703703786944 15.4562386125398
"5045" 1008.8 72.6875654003949 13.2389330897091
"5046" 1009 67.1488222293001 12.592105871343
"5047" 1009.2 62.9033628637613 12.1188737993329
"5048" 1009.4 59.5155728324129 9.88476976171152
"5049" 1009.6 54.8270472365778 7.51166294950451
"5050" 1009.8 49.796658795767 7.71850718370881
"5051" 1010 45.8095618468053 10.2714313406523
"5052" 1010.2 40.8917196194129 12.4353343634168
"5053" 1010.4 35.6320661973031 14.7172780909574
"5054" 1010.6 30.1026302500159 16.4521177327609
"5055" 1010.8 25.2007522804677 15.5681072960006
"5056" 1011 26.0233530814767 16.0155636510959
"5057" 1011.2 26.915817062862 15.1039798409697
"5058" 1011.4 28.1750885909444 14.5947766331045
"5059" 1011.6 29.8269688209829 13.7894404013104
"5060" 1011.8 31.8178422645076 11.9646465741431
"5061" 1012 35.5903120962988 9.43411871925531
"5062" 1012.2 39.4239544052329 6.65869391213592
"5063" 1012.4 44.1859011745694 4.87088877565034
"5064" 1012.6 49.3098868419976 4.34894553414635
"5065" 1012.8 54.5041723540354 3.44856225624693
"5066" 1013 59.8781184301209 1.46169068907313
"5067" 1013.2 64.1417892403889 2.04079276822673
"5068" 1013.4 69.40993062159 1.82015492861453
"5069" 1013.6 74.7973719482247 3.310923142684
"5070" 1013.8 80.3911860446797 5.0999171949849
"5071" 1014 87.3658786569493 6.55847450008055
"5072" 1014.2 93.7960238337463 8.81484882416803
"5073" 1014.4 99.3667409828675 11.814481386934
"5074" 1014.6 102.380063993916 15.4922242188473
"5075" 1014.8 105.332861800216 21.3563717956093
"5076" 1015 108.6397721794 25.9113944474182
"5077" 1015.2 112.655133601657 31.169391925829
"5078" 1015.4 117.793630367787 34.6522003143905
"5079" 1015.6 119.351366451281 35.7840081542775
"5080" 1015.8 117.513572424734 36.8715401754957
"5081" 1016 115.413137851839 39.5635793121536
"5082" 1016.2 113.149104213453 42.9098762250205
"5083" 1016.4 112.598417564582 47.8359322369844
"5084" 1016.6 112.097106948539 53.1107081955447
"5085" 1016.8 110.74389593922 57.8682200532344
"5086" 1017 109.279646630778 61.5496401067609
"5087" 1017.2 106.794517081162 64.6985617037866
"5088" 1017.4 104.268120120504 67.3419207161853
"5089" 1017.6 102.84732063494 70.4535951222726
"5090" 1017.8 101.545138174262 73.9563798372465
"5091" 1018 100.748625552375 77.4957211289422
"5092" 1018.2 99.1324650872183 80.8290162609335
"5093" 1018.4 96.9431095681513 84.9636338466137
"5094" 1018.6 97.7707920572705 88.5823338510987
"5095" 1018.8 100.120141849293 91.0411755603925
"5096" 1019 100.617762688568 94.365331605904
"5097" 1019.2 98.5822196936752 97.0011402027353
"5098" 1019.4 94.6593612061772 97.9611298844154
"5099" 1019.6 89.9968448229789 100.438726087312
"5100" 1019.8 86.6321411429822 103.139335849729
"5101" 1020 85.254755326123 107.029607361668
"5102" 1020.2 83.8662719276394 112.008678189601
"5103" 1020.4 82.0648096227302 116.001860925065
"5104" 1020.6 78.6663547373297 116.768489637625
"5105" 1020.8 74.1944445526676 117.485787116317
"5106" 1021 69.007774025258 118.894438931279
"5107" 1021.2 64.8713694534281 120.411752941387
"5108" 1021.4 62.2361026430891 121.058087004606
"5109" 1021.6 60.0403910929767 118.170246132733
"5110" 1021.8 58.0080405900461 113.722021290423
"5111" 1022 57.3325497436587 108.87568481357
"5112" 1022.2 57.0354827869925 102.95763245603
"5113" 1022.4 56.8070872221454 97.5003371426135
"5114" 1022.6 57.2134388709309 92.1507168130811
"5115" 1022.8 58.6884926213717 86.9067737312742
"5116" 1023 60.888003572738 82.1661820534984
"5117" 1023.2 63.0276147774715 76.9770428855946
"5118" 1023.4 66.2763614474953 72.3491578312531
"5119" 1023.6 69.7441238680531 67.6420620398552
"5120" 1023.8 73.9078838868129 63.8254563133905
"5121" 1024 76.2163244584166 59.1558281665601
"5122" 1024.2 75.0624958608573 53.6252216955167
"5123" 1024.4 74.5059364244735 47.4185959730514
"5124" 1024.6 73.550204706192 41.0773366561873
"5125" 1024.8 73.1556320284857 35.8540115236316
"5126" 1025 75.5199784300765 33.9884098423378
"5127" 1025.2 79.6192965821177 34.4405959409864
"5128" 1025.4 81.6245784843562 36.2815042003378
"5129" 1025.6 83.9304105885318 38.3130076971097
"5130" 1025.8 86.8643465869348 41.2094521716167
"5131" 1026 91.7502791224722 43.7199059603934
"5132" 1026.2 96.3317133333509 45.1734954842023
"5133" 1026.4 95.5440269991944 43.7671343401552
"5134" 1026.6 95.3833573935535 41.5695187653015
"5135" 1026.8 94.6329561487386 39.590004720132
"5136" 1027 93.7982736517974 35.7157243832496
"5137" 1027.2 92.4470899569722 31.2069713155045
"5138" 1027.4 92.121380089475 25.5998962980215
"5139" 1027.6 91.4832811840765 19.4366349541492
"5140" 1027.8 90.3448199875051 14.0473679126257
"5141" 1028 88.4890524970583 10.9117828749071
"5142" 1028.2 86.1224623243291 9.4111421078763
"5143" 1028.4 83.2484830922445 8.92270461000927
"5144" 1028.6 80.1134102137172 9.70052574577724
"5145" 1028.8 75.8787206892662 11.0063824771349
"5146" 1029 71.1737907039784 10.8070069271194
"5147" 1029.2 65.5950736514725 9.00546827375373
"5148" 1029.4 60.7022183454044 5.35530495877784
"5149" 1029.6 58.2541984562073 2.47806254318836
"5150" 1029.8 58.5766285679819 4.48392910273784
"5151" 1030 57.4127469601686 7.42234062776887
"5152" 1030.2 57.7262026176944 11.1575616509807
"5153" 1030.4 57.9774768277111 15.5417396735378
"5154" 1030.6 58.4037341010423 19.2702335553922
"5155" 1030.8 59.6192865981368 23.4783940348378
"5156" 1031 61.3268411948061 27.3734018273272
"5157" 1031.2 64.6030175645915 30.9084693811025
"5158" 1031.4 68.1331616079784 33.8121606805174
"5159" 1031.6 70.464426348915 37.2894165897202
"5160" 1031.8 73.3740401029845 40.4664014036878
"5161" 1032 76.8191528853076 41.5656786551326
"5162" 1032.2 79.9646036685644 40.8371183248978
"5163" 1032.4 83.3184777719296 41.0890559855507
"5164" 1032.6 86.8022183481944 44.5196580050045
"5165" 1032.8 89.8496345627123 48.9276465972843
"5166" 1033 93.540492816547 53.3180193344532
"5167" 1033.2 95.8590921851286 58.5318949226273
"5168" 1033.4 98.815182051114 64.3187368833335
"5169" 1033.6 101.075823683357 69.8121933670639
"5170" 1033.8 103.80746081397 76.0185890449327
"5171" 1034 103.97077046426 79.8469445252063
"5172" 1034.2 103.940091848049 82.8643993202412
"5173" 1034.4 106.750757398974 87.5951107898967
"5174" 1034.6 109.182190570009 88.4657334257353
"5175" 1034.8 113.064190323983 89.0210411762481
"5176" 1035 117.408928925604 89.2844211992916
"5177" 1035.2 119.095328256159 88.2021063552496
"5178" 1035.4 120.179457320744 87.1850140946628
"5179" 1035.6 121.555861752342 85.1926842138891
"5180" 1035.8 123.374957539522 82.9967123929844
"5181" 1036 124.608065461722 80.7736368173588
"5182" 1036.2 124.561697324892 78.4389041299431
"5183" 1036.4 125.580797062111 75.5041972255302
"5184" 1036.6 125.072969772119 73.8341091658628
"5185" 1036.8 125.431877362234 70.6376898447589
"5186" 1037 126.097314184188 67.0863850309917
"5187" 1037.2 126.305571640174 63.5214681842973
"5188" 1037.4 126.60545350455 59.7790164155747
"5189" 1037.6 125.449007343151 57.5288684456568
"5190" 1037.8 124.2286905738 53.8068341030751
"5191" 1038 122.921357944155 49.7215850208378
"5192" 1038.2 121.960318528601 44.6446519567248
"5193" 1038.4 122.117858369444 39.4474205099189
"5194" 1038.6 120.318390020258 36.3948633847022
"5195" 1038.8 118.456648900038 33.4799129296175
"5196" 1039 116.633390317997 28.7753079027326
"5197" 1039.2 113.951360005051 26.0440282960428
"5198" 1039.4 111.585531773639 23.0454794657759
"5199" 1039.6 109.735591505055 19.9643453062803
"5200" 1039.8 109.423684368212 19.4108814236236
"5201" 1040 109.308181062985 20.2866545905946
"5202" 1040.2 109.513692977342 21.4853307143332
"5203" 1040.4 109.684679925763 22.2727823041924
"5204" 1040.6 111.45853587412 23.722853042973
"5205" 1040.8 114.381881009984 25.6219387607944
"5206" 1041 114.783869727332 28.2029591345103
"5207" 1041.2 115.243102672129 32.2317118253905
"5208" 1041.4 116.507329753729 36.673570620743
"5209" 1041.6 118.601594142961 40.265269822287
"5210" 1041.8 121.898741996748 44.0473251203952
"5211" 1042 124.469850365073 47.981216811854
"5212" 1042.2 124.53421852134 51.4547616256524
"5213" 1042.4 123.58308905701 55.7046780776291
"5214" 1042.6 121.931545312091 59.2975556241572
"5215" 1042.8 119.849746828323 64.5024113907647
"5216" 1043 117.670271511918 69.9806043269694
"5217" 1043.2 114.752044552105 75.2690932740726
"5218" 1043.4 112.418207866005 80.0315041714327
"5219" 1043.6 110.040513668806 84.9808547571068
"5220" 1043.8 107.536163304539 86.7658215101568
"5221" 1044 105.319484291253 87.2230938620813
"5222" 1044.2 104.137741947039 86.7416308725135
"5223" 1044.4 103.251478788073 85.9015182248379
"5224" 1044.6 102.895733227833 84.7372774165323
"5225" 1044.8 102.999676691061 83.6277604760075
"5226" 1045 102.795482256012 83.8150089441351
"5227" 1045.2 101.888481238498 84.0830515584396
"5228" 1045.4 99.809450785527 83.291691669581
"5229" 1045.6 99.502027714499 83.6095819953015
"5230" 1045.8 98.9272499124903 83.6282926762599
"5231" 1046 96.9676693721314 83.3414500792639
"5232" 1046.2 94.1051578734087 81.5121079433289
"5233" 1046.4 92.3917081282865 78.7842092744957
"5234" 1046.6 92.8665087438998 76.19909021207
"5235" 1046.8 94.1560612622926 75.2129231444182
"5236" 1047 94.4580880363373 75.1037281749896
"5237" 1047.2 93.8832851671701 75.1237492658998
"5238" 1047.4 92.394035653869 74.2978358210171
"5239" 1047.6 90.5165453886066 72.587109993027
"5240" 1047.8 89.3764665478756 70.371121777792
"5241" 1048 89.314675104039 68.255709539027
"5242" 1048.2 89.9668254757873 66.9816698551807
"5243" 1048.4 91.0013898950499 65.3571692824709
"5244" 1048.6 92.8852041703626 64.7888363327469
"5245" 1048.8 95.3370198843998 65.2045217277307
"5246" 1049 97.3546309649032 65.4658633575443
"5247" 1049.2 100.981460397211 65.8399190907257
"5248" 1049.4 103.148993298453 67.3850087735075
"5249" 1049.6 104.890794147419 69.6492119625129
"5250" 1049.8 105.942004752329 72.2366551979866
"5251" 1050 107.652698909619 75.2672931396128
"5252" 1050.2 110.055822544651 76.6511667988637
"5253" 1050.4 111.256823378808 76.8484280245924
"5254" 1050.6 111.703255245276 75.2894743743688
"5255" 1050.8 113.845822429073 73.7505983671564
"5256" 1051 112.494072368483 73.8860467731167
"5257" 1051.2 112.632016992681 73.5720826009651
"5258" 1051.4 112.828966831854 73.4296327999378
"5259" 1051.6 112.821340356336 73.379019456
"5260" 1051.8 112.830566489417 73.4628968230323
"5261" 1052 112.87042995589 73.3775170190742
"5262" 1052.2 112.923907242013 73.3128743257461
"5263" 1052.4 112.989995002246 73.2414259988567
"5264" 1052.6 112.991234899052 73.2263974900154
"5265" 1052.8 113.001891309435 73.2156820958192
"5266" 1053 112.993580649765 73.2089765503944
"5267" 1053.2 113.112298179435 73.1308356563196
"5268" 1053.4 113.214290060436 73.0392607842307
"5269" 1053.6 113.235279852889 73.0134786386712
"5270" 1053.8 113.204363106715 73.0263767983519
"5271" 1054 113.165289601977 73.0299485964173
"5272" 1054.2 113.144177845558 73.0287018367152
"5273" 1054.4 113.202299484387 73.0201516645807
"5274" 1054.6 113.184858646499 72.9119493766924
"5275" 1054.8 113.119144713806 72.7763840059767
"5276" 1055 113.10506772725 72.6312962456712
"5277" 1055.2 113.089323729129 72.5452493326273
"5278" 1055.4 113.054181323147 72.5182483005946
"5279" 1055.6 113.071301982471 72.487260539
"5280" 1055.8 113.076913754139 72.4437437750323
"5281" 1056 113.084656096744 72.4081634950106
"5282" 1056.2 113.095270905526 72.3805249157297
"5283" 1056.4 113.108716120555 72.3030713057094
"5284" 1056.6 113.069381908529 72.3191607813986
"5285" 1056.8 113.025029081215 72.3767027759204
"5286" 1057 113.10174220061 72.2574899193883
"5287" 1057.2 113.064973453043 72.2919577122039
"5288" 1057.4 113.154633191594 72.1798606568472
"5289" 1057.6 113.16841416675 72.1252584475323
"5290" 1057.8 113.028516041188 72.1242520209112
"5291" 1058 113.132844638221 71.6197261816593
"5292" 1058.2 113.676111800287 70.6879770017326
"5293" 1058.4 115.312176792393 68.5465177632225
"5294" 1058.6 117.078786816871 65.8973163326813
"5295" 1058.8 119.035745764391 63.0697842335812
"5296" 1059 120.791877813809 60.8836860412531
"5297" 1059.2 122.221416027062 60.0150308056378
"5298" 1059.4 122.075272527764 59.1273399365185
"5299" 1059.6 121.47117384794 57.2201143490031
"5300" 1059.8 120.866353060366 55.3922855129161
"5301" 1060 119.846355954807 52.8252668141387
"5302" 1060.2 118.076906367949 49.5598498632204
"5303" 1060.4 116.336662259287 45.8762937509168
"5304" 1060.6 114.903032312708 42.212036246101
"5305" 1060.8 115.109741746865 39.0405928796273
"5306" 1061 116.850739634671 36.0638264025857
"5307" 1061.2 118.242546776503 33.4633105040563
"5308" 1061.4 117.141582417766 31.9927530858465
"5309" 1061.6 114.752044552105 30.7465061521509
"5310" 1061.8 111.55526002379 29.4377336495812
"5311" 1062 108.474845199416 28.3557693359807
"5312" 1062.2 105.155491769616 26.4193785447807
"5313" 1062.4 102.217604001659 24.5249308680061
"5314" 1062.6 99.9219698179722 22.2292238058656
"5315" 1062.8 97.8208442189156 19.6822939197513
"5316" 1063 95.9490137022114 16.7772153769932
"5317" 1063.2 95.5149393484036 12.995676969695
"5318" 1063.4 96.3918947278868 11.4139248404244
"5319" 1063.6 95.8104546712092 12.3126731413084
"5320" 1063.8 94.7535026175991 11.9301817267657
"5321" 1064 93.6864858173856 12.7473119411908
"5322" 1064.2 92.1823314756234 13.7950990879852
"5323" 1064.4 89.8073350462929 15.4525637818378
"5324" 1064.6 86.5931750978444 16.7710930376878
"5325" 1064.8 83.4377467400567 17.3244775434705
"5326" 1065 80.2214013536029 16.0655692042735
"5327" 1065.2 77.5124925966594 14.1845754686135
"5328" 1065.4 75.0083782420844 11.8562274637078
"5329" 1065.6 71.474243119768 11.8630467966025
"5330" 1065.8 68.6340716642505 14.0369289996031
"5331" 1066 66.5891147559739 17.3672226330437
"5332" 1066.2 65.3733847941344 20.8795537624378
"5333" 1066.4 65.2745643485144 24.7013776924378
"5334" 1066.6 66.6148598329899 28.643646982656
"5335" 1066.8 68.3031948836209 31.2044733913673
"5336" 1067 69.5350891358259 33.3717959814667
"5337" 1067.2 71.1559613879296 36.1433887810854
"5338" 1067.4 73.3049019890159 39.417219739095
"5339" 1067.6 76.9676836158194 42.3008768900878
"5340" 1067.8 80.6137361370408 44.8700892613791
"5341" 1068 84.8749328068029 45.313267355668
"5342" 1068.2 87.3888993635637 44.7438638838745
"5343" 1068.4 88.1923207705555 45.7935993150045
"5344" 1068.6 88.7026115331944 48.1716230936712
"5345" 1068.8 90.9205929486607 50.9542093153784
"5346" 1069 95.1083062193904 53.4883195968919
"5347" 1069.2 100.090418082769 55.4095608157567
"5348" 1069.4 103.290629745418 58.518485014101
"5349" 1069.6 103.797401261418 61.6463461778642
"5350" 1069.8 103.852050249271 66.1233024433248
"5351" 1070 104.244600703727 71.4314678735171
"5352" 1070.2 105.642178219843 76.3751429420945
"5353" 1070.4 107.891751193597 80.7085879696684
"5354" 1070.6 106.82136024176 83.742522952101
"5355" 1070.8 103.435449624133 86.6252025320311
"5356" 1071 101.378878278224 90.6356136861514
"5357" 1071.2 98.845760536999 94.654244401779
"5358" 1071.4 97.133593163258 100.028231819202
"5359" 1071.6 97.1819082442326 105.278381472194
"5360" 1071.8 96.3643633907194 108.994889321863
"5361" 1072 93.1124583419936 109.83595164001
"5362" 1072.2 89.4408411935214 109.034985807966
"5363" 1072.4 84.7355407595069 108.653882531918
"5364" 1072.6 80.0783695792326 107.798194198923
"5365" 1072.8 75.9812507125885 106.02331325516
"5366" 1073 74.947849831108 103.640258017071
"5367" 1073.2 75.3657259625415 102.460281582391
"5368" 1073.4 75.8570292968501 101.977215359328
"5369" 1073.6 75.8191661748848 100.574049606251
"5370" 1073.8 75.3135569788756 98.021491972269
"5371" 1074 75.9850737750706 95.0786580542584
"5372" 1074.2 77.7753507194445 92.1732292894532
"5373" 1074.4 80.4119322553904 89.4995416544324
"5374" 1074.6 83.8911615148081 87.1923050397635
"5375" 1074.8 87.8266740021251 85.4722321195353
"5376" 1075 91.488453401294 84.1608408950679
"5377" 1075.2 95.2589680214444 82.8162250690227
"5378" 1075.4 98.246716611427 81.4205681387944
"5379" 1075.6 100.237998166144 79.0126805910129
"5380" 1075.8 102.812631689554 76.1649667841235
"5381" 1076 105.266631793978 72.9774915960158
"5382" 1076.2 105.935105450034 73.1382187252754
"5383" 1076.4 107.755812836139 74.6872959709767
"5384" 1076.6 110.770724360547 75.2298098664533
"5385" 1076.8 114.186217339418 73.8359530282852
"5386" 1077 117.334071000775 72.0394443454003
"5387" 1077.2 118.384274309175 70.1046459808378
"5388" 1077.4 118.170374981655 66.7253490322063
"5389" 1077.6 117.644895891417 61.668323527949
"5390" 1077.8 116.920256392318 56.8374571952664
"5391" 1078 116.042061077401 51.232742988562
"5392" 1078.2 116.032115473763 45.6111513781299
"5393" 1078.4 115.851697056742 39.2408354326216
"5394" 1078.6 114.798314994871 34.4619836771422
"5395" 1078.8 112.375960797489 30.3238556581299
"5396" 1079 109.841985198971 26.1167935373905
"5397" 1079.2 107.819159275639 21.6665663939489
"5398" 1079.4 105.810674943873 21.1525411860093
"5399" 1079.6 104.257681677083 20.8597368976156
"5400" 1079.8 99.7650926312618 19.4618040776359
"5401" 1080 94.4881543370612 17.399193727492
"5402" 1080.2 90.1840132683588 13.8837960543807
"5403" 1080.4 86.9670483693424 9.27914818878681
"5404" 1080.6 84.2258281588159 4.81697375949498
"5405" 1080.8 84.1087402845038 6.63588085421407
"5406" 1081 81.8682345604722 8.85991750258784
"5407" 1081.2 79.9037910866444 11.5848779646778
"5408" 1081.4 77.3207468595033 14.9354934854261
"5409" 1081.6 74.8341814536874 17.6170734094827
"5410" 1081.8 73.4338339174238 20.6336962230234
"5411" 1082 74.2548243545051 23.8412742867772
"5412" 1082.2 76.0878015711644 27.3155052605578
"5413" 1082.4 76.9151727514971 31.1703175655326
"5414" 1082.6 77.8559734606263 34.8666572605954
"5415" 1082.8 80.5850909238089 38.0691891320808
"5416" 1083 83.5590001673784 41.3472236547246
"5417" 1083.2 86.1155668483312 44.9779563882246
"5418" 1083.4 88.6920537932778 49.0209173003378
"5419" 1083.6 93.2913042812232 53.4577279423777
"5420" 1083.8 97.7825532058499 57.427208404027
"5421" 1084 102.56118679071 60.2862788403157
"5422" 1084.2 105.622897998212 59.2363341799003
"5423" 1084.4 108.709715537931 58.2366989274131
"5424" 1084.6 112.665930808419 57.996850841258
"5425" 1084.8 116.590881523069 57.5233380969896
"5426" 1085 119.737365853497 55.1358355883378
"5427" 1085.2 122.166586399829 51.5606336298891
"5428" 1085.4 122.353617292105 47.7386676774465
"5429" 1085.6 121.629815365992 43.6243911336726
"5430" 1085.8 119.98089706525 41.1095162888998
"5431" 1086 116.726969001148 36.7381797716344
"5432" 1086.2 113.646105592102 31.8629393409168
"5433" 1086.4 110.31782438925 26.4013815961156
"5434" 1086.6 108.751759634944 21.2898590107718
"5435" 1086.8 106.944658479026 18.8400895379742
"5436" 1087 103.153445399133 18.012133936792
"5437" 1087.2 99.0892750622794 18.2836818969738
"5438" 1087.4 94.3863384977199 17.6871608347868
"5439" 1087.6 90.205051095791 15.8574500793725
"5440" 1087.8 86.2499753780979 12.0961698947982
"5441" 1088 82.9330178235344 7.69808302786784
"5442" 1088.2 79.6544310836781 3.52633004139858
"5443" 1088.4 76.6947349867974 4.06952348836725
"5444" 1088.6 72.1381096267435 6.17303240787522
"5445" 1088.8 67.8682066248124 8.79321585852652
"5446" 1089 64.1123155497882 9.89897588355659
"5447" 1089.2 59.66263774241 9.18389395642405
"5448" 1089.4 55.1628561779272 7.97145326138956
"5449" 1089.6 50.8751784221074 5.60599943184908
"5450" 1089.8 48.8737009615888 3.61672967284815
"5451" 1090 46.9811444495166 5.39762082373474
"5452" 1090.2 44.829810993104 8.59767532866763
"5453" 1090.4 42.6933006938507 12.4946313026816
"5454" 1090.6 40.294692870767 16.9278700085798
"5455" 1090.8 38.512818830638 20.5606574861282
"5456" 1091 36.7516456606401 23.9810469647618
"5457" 1091.2 34.4625596604657 26.7106812947846
"5458" 1091.4 31.3444539994767 30.1316552635153
"5459" 1091.6 28.8812346902128 34.440994255101
"5460" 1091.8 27.849021128676 39.4495950896799
"5461" 1092 28.4043112740836 45.0736692516729
"5462" 1092.2 30.5949225798444 50.7916957212379
"5463" 1092.4 33.7710678089176 55.1995326538378
"5464" 1092.6 38.0149021932778 57.9809711806712
"5465" 1092.8 42.2072298893302 59.9968316440664
"5466" 1093 46.9423677046991 61.9922838652718
"5467" 1093.2 50.6642369334353 61.8474025357461
"5468" 1093.4 55.574286805268 61.1158659729261
"5469" 1093.6 59.0510993759161 60.6762784554133
"5470" 1093.8 62.8831786697172 59.2576147904196
"5471" 1094 65.5791990578338 55.9368402792715
"5472" 1094.2 67.6455763315427 52.8416037827396
"5473" 1094.4 69.1102887163002 48.8347258781071
"5474" 1094.6 68.7387147145099 46.3950504225761
"5475" 1094.8 68.849037875726 46.2831803200611
"5476" 1095 69.7901800958055 46.2713273062545
"5477" 1095.2 70.5359283788501 46.903290330319
"5478" 1095.4 71.407094372975 47.185401861848
"5479" 1095.6 72.7722001997041 48.4819421307225
"5480" 1095.8 75.7287734432906 50.0694689939532
"5481" 1096 78.7082710102626 51.9996237088106
"5482" 1096.2 81.3642348404975 54.3709071114927
"5483" 1096.4 83.7364131031624 56.7968590656071
"5484" 1096.6 86.8233338280278 58.2216045392267
"5485" 1096.8 89.3297412842444 59.1908461668204
"5486" 1097 92.0198907875418 61.5917868376432
"5487" 1097.2 95.2687976413668 65.0802653832085
"5488" 1097.4 99.7571463859399 67.0541993578103
"5489" 1097.6 104.172638317001 68.2402605680291
"5490" 1097.8 104.042239796481 68.5029543156288
"5491" 1098 103.148876279169 70.5131857802516
"5492" 1098.2 101.657509249549 75.17604016969
"5493" 1098.4 101.446374301255 79.6901935674324
"5494" 1098.6 102.196229404601 84.5976669884292
"5495" 1098.8 103.507962846504 89.181377292448
"5496" 1099 103.906597895135 92.9070680481476
"5497" 1099.2 101.762899870108 94.7554103293378
"5498" 1099.4 98.7927570018163 96.0835731083172
"5499" 1099.6 95.4167972859614 99.0079991599226
"5500" 1099.8 92.3491856693297 102.70918980333
"5501" 1100 90.3717902140194 107.523487108813
"5502" 1100.2 88.7121134991194 112.342170113888
"5503" 1100.4 86.8338915679444 116.313682147813
"5504" 1100.6 84.8691134772232 119.509551882502
"5505" 1100.8 83.0474092326702 118.749683954378
"5506" 1101 79.1700194370312 118.480724750987
"5507" 1101.2 74.7996130980542 116.479216838765
"5508" 1101.4 70.0165040606858 115.304303304691
"5509" 1101.6 64.6724673628669 114.869406098864
"5510" 1101.8 59.7691252915694 115.797735917263
"5511" 1102 54.9203741672792 117.002531693763
"5512" 1102.2 51.1574858485664 118.629381196131
"5513" 1102.4 47.10425087301 120.483803720395
"5514" 1102.6 43.3574734731251 120.286157666762
"5515" 1102.8 40.4820348570044 117.446343366534
"5516" 1103 38.6600165081858 113.765689705286
"5517" 1103.2 39.0250904294164 109.837327660576
"5518" 1103.4 39.7408815148544 108.043892133948
"5519" 1103.6 41.156235885406 104.975114511386
"5520" 1103.8 42.4813195303603 101.536468956539
"5521" 1104 43.009119240781 97.4968340329725
"5522" 1104.2 43.2166118467996 93.1784614834547
"5523" 1104.4 44.2796132238298 88.2705815600397
"5524" 1104.6 46.3774000429081 83.4845041212288
"5525" 1104.8 48.4510854287417 78.7640038042162
"5526" 1105 52.2931142441498 75.3698909129718
"5527" 1105.2 56.1377766325329 72.6311083487228
"5528" 1105.4 60.5271803607188 71.4541218640856
"5529" 1105.6 64.264381432001 67.6055054631335
"5530" 1105.8 67.3009313448228 62.7157863828379
"5531" 1106 68.9068491894444 58.191573190027
"5532" 1106.2 69.8320559021417 53.2605706049479
"5533" 1106.4 72.022342259399 48.771919680656
"5534" 1106.6 74.4144701793055 47.6797401989767
"5535" 1106.8 77.4627626815379 48.7702961360808
"5536" 1107 80.8817626564637 50.6721412290686
"5537" 1107.2 85.5864995303136 51.7206013381182
"5538" 1107.4 89.7324191915526 51.6152815627297
"5539" 1107.6 91.8964705301472 50.8371444382433
"5540" 1107.8 91.4791034112793 50.2592116287278
"5541" 1108 91.1373813339765 48.3412871427553
"5542" 1108.2 92.14097778694 45.5198334612184
"5543" 1108.4 91.6130285035555 42.4105773917823
"5544" 1108.6 89.781364135268 38.570851672132
"5545" 1108.8 87.6610853652988 34.1015803567699
"5546" 1109 85.4187321095145 29.5512722596078
"5547" 1109.2 82.8296656710887 26.9327348946455
"5548" 1109.4 80.2050122868089 25.1821417120434
"5549" 1109.6 76.693588444906 21.6630276680878
"5550" 1109.8 74.880610393202 18.9501117420197
"5551" 1110 75.626906213455 18.3692188863115
"5552" 1110.2 77.5400639441587 18.728412864695
"5553" 1110.4 79.9303248782841 18.3369592007058
"5554" 1110.6 82.5171084723085 19.534123318731
"5555" 1110.8 86.0618176370088 22.1767035081844
"5556" 1111 91.2122484157386 23.8043731347496
"5557" 1111.2 97.3705160047778 25.4069996291434
"5558" 1111.4 103.650508124621 26.8768198235731
"5559" 1111.6 108.426739118258 29.1218349782023
"5560" 1111.8 112.430989323742 30.547046763027
"5561" 1112 111.988925120162 32.5429764329148
"5562" 1112.2 113.406924453663 37.4714082054345
"5563" 1112.4 114.498810749582 41.8791583874672
"5564" 1112.6 113.074726114336 47.0497513544595
"5565" 1112.8 110.789311632427 52.8133851914552
"5566" 1113 109.616352930823 59.8201522160541
"5567" 1113.2 110.378025307418 67.1182118833246
"5568" 1113.4 109.265692052801 74.3418855554031
"5569" 1113.6 107.521505099392 80.9230896844431
"5570" 1113.8 105.927158140316 87.0905301141712
"5571" 1114 102.63123712094 91.4310552166726
"5572" 1114.2 100.508601161547 96.9880741380173
"5573" 1114.4 98.4167880305194 102.093312274938
"5574" 1114.6 95.1920741813324 106.58930594619
"5575" 1114.8 90.7076061918226 110.336568981771
"5576" 1115 87.2578254322906 115.447157068299
"5577" 1115.2 83.2374485511702 118.780505115104
"5578" 1115.4 77.8189663007395 118.472647193297
"5579" 1115.6 72.6081659437006 118.035371714516
"5580" 1115.8 67.3876083099105 118.236955661965
"5581" 1116 61.8278845753194 119.504905129363
"5582" 1116.2 57.1077959829035 123.068233836994
"5583" 1116.4 53.6036269814949 122.72056316167
"5584" 1116.6 51.2188885342186 119.689729356515
"5585" 1116.8 49.0660775334181 115.470366525364
"5586" 1117 47.5508364988792 109.994517834568
"5587" 1117.2 46.422197190076 104.745792181443
"5588" 1117.4 45.0381350210285 99.2012400248998
"5589" 1117.6 43.3515618858918 94.2491862824694
"5590" 1117.8 40.5483758554626 89.3840105149924
"5591" 1118 37.4064900624868 84.598427410287
"5592" 1118.2 33.7111520167559 80.4204379492723
"5593" 1118.4 30.3492672348004 75.7337391929904
"5594" 1118.6 28.1460995423597 70.3669915217955
"5595" 1118.8 24.9814189818161 65.1599498873334
"5596" 1119 21.8193291611111 59.4264045900943
"5597" 1119.2 17.9017866085033 54.7145785249051
"5598" 1119.4 14.2170283011169 50.1356159465878
"5599" 1119.6 13.39777195425 46.4057988889767
"5600" 1119.8 16.1503071258573 43.0643651109663
"5601" 1120 20.2205856880159 41.335671356746
"5602" 1120.2 25.9286238048865 41.4449894783957
"5603" 1120.4 31.7975906518362 41.4882468018791
"5604" 1120.6 37.7404009554444 42.0779371608378
"5605" 1120.8 43.6512790687893 42.5523704762861
"5606" 1121 49.0242409205735 45.114848864354
"5607" 1121.2 53.8303965884444 48.6913004468281
"5608" 1121.4 58.7824891210075 50.7914483539932
"5609" 1121.6 63.2870320338022 53.4113398058562
"5610" 1121.8 67.4276242238228 56.972721233973
"5611" 1122 72.0016106973808 60.5639836974015
"5612" 1122.2 75.9410581669662 64.4782564908465
"5613" 1122.4 78.5888523635497 69.4240931231273
"5614" 1122.6 80.9740656202143 74.0888128742361
"5615" 1122.8 82.6541187409358 80.0545669020447
"5616" 1123 84.7588825453662 85.3620317744292
"5617" 1123.2 83.6403572731513 89.7540924623206
"5618" 1123.4 82.086242628576 95.3622086901536
"5619" 1123.6 83.2124078317834 100.708386925389
"5620" 1123.8 86.2626999439783 104.572315695295
"5621" 1124 89.5039439928695 104.997898461738
"5622" 1124.2 92.916774027624 104.207074894684
"5623" 1124.4 96.287961404542 102.670935907935
"5624" 1124.6 99.1416678907979 100.616638580605
"5625" 1124.8 101.228643494325 100.567037085278
"5626" 1125 102.168024600809 101.767485590736
"5627" 1125.2 102.798818589624 102.403957963607
"5628" 1125.4 102.307390602239 101.126254326936
"5629" 1125.6 102.609302340377 99.2347175286514
"5630" 1125.8 102.32646474566 97.0880407969586
"5631" 1126 101.897008076418 94.7654677607326
"5632" 1126.2 101.666488406267 93.0964681721122
"5633" 1126.4 101.833661636918 91.258776681101
"5634" 1126.6 102.685637317869 88.3242614772184
"5635" 1126.8 104.371025689522 85.0130539836396
"5636" 1127 105.26885721589 81.4172448136378
"5637" 1127.2 104.671906517958 78.4059230035676
"5638" 1127.4 104.118500144082 74.8193562095281
"5639" 1127.6 104.460871864602 70.4801234195747
"5640" 1127.8 105.262099582843 66.2862041959086
"5641" 1128 106.274751423726 65.9855690785045
"5642" 1128.2 106.726857930927 65.9533544706654
"5643" 1128.4 107.913934117731 64.9401986876031
"5644" 1128.6 108.023000161392 64.0495475456552
"5645" 1128.8 108.139768609266 64.8512574940073
"5646" 1129 109.173151167271 66.302762001777
"5647" 1129.2 111.035565480076 68.0696923619694
"5648" 1129.4 113.636103522708 70.3761966284957
"5649" 1129.6 116.772675333949 73.4684827456726
"5650" 1129.8 119.385840132547 76.9839290548379
"5651" 1130 119.194340338066 79.0072476060143
"5652" 1130.2 116.434305649784 79.6492358303683
"5653" 1130.4 113.088111357081 81.8828124560197
"5654" 1130.6 109.950857281763 83.3254510625812
"5655" 1130.8 107.212945684259 83.8226263879883
"5656" 1131 104.485124670037 84.3570053091741
"5657" 1131.2 100.970419972039 85.4917911548649
"5658" 1131.4 97.179191396201 87.2696204142726
"5659" 1131.6 95.5102596822709 90.252922715937
"5660" 1131.8 96.3992039324444 91.1645574977161
"5661" 1132 96.6425876210497 91.2218994326536
"5662" 1132.2 95.9580412287837 91.906104095811
"5663" 1132.4 94.0101382141587 93.7357220118798
"5664" 1132.6 92.0128910135526 96.8952874216757
"5665" 1132.8 91.431033177373 100.283405656659
"5666" 1133 90.9077229357893 104.342916912355
"5667" 1133.2 88.9405667482393 106.258447055402
"5668" 1133.4 85.5954686757194 108.265557921888
"5669" 1133.6 82.1172659963597 111.448359935456
"5670" 1133.8 80.0654043558226 115.770624519216
"5671" 1134 79.1732670623088 115.027271327533
"5672" 1134.2 76.7818118262339 112.660990689101
"5673" 1134.4 72.7928072428058 109.748843116905
"5674" 1134.6 68.8118295301944 106.106227401438
"5675" 1134.8 65.7585311462944 101.949993877563
"5676" 1135 62.8531329276618 97.871027663577
"5677" 1135.2 59.4824280438324 94.6071499182602
"5678" 1135.4 55.4611613386496 90.7588277837353
"5679" 1135.6 51.5132505119971 86.3909798860484
"5680" 1135.8 48.6212831259891 82.4812132970075
"5681" 1136 46.7367165403648 76.1823606730591
"5682" 1136.2 48.5685739899765 70.4868283738379
"5683" 1136.4 51.5847943661692 65.2975628542048
"5684" 1136.6 53.8801265035659 60.542942559707
"5685" 1136.8 58.3244745463056 55.7126479036989
"5686" 1137 64.6626377429444 54.2133655861861
"5687" 1137.2 70.7505639812076 53.5936961078115
"5688" 1137.4 76.4111398973552 52.8757272106861
"5689" 1137.6 82.5908424414353 53.8916974924709
"5690" 1137.8 88.6429089154356 55.994336745475
"5691" 1138 94.566681932623 59.5605067453914
"5692" 1138.2 99.2705252719626 61.9120452290742
"5693" 1138.4 103.050580079944 65.3141873651309
"5694" 1138.6 105.572194230461 68.8745967663925
"5695" 1138.8 108.905443605558 70.8856273926204
"5696" 1139 111.436065008757 70.3810457472039
"5697" 1139.2 115.043418500998 69.4290021074985
"5698" 1139.4 118.738653476117 67.8510877324585
"5699" 1139.6 120.806150199798 66.042310717312
"5700" 1139.8 119.775752173877 67.164251713973
"5701" 1140 118.910528116865 69.3235188091799
"5702" 1140.2 118.323740045708 72.4077977702326
"5703" 1140.4 117.870312899813 76.5481070277326
"5704" 1140.6 117.125057259636 81.4504780652031
"5705" 1140.8 115.333730118297 85.7807707441509
"5706" 1141 113.11300094425 90.7684058735497
"5707" 1141.2 110.478356178239 95.1849572069404
"5708" 1141.4 107.927208872858 98.6546182975899
"5709" 1141.6 104.297812918167 100.448001014989
"5710" 1141.8 101.059298525227 100.812170427099
"5711" 1142 98.5224018356858 101.292047119959
"5712" 1142.2 96.6740822324176 100.979523586766
"5713" 1142.4 94.3623722623676 100.845829745992
"5714" 1142.6 90.7459622235525 100.448550751189
"5715" 1142.8 87.817092187747 98.7747486893336
"5716" 1143 85.8049399425525 96.6129544827027
"5717" 1143.2 84.6167661854444 94.0821263940061
"5718" 1143.4 83.2964930253392 90.5748713462589
"5719" 1143.6 83.3936040263717 87.3132768220106
"5720" 1143.8 84.2535051872498 82.9195936540856
"5721" 1144 85.3969275982339 78.9987678109168
"5722" 1144.2 86.4180084216618 74.8536776295074
"5723" 1144.4 88.0341398953128 70.8086661784694
"5724" 1144.6 90.1822033700873 66.6718291294271
"5725" 1144.8 92.683607601772 62.9321367604844
"5726" 1145 93.6320893696127 59.4499723516883
"5727" 1145.2 93.3337098788837 54.8387810492303
"5728" 1145.4 91.8789829995516 51.4220691801682
"5729" 1145.6 89.2700653860986 48.6309960115294
"5730" 1145.8 86.2671977443093 45.6759605904324
"5731" 1146 83.9647046705912 42.2123438128103
"5732" 1146.2 82.1005048386389 39.3000373598656
"5733" 1146.4 78.7237022700172 36.8733303331874
"5734" 1146.6 74.3616814797222 34.3812084129212
"5735" 1146.8 69.3361289445027 30.5469130510029
"5736" 1147 64.1921520515124 27.1332450746922
"5737" 1147.2 58.7714188694444 23.3032271047128
"5738" 1147.4 54.6866176937741 18.9174041579367
"5739" 1147.6 54.1154555661944 14.8575752836447
"5740" 1147.8 55.8560904230049 13.10907174564
"5741" 1148 58.4843381968168 13.1106801821783
"5742" 1148.2 61.9512846938504 12.7205272695012
"5743" 1148.4 65.9449418823376 12.1019744529155
"5744" 1148.6 70.1775411342662 12.4859202559765
"5745" 1148.8 75.8442441092323 12.1866415143833
"5746" 1149 82.3220858162669 11.0485367671743
"5747" 1149.2 88.7449470249395 10.8928629544616
"5748" 1149.4 94.5131533375199 11.4288321725171
"5749" 1149.6 95.9137569604345 12.2853690992537
"5750" 1149.8 97.2015921661111 15.3924054421989
"5751" 1150 100.820669177545 18.8325988905718
"5752" 1150.2 105.721496319954 23.6069462943015
"5753" 1150.4 111.572077662595 27.7263682437582
"5754" 1150.6 116.946585551827 30.6933329496465
"5755" 1150.8 115.080237117383 30.1513662595193
"5756" 1151 112.73916119158 31.2804237874324
"5757" 1151.2 109.624532801389 34.0627230854212
"5758" 1151.4 105.398018137987 37.6482612343521
"5759" 1151.6 102.574610043701 41.781073773003
"5760" 1151.8 100.356903501206 46.9738455531223
"5761" 1152 99.7715380207353 51.026795799356
"5762" 1152.2 99.9671493356336 55.0514800151081
"5763" 1152.4 100.607711022135 59.0665235939196
"5764" 1152.6 101.507329752125 61.8679564765275
"5765" 1152.8 101.100680853991 65.3739345111824
"5766" 1153 100.252779002028 69.9560194946712
"5767" 1153.2 101.270820549297 75.09960369109
"5768" 1153.4 103.171812058988 79.6855632122517
"5769" 1153.6 103.224236698574 83.5633966308809
"5770" 1153.8 102.339570905556 89.0720945713637
"5771" 1154 102.799456694784 95.3423332900164
"5772" 1154.2 99.911004892494 97.776546353342
"5773" 1154.4 96.0255131716965 100.268150477107
"5774" 1154.6 92.1793565011368 104.798314323171
"5775" 1154.8 89.9378671034444 110.110721559956
"5776" 1155 87.0090258418562 116.46754535351
"5777" 1155.2 84.7791929533932 121.30075406194
"5778" 1155.4 84.1239523595038 120.306570485075
"5779" 1155.6 81.139872914801 119.436084604247
"5780" 1155.8 77.3167434384362 117.95009134583
"5781" 1156 72.4130746157694 117.011165015038
"5782" 1156.2 67.3611960656444 114.641634178438
"5783" 1156.4 61.5756965441167 112.899439146594
"5784" 1156.6 55.1906780261286 113.086755284812
"5785" 1156.8 51.0325067900243 111.165166102729
"5786" 1157 48.1131120064529 106.781200373482
"5787" 1157.2 46.0595160919626 101.388012040583
"5788" 1157.4 46.1843101342012 95.1703020262432
"5789" 1157.6 48.105672339117 92.2509319044131
"5790" 1157.8 50.4096888554444 89.623246766195
"5791" 1158 52.4560050885784 85.2110875327218
"5792" 1158.2 55.6741113802076 81.6908069475747
"5793" 1158.4 59.0490415260358 78.0905963319596
"5794" 1158.6 63.6917095884263 75.4760457951833
"5795" 1158.8 67.6869777545016 75.2331697116664
"5796" 1159 73.0911383283093 75.7616340141622
"5797" 1159.2 77.583599335012 77.4659609018649
"5798" 1159.4 80.8926623474707 80.0514456302326
"5799" 1159.6 84.4474874647638 81.2810722635269
"5800" 1159.8 89.3054948884358 81.6887260996999
"5801" 1160 93.776318923958 81.5873331939459
"5802" 1160.2 95.8778571294798 81.3029283102449
"5803" 1160.4 96.6768265890357 79.7589055605335
"5804" 1160.6 98.8041262816037 76.2161821237671
"5805" 1160.8 101.295132137868 71.7046298972955
"5806" 1161 103.206378079796 67.3432921142973
"5807" 1161.2 104.247494384181 63.4902086002326
"5808" 1161.4 103.343075378853 61.6002569052987
"5809" 1161.6 101.985002472641 57.8884587760164
"5810" 1161.8 101.150186894944 53.2399792933651
"5811" 1162 100.135512676525 48.1120966693646
"5812" 1162.2 100.058818237273 43.7158617022664
"5813" 1162.4 102.833147706526 39.9260092723243
"5814" 1162.6 106.599692757877 36.5311278354054
"5815" 1162.8 111.222270775444 34.1795010388378
"5816" 1163 115.219649543893 31.5009296120361
"5817" 1163.2 114.780593187358 29.4022211263378
"5818" 1163.4 113.816720601923 26.5657631052465
"5819" 1163.6 111.948186730796 24.8005385295405
"5820" 1163.8 109.775860406861 22.9086591711989
"5821" 1164 106.410266013426 19.7827954823424
"5822" 1164.2 103.515120636278 16.1072280661434
"5823" 1164.4 100.141780060742 12.7704008615946
"5824" 1164.6 97.4675330742823 10.9352367582703
"5825" 1164.8 94.2743833617873 8.92270461000927
"5826" 1165 90.0953771692282 6.61072247351352
"5827" 1165.2 86.8661406644171 4.65069960150147
"5828" 1165.4 84.4341793892386 4.53788426410254
"5829" 1165.6 79.9030806592855 3.10842966774438
"5830" 1165.8 75.6919567092222 1.9700182510045
"5831" 1166 72.744898170915 1.64528811316137
"5832" 1166.2 68.5819634898306 0.702593802491303
"5833" 1166.4 67.2022540901717 1.60906821317118
"5834" 1166.6 63.8606718188744 1.52201555698784
"5835" 1166.8 59.7053263775016 1.58480266440927
"5836" 1167 56.0843512962351 2.86276471940761
"5837" 1167.2 50.9444506586654 2.93386842043086
"5838" 1167.4 46.9733077765888 3.63642979619866
"5839" 1167.6 42.5398253128562 4.87885090883784
"5840" 1167.8 37.960174316975 7.33703766109294
"5841" 1168 32.9062757911007 9.42124789230659
"5842" 1168.2 28.2130964546444 12.2703924885431
"5843" 1168.4 26.0110924802832 13.9320531860314
"5844" 1168.6 22.7129907592187 17.2648480325153
"5845" 1168.8 19.2969473853683 21.1105248608161
"5846" 1169 16.0168912823649 24.0777255147697
"5847" 1169.2 12.9647264279634 26.9083600682176
"5848" 1169.4 10.2213740273918 30.0090194871536
"5849" 1169.6 8.71055296898681 32.6442937991599
"5850" 1169.8 8.06892869364445 34.1497757416045
"5851" 1170 8.11960584524445 36.7486160140045
"5852" 1170.2 7.03271430434971 40.6846476649536
"5853" 1170.4 5.51386944817912 44.3424328363684
"5854" 1170.6 4.09439208958731 46.8461174925521
"5855" 1170.8 3.62311566590073 50.4983181690708
"5856" 1171 2.71156339193067 54.4071177839479
"5857" 1171.2 2.02811923732518 58.6041115859755
"5858" 1171.4 1.81731382684623 62.4985338915789
"5859" 1171.6 2.20183019518483 66.9479664078859
"5860" 1171.8 3.36439978677778 71.2838583216327
"5861" 1172 5.84063715909699 74.8236268842361
"5862" 1172.2 7.8284199167887 77.8767321860264
"5863" 1172.4 9.69904373677778 80.9658122776327
"5864" 1172.6 10.0525459939876 84.2882253072602
"5865" 1172.8 8.78452502399616 87.1512985789585
"5866" 1173 7.17257657471944 89.2583535766879
"5867" 1173.2 8.63969085022411 89.369229655109
"5868" 1173.4 11.7943224159772 90.6986382069198
"5869" 1173.6 15.4005811812665 92.3327626177785
"5870" 1173.8 18.9856666690973 94.5074655537139
"5871" 1174 21.1826162307521 97.1350673660943
"5872" 1174.2 22.8192848408705 100.519717813325
"5873" 1174.4 23.3951165798597 104.834661236253
"5874" 1174.6 23.9219077370816 109.625011133094
"5875" 1174.8 26.3887189970444 113.246668443988
"5876" 1175 30.9709470447164 115.31835180231
"5877" 1175.2 35.9429457346319 115.441032350463
"5878" 1175.4 39.9220952785631 114.832941297194
"5879" 1175.6 42.8368615585789 115.584350747838
"5880" 1175.8 45.7282324728835 117.203188363716
"5881" 1176 48.5494665832981 119.88467946257
"5882" 1176.2 53.3537900436349 121.820596779647
"5883" 1176.4 59.0127386389682 122.248277076576
"5884" 1176.6 65.1705014389358 122.638251639329
"5885" 1176.8 71.0266373600298 122.618992518179
"5886" 1177 77.4407515774701 121.225624189812
"5887" 1177.2 83.8977840971194 119.953969441138
"5888" 1177.4 87.7585452412912 121.548245348281
"5889" 1177.6 87.5844201831404 121.641177312102
"5890" 1177.8 88.2897674964531 119.794946422441
"5891" 1178 88.6204758955377 117.23291717188
"5892" 1178.2 89.3874083877893 114.348847322191
"5893" 1178.4 91.3631619921944 111.584175034438
"5894" 1178.6 93.170159785624 108.610338704633
"5895" 1178.8 95.7084523225923 105.743984959377
"5896" 1179 97.9059442434087 102.242090420784
"5897" 1179.2 99.0064100213392 98.2755113174957
"5898" 1179.4 99.3031380800497 94.7788776692589
"5899" 1179.6 99.1531070391286 90.6419208888905
"5900" 1179.8 100.894497630054 85.9686896757288
"5901" 1180 102.990657772309 81.4530528937027
"5902" 1180.2 104.544742428151 80.2237137441223
"5903" 1180.4 105.642178219843 81.0255924144396
"5904" 1180.6 105.845944756342 82.0698947462994
"5905" 1180.8 107.5141086111 83.5805898550227
"5906" 1181 111.080546537919 85.8810056105243
"5907" 1181.2 115.277544580653 87.9442554210465
"5908" 1181.4 119.55525534631 89.178437846611
"5909" 1181.6 120.553856621789 87.3226217206482
"5910" 1181.8 120.941888569496 86.2837006178379
"5911" 1182 121.629815365992 84.8302997493857
"5912" 1182.2 122.070616956936 82.4640359103972
"5913" 1182.4 123.288969015663 79.366948681779
"5914" 1182.6 124.708727744994 76.0284730723378
"5915" 1182.8 126.160016517539 72.8062801382517
"5916" 1183 125.858574839919 70.0782885744241
"5917" 1183.2 125.784240119984 66.2396188238031
"5918" 1183.4 126.140357277694 61.9107872619499
"5919" 1183.6 125.65498658585 58.6254018523513
"5920" 1183.8 125.581170787418 54.1950355678113
"5921" 1184 124.999309232855 48.9539537186584
"5922" 1184.2 123.938522415074 43.9119733571309
"5923" 1184.4 122.728287695535 39.9248710625321
"5924" 1184.6 121.10103879747 36.0146354603982
"5925" 1184.8 118.79485446686 32.1098862157277
"5926" 1185 116.786372789231 28.218082236551
"5927" 1185.2 113.768797643344 24.2077254348128
"5928" 1185.4 110.001310198179 19.4062913695989
"5929" 1185.6 106.2677943834 16.3860358213777
"5930" 1185.8 102.892509992594 14.1595728821556
"5931" 1186 99.3038415895178 12.5423675782599
"5932" 1186.2 94.4081497881601 8.78365633701215
"5933" 1186.4 90.574665521576 5.52923147236415
"5934" 1186.6 86.3799087515278 4.28080623831006
"5935" 1186.8 83.1071080478276 3.2513015903612
"5936" 1187 80.3068178677652 2.54489428240387
"5937" 1187.2 76.9131352929166 1.85677902344895
"5938" 1187.4 73.9890435356159 1.45376870109499
"5939" 1187.6 70.2640936951672 0.869089102412096
"5940" 1187.8 65.0876347643172 0.53702729866511
"5941" 1188 60.8806840982012 0.333979208297298
"5942" 1188.2 60.6892468543068 0.480831505599309
"5943" 1188.4 60.5721797903765 0.603108084886381
"5944" 1188.6 61.2438495990202 1.08404997632269
"5945" 1188.8 61.5399916779076 1.14285039340626
"5946" 1189 62.1339513008628 1.015428895246
"5947" 1189.2 63.2338236075555 1.25873435292117
"5948" 1189.4 64.1593854735833 1.7470785217545
"5949" 1189.6 65.9417485405406 2.14600181017438
"5950" 1189.8 69.0180286546893 2.51685972488886
"5951" 1190 72.9832252240733 2.97844567629145
"5952" 1190.2 76.6123100902244 4.12467765331784
"5953" 1190.4 80.4654218492794 5.63084733260483
"5954" 1190.6 84.7695813075372 7.19427207330175
"5955" 1190.8 88.1705014413944 9.35293278955784
"5956" 1191 91.7346024783535 11.9434345370197
"5957" 1191.2 93.2255473134944 14.3786312575078
"5958" 1191.4 93.1365487019593 16.1790887269468
"5959" 1191.6 95.1141761597302 19.2925868734093
"5960" 1191.8 98.0450490394536 22.4089845865351
"5961" 1192 102.040763309092 22.8751453556908
"5962" 1192.2 104.848107945756 24.2287337788929
"5963" 1192.4 107.609713825673 24.410191107295
"5964" 1192.6 109.586442131886 23.8905515174849
"5965" 1192.8 108.623848555185 25.7531142393282
"5966" 1193 107.75114444774 28.3375701744093
"5967" 1193.2 108.192605486281 32.882285801059
"5968" 1193.4 111.14892226655 37.2302552285747
"5969" 1193.6 114.987923826058 41.1390745315353
"5970" 1193.8 118.450099522394 45.4284028061378
"5971" 1194 122.928025990418 48.668907201522
"5972" 1194.2 123.46014757885 48.7847988678809
"5973" 1194.4 123.533110529981 52.0146793788379
"5974" 1194.6 124.512353782544 56.7537410520378
"5975" 1194.8 124.936774927194 61.9418670370128
"5976" 1195 125.328522645155 67.8383714398905
"5977" 1195.2 125.346902516265 73.3123648690943
"5978" 1195.4 125.595853317297 79.0543606273509
"5979" 1195.6 122.592144531855 80.8776163407866
"5980" 1195.8 119.203922152444 84.8704894527616
"5981" 1196 115.049497398453 89.2204122811509
"5982" 1196.2 110.994873300316 93.6888927967353
"5983" 1196.4 108.028960517573 94.8321734595558
"5984" 1196.6 105.921901419463 93.7513129513651
"5985" 1196.8 104.302803446489 92.7523651088825
"5986" 1197 103.892680913298 91.6471104082874
"5987" 1197.2 103.773439917603 90.692490029922
"5988" 1197.4 102.60373087158 90.2466910173243
"5989" 1197.6 100.702112538481 90.0622806685076
"5990" 1197.8 97.8846488807197 90.5426383551223
"5991" 1198 95.6904086364174 89.358375184946
"5992" 1198.2 94.9428278467435 87.9172029330902
"5993" 1198.4 94.9250671627716 86.0991577177911
"5994" 1198.6 95.7621197409016 85.2063102528093
"5995" 1198.8 96.8465531246657 84.7628627176697
"5996" 1199 97.8244988211944 84.9039766812039
"5997" 1199.2 97.0678607938333 84.8080519337545
"5998" 1199.4 95.2662076145302 83.4045932572378
"5999" 1199.6 93.3249395588338 80.8666315961122
"6000" 1199.8 93.2608403297873 78.6145739316379
"6001" 1200 93.933738083586 76.5543966308467
"6002" 1200.2 94.9489038702076 73.6448618317852
"6003" 1200.4 97.2604830456463 71.3002808066452
"6004" 1200.6 98.4601475761772 70.0585205196137
"6005" 1200.8 97.3374160634174 68.2109494389459
"6006" 1201 95.3685402411201 65.070856264027
"6007" 1201.2 93.6038983203263 60.7550748939015
"6008" 1201.4 91.5430206329176 56.5269340009539
"6009" 1201.6 88.8980293229727 52.8920163187435
"6010" 1201.8 84.3726789873711 50.4169933506085
"6011" 1202 79.9563627112014 48.6810011844453
"6012" 1202.2 73.8659704531588 47.6541602663236
"6013" 1202.4 68.6498436349016 47.4394101597807
"6014" 1202.6 63.0024829417086 47.815480381536
"6015" 1202.8 56.9166351208844 49.0234651829578
"6016" 1203 51.8259818817392 50.8506993187536
"6017" 1203.2 45.5767281477091 52.7190939855437
"6018" 1203.4 39.4649001433862 54.8210607695077
"6019" 1203.6 33.9965682649949 55.1118761416819
"6020" 1203.8 28.0254116055772 55.429518518652
"6021" 1204 22.2385392378023 54.6350247155534
"6022" 1204.2 17.5675895870184 52.1188102337422
"6023" 1204.4 13.46469992794 49.5716432560325
"6024" 1204.6 11.0764227289829 46.5497978105558
"6025" 1204.8 9.87882696507302 42.8532214437807
"6026" 1205 9.99732767294969 38.5082195111326
"6027" 1205.2 11.5247206085214 34.9438658248379
"6028" 1205.4 13.9341421867181 32.6467484942799
"6029" 1205.6 16.9019562175245 31.3360640349178
"6030" 1205.8 20.6368622904444 30.0129635778967
"6031" 1206 24.5016481560218 27.4105386556007
"6032" 1206.2 27.2210136450056 24.5742435494603
"6033" 1206.4 30.5040810900083 21.6813236337102
"6034" 1206.6 33.1353283311186 17.4021234045569
"6035" 1206.8 34.6828794755778 12.3271611013045
"6036" 1207 35.76725344389 10.211745818422
"6037" 1207.2 38.0928831237514 9.829563425422
"6038" 1207.4 41.8737561328194 9.18636496327534
"6039" 1207.6 46.7498305193883 9.13581883686031
"6040" 1207.8 51.5798185918265 9.07570025818615
"6041" 1208 56.7137517656858 9.23660876925163
"6042" 1208.2 62.4839041419596 8.34937587153481
"6043" 1208.4 67.7476685488743 8.28753686260419
"6044" 1208.6 73.1221549790852 7.01486706647861
"6045" 1208.8 79.3135935050388 4.69376886946048
"6046" 1209 82.3516510760505 5.60075098450451
"6047" 1209.2 85.6020185745609 9.02596276556599
"6048" 1209.4 90.5847317068002 13.2292912071744
"6049" 1209.6 95.9862338749348 17.2973287942032
"6050" 1209.8 101.645709977762 21.1960150710341
"6051" 1210 107.381283780377 26.0140272191648
"6052" 1210.2 113.447458432063 30.5835121592469
"6053" 1210.4 118.719890383957 34.025974778402
"6054" 1210.6 118.476250232034 38.2528467146584
"6055" 1210.8 118.320239321419 44.2882253336878
"6056" 1211 118.551397766798 50.1871936589175
"6057" 1211.2 117.436889892708 55.6655269751273
"6058" 1211.4 115.70200103547 62.4740641855558
"6059" 1211.6 112.463211282573 67.2921755502994
"6060" 1211.8 110.155383373339 70.5974601191799
"6061" 1212 106.978059328944 73.5878697205484
"6062" 1212.2 106.383055272212 76.2332136400164
"6063" 1212.4 106.88470668126 78.6299953264431
"6064" 1212.6 105.829702079547 82.4749427525558
"6065" 1212.8 104.751188340368 85.5911991877866
"6066" 1213 101.707310709009 87.008867209684
"6067" 1213.2 97.7277973980639 88.878933268829
"6068" 1213.4 93.1831539270598 92.1307645791199
"6069" 1213.6 88.6398019279275 94.5934686373887
"6070" 1213.8 84.0805838225337 94.3868773075164
"6071" 1214 78.5046908066606 92.5397853753243
"6072" 1214.2 73.6074798538804 89.6057475723763
"6073" 1214.4 71.8513664462031 86.011340751562
"6074" 1214.6 71.9369205455278 83.4633361065323
"6075" 1214.8 72.8745290635118 81.6950620147032
"6076" 1215 73.3004626158973 82.0929144405077
"6077" 1215.2 73.6117620141262 81.5388483023196
"6078" 1215.4 74.3169775359309 80.0758190450541
"6079" 1215.6 74.7519979251262 77.9810776620287
"6080" 1215.8 75.3048395789444 76.0250607295432
"6081" 1216 76.1928414853899 74.7846431023924
"6082" 1216.2 78.1520953333128 73.8728302767326
"6083" 1216.4 80.1230930966657 72.4315617895458
"6084" 1216.6 81.3580050021227 69.3103712684292
"6085" 1216.8 81.5515023629722 65.1999719373378
"6086" 1217 80.7406489144174 61.3523248726757
"6087" 1217.2 80.2709613925765 57.3231687809793
"6088" 1217.4 79.8341100031944 53.2744657853934
"6089" 1217.6 80.2653986123136 48.3988291372771
"6090" 1217.8 81.8027224307329 44.7703631217802
"6091" 1218 84.2402731959633 42.4937708337246
"6092" 1218.2 87.4051935690426 41.4266793135761
"6093" 1218.4 91.3631619921944 41.0881827584532
"6094" 1218.6 95.7753012641614 41.2462698150643
"6095" 1218.8 97.3650918448206 41.0061902055443
"6096" 1219 100.492087773472 39.3778893288101
"6097" 1219.2 105.130646802435 37.1744212458015
"6098" 1219.4 110.541584489181 35.6456916738015
"6099" 1219.6 115.137417089321 35.6744091601299
"6100" 1219.8 119.43388569752 37.1823626981236
"6101" 1220 119.570304261985 36.9821719208378
"6102" 1220.2 118.627251116996 35.5237287659413
"6103" 1220.4 117.228870663748 33.6744743052307
"6104" 1220.6 115.211414700064 31.9100816963334
"6105" 1220.8 112.560954824347 30.2562127567139
"6106" 1221 108.878452513944 28.1565896232267
"6107" 1221.2 105.3144465246 25.4523846472262
"6108" 1221.4 101.70220586773 22.4519613222093
"6109" 1221.6 98.442562476316 19.2498438884342
"6110" 1221.8 95.1286553459016 15.3106103215807
"6111" 1222 94.0553856709444 10.8663750658378
"6112" 1222.2 93.7033884452692 9.63708736876567
"6113" 1222.4 91.5974183798504 10.1020102798378
"6114" 1222.6 87.9433950478999 10.5825762591547
"6115" 1222.8 83.6125584182128 10.2830440449431
"6116" 1223 78.7961333445302 9.18841236895213
"6117" 1223.2 75.4682733928544 6.09673880119784
"6118" 1223.4 72.5992282506094 2.47018249384815
"6119" 1223.6 69.0034368298702 1.75075739517447
"6120" 1223.8 65.5300449293652 2.25781126311507
"6121" 1224 61.4947007539687 4.87761407261454
"6122" 1224.2 57.4115819681778 7.07002996203784
"6123" 1224.4 53.7677462636642 9.60223330437631
"6124" 1224.6 50.6451723588031 10.9868456027618
"6125" 1224.8 47.415983047963 10.9465861853564
"6126" 1225 45.4686665744445 9.34997395812817
"6127" 1225.2 44.2508635946689 6.70526676654192
"6128" 1225.4 43.8856586430218 6.18562575775537
"6129" 1225.6 42.126453342564 7.08193854384871
"6130" 1225.8 38.9918163316893 8.51088358245008
"6131" 1226 35.0979494791587 9.80952375458273
"6132" 1226.2 32.9887649368671 14.045974974611
"6133" 1226.4 31.7245326364767 17.5771691278701
"6134" 1226.6 30.4302218371444 21.4061161705712
"6135" 1226.8 29.9137461857317 25.2266751943059
"6136" 1227 28.6620643446007 28.8687582027753
"6137" 1227.2 25.7935320250615 31.7563020364123
"6138" 1227.4 22.3047531590379 32.7011691450356
"6139" 1227.6 18.4634916651248 32.8044324289719
"6140" 1227.8 15.1978059333755 31.1527922023206
"6141" 1228 13.9221397034444 29.9034893374465
"6142" 1228.2 14.3800657721192 27.6501681078258
"6143" 1228.4 15.827057634123 26.2264674321235
"6144" 1228.6 17.5877870025111 23.7246893547712
"6145" 1228.8 19.5538425183477 21.1565332601604
"6146" 1229 21.6406597163675 18.3504302782115
"6147" 1229.2 24.6766375003763 15.5046795627015
"6148" 1229.4 28.3075402371717 12.7425431769287
"6149" 1229.6 31.4989135341209 10.2968483625437
"6150" 1229.8 35.5120967895033 8.16861699760254
"6151" 1230 39.7712878058144 6.65090327104784
"6152" 1230.2 43.681905146898 4.45201490291
"6153" 1230.4 48.8893743074444 2.89514229755212
"6154" 1230.6 53.8879842607172 1.34655909474693
"6155" 1230.8 58.8036896971142 1.10990756151708
"6156" 1231 63.2592704678675 0.672394698703225
"6157" 1231.2 67.8600954027551 1.25244710211939
"6158" 1231.4 72.3461882281797 1.31181524083784
"6159" 1231.6 77.3805117470269 2.38786275510968
"6160" 1231.8 82.2936687219117 3.44060688782849
"6161" 1232 86.9434157857715 5.84085518779111
"6162" 1232.2 92.1650568735286 7.85892109475373
"6163" 1232.4 96.2521923841708 11.5009420579888
"6164" 1232.6 100.698395307567 15.373242907819
"6165" 1232.8 105.510725439435 18.5239204674015
"6166" 1233 110.547716798066 21.6604453546216
"6167" 1233.2 112.769025576453 26.5424998291509
"6168" 1233.4 114.026988993307 31.8929960324413
"6169" 1233.6 116.433348930102 36.630161822022
"6170" 1233.8 120.175981675391 39.5638759915458
"6171" 1234 123.023555397006 41.6904905475486
"6172" 1234.2 123.88942938336 44.7714130734093
"6173" 1234.4 124.995448268699 48.7274931133624
"6174" 1234.6 126.388634451864 52.530420134983
"6175" 1234.8 126.212829899156 55.0796958017955
"6176" 1235 125.668593004576 57.8882193133641
"6177" 1235.2 126.444579884201 61.8893303397118
"6178" 1235.4 125.960875699111 64.4993042168379
"6179" 1235.6 126.448156002957 68.3341942115558
"6180" 1235.8 126.657499670958 72.0324686711918
"6181" 1236 124.762572218569 74.0527265942396
"6182" 1236.2 123.731525565129 77.7315314551799
"6183" 1236.4 123.971872911239 81.2561822337307
"6184" 1236.6 123.486359898643 81.0627376973723
"6185" 1236.8 123.595941957778 82.3638812024532
"6186" 1237 123.335639059832 82.5749938903637
"6187" 1237.2 123.935901183094 83.9810517000128
"6188" 1237.4 124.071483856545 84.0013116489975
"6189" 1237.6 124.138157314927 83.9178096135521
"6190" 1237.8 123.298102558023 85.5327457403641
"6191" 1238 122.556410642906 88.1064166459917
"6192" 1238.2 120.785435803012 90.8169883811345
"6193" 1238.4 118.924548111573 94.276865709043
"6194" 1238.6 117.263028784813 98.1198684447641
"6195" 1238.8 115.246813117227 100.454242947539
"6196" 1239 112.079005408026 103.385840597494
"6197" 1239.2 108.985059936518 107.337911146033
"6198" 1239.4 105.436280284916 111.383502957011
"6199" 1239.6 101.654881478502 113.801877128026
"6200" 1239.8 97.9321877683444 114.695776684113
"6201" 1240 97.0059961423918 114.126023195601
"6202" 1240.2 95.6491372417276 113.42654219267
"6203" 1240.4 94.5865212021368 112.526891603838
"6204" 1240.6 94.6688459271549 111.373639470575
"6205" 1240.8 95.0079069034261 110.970111947948
"6206" 1241 95.2621890268427 109.977929372558
"6207" 1241.2 95.2226126735575 108.907790508386
"6208" 1241.4 95.1173023476535 107.544622953274
"6209" 1241.6 94.7081760983343 105.935864741507
"6210" 1241.8 94.2031940297778 103.867357212017
"6211" 1242 93.0047085192376 101.203090873312
"6212" 1242.2 90.7839551997227 99.0740713702378
"6213" 1242.4 88.8543095856813 96.1399833846799
"6214" 1242.6 87.3594958092012 93.2284022996486
"6215" 1242.8 87.6076653663229 89.7102455619313
"6216" 1243 88.9962308406066 86.6073505722703
"6217" 1243.2 89.5938304061599 84.041124622131
"6218" 1243.4 87.3485813888819 82.31400850007
"6219" 1243.6 84.9481167920598 80.9886778908891
"6220" 1243.8 81.7956652677117 79.5834282623982
"6221" 1244 78.1452486786677 78.4819475416861
"6222" 1244.2 73.914551933076 77.6175472327063
"6223" 1244.4 69.6995205651347 77.6637402140679
"6224" 1244.6 65.9323694727453 78.5397157874042
"6225" 1244.8 64.6340477569754 80.4979777833954
"6226" 1245 64.2649924462512 82.5303911784597
"6227" 1245.2 62.7528983619526 85.3386867772231
"6228" 1245.4 59.9755335429654 86.7857833694261
"6229" 1245.6 55.389038393957 87.6754012085941
"6230" 1245.8 50.3585858454276 88.4815170123168
"6231" 1246 45.2270911695716 87.5425273699226
"6232" 1246.2 40.7853247253088 85.3498368609311
"6233" 1246.4 37.4317900963419 81.0932064086327
"6234" 1246.6 34.7164419751023 75.8943739870747
"6235" 1246.8 33.8653043391079 70.4464052361167
"6236" 1247 36.2967689394708 66.4001587504431
"6237" 1247.2 39.2064185553016 61.3945272527521
"6238" 1247.4 42.201525967505 56.1337562811712
"6239" 1247.6 46.0467028348819 51.3060495251503
"6240" 1247.8 50.7185027480069 47.5319983942753
"6241" 1248 55.8414922890755 44.8063978694398
"6242" 1248.2 61.1659142825444 44.3379090447778
"6243" 1248.4 67.523984463001 43.2148696884416
"6244" 1248.6 73.3386635529252 40.3752656022802
"6245" 1248.8 78.1447729460613 36.3654414548752
"6246" 1249 81.5187667291426 32.1568187513567
"6247" 1249.2 82.3971069453645 29.9602074201178
"6248" 1249.4 83.604477538385 31.4361125742339
"6249" 1249.6 85.4439961600915 34.2169699008967
"6250" 1249.8 87.1035664103873 37.7028587190664
"6251" 1250 90.8081406180706 41.8124335046416
"6252" 1250.2 94.0772689864081 46.6004288113378
"6253" 1250.4 97.5839535576877 50.8164859305135
"6254" 1250.6 101.680296572865 54.337946031022
"6255" 1250.8 105.157537741575 56.1533269737596
"6256" 1251 108.507903872267 55.9436045694131
"6257" 1251.2 112.365870214206 55.9977188905458
"6258" 1251.4 115.64194625348 57.7834914879263
"6259" 1251.6 118.99874695902 58.6628492063334
"6260" 1251.8 120.083256626182 57.5865531931684
"6261" 1252 120.479440290173 55.6594470589734
"6262" 1252.2 120.554928943963 55.8492427219378
"6263" 1252.4 120.16846133502 55.927842497102
"6264" 1252.6 118.063686241444 56.2334725206146
"6265" 1252.8 116.356787635281 56.4364138530015
"6266" 1253 113.919495488892 57.9217440846799
"6267" 1253.2 110.83191974285 59.393209722973
"6268" 1253.4 108.076064280278 59.8317248060323
"6269" 1253.6 105.106771264796 61.276577011
"6270" 1253.8 102.829998728114 62.7612842867664
"6271" 1254 99.4847514128172 63.9376119119742
"6272" 1254.2 96.039486650998 65.2249957844985
"6273" 1254.4 91.294294532738 66.2512657064617
"6274" 1254.6 86.7431520735255 65.5425588571892
"6275" 1254.8 82.6530265609444 62.6839378500878
"6276" 1255 80.4085081235255 58.7355805602432
"6277" 1255.2 79.7264210560445 54.4024093770093
"6278" 1255.4 81.1924728049256 49.899456071668
"6279" 1255.6 84.2024462297958 47.0910683699189
"6280" 1255.8 87.4969951227105 42.6716639365076
"6281" 1256 90.2510800543055 38.1428740032823
"6282" 1256.2 90.6212408144142 34.5887064293227
"6283" 1256.4 89.6217620984147 33.8465104389963
"6284" 1256.6 88.5979939285657 33.0869998548075
"6285" 1256.8 90.0214844035845 33.7705658783278
"6286" 1257 92.2548849482329 34.2125745151552
"6287" 1257.2 94.9859018162211 35.6599939981291
"6288" 1257.4 99.1512548040556 37.8916244671434
"6289" 1257.6 104.828424545538 40.0943986351743
"6290" 1257.8 110.265521102996 42.6665859040792
"6291" 1258 115.511261601591 45.786643888312
"6292" 1258.2 120.499494549871 47.9114805855857
"6293" 1258.4 120.487093619239 49.1989424321199
"6294" 1258.6 119.812720677197 52.4836701619883
"6295" 1258.8 121.406429125829 57.6330872075558
"6296" 1259 125.112707685638 62.1526829130395
"6297" 1259.2 124.534686086639 65.0034826844395
"6298" 1259.4 123.120089537248 69.0195209721414
"6299" 1259.6 120.652768922547 72.6165969228635
"6300" 1259.8 117.97445038754 78.1171829332118
"6301" 1260 115.355226710554 83.7764984766446
"6302" 1260.2 112.557336912133 89.6312758080647
"6303" 1260.4 108.974009007428 93.2072477543039
"6304" 1260.6 104.553327968251 96.1669158900395
"6305" 1260.8 101.460422021727 97.4421198869661
"6306" 1261 98.7440958624105 100.216084181863
"6307" 1261.2 96.3959553970855 103.445976624864
"6308" 1261.4 92.9337810656797 105.753591882519
"6309" 1261.6 89.2320067775873 106.879464278704
"6310" 1261.8 85.7634441072411 105.871088064728
"6311" 1262 82.2768037941749 104.108908982368
"6312" 1262.2 79.8102850148869 100.621740954634
"6313" 1262.4 78.050580077272 96.7190371071654
"6314" 1262.6 78.3595456615 92.6569458936989
"6315" 1262.8 80.4594458727719 89.2171477759086
"6316" 1263 82.9391777186858 85.9092058017086
"6317" 1263.2 85.5421750407488 83.8200089018031
"6318" 1263.4 86.8766932162552 84.1352158139459
"6319" 1263.6 87.9859378320716 83.3968200560243
"6320" 1263.8 90.475219659203 81.3131330583034
"6321" 1264 92.4133357913836 77.4957211289422
"6322" 1264.2 95.3001432071194 74.7863802950879
"6323" 1264.4 99.2878015736444 72.3080105596118
"6324" 1264.6 102.662238863879 69.6792603608031
"6325" 1264.8 104.495534208539 66.7638447178896
"6326" 1265 104.195773538384 66.9009605299509
"6327" 1265.2 102.874749308622 65.6041804184079
"6328" 1265.4 101.098680911426 62.4252801401836
"6329" 1265.6 99.3177894294078 59.5613206987186
"6330" 1265.8 97.4949261292012 55.9983282860541
"6331" 1266 95.7841675925717 51.8120068977015
"6332" 1266.2 94.4349037199842 47.3664846698732
"6333" 1266.4 94.852547300692 42.5799457166596
"6334" 1266.6 95.6204153527092 38.9268058616908
"6335" 1266.8 93.7647373014738 37.2781759311025
"6336" 1267 90.8734452868291 34.363242573934
"6337" 1267.2 88.909844885273 30.0774100206378
"6338" 1267.4 87.1708946260844 25.8249939278578
"6339" 1267.6 87.5716912750621 21.1852996768378
"6340" 1267.8 88.4326051747316 16.5953269767487
"6341" 1268 88.770202837197 10.795454621776
"6342" 1268.2 86.198617274673 8.16925932095213
"6343" 1268.4 82.3750778978322 7.130347183246
"6344" 1268.6 77.3012320073104 6.76480938426052
"6345" 1268.8 72.6730829560808 5.92116652611057
"6346" 1269 66.0309208361444 4.95019162219784
"6347" 1269.2 60.1967137581944 3.8167715775661
"6348" 1269.4 53.4844823233096 2.54854028784908
"6349" 1269.6 50.0573242857257 3.30632960430659
"6350" 1269.8 45.6864199602257 6.74199007471284
"6351" 1270 40.9522002177529 10.9964797102634
"6352" 1270.2 37.1797175760402 14.936210974274
"6353" 1270.4 34.5537996292923 17.9907533701313
"6354" 1270.6 32.4765161763477 21.8058323794507
"6355" 1270.8 29.9171156771944 25.6918670609628
"6356" 1271 27.3446993948901 30.1790483816748
"6357" 1271.2 24.2842835963918 32.4938755370799
"6358" 1271.4 19.3331516968638 33.6617055386443
"6359" 1271.6 14.5613628656717 32.863577572031
"6360" 1271.8 12.3494005158582 30.0743349898896
"6361" 1272 14.5908856596849 28.3306591003948
"6362" 1272.2 16.4773671666493 24.753870213886
"6363" 1272.4 19.0236396311778 23.0410075184045
"6364" 1272.6 22.3334451918357 22.0659808433161
"6365" 1272.8 26.0015138856007 20.3174271594003
"6366" 1273 30.6067280526604 19.2787306935765
"6367" 1273.2 35.2148967520818 17.077888903717
"6368" 1273.4 40.0626544715827 14.3060166028378
"6369" 1273.6 45.3448207264332 11.2571458272199
"6370" 1273.8 50.9050722474894 7.491146291703
"6371" 1274 55.2059192747301 3.15448034994498
"6372" 1274.2 59.4737380899879 2.64529945989219
"6373" 1274.4 64.9146464044336 3.21026473650088
"6374" 1274.6 71.1521982331078 4.37305836892695
"6375" 1274.8 77.5194561915633 4.3087306394121
"6376" 1275 84.9436338132644 4.76292224962784
"6377" 1275.2 88.4388653762108 7.90892626766961
"6378" 1275.4 93.4971451728507 12.0686571771503
"6379" 1275.6 98.5919652997522 16.2977748432802
"6380" 1275.8 104.242321974463 20.8459788606229
"6381" 1276 110.485868416257 25.5906342247218
"6382" 1276.2 114.945092296829 30.4883377560173
"6383" 1276.4 118.469532921631 37.0814961585667
"6384" 1276.6 119.457307910444 42.3327254228378
"6385" 1276.8 120.658705900962 48.0863275979154
"6386" 1277 123.134568723419 53.6708030818378
"6387" 1277.2 125.713987011829 57.8748094048378
"6388" 1277.4 124.762572218569 57.0387854201503
"6389" 1277.6 124.319575158553 57.7749599508108
"6390" 1277.8 125.322509496293 59.4478994331682
"6391" 1278 126.389682366496 60.4324915733763
"6392" 1278.2 126.445420394234 60.0405096318378
"6393" 1278.4 126.05891185548 59.3148180641771
"6394" 1278.6 125.278453288922 58.7068170922538
"6395" 1278.8 123.528954918306 59.1926797255275
"6396" 1279 121.69922103014 60.7528089903857
"6397" 1279.2 119.867392755629 63.2186579525747
"6398" 1279.4 117.12706388598 66.3476565639361
"6399" 1279.6 114.642978508444 68.9953023976166
"6400" 1279.8 113.030123074914 70.9288306196552
"6401" 1280 111.468011273505 71.5773660642085
"6402" 1280.2 109.081827924971 72.9978337453905
"6403" 1280.4 107.27082260339 74.8939766895135
"6404" 1280.6 106.039673089572 77.336961943287
"6405" 1280.8 104.081990056419 79.1626953465558
"6406" 1281 102.174381098188 81.9725930342626
"6407" 1281.2 101.953145817255 83.6325254591892
"6408" 1281.4 102.703392863454 84.9142137095878
"6409" 1281.6 103.132523639298 86.2299379570489
"6410" 1281.8 102.616204494802 86.1119460305075
"6411" 1282 101.926035488821 88.333694248792
"6412" 1282.2 102.039299420784 91.0598430827396
"6413" 1282.4 101.437601732015 94.2074049972263
"6414" 1282.6 98.7312118408173 95.5780741244395
"6415" 1282.8 95.8753980797722 98.5916865347034
"6416" 1283 92.821993231268 101.607394660981
"6417" 1283.2 89.5954822155684 104.775853649937
"6418" 1283.4 86.4517359985018 108.156855224862
"6419" 1283.6 82.4344813446694 109.771993520963
"6420" 1283.8 77.5466593361648 109.307490767889
"6421" 1284 72.6442891199444 108.366742276756
"6422" 1284.2 68.5246232155122 105.981208415253
"6423" 1284.4 64.8750346283268 101.324772387166
"6424" 1284.6 61.6141557825436 96.7531819291106
"6425" 1284.8 58.7411471195949 91.6894958226609
"6426" 1285 57.7635317695427 86.4327062532039
"6427" 1285.2 57.7427656775637 81.0021035720672
"6428" 1285.4 59.1964158908172 77.1889177929015
"6429" 1285.6 60.434698776316 75.0239294430305
"6430" 1285.8 61.037411505273 75.3787630042379
"6431" 1286 61.4285451965796 74.0504209572162
"6432" 1286.2 61.7353013175887 71.4275850335301
"6433" 1286.4 61.8500558291444 67.2382780333378
"6434" 1286.6 62.2508660281626 63.1350288866742
"6435" 1286.8 63.2920001803117 58.8759243457936
"6436" 1287 63.9311656490954 54.1972052457812
"6437" 1287.2 63.2613197775566 49.6418148640434
"6438" 1287.4 62.9924845015118 45.0018774560013
"6439" 1287.6 63.0482633302323 40.2480941882924
"6440" 1287.8 65.7919098471079 37.3214812889821
"6441" 1288 68.7168098709444 33.9172190044261
"6442" 1288.2 69.7272778330658 30.313151004799
"6443" 1288.4 67.7841746676128 26.9331715081943
"6444" 1288.6 64.5064668178405 25.3779540475705
"6445" 1288.8 60.6757303909084 22.7613095448791
"6446" 1289 55.9491328202317 20.0346867276995
"6447" 1289.2 54.3633329381509 17.4756379708704
"6448" 1289.4 55.4425982794554 14.133824535662
"6449" 1289.6 57.3573628651219 12.5800316021927
"6450" 1289.8 59.9807599871717 10.4340071060803
"6451" 1290 63.2438005009396 9.08533090428444
"6452" 1290.2 67.6223590102761 8.02838699900616
"6453" 1290.4 73.2036501328878 6.41358963796048
"6454" 1290.6 79.3478329235033 4.89383845366137
"6455" 1290.8 81.4591898165214 4.61181321116476
"6456" 1291 81.8357947721474 7.24888627664972
"6457" 1291.2 84.0590807087248 10.8092262967911
"6458" 1291.4 86.7385644017066 14.4321738976145
"6459" 1291.6 89.0790355679156 18.5798447091744
"6460" 1291.8 92.5593440577061 23.224796372193
"6461" 1292 96.8115533971142 28.4323431667435
"6462" 1292.2 100.120354778502 34.295975672895
"6463" 1292.4 101.661263508775 40.4317081476242
"6464" 1292.6 103.538518870688 46.0994599988919
"6465" 1292.8 106.536763544528 52.1292270428462
"6466" 1293 109.865323360892 59.1755705318905
"6467" 1293.2 111.975986038648 66.260150213965
"6468" 1293.4 112.954107347514 72.5339966702552
"6469" 1293.6 115.032886765367 78.6411509831051
"6470" 1293.8 117.064801889659 83.4652370749701
"6471" 1294 118.659572240131 87.3417196719057
"6472" 1294.2 117.384054102402 90.2922972992192
"6473" 1294.4 114.599717525371 91.0967130304964
"6474" 1294.6 110.926654057778 93.1531841432994
"6475" 1294.8 107.047585908884 95.763688268594
"6476" 1295 103.399797631034 97.2755275618122
"6477" 1295.2 100.463121666521 98.0660244772481
"6478" 1295.4 97.3087938329573 99.2681024312994
"6479" 1295.6 94.2668983587665 101.443602206838
"6480" 1295.8 92.1273799353932 104.481462253761
"6481" 1296 91.8317072084962 107.825389234778
"6482" 1296.2 91.7366875492462 109.584746112898
"6483" 1296.4 89.5609038651084 110.822734048166
"6484" 1296.6 86.2616443203604 112.388792083678
"6485" 1296.8 81.7376705101695 115.176689528638
"6486" 1297 76.9993568355694 117.692723615888
"6487" 1297.2 71.4012450530346 119.450031673756
"6488" 1297.4 65.6408729234199 122.184828633502
"6489" 1297.6 59.2092694592684 125.915505195414
"6490" 1297.8 52.5168448189724 125.95830962343
"6491" 1298 46.7609339402445 124.38371816427
"6492" 1298.2 41.6829626900397 121.608273227981
"6493" 1298.4 38.734531368888 117.818884900459
"6494" 1298.6 37.2401265101624 113.905361431581
"6495" 1298.8 38.004998472648 111.698266061493
"6496" 1299 38.8495612546142 109.667734644885
"6497" 1299.2 38.3331032937227 106.179340554881
"6498" 1299.4 36.7301344634186 102.560497303622
"6499" 1299.6 34.4115455597194 99.8702846889878
"6500" 1299.8 31.7288238468944 96.1599306236129
"6501" 1300 30.8896869295178 91.8504735164892
"6502" 1300.2 32.646195466199 88.5397348650015
"6503" 1300.4 36.0719009864712 85.0029346222485
"6504" 1300.6 40.0432962958515 82.6050541625016
"6505" 1300.8 44.8018013295263 80.1143502920469
"6506" 1301 50.2929980458392 77.9829672400484
"6507" 1301.2 54.6803906311899 74.9757342988924
"6508" 1301.4 59.1581075696966 72.035497896777
"6509" 1301.6 63.7224432198392 69.8900874444168
"6510" 1301.8 67.9303049628161 67.8453730735458
"6511" 1302 73.1610627053392 66.0213288345747
"6512" 1302.2 78.0196869860873 65.9211137146057
"6513" 1302.4 81.2775038746587 68.3541141271861
"6514" 1302.6 85.1720114986271 70.6629646071335
"6515" 1302.8 88.2796479172409 73.0471121924308
"6516" 1303 91.6482209699444 76.2162695930361
"6517" 1303.2 95.4993596380085 77.8005580997097
"6518" 1303.4 98.0781599984966 77.462487877377
"6519" 1303.6 98.9817025284891 77.6049754434628
"6520" 1303.8 99.7297235142919 79.9507008513463
"6521" 1304 99.5885594516184 82.2347828021422
"6522" 1304.2 100.147201602861 90.1267569030045
"6523" 1304.4 100.293282331526 95.5788396669833
"6524" 1304.6 97.7643197036695 97.7205087283628
"6525" 1304.8 94.7262348499116 100.077770048248
"6526" 1305 90.4009881317217 103.53436470972
"6527" 1305.2 85.4703854193625 107.13248110592
"6528" 1305.4 81.0473320292705 111.759203492681
"6529" 1305.6 76.3531209809928 116.314812257039
"6530" 1305.8 71.2606144125188 118.29752988492
"6531" 1306 65.408659861023 118.859748611813
"6532" 1306.2 59.4938823943205 120.619051032482
"6533" 1306.4 52.9518541652149 121.216842080739
"6534" 1306.6 46.8812422962082 120.916848388751
"6535" 1306.8 42.1361370852284 118.947555806238
"6536" 1307 40.3330440313004 116.260049218662
"6537" 1307.2 38.9780929272137 112.624887089222
"6538" 1307.4 39.3497429319309 109.445330867487
"6539" 1307.6 39.9034784583711 107.309576000315
"6540" 1307.8 41.0893534295418 104.791925826926
"6541" 1308 41.7048790098161 101.636384475873
"6542" 1308.2 40.0819157100535 99.0219555893742
"6543" 1308.4 38.125004338123 95.9736167070253
"6544" 1308.6 35.0181565727575 91.8126059032379
"6545" 1308.8 32.5102590274957 87.1917921157353
"6546" 1309 29.35136644166 83.013185771993
"6547" 1309.2 26.2528876152969 78.8885757347067
"6548" 1309.4 22.9817190181658 75.0322927364854
"6549" 1309.6 19.6739964100444 70.6014830917378
"6550" 1309.8 15.7520344315815 66.1040593186282
"6551" 1310 11.5224906817072 62.6326563143039
"6552" 1310.2 7.54081942960234 59.9265254093642
"6553" 1310.4 3.61292711578956 56.0822725173157
"6554" 1310.6 5.01020061493017 53.6999217403521
"6555" 1310.8 7.53681860184444 50.3492906481287
"6556" 1311 10.6811055079353 46.8366870179197
"6557" 1311.2 15.3967040451389 42.6936754606712
"6558" 1311.4 20.6077229282745 39.2357740982279
"6559" 1311.6 25.8016188045721 35.2528643553485
"6560" 1311.8 30.7819322860205 31.4917618185009
"6561" 1312 35.2841938496703 29.2892102036766
"6562" 1312.2 40.2742585354444 27.0135811700878
"6563" 1312.4 44.9914567302111 26.7396837884378
"6564" 1312.6 50.2860488169023 28.5987171796089
"6565" 1312.8 56.0064512024774 30.6180651128598
"6566" 1313 61.2260934000694 33.2359882561191
"6567" 1313.2 67.0235108150791 35.7119054415398
"6568" 1313.4 72.5422680121181 37.4300628656168
"6569" 1313.6 78.1938211379596 38.8004336087469
"6570" 1313.8 83.1838697239544 39.5988473715778
"6571" 1314 86.0749524947041 39.4675824189052
"6572" 1314.2 86.2115291262589 39.2857730112915
"6573" 1314.4 86.0891096433376 39.9975786332456
"6574" 1314.6 86.0347518696368 42.7345069129148
"6575" 1314.8 87.720160560949 46.3181748421956
"6576" 1315 89.8009018288498 49.4048212356486
"6577" 1315.2 91.4201737877444 52.5659485275287
"6578" 1315.4 93.4760536878808 55.8318707949833
"6579" 1315.6 95.9342863139712 57.6120590096503
"6580" 1315.8 97.0899555422966 57.8149895520205
"6581" 1316 95.9452211160278 58.5082413339767
"6582" 1316.2 93.8899810789167 60.6633253833934
"6583" 1316.4 90.9880843898918 63.677947319601
"6584" 1316.6 88.057835273998 67.4942037429361
"6585" 1316.8 84.8568158509181 71.2109634342589
"6586" 1317 82.2925685025506 75.2387421983069
"6587" 1317.2 81.4275608949808 79.1310992264197
"6588" 1317.4 82.3492885048804 82.5141409467097
"6589" 1317.6 82.4876531126922 84.4111196303069
"6590" 1317.8 83.154925273906 85.9113177733763
"6591" 1318 81.8841318470134 86.6636865603034
"6592" 1318.2 78.4627972976705 86.8475581193944
"6593" 1318.4 74.6593907224174 85.9290629018108
"6594" 1318.6 71.0839662943655 83.6654159780747
"6595" 1318.8 68.0188678500248 80.7545678429182
"6596" 1319 65.0475891829829 77.4183757067097
"6597" 1319.2 62.2266792058081 73.7148482552097
"6598" 1319.4 58.5617203110996 69.7587050216568
"6599" 1319.6 56.3246626437569 64.8496380770878
"6600" 1319.8 54.297350342473 59.4799754554378
"6601" 1320 54.8889333531734 54.1172778400154
"6602" 1320.2 57.6311829584444 50.0382150940029
"6603" 1320.4 61.9568398271587 47.8325120497236
"6604" 1320.6 66.7207994187746 45.2952398843001
"6605" 1320.8 71.7722395369211 43.3554502689033
"6606" 1321 76.4143072193302 42.4346407276378
"6607" 1321.2 81.8012322045609 42.580092667498
"6608" 1321.4 87.76649192725 42.2584121797545
"6609" 1321.6 92.6563343071302 40.844034006295
"6610" 1321.8 93.505586384718 42.0539005323473
"6611" 1322 94.2093930697289 45.1891589656268
"6612" 1322.2 96.0518906951858 49.3976085670016
"6613" 1322.4 99.581101194409 54.3810535467051
"6614" 1322.6 102.20897738373 58.6971840183468
"6615" 1322.8 104.148942920766 63.4488424417277
"6616" 1323 106.13998032848 67.9231624101741
"6617" 1323.2 108.80510400505 71.9485084032063
"6618" 1323.4 111.834261801122 74.5483260079226
"6619" 1323.6 113.71673645189 78.5415631775689
"6620" 1323.8 114.004053213488 82.2158742279758
"6621" 1324 115.245861863686 86.1628958384413
"6622" 1324.2 117.090942611156 89.4923053409904
"6623" 1324.4 119.615940170705 91.4008766361572
"6624" 1324.6 119.70726953658 89.5993911084595
"6625" 1324.8 120.498766322563 88.4008183372531
"6626" 1325 121.567436365722 87.010596541779
"6627" 1325.2 122.387486804239 85.5944657039661
"6628" 1325.4 123.371793018009 84.072269164325
"6629" 1325.6 123.981577299997 82.7066075184431
"6630" 1325.8 124.482792110778 80.4954339477866
"6631" 1326 125.224495520049 78.4387914416362
"6632" 1326.2 125.583345482091 76.7862485067344
"6633" 1326.4 125.307920091957 75.9941746524533
"6634" 1326.6 125.697198362705 75.3331580464177
"6635" 1326.8 125.817290436244 75.2545537265129
"6636" 1327 125.913409496511 74.3876156081767
"6637" 1327.2 126.166707267234 73.8782956596193
"6638" 1327.4 126.012287302184 73.946409861777
"6639" 1327.6 125.18688414522 74.5722263679758
"6640" 1327.8 125.241564763149 73.6633279353296
"6641" 1328 125.737969677218 72.6503130507335
"6642" 1328.2 126.150186897617 71.4686417627516
"6643" 1328.4 126.478378032731 70.4868283738379
"6644" 1328.6 126.762899872781 69.3897013318637
"6645" 1328.8 127.150142470063 67.96377681327
"6646" 1329 127.375612847944 67.4293692298378
"6647" 1329.2 127.119059767969 67.8019970630128
"6648" 1329.4 126.795665272522 67.1130803528723
"6649" 1329.6 127.230288663209 66.4337680379891
"6650" 1329.8 127.421924950772 65.0656193033841
"6651" 1330 127.679675757544 64.1712643295129
"6652" 1330.2 127.389518163932 62.9581459491305
"6653" 1330.4 127.523057146781 61.3375136724499
"6654" 1330.6 127.505473048919 59.5245634012878
"6655" 1330.8 126.967028313169 58.3780162222878
"6656" 1331 127.030965270326 56.695873887448
"6657" 1331.2 127.006528221106 56.4882137806478
"6658" 1331.4 127.271504351723 55.8575510348292
"6659" 1331.6 126.933279951436 54.6229643885361
"6660" 1331.8 127.245064098714 54.7508837577074
"6661" 1332 126.89510692881 54.2083441711793
"6662" 1332.2 126.712870686789 53.4492015262328
"6663" 1332.4 127.138456343039 52.6158533358709
"6664" 1332.6 126.59758862947 51.6455630505558
"6665" 1332.8 126.700973267269 49.9445247500878
"6666" 1333 126.480147579172 48.2040661323658
"6667" 1333.2 125.853701330881 46.1845244424849
"6668" 1333.4 125.410851506678 43.7371429799104
"6669" 1333.6 124.557233124428 41.0685006143548
"6670" 1333.8 123.280834027957 38.8114209813507
"6671" 1334 121.908815119094 35.3770058702378
"6672" 1334.2 119.526509903176 32.5736926648883
"6673" 1334.4 117.984503192069 29.3958514197878
"6674" 1334.6 116.084764412436 26.3431827162511
"6675" 1334.8 113.65037644818 23.1277969635734
"6676" 1335 110.2524149431 19.8081251917172
"6677" 1335.2 106.86986585263 16.5652895101299
"6678" 1335.4 104.08602795551 14.3203037950995
"6679" 1335.6 100.91133013683 11.3292014500213
"6680" 1335.8 97.8209795745556 10.169246071199
"6681" 1336 94.6015347033904 8.11535045316216
"6682" 1336.2 90.7211595988271 6.15389999389001
"6683" 1336.4 88.1367737425255 5.29890723267568
"6684" 1336.6 84.171629043012 4.09038453048649
"6685" 1336.8 80.6364982368611 2.71668940769895
"6686" 1337 77.786107662001 2.33577561453595
"6687" 1337.2 73.821787642415 1.58908482007313
"6688" 1337.4 69.193771297768 0.978342368514309
"6689" 1337.6 64.4116424166237 0.760174616979345
"6690" 1337.8 60.3839855138036 0.640213171585406
"6691" 1338 59.0392838136159 0.718522573609271
"6692" 1338.2 59.2917206929105 0.840580639760168
"6693" 1338.4 59.6555148294227 1.30350692794653
"6694" 1338.6 60.422265474596 0.82926171432269
"6695" 1338.8 61.9176253646111 0.876551959921168
"6696" 1339 63.2736230877262 1.00259494104693
"6697" 1339.2 64.308711305738 1.1715648213883
"6698" 1339.4 65.5670841291389 1.40736083908784
"6699" 1339.6 66.8820877654261 2.0446236824617
"6700" 1339.8 67.94865741526 2.56596717126502
"6701" 1340 68.2911454784164 3.31202215747335
"6702" 1340.2 69.007458240415 4.77019120886725
"6703" 1340.4 69.5365873232974 6.11532335677901
"6704" 1340.6 70.7715715638522 8.22078238419706
"6705" 1340.8 71.8499247686144 10.6676402214778
"6706" 1341 73.0151425473085 12.9887860250223
"6707" 1341.2 74.8297412826944 14.1884220203763
"6708" 1341.4 76.0976298672323 13.9971823458681
"6709" 1341.6 76.7035289631044 14.3251257224878
"6710" 1341.8 77.1833051502714 14.9564616370782
"6711" 1342 77.6766764579156 14.4860833072321
"6712" 1342.2 79.7761420349727 15.1064363315737
"6713" 1342.4 82.2602786360445 16.7519839180378
"6714" 1342.6 84.0231195524159 19.2452690533236
"6715" 1342.8 86.2625783966048 22.0938842337812
"6716" 1343 88.7672249014844 25.0453418461378
"6717" 1343.2 92.7395896276159 27.467650251295
"6718" 1343.4 96.4731081118611 28.4255327886712
"6719" 1343.6 98.3528791693603 30.8220108573425
"6720" 1343.8 98.582716918475 34.3198945709603
"6721" 1344 98.4767211424541 38.7174531421291
"6722" 1344.2 97.5431661045915 41.6208170437202
"6723" 1344.4 96.4780881778595 44.3109399476114
"6724" 1344.6 96.3881336808813 47.3147017302941
"6725" 1344.8 96.277035799123 50.9477535317128
"6726" 1345 96.5388909528804 55.7842390499661
"6727" 1345.2 97.4478137434534 59.5127339462664
"6728" 1345.4 99.6659142866599 62.1974240566999
"6729" 1345.6 100.510054453681 65.4547601993378
"6730" 1345.8 101.015431741826 70.1498129909197
"6731" 1346 101.077094849368 75.3670035459917
"6732" 1346.2 101.006019136082 80.9836654781309
"6733" 1346.4 99.3251541293496 85.4710139200792
"6734" 1346.6 96.110218522494 90.1802764759453
"6735" 1346.8 92.94975075631 95.0203687110395
"6736" 1347 89.4993148299829 97.8112362152481
"6737" 1347.2 85.6753323066758 100.391810993044
"6738" 1347.4 81.4385224105306 101.92462487389
"6739" 1347.6 76.8409907368194 102.637922184963
"6740" 1347.8 71.8985045675117 105.149807933913
"6741" 1348 68.8403873512805 106.891267628371
"6742" 1348.2 67.9875405302544 108.638738498193
"6743" 1348.4 67.8139853984184 112.659824610099
"6744" 1348.6 69.2666995516461 117.43103037788
"6745" 1348.8 69.7873114661923 121.246431074384
"6746" 1349 71.2045512429884 123.78751363119
"6747" 1349.2 72.8405085788835 125.996490576643
"6748" 1349.4 71.8541256377602 124.713145977127
"6749" 1349.6 71.7668032232183 124.441012289968
"6750" 1349.8 72.4896808608258 124.633652493956
"6751" 1350 72.1579173048004 124.484666137363
"6752" 1350.2 71.9968670348851 123.950258553931
"6753" 1350.4 71.7971647001902 123.785078028143
"6754" 1350.6 71.6501164867998 123.572278614755
"6755" 1350.8 70.9056649416015 123.193254753929
"6756" 1351 71.0320200629928 123.101631848862
"6757" 1351.2 70.5324005643557 122.583836348668
"6758" 1351.4 69.4592301418844 122.530897923006
"6759" 1351.6 68.7791345936783 122.257132044975
"6760" 1351.8 67.715527440138 121.791732518015
"6761" 1352 67.6957849760114 120.835597013861
"6762" 1352.2 67.0013474206138 119.813013999418
"6763" 1352.4 66.4496203669041 118.382912141741
"6764" 1352.6 66.566364951076 117.327638856259
"6765" 1352.8 67.1970276459654 116.737321160334
"6766" 1353 67.8741425286881 115.927993739863
"6767" 1353.2 68.8729916097117 114.737619066795
"6768" 1353.4 70.1109550642378 114.602047241863
"6769" 1353.6 71.095935983969 114.531782845805
"6770" 1353.8 71.9495552178871 114.901434668543
"6771" 1354 73.7088183105664 114.882129440374
"6772" 1354.2 74.5692035073315 115.602843444273
"6773" 1354.4 75.737025771017 116.783293900072
"6774" 1354.6 77.6987219619848 117.815802784386
"6775" 1354.8 80.0850593596752 119.85009422663
"6776" 1355 81.7906976103315 122.697874643354
"6777" 1355.2 82.8203007527491 122.783114415986
"6778" 1355.4 84.8397875344279 121.806659129739
"6779" 1355.6 85.8897279696825 121.253389577338
"6780" 1355.8 86.1340879882712 120.516610134665
"6781" 1356 86.3966466318835 119.981001854301
"6782" 1356.2 87.8793612054524 119.189095078614
"6783" 1356.4 89.6528081256944 118.377467070013
"6784" 1356.6 91.7224550787335 117.617680510596
"6785" 1356.8 93.4098552874682 116.597437408647
"6786" 1357 95.3877043339767 115.393259551338
"6787" 1357.2 97.9575263441445 113.858160272788
"6788" 1357.4 100.193602426192 112.006609690678
"6789" 1357.6 102.480462124444 109.921681624888
"6790" 1357.8 104.323364423176 107.699831631745
"6791" 1358 106.551812947902 105.751251212685
"6792" 1358.2 109.122492075953 103.476687231895
"6793" 1358.4 112.745726469205 100.61922530954
"6794" 1358.6 116.782559111556 98.6365384237689
"6795" 1358.8 117.422706167182 96.7634873095073
"6796" 1359 118.568273397462 94.0503497077689
"6797" 1359.2 120.026387399723 91.1560040214936
"6798" 1359.4 121.558555659713 88.55504475835
"6799" 1359.6 123.044236700692 85.8322158175738
"6800" 1359.8 124.370519559469 82.9528101682769
"6801" 1360 125.359949912379 80.6898452099116
"6802" 1360.2 125.785454789727 78.5224581753763
"6803" 1360.4 126.120107186379 77.0403166210182
"6804" 1360.6 126.228823856996 75.2080987977085
"6805" 1360.8 125.942265445699 72.7831615656768
"6806" 1361 125.779282572544 69.7415727074878
"6807" 1361.2 125.758720941362 67.0941764753215
"6808" 1361.4 126.118186023869 65.8815305381878
"6809" 1361.6 126.07867784976 63.8254563133905
"6810" 1361.8 126.470131389209 61.0125589675353
"6811" 1362 126.665807872009 58.0871329565045
"6812" 1362.2 127.038652375646 54.8880058292916
"6813" 1362.4 126.921451086783 52.1647453467107
"6814" 1362.6 125.925974079552 49.6405160283833
"6815" 1362.8 124.67265692118 46.5135691765651
"6816" 1363 123.707854000894 43.5111211345878
"6817" 1363.2 122.86649810899 39.776420050375
"6818" 1363.4 121.611086853444 36.5192030057403
"6819" 1363.6 119.125493227349 31.9622365207188
"6820" 1363.8 116.693486785369 28.3985908926193
"6821" 1364 113.361851378556 24.5952891316223
"6822" 1364.2 110.410136935701 20.3131398569148
"6823" 1364.4 106.870199175201 17.4667682854865
"6824" 1364.6 102.574610043701 14.0886284526911
"6825" 1364.8 98.5050450293363 11.1624803432973
"6826" 1365 94.3156819496172 9.13960552655602
"6827" 1365.2 89.8436883261347 6.22607202870509
"6828" 1365.4 86.0936431749302 5.58861821012356
"6829" 1365.6 81.3395575296791 4.71245857447049
"6830" 1365.8 76.8287397744633 2.3718305572718
"6831" 1366 73.7398098971797 1.85511374069078
"6832" 1366.2 68.5511345676368 1.51393092944361
"6833" 1366.4 64.0784428008889 0.508524470365613
"6834" 1366.6 60.049865193899 0.547450454837839
"6835" 1366.8 56.6406749953535 0.933493276049966
"6836" 1367 56.0759632294954 1.33911398319498
"6837" 1367.2 53.4870997550251 2.12549388399913
"6838" 1367.4 49.8336933952486 2.50170269120897
"6839" 1367.6 45.4221263331791 3.81939971735824
"6840" 1367.8 41.1637759069497 4.96467432340626
"6841" 1368 37.1031357740744 6.81524170003784
"6842" 1368.2 32.7771747678156 9.33370546916773
"6843" 1368.4 28.2923468938487 11.4396486553378
"6844" 1368.6 26.2623015373466 13.2882482736531
"6845" 1368.8 23.9482140647286 15.7381948334484
"6846" 1369 21.4700056795205 18.1527654715117
"6847" 1369.2 19.222357179851 20.265542049728
"6848" 1369.4 17.3105003184019 22.4009649481889
"6849" 1369.6 14.7915149765824 25.5210930319068
"6850" 1369.8 12.1558919197386 28.7053002920437
"6851" 1370 8.95130733326797 32.5758337427202
"6852" 1370.2 8.70037752011489 34.3228194362128
"6853" 1370.4 6.95960027620269 37.4889485738269
"6854" 1370.6 5.94848998196022 39.8961450436063
"6855" 1370.8 4.09277930894939 43.147543330026
"6856" 1371 3.35032280022221 46.8481396216156
"6857" 1371.2 2.51626134680554 50.8681321998378
"6858" 1371.4 1.399906037998 55.1892956254539
"6859" 1371.6 1.36597044540873 58.7722555598289
"6860" 1371.8 1.07614857747074 63.9059157645484
"6861" 1372 0.508937206239321 69.5232061008891
"6862" 1372.2 1.05469114654702 73.8970712652225
"6863" 1372.4 2.03985078909699 77.9847287110836
"6864" 1372.6 3.17903203461258 81.5870284961918
"6865" 1372.8 4.18772899217999 85.1487347234742
"6866" 1373 5.72194311016944 90.2647672115879
"6867" 1373.2 8.17804804426702 95.3656693117088
"6868" 1373.4 11.0071817696783 100.022746697378
"6869" 1373.6 13.563010282657 104.15198136983
"6870" 1373.8 16.5591193942584 107.102271746605
"6871" 1374 20.9354955052301 110.39152331279
"6872" 1374.2 23.111460298009 112.853595907531
"6873" 1374.4 25.109021160972 114.871144234917
"6874" 1374.6 27.2279326275404 116.177497821774
"6875" 1374.8 29.4585849112752 117.992099823738
"6876" 1375 31.570357989972 119.974934302066
"6877" 1375.2 32.1020842793376 120.249309880716
"6878" 1375.4 33.4857149008381 120.375172556153
"6879" 1375.6 35.6261501906924 121.457729763462
"6880" 1375.8 38.2617908805598 122.722341903253
"6881" 1376 42.0295679396541 124.531733706539
"6882" 1376.2 46.2707222808696 126.119945691877
"6883" 1376.4 48.8245546949328 125.361109638536
"6884" 1376.6 51.7773488689117 124.68467740083
"6885" 1376.8 52.3704119828254 124.380612174028
"6886" 1377 53.2421796502301 124.344213850885
"6887" 1377.2 53.7337099176286 124.163339727548
"6888" 1377.4 54.793699340841 124.166981211329
"6889" 1377.6 55.6991165536944 124.285369895138
"6890" 1377.8 56.753603016103 124.688370353448
"6891" 1378 57.9340098399567 124.59826230957
"6892" 1378.2 58.901201818664 124.026542307033
"6893" 1378.4 60.2762830663469 123.100604476838
"6894" 1378.6 61.2948917872313 122.466766464403
"6895" 1378.8 62.6383058719662 122.044894852116
"6896" 1379 64.4942289159811 120.934904249838
"6897" 1379.2 67.2382112709079 120.26686185557
"6898" 1379.4 70.3430567001251 119.955361141729
"6899" 1379.6 72.7657896678379 120.524528073748
"6900" 1379.8 73.376860041259 122.556097304015
"6901" 1380 74.5049066336305 124.587856889908
"6902" 1380.2 74.1904490152604 125.215347051438
"6903" 1380.4 73.8171880388116 124.992606375518
"6904" 1380.6 74.1646036679444 123.610181000838
"6905" 1380.8 74.7563521149811 122.898638171594
"6906" 1381 74.9669919016111 122.245243882981
"6907" 1381.2 75.9548059875957 121.657518018115
"6908" 1381.4 77.6980989639567 120.440863595472
"6909" 1381.6 79.7692058643625 119.117971561805
"6910" 1381.8 81.6888722783851 117.812668429058
"6911" 1382 83.8241235578547 116.913822832889
"6912" 1382.2 86.5925717984206 115.0990397726
"6913" 1382.4 88.3345101641671 112.876957829359
"6914" 1382.6 88.3971911998909 111.158542143186
"6915" 1382.8 89.2556746780598 109.83854878812
"6916" 1383 90.7201956312694 107.969366567313
"6917" 1383.2 92.8169627787195 107.036204557738
"6918" 1383.4 95.1982831970495 106.334894513888
"6919" 1383.6 96.5957963308927 106.5305816447
"6920" 1383.8 99.5324572340999 105.403525656998
"6921" 1384 103.497172478419 104.434179432063
"6922" 1384.2 107.367639931869 104.141172930763
"6923" 1384.4 108.604981299518 101.60828242496
"6924" 1384.6 108.646182235778 98.5560019041712
"6925" 1384.8 109.085161948102 94.8492796890221
"6926" 1385 108.660016515669 90.5744667369499
"6927" 1385.2 107.628491520239 86.1153583733021
"6928" 1385.4 106.627691853834 82.615200597714
"6929" 1385.6 105.809543757453 79.4851763233111
"6930" 1385.8 105.416241941272 76.4468968991568
"6931" 1386 105.887348816099 73.9646881501378
"6932" 1386.2 105.731134677734 72.4983146527852
"6933" 1386.4 104.454852920188 69.7968707793954
"6934" 1386.6 102.83053455326 67.0002521569957
"6935" 1386.8 100.559524148255 64.1756542624054
"6936" 1387 98.6862858176966 61.1216980827596
"6937" 1387.2 98.1752723296407 57.2104549646696
"6938" 1387.4 98.5142711624166 54.7925791798101
"6939" 1387.6 100.298403520953 53.6469166822753
"6940" 1387.8 101.079992191715 53.3023930273243
"6941" 1388 103.309102035742 52.0697687327838
"6942" 1388.2 105.242134422646 52.5908748520764
"6943" 1388.4 107.873469811607 52.8857797881081
"6944" 1388.6 112.502896092904 53.3574823812703
"6945" 1388.8 117.121898468347 53.5152244085812
"6946" 1389 121.066307473744 54.0564598602287
"6947" 1389.2 123.694851310681 53.0170700411799
"6948" 1389.4 124.290177733762 50.793560025594
"6949" 1389.6 124.179497036808 47.9127989294494
"6950" 1389.8 123.542616423961 44.6992333478548
"6951" 1390 122.591579569184 40.8460913028204
"6952" 1390.2 120.72096016047 36.9404393606827
"6953" 1390.4 118.317071999444 33.5163982544019
"6954" 1390.6 115.097773458701 29.2307290269148
"6955" 1390.8 112.69549593479 24.1277658884308
"6956" 1391 109.975346124234 20.705895447022
"6957" 1391.2 106.57988170923 17.1280240940075
"6958" 1391.4 102.612966603399 14.1552474019296
"6959" 1391.6 98.5123016757656 11.0627256530672
"6960" 1391.8 94.7240425323333 9.25271607317117
"6961" 1392 91.798442526473 8.33305177509498
"6962" 1392.2 87.2139702049444 5.53351519314339
"6963" 1392.4 82.4187642563784 3.17225028600765
"6964" 1392.6 77.764889839527 2.31460573990206
"6965" 1392.8 72.6515983245021 1.35591320926092
"6966" 1393 67.2172047358579 0.992104969770535
"6967" 1393.2 63.342634909039 0.537121200972972
"6968" 1393.4 61.3090027105915 1.10198961330843
"6969" 1393.6 58.5813795509444 3.04052397196574
"6970" 1393.8 52.7193974956752 4.19876224026861
"6971" 1394 49.4254852270023 2.69974077331152
"6972" 1394.2 47.6960091246057 3.41176365828945
"6973" 1394.4 44.0196167708819 4.99828290665034
"6974" 1394.6 40.0449444244544 7.14391855801784
"6975" 1394.8 35.7440283166566 9.44573748377724
"6976" 1395 31.6053942693232 12.1287350912015
"6977" 1395.2 27.2547858238265 13.5115925275008
"6978" 1395.4 24.5929496088961 16.4265124607733
"6979" 1395.6 22.7027318888322 19.609772260797
"6980" 1395.8 19.6233192584444 22.1765852586816
"6981" 1396 17.4653172194778 23.3127816645378
"6982" 1396.2 14.8334646171604 25.4066779267924
"6983" 1396.4 13.6807384069715 28.281497082
"6984" 1396.6 11.5994369217778 30.1524310088934
"6985" 1396.8 12.8786510818626 31.5389681417469
"6986" 1397 14.7985563252327 33.9951542375084
"6987" 1397.2 17.113129578917 35.4100443481675
"6988" 1397.4 20.1397304500205 36.4144372065987
"6989" 1397.6 23.0820348551444 36.7953271953712
"6990" 1397.8 25.6921835818466 38.0262499075118
"6991" 1398 28.3125638426253 39.4040156665506
"6992" 1398.2 31.8064920901075 39.9745492805226
"6993" 1398.4 35.8634184111292 39.1229472091639
"6994" 1398.6 40.1475656564444 38.835177462656
"6995" 1398.8 43.9483520264445 39.1026677787733
"6996" 1399 47.0753626308535 41.2498753093378
"6997" 1399.2 49.3153965159499 44.9646041731675
"6998" 1399.4 51.0562143719908 48.8954931816729
"6999" 1399.6 53.9056951863407 52.0266976930831
"7000" 1399.8 57.4196297548312 54.0349580034699
"7001" 1400 61.1549026584818 55.8746024882023
"7002" 1400.2 65.1083663263353 58.3612233595651
"7003" 1400.4 69.0892432480048 61.5582569511654
"7004" 1400.6 72.2674870229186 65.5316359680447
"7005" 1400.8 76.8851665433128 69.5280199142063
"7006" 1401 81.5014207761881 71.7836352970943
"7007" 1401.2 86.7272028277339 72.2602887764431
"7008" 1401.4 92.1555736459399 72.1873647096635
"7009" 1401.6 97.6005239101051 71.4183979567754
"7010" 1401.8 102.793675075306 71.0459470598934
"7011" 1402 104.855953605694 72.8788806728825
"7012" 1402.2 106.251759634677 75.2608136105361
"7013" 1402.4 109.092519792255 78.6345616315016
"7014" 1402.6 110.865327359827 79.7157023334987
"7015" 1402.8 112.172467367944 78.9747518838287
"7016" 1403 113.073088486053 76.9041692510813
"7017" 1403.2 114.237131828258 74.1046057719819
"7018" 1403.4 116.163293056444 70.3969031048967
"7019" 1403.6 117.554711371027 66.3160553024031
"7020" 1403.8 118.984777713093 61.7482796041622
"7021" 1404 117.534881181271 57.3297840791683
"7022" 1404.2 115.979588381894 52.6612045936628
"7023" 1404.4 113.931136315419 48.3882650904565
"7024" 1404.6 112.721853761426 42.9036827554106
"7025" 1404.8 111.019798978164 36.9083547608191
"7026" 1405 110.22280473 29.7242451796989
"7027" 1405.2 110.442917610687 25.0071236068378
"7028" 1405.4 109.608664198363 21.1470814375378
"7029" 1405.6 106.472999878877 18.6064292952432
"7030" 1405.8 102.093472966772 15.8243230186651
"7031" 1406 97.1778116257163 13.4154945220611
"7032" 1406.2 92.5118650015434 9.81821147315467
"7033" 1406.4 89.5336016440899 6.82566485621056
"7034" 1406.6 87.798165147 5.7918421810045
"7035" 1406.8 84.9854424633345 6.52096125742784
"7036" 1407 81.1691842053838 7.67766136262572
"7037" 1407.2 77.0979828515237 8.88356740314477
"7038" 1407.4 73.0949537895302 9.12653521960927
"7039" 1407.6 68.1303849112167 7.6235007014715
"7040" 1407.8 63.755103038271 6.37378203791947
"7041" 1408 59.7620493594976 3.40162109192294
"7042" 1408.2 59.1473662169118 2.11356743484871
"7043" 1408.4 58.294110813677 3.37382257051226
"7044" 1408.6 56.178739595623 5.61591695248069
"7045" 1408.8 52.829959716341 8.60842391638956
"7046" 1409 48.5895344938111 10.0085879171045
"7047" 1409.2 44.8002524197203 11.5428818304585
"7048" 1409.4 41.1971009836149 12.1822985326447
"7049" 1409.6 37.4339809690258 11.4840884684774
"7050" 1409.8 34.4215983642488 10.3928012310335
"7051" 1410 34.0621307761258 10.9209725505521
"7052" 1410.2 33.4135637182923 13.68289313599
"7053" 1410.4 33.6775906766035 17.1550126233833
"7054" 1410.6 33.6464531561305 21.3408390228262
"7055" 1410.8 33.5073682923856 24.9891385530496
"7056" 1411 32.708883760873 28.8121483107719
"7057" 1411.2 31.568647849873 32.6675706929038
"7058" 1411.4 28.5716923860749 35.7248472366204
"7059" 1411.6 25.5145381319444 38.1844540321503
"7060" 1411.8 22.1209788730159 39.5846520255521
"7061" 1412 18.1461064115475 39.5300545408378
"7062" 1412.2 16.5638743883355 39.9160209179269
"7063" 1412.4 15.5329491650159 41.0515044482093
"7064" 1412.6 14.2029185163634 41.9884169606757
"7065" 1412.8 12.8606588253363 43.3863093170541
"7066" 1413 13.1382275146319 45.6893332851682
"7067" 1413.2 14.5864212852282 49.401378151027
"7068" 1413.4 16.9561007531813 53.7479100558641
"7069" 1413.6 20.616858151655 58.1061303269168
"7070" 1413.8 24.0575700234444 62.3302515127063
"7071" 1414 26.5480853027339 67.268450327522
"7072" 1414.2 29.7154072777339 72.213354096601
"7073" 1414.4 31.6614462703353 76.9179157324106
"7074" 1414.6 32.359287621076 82.3110152169168
"7075" 1414.8 33.1881947513755 87.886011282743
"7076" 1415 34.7845916682665 91.9311472217446
"7077" 1415.2 37.6923802674364 95.0543755883782
"7078" 1415.4 41.2358250017009 97.8830995711968
"7079" 1415.6 45.6008678394879 99.9215192851509
"7080" 1415.8 50.4496971330234 100.659122558048
"7081" 1416 55.089017648674 102.280017771846
"7082" 1416.2 60.363979769932 103.515599312689
"7083" 1416.4 66.5535289620194 105.459702186613
"7084" 1416.6 71.1110905503512 107.859732041863
"7085" 1416.8 75.8316965513713 110.000759201326
"7086" 1417 79.813954317899 112.627964633392
"7087" 1417.2 82.9729260804194 115.339117045663
"7088" 1417.4 85.0996529783543 116.455225381067
"7089" 1417.6 85.6405263851057 116.33946918562
"7090" 1417.8 84.9493349928194 116.995240748663
"7091" 1418 83.3407879040873 116.437436446499
"7092" 1418.2 82.6921861780899 116.265330284456
"7093" 1418.4 82.474504776899 116.289650982192
"7094" 1418.6 82.5071554020958 116.324171710434
"7095" 1418.8 82.6824374078551 116.502270959597
"7096" 1419 82.6431468410224 116.548572381553
"7097" 1419.2 82.7300695279039 116.379703295432
"7098" 1419.4 82.7701894446214 116.402829854971
"7099" 1419.6 82.7540384509579 116.355601703081
"7100" 1419.8 82.8396417475796 116.403804887784
"7101" 1420 83.0825037975545 116.629216372737
"7102" 1420.2 83.7691571896568 116.923680195873
"7103" 1420.4 85.4231939022097 117.76112872536
"7104" 1420.6 87.6137797001494 119.365450324485
"7105" 1420.8 87.4610213189944 120.520873324088
"7106" 1421 86.1719212751694 121.696084182563
"7107" 1421.2 84.4665738208235 122.46671593791
"7108" 1421.4 82.1007084314197 123.433303199119
"7109" 1421.6 78.5265297579248 125.494009174208
"7110" 1421.8 75.9327294872684 126.129527335494
"7111" 1422 72.3090165011274 125.810060141033
"7112" 1422.2 68.8306187283512 125.252269757202
"7113" 1422.4 64.760052855789 124.881981233006
"7114" 1422.6 60.0167171679079 125.378162965204
"7115" 1422.8 55.1838473445908 126.549567535618
"7116" 1423 54.9428218674689 126.596175144521
"7117" 1423.2 54.9675424292249 126.701819058033
"7118" 1423.4 55.4045556100194 126.613497639163
"7119" 1423.6 54.6790204417462 125.204804088872
"7120" 1423.8 53.889887157714 123.224675282681
"7121" 1424 52.4083782396686 120.325389226519
"7122" 1424.2 50.0101190062906 117.250273999376
"7123" 1424.4 46.5315983558851 115.519574071058
"7124" 1424.6 42.4018251586513 114.072094554846
"7125" 1424.8 37.3981258387912 112.653258362814
"7126" 1425 32.4297705233122 111.083442400524
"7127" 1425.2 27.1158259547836 110.672476166499
"7128" 1425.4 23.5326995247302 111.399614125325
"7129" 1425.6 24.1811217566841 112.280526094301
"7130" 1425.8 24.4314685200054 112.489605516716
"7131" 1426 24.3667006482044 112.56663857271
"7132" 1426.2 24.1272511068944 112.905889143563
"7133" 1426.4 23.6946700819021 113.216763211541
"7134" 1426.6 23.5530608802837 113.717799239168
"7135" 1426.8 22.7745166852081 113.923594530983
"7136" 1427 22.3825439789733 113.904953117059
"7137" 1427.2 22.5872017065887 114.206289234617
"7138" 1427.4 22.7643464849727 114.250317866611
"7139" 1427.6 23.6528908274153 114.486040181547
"7140" 1427.8 23.8958103654355 114.246712372338
"7141" 1428 24.5479588395737 114.404856810821
"7142" 1428.2 25.5228007110097 114.893099115281
"7143" 1428.4 26.4586044238477 115.476476685298
"7144" 1428.6 27.5476571901825 116.558005891909
"7145" 1428.8 29.4641149761188 118.33665650828
"7146" 1429 31.550127960584 119.628373743536
"7147" 1429.2 33.858726055006 121.023100186684
"7148" 1429.4 37.2738003522981 122.702886214204
"7149" 1429.6 40.1665695882944 123.826751023538
"7150" 1429.8 43.3396323343741 124.983648975682
"7151" 1430 46.8483220993027 125.870172946846
"7152" 1430.2 50.6175443600538 126.539250747189
"7153" 1430.4 54.4783995105428 126.811741702854
"7154" 1430.6 57.2289330676194 125.909645065388
"7155" 1430.8 58.9517951717495 124.688712669219
"7156" 1431 61.8635840518173 123.09520642044
"7157" 1431.2 65.0491583907411 122.625575513787
"7158" 1431.4 68.5969228077585 122.4920606114
"7159" 1431.6 71.9095701799169 123.34235239472
"7160" 1431.8 74.9746073205674 123.59451778801
"7161" 1432 77.5599728251444 121.699269035838
"7162" 1432.2 80.4295665344944 119.329738199238
"7163" 1432.4 82.8441043456658 116.956448191559
"7164" 1432.6 84.7759444180342 115.238100032812
"7165" 1432.8 86.8517585124188 113.013602514581
"7166" 1433 88.8007985144194 110.711525237088
"7167" 1433.2 91.5978686718803 109.13951432571
"7168" 1433.4 93.8978317060342 109.371436974453
"7169" 1433.6 94.8921095109488 109.316559502638
"7170" 1433.8 95.4522283453427 107.905075715609
"7171" 1434 95.9798068157548 105.057861561329
"7172" 1434.2 97.2141182982156 102.091368974634
"7173" 1434.4 98.4175525565134 99.3119469631223
"7174" 1434.6 98.2963761120461 97.0420270196599
"7175" 1434.8 97.7620084146607 94.7881196332433
"7176" 1435 97.7018370792535 92.0940311199015
"7177" 1435.2 98.4096198807865 89.2338804936273
"7178" 1435.4 99.8890168721717 86.3890903080287
"7179" 1435.6 102.812167116735 84.4816527284197
"7180" 1435.8 104.194271251281 84.4434344891197
"7181" 1436 104.448125864666 84.1506944598555
"7182" 1436.2 106.09947175501 82.8695379070378
"7183" 1436.4 108.895122629602 81.8047911700484
"7184" 1436.6 110.462113501444 81.2162451847267
"7185" 1436.8 110.43336805831 78.8787829360983
"7186" 1437 110.914902834218 75.4452295073683
"7187" 1437.2 111.153788138147 71.3097255984054
"7188" 1437.4 110.968885017444 66.5644301298905
"7189" 1437.6 111.840311689523 61.5171737763857
"7190" 1437.8 113.382546789162 56.9242531966071
"7191" 1438 115.919909367839 52.6449450795747
"7192" 1438.2 118.601038797203 50.1718573804068
"7193" 1438.4 121.359885455427 48.557466237562
"7194" 1438.6 122.248006508781 48.7962403783924
"7195" 1438.8 123.646690085781 46.7594038403588
"7196" 1439 122.949951430673 45.03283323327
"7197" 1439.2 122.133554832329 43.5142214342361
"7198" 1439.4 120.902291557417 41.6716531754865
"7199" 1439.6 119.687355506523 38.3868598389694
"7200" 1439.8 118.131327354809 34.5811164348717
"7201" 1440 116.857919530962 30.3214356750189
"7202" 1440.2 115.428687287453 26.8473800033841
"7203" 1440.4 112.430725928983 24.1610959163507
"7204" 1440.6 108.938343693108 21.7655220371197
"7205" 1440.8 105.021167968174 19.1401074115946
"7206" 1441 102.432952294819 16.0883094932705
"7207" 1441.2 100.115528383111 12.4021820895601
"7208" 1441.4 98.0281123767301 11.1768982601503
"7209" 1441.6 96.6765586134985 9.50291355567568
"7210" 1441.8 95.0481971409262 9.30985041071057
"7211" 1442 92.5635123814954 10.3126005780215
"7212" 1442.2 88.9780725655657 9.77773431001966
"7213" 1442.4 85.2476967228644 8.63060806678784
"7214" 1442.6 82.8968143735657 5.87484138756512
"7215" 1442.8 81.9303851394638 4.3284587894689
"7216" 1443 81.4481898255038 4.36549040074873
"7217" 1443.2 80.3183510845269 5.54734176119866
"7218" 1443.4 77.8553672746023 6.72271333120626
"7219" 1443.6 74.828800493989 6.91967966089724
"7220" 1443.8 71.1429785037944 5.44702873309784
"7221" 1444 67.448071182673 3.80874020843784
"7222" 1444.2 65.6057300618556 1.75114640288457
"7223" 1444.4 65.9519240998268 3.41007151613195
"7224" 1444.6 64.8526770614444 5.40317833221679
"7225" 1444.8 63.4393749452211 8.64749088123589
"7226" 1445 60.9568710321944 10.8623939992441
"7227" 1445.2 57.9320785460694 12.1801270417753
"7228" 1445.4 55.0645342803503 12.2107578365084
"7229" 1445.6 52.4173983614797 10.4572150921555
"7230" 1445.8 50.8765245726292 8.07478193435958
"7231" 1446 50.5057526867741 6.8765588751785
"7232" 1446.2 49.0388434343545 7.58561834390525
"7233" 1446.4 47.2505406145735 10.0732438631604
"7234" 1446.6 45.7220523324444 12.9539950189991
"7235" 1446.8 44.069653719104 16.3389016719868
"7236" 1447 42.7312917100934 19.1605461479655
"7237" 1447.2 41.1142874070749 21.5134780360444
"7238" 1447.4 39.0031984559118 23.1169824240661
"7239" 1447.6 36.0142104790694 24.1037834052015
"7240" 1447.8 32.9752582005856 23.7436735782143
"7241" 1448 31.4635950589009 24.3881542964357
"7242" 1448.2 30.6262079642505 27.1481249717052
"7243" 1448.4 29.7207417147444 31.2834077941045
"7244" 1448.6 28.6879904075412 35.0178366105798
"7245" 1448.8 26.5886734104227 38.7573814419465
"7246" 1449 25.6926999930382 42.5118734195566
"7247" 1449.2 27.0162213742091 46.371868752779
"7248" 1449.4 28.379336456622 50.4526130248939
"7249" 1449.6 31.9860556387212 53.6742154246325
"7250" 1449.8 35.7574830510958 56.4582801683975
"7251" 1450 38.6065195464263 59.434808445356
"7252" 1450.2 40.9042676701081 63.5832246021015
"7253" 1450.4 43.7447384709087 67.7979022516593
"7254" 1450.6 47.0975750187302 71.6845606947575
"7255" 1450.8 50.5409887482262 73.3358243943833
"7256" 1451 53.4738626457719 75.1575707166078
"7257" 1451.2 56.1628449761881 78.4244626899917
"7258" 1451.4 57.8930858847806 82.4276194425269
"7259" 1451.6 57.4902917395565 86.8317150261913
"7260" 1451.8 57.8712326239181 91.5604996229431
"7261" 1452 57.2612849992212 96.4240459559182
"7262" 1452.2 57.5978427271286 101.286035781654
"7263" 1452.4 59.2048969843701 106.244571110639
"7264" 1452.6 60.6063886825018 110.87598897178
"7265" 1452.8 59.1356608965694 114.683037271013
"7266" 1453 57.6186183754031 115.363253495689
"7267" 1453.2 56.3115499307804 115.877866825662
"7268" 1453.4 55.8170261028478 115.677487633527
"7269" 1453.6 55.1832188557326 115.367348880626
"7270" 1453.8 55.2589680171686 116.055489387484
"7271" 1454 55.8861262598705 118.073521290073
"7272" 1454.2 58.0767923949272 120.546132505234
"7273" 1454.4 60.9327134917072 123.464433478084
"7274" 1454.6 64.5045134244979 126.384650128647
"7275" 1454.8 67.7896483473535 126.402323442259
"7276" 1455 72.1053251510838 125.705918877207
"7277" 1455.2 76.6228542072509 124.852273778088
"7278" 1455.4 80.6871928392709 121.225489209805
"7279" 1455.6 84.8481183992705 117.737865449264
"7280" 1455.8 88.8729916118496 114.246712372338
"7281" 1456 92.3516998507076 111.615017824048
"7282" 1456.2 95.6130583755727 108.75406541653
"7283" 1456.4 99.3261342908803 105.471216656146
"7284" 1456.6 103.308838640983 102.426823576863
"7285" 1456.8 107.728852346671 100.965043384299
"7286" 1457 113.003300421552 99.1726175740527
"7287" 1457.2 114.394961092775 96.439603925609
"7288" 1457.4 114.196219408813 93.0255321294431
"7289" 1457.6 113.282161245614 88.4732872444004
"7290" 1457.8 112.763898144211 83.5560374952117
"7291" 1458 112.71257911526 78.2209931163905
"7292" 1458.2 111.045337616841 72.826048193062
"7293" 1458.4 110.355424761234 68.4149975065221
"7294" 1458.6 109.803310530644 64.5215981897628
"7295" 1458.8 109.599500247036 59.6428183881074
"7296" 1459 110.405435108208 54.5323897046536
"7297" 1459.2 110.885534439155 48.5012833449431
"7298" 1459.4 112.37932432525 44.1263896920502
"7299" 1459.6 115.528726984236 40.9125578059509
"7300" 1459.8 118.220960160203 38.393391389243
"7301" 1460 118.823843515444 34.4534547895723
"7302" 1460.2 117.025906310853 32.44804863229
"7303" 1460.4 114.112960592628 31.609412102425
"7304" 1460.6 109.853249665474 30.4689923689349
"7305" 1460.8 105.545956178005 28.1824520869967
"7306" 1461 101.107955935278 25.1592888188656
"7307" 1461.2 96.764939979369 21.9352424857435
"7308" 1461.4 92.6282276516209 17.962977539779
"7309" 1461.6 88.7647397719348 13.8282886115878
"7310" 1461.8 84.3571085027415 9.75766772772893
"7311" 1462 79.3107178867316 5.65204499104576
"7312" 1462.2 77.0605239250867 2.77392586359931
"7313" 1462.4 78.3511134071771 3.62382951928338
"7314" 1462.6 79.9534936776368 3.57183612252053
"7315" 1462.8 81.6649405093042 4.02638177055746
"7316" 1463 83.9507568307013 4.87066963436995
"7317" 1463.2 85.8418740250949 5.48984800314851
"7318" 1463.4 89.0104752291644 6.61650685567784
"7319" 1463.6 91.0375120920464 7.62339048834269
"7320" 1463.8 94.5812806403784 9.73064436965859
"7321" 1464 98.1222270868445 11.3067947758664
"7322" 1464.2 101.669627698844 13.4069780212093
"7323" 1464.4 105.991830816729 16.8725992787645
"7324" 1464.6 109.586575212641 19.9363822139986
"7325" 1464.8 113.174200046817 23.5593648808124
"7326" 1465 115.887167550932 27.3655482884276
"7327" 1465.2 117.25521388647 29.3860269571429
"7328" 1465.4 119.462500241551 33.4746564615837
"7329" 1465.6 121.602349413513 37.246844210243
"7330" 1465.8 123.440012260547 41.5095633456071
"7331" 1466 124.447138103846 45.3317085722805
"7332" 1466.2 126.033077017251 49.3650869284427
"7333" 1466.4 126.060663369936 51.4116120006362
"7334" 1466.6 126.230586029755 53.1023469174597
"7335" 1466.8 126.360445548265 54.3175732853763
"7336" 1467 126.541638648577 56.2607994641519
"7337" 1467.2 126.921970603783 58.4203439496846
"7338" 1467.4 127.408058585249 60.3574413723744
"7339" 1467.6 127.160650340133 61.1170944602067
"7340" 1467.8 127.571934457965 63.4780454807221
"7341" 1468 127.318446548883 64.2445159548379
"7342" 1468.2 127.138063699819 65.9930004028129
"7343" 1468.4 126.778822707392 67.0840640852852
"7344" 1468.6 126.118048314218 67.30308287389
"7345" 1468.8 126.306239055707 69.3338035271599
"7346" 1469 126.844146957224 73.2592701400073
"7347" 1469.2 126.9222119542 75.8885401489166
"7348" 1469.4 127.179185653192 75.3620625971487
"7349" 1469.6 127.026932011392 76.0633679864813
"7350" 1469.8 126.333673136169 78.2227271562861
"7351" 1470 125.566246899537 80.5424004115101
"7352" 1470.2 124.25353832973 82.9735942896698
"7353" 1470.4 123.423439224224 86.324725846465
"7354" 1470.6 122.257657408341 89.5366438594068
"7355" 1470.8 120.843217838984 92.4772709345422
"7356" 1471 119.277919763188 95.923941451298
"7357" 1471.2 117.176836088444 98.3861430628378
"7358" 1471.4 115.007480152125 99.4575068202641
"7359" 1471.6 112.893972577165 102.418491192372
"7360" 1471.8 110.936399663855 104.906109357094
"7361" 1472 109.063030932488 107.851746641191
"7362" 1472.2 108.308334558444 109.32897226412
"7363" 1472.4 107.388719005703 109.03453525401
"7364" 1472.6 105.454018519797 110.330145748275
"7365" 1472.8 103.435616264384 110.602686338212
"7366" 1473 101.983963004039 110.020325999297
"7367" 1473.2 101.695896130637 109.294119435526
"7368" 1473.4 100.664907920918 109.094074752427
"7369" 1473.6 100.06302502785 108.677522996865
"7370" 1473.8 98.9415786807806 108.505947435468
"7371" 1474 98.0484147138618 107.867589734394
"7372" 1474.2 96.6592577367076 107.099231127812
"7373" 1474.4 95.4775973259135 107.2270702779
"7374" 1474.6 94.5250230672376 108.724835728648
"7375" 1474.8 93.9239810733039 110.732845329259
"7376" 1475 94.6157580203675 111.955251272428
"7377" 1475.2 94.6528081262289 113.116638572346
"7378" 1475.4 94.7586935761624 115.133571515069
"7379" 1475.6 94.3972380082462 115.254883167665
"7380" 1475.8 92.36597277618 114.551510727086
"7381" 1476 90.0731493301733 113.657244613643
"7382" 1476.2 87.1626377453496 113.884298034148
"7383" 1476.4 84.0322755083772 114.299704048678
"7384" 1476.6 79.9312589545285 114.726849076149
"7385" 1476.8 75.8255164109323 116.808577275009
"7386" 1477 73.676155502213 119.883113036044
"7387" 1477.2 73.6399652074701 121.339952256094
"7388" 1477.4 72.3528954982445 120.173724317113
"7389" 1477.6 70.9085966776444 118.380651923288
"7390" 1477.8 68.1593612033444 116.743637339938
"7391" 1478 64.924923413932 114.842095687053
"7392" 1478.2 62.5156646157585 113.060683541168
"7393" 1478.4 60.0754817791513 111.535194187519
"7394" 1478.6 58.3718490202906 109.45309987894
"7395" 1478.8 58.0941878435172 107.29794159052
"7396" 1479 57.6911953748128 104.725677318654
"7397" 1479.2 56.4177208880224 102.18692942992
"7398" 1479.4 53.7166978508804 100.548576773658
"7399" 1479.6 50.7702762802906 99.2223712047866
"7400" 1479.8 46.9351366488694 98.4689492479878
"7401" 1480 42.8552055040993 98.9036112586697
"7402" 1480.2 38.8959273863237 99.0022474377602
"7403" 1480.4 34.9149313177462 100.590281174191
"7404" 1480.6 32.8549999383957 102.674043081862
"7405" 1480.8 30.0864757861056 104.062025378714
"7406" 1481 26.0783737959238 104.422098046499
"7407" 1481.2 22.2110213120194 106.300503451213
"7408" 1481.4 19.7258801604921 108.577673542838
"7409" 1481.6 20.3709119494031 107.817520133069
"7410" 1481.8 20.1658246633932 106.761490547043
"7411" 1482 20.7635551694444 105.415792979985
"7412" 1482.2 21.8940454743675 103.808559920787
"7413" 1482.4 23.0440269914444 101.491375005963
"7414" 1482.6 24.3003980415278 98.3118298197545
"7415" 1482.8 25.5688350800873 94.2128478249896
"7416" 1483 26.2543340503909 89.4526296264629
"7417" 1483.2 27.7149933987865 85.4455813349431
"7418" 1483.4 29.9527130126657 82.1044966920237
"7419" 1483.6 33.6660476608781 79.5847986142803
"7420" 1483.8 37.194388282232 77.5825687323688
"7421" 1484 41.3188989104717 76.1639741025833
"7422" 1484.2 45.6638420907417 77.1974003013784
"7423" 1484.4 48.3192563519444 79.4713534431768
"7424" 1484.6 48.3125883056813 83.5883090040484
"7425" 1484.8 47.6375556773252 88.0742309728103
"7426" 1485 48.0854911725506 93.3771862129883
"7427" 1485.2 50.4350274312444 96.9402196759878
"7428" 1485.4 53.1486682395397 99.7086154703616
"7429" 1485.6 56.5981487142906 101.437069174479
"7430" 1485.8 60.2378889438694 102.418167308988
"7431" 1486 63.1019211351058 104.269344466893
"7432" 1486.2 66.1767214936166 105.98593392692
"7433" 1486.4 69.3186010461944 107.973546687236
"7434" 1486.6 71.7031420188016 111.09219103329
"7435" 1486.8 74.8057932384932 113.611295304301
"7436" 1487 78.254189947161 115.024619054153
"7437" 1487.2 80.5231323410346 116.87813212742
"7438" 1487.4 80.0371301494608 119.547143593289
"7439" 1487.6 78.1426536039402 123.109168788166
"7440" 1487.8 75.7472511124124 123.903697078662
"7441" 1488 72.4947499840756 123.719823490633
"7442" 1488.2 69.2251264220542 122.283417734082
"7443" 1488.4 65.2547437187668 121.607671602805
"7444" 1488.6 61.1044218851762 122.581706431057
"7445" 1488.8 59.7473835051309 124.403695291389
"7446" 1489 60.4509116500342 123.708176486222
"7447" 1489.2 59.2006456060565 122.760154643993
"7448" 1489.4 59.9954009208004 121.968092244473
"7449" 1489.6 60.5736250732194 121.247019870788
"7450" 1489.8 61.7459473329227 120.35996899776
"7451" 1490 62.9948788961082 119.043760339648
"7452" 1490.2 65.2549269522694 116.893325443863
"7453" 1490.4 68.4524301027833 114.109316222788
"7454" 1490.6 72.0207716865188 111.434039471788
"7455" 1490.8 76.2840252200292 109.294535432533
"7456" 1491 80.8749575349789 107.163159398631
"7457" 1491.2 84.9837386625479 105.17317521439
"7458" 1491.4 88.4142185323128 102.844937647838
"7459" 1491.6 92.0487170543866 100.177030805243
"7460" 1491.8 96.275845076576 99.7908309809694
"7461" 1492 100.386808615546 100.057381323753
"7462" 1492.2 102.163729926944 97.6822904890628
"7463" 1492.4 103.955682596868 94.719783157109
"7464" 1492.6 105.744666889268 91.5678807070479
"7465" 1492.8 109.198274781664 89.7481995462525
"7466" 1493 113.445562625506 90.5767700943688
"7467" 1493.2 116.670064572444 89.9144333513378
"7468" 1493.4 118.67741977824 87.28719045301
"7469" 1493.6 119.438303978594 83.7835907969629
"7470" 1493.8 120.420173790844 79.6724991064639
"7471" 1494 121.179702835692 75.3067484706808
"7472" 1494.2 121.401768183792 70.7061678341683
"7473" 1494.4 121.880715288239 66.0443663697353
"7474" 1494.6 123.546733709123 60.952208499777
"7475" 1494.8 124.212585546809 55.4521616932785
"7476" 1495 123.938800087953 50.0303538468209
"7477" 1495.2 122.804488526168 44.4506528507128
"7478" 1495.4 120.992527503033 38.3578144278546
"7479" 1495.6 118.630583191546 32.6572491345158
"7480" 1495.8 117.705595624767 30.7935545487883
"7481" 1496 116.735007981007 29.8662997464093
"7482" 1496.2 114.740354027015 27.3886568656973
"7483" 1496.4 114.17707566309 26.2862017769588
"7484" 1496.6 114.249563778918 27.5918834752852
"7485" 1496.8 114.636251452922 28.2810400353688
"7486" 1497 115.886226386482 29.0575426130247
"7487" 1497.2 116.926784353576 30.9074833584168
"7488" 1497.4 119.502330999676 33.6362335049866
"7489" 1497.6 121.7458880767 37.4509823229178
"7490" 1497.8 122.067618089841 40.5810561215878
"7491" 1498 123.992263271573 44.4624939718635
"7492" 1498.2 125.162675659792 48.3423593050527
"7493" 1498.4 125.899640807594 51.5337665343128
"7494" 1498.6 126.617052543007 55.5624453463504
"7495" 1498.8 126.875761531218 59.7921446033336
"7496" 1499 126.959492271229 62.1512985954758
"7497" 1499.2 125.594624898462 64.5748387900856
"7498" 1499.4 125.403135783513 68.3485837785189
"7499" 1499.6 126.283299895523 72.4309735904031
"7500" 1499.8 126.799264095117 76.351135256592
"7501" 1500 126.174177834377 76.4851486436345
"7502" 1500.2 125.168957951312 78.0420373329784
"7503" 1500.4 124.559863612169 80.8567106372378
"7504" 1500.6 123.90949749017 83.9984979316697
"7505" 1500.8 122.797102544251 86.8981899556025
"7506" 1501 121.135988557194 90.0609366019878
"7507" 1501.2 120.150951422969 93.2617141433628
"7508" 1501.4 117.770838767035 95.8048455888051
"7509" 1501.6 116.270982003594 99.6441601064628
"7510" 1501.8 114.096419146147 102.533295806714
"7511" 1502 111.511130539564 106.448662825566
"7512" 1502.2 108.444297648103 108.30113506335
"7513" 1502.4 104.989625329724 111.908274340592
"7514" 1502.6 102.527579310849 113.531304835028
"7515" 1502.8 100.62633938221 113.008773751533
"7516" 1503 97.7128090462865 112.811852160022
"7517" 1503.2 96.3041842731944 112.974967512872
"7518" 1503.4 94.7406789709899 113.951389614111
"7519" 1503.6 93.1920941111469 115.52433863654
"7520" 1503.8 91.8869103539805 118.05477773619
"7521" 1504 90.2267268675644 119.724150428814
"7522" 1504.2 88.4504727523499 120.182576704562
"7523" 1504.4 86.9343188500786 120.111503159228
"7524" 1504.6 85.439177718953 119.798241098243
"7525" 1504.8 83.4958563068343 119.040186454033
"7526" 1505 82.407948532715 118.240831643444
"7527" 1505.2 82.4200405038004 117.155185159745
"7528" 1505.4 81.0593635040497 115.584350747838
"7529" 1505.6 79.2795602404529 113.679916450516
"7530" 1505.8 77.2728738773088 111.014356201033
"7531" 1506 75.9503179538496 107.120328613209
"7532" 1506.2 75.0224447037902 102.940185596249
"7533" 1506.4 75.7460022826051 98.9901277374896
"7534" 1506.6 77.0946644331808 94.4948314250197
"7535" 1506.8 79.4889255913427 90.4931049972361
"7536" 1507 81.0682443975241 86.2780637093865
"7537" 1507.2 82.4083782428755 82.6375927305965
"7538" 1507.4 85.6368062881624 80.3876389138635
"7539" 1507.6 89.2792825686427 79.0529854583206
"7540" 1507.8 93.2805229734891 79.0518087883914
"7541" 1508 98.0440269994617 79.2440766548206
"7542" 1508.2 103.328600564417 78.9868478922267
"7543" 1508.4 103.861640742828 79.2224259281236
"7544" 1508.6 103.967436441129 77.6443670497589
"7545" 1508.8 103.795864711627 74.2887123528987
"7546" 1509 102.692758300066 70.5970070817297
"7547" 1509.2 101.83672533385 66.7510815593784
"7548" 1509.4 101.10547176118 62.3710728518967
"7549" 1509.6 99.6141810270683 58.2254354534617
"7550" 1509.8 98.3376049811445 54.0529854748378
"7551" 1510 96.1446558544536 49.8454728913516
"7552" 1510.2 93.4655872682211 49.1662455565757
"7553" 1510.4 92.3269328217302 50.322157352695
"7554" 1510.6 90.9984674905016 51.2794332513521
"7555" 1510.8 88.0953906631302 51.6798148059235
"7556" 1511 84.3879809864735 51.600339244032
"7557" 1511.2 81.8576768205555 49.7994369897823
"7558" 1511.4 79.927977908999 46.4927228642197
"7559" 1511.6 79.2107933387939 42.5838031761679
"7560" 1511.8 80.5716435488016 40.5830060317562
"7561" 1512 82.0555155505255 38.7829051779459
"7562" 1512.2 84.298224089673 36.5017140553521
"7563" 1512.4 86.829747408351 35.2296096700715
"7564" 1512.6 87.7985673466159 35.2496117392378
"7565" 1512.8 87.2288752495327 33.5799992458967
"7566" 1513 85.7186103149293 30.9521830535045
"7567" 1513.2 83.1717147338801 28.1856702416893
"7568" 1513.4 79.1906911677016 25.5239797954664
"7569" 1513.6 75.2697837823279 23.088790624498
"7570" 1513.8 71.0522616215671 21.2141436310265
"7571" 1514 66.5980867245609 18.7066798853427
"7572" 1514.2 62.3860442743832 16.5016154524195
"7573" 1514.4 59.8058596959187 12.5566456493121
"7574" 1514.6 60.4280659720205 9.69905710460958
"7575" 1514.8 62.5758598417233 7.21726817882822
"7576" 1515 64.512040547152 4.77669523775293
"7577" 1515.2 66.7530702464444 3.1120014658098
"7578" 1515.4 70.3302809476209 3.0391297817496
"7579" 1515.6 75.1769284991848 2.07618002683784
"7580" 1515.8 79.9487094710172 3.44161348546511
"7581" 1516 85.7037200445285 4.51214630745466
"7582" 1516.2 90.1666181349722 7.28518449439339
"7583" 1516.4 95.6169061553182 10.4248245341194
"7584" 1516.6 100.97396861779 13.4930104213651
"7585" 1516.8 106.005153635492 16.6604043634888
"7586" 1517 110.078813859046 20.7351017732192
"7587" 1517.2 113.636887998739 24.9653725891151
"7588" 1517.4 116.366001662844 28.8385020966628
"7589" 1517.6 119.50923122151 34.1043176172641
"7590" 1517.8 122.247718570419 38.6191865041878
"7591" 1518 124.482110966267 43.6755006584588
"7592" 1518.2 125.347488317723 48.6335138363952
"7593" 1518.4 126.375157923279 53.3802181218709
"7594" 1518.6 125.754494835349 57.9379525828118
"7595" 1518.8 126.933226237666 62.9465577185018
"7596" 1519 125.523534743919 67.2253226979819
"7597" 1519.2 125.467098324547 73.0347109938378
"7598" 1519.4 125.645254842655 78.3718545873115
"7599" 1519.6 123.738653476651 80.6871446559758
"7600" 1519.8 122.627878420803 84.7974357561712
"7601" 1520 121.386937913675 89.5306177002481
"7602" 1520.2 120.069479384604 92.8557390229555
"7603" 1520.4 118.319201291528 95.7750986467958
"7604" 1520.6 115.36544203332 98.2945456298048
"7605" 1520.8 112.322659732565 102.143242555314
"7606" 1521 109.308993568851 107.098606089702
"7607" 1521.2 106.159747946551 110.562724715223
"7608" 1521.4 103.259466273006 113.326000243747
"7609" 1521.6 99.1700998021864 114.826150193983
"7610" 1521.8 96.6050798608194 115.947424021188
"7611" 1522 96.1521528183945 115.249941153963
"7612" 1522.2 94.9116547841858 114.658546847553
"7613" 1522.4 93.1073364153766 114.259667707694
"7614" 1522.6 90.6715841244357 113.653498831899
"7615" 1522.8 88.5442454344444 112.935206126274
"7616" 1523 88.4072801598498 112.155038464703
"7617" 1523.2 88.2876111410855 111.599201008864
"7618" 1523.4 87.3288527308173 110.771443663109
"7619" 1523.6 85.543404184742 109.204115757259
"7620" 1523.8 83.5506133986054 106.875126554812
"7621" 1524 81.9042391607009 103.883689792915
"7622" 1524.2 79.363536452623 99.8090900082039
"7623" 1524.4 75.5772292687944 96.6281040550378
"7624" 1524.6 70.7761059889275 94.3861832716938
"7625" 1524.8 65.5023841332393 93.8979498322225
"7626" 1525 60.5284490597865 93.1093440577326
"7627" 1525.2 55.3538265351084 91.2656465112887
"7628" 1525.4 51.5824101200342 87.6981021235558
"7629" 1525.6 48.2307897726427 82.571699214562
"7630" 1525.8 44.9069574383471 76.831732526652
"7631" 1526 43.8314047535214 71.3540884194917
"7632" 1526.2 44.9109810977248 66.2363886759874
"7633" 1526.4 47.0954031408045 60.1296855235378
"7634" 1526.6 49.7635551725444 54.0568072987678
"7635" 1526.8 53.5654932959899 48.9726619476863
"7636" 1527 58.6411061939016 44.512984979095
"7637" 1527.2 63.3019562224844 39.8205131595178
"7638" 1527.4 66.5853884948268 34.2619325353673
"7639" 1527.6 69.3496470734741 27.9472792440755
"7640" 1527.8 70.9190302088562 23.2685684073084
"7641" 1528 73.6231708925954 23.0132852735454
"7642" 1528.2 78.1852394456209 23.823107565779
"7643" 1528.4 82.5824405283587 24.6758988662378
"7644" 1528.6 87.3987850748259 25.0228837055182
"7645" 1528.8 93.0559879603861 26.109144681799
"7646" 1529 97.6661327224445 27.9147073026025
"7647" 1529.2 101.558950712095 31.4898023107435
"7648" 1529.4 105.791597637769 35.8597263341892
"7649" 1529.6 109.728628412497 40.0329261105747
"7650" 1529.8 111.837482806521 43.7178666946429
"7651" 1530 113.597762256694 46.8838807528128
"7652" 1530.2 117.293699347522 49.6512986037344
"7653" 1530.4 120.209402910326 50.1269299831106
"7654" 1530.6 121.773657361896 48.5705283150768
"7655" 1530.8 121.85125248494 46.8812497870639
"7656" 1531 121.587748691523 46.9692012958115
"7657" 1531.2 120.559878370931 47.545555539973
"7658" 1531.4 119.704773440454 47.4165846692864
"7659" 1531.6 118.597129942497 47.753680944601
"7660" 1531.8 118.020343940734 47.586057088022
"7661" 1532 116.896301856373 47.6411933637039
"7662" 1532.2 115.766689261314 48.0510602421596
"7663" 1532.4 114.309989260099 49.5987004165989
"7664" 1532.6 114.176215270023 49.8389217204431
"7665" 1532.8 113.075154130819 50.1185542326146
"7666" 1533 111.909717353671 51.2015724905422
"7667" 1533.2 109.657442513201 52.6103330183784
"7668" 1533.4 106.860083849876 52.7872254393057
"7669" 1533.6 103.963777867073 53.9751961382095
"7670" 1533.8 101.375960102393 54.0856506366327
"7671" 1534 98.5552252272852 54.6922108932184
"7672" 1534.2 95.3619799884818 55.9674692379033
"7673" 1534.4 91.5488426107289 56.3110172279755
"7674" 1534.6 87.7383379541389 55.0969096038656
"7675" 1534.8 83.306852311498 54.749103404945
"7676" 1535 78.9054059526676 56.0014332105789
"7677" 1535.2 75.441998391427 57.9479225582813
"7678" 1535.4 73.7950827708611 60.9605783557267
"7679" 1535.6 74.74879861 64.0781958393656
"7680" 1535.8 75.8080918483056 64.5913110892267
"7681" 1536 76.5812983642674 63.8814990505724
"7682" 1536.2 76.241215130099 65.014671383156
"7683" 1536.4 76.1978561995064 67.7642015918467
"7684" 1536.6 75.9774135148531 71.0717336013857
"7685" 1536.8 76.3566089106427 75.1487946332775
"7686" 1537 77.7458618596772 80.6344298431482
"7687" 1537.2 79.3480899070306 85.3721736460275
"7688" 1537.4 81.4299529982906 89.1125036292738
"7689" 1537.6 84.5225318126345 91.399469894937
"7690" 1537.8 87.0629133107521 91.9576392216071
"7691" 1538 88.9829587923039 93.1714064443007
"7692" 1538.2 90.9309758001219 95.1622496509185
"7693" 1538.4 94.547125828419 97.8096306394989
"7694" 1538.6 98.1539003065944 99.4212203772128
"7695" 1538.8 99.4209861538824 100.906651737334
"7696" 1539 99.1779301021083 103.338456088098
"7697" 1539.2 100.187528707789 106.217749476772
"7698" 1539.4 103.312273567715 108.040947449936
"7699" 1539.6 104.165047947758 107.241114778618
"7700" 1539.8 102.882528781767 106.819423966226
"7701" 1540 101.238653474246 107.176338101838
"7702" 1540.2 99.7787364797694 106.892886160363
"7703" 1540.4 98.7157176941599 105.789279589312
"7704" 1540.6 96.9306101749167 104.819546678338
"7705" 1540.8 94.1324286379039 105.096714990378
"7706" 1541 91.1214453151549 106.244349459259
"7707" 1541.2 88.2832144165048 107.789147800959
"7708" 1541.4 84.2495715700377 108.802232689007
"7709" 1541.6 79.8130832438646 110.121390659661
"7710" 1541.8 74.916639603547 110.811970609607
"7711" 1542 69.9981113825117 111.550560112477
"7712" 1542.2 64.6674286501335 110.548535687132
"7713" 1542.4 59.080029728547 108.453545928017
"7714" 1542.6 52.9478411093088 107.283219618524
"7715" 1542.8 47.1410125772444 106.660391871288
"7716" 1543 43.8406630792944 103.344959612013
"7717" 1543.2 41.5089382289717 98.7822229974015
"7718" 1543.4 40.9664623561626 93.5775936818196
"7719" 1543.6 41.4778408859444 88.2114382227813
"7720" 1543.8 43.1848011931855 82.6211193515879
"7721" 1544 44.8363862250426 77.2018087368285
"7722" 1544.2 46.6941537685099 70.6368438925855
"7723" 1544.4 48.7343907855609 63.9563331148087
"7724" 1544.6 51.9228991298556 58.3427149514079
"7725" 1544.8 55.5678989290159 52.9428366189807
"7726" 1545 59.7181602016081 48.1326327687287
"7727" 1545.2 63.5051255302626 43.0808764103469
"7728" 1545.4 66.4957253359757 37.1573388509628
"7729" 1545.6 67.1408272397475 31.2146921719287
"7730" 1545.8 67.7924689680363 25.0266227085215
"7731" 1546 67.4783223394954 19.6994681285419
"7732" 1546.2 65.6942797576587 18.2916329869807
"7733" 1546.4 64.5648505208036 15.6900363367116
"7734" 1546.6 65.766327631156 15.7649243915013
"7735" 1546.8 68.2625254048159 15.8565851687236
"7736" 1547 70.2313656517172 17.4522655957166
"7737" 1547.2 71.632038872424 20.3273392027562
"7738" 1547.4 73.8609325919908 23.4980941581884
"7739" 1547.6 75.7904956151111 27.5781687961106
"7740" 1547.8 78.1590839587233 31.974602617684
"7741" 1548 81.0462197590118 36.4542212433282
"7742" 1548.2 84.8665321469016 39.6647283364664
"7743" 1548.4 88.5985423825873 43.544789583495
"7744" 1548.6 91.4828163779166 47.6195818593378
"7745" 1548.8 94.4884449664354 51.5410048372106
"7746" 1549 99.1081280361535 55.0883523213287
"7747" 1549.2 103.40065250876 57.9049816990221
"7748" 1549.4 106.062619189975 57.506155592121
"7749" 1549.6 108.680897516182 56.6310972106684
"7750" 1549.8 111.374980942096 57.1616297607575
"7751" 1550 114.34362453771 57.8274593738467
"7752" 1550.2 117.368587472877 57.0381398417838
"7753" 1550.4 117.936993362444 55.5314278898642
"7754" 1550.6 117.37888938685 54.9128958590878
"7755" 1550.8 116.628210674918 54.4010444398914
"7756" 1551 116.37183177763 53.9684318480679
"7757" 1551.2 116.481117433936 51.8257846328723
"7758" 1551.4 115.489066604723 48.2803696779596
"7759" 1551.6 114.849687942602 45.0448794222852
"7760" 1551.8 114.372922634787 40.770471079522
"7761" 1552 113.758257647528 35.9523134836782
"7762" 1552.2 114.121234197654 31.6709947866015
"7763" 1552.4 114.292906079629 27.4309645729694
"7764" 1552.6 112.555880028076 25.1713949862852
"7765" 1552.8 110.169745319137 23.7103166835814
"7766" 1553 106.696848499388 21.6817796079313
"7767" 1553.2 102.829723574661 19.4465419429189
"7768" 1553.4 100.472499513878 15.7950857378284
"7769" 1553.6 99.7667006562644 13.1518257759778
"7770" 1553.8 100.148329128483 14.7104620478572
"7771" 1554 100.795207790576 14.4862913165171
"7772" 1554.2 100.977908260416 15.4989971566883
"7773" 1554.4 102.80015443594 16.6991213066696
"7774" 1554.6 105.201398908949 18.6671820407163
"7775" 1554.8 107.68300640338 22.2231527807645
"7776" 1555 110.543558923659 25.4677898841146
"7777" 1555.2 113.411927347896 29.0623155467228
"7778" 1555.4 116.473966029297 33.1160369887509
"7779" 1555.6 118.606655722873 36.2253009072496
"7780" 1555.8 119.550660558129 39.7312031687326
"7781" 1556 117.366875406944 41.7963290817852
"7782" 1556.2 114.221810289066 44.0060645489459
"7783" 1556.4 109.952007962313 47.1602924923115
"7784" 1556.6 107.848239366287 51.3642988153115
"7785" 1556.8 105.973880553218 55.0699229727335
"7786" 1557 104.041499383552 57.3902567279985
"7787" 1557.2 103.144773481288 59.5431186334118
"7788" 1557.4 102.82567116172 61.8544150567186
"7789" 1557.6 102.688097676139 64.9310287718934
"7790" 1557.8 103.339919222525 67.8115516228378
"7791" 1558 104.844284524734 71.4858665590484
"7792" 1558.2 104.814718659227 71.9398425660926
"7793" 1558.4 104.326036275262 72.8166710388571
"7794" 1558.6 104.817119484088 74.6011049176118
"7795" 1558.8 102.970563524787 74.8517535991536
"7796" 1559 100.128083533282 75.1728665438649
"7797" 1559.2 97.7244338703028 77.1124505675281
"7798" 1559.4 96.1940287390197 79.8688988002272
"7799" 1559.6 92.5854234210086 82.9910523089148
"7800" 1559.8 90.3906564362184 86.8276181684552
"7801" 1560 87.1054549998879 88.8282599126813
"7802" 1560.2 83.6801438299802 89.9849551024271
"7803" 1560.4 79.9515531808515 89.3287585632449
"7804" 1560.6 75.3838824813294 87.532839530652
"7805" 1560.8 70.8083440516531 85.6079578360118
"7806" 1561 68.1114382447662 81.9622701393074
"7807" 1561.2 65.9334224031749 77.3428481717422
"7808" 1561.4 62.8945933690427 72.1622886860075
"7809" 1561.6 58.8408245335923 67.53239230969
"7810" 1561.8 54.6926120149722 63.1475109378934
"7811" 1562 53.6669982959024 58.0498275100434
"7812" 1562.2 55.307683366218 53.000181146951
"7813" 1562.4 58.5275948381614 47.4693529312718
"7814" 1562.6 62.4349546205278 43.1395549191712
"7815" 1562.8 67.6038884797289 38.8533462669938
"7816" 1563 72.4058084065327 34.9963222317202
"7817" 1563.2 77.434714205152 31.2806836428756
"7818" 1563.4 78.9878015714744 27.2696433733978
"7819" 1563.6 78.6596153034853 26.8985364701542
"7820" 1563.8 80.6313701917587 27.0527093674664
"7821" 1564 82.9044927298687 29.0219689474439
"7822" 1564.2 85.4691755558036 32.0014324496048
"7823" 1564.4 89.343763602891 35.8306773969446
"7824" 1564.6 93.0794020322763 39.7532761155104
"7825" 1564.8 97.018971799985 43.6720853406486
"7826" 1565 100.857423620498 47.4491491705676
"7827" 1565.2 105.921173996234 50.5731142122589
"7828" 1565.4 112.030365895553 51.5877368857567
"7829" 1565.6 117.493568285944 52.3685519649489
"7830" 1565.8 121.991165490444 52.1621883726273
"7831" 1566 122.83316860663 50.2548365603334
"7832" 1566.2 121.622008653358 50.1784467320103
"7833" 1566.4 121.735576378027 50.5369074592379
"7834" 1566.6 121.632970168908 49.5293356958742
"7835" 1566.8 121.54718957534 48.0078570151248
"7836" 1567 120.791877813809 47.9672166913887
"7837" 1567.2 119.911775026857 48.6217879816544
"7838" 1567.4 119.380855311048 48.4059111506827
"7839" 1567.6 118.328695199353 49.042539240003
"7840" 1567.8 116.370002490602 49.3729273991536
"7841" 1568 113.32096585801 50.6000506372118
"7842" 1568.2 110.147684810835 51.8814946055197
"7843" 1568.4 106.854821710281 53.2469280641469
"7844" 1568.6 104.05122958886 54.5670715255989
"7845" 1568.8 101.647908919587 54.984782547295
"7846" 1569 98.3418280771111 55.4507821899767
"7847" 1569.2 94.8000051390293 56.0107688653944
"7848" 1569.4 91.7885303733229 55.6281484216883
"7849" 1569.6 89.5914237440551 53.5388994240768
"7850" 1569.8 86.5485420101968 51.395240026269
"7851" 1570 82.6432809548675 49.9996472106167
"7852" 1570.2 79.5407627062575 48.4309753198659
"7853" 1570.4 77.3743503226096 45.7115917780764
"7854" 1570.6 77.488498917935 41.9313137270454
"7855" 1570.8 78.4230357437199 38.0013249688378
"7856" 1571 79.2227208825657 33.0522560008985
"7857" 1571.2 80.2181862310367 28.8066844848184
"7858" 1571.4 82.3289851588868 27.7522221411744
"7859" 1571.6 82.1335857570445 27.696959687095
"7860" 1571.8 80.4130964602244 27.0326902897378
"7861" 1572 77.4065615469098 25.5103934906893
"7862" 1572.2 73.5609493621209 23.9055390623084
"7863" 1572.4 69.2442787384642 21.5901859743725
"7864" 1572.6 64.0279064191544 19.8132648859678
"7865" 1572.8 58.7877663377025 17.4990888540314
"7866" 1573 54.4765302713444 14.1616365877045
"7867" 1573.2 52.290077901655 9.9008616519431
"7868" 1573.4 51.8127451005402 5.47922963259316
"7869" 1573.6 51.1003693893477 4.65693855161204
"7870" 1573.8 48.7893536134971 4.81984731132205
"7871" 1574 44.9799940411587 5.08744129915652
"7872" 1574.2 40.1395640009286 6.3083471577431
"7873" 1574.4 36.129591493873 8.03120568103171
"7874" 1574.6 31.5674925956572 10.390679959657
"7875" 1574.8 28.0483957119444 13.5257275504628
"7876" 1575 24.4643208454971 17.1502582012694
"7877" 1575.2 20.0514538150651 19.7356423240792
"7878" 1575.4 17.1844813376944 22.2840740567128
"7879" 1575.6 14.8640737168792 25.5513181012183
"7880" 1575.8 11.7729677742262 29.6905951137833
"7881" 1576 10.1917382662222 34.6253804973378
"7882" 1576.2 9.25561866027778 37.8866702509378
"7883" 1576.4 8.11346316020203 43.1356944909591
"7884" 1576.6 6.33093274445352 47.8963745621469
"7885" 1576.8 3.1797353176899 51.0059494870106
"7886" 1577 2.50583275355454 54.2037546757461
"7887" 1577.2 1.87261967098498 59.3966528075946
"7888" 1577.4 1.29330835304108 64.7990551133084
"7889" 1577.6 0.970476996859689 66.6520491084819
"7890" 1577.8 2.46824450707156 69.9848091287955
"7891" 1578 4.77404009565133 74.4799754455275
"7892" 1578.2 6.32056696344444 78.7194130361657
"7893" 1578.4 7.51509982258729 81.7430098057664
"7894" 1578.6 8.61742148531513 85.4808979474844
"7895" 1578.8 9.50254761865932 89.4285458186395
"7896" 1579 8.10482500936109 92.8091111057267
"7897" 1579.2 9.44310955879789 94.037171004562
"7898" 1579.4 12.4324766584283 95.8896290440475
"7899" 1579.6 15.8843342928347 98.128247626911
"7900" 1579.8 18.9080531620429 100.558865013594
"7901" 1580 23.1739684058034 103.132391071633
"7902" 1580.2 27.1865647409318 105.557683260897
"7903" 1580.4 31.1284865243543 108.044080092502
"7904" 1580.6 34.8842366912684 111.245816222502
"7905" 1580.8 39.1216623435664 113.104825954228
"7906" 1581 42.7586749919323 114.372552916374
"7907" 1581.2 45.7880603870495 114.225836863477
"7908" 1581.4 49.4436556530694 114.450542981938
"7909" 1581.6 54.0494249555292 114.259667707694
"7910" 1581.8 57.5321708765369 113.111405851955
"7911" 1582 61.1839519127749 111.963334515855
"7912" 1582.2 63.7546721101111 109.678489495325
"7913" 1582.4 65.9208290930134 106.612948539743
"7914" 1582.6 68.3416040369829 104.066614698966
"7915" 1582.8 71.9070676257634 102.099242691381
"7916" 1583 73.7691164375526 98.2725212703243
"7917" 1583.2 75.4337948307837 93.5099052092932
"7918" 1583.4 75.4154079097081 89.8530525427651
"7919" 1583.6 75.5530891391471 88.4907178602973
"7920" 1583.8 77.6643543033294 88.1686828039617
"7921" 1584 79.8739045613419 89.5175516355302
"7922" 1584.2 80.616110877022 91.5760481806741
"7923" 1584.4 80.8417478586309 93.6833563286345
"7924" 1584.6 82.5548395797194 96.1663003301628
"7925" 1584.8 84.0086403662444 97.0485046873379
"7926" 1585 85.7403319807865 96.0159417308115
"7927" 1585.2 88.430658715341 95.5033017363292
"7928" 1585.4 92.7753507210479 95.4736496541137
"7929" 1585.6 97.0238549097749 95.8238593671596
"7930" 1585.8 100.070130101469 96.6472131746878
"7931" 1586 99.9818582151227 96.4287045456465
"7932" 1586.2 98.5880496544534 95.1921902070521
"7933" 1586.4 99.1919556564879 92.3642778792205
"7934" 1586.6 99.991773310001 88.9811328698813
"7935" 1586.8 101.097112851039 85.1509257773243
"7936" 1587 101.908719901265 80.7992199524789
"7937" 1587.2 103.747390914444 76.3167861056536
"7938" 1587.4 105.213723279218 71.6300522276813
"7939" 1587.6 105.444408688418 67.8987160282589
"7940" 1587.8 103.552215398147 64.9744498946216
"7941" 1588 100.880299123293 61.5264176471992
"7942" 1588.2 98.9104377840516 58.0044784310343
"7943" 1588.4 98.3523858170278 54.8527375194489
"7944" 1588.6 98.7613749007155 51.6241627903518
"7945" 1588.8 98.0935731833697 48.8381602993238
"7946" 1589 95.7657395374445 46.4403253764324
"7947" 1589.2 93.0959750508808 43.8904082064287
"7948" 1589.4 91.4999903015144 40.4816886994078
"7949" 1589.6 91.4505800787044 37.0114725709678
"7950" 1589.8 92.4387845349045 35.0661641905978
"7951" 1590 94.1675495500591 33.6956370917369
"7952" 1590.2 95.9100286496389 31.1857389603378
"7953" 1590.4 96.6358566686897 27.689611346385
"7954" 1590.6 95.8059970877809 23.8927226104266
"7955" 1590.8 93.2259058782463 21.1456392398284
"7956" 1591 89.4524201314345 17.265092160521
"7957" 1591.2 85.7311715094638 12.9924965336922
"7958" 1591.4 81.5471787171016 9.61063291740927
"7959" 1591.6 75.7937756896483 6.98518299711939
"7960" 1591.8 70.2520294635327 5.47835270177902
"7961" 1592 63.9296289430159 2.88058296829499
"7962" 1592.2 59.5695840071444 1.88126700640784
"7963" 1592.4 56.9038719864074 3.77948674131932
"7964" 1592.6 54.4375351904055 6.79141734307161
"7965" 1592.8 51.2746954086169 10.1415463894585
"7966" 1593 47.7736595988316 11.4869077684507
"7967" 1593.2 45.3224824832906 12.2859096684093
"7968" 1593.4 41.3951178884797 12.255720470979
"7969" 1593.6 37.6810979056998 10.3459564881357
"7970" 1593.8 35.428929811987 9.71169634656124
"7971" 1594 34.4949067785083 12.2649999934123
"7972" 1594.2 33.1063150307846 15.6062247439719
"7973" 1594.4 31.8317792139499 19.5179764897939
"7974" 1594.6 29.7547904259757 22.5508055184941
"7975" 1594.8 27.1885014906466 24.4297842471995
"7976" 1595 24.5767354080423 24.8243407232291
"7977" 1595.2 21.3584608621401 24.1970630999357
"7978" 1595.4 19.8644444152509 23.2112773085475
"7979" 1595.6 19.754099004509 24.694802511483
"7980" 1595.8 20.5675146093076 27.561711181101
"7981" 1596 22.5992541183593 31.4025800343804
"7982" 1596.2 24.5896801152444 34.6168875552712
"7983" 1596.4 26.8696010986401 37.295118373077
"7984" 1596.6 29.4764447937162 39.4760505070444
"7985" 1596.8 31.0095048094232 42.5305929029017
"7986" 1597 32.0605459444345 46.205002474026
"7987" 1597.2 35.1209400788228 49.8248775594865
"7988" 1597.4 38.6457015277163 53.1550423767213
"7989" 1597.6 42.3220540123579 56.434275769684
"7990" 1597.8 45.0258565119202 60.9174265141582
"7991" 1598 48.2617215123986 64.7400674368929
"7992" 1598.2 52.5136955959802 67.780840537686
"7993" 1598.4 56.662808692001 69.8387799683161
"7994" 1598.6 61.0305778706781 70.3296692589593
"7995" 1598.8 65.8112824733471 68.8803094652095
"7996" 1599 70.3318637842143 67.6356800791564
"7997" 1599.2 73.6359488364808 64.861798425956
"7998" 1599.4 77.2943662496126 62.1870443701033
"7999" 1599.6 80.4426282339666 59.0957637753954
"8000" 1599.8 83.392843235105 55.5887275678103
"8001" 1600 85.3447134054614 52.0319531593124
"8002" 1600.2 86.1958201591626 51.256105235156
"8003" 1600.4 88.3673534901803 51.7851295767529
"8004" 1600.6 90.9917215060353 53.3615827820469
"8005" 1600.8 94.4554684467339 55.1827702681799
"8006" 1601 96.6692598061023 57.5965538029168
"8007" 1601.2 98.9964079519444 60.2617731225221
"8008" 1601.4 100.250000649418 62.8063032653905
"8009" 1601.6 101.237770233036 65.6846235226639
"8010" 1601.8 102.956386678601 68.5892097094639
"8011" 1602 103.383554954239 71.1760632877097
"8012" 1602.2 102.805754651607 74.1571565804865
"8013" 1602.4 102.026385876701 78.7899945226432
"8014" 1602.6 101.053500224129 83.7995150633378
"8015" 1602.8 100.524277579885 89.3224597059112
"8016" 1603 101.077570244786 95.1205032657403
"8017" 1603.2 99.9401074737265 96.4262333551456
"8018" 1603.4 96.7824237152048 97.8491925933337
"8019" 1603.6 93.3429978431248 101.584571122289
"8020" 1603.8 90.8028736566168 106.583296457527
"8021" 1604 87.8653015444188 111.716795591325
"8022" 1604.2 84.5094859250009 114.456296265273
"8023" 1604.4 80.5013245503871 115.499769398567
"8024" 1604.6 75.9092269197477 115.123852290699
"8025" 1604.8 71.2189942311944 114.982413478863
"8026" 1605 66.0251230264275 114.732537448185
"8027" 1605.2 63.0656944374848 112.986126898652
"8028" 1605.4 62.3703935737807 111.725323222059
"8029" 1605.6 62.55460900625 111.32372481106
"8030" 1605.8 61.8976512620661 110.674512077405
"8031" 1606 62.0689529700833 109.196950568532
"8032" 1606.2 62.3654958052865 107.01206672239
"8033" 1606.4 62.9052265213873 104.151637448666
"8034" 1606.6 63.8379717094536 100.745856370076
"8035" 1606.8 65.3027701842076 98.0408379182852
"8036" 1607 67.4728651873117 96.1370165907582
"8037" 1607.2 70.5957296866224 93.5570418089141
"8038" 1607.4 73.2175482212048 90.7140684132759
"8039" 1607.6 76.4805065493258 88.9190317514904
"8040" 1607.8 80.1698461325444 87.6786663522878
"8041" 1608 84.3763745688804 86.5188897827609
"8042" 1608.2 88.4208010908034 84.2911257483507
"8043" 1608.4 91.087373225103 80.7715740716427
"8044" 1608.6 93.0702393187203 77.0201704886568
"8045" 1608.8 94.8022068524181 73.232507144601
"8046" 1609 95.1524039176127 69.0009603786229
"8047" 1609.2 94.9932493283205 64.5985138055812
"8048" 1609.4 95.343056215471 60.3911253375104
"8049" 1609.6 93.9680112716341 56.2735969651999
"8050" 1609.8 92.3133585846944 52.4969571604807
"8051" 1610 90.8050368092211 48.427854331265
"8052" 1610.2 88.8438089707715 44.1305304490995
"8053" 1610.4 89.6389703112405 41.4298349798281
"8054" 1610.6 91.633878379869 41.109261032668
"8055" 1610.8 91.0455248455587 42.0560981669521
"8056" 1611 90.2714054991791 42.540715840797
"8057" 1611.2 88.4214309088832 42.2053312918378
"8058" 1611.4 85.653990129407 40.8801942095668
"8059" 1611.6 81.6933576036594 38.8835590909967
"8060" 1611.8 77.4250821716209 36.8023213829555
"8061" 1612 73.1100717633268 34.014638045779
"8062" 1612.2 69.9343284381344 30.3882517002778
"8063" 1612.4 67.7474173876869 25.9722306598681
"8064" 1612.6 68.401332058385 22.891876501026
"8065" 1612.8 70.1050018451302 21.7458338532378
"8066" 1613 71.7317240756623 22.7291651851943
"8067" 1613.2 74.7027150013813 23.4100035013536
"8068" 1613.4 78.5276713205166 23.903916699209
"8069" 1613.6 82.5710488157091 24.0816427139849
"8070" 1613.8 84.7471853255915 25.1082895343967
"8071" 1614 88.5429785056544 26.5358531788378
"8072" 1614.2 93.5668871663387 28.7921992298186
"8073" 1614.4 98.6940183445199 30.8011529044888
"8074" 1614.6 102.768288665085 32.6804555361971
"8075" 1614.8 107.1181524163 33.1762722572128
"8076" 1615 109.846748089159 33.6699245148378
"8077" 1615.2 110.38066807923 35.8447243226235
"8078" 1615.4 110.548044323723 38.7025465768639
"8079" 1615.6 111.753736666165 42.2085701256768
"8080" 1615.8 113.471588610805 46.1054712859772
"8081" 1616 115.276442903444 49.5814514767378
"8082" 1616.2 117.281357713619 52.2535433744628
"8083" 1616.4 119.500958398167 54.0529854748378
"8084" 1616.6 122.221213086523 54.8106453065747
"8085" 1616.8 121.674433292944 54.5241241144844
"8086" 1617 120.869933511294 54.4924952267878
"8087" 1617.2 122.79680225947 55.5588494335814
"8088" 1617.4 124.452312374671 56.3061999309596
"8089" 1617.6 124.549209892799 56.0924496993015
"8090" 1617.8 124.488667722558 54.9502832670987
"8091" 1618 124.562352222293 54.1417063874986
"8092" 1618.2 124.905101707444 52.9971256433294
"8093" 1618.4 124.781576150419 51.7439668504628
"8094" 1618.6 124.872891653461 50.6586876115836
"8095" 1618.8 124.652754415666 48.774482751846
"8096" 1619 124.678939212701 46.6430689956808
"8097" 1619.2 124.407832157369 44.2754859205878
"8098" 1619.4 123.79290438442 41.6696494131247
"8099" 1619.6 123.232755704644 39.9687334614987
"8100" 1619.8 122.195110124932 38.5202230146183
"8101" 1620 121.040968897944 35.8865823942378
"8102" 1620.2 119.325422700338 32.3531704231083
"8103" 1620.4 118.571522403486 30.6981084841151
"8104" 1620.6 116.4993956528 28.2414605525568
"8105" 1620.8 115.373898964214 26.7351106657866
"8106" 1621 114.470806134419 25.3697069027609
"8107" 1621.2 114.393851334613 25.2126670787034
"8108" 1621.4 113.83450615347 25.92371358327
"8109" 1621.6 113.935245874031 27.6758110062344
"8110" 1621.8 114.08668159429 28.8393706930106
"8111" 1622 118.961458194358 35.2370919711913
"8112" 1622.2 120.786490959953 40.6304762586137
"8113" 1622.4 120.389488543087 45.9430049701681
"8114" 1622.6 121.251012355234 51.0927481676536
"8115" 1622.8 121.779282572117 55.1599965442171
"8116" 1623 120.865127919332 58.5864593780102
"8117" 1623.2 120.826692680853 63.6374552262465
"8118" 1623.4 122.318634372605 67.9864486501429
"8119" 1623.6 124.713517353835 72.158487946472
"8120" 1623.8 125.207295377846 75.3330264227805
"8121" 1624 123.778085922949 78.4827487004292
"8122" 1624.2 123.602439028496 82.5925373350173
"8123" 1624.4 123.001487517046 85.4761513806514
"8124" 1624.6 121.664603673022 88.2121841871137
"8125" 1624.8 120.850929579444 92.4084184543763
"8126" 1625 118.743995062293 93.7357220118798
"8127" 1625.2 116.150623768544 96.9147408497878
"8128" 1625.4 114.296890643859 101.350386989033
"8129" 1625.6 112.404379756622 105.025752432753
"8130" 1625.8 110.12565044574 106.158229268026
"8131" 1626 107.111086851894 109.246492730588
"8132" 1626.2 104.393524597344 111.807114763688
"8133" 1626.4 100.795446833744 114.488761221238
"8134" 1626.6 97.9782298146152 117.361654233984
"8135" 1626.8 95.1602074307279 119.508491223995
"8136" 1627 93.5118323513638 120.46025837466
"8137" 1627.2 90.669985789469 120.443079367043
"8138" 1627.4 89.2750853480147 119.665174316069
"8139" 1627.6 88.4300141501002 119.06471663819
"8140" 1627.8 88.4487065420838 118.763982951895
"8141" 1628 86.9462804122186 117.85587029333
"8142" 1628.2 85.6707657670411 116.807976728787
"8143" 1628.4 85.5950555467662 115.920006588647
"8144" 1628.6 85.3469172512602 114.67582944518
"8145" 1628.8 84.4857045864789 113.472463558933
"8146" 1629 84.5081722891587 110.844606606079
"8147" 1629.2 84.9706325026513 109.360708158381
"8148" 1629.4 86.053730155155 108.54079629439
"8149" 1629.6 87.2128390185248 106.033203265632
"8150" 1629.8 89.0488135960271 102.610089336777
"8151" 1630 92.4558880735694 99.2110200610628
"8152" 1630.2 95.1192810010085 97.3637234986584
"8153" 1630.4 97.2243319136239 97.0762700748635
"8154" 1630.6 101.048614155746 95.9744403759758
"8155" 1630.8 102.667280437546 93.7481330054141
"8156" 1631 105.185727717209 91.150370529821
"8157" 1631.2 107.578758324203 90.1527482343292
"8158" 1631.4 110.692161097523 90.6888555687326
"8159" 1631.6 114.129538946181 90.2262137245747
"8160" 1631.8 113.824843137275 89.8064722233717
"8161" 1632 114.003908233843 87.5024002250148
"8162" 1632.2 113.328687894519 84.5204229728752
"8163" 1632.4 112.236887475911 81.2721450576514
"8164" 1632.6 111.095577896444 77.7985809978115
"8165" 1632.8 109.434612779385 74.094889270465
"8166" 1633 108.397893317738 70.8426533604241
"8167" 1633.2 107.600153850188 67.5894285226327
"8168" 1633.4 107.092309157328 64.0955103194718
"8169" 1633.6 107.959929141194 59.6201089995378
"8170" 1633.8 110.842192138444 55.173621983126
"8171" 1634 114.721615467824 52.0036971261654
"8172" 1634.2 119.322903290984 49.0846143658378
"8173" 1634.4 123.77785993788 47.7747413778635
"8174" 1634.6 123.348431811558 46.20661478029
"8175" 1634.8 122.89002962335 42.7654261781309
"8176" 1635 121.64544424436 39.3357245104988
"8177" 1635.2 120.642566910676 35.8219377690858
"8178" 1635.4 118.771418875858 32.8682200697516
"8179" 1635.6 116.656728479918 29.3351715837063
"8180" 1635.8 114.243736242688 26.0059364154345
"8181" 1636 112.242310878162 22.5507034398635
"8182" 1636.2 109.961100752672 22.9190179869015
"8183" 1636.4 106.219711953216 22.3245671912093
"8184" 1636.6 102.093003319736 21.8049546247116
"8185" 1636.8 97.752568051108 19.7958702293892
"8186" 1637 94.1482527812794 17.3041076081194
"8187" 1637.2 91.9778810122403 13.2491652915827
"8188" 1637.4 90.5119442114132 8.57328070783784
"8189" 1637.6 88.6528393307302 6.41122031315213
"8190" 1637.8 85.1702787635998 5.80895174876017
"8191" 1638 80.3644012368306 5.93205981363982
"8192" 1638.2 76.3011063092627 4.51597065689845
"8193" 1638.4 71.6039707887743 2.0288997307966
"8194" 1638.6 67.1820698961276 2.46593038801606
"8195" 1638.8 62.3707635618345 4.41895809592784
"8196" 1639 57.0100788443225 5.17558601885003
"8197" 1639.2 50.8531139319444 3.78690121455212
"8198" 1639.4 46.3955930463118 4.08848732059294
"8199" 1639.6 42.6631376662795 7.1194116045698
"8200" 1639.8 37.9834444376077 10.9950691369501
"8201" 1640 33.9237779755694 15.2773968517128
"8202" 1640.2 30.7834304459609 18.84180764064
"8203" 1640.4 29.2946680542814 22.56863377324
"8204" 1640.6 28.094220795838 25.2754644359655
"8205" 1640.8 26.7017730141864 28.6481300605798
"8206" 1641 28.2899960858514 32.4107964758844
"8207" 1641.2 31.5180529663763 34.5008816874969
"8208" 1641.4 34.5889155903194 37.3325057810878
"8209" 1641.6 36.330254128314 40.9549302016965
"8210" 1641.8 38.6571449338265 44.0174770204446
"8211" 1642 43.5726421094099 44.7751784171827
"8212" 1642.2 47.4971761539388 43.5021749175232
"8213" 1642.4 51.4153135825069 40.4337566576191
"8214" 1642.6 55.8671223280205 37.37820150199
"8215" 1642.8 59.2493395318108 33.5778475686695
"8216" 1643 60.8712592599989 31.6631516195804
"8217" 1643.2 63.120318642276 32.5220363449852
"8218" 1643.4 66.8073671945873 34.132703194797
"8219" 1643.6 71.4982944417172 35.7931600315045
"8220" 1643.8 77.19582487689 35.4887595336695
"8221" 1644 82.7923887278444 36.3044351439178
"8222" 1644.2 87.5994785367588 38.3325497094378
"8223" 1644.4 89.5143509079302 39.0423170107236
"8224" 1644.6 89.6043287077097 39.0815752021133
"8225" 1644.8 90.0031331320202 39.4528459765954
"8226" 1645 92.0866285066821 39.9198049020161
"8227" 1645.2 93.5741963708964 40.3862900943859
"8228" 1645.4 93.9624380914912 42.0660311672864
"8229" 1645.6 95.0655351436855 45.9657330515343
"8230" 1645.8 97.0315761474531 49.0846143658378
"8231" 1646 97.9743045902823 52.9202106343243
"8232" 1646.2 100.127429835381 56.2731177396287
"8233" 1646.4 102.278650458781 60.2964252755281
"8234" 1646.6 103.268261481135 64.7262973957106
"8235" 1646.8 105.056173601971 70.3366852908735
"8236" 1647 107.560846572344 73.9201002042878
"8237" 1647.2 107.860540761979 75.7747830356051
"8238" 1647.4 106.177590684354 77.5016124780833
"8239" 1647.6 104.244416824368 80.8547507275302
"8240" 1647.8 103.415250123553 84.4932966145946
"8241" 1648 103.644036197365 88.7578287409431
"8242" 1648.2 103.630527655367 93.463897415062
"8243" 1648.4 105.24960647973 97.2395958838379
"8244" 1648.6 108.007438970819 98.9052741466628
"8245" 1648.8 108.247605740411 99.4663610661932
"8246" 1649 106.76439930419 101.255749844177
"8247" 1649.2 104.399859241294 103.370438438213
"8248" 1649.4 101.694966274644 106.673131284388
"8249" 1649.6 98.988100222174 110.152348539133
"8250" 1649.8 96.0720870727313 112.830757932699
"8251" 1650 92.7594678323597 113.696110619711
"8252" 1650.2 89.0946674381671 113.615629681376
"8253" 1650.4 86.2219197149176 114.123868031731
"8254" 1650.6 82.5361633018668 115.581056072036
"8255" 1650.8 78.6862829899403 116.355032598185
"8256" 1651 74.1441862205023 116.298179019061
"8257" 1651.2 69.4929414644705 116.637844822455
"8258" 1651.4 65.0845894501224 116.46855238588
"8259" 1651.6 60.7995695794864 114.858525362813
"8260" 1651.8 59.0774143822834 112.07345486638
"8261" 1652 58.1121674282763 108.339796006192
"8262" 1652.2 58.4863598916944 105.17355536929
"8263" 1652.4 59.0518652423765 101.881442229886
"8264" 1652.6 60.787193069248 99.1505078488378
"8265" 1652.8 62.2984197805885 96.4557980948039
"8266" 1653 65.0813684447241 94.3958997732107
"8267" 1653.2 67.9667667343436 92.7336975865353
"8268" 1653.4 71.6610422111836 90.9119847858205
"8269" 1653.6 75.0953090482906 89.5142851193507
"8270" 1653.8 78.6441018897302 87.5144189191057
"8271" 1654 83.0659096041141 85.8184845501682
"8272" 1654.2 87.6307230963918 84.3023866330747
"8273" 1654.4 92.5399439259829 81.5831838355558
"8274" 1654.6 95.3189804378129 78.1539435737589
"8275" 1654.8 97.1559370745796 73.3445886097838
"8276" 1655 97.6266138427564 68.5829289298103
"8277" 1655.2 97.2953526453711 64.1755594986085
"8278" 1655.4 96.4907043450556 60.1608263111156
"8279" 1655.6 94.5120308739488 56.9043984591335
"8280" 1655.8 92.3998179142823 53.1577834732162
"8281" 1656 90.1312999812034 49.3405400754361
"8282" 1656.2 89.8521630970621 45.2028402565437
"8283" 1656.4 90.4692391784735 41.815727881498
"8284" 1656.6 92.5362893237041 40.908116054059
"8285" 1656.8 93.536181676164 41.7731437259219
"8286" 1657 93.6049221011667 42.0460886280878
"8287" 1657.2 94.7792571203765 42.3945672340029
"8288" 1657.4 97.4104223244628 42.7768517510947
"8289" 1657.6 101.020691076144 43.1624783468732
"8290" 1657.8 105.202096650105 44.5427861061682
"8291" 1658 109.930676115197 46.1455302993157
"8292" 1658.2 114.146209061839 48.3068396713115
"8293" 1658.4 117.25881383368 51.1111445337622
"8294" 1658.6 120.72743063857 53.8313839192328
"8295" 1658.8 124.24163110426 55.5180179813378
"8296" 1659 124.656452131837 54.2601497626322
"8297" 1659.2 124.403791091401 53.334746150062
"8298" 1659.4 124.468837532801 52.5840757556552
"8299" 1659.6 124.249466058619 51.5847241867128
"8300" 1659.8 124.086470796983 50.9824602661199
"8301" 1660 124.390684931505 48.5541715617602
"8302" 1660.2 124.372991615644 46.8048133084639
"8303" 1660.4 123.51584875841 45.0420471571223
"8304" 1660.6 123.011150533241 41.6968343791175
"8305" 1660.8 122.195110124932 38.6134382324232
"8306" 1661 121.326800393249 36.3017008308622
"8307" 1661.2 121.066986185596 36.9605604164718
"8308" 1661.4 120.296648233819 38.506351702445
"8309" 1661.6 118.975874970244 39.5891190924833
"8310" 1661.8 118.75506738113 40.512809265695
"8311" 1662 117.980759993372 41.9482267729106
"8312" 1662.2 117.700728263769 44.1472310184324
"8313" 1662.4 117.522158271913 47.6438205656785
"8314" 1662.6 117.235046330147 50.8474736921081
"8315" 1662.8 118.527115456734 54.3547084166799
"8316" 1663 119.545348724665 58.1792597857022
"8317" 1663.2 119.21691629388 61.8044283687609
"8318" 1663.4 117.500010296741 65.5184572648378
"8319" 1663.6 115.518516797248 69.5893822188468
"8320" 1663.8 113.792802609892 74.2348978069431
"8321" 1664 112.079058211394 77.6219793211175
"8322" 1664.2 109.920088314766 80.1842911805683
"8323" 1664.4 107.853099128817 82.493185414948
"8324" 1664.6 105.813459402752 85.0358914372738
"8325" 1664.8 103.885794899907 88.4526124615857
"8326" 1665 100.656084666844 90.6596890176878
"8327" 1665.2 98.3661108789194 92.9655227887879
"8328" 1665.4 96.6655838318804 95.3482830159148
"8329" 1665.6 95.8703988722705 98.7583554803683
"8330" 1665.8 95.1791195682932 100.595735385392
"8331" 1666 92.7029391876194 101.612399430413
"8332" 1666.2 89.2900809047314 102.214613643151
"8333" 1666.4 85.7395672965821 101.415552122948
"8334" 1666.6 82.2518324441111 99.1015101061456
"8335" 1666.8 79.6331488847806 95.9975031065878
"8336" 1667 77.605672756498 91.77302272682
"8337" 1667.2 75.0354795014184 88.0738651021509
"8338" 1667.4 72.0296574502012 84.6998816918919
"8339" 1667.6 68.0669627760738 82.9802390139758
"8340" 1667.8 65.3789397895983 79.2149596054276
"8341" 1668 63.5362228732899 75.1772486515651
"8342" 1668.2 64.3261461056004 71.1845742105993
"8343" 1668.4 65.6467699280337 66.3237701643736
"8344" 1668.6 66.2912924631734 60.8715479817257
"8345" 1668.8 66.1150811057659 55.3906238503378
"8346" 1669 67.545196751594 50.0525716415668
"8347" 1669.2 69.7388803082618 45.4796054472513
"8348" 1669.4 72.5281539808611 40.1104055820601
"8349" 1669.6 76.210755165192 37.2443812001776
"8350" 1669.8 79.043533894385 37.2256082305705
"8351" 1670 83.9619772464544 37.1764164374121
"8352" 1670.2 87.0907965725833 36.2425782158656
"8353" 1670.4 86.2107694487812 34.2457979845623
"8354" 1670.6 85.2079996207778 31.5196660006863
"8355" 1670.8 83.0152697926483 28.2389766583233
"8356" 1671 81.1140807072091 23.8118669071614
"8357" 1671.2 79.7415267454637 20.270266832059
"8358" 1671.4 79.2621289171209 17.1386625744849
"8359" 1671.6 79.3993230775354 12.2599896504136
"8360" 1671.8 79.941429941959 7.31912877741065
"8361" 1672 78.5574356071175 3.21905237513592
"8362" 1672.2 75.9312654806666 2.8299286352545
"8363" 1672.4 72.1929457385069 2.80869628008784
"8364" 1672.6 68.4693016176403 2.98238570096155
"8365" 1672.8 63.4873460353279 3.32662144859512
"8366" 1673 57.9785666589283 2.3063113602572
"8367" 1673.2 53.3924798979879 2.17587978153349
"8368" 1673.4 48.8972926123819 4.12642932261909
"8369" 1673.6 43.5212533518774 5.96498437622959
"8370" 1673.8 38.7347480966869 7.58501108553481
"8371" 1674 33.9142760096444 8.39626991529047
"8372" 1674.2 29.8738073971281 11.7477344619399
"8373" 1674.4 26.0118750718487 15.1964202631251
"8374" 1674.6 22.4376093908377 17.050000300894
"8375" 1674.8 21.2882289400857 19.3533166843052
"8376" 1675 20.6368622904444 23.0126092433691
"8377" 1675.2 20.8466973712882 26.3686483819003
"8378" 1675.4 22.7114581840694 29.6019982863151
"8379" 1675.6 23.6183680429111 34.0436139657712
"8380" 1675.8 24.8133585774789 38.0540397816654
"8381" 1676 28.1850906603392 41.7909651183747
"8382" 1676.2 30.361463274658 46.2015491293233
"8383" 1676.4 33.7902126054916 49.7336033350831
"8384" 1676.6 38.4978626362742 50.9304740086251
"8385" 1676.8 43.9855336322379 49.6412713295552
"8386" 1677 50.0740875057529 46.9704138939229
"8387" 1677.2 55.5270362773207 43.7498209625182
"8388" 1677.4 60.6718120544444 39.9273728701943
"8389" 1677.6 64.0445486973376 34.9104712468087
"8390" 1677.8 67.3679033357091 29.3235365160143
"8391" 1678 70.6262525473016 23.5293516872378
"8392" 1678.2 72.7511862366007 18.1994997315253
"8393" 1678.4 71.49464532189 15.6871707953626
"8394" 1678.6 72.480080388425 10.5992184416048
"8395" 1678.8 75.0828310292949 5.88371676457615
"8396" 1679 77.8463934553323 4.42999495194998
"8397" 1679.2 81.612335054873 4.46391002500927
"8398" 1679.4 85.3510928724638 5.58261071989609
"8399" 1679.6 90.2362465941734 7.11598709714625
"8400" 1679.8 95.7000026662652 9.0852608946869
"8401" 1680 97.9448570562445 12.7700073662093
"8402" 1680.2 102.227076366444 16.4192604229555
"8403" 1680.4 108.181641679444 19.8906998591081
"8404" 1680.6 111.193033957214 22.9492184137609
"8405" 1680.8 115.036393237971 27.2767506249168
"8406" 1681 117.056640280162 30.8411215034019
"8407" 1681.2 120.456893252385 35.7211859461938
"8408" 1681.4 122.432993597881 39.9828925022916
"8409" 1681.6 123.893652772618 43.7466949925321
"8410" 1681.8 125.211097220283 46.9081180260412
"8411" 1682 125.145818177544 48.8998928758878
"8412" 1682.2 125.828149825873 52.2833846467454
"8413" 1682.4 126.588307099873 55.2958811562748
"8414" 1682.6 125.51126160266 55.5718310194327
"8415" 1682.8 124.828419175418 57.5295042602852
"8416" 1683 126.127687989794 60.4354314379378
"8417" 1683.2 126.654774053634 61.5846143575792
"8418" 1683.4 125.140059410317 61.0156537982197
"8419" 1683.6 123.338110835602 61.8173225115747
"8420" 1683.8 121.874474680839 65.1496847803642
"8421" 1684 120.457154414985 69.4814476643243
"8422" 1684.2 121.357701095444 73.9558685564532
"8423" 1684.4 123.518932560739 78.3231732387118
"8424" 1684.6 124.380855311582 79.6262590478206
"8425" 1684.8 123.281432442365 79.7564276426536
"8426" 1685 121.383039671244 82.1656853332628
"8427" 1685.2 120.054267577597 86.4251296954734
"8428" 1685.4 119.626966200584 91.5799731422813
"8429" 1685.6 119.125870289489 93.8716135455253
"8430" 1685.8 117.136425428763 95.0453417998896
"8431" 1686 114.521608859655 98.3572385121068
"8432" 1686.2 112.365622085108 102.160977354354
"8433" 1686.4 110.845359460419 105.988387830263
"8434" 1686.6 107.418317083469 108.284667041538
"8435" 1686.8 103.369459614377 112.316367404304
"8436" 1687 99.4907096963893 115.48203420168
"8437" 1687.2 95.6390466584444 115.839139009838
"8438" 1687.4 94.1086415271613 114.590000097024
"8439" 1687.6 93.9462890251389 113.10724264506
"8440" 1687.8 94.694178271136 112.108991230184
"8441" 1688 94.3621157990497 111.484271215917
"8442" 1688.2 93.7420776053093 109.593383506216
"8443" 1688.4 94.1933904141409 107.950939916222
"8444" 1688.6 94.3911778590905 105.806569348165
"8445" 1688.8 95.0210057443662 104.580821154594
"8446" 1689 93.6862288338582 103.463238473295
"8447" 1689.2 90.946925431763 101.957688257599
"8448" 1689.4 88.0870493928357 100.416694733473
"8449" 1689.6 85.3531685446319 98.7205526567128
"8450" 1689.8 84.0012406051701 96.8607956359086
"8451" 1690 83.6328242933977 93.5249258958005
"8452" 1690.2 84.3739381673611 91.1565261285878
"8453" 1690.4 85.4633049678535 90.7772390567469
"8454" 1690.6 87.2225595526733 89.3012141444904
"8455" 1690.8 89.8831100116733 87.7336185664226
"8456" 1691 92.7477341698373 87.1492982400789
"8457" 1691.2 96.4967462375152 86.7617104545104
"8458" 1691.4 100.781478131701 87.4335143130173
"8459" 1691.6 103.848745217644 89.1060596837196
"8460" 1691.8 105.042599364936 88.4118650740968
"8461" 1692 107.78834291594 86.0532834069857
"8462" 1692.2 111.886609905663 82.7841089015437
"8463" 1692.4 115.429576035453 78.1337995589944
"8464" 1692.6 115.847692045364 73.9810673955521
"8465" 1692.8 114.923205978097 68.8058736114056
"8466" 1693 115.030509667739 62.805711651779
"8467" 1693.2 115.150871200365 57.0597124427759
"8468" 1693.4 116.51336548526 51.3006017498115
"8469" 1693.6 119.429392530326 47.6919158150751
"8470" 1693.8 122.733695929105 44.3954025699857
"8471" 1694 122.821222283893 44.1426006632516
"8472" 1694.2 121.638391353229 43.111367137312
"8473" 1694.4 121.802218351936 39.9089422580361
"8474" 1694.6 120.612834341324 37.5861958178206
"8475" 1694.8 119.783703124139 33.7033924645073
"8476" 1695 117.446464523239 31.3180328656071
"8477" 1695.2 113.956281811344 29.3524410667454
"8478" 1695.4 111.139344527372 26.9944720504378
"8479" 1695.6 107.871947975222 23.5597847296434
"8480" 1695.8 106.664981733723 19.696993242559
"8481" 1696 106.518797642569 19.2376394048186
"8482" 1696.2 107.494576451021 19.3699333100878
"8483" 1696.4 108.700253651426 19.5351289706135
"8484" 1696.6 109.182399191545 19.8178580872048
"8485" 1696.8 109.067261804493 21.2595098502359
"8486" 1697 110.306626786308 22.5055661253833
"8487" 1697.2 112.929290618813 24.5813590111273
"8488" 1697.4 116.088576743188 27.6595347445814
"8489" 1697.6 118.564277617005 30.9946477638378
"8490" 1697.8 119.947974399453 34.5519669303209
"8491" 1698 121.937933188344 38.887731191258
"8492" 1698.2 123.86908090659 42.7539479527572
"8493" 1698.4 124.969521815411 47.2546732468124
"8494" 1698.6 126.247637538138 50.5301268038782
"8495" 1698.8 125.449007343151 49.9247566952775
"8496" 1699 123.822556303846 51.1559064421861
"8497" 1699.2 123.480662851661 54.4041801062432
"8498" 1699.4 124.485014792865 58.414558223022
"8499" 1699.6 126.504053214824 62.6652680205447
"8500" 1699.8 125.466659333282 63.1702735528919
"8501" 1700 124.734240668793 66.0829652031222
"8502" 1700.2 124.57685197549 70.0699021269287
"8503" 1700.4 125.575828713915 74.2990174535941
"8504" 1700.6 125.814123114269 76.1909005893629
"8505" 1700.8 125.910055391716 76.6017466618379
"8506" 1701 125.191771187894 78.9304681920667
"8507" 1701.2 124.37102569166 82.153275387743
"8508" 1701.4 122.803490420503 86.9174596560899
"8509" 1701.6 120.8946167791 91.684772482131
"8510" 1701.8 118.296843724646 95.6273642763925
"8511" 1702 115.795990171949 100.759527839535
"8512" 1702.2 112.49335343033 103.410901738018
"8513" 1702.4 107.814232330344 106.740013203163
"8514" 1702.6 104.444762336905 108.495374679448
"8515" 1702.8 101.350406891221 109.172558636704
"8516" 1703 101.518863172834 108.242626978308
"8517" 1703.2 102.526071560884 107.646422445228
"8518" 1703.4 101.200197241918 106.914844885575
"8519" 1703.6 99.8703645818604 106.939587946882
"8520" 1703.8 97.8118855920905 107.074873749714
"8521" 1704 95.0606661238792 107.083284997455
"8522" 1704.2 91.9274961423488 107.751273353916
"8523" 1704.4 89.3462664423749 109.672155294386
"8524" 1704.6 89.2041500824531 111.709353615333
"8525" 1704.8 89.5867775150292 112.782759477118
"8526" 1705 88.5318851535664 113.257077476643
"8527" 1705.2 86.2255473127462 113.640492024821
"8528" 1705.4 82.7813437076239 114.604395893992
"8529" 1705.6 79.5680549572944 116.979316482288
"8530" 1705.8 75.9554826694021 118.489584701406
"8531" 1706 71.6307460879444 119.064222010417
"8532" 1706.2 66.852082328352 118.474805820947
"8533" 1706.4 63.3447227943225 117.019865102033
"8534" 1706.6 60.9362145845314 113.244729837647
"8535" 1706.8 57.5275251483535 109.320981447681
"8536" 1707 53.9285835696694 105.507474985738
"8537" 1707.2 52.6508421977548 101.54244248089
"8538" 1707.4 54.0584437706445 97.2395958838379
"8539" 1707.6 54.4220284290576 92.6461961792907
"8540" 1707.8 54.7356747965717 87.9143454946378
"8541" 1708 54.8960376267622 82.7202367479033
"8542" 1708.2 56.7928786749678 77.8411605905388
"8543" 1708.4 57.3531624739722 71.3007353218934
"8544" 1708.6 56.2154772096188 64.7926613441865
"8545" 1708.8 54.9489137201873 58.7592886572093
"8546" 1709 55.0205418154141 52.4817911925045
"8547" 1709.2 58.1903371071079 48.9412959684628
"8548" 1709.4 62.2231534299546 49.5876911892766
"8549" 1709.6 67.4620630885406 53.1085539844436
"8550" 1709.8 74.774163746152 55.780017231885
"8551" 1710 81.2558856453055 55.5852537726989
"8552" 1710.2 85.4625267560661 54.4902572217838
"8553" 1710.4 87.4551516030408 52.2192112405351
"8554" 1710.6 91.2561578714174 49.6286217360541
"8555" 1710.8 94.2654291282339 46.4462148632852
"8556" 1711 96.8820065253904 43.7581624561892
"8557" 1711.2 101.301869653747 43.2256530933333
"8558" 1711.4 105.230653771416 44.0225004057246
"8559" 1711.6 107.047902839162 46.3080756132737
"8560" 1711.8 110.251712827391 48.3270742654271
"8561" 1712 114.617210465258 50.5518060948972
"8562" 1712.2 118.931045182291 53.2200238490686
"8563" 1712.4 123.400756850075 55.2766114557874
"8564" 1712.6 124.779455877031 57.356810128375
"8565" 1712.8 125.018800445009 57.7539483061968
"8566" 1713 124.509446077125 59.7543949441821
"8567" 1713.2 123.173632361111 62.9869072257353
"8568" 1713.4 121.993368844862 67.1668265424726
"8569" 1713.6 120.986591865807 72.6175797684396
"8570" 1713.8 119.203922152444 77.3463433930275
"8571" 1714 117.539439845582 82.3311878810361
"8572" 1714.2 114.425326639393 86.5613544930943
"8573" 1714.4 110.627229630633 90.6892402792231
"8574" 1714.6 106.7539513371 93.0388011775857
"8575" 1714.8 104.390684929367 92.5183254599671
"8576" 1715 102.96963740725 91.4290080198934
"8577" 1715.2 101.679215268066 90.294894202027
"8578" 1715.4 101.388164059553 89.757773001054
"8579" 1715.6 100.852578150878 89.6103700009322
[truncated: 19,983 more chars]
