# Supplementary material for: Adaptive switch to sexually dimorphic movements by partner-seeking termites
Source: Sci Adv. 2019 Jun 19;5(6):eaau6108. doi: 10.1126/sciadv.aau6108 (PMC6584256; doi:10.1126/sciadv.aau6108)
Supplement: Data file S1 [file aau6108_Data_file_S1.zip › Dataset/CfExperimetns/170627_174_M_09_set2_before-position_5FPS.txt]

"time" "x" "y"
"1" 0 61.6097613465133 76.3865266907395
"2" 0.2 59.442646310987 74.7934181934839
"3" 0.4 56.3053870530378 72.67198202895
"4" 0.6 52.7257393640042 72.1909593618983
"5" 0.8 48.363354042437 70.4362150299
"6" 1 42.6864208832456 67.1566947368638
"7" 1.2 37.8448444646185 62.4435743005026
"8" 1.4 34.6064733070214 56.847654153269
"9" 1.6 33.2257806876491 48.9835598321932
"10" 1.8 34.4683125381119 38.8727266480125
"11" 2 39.2964351164547 35.8222022651758
"12" 2.2 46.7141886598056 34.4789415680489
"13" 2.4 55.7616673374326 32.8834715924935
"14" 2.6 61.8805792826013 32.2662035080643
"15" 2.8 64.1530383510889 32.7357772147849
"16" 3 66.4219334394281 31.9021132227441
"17" 3.2 68.9551699759036 30.6248413472278
"18" 3.4 72.5660156978701 31.8284711508659
"19" 3.6 77.4359952429823 34.971653448436
"20" 3.8 84.0252089965804 38.6327464654921
"21" 4 91.480536104595 41.6635619266257
"22" 4.2 93.0660314484512 44.438257746075
"23" 4.4 90.2272398395897 49.0302506339313
"24" 4.6 88.781520164272 48.9981044513425
"25" 4.8 89.4457697448234 49.6874614779687
"26" 5 91.8584271017925 52.0058230000611
"27" 5.2 94.4167914356597 53.0417045703136
"28" 5.4 96.4079578618327 54.5808248275948
"29" 5.6 97.307147016329 57.3612189690289
"30" 5.8 98.8847690185341 60.7954838917613
"31" 6 100.059231564942 65.10477064755
"32" 6.2 102.154816649645 69.9195983039237
"33" 6.4 102.634452116504 75.9720439093761
"34" 6.6 100.677901885513 83.7486820743465
"35" 6.8 97.4293945311536 92.7904551784115
"36" 7 90.6140520924261 98.7334979063935
"37" 7.2 78.335859601513 105.097665581133
"38" 7.4 67.7543659780133 108.40603577445
"39" 7.6 61.487207254849 107.394570303321
"40" 7.8 59.9129130991395 105.649788177475
"41" 8 57.6426512565153 103.250178963224
"42" 8.2 54.1375300085617 96.7566163840808
"43" 8.4 54.1361638021023 90.3442428744981
"44" 8.6 58.7837249356271 88.0985778735014
"45" 8.8 61.1731813440533 87.0224235643394
"46" 9 61.127661601687 82.6778810609214
"47" 9.2 62.7044120685142 77.7689053974136
"48" 9.4 64.164944093336 73.4760072519594
"49" 9.6 65.8220053947517 69.23234049195
"50" 9.8 70.1529754498455 62.2593145668368
"51" 10 72.8263412786814 59.5079218256167
"52" 10.2 75.4752157324776 57.4454068760621
"53" 10.4 80.2266712269365 54.1028264938307
"54" 10.6 86.8751738611258 52.3420019568667
"55" 10.8 92.9955498330735 54.5403673456615
"56" 11 97.6165804064329 59.0098222503554
"57" 11.2 98.0532061353727 63.1028628746929
"58" 11.4 97.6097321427032 64.4292374447878
"59" 11.6 96.1948296541692 66.7427972403518
"60" 11.8 95.1683261230545 71.1122646953554
"61" 12 93.2276009069737 78.4926536957907
"62" 12.2 90.5090738510396 84.9353433762658
"63" 12.4 87.4684447550396 91.9487255355289
"64" 12.6 82.4092498763759 99.9024775302
"65" 12.8 78.5683982369485 102.880723656847
"66" 13 75.1503789470042 105.486953014122
"67" 13.2 69.792084872541 106.235170920518
"68" 13.4 63.0761331099998 106.059043899488
"69" 13.6 55.2533724845843 104.98837818041
"70" 13.8 53.1928626856002 104.360671199488
"71" 14 53.6664971165787 104.379095606005
"72" 14.2 55.705206380487 103.197259611789
"73" 14.4 58.872528355487 102.3419582635
"74" 14.6 63.7793093178383 101.325332250085
"75" 14.8 70.5294355434778 101.405786713675
"76" 15 74.2323729226712 103.880191646818
"77" 15.2 75.8259519285626 106.872488777328
"78" 15.4 76.4065985739029 109.770731310516
"79" 15.6 77.0643263657434 113.398905754796
"80" 15.8 77.5408952827302 118.306625603923
"81" 16 76.2917255495209 122.219662097713
"82" 16.2 72.935437924487 122.461676471631
"83" 16.4 69.4367653428716 122.202166858514
"84" 16.6 67.8494704005632 121.134652761653
"85" 16.8 64.2878636462969 119.260331588867
"86" 17 61.6619750479043 115.539553222924
"87" 17.2 61.3672263183415 112.26607794375
"88" 17.4 60.4843433160981 109.842758474061
"89" 17.6 62.6454190457072 106.377664083161
"90" 17.8 66.6907814399449 104.26810771566
"91" 18 67.6039712254778 103.812898287668
"92" 18.2 70.6818743245755 103.2059877281
"93" 18.4 75.5790205871923 101.223054191727
"94" 18.6 81.6637924644427 100.449539495401
"95" 18.8 88.1947689421304 98.195119231037
"96" 19 94.2301139920815 97.3106955812743
"97" 19.2 93.5538322417438 97.1561990043537
"98" 19.4 94.5641863445382 98.3794643615141
"99" 19.6 93.4531312425387 99.8102266077517
"100" 19.8 87.9985544329606 105.596659938187
"101" 20 82.9164945683945 110.251109596118
"102" 20.2 78.7100780563861 115.312617590807
"103" 20.4 75.0033233901988 117.665861720103
"104" 20.6 71.7390164758435 116.593047297541
"105" 20.8 67.2091292034043 113.739217349495
"106" 21 62.784311141602 109.848520647145
"107" 21.2 58.0756968270396 105.677119389345
"108" 21.4 54.7220696394469 99.65023715082
"109" 21.6 56.0975852970015 96.9721033081442
"110" 21.8 59.8453901878081 93.3904752421335
"111" 22 65.5592215444781 90.1306148844013
"112" 22.2 72.4948157877879 88.4564530743571
"113" 22.4 79.4447125995951 88.3965494958959
"114" 22.6 86.2212224231923 88.8498992183518
"115" 22.8 94.3373204479233 90.0647552958409
"116" 23 94.9662610884267 93.2177391080584
"117" 23.2 95.0539964812303 92.910738132596
"118" 23.4 95.890187185408 95.0162421109237
"119" 23.6 95.1122001355304 98.5241284215326
"120" 23.8 93.3663316748027 103.62875586195
"121" 24 89.9505100101852 108.013969354045
"122" 24.2 86.0710866808059 112.853848106778
"123" 24.4 82.408897951712 117.479682754925
"124" 24.6 77.4350785625192 121.079697064902
"125" 24.8 71.7853723935645 121.199261912545
"126" 25 66.3547375565944 118.859198002826
"127" 25.2 61.434891833262 115.1897732502
"128" 25.4 60.5793629753481 110.522193839394
"129" 25.6 60.8410488433454 106.455463372441
"130" 25.8 60.4936800928951 100.458201928185
"131" 26 63.2739747143173 96.1932609124232
"132" 26.2 67.7354240058852 92.7382487339854
"133" 26.4 73.6222466895922 89.4276627325816
"134" 26.6 80.689042119287 87.3964273156227
"135" 26.8 88.1012542526387 86.1268496682268
"136" 27 95.5399361482101 85.8231511595036
"137" 27.2 99.2408804326449 87.5670379245553
"138" 27.4 101.180031636549 87.8227840371643
"139" 27.6 103.711805452092 86.7624434129763
"140" 27.8 106.884604750808 87.6351051834589
"141" 28 109.114992318918 90.0876383168638
"142" 28.2 109.939760661882 93.4975699703184
"143" 28.4 111.430581928333 98.0756783568218
"144" 28.6 111.800417734456 99.4052504372663
"145" 28.8 110.894484184872 98.0993830751518
"146" 29 110.406309788725 96.8546606025372
"147" 29.2 110.272171778973 94.5734433070851
"148" 29.4 111.174190516122 93.2169645012491
"149" 29.6 111.876530420692 90.4229892466821
"150" 29.8 113.065687641717 87.526363179888
"151" 30 114.950797428645 83.7452139945553
"152" 30.2 117.222861714052 80.0996137537761
"153" 30.4 118.478193901855 76.5876753186342
"154" 30.6 118.363715387973 73.4684929975388
"155" 30.8 116.910199872611 72.1376031077642
"156" 31 116.130671170209 69.9082371314222
"157" 31.2 115.973351333973 66.2609584634905
"158" 31.4 117.174590857408 62.6547803597921
"159" 31.6 120.38858915625 59.8990441576342
"160" 31.8 122.808365162139 57.7801620025761
"161" 32 122.028377698383 57.7868086528891
"162" 32.2 121.814861258677 57.9250131404328
"163" 32.4 121.489627768271 57.6704623325446
"164" 32.6 120.746025427461 58.0360580396283
"165" 32.8 120.484709672194 58.2536104288839
"166" 33 120.120980272047 58.692521470317
"167" 33.2 120.141204639887 58.2886307515239
"168" 33.4 119.916462489313 58.3185406779326
"169" 33.6 119.96516821854 58.1691659577395
"170" 33.8 119.794176319148 57.6173190699065
"171" 34 118.55775838608 57.5174784963483
"172" 34.2 118.244812282645 57.1332505240816
"173" 34.4 117.666541379823 57.4103792429332
"174" 34.6 116.713886843635 58.1324344691674
"175" 34.8 115.622200707556 58.2775434512172
"176" 35 114.043943136855 58.7424395472395
"177" 35.2 111.402851249223 59.2052642537864
"178" 35.4 109.73396050676 60.0877581430773
"179" 35.6 106.886887144646 60.8040349755252
"180" 35.8 103.200460718522 62.2042430348349
"181" 36 99.7098663531536 65.0446667498474
"182" 36.2 96.585831111812 68.547597037825
"183" 36.4 93.0067572800619 72.8949217582
"184" 36.6 89.4076062916605 77.3624023066773
"185" 36.8 85.9433016218145 82.9447811787258
"186" 37 82.7135293549998 88.5015194347449
"187" 37.2 79.4611948614531 94.2005105566703
"188" 37.4 74.8556612992435 99.3981629376978
"189" 37.6 69.020627963387 104.96639423745
"190" 37.8 63.332117696287 108.3487084155
"191" 38 57.8862085867432 110.74808738114
"192" 38.2 54.2855964286152 108.962976783053
"193" 38.4 47.9931834382818 107.558374825873
"194" 38.6 44.8757194190087 109.663914346193
"195" 38.8 41.3394699299748 113.786107428755
"196" 39 38.199417824662 117.8523105881
"197" 39.2 36.9525309964029 118.100300927984
"198" 39.4 35.9689278884626 117.129426574023
"199" 39.6 35.4065351085114 115.784020263706
"200" 39.8 34.8370793109155 115.069962103188
"201" 40 35.7650356280463 113.652946593603
"202" 40.2 36.8384282894044 112.958915015831
"203" 40.4 37.4986944159575 112.60201305558
"204" 40.6 39.0828877264785 111.991805873479
"205" 40.8 39.792580778087 110.899775888775
"206" 41 39.8983417901217 108.966016063324
"207" 41.2 40.5568470103248 105.77379758122
"208" 41.4 41.3422347296448 101.969279681818
"209" 41.6 42.9229221289464 97.4621913046257
"210" 41.8 45.0013701709194 92.573011141923
"211" 42 47.8337227243565 87.3776958465587
"212" 42.2 53.1150408542647 82.6441115055611
"213" 42.4 58.2293183544101 80.0379760136936
"214" 42.6 62.1432050475659 79.1489678471605
"215" 42.8 67.5338118715293 80.4063172364415
"216" 43 74.2173980730124 81.8832254670178
"217" 43.2 80.3799533764704 85.786207613545
"218" 43.4 86.406058284162 91.051770278975
"219" 43.6 91.6620992933968 97.5702251401303
"220" 43.8 93.5158698601305 104.728776488759
"221" 44 92.705914924739 110.026296423765
"222" 44.2 88.8862790838312 113.750323991319
"223" 44.4 83.602978336287 114.963648667675
"224" 44.6 77.350684757637 115.38723415325
"225" 44.8 70.037338317362 116.4891933864
"226" 45 62.1603630690479 115.46708852317
"227" 45.2 55.391135798092 112.717631258505
"228" 45.4 51.5333107808498 107.200301056711
"229" 45.6 50.9958510782298 99.93432606295
"230" 45.8 53.4458500383203 94.2298999748389
"231" 46 57.1863613113415 87.2956701392864
"232" 46.2 61.788593864571 80.6817541982105
"233" 46.4 67.7718470722707 76.4456027742473
"234" 46.6 74.8920166471304 73.2369473055587
"235" 46.8 82.2319559375951 71.0330737490581
"236" 47 90.3623768332501 71.01585832595
"237" 47.2 97.7457496665137 73.4875319568696
"238" 47.4 102.897230139521 77.3261862555686
"239" 47.6 104.305031636884 81.5247759081827
"240" 47.8 104.344350116573 86.3284132270965
"241" 48 102.890788128724 92.9859478670517
"242" 48.2 100.563002714823 100.37217647958
"243" 48.4 97.2196357976027 106.888361065057
"244" 48.6 92.4271373586369 113.54001925375
"245" 48.8 86.9142317295607 117.647331342893
"246" 49 81.420612282128 117.942629760463
"247" 49.2 75.4284961027751 117.374366674594
"248" 49.4 68.748238273537 115.87133185105
"249" 49.6 62.084192838137 113.390331149825
"250" 49.8 55.8806272898716 109.969063766335
"251" 50 51.0825405646665 104.504182198053
"252" 50.2 49.590240908753 98.3798839140509
"253" 50.4 50.6269334805703 92.0005026823389
"254" 50.6 53.8213898338608 85.4483037089593
"255" 50.8 57.7653427607478 79.2853990904282
"256" 51 61.5119633346536 72.5127393652
"257" 51.2 66.8677539695227 66.8675869352625
"258" 51.4 74.7810449996491 62.2807526408959
"259" 51.6 82.5230071461086 60.3560683374094
"260" 51.8 90.6843931428832 60.4024850159405
"261" 52 97.9446122390869 62.5788924683591
"262" 52.2 101.252978144867 68.2312255509942
"263" 52.4 104.783406473108 75.7195571455448
"264" 52.6 105.958937042776 81.7069078985553
"265" 52.8 102.661588165645 85.3845753118974
"266" 53 98.0498647847177 91.8562315510782
"267" 53.2 93.3515585033404 98.8547706252517
"268" 53.4 87.4843496850607 105.173148646778
"269" 53.6 79.3836685935904 109.041908204183
"270" 53.8 70.4198327084107 111.084551359289
"271" 54 62.8083839931812 108.483419812702
"272" 54.2 55.8764129737302 103.849113277734
"273" 54.4 51.0454852376056 97.5948084199246
"274" 54.6 49.0749457128203 89.7640279381167
"275" 54.8 49.5268564494402 81.3157333472677
"276" 55 52.3300096816908 72.9947962832315
"277" 55.2 58.0181923041772 66.5367708705252
"278" 55.4 65.4818604059737 63.11742220395
"279" 55.6 73.9419424632092 62.8378628609222
"280" 55.8 82.3924854651142 64.64615177595
"281" 56 89.8266804138653 68.6676746140041
"282" 56.2 95.0097441551218 75.0847160925848
"283" 56.4 98.619335907956 83.3798533230916
"284" 56.6 100.173342263445 91.845334013908
"285" 56.8 100.496184398629 97.0572479893925
"286" 57 98.0685370383777 99.6367162443113
"287" 57.2 93.8146337934043 105.110107451347
"288" 57.4 88.1905599702306 110.932686039283
"289" 57.6 80.663703543487 113.846418471386
"290" 57.8 73.0759712020332 115.463563577958
"291" 58 64.3885413950254 116.400834123745
"292" 58.2 56.495479174905 114.226485661286
"293" 58.4 49.6733369379276 109.960676017162
"294" 58.6 43.9708245531077 103.9153926567
"295" 58.8 42.7527226333105 97.2890244015971
"296" 59 45.0544771391697 90.63455449995
"297" 59.2 49.2292942645223 88.7608461307288
"298" 59.4 55.0854385129464 86.5544992233284
"299" 59.6 61.4339278657044 84.9416985068282
"300" 59.8 68.613681698599 83.0172640463638
"301" 60 76.5733334500584 83.2468323495482
"302" 60.2 84.7378798102764 84.7442521797658
"303" 60.4 92.1841661847582 88.15036894545
"304" 60.6 98.5338965532049 93.1857036361295
"305" 60.8 101.498826585756 95.9915312354458
"306" 61 100.93236082907 100.27552077902
"307" 61.2 100.117502480784 106.602005326136
"308" 61.4 99.608015215134 109.628055947026
"309" 61.6 97.7983785940039 109.254610240264
"310" 61.8 96.3502823775659 107.738892825266
"311" 62 93.2355353827177 106.382429001258
"312" 62.2 88.4286434169343 106.012367102503
"313" 62.4 82.4707440808027 105.066968551397
"314" 62.6 75.8941535211335 103.750658866614
"315" 62.8 68.7513519120887 101.769665238374
"316" 63 61.9328166913318 99.197416908631
"317" 63.2 55.8968699666665 95.1031486334885
"318" 63.4 50.9933329588956 88.7601991116717
"319" 63.6 47.936629390896 81.1077897580773
"320" 63.8 47.565188904737 73.01594618265
"321" 64 50.1532986334176 64.8277830122272
"322" 64.2 53.9014008359127 56.7338410456233
"323" 64.4 59.6539984502533 49.8803385735014
"324" 64.6 67.4086063681108 46.0910212827757
"325" 64.8 75.3777254038236 45.6505516486233
"326" 65 83.1762483027206 48.3301782131089
"327" 65.2 90.4226073632813 51.3197731938659
"328" 65.4 96.7387263816961 54.4627281951955
"329" 65.6 98.7974553561448 57.8104509046605
"330" 65.8 98.2123793509194 63.272361011923
"331" 66 96.953618214909 70.8872954414546
"332" 66.2 95.3937127850976 78.8173396225872
"333" 66.4 92.6069861629565 87.2912893924891
"334" 66.6 88.7840617793921 95.6490510701741
"335" 66.8 83.8954641379784 103.89562460189
"336" 67 77.4623907960723 109.793388932779
"337" 67.2 69.166324774237 111.66732552805
"338" 67.4 60.6233824046181 112.290512555761
"339" 67.6 52.243323461812 110.816969703625
"340" 67.8 46.1223273562937 108.703110323631
"341" 68 37.5172625647242 105.957477392179
"342" 68.2 30.4688366005206 104.287137295269
"343" 68.4 23.0301547049491 101.239313001513
"344" 68.6 17.7648429848722 97.9273463926057
"345" 68.8 11.3278581887619 93.79392894875
"346" 69 8.08962484822251 88.8657764827599
"347" 69.2 9.1979030154 84.5329295125761
"348" 69.4 10.0891018942238 79.3769362921079
"349" 69.6 11.4783748374 72.1635132800022
"350" 69.8 13.3976330259294 64.3654337350739
"351" 70 18.0157273938 57.1919334498717
"352" 70.2 22.9410201724314 53.2656094066167
"353" 70.4 30.2934044210649 50.12322084195
"354" 70.6 38.1977557646157 48.8669381243658
"355" 70.8 45.9250669602913 48.8769739082543
"356" 71 54.1081082694567 50.4281946707076
"357" 71.2 61.6376876136613 54.0256887631335
"358" 71.4 68.9976862798924 59.0098222503554
"359" 71.6 75.3133658072562 65.5836419194628
"360" 71.8 79.1739700352456 73.2353715910448
"361" 72 81.3101620799229 82.7165192808731
"362" 72.2 81.954601256541 93.1066892582743
"363" 72.4 80.0187216140324 103.190983302695
"364" 72.6 76.0888022094276 110.987386344119
"365" 72.8 71.8377970331507 118.000131709071
"366" 73 68.1137791823795 122.535729452843
"367" 73.2 65.5694511165118 120.950146301719
"368" 73.4 63.591838098237 118.154871649225
"369" 73.6 58.775228224415 114.730390013814
"370" 73.8 54.3889458499914 109.804552761224
"371" 74 50.6004395294586 103.733315195884
"372" 74.2 48.4135787194691 96.4833100499678
"373" 74.4 48.5928089232925 88.72364253495
"374" 74.6 50.9117987383218 80.7258623658399
"375" 74.8 55.5362825418203 73.5035826063111
"376" 75 62.493641187996 67.6445463683045
"377" 75.2 69.9950113782415 62.8012531333773
"378" 75.4 78.0078892668795 60.4314300587537
"379" 75.6 88.5326098813769 60.7121275103904
"380" 75.8 96.6852165391897 63.9713071901122
"381" 76 102.247364533125 69.6935951041914
"382" 76.2 105.035412635329 75.7394986043447
"383" 76.4 102.114808372066 81.0230025637131
"384" 76.6 96.9101373401218 86.7994372693239
"385" 76.8 92.0705473571684 94.0674317468084
"386" 77 86.6810644573826 101.638084093193
"387" 77.2 79.659662477412 107.5461253902
"388" 77.4 71.4685228544126 111.619842261041
"389" 77.6 63.4757029591536 110.38064480495
"390" 77.8 55.7790187534696 106.948757693315
"391" 78 49.5459833398716 101.107005371386
"392" 78.2 45.5896062502435 93.5923138892543
"393" 78.4 43.5961567160649 85.2489383930876
"394" 78.6 46.0096818903481 77.0316922898389
"395" 78.8 51.6873896003739 71.0701393035065
"396" 79 58.9969788826463 67.2774606410296
"397" 79.2 67.2003227768977 64.6393270903607
"398" 79.4 75.6918343006435 62.9811658725326
"399" 79.6 85.8473546399303 64.0512452208085
"400" 79.8 94.370503398541 66.7223318027878
"401" 80 101.928103076697 70.6403808872131
"402" 80.2 102.550754423703 74.7653774788959
"403" 80.4 101.24111570321 80.2200842907
"404" 80.6 100.471134968197 88.15036894545
"405" 80.8 100.349008860378 95.4840957892777
"406" 81 97.8469713478576 100.525171256726
"407" 81.2 92.5206665134281 103.754008915118
"408" 81.4 85.7711444367327 107.661103991484
"409" 81.6 78.5796056839369 112.15142322585
"410" 81.8 70.6175813185198 115.103625579647
"411" 82 63.4714798631869 114.734339231875
"412" 82.2 61.7561001634704 111.484025377578
"413" 82.4 59.9066161786761 106.269601766734
"414" 82.6 58.8521669999334 99.3735643970303
"415" 82.8 59.9463427571083 92.9610434359791
"416" 83 62.8109294044007 86.2658143868638
"417" 83.2 67.0575551435133 80.69781228195
"418" 83.4 72.6764462868852 76.2672022392066
"419" 83.6 79.6456758078055 73.6223647938438
"420" 83.8 87.6218098190922 72.5613502836079
"421" 84 95.743519672248 74.4848117868969
"422" 84.2 101.518018231513 78.0292404852131
"423" 84.4 103.982905019948 81.0633780491674
"424" 84.6 102.204713978885 83.8686306103144
"425" 84.8 99.1339556553985 89.10582492795
"426" 85 96.5664140510087 95.8920548975674
"427" 85.2 92.5176090683844 102.521406877104
"428" 85.4 85.9931808501812 108.180200724041
"429" 85.6 77.5442906403777 111.815166952345
"430" 85.8 70.1648647021448 110.152676360003
"431" 86 65.1700381857801 104.093305149993
"432" 86.2 60.3457535148321 96.4890476174987
"433" 86.4 58.2091835644964 87.9989381859594
"434" 86.6 58.9376846932584 80.3301892182071
"435" 86.8 62.0598544692764 74.1068422412658
"436" 87 67.7821194678653 69.4285963153824
"437" 87.2 74.9913178246233 66.3902932421864
"438" 87.4 83.0323095421826 64.7790847822109
"439" 87.6 91.0917607786993 65.8468132760827
"440" 87.8 98.860105999513 69.1293174120978
"441" 88 103.987526214611 72.3777354077907
"442" 88.2 102.868358218405 75.3020917698682
"443" 88.4 101.803486098893 79.93344749595
"444" 88.6 100.890876983832 87.2970479128034
"445" 88.8 98.3432157172181 94.1352167551601
"446" 89 94.0413698886783 101.658024044133
"447" 89.2 87.6957091665913 107.865995436515
"448" 89.4 80.704878729162 112.893494038925
"449" 89.6 73.3556874743406 114.97615504273
"450" 89.8 67.3423841886335 112.619926124855
"451" 90 59.9557524709369 109.61628001895
"452" 90.2 53.4072596786249 105.022403726079
"453" 90.4 49.5051035409294 98.8903706177642
"454" 90.6 48.2052269868549 90.7427193281575
"455" 90.8 49.367168871228 82.2163048255661
"456" 91 53.4555517452707 74.5897801631932
"457" 91.2 59.4897202706154 69.0885838120142
"458" 91.4 67.2673086857478 65.3706366600717
"459" 91.6 75.0242179121739 64.2307361313848
"460" 91.8 83.1130992041536 65.1426622352321
"461" 92 90.4457274115396 68.6858867195026
"462" 92.2 96.639675585387 74.69754871185
"463" 92.4 100.756538844892 82.3418555070103
"464" 92.6 100.738190221037 90.236447840575
"465" 92.8 96.7334709016886 96.7205682372189
"466" 93 92.3537177967903 103.71333721122
"467" 93.2 86.6020261796921 109.838403119155
"468" 93.4 78.9812650571056 113.176838019272
"469" 93.6 70.7129441996564 115.638351736899
"470" 93.8 62.7015850373299 117.368370816909
"471" 94 54.6978941458148 118.552665044343
"472" 94.2 47.0576052548972 117.521249173309
"473" 94.4 38.8934767236755 116.034020421622
"474" 94.6 32.0710457182838 113.508767880989
"475" 94.8 26.7720884321149 107.966081624369
"476" 95 22.6639078806402 100.790126959103
"477" 95.2 19.306342243787 93.0486732824
"478" 95.4 17.1078543261316 85.1387085179665
"479" 95.6 17.0086531843844 77.0229815800269
"480" 95.8 17.77021911531 69.3135119736491
"481" 96 20.1811899135133 61.8870630966605
"482" 96.2 23.3973381898888 54.7058377598846
"483" 96.4 28.1665600086216 47.8117523304404
"484" 96.6 34.7317761387597 43.2979837629197
"485" 96.8 42.6017462547004 41.0624921989163
"486" 97 50.4933234616249 41.8821384365707
"487" 97.2 57.2535395459581 45.6178784013923
"488" 97.4 62.5972989980869 51.7631307464591
"489" 97.6 66.4001969160703 59.7874811686444
"490" 97.8 68.0675076890639 68.3026083243635
"491" 98 67.7076896541711 77.7074026805816
"492" 98.2 65.5659486000002 86.2208551825606
"493" 98.4 60.8920987402242 94.6830967986788
"494" 98.6 54.878535345012 101.268779585175
"495" 98.8 48.2689785842666 104.823885548535
"496" 99 43.2152211143259 103.133214284586
"497" 99.2 39.7719663435378 98.5632197377805
"498" 99.4 35.554703975537 92.46902998635
"499" 99.6 31.886945128487 83.5842950922395
"500" 99.8 32.216570849071 75.9391341673394
"501" 100 34.9595434556365 69.3287790397163
"502" 100.2 39.6446215943977 63.6702217366821
"503" 100.4 45.796428458698 58.2752764724546
"504" 100.6 53.4590718808327 54.5701094333986
"505" 100.8 61.8198048038027 52.6174638278447
"506" 101 70.1506309880062 53.3350228754308
"507" 101.2 78.3271729254693 56.5628250567465
"508" 101.4 85.5059286252668 61.4519484729867
"509" 101.6 90.713616170162 67.808711078025
"510" 101.8 93.5984956507826 76.0152471364109
"511" 102 95.3193547963798 84.4548016988518
"512" 102.2 96.7837618935378 92.5584218003059
"513" 102.4 98.2122915526665 98.9968359194372
"514" 102.6 96.0162816499998 100.718289946027
"515" 102.8 90.9099901326119 101.533122407
"516" 103 83.9708245573835 102.828149642131
"517" 103.2 76.3191468521153 103.354802111215
"518" 103.4 68.1199773360673 102.34230262837
"519" 103.6 60.5140748825301 98.7954664608207
"520" 103.8 53.9976067070087 92.3560369310283
"521" 104 50.2418747775719 84.4439208322047
"522" 104.2 49.750641067487 75.9478311118071
"523" 104.4 52.8088663966814 68.34058157495
"524" 104.6 58.011016778287 62.3130192624929
"525" 104.8 65.1316215060833 59.4358486933995
"526" 105 72.999376386786 59.4599009849593
"527" 105.2 80.4602975450925 62.7247210294913
"528" 105.4 85.2766237532306 69.0690146829756
"529" 105.6 86.0706979387751 77.3747687631534
"530" 105.8 84.5212832730387 86.0615444871569
"531" 106 81.2419428373844 94.4400458490526
"532" 106.2 76.3074176271024 102.240486485668
"533" 106.4 69.6316774644101 109.613013502771
"534" 106.6 63.146855322405 111.372648284048
"535" 106.8 58.445332532082 108.780321837016
"536" 107 54.8989789686688 103.673922872032
"537" 107.2 54.0155942685135 96.583747679481
"538" 107.4 56.6647672292609 89.0692683512283
"539" 107.6 61.1899989828586 83.3155925667465
"540" 107.8 67.2109202075659 79.4339284033447
"541" 108 75.1850925597032 75.6227055496797
"542" 108.2 83.197561123487 73.2125463145446
"543" 108.4 91.2925692869606 72.5613502836079
"544" 108.6 98.8526920096491 74.4658291168149
"545" 108.8 103.416445197743 77.3202345523603
"546" 109 105.42198071021 77.2991188584857
"547" 109.2 105.766014244811 77.0963457677338
"548" 109.4 106.082295898645 77.5598936867921
"549" 109.6 105.725555423566 78.6393913231605
"550" 109.8 105.199156658348 80.8905651410283
"551" 110 105.268562322496 84.29032677615
"552" 110.2 103.559380753538 87.7469541972833
"553" 110.4 100.752646203384 91.7223043877192
"554" 110.6 97.6245796388567 97.7322275128071
"555" 110.8 93.9955328926837 103.844908198975
"556" 111 88.9647047394539 109.791052132553
"557" 111.2 83.4111590351894 114.822593885024
"558" 111.4 77.4874033329673 120.82696354695
"559" 111.6 71.3379199033463 124.31139208313
"560" 111.8 67.9414538662001 122.509192604663
"561" 112 62.2777857373894 120.06259876095
"562" 112.2 54.9035104576345 117.694320981376
"563" 112.4 49.7410592531088 113.873813287748
"564" 112.6 43.5239614839391 108.175064676072
"565" 112.8 38.5049810446712 101.067463333424
"566" 113 35.9433596083277 93.908470928481
"567" 113.2 35.7725704799602 86.2769927511911
"568" 113.4 37.612093606541 78.1430434927068
"569" 113.6 41.2622181744869 70.8717018092921
"570" 113.8 47.6824654211086 64.801090583923
"571" 114 55.2062830959294 60.7871242501712
"572" 114.2 63.6506597920584 59.5685856975214
"573" 114.4 72.8947152133798 61.6125790315125
"574" 114.6 80.1601530328853 66.4275103873907
"575" 114.8 86.8312439548059 73.1826567782172
"576" 115 92.1505245728203 81.8247603638731
"577" 115.2 96.0130331146408 91.2584590902321
"578" 115.4 97.2702162985639 99.8036654157705
"579" 115.6 93.2272395362225 104.560522853148
"580" 115.8 86.6673112612611 108.717329497781
"581" 116 78.8697749626886 112.460701918673
"582" 116.2 71.5658983729828 114.800484159809
"583" 116.4 65.1083948066056 114.433505548797
"584" 116.6 58.5343227886649 112.088589849374
"585" 116.8 51.4402343361676 108.121807692261
"586" 117 45.810492530587 101.88345626725
"587" 117.2 41.0918748077643 94.2508349580845
"588" 117.4 38.7783709414606 86.1187678037132
"589" 117.6 38.1422580234122 77.7439352818472
"590" 117.8 39.2007947881412 69.0716095790061
"591" 118 41.809580612885 60.9504851407267
"592" 118.2 46.3187545510458 54.4171524338912
"593" 118.4 52.691637899419 49.930274391115
"594" 118.6 60.1828947040012 47.0512023686929
"595" 118.8 68.0903578237005 46.5425799754937
"596" 119 76.5812407726035 48.1418092122218
"597" 119.2 83.9115406191599 51.8198249230248
"598" 119.4 90.802497391248 57.0802932525783
"599" 119.6 96.449860502071 62.5492218320562
"600" 119.8 100.824905641159 68.9850460023617
"601" 120 102.623802570154 76.4513412486167
"602" 120.2 101.499809335949 84.3171122088218
"603" 120.4 98.9131340515851 92.8355156024946
"604" 120.6 96.1460028246734 100.619879225535
"605" 120.8 90.7394520940407 106.556715186834
"606" 121 83.3957217803844 111.171141720386
"607" 121.2 75.2094677356903 113.144449680882
"608" 121.4 68.3233912704702 113.867390054253
"609" 121.6 60.866383500405 115.304114703843
"610" 121.8 53.361388118987 116.064849602426
"611" 122 45.426467721946 116.312825609958
"612" 122.2 38.2992395527128 114.813755089345
"613" 122.4 32.184926779895 111.040036827006
"614" 122.6 26.7526625235887 105.329143627416
"615" 122.8 22.175935953137 98.453369290075
"616" 123 19.2055387791913 90.7907507823065
"617" 123.2 17.963171489103 82.6053119041553
"618" 123.4 19.8959686603011 73.8219113530208
"619" 123.6 23.3403119937842 66.8669413568959
"620" 123.8 27.7240083590813 61.1416113420255
"621" 124 34.2013525430762 56.8182374050393
"622" 124.2 41.1653353846634 53.3530367514206
"623" 124.4 48.750628342953 50.7428757898238
"624" 124.6 55.519557409279 48.560435413148
"625" 124.8 63.2867089614375 47.379832377346
"626" 125 70.5405735030015 48.8727794201927
"627" 125.2 76.2271281385053 53.9906261582711
"628" 125.4 80.2605898375779 61.0814323648773
"629" 125.6 82.5629655420673 69.5462760290571
"630" 125.8 82.8802780873826 78.5974707830283
"631" 126 83.1153819587302 88.1658628262473
"632" 126.2 81.5718466173273 97.1445016479416
"633" 126.4 77.380425374148 105.500801820882
"634" 126.6 70.5969880053175 109.976870186357
"635" 126.8 62.7262765027738 108.850871018761
"636" 127 56.0426991758063 104.441294899168
"637" 127.2 50.6829707155126 97.6314321564115
"638" 127.4 47.2352115426142 90.5754899483045
"639" 127.6 45.8804172541889 82.1971432083346
"640" 127.8 47.7756530098047 73.81852920795
"641" 128 51.51477964677 66.8851637198462
"642" 128.2 57.1743788488906 60.7752401991427
"643" 128.4 64.090905317541 56.7683741616797
"644" 128.6 71.9834978520007 54.2430769132803
"645" 128.8 79.6056467972437 53.507773025004
"646" 129 86.6382729952764 54.4747361587395
"647" 129.2 93.3122400236507 56.3765155136224
"648" 129.4 97.4278447711659 57.531949249372
"649" 129.6 98.0411727576762 59.3196998663013
"650" 129.8 96.7458509450445 62.2380644855429
"651" 130 96.0962658584329 67.2628960883824
"652" 130.2 95.182022650514 74.4417275244635
"653" 130.4 94.1965034345659 81.8812367093973
"654" 130.6 92.7677462910254 89.3181484796167
"655" 130.8 90.1252129188903 97.2504850006223
"656" 131 86.0284916611421 104.719293552321
"657" 131.2 81.3865982060164 111.567872462757
"658" 131.4 76.1581214936718 114.525771487572
"659" 131.6 70.233014395309 114.022173651247
"660" 131.8 63.4039831397197 111.934633558097
"661" 132 56.3015899328528 107.90112001134
"662" 132.2 50.8361198867158 102.057921450043
"663" 132.4 47.9803648933518 94.993499630923
"664" 132.6 47.219317345067 87.12612013221
"665" 132.8 48.1823554293801 79.0058203284742
"666" 133 51.7339605005597 71.7686418273136
"667" 133.2 57.6313866116551 66.1106205916049
"668" 133.4 64.4593479666108 61.6461890981535
"669" 133.6 73.2408582577905 58.7052629704768
"670" 133.8 81.5990995660103 57.38468630895
"671" 134 89.5656059234051 59.56312594905
"672" 134.2 96.0880247275039 64.1959538723314
"673" 134.4 99.3237547219155 70.0673608464038
"674" 134.6 100.509971832244 76.8691021827067
"675" 134.8 99.7683109848352 85.0110135743786
"676" 135 96.9287071364615 93.30983125095
"677" 135.2 92.804048673662 100.8579335127
"678" 135.4 87.1665790213394 107.732517622852
"679" 135.6 80.1508017268902 113.4699524817
"680" 135.8 73.3581115811507 114.632973039709
"681" 136 67.4706097908147 110.758545042286
"682" 136.2 62.7467753023861 104.511950467622
"683" 136.4 60.2719087917142 97.7535701659227
"684" 136.6 59.1681450731536 89.9055769725611
"685" 136.8 60.8397872266258 81.4940256007
"686" 137 64.3026953171478 75.2442357000978
"687" 137.2 70.1033475496728 70.4228555568703
"688" 137.4 77.1229129947391 66.8295764037848
"689" 137.6 84.6842403938763 64.3316122843659
"690" 137.8 92.2874791803374 64.6925851508004
"691" 138 99.5086716868172 67.1663922731858
"692" 138.2 103.322069644642 70.6490510866914
"693" 138.4 101.408570299746 72.7905903578121
"694" 138.6 99.1975381319343 77.2715806534763
"695" 138.8 96.8056757422305 83.5560139390013
"696" 139 94.9469485542261 90.40524506415
"697" 139.2 91.7769430065383 97.3309126678987
"698" 139.4 87.4718352870378 104.431986654018
"699" 139.6 83.1253147709994 111.27240372195
"700" 139.8 77.6404436325112 115.362371750265
"701" 140 71.4088925791591 115.128686720171
"702" 140.2 64.573707910487 112.698361558017
"703" 140.4 59.746709220587 107.893274397175
"704" 140.6 56.9154567772501 102.22742042095
"705" 140.8 56.2226343068701 96.0172541845388
"706" 141 56.8577425710015 89.1355089973092
"707" 141.2 59.7128857088539 81.5954149664271
"708" 141.4 64.8893089215673 75.9990162537268
"709" 141.6 70.7036941328716 72.67198202895
"710" 141.8 78.1093011722978 71.0193014105716
"711" 142 85.5119685380762 72.2625008935928
"712" 142.2 91.9691150591218 76.5070992595761
"713" 142.4 97.519179680697 81.2116709616139
"714" 142.6 99.7389666783021 86.5782825473534
"715" 142.8 98.6721913442012 91.9513173665887
"716" 143 94.8714049742012 95.9979544689416
"717" 143.2 89.4576798505458 100.333637078605
"718" 143.4 83.122173625239 105.318570574801
"719" 143.6 76.4527230160689 110.081999547032
"720" 143.8 68.637382004412 112.275632503575
"721" 144 60.9959428894704 110.820733621132
"722" 144.2 53.8299333352887 107.1639429972
"723" 144.4 49.0387988744615 101.947801099518
"724" 144.6 47.3263557071626 95.4858607318149
"725" 144.8 47.6461315774314 87.2692262060333
"726" 145 49.4393697699439 79.3371111758379
"727" 145.2 53.3206654078798 72.1055331250393
"728" 145.4 58.9829785576921 66.1095510243603
"729" 145.6 66.2173813143554 61.9742275020816
"730" 145.8 74.2302820946056 60.1700834104754
"731" 146 82.4831540557925 61.2631298527278
"732" 146.2 89.9332155774522 65.0083942180109
"733" 146.4 95.4921387288175 71.0007437680348
"734" 146.6 100.420080927026 78.6572906358457
"735" 146.8 103.179782334809 86.8559337969848
"736" 147 100.567821639013 91.3084024033974
"737" 147.2 95.4367320225122 93.6406277759836
"738" 147.4 89.063441421187 97.657155971325
"739" 147.6 81.2379753638722 100.95347911095
"740" 147.8 73.3480019150767 103.174710113001
"741" 148 64.7877017649323 103.911378135765
"742" 148.2 56.3210439401478 102.997324082211
"743" 148.4 48.7971679350128 99.4939377307862
"744" 148.6 45.149689145908 94.2518773249237
"745" 148.8 43.692721037408 87.3927091137131
"746" 149 44.2179869458737 79.9370529902236
"747" 149.2 47.6413758387302 73.6119441306527
"748" 149.4 52.8603753702142 68.2039224162409
"749" 149.6 58.9028001053365 64.4939552477642
"750" 149.8 65.8653025707347 61.937053574242
"751" 150 73.677834514515 60.4457172510154
"752" 150.2 81.9354131968454 60.380852050299
"753" 150.4 86.880392054418 62.2904585777172
"754" 150.6 88.6306494970316 67.4033247540214
"755" 150.8 89.4555225414606 73.7514796653184
"756" 151 90.7165080728348 80.9670016196283
"757" 151.2 90.9269189224784 89.2870320970448
"758" 151.4 89.0175152525495 97.9710915084321
"759" 151.6 85.3207590267283 105.625329397795
"760" 151.8 80.5497864169912 112.781863593463
"761" 152 74.4149175776027 117.741077613388
"762" 152.2 68.754572917487 116.900039458875
"763" 152.4 65.0368289387643 112.759382276227
"764" 152.6 60.2263621781894 107.772750073652
"765" 152.8 56.3477202668441 101.277651676441
"766" 153 53.7538992347673 93.9134651240061
"767" 153.2 52.5603812718514 86.4055455904921
"768" 153.4 53.2911934157572 78.6285184243554
"769" 153.6 54.8408530938514 71.5540092344734
"770" 153.8 56.7057249109075 64.5818594107724
"771" 154 60.7561039016816 57.8514223287199
"772" 154.2 65.8988469421896 53.30807411695
"773" 154.4 72.3958620023173 50.0890974140036
"774" 154.6 79.8880084635719 47.5200539764217
"775" 154.8 87.2292363851225 47.3193593605949
"776" 155 89.2308814693789 50.8841425433284
"777" 155.2 88.8458601724696 55.7761969331935
"778" 155.4 87.4322425746639 63.0159578518261
"779" 155.6 85.3456841343887 70.7678947495393
"780" 155.8 82.0800649599998 78.0976654030782
"781" 156 77.1131089933609 84.4714619607315
"782" 156.2 71.0283176839648 90.5770580337465
"783" 156.4 64.3933316081819 95.1138616992636
"784" 156.6 56.398849893012 98.504326942475
"785" 156.8 48.3076306490463 99.6287960708059
"786" 157 40.7788688714113 98.817753973597
"787" 157.2 34.332117693187 95.262146308525
"788" 157.4 29.9013619041594 89.5308381063724
"789" 157.6 29.0477252247434 82.7655170235654
"790" 157.8 30.948732997514 76.0462049581392
"791" 158 34.6960717819506 69.4894450108773
"792" 158.2 39.8082101799823 63.9817973357818
"793" 158.4 46.6748195050981 59.0337325602278
"794" 158.6 53.6828564988795 55.8380977466229
"795" 158.8 56.9859562118324 56.5091411904409
"796" 159 57.666642498096 59.8514999364954
"797" 159.2 60.6148357357171 63.6281261096403
"798" 159.4 64.4161978447032 69.2461128304365
"799" 159.6 67.3217100912746 76.1894129025783
"800" 159.8 68.2434326815214 84.101212385131
"801" 160 66.8022031667434 92.2090152984628
"802" 160.2 61.954332637162 99.498001164275
"803" 160.4 55.5226827412497 105.371248467323
"804" 160.6 49.4333853456936 108.991943492644
"805" 160.8 45.4585335325845 106.614750005633
"806" 161 43.6791284815639 102.090226741412
"807" 161.2 41.8897623414963 95.7207949451089
"808" 161.4 42.2708410946811 88.8646418644063
"809" 161.6 44.3737487899273 81.9004596287298
"810" 161.8 48.7777792351659 77.0898702416106
"811" 162 54.4609013188798 74.1461141162357
"812" 162.2 60.7210926354415 71.4767934544773
"813" 162.4 67.6506923543739 68.8368647983239
"814" 162.6 75.4513566897613 67.3518678325872
"815" 162.8 83.3357715369415 67.7939449401136
"816" 163 90.6334585601793 70.7708696124885
"817" 163.2 95.5642519819085 76.2284892563715
"818" 163.4 98.6841550785378 83.178759002611
"819" 163.6 101.554070888428 89.9770712306364
"820" 163.8 100.245874687384 94.7470983699244
"821" 164 95.7794746241766 96.0773589243983
"822" 164.2 89.525708002769 98.1018104862577
"823" 164.4 81.9272983103554 100.457312495476
"824" 164.6 74.5416832947652 102.412418854663
"825" 164.8 66.6040425098459 103.223707855694
"826" 165 58.1903359301023 102.171889645899
"827" 165.2 50.7941903076712 98.3586618111079
"828" 165.4 46.6084392322887 92.486162300519
"829" 165.6 46.2406974805826 85.4501672557761
"830" 165.8 48.8685717778455 79.5909255399594
"831" 166 53.5614295068817 74.8913218900552
"832" 166.2 59.5401447439565 71.1465757821065
"833" 166.4 66.1297563474357 68.0661942158731
"834" 166.6 73.7854319672324 66.2930104512409
"835" 166.8 81.7132885152025 65.0217448173465
"836" 167 89.7992873589464 65.0386634228149
"837" 167.2 94.8096187918318 68.5371638977862
"838" 167.4 96.1302368508817 73.8989886591079
"839" 167.6 97.5075218065369 81.446252801575
"840" 167.8 98.8452053484531 89.0863919249161
"841" 168 97.836923291937 96.638002923325
"842" 168.2 93.782751163937 102.6414513467
"843" 168.4 88.2822351728019 107.944106661651
"844" 168.6 81.5129753001734 109.001981200823
"845" 168.8 73.6794901714954 106.705648008984
"846" 169 65.935656359737 102.81343342355
"847" 169.2 58.9577183948145 97.3952292450879
"848" 169.4 53.8548235424606 91.0435567100026
"849" 169.6 51.270955615487 83.6927324889136
"850" 169.8 50.7733981270506 75.8892629009318
"851" 170 51.5080688936154 68.6012136044271
"852" 170.2 54.0630717565254 62.16196622145
"853" 170.4 58.7047458941086 55.6631439981392
"854" 170.6 64.5940692660405 49.7444507917446
"855" 170.8 72.8052257988481 45.0380717795333
"856" 171 79.1433889954869 43.9056795039778
"857" 171.2 81.6596503422925 46.9560611962556
"858" 171.4 82.8948436249914 52.1660364647111
"859" 171.6 84.0914497697647 59.1717428688111
"860" 171.8 84.4518206255869 66.7203598543227
"861" 172 83.134214683987 79.0618034417395
"862" 172.2 82.029683129796 89.9396774217682
"863" 172.4 78.7139216090463 98.9097749585517
"864" 172.6 73.9063951148063 106.997741830496
"865" 172.8 67.611221607823 113.734660778491
"866" 173 61.5169737874954 114.896658787772
"867" 173.2 56.3313414353795 111.998866121867
"868" 173.4 51.8714159831844 107.273940870816
"869" 173.6 48.0921161060324 101.359982201686
"870" 173.8 46.2109521959478 94.6591012644978
"871" 174 46.0741794852907 86.9591742906322
"872" 174.2 47.0120387455316 79.9607462383071
"873" 174.4 49.3030718313935 73.3934852381649
"874" 174.6 53.5203300944597 67.2588895899136
"875" 174.8 58.7385958834012 61.8980783786643
"876" 175 64.8337617147501 57.6998191593184
"877" 175.2 71.8546925827565 54.6130331284109
"878" 175.4 79.3696262794155 52.7404877654411
"879" 175.6 85.4376706123542 51.486225305481
"880" 175.8 90.1976181075391 52.0108695308543
"881" 176 91.9229870746163 56.0173958512345
"882" 176.2 93.8162182651595 61.3316496065695
"883" 176.4 95.0614442927012 68.85015809895
"884" 176.6 95.3792411362432 76.6383287126054
"885" 176.8 95.3858455506734 84.7366380791618
"886" 177 93.0829397086185 92.1465216862921
"887" 177.2 89.7163888387559 100.198749175194
"888" 177.4 85.9115110604126 108.120188612743
"889" 177.6 80.6818025262012 114.059908635974
"890" 177.8 75.1901417033005 114.877225784738
"891" 178 72.1656988361088 111.166420369269
"892" 178.2 69.9459118385038 105.754846149059
"893" 178.4 68.5196152146142 99.2857741233136
"894" 178.6 67.5776627520396 92.0090701238973
"895" 178.8 67.7889677315951 83.9894011802203
"896" 179 68.5747142767637 76.7531440113428
"897" 179.2 70.6787210172995 69.7749029962982
"898" 179.4 74.9865519482973 63.8784923141483
"899" 179.6 79.8908769815869 58.9342621932955
"900" 179.8 86.2886431359029 56.1569676482509
"901" 180 92.4598378179464 56.4619396303554
"902" 180.2 95.7532623043835 60.501449617381
"903" 180.4 98.5520653527347 66.1850277831624
"904" 180.6 100.782751164685 73.1727727508121
"905" 180.8 101.424952999616 81.2776752230534
"906" 181 100.172144536648 89.5426048056643
"907" 181.2 98.6552235479066 97.1145934669768
"908" 181.4 93.9031093989869 102.55864516155
"909" 181.6 87.2039638053066 104.963261594884
"910" 181.8 80.2428628497652 107.035164147385
"911" 182 71.8785525917764 108.127780172529
"912" 182.2 63.5740052770332 107.209708535858
"913" 182.4 55.8450054193835 105.012519698674
"914" 182.6 48.6978568782746 101.112439929277
"915" 182.8 45.3390140308798 95.3947726984768
"916" 183 44.4650615174309 88.4843320645668
"917" 183.2 45.9770031715584 81.2881475854232
"918" 183.4 49.7864975426756 74.7199027763462
"919" 183.6 54.6294686624324 68.6000023508045
"920" 183.8 60.1820720229688 63.3536804105318
"921" 184 66.3553265214245 58.8519937106464
"922" 184.2 73.7181422362751 54.6770212195602
"923" 184.4 80.6816423582126 51.0025785603571
"924" 184.6 88.0299895082013 49.1186271232072
"925" 184.8 93.8289035698584 50.0941021834357
"926" 185 94.1991100344687 53.3474504847136
"927" 185.2 93.2336916194059 57.6876777556527
"928" 185.4 92.5919576229209 63.9142364384122
"929" 185.6 91.0734514884522 70.9770861991239
"930" 185.8 88.3810473625732 77.7622561426138
"931" 186 84.4511538209606 84.3721272181605
"932" 186.2 79.0459329347178 90.4646956586167
"933" 186.4 72.9966370270548 96.0531235125686
"934" 186.6 65.960832508769 100.626827493001
"935" 186.8 58.3199770596802 104.364216097219
"936" 187 50.4946933144954 106.216584099297
"937" 187.2 47.4315171807073 103.709726707925
"938" 187.4 47.2225950874411 98.8707603821243
"939" 187.6 49.0555422989194 94.5114677838959
"940" 187.8 51.7719683642597 88.8591435651954
"941" 188 55.0612811055695 83.1451821013445
"942" 188.2 58.7333924258709 77.2035732602357
"943" 188.4 63.1582426416594 71.1827885665707
"944" 188.6 68.0730526028663 65.8190563613638
"945" 188.8 73.6202642974599 60.5523241608419
"946" 189 80.1229964348977 56.8762472325482
"947" 189.2 86.6810341359916 55.2423611518582
"948" 189.4 92.030995874478 56.9683804880036
"949" 189.6 95.3465032704512 61.4351372061911
"950" 189.8 99.160863877487 67.4195107340031
"951" 190 101.563503832808 73.9516105769411
"952" 190.2 101.858743488335 80.3292792601286
"953" 190.4 99.9111915315645 87.8867948813121
"954" 190.6 97.7301613658528 95.385423434072
"955" 190.8 94.1067603491151 103.256049065471
"956" 191 89.3667713967762 108.631870824859
"957" 191.2 83.90390195331 107.765119283534
"958" 191.4 77.1663132784606 106.568878306345
"959" 191.6 69.7096423130254 104.210195741899
"960" 191.8 62.9911391029783 100.561412690545
"961" 192 57.0225880869029 95.9445222611004
"962" 192.2 51.9917944097973 90.1864785909155
"963" 192.4 48.0199258454334 83.4686346312
"964" 192.6 45.696468939487 75.8204369808071
"965" 192.8 45.5200461453655 67.432154266978
"966" 193 47.3474355189557 60.0320955937937
"967" 193.2 50.9572984878656 53.4923627142218
"968" 193.4 56.8131931950142 48.0038457534954
"969" 193.6 63.7025542203719 44.0218311342332
"970" 193.8 70.8645421733561 41.4723259275014
"971" 194 77.7075363668203 39.4504236448389
"972" 194.2 82.2258506458737 38.953399582384
"973" 194.4 83.4391064255056 42.522434558735
"974" 194.6 84.6404522454314 46.8145121618111
"975" 194.8 84.8434062304961 54.3026833415463
"976" 195 84.5841442992092 61.1923553355055
"977" 195.2 84.5396087001507 68.883979549658
"978" 195.4 83.4874516093344 77.1318562252297
"979" 195.6 80.8436287245878 84.5581756129248
"980" 195.8 77.7107849021793 92.3168103323859
"981" 196 74.1561989704446 100.075755140586
"982" 196.2 69.0356394725794 107.245036320084
"983" 196.4 62.2782723626208 112.680760886706
"984" 196.6 55.9512627983795 114.778374434595
"985" 196.8 49.045215117215 113.907933504078
"986" 197 42.833209874087 110.5526268818
"987" 197.2 38.6398940151852 105.780179160476
"988" 197.4 34.8930216211233 99.4468592641649
"989" 197.6 31.6706934901938 92.6937268760276
"990" 197.8 28.8561456524094 85.6727727425534
"991" 198 26.2875723512548 77.9304022754946
"992" 198.2 23.810274092237 70.5495048106821
"993" 198.4 23.1930743235951 62.73523981095
"994" 198.6 24.1441042225223 55.6124422918527
"995" 198.8 25.3857905375155 48.8383600350071
"996" 199 27.0619468524659 41.7071622508342
"997" 199.2 31.323092205465 36.6124432784225
"998" 199.4 36.9088352045933 35.4173302517266
"999" 199.6 41.4018682797483 38.1279052798364
"1000" 199.8 45.5542626467318 43.5442239338786
"1001" 200 48.7063846102749 50.5710305145561
"1002" 200.2 50.7605643029441 58.7751022530071
"1003" 200.4 50.700837659987 67.51251972345
"1004" 200.6 48.1536439874606 75.9071224609237
"1005" 200.8 45.5567819190511 82.4453984379756
"1006" 201 39.2694895014022 90.5665389893314
"1007" 201.2 32.9946956858972 95.6192581898475
"1008" 201.4 26.6691989275659 95.9281158907131
"1009" 201.6 21.8246908679094 93.8139166486138
"1010" 201.8 14.352650674887 88.6535757629
"1011" 202 7.35796772599917 82.9225488135598
"1012" 202.2 6.15902048082842 78.8863298826085
"1013" 202.4 7.15562140369385 75.1034527706224
"1014" 202.6 9.37855940513102 68.5780960564754
"1015" 202.8 11.4535139800356 62.1027786827111
"1016" 203 15.9826200940214 54.6303373387086
"1017" 203.2 19.4607705908924 49.4346039176257
"1018" 203.4 24.9786639763481 44.2206261056167
"1019" 203.6 30.9716537169359 40.7285536507561
"1020" 203.8 38.395791787112 39.3783221054187
"1021" 204 46.0725884240182 40.8194682123562
"1022" 204.2 53.5552666156385 44.6877379192833
"1023" 204.4 59.176591265087 50.5090430672643
"1024" 204.6 63.2753861947171 57.1005861230031
"1025" 204.8 65.2252712882012 65.8848322104053
"1026" 205 65.4508124574101 74.4032356040782
"1027" 205.2 63.5425380431478 82.2498051300456
"1028" 205.4 59.8990655289229 90.0531146200013
"1029" 205.6 54.7043326363869 97.20809165955
"1030" 205.8 48.5393335414382 102.342385856243
"1031" 206 42.6288397217329 103.187053260204
"1032" 206.2 37.654638444962 100.03624136775
"1033" 206.4 33.0994273919746 94.6458903603632
"1034" 206.6 29.5394006058399 88.1070121193534
"1035" 206.8 27.101259333913 81.2129276812109
"1036" 207 27.6193955200659 73.7481271881868
"1037" 207.2 30.6566905929343 67.1001650362658
"1038" 207.4 34.8757453194415 61.3906526646682
"1039" 207.6 40.9866919133607 56.5312693148723
"1040" 207.8 48.4762597551928 53.0270576515088
"1041" 208 56.4436448752298 52.1833659318357
"1042" 208.2 63.9594736846209 54.5968022457268
"1043" 208.4 70.699082372853 58.3196682346821
"1044" 208.6 76.9733673756921 64.2378372535141
"1045" 208.8 80.3136311146712 70.8415295151079
"1046" 209 81.450594177276 78.8149504008399
"1047" 209.2 81.0944593320869 86.94012470095
"1048" 209.4 79.1841883971988 94.637753124933
"1049" 209.6 76.093257933562 102.0809171703
"1050" 209.8 71.411956054512 109.03026701635
"1051" 210 65.15130772892 114.901631800359
"1052" 210.2 58.5727915441943 118.745157015974
"1053" 210.4 51.4744622872665 119.749630502115
"1054" 210.6 44.2068378231198 118.859321382989
"1055" 210.8 37.8093179886263 116.582232870598
"1056" 211 33.337578593037 111.82019848525
"1057" 211.2 29.7509660114622 106.086093892975
"1058" 211.4 26.2115336166734 99.3567340283314
"1059" 211.6 24.0937624971068 91.9516624163219
"1060" 211.8 23.2292246715135 83.9683465654102
"1061" 212 24.0601406035981 76.5079608623944
"1062" 212.2 25.9761895026178 68.9537402428472
"1063" 212.4 29.3116459525524 62.013736601735
"1064" 212.6 33.1572980503518 54.9573116507067
"1065" 212.8 39.0745708380909 49.2831763741678
"1066" 213 45.8179906805686 45.5214328446031
"1067" 213.2 52.1142550913307 44.3347500146375
"1068" 213.4 58.4407885445258 46.2680023339209
"1069" 213.6 64.3594817696324 50.3768509754864
"1070" 213.8 68.9642714758318 56.1755402897172
"1071" 214 70.528273223487 62.6594919492743
"1072" 214.2 69.4222786311356 69.686827662004
"1073" 214.4 67.2205618420275 76.9999393983284
"1074" 214.6 64.6490683298921 84.8062730067
"1075" 214.8 60.8573834598203 92.1469514910526
"1076" 215 55.8670325788735 98.4387831973449
"1077" 215.2 49.281877415187 103.42492525235
"1078" 215.4 42.575877944446 106.748867857261
"1079" 215.6 36.6525465001024 106.506556616078
"1080" 215.8 31.257534905615 103.228228714086
"1081" 216 26.6050586730346 98.4601939756643
"1082" 216.2 21.814861247987 92.287493349675
"1083" 216.4 18.2360535777474 85.5858929722525
"1084" 216.6 16.0681350794622 78.170986543107
"1085" 216.8 14.583704128792 70.6282778765517
"1086" 217 13.0938131948063 63.0467666354962
"1087" 217.2 13.358111574737 55.903729536075
"1088" 217.4 15.8561517753935 49.6660306895762
"1089" 217.6 20.5350389349029 44.1503526469235
"1090" 217.8 25.6802240854384 43.0398597911053
"1091" 218 31.5633138138137 44.7007716422569
"1092" 218.2 37.8751228379563 47.3543484028684
"1093" 218.4 44.7136393326991 52.860264444344
"1094" 218.6 49.7900831901945 58.9170213752236
"1095" 218.8 52.9777902353481 66.1607264445055
"1096" 219 54.9518973702167 73.8426308003013
"1097" 219.2 55.4810574407177 81.9423549463346
"1098" 219.4 53.9615122826712 89.6187539290816
"1099" 219.6 51.0396034016609 96.8657891684283
"1100" 219.8 47.1843249812969 102.854915479429
"1101" 220 41.5475265476681 106.689224316131
"1102" 220.2 35.5101537746427 107.049601543557
"1103" 220.4 29.8338974089542 103.497184874196
"1104" 220.6 27.709247443462 98.2718326534
"1105" 220.8 27.0144054847843 92.1254101411122
"1106" 221 28.469431333613 84.9885322571433
"1107" 221.2 31.4597771028321 78.5298572915695
"1108" 221.4 35.1604151912978 72.4791692901392
"1109" 221.6 40.3103095160545 67.5727737043284
"1110" 221.8 47.2248457616051 64.6322542343864
"1111" 222 54.2241329896993 63.151243654658
"1112" 222.2 61.9669738956639 62.8062648574367
"1113" 222.4 69.9053665684036 63.6482310831166
"1114" 222.6 77.8566300157304 66.8594863301935
"1115" 222.8 83.9015328598435 72.3629127893935
"1116" 223 87.8257753227082 78.9763004409146
"1117" 223.2 90.6287537848318 86.2592250352603
"1118" 223.4 92.6664767322261 94.2104523683674
"1119" 223.6 92.794546707737 102.02424874651
"1120" 223.8 89.263616170007 106.570031558478
"1121" 224 83.3892247096665 108.286807933899
"1122" 224.2 76.0541188834423 106.788585289789
"1123" 224.4 69.2722662334007 103.375065825217
"1124" 224.6 63.482620099099 98.0311016748207
"1125" 224.8 58.6678706278716 91.2192608960782
"1126" 225 55.5502338409959 83.8815281093518
"1127" 225.2 55.4750907431196 76.9422852976745
"1128" 225.4 58.4719049272978 70.8574764333554
"1129" 225.6 64.0560145945732 66.2177121333724
"1130" 225.8 69.7714499726185 62.5508535687131
"1131" 226 76.6355196983588 60.3866146778987
"1132" 226.2 83.4064331672437 60.7382507304094
"1133" 226.4 89.8387565932102 63.0730617476196
"1134" 226.6 96.2392159200261 66.945892784263
"1135" 226.8 101.092157764682 72.4389439844378
"1136" 227 103.079825958151 79.0855806745046
"1137" 227.2 100.618382824591 84.1640404202022
"1138" 227.4 95.3145980124613 88.8902348601038
"1139" 227.6 89.0181042173795 92.7476125240574
"1140" 227.8 82.2010524281592 95.3459962691181
"1141" 228 74.6944795502721 96.5062658105864
"1142" 228.2 67.237621897248 95.6739506554367
"1143" 228.4 60.3640974603525 93.0047276598996
"1144" 228.6 53.6347780157764 89.3974904383974
"1145" 228.8 47.8207590227197 84.1176857641397
"1146" 229 43.289304238487 77.7832831385842
"1147" 229.2 40.9328166890869 70.0661929857682
"1148" 229.4 41.4580162602142 62.5576601131924
"1149" 229.6 44.476560187054 55.4855944179603
"1150" 229.8 48.667416952037 49.15629938766
"1151" 230 54.034127306477 43.27833418332
"1152" 230.2 61.2341820222831 39.7078230055325
"1153" 230.4 68.12878687879 39.0206293038894
"1154" 230.6 74.968858632437 40.69478120664
"1155" 230.8 82.2202160569155 41.9370104776018
"1156" 231 88.7418274797255 44.4956727615372
"1157" 231.2 91.6613492900147 48.2901608458944
"1158" 231.4 89.8856115254343 51.7860494992132
"1159" 231.6 88.3673344360147 56.7441769280889
"1160" 231.8 85.8782927490533 62.8299398729323
"1161" 232 81.8306116395396 68.6624193795816
"1162" 232.2 76.8747275266141 74.2719659454076
"1163" 232.4 71.1767689770124 80.0468066803144
"1164" 232.6 64.701465435529 84.2145326208996
"1165" 232.8 57.0121434480659 86.6015245106605
"1166" 233 48.967548013668 87.0433578760707
"1167" 233.2 41.3222305908554 85.9075617444237
"1168" 233.4 34.0939563735878 82.8688652035298
"1169" 233.6 28.181178417737 78.783715463675
"1170" 233.8 23.9697138594531 72.67198202895
"1171" 234 21.4315616055887 65.591891256933
"1172" 234.2 20.7264542420324 58.1768461780773
"1173" 234.4 21.4706390861756 50.3647889582802
"1174" 234.6 23.3961975955053 43.0931685670417
"1175" 234.8 27.755490344297 40.42725353154
"1176" 235 33.1653914529415 39.2599758530409
"1177" 235.2 38.6209470666391 37.9100008917326
"1178" 235.4 44.4832469134109 36.1361760894391
"1179" 235.6 50.985896637737 36.4435836664174
"1180" 235.8 57.495254154745 38.7235008614984
"1181" 236 63.3864146444298 41.6169327234643
"1182" 236.2 69.1559643752533 45.9977940763892
"1183" 236.4 73.8614476946324 51.57551393535
"1184" 236.6 77.0484317463084 58.9202405665393
"1185" 236.8 78.8317929957842 66.8015227490851
"1186" 237 79.282751162387 75.11794934415
"1187" 237.2 77.9934074784101 82.8112482500782
"1188" 237.4 75.512242243131 90.5600613216534
"1189" 237.6 71.2517837969498 97.7728372121814
"1190" 237.8 65.8821753493394 103.90442840772
"1191" 238 59.4299770230869 108.8455455264
"1192" 238.2 52.475070289008 111.943631622261
"1193" 238.4 45.873838970087 110.883574678637
"1194" 238.6 40.9683322338558 107.792037831598
"1195" 238.8 37.1885548343331 103.155111015924
"1196" 239 32.4041013067001 98.4191712754008
"1197" 239.2 26.3019879666192 94.633256231669
"1198" 239.4 19.7276497498853 91.0005427237551
"1199" 239.6 13.0931380534138 87.3564860071451
"1200" 239.8 8.27078918346314 83.0788692542119
"1201" 240 6.91483633385886 79.1090705986525
"1202" 240.2 9.59566647075012 75.9674670492921
"1203" 240.4 13.722491311513 74.4699009386283
"1204" 240.6 19.3674853288696 72.5922222251935
"1205" 240.8 25.4425760957816 71.1671388565125
"1206" 241 31.3375587350051 68.8049910888682
"1207" 241.2 38.4772372093262 67.2804804134143
"1208" 241.4 45.7301762192209 66.8340583193629
"1209" 241.6 52.5113940762415 68.1170627814682
"1210" 241.8 59.5071239369066 70.4061864133071
"1211" 242 63.9721921545391 74.5995106197326
"1212" 242.2 67.2981653969471 80.515176448127
"1213" 242.4 69.2065583236491 88.9543292045986
"1214" 242.6 69.5727082886564 96.934086316772
"1215" 242.8 67.9017914378315 104.544066635101
"1216" 243 64.6918836211508 111.773415934622
"1217" 243.2 60.1334241512489 115.47641004495
"1218" 243.4 54.8481663166634 115.129555436177
"1219" 243.6 49.699963915887 111.724652887
"1220" 243.8 46.7996240078528 106.87264544156
"1221" 244 44.4164339895904 101.246705257303
"1222" 244.2 41.8063188423352 94.5928721417357
"1223" 244.4 40.4172317554174 87.660178484863
"1224" 244.6 39.1974666599734 80.4361378507068
"1225" 244.8 39.8791542454036 73.2311007150055
"1226" 245 42.0514334482576 65.5472607209133
"1227" 245.2 45.7615914473842 58.5348052860154
"1228" 245.4 50.9237683989966 52.8940431912
"1229" 245.6 56.8528948137811 48.1298773804206
"1230" 245.8 63.2842822541225 45.2834344633051
"1231" 246 68.6736302447925 46.9135964859222
"1232" 246.2 71.9092256045869 52.4336871269045
"1233" 246.4 74.7718926471879 58.9027004867537
"1234" 246.6 75.3871163397302 66.2919462250851
"1235" 246.8 73.8032280868409 74.1702722953128
"1236" 247 70.9116858836185 81.8175396438974
"1237" 247.2 66.2518517230039 88.6232386859415
"1238" 247.4 60.6762913785378 94.7284404724246
"1239" 247.6 54.5032482976665 100.701957365129
"1240" 247.8 47.6111661592128 105.317755469724
"1241" 248 40.9334719970818 106.327095343562
"1242" 248.2 37.1153439399016 103.259002164657
"1243" 248.4 37.157593130071 98.8159634262066
"1244" 248.6 39.9233826153248 93.6885705593284
"1245" 248.8 43.8851031829734 88.6892116887338
"1246" 249 47.9502685764343 83.0411937969237
"1247" 249.2 53.3356200758005 77.8573550051618
"1248" 249.4 59.9936006377306 73.0156250209752
"1249" 249.6 67.0278363511163 69.8879809764931
"1250" 249.8 74.1880449107739 67.314781876637
"1251" 250 81.2063526889383 65.758877504242
"1252" 250.2 88.665114360331 65.9048992905096
"1253" 250.4 95.7337141336904 67.8007759351195
"1254" 250.6 99.8450054240869 71.3279739469
"1255" 250.8 100.542367097191 76.4140461551935
"1256" 251 100.106102922548 82.45585128975
"1257" 251.2 97.8421562586783 89.2321112838978
"1258" 251.4 94.4082566473075 94.8516268876679
"1259" 251.6 90.683177669148 101.533230368128
"1260" 251.8 86.6494228431263 108.46242334063
"1261" 252 80.8614680375358 112.496630249121
"1262" 252.2 74.8195884326921 113.421771368053
"1263" 252.4 68.9717607100584 110.49198085221
"1264" 252.6 63.2261563793051 106.559873719008
"1265" 252.8 57.754463698312 101.663701391275
"1266" 253 52.0343894294611 96.3178702579241
"1267" 253.2 46.9533956600922 90.3026592639237
"1268" 253.4 43.5693621815396 83.30939196745
"1269" 253.6 40.3266399911024 76.5330041531039
"1270" 253.8 38.2297253184228 69.23234049195
"1271" 254 38.728360594487 61.8081637091183
"1272" 254.2 40.6093620122931 54.1322361481133
"1273" 254.4 44.6543178380354 47.3739733052081
"1274" 254.6 49.9845356133331 41.9377979413236
"1275" 254.8 56.5240424616027 38.6094733812553
"1276" 255 64.4408648917297 37.0288357458626
"1277" 255.2 71.7721669445779 36.3569338375258
"1278" 255.4 78.4797042807255 37.2517385969684
"1279" 255.6 85.1053344761957 39.1215626356879
"1280" 255.8 90.316331270541 43.2095069217338
"1281" 256 94.2334158335226 47.7960030560036
"1282" 256.2 95.7901664914607 53.1270403518447
"1283" 256.4 95.4004398406197 59.2685411133836
"1284" 256.6 95.0651889098145 66.0496836674845
"1285" 256.8 93.6811214414348 73.060811072263
"1286" 257 91.1408852429743 80.5340198278071
"1287" 257.2 88.132086333769 87.4823663867449
"1288" 257.4 84.169928969812 93.9022139601
"1289" 257.6 79.0135021783609 99.5724839093534
"1290" 257.8 72.4254990865119 104.0555262008
"1291" 258 64.558504765007 106.88494985031
"1292" 258.2 57.6208900853663 107.233131189036
"1293" 258.4 52.300335257362 104.22750827765
"1294" 258.6 51.0443702741985 99.9061523609019
"1295" 258.8 53.295738172596 95.3423467046318
"1296" 259 56.826212122353 90.1875375938518
"1297" 259.2 61.219513938962 85.1374977473
"1298" 259.4 66.2119778975559 80.8559567204327
"1299" 259.6 71.9682735356923 77.4902100549857
"1300" 259.8 78.4684410914339 74.6234797347996
"1301" 260 85.1945844704361 72.3804869834415
"1302" 260.2 92.8605773184022 71.6647047050263
"1303" 260.4 99.6376898039051 72.25158139665
"1304" 260.6 103.494410046359 75.0434727752577
"1305" 260.8 103.125017380934 79.0618034417395
"1306" 261 101.893498215918 83.8211649419845
"1307" 261.2 99.3844395463105 89.3466961840424
"1308" 261.4 96.2927074402937 95.6543114769164
"1309" 261.6 92.8210275963804 102.363168265458
"1310" 261.8 88.521910576846 109.260229755386
"1311" 262 82.7351321151369 113.64193455855
"1312" 262.2 76.1139987839144 116.206871554152
"1313" 262.4 69.2891550654626 118.449975492926
"1314" 262.6 61.6950795450116 120.877085827999
"1315" 262.8 53.678120316487 121.486228174875
"1316" 263 47.9099296519332 119.20031947757
"1317" 263.2 42.7330915989748 113.969430690438
"1318" 263.4 37.8614043646357 108.843492480487
"1319" 263.6 33.310682317905 103.177655332507
"1320" 263.8 29.4343009324613 96.5959465275141
"1321" 264 27.1177844920435 89.87018971395
"1322" 264.2 26.6676509882548 82.6257859609232
"1323" 264.4 28.6009925486051 75.7259667875591
"1324" 264.6 32.3993725765852 70.0410657342803
"1325" 264.8 37.2416813240976 64.8964305111889
"1326" 265 43.2893042384869 60.8886202111276
"1327" 265.2 49.2665786524398 56.9952929274028
"1328" 265.4 55.8465176686023 54.1581849526615
"1329" 265.6 63.6023958381536 54.2918399063389
"1330" 265.8 71.3820730602261 56.6402614738891
"1331" 266 78.355838666568 60.5351087377338
"1332" 266.2 82.3840594793817 66.7883846630289
"1333" 266.4 83.8241772547572 75.6089332111932
"1334" 266.6 84.3642372874957 83.7353314750109
"1335" 266.8 84.6824446121056 91.9268492017042
"1336" 267 83.384433120012 100.459826853325
"1337" 267.2 81.2166428035293 108.286198922408
"1338" 267.4 77.5960743257329 114.840483604139
"1339" 267.6 71.6174232961805 117.19623081345
"1340" 267.8 65.6284261281619 115.428637245825
"1341" 268 59.8119097022187 112.524594814462
"1342" 268.2 53.9187303219827 108.272753679412
"1343" 268.4 48.5337226244606 103.058834749582
"1344" 268.6 44.777945566737 96.325887302375
"1345" 268.8 43.8450796039115 89.1274578935915
"1346" 269 43.9001449050941 81.7215151203428
"1347" 269.2 44.8984222063468 74.3900168984173
"1348" 269.4 46.7611764033908 66.6268855242865
"1349" 269.6 49.9742167363105 59.8014279117441
"1350" 269.8 54.095963177035 53.6657576386038
"1351" 270 59.8804154553887 48.2566693332803
"1352" 270.2 66.4948326575051 44.1542267403682
"1353" 270.4 74.0427824149774 42.9977241109212
"1354" 270.6 81.3587044797155 44.8272648246643
"1355" 270.8 86.8305650321086 48.9422428167338
"1356" 271 89.2582745242978 54.6164462731662
"1357" 271.2 90.5578665547826 62.1137780066804
"1358" 271.4 90.999538962996 70.1078856104591
"1359" 271.6 89.2358539043478 77.799872745463
"1360" 271.8 86.6343738834785 84.9665952817297
"1361" 272 83.0936079919998 91.7288374200782
"1362" 272.2 78.4060779783558 98.0589173803598
"1363" 272.4 72.8824761472001 104.227090591975
"1364" 272.6 66.2238054077065 109.019702624999
"1365" 272.8 59.3356493837643 112.460701918673
"1366" 273 52.4960024620159 113.496010372132
"1367" 273.2 48.8114384851481 110.053210302958
"1368" 273.4 47.1231409247478 104.914882697524
"1369" 273.6 46.8718973168758 98.5117582667833
"1370" 273.8 47.8253829249262 92.0346993415948
"1371" 274 50.4456420037155 85.0110135743786
"1372" 274.2 53.9764244588597 78.7903747023409
"1373" 274.4 58.3231419620051 72.3558129583773
"1374" 274.6 63.6056443735126 66.5309316115141
"1375" 274.8 70.3882442519606 62.0949166788184
"1376" 275 78.0143648436905 60.0734916402332
"1377" 275.2 85.6454070241659 60.2352760842619
"1378" 275.4 92.8467647186762 61.7746192015176
"1379" 275.6 98.2325302154339 64.9099590914721
"1380" 275.8 99.8823690867073 70.3108721603314
"1381" 276 98.8031428073693 75.600976503034
"1382" 276.2 96.2966998629512 81.8580088321286
"1383" 276.4 92.3324425529229 88.2663302698218
"1384" 276.6 87.261235217412 94.504151229075
"1385" 276.8 81.2662672362919 100.018219758974
"1386" 277 74.566608741612 104.689312002525
"1387" 277.2 67.421130366012 108.555723878375
"1388" 277.4 59.7174965650159 110.767038574181
"1389" 277.6 51.8844158716975 110.89022132895
"1390" 277.8 46.158897947837 108.0429625011
"1391" 278 42.3598682438063 102.748772873026
"1392" 278.2 41.1581490238798 96.4457742792268
"1393" 278.4 41.1435875696051 89.1683638649863
"1394" 278.6 41.8141475483484 81.9957188245143
"1395" 278.8 44.150815815687 74.9687162192643
"1396" 279 48.2958573189697 68.85015809895
"1397" 279.2 53.4995985324415 63.80535051135
"1398" 279.4 59.4359782647238 59.0274001034237
"1399" 279.6 65.5105684104606 54.5786629498184
"1400" 279.8 71.9230160684073 50.8267070166757
"1401" 280 78.5229491020664 48.8873787113145
"1402" 280.2 84.4877363133035 50.88758562795
"1403" 280.4 86.7209928124329 55.9695785294635
"1404" 280.6 88.5086599720922 62.9799706415553
"1405" 280.8 89.7997891713749 69.9637585199327
"1406" 281 90.3963154789742 77.5554237172833
"1407" 281.2 89.5479015363719 85.5478083134721
"1408" 281.4 87.9652142016448 93.4506352904763
"1409" 281.6 84.8209478442327 100.917851938721
"1410" 281.8 80.8120269140235 108.040942838048
"1411" 282 75.3745252406681 113.481237394879
"1412" 282.2 68.8863743803176 115.972630732635
"1413" 282.4 64.5113999372083 113.866231766245
"1414" 282.6 60.326329142012 109.339197784025
"1415" 282.8 57.2042185860002 103.189077002746
"1416" 283 52.7112536083291 96.9170966445289
"1417" 283.2 47.7796137995047 91.0674690690119
"1418" 283.4 43.608698051092 84.8279514197483
"1419" 283.6 40.2007372963789 77.7092148303824
"1420" 283.8 39.0750990001712 70.1408617946079
"1421" 284 40.0170081637441 62.8298754511214
"1422" 284.2 43.42367547379 55.9756300115258
"1423" 284.4 47.939202457104 49.2206198712479
"1424" 284.6 53.6742811383354 43.0895206394652
"1425" 284.8 60.2363399353105 38.4516703106265
"1426" 285 67.070824555577 35.49710066184
"1427" 285.2 74.4520262113399 33.7156061463912
"1428" 285.4 81.2748103716046 35.2892983528618
"1429" 285.6 87.1602328388758 37.9323102504222
"1430" 285.8 92.7776740579636 41.4973285139593
"1431" 286 93.9770135784036 45.7387395000333
"1432" 286.2 92.4240572106613 50.9226482328124
"1433" 286.4 89.582882225087 57.1154969712717
"1434" 286.6 85.2603810764357 63.1370213010269
"1435" 286.8 79.9652684413075 68.3111829293346
"1436" 287 73.4510228581565 72.4293792925239
"1437" 287.2 66.090773923128 75.1904660033346
"1438" 287.4 58.1930957477524 77.2784636153748
"1439" 287.6 50.4035966746408 78.2185265017192
"1440" 287.8 42.3954155922092 77.6120433310611
"1441" 288 35.2278044083357 74.7274167476054
"1442" 288.2 29.3834519575035 69.5418766449583
"1443" 288.4 25.1083525776936 63.3985315673963
"1444" 288.6 23.0195452756957 56.3677488110544
"1445" 288.8 22.8797985610907 49.019939594233
"1446" 289 24.5771499280021 41.6727434856167
"1447" 289.2 28.200182349587 36.58249865796
"1448" 289.4 33.5780815358128 34.9218088057702
"1449" 289.6 40.1072505333707 37.3067787325081
"1450" 289.8 44.7206642118699 42.2762844750351
"1451" 290 48.7601331043961 48.8222565344652
"1452" 290.2 51.6178234977976 55.9561404710374
"1453" 290.4 53.0374163284012 63.7944310144071
"1454" 290.6 53.627443164887 72.2689533236045
"1455" 290.8 53.5253436094576 80.8289532991559
"1456" 291 51.5363553533921 88.8521348912172
"1457" 291.2 47.346724901846 96.0014405828475
"1458" 291.4 41.6060988460584 99.3444591202525
"1459" 291.6 35.9525403849214 98.5319464077615
"1460" 291.8 30.9131899427845 95.0659751394459
"1461" 292 26.730544953187 89.64088027815
"1462" 292.2 23.2111005384539 83.4078328868591
"1463" 292.4 21.7132885087887 76.2005798125965
"1464" 292.6 22.104200390568 69.0464139223824
"1465" 292.8 24.6050646999823 61.7172773623051
"1466" 293 28.5215215608688 55.24446490815
"1467" 293.2 32.9692642948013 49.5080891808357
"1468" 293.4 38.929802272097 44.61597255882
"1469" 293.6 45.5449883232913 41.0505431646456
"1470" 293.8 52.9616502421421 39.9800122737086
"1471" 294 59.7900919336991 41.3870717979197
"1472" 294.2 65.7069053282092 44.8646742123389
"1473" 294.4 71.0078962654155 49.4953497677357
"1474" 294.6 76.0032154945584 55.2758584618607
"1475" 294.8 78.4483216409732 61.7324493118858
"1476" 295 77.9398066449869 69.0211344326605
"1477" 295.2 76.2536896770783 76.0983302653239
"1478" 295.4 73.0803831674107 83.4378657097296
"1479" 295.6 68.4564077798404 89.9723246638034
"1480" 295.8 62.9518206232887 95.3261728416052
"1481" 296 56.4291656890584 100.153786540723
"1482" 296.2 49.351715555925 103.256049065471
"1483" 296.4 43.368487287862 103.867619857575
"1484" 296.6 40.2106672787869 100.294214483025
"1485" 296.8 39.9847316445703 95.41183441245
"1486" 297 42.2769129599324 90.7561579886318
"1487" 297.2 46.1704360493173 85.8982227009857
"1488" 297.4 50.6750696168005 81.5593420831195
"1489" 297.6 55.4352954643565 76.8028751985065
"1490" 297.8 60.1327890992238 71.6863537522658
"1491" 298 65.444721453612 66.7163064047
"1492" 298.2 71.9519011006712 63.8951968984763
"1493" 298.4 79.0201830764594 61.8411433869592
"1494" 298.6 86.5258172961356 61.6024649704365
"1495" 298.8 93.2450102775147 63.0749574936166
"1496" 299 98.6422820083598 66.359494876772
"1497" 299.2 101.675717525637 71.643274421125
"1498" 299.4 102.649212723851 78.592570286611
"1499" 299.6 100.823707914362 84.223444857375
"1500" 299.8 98.0334037189912 89.8573432469584
"1501" 300 95.0805155348176 96.3736074592971
"1502" 300.2 91.2414667599956 103.190563980321
"1503" 300.4 87.1899318470967 109.805817628487
"1504" 300.6 81.6350156158203 114.470323061668
"1505" 300.8 75.0819476039378 119.122805991278
"1506" 301 70.4196793272012 123.82679201264
"1507" 301.2 68.5308169457047 121.763926833015
"1508" 301.4 65.3189014586208 118.684334698005
"1509" 301.6 60.9752214601805 114.829165669708
"1510" 301.8 55.6579649679785 110.077274035365
"1511" 302 51.1162333384781 103.936531063392
"1512" 302.2 48.0236170853291 97.0880729782395
"1513" 302.4 45.823161818487 90.1180918067067
"1514" 302.6 45.4885942156908 82.9389595185713
"1515" 302.8 47.0631823863985 75.5163660334898
"1516" 303 50.0876919342605 68.5869570169783
"1517" 303.2 53.941871855496 62.12374798215
"1518" 303.4 58.5060239555227 55.7774728526732
"1519" 303.6 64.3214433284073 50.7489176800473
"1520" 303.8 70.8588264623324 47.9968969827136
"1521" 304 77.9209739197302 48.0642562382203
"1522" 304.2 85.5861287046338 49.506118996372
"1523" 304.4 92.6723785744155 52.0989673200482
"1524" 304.6 97.7552282285818 55.4210595311224
"1525" 304.8 98.6353638489391 55.4471877426978
"1526" 305 98.9063469330673 55.8798431365125
"1527" 305.2 96.8594702956521 60.5227894441335
"1528" 305.4 92.9870647999565 63.1307155045761
"1529" 305.6 90.7448369153441 63.5030169397446
"1530" 305.8 87.6748177281475 63.3102665306931
"1531" 306 84.7666931111016 63.2366350604821
"1532" 306.2 81.130466781908 62.0680968617658
"1533" 306.4 77.4618289651233 60.7791608358682
"1534" 306.6 73.0997962540005 58.1559372641932
"1535" 306.8 68.593123584956 54.6248559311801
"1536" 307 63.7294624424604 50.3971745926845
"1537" 307.2 58.9748572192947 44.8130904776712
"1538" 307.4 55.4014020277829 39.0204323432663
"1539" 307.6 52.8832892019185 33.0054726081079
"1540" 307.8 54.3580387671203 29.5703010406167
"1541" 308 57.0236041525807 29.310204689825
"1542" 308.2 59.0422722127879 29.5187661979791
"1543" 308.4 62.9006166554575 29.2493177889794
"1544" 308.6 68.0942342754264 29.5509988995561
"1545" 308.8 73.3634876515937 31.1588110300762
"1546" 309 79.4112539396584 33.1725217543214
"1547" 309.2 85.1947667914964 36.2925448084783
"1548" 309.4 90.062945512541 41.0334774408689
"1549" 309.6 93.8816064791567 46.5468351459867
"1550" 309.8 95.4611993466888 52.107764277161
"1551" 310 95.8477890328409 59.096051714773
"1552" 310.2 94.6065882797501 66.5335964010289
"1553" 310.4 91.7001823563749 73.9569055916224
"1554" 310.6 87.7391787350971 81.2516528684161
"1555" 310.8 83.6599901318369 88.605802963775
"1556" 311 78.5940224598232 95.2635740013724
"1557" 311.2 72.031972311946 101.457834564007
"1558" 311.4 64.8827149324382 105.949814785291
"1559" 311.6 56.732249473364 109.41787932313
"1560" 311.8 51.3955192024029 108.118596075513
"1561" 312 49.9007561594113 103.824664483572
"1562" 312.2 50.3367436385617 99.4176059428191
"1563" 312.4 50.4255470584215 93.9634702969219
"1564" 312.6 49.9699172042177 86.8568285383731
"1565" 312.8 50.0679544249824 79.0919449792528
"1566" 313 51.1795905585158 71.2240987323923
"1567" 313.2 53.9647168291763 63.7185246084742
"1568" 313.4 57.6583882650703 56.8184901711722
"1569" 313.6 63.9206637069142 50.31431203845
"1570" 313.8 70.7560879416888 46.3785346426473
"1571" 314 78.6181670602151 44.3014327388723
"1572" 314.2 85.6731175556286 44.2349062736934
"1573" 314.4 89.8780423918383 46.5148681584905
"1574" 314.6 89.7383689402233 50.2621962575864
"1575" 314.8 91.8263734229464 56.3414316685986
"1576" 315 93.5336819332303 63.7803226378261
"1577" 315.2 93.3535362346761 71.4772316652473
"1578" 315.4 92.2533477789652 79.3518655935587
"1579" 315.6 89.3607328148404 87.7484184976396
"1580" 315.8 86.3348203814361 95.8587934822297
"1581" 316 83.9931494568683 104.247373125196
"1582" 316.2 81.1275460674291 111.578781342785
"1583" 316.4 76.2856472006241 115.451753116369
"1584" 316.6 70.927355792337 114.677011872925
"1585" 316.8 64.953786547487 111.216474591267
"1586" 317 58.799679950062 106.54608146185
"1587" 317.2 54.3017550915645 100.969952489959
"1588" 317.4 51.8567648908631 93.5412444430417
"1589" 317.6 51.3518982881814 85.1636843186722
"1590" 317.8 52.7208852307092 76.1187010176722
"1591" 318 56.4776639340015 68.0115831395519
"1592" 318.2 61.5864231845922 61.7864887827131
"1593" 318.4 68.0453190323709 56.9410817456464
"1594" 318.6 75.264283391196 52.8645109153773
"1595" 318.8 82.8942291343427 51.0639775016423
"1596" 319 88.7877442623719 53.2889086282155
"1597" 319.2 92.5598400280511 57.6721397327449
"1598" 319.4 96.1852054886665 64.2378372535141
"1599" 319.6 98.7450513515382 71.1595850378474
"1600" 319.8 98.548872851809 78.9650361780941
"1601" 320 96.5035899584611 86.6051659944414
"1602" 320.2 93.079605685487 93.79392894875
"1603" 320.4 88.7570164409616 100.807731588196
"1604" 320.6 84.3635650776734 107.839239852628
"1605" 320.8 78.6302296032349 113.713232450353
"1606" 321 72.5213685150723 116.594992658609
"1607" 321.2 65.466738203926 116.50488461473
"1608" 321.4 58.389068329223 113.547153325086
"1609" 321.6 51.9117493505944 109.955295805578
"1610" 321.8 46.2259802029998 104.608710715796
"1611" 322 41.9491993890645 98.6867421593638
"1612" 322.2 39.5258470203352 91.2658379169589
"1613" 322.4 39.2411081896851 83.7949318629594
"1614" 322.6 42.01281372177 76.5947597986104
"1615" 322.8 46.8900492205922 70.784537403871
"1616" 323 52.4999949463468 68.0215009477724
"1617" 323.2 59.4678727691949 66.3473707465606
"1618" 323.4 67.044219050987 65.6152571296286
"1619" 323.6 74.4009663626491 66.3435924944094
"1620" 323.8 81.743498814964 69.1166338959041
"1621" 324 89.0821119507238 72.22610257045
"1622" 324.2 96.3541293273331 76.1671543410013
"1623" 324.4 102.691511712099 80.167178876793
"1624" 324.6 103.098989586907 84.4072296257735
"1625" 324.8 101.707715598923 88.589715371591
"1626" 325 98.5263258140209 93.3778467615686
"1627" 325.2 97.0871014896448 99.2604781595026
"1628" 325.4 94.2718181622306 104.272259549309
"1629" 325.6 88.7791998168499 106.874224086377
"1630" 325.8 81.8509031941163 107.575777472416
"1631" 326 74.5304107761834 107.64167098845
"1632" 326.2 67.3715977089071 105.92185021995
"1633" 326.4 59.8977824939491 102.996067362614
"1634" 326.6 53.0435912754449 98.9622767272525
"1635" 326.8 47.9866863675639 93.195503184668
"1636" 327 43.5589326732818 86.7147350845654
"1637" 327.2 41.2041021749457 78.9131256944546
"1638" 327.4 40.780785234287 70.7089542830864
"1639" 327.6 42.4127963613237 62.4271540043479
"1640" 327.8 45.5457710939396 54.9709027742131
"1641" 328 50.685634514507 48.89259353649
"1642" 328.2 57.2821022142539 44.5982734324646
"1643" 328.4 64.5844648530436 42.4615455105821
"1644" 328.6 73.1782659425703 42.7485161473944
"1645" 328.8 80.6883382699592 44.8682129382
"1646" 329 84.8399192705237 49.8497325240234
"1647" 329.2 84.3747958398586 55.5143600847996
"1648" 329.4 82.588065651541 61.6024649704365
"1649" 329.6 79.0004534396921 68.6835657737962
"1650" 329.8 74.5419888018903 74.6631844126475
"1651" 330 68.8168271769956 80.1080653134414
"1652" 330.2 62.1246794755565 84.2604168497413
"1653" 330.4 54.051701882769 87.7273551002064
"1654" 330.6 46.3364864144352 89.5703742159931
"1655" 330.8 38.1421376119954 89.5884111699585
"1656" 331 30.2347024585531 87.8834729767847
"1657" 331.2 23.4801210389107 83.6548675769415
"1658" 331.4 18.1168830338968 77.6027614271631
"1659" 331.6 14.6925912139383 70.2909518991093
"1660" 331.8 14.072397289099 62.6429888885017
"1661" 332 15.8573901350099 55.5859746795096
"1662" 332.2 20.2230640205512 49.1554929477482
"1663" 332.4 26.945922847487 44.9760304481518
"1664" 332.6 33.9002329581404 42.619580393247
"1665" 332.8 41.715282926563 41.7816746990804
"1666" 333 49.6390962501065 42.8742178442869
"1667" 333.2 57.0422467637199 46.0787663917558
"1668" 333.4 63.6183751201896 50.7636345815716
"1669" 333.6 68.7945811950659 56.9656266675026
"1670" 333.8 72.9965219911477 63.9534461886375
"1671" 334 75.3993959850387 72.0558776540276
"1672" 334.2 77.4833874270511 80.073907691668
"1673" 334.4 80.4655428865895 86.2378237223602
"1674" 334.6 82.8331882152886 93.0224048231566
"1675" 334.8 83.6897941123886 98.8264148089254
"1676" 335 81.7984785545301 106.626910841519
"1677" 335.2 78.3863990434619 112.50812679265
"1678" 335.4 74.0355029226333 114.646794606487
"1679" 335.6 69.3341928389119 113.9795290057
"1680" 335.8 63.097735870137 111.7756105394
"1681" 336 55.7766741583844 107.881759927642
"1682" 336.2 50.9907281458344 103.039288103255
"1683" 336.4 48.3908769782197 98.0245123232172
"1684" 336.6 46.4106580007524 90.2997221379411
"1685" 336.8 47.2340038788073 82.7385920503966
"1686" 337 50.3056231480622 74.5287796728172
"1687" 337.2 55.0117295691185 67.8511199137395
"1688" 337.4 60.5195357824869 63.217271657977
"1689" 337.6 67.3705129752039 59.4109740907047
"1690" 337.8 74.7158062767501 57.8238608131868
"1691" 338 82.2665428108356 58.6609651259408
"1692" 338.2 88.9222853728144 61.0948994516137
"1693" 338.4 95.1339962492714 65.3545070733207
"1694" 338.6 99.4629776658716 70.9047967758474
"1695" 338.8 102.92426546352 75.9737872930647
"1696" 339 104.211826260099 80.1292764907103
"1697" 339.2 101.691472922128 83.6736085214628
"1698" 339.4 97.9515227597597 87.930850959388
"1699" 339.6 93.0119645721226 91.9430433708991
"1700" 339.8 87.581134736887 96.192123464825
"1701" 340 81.3386891341256 99.4504424729332
"1702" 340.2 74.314861253599 101.460859184416
"1703" 340.4 66.0485429634613 101.459789118771
"1704" 340.6 58.1809098520935 100.041880124368
"1705" 340.8 51.9455951961619 96.34181156875
"1706" 341 47.1996628281626 90.9926353005986
"1707" 341.2 45.2998136641131 84.0338716750528
"1708" 341.4 45.8836024580099 76.8935196543812
"1709" 341.6 48.5689420324506 69.5033425524409
"1710" 341.8 53.0627549042013 63.1319815332071
"1711" 342 59.5482237101536 58.7789442982278
"1712" 342.2 67.0425372871064 56.5898822173128
"1713" 342.4 74.2362242942197 55.5429625357862
"1714" 342.6 81.5549604053218 55.6698505281848
"1715" 342.8 88.2499857636077 57.8755930034069
"1716" 343 92.0581443485495 63.2914516864768
"1717" 343.2 95.0254783655126 69.4511970759756
"1718" 343.4 97.8058009107913 75.9687205842196
"1719" 343.6 98.9951885741793 83.5200822610269
"1720" 343.8 98.7312097660956 90.9037438376283
"1721" 344 98.1892112328982 97.9977297973451
"1722" 344.2 93.6230239020242 103.177085761132
"1723" 344.4 87.134542338412 105.632028571925
"1724" 344.6 79.7703003105387 107.971138568622
"1725" 344.8 72.077093669262 109.28505527835
"1726" 345 63.8987406758145 109.229704724881
"1727" 345.2 55.8544462972751 107.308071103035
"1728" 345.4 49.694100443801 103.107598053314
"1729" 345.6 46.5117100739218 96.972135573437
"1730" 345.8 45.7920862066568 89.5204567694122
"1731" 346 47.3195074434329 82.5157609621662
"1732" 346.2 50.8189702093248 76.0737496351122
"1733" 346.4 55.3330460484245 70.235569273575
"1734" 346.6 61.1564243093518 65.1212974537338
"1735" 346.8 67.9909286835145 61.353773179372
"1736" 347 75.443956928687 59.8273302989935
"1737" 347.2 82.9397686566522 60.82432784595
"1738" 347.4 90.1944633046233 62.8220994457227
"1739" 347.6 96.6259046202782 65.9023686851152
"1740" 347.8 101.569120758478 70.4810226208034
"1741" 348 103.448022062631 73.3553759689754
"1742" 348.2 102.294033859017 76.3276397011239
"1743" 348.4 100.138673020538 81.1943227412321
"1744" 348.6 99.2219479441476 87.4542510153428
"1745" 348.8 98.0141859556904 94.644230792611
"1746" 349 95.0053374462869 100.236887124075
"1747" 349.2 92.070321237655 106.371476564656
"1748" 349.4 88.415280652223 110.474406885366
"1749" 349.6 82.7914942036152 110.439442096181
"1750" 349.8 77.012033570894 108.627566276587
"1751" 350 70.3853376676921 106.072109964206
"1752" 350.2 64.066936394487 101.676440804375
"1753" 350.4 59.1936292729525 96.2783341483034
"1754" 350.6 55.4725521845051 89.7381630690954
"1755" 350.8 53.0711462507324 82.76159720415
"1756" 351 52.5310361417572 75.1510029565175
"1757" 351.2 53.1009638677092 68.3122717680611
"1758" 351.4 56.0308189199729 61.2672308060621
"1759" 351.6 61.0783418737905 55.7706481670839
"1760" 351.8 66.6234177028798 51.9590612654679
"1761" 352 73.1085094466923 49.4612263397893
"1762" 352.2 80.0267199018481 47.7735068701722
"1763" 352.4 87.6079075716945 48.1906759113085
"1764" 352.6 93.3672327621356 50.3229197500041
"1765" 352.8 93.761007926595 54.2101622878149
"1766" 353 92.9552808976832 59.6992114553425
"1767" 353.2 91.6007542615233 66.4389346376591
"1768" 353.4 89.5573252132887 73.3243278376914
"1769" 353.6 87.001596028846 80.0085773680782
"1770" 353.8 83.2565388430214 86.8456773279672
"1771" 354 78.7533082890922 93.0449855575553
"1772" 354.2 73.2118587513961 98.8119942972806
"1773" 354.4 66.808308172849 103.302582957579
"1774" 354.6 58.9862270930511 105.663795441771
"1775" 354.8 51.1240344616886 105.292373337362
"1776" 355 46.760689123087 101.625483151975
"1777" 355.2 44.7892574309334 95.5653898382089
"1778" 355.4 46.3473681343494 89.9894025704821
"1779" 355.6 49.1664461254314 84.0949891086166
"1780" 355.8 52.0834172890741 77.479065155583
"1781" 356 56.2931912804613 70.7578035477705
"1782" 356.2 61.7512109018087 65.799345605263
"1783" 356.4 67.9877475972238 62.3396475094237
"1784" 356.6 74.7647883735991 61.0672101143986
"1785" 356.8 82.1417871318203 60.8455602011167
"1786" 357 89.3697783055383 62.1244012853859
"1787" 357.2 96.1813188481477 64.5710802344678
"1788" 357.4 102.522593890952 67.8057458698034
"1789" 357.6 104.891788717122 72.971081293037
"1790" 357.8 103.945956461256 78.2805903091295
"1791" 358 102.594347362991 84.8440095034878
"1792" 358.2 100.51225458682 90.9612061178987
"1793" 358.4 97.5761292215209 97.5332705769839
"1794" 358.6 93.9228053507642 103.763643765362
"1795" 358.8 88.6308163933886 108.916656512639
"1796" 359 82.529256186762 113.6483042651
"1797" 359.2 76.9749513722721 117.658955776876
"1798" 359.4 71.7484710335279 121.503614341114
"1799" 359.6 66.5173620785602 123.322024210194
"1800" 359.8 60.3690879886745 121.373364936942
"1801" 360 54.7664329164214 118.054574876417
"1802" 360.2 49.411737616162 113.46358277515
"1803" 360.4 44.1631602500511 108.384803419283
"1804" 360.6 40.3189417812601 102.321627845555
"1805" 360.8 37.588124683487 95.0922508596827
"1806" 361 35.6809443799691 86.9116885109946
"1807" 361.2 35.6608232763985 79.0067397465518
"1808" 361.4 37.8027987284592 71.9465432274222
"1809" 361.6 40.9306854070103 65.6033936574827
"1810" 361.8 46.2502978105441 59.8379332887786
"1811" 362 52.4842835720639 55.2165361948154
"1812" 362.2 59.4515266529729 52.8485027658659
"1813" 362.4 66.7310061001259 52.4304701033944
"1814" 362.6 74.681745175568 53.1428060551122
"1815" 362.8 82.1387706347012 56.04704793345
"1816" 363 88.4100681452012 60.1828074005571
"1817" 363.2 93.6150208089131 65.6365026725935
"1818" 363.4 97.2769958506174 72.0073169976456
"1819" 363.6 99.4009135429607 79.1120905987132
"1820" 363.8 99.480257690092 86.6328800320676
"1821" 364 97.599374143812 93.879919987175
"1822" 364.2 94.422550202887 98.99160949355
"1823" 364.4 89.9370042722431 104.781517388804
"1824" 364.6 86.2730307612119 110.345611418925
"1825" 364.8 80.6689387864209 114.945776639793
"1826" 365 74.1171950311256 117.104699736135
"1827" 365.2 68.4875755278589 115.012105815438
"1828" 365.4 62.5853626441977 112.254707227925
"1829" 365.6 55.9790264738095 109.105676122926
"1830" 365.8 50.3977170941151 104.986924696578
"1831" 366 46.076547576487 99.97254430225
"1832" 366.2 42.7309586301507 93.3537991368703
"1833" 366.4 41.6988780972539 86.2190491827655
"1834" 366.6 42.3492883237637 78.6299325483964
"1835" 366.8 45.7010759532688 71.8381295351318
"1836" 367 50.8840898599691 66.2328911754589
"1837" 367.2 57.5555892185133 62.9866755958184
"1838" 367.4 65.1318414044599 61.7746192015176
"1839" 367.6 72.5051602222228 63.0777617669405
"1840" 367.8 79.8030657102801 66.1287558867258
"1841" 368 86.3573674192242 70.958638928128
"1842" 368.2 90.903655488662 77.509774153675
"1843" 368.4 94.4147537180254 84.9834815094372
"1844" 368.6 95.9527425007751 92.4094354437127
"1845" 368.8 96.2306849836921 98.1998059716423
"1846" 369 96.3218417106783 103.79159879462
"1847" 369.2 92.818111583231 106.282630398942
"1848" 369.4 88.043563745237 107.1639429972
"1849" 369.6 81.6005920604617 107.781376316984
"1850" 369.8 74.622856011168 107.203479106821
"1851" 370 67.250094979362 105.122452047925
"1852" 370.2 60.1786167626324 102.63508164015
"1853" 370.4 53.6641626264276 99.3049126869076
"1854" 370.6 48.9547499045383 93.6168837718218
"1855" 370.8 46.4094043222233 86.4896127285954
"1856" 371 45.7060306662039 78.8409827310538
"1857" 371.2 46.4415160536062 71.230908969106
"1858" 371.4 48.7872734331107 63.9877385444451
"1859" 371.6 52.6314240077393 57.9990355762023
"1860" 371.8 58.9554546035597 53.4690539733954
"1861" 372 66.1143838140405 51.0957385384232
"1862" 372.2 73.4682267281387 51.0889138528339
"1863" 372.4 80.6425880636536 52.6286387516167
"1864" 372.6 87.0084380767701 56.1366747778261
"1865" 372.8 92.8172505201241 60.1749559923571
"1866" 373 97.4586313493844 65.3974504972321
"1867" 373.2 100.603874295928 71.9497220828568
"1868" 373.4 103.745145683408 78.3510782898447
"1869" 373.6 104.274649175305 83.1046137981979
"1870" 373.8 101.099264926187 86.81273056995
"1871" 374 96.2072019272412 89.6207995083483
"1872" 374.2 90.1234385088203 92.7479904680782
"1873" 374.4 83.6162918252666 95.60292560895
"1874" 374.6 75.8886152986993 96.6446262907553
"1875" 374.8 68.4936714802242 95.784300303933
"1876" 375 60.8751275605206 93.2070595150172
"1877" 375.2 53.7923701448709 89.1228866419232
"1878" 375.4 47.7650578431594 84.1407484947517
"1879" 375.6 43.0499954670425 77.6226595086444
"1880" 375.8 41.2574819920944 70.107431017978
"1881" 376 42.2924942282417 62.2268651183745
"1882" 376.2 45.0108368884281 55.2264798543618
"1883" 376.4 49.8329261332292 49.2524753898572
"1884" 376.6 55.9159551119004 45.91921451895
"1885" 376.8 63.4117532202298 44.2012136666071
"1886" 377 70.6370378648926 43.8280278402707
"1887" 377.2 77.754835041647 45.25421715513
"1888" 377.4 84.6591362457688 48.3478099071954
"1889" 377.6 90.8543589645895 52.41631519995
"1890" 377.8 95.2972819065913 57.2351366769065
"1891" 378 99.3850128172562 62.4379868386167
"1892" 378.2 101.552191968612 68.280069362725
"1893" 378.4 101.569149754407 73.7204470008969
"1894" 378.6 102.411536430776 80.0340218098974
"1895" 378.8 102.090090614366 86.9115708440017
"1896" 379 99.5728818957475 93.1235574795718
"1897" 379.2 95.6536341783407 98.2098445335598
"1898" 379.4 90.6971615462431 103.460968469901
"1899" 379.6 85.0249792101829 108.16908269079
"1900" 379.8 78.8556458465717 112.619758598967
"1901" 380 72.0653405488754 114.819435352851
"1902" 380.2 65.36607523847 112.846476967696
"1903" 380.4 59.768880474412 108.38055694825
"1904" 380.6 55.2224628242973 102.696362610062
"1905" 380.8 53.6402308573468 96.5423085001556
"1906" 381 54.1915598787501 89.2365715360816
"1907" 381.2 56.8317457640275 82.1335785691662
"1908" 381.4 59.9168885742707 75.9222539117608
"1909" 381.6 63.6218295541064 70.0068517131624
"1910" 381.8 68.4050363138173 65.1238797672
"1911" 382 74.5691092589606 61.7227917172132
"1912" 382.2 81.8441970048234 60.3635658955107
"1913" 382.4 88.990366778478 60.6707724201911
"1914" 382.6 95.9635356943027 62.1519087900553
"1915" 382.8 101.742777377108 65.8915392290017
"1916" 383 103.88235798022 70.892857096019
"1917" 383.2 102.362543243402 75.7683071790178
"1918" 383.4 99.7180978113937 81.3941615573314
"1919" 383.6 96.6950644556275 87.9687533454707
"1920" 383.8 93.7343630013273 94.4595900466979
"1921" 384 90.752016677082 101.225112877876
"1922" 384.2 88.5251040522836 107.790657345043
"1923" 384.4 85.0458467534144 111.583697445281
"1924" 384.6 79.9763946749119 112.2214899979
"1925" 384.8 74.322562522769 110.155255188565
"1926" 385 67.4210766825887 106.087030745738
"1927" 385.2 62.1173319259085 101.91367289171
"1928" 385.4 57.345716736769 95.9034450974628
"1929" 385.6 54.5182941456448 88.9013238229237
"1930" 385.8 53.8640154753935 81.733633720922
"1931" 386 56.5479402631209 76.1662210506643
"1932" 386.2 59.6125044629206 73.3010610121181
"1933" 386.4 64.1638839888522 70.0964050326456
"1934" 386.6 69.1444811744094 67.3708486639758
"1935" 386.8 74.9958642198027 65.497680967371
"1936" 387 81.0969479422102 63.8954363611286
"1937" 387.2 87.8358659059914 63.847965539242
"1938" 387.4 95.2788641235126 64.9760699100782
"1939" 387.6 101.313578174445 67.3888724786559
"1940" 387.8 101.897430063887 70.9967492063
"1941" 388 100.793913614428 76.3156700978059
"1942" 388.2 99.2735990664276 83.1528483318991
"1943" 388.4 97.1621744932628 89.7878228189069
"1944" 388.6 94.6611193360548 96.6879349450093
"1945" 388.8 91.8281272465845 103.908401515365
"1946" 389 88.5063017606089 109.808924802413
"1947" 389.2 84.045896641271 113.907933504078
"1948" 389.4 79.1777463864022 115.016495639814
"1949" 389.6 75.2919254738869 113.22153392625
"1950" 389.8 70.2120645502804 110.523831596818
"1951" 390 65.508067893112 106.848642522975
"1952" 390.2 61.4203436255463 102.06763795156
"1953" 390.4 58.0694056703478 96.0914544069587
"1954" 390.6 56.3045187820174 89.9565961680196
"1955" 390.8 55.1939101188084 83.0625658386375
"1956" 391 55.5522187530153 76.4108795906575
"1957" 391.2 57.9562673555762 69.3449478041732
"1958" 391.4 61.469732374987 63.7275730418973
"1959" 391.6 66.0477520157217 58.0493513402543
"1960" 391.8 70.9279316690597 53.1737312151682
"1961" 392 76.6084102395666 49.4434096827199
"1962" 392.2 84.0561316159959 47.8369511695393
"1963" 392.4 89.5752109131475 48.2368527003537
"1964" 392.6 91.5558670056221 51.0700691128959
"1965" 392.8 93.0691448055696 55.4842931254087
"1966" 393 95.3735316185312 61.4804639896845
"1967" 393.2 97.3481811471793 68.4712422221295
"1968" 393.4 98.4433016231507 76.0457300499155
"1969" 393.6 97.7574966024101 83.7748705230269
"1970" 393.8 94.9316837895124 91.0556028990178
"1971" 394 92.8424626042819 98.9413051443859
"1972" 394.2 90.3660934492001 106.228849191376
"1973" 394.4 86.045035502323 112.096288716696
"1974" 394.6 80.4279717112493 116.575967585466
"1975" 394.8 74.6364455949952 121.91712315977
"1976" 395 70.651925473391 121.85121236019
"1977" 395.2 66.6610752636886 119.843768519797
"1978" 395.4 62.1461088741644 116.468851420321
"1979" 395.6 56.8740503609386 113.140166061934
"1980" 395.8 53.0031172726345 108.537606762204
"1981" 396 49.4248593786298 103.458540174311
"1982" 396.2 45.9626304499912 97.5684350586643
"1983" 396.4 43.6862005142923 91.5105300732863
"1984" 396.6 42.9126497333518 84.0617059572743
"1985" 396.8 44.0315332748926 76.832722420667
"1986" 397 46.4039309452303 70.0068517131624
"1987" 397.2 49.7832192363727 63.1028628746929
"1988" 397.4 54.4962958247954 57.3239657418378
"1989" 397.6 59.859338027698 51.4696248686656
"1990" 397.8 65.8383943486463 46.8459222683482
"1991" 398 72.9008853211233 43.3759644128045
"1992" 398.2 80.1498935342092 42.3911048354222
"1993" 398.4 86.5259132998327 42.3831344341836
"1994" 398.6 92.2330669030779 41.3642952714682
"1995" 398.8 93.7815527177842 42.3349634278419
"1996" 399 93.0901634254036 44.58157614345
"1997" 399.2 93.5105877113709 48.4921209861107
"1998" 399.4 93.979241358386 53.5418248160326
"1999" 399.6 94.8464577277572 59.0580254350581
"2000" 399.8 95.8513112175718 65.2266363539972
"2001" 400 96.7794862226551 72.2424496049588
"2002" 400.2 97.0552954990622 79.2502541916491
"2003" 400.4 95.9635356943027 86.2729817517658
"2004" 400.6 94.2295872025639 93.812874742591
"2005" 400.8 92.446141290487 101.670071097825
"2006" 401 88.4703469605124 108.781740499772
"2007" 401.2 82.9556928999415 113.006437885231
"2008" 401.4 75.8166792049708 115.316140009176
"2009" 401.6 68.6538683213588 116.87774548595
"2010" 401.8 61.34463646505 117.679579134009
"2011" 402 53.7250066575342 118.362338508627
"2012" 402.2 46.7401769426774 118.84628812926
"2013" 402.4 39.914205941927 117.607459068318
"2014" 402.6 33.8144867875584 114.20853512214
"2015" 402.8 28.3495203337311 110.113819302226
"2016" 403 23.046949496262 104.816706133525
"2017" 403.2 18.9366851178015 98.1579998331193
"2018" 403.4 16.7796753407032 91.0718262468959
"2019" 403.6 15.4243865377497 83.4540598789246
"2020" 403.8 13.9642714699525 76.0951501869414
"2021" 404 13.5457144917177 68.347114607309
"2022" 404.2 13.4680038763044 60.2859491705935
"2023" 404.4 14.8967632499606 53.1572126460289
"2024" 404.6 18.8495307498832 46.9143309384594
"2025" 404.8 24.6878085923693 43.8059706988323
"2026" 405 31.506866491487 43.75224035064
"2027" 405.2 38.0335931935192 46.6301559596919
"2028" 405.4 44.0614639957606 51.5232152920974
"2029" 405.6 48.103633640487 57.5270679847735
"2030" 405.8 52.1915130482209 64.5409639613628
"2031" 406 55.5716652377572 71.7457922657338
"2032" 406.2 58.240128606529 78.9571160045887
"2033" 406.4 59.7408114486335 86.7929625151396
"2034" 406.6 58.964154455478 94.2755242618339
"2035" 406.8 56.7165070606463 101.941065471623
"2036" 407 53.7677323528528 108.951344798609
"2037" 407.2 49.7632056505283 115.245837196281
"2038" 407.4 44.3337479726821 118.782443103096
"2039" 407.6 37.7252022247001 119.649089942294
"2040" 407.8 35.6313135758073 115.989967635544
"2041" 408 33.812676889287 111.848862164725
"2042" 408.2 33.280566797487 107.114128625463
"2043" 408.4 34.2040912049343 102.629717676739
"2044" 408.6 35.7328255740632 97.32274637745
"2045" 408.8 38.1531973473454 91.8825660310739
"2046" 409 42.5664761163352 85.8129141311196
"2047" 409.2 47.1359621681249 80.8592513962345
"2048" 409.4 52.5322785258852 77.25817074495
"2049" 409.6 58.8625262860922 75.5785797020289
"2050" 409.8 65.0439746986395 74.0614417458737
"2051" 410 72.409436239353 72.9244953957536
"2052" 410.2 79.1546007546905 73.1826859346403
"2053" 410.4 85.7014124953027 74.7840426218447
"2054" 410.6 91.4602790555794 76.6704448800844
"2055" 410.8 98.1977832633937 78.6120032896449
"2056" 411 101.801923124333 81.328249904591
"2057" 411.2 100.833209880287 83.7685647265761
"2058" 411.4 100.027314329631 88.5066406677381
"2059" 411.6 98.676263615312 93.574174072775
"2060" 411.8 95.958701360762 98.71134240535
"2061" 412 92.167416956687 104.0427867877
"2062" 412.2 87.869361036612 109.332828077475
"2063" 412.4 82.4148568116988 113.43918356023
"2064" 412.6 75.9509378544043 115.997567853586
"2065" 412.8 68.9147713512638 117.946382204669
"2066" 413 61.6526196761241 119.554049608974
"2067" 413.2 54.0990998041878 119.213973289879
"2068" 413.4 46.646665531987 117.575228353175
"2069" 413.6 40.3514832983968 113.881894979073
"2070" 413.8 36.0873013476408 108.538329679719
"2071" 414 32.8004674665396 101.949164819029
"2072" 414.2 31.2192394148383 94.5149108685176
"2073" 414.4 31.3938701399464 87.1088358474095
"2074" 414.6 33.0814779876298 79.4796059042625
"2075" 414.8 35.0158067652191 71.9417406708964
"2076" 415 37.208046046487 64.4226111309877
"2077" 415.2 40.400706597287 57.22416970389
"2078" 415.4 45.5116007589053 51.7143475393378
"2079" 415.6 51.4646495362658 48.3078544752
"2080" 415.8 58.935874794987 47.6128070840088
"2081" 416 66.0791174138987 47.9725081597735
"2082" 416.2 72.5757206430405 50.1846430122536
"2083" 416.4 79.0233641627501 53.9517497262132
"2084" 416.6 84.3477991038817 59.29559827395
"2085" 416.8 86.4247742776506 65.5668639045409
"2086" 417 84.8591438374516 72.9391714895429
"2087" 417.2 81.3495925780732 80.1673694778724
"2088" 417.4 76.7001823547714 86.1570900854069
"2089" 417.6 70.2591817366853 91.3010047885698
"2090" 417.8 63.5716824129415 95.7008401063302
"2091" 418 56.2618242751099 99.6033101651877
"2092" 418.2 49.1992155039706 102.090628362253
"2093" 418.4 42.5750185241249 102.241697349424
"2094" 418.6 37.3194484056077 99.7080916578983
"2095" 418.8 33.0951625843162 95.1461710417061
"2096" 419 29.8708758365739 89.265344535463
"2097" 419.2 28.0926558292049 82.7034532161551
"2098" 419.4 26.882576407987 75.6489817217921
"2099" 419.6 27.5108103630283 68.7169202004729
"2100" 419.8 29.9621432236796 61.5045423802803
"2101" 420 34.2553981164592 55.47377434395
"2102" 420.2 39.7218334674375 50.9027215643064
"2103" 420.4 46.187403845612 46.7034846379187
"2104" 420.6 53.2782459171432 43.9645108214187
"2105" 420.8 59.9278923378365 44.0936442533578
"2106" 421 66.8614193255727 46.2213206010357
"2107" 421.2 73.6553945734197 48.8921525568058
"2108" 421.4 79.6835613614051 52.9062035400682
"2109" 421.6 83.36573751154 58.5007941823128
"2110" 421.8 84.0310669063817 65.2663600452921
"2111" 422 83.4376107889606 72.5613502836079
"2112" 422.2 82.1160646382051 80.2113983272227
"2113" 422.4 79.6378002306089 88.1426010106329
"2114" 422.6 75.8358740806099 95.6718437453926
"2115" 422.8 69.9109138554785 101.478170192865
"2116" 423 62.7081552672119 104.880403199025
"2117" 423.2 54.5191906896802 106.085642674093
"2118" 423.4 47.1628013042609 104.921529347837
"2119" 423.6 40.5804386985124 102.109742791467
"2120" 423.8 35.3169990574788 97.3102158071877
"2121" 424 30.984258365612 91.497649737475
"2122" 424.2 27.493105023168 84.9743014725879
"2123" 424.4 25.7690126820396 78.0694702107921
"2124" 424.6 25.4656165770659 70.7778324496079
"2125" 424.8 26.3300546856814 63.6446923572555
"2126" 425 27.8853624974304 57.1214852269783
"2127" 425.2 31.2488314535237 50.726297645583
"2128" 425.4 35.8758892395761 45.0602501307223
"2129" 425.6 41.0568883361076 39.5143647603983
"2130" 425.8 46.1965014725614 36.1207084856521
"2131" 426 51.9200786809252 36.6738359557028
"2132" 426.2 57.8323131384343 40.0617664746553
"2133" 426.4 62.7515662095752 44.420460036597
"2134" 426.6 67.5504299790268 49.8695599616403
"2135" 426.8 71.146041155602 56.7961930666314
"2136" 427 72.9947162440191 64.1728066103078
"2137" 427.2 72.9567507452533 72.0362019733051
"2138" 427.4 71.6729158433217 80.1428169808109
"2139" 427.6 68.583537530837 88.427451180375
"2140" 427.8 64.3867839906509 95.8973940101139
"2141" 428 58.9073688972119 102.319781165925
"2142" 428.2 52.0782300758919 106.54408105814
"2143" 428.4 46.2974479808972 106.722146683924
"2144" 428.6 43.7268737617559 103.638390712194
"2145" 428.8 43.1418599396507 99.1447020958034
"2146" 429 43.9535858202707 93.3029450817067
"2147" 429.2 45.5271504189542 87.1163334055107
"2148" 429.4 47.2339041468113 80.0126384422473
"2149" 429.6 50.18450441727 73.7932907480349
"2150" 429.8 54.7704183813788 68.4128863520041
"2151" 430 61.4642714750301 63.5193726517603
"2152" 430.2 68.1356838094515 59.9077665317642
"2153" 430.4 75.2266666890436 57.6046214596387
"2154" 430.6 82.3083863305053 56.5186399688491
"2155" 430.8 89.4851477184298 57.28277100415
"2156" 431 94.5114536541852 61.6710595269931
"2157" 431.2 96.3416719004348 67.6703776683848
"2158" 431.4 97.5782950699783 75.3143120219327
"2159" 431.6 98.4554636952582 83.1010269904754
"2160" 431.8 97.433839895329 91.2447053378973
"2161" 432 96.0686986951141 98.9907458045263
"2162" 432.2 92.5046149269485 106.519622680796
"2163" 432.4 86.957172307812 110.578105708
"2164" 432.6 80.3797367457284 111.529388434484
"2165" 432.8 74.2850391863768 111.518555093713
"2166" 433 66.9389906680159 111.278720786297
"2167" 433.2 59.5560311144617 109.958852472059
"2168" 433.4 52.0939358046936 107.693786769314
"2169" 433.6 47.9597620660293 104.590689512128
"2170" 433.8 45.5107983409525 99.4148655115448
"2171" 434 44.0632825538324 92.5975822458136
"2172" 434.2 44.4016444697072 86.0097969186014
"2173" 434.4 46.7687513972051 79.3289044379318
"2174" 434.6 50.7932420992576 73.6677600070417
"2175" 434.8 56.3102740957111 69.1862150307258
"2176" 435 63.1713488015559 65.5192408634069
"2177" 435.2 69.7133298396491 62.0776106482203
"2178" 435.4 76.6540451297302 59.16820414295
"2179" 435.6 83.017887585996 57.1380049461955
"2180" 435.8 89.4636281940283 57.1462605958858
"2181" 436 95.9250592651896 58.7068308036527
"2182" 436.2 100.714518656803 62.0513344761079
"2183" 436.4 101.665310610576 66.6867327671464
"2184" 436.6 103.786778228666 72.2016036991038
"2185" 436.8 106.231582983991 77.0023296388921
"2186" 437 104.604250965652 80.2491633858196
"2187" 437.2 102.204713978885 82.5083203979415
"2188" 437.4 99.236879604887 86.682151585675
"2189" 437.6 97.1857543792306 91.8856301966936
"2190" 437.8 94.979998870487 97.47561933465
"2191" 438 92.4388119503795 103.312902644595
"2192" 438.2 88.5711932352187 107.071504572877
"2193" 438.4 83.9390260055034 110.749252413499
"2194" 438.6 77.5833487142412 113.727439771899
"2195" 438.8 70.9305231143119 115.498704017875
"2196" 439 63.8915154851024 114.878637584104
"2197" 439.2 57.0049005702283 112.076304617571
"2198" 439.4 51.3535814061391 107.949078565428
"2199" 439.6 46.8011051985366 101.992636196049
"2200" 439.8 44.1852038828441 94.8897459648696
"2201" 440 44.1915469842627 87.5663799617537
"2202" 440.2 45.8315283293643 80.549987016733
"2203" 440.4 49.4116520128653 74.045772792977
"2204" 440.6 54.6637676687072 68.6362762092894
"2205" 440.8 60.677901881237 64.418819145631
"2206" 441 67.6241666264094 60.8572746039672
"2207" 441.2 75.3459366486185 59.3391804766605
"2208" 441.4 82.0502209388982 60.5743019813705
"2209" 441.6 87.0078494594119 65.056997848425
"2210" 441.8 90.1438258686593 71.14325245695
"2211" 442 92.5430240803105 78.597414928824
"2212" 442.2 92.7410482441256 86.6778426665382
"2213" 442.4 92.1022606189155 94.3847192312625
"2214" 442.6 90.2761196706921 102.152290548822
"2215" 442.8 87.780676021312 109.17040056045
"2216" 443 82.9580157640332 113.571921313446
"2217" 443.2 77.3155377008821 116.656860500748
"2218" 443.4 72.8314847929998 115.763863468745
"2219" 443.6 66.8022031667434 113.800687244873
"2220" 443.8 60.136289823512 111.48897374465
"2221" 444 54.6759576196853 107.005226755479
"2222" 444.2 50.9536725793826 100.65770317202
"2223" 444.4 49.4984393550851 93.8313137685014
"2224" 444.6 48.8589181114485 86.3350025787
"2225" 444.8 50.3047744074122 78.8190464995388
"2226" 445 53.3723519258235 72.0288866561135
"2227" 445.2 58.0190790524051 66.09844486935
"2228" 445.4 63.4202518729826 59.9702332807239
"2229" 445.6 69.1946639708554 55.0312473625816
"2230" 445.8 75.669214542909 51.3539182726197
"2231" 446 82.4408908094594 49.5166377778307
"2232" 446.2 88.6930100401108 48.9135609741977
"2233" 446.4 92.9563369383518 48.0229392227608
"2234" 446.6 93.0437492102983 46.8926979728179
"2235" 446.8 91.3457231414584 48.2232283738929
"2236" 447 90.4260937197647 50.6929557055889
"2237" 447.2 89.7413678454209 54.3777040847802
"2238" 447.4 88.7238372349117 59.3395661598703
"2239" 447.6 87.9634167283044 65.250996954437
"2240" 447.8 86.2581943582764 71.5153774185552
"2241" 448 85.3939447514604 77.1093563618349
"2242" 448.2 85.1938002256435 83.5758118674978
"2243" 448.4 85.097954308487 89.9665960833554
"2244" 448.6 84.4400030545206 97.3693148202945
"2245" 448.8 83.4906726147327 105.138052430916
"2246" 449 81.4216764575042 112.122430078795
"2247" 449.2 76.5366830100619 115.1388155978
"2248" 449.4 71.4731014736564 114.025412485086
"2249" 449.6 65.8161498415206 111.092553184068
"2250" 449.8 60.6923964055293 106.248972437687
"2251" 450 56.3816558594334 99.8001072463607
"2252" 450.2 54.615647621087 93.37862408169
"2253" 450.4 56.0202568141064 86.3662874206049
"2254" 450.6 58.6860082836258 80.4677951009778
"2255" 450.8 62.7228901998783 74.2106815764196
"2256" 451 68.3290147854613 68.9938848108474
"2257" 451.2 74.3222113297572 64.3121725676527
"2258" 451.4 80.3760764668383 60.032418382977
"2259" 451.6 87.3649720194427 56.7725180511358
"2260" 451.8 91.1631074734954 55.4025199994924
"2261" 452 93.4260490448763 52.3588187337465
"2262" 452.2 94.4519250120002 49.0882844502863
"2263" 452.4 93.8834888203808 47.4952941219411
"2264" 452.6 93.554703981737 46.9591916075942
"2265" 452.8 94.2090846539303 44.9385200765349
"2266" 453 95.3770453037816 43.0801453138071
"2267" 453.2 95.8140603239036 42.5751185802
"2268" 453.4 96.6123008740316 42.3055434994232
"2269" 453.6 96.1378310146814 41.4674973856722
"2270" 453.8 96.1564327469156 38.4939565978071
"2271" 454 96.3519017602298 35.2399465088357
"2272" 454.2 96.7361029432925 32.0190993365055
"2273" 454.4 97.8607818107393 28.7745838049313
"2274" 454.6 98.4142808405227 25.5543527205214
"2275" 454.8 99.3560393937843 23.2878193010311
"2276" 455 100.782985203255 22.6948094586107
"2277" 455.2 100.935759399327 24.3619642571858
"2278" 455.4 102.334335992244 25.7525998980277
"2279" 455.6 105.658057181676 27.0480574910066
"2280" 455.8 109.572926355303 28.3914183482436
"2281" 456 113.720272566892 30.1843177981392
"2282" 456.2 116.663173571471 32.7433198881467
"2283" 456.4 118.312429578223 35.1391442106112
"2284" 456.6 120.432273408051 38.9909337022577
"2285" 456.8 123.124981637243 43.3338630368912
"2286" 457 124.377982041421 48.5250035621318
"2287" 457.2 124.333764374179 49.3229243779757
"2288" 457.4 124.589133751115 48.8650628756137
"2289" 457.6 125.07174199297 47.9750922192259
"2290" 457.8 124.874782132094 47.0121847269687
"2291" 458 124.507357982424 46.2570364556196
"2292" 458.2 124.587059051749 45.8942119324921
"2293" 458.4 124.792833713066 45.3392359751868
"2294" 458.6 125.408836868275 44.6787411586195
"2295" 458.8 125.696433998279 44.57393249559
"2296" 459 125.582559946315 44.2620466017615
"2297" 459.2 125.734957009884 44.3778508182558
"2298" 459.4 125.18137786967 44.3240184438196
"2299" 459.6 125.77925248908 44.9734750379669
"2300" 459.8 125.96307583225 45.6744836883447
"2301" 460 126.271010691403 46.1311812243113
"2302" 460.2 126.416585639875 46.5730306788756
"2303" 460.4 126.342821066937 47.253668041175
"2304" 460.6 126.438815286795 47.5982038352064
"2305" 460.8 126.295173527661 47.9530895147413
"2306" 461 126.471768649716 48.0924720249076
"2307" 461.2 126.491094682106 48.1183826956195
"2308" 461.4 126.45771840203 48.0673431416741
"2309" 461.6 126.683028709663 48.180192709471
"2310" 461.8 127.172004116392 48.3210331784069
"2311" 462 127.053028115692 48.3658083626631
"2312" 462.2 127.359531420912 48.3460727145
"2313" 462.4 127.234575460414 48.3294292877081
"2314" 462.6 127.143031247172 47.7849868312335
"2315" 462.8 127.138874656654 47.7421638696881
"2316" 463 127.101204640631 47.78426459679
"2317" 463.2 126.712075942227 47.8451730348555
"2318" 463.4 126.325844221151 47.955482308854
"2319" 463.6 126.224876029582 47.9150559046167
"2320" 463.8 126.284378867914 48.4742887431194
"2321" 464 126.282410194145 48.8368508362427
"2322" 464.2 126.246963768818 49.1914538507517
"2323" 464.4 126.244743303711 49.2896678641138
"2324" 464.6 125.197874779666 49.6430429635654
"2325" 464.8 125.235568991677 49.4708750332086
"2326" 465 125.028568760369 49.8759263523618
"2327" 465.2 124.790945416779 50.157042292658
"2328" 465.4 124.829278034884 50.2912493078379
"2329" 465.6 125.102958482905 50.3976972878318
"2330" 465.8 125.111411530514 50.1505195843071
"2331" 466 125.18137786967 50.3658235783761
"2332" 466.2 125.068465452996 50.8941749795534
"2333" 466.4 124.927574234108 50.9501844681828
"2334" 466.6 124.786330990264 51.0202439792393
"2335" 466.8 124.606473316642 51.3587242675965
"2336" 467 124.163428128835 52.1703891383674
"2337" 467.2 123.865975282487 52.3253193920929
"2338" 467.4 124.025672188789 52.5865308875887
"2339" 467.6 123.952942428241 52.7045714116195
"2340" 467.8 124.043130579394 52.7725869222381
"2341" 468 123.651981428042 52.3552944817399
"2342" 468.2 123.972774238338 52.1415229008508
"2343" 468.4 124.184419545919 52.54370933095
"2344" 468.6 124.366078752224 52.4464874941342
"2345" 468.8 124.660373875136 51.5899748907608
"2346" 469 124.103937559565 51.2730913461065
"2347" 469.2 124.212713688171 50.5825102089763
"2348" 469.4 124.014701705661 50.040137713037
"2349" 469.6 123.835433249157 50.0106135297268
"2350" 469.8 124.086020809171 49.6337591807395
"2351" 470 124.775565183 49.7181728356936
"2352" 470.2 125.398959118387 50.018120683875
"2353" 470.4 125.672906507569 50.4239545282451
"2354" 470.6 126.634264567723 50.0239136059736
"2355" 470.8 127.828210985018 49.8729421067111
"2356" 471 127.841665096062 49.923674282773
"2357" 471.2 127.725739372021 49.7937532617776
"2358" 471.4 127.663456620861 49.9969344860022
"2359" 471.6 127.343694811037 50.616873099575
"2360" 471.8 126.912784518926 50.9497291064866
"2361" 472 126.398794396266 50.8938509130812
"2362" 472.2 126.127754712503 51.1256664629336
"2363" 472.4 125.835473674214 51.389792243545
"2364" 472.6 125.86551941627 51.5921305611326
"2365" 472.8 125.389594862113 51.8380566227152
"2366" 473 125.196250511987 51.7944591028653
"2367" 473.2 124.094022464687 52.4128408145591
"2368" 473.4 123.814146377442 52.91315231085
"2369" 473.6 124.154310800211 53.8593832011052
"2370" 473.8 124.057638868666 54.1475687750782
"2371" 474 123.571827467765 54.3704303919848
"2372" 474.2 123.118924168384 54.3140484617431
"2373" 474.4 122.959633917333 54.5068855548218
"2374" 474.6 123.140658550212 54.8304339824
"2375" 474.8 123.343367156612 55.09159195095
"2376" 475 123.502279345358 55.150896115381
"2377" 475.2 123.526731540371 55.4232378291731
"2378" 475.4 123.348557306067 55.2007869203786
"2379" 475.6 123.105818008487 55.216897653573
"2380" 475.8 122.947176490435 54.7359961592022
"2381" 476 122.748479119 54.7355416873859
"2382" 476.2 123.016387740958 55.1686707528996
"2383" 476.4 123.261016785262 55.88143556315
"2384" 476.6 123.391662272677 56.3328950951566
"2385" 476.8 123.526731540371 56.1497002290905
"2386" 477 123.656483120361 56.3585115371941
"2387" 477.2 123.766124115139 56.1830789546873
"2388" 477.4 124.039909573995 56.1409741147805
"2389" 477.6 124.223696352605 56.8258649948155
"2390" 477.8 124.568952584549 58.0239117273305
"2391" 478 124.835497907377 58.5603829925008
"2392" 478.2 124.862902854946 58.509304989991
"2393" 478.4 125.47252615989 58.3770758840508
"2394" 478.6 125.214641413777 58.3278138271597
"2395" 478.8 125.182115356065 58.325928896669
"2396" 479 125.235514833991 58.2595997210244
"2397" 479.2 124.987820291697 58.2445966932
"2398" 479.4 125.009352339247 59.0018547818095
"2399" 479.6 125.024903585471 59.1295682179746
"2400" 479.8 125.395952846682 59.6615864977551
"2401" 480 125.196250511987 60.2866814286788
"2402" 480.2 125.174442721339 60.6488998622779
"2403" 480.4 125.062751817173 60.6916694946607
"2404" 480.6 124.980443150301 60.6494308186449
"2405" 480.8 124.867158033609 60.7559700195598
"2406" 481 124.281787808436 61.5298953407192
"2407" 481.2 124.757084019655 61.7364270023534
"2408" 481.4 125.522252920146 61.8652311114378
"2409" 481.6 125.550116829194 61.8324986412776
"2410" 481.8 125.759871396769 62.219130254591
"2411" 482 125.907365381213 62.9972196771193
"2412" 482.2 126.289356671999 63.936821254542
"2413" 482.4 126.613756904077 63.9569704115238
"2414" 482.6 126.236059140853 63.3038526395598
"2415" 482.8 126.560242394769 63.2530353111435
"2416" 483 126.452442617326 63.0850338655602
"2417" 483.2 126.062331340561 63.1017589911221
"2418" 483.4 125.512982709487 63.00276748605
"2419" 483.6 125.710182929843 62.9412859706543
"2420" 483.8 124.86770796136 62.7514339801449
"2421" 484 124.999658113539 62.5309699112431
"2422" 484.2 124.619464510224 62.6346654970026
"2423" 484.4 124.616041973204 62.7961184222243
"2424" 484.6 123.859248226965 62.4883432207819
"2425" 484.8 123.632593663276 62.0077522733973
"2426" 485 123.560554949183 62.3121093044143
"2427" 485.2 123.551997278009 61.6618057853935
"2428" 485.4 123.413336178423 61.2586260198136
"2429" 485.6 122.775314845878 60.7213047660978
"2430" 485.8 122.778164011073 60.4026093433293
"2431" 486 122.486050140946 59.1544318044635
"2432" 486.2 122.77727545786 59.094790575933
"2433" 486.4 122.297345653512 58.7741460258737
"2434" 486.6 122.22648353475 58.6510703399924
"2435" 486.8 122.082773010562 58.5758214338
"2436" 487 122.460642507025 58.3321132495802
"2437" 487.2 123.00997209133 57.9562982358717
"2438" 487.4 123.166361508186 57.8615687639323
"2439" 487.6 123.005113412359 57.9203949623859
"2440" 487.8 123.236769471655 57.9916818743029
"2441" 488 123.596346847692 57.8158664446423
"2442" 488.2 123.973176949333 57.9791922536167
"2443" 488.4 123.612589524487 57.9411975127921
"2444" 488.6 123.377302749201 57.4051603657179
"2445" 488.8 123.168613609383 57.3614230328543
"2446" 489 123.189168586776 57.089668321371
"2447" 489.2 123.482702707361 56.7134584086391
"2448" 489.4 123.330697868712 56.438784886275
"2449" 489.6 123.618622518725 56.2078071939976
"2450" 489.8 123.91582166111 56.0157215077943
"2451" 490 124.024341381237 55.8878052697
"2452" 490.2 124.122528362462 56.113929852225
"2453" 490.4 124.064135939384 56.1662757740013
"2454" 490.6 124.436093237987 56.1960342900432
"2455" 490.8 124.565447732092 56.2124461959668
"2456" 491 123.899966054902 57.1392195687305
"2457" 491.2 123.75784946334 56.9959145643465
"2458" 491.4 123.466405433333 57.2082944352577
"2459" 491.6 122.406744801148 56.8660102041643
"2460" 491.8 122.427330524256 56.9361747403054
"2461" 492 122.404638454021 57.0914601625965
"2462" 492.2 122.171726442978 57.3587756382381
"2463" 492.4 122.251453209077 58.2993108392064
"2464" 492.6 122.015592444461 58.3904294484237
"2465" 492.8 121.772149219728 58.6165420578161
"2466" 493 121.436070833974 59.0865412384628
"2467" 493.2 121.314521469292 59.6636257635055
"2468" 493.4 121.088734013882 59.8219371836079
"2469" 493.6 120.990159046779 59.9990844486757
"2470" 493.8 120.872856016112 60.0804371167178
"2471" 494 120.396119449875 60.0764364389586
"2472" 494.2 120.102187717859 60.7093349135429
"2473" 494.4 119.718450506803 60.9651318854763
"2474" 494.6 118.908282885829 61.5853401548184
"2475" 494.8 118.778031847689 61.8359871215382
"2476" 495 118.802554796351 61.977352692628
"2477" 495.2 118.538377293769 62.1472668986423
"2478" 495.4 117.48910037282 62.7254402624115
"2479" 495.6 117.288416060355 63.0037150457021
"2480" 495.8 116.972583250743 63.5224702102064
"2481" 496 116.283094934471 63.6280429421385
"2482" 496.2 115.587991408843 64.461538247128
"2483" 496.4 115.171676461112 64.4486908729
"2484" 496.6 114.286044508872 65.6424392106936
"2485" 496.8 112.732838540362 66.891473334825
"2486" 497 110.955866207528 68.4774513024707
"2487" 497.2 109.234492793097 70.652318976511
"2488" 497.4 107.787402777921 72.0297903030074
"2489" 497.6 107.116747211301 73.3974808088822
"2490" 497.8 105.420982604546 75.3408355464542
"2491" 498 104.230622471019 76.7804427537
"2492" 498.2 103.721807521487 78.3363600975598
"2493" 498.4 103.11430478202 80.0242941303516
"2494" 498.6 101.859108085611 83.0730284764624
"2495" 498.8 100.824113981282 85.5355227437705
"2496" 499 100.156607083512 88.2467041767434
"2497" 499.2 100.240920670962 90.9466701209
"2498" 499.4 99.3785157465383 94.2375218459244
"2499" 499.6 96.9364692314378 96.7839318561713
"2500" 499.8 93.1568574409748 99.6950736705842
"2501" 500 89.025433557487 102.441815421901
"2502" 500.2 84.3179668447304 103.283130045672
"2503" 500.4 79.5818565245478 103.289776695985
"2504" 500.6 74.8933219957559 102.427611198236
"2505" 500.8 69.9939597772696 100.727493000307
"2506" 501 64.704659373655 98.9526418770088
"2507" 501.2 60.0937646317493 96.1417401302287
"2508" 501.4 55.685475522282 92.4389566177205
"2509" 501.6 53.643053537478 88.2493268864946
"2510" 501.8 53.0305789349314 82.8847448641167
"2511" 502 53.9769855695126 79.035155546591
"2512" 502.2 53.7000036319506 75.8996860571045
"2513" 502.4 51.274204150846 74.3607708937449
"2514" 502.6 49.829961826513 73.0408711213239
"2515" 502.8 47.2557659117947 69.9183088896423
"2516" 503 43.5816724207947 65.8645623108987
"2517" 503.2 38.6325146773304 62.0306948777674
"2518" 503.4 33.6038520749352 58.6070110313896
"2519" 503.6 28.2085569636226 54.5409901983229
"2520" 503.8 21.8760043330696 49.0830200679587
"2521" 504 20.528702288853 46.2911598835661
"2522" 504.2 22.6549415998608 45.7049066350248
"2523" 504.4 26.0578544937273 45.3018429610269
"2524" 504.6 30.9085248748236 43.7207197631777
"2525" 504.8 36.8477631718307 41.8067727276062
"2526" 505 42.9464072072804 40.8552978117
"2527" 505.2 49.129845960387 41.94451763175
"2528" 505.4 54.7796815591606 43.8956593223289
"2529" 505.6 60.4450105595458 46.1852434395676
"2530" 505.8 65.7106097983554 50.6730270915289
"2531" 506 72.2974487838084 53.8085510601643
"2532" 506.2 77.2014929708145 57.8327622179845
"2533" 506.4 78.4996522048924 61.9054564171392
"2534" 506.6 76.4417489541086 65.2383623308689
"2535" 506.8 73.1119030059512 71.0306451447268
"2536" 507 69.6785571901938 78.0093568277431
"2537" 507.2 65.425717521762 85.293555557775
"2538" 507.4 60.9037682843722 92.3230488427943
"2539" 507.6 55.4886024260676 99.2090014138693
"2540" 507.8 48.6563824109628 103.04315380816
"2541" 508 44.952927125028 103.609960006557
"2542" 508.2 42.8442548943075 100.692157816591
"2543" 508.4 40.7339541165137 96.6300407901375
"2544" 508.6 38.2103773192834 90.5533830182509
"2545" 508.8 37.8353603017297 84.5678728246587
"2546" 509 39.773576846237 80.3599903452803
"2547" 509.2 42.7930904624036 76.6919746071722
"2548" 509.4 46.5586843660147 71.0512455845611
"2549" 509.6 51.4748159753324 66.51884550165
"2550" 509.8 57.757391977119 63.4815771255821
"2551" 510 64.6107067158587 61.7476534502774
"2552" 510.2 72.0276772963122 61.6109556839694
"2553" 510.4 79.1639337866761 60.7623523227608
"2554" 510.6 85.8647216457391 60.28927249575
"2555" 510.8 90.7657936321712 63.7510403818184
"2556" 511 92.1904931596476 69.5531007146464
"2557" 511.2 91.2464830557082 75.695619722242
"2558" 511.4 88.1584135942435 81.1730477793326
"2559" 511.6 83.3190616713804 86.8628528509992
"2560" 511.8 77.7945467061335 93.2867685203379
"2561" 512 71.415123376487 99.1742434326139
"2562" 512.2 64.288648932737 105.033276156225
"2563" 512.4 55.9004380300935 109.803194358696
"2564" 512.6 50.0891985088483 109.923524687832
"2565" 512.8 48.8219271805565 106.902231141124
"2566" 513 49.3001774977092 103.31027053445
"2567" 513.2 49.3500176392978 97.7892843436797
"2568" 513.4 49.114873165596 91.6351774925318
"2569" 513.6 50.7991338592111 85.9231681034845
"2570" 513.8 53.9651413520976 79.916536770596
"2571" 514 59.125914113487 74.7004885764115
"2572" 514.2 63.3478687028653 69.8348803007338
"2573" 514.4 65.8210568919142 63.9686466247227
"2574" 514.6 69.590745918887 57.9330349597761
"2575" 514.8 74.8290439909691 53.7334795186821
"2576" 515 79.674129434541 49.5895427255987
"2577" 515.2 83.2154893610813 44.5274937293462
"2578" 515.4 83.8142924967322 40.7453302363557
"2579" 515.6 83.9798589006132 41.2105790168432
"2580" 515.8 83.8617762172733 43.318147941348
"2581" 516 83.9364055767206 46.2121019603145
"2582" 516.2 85.0627618420981 50.3886252815333
"2583" 516.4 86.8694512600696 55.5036842703587
"2584" 516.6 88.1121431514783 61.3394432452109
"2585" 516.8 88.372738993353 68.0960303413339
"2586" 517 88.521967073113 74.8554066567848
"2587" 517.2 88.746709223687 82.7017773513326
"2588" 517.4 88.5953165565122 91.3828612022105
"2589" 517.6 87.637135118697 99.9514546856055
"2590" 517.8 86.0088865789828 108.950882574388
"2591" 518 84.5626768947119 112.797948440675
"2592" 518.2 81.484039935012 112.10046557345
"2593" 518.4 76.1549275555458 110.533731869933
"2594" 518.6 69.4491993920042 107.865708942967
"2595" 518.8 63.5189896928119 104.5523633117
"2596" 519 57.7256823812348 101.000005663141
"2597" 519.2 53.3798875216728 96.0628973385783
"2598" 519.4 49.5523391699218 90.3454252113326
"2599" 519.6 47.3668468975646 83.6921927785616
"2600" 519.8 49.5588582690007 78.9306569968858
"2601" 520 54.6102179262727 75.6509572886732
"2602" 520.2 60.6086502651734 75.2306607617466
"2603" 520.4 67.3317144302562 75.850302271591
"2604" 520.6 74.1030668904059 75.929140081004
"2605" 520.8 81.3269132231217 76.6799121677152
"2606" 521 87.9288848461421 79.6896414866224
"2607" 521.2 94.163300972801 84.5575385980327
"2608" 521.4 100.262447723707 89.2062287769585
"2609" 521.6 101.552191968612 90.395690504325
"2610" 521.8 100.363895389383 92.5155565385413
"2611" 522 98.1164738836435 96.3639670697935
"2612" 522.2 94.3360639896192 101.266173796132
"2613" 522.4 89.7625557625779 106.49986160771
"2614" 522.6 84.3723496378506 111.983073461
"2615" 522.8 78.9278067578337 114.665813517861
"2616" 523 73.2565388419525 114.086056856622
"2617" 523.2 66.6063023605304 112.545237256898
"2618" 523.4 59.4998126100479 111.325225678706
"2619" 523.6 53.2875711936192 107.614823464975
"2620" 523.8 49.2853723911594 101.816684171002
"2621" 524 47.5633960809775 95.2964585956953
"2622" 524.2 47.8431436088982 89.0808223414921
"2623" 524.4 51.651034252487 87.3791794738607
"2624" 524.6 56.9894114721688 87.4867613357864
"2625" 524.8 63.8102166133554 87.3256595710816
"2626" 525 70.6895187058506 89.4058854844376
"2627" 525.2 77.6528845366634 93.0529019111181
"2628" 525.4 83.3828887233465 97.9560320782475
"2629" 525.6 88.7149321573148 103.732133066614
"2630" 525.8 92.4513765334209 108.713992661371
"2631" 526 92.7762095805133 111.547306846739
"2632" 526.2 90.279693059587 112.5399753254
"2633" 526.4 90.1104443673844 111.595788823719
"2634" 526.6 90.799133863487 110.320300216582
"2635" 526.8 90.0951621271305 110.072683340446
"2636" 527 89.5687098013344 109.837600331281
"2637" 527.2 88.9151233783576 109.144043154036
"2638" 527.4 89.0082548620293 108.179317405721
"2639" 527.6 88.7988895111395 108.08863005823
"2640" 527.8 89.0839890897979 107.624007096337
"2641" 528 89.1199339836263 107.112254394868
"2642" 528.2 89.3377970350214 106.890484905657
"2643" 528.4 89.5848148283259 106.151807422518
"2644" 528.6 89.8536489896275 105.73549682171
"2645" 528.8 90.4684963499992 105.061163042218
"2646" 529 90.989173181987 104.561540007577
"2647" 529.2 91.7649074493066 103.932622190811
"2648" 529.4 92.8847754597979 103.092415865051
"2649" 529.6 93.5219385819956 102.913811212976
"2650" 529.8 93.9036417220079 102.318416228807
"2651" 530 94.5421482806629 101.68726930551
"2652" 530.2 95.7526177391427 100.856367191417
"2653" 530.4 96.4781421646619 99.85788958435
"2654" 530.6 96.2635431200279 99.2806479809336
"2655" 530.8 97.1041480272692 98.5894960832806
"2656" 531 97.4489394381068 97.8202151947847
"2657" 531.2 97.5287614950752 96.1778050068239
"2658" 531.4 97.9002697314369 94.2461781138
"2659" 531.6 98.3910435872921 93.0539633776703
"2660" 531.8 98.3137394577327 92.1341345673991
"2661" 532 98.0141859556904 90.6086438292381
"2662" 532.2 98.0072918739606 88.4219195931079
"2663" 532.4 98.340021779092 86.269967339555
"2664" 532.6 98.7296822304701 84.5549639961769
"2665" 532.8 99.1341916924343 83.5775901379763
"2666" 533 99.525105904612 82.293423772725
"2667" 533.2 99.540942514487 81.3713304335484
"2668" 533.4 99.898085371668 79.3437005274414
"2669" 533.6 100.502317890428 77.3320379301517
"2670" 533.8 100.559946446444 75.9403004242603
"2671" 534 100.440786808923 74.2497093436423
"2672" 534.2 100.907891998434 72.1154708251079
"2673" 534.4 101.392607669102 69.2878712670013
"2674" 534.6 102.900451144919 66.754632605128
"2675" 534.8 103.21283265107 66.5936203176717
"2676" 535 102.598241726145 65.6317800526342
"2677" 535.2 101.487207259125 63.2360305328121
"2678" 535.4 100.220574653529 60.4972056282127
"2679" 535.6 99.5106707646374 57.019414641304
"2680" 535.8 98.7279047344696 53.8254050663152
"2681" 536 97.3494981209735 50.3952245270581
"2682" 536.2 95.5484350621064 46.5888792429677
"2683" 536.4 94.6703051662647 42.1858587354778
"2684" 536.6 95.8092613512142 39.8112450017318
"2685" 536.8 96.880392055487 39.9144749388419
"2686" 537 97.4385255494599 41.2159609258149
"2687" 537.2 97.8763388542925 43.1660857990055
"2688" 537.4 97.574899383096 44.3626898638227
"2689" 537.6 97.242710008515 44.8441033012584
"2690" 537.8 96.0146573823203 45.6891973379778
"2691" 538 94.8884984578758 47.4727151719778
"2692" 538.2 93.4049272307158 50.3240285399669
"2693" 538.4 91.4180229715224 54.5369201593394
"2694" 538.6 89.7867120074073 58.3249226386314
"2695" 538.8 88.3497382028203 62.1603329633603
"2696" 539 87.761868295248 67.4770072002066
"2697" 539.2 87.9865519496869 73.1444984421136
"2698" 539.4 89.9399645075794 78.151000200866
"2699" 539.6 91.4052937587025 82.5263573519069
"2700" 539.8 92.3742055032582 88.0823534348314
"2701" 540 91.1924326269913 93.2699513490717
"2702" 540.2 89.3307958812306 99.3822848286167
"2703" 540.4 85.9508136890723 104.797053258438
"2704" 540.6 82.8331882152886 109.247784598702
"2705" 540.8 78.2470368765619 112.53360561885
"2706" 541 73.4727904802456 112.923036298614
"2707" 541.2 68.7483421201591 110.840099047901
"2708" 541.4 65.5969965485639 106.718880167745
"2709" 541.6 62.9542424137044 101.11632204362
"2710" 541.8 62.8162800843585 95.3960562402619
"2711" 542 65.3238631150922 90.18867504145
"2712" 542.2 68.1377786381448 84.3553648325026
"2713" 542.4 72.1108030245673 78.8551471728428
"2714" 542.6 77.2211522106594 75.5119925700362
"2715" 542.8 82.912502145737 72.9415571097268
"2716" 543 89.1131440121793 71.1203868436936
"2717" 543.2 95.4128662070703 70.1701028451444
"2718" 543.4 99.7743241336975 67.7974802796342
"2719" 543.6 102.422930092435 67.1153823672457
"2720" 543.8 103.173552496434 69.8681837652597
"2721" 544 102.803008729435 71.9209105435761
"2722" 544.2 102.870691257436 75.3799239417449
"2723" 544.4 104.230726374419 80.4160337379585
"2724" 544.6 103.13858340609 85.2115181303121
"2725" 544.8 101.781753956974 90.6877277024543
"2726" 545 100.158164232692 96.2660283933859
"2727" 545.2 97.0643010733902 98.814490556579
"2728" 545.4 91.8260129880133 100.423787724161
"2729" 545.6 85.736741933697 103.358980055126
"2730" 545.8 78.5109716490737 105.356472960884
"2731" 546 71.2316371379352 105.197021543571
"2732" 546.2 64.5571827523565 102.379185603098
"2733" 546.4 59.9697988553478 97.5404241752022
"2734" 546.6 56.437970599568 91.0029645544635
"2735" 546.8 55.885110268667 85.40629936371
"2736" 547 58.1437537212393 79.7335906482344
"2737" 547.2 61.3591445229785 73.630676845289
"2738" 547.4 65.6511482205913 67.9063337544978
"2739" 547.6 71.0317681995128 63.30851340045
"2740" 547.8 77.496381568487 60.8891623590482
"2741" 548 83.6919997043631 59.7318949880827
"2742" 548.2 88.1352783728609 56.4574785902804
"2743" 548.4 93.2255287336209 52.9111049051732
"2744" 548.6 97.0840056110226 51.9692982938518
"2745" 548.8 97.6170046351595 53.9044590311004
"2746" 549 97.9346971442087 55.7496103319413
"2747" 549.2 99.0893960995895 58.6880262645654
"2748" 549.4 102.061464001961 62.9397409159763
"2749" 549.6 103.228732532946 68.4748618751932
"2750" 549.8 103.16009838539 74.149979424888
"2751" 550 102.088136187013 80.3122774118184
"2752" 550.2 99.7831165132834 85.8420549346314
"2753" 550.4 97.4716254908203 92.1992157499244
"2754" 550.6 93.2808237874281 97.9827336191433
"2755" 550.8 88.2485235060985 103.312902644595
"2756" 551 82.3651574969994 108.274956689248
"2757" 551.2 75.979234342462 112.530420765575
"2758" 551.4 70.0524024096821 113.425675253243
"2759" 551.6 64.1091673541536 111.71221679326
"2760" 551.8 58.6463658607432 107.017860884173
"2761" 552 55.4764553489592 101.402897295311
"2762" 552.2 55.9563497866463 95.751739992065
"2763" 552.4 59.0025552576185 90.2154948585026
"2764" 552.6 63.0335631727304 86.3374950725674
"2765" 552.8 68.7083024747217 84.526282862263
"2766" 553 74.7936001498203 82.2657400481039
"2767" 553.2 81.9091589641649 80.3901230672466
"2768" 553.4 89.4756457525048 80.0051066946375
"2769" 553.6 96.6920962169732 79.6178840521885
"2770" 553.8 102.723237284278 79.5095724782591
"2771" 554 102.465895503574 79.2721057898022
"2772" 554.2 102.389908024307 77.7056834615397
"2773" 554.4 102.729737858809 76.500283626628
"2774" 554.6 104.44124208438 73.0234533367982
"2775" 554.8 104.42908428947 71.9375271693587
"2776" 555 105.477255463563 72.1634851162297
"2777" 555.2 106.558823061951 73.8526526358964
"2778" 555.4 106.417789039868 75.8071731850856
"2779" 555.6 105.586769647106 77.5334716212636
"2780" 555.8 104.519293947335 80.1757238343696
"2781" 556 103.338394861355 82.3002963508447
"2782" 556.2 101.418595951974 86.0287666868731
"2783" 556.4 100.072348756959 91.1724408308389
"2784" 556.6 98.9724488266665 96.5371492362833
"2785" 556.8 97.5248732225739 102.279485848402
"2786" 557 95.7179848906619 105.020536743125
"2787" 557.2 93.2096325876185 103.05548227245
"2788" 557.4 87.9297113607302 100.808869556842
"2789" 557.6 82.9841836430659 98.5832777789237
"2790" 557.8 77.3939255880783 97.7564403103761
"2791" 558 71.3539242739192 96.1567661954161
"2792" 558.2 66.0872954029648 93.4992313749146
"2793" 558.4 61.2124907467565 88.8299889399587
"2794" 558.6 59.6186086429314 82.8564350572278
"2795" 558.8 59.6828846947511 76.4216960734783
"2796" 559 61.6676199249294 70.4634412977199
"2797" 559.2 66.1006905047501 65.6451899611605
"2798" 559.4 72.54561368141 61.5135627598218
"2799" 559.6 79.3282921161897 59.2714966815986
"2800" 559.8 86.6922664672303 58.8153336738969
"2801" 560 93.6183258405391 57.99617813775
"2802" 560.2 99.2808887102238 57.0092088702131
"2803" 560.4 100.014313180569 55.8802774346864
"2804" 560.6 98.8632551334209 56.2525611070443
"2805" 560.8 98.1895518051536 57.8730304777833
"2806" 561 96.7801895057324 59.7368452185954
"2807" 561.2 96.5269856035396 62.8391666020289
"2808" 561.4 95.694284584849 67.4861623170362
"2809" 561.6 95.3461296675971 72.7350947177023
"2810" 561.8 95.3167352067764 79.2294272983184
"2811" 562 94.4732273544869 86.3095237525
"2812" 562.2 92.7650578479697 93.8534527582345
"2813" 562.4 90.8149704733619 101.294258411375
"2814" 562.6 88.2120439813861 108.442969367051
"2815" 562.8 83.3444822772853 111.118246118051
"2816" 563 77.4996581084611 112.013705777338
"2817" 563.2 70.4438113041537 112.539811999591
"2818" 563.4 63.0276253193005 113.575214581467
"2819" 563.6 58.1497558654542 111.32879128813
"2820" 563.8 55.5716652377572 105.966610320031
"2821" 564 57.1638865549194 100.750337118274
"2822" 564.2 60.9299788285035 96.0040591949913
"2823" 564.4 66.1931734072696 93.2998612754804
"2824" 564.6 72.3636382051064 89.6943181702686
"2825" 564.8 78.2932130969343 85.7198230250553
"2826" 565 84.8412345273554 82.8802748946079
"2827" 565.2 90.6933728514522 83.748624775637
"2828" 565.4 97.0511053415971 86.5568626966703
"2829" 565.6 101.377989259987 86.656672759475
"2830" 565.8 103.370965702718 84.2093171748987
"2831" 566 102.661042598223 83.8664517584591
"2832" 566.2 101.883048710055 85.438939805923
"2833" 566.4 100.027709891697 87.5905052644763
"2834" 566.6 98.5891489529239 90.1078493532945
"2835" 566.8 96.8489805978837 94.604829442107
"2836" 567 95.5114647612073 100.227980331018
"2837" 567.2 93.4375130686619 103.854880444475
"2838" 567.4 90.3810473627869 108.957015391025
"2839" 567.6 86.7592657702128 112.647027490321
"2840" 567.8 83.6900108357739 112.512004005333
"2841" 568 78.9490550031226 112.124217021603
"2842" 568.2 72.1389253026 110.886898003793
"2843" 568.4 65.1289532236696 108.175064676072
"2844" 568.6 60.3595026721712 103.719272744503
"2845" 568.8 59.8777830683 98.2603433696229
"2846" 569 61.4927164813542 92.5556129001624
"2847" 569.2 64.6144306215941 86.9969970808607
"2848" 569.4 69.8614685971712 81.7773099183184
"2849" 569.6 75.1696393037217 77.7566695184283
"2850" 569.8 81.4183999175301 75.5218765974414
"2851" 570 88.3863132303887 74.6136050791018
"2852" 570.2 95.5140748862715 74.9584870353465
"2853" 570.4 101.266873374307 77.8815666154992
"2854" 570.6 103.048334848908 82.3673458934763
"2855" 570.8 103.386822960063 88.2119067883907
"2856" 571 101.054922418537 92.4499208667
"2857" 571.2 96.6950644556275 97.0368992157434
"2858" 571.4 91.9270094936089 102.963820641609
"2859" 571.6 87.7896587541263 108.612790183778
"2860" 571.8 81.503043866862 112.772469614475
"2861" 572 75.9480284325115 114.085516745835
"2862" 572.2 69.9387848691316 113.46758358257
"2863" 572.4 63.8705624320369 111.2660340154
"2864" 572.6 58.2000815361793 107.885026443822
"2865" 572.8 55.4131089094592 102.492824860533
"2866" 573 55.4928094951046 96.6183317707441
"2867" 573.2 59.1633711385826 91.55179224315
"2868" 573.4 64.18388366741 86.6428717286167
"2869" 573.6 68.8679297039606 81.3649552311342
"2870" 573.8 73.4322073710922 76.0512789775816
"2871" 574 79.345871364603 72.815300426325
"2872" 574.2 85.1488576973709 69.2391651775393
"2873" 574.4 90.3862898267456 64.8471269998552
"2874" 574.6 94.7432832281448 62.8894537590026
"2875" 574.8 96.4968892866221 64.0711566441392
"2876" 575 97.9239412956712 66.6676954862921
"2877" 575.2 101.464880393814 70.4566770075783
"2878" 575.4 102.824955299092 76.0211066833973
"2879" 575.6 101.796075760687 81.662822824275
"2880" 575.8 99.9452079738415 87.9453802073863
"2881" 576 99.0666295046771 95.4765843220078
"2882" 576.2 95.7769379480676 99.461734931821
"2883" 576.4 92.1460792086448 99.6191932125816
"2884" 576.6 86.9295401540301 99.938718964019
"2885" 576.8 79.8594791811391 101.764370449141
"2886" 577 72.4453365241448 101.838533073687
"2887" 577.2 64.3456607282869 100.511476865133
"2888" 577.4 57.8149182351391 97.1981216840804
"2889" 577.6 54.1782237862238 91.8950859014237
"2890" 577.8 53.348718831087 85.4477934520929
"2891" 578 56.3914594750703 82.9307483003111
"2892" 578.2 58.1657154515922 83.396556372871
"2893" 578.4 62.4399331062764 83.5910000465026
"2894" 578.6 68.0763291428404 83.9595413256569
"2895" 578.8 73.8920765277836 85.2483738257212
"2896" 579 81.0878025875971 87.1560469568822
"2897" 579.2 88.1885937514606 88.8342742802921
"2898" 579.4 94.5569548223478 90.9137138130978
"2899" 579.6 97.936881826131 91.1495290803483
"2900" 579.8 99.9564522108683 88.8110910486025
"2901" 580 101.405601810538 87.3517057395654
"2902" 580.2 102.854448580641 85.7021150689244
"2903" 580.4 101.893498215918 86.7105956200965
"2904" 580.6 101.11555401063 87.0439669757987
"2905" 580.8 100.460278021077 88.0572732343346
"2906" 581 99.585285022137 89.1758917
"2907" 581.2 98.7028203918716 90.4156979159244
"2908" 581.4 97.5593359455126 91.4871152227962
"2909" 581.6 96.3807725568498 93.3314060634581
"2910" 581.8 94.8040947079085 95.1133531220492
"2911" 582 93.0085340704382 97.7655186620232
"2912" 582.2 90.3404182671076 101.25988396051
"2913" 582.4 87.2914589847327 105.549384328467
"2914" 582.6 83.5839220520076 110.059527367305
"2915" 582.8 79.4948595630353 113.026127767248
"2916" 583 76.194992315399 112.825592967102
"2917" 583.2 71.5490855190362 111.795555030401
"2918" 583.4 66.261890523162 109.262761305425
"2919" 583.6 61.7755427725732 104.926858127829
"2920" 583.8 58.8960730498144 98.6197990121004
"2921" 584 56.0500313468087 92.7016627473065
"2922" 584.2 53.9518674300405 87.2460981048696
"2923" 584.4 53.3332341458758 82.0496055608944
"2924" 584.6 55.6680722607801 79.6863468108207
"2925" 584.8 58.711079022956 79.6493473100031
"2926" 585 62.8226313328798 79.1349592820036
"2927" 585.2 68.5759034727434 79.4010053586936
"2928" 585.4 74.2316035327177 81.3151838398731
"2929" 585.6 79.5405019691592 84.9949554906391
"2930" 585.8 85.5553370750463 89.5560228315686
"2931" 586 91.5276179177369 94.459563283225
"2932" 586.2 95.436093234887 99.476726344398
"2933" 586.4 94.0512849835565 100.873719307193
"2934" 586.6 92.113572483112 103.873989564125
"2935" 586.8 88.7967683612431 107.233077617072
"2936" 587 85.0673028055031 109.601896810611
"2937" 587.2 80.7206079721903 110.394679751586
"2938" 587.4 74.7318779779998 111.755848116514
"2939" 587.6 67.2732407937947 113.944413956771
"2940" 587.8 60.2321592520723 115.063155912682
"2941" 588 53.7040819720198 116.40367224436
"2942" 588.2 49.6288971290729 118.109885596716
"2943" 588.4 47.938426126271 116.849209200606
"2944" 588.6 46.0203531543499 114.363766142748
"2945" 588.8 42.2321107187643 110.296072230589
"2946" 589 39.3265713188087 104.605813457967
"2947" 589.2 38.0891374322597 98.9869769796954
"2948" 589.4 36.8686901205941 93.5896433601107
"2949" 589.6 38.0782260838291 88.2744105993184
"2950" 589.8 39.7594998596814 84.1162214637833
"2951" 590 42.4091221317501 81.2375611001342
"2952" 590.2 45.3666305820904 79.5908012125707
"2953" 590.4 49.3838985230133 76.9564478031079
"2954" 590.6 52.696250504237 73.7878181227982
"2955" 590.8 55.6127548201356 74.0251142852473
"2956" 591 56.1519654801185 75.4713004338184
"2957" 591.2 57.4889087558817 77.1911212023184
"2958" 591.4 60.542873944408 77.4660243271079
"2959" 591.6 64.8744657884609 78.7636370408543
"2960" 591.8 69.549570733212 81.0863643815
"2961" 592 75.2478491277474 84.2241674711433
"2962" 592.2 80.3656637379706 88.0939813792697
"2963" 592.4 86.016477681237 92.389408654475
"2964" 592.6 89.917606940697 98.053389187597
"2965" 592.8 91.749330455987 102.48220868295
"2966" 593 91.2371905976565 106.404436461958
"2967" 593.2 89.5238286847928 109.724722956909
"2968" 593.4 90.7347137555209 111.074834857772
"2969" 593.6 92.1907120989547 110.640569927071
"2970" 593.8 91.4787660025293 109.157445225094
"2971" 594 90.8791504186449 107.970213747345
"2972" 594.2 89.9166904193218 107.124893926611
"2973" 594.4 89.5558257797412 106.17771809323
"2974" 594.6 89.0726749699954 105.724281355772
"2975" 594.8 88.935228227639 105.34093298259
"2976" 595 89.1654625290133 104.922812034739
"2977" 595.2 89.0723972971163 104.60397989926
"2978" 595.4 88.6226151729742 103.890077156309
"2979" 595.6 88.1910080440732 103.032419541838
"2980" 595.8 87.8830132865042 101.306009421734
"2981" 596 87.9729081011793 98.8237105619244
"2982" 596.2 88.138583404487 94.9017040009239
"2983" 596.4 89.5729671302087 90.8738339112196
"2984" 596.6 91.5238600781056 86.229740478933
"2985" 596.8 93.7747922523075 81.6581680387192
"2986" 597 96.633186437926 76.2825181319256
"2987" 597.2 100.027314329631 72.0857531040941
"2988" 597.4 102.837086660571 67.192963857034
"2989" 597.6 102.598539406782 65.1955389658875
"2990" 597.8 102.709356669478 64.5571955293034
"2991" 598 102.911639900513 66.2084061192658
"2992" 598.2 103.218460137352 67.5831029581932
"2993" 598.4 104.28380413859 69.6863862408987
"2994" 598.6 105.365566413128 71.9892801474372
"2995" 598.8 107.389403941769 75.226397681309
"2996" 599 109.191772572312 77.917435372875
"2997" 599.2 108.74766878396 76.7463193257536
"2998" 599.4 109.029572346961 75.6724490617132
"2999" 599.6 108.180944387719 75.4462167209946
"3000" 599.8 107.794078632201 75.5349376336553
"3001" 600 106.907068311213 75.164622946127
"3002" 600.2 106.40903016554 74.13701453545
"3003" 600.4 105.727401043514 73.0473397363607
"3004" 600.6 104.83255457272 71.7297047496569
"3005" 600.8 104.101886158487 71.1987832320013
"3006" 601 103.682147141974 70.0897583823326
"3007" 601.2 102.673314729763 68.3658407560965
"3008" 601.4 102.235734292136 66.17488134795
"3009" 601.6 101.643579377891 63.6959551841794
"3010" 601.8 101.33735192144 61.20651023895
"3011" 602 100.425489160596 57.1866463416682
"3012" 602.2 99.9970368788869 53.7747998877955
"3013" 602.4 98.3907045340922 51.7257049108447
"3014" 602.6 96.167744611112 50.0447369576732
"3015" 602.8 93.2628578854691 48.2873804184321
"3016" 603 89.9971330698172 45.2565312870509
"3017" 603.2 87.7654786874319 41.5118450877482
"3018" 603.4 87.9969854808987 38.5903051002441
"3019" 603.6 89.2894757258701 37.6147840168472
"3020" 603.8 91.6226375769869 36.8459214110611
"3021" 604 94.6347898332117 34.6185369718032
"3022" 604.2 95.6397580139587 32.4202439586481
"3023" 604.4 94.5311440991727 29.0704307361214
"3024" 604.6 92.6920745261928 25.3862781107147
"3025" 604.8 90.6843931428832 21.0665424911292
"3026" 605 89.2184329899823 18.3806514345575
"3027" 605.2 89.7437698811374 17.982794743251
"3028" 605.4 90.7767762966046 17.8138210886265
"3029" 605.6 90.5755581946634 19.0015840158912
"3030" 605.8 90.4775288629485 19.8683396730173
"3031" 606 90.0024305666985 20.2725710502288
"3032" 606.2 90.4513260541568 21.0953864453179
"3033" 606.4 89.9905351945752 22.2988438770676
"3034" 606.6 89.7481000815788 24.4507035652255
"3035" 606.8 88.7744842010062 26.1596498347096
"3036" 607 87.0758392544287 28.795217007348
"3037" 607.2 85.0190700630719 32.5716747181387
"3038" 607.4 83.8540605873961 37.032508774647
"3039" 607.6 82.3256160150752 41.8013865786853
"3040" 607.8 80.3096739096458 47.4372286967537
"3041" 608 78.1286619178888 53.8450344261182
"3042" 608.2 76.8260610632324 61.0675348233136
"3043" 608.4 75.2697261906639 67.1861427241181
"3044" 608.6 73.8542367165391 73.2701805571239
"3045" 608.8 73.1594128355762 79.3499368780661
"3046" 609 72.2319590437238 84.8247116309237
"3047" 609.2 71.1232772802191 90.873418495575
"3048" 609.4 70.5632229832111 97.2700315646224
"3049" 609.6 67.3862898242869 103.313455387725
"3050" 609.8 61.979520388106 108.487932001521
"3051" 610 56.726923146616 109.783741658894
"3052" 610.2 54.4521179890332 107.797434400723
"3053" 610.4 53.1780758560091 103.855359581693
"3054" 610.6 51.0107215937572 98.2713161907067
"3055" 610.8 52.0933671489956 92.9342382095534
"3056" 611 55.8386863780048 88.1606059738339
"3057" 611.2 60.2573366068174 82.76159720415
"3058" 611.4 65.9400250797025 79.2975750662172
"3059" 611.6 72.1944442792433 78.6070497790676
"3060" 611.8 79.5368037250133 79.9133326331605
"3061" 612 86.377552386387 82.82529426965
"3062" 612.2 92.8528360785374 87.3201660161181
"3063" 612.4 98.4361376628683 93.2320992388144
"3064" 612.6 99.4012554940511 95.2338092806679
"3065" 612.8 97.4923830811649 96.6620242742975
"3066" 613 94.2355473252886 99.6426882589252
"3067" 613.2 89.9030134998284 105.300415434584
"3068" 613.4 85.3183360391844 111.166420369269
"3069" 613.6 79.8428174514539 113.736058817322
"3070" 613.8 74.2788193138835 112.985635138847
"3071" 614 67.0699870941734 111.596287105848
"3072" 614.2 60.7501817929741 108.032019671899
"3073" 614.4 58.1521888434584 102.573204490807
"3074" 614.6 57.8033351803748 96.4673007407818
"3075" 614.8 56.5669570008549 89.2139897561575
"3076" 615 58.0989169704427 82.8522386920473
"3077" 615.2 61.5969858419471 76.9706884139323
"3078" 615.4 65.7668243275044 71.0900792544457
"3079" 615.6 70.4500541416696 65.3938999361674
"3080" 615.8 76.5547453056491 61.3752213854095
"3081" 616 83.5228536506491 58.5759935880311
"3082" 616.2 90.5185150567299 56.9846449256229
"3083" 616.4 96.6833142437091 56.6910960401722
"3084" 616.6 98.7584276736046 54.7029863244542
"3085" 616.8 98.1990996742956 53.4398993481587
"3086" 617 97.384860064596 54.6816144748227
"3087" 617.2 96.6481217773203 55.8453405593667
"3088" 617.4 95.3806222986761 57.4328894936527
"3089" 617.6 95.4190552270215 60.4322614255448
"3090" 617.8 96.6464975096408 64.2378372535141
"3091" 618 98.4573849967238 67.8444149594763
"3092" 618.2 100.344065199626 71.9209105435761
"3093" 618.4 102.671001878016 76.3075321875718
"3094" 618.6 104.722681265587 79.707322913425
"3095" 618.8 105.005770648159 80.6753309647147
"3096" 619 103.781819937855 82.8433976461605
"3097" 619.2 101.105233103132 85.1734523718756
"3098" 619.4 98.3304399647139 89.327426483555
"3099" 619.6 96.934208499664 93.2827740903836
"3100" 619.8 96.4236589034617 98.2492978092189
"3101" 620 94.8429213292739 102.143883285868
"3102" 620.2 90.5897685125971 103.434425831611
"3103" 620.4 85.7303265234956 103.286109578571
"3104" 620.6 79.4515318452581 102.825525069882
"3105" 620.8 73.7023823170048 101.171869049807
"3106" 621 68.4453563992497 97.902497634628
"3107" 621.2 65.2526518005126 93.2281683464628
"3108" 621.4 64.1545557687486 87.9092725760341
"3109" 621.6 65.6668544328321 82.2738918849411
"3110" 621.8 69.1908370921304 77.7865794448369
"3111" 622 73.9229636688352 76.8930500659232
"3112" 622.2 78.5749831059194 77.6162515455986
"3113" 622.4 83.7773420951819 80.1795988677127
"3114" 622.6 87.1087976956921 84.0296587850269
"3115" 622.8 89.3367974126564 89.7859800341364
"3116" 623 91.6859840164869 96.0387476360553
"3117" 623.2 92.7692081319369 103.98545942875
"3118" 623.4 91.0961701092096 106.307244229698
"3119" 623.6 87.9002290050124 107.615760317738
"3120" 623.8 83.188137686206 109.604698734314
"3121" 624 77.7909425121619 113.161021714025
"3122" 624.2 72.8680046179224 115.479492161023
"3123" 624.4 69.2336636363945 118.453578770253
"3124" 624.6 67.8417611089542 122.600039239065
"3125" 624.8 67.8913434707412 122.29091644217
"3126" 625 68.7828432293299 121.354438419933
"3127" 625.2 68.8990656224622 121.152292360826
"3128" 625.4 68.7025963517434 120.768166255719
"3129" 625.6 69.4468590063084 120.478904581896
"3130" 625.8 69.4786882517714 120.036241354536
"3131" 626 64.2869213025688 121.997831423686
"3132" 626.2 62.4461945643528 122.723893229279
"3133" 626.4 58.4724455796975 125.195911744824
"3134" 626.6 58.2270499805818 123.851475932933
"3135" 626.8 58.1460877347692 123.218685619273
"3136" 627 58.240077503519 123.040563967206
"3137" 627.2 58.3410362777309 123.11073638317
"3138" 627.4 58.133655485159 123.413573982774
"3139" 627.6 58.0861587616939 123.222192854803
"3140" 627.8 58.167102405215 123.138402659814
"3141" 628 58.2681410146837 123.066802981335
"3142" 628.2 57.9877551349296 122.675222660639
"3143" 628.4 57.4652950548589 122.425180826768
"3144" 628.6 57.2996826137553 122.722339642316
"3145" 628.8 56.8740503609386 122.685479538716
"3146" 629 56.4875349083119 122.12638368315
"3147" 629.2 56.6210455820717 121.970271892111
"3148" 629.4 56.2343354633693 121.787236954572
"3149" 629.6 56.528710093987 121.040348716375
"3150" 629.8 56.459029010537 120.492553953075
"3151" 630 56.5238372909485 119.187172424847
"3152" 630.2 56.5592911337456 118.454796969709
"3153" 630.4 56.5784822964512 118.38713844878
"3154" 630.6 56.4471112905632 117.303112330136
"3155" 630.8 57.067154829737 115.76941654625
"3156" 631 57.5648001637751 114.540387065484
"3157" 631.2 58.6691529444606 111.875849605634
"3158" 631.4 60.5682638128716 108.776785360822
"3159" 631.6 63.0274050796152 105.013758722053
"3160" 631.8 66.303065708837 101.701919630575
"3161" 632 69.8791030996853 98.3855924538508
"3162" 632.2 73.3602316952517 95.0505275283113
"3163" 632.4 78.2341812756046 92.352769460076
"3164" 632.6 83.1943671853609 91.0584879106727
"3165" 632.8 89.5233916558174 90.1260857510022
"3166" 633 95.8242719084132 90.3714125244418
"3167" 633.2 101.061257062487 89.484822467675
"3168" 633.4 101.425366008857 88.4474434946306
"3169" 633.6 102.022823528743 87.5738288397705
"3170" 633.8 102.493105031185 88.2063784340793
"3171" 634 102.929710866226 90.0885796528071
"3172" 634.2 102.489030724957 91.9007413845848
"3173" 634.4 102.695270348051 94.3159182342321
"3174" 634.6 102.430796613991 96.2756929619169
"3175" 634.8 100.439911116783 97.4174611444109
"3176" 635 97.684891837137 98.4374450237
"3177" 635.2 94.6721665859746 101.117722783975
"3178" 635.4 91.3964002930584 104.035203803712
"3179" 635.6 88.534498651362 107.27222800855
"3180" 635.8 84.9852191195463 110.258648730348
"3181" 636 81.4739486998823 110.813192319508
"3182" 636.2 77.2787296994357 110.138922607668
"3183" 636.4 71.9679650303051 108.104395951876
"3184" 636.6 67.0709187899498 105.05957093657
"3185" 636.8 64.6342514101861 101.027886302508
"3186" 637 62.8192377736209 96.4696606787893
"3187" 637.2 63.4083724668549 91.6188544366387
"3188" 637.4 65.0839986731258 87.0922899129778
"3189" 637.6 68.3187931009266 83.3632050055448
"3190" 637.8 72.9519630826174 79.9434174714196
"3191" 638 77.8309807104613 77.7122164938987
"3192" 638.2 83.6509882693817 76.3496494422921
"3193" 638.4 89.227915926603 76.5245170441018
"3194" 638.6 94.4569548746154 76.9110509568124
"3195" 638.8 99.0650457337054 78.6423775632945
"3196" 639 103.622656572704 81.1364912026109
"3197" 639.2 103.454464073428 82.6313960838229
"3198" 639.4 102.728809280676 85.4182812981932
"3199" 639.6 101.980592569077 89.5696702254372
"3200" 639.8 100.664935748692 94.5445743667962
"3201" 640 98.8920277683894 98.7349569271939
"3202" 640.2 95.9935419024869 101.50127387425
"3203" 640.4 91.7094835021079 104.947901541015
"3204" 640.6 88.096710334309 110.025452693942
"3205" 640.8 84.6746146884138 112.198341552145
"3206" 641 82.7208523245378 111.758228797797
"3207" 641.2 79.6881683751869 110.173629342075
"3208" 641.4 75.4554551059407 108.548952719731
"3209" 641.6 70.8548350409094 106.442408996622
"3210" 641.8 67.6667616460732 104.350289862528
"3211" 642 65.3402530607391 101.046615996639
"3212" 642.2 62.8436948041421 96.6242751074845
"3213" 642.4 60.3061583020659 91.46261635145
"3214" 642.6 60.0232251464044 85.5715143578216
"3215" 642.8 62.293236088487 82.1766919766022
"3216" 643 65.6724226258483 80.569347612034
"3217" 643.2 70.6448755192038 79.2773113522155
"3218" 643.4 76.8271832845383 78.4373830857449
"3219" 643.6 83.2684232422497 79.1302167038822
"3220" 643.8 89.0254335574869 80.739215374525
"3221" 644 94.90466796946 82.5639641468689
"3222" 644.2 99.395245703637 86.051550637225
"3223" 644.4 102.860295944287 89.026203596075
"3224" 644.6 102.13552891252 89.1532029105533
"3225" 644.8 100.610544342505 90.7021974013659
"3226" 645 98.6809340731395 92.3057927608652
"3227" 645.2 95.8915433982073 95.4928052584246
"3228" 645.4 92.8708739750034 99.7568096509008
"3229" 645.6 90.982838538037 104.631984643575
"3230" 645.8 87.9037380678041 108.789771754413
"3231" 646 83.8019484642902 110.909017184343
"3232" 646.2 79.1133262784361 113.141210847043
"3233" 646.4 76.562021585862 114.817145417025
"3234" 646.6 78.0483218500435 115.403296891507
"3235" 646.8 79.1065328852324 114.691198946605
"3236" 647 80.704878729162 113.76932868955
"3237" 647.2 81.1651067171564 112.966313819738
"3238" 647.4 81.3341667438586 111.877807689623
"3239" 647.6 82.1002906236261 110.481452334698
"3240" 647.8 84.6148034987412 109.134773388221
"3241" 648 88.0236016319491 107.624007096337
"3242" 648.2 92.1654510327025 105.180548164562
"3243" 648.4 95.5069986612853 102.774465807009
"3244" 648.6 98.6178943960584 99.6816788787819
"3245" 648.8 100.91293369195 95.5003888693646
"3246" 649 102.760043318296 91.3523927337587
"3247" 649.2 103.503178217018 87.2557915742243
"3248" 649.4 104.581264619568 82.7498907164365
"3249" 649.6 106.402017220332 79.3931206644672
"3250" 649.8 107.052496629934 78.21362672745
"3251" 650 106.098966014303 77.6939927720553
"3252" 650.2 104.241022088103 75.7430905441286
"3253" 650.4 102.126132554082 72.8367158190362
"3254" 650.6 100.807871304487 69.3664395772132
"3255" 650.8 99.8234788464161 65.5322737844987
"3256" 651 99.0364745053779 62.2974672516954
"3257" 651.2 98.5803801409779 57.6452652132682
"3258" 651.4 98.3427898588013 53.1260825012357
"3259" 651.6 98.1182628457163 50.4808594115463
"3260" 651.8 96.7323968340002 48.7906556840562
"3261" 652 94.6957959257032 45.3683209794905
"3262" 652.2 92.5060324696506 41.7881702891591
"3263" 652.4 91.0220646024966 37.6177719633058
"3264" 652.6 92.2320303249769 35.3136531132
"3265" 652.8 94.5414465970255 34.4941658666712
"3266" 653 96.3982552659592 35.1614879011722
"3267" 653.2 97.9109898981216 36.6402669965942
"3268" 653.4 99.0585350136793 37.4524045817192
"3269" 653.6 100.381501038622 36.6476166579981
"3270" 653.8 102.679206489716 37.3323825881518
"3271" 654 104.224172328652 39.34567735935
"3272" 654.2 107.201492974021 41.5768318122776
"3273" 654.4 110.387556390554 44.040418721429
"3274" 654.6 113.204926571925 46.9836398614376
"3275" 654.8 116.146447103418 49.0030310693638
"3276" 655 118.42025841793 51.07867682445
"3277" 655.2 119.125986330148 52.8585097042475
"3278" 655.4 118.505555884797 54.3404058681569
"3279" 655.6 119.101656227461 55.8693666454763
"3280" 655.8 120.428884849616 57.4670532039931
"3281" 656 121.790678653912 58.2302225766491
"3282" 656.2 122.196934311313 57.1719934989326
"3283" 656.4 121.823052608612 56.8830719181375
"3284" 656.6 121.484597627655 56.5560607666049
"3285" 656.8 121.940947371015 56.6627862332833
"3286" 657 122.294757345603 56.4531167260125
"3287" 657.2 122.189731037256 55.8526902207705
"3288" 657.4 122.22361713545 55.1827547235922
"3289" 657.6 122.273753965325 55.0571611047338
"3290" 657.8 122.485139133386 54.6568156506564
"3291" 658 122.626279541244 53.8736088106416
"3292" 658.2 122.476838317168 52.9033440901447
"3293" 658.4 122.392337058329 52.1715843693447
"3294" 658.6 121.775542778987 51.6292785770771
"3295" 658.8 121.353420044974 50.5764282814367
"3296" 659 121.721245830844 50.2017047262268
"3297" 659.2 122.430850773815 50.0935687597345
"3298" 659.4 122.468058939623 50.0552053313314
"3299" 659.6 122.606375832594 50.3190498367103
"3300" 659.8 122.765057851177 50.564707399381
"3301" 660 123.470190916685 50.7296590192723
"3302" 660.2 123.254141379024 51.0429443242915
"3303" 660.4 123.283596725793 51.7320854318371
"3304" 660.6 123.469371487357 51.5622206347239
"3305" 660.8 123.315183359377 51.8592357796449
"3306" 661 123.658069019513 52.2235907453603
"3307" 661.2 123.609422202512 52.508675944925
"3308" 661.4 123.580104170897 52.537176298591
"3309" 661.6 123.608294850623 52.4940472120856
"3310" 661.8 123.255849049408 52.5504142852132
"3311" 662 123.08598781873 52.8084675684196
"3312" 662.2 122.78096447259 52.9879555313603
"3313" 662.4 122.826443967615 53.2950080522321
"3314" 662.6 122.906115673792 53.4041595208398
"3315" 662.8 122.94245087504 53.2544344828447
"3316" 663 122.803162797543 52.8905044653389
"3317" 663.2 122.563792821809 52.9281072740544
"3318" 663.4 122.68501666038 53.037361588575
"3319" 663.6 122.626439547406 53.0498427703284
"3320" 663.8 122.540745344629 52.9134905253571
"3321" 664 122.294757345603 52.4231398855393
"3322" 664.2 122.335831114565 52.070374240769
"3323" 664.4 122.412931289708 51.8920827139765
"3324" 664.6 122.361903411282 51.9884015804372
"3325" 664.8 122.106850263452 52.1592721745695
"3326" 665 121.939369777694 51.5498154640965
"3327" 665.2 121.864676264655 51.5065181759058
"3328" 665.4 121.566811068503 51.4264001492287
"3329" 665.6 121.518232905266 51.3171180519412
"3330" 665.8 121.541777599593 51.1108072026226
"3331" 666 121.530278359384 51.2730345371295
"3332" 666.2 120.974778813 51.1783055679244
"3333" 666.4 120.759245553965 50.6848627934022
"3334" 666.6 120.512340250134 50.5760588034038
"3335" 666.8 119.89332726793 50.5785163883935
"3336" 667 119.567919362412 50.355715131025
"3337" 667.2 119.485568991062 50.540436620975
"3338" 667.4 119.263510442848 50.3255526970676
"3339" 667.6 118.506547106974 50.0622001237399
"3340" 667.8 118.201151075374 50.1398374677326
"3341" 668 117.580542616065 50.300098643669
"3342" 668.2 117.068902324137 50.368454544125
"3343" 668.4 116.008774432646 50.3768817222597
"3344" 668.6 114.77030031428 50.3340800932603
"3345" 668.8 113.912023951325 50.3883383578149
"3346" 669 112.467009731746 50.6828450602714
"3347" 669.2 111.004385691148 50.4473934074411
"3348" 669.4 109.580497142271 50.5673787581392
"3349" 669.6 107.849328158382 50.3679516725553
"3350" 669.8 106.185408141314 50.4532874540864
"3351" 670 103.660723454826 50.8261634576464
"3352" 670.2 100.607952266065 50.8770668464913
"3353" 670.4 97.033818294276 50.5474783607849
"3354" 670.6 94.599920233487 49.289066227663
"3355" 670.8 92.5773589151655 47.5059539184589
"3356" 671 91.831736886133 45.2596962301447
"3357" 671.2 90.7142948820137 43.7830879295036
"3358" 671.4 88.1696807475142 41.8020678307227
"3359" 671.6 84.7721726196298 39.5859062920929
"3360" 671.8 82.2420363257954 36.6182523565949
"3361" 672 79.7620930550695 35.4221854917947
"3362" 672.2 76.023576850112 34.2332528868346
"3363" 672.4 71.31040783364 33.0771061500826
"3364" 672.6 65.835568985327 31.94662623087
"3365" 672.8 60.138190216697 30.99881389623
"3366" 673 54.8614857182104 30.2294075552585
"3367" 673.2 49.7383804662934 29.6702985843048
"3368" 673.4 46.7885064726065 28.3097453458304
"3369" 673.6 46.115633677455 26.8263579495032
"3370" 673.8 45.7149746409139 26.028553346186
"3371" 674 43.7797282862289 26.6991386903371
"3372" 674.2 39.7033449241826 27.657542783863
"3373" 674.4 34.3938467767848 28.7494672249181
"3374" 674.6 29.7665064168028 30.5836431282553
"3375" 674.8 25.13085343814 32.983510462001
"3376" 675 20.7571676672446 34.0213747691924
"3377" 675.2 18.1164037417947 36.2103118044692
"3378" 675.4 15.1047456747688 40.7284827449318
"3379" 675.6 11.9344692018 45.4007757945326
"3380" 675.8 8.69889973612799 49.1726646337192
"3381" 676 7.21459912322835 52.5151554740017
"3382" 676.2 7.51739864624372 57.4742065091122
"3383" 676.4 7.91577867769385 62.8373747608034
"3384" 676.6 7.57872999929227 66.922335408596
"3385" 676.8 6.79520200653868 70.76107006395
"3386" 677 5.38596216366195 73.85674744725
"3387" 677.2 3.93074786154481 74.6902840878508
"3388" 677.4 4.4043359915639 75.3897234902833
"3389" 677.6 4.8917800871088 75.825789675387
"3390" 677.8 4.48907321050391 73.812051540272
"3391" 678 4.44252823159507 73.536196268977
"3392" 678.2 4.93357195547001 73.1578071047975
"3393" 678.4 5.51482215769748 73.43634681495
"3394" 678.6 6.01185252785218 73.8019125821674
"3395" 678.8 6.54836932848695 73.5268636975026
"3396" 679 7.00446369288695 73.949108192225
"3397" 679.2 7.57815503728183 74.3117731510526
"3398" 679.4 8.09659925660561 74.9974647253398
"3399" 679.6 8.81118722472467 75.1937592942369
"3400" 679.8 9.24033962147896 76.924907698254
"3401" 680 10.0998568075515 78.7345043437161
"3402" 680.2 11.9702014699542 80.2028547565893
"3403" 680.4 14.59496411405 82.0145751485886
"3404" 680.6 18.2549908644318 84.3119938094539
"3405" 680.8 21.149723633237 87.8822248471355
"3406" 681 24.8821900829498 91.2252000164045
"3407" 681.2 28.7543615235353 94.4594605460226
"3408" 681.4 32.970169243937 96.8068001469
"3409" 681.6 37.3509816022818 97.1773864074628
"3410" 681.8 42.9654111391304 97.6999437827152
"3411" 682 47.8667730406174 98.0422462738369
"3412" 682.2 52.4712039428554 99.0157473288974
"3413" 682.4 57.4768297540444 101.05998895818
"3414" 682.6 61.5420570500066 105.001001304533
"3415" 682.8 65.3400959818148 110.248029603007
"3416" 683 67.7286696046089 116.268739396291
"3417" 683.2 65.9149771501481 118.439113223743
"3418" 683.4 64.9862719010767 119.811077015129
"3419" 683.6 64.333498211903 119.43581963643
"3420" 683.8 65.1504939122501 119.026683327292
"3421" 684 66.7264483872657 119.667885797688
"3422" 684.2 66.9461342414386 119.492407287523
"3423" 684.4 66.6128599629631 118.906952001164
"3424" 684.6 66.997089299999 118.344306722022
"3425" 684.8 67.598500396612 117.110239775025
"3426" 685 67.9396585517158 116.334701012281
"3427" 685.2 68.8768590876522 114.78848173755
"3428" 685.4 70.870343996787 112.657814896575
"3429" 685.6 73.9822118755689 110.410927016417
"3430" 685.8 77.8419076021233 108.338127332719
"3431" 686 82.633777811937 106.288108346575
"3432" 686.2 87.8229248754531 104.503240998475
"3433" 686.4 92.5771288433514 102.342938827874
"3434" 686.6 96.338779997762 100.6286240769
"3435" 686.8 97.7758315562157 101.280601328687
"3436" 687 97.2057136007158 102.051443782365
"3437" 687.2 97.878962292696 101.241853098395
"3438" 687.4 98.4734172992609 99.2386433301848
"3439" 687.6 98.3687672222265 95.9144524334962
"3440" 687.8 99.6136532102609 92.093494243663
"3441" 688 100.434289738205 88.2761298183603
"3442" 688.2 101.139894021866 83.7981022113724
"3443" 688.4 102.088877081043 79.7140464925611
"3444" 688.6 103.003881207154 76.6603982841038
"3445" 688.8 105.329353232077 75.8829406586631
"3446" 689 106.462558059854 76.8128756631977
"3447" 689.2 107.961146164949 78.3818523106936
"3448" 689.4 110.896212235832 79.2874577874279
"3449" 689.6 111.672916865157 78.5855720920661
"3450" 689.8 111.236413115733 77.643591971789
"3451" 690 112.502598596795 76.0005620158474
"3452" 690.2 112.837141729539 73.7559303677172
"3453" 690.4 113.138170149865 70.4821802095986
"3454" 690.6 114.330374079876 67.0948248072066
"3455" 690.8 115.33177260968 64.2414880657147
"3456" 691 114.614061092355 61.9541126392921
"3457" 691.2 113.164282877217 59.5913742128804
"3458" 691.4 112.909344755878 56.1790745783046
"3459" 691.6 113.367586984811 52.79849759295
"3460" 691.8 114.411519187112 49.4919374249411
"3461" 692 114.139860417718 48.4213659124372
"3462" 692.2 112.183558229434 48.1519642885816
"3463" 692.4 109.032542658478 47.8092801716045
"3464" 692.6 105.084612003703 46.7283394050311
"3465" 692.8 101.258334874265 44.77266733995
"3466" 693 98.3474245515711 43.5439688054453
"3467" 693.2 95.9055607365147 42.0159998941444
"3468" 693.4 94.8619161871471 39.9230325083869
"3469" 693.6 93.8327244662092 36.7609919903944
"3470" 693.8 93.2555680174314 33.0417911103667
"3471" 694 93.8359998046652 29.1448130519302
"3472" 694.2 95.0165448932755 26.3617655233154
"3473" 694.4 97.0473424848234 24.6062954625855
"3474" 694.6 96.6270062974869 22.9741160355056
"3475" 694.8 93.839762959487 22.1917599703612
"3476" 695 90.8025891238233 21.0912565155136
"3477" 695.2 86.7326614559724 20.1645738411539
"3478" 695.4 82.4051330218171 18.8491635128745
"3479" 695.6 79.2565515670209 16.8102740035616
"3480" 695.8 75.6820439239398 13.7762330699406
"3481" 696 72.5041948555831 12.0887230770461
"3482" 696.2 68.4045995190612 10.3649000176827
"3483" 696.4 63.6177525507597 8.94789353146515
"3484" 696.6 59.1566275386991 8.59273413595
"3485" 696.8 55.2513395831903 10.7038368782357
"3486" 697 50.7173628181174 12.4948717572326
"3487" 697.2 46.146159048465 14.3072708693786
"3488" 697.4 41.5142117030474 17.1505398810379
"3489" 697.6 36.6522321257128 20.3746365094016
"3490" 697.8 31.3638261442289 21.6526873074984
"3491" 698 25.9916828652316 23.1752963653117
"3492" 698.2 21.8052633026082 25.91833595195
"3493" 698.4 19.471042986487 30.2960615444955
"3494" 698.6 16.7434198268399 34.2326764428029
"3495" 698.8 15.2157895000741 39.6114519042069
"3496" 699 12.2563971472167 44.5006636548419
"3497" 699.2 8.16398382971705 47.9654122867819
"3498" 699.4 6.03435821940126 47.9466011180072
"3499" 699.6 5.91982504529277 47.3217867961733
"3500" 699.8 5.70769695381405 46.1370942009406
"3501" 700 6.22045834754577 46.9908239738324
"3502" 700.2 6.65243847909409 48.8197058943964
"3503" 700.4 7.03117192143289 49.7651400413013
"3504" 700.6 7.86323596459507 51.3730605595986
"3505" 700.8 9.07897837312799 53.8633818674628
"3506" 701 10.6935004465383 57.0384355939244
"3507" 701.2 12.0877226851004 61.1454895207399
"3508" 701.4 13.3652979355206 66.3932712868071
"3509" 701.6 13.3613881147111 71.2684501374155
"3510" 701.8 12.5125976576819 76.3772079407466
"3511" 702 12.7950611971977 81.2789822018839
"3512" 702.2 14.783406463487 85.1629765735
"3513" 702.4 17.3247797227497 90.6993311767297
"3514" 702.6 19.8681559601592 96.3126929102357
"3515" 702.8 22.774481277768 101.787331604768
"3516" 703 26.8265593085944 104.974290567884
"3517" 703.2 32.9298055209167 106.518812800752
"3518" 703.4 38.0498731102556 108.704517064851
"3519" 703.6 42.1919804316644 111.799445570361
"3520" 703.8 44.9428087362049 116.384501542847
"3521" 704 43.9073451525652 119.46107690762
"3522" 704.2 44.3353326240767 120.238990634642
"3523" 704.4 45.395573351862 120.57217528495
"3524" 704.6 45.3950624934789 120.142733778837
"3525" 704.8 45.4111605663058 120.002412557328
"3526" 705 45.0106521151481 119.601453063611
"3527" 705.2 45.4973801296298 118.558134737712
"3528" 705.4 46.8746129560145 117.998211976714
"3529" 705.6 49.3061423225209 117.445621019052
"3530" 705.8 52.6411550715626 116.590841056471
"3531" 706 56.9783659678148 116.388009031532
"3532" 706.2 61.8308070801369 116.3745386685
"3533" 706.4 67.0866245187514 115.571166010157
"3534" 706.6 72.3349775567895 114.378037117168
"3535" 706.8 77.3813997959491 114.795547294395
"3536" 707 82.9732524196837 114.264077372073
"3537" 707.2 87.138540433364 112.381359190163
"3538" 707.4 91.2039330622431 109.053881538194
"3539" 707.6 95.3946301108506 106.594617572917
"3540" 707.8 96.8969172136174 107.377466638507
"3541" 708 96.2301748830986 108.616078163991
"3542" 708.2 95.4051715830632 108.40603577445
"3543" 708.4 95.1554197798716 107.689035473053
"3544" 708.6 94.6883868127887 107.130996239183
"3545" 708.8 94.1353796771537 106.682948489771
"3546" 709 94.6226599809998 105.882652025796
"3547" 709.2 95.550116825987 104.154256652325
"3548" 709.4 96.6810065409952 101.266743367507
"3549" 709.6 98.187731505168 98.1530046794845
"3550" 709.8 100.03796842441 95.9230441945398
"3551" 710 102.26691634543 93.3630861745647
"3552" 710.2 104.676876917025 90.2621716554885
"3553" 710.4 107.60450739084 88.4501844434069
"3554" 710.6 109.530188743333 88.0409406534372
"3555" 710.8 109.803065713487 86.2185814715886
"3556" 711 111.014769402384 82.8079817338987
"3557" 711.2 112.201492974556 78.9615181344414
"3558" 711.4 114.420687750724 75.1327002435289
"3559" 711.6 116.883668597599 72.8070637368207
"3560" 711.8 118.40843587941 70.627142900591
"3561" 712 117.628787393256 68.9448870681551
"3562" 712.2 116.763462318026 65.9090153354283
"3563" 712.4 115.610006280522 61.2563601162978
"3564" 712.6 113.397976155112 58.0280266705
"3565" 712.8 112.284946727743 56.3949319065654
"3566" 713 111.02776354382 52.8638279165397
"3567" 713.2 110.586767681814 48.97667366295
"3568" 713.4 112.366929501671 46.197470120871
"3569" 713.6 114.798845086258 43.9305705418144
"3570" 713.8 116.515694203313 43.6450713539913
"3571" 714 116.644481179487 42.2157656664279
"3572" 714.2 115.550515711252 40.1898019491065
"3573" 714.4 113.451110201328 39.1792315695014
"3574" 714.6 111.34651548287 38.0229939470543
"3575" 714.8 108.329427489329 35.98247230095
"3576" 715 104.935269591909 34.2889484860968
"3577" 715.2 101.082178822322 32.3745302606106
"3578" 715.4 98.1383514381241 29.2993536410562
"3579" 715.6 96.0736213637417 26.1142344741481
"3580" 715.8 95.6917147495752 22.4637068701265
"3581" 716 97.100070533753 19.0647654548491
"3582" 716.2 97.8678860843281 19.0414340766603
"3583" 716.4 97.0301200033961 19.0197507368894
"3584" 716.6 95.1883112003812 19.1003000563154
"3585" 716.8 92.1939855604384 19.585734488649
"3586" 717 88.203196772777 20.09897204787
"3587" 717.2 84.9213521135173 19.5910941122833
"3588" 717.4 81.1819925939415 18.8267293262833
"3589" 717.6 78.0941751528947 16.8288265469112
"3590" 717.8 75.945660729527 13.65155507796
"3591" 718 72.824282851402 10.4303343840538
"3592" 718.2 69.2260166114581 8.55721077249808
"3593" 718.4 64.1424648415831 8.82547341373846
"3594" 718.6 59.6366447819557 10.487721834575
"3595" 718.8 55.0295110258203 11.03870145115
"3596" 719 50.5588542611076 11.5008346436052
"3597" 719.2 46.0343166168203 12.4188045369833
"3598" 719.4 41.8692302101353 14.9456414598841
"3599" 719.6 38.8828980622782 18.1458940254445
"3600" 719.8 35.1888782874245 21.3878821682625
"3601" 720 31.6891491031094 25.3749609850316
"3602" 720.2 28.6583201475192 29.5634518937887
"3603" 720.4 26.565844210487 35.2824750758763
"3604" 720.6 25.3104329549415 41.4758616467985
"3605" 720.8 23.2161792133748 46.6371459300995
"3606" 721 20.487891050113 49.6047821175326
"3607" 721.2 18.6932588771478 54.0613611524283
"3608" 721.4 17.0415207186046 59.899382222555
"3609" 721.6 16.107347049037 65.662119970675
"3610" 721.8 13.6624965848768 71.4379863362975
"3611" 722 12.404747660262 76.9970127764
"3612" 722.2 12.3708734201564 81.4880877386618
"3613" 722.4 10.0860243344101 83.6670754891038
"3614" 722.6 8.50715140554784 83.1304862965239
"3615" 722.8 9.24111224034761 82.9251211460729
"3616" 723 10.2516996377177 84.0002601394116
"3617" 723.2 11.4156605077738 85.2808683553844
"3618" 723.4 11.261344427287 84.2966964827
"3619" 723.6 10.7324828708459 82.6511889572833
"3620" 723.8 10.4748101112656 80.8293832697041
"3621" 724 11.1539670200034 78.3514630003352
"3622" 724.2 11.2873383110818 75.5778860860707
"3623" 724.4 11.4439121144613 72.9594354527449
"3624" 724.6 10.599147897228 68.4406769635928
"3625" 724.8 10.5533933568749 63.2689772908293
"3626" 725 10.4898062675463 58.3595752944839
"3627" 725.2 13.2563648599648 54.875134666419
"3628" 725.4 17.5530535682925 51.90673867595
"3629" 725.6 22.9604253641785 48.773081173221
"3630" 725.8 28.7087637638584 47.0694015302643
"3631" 726 35.0291794046751 45.5786559509302
"3632" 726.2 41.1048962478166 43.9033073910379
"3633" 726.4 46.3731240886915 41.8064108124614
"3634" 726.6 52.1645447514125 42.5649541548542
"3635" 726.8 59.3147352312273 44.0670998451808
"3636" 727 65.1904392837322 46.0418013242519
"3637" 727.2 71.2093927381108 48.59449126995
"3638" 727.4 77.6672426071383 51.5888377251977
"3639" 727.6 82.6619957713506 55.97061145485
"3640" 727.8 84.7518112640762 61.01541904245
"3641" 728 87.6188177470511 66.6877243881295
"3642" 728.2 90.8024678866185 72.7390315715816
"3643" 728.4 92.7671681618514 77.9253705157805
"3644" 728.6 94.3237947279741 83.5331483257449
"3645" 728.8 96.0074995925463 89.3487374658737
"3646" 729 95.6773908649824 95.3574873749133
"3647" 729.2 96.7151404741826 100.787312853124
"3648" 729.4 96.9063803383588 100.460235167847
"3649" 729.6 96.2447983684029 100.799321507051
"3650" 729.8 93.7630804274606 101.704433988424
"3651" 730 90.5595885040332 102.48220868295
"3652" 730.2 86.3226521388203 105.516802213694
"3653" 730.4 82.1685677403894 109.333527191609
"3654" 730.6 77.3836463795463 112.574414925221
"3655" 730.8 71.8268752332369 114.568726861575
"3656" 731 66.5023714073299 117.630528987314
"3657" 731.2 65.4594843950209 118.721721551611
"3658" 731.4 65.8225377177727 120.30668163379
"3659" 731.6 66.6220963169737 120.005102294746
"3660" 731.8 66.2940638463817 118.466819646318
"3661" 732 65.3238631150922 116.515677955739
"3662" 732.2 63.9520538686141 113.410034055679
"3663" 732.4 63.3525293267925 109.920610443006
"3664" 732.6 62.3456607280732 105.34857663045
"3665" 732.8 61.433618984244 100.1426809501
"3666" 733 59.9648264203789 94.6182034071662
"3667" 733.2 60.1992843383481 89.1022862020889
"3668" 733.4 61.5127174589334 83.325316233825
"3669" 733.6 65.1259589215126 79.4663356822833
"3670" 733.8 69.5342214036408 75.34725877995
"3671" 734 74.9911675959131 72.1502199793761
"3672" 734.2 81.103735060728 71.0067587451643
"3673" 734.4 84.7945582035133 72.3836689956342
"3674" 734.6 88.7515030082978 73.6876919923284
"3675" 734.8 91.9036358855382 74.5959600586679
"3676" 735 96.4834957796816 76.8015811603925
"3677" 735.2 101.078224858782 78.1556168999411
"3678" 735.4 102.66603352982 80.8219398967705
"3679" 735.6 102.795565464932 82.7404005336139
"3680" 735.8 102.684027590896 85.9752526305065
"3681" 736 101.945977923403 90.1496003710172
"3682" 736.2 101.190153295904 94.4962583318283
"3683" 736.4 99.5567791243619 97.026555022875
"3684" 736.6 96.6001645858344 99.5964077324161
"3685" 736.8 93.130282837087 103.43766466545
"3686" 737 90.3449721023259 109.079713212958
"3687" 737.2 90.4785457957565 110.009540162472
"3688" 737.4 91.5892973456712 109.089941109292
"3689" 737.6 92.2099342279446 107.67405932684
"3690" 737.8 93.5462062886333 107.20511305173
"3691" 738 95.3255249041233 107.614823464975
"3692" 738.2 97.1851102730818 107.381391600114
"3693" 738.4 98.3591854078483 106.374688181404
"3694" 738.6 99.6048495419471 105.025581776189
"3695" 738.8 99.6665337162783 104.702189887507
"3696" 739 100.123729757887 102.561830014825
"3697" 739.2 100.997910622987 99.561698229775
"3698" 739.4 101.688224386769 96.2170306506936
"3699" 739.6 102.730298033661 93.0672285145239
"3700" 739.8 103.876529798496 88.7676104208703
"3701" 740 105.397458555913 84.9051419301065
"3702" 740.2 108.041808458103 82.5848378473875
"3703" 740.4 110.976641855803 81.2979056885026
"3704" 740.6 113.623511323332 79.6435160253983
"3705" 740.8 116.475173423005 77.7654310120227
"3706" 741 117.073707916099 76.9254084889758
"3707" 741.2 116.444778844792 74.8420007010686
"3708" 741.4 116.27131306316 70.6985311269136
"3709" 741.6 117.09457430225 65.9234455630816
"3710" 741.8 117.651175947757 61.361449046923
"3711" 742 115.897430065384 56.2282551025448
"3712" 742.2 115.177983075664 51.3678502280031
"3713" 742.4 116.557029457699 46.5482935021181
"3714" 742.6 118.797138946567 43.5077450834721
"3715" 742.8 119.592569389957 43.2838176698283
"3716" 743 119.34954535273 43.7087541918689
"3717" 743.2 118.356547111919 43.2370515987068
"3718" 743.4 116.973197838514 42.7791213440311
"3719" 743.6 117.052713789598 44.1675452177
"3720" 743.8 117.031346935005 44.5645144294768
"3721" 744 116.301076796934 44.923528810871
"3722" 744.2 115.076228785379 45.2753576947067
"3723" 744.4 112.617702106406 45.691970933923
"3724" 744.6 109.864700087055 47.038217020977
"3725" 744.8 105.96560508904 48.97667366295
"3726" 745 102.598847912169 50.8424186178682
"3727" 745.2 100.535255377353 52.1911005755036
"3728" 745.4 98.5576198022484 53.5277997740876
"3729" 745.6 95.7366691845145 54.8075848515647
"3730" 745.8 92.465900730331 54.3061896020326
"3731" 746 89.2322058977417 52.7840756158556
"3732" 746.2 87.188386811987 50.0561712993184
"3733" 746.4 86.4093968127302 46.3392708427878
"3734" 746.6 87.824757006964 42.6233296618858
"3735" 746.8 89.1629858261155 39.14184674975
"3736" 747 88.6943587699115 35.0594657669123
"3737" 747.2 87.0832194221374 31.1068639086976
"3738" 747.4 86.1676601631364 27.5902197536304
"3739" 747.6 85.6210328287147 23.75263572495
"3740" 747.8 86.7085845722097 20.9789753876332
"3741" 748 88.4866928103374 21.2166590985014
"3742" 748.2 88.9356415170306 21.7007244304937
"3743" 748.4 89.7830052625278 22.4305966307969
"3744" 748.6 89.6782897196808 22.6372871086439
"3745" 748.8 91.601099787557 23.06852924148
"3746" 749 93.8470025525727 24.8191065930357
"3747" 749.2 96.880392055487 26.6279331676135
"3748" 749.4 100.865788049173 29.2087443640643
"3749" 749.6 104.851771036892 32.8148344490581
"3750" 749.8 106.241185915316 36.61944295595
"3751" 750 107.392476880622 41.5533832187338
"3752" 750.2 108.809013893641 47.0755612464885
"3753" 750.4 110.364921089922 52.8483474702978
"3754" 750.6 111.596770158276 58.5915780763184
"3755" 750.8 113.387113026024 65.0693950872062
"3756" 751 114.246053918418 70.415129104769
"3757" 751.2 111.944175368587 71.993608281375
"3758" 751.4 109.372976729513 74.1504244439763
"3759" 751.6 105.870078078443 78.2219350403413
"3760" 751.8 102.101641806139 82.5569029055263
"3761" 752 98.7607811016975 86.1690549606868
"3762" 752.2 94.7066089736975 87.9559252718184
"3763" 752.4 89.6222236980396 89.5349420007921
"3764" 752.6 84.3140421196745 89.6654491462714
"3765" 752.8 79.0301502275312 89.0145070110385
"3766" 753 74.1880449107739 86.4072849008543
"3767" 753.2 71.8019290690091 82.3381526412863
"3768" 753.4 70.658329630248 77.1195027970473
"3769" 753.6 70.1922616748348 72.0139636479587
"3770" 753.8 71.1842344848514 68.2108062452397
"3771" 754 72.6983246463585 63.6118049325096
"3772" 754.2 73.14740485666 59.0273356327096
"3773" 754.4 73.6458652833655 53.3021211201743
"3774" 754.6 75.530338437096 49.9217064892773
"3775" 754.8 78.5290480539209 50.3503669811859
"3776" 755 82.247364530987 50.9022849507577
"3777" 755.2 87.7340960476796 51.6975318002711
"3778" 755.4 92.0920799411387 53.6003981496911
"3779" 755.6 95.309174118603 56.1801293024411
"3780" 755.8 99.9417527135051 58.5972468103773
"3781" 756 101.504131300383 60.7611846679761
"3782" 756.2 101.313521644567 63.8006155082509
"3783" 756.4 101.710417920372 68.6100257989234
"3784" 756.6 101.851159621122 74.3103813311152
"3785" 756.8 101.309134434443 80.8207753127413
"3786" 757 100.328492843406 87.3877257017608
"3787" 757.2 98.4535871095043 93.7119535948891
"3788" 757.4 97.5374771567412 98.8093711095432
"3789" 757.6 98.4102884178651 98.8851979253029
"3790" 757.8 99.613026393918 98.27820235995
"3791" 758 100.608330020062 97.561610373075
"3792" 758.2 100.29465777769 97.4458220633314
"3793" 758.4 100.706946468673 97.1510881839839
"3794" 758.6 102.568235517961 96.5282092972658
"3795" 758.8 104.495661322946 95.8749292940581
"3796" 759 105.900472565719 95.0228273338607
"3797" 759.2 106.723454193179 94.3159182342321
"3798" 759.4 107.883013288642 93.2670004655276
"3799" 759.6 107.933489715271 93.2685142354905
"3800" 759.8 108.252209132157 93.5998803884946
"3801" 760 106.182489042065 93.1978122736914
"3802" 760.2 104.903133014865 93.1204615967608
"3803" 760.4 103.379058036335 92.8048045173428
"3804" 760.6 101.896774755892 92.7200842824414
"3805" 760.8 102.007934408348 92.3472978167278
"3806" 761 100.939088929166 91.8084004213071
"3807" 761.2 98.5474036212764 90.7988258793974
"3808" 761.4 95.9205324467921 88.0629204317975
"3809" 761.6 95.459377331568 84.6435872583284
"3810" 761.8 95.4464590158961 80.4754516169318
"3811" 762 95.7569737832923 75.895166281419
"3812" 762.2 95.4062552858141 71.1789704376042
"3813" 762.4 95.2478638146584 66.6808180396357
"3814" 762.6 95.9234083444691 61.9776997105393
"3815" 762.8 97.0822037211507 57.9190652301358
"3816" 763 97.5480977691356 53.717801186923
"3817" 763.2 96.6089073147727 51.2479290270643
"3818" 763.4 97.2638642517459 49.9662530733964
"3819" 763.6 97.4757364691949 51.1344822181181
"3820" 763.8 98.6086741595813 52.5677459594406
"3821" 764 99.1573769175145 54.0011449397298
"3822" 764.2 100.154402770697 57.1366030012132
"3823" 764.4 101.571362601619 60.8377377544763
"3824" 764.6 102.765057849039 64.9789140319241
"3825" 764.8 104.577810712643 69.0894375102196
"3826" 765 106.082127796638 71.3712772460508
"3827" 765.2 107.715909749961 73.591196577631
"3828" 765.4 107.562254271 75.3771687063587
"3829" 765.6 106.145214899282 78.5223125064115
"3830" 765.8 103.699636267662 81.433513388475
"3831" 766 100.361112204855 85.6561259595553
"3832" 766.2 97.7574966024101 89.4716747400526
"3833" 766.4 95.5517410936665 94.7797635317192
"3834" 766.6 94.7023762138957 100.664349822333
"3835" 766.8 92.2907029683525 104.862016693143
"3836" 767 89.0023984885779 106.480910414669
"3837" 767.2 84.0503426031424 109.348645289958
"3838" 767.4 79.273249196462 113.24701275245
"3839" 767.6 75.6942845827111 113.891670984321
"3840" 767.8 73.0385100972327 112.040007341789
"3841" 768 69.4453245273391 108.713443351428
"3842" 768.2 66.189042117737 103.471788093396
"3843" 768.4 65.9792817378832 99.1110715371481
"3844" 768.6 67.1669878142657 97.0673944246049
"3845" 768.8 68.146447098287 94.5050198254227
"3846" 769 69.6358171908852 90.5770580337465
"3847" 769.2 72.2252909974606 85.7097655936605
"3848" 769.4 74.772484669987 81.4085374338447
"3849" 769.6 78.3103552866639 76.7136453885518
"3850" 769.8 81.7714253527967 71.508524124596
"3851" 770 86.5086966368113 67.7793587816257
"3852" 770.2 90.972503066329 65.0685638945289
"3853" 770.4 94.3602310029464 65.4483904927878
"3854" 770.6 99.0296862948056 67.0102711804367
"3855" 770.8 102.490756360938 69.1342582848969
"3856" 771 103.683155456707 71.3084329827381
"3857" 771.2 103.71206191541 71.4633710425397
"3858" 771.4 103.756999987876 69.9754729227833
"3859" 771.6 105.175441606855 68.0254487245816
"3860" 771.8 106.486015790578 67.0851703203682
"3861" 772 107.34543859458 67.4995643880941
"3862" 772.2 108.195299443699 67.1658498536934
"3863" 772.4 109.126259017776 65.9033307002921
"3864" 772.6 109.996498591246 62.8546718087625
"3865" 772.8 110.186311672462 61.7479352957
"3866" 773 110.699661472564 61.6442234070013
"3867" 773.2 110.378056472025 62.7679049727449
"3868" 773.4 110.289833090697 64.2606169058184
"3869" 773.6 109.518805220268 65.7798524879584
"3870" 773.8 108.773280004692 67.3442941402064
"3871" 774 108.140221676612 69.3210614046107
"3872" 774.2 106.135469293205 71.6985602074628
"3873" 774.4 103.472790483452 74.2402477105707
"3874" 774.6 101.220953968789 77.0911666740592
"3875" 774.8 97.8127217035126 79.7243904604628
"3876" 775 93.8659752792801 82.7734580370362
"3877" 775.2 90.5244551846466 86.8223654201937
"3878" 775.4 88.5018444026816 91.382008560596
"3879" 775.6 87.7423997404954 95.5381489321703
"3880" 775.8 87.16652388154 101.217286426472
"3881" 776 86.7683839484113 106.114547224824
"3882" 776.2 85.0946777685128 109.924881319045
"3883" 776.4 81.667744609562 112.12594439965
"3884" 776.6 77.6490627303588 112.912194844053
"3885" 776.8 72.048587771487 113.82028634195
"3886" 777 67.3300765132685 112.746535809236
"3887" 777.2 61.6289247316435 111.74099256902
"3888" 777.4 55.8880847971304 111.564856335724
"3889" 777.6 51.5763179392306 112.196827800745
"3890" 777.8 50.8493557828483 110.623657138874
"3891" 778 51.3833266907739 107.849378810733
"3892" 778.2 52.4250125678324 104.695392176959
"3893" 778.4 53.4189229585328 100.434552558987
"3894" 778.6 54.3668688768688 95.5160659741773
"3895" 778.8 56.6269261332117 90.6205294580051
"3896" 779 60.1607594879737 86.1396837008615
"3897" 779.2 63.1442086120356 80.5794372044721
"3898" 779.4 66.5346445951861 75.9256055870562
"3899" 779.6 71.4521221818586 72.2289210246757
"3900" 779.8 77.3961790187324 70.8340321571591
"3901" 780 83.473370399894 71.9921708697199
"3902" 780.2 89.8289331321975 73.8151767308184
"3903" 780.4 95.1733147289611 75.9238270452517
"3904" 780.6 100.838452344246 76.0028992644931
"3905" 780.8 102.381702672065 74.6323141309758
"3906" 781 102.045389247576 75.4974018629143
"3907" 781.2 101.532961799478 78.2033896990661
"3908" 781.4 100.095651876595 81.9476519995986
"3909" 781.6 98.9609949390645 87.3596467530362
"3910" 781.8 97.0720556416665 91.8366324540013
"3911" 782 94.5625354495198 95.3711100590975
"3912" 782.2 90.993964089176 99.6752556452861
"3913" 782.4 87.9356600643937 105.387442636518
"3914" 782.6 83.8463160383663 109.852398451407
"3915" 782.8 78.725302494787 111.689619500975
"3916" 783 74.7318779779998 110.877155264232
"3917" 783.2 68.2106672817801 109.038613528381
"3918" 783.4 62.8449631421966 105.758498068103
"3919" 783.6 57.8633540434525 101.98471263689
"3920" 783.8 54.1064095180622 96.6513905808969
"3921" 784 50.4431572281226 92.1244180658822
"3922" 784.2 45.8859476700268 87.6717954179323
"3923" 784.4 41.0796945352497 82.7188445974754
"3924" 784.6 36.9262636087111 77.6074063799327
"3925" 784.8 30.9072596762197 74.2534264137776
"3926" 785 24.4939111096728 71.2413346640031
"3927" 785.2 18.8765610157947 68.2360530572064
"3928" 785.4 13.8853174260595 64.9327885707
"3929" 785.6 11.0341561798598 62.8907038352212
"3930" 785.8 10.4401146885382 60.435612420591
"3931" 786 11.7975344592581 59.2599711017212
"3932" 786.2 13.2030794991185 59.0676298290026
"3933" 786.4 15.75553066966 58.7480484993635
"3934" 786.6 18.330807075487 57.8495027328689
"3935" 786.8 21.7595770826051 54.9282958375773
"3936" 787 26.2596697529036 52.5649416861167
"3937" 787.2 31.6143634797294 51.0072589025258
"3938" 787.4 36.7385371419575 51.0899174830677
"3939" 787.6 42.8034305169612 52.2784143364964
"3940" 787.8 49.4396676372143 53.18067998595
"3941" 788 55.4625775650436 54.2767502451198
"3942" 788.2 59.7641146908795 56.5453137635762
"3943" 788.4 63.5115238624423 60.5240416800214
"3944" 788.6 67.8655194100696 64.7259115797065
"3945" 788.8 72.2190065113808 68.2616648566314
"3946" 789 77.5130516841448 71.8405677003184
"3947" 789.2 82.6307197079611 77.44926194145
"3948" 789.4 84.0461849767887 82.8953610417
"3949" 789.6 84.666972282603 89.0819385283875
"3950" 789.8 85.3395297133598 96.1535273615771
"3951" 790 83.377937425792 102.741315390069
"3952" 790.2 81.1885740422012 109.740462533202
"3953" 790.4 80.8708188587217 111.887218875907
"3954" 790.6 82.019317348787 111.683249794425
"3955" 790.8 81.9991149707843 110.979741529112
"3956" 791 80.346971345987 109.86998866967
"3957" 791.2 78.0990287767032 108.307907862734
"3958" 791.4 74.4297641896152 106.150506352514
"3959" 791.6 70.3348998818554 102.938145572845
"3960" 791.8 65.287993624849 98.8317078946396
"3961" 792 61.4518654305126 94.4923101079244
"3962" 792.2 60.5109255868268 91.9443640604257
"3963" 792.4 60.6089660500164 91.237803179097
"3964" 792.6 60.5029591441131 89.7844665603799
"3965" 792.8 60.4455270709919 86.4191962246827
"3966" 793 60.8901420547019 82.7908859482864
"3967" 793.2 60.5793629753481 79.4026386167833
"3968" 793.4 59.3929963989464 74.7791498173824
"3969" 793.6 59.6034488112562 69.0632982796615
"3970" 793.8 61.7371951195425 65.5485268705333
"3971" 794 65.7706222147238 63.9488365325816
"3972" 794.2 69.6283985689075 64.7640211121089
"3973" 794.4 75.0032051881659 65.6804986193904
"3974" 794.6 80.5804482230013 66.3750721252357
"3975" 794.8 86.0431933535478 68.8933613259848
"3976" 795 91.6776175056096 71.7093150579028
"3977" 795.2 95.147102409168 75.3703215105621
"3978" 795.4 95.8947644036056 80.2411367106534
"3979" 795.6 97.5613662801119 85.66618339095
"3980" 795.8 98.020627966487 91.5883488198717
"3981" 796 99.027990858048 96.9203673539256
"3982" 796.2 98.2911924199446 98.3883227104754
"3983" 796.4 94.871846412804 99.5738938874378
"3984" 796.6 91.182406438613 100.468524982017
"3985" 796.8 86.3094549639245 103.209037698209
"3986" 797 80.1195472435198 106.852245061925
"3987" 797.2 73.074800091387 109.918841080075
"3988" 797.4 68.3582516036921 113.297643753232
"3989" 797.6 65.2092492379296 117.014537544647
"3990" 797.8 65.8899061534314 118.105683359756
"3991" 798 65.4118300331023 116.867945937412
"3992" 798.2 63.6602416064365 114.930435197807
"3993" 798.4 60.5780913147979 112.724054492
"3994" 798.6 56.6500346306564 109.257849074103
"3995" 798.8 53.0435637414956 105.035582429286
"3996" 799 50.6722476740179 99.8103140770208
"3997" 799.2 49.551721407001 94.5599605738472
"3998" 799.4 50.232074007687 88.3487398065786
"3999" 799.6 52.1113129688539 82.4193861806931
"4000" 799.8 55.3286469901258 78.0013031757833
"4001" 800 60.9298347392484 75.3753088638399
"4002" 800.2 66.7795214287905 72.2863872931553
"4003" 800.4 73.3260743014036 69.9471631158944
"4004" 800.6 79.7429177978977 70.6006899526018
"4005" 800.8 87.1985674897637 72.1908416949053
"4006" 801 93.3432638390816 75.3954619646527
"4007" 801.2 97.8058009107913 80.3588331159848
"4008" 801.4 101.141273617645 87.0507564462921
"4009" 801.6 102.411536430776 92.1096444378447
"4010" 801.8 100.089252679339 93.7390032824336
"4011" 802 96.550990570087 96.937379131175
"4012" 802.2 91.492777376012 101.249670465525
"4013" 802.4 87.5238475220348 106.948757693315
"4014" 802.6 82.861824994137 111.708728620625
"4015" 802.8 77.4747510769504 113.991180907926
"4016" 803 75.1160585791395 113.814888285552
"4017" 803.2 72.8450913632329 114.05419032018
"4018" 803.4 70.227377635862 116.565629865
"4019" 803.6 71.0451353227702 117.958904526915
"4020" 803.8 73.0566699035301 117.766209727148
"4021" 804 75.1939217261647 116.701920528289
"4022" 804.2 76.7113011051755 114.499025564491
"4023" 804.4 79.5494849201387 112.029943822361
"4024" 804.6 82.4716451681356 109.791877334653
"4025" 804.8 85.5640884859398 109.210060997459
"4026" 805 88.5319981340133 109.173753037582
"4027" 805.2 91.793672963637 107.714922613775
"4028" 805.4 94.7932360919611 105.197021543571
"4029" 805.6 97.650051295412 102.40577220435
"4030" 805.8 101.005555882927 99.6224300870534
"4031" 806 102.770040356107 99.7879807389087
"4032" 806.2 103.499558149004 99.4474213758229
"4033" 806.4 104.149395988112 97.3807562049589
"4034" 806.6 104.306798119304 93.9512330061587
"4035" 806.8 103.429961425219 89.7678194301107
"4036" 807 103.189697429687 85.8225307335409
"4037" 807.2 104.285014956314 82.9492140152591
"4038" 807.4 105.75440197153 79.3585122438717
"4039" 807.6 107.458173783521 76.0533245568483
"4040" 807.8 109.853076060461 74.3683354575289
"4041" 808 112.349256228611 72.9831393754633
"4042" 808.2 114.847442711566 70.1777390430553
"4043" 808.4 115.530685521496 66.9259528333239
"4044" 808.6 116.637632915757 63.6889742511392
"4045" 808.8 117.890478102522 60.2560392441848
"4046" 809 118.371505161645 56.9823890531605
"4047" 809.2 118.320899453398 53.9006843156196
"4048" 809.4 119.254578722071 52.5583652929235
"4049" 809.6 119.938496033487 53.5215453634905
"4050" 809.8 119.908894893534 54.5879684237257
"4051" 810 118.303670614083 55.2422600097288
"4052" 810.2 117.079911074302 55.4106956965616
"4053" 810.4 116.375398958602 54.2697306987465
"4054" 810.6 115.196073400649 53.4320251633284
"4055" 810.8 113.456407784651 52.7523721317259
"4056" 811 111.426104217433 51.5830887215176
"4057" 811.2 108.915123380496 49.8234053439931
"4058" 811.4 106.459719118991 48.178487426242
"4059" 811.6 104.355271916487 46.1602304424635
"4060" 811.8 103.410834091214 43.3829131835864
"4061" 812 102.812599801605 40.1115408998324
"4062" 812.2 103.151689565987 36.6278557759217
"4063" 812.4 104.8097390329 33.6718466405188
"4064" 812.6 107.218530981887 30.2080437812591
"4065" 812.8 107.055962693586 28.5847834067421
"4066" 813 105.260753375222 27.2035179205676
"4067" 813.2 102.520035069258 25.1321321720643
"4068" 813.4 99.2648476555341 22.7322808455255
"4069" 813.6 96.3797115432851 19.8903886572288
"4070" 813.8 94.4040034102911 16.5542106526716
"4071" 814 94.3069429507994 14.0905871019187
"4072" 814.2 94.4396910041634 13.2238854864206
"4073" 814.4 93.5082049995508 13.0840548820564
"4074" 814.6 91.065188909387 13.376383755
"4075" 814.8 88.3906763780074 13.683299615501
"4076" 815 84.8960375325807 13.704423642325
"4077" 815.2 81.2079658093951 13.5000080596745
"4078" 815.4 78.2118237087222 12.4670144728323
"4079" 815.6 76.3263355683105 10.7172186146853
"4080" 815.8 74.6084943546458 7.93671389126775
"4081" 816 73.4982466754293 5.71289180920962
"4082" 816.2 73.4318671646502 5.18169128141938
"4083" 816.4 71.4866233181008 5.05975432475198
"4084" 816.6 68.5989216661441 5.44427918409286
"4085" 816.8 65.4128914357444 6.07007807654406
"4086" 817 61.7720973387859 6.24710611568195
"4087" 817.2 58.2095022887203 6.46100567721667
"4088" 817.4 54.0551461130291 5.67034346819096
"4089" 817.6 50.3769070034529 4.42202400627954
"4090" 817.8 47.2644796301693 5.32694811890294
"4091" 818 44.8710456369112 7.76660249855606
"4092" 818.2 42.7250637876828 10.3959520933005
"4093" 818.4 39.8727277950196 13.0639911902869
"4094" 818.6 36.5774610351006 14.5889442564273
"4095" 818.8 33.2915835695739 15.8888175733304
"4096" 819 30.0667907668536 15.4890030940833
"4097" 819.2 28.010143031087 14.5505329957167
"4098" 819.4 25.995726254987 14.58025829295
"4099" 819.6 24.8993455713331 16.1971838017962
"4100" 819.8 24.2814132360182 18.163218227325
"4101" 820 24.1810370763693 20.1668656259206
"4102" 820.2 23.3623242700584 23.8969290774092
"4103" 820.4 22.5974962908418 27.7717150835952
"4104" 820.6 20.9478068573307 31.4281321177
"4105" 820.8 19.6352266153951 35.2103078742765
"4106" 821 17.9256407396751 38.8431642723163
"4107" 821.2 15.1669720604595 41.7642958427573
"4108" 821.4 11.8489254552978 44.490334400977
"4109" 821.6 9.47205115156389 48.4050333315397
"4110" 821.8 7.68068693454946 53.4161316387804
"4111" 822 6.80500362184595 58.5279669717705
"4112" 822.2 6.12605973182029 63.7151946647962
"4113" 822.4 6.93169650084594 67.95839918195
"4114" 822.6 7.99583547106195 71.668753247325
"4115" 822.8 9.19592564605107 76.0266941452833
"4116" 823 9.62700628818696 80.274226796375
"4117" 823.2 11.071305108787 84.7553153543
"4118" 823.4 12.3907802895853 89.9015161396057
"4119" 823.6 13.4562466326509 95.8504043716303
"4120" 823.8 13.4515606611068 97.8518005165202
"4121" 824 12.6115285377727 97.2633314676139
"4122" 824.2 12.2774642636056 96.4353059055686
"4123" 824.4 12.3064533121903 95.9170924913314
"4124" 824.6 12.2613592366141 95.4733722553907
"4125" 824.8 13.1713487962111 94.7166578182862
"4126" 825 13.0646437775843 94.4935820257288
"4127" 825.2 13.009706157487 94.4496734756868
"4128" 825.4 13.0762736023853 94.2814814026449
"4129" 825.6 13.326970678008 94.3471834605214
"4130" 825.8 13.6026703698558 95.1298965815484
"4131" 826 14.1427900511241 95.4981336624822
"4132" 826.2 14.6666894017311 95.6510745718476
"4133" 826.4 14.6240186479708 95.5166263589177
"4134" 826.6 14.9869131352665 95.7774655994539
"4135" 826.8 16.2675230460584 96.0245395186881
"4136" 827 17.7999035825346 96.7858711110928
"4137" 827.2 20.5683321588429 97.9348859730178
"4138" 827.4 24.1468691563598 99.1947923363822
"4139" 827.6 27.6902435116119 100.396129787825
"4140" 827.8 30.688937264663 102.381312531198
"4141" 828 34.659998864039 104.04151284639
"4142" 828.2 39.371326955412 104.9982427702
"4143" 828.4 44.071632766312 105.8263046217
"4144" 828.6 49.1035650408589 105.470180119132
"4145" 828.8 53.8691981012083 105.251464710917
"4146" 829 59.125914113487 104.663833176325
"4147" 829.2 64.0754535628231 104.95836519558
"4148" 829.4 69.4519072762804 106.392471513809
"4149" 829.6 74.8919082854378 109.289440977942
"4150" 829.8 79.8258957952611 112.005947347224
"4151" 830 81.474537969087 111.5845193429
"4152" 830.2 83.6903749494276 110.307231237933
"4153" 830.4 87.8592093636152 108.577527873873
"4154" 830.6 90.5402872055301 107.37480224851
"4155" 830.8 92.4280423077726 106.185202793278
"4156" 831 93.6026198782819 104.435585358283
"4157" 831.2 96.3843572241479 101.533230368128
"4158" 831.4 98.6210883341844 98.6057872682357
"4159" 831.6 99.189369775262 95.1506764439
"4160" 831.8 100.127443169858 91.4384553955707
"4161" 832 102.416320029183 87.2447628402978
"4162" 832.2 103.597243934571 83.5144001698576
"4163" 832.4 103.371474169122 82.003879068463
"4164" 832.6 102.941991007642 78.9812861892517
"4165" 832.8 103.485091879145 74.5225494055816
"4166" 833 104.898398780374 72.2565663843848
"4167" 833.2 104.604132928808 73.4192851009768
"4168" 833.4 103.953159735313 75.0149262642978
"4169" 833.6 103.003881207154 75.6338955747
"4170" 833.8 101.580697866387 76.184875191275
"4171" 834 100.349827818872 77.9702712720782
"4172" 834.2 98.847857941134 80.6207334800004
"4173" 834.4 97.6672215145396 84.1441587732131
"4174" 834.6 96.2769338686712 87.6709647156342
"4175" 834.8 95.0460995030087 91.4554158136109
"4176" 835 92.4986724842187 93.4092608166086
"4177" 835.2 88.2270499837887 95.2240378917517
"4178" 835.4 82.5726860762158 96.9988629935517
"4179" 835.6 76.2327868016185 97.8893150126868
"4180" 835.8 70.1471024064956 99.4115708357431
"4181" 836 64.0754535628231 99.8743758836559
"4182" 836.2 58.2780463847947 99.1797608254885
"4183" 836.4 53.1128751640254 97.6379651887705
"4184" 836.6 48.5695702616027 95.8903520367434
"4185" 836.8 43.6374434942264 94.2187187906055
"4186" 837 40.5020609004869 94.1177782396605
"4187" 837.2 35.1576218205659 94.1814753051605
"4188" 837.4 29.8898652726712 95.2509155101342
"4189" 837.6 28.2053359582242 94.9616365088314
"4190" 837.8 26.5271921457073 92.5033616250432
"4191" 838 25.2116144450416 88.4185389438996
"4192" 838.2 23.1547994936819 82.8678309540686
"4193" 838.4 21.7999886056696 76.8859583274196
"4194" 838.6 21.9267535570103 70.9325163710902
"4195" 838.8 23.5581065349966 65.5428104672192
"4196" 839 26.1048229007925 60.0068821720333
"4197" 839.2 28.2445248572369 54.5643217976444
"4198" 839.4 29.5654844338693 48.7293791733618
"4199" 839.6 31.013572941338 43.5041470568011
"4200" 839.8 33.1806743351985 42.5016219661615
"4201" 840 36.1118192408238 43.4531323409605
"4202" 840.2 39.6651200634567 45.6991701108591
"4203" 840.4 44.2958861232892 48.602890882983
"4204" 840.6 49.085503452737 52.82907218439
"4205" 840.8 53.0099946621379 56.3607259352519
"4206" 841 57.8041992136491 60.3939422682473
"4207" 841.2 62.502279338837 65.050628141875
"4208" 841.4 64.5208274044696 70.30245119235
"4209" 841.6 65.9662084035666 76.476895233596
"4210" 841.8 66.2544226172209 82.6052179864638
"4211" 842 65.4150785684613 89.3312145443346
"4212" 842.2 63.8668950065922 96.3874052577395
"4213" 842.4 61.909908916128 103.387033664668
"4214" 842.6 60.4595233661185 110.886868851818
"4215" 842.8 61.829411311131 113.063478834908
"4216" 843 61.4801983084696 112.88753974802
"4217" 843.2 59.2654910140802 112.694251777264
"4218" 843.4 58.2313522200261 111.521653108689
"4219" 843.6 57.1704370680522 109.487778112898
"4220" 843.8 54.2215660869343 107.155561804371
"4221" 844 50.6364175520209 104.091909100925
"4222" 844.2 48.3005931582601 100.853918991765
"4223" 844.4 46.8648588235981 96.9653350654778
"4224" 844.6 46.3126570328051 92.0729500517863
"4225" 844.8 44.7722896346387 86.5056197184321
"4226" 845 42.6452821035703 80.5031823595889
"4227" 845.2 41.895682569487 75.4023481338959
"4228" 845.4 41.7990949290612 70.37888767095
"4229" 845.6 42.3755798384264 65.7077695342833
"4230" 845.8 43.7516679412292 60.4973057983314
"4231" 846 44.4608868411983 54.0041451420015
"4232" 846.2 45.2457090120975 48.1841480690447
"4233" 846.4 46.8324817545203 42.3182070826833
"4234" 846.6 50.2601081766572 37.6819642187585
"4235" 846.8 52.7110313401203 33.0693931720833
"4236" 847 52.6864208843145 29.6566947616396
"4237" 847.2 52.5843384611203 29.19236511865
"4238" 847.4 53.7853219833331 30.4807257643566
"4239" 847.6 57.1216042973971 32.6458911845343
"4240" 847.8 59.2295719235779 35.8010321749803
"4241" 848 62.7601898425155 40.05908449295
"4242" 848.2 65.590977203634 45.7618452983029
"4243" 848.4 68.2014227582816 51.6587750995393
"4244" 848.6 71.4047575954779 57.9544855130591
"4245" 848.8 74.7932360898232 63.6676330628379
"4246" 849 77.8537204579742 68.7423630650269
"4247" 849.2 80.6239778102412 73.4784516548568
"4248" 849.4 81.4921648044261 75.5998314918456
"4249" 849.6 82.5731462198441 77.9952367885928
"4250" 849.8 84.6856656175039 79.0200963533568
"4251" 850 86.5691207568749 79.8939113863293
"4252" 850.2 88.462121417801 82.0433469878839
"4253" 850.4 91.1369815408203 84.5653674384628
"4254" 850.6 94.4529990796886 87.6188463736727
"4255" 850.8 95.774996686212 91.5709013628
"4256" 851 96.034717088162 96.797245587075
"4257" 851.2 94.6701868722601 99.9257617516223
"4258" 851.4 91.2973882111508 103.330075504395
"4259" 851.6 87.8615769402327 107.512117634891
"4260" 851.8 83.450946881487 109.880622840775
"4261" 852 79.1004422568429 110.417351588458
"4262" 852.2 73.9049605493768 110.851355322882
"4263" 852.4 68.4351791048819 113.189738920446
"4264" 852.6 64.2638959122601 115.177729687395
"4265" 852.8 64.6599442398903 113.973373406933
"4266" 853 64.5999202302801 111.384422699209
"4267" 853.2 64.3249291662688 108.072494776923
"4268" 853.4 63.2721178611379 103.379976757073
"4269" 853.6 63.0150368027897 97.6856443377757
"4270" 853.8 62.5642180796814 91.0875114101722
"4271" 854 62.863354043987 84.83812153945
"4272" 854.2 65.3861695840741 79.16908270995
"4273" 854.4 68.058294406008 74.0754585477819
"4274" 854.6 70.0615099850659 68.8535105760816
"4275" 854.8 73.074573854103 63.5030169397446
"4276" 855 76.9805605611298 58.0159697259589
"4277" 855.2 80.1463742875703 51.5387111863944
"4278" 855.4 81.538009847081 45.1813376215738
"4279" 855.6 83.3645115528234 42.165254752193
"4280" 855.8 83.6502002275506 43.9561867730864
"4281" 856 83.7055508402466 45.5554062794596
"4282" 856.2 83.5602049606246 46.9851177067665
"4283" 856.4 84.1049560676761 49.3829576483013
"4284" 856.6 84.9863715893677 52.7599287276014
"4285" 856.8 85.858111582487 56.6270264772131
"4286" 857 87.6306907125666 61.3925282178438
"4287" 857.2 89.2653652044427 66.0632705606137
"4288" 857.4 92.4846999927913 71.5088182241674
"4289" 857.6 95.9720685331649 76.691374823128
"4290" 857.8 99.1772465773576 82.5428307309155
"4291" 858 99.970169251099 87.3761201320448
"4292" 858.2 98.1282608548409 89.1497928138703
"4293" 858.4 94.1483738185895 91.1963952828218
"4294" 858.6 89.7297600712497 94.1195397106957
"4295" 858.8 85.215145221562 98.536175475225
"4296" 859 80.0518696400236 102.28645672556
"4297" 859.2 74.3615449470767 104.628309812873
"4298" 859.4 67.9630041858837 107.507433371074
"4299" 859.6 61.004136044662 108.785033314175
"4300" 859.8 55.4901478799995 110.019873190269
"4301" 860 55.0556369584954 108.817367672001
"4302" 860.2 54.9631480892012 105.979659321412
"4303" 860.4 55.1972396486473 102.301933969271
"4304" 860.6 56.5440854433801 97.7513101288238
"4305" 860.8 57.8999741961046 92.1820185029794
"4306" 861 59.0252702376458 87.6271005288659
"4307" 861.2 59.3492936633027 81.676735604371
"4308" 861.4 58.3459973996429 76.6796377647207
"4309" 861.6 58.4548181702691 70.7837739684846
"4310" 861.8 57.9741606680324 64.8615636701864
"4311" 862 58.3516798529314 59.7379390065889
"4312" 862.2 58.526318111883 53.8542291538114
"4313" 862.4 60.012764266487 47.4661432525214
"4314" 862.6 62.4729096259779 43.0320002591045
"4315" 862.8 66.2195201216473 39.9304885305255
"4316" 863 69.8099368998365 39.574244693416
"4317" 863.2 72.6494739976013 41.2893478151786
"4318" 863.4 75.9303168141814 43.3607157213667
"4319" 863.6 79.3479573138723 46.30139691195
"4320" 863.8 82.1828869050673 50.1948800406375
"4321" 864 84.5980310562167 54.4305197035986
"4322" 864.2 86.766435104809 59.483450636611
"4323" 864.4 90.3757129257764 63.6705809306605
"4324" 864.6 94.3140491218972 65.9168265697705
"4325" 864.8 96.7740988773429 69.1319366429415
"4326" 865 98.353196773862 73.0985248782803
"4327" 865.2 99.1873041304956 78.1720851629935
"4328" 865.4 100.161070816961 84.3017251983974
"4329" 865.6 101.605162698194 89.8438323075362
"4330" 865.8 99.8922757083525 92.1729189221937
"4331" 866 96.243760338512 94.567848294575
"4332" 866.2 91.8482765474374 96.954777379231
"4333" 866.4 87.0047353697391 100.468524982017
"4334" 866.6 81.487207256987 105.193112606179
"4335" 866.8 75.4878625643404 108.228123281157
"4336" 867 69.0979773000396 109.48888588795
"4337" 867.2 61.631265795712 109.28505527835
"4338" 867.4 55.641859940987 106.980683407114
"4339" 867.6 52.3338303879825 102.715576692835
"4340" 867.8 52.8338958050197 98.6103795800341
"4341" 868 54.9347767108924 95.4376575471122
"4342" 868.2 57.7620377291217 93.7584801470804
"4343" 868.4 58.1849315485506 93.9421693920954
"4344" 868.6 58.7087013567801 93.4218502282086
"4345" 868.8 60.2228077237764 92.3879000397658
"4346" 869 62.8319562435391 91.2161364023413
"4347" 869.2 65.8763705894357 90.6933517911808
"4348" 869.4 69.182161384112 90.9860258077982
"4349" 869.6 72.0180067317283 91.4417500713724
"4350" 869.8 75.3745512645391 92.7880692013761
"4351" 870 79.973227352937 95.00417319325
"4352" 870.2 82.7855431052265 97.7001113453281
"4353" 870.4 85.5305641392187 99.8317893233646
"4354" 870.6 89.2186401979619 101.052209562475
"4355" 870.8 91.814806187571 103.150224966513
"4356" 871 91.1499756822562 103.638555410488
"4357" 871.2 90.9007066026852 103.012651487028
"4358" 871.4 92.509487729987 101.497603195899
"4359" 871.6 95.1551655466696 99.1588835264282
"4360" 871.8 97.6170046351595 96.8949050259942
"4361" 872 100.297878783089 93.6045651302975
"4362" 872.2 102.915299194194 91.5294205908768
"4363" 872.4 102.672530600538 91.9542270364628
"4364" 872.6 102.265913081453 92.4159131113907
"4365" 872.8 101.848807391406 92.7933685577067
"4366" 873 100.575030337676 92.3078936260581
"4367" 873.2 99.5342744682238 90.6010297286342
"4368" 873.4 99.2526069967628 87.5672113285448
"4369" 873.6 99.3560393937843 84.1443399881932
"4370" 873.8 99.9441563728696 80.3887430423935
"4371" 874 100.949269606942 76.3436628759857
"4372" 874.2 101.417366776433 72.7374006367608
"4373" 874.4 102.24600668773 68.8639304374365
"4374" 874.6 102.954801983757 65.9889547783824
"4375" 874.8 102.054795955697 64.7165537957132
"4376" 875 100.506274981912 62.7149469405252
"4377" 875.2 98.5340675287501 59.7850599351605
"4378" 875.4 96.7194578578383 56.0935295758419
"4379" 875.6 95.6697712117092 53.0462084032278
"4380" 875.8 95.6157667723779 48.8724421012227
"4381" 876 94.7171407477019 46.2585353351649
"4382" 876.2 92.4416165448084 44.6054625430125
"4383" 876.4 89.5914073533935 42.0438136179687
"4384" 876.6 86.969662313336 39.2129951700821
"4385" 876.8 86.0816872513105 36.9079531938029
"4386" 877 86.5594938095282 34.607403691084
"4387" 877.2 87.1865769137156 31.8658219534929
"4388" 877.4 88.95252539127 30.4480385909972
"4389" 877.6 89.4477431541536 30.3629756335055
"4390" 877.8 90.3039855473952 29.4678403175188
"4391" 878 91.8424869846634 29.2792928786265
"4392" 878.2 93.1720572458383 28.0530484173554
"4393" 878.4 92.7964858844563 26.2875189438275
"4394" 878.6 91.1290134352228 25.5229334132802
"4395" 878.8 89.1738452157441 25.1830898244643
"4396" 879 86.5698274615752 24.0823617110676
"4397" 879.2 84.3005344230164 21.9728647771559
"4398" 879.4 83.137940945134 19.3725257502735
"4399" 879.6 83.1422098656714 17.0811411364646
"4400" 879.8 83.1565722508693 17.8662774955088
"4401" 880 81.1504049004375 18.0350357663064
"4402" 880.2 77.8802233603087 18.9507599158708
"4403" 880.4 73.7193501132995 19.5725158015125
"4404" 880.6 69.1884000486082 19.0313320215258
"4405" 880.8 66.5086536988506 17.0856762026167
"4406" 881 64.026394673207 13.73945702835
"4407" 881.2 64.1635240349127 12.8244896756035
"4408" 881.4 63.3182966549415 13.7425453709197
"4409" 881.6 61.4782221039921 15.5849645838263
"4410" 881.8 58.9685078092749 17.5682297291318
"4411" 882 55.6742070590295 19.971469496333
"4412" 882.2 51.7654665302934 22.5280082721113
"4413" 882.4 47.6172964598096 25.371774035079
"4414" 882.6 42.9050025055203 26.75913721655
"4415" 882.8 38.1561073657454 26.9861564207815
"4416" 883 35.2814405416938 24.903575805019
"4417" 883.2 32.7158400283274 22.3824711883436
"4418" 883.4 32.7126332019697 22.6807678641224
"4419" 883.6 31.5673335473733 24.5300294561659
"4420" 883.8 30.7867174950659 27.3411272465921
"4421" 884 30.0310292307955 32.050872577216
"4422" 884.2 29.5083884969386 36.6358809083371
"4423" 884.4 29.123773437497 42.11267788467
"4424" 884.6 27.0688894653399 47.5640975633324
"4425" 884.8 24.792143904487 52.1261396793389
"4426" 885 23.1254772376421 56.7619925824241
"4427" 885.2 22.3296950381051 61.7450399745409
"4428" 885.4 21.5162280332012 66.3830342584232
"4429" 885.6 21.615158913292 71.1853572968568
"4430" 885.8 21.9334327885895 76.2716828587449
"4431" 886 23.6452399472238 80.8754935699237
"4432" 886.2 25.121545389887 86.3507883731935
"4433" 886.4 28.231855569337 90.59633626065
"4434" 886.6 30.1637072403937 93.7924174929585
"4435" 886.8 29.1702091318435 95.4201427253413
"4436" 887 26.8202770170737 95.4702672576608
"4437" 887.2 25.3547461807242 95.0717568593568
"4438" 887.4 24.7628265440572 94.3521468682227
"4439" 887.6 25.375155383071 95.1328074441093
"4440" 887.8 25.6923301500133 97.4702553712394
"4441" 888 27.2926612531712 99.0895018257921
"4442" 888.2 29.5162851553344 100.853075261942
"4443" 888.4 32.027138068364 104.026601467778
"4444" 888.6 35.2334911762187 106.838466528365
"4445" 888.8 38.6655376792804 107.902249892768
"4446" 889 43.127770817762 109.8774379875
"4447" 889.2 46.8892360442187 112.704810902218
"4448" 889.4 50.1059991427309 116.930567442706
"4449" 889.6 53.251042708245 119.908492957321
"4450" 889.8 55.961608635606 120.299187861379
"4451" 890 59.1300009805515 119.868425448377
"4452" 890.2 63.0814319504624 117.832157254261
"4453" 890.4 67.614337006487 117.239061598872
"4454" 890.6 71.2669571281649 116.992184281594
"4455" 890.8 74.5387948637643 114.949704898295
"4456" 891 78.974823046309 113.18331568695
"4457" 891.2 83.725806008809 112.519354749958
"4458" 891.4 87.3420707826 110.883574678637
"4459" 891.6 89.4561893460869 107.638486135175
"4460" 891.8 93.1680722647887 104.1064838532
"4461" 892 96.3881590665853 101.77423146313
"4462" 892.2 96.8101254167139 99.7362763634962
"4463" 892.4 97.8452070571023 95.8903790327449
"4464" 892.6 98.8355423322582 92.8499168458144
"4465" 892.8 98.6742211366552 92.0847045145107
"4466" 893 98.693611241175 91.6618888224179
"4467" 893.2 98.6721913442012 89.6859232030393
"4468" 893.4 99.5880319031418 86.5725982699234
"4469" 893.6 101.127357695009 83.0474031676109
"4470" 893.8 101.302098971081 79.5777529915738
"4471" 894 102.290520401973 77.0791303446257
"4472" 894.2 103.777091686869 75.9865456918773
"4473" 894.4 104.072140873852 76.3276397011239
"4474" 894.6 103.847398723278 76.0850369646978
"4475" 894.8 104.023834295532 76.0024285965214
"4476" 895 104.672004113987 75.5450549307131
"4477" 895.2 105.638583406358 75.1034527706224
"4478" 895.4 106.668257840177 75.1206550602066
"4479" 895.6 106.929137774066 75.4880628194763
"4480" 895.8 106.482560530241 74.3674820997136
"4481" 896 105.885588533882 72.8831880882395
"4482" 896.2 105.418825295461 71.5388447584763
"4483" 896.4 104.604008394524 68.8676894013812
"4484" 896.6 103.607128622392 65.6114917858552
"4485" 896.8 103.786866026919 61.9949766173013
"4486" 897 104.577810712643 59.9735566058804
"4487" 897.2 106.365390184192 58.9543639944857
"4488" 897.4 108.964856576532 58.4220385185214
"4489" 897.6 112.032634146603 58.2889571495304
"4490" 897.8 113.65664078307 58.3153712104222
"4491" 898 112.677410405799 59.0430849071464
"4492" 898.2 111.152173668244 60.0220891291122
"4493" 898.4 109.529675816697 61.6926194230289
"4494" 898.6 107.92378800832 61.4860695819778
"4495" 898.8 104.890460526842 61.452964305464
"4496" 899 101.317010911683 61.4493925073986
"4497" 899.2 97.5403467797324 61.3663319669318
"4498" 899.4 93.0725671922091 62.1407338662833
"4499" 899.6 88.7871579593677 62.956134221583
"4500" 899.8 84.6856048438171 62.4720387289783
"4501" 900 80.2929234664136 60.9014655766472
"4502" 900.2 76.0675674330981 57.3988412123944
"4503" 900.4 70.5294355434778 54.3377459464087
"4504" 900.6 64.8052103530233 51.7144893509864
"4505" 900.8 59.7676668276738 46.9050307850061
"4506" 901 55.7613692031364 41.9122094294552
"4507" 901.2 54.7047695083835 36.3866191992948
"4508" 901.4 57.6002651284764 32.0319132490974
"4509" 901.6 62.242558936887 29.1614265439786
"4510" 901.8 65.001296377112 29.9830049441687
"4511" 902 68.2305810101666 32.0678856542024
"4512" 902.2 73.0934904270018 34.313735317653
"4513" 902.4 77.8205662882811 36.93792828345
"4514" 902.6 81.4964324666229 40.6948183117267
"4515" 902.8 86.6254401515247 43.4927168728274
"4516" 903 90.7252296840703 46.7225052894222
"4517" 903.2 94.1127285260597 51.3774739680682
"4518" 903.4 96.3299333398318 56.6400895777603
"4519" 903.6 97.8472587636448 61.6188649261342
"4520" 903.8 97.3611752886152 66.7857198735141
"4521" 904 97.0092322714192 73.2128672800602
"4522" 904.2 98.6519450245548 79.2597700574415
"4523" 904.4 99.1090349724415 85.5202592045318
"4524" 904.6 99.905184541612 91.95945346235
"4525" 904.8 98.7034811109276 96.6717407758144
"4526" 905 95.0154299298683 98.6895342575009
"4527" 905.2 89.4928131699323 100.876400309
"4528" 905.4 83.3675963031975 103.930478803792
"4529" 905.6 76.7974233970548 106.563139320069
"4530" 905.8 70.6839551510717 110.012497358586
"4531" 906 65.8220962791699 113.664927645609
"4532" 906.2 62.7020601686214 113.966950173437
"4533" 906.4 61.8588605033441 111.504443031986
"4534" 906.6 62.3716028177653 111.236943499919
"4535" 906.8 62.4923248983441 110.063979393607
"4536" 907 63.4121591787206 108.650703941931
"4537" 907.2 64.2330713961945 105.463952447205
"4538" 907.4 64.6713427897163 100.452083861418
"4539" 907.6 66.6403854991745 95.4800812683428
"4540" 907.8 69.847298998862 91.7674523077714
"4541" 908 73.6658499138522 86.9622802019935
"4542" 908.2 78.3548350417111 82.3780969408293
"4543" 908.4 83.3586113934022 78.407956757789
"4544" 908.6 89.0601900110179 77.1228849421181
"4545" 908.8 94.4017595765896 77.780813333668
"4546" 909 100.061554429033 79.0534645070256
"4547" 909.2 102.391532291987 78.1812383890602
"4548" 909.4 102.52869110447 75.7992310012369
"4549" 909.6 103.176477303183 73.2402706307152
"4550" 909.8 103.466237403504 72.9652081753034
"4551" 910 103.060189153376 74.9615376610889
"4552" 910.2 103.052465497036 77.1161206519765
"4553" 910.4 102.931644039303 79.4674531746605
"4554" 910.6 102.803564442717 82.2705097398703
"4555" 910.8 102.971395853564 86.6265391477192
"4556" 911 101.639496356384 89.9224539728218
"4557" 911.2 99.291815340655 93.7979969966307
"4558" 911.4 97.0357285419131 99.1622068515848
"4559" 911.6 94.223035534613 104.161884242101
"4560" 911.8 90.792799219537 108.256347670525
"4561" 912 87.8443289758418 110.979602695055
"4562" 912.2 84.097080564387 111.861601577825
"4563" 912.4 78.7166340346448 112.274794384292
"4564" 912.6 73.0351306817329 114.307934367991
"4565" 912.8 66.5507298529466 115.803114348644
"4566" 913 61.2364320734138 114.84876091173
"4567" 913.2 56.9291697593478 111.461833255872
"4568" 913.4 54.451063110386 105.416948709932
"4569" 913.6 53.9737370341536 98.9293279183944
"4570" 913.8 56.0566414100609 94.15063251555
"4571" 914 59.2626975757701 89.1971428448615
"4572" 914.2 63.5175601935135 84.9424043457995
"4573" 914.4 68.2500437533277 82.7778315004898
"4574" 914.6 73.5655682963554 80.1446535552395
"4575" 914.8 78.8997488435639 76.6995964782577
"4576" 915 84.3444650807501 73.6341429657131
"4577" 915.2 90.7462533574696 72.1236333781239
"4578" 915.4 97.1621744932628 70.9126251508293
"4579" 915.6 100.750584089635 72.2765063353239
"4580" 915.8 101.035044742694 73.43634681495
"4581" 916 102.109041413136 72.4068645130851
"4582" 916.2 103.786285147407 69.9796435639768
"4583" 916.4 104.066455099106 67.515758557289
"4584" 916.6 103.971944744128 66.4035374805141
"4585" 916.8 103.630848531436 66.7922529058731
"4586" 917 102.927714654898 66.5775377977178
"4587" 917.2 101.434548580969 64.7519344025839
"4588" 917.4 99.8333106967947 61.2101850696519
"4589" 917.6 99.0963222221473 57.7416302420349
"4590" 917.8 99.6923012637347 54.7195559931624
"4591" 918 99.1814086686762 52.0100312145986
"4592" 918.2 97.2436530536816 49.9946993292597
"4593" 918.4 95.133425109276 47.2200371593445
"4594" 918.6 93.212274643685 43.5251663212896
"4595" 918.8 91.8564435264142 39.4429601502954
"4596" 919 92.6515559583801 37.2959923700956
"4597" 919.2 94.0943439333266 36.6855436842991
"4598" 919.4 95.4915065688795 35.4502743892023
"4599" 919.6 97.5268809520664 34.275152825679
"4600" 919.8 100.34372543002 34.5108914979967
"4601" 920 101.712820440201 35.361425912325
"4602" 920.2 102.045389247576 36.0882549275839
"4603" 920.4 101.483566659154 36.36465469395
"4604" 920.6 101.814503815814 37.5285737999045
"4605" 920.8 102.243336493157 37.4445829237115
"4606" 921 103.180374746138 36.5160854534406
"4607" 921.2 102.0665117753 35.4181282066135
"4608" 921.4 101.134945777824 34.1183581799908
"4609" 921.6 100.696231044774 33.2655717249698
"4610" 921.8 99.388911059687 32.78742749547
"4611" 922 96.7773800884496 31.1391141242397
"4612" 922.2 93.8819939191536 28.6502323167278
"4613" 922.4 92.266764243982 25.2927172492173
"4614" 922.6 92.1258234454681 21.4739633440443
"4615" 922.8 93.2013784526811 17.4484814947849
"4616" 923 93.353262304127 14.65669477155
"4617" 923.2 93.8836181868331 16.1530858333731
"4618" 923.4 96.017613549497 17.80587768987
"4619" 923.6 98.4652482588266 19.9416282777707
"4620" 923.8 101.770052358514 22.8436613848419
"4621" 924 105.113166817648 26.4176754475661
"4622" 924.2 109.41280639871 29.2669816810929
"4623" 924.4 109.69605328171 31.6337561398238
"4624" 924.6 109.41242933657 36.0249370112833
"4625" 924.8 109.468737282792 40.5721997428111
"4626" 925 109.873699796469 45.8955395034544
"4627" 925.2 109.767331824538 51.9034721597705
"4628" 925.4 111.703458898487 57.5940557938109
"4629" 925.6 113.256258800077 63.1566203981039
"4630" 925.8 111.955780010445 68.7602328300088
"4631" 926 110.456534247276 74.4957295885289
"4632" 926.2 109.321414337289 80.8263046382172
"4633" 926.4 107.813242260958 87.3394357166055
"4634" 926.6 107.347690447912 94.0166995707465
"4635" 926.8 105.772921545297 100.057327292881
"4636" 927 101.736952417154 102.060828095796
"4637" 927.2 96.4588502944506 102.207732237068
"4638" 927.4 92.0219955651392 102.512118609359
"4639" 927.6 88.8790814386421 101.849630929019
"4640" 927.8 85.5492976899245 100.373380835861
"4641" 928 82.0764888412432 97.6872648783365
"4642" 928.2 80.2388455268404 94.0610173337431
"4643" 928.4 80.1872037773365 90.6886688210827
"4644" 928.6 81.6156122019194 88.2794846187608
"4645" 928.8 84.2853723949007 86.0747231903638
"4646" 929 87.2296997073131 84.9915483841761
"4647" 929.2 89.4055121944869 82.93994898755
"4648" 929.4 91.5031055998435 79.6709048085848
"4649" 929.6 94.5507721338749 76.8529256213379
"4650" 929.8 96.0552640743075 73.576807010668
"4651" 930 97.4071677102764 69.7150971988974
"4652" 930.2 97.6812720405941 64.2605570401553
"4653" 930.4 97.5368915193961 60.2232591733227
"4654" 930.6 97.9892453267347 55.8980318627849
"4655" 930.8 97.537194612408 53.5427475161605
"4656" 931 96.4692160754597 53.2918603184591
"4657" 931.2 96.4557997042437 52.4782907231392
"4658" 931.4 95.5187190255391 51.4259643033065
"4659" 931.6 92.6859528114512 50.6691956890929
"4660" 931.8 89.4357325142484 48.5804662280051
"4661" 932 87.0480774086084 45.9227863170154
"4662" 932.2 85.2915128736258 42.6529705491444
"4663" 932.4 85.4042312683996 40.071452855183
"4664" 932.6 86.3661012992466 36.6953894571231
"4665" 932.8 86.111497340487 35.9112814630382
"4666" 933 84.1765515521233 34.2877443158288
"4667" 933.2 81.2233662613996 32.694961619416
"4668" 933.4 77.6587452580792 30.2757099666393
"4669" 933.6 74.3095683813331 27.8574216189981
"4670" 933.8 70.267209109184 26.6093526019197
"4671" 934 66.3557747273643 25.2056499172047
"4672" 934.2 61.6083419109226 23.4915408228015
"4673" 934.4 56.6380001049925 21.703130144906
"4674" 934.6 53.6209041775838 18.9322061874339
"4675" 934.8 53.238421501134 16.8238937530324
"4676" 935 54.5193021061265 16.6467096039384
"4677" 935.2 54.9991426952735 17.3671838329163
"4678" 935.4 55.9404931557727 17.8759610066123
"4679" 935.6 57.039207871134 18.3661121153735
"4680" 935.8 59.1708696511966 18.2870165562403
"4681" 936 62.1803414438335 19.0529274862767
"4682" 936.2 66.151034254037 20.74103846811
"4683" 936.4 70.271086679117 21.96402212571
"4684" 936.6 75.283646533279 23.0525986684648
"4685" 936.8 80.2381138722831 25.0624452854257
"4686" 937 85.1502587080741 26.7855510455463
"4687" 937.2 89.2357915452605 27.6718080003368
"4688" 937.4 89.6223519296985 28.8496259085173
"4689" 937.6 89.3123556658105 31.5124370573324
"4690" 937.8 89.685503457077 36.33408010251
"4691" 938 91.4696499495153 41.0049258240538
"4692" 938.2 92.8481032429506 45.2139142845955
"4693" 938.4 94.6068307541597 50.1405927689045
"4694" 938.6 96.579634177513 54.5066867234022
"4695" 938.8 99.374241357908 59.1816140514763
"4696" 939 101.239728770296 64.7757614570543
"4697" 939.2 102.56174142073 70.156224885463
"4698" 939.4 102.605116304814 76.8861347871624
"4699" 939.6 101.950254552419 82.8548756187127
"4700" 939.8 99.8251752343304 88.0523308533326
"4701" 940 95.9190166795458 93.0818064618492
"4702" 940.2 92.1200628969952 98.3502531389582
"4703" 940.4 88.0326598499132 104.299141370983
"4704" 940.6 83.3797475775861 110.046893238611
"4705" 940.8 78.6241558848312 113.972741613475
"4706" 941 75.1342399567184 113.297022845198
"4707" 941.2 71.9757393660619 110.568551148175
"4708" 941.4 69.5384851062995 106.389341182816
"4709" 941.6 69.9014768747501 103.115826860818
"4710" 941.8 70.2577668061626 99.2112782924094
"4711" 942 71.5396318955042 94.8484448503552
"4712" 942.2 72.4544534546551 90.1035577238349
"4713" 942.4 73.6718402836745 84.9973642032
"4714" 942.6 75.3091365819775 79.3060914923462
"4715" 942.8 77.3652039858055 73.9639614459942
"4716" 943 81.2638277071712 70.0570498663184
"4717" 943.2 85.8345668881595 66.3101671507819
"4718" 943.4 90.8958205343027 62.9363884388447
"4719" 943.6 96.2480198404783 59.7041380733638
"4720" 943.8 99.2389157404423 57.3164394530571
"4721" 944 98.2705895926221 54.9469823968419
"4722" 944.2 97.143250178272 53.0985286304453
"4723" 944.4 97.2385430788139 49.0538451076904
"4724" 944.6 97.0255129896142 50.3316839654045
"4725" 944.8 97.2120970477779 51.84304161045
"4726" 945 98.1895518051536 54.2387590184222
"4727" 945.2 99.6409632084343 57.70317163645
"4728" 945.4 100.851558504142 61.6677648511914
"4729" 945.6 101.898775474991 65.9381311929942
"4730" 945.8 101.980911621657 70.5870405814232
"4731" 946 102.575183734235 76.6961378140676
"4732" 946.2 102.63775714813 82.3827381363065
"4733" 946.4 102.800599977572 88.5876115137127
"4734" 946.6 103.025529010008 93.499316639076
"4735" 946.8 100.844069269916 96.2131327910508
"4736" 947 96.6420887830822 99.4399155069262
"4737" 947.2 92.1373939383021 103.519560892521
"4738" 947.4 89.3239133910632 107.583371979348
"4739" 947.6 86.9557524738232 110.840801191924
"4740" 947.8 82.7546595712804 111.99254905752
"4741" 948 77.9550971648663 112.39918284614
"4742" 948.2 72.1785016558853 112.998702158128
"4743" 948.4 65.0804794264869 113.129173181275
"4744" 948.6 58.4098239278348 111.096267488654
"4745" 948.8 53.852323025112 106.87730620245
"4746" 949 51.8637388108081 100.665965751078
"4747" 949.2 53.3422098391383 94.5405286816197
"4748" 949.4 57.3933033898653 90.3281199686257
"4749" 949.6 63.4231996038924 86.9814417164094
"4750" 949.8 69.0255855108261 83.2434793518457
"4751" 950 74.7024701842238 79.0819183045289
"4752" 950.2 79.393526218128 75.4909854918474
"4753" 950.4 84.1563180456491 73.9080494081122
"4754" 950.6 89.2457689992261 71.2230122607065
"4755" 950.8 94.4016183359218 69.5414097315065
"4756" 951 99.1944991550976 70.9944380738349
"4757" 951.2 102.886991943791 72.5525500311375
"4758" 951.4 103.292153410096 71.6284579298022
"4759" 951.6 104.088432047443 69.5062942426845
"4760" 951.8 104.265253291934 67.4823474292658
"4761" 952 103.121496403235 68.8394427047537
"4762" 952.2 102.218769275169 70.2086427867955
"4763" 952.4 101.124022341992 72.1775993003904
"4764" 952.6 99.9871217840087 75.430341908863
"4765" 952.8 99.537548955228 79.16908270995
"4766" 953 98.3473622333817 83.7183941775026
"4767" 953.2 96.4874293968937 88.2669669636534
"4768" 953.4 94.2892472606348 93.8016833741152
"4769" 953.6 93.079605685487 100.091892488134
"4770" 953.8 90.8119096159912 104.418813581933
"4771" 954 87.8670986637727 108.886172478261
"4772" 954.2 84.7402332383693 111.783050784866
"4773" 954.4 82.0475796064101 110.831424037719
"4774" 954.6 78.0272352019828 108.736102386586
"4775" 954.8 73.4894508529954 105.704848352738
"4776" 955 69.0723972949783 102.419609842717
"4777" 955.2 64.0211566146802 98.3456463116559
"4778" 955.4 59.5321689651564 95.0280727533632
"4779" 955.6 54.7399784294615 92.1276568997212
"4780" 955.8 52.9237746424411 87.0932314088491
"4781" 956 55.4554062700058 83.4848593554311
"4782" 956.2 59.5025686186221 81.6136727913013
"4783" 956.4 63.6668536186975 79.9200375874237
"4784" 956.6 68.7083024747217 77.646999788263
"4785" 956.8 73.9146235655717 75.5869324840347
"4786" 957 78.3898997677501 74.8645020730026
"4787" 957.2 82.8683858753709 75.4428043782
"4788" 957.4 87.0583599098554 76.6144951356868
"4789" 957.6 91.9224019781923 77.1012029763964
"4790" 957.8 96.2954014576696 77.7300829171761
"4791" 958 100.266858469838 78.6354045935986
"4792" 958.2 100.463526556436 79.2736112276936
"4793" 958.4 100.160208569599 80.7472324189758
"4794" 958.6 99.6265458111086 83.1286300248149
"4795" 958.8 99.4242517048817 87.1680931458974
"4796" 959 100.107726446855 92.1498741634237
"4797" 959.2 99.7019927844022 95.7292401286703
"4798" 959.4 98.4685777886655 96.0021697159232
"4799" 959.6 98.077807938425 97.1350373260208
"4800" 959.8 95.5211277774022 99.230419508611
"4801" 960 91.7144899142619 101.963077599125
"4802" 960.2 87.4537865498921 105.724169671847
"4803" 960.4 83.6300644000732 110.310358387847
"4804" 960.6 79.8448349353163 112.707918076145
"4805" 960.8 77.1517339908683 112.658624605035
"4806" 961 73.5266713598203 111.468394692719
"4807" 961.2 70.5894353030042 109.140748478234
"4808" 961.4 69.700968723617 107.33592507405
"4809" 961.6 70.1740502760788 106.912404585481
"4810" 961.8 70.1852462775152 105.085375548478
"4811" 962 70.3035726456379 101.541174677544
"4812" 962.2 70.3250865307511 96.9946463985538
"4813" 962.4 71.3540393098262 93.2688831374143
"4814" 962.6 73.2684271728321 89.7551967815429
"4815" 962.8 76.4652117011478 87.6435618590804
"4816" 963 80.0946777679783 84.3021876090362
"4817" 963.2 83.4101474797751 79.6387136166025
"4818" 963.4 85.7476613802818 75.1349352282833
"4819" 963.6 89.3288296624606 71.9847242169763
"4820" 963.8 93.687731504687 69.5879362836978
"4821" 964 97.8436948078835 65.9080126080103
"4822" 964.2 99.8503870685046 61.7645641756314
"4823" 964.4 99.5173978201595 58.7679836429058
"4824" 964.6 99.5653512342943 59.0922351657482
"4825" 964.8 100.349037634595 60.7416938150311
"4826" 965 100.537364887163 62.9383818036257
"4827" 965.2 101.371930035339 66.1914979737326
"4828" 965.4 103.322565255731 70.793186231429
"4829" 965.6 104.085503458616 75.0408539303896
"4830" 965.8 103.41572649523 79.8421295790385
"4831" 966 101.831329431365 84.9051419301065
"4832" 966.2 99.0991417056665 90.2262399775141
"4833" 966.4 97.2080460529007 96.1992619290621
"4834" 966.6 94.1881683767369 102.2337901275
"4835" 966.8 90.303099032148 106.786618854958
"4836" 967 87.6284778653554 112.103818050582
"4837" 967.2 85.8613881224611 112.448602983166
"4838" 967.4 82.8535244262025 111.058249794838
"4839" 967.6 77.8500199524783 109.727057524167
"4840" 967.8 74.199199392512 106.421872184125
"4841" 968 72.4264040356477 102.529981482075
"4842" 968.2 71.5382970088481 98.02341409795
"4843" 968.4 69.8529653088172 93.1099744032344
"4844" 968.6 67.7182901379742 87.9266125871551
"4845" 968.8 67.0835965674329 82.6982444471122
"4846" 969 69.5920913299914 77.6809388787996
"4847" 969.2 73.0202769059602 73.1667717341732
"4848" 969.4 77.9941836771241 70.2638947385429
"4849" 969.6 83.643891999964 69.3129844831335
"4850" 969.8 89.183799656237 68.1199167408964
"4851" 970 92.8979751863896 65.6032988309854
"4852" 970.2 95.5290013461536 62.3236587723346
"4853" 970.4 98.7245997028435 59.2656883475413
"4854" 970.6 99.7932070965666 60.2392167487022
"4855" 970.8 99.9406803913318 62.2706905229069
"4856" 971 100.972021208583 64.8488746104978
"4857" 971.2 103.354723025923 68.0171964731808
"4858" 971.4 103.879636786004 71.4444640039754
"4859" 971.6 103.109645468974 75.3168194743128
"4860" 971.8 101.667416957702 79.5809171851655
"4861" 972 100.519729092956 84.4317004401093
"4862" 972.2 99.7755997599391 89.4315107932891
"4863" 972.4 99.4798584478262 95.0364767050393
"4864" 972.6 97.6213857007306 98.2075467914962
"4865" 972.8 93.8030887050396 99.3509950420552
"4866" 973 89.2008544668716 100.669292203335
"4867" 973.2 83.2845282692412 102.174519468247
"4868" 973.4 76.124233268809 104.053043094857
"4869" 973.6 69.3859432153134 105.580728745206
"4870" 973.8 62.612629901092 104.560124718841
"4871" 974 58.0823648733027 100.755682960187
"4872" 974.2 56.0875273693277 95.0178145117022
"4873" 974.4 57.4045182070741 90.8870052549592
"4874" 974.6 60.6282898467613 88.0573599560031
"4875" 974.8 64.7753148396783 86.6498876372804
"4876" 975 70.2479792433985 86.4001088713128
"4877" 975.2 76.435466416513 86.6000377599326
"4878" 975.4 82.0875969623365 87.925456298242
"4879" 975.6 88.0541214851536 88.4917198862064
"4880" 975.8 93.9094440429369 89.854265447575
"4881" 976 99.3996743485224 91.7777195338792
"4882" 976.2 100.004063542764 93.30983125095
"4883" 976.4 99.7643220643027 93.2628965711079
"4884" 976.6 101.551904030251 92.3265801853227
"4885" 976.8 102.475278432343 90.0029819013483
"4886" 977 102.648842165708 87.8172276559765
"4887" 977.2 102.413014997557 84.5861027150804
"4888" 977.4 102.361339129235 80.5085069844827
"4889" 977.6 102.98832243254 76.9598002802395
"4890" 977.8 104.275255361329 74.096784809871
"4891" 978 104.098492599228 71.6653409045303
"4892" 978.2 102.982195038676 68.8914751144095
"4893" 978.4 101.963943825362 65.4309906187178
"4894" 978.6 101.491534764751 61.1812717790349
"4895" 978.8 101.845383259541 57.5258527784365
"4896" 979 101.814804273235 57.8399818553935
"4897" 979.2 102.423485805717 57.949504535773
"4898" 979.4 102.718266558882 57.8138033817921
"4899" 979.6 103.280006712666 57.25729217795
"4900" 979.8 104.91822897013 56.4375386393413
"4901" 980 107.367257405061 56.62032152295
"4902" 980.2 110.546255191192 55.9753887347625
"4903" 980.4 112.783151309788 55.656410177773
"4904" 980.6 113.528491664082 56.23813912995
"4905" 980.8 113.634123833337 56.021681845419
"4906" 981 114.545488346325 54.9159946352473
"4907" 981.2 114.406974768626 53.1441234092283
"4908" 981.4 114.734258374565 50.4164469883034
"4909" 981.6 115.054152145724 47.9072334579763
"4910" 981.8 115.392842909366 46.7955982822086
"4911" 982 115.137272791384 47.6653926938638
"4912" 982.2 114.941165806265 48.97667366295
"4913" 982.4 115.083804298354 50.6846569237022
"4914" 982.6 115.035934090755 52.0648438921018
"4915" 982.8 114.101886159556 53.6254612191828
"4916" 983 113.736356562441 55.2563861938032
"4917" 983.2 113.318793105737 58.0502108208983
"4918" 983.4 112.419890311593 61.6630998235075
"4919" 983.6 110.99948716213 65.0316574941065
"4920" 983.8 109.743575144217 68.5676754606456
"4921" 984 107.460339631978 70.9356878814414
"4922" 984.2 104.961894599834 72.9667159082975
"4923" 984.4 101.636247821025 75.1545343253602
"4924" 984.6 98.8074574255396 77.2548182678184
"4925" 984.8 95.1753663941785 78.5118718659126
"4926" 985 90.9990028019094 78.2037427000448
"4927" 985.2 86.3841132676209 77.9713503890303
"4928" 985.4 81.2663507517032 76.7864681517878
"4929" 985.6 77.4368909992174 74.1010118462544
"4930" 985.8 73.9963530764609 70.0066752534196
"4931" 986 72.6587140045659 65.6619523468184
"4932" 986.2 74.0652129555695 60.5964209143445
"4933" 986.4 76.9601992055762 57.0775754574321
"4934" 986.6 81.8151512136905 54.9292489875518
"4935" 986.8 86.6076124461038 53.7950292532023
"4936" 987 92.3262966752167 53.3149602861932
"4937" 987.2 96.3724993635666 51.2055072646049
"4938" 987.4 96.9296615084314 52.0305940810889
"4939" 987.6 97.4258752845147 54.2529139218667
"4940" 987.8 98.2192276146491 57.51208043995
"4941" 988 100.461132898803 61.1294032649237
"4942" 988.2 102.740213128539 65.327433433037
"4943" 988.4 103.735027647991 69.5679963327587
"4944" 988.6 102.468214824013 73.9526282932132
"4945" 988.8 100.462033986136 79.2792614178419
"4946" 989 99.0666563520767 85.5910535188218
"4947" 989.2 99.6863639060348 91.4188592368891
"4948" 989.4 99.9342412779913 96.4570201741761
"4949" 989.6 97.2287974727369 99.695462067325
"4950" 989.8 92.870562435137 102.007665544975
"4951" 990 87.3690799344952 105.003985948237
"4952" 990.2 82.7519516870042 108.989193391355
"4953" 990.4 79.6975326314609 113.841334067941
"4954" 990.6 77.7003262029748 114.659223302194
"4955" 990.8 74.8817026691249 112.847258755174
"4956" 991 70.8685640141894 109.835271582983
"4957" 991.2 66.5443677342601 105.395145073295
"4958" 991.4 63.8399908894957 100.401807134967
"4959" 991.6 61.6734682209464 96.23989626395
"4960" 991.8 59.3898576114036 92.2163649598667
"4961" 992 58.2134929206888 86.5532672939684
"4962" 992.2 58.5346806781536 80.95260054395
"4963" 992.4 61.7797965262238 77.1374815682131
"4964" 992.6 65.8439707236185 73.9626857246079
"4965" 992.8 71.2218075180128 71.0740642651138
"4966" 993 76.5528530222501 70.3621252852921
"4967" 993.2 78.8778847881913 69.6942826887065
"4968" 993.4 79.8042464454059 68.8191703373554
"4969" 993.6 81.9283699606477 67.3965000684321
"4970" 993.8 84.2076800236221 65.4621628312743
"4971" 994 87.5217891251448 63.1710618380553
"4972" 994.2 91.0951243064604 61.6969212742155
"4973" 994.4 95.1919011194339 59.9179129669765
"4974" 994.6 96.9442990829472 59.0994338598438
"4975" 994.8 96.5935402539775 60.3051366705538
"4976" 995 96.8423841917869 62.4225451257682
"4977" 995.2 96.9778481162562 64.9695368777192
"4978" 995.4 99.4417915657043 68.6706985404978
"4979" 995.6 101.145345256513 73.1048965980119
"4980" 995.8 100.716609484868 76.3901632761025
"4981" 996 99.5737079142284 80.4770690032345
"4982" 996.2 97.2125616205962 85.1137853103113
"4983" 996.4 95.066683471908 90.6881941340553
"4984" 996.6 94.9350804861142 96.9683590675773
"4985" 996.8 95.4096529818783 102.335982376063
"4986" 997 94.1103274129446 102.877346411306
"4987" 997.2 90.7471572977434 102.632468427206
"4988" 997.4 85.8836630874953 103.747585681622
"4989" 997.6 79.8548182391024 105.471070987181
"4990" 997.8 73.0709442211565 105.665954182898
"4991" 998 65.584002407128 105.931649768488
"4992" 998.2 58.6968617585542 105.680978963858
"4993" 998.4 52.8305886431766 103.664997295769
"4994" 998.6 49.4951260174029 99.2095712168407
"4995" 998.8 48.9137002304567 93.7383387824954
"4996" 999 51.2161695056491 88.9267845276257
"4997" 999.2 55.1221949019029 85.5613368937553
"4998" 999.4 59.9656748778321 82.3719740919942
"4999" 999.6 65.3666305842283 79.2679229840017
"5000" 999.8 71.3951192376975 77.0637270713184
"5001" 1000 77.412635428131 77.0929902191618
"5002" 1000.2 83.811795349353 77.5175087973428
"5003" 1000.4 90.4022375876816 78.3945714887376
"5004" 1000.6 96.4540429757217 80.7576321347674
"5005" 1000.8 101.313521644567 81.8308308806668
"5006" 1001 101.209252283974 80.9480910171889
"5007" 1001.2 101.467775952496 79.8104844651587
"5008" 1001.4 101.795426053615 79.8321854943859
"5009" 1001.6 101.71621399946 80.88890347845
"5010" 1001.8 101.206202305411 82.2977961984076
"5011" 1002 101.554692485961 83.6111149092921
"5012" 1002.2 103.117579944718 85.6400512615141
"5013" 1002.4 103.463098533277 88.2290535557735
"5014" 1002.6 103.516359609595 90.9719767928689
"5015" 1002.8 104.108496221739 94.7953575959152
"5016" 1003 106.198871741935 98.0113336200103
"5017" 1003.2 108.120750434962 98.4160386328352
"5018" 1003.4 107.899478590361 98.1593725402777
"5019" 1003.6 106.575673838961 97.9487347797776
"5020" 1003.8 105.397458555913 97.2413249111152
"5021" 1004 104.468143754141 96.2387381354863
"5022" 1004.2 103.274863198348 95.2065883125055
"5023" 1004.4 100.853941442305 94.3451980974409
"5024" 1004.6 97.3204831088554 93.3467084993974
"5025" 1004.8 94.2537771890762 91.7913387073339
"5026" 1005 91.3709043348 89.3550743146891
"5027" 1005.2 88.7826055394036 87.1807580595055
"5028" 1005.4 87.6423696284036 84.6859563274222
"5029" 1005.6 87.6499108712012 82.0729864281911
"5030" 1005.8 86.6670862961016 78.0856482197023
"5031" 1006 86.6284495342637 72.9756805376732
"5032" 1006.2 88.2471773007727 67.9083514876286
"5033" 1006.4 90.4292359042637 62.9092692934768
"5034" 1006.6 93.2148879122158 58.4858898142042
"5035" 1006.8 96.8308165810956 55.5236242212978
"5036" 1007 98.9884207921814 55.6047072008111
"5037" 1007.2 98.9321439897347 54.7466131537288
"5038" 1007.4 98.6252985253506 52.5796113133227
"5039" 1007.6 97.6474598501597 50.3629534339227
"5040" 1007.8 96.5287305128421 47.44794409095
"5041" 1008 95.3526973397782 43.318147941348
"5042" 1008.2 94.3748251183704 39.3775877339112
"5043" 1008.4 94.0521598448693 36.9004594213912
"5044" 1008.6 92.7030791852814 34.9680816503706
"5045" 1008.8 90.4964786525425 31.7430787193389
"5046" 1009 89.9381394000788 27.2897727703684
"5047" 1009.2 91.118399918567 23.71059566172
"5048" 1009.4 92.8167475627019 22.4596448252678
"5049" 1009.6 94.780734342351 22.4391156558044
"5050" 1009.8 97.8181561692066 22.7882502472864
"5051" 1010 102.239500837187 23.8012771204227
"5052" 1010.2 105.742802581689 24.7779134907865
"5053" 1010.4 106.108843447319 23.8419306765855
"5054" 1010.6 105.424990092949 22.7358863397991
"5055" 1010.8 104.4081631184 21.2925684768044
"5056" 1011 103.356781503774 21.3573737965441
"5057" 1011.2 101.64766410243 21.2193124342072
"5058" 1011.4 100.052731570249 22.1028186620985
"5059" 1011.6 97.2683073654148 23.8629564157129
"5060" 1011.8 94.0587213047152 25.1068907262326
"5061" 1012 90.8108888728787 25.127704334816
"5062" 1012.2 88.461650245937 24.1157089983
"5063" 1012.4 86.652137249883 22.3412096597124
"5064" 1012.6 86.1460499438506 20.1933209133742
"5065" 1012.8 85.2697206155927 16.7888315448058
"5066" 1013 84.9228200345752 13.3962422518912
"5067" 1013.2 83.0620875499028 12.2833799508609
"5068" 1013.4 80.0153341038987 11.6277119627147
"5069" 1013.6 76.3906982608506 11.8354938341318
"5070" 1013.8 71.9480171355797 13.3706707192283
"5071" 1014 67.994415643487 13.7725532355789
"5072" 1014.2 65.1400996048399 12.9840847692441
"5073" 1014.4 63.2039195553582 11.3033280717817
"5074" 1014.6 62.4522485794767 9.76787999741938
"5075" 1014.8 61.963576046191 10.7428350816031
"5076" 1015 61.388648932427 12.57762255363
"5077" 1015.2 60.0984682728693 14.7338806273912
"5078" 1015.4 57.6818738497829 17.2906334269806
"5079" 1015.6 54.9940915112612 19.8321840806274
"5080" 1015.8 52.3748010186891 22.2198403828117
"5081" 1016 49.1020286108674 23.8024856022978
"5082" 1016.2 45.7707371789007 24.3764276767431
"5083" 1016.4 41.9227293638802 24.0661111708938
"5084" 1016.6 38.5755028817804 22.5687011379391
"5085" 1016.8 35.9084223199708 20.3294321403371
"5086" 1017 33.685984010287 20.96270425605
"5087" 1017.2 31.3523290236958 22.7404823544775
"5088" 1017.4 28.4936657507344 25.3444056916716
"5089" 1017.6 24.9418718523961 27.8794334837076
"5090" 1017.8 21.408177106397 30.96441748086
"5091" 1018 18.0085397522054 34.3906640815616
"5092" 1018.2 14.9295905546408 38.2865911510558
"5093" 1018.4 12.209540605908 42.5533274788447
"5094" 1018.6 9.64590285319034 46.9556413474246
"5095" 1018.8 8.31884862908866 52.2543735080008
"5096" 1019 7.40408309597001 57.9773929014839
"5097" 1019.2 6.05102124976796 62.8457884370244
"5098" 1019.4 5.50948772068697 68.2959936291
"5099" 1019.6 5.18481037653781 73.1642847724754
"5100" 1019.8 4.73349383681196 77.9142505196
"5101" 1020 4.51510312404794 81.6361788078524
"5102" 1020.2 6.39052246284762 84.5948196335238
"5103" 1020.4 9.32851786526297 87.246889768398
"5104" 1020.6 12.2454620164224 89.5496496424016
"5105" 1020.8 14.6536970873679 91.0774007648547
"5106" 1021 17.1729172387247 93.1657296929336
"5107" 1021.2 18.5530388468476 96.433075888827
"5108" 1021.4 18.7946495994291 99.9048464293302
"5109" 1021.6 19.5108308327845 103.938292014958
"5110" 1021.8 22.1305717287208 105.884864827079
"5111" 1022 24.3302635660854 107.685305986076
"5112" 1022.2 26.9640218302012 109.470686726379
"5113" 1022.4 28.0425431771919 112.237257632147
"5114" 1022.6 27.0131934027082 112.314104403755
"5115" 1022.8 26.7510107259485 111.879975731335
"5116" 1023 26.755883528987 111.795390154476
"5117" 1023.2 26.2545729129438 111.045071091631
"5118" 1023.4 26.5261838309739 110.195646371237
"5119" 1023.6 27.2604706850042 109.921586643243
"5120" 1023.8 26.5720750078148 109.408481395434
"5121" 1024 26.6946844264192 109.131534554382
"5122" 1024.2 25.8443390012666 108.668381315408
"5123" 1024.4 26.1149034547242 108.522633792653
"5124" 1024.6 26.0388444196886 107.482695959429
"5125" 1024.8 25.8761853933499 106.485877461232
"5126" 1025 25.6561478006181 105.827870942983
"5127" 1025.2 26.372637570012 105.5587769466
"5128" 1025.4 26.0753153712818 105.052956916206
"5129" 1025.6 26.6367063292497 104.772064207111
"5130" 1025.8 26.5882017773693 103.49065634179
"5131" 1026 26.3690177734691 101.949883206986
"5132" 1026.2 26.5691207504611 100.080390023493
"5133" 1026.4 26.3491327069343 98.2111528173184
"5134" 1026.6 26.463120254541 95.5994825243284
"5135" 1026.8 27.7894306997764 92.5253516021605
"5136" 1027 30.2099314933027 88.7973970318447
"5137" 1027.2 33.1408797770511 85.1272082213346
"5138" 1027.4 37.9244774595931 81.5264378242951
"5139" 1027.6 42.4668927049783 78.0950183985879
"5140" 1027.8 47.090090608487 74.0867273784763
"5141" 1028 52.2752000875604 71.4868659846014
"5142" 1028.2 57.925499084962 70.171872208075
"5143" 1028.4 63.9708245552456 67.7431470295707
"5144" 1028.6 69.2783787701592 65.921163624866
"5145" 1028.8 72.4953468711185 65.1892530712658
"5146" 1029 76.3796903518144 63.7667940575429
"5147" 1029.2 79.3188099048716 64.5873544847192
"5148" 1029.4 82.3626875362306 66.9751778119244
"5149" 1029.6 86.2998245930545 68.1718704284905
"5150" 1029.8 89.6246566338383 69.2013527303554
"5151" 1030 93.019426567962 71.872583856925
"5152" 1030.2 97.5766423020268 73.9030828347199
"5153" 1030.4 100.200395192359 73.9099916609756
"5154" 1030.6 100.017768440905 73.3112689408773
"5155" 1030.8 100.215848505422 73.6542264969407
"5156" 1031 99.7551686553415 74.8087290443591
"5157" 1031.2 98.8095306836214 76.654386796345
"5158" 1031.4 97.9433238369276 79.3180690665432
"5159" 1031.6 98.1635635222819 83.1803645783603
"5160" 1031.8 98.7163651325209 87.4896468422975
"5161" 1032 99.9573764993739 90.9535937149761
"5162" 1032.2 100.568443236546 91.6288764885178
"5163" 1032.4 98.9756973620254 91.6700401288474
"5164" 1032.6 96.5897436860164 92.1151098207315
"5165" 1032.8 94.3486285726605 94.8575120159913
"5166" 1033 91.540287205637 97.727222743375
"5167" 1033.2 88.5771356779485 100.63662704154
"5168" 1033.4 86.2024563305383 104.716505749719
"5169" 1033.6 83.7341427286634 109.393607924429
"5170" 1033.8 81.629736745862 111.79471965905
"5171" 1034 79.463288514962 110.810599997075
"5172" 1034.2 76.2587701389167 108.625553760512
"5173" 1034.4 73.1176243785861 104.863741941809
"5174" 1034.6 71.418486904248 100.48674309118
"5175" 1034.8 71.5699702285981 95.5781545279222
"5176" 1035 73.6311175725673 92.8252785741107
"5177" 1035.2 75.7744600912957 88.7435824858891
"5178" 1035.4 77.9168225386197 84.0224608865429
"5179" 1035.6 80.8204591395378 79.6387136166025
"5180" 1035.8 85.6242170366408 75.1643338738987
"5181" 1036 89.5671548332111 71.4265945758983
"5182" 1036.2 91.8093428723554 66.9660659510026
"5183" 1036.4 95.1433660039343 65.4071640848184
"5184" 1036.6 97.3786464031508 64.1579860302693
"5185" 1036.8 98.9574884664606 64.0259435066079
"5186" 1037 98.9397272159597 64.1319427380954
"5187" 1037.2 99.3169676033976 64.0080436733518
"5188" 1037.4 99.9006597959334 64.1001769288071
"5189" 1037.6 101.191283964619 63.7745077217395
"5190" 1037.8 102.064798025092 63.5565967081868
"5191" 1038 102.677447302703 62.5045531413013
"5192" 1038.2 102.146208808105 63.5447716070318
"5193" 1038.4 102.822171848588 65.02833416895
"5194" 1038.6 103.647724397326 67.0428888167975
"5195" 1038.8 105.131671867282 68.9416205519756
"5196" 1039 106.099821648558 70.2199268526226
"5197" 1039.2 107.457623184308 70.8917307111295
"5198" 1039.4 110.147410461538 71.6626285294885
"5199" 1039.6 113.554703983875 72.2206114441138
"5200" 1039.8 116.459487152629 71.5524920105164
"5201" 1040 117.870647912765 70.07314175655
"5202" 1040.2 119.256303608102 68.1184584747449
"5203" 1040.4 121.835555195355 66.516834015371
"5204" 1040.6 122.922220700784 65.8088931241449
"5205" 1040.8 121.889566370087 66.3520750028864
"5206" 1041 121.712196339487 66.9325411796868
"5207" 1041.2 121.050816564368 67.0072616445686
"5208" 1041.4 120.509174576947 67.4296571692155
"5209" 1041.6 119.898904508799 67.0893892169143
"5210" 1041.8 118.774837909563 67.735727087429
"5211" 1042 117.867342881139 68.2253729695239
"5212" 1042.2 117.322724954134 67.8881127648465
"5213" 1042.4 115.707858824023 67.4715716099143
"5214" 1042.6 114.052058023345 67.2637406185726
"5215" 1042.8 112.066569739192 66.1168715204411
"5216" 1043 111.416732909171 64.0661732321868
"5217" 1043.2 110.553393367565 61.4074854628552
"5218" 1043.4 108.953478171958 59.167133604034
"5219" 1043.6 106.723454193179 56.4961939081295
"5220" 1043.8 103.801278509223 54.63297307935
"5221" 1044 100.655839849687 53.0059680348643
"5222" 1044.2 97.9020713274227 50.7543477294729
"5223" 1044.4 96.452803588862 47.4684181477178
"5224" 1044.6 97.1808351685441 45.0711335897214
"5225" 1044.8 98.0139009109648 42.7399981524013
"5226" 1045 99.7224215033248 40.3896206166257
"5227" 1045.2 103.057525939703 38.048323073923
"5228" 1045.4 106.413740620239 35.7896279742069
"5229" 1045.6 105.66671442073 34.0543449128419
"5230" 1045.8 104.602737446496 33.2643339731649
"5231" 1046 105.076717477459 34.4608201806722
"5232" 1046.2 106.23723704636 35.5829179809954
"5233" 1046.4 107.247715591514 37.9582187790482
"5234" 1046.6 109.13292706404 40.7094650564763
"5235" 1046.8 111.668906295123 44.6115821990988
"5236" 1047 113.948499661106 48.5750582669161
"5237" 1047.2 115.599264927737 52.897228044475
"5238" 1047.4 117.879736749737 56.3591635544
"5239" 1047.6 120.395009217322 59.5072199295781
"5240" 1047.8 121.785372398909 61.9280442395276
"5241" 1048 123.077072565353 62.9022438818407
"5242" 1048.2 122.268978202461 62.2021959470289
"5243" 1048.4 122.70219467716 61.805149916481
"5244" 1048.6 121.985412287243 61.2729767420804
"5245" 1048.8 122.391931177252 61.1433670609761
"5246" 1049 121.898311542266 59.9787915782509
"5247" 1049.2 120.986280384136 60.0117598752473
"5248" 1049.4 119.815322401126 59.2283624825889
"5249" 1049.6 119.20729713183 58.6440682896929
"5250" 1049.8 117.452148283112 57.9716092696286
"5251" 1050 114.916851011305 56.6759116892045
"5252" 1050.2 112.240811454246 54.2119135118896
"5253" 1050.4 108.926217629882 50.6663221372658
"5254" 1050.6 105.350247888634 47.25685289445
"5255" 1050.8 102.507573999744 43.5990630003836
"5256" 1051 98.6472440977572 39.9971089697608
"5257" 1051.2 94.2233608431258 37.6881381660056
"5258" 1051.4 90.7223872156312 34.1009589815654
"5259" 1051.6 88.7886244378608 29.7068231000061
"5260" 1051.8 86.9023680396991 24.6868593522833
"5261" 1052 86.139369773867 18.89509750992
"5262" 1052.2 85.045270140982 15.4240867448213
"5263" 1052.4 82.842821062287 14.6712541008071
"5264" 1052.6 79.13364338941 13.385938314825
"5265" 1052.8 75.2638808365937 11.5265096576199
"5266" 1053 71.0852438047511 9.12153996274245
"5267" 1053.2 69.075031376134 4.93577319900882
"5268" 1053.4 69.4276288371745 3.38948009791875
"5269" 1053.6 71.0640031118298 2.84543891169286
"5270" 1053.8 74.1900664349724 1.74560880375582
"5271" 1054 76.7880531995324 2.65269324595908
"5272" 1054.2 79.5596655979155 3.47512990206429
"5273" 1054.4 83.4360418368987 4.97324206106764
"5274" 1054.6 87.1607111830792 7.67129114959077
"5275" 1054.8 90.3231130462733 10.3539889179306
"5276" 1055 93.8171840305563 12.7828658506233
"5277" 1055.2 97.0345748987983 15.5970076781009
"5278" 1055.4 100.656991603132 18.6209685025773
"5279" 1055.6 105.671018146102 20.6531014551151
"5280" 1055.8 109.640174869058 21.9782174717357
"5281" 1056 109.465218036154 23.0111365522064
"5282" 1056.2 109.761976131109 25.9837545597608
"5283" 1056.4 110.305187949524 29.6676971652344
"5284" 1056.6 111.029232446765 33.4035719794891
"5285" 1056.8 111.654730868102 37.6255299392321
"5286" 1057 112.150217998119 42.0705707718974
"5287" 1057.2 111.364102972594 47.2295541520929
"5288" 1057.4 110.040208794692 52.1288617761551
"5289" 1057.6 107.071653135724 56.6721428643737
"5290" 1057.8 104.378610078408 60.4555553614763
"5291" 1058 101.170323106148 62.88811276815
"5292" 1058.2 97.8885667451565 65.5076815771195
"5293" 1058.4 94.3586529247826 68.7604283197239
"5294" 1058.6 89.4521885183291 70.9957434631605
"5295" 1058.8 84.6385549124609 73.6523629501239
"5296" 1059 78.7005245069471 75.529894613773
"5297" 1059.2 72.9075422447072 75.2981711331426
"5298" 1059.4 69.1280414912348 72.4227326422109
"5299" 1059.6 68.3382963150584 68.7300436325786
"5300" 1059.8 68.6459790212012 64.7587590881732
"5301" 1060 69.3902796643277 60.026141609242
"5302" 1060.2 71.9418990312764 56.0973350904237
"5303" 1060.4 74.8495276369464 53.0980459550311
"5304" 1060.6 78.2391040426246 51.4941686920693
"5305" 1060.8 80.8965445102978 52.061677483923
"5306" 1061 84.539820814514 53.1875661551932
"5307" 1061.2 89.9134789263266 53.2852393198839
"5308" 1061.4 94.5023779284161 54.4828058382066
"5309" 1061.6 97.5171904736185 57.1600703411342
"5310" 1061.8 100.244914250843 60.8143578704804
"5311" 1062 102.697527804826 65.407277728111
"5312" 1062.2 104.468744668983 68.9099779517674
"5313" 1062.4 106.256827421478 69.8774924214179
"5314" 1062.6 107.210386439666 67.8196305749678
"5315" 1062.8 110.918436666926 66.4141918183332
"5316" 1063 114.598666602939 65.71626247635
"5317" 1063.2 117.38480826373 63.2337385844282
"5318" 1063.4 117.24081145478 60.5805218366224
"5319" 1063.6 117.192427881162 58.02165696395
"5320" 1063.8 118.031434802224 57.0092088702131
"5321" 1064 119.449199397349 55.4045861521138
"5322" 1064.2 118.305686946375 55.1937269008034
"5323" 1064.4 116.621545399668 53.885740607519
"5324" 1064.6 114.710152401898 51.4813332742179
"5325" 1064.8 113.483656275205 47.9607871311295
"5326" 1065 112.950807879914 44.0222000955136
"5327" 1065.2 113.112917177362 40.202402890325
"5328" 1065.4 113.777508702116 36.0253030863724
"5329" 1065.6 113.533837597724 33.4479995894763
"5330" 1065.8 111.605916593416 31.2982013778969
"5331" 1066 110.590371461558 28.6254612357
"5332" 1066.2 111.294963167132 26.563640802436
"5333" 1066.4 112.307686475256 26.4703771862833
"5334" 1066.6 113.048870002912 27.3782952408438
"5335" 1066.8 113.736356562441 28.72100683395
"5336" 1067 114.885356160452 30.6454473792332
"5337" 1067.2 116.361778061057 32.9186960926029
"5338" 1067.4 116.401097490882 36.2875477199237
"5339" 1067.6 116.994017783157 40.1557675387982
"5340" 1067.8 118.021432732829 44.4675919209763
"5341" 1068 117.989629051304 48.740717576837
"5342" 1068.2 118.141660506104 53.3834028204978
"5343" 1068.4 118.575146114337 58.6732835809235
"5344" 1068.6 117.245996935435 64.4201656653065
"5345" 1068.8 115.670946425066 70.5129867562132
"5346" 1069 113.938451225461 77.1405761624885
"5347" 1069.2 111.34959258128 83.6761992067086
"5348" 1069.4 109.122756892638 90.8336747383197
"5349" 1069.6 108.12624819731 98.1947003245046
"5350" 1069.8 104.519045638121 104.00161673317
"5351" 1070 99.5723539720903 107.551652821504
"5352" 1070.2 93.1348307865895 110.410043450565
"5353" 1070.4 87.1484625854113 111.375175457883
"5354" 1070.6 81.7545507050463 112.703968278781
"5355" 1070.8 76.1932548130584 115.113497352437
"5356" 1071 70.9509565454604 114.762777435012
"5357" 1071.2 66.4645192811088 110.797084443261
"5358" 1071.4 64.3871238523233 105.00461247675
"5359" 1071.6 65.5726756555223 99.7595819009588
"5360" 1071.8 68.4484918912303 94.1655139538615
"5361" 1072 72.1614596091415 88.37967838125
"5362" 1072.2 76.1084158315852 82.8646499565482
"5363" 1072.4 77.8902812468324 78.3838716116045
"5364" 1072.6 78.7272784387714 77.5176340209317
"5365" 1072.8 79.496074577568 76.9827239752203
"5366" 1073 81.251296378849 73.7625197193207
"5367" 1073.2 82.6257614041064 68.4070970946757
"5368" 1073.4 84.8368568100261 63.0276924247239
"5369" 1073.6 87.4276955834314 57.5474676985611
"5370" 1073.8 88.8681986451566 55.7911222238518
"5371" 1074 91.2271503465951 57.2125320778689
"5372" 1074.2 94.8114422575565 58.8868292796978
"5373" 1074.4 98.780785240487 59.949237319922
"5374" 1074.6 99.8388419867302 59.3472445432743
"5375" 1074.8 98.8982640919233 57.4055326212954
"5376" 1075 98.9189956539415 54.4245099558954
"5377" 1075.2 99.1079833714696 52.4528717766717
"5378" 1075.4 98.1406527992238 52.4900696968447
"5379" 1075.6 98.0043852896921 51.2240367944372
"5380" 1075.8 97.3666187802978 53.0739443626797
"5381" 1076 97.0025601888084 54.6138639597
"5382" 1076.2 97.0822037211507 56.8875109835429
"5383" 1076.4 99.4174169574619 59.85613245035
"5384" 1076.6 101.355404877209 63.0011058234717
"5385" 1076.8 103.047581069765 66.6467935201761
"5386" 1077 104.655899086995 70.2266624805178
"5387" 1077.2 104.635962174271 73.6175539840448
"5388" 1077.4 105.696859010183 77.9713503890303
"5389" 1077.6 107.857193033461 81.2890517104372
"5390" 1077.8 109.828404289287 83.248879755225
"5391" 1078 111.463573201364 84.4350548626795
"5392" 1078.2 113.90049882456 86.067008827511
"5393" 1078.4 114.599595289512 87.1159496586112
"5394" 1078.6 113.892971730436 87.4595007734885
"5395" 1078.8 112.224889094702 89.4343122739996
"5396" 1079 110.167438621685 92.16328407195
"5397" 1079.2 107.394862546266 95.5528033279008
"5398" 1079.4 103.55798052278 97.7312861768638
"5399" 1079.6 99.4668593903259 99.3891223667212
"5400" 1079.8 95.554907733176 101.435221623135
"5401" 1080 91.1759914950887 103.376126822509
"5402" 1080.2 86.5449203475922 103.903658986739
"5403" 1080.4 81.2366244387879 102.360451460401
"5404" 1080.6 75.0410063029117 101.102293494065
"5405" 1080.8 68.8659752766077 98.8086451640276
"5406" 1081 63.7250840571852 94.2718765850534
"5407" 1081.2 59.8678190235632 89.0442870850093
"5408" 1081.4 56.279050597134 84.5581756129248
"5409" 1081.6 52.740366774603 79.6024502448696
"5410" 1081.8 51.6545534991258 73.6203605597278
"5411" 1082 53.7880801737322 69.3405053201575
"5412" 1082.2 56.2968168779602 64.1308880139589
"5413" 1082.4 59.7925317852346 58.6098130453892
"5414" 1082.6 62.2298896489869 52.0164391776444
"5415" 1082.8 65.6429010855991 45.4584525685107
"5416" 1083 67.3734950978929 39.0664193335738
"5417" 1083.2 68.2852921513951 34.8983222473378
"5418" 1083.4 67.3647904266385 33.7357030814955
"5419" 1083.6 67.713157452107 33.72759618225
"5420" 1083.8 69.3830197727246 35.0364762786728
"5421" 1084 71.346709221827 36.75830255874
"5422" 1084.2 74.4019677597039 39.6961314027424
"5423" 1084.4 78.3605226205341 42.9086268005066
"5424" 1084.6 84.07466567041 46.1213302075558
"5425" 1084.8 88.3474554482437 49.6102012333284
"5426" 1085 91.8714985893084 54.1668470536018
"5427" 1085.2 94.7356626038441 59.4423290141196
"5428" 1085.4 96.8400297223542 64.7577625632863
"5429" 1085.6 98.8171405883739 70.1628715357761
"5430" 1085.8 100.80241040453 76.6058249362086
"5431" 1086 102.198271968089 82.2459748569839
"5432" 1086.2 101.27241186082 84.5656396481444
"5433" 1086.4 99.2987685156905 84.3978789894013
"5434" 1086.6 95.7563988212818 86.1496277855141
"5435" 1086.8 90.5354757098924 87.0262018164905
"5436" 1087 84.3726666342117 86.8548056957849
"5437" 1087.2 78.1563362927324 84.5752263782045
"5438" 1087.4 73.6389168052501 79.5948473056605
"5439" 1087.6 67.6435738247177 74.7200876734885
"5440" 1087.8 64.4188610583758 69.3668120746722
"5441" 1088 63.6740722375879 63.1594973297848
"5442" 1088.2 64.4209660283281 57.3918299050808
"5443" 1088.4 65.3942515099916 52.2627278831369
"5444" 1088.6 67.9734938836521 47.9808956848583
"5445" 1088.8 71.9102716925787 44.713060911684
"5446" 1089 75.1542753729194 41.8942485962743
"5447" 1089.2 77.0560924543385 38.0220397249797
"5448" 1089.4 78.483191240698 38.1107724160968
"5449" 1089.6 81.3437813562322 39.5014347119689
"5450" 1089.8 86.0897785612298 41.2347503304643
"5451" 1090 91.052519621487 43.0546664876071
"5452" 1090.2 95.4217118810545 45.9984054652473
"5453" 1090.4 96.0620245397842 46.7627702512473
"5454" 1090.6 98.3901488635703 48.0424500356167
"5455" 1090.8 101.154609710171 47.9407582292921
"5456" 1091 104.536750905325 47.1001925441662
"5457" 1091.2 108.656276722539 47.1382445655879
"5458" 1091.4 113.035358395666 46.1772692971295
"5459" 1091.6 115.760965049619 46.2142325065289
"5460" 1091.8 117.495731680537 47.5269073952888
"5461" 1092 119.801066469826 48.983151330628
"5462" 1092.2 120.808676070829 48.9565588001605
"5463" 1092.4 119.933127691156 49.161287191772
"5464" 1092.6 119.217321183795 50.8973851764885
"5465" 1092.8 118.243432686866 52.8083816203552
"5466" 1093 116.644481179487 55.5441763637131
"5467" 1093.2 114.714081786303 58.0987639379763
"5468" 1093.4 111.867285897194 61.0022403392431
"5469" 1093.6 108.54280496975 62.8257566935026
"5470" 1093.8 104.645331928934 63.6672284535289
"5471" 1094 101.191469188126 64.8230880690055
"5472" 1094.2 97.2568850449681 65.8503868633273
"5473" 1094.4 92.4991219489779 64.8580892847955
"5474" 1094.6 88.1043420858383 62.7662275725446
"5475" 1094.8 84.1659353899304 59.072935488463
"5476" 1095 81.5177492903173 55.0267574378518
"5477" 1095.2 78.3128467887092 49.74103844895
"5478" 1095.4 76.7213192498987 43.6823234540382
"5479" 1095.6 77.6921796542142 37.9860345430409
"5480" 1095.8 80.7378069255436 35.4019877229028
"5481" 1096 83.6806517275243 35.1252407652491
"5482" 1096.2 88.1491411444036 33.7636911860333
"5483" 1096.4 91.5958371602755 33.7518500648827
"5484" 1096.6 93.459684322487 32.0534944289874
"5485" 1096.8 94.5604781107794 28.7065848568557
"5486" 1097 95.6425212652576 25.2357839106289
"5487" 1097.2 94.018399918877 24.14628358974
"5488" 1097.4 92.9061717443316 23.7489252162801
"5489" 1097.6 93.0186496776662 24.8451004898462
"5490" 1097.8 95.0538005475743 25.1552080021733
"5491" 1098 97.298478556187 26.15656297692
"5492" 1098.2 98.425806136119 28.5767870630066
"5493" 1098.4 101.430679289104 32.0392072367257
"5494" 1098.6 106.569003739728 35.6958355062
"5495" 1098.8 110.491139108056 38.0317606496224
"5496" 1099 110.179780822726 37.727659157481
"5497" 1099.2 109.344102831072 39.0543534220443
"5498" 1099.4 106.827495122919 40.2209094701662
"5499" 1099.6 103.237459523894 42.3476693241889
"5500" 1099.8 99.1850506998415 43.8311088990136
"5501" 1100 94.4184412446491 43.8602499152203
"5502" 1100.2 90.7806834442151 43.7188828776976
"5503" 1100.4 86.4574663562177 42.4758981512481
"5504" 1100.6 82.5713363215727 39.2910798746357
"5505" 1100.8 78.8911984533266 34.4573482232236
"5506" 1101 74.2122069380986 30.2423153886102
"5507" 1101.2 70.3041242837177 25.615774890825
"5508" 1101.4 70.4130978789415 21.0271734071924
"5509" 1101.6 73.7026994720757 18.1699153486977
"5510" 1101.8 78.2601586390298 18.14729396095
"5511" 1102 82.2191408698236 20.4416496469797
"5512" 1102.2 85.0020121282733 23.8379774243578
"5513" 1102.4 89.2397458107486 27.6708982027164
"5514" 1102.6 93.240959823836 29.8170770931198
"5515" 1102.8 98.6258017186035 30.2423153886102
"5516" 1103 101.247710733468 30.3182407971481
"5517" 1103.2 101.741943348751 32.65748548185
"5518" 1103.4 102.131108040709 36.6017493266444
"5519" 1103.6 105.306029096947 40.900111233888
"5520" 1103.8 109.325531015718 44.3153550748218
"5521" 1104 113.575956403707 45.7544202760968
"5522" 1104.2 116.900109289328 46.0578824668527
"5523" 1104.4 119.180706850683 44.8298161089967
"5524" 1104.6 118.092888958325 45.3476624717608
"5525" 1104.8 117.153456049904 45.9325078195761
"5526" 1105 116.066100644922 47.5210572443935
"5527" 1105.2 114.051003421134 50.0686233572357
"5528" 1105.4 111.493058224433 52.4709126846643
"5529" 1105.6 107.707675662548 55.2776981597152
"5530" 1105.8 103.687254918123 56.3388963062864
"5531" 1106 99.7121491077302 57.8736043252203
"5532" 1106.2 96.4284066493248 59.3816753894905
"5533" 1106.4 92.6221659099825 61.6630998235075
"5534" 1106.6 88.7906148593404 64.6164996937345
"5535" 1106.8 84.5145002604606 67.0565828335552
"5536" 1107 80.8337387231975 71.0996702542395
"5537" 1107.2 75.9557056649334 72.9449694525214
"5538" 1107.4 70.989173179849 74.1611754913293
"5539" 1107.6 66.6541383445922 76.62120008995
"5540" 1107.8 63.5954185491652 81.2594542334022
"5541" 1108 64.077673079148 84.6103235594415
"5542" 1108.2 65.7337740112435 86.1613588392717
"5543" 1108.4 66.5166961151507 88.782946699381
"5544" 1108.6 68.0204039263588 93.0387104080526
"5545" 1108.8 69.9164393200236 96.9918323542427
"5546" 1109 73.4331599491298 100.695657655355
"5547" 1109.2 77.0450381870495 104.127384452817
"5548" 1109.4 81.8343038635035 106.013447652983
"5549" 1109.6 85.240863875999 108.71942533671
"5550" 1109.8 85.628063986408 109.834191032503
"5551" 1110 84.0134195770473 109.707432716131
"5552" 1110.2 81.5296127247514 109.07722386133
"5553" 1110.4 78.0149634376141 108.166362070365
"5554" 1110.6 73.2797826725383 106.091709061283
"5555" 1110.8 68.0632229829439 102.683183906855
"5556" 1111 63.672659417599 98.5648391547
"5557" 1111.2 58.4762070416921 96.2594953610269
"5558" 1111.4 53.8521853154609 92.9043855818543
"5559" 1111.6 50.6330845116522 87.889487920663
"5560" 1111.8 47.9242454932303 82.2299239990208
"5561" 1112 45.3474659143171 76.0359081862047
"5562" 1112.2 43.2466785969542 69.5645177120341
"5563" 1112.4 42.0723216796312 62.1399172372384
"5564" 1112.6 41.8659485264563 55.2592842254296
"5565" 1112.8 44.708534042604 49.9361954155883
"5566" 1113 50.6078396956146 46.2526076702904
"5567" 1113.2 56.8502231548455 45.5406376202236
"5568" 1113.4 63.3574562720869 44.7865648815136
"5569" 1113.6 70.4595985787954 43.4618174499406
"5570" 1113.8 76.736224294487 42.7874421318667
"5571" 1114 82.0364034526521 40.6317737057023
"5572" 1114.2 81.8215356876814 40.4023409014778
"5573" 1114.4 81.9318623614384 42.4276258605713
"5574" 1114.6 82.4160910287206 46.2585353351649
"5575" 1114.8 83.7976852871712 50.7199617713711
"5576" 1115 85.6218464838113 56.3758625148149
"5577" 1115.2 88.8128098562087 62.1004847060543
"5578" 1115.4 93.6968274036921 66.9065809721551
"5579" 1115.6 98.3473071255614 71.8633977925202
"5580" 1115.8 103.438415555303 76.6010852271605
"5581" 1116 105.161596934529 78.5180771083144
"5582" 1116.2 103.735261632531 78.6448502239765
"5583" 1116.4 101.081261201276 79.4372808804763
"5584" 1116.6 97.6275551880511 80.0281764651551
"5585" 1116.8 92.3907131559245 80.9776243911107
"5586" 1117 86.3556690709233 79.7215099871045
"5587" 1117.2 80.8014131945739 77.9826556290717
"5588" 1117.4 76.1139716586905 74.8771406151093
"5589" 1117.6 72.8964555001793 70.5324139313859
"5590" 1117.8 72.3742003109729 66.3999046260715
"5591" 1118 73.7543346242051 62.1967100753591
"5592" 1118.2 75.3908131900622 58.9438551865872
"5593" 1118.4 77.0512444260545 56.4102933610311
"5594" 1118.6 79.5596655979155 55.0301697806464
"5595" 1118.8 83.2636617560087 52.2335323163413
"5596" 1119 87.5568978382957 49.8207982527065
"5597" 1119.2 91.2001342603218 49.0397863517023
"5598" 1119.4 92.7667976037082 48.1751052811712
"5599" 1119.6 94.3837287151934 44.9760304481518
"5600" 1119.8 95.0073919254059 44.3112940006527
"5601" 1120 95.3565582608481 45.6361164500611
"5602" 1120.2 97.2076819929036 47.70273235295
"5603" 1120.4 99.8833557009734 50.832496274004
"5604" 1120.6 101.662236103897 53.5203976686167
"5605" 1120.8 103.289304244901 55.9449129835965
"5606" 1121 105.702217261645 56.9321018961868
"5607" 1121.2 109.372788011223 56.1227633131953
"5608" 1121.4 113.465040755191 54.9918921962543
"5609" 1121.6 116.732947758789 54.0307063427948
"5610" 1121.8 117.833865190099 52.0506061859586
"5611" 1122 116.755883538608 50.8019240571052
"5612" 1122.2 115.104507391642 49.8629414536138
"5613" 1122.4 112.934510059036 49.1119594657819
"5614" 1122.6 109.494454854384 47.2878847981551
"5615" 1122.8 107.270300313478 46.1037163638466
"5616" 1123 104.262820356136 45.3511055563824
"5617" 1123.2 100.784190392524 43.5439688054453
"5618" 1123.4 97.1748673958653 41.2779364490041
"5619" 1123.6 95.3174518659542 39.1649443772397
"5620" 1123.8 93.9652606226473 36.4223426023274
"5621" 1124 94.4670772147297 33.2329853765519
"5622" 1124.2 96.2339031589075 29.9532771665201
"5623" 1124.4 99.2354587501692 27.5816032510808
"5624" 1124.6 102.215440813377 26.3192184008766
"5625" 1124.8 101.468728754406 25.6222306744905
"5626" 1125 99.892335971336 23.5903884826387
"5627" 1125.2 96.8699311755695 21.6278418702895
"5628" 1125.4 93.219084084386 20.6180388502528
"5629" 1125.6 89.2862718377811 19.8333927535971
"5630" 1125.8 84.717875671487 19.09765417821
"5631" 1126 81.1202996618632 17.5771736915243
"5632" 1126.2 78.4391256386928 13.654777400097
"5633" 1126.4 79.0402061352705 10.1950108351253
"5634" 1126.6 80.460994937087 10.2634171682071
"5635" 1126.8 81.5931907230735 10.1998600962577
"5636" 1127 80.799264924017 10.24630995633
"5637" 1127.2 79.9559289021504 10.4681227374981
"5638" 1127.4 78.3332854903427 11.1773650629692
"5639" 1127.6 76.0092777751763 12.0051652760374
"5640" 1127.8 72.6107105453025 13.4485531486296
"5641" 1128 68.6925192624665 14.4749631438582
"5642" 1128.2 64.383668591987 14.8800091894206
"5643" 1128.4 60.1592529078307 15.2530585472937
"5644" 1128.6 55.8686810630676 14.670667031079
"5645" 1128.8 51.1815253479575 15.2726828637971
"5646" 1129 46.656305207563 15.1493777260043
"5647" 1129.2 42.5504996969027 13.7214214547477
"5648" 1129.4 39.8601503135536 11.5652638592833
"5649" 1129.6 40.6120470262122 10.8424304932797
"5650" 1129.8 40.9652817393307 10.6708508978875
"5651" 1130 41.3849519010182 10.0298991762937
"5652" 1130.2 42.9877201026065 8.81844330283043
"5653" 1130.4 45.4891533193051 7.85925277564697
"5654" 1130.6 48.4598789636157 5.79384723803911
"5655" 1130.8 51.6830408745501 3.97972560289736
"5656" 1131 56.4044852580844 2.03772703176818
"5657" 1131.2 60.5793629753481 0.305038169227771
"5658" 1131.4 62.4954055762529 2.67161755787553
"5659" 1131.6 66.1499163756928 4.54984391980294
"5660" 1131.8 70.1213941697754 6.15754632414231
"5661" 1132 75.3472096392688 7.10338093171363
"5662" 1132.2 80.6403330124093 7.73436979697912
"5663" 1132.4 86.6531384562117 7.12945475969312
"5664" 1132.6 88.1784011664584 7.58814041720714
"5665" 1132.8 87.1297765548795 7.77241118025841
"5666" 1133 85.8396611632151 6.35035006310533
"5667" 1133.2 83.3205277413399 5.1943083472147
"5668" 1133.4 80.3162030753727 4.51976177626429
"5669" 1133.6 76.2521618794398 2.15933052045
"5670" 1133.8 71.5280180211404 0.484917561019305
"5671" 1134 68.4572836865662 0.844396049484651
"5672" 1134.2 64.9574766313413 2.42834239901795
"5673" 1134.4 60.613288512947 4.65880337067
"5674" 1134.6 56.1040010109756 6.19396055564318
"5675" 1134.8 51.3614505290584 7.29149408359285
"5676" 1135 47.3281618426518 6.82741546352143
"5677" 1135.2 43.0166391293348 6.71644014133043
"5678" 1135.4 41.0708860715074 5.1270937967051
"5679" 1135.6 42.1118867216935 6.88260639915652
"5680" 1135.8 41.2803171572012 9.04251341478673
"5681" 1136 40.5470164381966 13.0227623042726
"5682" 1136.2 39.536027698112 16.3782527327455
"5683" 1136.4 38.1375861913239 18.8715019013087
"5684" 1136.6 35.039597401708 21.3549440804447
"5685" 1136.8 33.0151785562133 21.4756332571816
"5686" 1137 29.4826274584757 21.2491263415904
"5687" 1137.2 26.6484700011391 20.7159473631783
"5688" 1137.4 24.7867527181465 22.0775384279713
"5689" 1137.6 21.8974035782446 24.7563470601015
"5690" 1137.8 18.7523045383139 28.1330339216423
"5691" 1138 15.6146064733748 32.4999691871649
"5692" 1138.2 13.0469003971934 36.5680178021518
"5693" 1138.4 9.84587114245945 40.3127040014546
"5694" 1138.6 6.7119183177415 43.9805074708227
"5695" 1138.8 4.67936906925686 46.1627289640473
"5696" 1139 4.77818826912585 48.2936995717556
"5697" 1139.2 4.46800121257107 53.1342466110995
"5698" 1139.4 5.07139708119747 58.3501997228447
"5699" 1139.6 4.67676997962331 62.7491373525136
"5700" 1139.8 5.48130947690937 66.8305218324931
"5701" 1140 5.27494346776902 71.3131112982833
"5702" 1140.2 4.11499230769385 74.4741696924931
"5703" 1140.4 3.08149385144459 74.9197327132042
"5704" 1140.6 3.67341553579465 76.5166715722064
"5705" 1140.8 4.29903389200391 80.5974084329415
"5706" 1141 5.48561501290846 83.4804791268508
"5707" 1141.2 5.64251524363695 86.69807585205
"5708" 1141.4 6.40597072068531 90.1892014634789
"5709" 1141.6 7.35514958195897 91.982893982454
"5710" 1141.8 7.16967120710297 91.967606686734
"5711" 1142 7.36105779621868 92.4833229864134
"5712" 1142.2 6.7894944852934 92.2280085094742
"5713" 1142.4 7.33194881541132 91.7457738947231
"5714" 1142.6 7.47639466716195 90.892527615225
"5715" 1142.8 8.64785132334409 90.0371937848407
"5716" 1143 11.3348030507072 89.7544831179041
"5717" 1143.2 14.2579064349391 89.4481274190717
"5718" 1143.4 17.6390415326286 88.9705391251181
"5719" 1143.6 21.5637378628262 89.0955878995661
"5720" 1143.8 24.8874438577171 88.906278368773
"5721" 1144 28.1601563692303 88.1317671475606
"5722" 1144.2 31.8903692603518 87.7010464023284
"5723" 1144.4 36.0056154494324 87.2261824314682
"5724" 1144.6 40.3753680214869 87.9324579318974
"5725" 1144.8 45.4073492925382 87.5378971617962
"5726" 1145 48.9413356938749 88.1833157034672
"5727" 1145.2 52.9546097430242 91.5821141520161
"5728" 1145.4 58.4394879412001 94.287215731409
"5729" 1145.6 63.693037897926 96.5785782219744
"5730" 1145.8 68.4184703211316 98.2150317164789
"5731" 1146 73.2963529327306 98.6668079864458
"5732" 1146.2 76.340819905995 100.617528459039
"5733" 1146.4 75.8883565657947 105.85978641254
"5734" 1146.6 73.575236963437 111.090867085275
"5735" 1146.8 71.5878863933051 113.098035318264
"5736" 1147 69.7820736395463 111.852154979128
"5737" 1147.2 66.8316326946988 110.129095376789
"5738" 1147.4 61.8855710988015 107.543043274127
"5739" 1147.6 57.4069708992581 104.036848925662
"5740" 1147.8 52.870453212862 99.122188477825
"5741" 1148 50.3290216020522 93.392914379863
"5742" 1148.2 47.897757712112 86.478320976075
"5743" 1148.4 46.1026314045164 79.6299497132735
"5744" 1148.6 46.4841161777983 72.4159919355255
"5745" 1148.8 49.0699547812233 65.5738126753227
"5746" 1149 53.5798445318421 58.9598492558004
"5747" 1149.2 59.2971207067302 53.5146591942473
"5748" 1149.4 65.173465025753 52.6547409130142
"5749" 1149.6 72.1554504607304 53.2537931393935
"5750" 1149.8 78.7941275452707 54.8746776197878
"5751" 1150 85.1181354750533 58.0509688878969
"5752" 1150.2 91.0783066676551 60.7127170586137
"5753" 1150.4 96.3541293273331 63.8295227310782
"5754" 1150.6 100.785700050662 67.496595457075
"5755" 1150.8 103.184454965728 69.4662624738724
"5756" 1151 104.820580308451 69.2149685649954
"5757" 1151.2 105.427203840548 69.4583266025935
"5758" 1151.4 107.284631614409 69.2988069950804
"5759" 1151.6 109.887153907513 68.9008902750119
"5760" 1151.8 111.340050377145 67.83100505095
"5761" 1152 112.185595688015 67.5231359010333
"5762" 1152.2 111.846821893145 67.8879971621868
"5763" 1152.4 111.088723016035 68.7404883687848
"5764" 1152.6 111.126672896724 69.8659586698184
"5765" 1152.8 112.188386814659 71.657221882019
"5766" 1153 114.249649413611 73.1421001937907
"5767" 1153.2 115.597472103978 72.8378347655349
"5768" 1153.4 114.947233472884 72.158012603881
"5769" 1153.6 113.576943861398 71.8670315021004
"5770" 1153.8 111.989358758177 71.5524920105164
"5771" 1154 110.599264927202 71.2651554616138
"5772" 1154.2 109.060029098811 70.5475988174095
"5773" 1154.4 106.113434416572 69.9678613237613
"5774" 1154.6 103.160406965918 68.7414640238766
"5775" 1154.8 101.382057379955 66.262537860106
"5776" 1155 101.864851895001 64.1183760903786
"5777" 1155.2 102.15531519516 60.5993045678285
"5778" 1155.4 101.532150949036 56.271960580658
"5779" 1155.6 99.3712645515405 52.9588777042982
"5780" 1155.8 96.6446025306814 49.10406779395
"5781" 1156 93.0334279071598 45.0476957909874
"5782" 1156.2 89.345071554964 41.0946000898858
"5783" 1156.4 86.424428751617 36.88442274843
"5784" 1156.6 85.6360854480018 33.7801935610886
"5785" 1156.8 86.3673431543898 30.0048428337364
"5786" 1157 88.2629081922907 27.9173522692304
"5787" 1157.2 91.2284819534314 26.6225423983111
"5788" 1157.4 93.7264702888427 26.6300281645558
"5789" 1157.6 94.7125361259314 29.0041049028389
"5790" 1157.8 95.4382245169636 32.4856819949033
"5791" 1158 98.1698177118514 35.6860130615201
"5792" 1158.2 102.270269107801 38.2682869943214
"5793" 1158.4 106.170835956417 41.1170096677761
"5794" 1158.6 110.673673189692 43.8188446155398
"5795" 1158.8 113.923751602962 46.9319978604
"5796" 1159 116.13989402347 48.8646546856914
"5797" 1159.2 119.101656227461 50.3847140582131
"5798" 1159.4 120.568711893128 50.9463829191808
"5799" 1159.6 119.138330481908 51.7223524337131
"5800" 1159.8 118.781225785815 51.491369576555
"5801" 1160 117.720296982521 52.5134802151195
"5802" 1160.2 116.824154716978 51.4295897489318
"5803" 1160.4 115.181000820197 50.9840241757163
"5804" 1160.6 113.119164647313 49.5517003826931
"5805" 1160.8 112.785221173025 47.199688861309
"5806" 1161 112.140215928724 44.4709443981079
"5807" 1161.2 110.843450457139 40.1184631133314
"5808" 1161.4 109.775917239416 35.5832281939768
"5809" 1161.6 109.269560837698 30.6494501013812
"5810" 1161.8 107.456943945096 27.3729453022773
"5811" 1162 105.89926737645 24.313408021221
"5812" 1162.2 104.02168607912 20.9616523779041
"5813" 1162.4 101.818020777228 20.3505299586911
"5814" 1162.6 100.003200316244 19.0459390471932
"5815" 1162.8 97.114547644353 15.9110719828607
"5816" 1163 95.0284402653987 12.0735914212147
"5817" 1163.2 96.154103174883 11.4130636103658
"5818" 1163.4 96.7082809745813 12.9181254328274
"5819" 1163.6 98.5214792544963 14.4766761490528
"5820" 1163.8 99.5761349808758 16.8981237319778
"5821" 1164 102.211953853404 20.4427258259408
"5822" 1164.2 103.76672590586 25.0729021734954
"5823" 1164.4 105.995108048449 29.6728573221764
"5824" 1164.6 106.885610249848 35.3101143873389
"5825" 1164.8 106.967611810912 41.5427187973394
"5826" 1165 105.608864613961 48.0145127261868
"5827" 1165.2 103.939488922678 52.4441102830773
"5828" 1165.4 101.424215040163 57.0610363545176
"5829" 1165.6 100.584491754671 62.1384988815289
"5830" 1165.8 100.413087244032 67.3384902409232
"5831" 1166 102.710358586661 70.6947408883054
"5832" 1166.2 103.25764069046 74.4949582221093
"5833" 1166.4 102.214487114923 79.7668551707962
"5834" 1166.6 101.136587963514 85.483699906004
"5835" 1166.8 99.3493062269239 91.4342470701769
"5836" 1167 98.9386145050039 97.0280124981025
"5837" 1167.2 97.266858568739 99.2513222345634
"5838" 1167.4 92.8568009672456 100.030969886467
"5839" 1167.6 87.4439569299697 101.721138572752
"5840" 1167.8 81.772266234737 102.992883432217
"5841" 1168 76.2530734847412 105.024693246552
"5842" 1168.2 70.2015389565922 106.146466187766
"5843" 1168.4 64.193629273487 104.197212026328
"5844" 1168.6 61.0141888491913 99.4014862628543
"5845" 1168.8 59.4080937076233 93.3376263340773
"5846" 1169 60.1761313999343 87.1915604858184
"5847" 1169.2 63.7535382201185 82.2734765337921
"5848" 1169.4 67.484395592128 77.526025071668
"5849" 1169.6 70.7576900584329 72.6100065057608
"5850" 1169.8 73.1321452892501 67.4655850436079
"5851" 1170 74.6920175711626 63.24481633495
"5852" 1170.2 75.0240943595897 60.82432784595
"5853" 1170.4 77.4223839577436 57.1344075737111
"5854" 1170.6 81.2870773552038 54.2291449578969
"5855" 1170.8 85.9440424047652 52.0773360339848
"5856" 1171 88.4278467919383 48.5505233840296
"5857" 1171.2 90.1840975236142 48.0073201388863
"5858" 1171.4 91.9881872141017 49.5411816012344
"5859" 1171.6 93.678313626956 51.486225305481
"5860" 1171.8 96.3780272483217 54.9021624170283
"5861" 1172 98.8110569903365 57.7533401216668
"5862" 1172.2 100.933472003496 58.6498418168121
"5863" 1172.4 99.9387818354589 57.1525194346976
"5864" 1172.6 100.707166708359 55.0491272406167
"5865" 1172.8 100.614497962855 53.7036664184763
"5866" 1173 99.6597170885495 52.0477821781286
"5867" 1173.2 100.001745817752 50.0521957954633
"5868" 1173.4 99.0764019581536 49.3517786042278
"5869" 1173.6 97.0809891139036 47.3488597668389
"5870" 1173.8 94.4561066951626 45.0412279404365
"5871" 1174 91.7845229223759 41.52411699945
"5872" 1174.2 91.1254277877039 37.0496986059311
"5873" 1174.4 92.4823392559155 35.0251964022929
"5874" 1174.6 94.5855776434115 34.1905416469783
"5875" 1174.8 98.3177803554142 32.7373963458409
"5876" 1175 102.498316290001 31.34532593255
"5877" 1175.2 105.808784764651 31.5665284691045
"5878" 1175.4 108.966195320092 32.2027234967849
"5879" 1175.6 112.147444562947 32.8472238203217
"5880" 1175.8 115.314205949987 32.7905415742278
"5881" 1176 114.651547108957 33.4633918323065
"5882" 1176.2 114.250310619923 35.5218935196423
"5883" 1176.4 114.287326825461 38.1984596849237
"5884" 1176.6 112.696250510651 39.9261992356138
"5885" 1176.8 111.086664619145 43.1366584997395
"5886" 1177 108.418033392216 46.871431667611
"5887" 1177.2 105.422159318592 48.4738020932132
"5888" 1177.4 101.382057379955 50.1477646653537
"5889" 1177.6 98.0415497263218 50.8034353762803
"5890" 1177.8 94.9419910067869 50.86465468437
"5891" 1178 90.9801236906298 50.8584669694357
"5892" 1178.2 86.5457083894233 50.8563161594318
"5893" 1178.4 81.6293087293789 48.8423933627068
"5894" 1178.6 76.4342926669636 46.7585870643238
"5895" 1178.8 70.702475932112 43.6636559316911
"5896" 1179 66.2964942557673 39.1149392043238
"5897" 1179.2 62.6804860205247 33.2819570900349
"5898" 1179.4 62.0865913926423 28.5614549611442
"5899" 1179.6 63.6325608093441 25.8382596410357
"5900" 1179.8 62.4107861824045 23.7683958236304
"5901" 1180 59.2130154677995 21.2923365700125
"5902" 1180.2 54.9422646476078 18.5952733227082
"5903" 1180.4 51.2396550218517 17.2285574632676
"5904" 1180.6 48.5263877735712 15.5417487342868
"5905" 1180.8 47.7221314879926 14.9066162914669
"5906" 1181 49.1782873552987 15.4525334016794
"5907" 1181.2 50.130719704487 16.6887027307365
"5908" 1181.4 52.031112889487 17.9524558782441
"5909" 1181.6 54.6173001369 20.0845155834391
"5910" 1181.8 59.1070449612955 22.0287491863117
"5911" 1182 62.908414913322 23.7959759963211
"5912" 1182.2 65.9097419072143 25.2968070097985
"5913" 1182.4 71.050247884967 25.86992618217
"5914" 1182.6 76.1099994925727 27.0612432986357
"5915" 1182.8 80.0252216087246 26.1819535101579
"5916" 1183 84.6272147122026 25.6705602109225
"5917" 1183.2 88.285035723331 26.883726339161
"5918" 1183.4 92.32712676779 26.7444675893439
"5919" 1183.6 97.057762086087 25.6453485283786
"5920" 1183.8 99.2327706466491 24.5238866801932
"5921" 1184 100.833888592139 22.7357575721464
"5922" 1184.2 102.208664268525 22.4402358093651
"5923" 1184.4 104.443253082459 24.0321950679778
"5924" 1184.6 103.252925464627 25.8314221990248
"5925" 1184.8 101.836617481967 28.37322085632
"5926" 1185 100.663079442773 31.8112244687786
"5927" 1185.2 98.3349237624677 35.1446109009115
"5928" 1185.4 94.2447065540477 37.4611967000341
"5929" 1185.6 89.709575104087 40.1537201331214
"5930" 1185.8 85.4889967523235 41.3036271573346
"5931" 1186 80.3119155493704 42.0083383808723
"5932" 1186.2 75.2897114235743 41.5185512364451
"5933" 1186.4 70.6079087474298 39.2874400423214
"5934" 1186.6 67.1161756861471 35.3999224397752
"5935" 1186.8 64.7028608453899 30.2052103019112
"5936" 1187 64.928204331535 26.3323668777
"5937" 1187.2 66.8910805710306 24.1199760832704
"5938" 1187.4 69.1527505372013 21.9581983940072
"5939" 1187.6 72.301973529487 20.3566721757214
"5940" 1187.8 76.2620667869424 19.7075567336926
"5941" 1188 80.4724690091473 17.6737723796858
"5942" 1188.2 81.4214244159677 15.4769169842192
"5943" 1188.4 81.3940507283105 12.9503627933912
"5944" 1188.6 82.6437322524298 9.92127293066429
"5945" 1188.8 83.7694551473841 9.87620024079111
"5946" 1189 85.1957963338533 11.348735880851
"5947" 1189.2 86.621995117634 13.8533623690088
"5948" 1189.4 87.8367562515752 16.9632779198912
"5949" 1189.6 88.471152211862 21.45954136695
"5950" 1189.8 89.1111375638693 26.2593025966853
"5951" 1190 89.5518855207102 31.3851520589403
"5952" 1190.2 90.8576074999485 35.9089756869115
"5953" 1190.4 90.4226750230299 40.9908815654071
"5954" 1190.6 90.1486146578523 46.3822431873923
"5955" 1190.8 90.3294140385153 52.6975437532896
"5956" 1191 91.645975738908 58.8564237697132
"5957" 1191.2 94.0113028753011 65.1636199717819
"5958" 1191.4 97.0478843361988 70.8031749038568
"5959" 1191.6 98.0914900852497 75.3731694506618
"5960" 1191.8 98.3556125279107 79.6160417797297
"5961" 1192 99.3762417717869 84.6534000495
"5962" 1192.2 98.8364864200473 89.833948280131
"5963" 1192.4 96.6575873372456 95.6984712072
"5964" 1192.6 93.168290700787 99.784637959025
"5965" 1192.8 88.4196499595794 103.590216460975
"5966" 1193 83.0773653152049 106.81360913695
"5967" 1193.2 78.2135734313478 106.759328159393
"5968" 1193.4 73.8368633644515 104.22401339441
"5969" 1193.6 70.3536424983788 100.233874425031
"5970" 1193.8 66.8054517021024 95.5408618015397
"5971" 1194 64.0069239781185 89.5718192492395
"5972" 1194.2 62.749330452887 84.17567205825
"5973" 1194.4 61.885764396568 78.5768721550311
"5974" 1194.6 60.1581856580348 75.9421339829674
"5975" 1194.8 57.1773103639117 73.0643108571624
"5976" 1195 54.8869331069457 67.5318041561243
"5977" 1195.2 55.3005271844578 61.9115068862315
"5978" 1195.4 57.6534081990719 56.5121566947425
"5979" 1195.6 59.0080346521565 50.7446826462196
"5980" 1195.8 60.229409089577 44.78795463567
"5981" 1196 63.2784884776035 38.2421720809209
"5982" 1196.2 66.6067700536851 33.1377373190915
"5983" 1196.4 68.7119472759542 30.3283159633892
"5984" 1196.6 70.400313415697 31.38099628923
"5985" 1196.8 73.513157452727 32.55811805967
"5986" 1197 77.7881591080021 34.0908624770106
"5987" 1197.2 81.7215275817394 33.3628531799985
"5988" 1197.4 82.2636536154298 30.9012663902071
"5989" 1197.6 81.346578161297 28.27385343414
"5990" 1197.8 80.537010664487 25.7543633080886
"5991" 1198 80.4009825207185 22.7428696129184
"5992" 1198.2 81.3709696155743 20.3055731706102
"5993" 1198.4 81.612633207197 21.15761727648
"5994" 1198.6 82.1514399226013 22.6898046891786
"5995" 1198.8 83.372397296507 25.19346334656
"5996" 1199 85.8396611632151 28.1532990074548
"5997" 1199.2 89.7171081941897 31.1655969153014
"5998" 1199.4 93.4493185414779 34.3286648548773
"5999" 1199.6 97.2675091857647 37.4581209850333
"6000" 1199.8 101.686873226044 41.3533186733748
"6001" 1200 106.276596968452 45.7696648869065
"6002" 1200.2 110.795135376165 49.4365880680856
"6003" 1200.4 115.458373708849 52.4031364967431
"6004" 1200.6 118.675935963452 53.885740607519
"6005" 1200.8 120.200471139216 54.2300621497805
"6006" 1201 119.805135108224 55.3027980102395
"6007" 1201.2 118.792751736443 56.5804416210717
"6008" 1201.4 117.106738981244 58.8066802576797
"6009" 1201.6 114.895475248207 62.1231002153822
"6010" 1201.8 111.760949784756 64.6686330931853
"6011" 1202 108.71712675063 67.3824492451601
"6012" 1202.2 104.728682507224 69.3060949888447
"6013" 1202.4 101.594045866139 70.3106408150571
"6014" 1202.6 97.7740904722167 71.1845694724095
"6015" 1202.8 94.0199726580645 72.8367158190362
"6016" 1203 89.8704199765565 75.4835151113674
"6017" 1203.2 85.731418703487 78.1335970810526
"6018" 1203.4 80.4352038867191 78.2545748409857
"6019" 1203.6 75.2293638575312 75.3269659095252
"6020" 1203.8 72.6764462868852 70.3180090596757
"6021" 1204 71.3753056145156 64.3549651908071
"6022" 1204.2 72.4931646014324 58.3540398330136
"6023" 1204.4 76.2475517612012 53.3990699248071
"6024" 1204.6 82.2696213881086 50.0130421340581
"6025" 1204.8 88.135189845228 46.8541964446821
"6026" 1205 93.0412491257897 42.6654047877206
"6027" 1205.2 93.637054353087 41.05275871475
"6028" 1205.4 93.0514517123758 40.6642066152
"6029" 1205.6 92.1223705997092 38.9974667346167
"6030" 1205.8 90.8534308116298 36.0225104564071
"6031" 1206 90.2466121411814 31.4387482952833
"6032" 1206.2 90.1238485181374 26.657964013484
"6033" 1206.4 90.0860339445441 21.35762606215
"6034" 1206.6 90.8065140311957 19.6191290666782
"6035" 1206.8 92.8913424353841 19.0950110476416
"6036" 1207 94.2163546365145 20.460257128372
"6037" 1207.2 96.3032356067092 21.9903502461167
"6038" 1207.4 99.8564794961473 24.855916972667
"6039" 1207.6 104.400265649216 28.7102914397537
"6040" 1207.8 107.249203994697 32.6031753523184
"6041" 1208 109.669875763769 37.3936072904885
"6042" 1208.2 110.638583406892 41.2045334466828
"6043" 1208.4 112.016857072855 46.2477572778447
"6044" 1208.6 114.515396611207 51.5062028911958
"6045" 1208.8 117.024559816487 56.664178518868
"6046" 1209 117.682261110078 61.1865702880109
"6047" 1209.2 117.58823576119 65.8898639701195
"6048" 1209.4 115.350936238437 69.5984648012105
"6049" 1209.6 110.910251308226 73.1040142992978
"6050" 1209.8 106.049368732142 75.2863801686757
"6051" 1210 100.331916975271 76.4352735203824
"6052" 1210.2 94.7692279899688 77.0358100799318
"6053" 1210.4 89.7640982895137 76.3436628759857
"6054" 1210.6 83.7110006857501 74.7136406020816
"6055" 1210.8 78.8968515012167 71.7079183348959
"6056" 1211 76.8087847615506 66.4632553353954
"6057" 1211.2 75.6060789667701 60.2527453289854
"6058" 1211.4 72.9825273131418 54.6823523973836
"6059" 1211.6 69.5820007467082 49.1796023671978
"6060" 1211.8 66.2603068621745 45.2299212744321
"6061" 1212 62.50520302066 40.8332488274885
"6062" 1212.2 59.6326856294869 38.5649863352024
"6063" 1212.4 58.7236315698581 35.4899692171871
"6064" 1212.6 60.9406032921046 32.1718890295676
"6065" 1212.8 64.3094627628584 30.2970542260357
"6066" 1213 67.8847775751216 29.0590912585269
"6067" 1213.2 71.6380541154966 26.2809192478731
"6068" 1213.4 75.6563747089916 23.8455024746509
"6069" 1213.6 75.7878727439141 21.5189095056684
"6070" 1213.8 74.6735058582682 19.8233229969187
"6071" 1214 74.0004107390513 19.0075196772074
"6072" 1214.2 73.6620588481634 16.521145347597
"6073" 1214.4 73.8783253124293 16.6859362851519
"6074" 1214.6 73.973052603497 18.39443857509
"6075" 1214.8 74.512764268037 20.62638375021
"6076" 1215 75.098085369017 23.24815496619
"6077" 1215.2 75.7226812624869 27.6500999202312
"6078" 1215.4 77.638431160093 32.5544120485864
"6079" 1215.6 79.607109533186 37.1587035493092
"6080" 1215.8 82.0857423068421 40.840117669922
"6081" 1216 84.3004678826387 44.9330474512982
"6082" 1216.2 85.9361634454423 48.1031139075214
"6083" 1216.4 87.425935960112 52.0000093790036
"6084" 1216.6 90.1622453366221 55.3773679745446
"6085" 1216.8 92.7226622698696 59.1560186173761
"6086" 1217 95.4734342939606 63.4292025771868
"6087" 1217.2 98.1025414658404 67.548761157269
"6088" 1217.4 98.9604587779779 71.90761724295
"6089" 1217.6 101.051341967609 77.48748018075
"6090" 1217.8 101.16040801127 82.6452808236717
"6091" 1218 97.7872463472764 85.6963556851342
"6092" 1218.2 93.123948193137 88.8956246118
"6093" 1218.4 87.9182016737895 93.1299807130676
"6094" 1218.6 82.4968944187565 97.2180616350196
"6095" 1218.8 76.8279674137628 98.8251185430362
"6096" 1219 70.1115203320396 97.9965942808974
"6097" 1219.2 65.212495535697 94.4531668132021
"6098" 1219.4 60.2851539563369 89.472083054575
"6099" 1219.6 55.9500749701508 84.9275115389332
"6100" 1219.8 54.216565052237 79.7458950253111
"6101" 1220 54.70273360005 73.8407922599694
"6102" 1220.2 57.3385172800275 68.5540528214905
"6103" 1220.4 60.2010915190545 62.2394356254365
"6104" 1220.6 62.7733354194343 55.0848869966868
"6105" 1220.8 66.4183097359273 48.6716290006473
"6106" 1221 70.9705030841473 43.6297256552236
"6107" 1221.2 75.2015671564115 39.0255094678557
"6108" 1221.4 76.2126465802523 36.2827584668786
"6109" 1221.6 75.4040674875761 35.3997387512272
"6110" 1221.8 75.99799463416 36.6623159808058
"6111" 1222 77.830850769047 39.14312069106
"6112" 1222.2 79.7189366458013 42.1083100858929
"6113" 1222.4 82.4092498763759 46.1350767964778
"6114" 1222.6 85.1913069561711 51.6485979368184
"6115" 1222.8 88.3557711970584 55.6751025688339
"6116" 1223 91.2239276342517 59.9893074914962
"6117" 1223.2 94.2741385446298 65.2740228501643
"6118" 1223.4 96.1759359610473 70.3525302645362
"6119" 1223.6 96.1632001926261 75.6397113937239
"6120" 1223.8 94.8171080260584 81.3112310807987
"6121" 1224 93.959958767769 86.9956554760013
"6122" 1224.2 91.6275103800254 93.1203733125398
"6123" 1224.4 89.8589393403817 99.3476425649237
"6124" 1224.6 87.612807956637 105.60336489245
"6125" 1224.8 83.938871522925 107.201055750239
"6126" 1225 79.1323722234 106.845734613463
"6127" 1225.2 74.1294902796639 105.451732055109
"6128" 1225.4 70.2486751456939 101.862809632226
"6129" 1225.6 67.7959675055843 97.6863269725606
"6130" 1225.8 67.4955624324245 92.7058465762982
"6131" 1226 68.6256176656477 87.9831641485125
"6132" 1226.2 72.129409090849 84.7239061116569
"6133" 1226.4 76.0182979801536 81.4033797767192
"6134" 1226.6 80.7319227860254 78.162995726668
"6135" 1226.8 85.0622204195383 74.2987070863346
"6136" 1227 88.6343381484 69.0063543813065
"6137" 1227.2 92.4135963307439 63.9413934182161
"6138" 1227.4 95.2733929060659 59.3023032282131
"6139" 1227.6 97.4819078114348 56.8695709096891
"6140" 1227.8 97.6371251976221 57.7358809403554
"6141" 1228 97.967943798982 59.0458553240688
"6142" 1228.2 98.4794616363788 60.7107060534365
"6143" 1228.4 100.448544087323 63.4897205695448
"6144" 1228.6 102.721258630923 66.9882438766423
"6145" 1228.8 103.483845244409 69.6344628358891
"6146" 1229 103.54994587693 72.5490189981587
"6147" 1229.2 103.451243068029 76.7529126660686
"6148" 1229.4 103.605387038082 82.1370216537878
"6149" 1229.6 102.99386030147 85.8896629258398
"6150" 1229.8 101.575481100781 86.5140502123954
"6151" 1230 99.7006394207895 89.0672855269752
"6152" 1230.2 96.1298165958651 92.3334997595886
"6153" 1230.4 92.3291114276819 96.0045410049839
"6154" 1230.6 88.5689203736523 98.9130673268343
"6155" 1230.8 84.8533819681565 102.980707456428
"6156" 1231 82.0183427881793 108.27700838536
"6157" 1231.2 79.1604233321592 112.903905029883
"6158" 1231.4 77.6782995485895 113.24537949436
"6159" 1231.6 76.0366105201861 111.269021576879
"6160" 1231.8 74.3712905531536 108.580794390053
"6161" 1232 72.3286457145396 104.845705060713
"6162" 1232.2 69.9830413692191 100.264185866432
"6163" 1232.4 68.1133967820261 95.0279903568717
"6164" 1232.6 64.8758216988716 89.8342580359757
"6165" 1232.8 61.4052937554956 84.4636267233207
"6166" 1233 60.4107711410813 80.8997199612707
"6167" 1233.2 62.5047581125565 77.9095424756283
"6168" 1233.4 65.915967601514 75.629591718923
"6169" 1233.6 70.4834261866728 73.8388220783748
"6170" 1233.8 75.5051731339383 72.2931817810208
"6171" 1234 81.6276711010957 71.1631924078891
"6172" 1234.2 87.8670986637727 69.7654688721012
"6173" 1234.4 93.1451364849697 67.0908012208293
"6174" 1234.6 98.2348541073415 65.1256169598955
"6175" 1234.8 102.141480557119 63.5197194597395
"6176" 1235 102.564753971682 65.5728595253482
"6177" 1235.2 102.881125112529 68.5100805458568
"6178" 1235.4 102.880436863513 72.0840091166423
"6179" 1235.6 104.326628309061 76.8361084500717
"6180" 1235.8 105.093955821165 82.0063011528991
"6181" 1236 104.185632298843 86.2491734819669
"6182" 1236.2 101.989970949417 90.2357554811674
"6183" 1236.4 100.451820627297 96.0312334631741
"6184" 1236.6 98.6378496846921 100.483100781104
"6185" 1236.8 94.9768049323609 102.98643251237
"6186" 1237 89.4107474374209 105.031144147008
"6187" 1237.2 83.5196616633175 107.165562414119
"6188" 1237.4 77.8179865690254 107.038998753335
"6189" 1237.6 70.8417288810128 104.834607205381
"6190" 1237.8 65.7299135121172 100.992018511925
"6191" 1238 63.1756795326522 95.6195422347326
"6192" 1238.2 63.0335631727304 90.0197393459935
"6193" 1238.4 65.248347491162 84.981439936825
"6194" 1238.6 68.9722247865382 82.6903871514372
"6195" 1238.8 74.0561826233331 81.2465870001038
"6196" 1239 79.7272779160957 79.6642581582717
"6197" 1239.2 85.3098565574339 78.9729182958438
"6198" 1239.4 90.5116794321424 76.015275063513
"6199" 1239.6 95.3799076972435 72.1203100529674
"6200" 1239.8 99.8501590327243 67.5416692280008
"6201" 1240 103.131685427197 66.1145367595816
"6202" 1240.2 102.63775714813 65.2543202795935
"6203" 1240.4 102.264288574383 63.506251247263
"6204" 1240.6 101.584301058359 61.823612084528
"6205" 1240.8 101.725538644271 58.40383935695
"6206" 1241 102.061103567028 55.1707828972473
"6207" 1241.2 101.376858073567 53.2591638702268
"6208" 1241.4 101.169352821634 50.9857609215647
"6209" 1241.6 101.928103076697 48.5877863156868
"6210" 1241.8 103.616046509452 45.9790343717674
"6211" 1242 106.073747121384 44.00830255395
"6212" 1242.2 109.588662379795 41.0684379924115
"6213" 1242.4 110.659068904643 39.5284602429587
"6214" 1242.6 110.45802265046 40.6607942724053
"6215" 1242.8 111.546545699725 42.0658342445739
"6216" 1243 112.26713484319 44.3289471040093
"6217" 1243.2 113.806352996643 47.0532311276877
"6218" 1243.4 114.921665718331 49.7128446658598
"6219" 1243.6 117.061944600454 52.7045183159828
"6220" 1243.8 115.645015134042 51.4643979433111
"6221" 1244 113.78371072421 51.5222813877536
"6222" 1244.2 111.289744983876 53.1231835197465
"6223" 1244.4 108.638860879433 53.5249884481122
"6224" 1244.6 105.439332683025 52.6110118907236
"6225" 1244.8 101.118627422789 52.3478108087519
"6226" 1245 96.8354736711142 52.2599678573591
"6227" 1245.2 93.1418003715415 51.38442273885
"6228" 1245.4 89.088779996987 50.9100669451853
"6229" 1245.6 84.7143235346926 50.369674908464
"6230" 1245.8 79.9935337349449 48.4516193473332
"6231" 1246 77.6111222890907 45.0466849047424
"6232" 1246.2 76.3561456574869 40.7504759417752
"6233" 1246.4 77.633209877807 36.54810224259
"6234" 1246.6 79.162333725057 35.0252304194173
"6235" 1246.8 81.2645897696013 34.8577641158357
"6236" 1247 82.5880010452794 33.7795152997896
"6237" 1247.2 82.3672922562539 32.4574890645422
"6238" 1247.4 82.0609108600058 28.7895112251481
"6239" 1247.6 82.009815382862 25.1674455451904
"6240" 1247.8 83.551034255897 21.72706904205
"6241" 1248 84.653262303197 17.53452819084
"6242" 1248.2 82.9006246883307 16.0413097328562
"6243" 1248.4 82.935306863957 16.44148654686
"6244" 1248.6 83.378720100001 17.8663125131369
"6245" 1248.8 82.4899679163061 18.9712900423117
"6246" 1249 83.3895200310627 20.7685247169803
"6247" 1249.2 83.7067926953899 24.2906594820859
"6248" 1249.4 84.781222110987 28.2938618064794
"6249" 1249.6 86.3636530705355 33.5632206481733
"6250" 1249.8 89.3671204129718 38.4531463567076
"6251" 1250 93.145857924964 42.7320237369592
"6252" 1250.2 97.4042842308113 46.5527420893284
"6253" 1250.4 100.177655444846 50.3322778774372
"6254" 1250.6 102.191577878609 55.3242247119065
"6255" 1250.8 105.445267547884 60.3465998547
"6256" 1251 109.472135176099 65.0019767625362
"6257" 1251.2 113.549094991716 68.2542126725771
"6258" 1251.4 116.172776442496 69.23234049195
"6259" 1251.6 118.528056725682 69.1613154454633
"6260" 1251.8 120.869462456853 69.3858959177089
"6261" 1252 121.842223241619 69.1585859950552
"6262" 1252.2 121.826770769191 68.8401881234804
"6263" 1252.4 122.11489870488 68.9968888391196
"6264" 1252.6 123.365700837205 69.1376115227449
"6265" 1252.8 123.528862056626 68.9897377555239
"6266" 1253 123.258499170359 68.4353105441551
"6267" 1253.2 122.71527849157 68.4048630171977
"6268" 1253.4 123.630326527547 70.03492351725
"6269" 1253.6 122.844296010551 71.7919106469041
"6270" 1253.8 123.229262352128 71.914150275309
"6271" 1254 123.125144040877 72.1732016177466
"6272" 1254.2 123.932075915009 71.9574671202978
"6273" 1254.4 123.489145180846 71.78022311195
"6274" 1254.6 123.00579731454 71.3544585162395
"6275" 1254.8 122.803043501046 71.2889999797042
"6276" 1255 122.578818217689 71.4451444312525
"6277" 1255.2 122.560064068179 71.39804071895
"6278" 1255.4 122.540657600426 71.6650145065239
"6279" 1255.6 122.348937274461 71.848313078519
"6280" 1255.8 122.111003489035 72.0372269240543
"6281" 1256 122.123411362004 71.2889999797042
"6282" 1256.2 121.978576238923 71.1465189731295
"6283" 1256.4 121.759160079116 70.9060357992258
"6284" 1256.6 121.19231866359 70.9488665846483
"6285" 1256.8 120.89087698597 71.1267790779414
"6286" 1257 120.723991883287 70.9330521408
"6287" 1257.2 120.64197491425 70.9722761232395
"6288" 1257.4 120.395257202513 71.0024484174237
"6289" 1257.6 120.194085145904 70.9471762727152
"6290" 1257.8 119.755744358469 70.1522839512066
"6291" 1258 118.477603809266 70.3044804793925
"6292" 1258.2 117.038256343946 70.1413148320581
"6293" 1258.4 114.962717298956 69.2763083778703
"6294" 1258.6 113.070408382434 68.5450826799763
"6295" 1258.8 111.228360602237 66.6667642426444
"6296" 1259 109.537665975582 65.3775698039327
"6297" 1259.2 107.909114539284 64.1927150384924
"6298" 1259.4 106.755768571224 63.0637825698447
"6299" 1259.6 105.199156658348 61.74156558915
"6300" 1259.8 104.501968934276 61.1763379447658
"6301" 1260 104.517395854868 60.1992329150263
"6302" 1260.2 103.913471107666 58.9918122692577
"6303" 1260.4 102.512165946339 57.6638456220978
"6304" 1260.6 101.94264631553 56.3633368104155
"6305" 1260.8 101.54560506008 54.6992631227376
"6306" 1261 101.252978144867 52.9236369605695
"6307" 1261.2 99.5541626409913 51.8912298252196
"6308" 1261.4 96.4002927245396 49.6706364291868
"6309" 1261.6 93.9924731261387 47.3012133507804
"6310" 1261.8 92.3364162077816 44.5474527155036
"6311" 1262 91.2324945524028 41.6902056094921
"6312" 1262.2 90.552082749437 38.21441747607
"6313" 1262.4 89.278819315487 36.1169438836722
"6314" 1262.6 86.5859980288171 34.8719800646859
"6315" 1262.8 83.605793733598 32.0651027727
"6316" 1263 80.3792421736568 28.5443376145443
"6317" 1263.2 78.1407053531155 24.7535896113786
"6318" 1263.4 77.2813875920021 20.6449910141924
"6319" 1263.6 77.7620676060015 17.6896645583286
"6320" 1263.8 76.0435576195804 16.669760161221
"6321" 1264 73.3332772454589 15.6946592893612
"6322" 1264.2 70.369907124737 14.4920623561038
"6323" 1264.4 66.524778247087 13.6411815558643
"6324" 1264.6 61.799133860387 12.94069582698
"6325" 1264.8 57.6675063131801 12.1916183367
"6326" 1265 54.8714854993257 10.2200914222726
"6327" 1265.2 56.0112622117791 8.51257603105112
"6328" 1265.4 57.3724307562635 8.81093046670531
"6329" 1265.6 59.1605879540554 9.51533584256052
"6330" 1265.8 60.6976584440513 10.2665164313658
"6331" 1266 62.308592801093 11.6270307106773
"6332" 1266.2 64.751077941087 12.8440582790357
"6333" 1266.4 68.0242257326634 13.654777400097
"6334" 1266.6 71.2847042363399 15.0748472721265
"6335" 1266.8 74.9059427027199 17.4113764080859
"6336" 1267 79.659029013017 18.63903530661
"6337" 1267.2 84.287119882887 20.2256382124071
"6338" 1267.4 88.7544515662925 20.44038831895
"6339" 1267.6 93.1835894635341 20.4572139588934
"6340" 1267.8 96.7818531495981 22.2451385081167
"6341" 1268 98.7120091061727 25.3796407694357
"6342" 1268.2 101.347156922177 29.252003610065
"6343" 1268.4 105.045295632469 33.4607509757089
"6344" 1268.6 108.739512334513 37.1223145256868
"6345" 1268.8 112.320680616692 39.0725966067449
"6346" 1269 115.453341879603 39.9919750846554
"6347" 1269.2 114.384740919505 39.8216681579045
"6348" 1269.4 113.1114023712 39.8973493353326
"6349" 1269.6 111.710246017005 40.2035403379232
"6350" 1269.8 109.609692371855 41.0614751552921
"6351" 1270 105.742045321757 43.7879451381662
"6352" 1270.2 103.431370072459 43.6477531265915
"6353" 1270.4 101.317010911683 43.0689196627444
"6354" 1270.6 98.373064520796 42.4378803572591
"6355" 1270.8 96.7879404951356 40.18647862395
"6356" 1271 96.2062903219398 36.9884052032802
"6357" 1271.2 95.6889917125831 34.0458365210365
"6358" 1271.4 95.0627882765662 29.553483333554
"6359" 1271.6 96.2327070312114 25.1565710461745
"6360" 1271.8 97.5428148228299 20.8516893704643
"6361" 1272 98.8118825835142 18.1310801624591
"6362" 1272.2 100.003491044421 19.2637953543368
"6363" 1272.4 101.633087083919 20.6573026501122
"6364" 1272.6 103.13285684073 22.9572831773554
"6365" 1272.8 105.114277437041 25.8963315111409
"6366" 1273 106.123051994496 29.5639511773892
"6367" 1273.2 107.722813887764 33.7235013708964
"6368" 1273.4 109.600142373394 38.074758960933
"6369" 1273.6 109.89308433804 42.3220065567658
"6370" 1273.8 110.236488720592 47.9307007978974
"6371" 1274 109.980221010394 53.8737904274924
"6372" 1274.2 109.490628189851 59.5644214825856
"6373" 1274.4 108.246709225771 65.2655508266741
"6374" 1274.6 105.942788774217 70.232661364063
"6375" 1274.8 102.730435743312 73.624253158175
"6376" 1275 100.084848150194 77.7886135490276
"6377" 1275.2 98.5751689286673 82.7528258049664
"6378" 1275.4 97.1207836720511 87.583628388309
"6379" 1275.6 95.9351530104261 92.768129250437
"6380" 1275.8 96.1749918732582 98.7964157741873
"6381" 1276 96.3392631485717 104.195551783772
"6382" 1276.2 93.7723296529224 107.459826140168
"6383" 1276.4 90.1156311045122 108.404429966076
"6384" 1276.6 85.2149015814101 109.854735700053
"6385" 1276.8 80.4113914539531 112.470772242374
"6386" 1277 74.845254546768 112.627414024405
"6387" 1277.2 69.9139724572432 109.701923132227
"6388" 1277.4 65.9810261069464 104.527400948193
"6389" 1277.6 64.2107499328113 98.3264055446527
"6390" 1277.8 63.9733967922346 92.1811430622771
"6391" 1278 65.6418599420559 86.371244012519
"6392" 1278.2 67.2412322894319 80.7749500126473
"6393" 1278.4 70.2947176552435 75.3040555529152
"6394" 1278.6 74.0595688084954 71.5060018469161
"6395" 1278.8 77.302948690728 65.9394296951196
"6396" 1279 81.0771224118027 61.5384054749763
"6397" 1279.2 85.9564077817111 59.4471533608293
"6398" 1279.4 90.6464527016152 58.5149009070526
"6399" 1279.6 93.8685084026214 55.0337828494878
"6400" 1279.8 95.8915148937347 52.0036935013128
"6401" 1280 96.5308554518173 53.3956575820125
"6402" 1280.2 97.9230856614161 55.8762496073748
"6403" 1280.4 99.0914582133391 58.91341588095
"6404" 1280.6 101.734447190733 62.2558924027805
"6405" 1280.8 103.129432708865 66.2781738865986
"6406" 1281 103.128351404066 69.7385645388184
"6407" 1281.2 103.269822115325 74.6620849402473
"6408" 1281.4 102.270300312944 80.0586451764155
"6409" 1281.6 100.840875331789 85.1780176452693
"6410" 1281.8 97.835379555176 89.3434845672945
"6411" 1282 94.8423841915732 93.7579071599845
"6412" 1282.2 91.090527485187 98.638090780025
"6413" 1282.4 87.5668684799239 103.387884605858
"6414" 1282.6 83.5937447874785 107.933166033958
"6415" 1282.8 79.1226196710607 110.852629618163
"6416" 1283 75.1967461177306 111.105399651059
"6417" 1283.2 70.4069486868175 109.351775255433
"6418" 1283.4 65.9622209956563 106.106777184305
"6419" 1283.6 63.3152962888231 102.055063655479
"6420" 1283.8 62.2398917183817 97.9530120781868
"6421" 1284 61.5673201331356 92.7554946268689
"6422" 1284.2 61.7457833728081 87.5981329188674
"6423" 1284.4 63.6314961633021 83.5882673550592
"6424" 1284.6 65.8073529780378 82.1423321741364
"6425" 1284.8 69.1513216701449 80.2653427319763
"6426" 1285 72.7550616221819 78.5148382744754
"6427" 1285.2 77.165451031099 77.2482867175448
"6428" 1285.4 81.6187729390254 75.3309261990526
"6429" 1285.6 86.1327902613273 72.8357744830928
"6430" 1285.8 90.3595646572174 71.1066958802283
"6431" 1286 93.7074141483887 71.7267630748339
"6432" 1286.2 97.9106052031449 73.2251407556605
"6433" 1286.4 101.194447012205 75.6543113008218
"6434" 1286.6 104.040687055919 78.0354908663059
"6435" 1286.8 103.071164431029 77.0865125514839
"6436" 1287 103.328508757983 76.9424548550804
"6437" 1287.2 102.683144349685 76.9880073292086
"6438" 1287.4 101.913157455763 77.7754348458207
"6439" 1287.6 101.315744497696 78.8965700471152
"6440" 1287.8 101.088650117406 80.3844915813824
"6441" 1288 101.367252575326 83.8686306103144
"6442" 1288.2 100.821711703033 87.3908215845718
"6443" 1288.4 99.9937318472609 91.0300301935761
"6444" 1288.6 98.6959743049581 93.9036352995781
"6445" 1288.8 95.4448884430159 97.4096060122227
"6446" 1289 92.652409862082 101.341978568297
"6447" 1289.2 90.1604771373804 105.329780775057
"6448" 1289.4 87.69254070652 109.648918184743
"6449" 1289.6 83.5584761317306 111.066860250084
"6450" 1289.8 79.887709659612 109.8774379875
"6451" 1290 75.5358092659619 107.2403794758
"6452" 1290.2 70.9492205311321 103.372940227926
"6453" 1290.4 66.5107753499343 99.4917990815816
"6454" 1290.6 63.8954641358404 94.4036636171224
"6455" 1290.8 64.0474451823331 89.2234195104115
"6456" 1291 65.8806449780659 84.4525866693184
"6457" 1291.2 69.8225624759994 80.7388732002062
"6458" 1291.4 74.1556903906448 77.3755074445552
"6459" 1291.6 79.0433683015396 74.3582780261342
"6460" 1291.8 83.4002697298869 71.80570193815
"6461" 1292 87.1583806038027 69.6245803163447
"6462" 1292.2 90.6757750076185 65.9502653801342
"6463" 1292.4 95.0775411755577 61.754417740419
"6464" 1292.6 98.2460983443683 57.7441968650771
"6465" 1292.8 97.9550971670042 54.5117290098465
"6466" 1293 97.2569185556926 50.8661548395575
"6467" 1293.2 96.9120652752369 47.5965705771167
"6468" 1293.4 97.8151800545951 47.7165046914365
"6469" 1293.6 99.043643363272 49.2517021139874
"6470" 1293.8 100.767730986388 50.2594442691579
"6471" 1294 101.983811572296 51.9681194845227
"6472" 1294.2 103.131328210433 52.2354610318339
"6473" 1294.4 105.827375899912 51.9292863097553
"6474" 1294.6 109.935414524585 52.1262660624054
"6475" 1294.8 112.378012875865 52.2235024611392
"6476" 1295 113.934782620875 52.5645756110276
"6477" 1295.2 114.483853972757 51.14237388995
"6478" 1295.4 114.436720053261 48.6543111227674
"6479" 1295.6 114.279547438154 45.8636837438987
"6480" 1295.8 114.140629807671 42.4996878447395
"6481" 1296 113.565200018707 39.0561256141449
"6482" 1296.2 114.183972108382 35.623757247871
"6483" 1296.4 115.084848151797 33.4290985546138
"6484" 1296.6 114.64824207733 34.0217104586022
"6485" 1296.8 112.990932479676 33.207346095923
"6486" 1297 110.674219403602 31.6770016258261
"6487" 1297.2 107.636262268908 29.1996277747164
"6488" 1297.4 105.381257999103 26.7827961265928
"6489" 1297.6 104.311462229356 23.6811997636416
"6490" 1297.8 104.34471417657 20.5925535309778
"6491" 1298 104.763369170958 20.1660009598731
"6492" 1298.2 104.277020432399 20.2380564638324
"6493" 1298.4 104.703101457014 19.9551324926864
"6494" 1298.6 105.573827061778 19.5590525581227
"6495" 1298.8 106.08711832496 19.4564961464946
"6496" 1299 105.303756443055 19.4522230325446
"6497" 1299.2 103.946234907144 19.1992054997786
"6498" 1299.4 102.396961986801 18.2856075888929
"6499" 1299.6 101.575481100781 18.1323064161265
"6500" 1299.8 100.227873629065 18.5423326423995
"6501" 1300 98.0385562040813 18.9645393296292
"6502" 1300.2 95.0092356887177 18.2036413650461
"6503" 1300.4 92.0636945622907 16.4054471043799
"6504" 1300.6 89.6513716428434 13.6683181274747
"6505" 1300.8 88.5647321793052 10.472762675253
"6506" 1301 88.233603063737 7.45414909013749
"6507" 1301.2 86.4425721280624 8.21295540579905
"6508" 1301.4 83.5038380833996 9.1109685135131
"6509" 1301.6 80.6358311101069 10.18516077345
"6510" 1301.8 77.439369772937 11.23234053027
"6511" 1302 74.2918653537806 12.273138893005
"6512" 1302.2 70.3472833963441 14.0998004274643
"6513" 1302.4 66.7960044309053 14.3813674557765
"6514" 1302.6 63.0999336037523 13.8197933272867
"6515" 1302.8 59.0299346596991 12.7311131793439
"6516" 1303 56.7718786843257 10.0228359936274
"6517" 1303.2 56.3933790641461 8.03972779456364
"6518" 1303.4 55.7755913132647 8.76731127843147
"6519" 1303.6 53.9801207838707 10.4340237270314
"6520" 1303.8 52.9125718561465 13.1084495028862
"6521" 1304 50.3479074970584 16.2433816734775
"6522" 1304.2 47.5955143279019 19.0891973763223
"6523" 1304.4 44.9228336996359 20.6829792705351
"6524" 1304.6 41.9013766314645 21.4165995250399
"6525" 1304.8 39.0619851758536 21.31940782285
"6526" 1305 35.0627132954203 20.7631201174833
"6527" 1305.2 31.6362549636572 19.35753820545
"6528" 1305.4 30.7894146823184 19.7075142170174
"6529" 1305.6 29.4125556345482 21.9158203463479
"6530" 1305.8 27.943629269612 25.3530244956375
"6531" 1306 26.6677209585488 29.8163336922387
"6532" 1306.2 25.7271924353674 34.8193084961674
"6533" 1306.4 25.421807513117 39.81193987881
"6534" 1306.6 25.4367870829281 44.2106344090676
"6535" 1306.8 24.5879592645452 48.6130438132995
"6536" 1307 24.3954886291131 53.5235726002304
"6537" 1307.2 23.0060005478709 58.4936977172089
"6538" 1307.4 19.8140407808528 62.8688482898037
"6539" 1307.6 16.2063454929167 66.5886490626855
"6540" 1307.8 12.2678012474107 70.3918430063059
"6541" 1308 9.36342329846257 73.3400244232183
"6542" 1308.2 8.56079671227208 76.2695501746277
"6543" 1308.4 8.83884321988169 78.4080704010816
"6544" 1308.6 9.77956126728036 82.0180787304954
"6545" 1308.8 11.935833183106 85.8421086194738
"6546" 1309 14.7370554101943 89.5501507994866
"6547" 1309.2 16.2202891155601 93.9126229927549
"6548" 1309.4 18.7862981404631 98.0931775506405
"6549" 1309.6 21.5114113684466 101.976741647047
"6550" 1309.8 24.9157467132675 106.241889134413
"6551" 1310 28.1541403033163 110.706898067267
"6552" 1310.2 32.2817554956032 113.935829856113
"6553" 1310.4 36.9168567681402 116.028108821942
"6554" 1310.6 41.4401915045108 117.654243046331
"6555" 1310.8 45.949854697487 118.650989599708
"6556" 1311 51.2678904651886 119.634184626861
"6557" 1311.2 56.3774960125999 121.501946966845
"6558" 1311.4 61.0086292223474 124.159949532415
"6559" 1311.6 65.2705187449869 124.227173567212
"6560" 1311.8 66.4947255176497 124.106621756648
"6561" 1312 65.1600307691149 124.888762467903
"6562" 1312.2 63.941257058519 124.398075827142
"6563" 1312.4 63.0793816453588 123.890955723309
"6564" 1312.6 62.5570923323547 124.086568750057
"6565" 1312.8 61.4713566426665 123.62963442895
"6566" 1313 60.435411710831 123.291275617014
"6567" 1313.2 60.243978770662 123.148721584425
"6568" 1313.4 59.5956047868528 122.548337902413
"6569" 1313.6 57.6263688899132 124.617461051294
"6570" 1313.8 57.5994194250479 124.661216172657
"6571" 1314 57.6788929665613 124.137105264834
"6572" 1314.2 57.7161874174954 123.372686944391
"6573" 1314.4 57.4343929722437 121.932193710491
"6574" 1314.6 57.6756140512501 121.235965757003
"6575" 1314.8 57.9240438289194 120.097029607166
"6576" 1315 58.4344716213175 119.401876657797
"6577" 1315.2 58.9088837033739 118.251386550646
"6578" 1315.4 60.183799653137 116.167523205625
"6579" 1315.6 62.1841700448261 113.701754411367
"6580" 1315.8 65.0220057900254 110.687697325822
"6581" 1316 68.6247899682675 107.447472618023
"6582" 1316.2 72.5841047306214 104.258232744538
"6583" 1316.4 77.349957831282 102.087495719688
"6584" 1316.6 81.778600878687 100.68595143585
"6585" 1316.8 86.5208933379167 99.2920911876607
"6586" 1317 91.2919476894276 98.3850838766364
"6587" 1317.2 95.8908769832973 99.2896678310793
"6588" 1317.4 98.4166762941172 96.9935556607903
"6589" 1317.6 99.5248374874954 93.9284485141958
"6590" 1317.8 102.019438500302 90.0211357011012
"6591" 1318 104.418086032966 85.8492455455802
"6592" 1318.2 104.213288517608 84.1506325221569
"6593" 1318.4 104.098581126861 80.5316460241239
"6594" 1318.6 105.418587150951 76.6064132711732
"6595" 1318.8 106.138717828564 73.4232807502321
"6596" 1319 107.355490352806 71.0477068587
"6597" 1319.2 109.180523118401 69.6441749671655
"6598" 1319.4 111.638488191308 67.1123714914628
"6599" 1319.6 113.786038537586 63.5785679012888
"6600" 1319.8 115.569215975666 60.2167558365654
"6601" 1320 117.614003804377 58.5150393187551
"6602" 1320.2 117.952585155162 59.75421714555
"6603" 1320.4 119.451728656276 60.6835238064237
"6604" 1320.6 120.832320106432 60.82432784595
"6605" 1320.8 120.263490810052 60.359062324037
"6606" 1321 119.724770655 59.5548176361587
"6607" 1321.2 119.195091536875 59.6998903921649
"6608" 1321.4 118.720295273872 59.0440765281295
"6609" 1321.6 117.94526754922 58.1622297981569
"6610" 1321.8 117.963386535231 57.250759145591
"6611" 1322 117.738446647722 56.155056001037
"6612" 1322.2 117.638794042353 55.2792708046554
"6613" 1322.4 117.41130649975 53.3952385223711
"6614" 1322.6 117.758504770694 52.8907485153983
"6615" 1322.8 118.014680635563 52.1658090936139
"6616" 1323 118.115647627875 52.6732999124845
"6617" 1323.2 117.353735064603 53.4843784946732
"6618" 1323.4 116.701159572724 54.1830706482921
"6619" 1323.6 116.128896245817 54.9586589446891
"6620" 1323.8 114.757308120991 55.6764971784978
"6621" 1324 114.144864918136 57.1230118777068
"6622" 1324.2 113.011187090199 59.4316292951873
"6623" 1324.4 112.020741934591 61.9609050494804
"6624" 1324.6 110.63348962626 64.1387163297819
"6625" 1324.8 108.25326230572 66.4911702249155
"6626" 1325 105.635194847923 67.5174194977192
"6627" 1325.2 102.591234626682 69.04124929545
"6628" 1325.4 99.2045897383808 70.2571304484013
"6629" 1325.6 95.2744742108653 70.5544849866527
"6630" 1325.8 91.1215219930852 69.6895944264321
"6631" 1326 86.808308174987 67.7835217839409
"6632" 1326.2 82.767029570071 64.6055660351004
"6633" 1326.4 78.6759359591766 61.4503162482776
"6634" 1326.6 73.3698135096298 59.6129461538518
"6635" 1326.8 68.2777469910688 59.0940839212773
"6636" 1327 63.8673670806639 60.4793490487288
"6637" 1327.2 59.1161685074101 60.2461544821808
"6638" 1327.4 55.1524666517524 58.713869321773
"6639" 1327.6 52.8581358496258 55.3216091319222
"6640" 1327.8 52.8267915314309 51.134039694464
"6641" 1328 53.368989691727 46.9319978604
"6642" 1328.2 55.9243508198383 42.7481335824365
"6643" 1328.4 58.7902432897447 38.7483696193624
"6644" 1328.6 63.1374492149004 35.98247230095
"6645" 1328.8 67.2091588368549 34.6484394197236
"6646" 1329 71.1346770035549 34.416637642251
"6647" 1329.2 75.5634102146013 34.32634859795
"6648" 1329.4 79.7951264018812 34.7440543544019
"6649" 1329.6 83.1724615908549 36.7071766499406
"6650" 1329.8 87.4073845028298 39.1709654082643
"6651" 1330 91.4983351296662 42.5733158330632
"6652" 1330.2 95.2162639691627 46.3151692504365
"6653" 1330.4 97.6131562745681 49.3106528712473
"6654" 1330.6 98.6792125012887 53.8791512559155
"6655" 1330.8 98.780785240487 58.7206031421392
"6656" 1331 99.2886779324073 64.4736623773394
"6657" 1331.2 100.487805083855 70.6705531813974
"6658" 1331.4 101.375235066965 76.5835357381761
"6659" 1331.6 102.749063891199 83.8427199396025
"6660" 1331.8 103.245098722538 90.4175526327381
"6661" 1332 101.405293759771 94.0873747401569
"6662" 1332.2 97.0816101574281 97.0738460794878
"6663" 1332.4 92.971453227804 101.127480850852
"6664" 1332.6 90.3215129214161 106.09095747349
"6665" 1332.8 88.244876582631 110.333141908645
"6666" 1333 85.462707193995 110.899467677168
"6667" 1333.2 81.3657067090935 110.172846181434
"6668" 1333.4 76.234776008697 108.738438107858
"6669" 1333.6 72.0900906111594 105.661570831614
"6670" 1333.8 69.7894088703273 100.735089172093
"6671" 1334 69.1079793694343 95.6532127659237
"6672" 1334.2 69.4519345905913 90.48168154275
"6673" 1334.4 70.7526009817163 84.989475117106
"6674" 1334.6 73.4164223943188 80.116083329773
"6675" 1334.8 77.0237620459565 76.3675196030022
"6676" 1335 81.0804564349343 74.5225494055816
"6677" 1335.2 85.7655706969565 72.3030929365761
"6678" 1335.4 90.691500975133 70.3991805413748
"6679" 1335.6 95.1372727892456 67.9474169292776
"6680" 1335.8 99.5745777920976 66.5807387564456
"6681" 1336 102.850247888366 66.7811016954672
"6682" 1336.2 102.96831829375 65.9737327200553
"6683" 1336.4 102.93216138772 64.9064311642862
"6684" 1336.6 102.738845529246 63.2360305328121
"6685" 1336.8 102.330333189419 60.7984171752381
"6686" 1337 102.452616358648 59.7528522084321
"6687" 1337.2 102.178154811566 61.9608175935552
"6688" 1337.4 102.139858599919 63.4823891738419
"6689" 1337.6 102.094804233276 64.9746945348447
"6690" 1337.8 103.046840286815 67.3181338511483
"6691" 1338 104.326628309061 70.5018507017413
"6692" 1338.2 105.079231225058 73.5551766346223
"6693" 1338.4 106.176482052112 77.414228555425
"6694" 1338.6 108.266508488692 80.047775562232
"6695" 1338.8 110.495952432266 80.8601552453482
"6696" 1339 112.103541674276 81.9583436834237
"6697" 1339.2 112.060797787974 82.9386423810782
"6698" 1339.4 111.14000898925 84.9420483305289
"6699" 1339.6 110.629903450119 87.7346617811342
"6700" 1339.8 111.21525444234 89.6758038416483
"6701" 1340 112.273576853987 89.5708135061
"6702" 1340.2 112.699527050625 88.6017395302862
"6703" 1340.4 113.038691675426 87.646885184237
"6704" 1340.6 113.73605334853 86.5634811832109
"6705" 1340.8 115.454234921513 86.1221202808447
"6706" 1341 115.694284586987 85.4080426518184
"6707" 1341.2 115.120972693361 84.7059099833281
"6708" 1341.4 114.337337172434 83.5340079352658
"6709" 1341.6 113.993676326564 81.9260223654372
"6710" 1341.8 114.028046990853 78.8278484304857
"6711" 1342 114.655855453755 75.3199600375928
"6712" 1342.2 115.647180824282 72.0774760842833
"6713" 1342.4 117.15676108153 68.9299179027065
"6714" 1342.6 119.260689130837 65.99652956455
"6715" 1342.8 120.665649280184 64.7938861463534
"6716" 1343 119.086402334018 64.6935018069411
"6717" 1343.2 117.44500078662 62.8705256137819
"6718" 1343.4 115.816452720308 60.2408172280661
"6719" 1343.6 114.169097235949 56.3132690020782
"6720" 1343.8 113.556342253862 52.6756532523429
"6721" 1344 113.693282351016 48.3889477980845
"6722" 1344.2 114.130383039331 44.2712720904179
"6723" 1344.4 115.682716976296 41.2964692262283
"6724" 1344.6 117.32055025946 39.3679995168172
"6725" 1344.8 116.28953170857 37.0753244329996
"6726" 1345 113.908570301082 34.9743015056224
"6727" 1345.2 111.081804856614 33.7314827828568
"6728" 1345.4 107.213779998924 32.1231126002089
"6729" 1345.6 103.732365261404 30.1435746301167
"6730" 1345.8 100.888494045669 27.7134350705864
"6731" 1346 97.7426074820147 24.58069757645
"6732" 1346.2 95.6110728338077 21.1747073193368
"6733" 1346.4 94.858373706647 17.48866630368
"6734" 1346.6 95.5667222033316 15.036650859348
"6735" 1346.8 96.5425443781536 12.9701380261444
"6736" 1347 96.7421816420324 12.4608832044954
"6737" 1347.2 95.4027393953135 11.0314217865214
"6738" 1347.4 93.0535218574575 10.3088080182441
"6739" 1347.6 91.2190302624584 11.0459811157786
"6740" 1347.8 89.1866790398506 12.1173050936167
"6741" 1348 86.6108163341928 13.1976572829794
"6742" 1348.2 84.0497374359185 14.0089961897289
"6743" 1348.4 81.2788949270927 14.4773630332961
"6744" 1348.6 77.9281213794481 14.3910223507849
"6745" 1348.8 74.6122554406634 13.4262173415382
"6746" 1349 71.3639589445831 11.9417298489692
"6747" 1349.2 67.9834518366504 9.91689813220962
"6748" 1349.4 66.7014378503281 7.38665698919298
"6749" 1349.6 66.5788166383339 7.73997342231734
"6750" 1349.8 64.623118133297 9.01186082694
"6751" 1350 61.6954040657057 10.5593810332625
"6752" 1350.2 58.788911055347 12.8413284048
"6753" 1350.4 56.1121592645476 14.8003027010409
"6754" 1350.6 52.5406688643661 16.8103555532027
"6755" 1350.8 48.9368256329693 17.6152361197147
"6756" 1351 44.8355332390097 17.3337087152455
"6757" 1351.2 41.2427269623331 15.5126153396093
"6758" 1351.4 40.543342849824 14.2367235576691
"6759" 1351.6 40.6330243259701 15.2200917374107
"6760" 1351.8 39.4209483330203 16.6015785048167
"6761" 1352 37.7393387648741 19.2363083065952
"6762" 1352.2 36.5125830085721 21.8620526106415
"6763" 1352.4 35.003589951887 25.0118261355711
"6764" 1352.6 33.2091335784763 28.1721278652798
"6765" 1352.8 32.0309749277712 32.4020267244237
"6766" 1353 30.2725905053529 35.8957917582077
"6767" 1353.2 27.7587642889919 39.3085943152767
"6768" 1353.4 24.9487171794775 42.5985542929783
"6769" 1353.6 21.0898964403758 44.7797447916722
"6770" 1353.8 17.1513300072746 48.1176088149677
"6771" 1354 13.1721329254357 51.3644969901551
"6772" 1354.2 10.0175508586696 55.77952025835
"6773" 1354.4 7.00666704730436 58.6409032181152
"6774" 1354.6 4.88376566829251 58.1242800139222
"6775" 1354.8 4.06452209546064 56.04704793345
"6776" 1355 4.05785404919749 54.4177440475026
"6777" 1355.2 4.24066445772994 52.3127330560528
"6778" 1355.4 4.86335403778695 49.6159605748773
"6779" 1355.6 6.97665853006218 47.6711656656226
"6780" 1355.8 9.22349507445155 44.6881137131801
"6781" 1356 12.261991934103 41.2886653466196
"6782" 1356.2 15.414410802584 37.9082263006296
"6783" 1356.4 18.4783977489612 34.6271038144345
"6784" 1356.6 21.7528075929665 31.6341726254908
"6785" 1356.8 24.6773284828932 27.8610964497
"6786" 1357 26.7742744307773 23.5759277367887
"6787" 1357.2 30.8100556569869 22.2597357522937
"6788" 1357.4 35.324000329745 22.388285676821
"6789" 1357.6 40.7685528183835 22.9267703239845
"6790" 1357.8 46.8662665222536 22.1559626164167
"6791" 1358 53.8270888665199 21.3419467844885
"6792" 1358.2 61.3818230303747 21.0149618485622
"6793" 1358.4 68.204750423186 20.9363596444937
"6794" 1358.6 74.6062786653582 21.5314370646431
"6795" 1358.8 80.7891420375464 23.3742373160391
"6796" 1359 86.5952337875779 25.5322931307379
"6797" 1359.2 90.5908215335927 25.1196727460654
"6798" 1359.4 92.7705697843748 23.4240303029313
"6799" 1359.6 95.208046052687 21.5846192410227
"6800" 1359.8 97.3285979953454 21.5064127925066
"6801" 1360 99.4545610060779 22.8076028986227
"6802" 1360.2 103.032035180265 24.2940607817
"6803" 1360.4 105.425122894709 25.2105907797278
"6804" 1360.6 104.326313544144 26.5334676130643
"6805" 1360.8 103.651695928254 28.6987437819306
"6806" 1361 103.584255252858 31.80394480415
"6807" 1361.2 103.447712350574 35.9751226395462
"6808" 1361.4 102.820880381931 41.0074630237278
"6809" 1361.6 103.186745362603 46.1195819871247
"6810" 1361.8 103.99376033934 51.84304161045
"6811" 1362 104.630691218661 56.6834647009239
"6812" 1362.2 105.774881868359 60.8831251371808
"6813" 1362.4 107.850247888901 65.21942536545
"6814" 1362.6 109.898911630643 70.6048737815935
"6815" 1362.8 112.800729398348 76.4040761797239
"6816" 1363 113.141147655835 81.6316666509326
"6817" 1363.2 112.26545551559 88.1128040093859
"6818" 1363.4 111.557762087637 92.96586709725
"6819" 1363.6 113.094933230555 95.0814733608737
"6820" 1363.8 112.645670645672 97.163771348429
"6821" 1364 110.237901442258 99.3599728621703
"6822" 1364.2 106.660464300243 102.04098998534
"6823" 1364.4 103.833595355899 105.909003752958
"6824" 1364.6 101.007857584561 110.072161496
"6825" 1364.8 99.160863877487 113.331257258434
"6826" 1365 97.8949821360738 112.261024292272
"6827" 1365.2 95.1935967821895 111.105001516752
"6828" 1365.4 91.7924486206886 110.154761093681
"6829" 1365.6 88.7797595399478 109.770260751202
"6830" 1365.8 85.6616302531903 109.55258295345
"6831" 1366 82.2359946572306 109.580348340976
"6832" 1366.2 78.7795530352819 109.181833367078
"6833" 1366.4 75.085968332128 109.047906203719
"6834" 1366.6 72.108766889012 106.880491055725
"6835" 1366.8 70.3328655626564 102.968033758797
"6836" 1367 68.7683939588324 98.3789595362864
"6837" 1367.2 70.2265138207779 94.57103314785
"6838" 1367.4 71.886828113478 90.6618532423071
"6839" 1367.6 74.9603396285042 86.9939377390448
"6840" 1367.8 79.0527380562025 83.6333684212862
"6841" 1368 82.887163569937 80.73603052125
"6842" 1368.2 87.16652388154 80.8601552453482
"6843" 1368.4 91.2613916652437 79.7578501802473
"6844" 1368.6 95.9531312428059 78.1872693210362
"6845" 1368.8 99.1121358471024 78.9828912877192
"6846" 1369 99.5209383756975 79.3802887692395
"6847" 1369.2 100.255620293461 81.1616575794372
"6848" 1369.4 101.077226753117 83.9543916643197
"6849" 1369.6 101.721563169139 87.5187963468483
"6850" 1369.8 101.896072640183 90.8222333536553
"6851" 1370 100.975020733084 94.4403203462105
"6852" 1370.2 99.3699071278369 97.472434481375
"6853" 1370.4 97.789413462312 102.154168795625
"6854" 1370.6 95.3413851155034 106.175594267761
"6855" 1370.8 95.4510364975383 105.895718090514
"6856" 1371 97.1471139060133 105.848095723055
"6857" 1371.2 98.472790482918 104.254744264278
"6858" 1371.4 99.9474614044957 102.372538952785
"6859" 1371.6 100.160208569599 99.7673958223293
"6860" 1371.8 99.4397925546402 96.0313397430387
"6861" 1372 99.796457564571 93.8429596311012
"6862" 1372.2 100.409693684773 91.048853060429
"6863" 1372.4 101.575876809929 88.3888101729411
"6864" 1372.6 103.012753257504 85.8620920125718
"6865" 1372.8 104.313408182557 84.7987955250978
"6866" 1373 104.331933754566 83.2591048104763
"6867" 1373.2 105.181942951962 80.7806184671
"6868" 1373.4 104.132428191817 77.5994050244143
"6869" 1373.6 104.046184978927 73.8448866143638
"6870" 1373.8 105.628697777205 70.3494890253346
"6871" 1374 106.308360369744 69.580701434242
"6872" 1374.2 107.701065599296 69.7341625905848
"6873" 1374.4 109.986317913469 69.99670527795
"6874" 1374.6 112.645392911922 69.9568253760717
"6875" 1374.8 114.056491187551 69.3886878345409
"6876" 1375 115.945407972148 67.5773542365482
"6877" 1375.2 118.954189819718 65.8612957947192
"6878" 1375.4 120.08792866 63.6727299544628
"6879" 1375.6 119.644610092856 62.3217309922943
"6880" 1375.8 118.680156591216 61.1676442328822
"6881" 1376 117.230981834858 60.5838165124241
"6882" 1376.2 114.782095858187 59.228716355175
"6883" 1376.4 112.099780212282 56.7117839759756
"6884" 1376.6 110.741892432231 53.5922610245654
"6885" 1376.8 109.756795270722 49.6446620194109
"6886" 1377 109.653749106094 45.8646170342357
"6887" 1377.2 111.024515008461 42.5449033055397
"6888" 1377.4 113.262425511267 39.616443868289
"6889" 1377.6 115.160208571202 36.5689245936569
"6890" 1377.8 116.314855458903 35.4650041051181
"6891" 1378 116.707827618987 36.1031614776868
"6892" 1378.2 116.452760097106 36.3748011291624
"6893" 1378.4 115.870376065597 36.6802181377115
"6894" 1378.6 115.07035018731 37.1932802362951
"6895" 1378.8 113.810561517645 36.7267222241605
"6896" 1379 112.040942515823 36.114259333019
"6897" 1379.2 109.56089171469 34.7750465106757
"6898" 1379.4 106.635743738487 32.6151355410041
"6899" 1379.6 103.210551301806 29.8607897228084
"6900" 1379.8 99.4502815552026 27.7076975534271
"6901" 1380 96.0586982402584 25.2595263030643
"6902" 1380.2 91.5556713409441 22.4095376009786
"6903" 1380.4 87.5773457909729 19.7557936897444
"6904" 1380.6 83.5847440340757 16.3197239508098
"6905" 1380.8 81.5468274353399 12.1410353729206
"6906" 1381 81.4445453691604 8.72272814717448
"6907" 1381.2 81.896925053753 8.63013424780321
"6908" 1381.4 82.8458995808421 8.44748101462289
"6909" 1381.6 84.1112116931985 8.59028424881538
"6910" 1381.8 85.6465583788737 9.40276851608207
"6911" 1382 87.6920832581083 10.4986987560568
"6912" 1382.2 89.191401228977 11.90880336588
"6913" 1382.4 91.802541465167 13.45664205753
"6914" 1382.6 93.7799357666259 15.9886711856722
"6915" 1382.8 94.868843797402 19.0474656979217
"6916" 1383 95.7292967548584 22.9664319450643
"6917" 1383.2 95.5172254054773 27.1996269233538
"6918" 1383.4 97.007084934487 31.9094999412643
"6919" 1383.6 98.7876335042167 36.2510329014365
"6920" 1383.8 100.294061295209 41.5595042580611
"6921" 1384 100.928752583533 47.1499119496197
"6922" 1384.2 100.43446071375 52.9225392468184
"6923" 1384.4 99.5986330218887 57.9033624137357
"6924" 1384.6 100.224417256461 63.8449097415026
"6925" 1384.8 101.395464139849 70.2174485566655
"6926" 1385 103.517149793872 75.9417647246167
"6927" 1385.2 103.659553261978 80.9712703734931
"6928" 1385.4 102.906366082105 86.0031987738682
"6929" 1385.6 102.741604720803 91.931963149871
"6930" 1385.8 101.064478067885 95.612642110467
"6931" 1386 97.7433574853968 95.9381183634664
"6932" 1386.2 93.888911059099 96.6374538106914
"6933" 1386.4 89.3771155147111 98.6537954013465
"6934" 1386.6 85.1784794434446 102.478969849111
"6935" 1386.8 80.799898388412 107.339109927325
"6936" 1387 76.685547142887 112.16416263895
"6937" 1387.2 71.6182688548835 114.695571879941
"6938" 1387.4 66.7957060960254 113.549165499053
"6939" 1387.6 63.9172084465779 109.513101301281
"6940" 1387.8 62.3554903479956 104.989456968062
"6941" 1388 63.0792239494675 101.395029642668
"6942" 1388.2 64.9332417562978 97.741081158977
"6943" 1388.4 67.0016240313232 94.1829203384069
"6944" 1388.6 69.8006300511772 90.1712006252509
"6945" 1388.8 73.0718764095639 85.4930580334372
"6946" 1389 76.5156429426566 81.0936440461286
"6947" 1389.2 78.1805231150869 75.1144749587591
"6948" 1389.4 78.3567413922415 69.1975966380409
"6949" 1389.6 78.3621162416536 63.8534771830611
"6950" 1389.8 79.0472381498173 58.3674410338071
"6951" 1390 79.1805832351934 52.6091595266931
"6952" 1390.2 79.5502680491985 49.1714396901519
"6953" 1390.4 82.5852122083203 48.5555652854778
"6954" 1390.6 86.3734105038043 49.5646465752577
"6955" 1390.8 90.8744942828921 51.8562203136569
"6956" 1391 95.2585047682887 55.1706641701914
"6957" 1391.2 100.403555768896 59.4650878569326
"6958" 1391.4 102.627051105513 63.7870580207449
"6959" 1391.6 102.151482626513 67.5024622920553
"6960" 1391.8 101.566866258496 73.2785650930693
"6961" 1392 100.73547537363 79.5000799610303
"6962" 1392.2 98.9426705858758 85.9740525408667
"6963" 1392.4 96.7828497504161 92.7517773142686
"6964" 1392.6 95.1763728329369 99.975729155525
"6965" 1392.8 93.9464516996975 106.518591149371
"6966" 1393 94.5399078171185 106.930945836555
"6967" 1393.2 93.4153418148369 105.816750061875
"6968" 1393.4 90.5337341255818 104.900500721416
"6969" 1393.6 87.4951169400922 102.824161350371
"6970" 1393.8 83.5346743493478 99.9930381407152
"6971" 1394 79.3456717434701 96.2034979408071
"6972" 1394.2 75.1696393037217 92.1965173235152
"6973" 1394.4 70.8896233479391 88.9064254185587
"6974" 1394.6 66.8608477787501 83.8089110600553
"6975" 1394.8 65.2148840459478 79.1624360596369
"6976" 1395 65.9493907647613 75.6178303856137
"6977" 1395.2 68.5511975064606 72.8329009312658
"6978" 1395.4 72.6150410569332 70.0630344535946
"6979" 1395.6 76.3230953412261 67.7268741960456
"6980" 1395.8 77.7864415809343 67.5896266974763
"6981" 1396 79.8727290827032 67.8378912201932
"6982" 1396.2 84.3306927608982 67.814336659978
"6983" 1396.4 88.518662041487 69.1317661780026
"6984" 1396.6 92.7355689882025 70.4843172966052
"6985" 1396.8 95.8525272197739 73.0873976735152
"6986" 1397 100.228251383062 76.64667891615
"6987" 1397.2 103.770955621099 79.8774380073207
"6988" 1397.4 103.200837665599 81.3831048487086
"6989" 1397.6 102.734252772359 83.7291392965141
"6990" 1397.8 102.591401230409 88.4765418498207
"6991" 1398 103.002825433162 93.389452582825
"6992" 1398.2 104.111801253365 94.0243461596022
"6993" 1398.4 106.450577223025 93.1497719581551
"6994" 1398.6 108.383656998319 92.0516732846137
"6995" 1398.8 110.72377344622 91.8008697337603
"6996" 1399 112.345660733418 90.7268054223983
"6997" 1399.2 112.653655490987 89.5341327821741
"6998" 1399.4 114.645075912579 88.2354767892693
"6999" 1399.6 116.182732752718 86.2094509248012
"7000" 1399.8 117.179758593262 84.064202193625
"7001" 1400 118.456189349187 82.280684359625
"7002" 1400.2 118.817751334641 82.8177812824372
"7003" 1400.4 117.201024897951 84.0828563342357
"7004" 1400.6 116.594905705096 84.6392759175848
"7005" 1400.8 115.567040869383 85.5299270595326
"7006" 1401 114.727845317692 85.2154041581808
"7007" 1401.2 113.357918847781 85.0174368078744
"7008" 1401.4 111.048501961514 85.0621987162982
"7009" 1401.6 108.262747026697 85.4784446715816
"7010" 1401.8 105.196250509849 86.7105956200965
"7011" 1402 102.366193716187 88.41789662055
"7012" 1402.2 99.8587668919783 90.9080125914931
"7013" 1402.4 97.9439734514617 93.9617894507735
"7014" 1402.6 96.9219132511256 98.0309078703617
"7015" 1402.8 95.6124247992656 100.947213825819
"7016" 1403 92.1686734149911 104.664754414876
"7017" 1403.2 88.7988895111395 107.845717520306
"7018" 1403.4 85.4560449251647 111.866207770578
"7019" 1403.6 82.6323159710254 113.046122007412
"7020" 1403.8 79.0396318963059 112.05653656276
"7021" 1404 73.7779455698369 109.7882620958
"7022" 1404.2 70.5435637433663 106.129414795459
"7023" 1404.4 70.1773451604162 102.424712216746
"7024" 1404.6 70.1021244486688 97.2393611280682
"7025" 1404.8 71.5530280146905 92.1565197818084
"7026" 1405 75.7149695220261 88.5475063016544
"7027" 1405.2 79.4819647928145 87.2113863419586
"7028" 1405.4 84.667422755071 85.2197402416049
"7029" 1405.6 89.0821119507238 83.4803683011605
"7030" 1405.8 93.269645003987 80.6253294143121
"7031" 1406 98.3742663504783 77.64035313795
"7032" 1406.2 102.565328933692 73.4820780414628
"7033" 1406.4 105.358344462619 70.5683996013632
"7034" 1406.6 105.07319823082 69.9509740514372
"7035" 1406.8 105.611928310892 70.0724531396257
"7036" 1407 107.034882366133 71.6235170570031
"7037" 1407.2 107.515866835965 74.0789543784013
"7038" 1407.4 108.606644264843 76.2379099218978
"7039" 1407.6 111.541512348809 78.0856787089239
"7040" 1407.8 112.405925665085 78.643581919575
"7041" 1408 112.73658173906 77.1400416416591
"7042" 1408.2 114.953305592836 75.199995839528
"7043" 1408.4 117.203420351546 73.2886124445466
"7044" 1408.6 119.641767974776 70.657143272871
"7045" 1408.8 122.464045883716 68.3990575695074
"7046" 1409 122.604238823594 66.240666841827
"7047" 1409.2 123.998036503817 63.9303694975347
"7048" 1409.4 124.091550408511 63.5027117708768
"7049" 1409.6 123.102362748151 63.8157736675227
"7050" 1409.8 121.448808512092 62.886101281871
"7051" 1410 120.035443627852 60.8675310729848
"7052" 1410.2 118.4325032892 58.8170394514109
"7053" 1410.4 117.88386803927 56.2281691544804
"7054" 1410.6 118.158127681224 52.7280955731868
"7055" 1410.8 119.017493887017 50.1165741916369
"7056" 1411 120.386289829952 47.0723510495534
"7057" 1411.2 122.236621781249 44.4844642239172
"7058" 1411.4 121.615248745122 44.2409353149065
"7059" 1411.6 120.889224949008 43.3145933364038
"7060" 1411.8 120.510238256666 44.3806853984116
"7061" 1412 119.799789174582 44.8484448833896
"7062" 1412.2 119.134318352377 45.7572728270008
"7063" 1412.4 118.326245060018 46.2506647358881
"7064" 1412.6 116.732462345459 46.7437376445889
"7065" 1412.8 115.670529672174 47.7652919708518
"7066" 1413 114.122464055468 48.4551911453986
"7067" 1413.2 112.529868411964 49.7480509699225
"7068" 1413.4 110.959544301282 51.1521734384885
"7069" 1413.6 109.825423280369 51.8574938858155
"7070" 1413.8 108.864238994743 53.4322017317705
"7071" 1414 107.342217589182 55.9304499152466
"7072" 1414.2 104.875263558991 58.6209632671761
"7073" 1414.4 102.929164893897 61.0268518490782
"7074" 1414.6 100.720496905177 62.985635171881
"7075" 1414.8 97.5095978663189 65.6610226682861
"7076" 1415 95.0189812947947 68.6117024178474
"7077" 1415.2 91.609968289087 71.86939900365
"7078" 1415.4 89.3761948340572 75.5051853886277
"7079" 1415.6 88.1486739877702 80.1701976509057
"7080" 1415.8 87.6024010415762 85.8402128734768
"7081" 1416 88.2453823603382 91.2409926772723
"7082" 1416.2 90.7368258902083 95.559068613032
"7083" 1416.4 93.1813590213767 100.16203053332
"7084" 1416.6 95.201711408737 103.262497735325
"7085" 1416.8 93.9051863314296 104.512161065442
"7086" 1417 92.2022574984119 106.4760146898
"7087" 1417.2 89.1374677562721 108.148615402305
"7088" 1417.4 85.161300747987 110.625878507125
"7089" 1417.6 80.080916300087 112.415766047675
"7090" 1417.8 74.7162902478499 113.830560062192
"7091" 1418 69.5555650863713 113.034864674793
"7092" 1418.2 65.9591558453579 109.937847462523
"7093" 1418.4 63.2417206150545 104.479197763491
"7094" 1418.6 61.9063703329691 99.4998210804321
"7095" 1418.8 60.7288052701209 93.6715395871821
"7096" 1419 61.9969035918429 88.4969241662212
"7097" 1419.2 63.7235320119343 83.7049842689763
"7098" 1419.4 66.2807852370128 79.5908012125707
"7099" 1419.6 69.4052160079446 76.0403692214924
"7100" 1419.8 73.698900230113 74.3303212820543
"7101" 1420 78.7021482789697 71.7692408592776
"7102" 1420.2 83.9544133658609 68.6740218656544
"7103" 1420.4 88.5874693809438 64.2804427619586
"7104" 1420.6 92.4640801052126 60.7160992036845
"7105" 1420.8 96.4935262999691 61.0597794987803
"7106" 1421 98.676515879894 62.8975827743482
"7107" 1421.2 99.4880620084696 64.8721378865935
"7108" 1421.4 101.851956369817 68.2973585662178
"7109" 1421.6 103.121347153789 72.4921314910676
"7110" 1421.8 103.171348805832 76.362018926881
"7111" 1422 104.101886158487 81.6400895612431
"7112" 1422.2 105.073565456557 86.2045620663065
"7113" 1422.4 103.953719910165 87.3957206609669
"7114" 1422.6 100.942871913257 89.5381296019992
"7115" 1422.8 97.3713269616119 92.7047091287
"7116" 1423 94.3390187962243 97.3616123835178
"7117" 1423.2 91.7637031775542 103.224092151715
"7118" 1423.4 90.7218297339276 109.439223769086
"7119" 1423.6 89.8693547184291 110.631221690719
"7120" 1423.8 87.4098375880903 110.192185718595
"7121" 1424 83.1008744526711 109.747026627082
"7122" 1424.2 78.259843874113 108.879609609254
"7123" 1424.4 73.5559081780511 106.04924435095
"7124" 1424.6 69.8533457044506 102.628132869368
"7125" 1424.8 66.3420398741564 97.8441986255263
"7126" 1425 62.7956008956522 93.4892908094022
"7127" 1425.2 57.8535244235301 89.3232735308638
"7128" 1425.4 54.7013263646819 84.0370499699415
"7129" 1425.6 55.1823103162506 78.6757199844409
"7130" 1425.8 58.3462656273331 75.0500058076167
"7131" 1426 64.216967435408 72.7826137742921
"7132" 1426.2 70.3455215484693 71.4882312541712
"7133" 1426.4 76.3253284707032 70.0724531396257
"7134" 1426.6 82.7070322842818 69.9117758572833
"7135" 1426.8 88.6310331167739 71.442351721037
"7136" 1427 94.4472390716152 73.4265472664115
"7137" 1427.2 100.663417741515 74.1435628319033
"7138" 1427.4 105.040712877231 75.1545343253602
"7139" 1427.6 105.058524761784 77.1253785575517
"7140" 1427.8 105.369879594529 79.1305433089752
"7141" 1428 107.423581809579 80.1518374348071
"7142" 1428.2 110.312040583904 80.1893435330022
"7143" 1428.4 112.783151309788 79.9266832058084
"7144" 1428.6 114.586814075728 78.3124670015017
"7145" 1428.8 115.646361628409 77.1917042418196
"7146" 1429 115.658242647271 76.9418818679845
"7147" 1429.2 115.38652179685 77.6944674590827
"7148" 1429.4 116.391095421487 77.9640030923824
"7149" 1429.6 114.838295519897 78.9469596097449
"7150" 1429.8 113.190433215171 80.0708990583447
"7151" 1430 111.739814246374 81.7845396081326
"7152" 1430.2 109.695432825133 83.37308903295
"7153" 1430.4 107.421889295359 84.9704154447193
"7154" 1430.6 104.98354398038 86.5276600964828
"7155" 1430.8 103.091510448462 88.0420839341
"7156" 1431 101.329547865075 90.3037579749164
"7157" 1431.2 100.304293726613 92.7381634698239
"7158" 1431.4 98.8555015537434 96.0537048417193
"7159" 1431.6 97.789413462312 100.033056514475
"7160" 1431.8 96.1363398084785 102.825525069882
"7161" 1432 93.8675735914626 104.564015213926
"7162" 1432.2 91.939369774487 106.35499026535
"7163" 1432.4 89.7998948662128 108.674179872765
"7164" 1432.6 86.2163824288394 110.295019241491
"7165" 1432.8 82.3863008394702 111.661009348446
"7166" 1433 77.8384523417869 113.08140038215
"7167" 1433.2 73.7647004052142 115.302690775405
"7168" 1433.4 69.2131801984952 115.410080869305
"7169" 1433.6 64.7433297815448 113.694997899066
"7170" 1433.8 61.7947723022575 109.555715596016
"7171" 1434 59.632685629487 104.916107080476
"7172" 1434.2 60.5632229821421 100.792039996666
"7173" 1434.4 61.7831305493554 96.4343399375816
"7174" 1434.6 62.7251436305324 91.1869817771045
"7175" 1434.8 64.1630872401566 85.2294035132357
"7176" 1435 64.7970874603027 79.3702313378447
"7177" 1435.2 66.2066383509314 73.1355551167555
"7178" 1435.4 69.5444754761217 69.1392873875674
"7179" 1435.6 74.6051850989998 67.6056154345654
"7180" 1435.8 80.7059345031537 66.2075465097449
"7181" 1436 87.2189288453173 63.9739202454053
"7182" 1436.2 94.1825124446387 61.6774135446107
"7183" 1436.4 99.7954594589066 59.2785365599768
"7184" 1436.6 100.711450175337 58.9337087513748
"7185" 1436.8 100.847689066458 60.6605353918072
"7186" 1437 100.965381370271 63.189726981004
"7187" 1437.2 102.776322647627 66.6518197061566
"7188" 1437.4 103.836789294025 71.0758085052441
"7189" 1437.6 103.915302100323 75.7051204752136
"7190" 1437.8 103.751296381254 81.2183710586224
"7191" 1438 104.773576853185 86.8687400585793
"7192" 1438.2 103.789448634851 91.2887989354246
"7193" 1438.4 101.869729417462 96.0110186726618
"7194" 1438.6 98.9975242979498 100.340723869281
"7195" 1438.8 95.6176514598341 103.957243208
"7196" 1439 91.553209879295 108.266921383398
"7197" 1439.2 87.8573870145114 112.474880031633
"7198" 1439.4 83.6807119332327 115.936324450086
"7199" 1439.6 78.921676457237 115.9413986231
"7200" 1439.8 72.918767808829 116.348054099161
"7201" 1440 67.8646326942675 115.802663307267
"7202" 1440.2 61.811803148287 114.970018374225
"7203" 1440.4 56.2763980044531 113.099106007136
"7204" 1440.6 53.1486090529741 110.047460154642
"7205" 1440.8 51.7512368022415 105.477128889914
"7206" 1441 49.2449712286957 100.425070411063
"7207" 1441.2 49.3347059552983 95.5993201146764
"7208" 1441.4 50.1166427179314 90.3054529948666
"7209" 1441.6 52.3045027862764 86.0081360583711
"7210" 1441.8 55.8861962076298 82.1105221989321
"7211" 1442 59.738978807631 78.5472266128652
"7212" 1442.2 63.3360159387177 75.3831904579244
"7213" 1442.4 67.5736142953798 74.1734128585928
"7214" 1442.6 73.0321245953027 73.013934696371
"7215" 1442.8 79.1108440357439 72.2722683335188
"7216" 1443 85.1561645501897 71.3326221111392
"7217" 1443.2 89.6109601063789 71.3739391265986
"7218" 1443.4 95.0708141200356 71.2683918245695
"7219" 1443.6 99.9352296986645 70.5289031896976
"7220" 1443.8 101.478334504859 71.3901490471181
"7221" 1444 101.59065230688 73.3271518455214
"7222" 1444.2 101.870142366872 75.8470357554115
"7223" 1444.4 102.280813732513 79.6542881828022
"7224" 1444.6 102.074800094487 83.6115447140526
"7225" 1444.8 101.843961374275 88.5778950121958
"7226" 1445 101.155491435297 93.2308679466112
"7227" 1445.2 98.9915851568063 97.2826011681012
"7228" 1445.4 96.8537198704343 102.190543172503
"7229" 1445.6 92.965273087365 106.88196696334
"7230" 1445.8 88.658024208387 109.06848525565
"7231" 1446 83.2748652530463 111.162283371425
"7232" 1446.2 77.8669582395619 112.371178101825
"7233" 1446.4 71.9836443629239 111.359117374143
"7234" 1446.6 65.1831443456766 109.081444313803
"7235" 1446.8 60.5972549435542 105.488281958984
"7236" 1447 58.3957024290688 100.658156352723
"7237" 1447.2 58.1055228177572 95.7509782476797
"7238" 1447.4 58.9811222517727 91.3613835152089
"7239" 1447.6 61.4618140700495 86.3486519498786
"7240" 1447.8 63.7592536883441 81.1107057601018
"7241" 1448 66.366468207133 77.0180384449234
"7242" 1448.2 70.0170949986522 75.0049562888283
"7243" 1448.4 74.5218531050087 74.5928639694196
"7244" 1448.6 78.5222575356108 75.529894613773
"7245" 1448.8 82.4043535332261 77.3113439474543
"7246" 1449 87.4841871425217 79.4116854463761
"7247" 1449.2 90.422303761846 82.6054577307705
"7248" 1449.4 94.390876983137 86.542018041575
"7249" 1449.6 97.0273132092853 90.7887121038492
"7250" 1449.8 98.2373394700396 94.543542835371
"7251" 1450 97.2959017518683 96.947041652128
"7252" 1450.2 96.3521471701649 101.403677014569
"7253" 1450.4 97.301645878162 103.4822526113
"7254" 1450.6 98.6466398391928 102.761619340017
"7255" 1450.8 98.780785240487 101.759594914673
"7256" 1451 100.496011910025 100.816285431412
"7257" 1451.2 102.472057426945 99.8328426026618
"7258" 1451.4 103.042175382445 98.7284002635686
"7259" 1451.6 104.717875673625 97.7938850170965
"7260" 1451.8 106.497339753025 96.3640787782021
"7261" 1452 106.686420890087 95.52648913035
"7262" 1452.2 107.918642219117 94.7165193865298
"7263" 1452.4 110.529882756171 93.6350215327131
"7264" 1452.6 113.191008046746 92.4630995699069
"7265" 1452.8 111.693186502892 92.4318446724365
"7266" 1453 110.472263997436 92.8165873078474
"7267" 1453.2 109.184176605452 92.7382487339854
"7268" 1453.4 107.572169365878 93.3297712018891
"7269" 1453.6 105.383846307012 94.3235862425517
"7270" 1453.8 103.642624472112 94.797157730375
"7271" 1454 101.529287780776 96.6168144366607
"7272" 1454.2 99.3730744498119 98.99160949355
"7273" 1454.4 96.880392055487 101.300034331721
"7274" 1454.6 93.1723077920723 103.669149122999
"7275" 1454.8 89.518006733599 106.68621500595
"7276" 1455 85.4845300162049 107.421181146335
"7277" 1455.2 80.346971345987 106.880545036289
"7278" 1455.4 74.8165050770971 103.845757729162
"7279" 1455.6 72.3245972578798 100.131104497441
"7280" 1455.8 70.6282939174343 94.6072399008711
"7281" 1456 70.9325887590783 88.8333122651152
"7282" 1456.2 73.0676391895304 84.373409905063
"7283" 1456.4 77.7984953568716 79.4794017470013
"7284" 1456.6 82.650781329908 75.115937857871
"7285" 1456.8 86.4521840739323 69.7494107883617
"7286" 1457 90.0423106126185 64.4114783767395
"7287" 1457.2 91.9186382124687 58.60766996655
"7288" 1457.4 92.7832140878264 53.1596424230326
"7289" 1457.6 92.1796081582511 47.3794396997519
"7290" 1457.8 92.1382894349729 42.4617139916229
"7291" 1458 92.0397679050153 42.2848762911764
"7292" 1458.2 91.5556713409441 42.14834824135
"7293" 1458.4 90.6915644379209 39.761030299667
"7294" 1458.6 89.772921543587 35.1989983953
"7295" 1458.8 89.1127655420403 33.6300098042315
"7296" 1459 90.0425963860298 34.0497213420643
"7297" 1459.2 91.5519819329293 34.2589767017481
"7298" 1459.4 92.2584924036662 35.9716558181292
"7299" 1459.6 93.7829287707767 38.5648823022491
"7300" 1459.8 95.6716735071897 41.8185007345986
"7301" 1460 98.7264882923441 45.4756099556464
"7302" 1460.2 102.601932966041 48.5979036127446
"7303" 1460.4 107.142515254487 51.07867682445
"7304" 1460.6 111.740457703859 52.8255547535164
"7305" 1460.8 115.412502149211 53.6023984885707
"7306" 1461 116.459770066179 53.1271030149687
"7307" 1461.2 117.503938277568 52.5127215693554
"7308" 1461.4 118.997513468551 51.6033090184773
"7309" 1461.6 119.566553636423 51.7185693631885
"7310" 1461.8 118.968678862381 53.0048084422686
"7311" 1462 119.466978188165 55.3607812886283
"7312" 1462.2 120.803890134398 58.5466440683129
"7313" 1462.4 122.332991446587 61.3530134896
"7314" 1462.6 121.309377954974 63.1468208495654
"7315" 1462.8 119.187076199418 65.160121201019
"7316" 1463 116.741856698057 67.5930622938756
"7317" 1463.2 113.848424423817 70.5084973520543
"7318" 1463.4 110.743260236592 73.9191035218974
"7319" 1463.6 107.753239901974 77.4737608127962
"7320" 1463.8 104.528641119329 79.36017390645
"7321" 1464 100.887887859645 80.7346895303973
"7322" 1464.2 96.690352736987 82.4511578217658
"7323" 1464.4 92.1806370831913 83.2733892782543
"7324" 1464.6 86.8318368525156 83.98458086175
"7325" 1464.8 82.4757604091842 82.2580981983261
"7326" 1465 80.1089941813789 78.7249247937608
"7327" 1465.2 80.1327452051324 74.50645751535
"7328" 1465.4 82.5389765886852 70.8533209863983
"7329" 1465.6 84.8732121579131 66.7398466245587
"7330" 1465.8 87.8951997158817 63.0101429357395
"7331" 1466 89.8421501524691 58.7905715403429
"7332" 1466.2 90.8127081005226 53.6925314051464
"7333" 1466.4 89.734913679887 48.5423754890864
"7334" 1466.6 88.5115577678982 44.3333361779033
"7335" 1466.8 88.1087733153105 40.0628313791559
"7336" 1467 88.163921980287 40.92536458375
"7337" 1467.2 89.3997534272597 42.28848178545
"7338" 1467.4 91.1074995501096 43.05284657145
"7339" 1467.6 93.9952496746233 43.9005966068318
"7340" 1467.8 95.636801427408 46.2276424150553
"7341" 1468 97.6708210793365 49.2235702531181
"7342" 1468.2 100.291270168565 52.2944121952862
"7343" 1468.4 102.541209277354 56.1468212130385
"7344" 1468.6 105.215909749694 60.3960199917258
"7345" 1468.8 106.889129496487 62.7091076815141
"7346" 1469 109.559682024882 64.6964389329237
"7347" 1469.2 112.955097168608 66.7909857228724
"7348" 1469.4 116.691570568142 68.3225434679057
"7349" 1469.6 117.998094570908 68.1226705613973
"7350" 1469.8 116.423899827657 68.0448451994143
"7351" 1470 114.786318954154 68.2804232353111
"7352" 1470.2 112.090385799217 68.8329426758419
"7353" 1470.4 108.309659387575 68.9347117257199
"7354" 1470.6 104.526081065853 69.9113967080839
"7355" 1470.8 100.796559440291 69.6486463128964
"7356" 1471 96.9850008546613 67.9034677676656
"7357" 1471.2 93.4425636631626 65.5895569622743
"7358" 1471.4 91.47909105812 62.279425947739
"7359" 1471.6 91.5194733755155 58.3747206984357
"7360" 1471.8 93.2199950919464 55.2052137434635
"7361" 1472 95.8168386765133 53.5125752219763
"7362" 1472.2 98.8245111013808 52.9845155718438
"7363" 1472.4 99.167251753739 52.2204065783282
"7364" 1472.6 99.5613038700405 49.3861547983071
"7365" 1472.8 98.9535482573051 46.1763190378773
"7366" 1473 98.9411853992209 42.3252975205555
"7367" 1473.2 98.7025337563987 39.0324376725382
"7368" 1473.4 100.075203994798 35.7733536330821
"7369" 1473.6 102.057203861292 31.6687654762556
"7370" 1473.8 104.889939112267 28.0583236020509
"7371" 1474 106.976662758341 24.9443499140318
"7372" 1474.2 106.71537926243 25.2886449615786
"7373" 1474.4 107.969094037866 26.2794921291539
"7374" 1474.6 110.166023691163 27.7844878168689
"7375" 1474.8 112.572210068773 30.2565610915393
"7376" 1475 115.724626999184 32.7515858525634
"7377" 1475.2 118.834764850334 35.2990783609246
"7378" 1475.4 120.526267914749 38.5355759918926
"7379" 1475.6 122.153997148307 43.0250811839244
"7380" 1475.8 123.587868962731 47.0564401761695
"7381" 1476 125.080372878755 51.4965917176085
"7382" 1476.2 125.653752575043 52.4269313775333
"7383" 1476.4 123.326954670014 55.0811687947773
"7384" 1476.6 121.715620471352 54.9332100583554
"7385" 1476.8 121.664824219513 54.5332733246544
"7386" 1477 121.804048676762 53.604265471525
"7387" 1477.2 122.69625051172 52.7952029171483
"7388" 1477.4 123.000968729315 52.857801757381
"7389" 1477.6 122.378146088077 53.442001280309
"7390" 1477.8 121.280785242892 53.5661570547517
"7391" 1478 120.627322022672 53.370165374076
"7392" 1478.2 120.513138734666 53.4536674095214
"7393" 1478.4 120.161819074436 52.792019925272
"7394" 1478.6 120.435352454609 52.5160149546457
"7395" 1478.8 120.590964360337 52.311215041875
"7396" 1479 120.773810100114 51.8786687826788
"7397" 1479.2 121.364066341539 52.1072459603935
"7398" 1479.4 121.952587956051 51.6323513168731
"7399" 1479.6 122.745398611332 52.2878228436828
"7400" 1479.8 123.361333058571 52.1722323271097
"7401" 1480 123.516438678817 52.4402015995125
"7402" 1480.2 123.57035856482 53.6575913481551
"7403" 1480.4 123.688397558643 53.9513100570812
"7404" 1480.6 123.360305443696 54.5365966498109
"7405" 1480.8 123.102569473128 54.1802339368731
"7406" 1481 122.912502150013 54.099894534631
"7407" 1481.2 122.660208572004 54.0142329637862
"7408" 1481.4 122.432042242896 54.5044208198863
"7409" 1481.6 122.383326185 54.7541696580311
"7410" 1481.8 122.512764273168 54.9136794576569
"7411" 1482 122.545529672909 54.8346072384155
"7412" 1482.2 122.493655955974 55.0611526453128
"7413" 1482.4 122.702604150104 55.6000606998978
"7414" 1482.6 122.863354050401 56.0272798786396
"7415" 1482.8 122.963288519612 55.93239321555
"7416" 1483 123.112152652437 56.4610788592
"7417" 1483.2 123.228216213623 56.2996769728907
"7418" 1483.4 123.368705732412 56.17444206445
"7419" 1483.6 123.394270545496 56.2040157020036
"7420" 1483.8 123.061102874722 56.4308361348239
"7421" 1484 122.368596514306 57.1639430302345
"7422" 1484.2 122.288648938937 57.954775045175
"7423" 1484.4 121.78842680058 57.951482230772
"7424" 1484.6 121.378794026329 58.5815206449237
"7425" 1484.8 121.002716217087 58.73506409755
"7426" 1485 121.086443684948 58.8901526048543
"7427" 1485.2 121.074363224521 58.7915128762862
"7428" 1485.4 120.751263062326 58.8518780380093
"7429" 1485.6 120.104171336795 58.8742176867962
"7430" 1485.8 119.520751945973 58.5415627418149
"7431" 1486 118.240126628514 58.6276398573554
"7432" 1486.2 117.704700535329 58.6787424817395
"7433" 1486.4 117.610086365379 58.5105749802203
"7434" 1486.6 117.485581126181 58.3259873880056
"7435" 1486.8 115.419406287014 57.3607999093875
"7436" 1487 115.063481807092 56.5368194875046
"7437" 1487.2 114.664904945112 55.604353328225
"7438" 1487.4 114.798845086258 54.1005087962212
"7439" 1487.6 114.289239789553 53.2433328372615
"7440" 1487.8 114.306031260317 52.0729988130178
"7441" 1488 114.185339912743 50.7340593675141
"7442" 1488.2 114.075673839763 49.8860041842259
"7443" 1488.4 113.610294094284 48.8795086477805
"7444" 1488.6 113.286027705996 47.8070637533379
"7445" 1488.8 112.843694809487 46.49248810845
"7446" 1489 112.853609904365 44.7693440147935
"7447" 1489.2 113.415437032666 43.8025120346423
"7448" 1489.4 113.671493196851 42.6868583476449
"7449" 1489.6 114.089330678647 41.6959384954626
"7450" 1489.8 114.224322337051 40.9051121834372
"7451" 1490 114.35090319759 39.9196098840103
"7452" 1490.2 114.351444774446 38.8946389649665
"7453" 1490.4 114.75099851516 38.6716465935136
"7454" 1490.6 114.718319951301 38.1719239761025
"7455" 1490.8 114.119212947216 38.0941919639669
"7456" 1491 113.073052607677 37.5836847405879
"7457" 1491.2 111.740843682454 37.0005811347615
"7458" 1491.4 110.008682025307 36.2550122041549
"7459" 1491.6 107.411597475372 34.5112391951535
"7460" 1491.8 104.246517852213 32.4481307019677
"7461" 1492 100.597491386148 30.1094859865005
"7462" 1492.2 96.1305071770815 27.0166799462473
"7463" 1492.4 91.7098883332794 24.4232576598368
"7464" 1492.6 87.0852226105155 21.4813803608357
"7465" 1492.8 82.1188617537155 18.4712390369214
"7466" 1493 78.3759921284013 15.2609069357214
"7467" 1493.2 76.3926916802754 11.3500821059596
"7468" 1493.4 76.4373275022831 8.05718405126067
"7469" 1493.6 77.5037617361957 7.39671350801795
"7470" 1493.8 76.9478144635385 6.58988826198093
"7471" 1494 75.2419935745164 4.47865308189117
"7472" 1494.2 72.7029626416617 3.44131126590145
"7473" 1494.4 69.294284582027 2.47272008271
"7474" 1494.6 65.0660002403155 1.53145944623571
"7475" 1494.8 60.9225269614338 1.48847844763085
"7476" 1495 56.1717342760987 1.96374306050294
"7477" 1495.2 51.308963479187 2.57973115275
"7478" 1495.4 48.0759195732057 4.41659527910625
"7479" 1495.6 44.3971930314444 6.00554907127978
"7480" 1495.8 40.2797019699972 7.5215834834602
"7481" 1496 36.4082972477995 7.80846401698125
"7482" 1496.2 34.355497100755 8.02011721722835
"7483" 1496.4 31.8043193378348 9.47895417768912
"7484" 1496.6 29.0640694182682 11.0052604917625
"7485" 1496.8 27.0713096143323 13.2958102504964
"7486" 1497 24.6805036447741 15.8970847559599
"7487" 1497.2 22.3418775023839 17.6652976096407
"7488" 1497.4 20.2829116396706 18.8895597650418
"7489" 1497.6 19.6934019169767 20.1336024524602
"7490" 1497.8 18.4377041921432 21.6426704302625
"7491" 1498 16.211833868476 23.5804436577742
"7492" 1498.2 14.403327826487 25.3586606123882
"7493" 1498.4 12.9373102266298 27.5417011641214
"7494" 1498.6 9.76374722310765 31.145888224019
"7495" 1498.8 9.0078636969 33.8887774523413
"7496" 1499 7.05514084448697 36.6605378369177
"7497" 1499.2 5.35054574521423 40.1285722007682
"7498" 1499.4 4.09193517454252 43.6579686937
"7499" 1499.6 2.78740072045841 47.5644187250072
"7500" 1499.8 2.71411691497751 50.9560900191481
"7501" 1500 1.86764332615968 53.1911031421227
"7502" 1500.2 1.77512950886533 54.809259011977
"7503" 1500.4 1.54066658485537 56.962274190371
"7504" 1500.6 1.36443177535473 59.1534643261401
"7505" 1500.8 0.931651692820309 60.2134893203859
"7506" 1501 0.520091794977856 60.7548401381318
"7507" 1501.2 0.304062909600004 59.8705335260283
"7508" 1501.4 0.550116815831791 60.1489193065965
"7509" 1501.6 0.43123350703563 61.4703175544721
"7510" 1501.8 0.462816462622561 62.92633100745
"7511" 1502 0.326844020451248 64.1581867563161
"7512" 1502.2 0.480447229013268 65.9871426285816
"7513" 1502.4 0.63787110383479 68.1489364909239
"7514" 1502.6 0.851558493452484 69.9901159263465
"7515" 1502.8 0.613295227640809 71.3523094924372
"7516" 1503 0.561611562626302 72.458962334491
"7517" 1503.2 0.645109396239033 73.2436763523632
"7518" 1503.4 0.701804502503357 74.4701188615893
"7519" 1503.6 1.29846771438778 76.6517325676277
"7520" 1503.8 1.68275947546315 78.8475641888547
"7521" 1504 2.23487271378383 81.0172928760984
"7522" 1504.2 3.04969674687158 83.239161869591
"7523" 1504.4 4.04935229021196 85.631150004925
"7524" 1504.6 4.73584378537405 88.208929150829
"7525" 1504.8 5.4372104716837 90.3306881710893
"7526" 1505 6.94162402490296 92.22443325483
"7527" 1505.2 7.19389971196315 93.7799762582119
"7528" 1505.4 7.6731548883894 94.9597406060964
"7529" 1505.6 9.25694047549502 97.4275383239177
"7530" 1505.8 11.0694097035106 100.192123635131
"7531" 1506 13.3426432581149 103.365079637322
"7532" 1506.2 15.5783801011816 105.548420095492
"7533" 1506.4 17.4881521128358 107.966081624369
"7534" 1506.6 18.5931710690066 109.042504877753
"7535" 1506.8 19.821728875559 109.75896144567
"7536" 1507 20.9552987920023 110.769686881927
"7537" 1507.2 21.7073196181381 111.438312357671
"7538" 1507.4 22.77684322458 112.46339071409
"7539" 1507.6 23.5400619362448 113.099713288481
"7540" 1507.8 24.0260939384404 113.73733202409
"7541" 1508 24.8018151166244 114.420302974217
"7542" 1508.2 25.5329587542121 114.405715859981
"7543" 1508.4 26.5296462450584 114.975933101736
"7544" 1508.6 26.1293476508073 115.324134247739
"7545" 1508.8 26.2152290337195 115.683795839601
"7546" 1509 26.208800642396 115.461933439155
"7547" 1509.2 25.9792661565342 115.77734106306
"7548" 1509.4 25.5229838180572 115.880702163165
"7549" 1509.6 25.3030022875515 115.926398991547
"7550" 1509.8 24.9318309249229 115.355548946309
"7551" 1510 24.7080460451507 114.866895021631
"7552" 1510.2 24.3771155077628 114.491301980234
"7553" 1510.4 23.8719535201712 114.098541943871
"7554" 1510.6 23.7614802131626 113.899477288247
"7555" 1510.8 23.4070394038231 113.80958095279
"7556" 1511 22.9486551481903 113.448900061747
"7557" 1511.2 22.8520249862412 112.95983615206
"7558" 1511.4 23.0439865176402 112.548399775998
"7559" 1511.6 22.9706741523066 111.466627561016
"7560" 1511.8 22.862357971559 110.52332623167
"7561" 1512 22.5828713863878 110.438551228132
"7562" 1512.2 22.4265503044088 110.475195136552
"7563" 1512.4 21.7415389912429 109.728627599044
"7564" 1512.6 20.940680382887 109.991328340614
"7565" 1512.8 20.3910746077965 110.250217480355
"7566" 1513 20.4730684840324 110.395121410745
"7567" 1513.2 20.1131455323279 110.357482235677
"7568" 1513.4 19.6987091374719 109.930455018709
"7569" 1513.6 19.3904202453051 109.506257814905
"7570" 1513.8 18.0967637417618 109.320647837087
"7571" 1514 17.6013332331198 108.54636837188
"7572" 1514.2 16.6554355710989 107.698713136659
"7573" 1514.4 15.510116817431 106.622008363926
"7574" 1514.6 14.3679716742079 104.644946255741
"7575" 1514.8 13.1846629903917 102.373013713521
"7576" 1515 12.2553076507142 101.101140490064
"7577" 1515.2 11.0013124854706 99.7662075785975
"7578" 1515.4 9.89264251465226 98.1202757512723
"7579" 1515.6 9.13908906677831 96.9661431209894
"7580" 1515.8 8.57140122035896 96.003452756814
"7581" 1516 7.79366762695038 94.7826316922671
"7582" 1516.2 6.86355649087721 92.9400775536573
"7583" 1516.4 6.31947042945335 90.1656584547567
"7584" 1516.6 5.18228958970436 87.8728712948804
"7585" 1516.8 4.52442441024728 85.1008061318839
"7586" 1517 3.02332628336931 83.1097364596223
"7587" 1517.2 3.63548016007373 80.726239071512
"7588" 1517.4 2.81878226238778 78.0351696596442
"7589" 1517.6 2.38374699828185 75.3897234902833
"7590" 1517.8 2.4060630237913 72.8381482867761
"7591" 1518 1.53834467588875 70.9828723456018
"7592" 1518.2 1.39267300251472 71.1220201017833
"7593" 1518.4 2.81891424330209 70.2696927015214
"7594" 1518.6 2.53242350018524 70.1021349036052
"7595" 1518.8 2.98164268409712 69.5173578697805
"7596" 1519 3.88048952937953 66.8760754904789
"7597" 1519.2 5.42437609428185 64.2280377049756
"7598" 1519.4 7.20675691279844 61.3380812267041
"7599" 1519.6 9.64436001867183 57.1084872686307
"7600" 1519.8 12.7028035799094 52.9236952734155
"7601" 1520 15.9168552559691 48.2088965341554
"7602" 1520.2 19.3798714754309 43.4725328441369
"7603" 1520.4 21.214337001527 39.63613597803
"7604" 1520.6 21.4661077733771 36.5158477285434
"7605" 1520.8 21.0400855648716 33.2441984522028
"7606" 1521 21.9281170034567 30.1184818467379
"7607" 1521.2 23.9686401909869 29.0633785610125
"7608" 1521.4 27.1859725129606 28.1658366209605
"7609" 1521.6 31.02207231164 26.9621878620826
"7610" 1521.8 35.5785599750933 25.7814550239606
"7611" 1522 40.6836540270536 25.5149212037833
"7612" 1522.2 45.6509164436667 26.3720880814669
"7613" 1522.4 50.2991636458847 28.2215639340068
"7614" 1522.6 53.6182544505859 31.6188733303236
"7615" 1522.8 55.4766083596826 35.2596490794065
"7616" 1523 57.3205405877369 39.055855711325
"7617" 1523.2 58.4118269773051 42.6494318232833
"7618" 1523.4 59.8012110628737 46.6258913965726
"7619" 1523.6 60.9270074744059 49.5378964562743
"7620" 1523.8 62.3074446356645 51.6019452410341
"7621" 1524 63.8102166133554 54.3372845963447
"7622" 1524.2 65.8744942802197 56.9794411853379
"7623" 1524.4 67.5167947014162 60.3136239402597
"7624" 1524.6 69.8756451997306 63.753322320034
"7625" 1524.8 72.755764386996 66.1053936401318
"7626" 1525 74.5835665274073 66.0869455761093
"7627" 1525.2 75.2388455263059 65.5126515118034
"7628" 1525.4 75.1342106002159 65.5533884845668
"7629" 1525.6 75.4129875582647 65.4282101912555
"7630" 1525.8 76.3765070130405 64.5369568065214
"7631" 1526 77.7668879858113 64.1262459980851
"7632" 1526.2 79.9147580286905 63.1783008152243
"7633" 1526.4 82.4441909680048 62.6192201559321
"7634" 1526.6 84.594431327846 61.7422188923859
"7635" 1526.8 87.0831864749602 61.7115369725571
"7636" 1527 89.8405284515843 62.4139360292243
"7637" 1527.2 92.4493898258459 62.1668659957192
"7638" 1527.4 94.3342015403631 63.1478615095872
"7639" 1527.6 94.7526013953588 65.3451862383603
"7640" 1527.8 96.6400004389229 68.6247684825654
"7641" 1528 97.2860221974954 72.1998743670088
"7642" 1528.2 98.166324777337 76.59572126375
"7643" 1528.4 98.0503732511218 80.9437383435326
"7644" 1528.6 97.8117559227302 85.383850451977
"7645" 1528.8 96.9570745875133 88.9348485942395
"7646" 1529 97.3023437626649 93.5786544595856
"7647" 1529.2 99.1093277911141 96.1146613555093
"7648" 1529.4 97.5760717035673 95.2241555587446
"7649" 1529.6 94.9480594892265 96.1489004560928
"7650" 1529.8 91.4794426843357 97.3693148202945
"7651" 1530 87.7359577296988 99.5348698894754
"7652" 1530.2 82.8954473351023 100.025788515976
"7653" 1530.4 78.3132172357238 99.23365834245
"7654" 1530.6 74.4621403487391 97.5620118251685
"7655" 1530.8 72.5750185273318 94.2586978818465
"7656" 1531 71.4622127651418 91.4192121563748
"7657" 1531.2 70.6387234256921 88.0180750401808
"7658" 1531.4 68.9872072556507 84.4405639927086
"7659" 1531.6 67.7354240058852 81.1205804157995
"7660" 1531.8 69.107258499568 78.7352540476257
"7661" 1532 71.4085133132348 78.1621151875239
"7662" 1532.2 73.885634516987 77.3372429641914
"7663" 1532.4 76.8419853065217 76.9092216035152
"7664" 1532.6 79.985896640837 76.309084469
"7665" 1532.8 82.697124251437 74.764430630625
"7666" 1533 85.3115522201894 73.8722242549004
"7667" 1533.2 87.8241547138778 73.3043201700954
"7668" 1533.4 90.632432706908 72.4205462440816
"7669" 1533.6 94.0953910693277 72.5671355317553
"7670" 1533.8 98.2652003068174 72.8514415874022
"7671" 1534 102.023658014891 72.5457566514454
"7672" 1534.2 103.559860971809 73.7686793306022
"7673" 1534.4 103.433472003763 74.5894833455534
"7674" 1534.6 103.653680218628 73.81852920795
"7675" 1534.8 104.084609856805 72.3558129583773
"7676" 1535 104.247809206621 70.0240040203071
"7677" 1535.2 104.193512258478 67.2258829287
"7678" 1535.4 104.339029239692 63.5290032425654
"7679" 1535.6 105.238873534128 59.7529105390782
"7680" 1535.8 106.715347228832 58.7341621921978
"7681" 1536 109.736965080965 56.6635247499848
"7682" 1536.2 113.093746544355 55.1251167222658
"7683" 1536.4 115.405832049978 54.1395483112446
"7684" 1536.6 116.718564303648 52.1215813206025
"7685" 1536.8 116.86073281778 49.6784396087172
"7686" 1537 117.031346935005 47.0145765560303
"7687" 1537.2 117.099276129743 44.7628677914116
"7688" 1537.4 115.612371087634 44.6309962804759
"7689" 1537.6 113.442801813572 44.3354247716873
"7690" 1537.8 111.049449712298 44.5729684318959
"7691" 1538 107.118546331433 44.872516793977
"7692" 1538.2 104.710715827015 44.2347810090611
"7693" 1538.4 102.294785002569 42.55600946055
"7694" 1538.6 100.146252936376 40.0944717515611
"7695" 1538.8 98.7988842232013 36.9470278642357
"7696" 1539 98.8748641110315 33.5985623248114
"7697" 1539.2 100.078531217271 30.4425491447608
"7698" 1539.4 101.650553297836 28.2476616683078
"7699" 1539.6 102.859592094959 25.9006423226444
"7700" 1539.8 103.653680218628 25.6743641727707
"7701" 1540 103.137868524641 25.7330353977682
"7702" 1540.2 103.60408404985 25.9577943111093
"7703" 1540.4 104.85148569257 26.0952722450055
"7704" 1540.6 106.698498155188 26.2528943707444
"7705" 1540.8 107.675335773646 26.4564868604734
"7706" 1541 107.223697099283 26.1384927996976
"7707" 1541.2 105.905532054069 25.6218550652591
"7708" 1541.4 104.820234782417 25.0329467415
"7709" 1541.6 102.702173485689 24.5133256802481
"7710" 1541.8 100.959450284719 24.7388027926018
"7711" 1542 98.3934670104013 24.00742398695
"7712" 1542.2 94.2050812610695 23.7600567422898
"7713" 1542.4 90.1475704857726 23.237859440501
"7714" 1542.6 86.3857935736617 21.9975651240859
"7715" 1542.8 83.4472206203399 19.5111605398912
"7716" 1543 82.7038507290333 16.3453893451562
"7717" 1543.2 83.9539552426652 13.2218080049599
"7718" 1543.4 83.8675966588169 13.6582925201459
"7719" 1543.6 82.3884828368038 13.1953201163361
"7720" 1543.8 79.7505113067345 14.0694204409203
"7721" 1544 77.1309213406023 15.8370503930077
"7722" 1544.2 73.3819380708656 18.2276883154646
"7723" 1544.4 69.5072038818434 20.5778730741876
"7724" 1544.6 65.3338651844869 21.0656595129398
"7725" 1544.8 61.5868273086082 19.4675604094955
"7726" 1545 59.141750723362 16.730034253575
"7727" 1545.2 58.6600112681321 12.4597624350145
"7728" 1545.4 59.731506075107 10.9304164398
"7729" 1545.6 61.6317530760158 9.63393616816154
"7730" 1545.8 64.8614309908327 8.44033741849205
"7731" 1546 67.8430880380147 7.34002518111666
"7732" 1546.2 71.035044739487 6.94014915881111
"7733" 1546.4 74.5443144849918 6.88466331157135
"7734" 1546.6 78.2348200632298 7.06400456395
"7735" 1546.8 83.231768200817 7.39522930455
"7736" 1547 87.7808623343693 8.54027772906764
"7737" 1547.2 91.737928096877 10.95334738338
"7738" 1547.4 95.9319715313841 13.994483410221
"7739" 1547.6 99.9861774892584 17.02622560815
"7740" 1547.8 104.073732185376 19.9520441501167
"7741" 1548 107.142515254487 23.2525839957911
"7742" 1548.2 110.027657635351 27.0220323777954
"7743" 1548.4 110.360751190207 30.0961490891369
"7744" 1548.6 110.792639822433 33.6170731658959
"7745" 1548.8 110.579605687358 37.6528729324241
"7746" 1549 110.035906680298 42.4003820356527
"7747" 1549.2 109.721152214134 47.6588033422603
"7748" 1549.4 109.513175227639 53.4883692006534
"7749" 1549.6 109.019570277566 59.2922457968184
"7750" 1549.8 106.511254213904 61.6252492086717
"7751" 1550 103.043095669701 63.3016887148607
"7752" 1550.2 99.8346396430779 64.3438802469409
"7753" 1550.4 96.5576837787888 64.029612255167
"7754" 1550.6 93.6985908943156 62.1892649638072
"7755" 1550.8 91.6962564120816 59.5607157898149
"7756" 1551 89.5124456336429 56.7745969843445
"7757" 1551.2 88.5424169562995 53.8051387173696
"7758" 1551.4 89.745450513388 51.0427289756035
"7759" 1551.6 90.1737317426051 50.73471267075
"7760" 1551.8 89.6624836000058 50.7469713512802
"7761" 1552 90.0877940291017 50.7508414689867
"7762" 1552.2 90.3188526767324 50.8007259931773
"7763" 1552.4 90.2307593879732 50.5860472261335
"7764" 1552.6 89.9032342191298 50.0140258725214
"7765" 1552.8 89.2049151360703 48.8598957095333
"7766" 1553 88.249285920118 47.0063935592315
"7767" 1553.2 88.4888519523105 45.98291158445
"7768" 1553.4 89.2715101109293 45.2687694847096
"7769" 1553.6 89.9679338535991 44.6905159844453
"7770" 1553.8 91.3164631194036 44.1817001211444
"7771" 1554 93.051963602796 43.0354746444954
"7772" 1554.2 92.9540439929066 43.1381551413161
"7773" 1554.4 91.6952825764136 42.4445103770876
"7774" 1554.6 89.9585753393524 41.3587496178635
"7775" 1554.8 87.7983225294584 39.5640672982071
"7776" 1555 85.4780329454869 36.611108760464
"7777" 1555.2 83.362018226035 33.2998458885462
"7778" 1555.4 83.084346210338 30.8839965475245
"7779" 1555.6 84.1421129837543 29.1069732110391
"7780" 1555.8 85.604725824487 27.7346122767786
"7781" 1556 86.6110975614492 27.1742497905821
"7782" 1556.2 89.0435325402013 26.4897896252929
"7783" 1556.4 92.2630010891602 26.3900726350589
"7784" 1556.6 96.025215122237 25.6246217054778
"7785" 1556.8 98.5335496222442 25.2553917362607
"7786" 1557 97.9423764823987 24.8167514074206
"7787" 1557.2 97.041746193836 23.0207203874123
"7788" 1557.4 95.1284105287441 21.4231430438071
"7789" 1557.6 92.7474981385937 19.4447351591927
"7790" 1557.8 90.7130783230341 17.9694229101198
"7791" 1558 88.4495568347597 18.7611020466773
"7792" 1558.2 85.9134628403025 20.8732809971053
"7793" 1558.4 82.2697220978693 23.0182460285971
"7794" 1558.6 78.6328543246652 23.820747438554
"7795" 1558.8 75.1414613536725 22.9843309142799
"7796" 1559 72.8431858281277 20.9103860838044
"7797" 1559.2 71.430326521967 17.59185554979
"7798" 1559.4 71.2030795053185 14.35094885715
"7799" 1559.6 71.9833597545761 11.7119983534054
"7800" 1559.8 73.021819432896 11.3039128693227
"7801" 1560 73.9454617098481 11.0910745938944
"7802" 1560.2 75.187224566336 10.844966225516
"7803" 1560.4 77.1726108777092 10.9176770267
"7804" 1560.6 80.5897993640703 10.8044377991444
"7805" 1560.8 84.0352101584287 11.4894045709209
"7806" 1561 87.9356287924967 13.129449403018
"7807" 1561.2 91.7294215750013 15.14079246935
"7808" 1561.4 94.6993800637299 17.9484638686416
"7809" 1561.6 96.4221664090103 21.2059437043051
"7810" 1561.8 98.1102691544587 25.3534751824217
"7811" 1562 99.6736114726851 29.824288081667
"7812" 1562.2 101.434026494929 34.6705577403635
"7813" 1562.4 104.478688255513 39.3891670799328
"7814" 1562.6 108.650160514587 43.2248286483
"7815" 1562.8 111.028819317812 47.100795083975
"7816" 1563 109.931905929419 51.085154492128
"7817" 1563.2 109.549679955487 56.7085174597962
"7818" 1563.4 110.80686313941 62.1276678015654
"7819" 1563.6 112.937103966038 67.6064459047805
"7820" 1563.8 115.413286278436 72.3681960242577
"7821" 1564 117.034141630865 77.1714570927567
"7822" 1564.2 119.123254899052 78.7004938628804
"7823" 1564.4 118.938173127991 77.8497226228109
"7824" 1564.6 117.460339633047 78.3190563531052
"7825" 1564.8 115.292723244417 78.8666601207065
"7826" 1565 112.443956932642 79.228386874381
"7827" 1565.2 109.203958709402 80.3253463904669
"7828" 1565.4 106.094820229017 81.3724472887239
"7829" 1565.6 103.092711846452 82.9414865029241
"7830" 1565.8 99.8361821700137 84.2022883320482
"7831" 1566 96.1138469052348 85.794648060866
"7832" 1566.2 92.5336745523415 86.46876641625
"7833" 1566.4 88.9954273493027 87.8151212322921
"7834" 1566.6 85.4844749562836 89.1673627708907
"7835" 1566.8 82.5705937992049 92.0032247791551
"7836" 1567 79.6427079891928 96.3319626107231
"7837" 1567.2 77.1320086602886 100.305980015371
"7838" 1567.4 75.1143370072887 104.798365771562
"7839" 1567.6 73.628701358375 109.72838685423
"7840" 1567.8 73.062130803487 114.345787132325
"7841" 1568 72.9799516387302 115.682995122247
"7842" 1568.2 70.8465759938671 117.283090448223
"7843" 1568.4 67.1085400510947 118.201664493496
"7844" 1568.6 62.7387380974296 117.572147921319
"7845" 1568.8 57.7509848364706 116.835976918409
"7846" 1569 52.1962290186755 117.572147921319
"7847" 1569.2 47.9947405874622 119.421416729719
"7848" 1569.4 43.8326979148229 120.035726561442
"7849" 1569.6 41.0385260600026 117.838177801692
"7850" 1569.8 40.102978331637 114.1069231367
"7851" 1570 39.9286089218554 109.770493967003
"7852" 1570.2 40.011125994362 104.249802250575
"7853" 1570.4 39.1117732546185 98.5799253017921
"7854" 1570.6 40.1527674490384 92.6097588301276
"7855" 1570.8 40.2312403426246 85.5890456602528
"7856" 1571 41.1047081087032 78.8110019093013
"7857" 1571.2 44.2479096503896 72.5603712416137
"7858" 1571.4 48.5453466510545 67.3730747962743
"7859" 1571.6 54.6813909528924 63.7302912665986
"7860" 1571.8 61.6564376703554 61.9742275020816
"7861" 1572 68.1200068452783 63.7322373579065
"7862" 1572.2 74.8423841894352 67.285187093131
"7863" 1572.4 80.2453986067887 71.1729045391655
"7864" 1572.6 85.3590518069478 75.8092009767065
"7865" 1572.8 87.8234754746665 80.7958077673346
"7866" 1573 91.6289722209369 86.43054817695
"7867" 1573.2 95.7494263551455 90.5568751517793
"7868" 1573.4 97.0984699619624 91.4083172136467
"7869" 1573.6 97.0400889617895 91.3700147352189
"7870" 1573.8 95.9387557926491 93.0515999043284
"7871" 1574 93.6169582412456 95.6655244491827
"7872" 1574.2 89.8587668909094 97.6851607156396
"7873" 1574.4 85.329306522313 100.80060615375
"7874" 1574.6 80.182270603287 103.57779820955
"7875" 1574.8 74.1714660122919 107.689832184316
"7876" 1575 66.7819333799994 110.173234525553
"7877" 1575.2 62.9639630949575 108.947193196471
"7878" 1575.4 61.4306228340783 105.277125139585
"7879" 1575.6 62.2583664887622 101.489936965344
"7880" 1575.8 62.5226529234329 98.1198204673554
"7881" 1576 63.404786819336 92.4517236138368
"7882" 1576.2 63.5684531976739 86.6698586473332
"7883" 1576.4 65.4078627952303 81.3911520214633
"7884" 1576.6 68.9165194671652 78.0657387579848
"7885" 1576.8 73.695595198487 74.6204297646911
"7886" 1577 77.9840930938409 71.474702673888
"7887" 1577.2 83.7365817359597 70.0140772049045
"7888" 1577.4 89.4383166006566 69.1470319220839
"7889" 1577.6 95.9615932634348 68.4413891046978
"7890" 1577.8 101.47900115 67.3696317116527
"7891" 1578 102.650054247784 67.8826513202743
"7892" 1578.2 102.225037667814 69.3845370201358
"7893" 1578.4 103.449854703634 72.4578281018379
"7894" 1578.6 104.696368129179 75.8960334981038
"7895" 1578.8 105.537010667159 78.4574327367776
"7896" 1579 105.406934929779 77.7519639252863
"7897" 1579.2 106.022640699041 75.7089671161821
"7898" 1579.4 106.779254256292 73.9301399952863
"7899" 1579.6 109.075393793077 72.3975946698731
"7900" 1579.8 111.918285954183 69.7474558912109
"7901" 1580 113.506396022718 66.7791868411551
"7902" 1580.2 113.971154967983 64.199737047992
"7903" 1580.4 113.872142886075 62.924725199076
"7904" 1580.6 115.546840288151 60.3169477724845
"7905" 1580.8 115.373293805319 59.102901269076
"7906" 1581 115.147102411306 59.7206114523724
"7907" 1581.2 113.450425844698 60.7542026362252
"7908" 1581.4 111.805265676255 62.1073687367357
"7909" 1581.6 109.991423268106 63.2628544419942
"7910" 1581.8 107.595942400382 63.9723038725026
"7911" 1582 104.653826440043 64.6960016532978
"7912" 1582.2 101.030439875703 65.6962925855446
"7913" 1582.4 97.2774384887816 65.1580031951464
"7914" 1582.6 93.2839875940624 64.3216572913274
"7915" 1582.8 89.0652513194584 63.2011383471786
"7916" 1583 85.8184512029739 60.0134365077587
"7917" 1583.2 82.222138072779 56.4072463834898
"7918" 1583.4 79.2595241345703 51.6342567846444
"7919" 1583.6 78.6402031270058 46.2797639463085
"7920" 1583.8 80.5080522921441 41.1109960317786
"7921" 1584 84.0228747352584 39.70238092615
"7922" 1584.2 86.9701935203758 41.8107537942
"7923" 1584.4 91.4456227600664 44.1940360533519
"7924" 1584.6 95.9981911824503 47.7003948459592
"7925" 1584.8 98.8300546934314 49.1500712301444
"7926" 1585 98.6259383883759 48.4140162510333
"7927" 1585.2 99.0911246780374 47.6057258128307
"7928" 1585.4 101.859422200187 45.99565099755
"7929" 1585.6 106.722428339908 44.6318633004237
"7930" 1585.8 111.12278320307 43.7818240988389
"7931" 1586 110.329596669331 43.9872649910326
"7932" 1586.2 109.210690900865 43.0063649290581
"7933" 1586.4 107.63872903057 41.3542581581167
"7934" 1586.6 105.009281102676 40.158933946977
"7935" 1586.8 101.266987700863 37.7566401069867
"7936" 1587 98.2397724058383 35.5486436386257
"7937" 1587.2 95.3708344500435 33.011545019516
"7938" 1587.4 92.2983329316536 30.8336261730333
"7939" 1587.6 90.003455221543 28.1030857686322
"7940" 1587.8 89.2087077222539 23.9938187884937
"7941" 1588 91.0330284093331 19.7838185668731
"7942" 1588.2 93.915778686887 17.0626239312929
"7943" 1588.4 93.4743027316024 17.1783635992096
"7944" 1588.6 92.6023958412536 17.7226468576167
"7945" 1588.8 91.9207384687517 18.5894265332441
"7946" 1589 90.0850467273051 21.0078712661318
"7947" 1589.2 88.704900573617 24.10424352651
"7948" 1589.4 86.6036504473716 28.4380448699019
"7949" 1589.6 83.729671215287 32.1060508862357
"7950" 1589.8 80.4383364029581 33.9613154148923
"7951" 1590 77.0014875098932 33.9481472715437
"7952" 1590.2 73.2301927858339 32.4726339978888
"7953" 1590.4 69.6994413047954 29.6782487154827
"7954" 1590.6 68.5741315443658 26.0225675136773
"7955" 1590.8 67.648205399883 22.117954598455
"7956" 1591 68.0735986928619 18.6847379511062
"7957" 1591.2 69.2150528046216 17.8251338027481
"7958" 1591.4 70.3246173806084 16.0304083075107
"7959" 1591.6 71.5181353435243 15.1374587911556
"7960" 1591.8 70.4325796659444 15.72680547195
"7961" 1592 68.83989669314 16.0621900209092
"7962" 1592.2 67.0170705769155 17.3920287557357
"7963" 1592.4 64.5285500526256 19.6053891632866
"7964" 1592.6 60.7654690181928 22.2988438770676
"7965" 1592.8 56.220151630616 24.7676792848532
"7966" 1593 51.246695276955 27.533801953567
"7967" 1593.2 46.2116866474203 28.8653868490833
"7968" 1593.4 40.7089926028536 28.7125138918833
"7969" 1593.6 36.3906726335837 26.7279051070145
"7970" 1593.8 33.5128370756536 23.24305920095
"7971" 1594 32.8088379926997 20.0731137497904
"7972" 1594.2 32.7181061039045 16.117387477983
"7973" 1594.4 33.5353296519978 14.9873656246239
"7974" 1594.6 35.2572342667829 14.1161796728786
"7975" 1594.8 38.1445284613632 13.2564100037954
"7976" 1595 42.0321210545639 12.0225761244115
"7977" 1595.2 46.3092768868239 11.4355618635913
"7978" 1595.4 50.8188620788448 10.8026870610868
"7979" 1595.6 55.4150388189063 10.4502227556919
"7980" 1595.8 60.5540883858506 10.279741264647
"7981" 1596 65.8370169039441 10.3289341498643
"7982" 1596.2 69.9317096670306 12.4355842817461
"7983" 1596.4 74.8723771322754 14.58025829295
"7984" 1596.6 79.6329401201666 16.9327207896684
"7985" 1596.8 84.3079869453105 18.8029990469794
"7986" 1597 87.1311905122442 22.4873522685131
"7987" 1597.2 87.9858066974575 26.9524765447735
"7988" 1597.4 87.819317349407 31.90840799157
"7989" 1597.6 88.564839819814 37.2361734219126
"7990" 1597.8 88.699476150351 41.3775519069888
"7991" 1598 87.3261217308998 45.4809319581702
"7992" 1598.2 85.6196986192779 49.81747492755
"7993" 1598.4 84.6764125474506 56.2555110569045
"7994" 1598.6 85.0612800540396 61.65238969745
"7995" 1598.8 84.9390123330142 67.4986221818863
"7996" 1599 84.3754624850005 72.8234777523013
"7997" 1599.2 85.714748587829 77.9856582825026
"7998" 1599.4 88.309618791137 82.000417271425
"7999" 1599.6 90.9569631280039 86.9779110957381
"8000" 1599.8 94.0250113707979 91.4214006031853
"8001" 1600 93.7173647543514 93.88310484045
"8002" 1600.2 90.3810473627869 96.5137936456
"8003" 1600.4 86.2696016770903 100.985064432686
"8004" 1600.6 80.963820281446 105.812207730155
"8005" 1600.8 76.0231842068919 109.490991576066
"8006" 1601 69.910645438362 111.215076363
"8007" 1601.2 64.3652776901966 110.387836409119
"8008" 1601.4 60.5893242327836 108.169600904204
"8009" 1601.6 60.0228548497701 105.066167517038
"8010" 1601.8 61.3846671562298 102.649640969407
"8011" 1602 62.1511506167112 100.592727506342
"8012" 1602.2 63.3777708199266 98.3408012001827
"8013" 1602.4 63.280045760698 95.7677198518032
"8014" 1602.6 61.5436365544036 92.0535835702555
"8015" 1602.8 60.630392051612 87.7545371812714
"8016" 1603 62.8328120106566 85.1133838582178
"8017" 1603.2 65.5558580167171 85.2095938063925
"8018" 1603.4 69.6088781107438 85.2804947374638
"8019" 1603.6 73.5570919663598 86.1487696329585
"8020" 1603.8 78.7933165666712 87.5905052644763
"8021" 1604 83.2199186903693 89.3788123515214
"8022" 1604.2 86.7760981210039 92.5972878063737
"8023" 1604.4 90.4315168211427 95.242671713909
"8024" 1604.6 94.5511922031024 96.6514773025654
"8025" 1604.8 96.7170524759498 97.9339223530326
"8026" 1605 97.0904355127764 97.0947779325026
"8027" 1605.2 98.587578600012 94.351278271875
"8028" 1605.4 101.080583094877 90.8612728686788
"8029" 1605.6 103.281044060092 86.9572533236054
"8030" 1605.8 104.498782434292 82.1825739680296
"8031" 1606 105.580327636309 78.6055256219669
"8032" 1606.2 105.386289828349 75.1067474464241
"8033" 1606.4 105.510798347366 73.090405855769
"8034" 1606.6 105.932540144037 70.0072240594087
"8035" 1606.8 106.17744601967 69.0595275838109
"8036" 1607 106.670693498211 68.1121507193638
"8037" 1607.2 108.812944894411 66.0432050612861
"8038" 1607.4 112.125058731126 63.656973817597
"8039" 1607.6 113.959743898132 63.7810298136136
"8040" 1607.8 117.66469225775 63.5733590938447
"8041" 1608 120.177924101428 62.155488553772
"8042" 1608.2 119.758458784382 61.65238969745
"8043" 1608.4 118.349962242949 62.5000506460269
"8044" 1608.6 117.857565495912 63.834014190825
"8045" 1608.8 117.198216435116 64.0531101316396
"8046" 1609 115.903327837337 64.64615177595
"8047" 1609.2 115.036456176795 65.6195735974372
"8048" 1609.4 113.616846224923 66.9980434251808
"8049" 1609.6 112.293236093832 69.5585133963207
"8050" 1609.8 110.978732683868 71.8493182338483
"8051" 1610 108.791670018419 73.0865527603398
"8052" 1610.2 106.148463434641 74.0210532110782
"8053" 1610.4 103.417744611887 75.0215729146109
"8054" 1610.6 100.210284538938 75.8275233800031
"8055" 1610.8 96.9356762208688 75.3368356237772
"8056" 1611 93.8733982370976 73.4803147008703
"8057" 1611.2 90.7688621136374 70.6325485512597
"8058" 1611.4 89.9656280805922 67.4856999063974
"8059" 1611.6 90.9134938073631 64.595419599888
"8060" 1611.8 92.9125021468059 64.3430416021914
"8061" 1612 95.0919863260316 65.5026498174053
"8062" 1612.2 97.5560874101536 66.9294465854115
"8063" 1612.4 100.183144349418 68.8699261537603
"8064" 1612.6 103.22170405175 69.6480476562658
"8065" 1612.8 105.280774134267 71.7942580585856
"8066" 1613 106.094131680762 74.64659105945
"8067" 1613.2 106.850388698776 78.3131204909169
"8068" 1613.4 106.126787862504 81.8740115431655
"8069" 1613.6 104.105080096613 85.9873450657399
"8070" 1613.8 103.243432685263 90.8915392124845
"8071" 1614 103.46109242338 95.4765843220078
"8072" 1614.2 105.430590815107 99.3584203633054
"8073" 1614.4 105.303321172055 100.574535551789
"8074" 1614.6 103.135852956112 100.988512496975
"8075" 1614.8 101.23430099478 103.61943434017
"8076" 1615 99.9081371298937 106.993904220653
"8077" 1615.2 96.8487188357369 109.498440447775
"8078" 1615.4 92.4832221331211 111.834802202706
"8079" 1615.6 87.5267495010236 112.735882641487
"8080" 1615.8 83.4362882012721 115.830165648388
"8081" 1616 79.203568113012 118.237677834375
"8082" 1616.2 76.2167834905869 122.346138559125
"8083" 1616.4 73.1193469423902 124.429957235797
"8084" 1616.6 69.6957200186298 123.065460420236
"8085" 1616.8 65.0804794264869 122.410290603664
"8086" 1617 60.1598914808095 121.027301091668
"8087" 1617.2 55.2134662230124 120.998621740416
"8088" 1617.4 50.2875775546774 120.902793386831
"8089" 1617.6 45.779579468111 118.708144360158
"8090" 1617.8 42.1272605368394 114.95952402163
"8091" 1618 40.4120422759343 110.236488288292
"8092" 1618.2 40.0654229425048 105.048290464521
"8093" 1618.4 41.5211123185304 100.318724006054
"8094" 1618.6 44.3816023033789 95.8336122785986
"8095" 1618.8 46.2671680549824 90.5889731136289
"8096" 1619 48.2907128449916 84.6196465577817
"8097" 1619.2 50.1646552970762 78.6128708344232
"8098" 1619.4 54.3952717508264 73.9692984088583
"8099" 1619.6 60.0815716059439 70.9323932056396
"8100" 1619.8 65.8461450865304 68.1788464173326
"8101" 1620 71.3317727981975 67.7002584428184
"8102" 1620.2 76.5861932535659 66.198348687871
"8103" 1620.4 81.1497236396507 64.4418818762431
"8104" 1620.6 84.0629187345137 61.158737439825
"8105" 1620.8 86.4413356978835 57.5197680168207
"8106" 1621 90.0692483393365 54.4861879832774
"8107" 1621.2 93.5418634872437 54.0173495490041
"8108" 1621.4 95.9781184215652 56.5904115965413
"8109" 1621.6 99.3286463388653 60.2803204757338
"8110" 1621.8 102.391532291987 64.6591071113059
"8111" 1622 102.130858890505 68.7047258609057
"8112" 1622.2 100.768630147275 74.3968760150562
"8113" 1622.4 99.9805117207565 80.0298239254891
"8114" 1622.6 98.945598100779 86.0517479290208
"8115" 1622.8 96.9421142273075 91.01673689295
"8116" 1623 95.2247952807582 96.930847482933
"8117" 1623.2 92.2807963467073 102.019055443975
"8118" 1623.4 88.7834709279214 108.089638875327
"8119" 1623.6 84.638692622112 109.511179860875
"8120" 1623.8 80.2171111450119 108.466547986675
"8121" 1624 74.6491258141185 106.387844541239
"8122" 1624.2 68.330151772837 103.682898367625
"8123" 1624.4 62.4768333961903 100.134054149687
"8124" 1624.6 57.9925264662167 95.9334617326257
"8125" 1624.8 55.3447075520597 90.5025278550954
"8126" 1625 56.2783994058656 86.1819440960665
"8127" 1625.2 59.3377970318145 83.600421663269
"8128" 1625.4 63.6101752254606 81.7102603756868
"8129" 1625.6 67.9364375463174 81.0476063365602
"8130" 1625.8 73.1767052331913 80.2558100361326
"8131" 1626 79.2493304546507 80.2134949390965
"8132" 1626.2 85.8379304159206 79.750811662127
"8133" 1626.4 92.6926165278142 79.9403962667318
"8134" 1626.6 98.7336958518321 82.243452579304
"8135" 1626.8 103.257266965154 84.9312172505654
"8136" 1627 101.873243241532 83.9220419247136
"8137" 1627.2 102.692568026602 82.5174063300385
"8138" 1627.4 102.86162955354 81.3783651396605
"8139" 1627.6 103.744547269 80.4756891817449
"8140" 1627.8 103.518884181394 79.9982241727296
"8141" 1628 104.419710535978 77.2054559321224
"8142" 1628.2 104.686622523102 73.697668109309
"8143" 1628.4 105.980108089662 69.6336320046
"8144" 1628.6 107.238333398268 67.3567563111769
"8145" 1628.8 108.980112838591 66.7664332258109
"8146" 1629 111.888452925345 66.5705923212332
"8147" 1629.2 113.666106342996 67.9111754954586
"8148" 1629.4 115.161495783335 68.9559407255839
"8149" 1629.6 117.411425572005 69.4268440312446
"8150" 1629.8 119.113339804174 69.5414097315065
"8151" 1630 119.524710116753 69.2638968363261
"8152" 1630.2 119.338967231076 69.2971750050482
"8153" 1630.4 119.548415327092 70.3353054682395
"8154" 1630.6 119.000313420892 72.1316551974672
"8155" 1630.8 118.359625953176 74.3388111211097
"8156" 1631 118.508832424771 77.7326040603983
"8157" 1631.2 118.267867900233 81.2257421977042
"8158" 1631.4 116.895772840313 84.7754773180078
"8159" 1631.6 115.881182759727 89.3206051157516
"8160" 1631.8 114.879594291157 93.6753970181674
"8161" 1632 112.257999860667 95.7532924520975
"8162" 1632.2 109.009461519431 98.724591394974
"8163" 1632.4 104.736372270253 102.053794548861
"8164" 1632.6 100.392193015537 105.097473322652
"8165" 1632.8 95.5842264472562 106.274633967335
"8166" 1633 91.3112737218175 107.661103991484
"8167" 1633.2 87.0369995582666 109.993064355552
"8168" 1633.4 82.5704313724369 113.2661218721
"8169" 1633.6 76.9339887885358 116.206595917755
"8170" 1633.8 71.7121596222096 116.709670876143
"8171" 1634 66.1099921491172 115.200211004631
"8172" 1634.2 62.084192838137 111.148194444225
"8173" 1634.4 59.4085366897177 105.872852477258
"8174" 1634.6 59.5280768303127 100.939454069005
"8175" 1634.8 61.1910080411869 94.72390610505
"8176" 1635 64.470050100396 88.8174509405045
"8177" 1635.2 68.841257518908 83.05460370545
"8178" 1635.4 74.5704313715818 79.1624933583465
"8179" 1635.6 80.1408270004954 78.8322439906957
"8180" 1635.8 85.9203658419956 80.7768845011914
"8181" 1636 91.5929264150976 83.3189747118172
"8182" 1636.2 97.5160408104697 83.1787031606483
"8183" 1636.4 103.14356822759 83.1574989651039
"8184" 1636.6 103.642624472112 81.98449300505
"8185" 1636.8 103.11096685488 82.6223736181286
"8186" 1637 102.95190464141 85.1304747375141
"8187" 1637.2 102.36204343222 88.4534791192086
"8188" 1637.4 102.090090614366 93.1483921366655
"8189" 1637.6 101.798076174566 98.1340458432921
"8190" 1637.8 99.5505243288651 102.218856109622
"8191" 1638 96.5626213917656 104.474569354655
"8192" 1638.2 92.563332203562 106.628887647
"8193" 1638.4 87.5809270436427 109.71548036686
"8194" 1638.6 82.2535953283148 112.66642966363
"8195" 1638.8 76.8869992909828 114.317228737256
"8196" 1639 70.7426765571793 114.114272798104
"8197" 1639.2 67.1729553635192 110.921042489676
"8198" 1639.4 66.0905032118481 108.059240640061
"8199" 1639.6 65.968596508277 106.64417494272
"8200" 1639.8 65.7784854768266 105.665860126525
"8201" 1640 64.4264702402978 102.960797445355
"8202" 1640.2 63.5531263852092 98.4232901202555
"8203" 1640.4 64.0612804623887 93.2791201657982
"8204" 1640.6 66.3808090664051 89.2309028020227
"8205" 1640.8 69.1079793694343 85.9042092672921
"8206" 1641 72.9486580509913 84.2105669723935
"8207" 1641.2 77.7614784329491 83.1611223275887
"8208" 1641.4 82.7041257000133 81.1705115575026
"8209" 1641.6 88.2200288267012 79.3942973343964
"8210" 1641.8 92.215179050894 77.988714080242
"8211" 1642 95.5215268400179 79.5242079423836
"8212" 1642.2 98.9535482573052 82.3939440591483
"8213" 1642.4 101.605529670671 86.531444328702
"8214" 1642.6 102.627443170125 89.9591459605965
"8215" 1642.8 101.732947757185 92.0875065285103
"8216" 1643 100.619456253666 96.5665478818987
"8217" 1643.2 100.167909838769 100.737889043104
"8218" 1643.4 101.60188615822 100.548233987338
"8219" 1643.6 103.863531759012 99.236897176289
"8220" 1643.8 105.181437245092 96.5856803338071
"8221" 1644 106.321158877919 92.9082158549161
"8222" 1644.2 107.564824851154 88.857569698309
"8223" 1644.4 107.548582174359 85.1892720287449
"8224" 1644.6 107.557146494851 82.1709516876954
"8225" 1644.8 108.951282339496 78.5275622645571
"8226" 1645 110.434267735648 73.6581490966018
"8227" 1645.2 112.973477758706 69.3131270140476
"8228" 1645.4 116.637984108769 66.5472641924115
"8229" 1645.6 119.772820730179 65.0022020395141
"8230" 1645.8 122.364824363243 61.9869331086895
"8231" 1646 122.384312799267 58.9004605455941
"8232" 1646.2 122.399505208062 59.381589312375
"8233" 1646.4 122.729102899248 60.3339168106845
"8234" 1646.6 122.76610170462 60.6721313177642
"8235" 1646.8 122.378711050748 60.7578613428196
"8236" 1647 122.022762069425 61.0779887262597
"8237" 1647.2 120.940025085582 61.0681338552776
"8238" 1647.4 120.597299004287 60.9140576251761
"8239" 1647.6 120.127984513383 60.5750784592109
"8240" 1647.8 119.544219056599 60.191750092019
"8241" 1648 118.266368466685 59.8194517264241
"8242" 1648.2 117.155737399168 58.9438551865872
"8243" 1648.4 116.503947901941 58.4156152850256
"8244" 1648.6 114.977245477689 56.7391513426223
"8245" 1648.8 113.729443285278 55.2145549817413
"8246" 1649 112.798600733911 53.4721750314585
"8247" 1649.2 112.226067024362 52.132863258475
"8248" 1649.4 112.642476707546 51.1702079017651
"8249" 1649.6 112.743843642139 50.2009528540856
"8250" 1649.8 113.256538846228 48.78558246645
"8251" 1650 113.650941472142 48.8887378911093
"8252" 1650.2 114.016416074077 49.1399994719244
"8253" 1650.4 113.772408696417 49.8075049520804
"8254" 1650.6 113.253010264718 50.0872891639757
"8255" 1650.8 112.810644493226 50.5353131613587
"8256" 1651 111.571397677156 50.2948790354161
"8257" 1651.2 110.45802265046 50.1095714707714
"8258" 1651.4 109.167358966646 49.9710243137642
"8259" 1651.6 107.27471651953 49.74103844895
"8260" 1651.8 104.879319734169 50.2830425699318
"8261" 1652 102.506913306791 50.7920400297
"8262" 1652.2 100.524884406534 50.9018728202117
"8263" 1652.4 98.7843373772813 50.4089646871836
"8264" 1652.6 96.9828480358957 49.0896667182717
"8265" 1652.8 96.3987406792887 47.9289667580017
"8266" 1653 95.8107902274693 46.450211295065
"8267" 1653.2 95.1981921620981 44.7302026296167
"8268" 1653.4 95.6587107222726 42.7423233771375
"8269" 1653.6 95.6157667723779 40.3879929766227
"8270" 1653.8 94.777290264087 38.5594735794643
"8271" 1654 92.3827948509869 37.8792293625056
"8272" 1654.2 89.5455411660133 35.4024937571868
"8273" 1654.4 86.896993190287 31.9094999412643
"8274" 1654.6 85.6382621748105 28.2638867168324
"8275" 1654.8 86.0716795785156 24.3422885598643
"8276" 1655 87.3318127127417 20.2480952910255
"8277" 1655.2 90.1515924819314 17.3050772060055
"8278" 1655.4 92.8859807194681 15.3193846190349
"8279" 1655.6 92.4327410821312 14.1025303017
"8280" 1655.8 90.935962172807 12.08842909059
"8281" 1656 88.3696115956046 10.5523556216265
"8282" 1656.2 86.1934750857223 8.07941072574411
"8283" 1656.4 83.1865973166504 5.24618831006538
"8284" 1656.6 79.7225564423441 3.09294750906429
"8285" 1656.8 77.2939097712066 2.51115262989392
"8286" 1657 75.0809285483 3.24694303137056
"8287" 1657.2 72.0616488930334 3.2487473417335
"8288" 1657.4 68.274862016419 4.26133368194999
"8289" 1657.6 64.5541162281674 4.50167518682629
"8290" 1657.8 61.4578157180513 2.9482912030292
"8291" 1658 59.4408012690598 0.506298908008243
"8292" 1658.2 60.9159214237147 1.46875342418762
"8293" 1658.4 60.7768806929557 2.02795532285625
"8294" 1658.6 60.9274590082782 1.5608580918511
"8295" 1658.8 61.403925879584 0.914454861697564
"8296" 1659 61.9806480505804 1.55033895029579
"8297" 1659.2 61.7939170947811 1.65724776886176
"8298" 1659.4 62.0565833522417 1.4887085855632
"8299" 1659.6 62.7718536313758 1.94346824292222
"8300" 1659.8 63.2524821723441 2.69620578680714
"8301" 1660 63.7194717659424 3.22452204153416
"8302" 1660.2 64.0784539289415 3.68999030655606
"8303" 1660.4 64.8149116608908 4.70231336618077
"8304" 1660.6 66.1241276970612 5.88466285617772
"8305" 1660.8 67.8938065925164 7.86583821200882
"8306" 1661 70.3080982201763 10.2909102705422
"8307" 1661.2 73.4225289932637 12.9439239695228
"8308" 1661.4 76.7289847014013 16.1271870265214
"8309" 1661.6 80.7976360155727 18.73330696355
"8310" 1661.8 85.2002831722946 21.7425033309981
"8311" 1662 89.6325558687345 23.5634365204946
"8312" 1662.2 93.5170546827888 25.1010905832707
"8313" 1662.4 96.9052570130477 27.4173005400715
"8314" 1662.6 98.6244912215337 31.6213068630715
"8315" 1662.8 101.194798205217 36.1511834474095
"8316" 1663 105.559946446978 39.9130205324069
"8317" 1663.2 109.919756523092 42.2616619683974
"8318" 1663.4 111.098500401262 44.79814616615
"8319" 1663.6 112.558635831737 48.4225091931
"8320" 1663.8 114.959050502298 53.4344240337615
"8321" 1664 116.132341321156 58.333664623772
"8322" 1664.2 114.718319951301 62.1813992244839
"8323" 1664.4 112.057549252615 66.798785938232
"8324" 1664.6 109.177977707181 72.0655438516277
"8325" 1664.8 105.58552645204 75.052240792371
"8326" 1665 102.099036993078 76.9324848796109
"8327" 1665.2 98.1396091050261 78.627380709437
"8328" 1665.4 93.2933999187995 80.1381880636286
"8329" 1665.6 88.7853838920133 82.35393598495
"8330" 1665.8 83.7895420094339 83.0788424117907
"8331" 1666 79.9092022015852 81.7624632338786
"8332" 1666.2 76.3110515819107 78.3302247456534
"8333" 1666.4 74.9727963840815 74.1352929931392
"8334" 1666.6 75.1688203578321 70.6562235667553
"8335" 1666.8 76.5095107215396 68.3573439606079
"8336" 1667 77.0016240323921 66.0925144529069
"8337" 1667.2 77.3903981024004 62.4780016618154
"8338" 1667.4 79.1700611805396 58.2797977030816
"8339" 1667.6 80.8109412136761 54.3306702495716
"8340" 1667.8 83.9213630496 51.9809596044457
"8341" 1668 87.0750606128815 51.210161592684
"8342" 1668.2 91.1523042783985 50.5493711208704
"8343" 1668.4 93.8151282330147 50.1409144712555
"8344" 1668.6 93.6828497607255 50.0916644975739
"8345" 1668.8 93.4117464763789 48.9456859013554
"8346" 1669 92.861924284296 48.0107945242773
"8347" 1669.2 93.1082908656379 49.5643692295443
"8348" 1669.4 94.219841596487 51.5634822674222
"8349" 1669.6 95.6476152589565 54.6961162573239
"8350" 1669.8 98.7840062458853 58.0518860797805
"8351" 1670 101.474970977098 61.7036855643571
"8352" 1670.2 103.937073298195 66.6991138339234
"8353" 1670.4 105.407373650791 70.4054742722022
"8354" 1670.6 104.828993116226 72.5423723478457
"8355" 1670.8 102.55208275072 76.1610437029758
"8356" 1671 100.436606085157 81.1165512516717
"8357" 1671.2 99.5676146995396 85.5656090770026
"8358" 1671.4 99.7342583729611 90.1271744264845
"8359" 1671.6 99.6568987088259 95.0944286962297
"8360" 1671.8 96.7139113301895 96.8379116888095
"8361" 1672 92.2452867262187 99.3998921475354
"8362" 1672.2 88.5404698321345 102.410157903942
"8363" 1672.4 84.499330455212 106.40594791775
"8364" 1672.6 79.1346515555559 108.172113792528
"8365" 1672.8 74.1471416133844 107.636771214181
"8366" 1673 69.796621847262 105.058754982425
"8367" 1673.2 67.4570630877283 102.152741102778
"8368" 1673.4 66.788529786096 99.2649278109682
"8369" 1673.6 66.1567877379916 96.4514406466197
"8370" 1673.8 65.8150656606888 93.3659314187298
"8371" 1674 66.7095480387613 90.3233971534367
"8372" 1674.2 66.9254444769245 86.9151008537893
"8373" 1674.4 66.1041130417701 82.99090663995
"8374" 1674.6 65.6500367940268 79.4802400564633
"8375" 1674.8 67.6600872127925 76.9503015950333
"8376" 1675 70.7873149135852 75.4120932930482
"8377" 1675.2 73.7508793638688 75.4132721023773
"8378" 1675.4 77.4627462908763 75.9492806025518
"8379" 1675.6 80.9204233246185 76.9363329403184
"8380" 1675.8 85.8992011648653 78.0845110541392
"8381" 1676 90.799133863487 79.4842155603184
"8382" 1676.2 94.5714143357119 82.000417271425
"8383" 1676.4 99.3008928490133 84.4961688720289
"8384" 1676.6 103.667510573344 86.3920087759752
"8385" 1676.8 102.636328702258 86.1455307991195
"8386" 1677 101.275250916932 87.6316928406643
"8387" 1677.2 99.8022465774245 89.6586244606821
"8388" 1677.4 98.9386145050039 93.5268331181618
"8389" 1677.6 97.1662363196771 98.0192027217186
"8390" 1677.8 95.3377199406046 102.886872393185
"8391" 1678 93.098452560049 106.54408105814
"8392" 1678.2 89.9715432829224 109.081019194345
"8393" 1678.4 86.3223059834132 112.544256603573
"8394" 1678.6 81.7235976287797 114.292576778828
"8395" 1678.8 76.517679078212 115.829928758475
"8396" 1679 71.0893416876298 116.542666805253
"8397" 1679.2 64.9090714137222 117.804832187177
"8398" 1679.4 59.0227207201079 118.601675742547
"8399" 1679.6 53.9494625455263 120.387604260509
"8400" 1679.8 51.2000934967242 119.706327038662
"8401" 1680 49.4524759298404 116.952424804122
"8402" 1680.2 49.4459228498921 113.667633029803
"8403" 1680.4 50.7416872331225 110.082994966165
"8404" 1680.6 51.6827074722369 105.309650645978
"8405" 1680.8 52.5494019399415 100.22733256425
"8406" 1681 52.4347362208144 95.0347252370562
"8407" 1681.2 53.5168748341233 89.6582522051045
"8408" 1681.4 54.0220009880584 83.4568051761786
"8409" 1681.6 55.673533160737 77.4563393931722
"8410" 1681.8 57.0214046234314 71.0477068587
"8411" 1682 60.3399623974696 65.1380038991152
"8412" 1682.2 64.9009060414696 63.2071519831761
"8413" 1682.4 69.6799817727913 63.1107755536369
"8414" 1682.6 75.4210849399117 63.665329705419
"8415" 1682.8 81.4570140942346 63.9603665473892
"8416" 1683 87.5441014337947 65.6032410165398
"8417" 1683.2 92.8581685665391 67.9096570796544
"8418" 1683.4 97.9677474604696 70.5051740268978
"8419" 1683.6 103.203824246283 71.542345575304
"8420" 1683.8 102.951284466478 72.4774164470591
"8421" 1684 102.416758750195 75.1443300757022
"8422" 1684.2 102.282018108445 79.1334555377212
"8423" 1684.4 101.963138574012 84.2702460063483
"8424" 1684.6 100.831293517411 89.2985219328239
"8425" 1684.8 99.3908274225626 95.0697972287987
"8426" 1685 97.1896085737243 101.128376138255
"8427" 1685.2 94.4271572166688 104.216242846231
"8428" 1685.4 90.9236974504029 104.919825794605
"8429" 1685.6 85.5480474312501 105.117255708371
"8430" 1685.8 79.7835804460091 104.893678118428
"8431" 1686 73.9930480448348 103.033880658933
"8432" 1686.2 69.8038498384357 99.5978748964628
"8433" 1686.4 66.5337828649332 95.6124012054707
"8434" 1686.6 64.9108211363478 90.6910510276109
"8435" 1686.8 65.8013955432746 87.0427164347642
"8436" 1687 68.2026326359304 83.9413776347152
"8437" 1687.2 71.0153854996421 79.9861623087776
"8438" 1687.4 72.9731033750005 75.1819907181121
"8439" 1687.6 74.1244912751016 69.7547733043995
"8440" 1687.8 76.7467820344036 64.6249194207833
"8441" 1688 79.6201543033027 59.8152322293447
"8442" 1688.2 81.700584737408 55.0547147025026
"8443" 1688.4 81.6055336251096 49.8383867943368
"8444" 1688.6 79.5397401123585 46.0384273754821
"8445" 1688.8 76.3765070130405 41.6435489972625
"8446" 1689 74.7846666775831 37.941157065075
"8447" 1689.2 75.4916530713693 37.3575795385088
"8448" 1689.4 77.6808857612054 37.6225171330471
"8449" 1689.6 80.5223922553716 37.7941638369981
"8450" 1689.8 84.527836352987 37.1707121046409
"8451" 1690 88.0951458459727 36.9834261873786
"8452" 1690.2 91.0988112503523 38.7165463431808
"8453" 1690.4 92.0335485517967 41.3702293987288
"8454" 1690.6 93.4216764587869 44.8247831208136
"8455" 1690.8 95.5670846222816 49.7308014205661
"8456" 1691 96.9274814441418 54.7736703142951
"8457" 1691.2 97.0179443241156 59.6486620084357
"8458" 1691.4 97.0207814619464 64.8424075993824
"8459" 1691.6 96.6852165391897 70.4270908556527
"8460" 1691.8 96.0856821781233 76.3722024702682
"8461" 1692 94.9665447594427 83.0044352202332
"8462" 1692.2 94.3571809359071 89.2920986993281
"8463" 1692.4 93.6282409354174 95.8355583699065
"8464" 1692.6 94.1287483694374 102.29585528471
"8465" 1692.8 92.3885536182143 104.30468174709
"8466" 1693 88.832226917012 104.358087261925
"8467" 1693.2 84.1412046360387 104.972983589053
"8468" 1693.4 78.4641448206802 105.970024471168
"8469" 1693.6 72.0290965593331 106.353030355642
"8470" 1693.8 67.1384402257054 105.353394055572
"8471" 1694 62.419928967487 103.38670701305
"8472" 1694.2 58.9172434892517 99.9289733683702
"8473" 1694.4 58.302410399987 96.4923682690227
"8474" 1694.6 58.9684705357005 91.4953925113675
"8475" 1694.8 60.7866180679464 87.7940096871122
"8476" 1695 63.0153854987869 83.6093472395318
"8477" 1695.2 65.6567638495489 78.8951289592155
"8478" 1695.4 68.0140748833318 74.9749604143552
"8479" 1695.6 72.0364693221913 72.3529428139239
"8480" 1695.8 76.5595210685133 70.3185430825816
"8481" 1696 81.8469245384334 68.0926179985393
"8482" 1696.2 87.4138571898683 66.0874328342975
"8483" 1696.4 92.5979543092887 63.8982603689586
"8484" 1696.6 97.6472763850091 63.7126797364102
"8485" 1696.8 101.159670280996 65.6152571296286
"8486" 1697 103.447489896522 66.4374240353152
"8487" 1697.2 101.712820440201 65.7892866121553
"8488" 1697.4 101.141273617645 63.6940482705816
"8489" 1697.6 100.49804962766 61.1509200726954
"8490" 1697.8 99.816751790894 57.7702508470208
"8491" 1698 99.3800083168383 54.1791745262203
"8492" 1698.2 99.1911356273365 51.120953637835
"8493" 1698.4 99.0958053720545 50.9013579664365
"8494" 1698.6 99.6573629978923 51.1768047361662
"8495" 1698.8 99.8565435255673 51.6007652720304
"8496" 1699 100.43330105353 50.81114914935
"8497" 1699.2 101.504131300383 49.4186759087674
"8498" 1699.4 103.551772341776 47.70273235295
"8499" 1699.6 105.870078078443 44.8590737940196
"8500" 1699.8 107.97268701425 41.07823754095
"8501" 1700 109.62143521439 39.8516462619411
"8502" 1700.2 110.502679487788 41.4277258649323
"8503" 1700.4 111.061257063556 43.0198998134328
"8504" 1700.6 111.260033821987 44.7492000000289
"8505" 1700.8 112.316695018689 47.0111642132357
"8506" 1701 114.331799303504 50.6284789208314
"8507" 1701.2 116.101511698058 54.2405135127567
"8508" 1701.4 118.989373109453 57.7020920251703
"8509" 1701.6 121.250904318513 58.8480855573603
"8510" 1701.8 123.439626202722 59.3454481512978
"8511" 1702 123.807235856769 58.4652201655227
"8512" 1702.2 123.052033295704 58.0553082438368
"8513" 1702.4 122.584073697696 58.3922580723136
"8514" 1702.6 122.207756096283 57.9799438414102
"8515" 1702.8 121.122074245197 57.6227121852921
"8516" 1703 120.593993972661 57.2052267504978
"8517" 1703.2 120.385255133119 56.9019296020026
"8518" 1703.4 119.695382671082 56.5514598305176
"8519" 1703.6 119.033078820634 56.6466789293638
"8520" 1703.8 119.435058540619 56.4560501435026
"8521" 1704 118.901198086674 55.9003171932804
"8522" 1704.2 118.239390600169 55.5809282859126
"8523" 1704.4 117.024559816487 55.628624106631
"8524" 1704.6 116.149021527683 55.4567126299768
"8525" 1704.8 114.79687669407 55.0703595957833
"8526" 1705 113.866451869051 54.3619710188591
"8527" 1705.2 114.492905590904 53.2870263909587
"8528" 1705.4 114.783070418795 52.6449713325141
"8529" 1705.6 115.120945626089 52.7142879131364
"8530" 1705.8 115.614185370099 52.1004619825946
"8531" 1706 115.823937579982 51.6376632216883
"8532" 1706.2 116.174383917934 51.0082748046868
"8533" 1706.4 116.423580775077 50.391075168668
"8534" 1706.6 117.044051028641 49.8423004505141
"8535" 1706.8 117.247364534728 50.0276752437
"8536" 1707 117.452576299595 50.63279736595
"8537" 1707.2 117.107185607139 51.3694677756457
"8538" 1707.4 117.544667425013 52.3291507945289
"8539" 1707.6 117.53799937875 52.3492656573184
"8540" 1707.8 117.589886864798 52.352082864992
"8541" 1708 117.636140896023 52.2356471596227
"8542" 1708.2 117.149010343646 52.7139439661801
"8543" 1708.4 117.00472962673 52.6788578873152
"8544" 1708.6 116.775432642655 53.4697254932609
"8545" 1708.8 116.379081441582 54.1888507812776
"8546" 1709 116.203717718092 55.1044384179416
"8547" 1709.2 116.032490153809 56.1766012870093
"8548" 1709.4 115.656926430359 56.5223260375654
"8549" 1709.6 115.111282609894 56.8794282300686
"8550" 1709.8 114.481200270562 57.782792968325
"8551" 1710 113.884237963241 58.4121930704582
"8552" 1710.2 112.903873927012 58.515309221575
"8553" 1710.4 112.163385988638 58.3931339677903
"8554" 1710.6 110.80755925413 58.8110455971107
"8555" 1710.8 108.693371835817 59.0669713067089
"8556" 1711 107.069954787423 58.91341588095
"8557" 1711.2 105.780286511257 58.4162405555429
"8558" 1711.4 104.331933754566 57.5523101655289
"8559" 1711.6 102.982195038676 56.1796066913824
"8560" 1711.8 101.186818755067 54.4261851059946
"8561" 1712 100.350675262878 52.1271859113326
"8562" 1712.2 99.6523448736076 49.8299946955965
"8563" 1712.4 98.9497090791536 46.6765018532278
"8564" 1712.6 97.4776584850584 43.196164968825
"8565" 1712.8 95.6340080566761 39.0950207988959
"8566" 1713 94.114473261477 35.1008040081876
"8567" 1713.2 95.0777333771441 31.8003049718357
"8568" 1713.4 97.8528455051086 28.1494547867608
"8569" 1713.6 100.893474601109 26.3865954604905
"8570" 1713.8 101.379141013432 26.5008745691591
"8571" 1714 100.297547651693 25.2992242872771
"8572" 1714.2 98.5587591060018 23.8434513430886
"8573" 1714.4 95.9009586447562 22.7273579591135
"8574" 1714.6 93.5089537754314 20.2563745741722
"8575" 1714.8 89.6987157144584 17.1208612483214
"8576" 1715 85.3430517473 14.4159555819407
"8577" 1715.2 81.1161781113441 10.5618834179786
"8578" 1715.4 77.6266942440298 6.52530938143572
"8579" 1715.6 77.2313726105787 3.2059492755922
"8580" 1715.8 78.4115223643704 3.92738790165873
"8581" 1716 79.8514482631692 4.08988737480981
"8582" 1716.2 81.4784898570558 3.84058242360137
"8583" 1716.4 82.6489570531001 4.3803149929783
"8584" 1716.6 81.1278259715068 5.69167966763317
"8585" 1716.8 80.6598643653355 6.38842962682879
"8586" 1717 80.6450722377516 7.02278881568529
"8587" 1717.2 80.924690874227 7.95321559833
"8588" 1717.4 80.1425894374115 8.83310042085566
"8589" 1717.6 78.2155499698693 9.82920658389117
"8590" 1717.8 76.1062791461258 10.8327476060333
"8591" 1718 73.4032270161793 12.3533108875846
"8592" 1718.2 70.0330192419415 14.5385656682591
"8593" 1718.4 66.857905993634 16.1651911580382
"8594" 1718.6 63.159815380847 17.40458617722
"8595" 1718.8 59.1855342918399 19.4324759295676
"8596" 1719 54.9408260105203 20.9075001326167
"8597" 1719.2 51.414044043534 20.9020046995147
"8598" 1719.4 47.6079999600034 19.8426158581038
"8599" 1719.6 44.4950709489697 16.8426023434672
"8600" 1719.8 42.6448230714 14.0817595194717
"8601" 1720 42.6377408607727 13.4505103400159
"8602" 1720.2 43.3719300291391 12.7939710213196
"8603" 1720.4 43.6053696313606 11.8446369535816
"8604" 1720.6 42.9653735819529 12.3913954966773
"8605" 1720.8 41.1327711024652 13.0806078160696
"8606" 1721 39.5678749465419 14.4836627430709
"8607" 1721.2 37.3782896026432 16.3717382601375
"8608" 1721.4 35.7662259996065 18.9296600915478
[truncated: 18,577 more chars]
